# Supplementary material for: A Brake-Based Overground Gait Rehabilitation Device for Altering Propulsion Impulse Symmetry
Source: Sensors (Basel). 2021 Oct 5;21(19):6617. doi: 10.3390/s21196617 (PMC8512803; doi:10.3390/s21196617)
Supplement: Supplementary file 1 [file sensors-21-06617-s001.zip › GPT animations/code and data/stroke_data/Trajectory/TR 22.csv]

Trajectories
100
		BDP031:LTroc			BDP031:LIliac			BDP031:LKnee			BDP031:LAnkle			BDP031:LToe			BDP031:RTroc			BDP031:RIliac			BDP031:RKnee			BDP031:RAnkle			BDP031:RToe
Frame	Sub Frame	X	Y	Z	X	Y	Z	X	Y	Z	X	Y	Z	X	Y	Z	X	Y	Z	X	Y	Z	X	Y	Z	X	Y	Z	X	Y	Z
		mm	mm	mm	mm	mm	mm	mm	mm	mm	mm	mm	mm	mm	mm	mm	mm	mm	mm	mm	mm	mm	mm	mm	mm	mm	mm	mm	mm	mm	mm
910	0	-206.013	-1393.94	913.532	-114.765	-1415.17	1150.4	-223.943	-1281.81	526.373	-279.195	-1262.44	144.371	-338.446	-1151.98	65.0483	256.724	-1281.23	868.246	242.928	-1227.12	1068.52	160.562	-1332.44	500.746	145.943	-1366.63	85.6068	190.924	-1265.18	24.9432
911	0	-206.394	-1391.19	913.286	-114.335	-1413.56	1149.84	-224.454	-1274.69	527.248	-279.984	-1251.94	145.45	-338.931	-1140.94	66.6028	256.511	-1278.15	868.221	242.684	-1224.45	1068.71	161.53	-1319.26	498.885	145.909	-1366.44	85.6391	191.109	-1265.41	25.051
912	0	-206.769	-1388.04	913.274	-114.036	-1411.93	1149.25	-224.84	-1267.78	528.027	-280.814	-1241.43	146.479	-339.436	-1129.7	68.4879	256.299	-1275.1	868.2	242.735	-1222.51	1069.06	162.622	-1306.29	496.925	145.863	-1366.36	85.7318	191.109	-1265.38	25.042
913	0	-207.183	-1384.94	913.069	-113.801	-1409.97	1148.63	-225.145	-1261.19	528.742	-281.712	-1231.11	147.532	-339.37	-1118.8	69.873	256.205	-1272.14	868.178	242.985	-1221.44	1069.35	163.796	-1293.65	494.904	145.821	-1366.23	85.7708	191.07	-1265.28	24.99
914	0	-207.712	-1381.6	912.848	-113.758	-1408.1	1147.99	-225.279	-1254.61	529.276	-282.56	-1220.75	148.515	-339.186	-1106.98	71.411	255.83	-1269.19	868.134	243.252	-1220.3	1069.72	165.141	-1281.01	492.7	145.761	-1366.09	85.8176	191.063	-1265.27	24.9823
915	0	-208.261	-1378.11	912.652	-113.768	-1406.04	1147.37	-225.396	-1248.44	529.744	-283.462	-1210.57	149.352	-339.057	-1095.33	72.8044	255.69	-1266.59	868.102	243.318	-1218.69	1069.92	166.503	-1268.79	490.432	145.674	-1365.98	85.8455	191.053	-1265.23	24.9884
916	0	-208.881	-1374.51	912.185	-113.945	-1403.93	1146.73	-225.365	-1242.43	530.04	-284.264	-1200.5	150.149	-338.828	-1083.8	74.1564	255.289	-1263.91	868.017	243.379	-1217.06	1070.09	167.515	-1268.19	491.347	145.602	-1365.89	85.9195	191.104	-1265.26	24.9772
917	0	-209.576	-1370.89	911.724	-114.317	-1401.79	1146.12	-225.165	-1236.38	530.104	-284.975	-1190.56	150.844	-338.507	-1072.4	75.408	255.066	-1261.35	867.958	242.926	-1214.18	1070.14	167.193	-1266.1	490.925	145.515	-1365.77	85.9971	191.08	-1265.19	24.9409
918	0	-210.286	-1367.05	911.157	-114.806	-1399.41	1145.47	-224.765	-1230.38	529.934	-285.563	-1180.74	151.448	-338.065	-1061.11	76.5672	254.755	-1258.94	867.908	242.191	-1210.3	1070	165.657	-1262.97	490.388	145.429	-1365.66	86.0613	191.12	-1265.2	24.9517
919	0	-211.083	-1363.15	910.576	-115.406	-1396.95	1144.76	-224.495	-1225.03	529.812	-286.04	-1171.26	151.954	-337.51	-1050.17	77.6295	254.393	-1256.57	867.923	241.531	-1206.92	1069.89	166.314	-1261.01	489.622	145.32	-1365.57	86.0889	191.125	-1265.21	24.9566
920	0	-211.938	-1359.15	909.957	-116.182	-1394.4	1144.09	-224.062	-1219.77	529.447	-286.325	-1162.03	152.318	-336.765	-1039.47	78.5493	253.88	-1254.31	867.77	241.241	-1204.57	1069.94	166.657	-1258.99	489.719	145.255	-1365.5	86.1584	191.168	-1265.21	24.921
921	0	-212.811	-1355.08	909.264	-116.99	-1391.68	1143.23	-223.45	-1214.36	528.718	-286.485	-1153.46	152.411	-335.893	-1029.43	79.1977	253.527	-1252.18	867.763	241.217	-1203.51	1070.12	165.925	-1256.7	488.828	145.155	-1365.35	86.177	191.141	-1265.13	24.8811
922	0	-213.576	-1350.64	908.555	-117.915	-1388.86	1142.34	-222.93	-1209.58	528.107	-286.438	-1145.02	152.498	-335.642	-1020.4	80.0635	253.039	-1249.98	867.739	241.599	-1203.49	1070.36	166.378	-1254.85	488.438	145.072	-1365.23	86.2206	191.179	-1265.13	24.8391
923	0	-214.349	-1346.12	907.628	-118.973	-1386.01	1141.43	-222.254	-1204.57	527.173	-286.209	-1136.96	152.347	-335.226	-1011.89	80.7402	252.356	-1247.58	867.481	241.841	-1203.18	1070.43	165.667	-1252.82	487.732	145.005	-1365.18	86.309	191.226	-1265.15	24.8061
924	0	-215.186	-1341.52	906.598	-120.14	-1383.06	1140.41	-221.61	-1199.88	526.161	-285.827	-1129.37	152.042	-334.469	-1003.18	80.6971	251.87	-1245.47	867.346	241.803	-1202.24	1070.43	164.724	-1250.28	486.826	144.92	-1365.06	86.3656	191.298	-1265.12	24.7757
925	0	-216.09	-1337.07	905.621	-121.405	-1380.01	1139.34	-220.919	-1195.41	525.008	-285.307	-1122.37	151.611	-333.785	-995.838	80.8345	251.408	-1243.4	867.251	241.182	-1199.88	1070.21	164.898	-1247.98	486.906	144.855	-1364.98	86.4345	191.342	-1265.13	24.7394
926	0	-217.042	-1332.78	904.259	-122.773	-1376.77	1138.27	-220.28	-1191.23	523.794	-284.619	-1115.64	150.908	-332.903	-989.325	80.7327	250.881	-1241.59	867.102	240.284	-1196.77	1069.87	164.389	-1245.84	486.369	144.787	-1364.89	86.5271	191.406	-1265.07	24.6829
927	0	-218.02	-1328.28	903.264	-124.192	-1373.47	1137.16	-219.551	-1187.17	522.38	-283.753	-1109.25	149.967	-331.442	-982.449	79.6862	250.304	-1239.62	866.872	239.694	-1194.62	1069.63	163.501	-1243.5	485.786	144.705	-1364.78	86.6079	191.412	-1264.97	24.5798
928	0	-218.689	-1323.27	901.873	-125.668	-1369.97	1135.93	-218.874	-1183.27	520.919	-282.852	-1103.59	148.952	-329.818	-976.524	78.4633	249.932	-1237.83	866.728	239.368	-1193.39	1069.41	164.179	-1242	485.416	144.636	-1364.69	86.6958	191.477	-1264.93	24.5403
929	0	-219.539	-1318.49	900.408	-127.22	-1366.29	1134.68	-218.152	-1179.28	519.239	-281.771	-1098.26	147.692	-327.655	-971.013	76.7506	249.545	-1236.02	866.451	239.084	-1192.35	1069.21	163.42	-1239.78	484.59	144.549	-1364.6	86.7705	191.493	-1264.86	24.4148
930	0	-220.609	-1314.1	899.286	-128.87	-1362.63	1133.46	-217.568	-1175.77	517.588	-280.605	-1093.61	146.346	-325.195	-966.105	74.5874	248.934	-1233.91	866.267	237.995	-1188.89	1068.66	163.91	-1237.76	484	144.488	-1364.47	86.8279	191.55	-1264.79	24.3501
931	0	-221.589	-1309.43	897.955	-130.585	-1358.87	1132.23	-216.866	-1172.31	515.828	-279.267	-1089.52	144.782	-322.27	-961.612	71.8037	248.697	-1232.39	866.102	237.029	-1186.25	1068.27	163.22	-1235.79	483.286	144.424	-1364.36	86.8857	191.646	-1264.83	24.3047
932	0	-222.601	-1304.76	896.6	-132.385	-1354.93	1130.98	-216.078	-1169.24	514.121	-277.776	-1086.05	143.141	-319.214	-958.175	68.6875	248.109	-1230.41	865.895	236.193	-1184.13	1067.93	162.731	-1233.63	482.963	144.378	-1364.26	86.9433	191.715	-1264.79	24.2531
933	0	-223.289	-1299.38	894.633	-134.212	-1350.83	1129.68	-215.338	-1165.25	511.676	-276.034	-1082.95	141.153	-315.774	-955.101	65.049	247.559	-1228.53	865.686	235.483	-1182.13	1067.47	162.875	-1231.87	482.81	144.309	-1364.18	86.9979	191.808	-1264.82	24.2036
934	0	-224.584	-1295.14	893.319	-136.125	-1346.57	1128.37	-214.591	-1162.17	509.64	-273.981	-1080.03	138.832	-312.096	-952.587	60.8827	247.082	-1226.76	865.453	234.718	-1180.26	1067.12	163.166	-1230.2	482.605	144.248	-1364.04	87.0917	191.844	-1264.69	24.0574
935	0	-225.709	-1290.49	891.881	-138.141	-1342.26	1127.08	-213.773	-1159.22	507.469	-271.883	-1078.01	136.162	-308.208	-951.141	56.7436	246.757	-1225.24	865.352	233.792	-1178.17	1066.74	163.115	-1228.58	482.103	144.163	-1363.93	87.1562	191.516	-1264.05	23.6348
936	0	-226.892	-1285.77	890.482	-140.301	-1337.91	1125.85	-212.859	-1156.53	505.092	-269.771	-1076.79	133.916	-304.484	-951.018	52.6601	246.271	-1223.43	865.16	232.918	-1176.37	1066.41	162.487	-1226.74	481.56	144.094	-1363.84	87.2478	191.55	-1264.01	23.5573
937	0	-227.969	-1280.73	888.842	-142.472	-1333.45	1124.61	-211.766	-1153.75	502.534	-267.45	-1075.76	131.235	-299.876	-949.671	47.4436	245.658	-1221.62	865.07	231.928	-1174.44	1066.05	162.09	-1224.73	481.098	144.023	-1363.79	87.3218	191.673	-1264.06	23.5245
938	0	-229.279	-1275.85	887.493	-144.691	-1328.8	1123.31	-210.977	-1152.33	500.33	-264.693	-1074.59	127.942	-295.301	-949.166	42.2447	244.864	-1219.51	864.899	230.909	-1172.55	1065.66	162.273	-1223.07	480.995	143.958	-1363.74	87.4313	191.699	-1264.01	23.4623
939	0	-230.577	-1270.82	885.799	-147.021	-1324.03	1122.06	-209.673	-1149.74	497.346	-260.147	-1069.74	122.613	-290.82	-949.677	37.3029	244.266	-1217.89	864.815	229.896	-1170.71	1065.34	162.004	-1221.33	480.642	143.886	-1363.72	87.5359	191.763	-1264.06	23.4593
940	0	-231.947	-1265.82	884.377	-149.476	-1319.26	1120.85	-208.455	-1147.78	494.412	-257.153	-1069.69	119.102	-286.527	-951.193	32.6959	243.339	-1215.91	864.687	228.68	-1168.65	1065.04	161.033	-1219.26	480.001	143.823	-1363.69	87.6417	191.816	-1264.05	23.377
941	0	-233.403	-1260.8	882.691	-151.901	-1314.36	1119.56	-207.171	-1146.27	491.623	-254.052	-1070.49	115.683	-282.057	-950.394	28.4207	242.352	-1213.86	864.637	227.568	-1166.8	1064.74	160.297	-1217.23	479.41	143.753	-1363.67	87.7364	191.911	-1264.09	23.3308
942	0	-234.678	-1255.31	881.067	-154.455	-1309.29	1118.26	-205.851	-1144.79	488.58	-250.743	-1071.6	112.076	-277.379	-949.903	23.9582	241.332	-1211.81	864.554	226.168	-1164.6	1064.46	159.994	-1215.4	479.083	143.679	-1363.64	87.8523	192.159	-1264.44	23.5071
943	0	-235.707	-1249.16	879.219	-157.157	-1304.17	1116.99	-204.504	-1143.47	485.532	-247.223	-1073.06	108.33	-273.202	-951.927	19.735	240.085	-1209.75	864.439	224.833	-1162.52	1064.11	159.75	-1213.46	478.841	143.589	-1363.61	87.9662	192.044	-1264.15	23.2978
944	0	-236.965	-1243.48	877.337	-159.967	-1298.99	1115.71	-203.111	-1142.74	482.781	-243.12	-1075.98	105.371	-269.243	-954.896	19.648	238.717	-1207.42	864.27	223.352	-1160.32	1063.74	158.973	-1211.32	478.242	143.502	-1363.58	88.0699	192.081	-1264.05	23.1781
945	0	-238.568	-1238.42	875.558	-162.87	-1293.63	1114.39	-201.883	-1141.67	479.654	-238.612	-1078.27	103.415	-266.173	-957.399	19.7379	237.27	-1205.26	864.126	221.555	-1157.75	1063.27	158.271	-1209.16	477.702	143.47	-1363.59	88.1754	192.187	-1264.08	23.1315
946	0	-240.187	-1233.05	873.63	-165.92	-1288.29	1113.13	-199.246	-1140.46	476.56	-235.664	-1079.6	100.248	-263.919	-959.297	21.1624	235.686	-1202.9	863.907	219.97	-1155.61	1062.8	157.771	-1207.03	477.243	143.403	-1363.53	88.2944	192.312	-1264.13	23.1048
947	0	-241.957	-1228.36	871.931	-169.043	-1282.81	1111.8	-197.683	-1139.93	473.708	-232.343	-1080.5	97.6022	-262.332	-959.659	22.0448	233.87	-1200.23	863.572	218.189	-1153.27	1062.27	157.239	-1205.03	476.911	143.369	-1363.53	88.4537	192.458	-1264.15	23.0532
948	0	-172.111	-1276.97	1110.31	-170.969	-1280.36	1111.56	-196.806	-1138.68	470.798	-229.667	-1083.13	96.0184	-261.191	-959.771	23.087	231.953	-1197.24	863.195	216.111	-1150.49	1061.71	156.522	-1202.77	476.38	143.315	-1363.57	88.5843	192.587	-1264.13	22.9547
949	0	-174.845	-1270.25	1108.52	-172.639	-1278.39	1111.37	-195.808	-1138.17	468.814	-225.205	-1083.87	93.383	-261.525	-960.307	23.5766	230.03	-1194.28	862.767	214.288	-1148.18	1061.2	155.563	-1200.37	475.657	143.311	-1363.56	88.755	192.645	-1264.06	22.841
950	0	-177.768	-1267.61	1104.55	-174.501	-1276.21	1111.08	-195.444	-1136.21	466.762	-221.879	-1084.89	91.7213	-262.693	-959.612	23.2485	228.055	-1191.44	862.307	212.273	-1145.67	1060.58	155.405	-1198.34	475.243	143.307	-1363.55	88.9925	192.753	-1264.02	22.7146
951	0	-180.872	-1264.87	1100.57	-176.542	-1273.92	1110.77	-195.15	-1133.14	465.029	-219.991	-1083.86	90.5729	-262.383	-958.85	24.2383	225.95	-1188.44	861.806	210.079	-1143.04	1059.94	154.664	-1196.12	474.786	143.324	-1363.53	89.2943	192.866	-1263.99	22.5934
952	0	-184.081	-1262.05	1096.51	-178.69	-1271.55	1110.39	-195.587	-1128.62	463.292	-218.64	-1081.84	89.719	-261.962	-958.3	24.7521	223.769	-1185.42	861.229	207.779	-1140.34	1059.24	153.336	-1193.44	474.088	143.251	-1363.47	89.623	192.898	-1263.85	22.4421
953	0	-187.72	-1258.44	1092.39	-181.267	-1268.39	1109.94	-195.752	-1124.04	462.394	-217.508	-1080.3	88.6422	-261.794	-958.007	24.8993	221.554	-1182.47	860.638	205.049	-1136.85	1058.47	151.751	-1190.62	473.192	143.223	-1363.3	89.9216	192.996	-1263.78	22.3392
954	0	-192.143	-1252.34	1088.06	-184.627	-1262.75	1109.29	-196.275	-1119.16	462.285	-216.842	-1079.54	88.2581	-261.704	-957.984	24.893	219.294	-1179.7	860.001	201.536	-1130.88	1057.49	150.483	-1188.17	472.471	143.216	-1363.17	90.2641	193.02	-1263.73	22.2375
955	0	-196.13	-1247.42	1083.82	-187.553	-1258.27	1108.73	-196.913	-1114.16	462.727	-216.689	-1078.42	88.2254	-260.984	-959.205	24.529	216.934	-1177.03	859.412	198.458	-1126.07	1056.6	148.968	-1185.73	471.949	143.109	-1362.88	90.776	193.044	-1263.57	22.1121
956	0	-199.962	-1243.56	1079.75	-190.322	-1254.87	1108.34	-200.451	-1109.83	462.911	-216.941	-1077.68	88.1294	-260.669	-960.808	24.1018	214.441	-1174.11	858.657	195.535	-1122.33	1055.89	146.638	-1183.06	471.36	142.949	-1362.66	91.2787	193.037	-1263.55	22.1022
957	0	-203.337	-1240.81	1076	-192.636	-1252.57	1108.27	-202.287	-1104.88	463.862	-217.222	-1077.58	88.1306	-261.23	-960.002	24.2544	212.058	-1171.72	858.062	193.069	-1119.71	1055.49	144.441	-1180.6	470.744	142.731	-1362.39	91.8614	193.04	-1263.56	22.1073
958	0	-206.872	-1237.66	1072.35	-195.108	-1249.87	1108.29	-204.701	-1100.63	464.817	-217.572	-1077.55	88.1834	-267.996	-960.216	27.5637	209.347	-1169.02	857.385	190.443	-1116.67	1055.18	142.511	-1178.54	470.698	142.496	-1362.09	92.5025	192.973	-1263.43	22.1234
959	0	-210.646	-1233.15	1068.79	-197.82	-1245.81	1108.41	-207.277	-1097.2	465.804	-217.949	-1077.34	88.2396	-274.79	-960.262	30.8763	206.375	-1166.12	856.676	187.579	-1112.28	1054.98	139.319	-1176.15	470.156	142.165	-1361.76	93.2331	192.988	-1263.48	22.2312
960	0	-214.533	-1228.12	1065.25	-200.645	-1241.23	1108.55	-209.845	-1094.25	466.588	-218.28	-1077.14	88.2	-261.739	-959.218	23.7853	203.455	-1163.37	856.103	184.601	-1107.37	1054.8	137.16	-1174.36	470.478	141.888	-1361.37	94.1269	193.041	-1263.57	22.4097
961	0	-217.652	-1225.17	1061.96	-202.702	-1238.74	1108.93	-212.011	-1091.29	466.94	-218.51	-1076.95	88.0957	-260.107	-962.103	22.6748	200.31	-1160.66	855.609	182.391	-1104.55	1054.85	134.024	-1172.22	470.69	141.707	-1360.87	95.1213	193.121	-1263.68	22.5583
962	0	-220.035	-1224.77	1058.89	-204.023	-1238.79	1109.53	-214.049	-1088.73	467.056	-218.658	-1076.7	87.9635	-260.193	-964.114	22.6889	196.99	-1157.85	855.148	180.918	-1104.26	1055.13	132.541	-1169.75	470.968	141.611	-1360.36	96.2288	193.117	-1263.66	22.6219
963	0	-223.539	-1220.94	1055.09	-206.466	-1235.41	1109.42	-215.91	-1086.49	467.04	-218.751	-1076.56	87.84	-260.081	-964.607	22.4348	193.608	-1154.77	854.885	178.322	-1100.55	1054.69	130.298	-1167.35	471.519	141.507	-1359.61	97.5432	193.163	-1263.68	22.6877
964	0	-227.188	-1216.68	1051.32	-209.052	-1231.6	1109.33	-217.854	-1084.57	466.95	-218.802	-1076.35	87.6675	-260.349	-963.929	22.692	190.466	-1152.27	854.824	175.583	-1096.41	1054.27	127.84	-1163.19	471.481	141.478	-1358.7	99.0876	193.157	-1263.66	22.7482
965	0	-230.985	-1212.39	1047.63	-211.787	-1227.77	1109.31	-219.866	-1082.45	466.372	-218.817	-1076.14	87.5289	-261.002	-962.254	23.0163	187.549	-1150.19	855.008	172.695	-1092.25	1053.94	126.506	-1160.52	471.996	141.566	-1357.6	100.666	193.148	-1263.64	22.8563
966	0	-234.81	-1207.88	1043.9	-214.55	-1223.71	1109.26	-219.769	-1081.13	467.414	-218.819	-1075.95	87.3962	-261.665	-960.387	23.368	184.598	-1147.94	855.28	169.779	-1087.85	1053.56	126.826	-1157.82	472.781	141.62	-1356.45	102.654	193.155	-1263.55	23.0564
967	0	-238.48	-1203.78	1040.21	-217.158	-1220.05	1109.24	-220.715	-1078.79	467.695	-218.793	-1075.69	87.2538	-262.096	-958.829	23.7189	181.857	-1145.31	855.569	167.018	-1083.87	1053.22	125.212	-1153.29	472.567	141.824	-1354.97	104.734	192.856	-1262.7	22.8647
968	0	-242.307	-1199.59	1036.57	-219.923	-1216.32	1109.28	-222.043	-1076.82	467.614	-218.77	-1075.55	87.1265	-262.39	-957.888	23.9055	179.002	-1142.07	855.744	164.101	-1079.8	1052.93	124.606	-1148.24	473.391	141.947	-1353.41	107.192	192.978	-1262.39	23.1609
969	0	-246.257	-1195.36	1033.01	-222.811	-1212.54	1109.4	-223.575	-1074.82	467.473	-218.783	-1075.37	87.0116	-262.504	-957.636	23.9775	176.413	-1138.69	855.984	161.061	-1075.69	1052.72	123.989	-1142.96	473.16	142.185	-1351.6	109.811	193.451	-1262.65	23.8666
970	0	-250.1	-1191.47	1029.63	-225.592	-1209.1	1109.69	-224.766	-1073.1	467.473	-218.759	-1075.22	86.884	-262.408	-957.895	23.8448	174.55	-1136.61	856.363	158.127	-1071.92	1052.69	124.525	-1137.39	474.079	142.502	-1349.51	112.806	193.469	-1262.09	24.0613
971	0	-254.074	-1187.57	1026.47	-228.504	-1205.66	1110.21	-225.909	-1071.2	467.448	-218.73	-1075.07	86.7858	-262.204	-958.621	23.6561	172.071	-1132.76	856.595	155.062	-1068.14	1052.89	124.49	-1131.99	474.647	142.914	-1347.34	116.371	193.489	-1261.42	24.4102
972	0	-257.741	-1183.87	1023.32	-231.109	-1202.4	1110.74	-227.266	-1069.72	467.294	-218.733	-1074.96	86.6451	-261.934	-959.403	23.528	169.651	-1128.78	856.848	152.304	-1064.56	1053.09	121.547	-1123.17	474.522	143.398	-1345.16	120.389	193.952	-1261.5	25.4656
973	0	-261.33	-1180.32	1020.23	-233.636	-1199.31	1111.33	-228.622	-1068.99	466.927	-218.743	-1074.85	86.5283	-261.687	-960.053	23.3389	167.122	-1125.04	857.051	149.624	-1061.13	1053.35	126.962	-1118.05	476.066	142.361	-1339.81	123.433	194.408	-1261.41	26.6064
974	0	-265.034	-1176.67	1017.1	-236.278	-1196.11	1111.87	-230.579	-1067.85	466.196	-218.743	-1074.82	86.427	-261.801	-960.073	23.153	164.632	-1121.27	857.132	146.83	-1057.6	1053.57	127.031	-1109.87	476.816	142.393	-1336.16	127.709	194.5	-1260.8	27.7051
975	0	-268.331	-1173.33	1013.86	-238.512	-1193.22	1112.31	-232.163	-1066.92	465.679	-218.765	-1074.72	86.2836	-261.846	-959.971	23.3499	162.153	-1117.45	857.353	144.442	-1054.38	1053.68	127.444	-1102.02	477.9	142.591	-1332.37	133.061	194.411	-1259.78	29.2111
976	0	-271.64	-1169.91	1010.56	-240.76	-1190.25	1112.69	-308.923	-1114.41	861.904	-218.826	-1074.62	86.0599	-261.887	-959.618	23.3288	159.345	-1114.46	857.43	142.042	-1051.08	1053.74	127.571	-1091.77	479.075	142.373	-1327.44	138.731	194.329	-1258.66	31.9236
977	0	-274.707	-1166.54	1007.22	-242.765	-1187.33	1113.02	-310.32	-1110.72	861.459	-218.877	-1074.62	85.9092	-261.965	-959.195	23.4853	161.919	-1108.87	857.524	139.885	-1047.83	1053.74	128.321	-1082.44	480.656	141.912	-1321.51	144.756	194.229	-1257.21	34.9443
978	0	-277.762	-1163.21	1003.84	-244.757	-1184.46	1113.31	-235.894	-1066.1	464.499	-218.953	-1074.57	85.7427	-262.089	-958.94	23.5971	160.078	-1105.02	857.531	137.739	-1044.62	1053.71	128.32	-1070.73	482.211	141.246	-1314.79	151.321	194.129	-1255.97	39.0242
979	0	-280.67	-1160.11	1000.45	-246.604	-1181.81	1113.6	-236.967	-1066.55	464.045	-219.055	-1074.46	85.5512	-262.288	-958.785	24.0524	158.811	-1101.29	857.636	135.74	-1041.64	1053.68	128.276	-1059.16	484.56	140.47	-1307.19	158.248	193.561	-1253.66	43.2762
980	0	-283.393	-1157.04	997.035	-248.265	-1179.18	1113.87	-237.777	-1068.47	463.819	-219.156	-1074.45	85.3505	-262.303	-958.681	23.6999	157.784	-1097.69	857.81	133.926	-1038.68	1053.62	128.208	-1047.66	486.796	139.681	-1298.87	165.491	192.662	-1250.82	48.3925
981	0	-286.128	-1154	993.589	-249.937	-1176.6	1114.1	-236.266	-1069.79	464.838	-219.311	-1074.44	85.1516	-262.365	-958.788	24.0334	157.13	-1094.64	858.128	132.101	-1035.77	1053.52	127.179	-1035.38	489.553	138.819	-1290.28	173.029	191.974	-1247.54	54.4829
982	0	-288.64	-1151.06	990.166	-251.388	-1174.11	1114.35	-236.965	-1071.05	464.576	-219.486	-1074.48	84.9439	-262.089	-959.455	23.896	155.355	-1089.89	858.249	130.498	-1032.94	1053.45	121.644	-1020.04	491.249	137.098	-1280.59	179.725	190.984	-1242.75	61.696
983	0	-291	-1148.16	986.722	-252.686	-1171.67	1114.59	-237.778	-1072.77	464.249	-219.736	-1074.56	84.7287	-261.888	-960.165	23.7512	154.192	-1086.54	858.584	129.047	-1030.17	1053.36	129.327	-1013.61	496.197	135.338	-1271.36	186.442	189.402	-1237.3	68.219
984	0	-293.153	-1145.35	983.253	-253.777	-1169.31	1114.79	-238.331	-1074.62	463.788	-219.975	-1074.65	84.5337	-261.923	-960.116	23.5617	153.5	-1083.83	858.612	127.803	-1027.48	1053.24	133.979	-1003.6	499.123	133.225	-1262.02	192.759	187.273	-1230.52	74.398
985	0	-295.211	-1142.67	979.774	-254.773	-1167.07	1114.99	-239.077	-1076.32	463.281	-220.243	-1074.69	84.3422	-261.988	-960.008	23.3759	152.215	-1080.89	859.495	126.654	-1024.91	1053.12	133.79	-993.147	502.564	130.398	-1252.87	198.501	182.056	-1220.62	78.4259
986	0	-297.167	-1140.02	976.253	-255.667	-1164.88	1115.15	-239.781	-1077.7	462.998	-220.49	-1074.77	84.1484	-262.03	-959.946	23.1877	151.137	-1078.08	860.05	125.607	-1022.39	1052.95	134.282	-983.997	505.899	128.451	-1244.87	203.499	179.734	-1210.05	83.4588
987	0	-298.959	-1137.32	972.672	-256.396	-1162.63	1115.24	-240.53	-1078.59	462.803	-220.675	-1075.75	84.2535	-261.624	-963.979	22.5332	150.702	-1075.75	860.609	124.725	-1019.81	1052.72	134.559	-974.863	509.301	126.236	-1234.73	206.698	177.31	-1198.3	87.5199
988	0	-300.71	-1134.67	969.006	-257.086	-1160.43	1115.25	-241.02	-1079.15	462.569	-220.825	-1075.01	83.9658	-260.003	-966.351	22.4002	149.794	-1073.04	861.451	123.883	-1017.28	1052.4	135.93	-966.909	512.515	124.203	-1223.48	208.39	175.428	-1185.92	89.5281
989	0	-302.166	-1132.1	965.318	-257.479	-1158.31	1115.24	-241.255	-1079.15	462.233	-220.953	-1074.97	83.8942	-260.374	-967.512	21.4305	150.458	-1070.91	863.49	123.337	-1014.82	1052.07	136.837	-958.931	515.874	122.596	-1210.99	208.513	174.063	-1172.73	90.0233
990	0	-303.637	-1129.36	961.658	-257.889	-1156.03	1115.26	-241.946	-1077.78	462.184	-220.978	-1075.04	83.8983	-261.052	-965.677	21.745	153.161	-1070.19	864.007	122.774	-1012.21	1051.76	137.193	-951.236	518.934	121.049	-1198.28	207.57	171.956	-1158.14	89.5503
991	0	-305.039	-1126.7	957.981	-258.229	-1153.82	1115.26	-241.824	-1077.42	462.223	-220.951	-1075	83.9057	-261.678	-963.736	22.0628	152.905	-1068.11	864.986	122.281	-1009.66	1051.43	137.929	-943.874	521.943	119.666	-1184.52	205.143	170.898	-1143.15	88.0543
992	0	-306.321	-1123.82	954.298	-258.448	-1151.39	1115.25	-242.064	-1076.89	462.225	-220.925	-1075.05	83.9261	-262.047	-962.746	22.1543	152.74	-1065.62	866.189	121.91	-1006.91	1051.1	139.332	-937.154	524.782	118.533	-1170.04	201.627	169.626	-1125.67	85.5279
993	0	-307.787	-1120.82	950.602	-258.852	-1148.84	1115.23	-242.071	-1076.57	462.414	-220.876	-1075.06	83.932	-262.456	-962.006	22.8964	152.402	-1063.08	867.195	121.353	-1004.03	1050.76	140.039	-930.478	527.345	117.857	-1154.83	197.176	169.027	-1106.77	82.177
994	0	-308.896	-1117.81	946.843	-258.899	-1146.28	1115.15	-244.363	-1075.83	461.174	-220.823	-1075.06	83.958	-262.604	-961.488	23.0673	153.136	-1062.17	868.445	121.153	-1001.14	1050.35	140.9	-924.379	530.192	116.543	-1137.47	191.261	168.51	-1086.7	78.4812
995	0	-309.99	-1114.84	943.221	-258.931	-1143.77	1115.21	-244.435	-1075.26	461.372	-220.773	-1075.07	84.0097	-262.721	-961.258	23.0989	153.122	-1059.94	869.399	120.968	-998.29	1050.08	141.691	-918.711	532.622	116.835	-1121.2	184.932	167.782	-1065.13	73.5986
996	0	-310.969	-1111.85	939.599	-258.849	-1141.23	1115.26	-244.477	-1074.73	461.487	-220.724	-1075.07	84.0616	-262.412	-962.08	22.9454	153.198	-1057.52	870.199	120.898	-995.42	1049.81	142.344	-913.738	534.218	117.366	-1103.88	178.044	168.418	-1043.09	68.7935
997	0	-311.752	-1108.69	936.027	-258.569	-1138.52	1115.37	-243.946	-1073.22	461.353	-220.671	-1075.08	84.0886	-262.1	-962.906	22.7668	153.223	-1055.24	870.845	121.024	-992.38	1049.59	142.998	-909.103	534.814	118.598	-1086.25	170.909	169.654	-1020.08	64.3632
998	0	-312.39	-1105.61	932.513	-258.145	-1135.89	1115.53	-243.986	-1073.38	461.717	-220.652	-1075.02	84.096	-262.419	-962.189	22.9119	153.476	-1052.94	871.339	121.296	-989.412	1049.43	144.043	-904.926	535.787	119.937	-1067.32	163.036	171.842	-996.308	59.4466
999	0	-313.071	-1102.55	929.203	-257.764	-1133.28	1115.9	-243.638	-1072.99	461.918	-220.603	-1075.02	84.1456	-262.498	-961.595	22.2662	153.897	-1050.57	871.711	121.524	-986.475	1049.47	145.322	-901.526	535.564	121.818	-1048.03	155.061	174.54	-971.912	55.0209
1000	0	-313.581	-1099.38	925.723	-257.213	-1130.57	1116.09	-243.095	-1071.89	461.75	-220.528	-1075.08	84.2195	-262.31	-962.274	22.5246	154.335	-1048.1	871.913	121.923	-983.429	1049.34	145.572	-898.312	535.475	124.238	-1028.46	147.282	176.737	-947.59	51.205
1001	0	-313.756	-1096.21	922.266	-256.325	-1127.84	1116.31	-242.577	-1070.4	461.366	-220.429	-1075.09	84.277	-262.1	-962.906	22.7668	154.972	-1045.6	872.017	122.657	-980.372	1049.24	145.652	-895.645	534.921	127.134	-1008.65	139.76	179.743	-921.917	48.103
1002	0	-313.813	-1093.14	918.798	-255.32	-1125.22	1116.52	-242.005	-1069.05	461.322	-220.327	-1075.1	84.3076	-262.132	-962.048	23.2631	155.775	-1043.08	872.011	123.51	-977.423	1049.12	145.351	-893.192	533.855	130.423	-988.804	132.79	181.803	-896.97	45.1603
1003	0	-313.818	-1089.89	915.228	-254.264	-1122.43	1116.63	-241.4	-1067.74	461.281	-220.203	-1075.07	84.3677	-262.329	-961.494	23.3538	156.676	-1040.3	871.903	124.414	-974.292	1048.9	142.472	-891.281	532.226	133.93	-969.368	126.564	184.918	-873.227	43.9452
1004	0	-313.582	-1086.58	911.724	-252.965	-1119.57	1116.8	-240.81	-1066.47	461.385	-220.105	-1075.07	84.4222	-262.265	-960.426	23.3313	157.866	-1037.4	871.761	125.56	-971.102	1048.75	141.703	-889.174	530.627	137.6	-950.468	121.099	187.64	-850.666	42.6269
1005	0	-313.361	-1083.16	908.114	-251.683	-1116.6	1116.87	-240.069	-1064.98	461.387	-219.958	-1075.08	84.5296	-262.369	-959.97	23.289	158.991	-1034.38	871.462	126.689	-967.802	1048.49	141.439	-887.067	528.828	141.197	-932.444	116.481	189.395	-828.231	41.5858
1006	0	-312.954	-1079.59	904.467	-250.213	-1113.49	1116.9	-239.053	-1063.41	461.655	-219.784	-1075.05	84.596	-262.839	-960.422	23.4008	160.441	-1031.3	871.119	128.006	-964.357	1048.2	141.168	-884.771	527.011	144.709	-915.269	112.532	191.41	-807.88	40.8335
1007	0	-312.299	-1076.03	900.815	-248.496	-1110.37	1116.92	-238.334	-1061.64	461.619	-219.591	-1074.96	84.6664	-262.516	-959.518	23.0823	161.948	-1028.15	870.698	129.57	-960.911	1047.9	140.851	-882.175	525.071	147.92	-899.572	109.357	193.531	-789.608	40.4004
1008	0	-311.777	-1072.14	897.056	-246.912	-1106.93	1116.84	-237.294	-1060	461.772	-219.399	-1074.87	84.7837	-262.553	-959.647	23.2675	163.5	-1024.73	870.101	131.001	-957.139	1047.49	140.468	-879.494	523.172	150.746	-885.467	106.737	195.391	-773.32	40.0386
1009	0	-311.005	-1068.1	893.337	-245.078	-1103.35	1116.8	-236.209	-1058.34	462.087	-219.146	-1074.8	84.8792	-262.385	-959.326	23.1141	165.035	-1021.28	869.399	132.683	-953.225	1047.13	140.146	-876.814	521.475	152.967	-873.35	104.449	197.075	-759.207	39.724
1010	0	-310.214	-1063.7	889.589	-243.225	-1099.4	1116.73	-235.208	-1056.61	462.165	-218.945	-1074.81	85.0585	-262.483	-959.605	23.3375	166.506	-1017.62	868.39	134.383	-948.939	1046.73	139.751	-874.26	519.639	154.677	-863.06	102.436	198.286	-747.616	39.0309
1011	0	-309.306	-1059.15	885.941	-241.255	-1095.31	1116.76	-233.896	-1054.63	462.368	-218.696	-1074.84	85.2463	-262.537	-959.745	23.4923	168.287	-1013.61	867.35	136.2	-944.517	1046.43	139.388	-871.859	518.023	155.646	-854.764	100.675	199.099	-738.778	38.3577
1012	0	-308.244	-1054.34	882.262	-239.131	-1090.94	1116.76	-232.757	-1052.89	462.692	-218.423	-1074.81	85.4156	-262.574	-959.6	23.4575	169.87	-1009.41	866.016	138.171	-939.818	1046.11	139.108	-869.744	516.007	155.816	-847.88	99.7066	200.486	-732.4	38.3294
1013	0	-307.216	-1049.17	878.629	-237.041	-1086.22	1116.8	-231.513	-1050.53	463.074	-218.151	-1074.78	85.6303	-262.474	-959.125	23.2001	171.666	-1004.71	864.697	140.109	-934.768	1045.82	139.359	-867.776	514.313	155.458	-843.372	98.1843	201.136	-728.561	37.7344
1014	0	-305.926	-1043.91	874.992	-234.689	-1081.42	1116.84	-230.003	-1048.45	463.617	-217.879	-1074.75	85.8461	-262.647	-959.365	23.3954	173.16	-999.853	863.38	142.307	-929.631	1045.54	138.745	-866.204	512.113	154.256	-841.582	96.4094	201.22	-727.081	36.0206
1015	0	-304.607	-1038.3	871.481	-232.308	-1076.25	1117	-228.474	-1046.3	463.938	-217.632	-1074.67	86.0392	-262.587	-959.005	23.1676	175.001	-994.717	862.1	144.536	-924.137	1045.38	138.384	-864.818	509.843	152.799	-841.645	94.7566	199.297	-725.822	33.8332
1016	0	-303.179	-1032.54	868.01	-229.818	-1070.95	1117.21	-226.509	-1043.81	464.328	-217.401	-1074.73	86.3572	-262.553	-958.899	23.128	177.023	-989.196	860.993	146.873	-918.497	1045.26	138.145	-863.008	508.214	151.686	-840.959	93.7286	197.161	-725.299	32.0245
1017	0	-301.592	-1026.65	864.502	-227.169	-1065.51	1117.38	-224.644	-1041.22	465.154	-217.153	-1074.75	86.7146	-262.715	-959.417	23.4294	179.013	-983.401	860.19	149.369	-912.728	1045.11	137.243	-860.872	506.814	151.553	-838.465	93.3749	195.717	-725.469	31.1516
1018	0	-297.786	-1018.89	863.733	-224.497	-1060.1	1117.57	-222.913	-1037.69	465.56	-216.831	-1074.82	87.1419	-262.572	-959.017	23.2463	181.207	-977.312	859.575	151.888	-906.985	1044.97	138.891	-857.895	506.678	151.829	-836.7	93.2145	196.366	-724.71	30.4631
1019	0	-293.567	-1010.92	863.092	-221.701	-1054.6	1118	-221.125	-1034.98	465.923	-216.44	-1074.74	87.5184	-262.638	-959.326	23.4256	183.737	-970.995	859.431	154.532	-901.158	1045.07	139.877	-854.221	507.455	152.213	-836.046	93.4484	196.775	-724.506	29.646
1020	0	-290.835	-1007.22	863.633	-218.925	-1049.03	1118.44	-219.259	-1032.67	466.502	-216.064	-1074.81	88.0157	-262.52	-959.136	23.296	186.202	-964.64	859.583	157.155	-895.251	1045.19	138.706	-850.118	507.757	152.365	-835.476	93.4726	196.468	-724.287	29.3689
1021	0	-288.176	-1004.03	864.266	-216.096	-1043.39	1119.09	-217.377	-1029.93	466.659	-215.687	-1074.88	88.6157	-262.477	-958.978	23.3227	188.676	-958.166	860.119	159.831	-889.285	1045.52	139.911	-845.186	508.371	152.621	-834.517	93.3864	196.277	-724.116	29.1392
1022	0	-287.09	-1005.14	865.822	-213.246	-1037.86	1119.81	-215.484	-1027.47	466.956	-215.365	-1074.75	89.0855	-262.552	-959.392	23.5549	191.046	-951.838	861.175	162.528	-883.416	1045.91	141.958	-840.196	508.635	153.001	-833.684	93.2573	196.438	-723.823	28.7916
1023	0	-282.709	-998.081	865.173	-210.646	-1032.17	1120.47	-213.621	-1025.18	467.336	-215.091	-1074.7	89.6293	-262.415	-959.066	23.3831	193.932	-945.46	862.351	164.976	-877.4	1046.25	145.149	-835.242	508.887	153.28	-833.252	93.0738	196.557	-723.415	28.4876
1024	0	-280.777	-997.309	866.097	-207.921	-1026.71	1121.24	-211.792	-1023.02	467.696	-214.926	-1074.43	90.1427	-262.405	-959.127	23.462	196.508	-939.366	863.834	167.547	-871.611	1046.69	145.295	-831.178	508.216	153.57	-832.59	92.937	196.772	-723.081	28.2576
1025	0	-277.992	-994.701	866.469	-205.465	-1021.4	1122.12	-209.796	-1020.83	468.081	-214.827	-1074.01	90.6229	-262.477	-959.389	23.6121	199.684	-933.525	865.282	169.851	-865.968	1047.24	148.245	-827.195	508.333	153.795	-831.879	92.8557	197.124	-722.997	28.1642
1026	0	-274.856	-991.352	866.798	-202.78	-1016.42	1122.93	-207.877	-1018.45	468.408	-214.994	-1073.23	91.0624	-262.395	-959.265	23.5602	202.529	-927.641	866.306	172.383	-860.657	1047.74	149.894	-823.57	508.178	153.819	-831.417	92.6821	196.87	-722.602	28.0057
1027	0	-271.466	-987.452	866.836	-200.334	-1011.48	1123.78	-206.413	-1017.98	468.414	-215.058	-1072.29	91.3558	-262.354	-959.169	23.5876	205.367	-922.115	867.518	174.677	-855.376	1048.25	151.213	-820.141	507.867	153.821	-830.908	92.5279	196.866	-722.37	27.9535
1028	0	-267.843	-983.126	866.747	-197.559	-1006.9	1124.6	-204.601	-1015.67	468.879	-215.024	-1071.64	91.8994	-262.279	-959.134	23.6282	208.16	-916.57	868.29	177.299	-850.467	1048.75	152.461	-817.116	507.52	153.853	-830.385	92.3613	197.064	-722.298	27.869
1029	0	-264.216	-978.85	866.846	-194.755	-1002.43	1125.36	-202.752	-1013.16	469.283	-214.765	-1071.26	92.6137	-262.26	-959.201	23.6979	212.089	-910.661	869.019	179.95	-845.661	1049.19	152.376	-814.139	506.906	153.858	-829.946	92.1967	197	-722.13	27.8054
1030	0	-260.661	-974.548	866.85	-191.86	-998.168	1126.17	-201.111	-1010.33	469.513	-214.543	-1071.08	93.5482	-262.301	-959.198	23.7125	212.874	-904.302	869.796	182.692	-841.072	1049.67	154.753	-811.036	506.678	153.892	-829.654	92.0813	196.953	-721.994	27.7898
1031	0	-257.206	-970.485	867.089	-188.935	-993.846	1126.82	-199.33	-1007.63	470.144	-214.276	-1070.71	94.5296	-262.266	-959.118	23.6827	213.041	-899.135	868.815	185.465	-836.418	1050	155.725	-808.291	506.204	153.956	-829.334	92.0362	197.032	-721.833	27.7977
1032	0	-253.657	-966.142	867.456	-185.905	-989.697	1127.67	-197.855	-1005.21	470.889	-214.039	-1070.36	95.7032	-262.3	-959.193	23.7248	216.155	-894.05	868.924	188.342	-831.938	1050.52	157.243	-805.168	506.024	154.014	-829.013	91.9734	197.017	-721.767	27.7851
1033	0	-252.716	-968.198	869.355	-182.859	-985.675	1128.39	-196.096	-1001.93	471.57	-213.808	-1069.7	96.7577	-262.276	-959.263	23.7435	219.064	-889.281	868.956	191.235	-827.583	1050.92	157.237	-802.707	505.7	154.065	-828.738	91.8897	197.007	-721.692	27.7795
1034	0	-249.593	-964.975	870.191	-179.729	-981.681	1129.24	-194.8	-1000.03	472.776	-213.795	-1069	97.6485	-262.228	-959.045	23.7113	222.357	-886.85	869.29	194.212	-823.257	1051.44	158.116	-800.084	505.283	154.146	-828.511	91.8277	197.006	-721.69	27.7392
1035	0	-246.497	-961.473	871.088	-176.625	-977.746	1130.08	-193.593	-997.943	474.225	-213.597	-1068.27	99.094	-262.135	-958.764	23.5713	225.226	-883.338	869.4	197.164	-818.991	1051.96	160.878	-797.688	505.487	154.233	-828.313	91.7886	196.878	-721.541	27.7468
1036	0	-243.65	-958.355	872.265	-173.551	-973.825	1130.92	-192.232	-995.235	475.58	-213.061	-1066.61	100.179	-262.148	-958.697	23.5108	227.769	-879.246	869.278	200.085	-814.738	1052.47	162.106	-795.472	505.318	154.273	-828.116	91.7145	196.978	-721.503	27.6967
1037	0	-240.556	-954.39	873.398	-170.61	-969.955	1131.8	-190.857	-992.487	477.084	-213.567	-1067.32	102.523	-262.198	-958.629	23.4069	229.904	-875.291	869.185	202.873	-810.536	1053.03	163.155	-793.699	505.106	154.334	-827.961	91.6277	197.019	-721.434	27.7356
1038	0	-237.4	-950.001	874.656	-167.623	-966.105	1132.76	-189.784	-987.867	479.029	-213.119	-1065.79	103.928	-262.301	-958.749	23.3657	232.258	-871.892	869.241	205.708	-806.354	1053.66	163.047	-792.344	504.706	154.409	-827.859	91.6207	196.965	-721.411	27.7289
1039	0	-234.784	-946.653	876.263	-164.825	-962.606	1133.74	-188.857	-984.869	480.568	-212.852	-1064.78	105.674	-262.472	-959.249	23.5771	234.572	-868.716	869.411	208.353	-802.523	1054.32	164.98	-791.083	504.598	154.469	-827.748	91.5269	196.99	-721.351	27.7197
1040	0	-234.504	-948.912	879.015	-162.065	-959.265	1134.69	-188.367	-983.326	481.503	-212.522	-1063.72	107.521	-262.53	-959.411	23.5913	236.682	-865.267	869.604	210.96	-798.85	1054.94	164.93	-790.08	504.382	154.502	-827.607	91.4403	196.951	-721.342	27.7379
1041	0	-232.656	-947.29	881.07	-159.427	-955.927	1135.69	-187.361	-980.528	483.535	-212.056	-1062.51	109.358	-262.55	-959.598	23.6223	239.852	-865.298	870.261	213.445	-795.18	1055.62	167.046	-789.111	504.455	154.613	-827.539	91.4064	196.919	-721.304	27.7157
1042	0	-230.831	-945.177	883.136	-156.881	-952.662	1136.66	-186.618	-975.133	485.282	-211.508	-1061.33	111.222	-262.543	-959.718	23.5732	241.796	-862.45	870.77	215.838	-791.583	1056.26	168.51	-788.28	504.625	154.688	-827.47	91.3689	196.917	-721.298	27.7062
1043	0	-229.375	-943.644	885.535	-154.54	-949.595	1137.7	-186.533	-972.301	486.32	-210.797	-1059.97	113.138	-262.476	-959.973	23.6192	243.509	-859.259	871.303	218.026	-788.184	1056.97	169.631	-787.64	504.633	154.814	-827.402	91.3223	196.912	-721.238	27.6879
1044	0	-227.604	-941.211	887.48	-152.292	-946.379	1138.68	-186.406	-969.584	488.004	-209.911	-1058.63	115.013	-262.237	-960.204	23.5765	245.17	-856.138	871.869	220.122	-784.636	1057.63	171.071	-787.002	504.84	154.91	-827.404	91.2843	196.922	-721.233	27.6821
1045	0	-224.079	-934.286	888.54	-150.052	-943.368	1139.71	-185.758	-965.428	489.536	-208.925	-1057.18	116.877	-261.728	-960.234	23.5886	246.785	-853.12	872.452	222.209	-781.294	1058.34	170.109	-786.987	504.335	155.031	-827.403	91.2205	196.853	-721.205	27.7092
1046	0	-222.455	-931.725	890.586	-147.969	-940.383	1140.73	-185.378	-961.267	491.103	-207.787	-1055.57	118.693	-263.061	-964.364	24.977	248.385	-850.116	873.109	224.139	-777.977	1059.03	171.008	-786.776	504.25	155.151	-827.394	91.1677	196.854	-721.169	27.6918
1047	0	-220.544	-928.619	892.264	-145.927	-937.108	1141.69	-185.115	-957.517	492.869	-206.638	-1053.95	120.574	-262.364	-964.435	25.1105	249.806	-847.217	873.768	226.029	-774.37	1059.67	171.702	-787.58	504.268	155.29	-827.419	91.0888	196.823	-721.134	27.6255
1048	0	-219.338	-926.94	894.562	-144.085	-933.785	1142.63	-184.916	-953.09	494.232	-205.437	-1052.62	122.643	-261.115	-963.027	24.816	251.078	-844.311	874.416	227.718	-770.715	1060.28	172.332	-787.705	503.883	155.421	-827.455	91.079	196.843	-721.137	27.6273
1049	0	-217.771	-924.403	896.463	-142.208	-930.931	1143.68	-184.64	-948.338	495.604	-203.765	-1050.49	124.213	-259.808	-962.536	24.2964	252.52	-841.464	874.99	229.441	-767.528	1061	173.574	-787.488	504.065	155.499	-827.504	91.0118	196.693	-720.984	27.4797
1050	0	-216.446	-922.392	898.409	-140.532	-927.98	1144.61	-184.566	-943.831	497.117	-202.564	-1048.86	126.312	-258.176	-960.534	24.4272	253.684	-838.648	875.463	230.965	-764.246	1061.61	174.566	-787.803	504.454	155.601	-827.548	90.957	196.772	-721.075	27.5853
1051	0	-215.196	-920.452	900.349	-138.905	-925.191	1145.5	-184.686	-939.088	498.557	-201.026	-1046.58	128.305	-256.402	-958.779	23.9217	254.849	-835.814	875.901	232.439	-761.125	1062.18	175.363	-787.882	504.77	155.681	-827.595	90.9194	196.808	-721.081	27.5707
1052	0	-213.911	-918.128	902.276	-137.323	-922.356	1146.5	-184.831	-933.92	499.866	-201.247	-1047.34	131.452	-255.462	-958.239	24.5406	255.949	-833.099	876.219	233.869	-757.958	1062.85	176.135	-787.536	504.956	155.776	-827.634	90.8379	196.728	-720.969	27.4743
1053	0	-212.734	-915.847	903.866	-135.893	-919.644	1147.34	-185.023	-928.544	501.153	-200.278	-1045.82	133.635	-256.901	-963.019	26.9111	257.161	-830.237	876.546	235.145	-754.914	1063.37	178.946	-787.066	504.778	155.824	-827.6	90.7607	196.781	-721.094	27.5812
1054	0	-211.605	-913.71	905.597	-134.454	-916.995	1148.18	-185.485	-923.711	502.675	-198.868	-1043.13	135.456	-255.535	-961.972	27.3074	257.969	-827.561	876.739	236.432	-751.934	1063.89	178.445	-787.531	504.98	155.879	-827.573	90.6518	196.812	-721.122	27.6071
1055	0	-210.725	-911.694	907.167	-133.007	-914.526	1149.07	-185.746	-918.113	503.801	-198.137	-1041.31	137.528	-254.623	-961.174	27.9921	259.015	-824.696	876.977	237.726	-749.132	1064.45	178.542	-787.705	505.141	155.884	-827.526	90.5877	196.831	-721.193	27.6551
1056	0	-211.171	-912.948	909.102	-131.599	-911.956	1149.82	-186.073	-912.703	505.01	-197.124	-1038.55	139.335	-254.042	-960.459	28.8431	260.094	-821.886	877.211	238.981	-746.23	1064.88	178.494	-788.027	504.557	155.905	-827.451	90.4874	196.852	-721.198	27.6984
1057	0	-210.656	-911.697	910.832	-130.089	-909.478	1150.57	-186.537	-907.432	506.205	-196.538	-1035.87	141.133	-253.756	-959.532	29.9011	261.797	-818.962	877.492	240.338	-743.42	1065.3	180.873	-786.975	504.588	155.888	-827.358	90.3984	196.852	-721.204	27.71
1058	0	-209.844	-909.402	912.183	-128.985	-907.159	1151.46	-186.921	-902.002	507.218	-194.949	-1030.39	141.71	-253.796	-957.573	30.8178	263.886	-816.103	877.934	241.29	-740.77	1065.87	179.763	-787.109	504.332	155.824	-827.241	90.3039	196.809	-721.234	27.7597
1059	0	-208.583	-905.855	913.103	-127.311	-904.953	1152.02	-187.491	-897.315	508.376	-194.792	-1026.25	142.558	-254.447	-954.901	31.4528	265.804	-813.543	878.226	242.811	-738.232	1066.1	179.823	-785.977	504.275	155.723	-827.159	90.2273	196.72	-721.208	27.767
1060	0	-207.995	-903.896	914.24	-126.04	-902.78	1153.07	-187.869	-892.695	509.323	-195.856	-1022.82	143.877	-255.258	-951.263	32.2327	267.809	-811.904	878.36	243.929	-735.726	1066.82	180.853	-784.695	504.471	155.625	-827.014	90.1276	196.75	-721.249	27.7701
1061	0	-207.423	-901.806	915.307	-124.724	-900.914	1153.35	-188.413	-888.873	510.354	-197.072	-1018.08	144.719	-256.562	-946.63	32.8394	269.026	-809.718	878.421	245.092	-733.529	1066.78	180.727	-784.148	504.254	155.516	-826.914	90.0836	196.759	-721.263	27.8031
1062	0	-206.409	-898.521	915.943	-123.265	-899.058	1153.94	-188.778	-884.978	511.006	-198.594	-1012.42	144.866	-258.277	-940.802	33.1586	270.018	-807.331	878.437	246.399	-731.341	1067.05	181.63	-782.471	504.117	155.415	-826.763	90.0149	196.741	-721.309	27.8726
1063	0	-205.669	-895.86	916.852	-121.94	-897.275	1154.46	-189.204	-881.556	511.741	-200.879	-1006.35	144.818	-260.433	-933.886	33.3168	270.15	-804.812	878.328	247.571	-729.226	1067.24	182.212	-780.692	504.467	155.324	-826.652	89.9755	196.691	-721.334	27.9079
1064	0	-204.769	-892.908	917.266	-120.363	-895.626	1154.83	-189.819	-878.635	512.52	-203.516	-999.384	144.565	-263.07	-925.81	33.286	270.694	-802.41	878.103	248.995	-727.245	1067.28	181.92	-779.051	504.46	155.229	-826.528	89.9075	196.68	-721.337	27.9621
1065	0	-203.988	-890.139	917.841	-119.086	-894.048	1155.34	-190.328	-875.417	513.138	-206.423	-991.322	143.51	-266.055	-916.549	33.1324	270.908	-800.11	877.853	250.119	-725.335	1067.47	182.498	-777.292	504.234	155.104	-826.359	89.8969	196.591	-721.33	27.9602
1066	0	-203.236	-887.557	918.226	-117.729	-892.511	1155.81	-190.909	-872.207	513.657	-209.943	-982.992	142.738	-269.327	-906.283	32.8011	270.584	-797.886	877.615	251.323	-723.466	1067.61	182.274	-775.613	503.712	154.991	-826.191	89.8509	196.589	-721.336	27.9817
1067	0	-202.417	-884.82	918.598	-116.552	-890.8	1156.16	-191.525	-869.14	514.159	-213.717	-973.71	141.512	-272.81	-895.084	32.4811	270.63	-795.648	877.261	252.348	-721.423	1067.64	181.743	-773.75	503.068	154.861	-825.987	89.8327	196.669	-721.42	28.1155
1068	0	-199.784	-877.581	917.881	-115.27	-889.056	1156.43	-192.221	-866.106	514.644	-217.698	-963.325	140.466	-276.428	-882.932	32.0182	270.725	-792.994	876.831	253.477	-719.347	1067.58	182.043	-771.34	503.018	154.709	-825.799	89.8114	196.519	-721.299	28.0415
1069	0	-199.147	-875.174	918.237	-114.106	-887.321	1156.66	-192.748	-862.469	514.917	-221.959	-952.61	139.312	-279.984	-869.92	31.5104	270.901	-790.029	876.401	254.488	-717.28	1067.49	181.629	-769.043	503.181	154.566	-825.65	89.8058	196.507	-721.278	28.06
1070	0	-198.476	-872.975	918.3	-113.005	-885.567	1156.9	-193.352	-858.762	515.297	-226.199	-940.845	138.304	-283.579	-856.627	31.1132	270.781	-787.229	875.961	255.437	-715.194	1067.41	181.899	-766.982	502.638	154.406	-825.479	89.8019	196.607	-721.381	28.1771
1071	0	-197.728	-870.492	918.288	-112.055	-883.774	1157.07	-193.816	-854.098	515.436	-230.466	-928.61	136.851	-287.075	-843.056	30.8831	271.065	-784.425	875.538	256.234	-713.069	1067.25	181.632	-764.68	502.087	154.241	-825.333	89.8077	196.614	-721.398	28.2466
1072	0	-197.125	-868.187	918.329	-111.104	-882.059	1157.26	-194.59	-849.743	515.891	-234.794	-916.712	136.291	-290.444	-829.463	31.3342	270.899	-780.247	874.98	257.032	-711.023	1067.11	181.171	-762.661	501.356	154.077	-825.182	89.8013	196.468	-721.295	28.1684
1073	0	-196.555	-866.099	918.343	-110.268	-880.25	1157.42	-195.209	-844.752	516.263	-238.666	-904.338	135.744	-293.663	-815.65	32.4003	271.382	-778.199	874.572	257.715	-708.882	1066.95	180.621	-760.792	500.567	153.879	-825.036	89.8004	196.401	-721.32	28.1823
1074	0	-196.105	-864.191	918.394	-109.507	-878.376	1157.61	-196.333	-838.766	516.479	-243.307	-894.061	136.197	-296.601	-801.692	33.7409	271.782	-775.966	874.143	258.323	-706.676	1066.82	180.871	-758.854	500.152	153.679	-824.909	89.8097	196.269	-721.232	28.1699
1075	0	-195.732	-862.272	918.394	-108.861	-876.562	1157.82	-197.027	-832.613	516.9	-246.552	-881.98	136.092	-299.049	-786.959	34.8551	272.055	-773.447	873.704	258.816	-704.53	1066.7	180.407	-756.871	500.073	153.52	-824.781	89.8328	196.228	-721.23	28.2103
1076	0	-195.521	-860.493	918.424	-108.388	-874.601	1158.08	-198.693	-825.585	517.288	-249.346	-869.417	135.96	-301.577	-773.131	36.51	272.281	-770.871	873.301	259.137	-702.237	1066.63	180.006	-754.894	499.584	153.391	-824.662	89.8211	196.263	-721.249	28.2512
1077	0	-197.112	-863.196	919.411	-107.839	-872.683	1158.4	-199.64	-819.031	517.858	-251.846	-857.226	136.093	-304.273	-760.729	38.4314	272.223	-768.096	872.989	259.533	-699.987	1066.63	179.73	-752.628	499.329	153.278	-824.579	89.8036	196.253	-721.199	28.2803
1078	0	-196.755	-860.8	919.359	-107.456	-870.667	1158.78	-200.533	-811.886	518.608	-254.025	-845.244	136.368	-305.118	-744.109	38.6846	272.406	-765.349	872.683	259.763	-697.639	1066.68	179.673	-750.207	499.062	153.196	-824.457	89.7828	196.456	-721.251	28.454
1079	0	-196.967	-859.394	919.511	-107.277	-868.671	1159.21	-201.616	-804.372	519.334	-255.939	-833.651	136.814	-305.793	-727.967	38.6169	272.283	-762.312	872.291	259.79	-695.311	1066.79	179.348	-747.785	498.65	153.091	-824.413	89.7894	196.458	-721.292	28.4893
1080	0	-196.96	-857.497	919.519	-107.088	-866.68	1159.65	-202.803	-796.709	520.117	-257.546	-822.437	137.48	-307.439	-715.056	40.0205	272.288	-759.307	872.074	259.826	-692.989	1066.9	179.081	-745.804	498.38	153.013	-824.298	89.7959	196.24	-721.179	28.3336
1081	0	-197.26	-855.965	919.812	-107.134	-864.748	1160.3	-203.94	-788.841	521.04	-258.831	-811.104	138.105	-309.09	-703.416	41.85	272.135	-756.433	871.787	259.627	-690.724	1067.23	179.501	-744.183	497.998	152.916	-824.23	89.7941	196.25	-721.197	28.3868
1082	0	-196.976	-852.888	919.541	-106.75	-862.699	1159.61	-204.939	-780.624	521.927	-259.881	-800.137	138.898	-310.365	-691.716	43.5466	272.036	-753.674	871.569	259.72	-688.418	1067.27	179.015	-742.399	497.48	152.836	-824.143	89.7873	196.258	-721.204	28.4378
1083	0	-197.076	-850.364	919.477	-106.65	-861.607	1159.16	-206.131	-772.899	522.965	-260.82	-789.22	139.636	-311.311	-680.178	45.1379	271.891	-751.019	871.347	259.408	-686.14	1067.46	178.196	-740.196	497.451	152.747	-824.04	89.7715	196.231	-721.203	28.4801
1084	0	-197.504	-848.642	919.42	-106.647	-860.743	1158.76	-207.167	-764.996	523.862	-261.647	-778.38	140.507	-312.018	-668.935	46.6983	271.714	-748.291	871.184	259.436	-683.911	1067.61	177.9	-738.549	497.067	152.665	-823.944	89.7648	196.224	-721.231	28.4922
1085	0	-197.551	-845.478	919.652	-106.67	-859.935	1158.37	-208.022	-756.784	524.71	-262.48	-767.485	141.345	-312.492	-658.083	48.4282	271.488	-745.693	870.934	259.28	-681.805	1067.8	177.648	-736.884	496.63	152.596	-823.855	89.7542	196.467	-721.351	28.6526
1086	0	-197.566	-841.962	919.27	-106.539	-858.622	1157.89	-208.928	-749.13	525.689	-263.252	-756.579	142.181	-312.602	-647.14	49.9911	271.364	-743.014	870.721	259.158	-679.698	1067.94	177.365	-735.155	496.282	152.542	-823.773	89.7533	196.27	-721.246	28.533
1087	0	-197.677	-838.899	919.185	-105.568	-855.124	1157.34	-209.766	-741.704	526.701	-264.038	-745.613	142.98	-312.626	-636.72	51.8482	271.076	-740.447	870.572	259.045	-677.667	1068.23	177.109	-733.41	495.892	152.478	-823.68	89.7557	196.422	-721.374	28.6873
1088	0	-197.863	-835.757	919.099	-105.904	-854.639	1156.88	-210.44	-734.296	527.635	-264.758	-734.547	143.772	-312.445	-626.172	53.5191	270.996	-737.855	870.476	258.937	-675.731	1068.45	177.156	-731.882	495.584	152.402	-823.611	89.7702	196.494	-721.38	28.7178
1089	0	-198.135	-832.288	918.878	-105.369	-851.669	1156.41	-211.046	-726.95	528.474	-265.538	-723.812	144.731	-311.754	-614.803	54.7716	270.735	-735.843	870.408	258.823	-673.844	1068.7	176.804	-730.09	495.309	152.321	-823.509	89.7852	196.305	-721.3	28.5875
1090	0	-198.682	-829.132	918.639	-105.315	-849.625	1155.94	-211.449	-719.653	529.229	-266.426	-713.584	145.792	-309.922	-600.623	55.1592	270.51	-733.061	870.322	258.763	-671.967	1068.96	177.629	-728.428	494.974	152.25	-823.434	89.7827	196.465	-721.367	28.6767
1091	0	-199.166	-825.523	918.344	-105.314	-847.453	1155.51	-211.856	-712.82	529.896	-267.028	-702.361	146.501	-308.791	-588.23	56.0392	270.286	-730.724	870.292	258.562	-670.331	1069.08	177.167	-726.717	494.51	152.167	-823.321	89.7962	197.473	-721.88	29.5608
1092	0	-199.777	-822.291	918.168	-105.636	-845.521	1154.94	-211.847	-705.645	530.383	-267.693	-691.827	147.339	-307.875	-576.399	57.2831	270.108	-728.428	870.331	258.51	-668.679	1069.29	176.541	-724.787	493.982	152.132	-823.212	89.8076	197.062	-721.692	29.1788
1093	0	-200.401	-818.649	917.812	-105.866	-843.044	1154.46	-211.881	-698.892	530.808	-268.153	-681.1	148.097	-307.016	-564.905	58.544	269.794	-726.22	870.352	258.369	-667.047	1069.43	175.049	-720.927	493.353	152.088	-823.146	89.8646	197.427	-721.767	29.4661
1094	0	-200.845	-814.157	917.425	-105.939	-839.97	1153.93	-211.784	-692.554	531.2	-268.498	-670.61	148.708	-306.22	-553.376	59.7007	269.479	-724.061	870.337	258.281	-665.564	1069.62	174.317	-718.672	492.68	152.039	-823.019	89.9108	196.47	-721.436	28.3948
1095	0	-201.369	-809.706	916.802	-107.13	-839.264	1153.46	-211.568	-686.096	531.378	-268.667	-660.206	149.166	-305.825	-542.852	61.195	269.179	-721.928	870.371	258.245	-664.169	1069.85	173.794	-716.857	492.143	151.975	-822.973	89.9698	196.449	-721.273	28.4614
1096	0	-202.518	-806.81	916.496	-107.884	-837.486	1153.13	-211.331	-679.724	531.388	-268.803	-650.565	149.763	-305.169	-531.767	62.1163	268.911	-719.936	870.466	258.113	-662.784	1070.08	174.265	-715.274	492.57	151.912	-822.842	90.0012	196.514	-721.254	28.4822
1097	0	-203.223	-802.582	916.597	-108.703	-834.254	1152.29	-210.962	-673.594	531.299	-268.686	-640.908	150.106	-304.747	-521.353	63.0914	268.46	-718.057	870.517	258.069	-661.4	1070.34	174.315	-713.79	492.652	151.861	-822.755	90.0455	196.601	-721.331	28.5023
1098	0	-203.798	-797.911	915.94	-109.677	-831.053	1151.3	-210.54	-667.678	531.113	-268.395	-631.622	150.31	-304.5	-511.791	64.1251	268.001	-716.221	870.568	257.87	-660.047	1070.46	174.486	-712.109	492.207	151.801	-822.701	90.1029	196.632	-721.273	28.4813
1099	0	-204.359	-792.788	914.92	-110.632	-827.923	1150.35	-210.034	-661.799	530.807	-267.882	-622.562	150.316	-304.036	-502.267	64.7953	267.531	-714.398	870.592	257.691	-658.765	1070.6	174.14	-710.028	491.782	151.723	-822.614	90.1783	196.726	-721.278	28.4715
1100	0	-205.622	-789.551	914.503	-111.617	-824.787	1149.43	-209.474	-656.127	530.399	-267.374	-614.211	150.365	-303.657	-493.633	65.4199	267.147	-712.452	870.649	257.481	-657.477	1070.79	174.104	-708.276	491.204	151.679	-822.511	90.2416	196.726	-721.307	28.4379
1101	0	-206.408	-785.046	913.997	-112.633	-821.615	1148.48	-208.963	-650.723	529.836	-266.568	-605.961	150.119	-302.96	-485.036	65.4743	266.765	-710.634	870.666	257.24	-656.154	1070.94	173.529	-706.285	490.622	151.604	-822.401	90.2914	196.769	-721.276	28.3852
1102	0	-205.449	-775.73	911.912	-113.708	-818.406	1147.5	-208.124	-644.743	528.911	-265.799	-598.528	150.034	-302.238	-477.463	65.6978	266.368	-708.913	870.59	256.94	-654.793	1071.06	172.954	-704.385	490.039	151.537	-822.326	90.3916	196.772	-721.248	28.3785
1103	0	-206.093	-770.623	910.925	-114.887	-815.195	1146.42	-207.676	-640.138	528.394	-264.672	-590.761	149.487	-300.899	-469.754	65.1387	266.047	-707.02	870.683	256.536	-653.429	1071.07	172.375	-702.424	489.41	151.45	-822.224	90.4159	196.811	-721.245	28.3468
1104	0	-207.148	-766.522	910.053	-116.058	-811.998	1145.35	-207.21	-635.606	527.649	-263.865	-584.256	149.124	-299.374	-462.645	64.367	265.622	-705.2	870.606	256.14	-652.08	1071.1	172.294	-700.646	489.497	151.36	-822.114	90.4633	196.814	-721.242	28.3318
1105	0	-208.022	-762.201	909.087	-117.374	-808.711	1144.26	-206.456	-630.721	526.598	-262.662	-577.369	148.334	-297.431	-455.947	63.322	265.321	-703.265	870.561	255.6	-650.642	1071.12	172.221	-698.858	489.349	151.283	-822	90.5287	196.855	-721.204	28.3217
1106	0	-208.792	-757.512	907.975	-118.718	-805.371	1143.17	-205.842	-626.311	525.5	-261.377	-571.178	147.67	-295.142	-449.269	61.7801	264.839	-701.43	870.473	255.03	-649.149	1071.12	172.365	-696.908	488.981	151.244	-821.982	90.6434	196.844	-721.185	28.2807
1107	0	-209.616	-752.89	906.902	-120.138	-802.016	1142.04	-205.125	-622.11	524.243	-260.11	-565.317	146.729	-292.674	-443.754	60.3662	264.305	-699.424	870.403	254.385	-647.643	1071.09	172.854	-696.959	489.309	151.181	-821.906	90.7035	196.885	-721.178	28.2332
1108	0	-210.376	-748.303	905.739	-121.634	-798.553	1140.91	-204.231	-617.944	522.925	-258.705	-559.682	145.539	-289.834	-438.255	58.596	263.775	-697.508	870.413	253.664	-646.028	1071.07	172.367	-694.836	488.943	151.093	-821.812	90.7369	196.927	-721.152	28.2362
1109	0	-211.072	-743.25	904.583	-123.204	-795.051	1139.79	-203.46	-614.242	521.408	-257.376	-555.149	144.679	-286.813	-433.03	56.5826	263.181	-695.534	870.423	252.87	-644.373	1071.04	172.472	-693.124	488.431	151.017	-821.729	90.809	196.93	-721.137	28.2085
1110	0	-212.267	-739.654	903.211	-124.853	-791.462	1138.67	-202.499	-610.861	519.837	-255.577	-549.75	143.005	-283.551	-428.189	54.3481	262.556	-693.493	870.397	251.996	-642.632	1071.03	171.966	-691.356	487.922	150.901	-821.593	90.8338	196.932	-721.12	28.1749
1111	0	-213.106	-735.063	901.974	-126.64	-787.868	1137.58	-201.312	-607.222	518.09	-252.74	-541.991	140.222	-280.243	-423.725	51.9263	261.928	-691.433	870.355	250.984	-640.887	1071.04	171.502	-689.83	487.486	150.833	-821.54	90.9122	196.971	-721.117	28.1831
1112	0	-214.328	-731.39	900.443	-128.42	-784.115	1136.43	-200.4	-604.61	516.174	-250.834	-537.363	138.135	-276.793	-419.602	49.3531	261.165	-689.297	870.34	249.98	-638.981	1070.99	170.349	-687.596	487.114	150.752	-821.47	90.973	196.972	-721.112	28.1712
1113	0	-215.193	-726.493	898.666	-130.409	-780.399	1135.3	-199.212	-601.826	514.054	-248.85	-533.22	136.38	-273.332	-415.872	46.655	260.254	-687.232	870.266	248.766	-637.114	1070.96	170.084	-686.212	486.811	150.677	-821.446	91.0576	197.015	-721.087	28.1315
1114	0	-216.741	-723.609	897.513	-132.475	-776.513	1134.26	-198.06	-599.643	511.91	-246.827	-529.883	134.503	-269.885	-412.545	43.8571	259.314	-684.984	870.245	247.475	-635.076	1071.02	170.766	-685.037	487.039	150.595	-821.378	91.1412	197.015	-721.08	28.118
1115	0	-217.985	-719.937	896.03	-134.522	-772.651	1133.15	-196.844	-597.758	509.656	-244.747	-526.887	132.473	-266.551	-409.532	41.064	258.415	-682.789	870.197	246.203	-633.062	1071.01	170.382	-683.591	486.839	150.5	-821.33	91.2288	197.055	-721.078	28.1267
1116	0	-218.764	-714.68	894.073	-136.559	-768.717	1132.04	-195.791	-595.991	507.03	-242.501	-524.089	130.164	-263.078	-406.627	38.0214	257.443	-680.26	870.149	244.941	-630.976	1071.01	169.042	-681.353	486.236	150.422	-821.237	91.3961	197.057	-721.085	28.0855
1117	0	-220.284	-711.515	892.76	-138.816	-764.672	1130.98	-194.719	-593.927	504.355	-240.245	-522.315	127.69	-259.836	-404.48	35.0913	256.264	-678.209	870.195	243.459	-628.779	1071.04	168.367	-679.578	485.8	150.344	-821.159	91.4582	197.058	-721.059	28.0934
1118	0	-221.527	-707.559	891.067	-141	-760.613	1129.85	-191.927	-594.385	502.215	-237.498	-519.906	125.025	-256.5	-402.665	31.9661	255.168	-675.668	870.061	242.05	-626.568	1071.01	167.6	-677.719	485.254	150.25	-821.128	91.5625	197.057	-721.081	28.0843
1119	0	-222.617	-703.138	889.248	-143.272	-756.512	1128.7	-191.277	-592.888	499.296	-234.698	-518.283	122.088	-253.147	-401.45	28.7388	254	-673.013	869.994	240.553	-624.316	1070.97	167.284	-676.155	485.047	150.175	-821.065	91.6347	197.057	-721.085	28.0848
1120	0	-223.913	-699.134	887.432	-145.646	-752.388	1127.52	-190.346	-590.8	496.429	-232.035	-517.674	118.989	-249.679	-400.762	25.2244	252.717	-670.615	869.938	238.954	-622.039	1070.88	166.367	-674.284	484.504	150.084	-821.027	91.7135	197.057	-721.085	28.0849
1121	0	-225.216	-695.113	885.478	-148.004	-748.15	1126.27	-189.46	-589.678	493.692	-229.024	-517.384	116.043	-246.822	-400.65	23.7576	251.616	-668.032	869.803	237.371	-619.65	1070.74	165.866	-672.483	484.188	149.993	-821.047	91.842	197.057	-721.084	28.0848
1122	0	-226.189	-690.212	883.219	-150.451	-743.834	1125	-188.357	-588.575	490.856	-225.378	-519.322	114.241	-245.459	-400.855	23.9981	250.121	-665.498	869.733	235.7	-617.182	1070.56	165.092	-670.535	483.995	149.878	-821.064	91.9377	197.057	-721.082	28.0845
1123	0	-227.558	-686.59	881.345	-153.379	-738.685	1123.4	-187.114	-587.695	488.158	-222.007	-520.098	111.741	-244.403	-401.206	24.3954	248.744	-662.786	869.651	233.888	-614.735	1070.32	163.902	-668.014	483.365	149.685	-820.983	91.9825	197.071	-721.115	28.0961
1124	0	-229.042	-683.28	879.258	-156.039	-734.256	1121.66	-185.853	-586.812	485.215	-219.511	-521.405	108.981	-243.054	-400.962	24.8397	247.312	-660.077	869.519	232.123	-612.174	1070.08	163.024	-665.799	482.903	149.488	-820.902	92.0753	197.058	-721.091	28.098
1125	0	-229.943	-678.382	877.03	-158.894	-729.65	1120.18	-184.709	-585.943	482.328	-216.869	-522.423	106.184	-241.956	-400.888	25.5556	245.907	-657.255	869.361	230.189	-609.471	1069.88	162.029	-663.415	482.227	149.36	-820.844	92.2257	197.102	-721.233	28.0343
1126	0	-230.994	-674.018	874.669	-161.687	-725.092	1118.51	-183.818	-585.65	479.508	-213.984	-524.279	103.97	-241.053	-401.162	26.7009	244.298	-654.359	869.174	228.241	-606.646	1069.72	159.757	-660.2	481.161	149.201	-820.875	92.4235	197.158	-721.394	27.917
1127	0	-232.084	-669.873	872.283	-164.647	-720.429	1116.77	-182.997	-585.216	476.659	-210.982	-526.229	101.786	-239.869	-401.393	27.2728	242.718	-651.4	868.88	226.125	-603.715	1069.5	159.054	-658.007	480.538	149.042	-820.887	92.6242	197.228	-721.443	27.8236
1128	0	-233.344	-666.337	870.003	-167.669	-716.139	1115.15	-182.407	-584.572	474.063	-208.417	-527.525	99.8877	-238.912	-401.787	27.6443	241.233	-648.301	868.55	223.964	-600.65	1069.3	157.267	-655.028	480.614	148.956	-820.874	92.8688	197.288	-721.497	27.6734
1129	0	-234.673	-662.716	867.827	-170.981	-712.283	1113.91	-181.898	-583.816	471.705	-205.958	-527.747	97.8018	-238.223	-402.371	28.2097	239.486	-645.346	868.188	221.715	-597.538	1069.11	155.95	-652.05	479.902	148.908	-820.886	93.0859	197.404	-721.489	27.5179
1130	0	-235.242	-657.061	865.125	-173.491	-706.481	1111.99	-181.336	-582.616	469.666	-203.581	-528.613	96.1129	-237.961	-402.593	28.3972	237.826	-642.271	867.772	219.481	-594.41	1068.82	154.955	-649.236	479.137	148.877	-820.906	93.34	197.478	-721.459	27.3395
1131	0	-236.172	-652.44	862.747	-176.877	-702.923	1110.28	-180.761	-580.926	467.948	-201.392	-527.669	94.5445	-237.696	-402.591	28.5744	235.855	-639.463	867.313	217.142	-591.184	1068.51	152.491	-645.73	477.894	148.931	-820.97	93.6512	197.609	-721.387	27.1556
1132	0	-237.95	-650.311	860.995	-179.773	-699.084	1108.95	-180.2	-578.686	466.528	-199.705	-525.883	93.3571	-237.505	-402.554	28.7372	237.809	-635.219	867.044	214.671	-587.939	1068.12	153.232	-643.623	477.436	148.949	-820.919	93.9893	197.726	-721.35	27.0787
1133	0	-239.856	-648.52	859.506	-182.758	-695.234	1107.59	-179.813	-575.714	465.457	-198.565	-524.475	92.8345	-237.471	-402.481	28.821	236.047	-632.116	866.418	212.111	-584.683	1067.71	152.552	-640.991	476.668	148.929	-820.771	94.3981	197.747	-721.32	27.023
1134	0	-240.608	-643.675	857.627	-185.267	-692.369	1107.59	-179.731	-572.148	465.14	-197.656	-523.276	92.5796	-237.443	-402.467	28.9622	234.016	-629.146	865.844	209.471	-581.436	1067.3	150.807	-637.82	475.959	148.815	-820.577	94.7232	197.753	-721.237	27.0078
1135	0	-242.218	-640.708	856.791	-187.775	-689.439	1107.65	-180.224	-568.241	465.201	-197.267	-522.767	92.4904	-237.45	-402.239	28.9136	232.171	-626.169	865.374	206.832	-578.124	1066.95	149.328	-635.273	474.83	148.599	-820.283	95.1378	197.762	-721.142	27.2327
1136	0	-244.674	-640.002	856.827	-190.231	-686.469	1107.77	-181.179	-564.477	465.597	-197.285	-522.494	92.4569	-237.512	-402.166	28.8268	230.392	-623.504	864.805	204.245	-574.772	1066.65	148.977	-633.404	475.028	148.25	-819.875	95.5808	197.666	-721.065	27.2084
1137	0	-246.315	-637.203	856.791	-192.803	-683.348	1107.91	-182.505	-561.756	466.228	-197.523	-522.383	92.4073	-237.652	-402.161	28.7309	228.388	-620.753	864.229	201.543	-571.269	1066.38	147.388	-631.51	474.718	147.831	-819.564	96.0511	197.552	-721.132	27.198
1138	0	-248.269	-635.586	857.209	-195.267	-680.077	1108.29	-184.17	-560.026	466.87	-197.858	-522.239	92.3496	-237.727	-402.056	28.6067	226.29	-618.243	863.777	198.948	-567.615	1066.34	145.813	-629.615	474.577	147.467	-819.406	96.6648	197.299	-720.791	27.5833
1139	0	-250.106	-633.878	858.094	-197.655	-676.675	1108.81	-185.766	-558.726	467.505	-198.228	-522.148	92.2981	-237.841	-402.09	28.5209	224.126	-615.843	863.501	196.43	-563.831	1066.44	143.855	-627.867	474.36	147.283	-819.304	97.4647	197.14	-720.766	27.6449
1140	0	-251.96	-632.461	859.162	-199.927	-673.203	1109.28	-187.43	-558.138	467.827	-198.534	-522.111	92.2813	-237.902	-402.051	28.4527	222.094	-613.739	863.392	194.027	-559.976	1066.49	142.313	-626.464	474.875	146.902	-818.963	98.1856	197.116	-720.903	27.7692
1141	0	-253.662	-630.507	860.23	-202.02	-669.701	1109.77	-188.889	-557.656	467.764	-198.695	-522.381	92.3244	-237.997	-402.265	28.5271	219.755	-611.796	863.473	191.804	-556.092	1066.57	140.95	-625.494	475.03	147.22	-819.297	98.996	196.975	-720.938	27.9277
1142	0	-255.681	-628.787	861.196	-204.135	-666.262	1110.19	-190.292	-557.703	467.697	-198.738	-522.172	92.1434	-237.993	-402.267	28.5232	217.497	-610.133	863.707	189.558	-552.27	1066.58	139.867	-624.617	475.628	146.891	-818.855	99.6019	196.932	-721.037	27.739
1143	0	-257.909	-627.111	861.642	-206.159	-662.9	1110.53	-191.64	-557.407	467.534	-198.842	-522.29	92.1495	-238.034	-402.245	28.5256	215.296	-608.833	864.256	187.403	-548.527	1066.5	144.684	-627.772	476.609	146.722	-818.429	100.438	197.059	-721.079	27.9954
1144	0	-260.225	-625.53	861.974	-208.082	-659.701	1110.85	-192.963	-557.052	467.315	-198.891	-522.168	91.9806	-238.052	-402.29	28.5202	213.295	-606.845	864.938	185.349	-544.945	1066.41	153.24	-632.195	477.705	146.59	-818.038	101.305	197.004	-721.191	27.8534
1145	0	-262.432	-623.844	862.067	-210.031	-656.55	1111.15	-194.193	-556.965	467.438	-198.991	-522.221	91.9202	-238.071	-402.278	28.4808	211.139	-604.871	865.573	183.27	-541.412	1066.3	141.768	-625.181	478.207	146.622	-817.596	102.21	197.065	-721.137	27.924
1146	0	-264.608	-622.295	862.133	-212.123	-653.452	1111.44	-194.511	-554.956	467.988	-199.105	-522.247	91.8023	-238.098	-402.321	28.5124	209.267	-602.862	866.303	181.048	-537.931	1066.17	148.834	-629.838	479.212	146.846	-817.015	103.098	197.119	-721.275	27.6883
1147	0	-266.736	-620.549	862.184	-214.063	-650.526	1111.82	-195.234	-556.135	467.674	-199.247	-522.269	91.7201	-238.153	-402.137	28.3855	206.918	-600.824	866.823	178.977	-534.623	1066.13	139.014	-621.58	479.219	147.161	-816.46	103.959	197.256	-720.915	27.9009
1148	0	-268.872	-618.955	862.232	-216.051	-647.712	1112.18	-196.325	-556.344	467.444	-199.399	-522.229	91.5855	-238.19	-402.163	28.3506	205.061	-598.549	867.636	176.859	-531.427	1066.08	146.075	-626.438	481.33	147.445	-816.015	104.799	197.427	-720.753	27.7674
1149	0	-271.191	-617.703	862.389	-218.152	-644.945	1112.6	-197.835	-554.702	467.398	-199.59	-522.251	91.4919	-238.219	-402.113	28.3296	202.814	-595.979	868.316	174.626	-528.278	1066.08	136.569	-618.21	479.71	147.931	-815.503	105.712	197.232	-720.39	27.5264
1150	0	-273.209	-615.664	862.608	-220.253	-642.245	1113.07	-199.209	-553.016	467.301	-199.696	-522.16	91.4311	-238.292	-402.166	28.3094	200.787	-593.507	868.907	172.395	-525.196	1066.14	136.184	-616.784	480.543	148.322	-814.978	106.566	197.524	-720.305	27.5648
1151	0	-273.858	-609.456	862.041	-222.384	-639.575	1113.63	-200.348	-551.619	467.356	-199.761	-521.934	91.2771	-238.335	-402.099	28.2646	199.029	-590.946	869.446	170.133	-522.143	1066.29	135.776	-615.707	480.692	148.696	-814.337	107.478	197.572	-720.147	27.506
1152	0	-276.013	-607.272	862.267	-224.528	-636.898	1114.11	-201.311	-550.057	467.435	-199.782	-521.748	91.1655	-238.34	-402.088	28.2766	196.821	-587.924	869.795	167.858	-519.084	1066.35	135.25	-614.012	481.524	149.044	-813.616	108.479	197.776	-719.951	27.6298
1153	0	-277.722	-604.326	862.316	-226.553	-633.9	1114.67	-202.224	-548.741	467.494	-199.719	-521.48	91.0495	-238.3	-402.053	28.3028	195.321	-584.895	870.259	165.703	-515.703	1066.5	133.826	-611.885	481.62	149.233	-812.915	109.638	197.829	-719.807	27.678
1154	0	-279.939	-602.866	862.754	-228.057	-631.099	1115.11	-203.279	-547.403	467.585	-199.644	-521.202	90.9003	-238.305	-402.037	28.2929	193.453	-581.83	870.498	164.068	-512.52	1066.52	132.874	-609.722	481.961	149.483	-811.966	110.853	197.908	-719.683	27.7585
1155	0	-281.426	-599.626	862.743	-230.523	-628.061	1115.31	-204.221	-546.002	467.578	-199.57	-521.096	90.8258	-238.277	-402.024	28.3421	191.561	-578.617	870.684	161.472	-509.1	1066.3	132.284	-607.671	482.551	149.696	-810.951	112.26	198.016	-719.605	27.8537
1156	0	-283.631	-598.493	863.16	-232.487	-625.052	1115.76	-205.007	-544.578	467.649	-199.601	-521.129	90.8622	-238.298	-402.014	28.3299	189.782	-575.461	870.722	159.377	-505.708	1066.34	131.701	-605.417	483.184	149.834	-809.863	113.823	198.175	-719.47	27.9073
1157	0	-285.102	-595.291	862.991	-234.368	-621.928	1116.21	-205.975	-542.948	467.629	-199.59	-520.954	90.7594	-238.275	-401.999	28.3148	188.37	-572.144	871.043	157.365	-502.203	1066.38	131.515	-602.939	483.953	150.082	-808.611	115.61	198.708	-719.477	28.288
1158	0	-286.494	-591.494	862.707	-236.184	-618.798	1116.69	-206.942	-541.493	467.602	-199.591	-520.771	90.613	-238.263	-401.985	28.2853	186.433	-568.869	871.155	155.419	-498.69	1066.44	130.788	-599.581	484.32	150.216	-807.188	117.599	198.433	-718.968	28.2694
1159	0	-287.962	-587.749	862.606	-238.212	-615.599	1117.19	-207.967	-540.001	467.616	-199.667	-520.64	90.5412	-238.303	-401.985	28.3064	184.76	-565.692	871.232	153.26	-495.108	1066.53	130.456	-595.668	484.837	150.468	-805.537	119.795	198.753	-718.885	28.7108
1160	0	-289.798	-584.535	862.685	-239.993	-612.555	1117.87	-208.761	-538.467	467.633	-199.707	-520.532	90.4838	-238.285	-401.852	28.3026	183.212	-562.638	871.515	151.348	-491.683	1066.79	129.835	-590.987	485.181	150.506	-803.867	122.386	197.225	-719.702	27.4882
1161	0	-291.632	-580.925	862.808	-241.708	-609.736	1118.58	-209.684	-537.28	467.634	-199.773	-520.407	90.4222	-238.277	-401.824	28.2917	181.389	-559.358	871.964	149.503	-488.481	1067.08	129.514	-585.413	485.443	150.5	-801.735	125.366	196.121	-719.765	27.923
1162	0	-293.399	-577.3	862.898	-243.674	-606.85	1119.43	-210.671	-536.151	467.566	-199.815	-520.376	90.4277	-238.279	-401.871	28.325	179.424	-556.222	872.325	147.407	-485.213	1067.52	129.037	-578.561	486.112	150.205	-799.108	128.676	198.093	-719.994	28.639
1163	0	-295.14	-573.828	862.953	-245.897	-604.097	1120.25	-211.582	-535.234	467.555	-199.82	-520.207	90.3006	-238.27	-401.827	28.3611	177.935	-553.178	872.854	145.053	-482.078	1067.92	127.832	-570.246	485.924	149.619	-795.877	132.321	199.363	-719.216	30.2281
1164	0	-297.406	-571.888	863.25	-247.589	-601.496	1121.08	-212.013	-534.311	467.159	-199.856	-520.166	90.2602	-238.202	-401.899	28.3614	176.237	-550.224	873.404	143.23	-479.094	1068.34	135.218	-566.116	488.845	149.202	-792.11	136.633	198.791	-718.964	30.9788
1165	0	-298.55	-567.06	862.848	-249.458	-599.217	1121.82	-211.731	-533.614	468.42	-199.88	-520.162	90.1933	-237.874	-402.374	28.4254	174.833	-547.414	874.077	141.231	-476.434	1068.67	142.181	-558.644	488.843	148.786	-787.712	141.485	198.136	-718.193	32.2782
1166	0	-299.94	-563.089	862.545	-251.285	-597.188	1122.64	-212.601	-532.47	468.405	-199.931	-520.059	90.0999	-238.122	-402.162	28.6329	173.573	-544.691	874.829	139.273	-474.021	1069.07	143.69	-549.08	489.992	148.283	-782.396	146.77	197.56	-717.361	34.6145
1167	0	-301.631	-560.598	862.405	-252.963	-595.363	1123.14	-213.551	-532.048	468.125	-199.985	-519.946	89.9132	-238.003	-402.298	28.6289	171.913	-542.06	875.145	137.464	-471.815	1069.16	144.396	-538.157	491.188	147.72	-776.261	152.504	196.991	-716.475	37.7104
1168	0	-303.216	-558.198	862.167	-254.72	-593.812	1123.59	-215.361	-532.19	466.997	-200.073	-519.892	89.8426	-237.923	-402.282	28.5067	170.538	-539.649	875.579	135.577	-469.881	1069.19	142.592	-527.269	492.624	147.083	-769.74	158.77	196.476	-715.047	41.3773
1169	0	-305.269	-557.421	862.179	-256.38	-592.528	1123.94	-216.535	-531.723	466.52	-200.209	-519.825	89.6557	-237.97	-402.128	28.491	169.205	-537.369	875.895	133.786	-468.215	1069.13	147.378	-516.152	494.686	146.162	-762.671	165.404	194.526	-714.264	45.6154
1170	0	-306.327	-554.079	861.682	-258.111	-591.595	1123.89	-217.429	-531.363	466.338	-200.373	-519.819	89.5135	-237.891	-402.436	28.4052	168.264	-535.326	876.144	131.925	-466.9	1068.66	150.264	-505.231	496.895	145.055	-755.217	172.146	194.411	-711.035	51.4903
1171	0	-307.497	-551.11	861.208	-258.744	-590.325	1124.04	-218.701	-531.032	465.951	-200.501	-519.733	89.3695	-237.943	-402.372	28.4343	167.468	-533.416	876.238	131.161	-465.247	1068.4	151.52	-494.774	498.58	143.492	-747.403	179.124	193.288	-707.398	57.9306
1172	0	-309.057	-549.666	861.109	-260.102	-589.39	1123.85	-219.436	-530.952	465.719	-200.664	-519.707	89.2645	-237.881	-402.395	28.3688	166.923	-531.698	876.111	129.672	-463.93	1067.8	154.11	-484.082	501.656	141.687	-739.395	185.916	191.677	-704.268	64.4885
1173	0	-310.244	-547.621	860.821	-260.688	-588.62	1123.39	-220.454	-531.275	465.502	-200.807	-519.746	89.1497	-237.93	-402.427	28.3855	166.472	-530.218	876	128.956	-462.778	1066.91	155.312	-474.38	504.236	139.557	-731.496	192.433	190.223	-699.967	70.9156
1174	0	-311.301	-545.561	860.54	-261.465	-587.949	1122.99	-221.211	-531.245	465.384	-200.945	-519.69	89.0232	-237.917	-402.365	28.3541	165.982	-528.657	875.8	128.048	-461.725	1066.1	156.365	-465.153	506.89	137.591	-723.349	198.519	186.41	-691.463	75.8781
1175	0	-312.404	-543.802	860.339	-262.127	-587.227	1122.29	-222.056	-531.132	465.255	-200.957	-518.913	88.4589	-237.923	-402.428	28.3339	165.703	-527.383	875.734	127.255	-460.621	1064.98	157.613	-456.051	509.662	135.463	-715.317	203.519	184.366	-681.729	80.6123
1176	0	-313.361	-541.921	860.066	-262.509	-586.263	1121.68	-222.674	-531.14	465.137	-201.18	-519.629	88.7393	-237.963	-402.624	28.4656	165.506	-526.12	875.699	126.743	-459.274	1063.96	159.103	-447.634	512.817	133.691	-705.91	207.292	182.212	-670.623	84.9341
1177	0	-314.721	-541.367	859.956	-262.722	-585.165	1121.13	-223.37	-530.985	465.02	-201.323	-519.637	88.7157	-237.956	-402.632	28.4694	165.276	-524.795	875.773	126.4	-457.794	1063	160.398	-439.39	515.742	132.319	-695.629	209.703	181.104	-659.123	87.8591
1178	0	-315.695	-540.131	859.796	-263.113	-583.868	1120.43	-224.052	-530.665	464.962	-201.444	-519.55	88.6423	-237.965	-402.407	28.319	165.255	-523.416	875.979	125.878	-456.115	1061.88	161.435	-431.26	518.51	131.314	-683.893	210.544	180.014	-646.431	89.346
1179	0	-316.329	-538.549	859.633	-263.228	-582.534	1120.07	-224.731	-530.332	464.949	-201.55	-519.538	88.598	-238.025	-402.395	28.3175	165.175	-522.128	876.346	125.632	-454.398	1061.11	162.191	-423.304	521.434	130.43	-671.553	210.427	181.228	-635.595	89.8255
1180	0	-316.918	-537.069	859.539	-263.405	-581.013	1119.73	-225.12	-530.149	464.876	-201.628	-519.508	88.5673	-238.013	-402.594	28.4401	165.25	-520.916	876.752	125.324	-452.495	1060.36	163.187	-415.876	524.591	129.653	-658.484	209.154	181.412	-619.419	89.1602
1181	0	-317.323	-535.705	859.409	-263.238	-579.409	1119.55	-225.379	-529.842	464.925	-201.69	-519.47	88.5096	-238.01	-402.644	28.4112	165.101	-519.612	877.451	125.361	-450.509	1059.76	163.712	-408.39	527.159	129.234	-644.547	206.601	180.866	-602.155	87.8442
1182	0	-317.677	-535.206	859.507	-263.43	-577.984	1119.64	-225.623	-529.534	464.876	-201.786	-519.502	88.5295	-238.027	-402.471	28.3048	164.873	-518.216	878.12	125.038	-448.702	1059.43	164.472	-401.471	529.783	129.174	-629.815	203.21	180.91	-583.834	85.7485
1183	0	-317.528	-534.489	859.503	-263.465	-576.229	1119.61	-225.796	-529.128	464.874	-201.786	-519.513	88.5482	-238.046	-402.501	28.3111	164.681	-516.702	878.743	124.873	-446.565	1058.99	165.368	-394.845	532.378	129.627	-614.558	199.088	181.05	-564.575	82.9897
1184	0	-317.4	-534.336	859.602	-263.347	-574.581	1119.7	-225.879	-528.725	464.867	-201.822	-519.548	88.5616	-238.033	-402.446	28.2805	164.596	-515.26	879.424	124.86	-444.533	1058.67	166.264	-388.827	534.95	130.274	-598.55	194.156	180.144	-545.432	80.0492
1185	0	-317.536	-533.527	859.779	-263.152	-573.071	1119.78	-225.88	-528.344	464.787	-201.807	-519.579	88.5764	-238.052	-402.519	28.3231	164.803	-513.769	880.101	124.924	-442.641	1058.33	166.867	-382.995	536.88	131.261	-581.985	188.62	182.303	-522.913	76.8397
1186	0	-317.339	-532.09	859.758	-262.612	-571.451	1119.64	-225.775	-527.813	464.806	-201.808	-519.587	88.6129	-238.045	-402.473	28.2981	164.725	-512.191	880.696	125.334	-440.639	1057.78	167.091	-377.416	538.707	132.682	-564.77	182.496	182.56	-502.364	73.0502
1187	0	-317.428	-531.087	859.844	-262.352	-570.071	1119.86	-225.559	-527.247	464.922	-201.782	-519.661	88.6413	-238.056	-402.508	28.3118	165.006	-510.945	881.234	125.463	-438.877	1057.58	167.863	-372.684	540.432	134.495	-547.126	176.088	184.891	-479.687	69.3611
1188	0	-317.094	-528.538	859.547	-261.806	-568.481	1119.87	-225.338	-526.687	464.949	-201.759	-519.68	88.6714	-238.046	-402.449	28.3393	164.083	-505.857	881.389	125.878	-436.905	1057.18	168.42	-368.083	541.558	136.638	-529.063	169.366	188.149	-455.955	65.9606
1189	0	-316.887	-526.946	859.546	-261.122	-566.952	1120.13	-225.066	-525.975	464.905	-201.708	-519.706	88.6999	-238.009	-402.539	28.338	164.056	-503.278	881.66	126.432	-434.993	1057.02	168.688	-364.144	542.52	139.159	-510.78	162.661	190.025	-434.454	62.078
1190	0	-316.34	-525.011	859.407	-260.439	-565.266	1120.33	-224.626	-525.285	465.018	-201.677	-519.755	88.7393	-238.014	-402.5	28.361	164.528	-501.5	882.008	126.984	-432.925	1056.81	168.8	-360.452	542.846	142.114	-492.194	155.985	194.068	-410.535	59.4765
1191	0	-315.757	-523.328	859.488	-259.456	-563.544	1120.45	-224.308	-524.412	465.037	-201.57	-519.763	88.7806	-238.028	-402.551	28.3873	165.317	-499.735	882.244	127.836	-430.82	1056.51	168.734	-357.159	542.973	145.331	-473.531	149.481	197.547	-387.413	56.8984
1192	0	-315.128	-521.906	859.733	-258.481	-561.802	1120.64	-223.925	-523.453	465.127	-201.485	-519.85	88.8335	-238.002	-402.698	28.4874	166.05	-497.592	882.369	128.681	-428.697	1056.29	168.452	-354.182	542.538	148.812	-454.9	143.298	200.962	-364.61	54.7464
1193	0	-314.261	-519.932	859.799	-257.443	-559.666	1120.52	-223.492	-522.472	465.175	-201.415	-519.881	88.8866	-238.021	-402.559	28.391	166.855	-495.146	882.368	129.589	-426.178	1055.75	167.329	-351.043	541.764	152.445	-436.267	137.528	204.475	-342.02	53.1896
1194	0	-313.044	-516.802	859.769	-256.233	-557.524	1120.55	-222.892	-521.505	465.317	-201.295	-519.92	88.9534	-237.964	-402.547	28.3902	167.971	-492.897	882.397	130.668	-423.654	1055.37	163.317	-348.894	541.01	156.079	-418.225	132.39	207.703	-320.232	51.787
1195	0	-311.859	-513.709	859.71	-254.921	-555.215	1120.53	-222.236	-520.276	465.425	-201.19	-519.929	89.0146	-238.015	-402.551	28.3952	169.39	-490.834	882.459	131.85	-420.962	1054.93	162.479	-346.863	539.662	159.782	-400.534	127.674	211.919	-299.526	52.0014
1196	0	-310.712	-511.026	859.809	-253.46	-552.742	1120.43	-221.516	-519.23	465.414	-201.049	-519.92	89.1053	-237.961	-402.503	28.4137	170.702	-488.313	882.128	133.179	-418.107	1054.41	161.825	-345.182	537.894	163.266	-383.68	123.516	213.795	-278.679	51.46
1197	0	-309.259	-507.724	859.695	-252.058	-550.142	1120.34	-220.778	-518.075	465.459	-200.854	-519.912	89.1855	-237.975	-402.524	28.4247	171.841	-484.4	881.734	134.451	-415.125	1053.91	161.215	-343.78	535.73	166.525	-367.77	119.951	215.482	-258.957	51.3993
1198	0	-308.097	-505.87	859.906	-250.424	-547.363	1120.25	-219.903	-516.5	465.61	-200.678	-519.969	89.2948	-237.974	-402.729	28.5567	172.796	-480.323	881.139	135.954	-411.963	1053.41	160.427	-341.794	533.563	169.25	-353.329	116.922	217.365	-241.831	51.9317
1199	0	-306.725	-503.979	860.311	-248.77	-544.316	1120.28	-218.835	-515.533	465.854	-200.44	-519.911	89.3601	-237.967	-402.73	28.5538	173.77	-477.401	880.078	137.478	-408.534	1053.02	159.572	-339.963	532.018	171.549	-340.751	114.441	219.268	-227.407	52.3911
1200	0	-304.931	-501.661	860.469	-247.053	-541.036	1120.31	-217.768	-513.826	466.05	-200.22	-519.832	89.4588	-237.937	-402.736	28.5546	175.386	-474.935	879.702	139.064	-404.872	1052.64	158.933	-338.659	529.272	173.035	-329.794	112.29	220.091	-213.478	53.9041
1201	0	-302.993	-499.124	860.867	-245.076	-537.57	1120.32	-216.404	-512.605	466.187	-199.986	-519.906	89.6441	-238.016	-402.576	28.5663	176.709	-471.554	878.979	140.91	-401.024	1052.23	160.87	-337.092	527.058	173.956	-320.799	110.219	220.742	-203.762	53.1333
1202	0	-301.617	-499.128	861.696	-243.195	-533.826	1120.41	-215.378	-510.936	466.497	-199.776	-519.828	89.7925	-237.929	-402.733	28.5667	178.187	-468.346	877.146	142.661	-396.898	1051.91	157.642	-335.793	525.138	174.242	-313.615	108.212	220.571	-196.421	51.7924
1203	0	-300.119	-499.252	862.641	-241.078	-529.958	1120.65	-214.11	-509.332	466.878	-199.522	-519.796	89.9627	-237.989	-402.579	28.6217	179.444	-464.593	875.596	144.647	-392.648	1051.73	156.759	-334.27	523.46	173.419	-308.022	106.847	219.959	-191.086	50.9236
1204	0	-296.567	-493.34	862.299	-238.856	-525.846	1120.92	-212.547	-507.566	467.13	-199.279	-519.741	90.1284	-237.937	-402.757	28.5742	181.212	-460.319	874.511	146.738	-388.153	1051.59	158.307	-332.837	521.334	171.933	-304.456	105.1	218.135	-188.234	49.5731
1205	0	-293.837	-490.208	862.614	-236.458	-521.495	1121.19	-211.478	-505.829	467.601	-199.054	-519.737	90.3119	-238.21	-402.314	28.6487	182.987	-455.879	872.914	149.006	-383.42	1051.44	157.866	-331.857	519.22	169.652	-304.024	103.005	215.926	-187.258	47.749
1206	0	-291.347	-488.431	863.185	-233.808	-516.955	1121.47	-210.009	-504.007	467.924	-198.842	-519.752	90.5292	-237.938	-402.567	28.4608	184.738	-451.141	872.063	151.525	-378.497	1051.31	154.979	-331.698	516.695	167.314	-304.35	101.003	213.121	-186.337	45.5392
1207	0	-288.842	-486.584	863.987	-231.353	-512.356	1121.68	-208.62	-502.133	468.183	-198.65	-519.81	90.7729	-238.282	-402.078	28.4508	186.554	-446.447	870.609	153.85	-373.516	1051.11	154.629	-330.674	514.563	166.278	-302.328	100.026	211.091	-184.778	43.9247
1208	0	-286.258	-484.664	864.832	-228.599	-507.664	1121.82	-207.145	-499.958	468.348	-198.42	-519.773	91.1063	-238.27	-401.92	28.4107	188.499	-440.965	869.585	156.473	-368.442	1050.83	153.783	-329.417	512.83	166.876	-298.095	99.1811	208.273	-181.16	40.7184
1209	0	-283.131	-481.053	865.241	-226.079	-502.864	1122.38	-205.28	-498.174	469.068	-198.164	-519.63	91.408	-238.256	-401.96	28.4133	190.917	-435.662	869.135	158.863	-363.26	1050.97	153.249	-327.595	512.425	167.494	-295.516	98.7324	207.177	-179.659	37.5441
1210	0	-280.621	-478.805	866.046	-223.099	-498.227	1122.85	-203.445	-495.848	469.63	-197.848	-519.528	91.7855	-238.215	-402.022	28.4796	193.772	-430.333	868.565	161.712	-358.241	1051.03	152.968	-324.513	513.004	167.837	-294.081	98.7945	207.084	-179.123	36.4435
1211	0	-278.39	-476.073	866.884	-220.222	-493.495	1123.5	-201.566	-493.541	470.021	-197.52	-519.561	92.2226	-238.196	-402.053	28.5226	195.493	-424.162	868.736	164.458	-353.126	1051.26	153.249	-319.831	513.93	168.039	-293.687	98.9434	207.9	-179.277	36.0743
1212	0	-276.826	-473.949	867.806	-217.396	-488.792	1124.19	-199.917	-491.446	470.406	-197.246	-519.499	92.5488	-238.135	-402.084	28.5916	198.121	-418.498	868.719	167.154	-348.041	1051.54	153.87	-314.502	514.933	168.357	-293.126	98.9639	207.313	-178.594	35.1954
1213	0	-274.826	-472.812	868.7	-214.534	-483.99	1124.88	-198.183	-489.281	470.777	-196.922	-519.28	92.9726	-238.089	-402.047	28.5984	200.002	-412.203	869.818	169.885	-342.857	1051.81	154.172	-308.575	515.337	168.952	-291.706	98.8034	207.36	-178.331	34.8567
1214	0	-271.462	-468.968	869.016	-211.97	-479.34	1125.8	-196.402	-486.787	471.034	-196.649	-519.275	93.4551	-238.092	-402.288	28.7696	202.272	-406.047	870.667	172.318	-337.824	1052.32	156.142	-303.896	515.592	169.55	-290.678	98.6435	208.065	-178.385	34.4222
1215	0	-268.495	-466.268	869.603	-209.267	-474.929	1126.72	-194.833	-484.891	471.654	-196.354	-519.25	93.906	-237.987	-402.165	28.6984	204.661	-399.867	871.807	174.891	-333.031	1052.83	157.72	-299.181	515.835	169.975	-290.344	98.4663	208.252	-178.159	33.7789
1216	0	-265.477	-463.139	870.089	-206.672	-470.652	1127.79	-193.096	-482.672	472.018	-196.058	-519.117	94.4677	-237.936	-402.177	28.7501	207.868	-397.421	873.447	177.355	-328.372	1053.48	159.172	-295.052	515.659	170.256	-289.582	98.2289	208.333	-177.955	33.4909
1217	0	-262.56	-460.334	870.591	-204.115	-466.558	1128.83	-191.406	-480.541	472.553	-195.746	-518.991	95.0915	-237.85	-402.165	28.8041	210.527	-392.232	874.802	179.781	-323.895	1054.1	160.655	-291.599	515.795	170.42	-288.961	97.9907	207.892	-177.313	32.992
1218	0	-259.579	-457.443	870.992	-201.318	-462.693	1129.7	-189.509	-478.325	473.053	-195.398	-519.008	95.7598	-237.782	-402.166	28.9073	213.199	-386.49	875.894	182.448	-319.648	1054.56	161.781	-288.437	515.576	170.54	-288.612	97.7672	207.81	-177.002	32.8076
1219	0	-256.476	-454.162	871.519	-198.559	-458.995	1130.72	-187.368	-476.195	473.685	-195.085	-518.8	96.4148	-237.763	-402.301	29.0628	216.33	-381.28	876.972	185.076	-315.568	1055.17	163.515	-286.231	514.96	170.651	-288.151	97.5047	207.664	-176.651	32.5842
1220	0	-253.502	-451.214	871.749	-195.762	-455.396	1131.5	-184.383	-474.133	475.348	-194.789	-518.484	97.1493	-237.67	-402.14	29.0403	219.695	-376.517	877.887	187.743	-311.586	1055.53	165.193	-284.294	514.449	170.772	-287.794	97.2775	207.782	-176.564	32.528
1221	0	-250.417	-448.044	872.37	-192.864	-451.864	1132.58	-182.809	-470.922	475.822	-194.54	-518.03	97.8835	-237.576	-402.295	29.1822	222.823	-371.652	879.092	190.51	-307.672	1056.2	166.222	-282.265	514.167	170.851	-287.519	97.0844	207.961	-176.493	32.5735
1222	0	-247.378	-444.814	872.995	-189.902	-448.376	1133.41	-181.886	-468.837	475.637	-194.339	-517.435	98.59	-237.517	-402.251	29.2297	226.001	-367.439	879.193	193.342	-303.802	1056.61	167.683	-280.527	513.672	170.855	-287.236	96.9332	207.802	-176.365	32.5385
1223	0	-244.356	-441.866	873.731	-186.998	-444.889	1134.68	-180.707	-466.395	476.106	-194.131	-516.698	99.5056	-237.419	-402.024	29.1954	228.979	-363.598	879.605	196.115	-299.933	1057.46	169.107	-278.869	513.43	170.861	-286.938	96.786	207.666	-176.3	32.4609
1224	0	-241.414	-438.771	874.624	-184.052	-441.402	1135.84	-179.329	-463.852	477.123	-193.931	-516.041	100.573	-237.393	-402.067	29.3228	231.87	-360.148	879.889	198.93	-296.064	1058.21	170.628	-277.176	513.004	170.888	-286.686	96.6533	207.533	-176.218	32.4008
1225	0	-238.435	-435.297	875.617	-180.833	-437.978	1136.9	-178.041	-461.756	478.345	-193.766	-515.24	101.698	-237.414	-401.802	29.2627	234.043	-356.324	880.173	202.019	-292.257	1058.85	172.072	-275.143	513.09	170.905	-286.514	96.5829	207.64	-176.286	32.6876
1226	0	-235.5	-431.896	876.762	-177.98	-434.651	1138.18	-177.004	-459.575	479.463	-193.635	-514.523	103.107	-237.456	-401.659	29.2408	237.698	-355.87	880.205	204.741	-288.547	1059.72	175.468	-272.797	512.992	170.989	-286.317	96.4377	207.661	-176.277	32.6525
1227	0	-232.832	-428.968	878.351	-175.095	-431.423	1139.43	-175.381	-457.176	480.849	-193.62	-513.487	104.406	-237.583	-401.589	29.2228	239.39	-351.278	880.143	207.495	-284.937	1060.55	174.456	-271.904	512.618	171.027	-286.338	96.379	207.717	-176.297	32.6838
1228	0	-230.501	-426.789	879.899	-172.122	-428.373	1140.53	-173.959	-455.576	482.907	-193.646	-512.465	105.8	-237.724	-401.542	29.0726	241.424	-348.43	879.988	210.338	-281.505	1061.24	175.119	-270.74	512.528	171.094	-286.3	96.2912	207.64	-176.252	32.5816
1229	0	-228.12	-424.066	881.38	-169.216	-425.388	1141.59	-172.624	-451.938	484.759	-193.671	-511.626	107.316	-237.883	-401.849	28.9544	243.28	-345.877	879.961	213.113	-278.138	1061.89	177.069	-269.374	512.276	171.462	-286.423	96.3101	207.561	-176.209	32.668
1230	0	-225.975	-421.524	883.021	-166.161	-422.569	1142.57	-172.811	-446.355	486.339	-193.567	-510.787	108.943	-237.994	-402.002	28.8405	242.785	-343.611	879.422	216.038	-274.936	1062.45	179.217	-268.219	512.238	170.943	-285.992	95.9266	207.483	-176.199	32.696
1231	0	-224.037	-419.301	884.87	-163.433	-419.927	1143.74	-170.8	-445.608	488.108	-193.459	-509.873	110.495	-238.048	-402.038	28.628	244.936	-341.112	879.409	218.635	-271.913	1063.2	180.602	-268.914	512.292	171.007	-285.88	95.9371	207.575	-176.23	32.7511
1232	0	-222.137	-416.752	886.558	-160.701	-417.355	1144.81	-170.205	-443.588	489.213	-193.142	-509.019	112.204	-238.064	-402.115	28.5069	246.936	-338.588	879.564	221.236	-268.958	1063.86	180.57	-268.335	511.682	171.069	-285.785	95.9026	207.549	-176.266	32.7476
1233	0	-220.29	-414.073	888.248	-158.067	-414.857	1145.84	-170.828	-439.452	489.773	-193.313	-508.992	114.013	-238.107	-402.156	28.4762	248.889	-336.106	879.671	223.739	-266.077	1064.47	179.321	-265.64	510.527	171.03	-285.659	95.8123	207.549	-176.268	32.8038
1234	0	-218.458	-411.209	890.125	-155.501	-412.467	1146.89	-170.333	-436.256	491.126	-192.709	-507.298	115.41	-238.175	-402.235	28.4657	250.686	-333.57	880.051	226.175	-263.306	1065.11	180.476	-264.981	511.126	170.968	-285.554	95.7135	207.441	-176.28	32.7882
1235	0	-216.985	-409.155	891.76	-152.985	-410.062	1147.89	-169.569	-433.168	492.599	-192.217	-505.578	116.7	-238.202	-402.389	28.4854	252.603	-331.007	880.38	228.561	-260.518	1065.7	181.594	-264.037	511.392	170.922	-285.475	95.6339	207.272	-176.189	32.8278
1236	0	-215.406	-406.609	893.423	-150.411	-407.868	1148.76	-168.751	-430.657	493.567	-191.658	-504.574	118.306	-238.243	-402.461	28.4692	254.393	-328.509	880.811	231.004	-257.941	1066.15	182.395	-263.164	511.418	170.858	-285.337	95.5241	207.201	-176.13	32.7173
1237	0	-213.901	-403.946	894.913	-147.99	-405.589	1149.63	-168.213	-427.003	494.634	-190.956	-503.263	119.704	-238.265	-402.687	28.5109	255.885	-326.648	881.267	233.294	-255.281	1066.6	183.374	-262.575	511.241	170.78	-285.27	95.4447	207.088	-176.171	32.6923
1238	0	-212.331	-401.521	896.383	-145.727	-403.376	1150.54	-167.914	-422.927	496.203	-190.235	-501.897	121.079	-238.819	-404.244	29.0702	257.624	-323.885	881.678	235.427	-252.685	1067.1	184.514	-261.925	511.27	170.738	-285.153	95.3882	207.424	-176.402	33.1985
1239	0	-210.858	-398.944	897.912	-143.512	-401.274	1151.4	-167.608	-419.547	497.332	-189.332	-500.658	122.387	-238.734	-404.767	29.1332	259.397	-320.894	882.104	237.512	-250.201	1067.54	184.9	-260.936	511.302	170.639	-284.996	95.2627	207.551	-176.413	33.2068
1240	0	-209.44	-396.584	899.464	-141.27	-399.107	1152.2	-166.951	-415.575	498.46	-188.288	-499.342	123.683	-238.175	-404.25	28.9159	260.899	-317.953	882.286	239.623	-247.652	1067.93	185.754	-260.268	511.485	170.559	-284.924	95.1605	207.977	-176.518	33.2728
1241	0	-207.911	-393.989	900.668	-139.28	-397.008	1153.13	-166.788	-412.274	499.405	-187.133	-498.022	124.937	-237.363	-403.34	28.4355	262.593	-315.12	882.55	241.482	-245.171	1068.45	186.551	-259.9	511.114	170.372	-284.77	94.9374	207.972	-176.525	33.3213
1242	0	-206.497	-391.565	902.053	-137.291	-394.881	1153.92	-166.428	-408.661	500.44	-185.776	-496.621	126.136	-236.427	-402.355	27.9005	264.04	-312.2	882.684	243.34	-242.661	1068.82	186.873	-259.074	510.878	170.325	-284.699	94.907	207.919	-176.524	33.346
1243	0	-205.029	-389.052	903.132	-135.219	-392.574	1154.68	-166.081	-405.107	501.352	-184.456	-495.337	127.424	-237.434	-405.629	29.6126	265.623	-309.428	882.692	245.282	-239.972	1069.17	187.616	-258.315	510.677	170.245	-284.631	94.8364	207.857	-176.457	33.3516
1244	0	-203.636	-386.878	904.268	-133.337	-390.434	1155.6	-165.811	-401.486	502.227	-183	-493.788	128.57	-236.733	-405.701	29.7404	266.93	-306.721	882.671	247.033	-237.449	1069.67	188.495	-257.879	510.712	170.208	-284.517	94.7331	207.814	-176.426	33.3817
1245	0	-202.371	-385.072	905.408	-131.59	-388.018	1156.23	-165.484	-397.619	502.963	-181.404	-492.327	129.744	-235.863	-405.038	29.6317	268.349	-304.032	882.673	248.65	-234.651	1069.88	189.085	-256.842	510.564	170.215	-284.459	94.6286	207.818	-176.4	33.3689
1246	0	-202.305	-386.595	906.985	-129.641	-385.592	1157	-165.31	-394.012	503.758	-179.84	-490.827	130.894	-234.573	-403.612	29.1337	269.717	-301.667	882.753	250.467	-231.843	1070.25	189.682	-256.135	510.307	170.196	-284.356	94.5614	207.715	-176.315	33.3545
1247	0	-201.375	-386.017	908.29	-128.191	-383.191	1157.96	-165.093	-390.42	504.573	-178.085	-488.91	131.88	-233.567	-402.687	29.1638	271.027	-299.313	882.923	251.787	-229.06	1070.78	190.902	-255.494	510.17	170.218	-284.277	94.4525	207.719	-176.244	33.3103
1248	0	-199.694	-382.687	909.052	-126.117	-380.861	1158.49	-164.842	-386.728	505.366	-176.483	-487.173	132.972	-232.938	-402.524	29.526	272.209	-296.32	882.974	253.73	-226.347	1070.91	192.093	-254.988	510.171	170.262	-284.21	94.3622	207.768	-176.199	33.2846
1249	0	-197.366	-377.578	909.533	-124.842	-378.202	1159.75	-164.556	-383.268	506.165	-175.003	-485.407	133.976	-232.291	-402.026	29.9674	273.406	-292.497	883.214	254.875	-223.306	1071.75	192.326	-254.041	510.092	170.307	-284.155	94.2791	207.738	-176.158	33.2629
1250	0	-197.269	-378.738	910.932	-123.16	-376.694	1160.38	-164.382	-379.861	506.85	-173.487	-482.771	134.892	-231.833	-401.111	30.4803	274.325	-288.904	883.368	256.113	-220.462	1071.94	193.249	-253.559	510.007	170.334	-284.149	94.2167	207.391	-176.011	33.2372
1251	0	-196.138	-377.43	911.893	-121.408	-375.095	1160.97	-164.073	-376.986	507.947	-172.385	-480.265	135.816	-231.56	-399.547	30.9495	275.52	-286.178	883.644	257.565	-217.884	1072.25	194.318	-253.291	509.761	170.44	-284.093	94.1604	207.663	-176.06	33.1225
1252	0	-193.637	-371.671	912.133	-119.608	-373.176	1161.61	-163.472	-373.646	508.59	-171.415	-477.099	136.575	-231.48	-397.135	31.3976	276.639	-283.611	884.118	258.832	-215.241	1072.85	195.408	-252.866	509.436	170.476	-284.119	94.0698	206.752	-175.824	32.8315
1253	0	-192.3	-369.023	912.833	-117.829	-371.504	1162.19	-163.026	-370.603	509.314	-170.837	-473.49	137.134	-231.523	-393.828	31.7824	277.748	-280.633	884.457	259.888	-212.658	1073.31	195.835	-252.702	509.241	170.484	-284.098	94.0093	206.994	-175.699	32.7688
1254	0	-191.368	-367.724	913.829	-116.314	-370.403	1162.91	-162.414	-367.388	510.048	-170.417	-468.829	137.601	-231.854	-389.615	32.1174	278.657	-278.018	884.728	260.828	-209.915	1073.99	174.031	-257.522	503.23	170.57	-284.062	93.9093	207.057	-175.698	32.7733
1255	0	-191.694	-370.275	915.351	-114.772	-369.301	1163.52	-161.937	-364.426	510.81	-170.297	-463.8	138.125	-232.34	-384.347	32.2033	279.521	-275.432	885.052	262.209	-207.596	1074.43	181.32	-255.45	504.931	170.611	-284.042	93.8741	207.081	-175.704	32.7889
1256	0	-190.589	-368.776	916.053	-113.208	-367.879	1164.08	-161.506	-361.589	511.506	-170.682	-458.838	138.177	-233.524	-379.199	32.3055	280.058	-272.896	885.275	263.143	-205.162	1074.9	188.564	-253.502	506.565	170.666	-284.056	93.8357	207.084	-175.77	32.8832
1257	0	-189.534	-367.317	916.84	-111.761	-366.637	1164.68	-160.964	-358.205	512.096	-171.207	-452.897	138.147	-235.52	-374.558	33.0617	281.111	-270.375	885.564	264.541	-202.887	1075.39	195.918	-251.007	508.094	170.693	-284.046	93.7373	207.153	-175.773	32.9244
1258	0	-188.117	-364.508	917.172	-110.335	-365.673	1165.25	-160.64	-355.238	512.756	-171.913	-446.195	137.9	-238.592	-371.027	34.6004	281.83	-267.973	885.652	265.426	-200.498	1075.82	203.055	-248.93	509.693	170.76	-284.056	93.7067	207.213	-175.824	32.9227
1259	0	-187.282	-363.712	918.023	-108.727	-363.901	1165.59	-160.431	-352.084	513.363	-173.163	-438.926	137.996	-240.457	-363.216	34.2665	282.631	-265.567	885.743	266.383	-198.167	1076.33	203.388	-247.818	509.873	170.779	-283.994	93.6626	207.134	-175.843	32.8536
1260	0	-186.137	-362.048	918.498	-107.094	-362.055	1165.97	-160.174	-348.374	513.91	-174.898	-431.257	137.67	-242.786	-354.86	34.2417	283.524	-263.173	885.848	267.371	-195.941	1076.64	203.827	-246.808	509.627	170.787	-283.947	93.6159	207.175	-175.869	32.8745
1261	0	-184.818	-359.477	918.806	-105.666	-360.805	1166.37	-160.177	-344.692	514.425	-176.849	-422.429	137.164	-244.7	-344.28	33.3496	284.382	-260.865	885.979	268.364	-193.695	1077.05	204.006	-245.826	509.348	170.781	-283.88	93.5867	206.945	-175.808	32.8243
1262	0	-183.681	-357.559	919.294	-104.358	-359.919	1166.72	-160.349	-340.808	514.989	-178.996	-413.426	136.99	-248.45	-336.378	34.528	285.178	-258.582	885.971	269.302	-191.496	1077.28	204.612	-246.229	508.859	170.692	-283.823	93.551	206.923	-175.799	32.8339
1263	0	-182.623	-355.967	919.717	-103.029	-359.086	1166.95	-160.553	-336.479	515.535	-181.313	-403.487	136.875	-251.464	-326.045	35.2749	285.783	-256.22	885.837	270.26	-189.349	1077.39	205.187	-246.188	508.352	170.648	-283.783	93.5648	207.025	-176.012	32.9744
1264	0	-181.576	-354.444	920.094	-101.809	-358.603	1167.15	-160.928	-331.933	516.029	-184.025	-393.383	136.536	-254.392	-314.628	35.1283	286.415	-253.754	885.71	270.947	-187.189	1077.5	205.59	-245.928	507.794	170.521	-283.709	93.5136	207.243	-176.06	33.1138
1265	0	-180.724	-353.359	920.461	-100.473	-357.558	1167.12	-161.301	-326.864	516.463	-186.847	-382.647	136.357	-257.363	-302.943	35.3552	286.876	-251.294	885.539	271.885	-184.913	1077.6	205.995	-245.147	507.175	170.483	-283.593	93.4916	207.271	-176.066	33.152
1266	0	-179.733	-351.52	920.592	-99.1082	-356.592	1167.14	-161.767	-321.676	517.071	-190.017	-371.523	136.098	-260.116	-290.6	35.4139	287.499	-248.858	885.424	272.525	-182.748	1077.62	206.308	-244.246	506.73	170.426	-283.514	93.4706	207.222	-176.086	33.1896
1267	0	-178.987	-350.381	920.807	-97.8298	-355.544	1167.03	-162.363	-316.517	517.443	-193.137	-360.724	136.198	-262.993	-278.622	36.4696	287.864	-246.223	885.128	272.737	-180.632	1077.56	206.489	-243.374	506.049	170.318	-283.42	93.4359	207.341	-176.108	33.2935
1268	0	-178.187	-348.881	920.918	-96.6657	-355.021	1166.93	-163.17	-310.619	518.147	-196.159	-349.526	136.296	-265.623	-265.96	37.8229	288.15	-243.573	884.809	273.399	-178.385	1077.52	206.46	-241.763	505.7	170.228	-283.328	93.4282	207.257	-176.132	33.2793
1269	0	-177.639	-347.764	921.045	-95.6568	-354.503	1166.75	-164.807	-303.639	518.772	-198.941	-338.261	136.56	-267.947	-252.622	39.1017	288.607	-240.928	884.586	272.299	-176.43	1077.78	205.602	-239.07	505.272	170.145	-283.202	93.3918	207.835	-176.237	33.3326
1270	0	-176.844	-345.719	920.984	-94.4898	-353.857	1166.45	-165.738	-297.249	519.605	-202.45	-327.801	137.14	-270.301	-239.238	40.8647	288.806	-238.17	884.221	273.814	-173.933	1077.49	205.449	-236.968	505.053	170.045	-283.084	93.4204	207.772	-176.25	33.3539
1271	0	-176.343	-344.282	921.076	-92.5716	-350.879	1165.89	-166.851	-290.48	520.391	-204.669	-315.01	137.351	-272.463	-226.047	42.6823	289.029	-235.366	883.872	274.097	-171.75	1077.44	205.114	-234.486	504.786	169.971	-282.981	93.4001	205.742	-176.562	32.4394
1272	0	-175.897	-342.774	921.133	-91.4342	-349.856	1165.44	-168.037	-283.371	521.212	-208.218	-304.367	138.401	-273.85	-211.093	43.9581	289.262	-232.453	883.455	273.376	-169.722	1077.42	204.706	-231.664	504.553	169.897	-282.85	93.4001	207.529	-176.294	33.3433
1273	0	-175.546	-341.304	921.202	-90.2832	-349.04	1165.12	-169.245	-276.36	522.214	-211.158	-292.792	139.172	-274.536	-194.938	44.7772	289.354	-229.593	883.14	273.83	-167.378	1077.39	204.277	-228.941	504.503	169.818	-282.764	93.424	205.526	-176.59	32.4428
1274	0	-175.195	-339.675	921.258	-89.5236	-349.301	1164.89	-170.337	-268.422	522.771	-213.889	-280.836	139.996	-275.868	-180.761	45.8866	289.352	-226.706	882.763	273.648	-165.054	1077.69	203.963	-225.29	504.007	169.681	-282.65	93.4326	207.451	-176.343	33.3852
1275	0	-174.902	-338.01	921.269	-88.6536	-348.99	1164.4	-171.535	-261.097	523.962	-216.642	-269.453	141.159	-277.745	-168.472	48.2557	289.391	-223.776	882.382	274.044	-162.679	1077.66	203.543	-222.251	504.146	169.593	-282.559	93.4443	207.574	-176.372	33.4905
1276	0	-174.643	-336.206	921.3	-87.5152	-347.786	1164.03	-172.695	-253.492	524.948	-219.119	-257.621	142.109	-279.472	-156.07	50.3322	289.249	-220.815	881.994	273.941	-160.395	1077.67	203.161	-218.934	504.078	169.508	-282.465	93.472	207.3	-176.4	33.3799
1277	0	-174.449	-334.428	921.365	-86.928	-348.02	1163.74	-173.91	-246.168	526.119	-220.71	-245.041	143.089	-281.11	-143.638	52.4573	289.359	-217.863	881.628	273.984	-158.098	1077.51	202.725	-215.897	504.197	169.385	-282.348	93.4641	207.367	-176.444	33.471
1278	0	-174.306	-332.199	921.294	-86.1464	-347.311	1163.35	-175.236	-238.637	527.276	-223.396	-234.805	144.844	-282.62	-131.412	54.7701	289.061	-214.985	881.266	274.106	-155.866	1077.6	202.177	-212.653	504.301	169.296	-282.22	93.5042	205.535	-176.662	32.6256
1279	0	-174.383	-330.281	921.381	-85.3868	-346.469	1163.04	-176.481	-231.215	528.495	-225.32	-223.916	146.045	-284.142	-119.293	57.0556	288.804	-212.11	880.918	274.157	-153.646	1077.56	202.587	-210.02	503.857	169.121	-282.122	93.5416	205.777	-176.603	32.7269
1280	0	-174.462	-327.874	921.433	-84.7409	-346.275	1162.65	-177.671	-223.974	529.718	-227.223	-213.074	147.501	-285.587	-107.419	59.3484	288.658	-209.318	880.652	274.207	-151.419	1077.52	201.516	-208.089	503.609	169.033	-282.004	93.5762	205.891	-176.605	32.8174
1281	0	-174.506	-325.156	921.477	-84.1731	-344.784	1162.29	-178.768	-217.003	531.043	-228.657	-202.179	148.871	-287.119	-95.8198	61.7663	288.384	-206.642	880.318	274.034	-149.363	1077.61	200.717	-205.533	502.876	168.913	-281.89	93.6145	205.662	-176.628	32.7201
1282	0	-174.727	-322.651	921.611	-83.722	-343.643	1161.96	-179.738	-209.92	532.176	-230.165	-191.625	150.294	-288.698	-85.0563	64.182	288.048	-203.98	880.059	274.04	-147.242	1077.71	201.345	-203.276	502.995	168.831	-281.764	93.6602	205.641	-176.633	32.7252
1283	0	-174.941	-319.619	921.661	-83.2749	-342.258	1161.65	-180.66	-202.917	533.284	-231.412	-181.121	151.538	-289.809	-73.0355	66.0047	287.842	-201.378	879.878	273.997	-145.232	1077.81	202.736	-203.647	502.102	168.709	-281.605	93.6586	205.65	-176.633	32.7299
1284	0	-175.29	-316.864	921.751	-82.998	-340.924	1161.41	-181.564	-195.898	534.338	-232.865	-170.881	152.749	-291.418	-62.3015	68.6646	287.569	-198.785	879.616	273.906	-143.203	1078.09	200.332	-201.546	501.506	168.635	-281.497	93.7118	205.777	-176.603	32.7929
1285	0	-175.525	-313.338	921.615	-82.7791	-339.299	1161.13	-182.381	-189.207	535.273	-233.906	-160.74	153.996	-292.575	-50.8394	70.867	287.242	-196.318	879.392	273.537	-141.405	1078.11	198.015	-199.772	500.791	168.558	-281.379	93.7592	205.669	-176.635	32.7175
1286	0	-176.093	-310.146	921.816	-82.7058	-337.608	1160.73	-183.258	-182.912	536.224	-234.994	-150.752	155.215	-294.326	-41.1957	73.1871	286.856	-193.923	879.181	273.514	-139.554	1078.19	200.19	-196.456	501.388	168.464	-281.31	93.7692	205.869	-176.601	32.8238
1287	0	-176.591	-306.62	921.935	-82.5864	-335.94	1160.45	-183.941	-176.499	537.086	-236.093	-141.007	156.336	-295.716	-30.9315	75.4195	286.424	-191.478	879.062	273.634	-137.788	1078.21	200.476	-194.297	500.862	168.359	-281.159	93.8646	206.069	-176.562	32.8849
1288	0	-177.335	-303.277	921.863	-82.7324	-333.709	1160.03	-184.547	-170.309	537.836	-237.101	-131.485	157.464	-297.331	-21.2385	77.8768	285.969	-189.126	878.95	273.758	-136.045	1078.29	196.85	-193.222	500.344	168.258	-281.073	93.8873	205.664	-176.588	32.6746
1289	0	-177.958	-299.471	921.839	-82.9516	-331.585	1159.64	-185.176	-164.351	538.539	-238.145	-122.366	158.631	-298.206	-10.3086	79.8825	285.509	-186.663	878.761	273.465	-134.372	1078.29	193.829	-191.363	499.331	168.156	-280.962	93.9295	206.03	-176.599	32.8289
1290	0	-178.651	-295.653	921.721	-82.9269	-328.557	1159.08	-185.851	-158.488	539.138	-239.058	-113.055	159.562	-299.536	-0.935263	81.5108	284.982	-184.556	878.668	273.438	-132.69	1078.43	193.429	-189.389	499.316	168.069	-280.821	94.0064	206.291	-176.62	32.9241
1291	0	-179.462	-291.935	921.628	-83.6282	-326.94	1158.83	-186.367	-152.815	539.67	-240.008	-104.233	160.571	-300.91	8.17069	83.9888	284.489	-182.322	878.57	272.972	-131.102	1078.67	193.777	-187.533	498.934	167.947	-280.675	94.0778	207.223	-176.57	33.2404
1292	0	-180.348	-288.284	921.501	-84.1228	-324.68	1158.36	-186.857	-147.085	540.076	-240.928	-95.5935	161.456	-302.187	17.1419	86.0643	284.085	-180.062	878.446	272.9	-129.387	1078.71	193.232	-185.229	498.712	167.838	-280.54	94.1234	207.216	-176.55	33.2672
1293	0	-181.128	-284.002	921.309	-84.6627	-322.377	1157.88	-187.292	-141.396	540.358	-241.923	-87.2288	162.264	-302.979	26.481	87.5429	283.616	-177.809	878.26	272.714	-127.774	1078.64	193.157	-183.189	498.582	167.74	-280.424	94.183	207.313	-176.629	33.2481
1294	0	-182.088	-280.096	921.128	-85.2551	-319.62	1157.33	-187.843	-135.852	540.534	-242.887	-79.2882	162.916	-303.643	35.7123	88.5799	283.162	-175.551	878.052	272.532	-126.149	1078.67	192.498	-181.384	498.161	167.672	-280.298	94.2681	207.254	-176.575	33.2468
1295	0	-183.037	-276.127	920.817	-86.0665	-317.278	1156.84	-188.407	-130.503	540.68	-243.661	-71.1154	163.425	-304.532	43.7343	89.8976	282.668	-173.449	877.895	272.397	-124.471	1078.77	192.627	-179.498	497.717	167.543	-280.112	94.3098	207.336	-176.537	33.2133
1296	0	-183.974	-271.962	920.462	-86.8855	-314.566	1156.13	-188.944	-125.289	540.776	-244.483	-63.764	163.955	-305.201	51.6035	91.5305	282.163	-171.236	877.735	273.173	-122.643	1078.48	192.071	-177.167	497.596	167.464	-279.977	94.3786	207.798	-176.485	33.413
1297	0	-184.862	-267.546	919.978	-87.7348	-311.634	1155.42	-189.465	-119.977	540.77	-245.257	-56.5224	164.22	-305.252	60.1831	91.9789	281.723	-169.071	877.519	273.326	-120.834	1078.3	191.474	-175.32	497.123	167.35	-279.942	94.5492	207.846	-176.46	33.4137
1298	0	-185.992	-263.666	919.511	-88.861	-308.842	1154.55	-189.977	-114.698	540.62	-245.992	-49.6651	164.357	-306.425	65.5737	93.2251	281.157	-166.947	877.295	272.826	-119.063	1078.1	191.559	-173.447	496.693	167.285	-279.713	94.5082	207.93	-176.412	33.4138
1299	0	-187.006	-259.503	918.985	-89.8987	-306.191	1153.91	-190.555	-109.745	540.375	-246.645	-43.4505	164.403	-305.876	73.3261	93.0037	280.612	-164.827	877.085	272.481	-117.247	1078.13	190.857	-171.171	496.315	167.181	-279.674	94.694	207.871	-176.387	33.3463
1300	0	-187.987	-255.174	918.403	-91.1151	-303.333	1153.14	-191.089	-104.972	540.14	-247.227	-37.491	164.414	-305.723	79.9432	92.8412	280.082	-162.682	876.836	272.108	-115.335	1078.22	190.5	-169.282	495.965	167.134	-279.514	94.6778	207.874	-176.345	33.297
1301	0	-188.893	-250.816	917.73	-92.313	-300.444	1152.27	-191.655	-99.9687	539.749	-247.872	-32.7479	164.462	-305.232	86.6481	91.952	279.423	-160.505	876.648	271.423	-113.4	1078.03	190.433	-167.433	495.35	166.999	-279.415	94.8292	207.978	-176.267	33.2985
1302	0	-190.048	-246.754	917.022	-93.4606	-297.579	1151.48	-192.153	-95.1599	539.24	-248.291	-27.5055	164.088	-305.027	91.8781	91.6585	278.696	-158.349	876.417	270.733	-111.527	1078.02	189.762	-165.191	494.854	166.931	-279.309	94.9077	208.049	-176.238	33.2861
1303	0	-191.491	-243.638	916.372	-94.8524	-294.448	1150.55	-192.77	-90.7969	538.659	-248.612	-22.4508	163.683	-304.668	96.5596	90.5807	278.021	-156.068	876.178	269.862	-109.572	1078.04	189.289	-163.263	494.606	166.837	-279.132	94.9805	207.865	-176.177	33.1932
1304	0	-192.344	-238.772	915.628	-95.8516	-290.259	1149.38	-193.238	-86.2089	537.954	-248.202	-15.8317	162.454	-303.962	101.51	89.043	277.303	-153.831	875.927	269.464	-107.579	1078.25	189.047	-161.437	493.817	166.751	-278.972	95.0658	208.141	-176.138	33.2599
1305	0	-193.591	-234.703	914.908	-97.6755	-288.049	1148.71	-193.823	-82.1156	537.14	-248.643	-11.5201	161.786	-303.19	105.953	87.2534	276.665	-151.598	875.695	268.206	-105.792	1077.83	188.383	-159.181	493.546	166.684	-278.847	95.1655	208.223	-176.076	33.2292
1306	0	-194.669	-230.524	914.082	-99.1911	-284.875	1147.94	-194.338	-78.2716	536.187	-248.806	-6.92476	160.755	-302.553	109.587	85.3152	275.97	-149.238	875.437	267.596	-104.01	1077.73	187.815	-157.343	493.129	166.588	-278.711	95.2289	208.097	-175.99	33.2036
1307	0	-195.866	-226.287	913.192	-100.83	-281.516	1146.87	-194.813	-74.5952	535.141	-248.945	-2.83282	159.89	-301.864	112.756	83.2335	275.168	-146.895	875.151	266.896	-102.867	1077.45	187.285	-155.427	492.642	166.45	-278.536	95.3351	208.163	-175.91	33.2087
1308	0	-197.044	-222.156	912.277	-102.471	-277.984	1146.02	-195.23	-71.2519	533.93	-249.271	0.86979	158.936	-300.98	116.288	80.9518	274.471	-144.541	874.925	266.032	-100.636	1077.27	186.798	-153.45	492.033	166.339	-278.416	95.4525	208.112	-175.883	33.1828
1309	0	-198.244	-218.024	911.354	-104.17	-274.239	1144.95	-195.507	-68.1829	532.527	-249.615	4.44386	157.774	-299.904	119.595	78.5371	273.603	-142.136	874.686	265.039	-98.5222	1076.9	186.008	-151.685	491.528	166.202	-278.292	95.5622	208.194	-175.843	33.1865
1310	0	-199.379	-213.664	910.307	-106.049	-270.963	1144.13	-195.743	-65.5867	530.941	-249.704	8.53905	156.201	-298.951	122.878	76.0023	272.692	-139.708	874.487	264.309	-97.2899	1076.59	185.754	-149.832	491.331	166.097	-278.184	95.6548	208.129	-175.766	33.1677
1311	0	-200.697	-209.583	909.326	-107.887	-266.875	1143.04	-195.858	-63.0433	529.281	-249.96	11.6012	155.032	-297.839	126.261	73.6608	271.899	-137.192	874.331	263.5	-95.5326	1076.28	185.015	-148.1	490.604	165.955	-278.049	95.7295	208.343	-175.787	33.1687
1312	0	-202.143	-205.729	908.424	-109.95	-263.06	1142.17	-195.845	-60.7237	527.291	-250.091	15.1146	153.502	-295.561	132.153	70.6348	271.08	-134.769	874.174	262.308	-93.0784	1075.96	184.158	-146.066	490.304	165.876	-277.978	95.8566	208.1	-175.668	33.1057
1313	0	-203.447	-201.515	907.436	-111.915	-258.993	1141.11	-195.776	-59.2305	525.277	-250.345	18.0687	151.934	-294.604	135.71	68.1933	270.271	-132.297	874.053	261.197	-90.7543	1075.77	183.462	-144.189	489.908	165.721	-277.889	95.9662	208.107	-175.635	33.1019
1314	0	-203.462	-193.499	905.705	-114.1	-254.947	1140.31	-195.615	-57.4993	523.15	-250.359	21.5217	150.208	-293.804	138.704	66.1247	269.267	-129.758	873.892	260.203	-88.7382	1075.63	182.426	-142.501	489.295	165.582	-277.826	96.1377	208.279	-175.682	33.0691
1315	0	-204.727	-188.399	904.431	-116.264	-250.916	1139.31	-195.409	-56.1055	520.896	-250.481	24.2011	148.33	-293.058	141.452	64.089	268.212	-127.254	873.801	259.122	-86.6247	1075.64	181.599	-140.756	488.952	165.468	-277.722	96.2664	208.094	-175.53	33.0367
1316	0	-206.076	-184.32	903.237	-118.579	-246.852	1138.48	-195.207	-54.7807	518.557	-250.282	26.8749	146.313	-292.481	143.991	61.9415	267.244	-124.759	873.669	257.794	-84.0784	1075.75	181.147	-138.757	488.318	165.365	-277.644	96.3849	208.128	-175.468	33.0309
1317	0	-207.662	-180.19	902.085	-120.865	-242.519	1137.43	-194.986	-53.439	516.219	-250.038	28.9238	144.205	-291.728	146.227	59.6943	266.014	-122.281	873.504	256.743	-82.0655	1075.45	179.89	-137.099	487.563	165.272	-277.568	96.5468	208.132	-175.45	32.9938
1318	0	-209.084	-175.77	900.828	-123.266	-238.292	1136.45	-194.905	-52.3744	513.916	-249.448	30.692	141.918	-291.019	147.94	57.2502	264.885	-119.809	873.436	255.404	-79.9835	1075.41	180.411	-135.234	487.758	165.193	-277.46	96.6453	207.752	-175.338	32.9286
1319	0	-210.484	-170.991	899.546	-125.825	-234.09	1135.59	-194.874	-50.7068	511.516	-248.735	31.676	139.565	-290.213	148.906	54.4688	263.788	-117.394	873.368	253.935	-77.2631	1075.08	180.881	-132.766	487.856	165.096	-277.368	96.7809	208.171	-175.341	32.9724
1320	0	-212.173	-167.129	898.077	-128.362	-229.888	1134.66	-194.896	-49.3246	509.513	-247.677	32.6667	136.872	-288.993	149.453	51.14	262.432	-114.857	873.289	252.075	-74.7705	1075.4	181.299	-130.584	488.352	165.007	-277.265	96.8978	207.81	-175.243	32.8963
1321	0	-213.629	-162.46	896.754	-131.02	-225.352	1133.78	-195.028	-47.4997	507.21	-246.743	32.6288	134.06	-287.684	149.13	47.3958	261.234	-112.432	873.17	250.89	-72.0446	1074.61	181.13	-128.664	487.888	164.912	-277.156	96.9888	208.092	-175.392	32.8999
1322	0	-215.299	-158.133	895.527	-133.721	-221.101	1132.89	-195.243	-45.6885	504.981	-245.449	32.8492	131.283	-285.998	148.194	43.2463	259.793	-109.939	873.039	249.361	-69.6496	1074.33	180.878	-126.759	487.498	164.807	-277.032	97.0714	208.081	-175.332	32.8569
1323	0	-216.967	-153.647	894.22	-136.539	-216.836	1132.05	-195.285	-43.8383	502.774	-244.253	32.0631	128.333	-284.07	146.611	38.6924	258.434	-107.501	872.841	247.75	-67.1684	1074.01	180.798	-124.814	487.128	164.681	-276.94	97.2338	207.765	-175.131	32.78
1324	0	-218.592	-149.07	892.761	-139.321	-212.548	1131.27	-195.517	-41.9414	500.453	-243.009	30.9965	125.518	-281.728	144.59	33.9194	256.869	-105.019	872.706	246.025	-64.5897	1073.54	180.529	-122.823	486.646	164.589	-276.856	97.3951	207.789	-175.053	32.7571
1325	0	-220.21	-144.251	891.395	-142.316	-208.388	1130.47	-195.761	-40.3246	498.181	-241.43	30.2553	122.575	-279.233	141.967	29.0337	255.363	-102.494	872.56	244.252	-61.9438	1073.04	179.025	-121.436	486.113	164.466	-276.734	97.5556	207.816	-175.054	32.7127
1326	0	-222.024	-139.826	889.975	-142.388	-194.676	1127.53	-195.917	-38.7266	495.897	-240.197	28.0876	119.879	-277.34	140.077	28.3297	253.777	-100.045	872.435	242.3	-59.1991	1072.49	177.857	-119.388	485.902	164.355	-276.639	97.7264	208.164	-175.1	32.7939
1327	0	-223.871	-134.875	888.49	-145.312	-190.503	1126.92	-195.987	-37.0796	493.545	-237.538	26.7321	118.123	-276.418	139.058	29.3824	251.999	-97.4463	872.212	240.221	-56.3882	1071.88	176.773	-117.291	485.623	164.268	-276.572	97.922	207.908	-175.052	32.6323
1328	0	-225.77	-130	886.923	-148.481	-186.621	1126.54	-195.822	-35.8925	491.192	-236.221	25.3225	115.753	-275.715	139.357	30.3418	249.981	-94.8345	871.866	237.959	-53.7154	1071.42	175.925	-115.654	485.342	164.165	-276.54	98.1108	207.98	-174.99	32.549
1329	0	-227.879	-125.708	885.602	-151.55	-182.467	1125.86	-195.495	-34.4125	488.857	-234.382	23.4976	113.729	-275.13	139.575	30.9515	248.104	-92.2182	871.529	235.712	-50.7415	1071.02	176.325	-113.612	485.112	164.074	-276.43	98.3135	208.027	-174.906	32.4972
1330	0	-230.01	-121.075	884.22	-154.566	-178.399	1124.68	-195.368	-33.0779	486.635	-233.08	21.9335	111.547	-274.717	139.377	31.256	246.092	-89.559	871.266	233.532	-47.5872	1070.28	175.086	-111.993	484.385	164.031	-276.357	98.5386	208.132	-174.866	32.4183
1331	0	-232.106	-115.861	882.776	-156.746	-175.889	1124.36	-195.49	-32.1382	484.733	-231.641	20.4496	109.197	-274.403	138.856	31.3811	243.999	-86.9082	870.923	231.124	-44.5147	1069.63	173.36	-109.802	483.936	163.953	-276.371	98.8167	208.382	-175.022	32.2227
1332	0	-234.421	-110.94	881.246	-158.889	-173.294	1124.1	-196.009	-30.7412	483.06	-230.199	19.6355	107.361	-274.021	138.568	31.628	241.807	-84.1778	870.508	228.753	-41.3578	1069.04	172.081	-108.081	483.373	163.907	-276.289	99.1463	208.364	-175.161	31.8796
1333	0	-236.825	-105.986	880.149	-161.126	-170.658	1123.77	-196.598	-28.5755	481.68	-228.969	19.8846	105.842	-273.695	138.559	31.8245	239.467	-81.4832	870.034	226.287	-38.159	1068.38	171.128	-105.961	483.051	163.879	-276.226	99.4862	208.424	-175.161	31.6054
1334	0	-239.169	-100.481	879.037	-163.475	-168.009	1123.43	-196.742	-25.6514	480.748	-228.253	19.7362	104.547	-273.446	138.652	31.9555	237.004	-78.7762	869.738	223.709	-34.9487	1067.71	169.88	-104.084	482.713	163.88	-276.027	99.7805	208.93	-175.003	31.6286
1335	0	-241.753	-95.4949	878.186	-165.962	-165.394	1123.13	-197.595	-21.5457	479.573	-227.322	19.8902	103.016	-273.286	138.768	32.055	234.551	-76.0107	869.395	220.994	-31.771	1067.09	168.554	-102.288	481.999	163.858	-275.869	100.174	208.598	-175.137	31.3937
1336	0	-244.206	-90.2977	877.218	-168.695	-162.725	1122.85	-197.81	-19.9065	478.762	-226.711	20.6017	101.941	-273.126	138.832	32.1848	231.799	-73.2742	869.031	218.032	-28.5404	1066.48	167.045	-100.002	481.79	163.735	-275.618	100.606	208.651	-175.163	31.5228
1337	0	-246.598	-85.1051	876.51	-171.404	-160.045	1122.5	-198.222	-18.2896	478.159	-226.071	21.0202	101.206	-273.04	138.943	32.2794	229.26	-70.5607	868.701	215.094	-25.2978	1065.8	165.786	-98.2464	481.31	163.646	-275.357	101.033	208.222	-175.096	31.1189
1338	0	-249.267	-80.6061	876.09	-174	-157.165	1122.21	-198.877	-16.1025	477.27	-225.64	20.7479	100.715	-272.955	139.022	32.3624	226.261	-67.7844	868.249	212.269	-21.8559	1065.19	163.489	-95.9589	480.881	163.453	-275.044	101.519	208.559	-175.032	31.3003
1339	0	-251.482	-75.1593	875.695	-177.033	-154.097	1121.99	-200.1	-13.2293	477.042	-224.96	21.3164	100.069	-272.809	139.133	32.4595	223.36	-64.9916	867.867	209.008	-18.2256	1064.64	161.324	-93.8061	480.641	163.176	-274.786	102.221	208.454	-175.043	31.2974
1340	0	-254.656	-72.2322	875.743	-179.99	-150.841	1121.76	-201.49	-11.622	476.342	-224.523	21.8224	99.5511	-272.654	139.099	32.6256	220.355	-62.1874	867.291	205.822	-14.4075	1064.08	159.554	-91.7497	480.351	162.912	-274.325	102.865	208.204	-175.026	31.3114
1341	0	-257.571	-69.164	875.898	-182.98	-147.353	1121.36	-203.448	-8.75165	476.034	-224.421	22.5779	99.1793	-272.527	139.212	32.6372	217.238	-59.4458	866.825	202.604	-10.3577	1063.35	157.254	-89.3029	479.983	162.663	-273.89	103.8	208.375	-174.976	31.47
1342	0	-260.561	-65.5484	876.089	-186.194	-143.915	1121.34	-204.971	-6.48057	476.153	-224.394	22.6247	98.8564	-272.443	139.386	32.6809	214.098	-56.7434	866.357	199.161	-6.35785	1063.01	154.971	-86.8175	479.623	162.42	-273.362	104.836	208.347	-174.98	31.5562
1343	0	-263.472	-62.0494	876.24	-189.044	-140.399	1121.01	-205.761	-5.24037	476.494	-224.469	22.9526	98.3214	-272.38	139.486	32.6812	210.984	-53.953	865.939	196.082	-2.27917	1062.34	152.808	-84.1957	479.418	162.242	-272.652	106.099	208.332	-174.992	31.7311
1344	0	-266.478	-58.6602	876.537	-192.267	-136.801	1120.98	-207.496	-3.76552	476.374	-224.096	23.925	97.8213	-272.427	139.407	32.7409	207.799	-51.1944	865.514	192.631	1.8808	1061.99	150.818	-81.4048	479.326	161.993	-271.679	107.519	208.031	-174.632	32.0181
1345	0	-269.526	-55.4335	876.708	-195.409	-133.356	1120.86	-209.337	-1.82343	476.287	-224.395	23.808	97.5682	-272.675	139.084	32.8572	204.635	-48.4826	865.24	189.26	5.88768	1061.54	146.398	-78.0805	479.67	161.807	-270.648	109.207	207.115	-174.824	31.6195
1346	0	-272.477	-51.9254	876.672	-198.197	-129.743	1120.51	-211.39	-1.19861	475.611	-224.641	23.6458	97.413	-272.197	139.908	32.6545	201.454	-45.9137	865.088	186.244	10.0632	1060.87	145.304	-74.2413	480.293	161.648	-269.368	111.06	206.673	-174.886	31.5221
1347	0	-275.543	-48.4118	876.777	-201.266	-126.43	1120.56	-213.527	0.274708	475.325	-224.499	23.4933	97.1864	-272.262	139.768	32.5852	198.476	-43.2437	865.036	182.946	13.9378	1060.58	145.591	-70.3991	480.158	161.445	-267.963	113.234	206.566	-174.766	31.8126
1348	0	-278.541	-45.2112	876.751	-204.235	-123.072	1120.64	-215.532	2.01686	475.35	-224.613	23.5565	96.9844	-272.505	139.482	32.682	195.162	-40.5136	865.013	179.748	17.8577	1060.34	144.317	-65.4785	480.388	161.145	-266.31	115.628	206.781	-174.781	32.0009
1349	0	-281.534	-41.7798	876.703	-207.306	-119.81	1121.01	-216.934	2.43344	475.167	-225.033	24.1132	96.7905	-272.536	139.436	32.6815	192.2	-37.7867	865.058	176.449	21.6824	1060.38	142.816	-60.3465	480.443	160.817	-264.556	118.435	206.528	-174.567	32.5053
1350	0	-284.201	-37.9007	876.643	-210.35	-116.596	1121.39	-218.702	3.77642	475.088	-225.153	24.2087	96.611	-272.515	139.469	32.6992	189.15	-34.929	865.135	173.176	25.4584	1060.44	141.513	-54.6087	480.889	160.415	-262.396	121.463	207.272	-175.135	33.2945
1351	0	-287.03	-34.3934	876.547	-213.339	-113.483	1121.68	-220.264	4.87017	474.928	-225.239	24.2864	96.3907	-272.505	139.622	32.5773	186.123	-32.1294	865.259	169.958	29.1339	1060.4	141.792	-49.1504	480.673	159.995	-259.994	124.788	207.225	-175.177	33.9752
1352	0	-289.853	-31.3468	876.358	-216.07	-110.45	1122.22	-221.682	5.49402	474.865	-225.375	24.4669	96.1388	-272.537	139.547	32.5612	183.168	-29.2488	865.353	166.999	32.7285	1060.61	140.156	-40.7353	479.737	159.416	-257.152	128.479	206.82	-174.978	34.4761
1353	0	-292.514	-28.2736	876.157	-218.901	-107.417	1122.69	-223.041	6.20355	474.566	-225.476	24.6321	95.9267	-272.596	139.328	32.6203	180.318	-26.1832	865.535	163.939	36.3236	1060.75	140.311	-32.0308	481.143	158.993	-254.067	132.693	206.457	-174.606	35.3922
1354	0	-295.064	-25.318	875.875	-221.869	-104.633	1123.17	-224.358	6.90276	474.262	-225.532	24.6535	95.7943	-272.617	139.303	32.6352	177.751	-23.0204	865.735	160.742	39.6694	1060.91	137.046	-23.8634	483.514	158.244	-250.208	137.203	206.113	-173.868	36.7552
1355	0	-297.617	-22.5013	875.47	-224.397	-101.808	1123.77	-225.257	7.53681	474.507	-225.551	24.5708	95.6651	-272.609	139.371	32.5726	175.203	-20.011	865.909	157.986	43.0568	1061.17	135.598	-14.728	484.329	157.351	-245.881	142.24	205.614	-173.044	38.775
1356	0	-299.813	-19.2878	874.931	-226.895	-99.1481	1124.22	-226.493	8.3058	474.22	-225.614	24.6233	95.4735	-272.614	139.405	32.5185	172.708	-16.8573	866.039	155.259	46.2789	1061.3	135.446	-4.50975	485.541	156.416	-240.46	147.74	205.263	-172.014	41.2595
1357	0	-302.092	-16.3438	874.465	-229.652	-96.5123	1124.67	-227.919	8.77911	473.98	-225.629	24.9542	95.1375	-272.627	139.43	32.512	170.413	-13.6332	866.236	152.274	49.4768	1061.42	135.052	6.44273	486.617	155.009	-234.304	153.749	204.853	-170.82	44.5169
1358	0	-304.607	-15.0991	874.113	-231.77	-93.9558	1124.87	-229.237	9.25231	473.675	-225.61	25.2935	94.6871	-272.664	139.467	32.4566	168.161	-10.5516	866.252	149.927	52.5955	1061.3	134.71	18.1439	488.064	153.3	-227.332	160.237	203.8	-169.275	48.4698
1359	0	-306.683	-12.6106	873.627	-233.946	-91.5066	1125.15	-230.632	10.0289	473.431	-225.985	25.1041	94.7355	-272.666	139.457	32.4533	168.318	-6.8079	866.554	147.522	55.6067	1061.24	135.261	30.5089	490.384	151.47	-219.558	167.261	202.604	-167.307	53.4496
1360	0	-308.611	-9.57102	873.086	-236.105	-89.1721	1125.37	-232.042	10.395	473.088	-226.047	25.0072	94.7015	-272.688	139.435	32.4058	166.558	-3.66283	866.707	145.135	58.5034	1061.13	135.796	42.4633	492.604	149.285	-211.078	174.284	201.196	-164.599	59.0847
1361	0	-310.156	-6.38639	872.621	-238.11	-86.9688	1125.6	-233.311	11.0215	472.975	-226.311	24.9771	94.5928	-272.753	139.481	32.3888	164.919	-0.74932	866.872	142.901	61.2687	1061.04	130.745	54.5692	494.515	146.506	-202.09	181.299	199.349	-161.064	65.7775
1362	0	-311.75	-3.44357	872.141	-239.903	-84.8819	1125.57	-234.585	11.6268	472.68	-226.472	24.911	94.5249	-272.732	139.4	32.4251	164.134	1.23297	867.058	140.879	63.9177	1060.68	134.517	65.9055	497.175	143.392	-193.027	188.211	197.32	-156.819	72.1029
1363	0	-313.278	-0.661558	871.568	-241.418	-83.0485	1125.54	-235.761	11.7001	472.44	-226.749	24.933	94.3825	-272.781	139.47	32.3256	162.584	5.8296	867.092	139.136	66.3133	1060.33	136.842	76.7028	500.249	140.136	-184.003	194.234	194.886	-151.647	78.8245
1364	0	-314.717	1.71395	871.283	-242.934	-80.9007	1125.26	-236.73	11.672	472.177	-226.878	24.9355	94.2654	-272.846	139.446	32.2932	161.693	8.44145	867.382	137.391	69.0232	1059.72	138.106	87.1177	503.421	136.572	-174.955	200.352	191.89	-144.673	84.0399
1365	0	-316.464	3.45879	870.818	-244.633	-78.9081	1125.16	-237.723	11.8791	471.856	-227.073	24.9665	94.1013	-272.846	139.409	32.291	160.802	10.7394	867.616	135.463	71.5779	1059.29	138.719	96.7885	506.605	132.496	-166.46	205.184	189.79	-136.002	88.0129
1366	0	-317.833	5.6496	870.507	-245.851	-76.9611	1124.85	-238.632	11.7027	471.638	-227.217	25.026	94.0429	-272.837	139.318	32.2883	160.136	13.0756	868.218	134.016	74.087	1058.65	139.487	105.67	509.787	129.217	-156.119	208.283	186.579	-124.754	91.2739
1367	0	-319.212	7.64077	870.213	-246.613	-74.9017	1124.66	-239.241	11.4555	471.279	-227.323	25.0501	93.9331	-272.57	138.793	32.3923	161.031	14.8827	869.039	133.026	76.7085	1058.14	140.617	114.033	513.308	126.17	-144.115	209.309	183.285	-111.377	93.0424
1368	0	-320.39	9.56409	869.943	-247.436	-72.8391	1124.56	-240.065	12.3242	471.388	-227.372	25.0497	93.8667	-272.84	139.232	32.2928	160.55	17.138	869.801	131.975	79.3333	1057.71	138.793	122.446	517.575	123.534	-130.666	208.828	180.227	-96.5831	92.7452
1369	0	-321.281	11.1537	869.616	-247.988	-70.8814	1124.33	-240.71	13.2251	471.458	-227.424	25.1067	93.8631	-272.815	139.169	32.324	159.803	19.6317	870.737	131.194	81.8531	1057.15	139.208	130.275	520.187	121.271	-116.268	207.092	177.055	-80.0639	91.1378
1370	0	-322.129	12.3872	869.329	-248.616	-68.7142	1124.31	-241.137	13.6797	471.374	-227.428	25.0352	93.8916	-272.608	138.824	32.3741	159.577	21.5352	871.828	130.337	84.5824	1056.8	140.78	137.949	523.63	119.237	-101.265	204.295	174.36	-62.0388	88.6244
1371	0	-322.983	13.1933	869.238	-249.023	-66.5121	1124.39	-241.422	13.9685	471.287	-227.464	25.0427	93.9007	-272.813	139.121	32.3297	159.192	23.8692	872.762	129.702	87.3465	1056.55	141.799	145.145	526.446	117.66	-85.0374	200.364	171.723	-42.399	85.4342
1372	0	-323.569	14.2091	869.144	-249.403	-64.2306	1124.63	-241.65	14.2917	471.293	-227.457	25.0823	93.8623	-272.793	139.133	32.2979	158.686	26.4048	873.723	129.093	90.1902	1056.46	142.769	152.264	528.833	116.616	-67.9624	195.537	169.699	-21.3811	81.3942
1373	0	-323.8	14.9151	869.106	-249.881	-61.9467	1125.12	-241.719	14.7074	471.249	-227.47	24.9951	93.9269	-272.819	139.133	32.301	158.426	28.7316	875.195	128.386	93.0361	1056.63	143.862	159.093	531.412	116.002	-50.0015	190.025	168.585	0.819102	77.1744
1374	0	-323.651	15.091	869.242	-249.914	-59.6195	1125.43	-242.042	16.0538	471.523	-227.468	24.989	93.954	-272.799	139.129	32.3247	158.609	30.1898	876.18	128.124	95.9255	1056.61	144.698	165.637	533.739	116.018	-31.1539	183.906	167.766	24.3221	72.7359
1375	0	-323.64	15.816	869.241	-250.095	-57.2976	1125.88	-242.118	16.9387	471.583	-227.444	24.9608	94.0031	-272.832	139.15	32.3141	158.5	32.4134	877.061	127.715	98.8095	1056.73	145.707	171.86	536.043	116.644	-11.8658	177.602	167.939	48.5702	68.5787
1376	0	-323.779	17.5177	869.248	-250.133	-54.9402	1126.28	-242.14	17.7883	471.648	-227.422	24.9579	94.0394	-272.833	139.123	32.3315	158.379	34.8512	878.002	127.449	101.729	1056.8	146.367	177.726	538.072	117.792	8.06925	170.972	168.198	73.8919	64.2592
1377	0	-323.889	19.1214	869.241	-249.931	-52.6352	1126.81	-241.981	18.835	471.67	-227.376	24.967	94.0865	-272.881	139.247	32.2971	158.425	37.1161	878.802	127.421	104.596	1057.01	146.512	183.23	539.656	119.516	28.5399	164.277	169.607	99.2819	60.6472
1378	0	-323.656	21.3151	869.078	-249.595	-50.3338	1127.27	-241.592	20.0742	471.761	-227.287	24.8991	94.1369	-272.602	138.788	32.4462	158.334	39.5255	879.338	127.529	107.46	1057.14	146.895	188.295	540.786	121.987	49.1815	157.894	171.815	125.114	57.6093
1379	0	-323.51	23.4524	869.032	-249.138	-47.8989	1127.58	-241.203	20.8302	471.737	-227.224	24.896	94.2152	-272.839	139.191	32.3524	158.37	42.115	879.766	127.757	110.457	1057.12	146.704	193.105	541.602	124.91	70.0261	151.719	174.138	150.891	54.7424
1380	0	-323.021	25.956	868.937	-248.665	-45.4338	1127.89	-240.684	21.7926	471.78	-227.09	24.8469	94.3088	-272.881	139.32	32.322	158.769	44.7857	880.08	128.002	113.484	1057.11	146.549	197.607	542.278	128.175	90.8957	146.042	177.345	176.409	53.0761
1381	0	-322.312	28.8116	868.878	-247.923	-42.825	1128.23	-240.076	23.093	471.869	-226.921	24.8946	94.3941	-272.857	139.296	32.3433	159.322	47.5091	880.299	128.516	116.655	1057.11	146.332	201.821	542.385	131.91	111.586	140.759	181.256	202.1	52.6251
1382	0	-321.513	31.6654	868.819	-247.035	-40.1159	1128.47	-239.527	24.159	471.902	-226.721	24.8302	94.4468	-272.863	139.272	32.4354	159.866	50.4808	880.451	129.174	119.926	1057.03	145.939	205.915	542.195	135.639	132.034	136.036	184.768	226.648	52.4162
1383	0	-320.257	35.4801	868.647	-246.018	-37.255	1128.62	-238.911	25.8431	472.126	-226.526	24.8996	94.5232	-272.815	139.368	32.389	160.797	53.6569	880.539	129.963	123.349	1056.85	145.343	209.767	541.665	139.512	151.773	131.961	188.469	250.457	52.804
1384	0	-319.201	38.3428	868.574	-244.894	-34.1624	1128.79	-238.401	27.2999	472.288	-226.29	24.9596	94.5804	-272.83	139.384	32.3702	161.842	57.0634	880.543	130.859	127.004	1056.7	145.061	213.492	541.061	143.262	171.053	128.323	191.949	273.017	53.4487
1385	0	-317.973	41.0195	868.549	-243.705	-30.8488	1128.88	-237.454	28.8316	472.407	-226.079	24.9427	94.6489	-272.745	139.319	32.4284	163.242	60.6342	880.493	131.819	130.879	1056.45	144.59	217.046	539.799	146.963	189.267	125.316	195.853	294.564	55.155
1386	0	-316.626	43.6458	868.528	-242.381	-27.3183	1128.8	-236.637	30.0896	472.456	-225.929	25.13	94.6072	-272.796	139.353	32.4129	164.518	64.4882	880.367	132.914	134.972	1056.05	143.767	220.519	538.228	150.452	206.203	122.736	198.784	314.187	56.3111
1387	0	-315.014	46.6876	868.552	-240.809	-23.5915	1128.79	-235.6	31.2555	472.673	-225.573	25.2064	94.7202	-272.766	139.384	32.3968	166.073	68.5805	880.124	134.258	139.261	1055.71	143.047	223.938	536.917	153.528	221.68	120.605	201.37	332.319	57.8402
1388	0	-313.44	48.8861	868.664	-239.26	-19.6335	1128.69	-234.534	33.0307	472.864	-225.372	25.1608	94.8185	-272.758	139.349	32.4115	167.52	73.0369	879.812	135.578	143.781	1055.29	142.417	227.194	535.158	156.067	235.442	118.736	203.715	348.221	59.4399
1389	0	-311.749	51.1118	868.92	-237.754	-15.3086	1128.5	-233.566	34.6451	472.995	-225.101	25.235	94.929	-272.751	139.337	32.4333	169.139	77.7128	879.291	136.856	148.668	1054.76	141.956	230.391	533.647	158.197	247.088	117.147	205.744	361.734	60.6478
1390	0	-309.719	53.1483	869.143	-236.057	-10.6705	1128.37	-232.851	36.6749	473.297	-224.829	25.1722	95.0942	-272.744	139.335	32.4353	170.7	82.7846	878.514	138.323	153.868	1054.3	141.688	233.449	531.854	159.96	256.743	115.337	207.967	372.597	61.7507
1391	0	-307.796	55.406	869.445	-234.255	-5.73003	1128.28	-231.055	38.1131	473.529	-224.506	25.1949	95.2655	-272.708	139.349	32.4485	172.085	88.0344	877.429	139.897	159.371	1053.89	141.63	236.361	530.128	160.894	264.367	113.315	208.743	381.422	61.5452
1392	0	-305.605	57.4488	869.94	-232.449	-0.398517	1128.08	-229.853	39.6937	473.454	-224.199	25.3455	95.4106	-272.676	139.396	32.4477	173.519	93.8159	875.945	141.474	165.264	1053.36	141.215	238.936	527.947	161.199	270.063	111.245	208.904	387.847	60.7168
1393	0	-303.756	58.266	870.541	-230.735	5.2516	1127.98	-228.977	42.0018	474.107	-223.976	25.3612	95.5198	-272.596	139.468	32.4419	175.088	99.8329	874.551	142.96	171.477	1052.94	141.296	241.134	525.425	160.583	274.183	109.695	208.402	391.389	59.9893
1394	0	-301.41	60.1609	871.361	-228.794	11.2088	1128.01	-227.148	43.5403	474.112	-223.717	25.3474	95.7467	-272.673	139.302	32.5704	176.693	106.289	873.238	144.672	177.996	1052.64	141.014	242.876	522.729	159.366	276.34	107.372	208.443	393.074	57.8238
1395	0	-298.945	61.8074	871.998	-226.745	17.4093	1128.04	-225.839	45.7047	474.419	-223.379	25.3152	95.9723	-272.507	139.629	32.4622	178.422	113.087	871.89	146.493	184.758	1052.34	140.695	244.353	520.005	158.289	276.238	104.959	206.172	394.402	54.1285
1396	0	-296.445	64.1436	872.669	-224.484	23.9267	1128.11	-224.135	47.5904	474.765	-223.059	25.407	96.229	-272.898	139.007	32.7079	180.195	120.419	870.668	148.525	191.838	1052.08	139.888	245.891	517.323	158.316	278.317	103.687	204.968	396.843	50.5132
1397	0	-294.016	66.9721	873.286	-222.439	30.3525	1128.54	-222.568	50.0963	475.207	-222.678	26.2804	96.4075	-272.643	139.461	32.6029	181.837	128.215	869.624	150.341	198.826	1052.18	138.94	248.173	515.758	159.068	282.732	103.065	203.439	397.793	46.2013
1398	0	-291.809	70.4971	873.969	-220.088	36.9049	1128.85	-221.073	52.9625	475.844	-222.272	26.7124	96.6579	-272.666	139.301	32.5089	184.266	135.991	869.003	152.463	205.94	1052.17	138.551	251.597	515.703	159.443	285.292	102.729	201.722	398.18	43.659
1399	0	-289.122	74.2207	874.701	-218.166	43.4464	1129.51	-218.833	55.5024	476.153	-222.29	26.0353	97.2001	-272.605	139.315	32.5199	186.005	144.674	868.433	154.157	213.044	1052.5	138.459	256.227	516.463	159.61	285.944	102.78	200.866	398.301	42.2535
1400	0	-286.272	77.2094	875.495	-215.35	50.0283	1129.89	-217.158	58.3843	476.634	-221.713	26.1365	97.6376	-272.536	139.426	32.5045	188.566	152.186	868.385	156.745	220.188	1052.55	139.142	262.011	517.861	159.831	286.493	102.951	200.979	398.759	42.1275
1401	0	-283.23	79.9402	876.222	-212.771	56.5629	1130.41	-215.059	60.8156	476.806	-221.172	26.4887	98.1165	-272.656	139.363	32.7789	190.838	159.952	869.15	159.094	227.285	1052.75	139.613	268.317	518.61	160.291	287.866	103.112	201.673	399.738	41.9065
1402	0	-280.044	82.4052	876.968	-210.159	62.8617	1131.23	-213.45	63.4475	477.462	-220.648	26.3406	98.6622	-272.383	139.522	32.5048	191.989	168.01	870.111	161.478	234.146	1053.23	139.836	274.616	518.835	160.987	289.61	102.961	201.545	400.974	41.3757
1403	0	-276.815	85.1988	877.481	-207.515	69.1566	1131.82	-211.39	65.8044	477.645	-220.149	26.4691	99.1798	-272.282	139.621	32.4604	194.814	175.384	871.778	163.894	241.003	1053.5	141.557	280.716	519.399	161.398	290.765	102.641	202.03	400.685	40.702
1404	0	-273.513	88.4726	877.98	-204.98	75.0287	1132.77	-209.458	68.0507	477.997	-219.81	26.5922	99.7319	-272.08	139.836	32.359	196.157	182.551	873.416	166.2	247.437	1054.12	143.07	286	519.503	161.755	291.28	102.46	201.94	400.85	40.0567
1405	0	-270.298	91.3952	878.419	-202.567	80.5854	1133.77	-207.461	70.3688	478.453	-219.584	26.242	100.466	-272.038	139.887	32.3665	197.724	189.979	875.097	168.384	253.556	1054.79	143.554	290.509	519.194	161.978	292.041	102.275	201.66	401.038	39.7684
1406	0	-266.889	94.6749	878.847	-200.134	85.7034	1134.91	-205.083	72.3817	479.234	-219.2	27.3513	101.003	-271.938	140.021	32.3523	200.508	194.553	876.136	170.588	259.236	1055.6	144.847	294.482	519.179	162.14	292.875	102.057	201.538	401.321	39.6195
1407	0	-263.574	97.862	879.245	-198.133	90.4486	1135.87	-203.083	75.7677	480.189	-219.029	28.0007	101.556	-272.547	138.878	33.0752	203.366	200.079	877.383	172.361	264.543	1056.24	145.937	297.963	518.732	162.251	293.323	101.826	202.487	401.12	39.8539
1408	0	-260.367	101.071	879.577	-195.333	94.9694	1136.82	-201.252	78.1713	480.644	-218.807	28.406	102.501	-272.572	138.443	33.1756	206.117	206.997	878.349	174.933	269.626	1056.86	147.218	301.397	518.428	162.318	293.698	101.648	201.601	401.88	39.8317
1409	0	-257.125	103.875	880.224	-193.222	99.0494	1137.77	-199.738	80.031	480.815	-218.353	28.799	103.364	-272.529	138.283	33.2357	209.224	213.093	878.857	176.815	274.268	1057.49	148.182	304.287	517.842	162.403	294.159	101.501	201.56	402.031	39.798
1410	0	-253.799	107.808	880.651	-190.342	103.135	1138.71	-197.934	82.3769	481.456	-218.068	29.8132	104.117	-272.506	138.1	33.2785	212.396	218.947	879.514	179.466	278.916	1058.09	149.356	307.261	517.496	162.47	294.574	101.346	201.658	402.109	39.7461
1411	0	-250.591	111.407	881.387	-187.232	107.05	1139.41	-196.129	84.7732	482.314	-217.472	30.142	105.334	-272.464	137.88	33.2981	215.715	222.331	880.087	182.347	283.393	1058.46	150.529	310.269	517.21	162.534	294.942	101.235	202.271	401.838	39.6984
1412	0	-247.342	114.806	882.244	-184.093	110.98	1140.41	-194.693	87.2534	483.219	-217.043	31.125	106.514	-272.391	137.919	33.2984	218.591	227.241	880.559	185.258	287.885	1059.14	151.517	313.139	516.922	162.553	295.2	101.228	202.091	402.071	39.6553
1413	0	-244.096	118.708	883.163	-180.583	114.832	1141.19	-192.6	88.54	484.697	-216.452	31.9304	107.868	-272.16	137.898	33.0604	221.28	232.263	880.525	188.539	292.299	1059.59	152.586	315.924	516.722	162.698	295.503	101.154	202.01	402.306	39.5382
1414	0	-241.301	121.318	884.664	-177.808	118.506	1142.16	-191.043	92.4826	486.779	-215.327	32.4725	109.108	-271.9	137.478	32.699	224.102	236.021	880.754	191.085	296.535	1060.24	154.052	318.493	516.564	162.813	295.805	101.073	202.061	402.374	39.4155
1415	0	-238.791	122.899	886.038	-174.195	122.602	1143.06	-189.967	95.6353	488.065	-214.07	33.1563	110.418	-271.44	137.457	32.3278	226.871	238.778	880.779	194.47	301.194	1060.8	155.841	320.814	516.281	162.944	296.022	100.959	201.693	402.82	39.1894
1416	0	-235.989	126.01	887.413	-170.614	126.4	1144.2	-188.775	99.355	489.808	-212.457	33.5745	112.138	-271.289	136.951	32.1909	229.193	242.395	880.677	197.822	305.553	1061.62	156.684	323.499	516.635	162.934	296.219	100.871	201.706	402.943	39.1028
1417	0	-233.206	128.901	888.981	-167.603	130.092	1145.38	-186.693	100.536	490.845	-210.785	34.4321	113.563	-271.175	136.173	32.1506	231.644	245.897	880.616	200.604	309.808	1062.47	158.417	323.646	516.283	163.004	296.411	100.686	201.744	403.056	39.0551
1418	0	-230.748	131.38	890.577	-164.433	133.524	1146.26	-185.38	103.776	492.416	-209.02	35.2536	115.125	-270.977	135.504	32.1719	233.789	249.225	880.482	203.546	313.802	1063.02	159.381	325.852	516.465	163.011	296.568	100.568	201.726	403.107	39.0315
1419	0	-228.348	133.903	892.211	-161.441	136.883	1147.27	-183.792	104.189	492.675	-207.11	36.442	116.677	-270.612	134.686	32.2707	235.786	252.523	880.482	206.31	317.723	1063.7	160.62	325.23	515.335	163.126	296.699	100.506	201.704	403.241	39.0453
1420	0	-226.091	136.374	893.667	-158.791	140.216	1148.35	-182.478	107.37	494.122	-205.084	37.5324	118.139	-270.167	133.929	32.3793	237.961	255.78	880.698	208.731	321.618	1064.46	161.586	327.376	515.392	163.131	296.867	100.405	201.649	403.288	39.0775
1421	0	-223.982	138.722	895.252	-156.253	143.676	1149.43	-180.712	110.363	495.406	-202.808	39.0649	119.62	-269.576	133.484	32.4494	239.692	259.067	880.987	211.04	325.64	1065.21	163.002	329.334	515.288	163.141	297.055	100.347	201.543	403.413	39.1336
1422	0	-221.955	141.221	896.778	-154.273	148.385	1150.61	-179.437	113.157	496.998	-200.604	40.4441	121.104	-268.965	132.716	32.7287	241.69	262.296	881.424	212.792	330.911	1066.06	164.239	330.371	515.101	163.141	297.158	100.281	201.527	403.491	39.0687
1423	0	-219.884	144.187	898.421	-151.53	150.441	1151.49	-177.986	116.489	498.304	-198.229	42.2552	122.505	-268.209	132.461	32.6846	243.244	265.588	882.017	215.306	333.529	1066.61	165.404	331.308	515.325	163.177	297.262	100.238	201.511	403.53	39.0731
1424	0	-218.047	146.672	899.976	-149.163	152.9	1152.52	-176.614	119.648	499.63	-196.072	43.5653	124.121	-268.415	130.04	33.6435	245.117	268.869	882.626	217.444	336.55	1067.32	166.379	332.166	515.165	163.219	297.334	100.15	201.504	403.567	39.053
1425	0	-216.105	149.585	901.427	-146.858	155.579	1153.7	-175.418	123.002	500.989	-193.647	45.5394	125.502	-267.221	129.734	33.833	246.482	272.138	883.367	219.521	339.791	1068.17	167.272	332.955	515.182	163.239	297.366	100.094	201.568	403.531	39.2098
1426	0	-214.522	152.239	903.047	-144.829	158.83	1155.04	-174.191	126.164	502.157	-191.878	46.573	127.041	-265.968	129.983	34.0638	248.042	275.467	884.119	221.321	343.605	1069.19	168.157	333.584	515.001	163.302	297.36	99.9781	201.599	403.557	39.1351
1427	0	-212.803	154.695	904.34	-142.771	161.349	1156.11	-173.117	129.813	503.476	-189.098	49.1731	128.319	-265.009	129.411	34.8284	249.772	278.849	884.869	223.15	346.685	1069.92	169.25	334.228	514.827	163.324	297.372	99.8627	201.721	403.554	39.1159
1428	0	-211.171	157.224	905.791	-140.917	164.157	1157.38	-172.209	133.587	504.517	-187.258	50.6953	129.811	-262.961	130.958	34.5382	250.931	282.276	885.567	224.776	350.055	1070.87	170.127	334.754	514.856	163.337	297.393	99.793	201.06	403.412	38.794
1429	0	-209.597	160.051	907.171	-138.754	166.422	1158.45	-171.29	137.375	505.573	-185.131	52.601	131.117	-262.471	129.731	35.2303	253.112	285.522	886.185	226.71	352.883	1071.61	171.639	335.388	514.911	163.366	297.436	99.6934	201.644	403.554	39.1098
1430	0	-208.007	162.741	908.491	-137.308	169.408	1159.87	-170.404	141.234	506.848	-182.572	55.5576	132.244	-261.594	128.947	35.8702	253.616	288.9	886.72	227.927	356.431	1072.7	172.521	335.933	514.913	163.432	297.49	99.6466	200.951	403.411	38.864
1431	0	-206.606	165.35	909.881	-135.391	171.922	1160.66	-169.725	145.078	507.835	-181.047	56.8809	133.712	-260.309	129.16	36.3795	255.35	292.273	887.05	229.615	359.507	1073.16	173.539	336.542	515.025	163.377	297.495	99.5872	201.655	403.514	39.2488
1432	0	-205.342	167.709	911.206	-132.587	177.718	1161.12	-169.058	149.034	508.847	-178.458	60.0966	134.686	-259.205	129.958	37.0279	256.828	295.574	887.468	231.164	362.821	1074.01	174.478	337.026	514.929	163.335	297.498	99.5019	200.92	403.35	39.003
1433	0	-203.928	170.842	912.289	-129.915	182.946	1161.76	-168.313	153.166	509.771	-177.16	62.1897	136.05	-258.758	129.712	37.8997	257.994	298.827	887.716	232.173	366.301	1074.9	175.561	337.532	515.129	163.302	297.533	99.3602	201.559	403.493	39.1796
1434	0	-202.585	173.54	913.601	-127.684	186.852	1162.52	-167.67	157.03	510.713	-175.083	66.1251	136.909	-258.26	130.359	38.7922	259.324	301.924	887.851	233.858	369.142	1075.62	176.506	338.055	515.085	163.276	297.546	99.2509	200.536	403.246	39.033
1435	0	-201.419	176.18	914.738	-125.862	189.515	1163.35	-167.209	161.006	511.576	-173.732	69.7207	137.756	-257.798	132.153	39.513	260.246	304.981	888.138	234.938	372.442	1076.51	176.952	338.604	514.913	163.33	297.589	99.2107	201.465	403.397	39.1904
1436	0	-200.267	179.101	915.847	-124.508	190.626	1164.45	-166.778	165.089	512.422	-172.844	73.5558	138.611	-257.594	134.778	40.0675	261.381	308.031	888.268	236.182	375.691	1077.24	177.906	339.219	514.941	163.285	297.644	99.1111	201.521	403.323	39.3225
1437	0	-199.261	181.411	916.875	-123.384	191.467	1165.25	-166.374	169.111	512.943	-172.684	77.6357	139.563	-257.594	138.175	40.5978	262.303	310.975	888.402	237.563	378.535	1077.79	178.771	339.965	514.924	163.264	297.671	99.0258	201.504	403.341	39.2563
1438	0	-198.119	184.401	917.725	-122.26	192.404	1166.13	-165.98	172.949	513.823	-172.227	82.7639	139.96	-258.066	142.174	41.0805	263.412	314.298	888.774	238.749	381.644	1078.37	179.205	340.749	514.727	163.224	297.72	98.966	201.478	403.335	39.258
1439	0	-197.122	187.219	918.651	-121.144	193.127	1167.1	-165.796	176.473	514.458	-172.443	88.5469	140.305	-258.758	146.917	41.396	264.03	317.984	888.948	239.927	384.537	1079.04	180.061	341.777	514.712	163.222	297.75	98.8981	201.456	403.292	39.2343
1440	0	-196.117	189.992	919.403	-119.55	195.616	1167.56	-165.687	180.47	515.114	-173.062	94.7232	140.525	-260.161	151.885	41.9767	264.812	321.08	889.086	241.371	387.106	1079.53	180.402	342.689	514.41	163.196	297.824	98.8129	200.497	403.12	38.7858
1441	0	-195.153	192.707	920.16	-118.14	198.28	1168.04	-165.694	184.86	515.67	-174.327	100.83	140.913	-262.323	156.192	42.3665	265.836	323.507	889.288	242.541	389.996	1079.99	181.268	343.858	514.346	163.168	297.876	98.7344	200.455	403.072	38.8064
1442	0	-194.199	195.652	920.676	-116.686	201.081	1168.38	-165.786	189.27	516.376	-175.857	107.795	140.932	-264.168	162.709	42.6899	266.695	325.776	889.533	243.492	393.165	1080.49	181.688	345.05	514.028	163.159	297.921	98.6916	200.481	403.053	38.8513
1443	0	-193.236	198.443	921.316	-115.605	202.233	1168.78	-166.286	194.156	517.024	-177.872	115.239	140.931	-266.251	170.303	42.8466	267.537	328.13	889.616	244.686	395.36	1080.81	182.32	346.396	513.851	163.084	298.028	98.6148	200.357	402.591	38.5168
1444	0	-192.413	200.941	921.931	-114.666	203.719	1169.19	-166.609	199.001	517.773	-180.333	122.863	141.054	-268.42	179.102	42.8192	268.411	330.749	889.713	245.739	397.889	1081.13	182.314	347.805	513.448	163.009	298.129	98.5669	200.012	402.892	38.6716
1445	0	-191.47	203.726	922.384	-113.518	204.764	1169.68	-167.462	204.48	518.291	-183.299	131.108	141.032	-270.82	188.515	42.826	269.205	333.391	889.703	247	399.977	1081.54	182.974	349.328	513.196	162.929	298.26	98.4632	200.416	402.599	38.4341
1446	0	-190.833	205.984	922.917	-112.009	207.828	1169.79	-168.582	210.253	518.971	-186.488	139.798	141.106	-272.732	200.092	42.4812	269.732	336.081	889.739	247.912	402.412	1081.68	182.769	351.122	512.27	162.838	298.367	98.4115	200.262	402.515	38.4191
1447	0	-190.067	208.568	923.386	-110.614	210.044	1169.97	-169.677	215.738	519.394	-190.224	148.948	141.101	-275.217	211.731	42.1244	270.462	338.822	889.769	248.787	404.79	1082.06	183.058	352.86	511.86	162.787	298.464	98.3398	200.182	402.438	38.3749
1448	0	-189.417	211.088	923.809	-109.394	212.464	1169.89	-170.814	221.532	519.927	-194.286	158.653	141.092	-277.823	223.882	41.792	271.246	341.657	889.782	249.486	407.373	1082.17	182.734	354.662	511.342	162.699	298.562	98.2783	200.312	402.459	38.3149
1449	0	-188.62	213.91	924.1	-107.995	214.796	1169.93	-172.124	227.475	520.463	-198.858	168.754	141.065	-280.566	236.573	41.4246	271.879	344.454	889.662	250.542	409.612	1082.38	183.123	356.208	511.034	162.56	298.667	98.2593	200.102	402.371	38.2723
1450	0	-188.01	216.528	924.446	-107.007	216.633	1169.87	-173.569	234.065	521.046	-203.386	179.707	141.107	-283.186	249.913	41.0694	272.316	347.185	889.541	251.188	411.357	1082.49	183.209	358.05	510.042	162.489	298.771	98.2294	200.278	402.43	38.2673
1451	0	-187.454	219.283	924.778	-106.037	218.012	1169.9	-175.016	240.754	521.741	-208.277	191.074	141.249	-285.545	263.833	40.7158	272.86	350.024	889.398	252.215	413.549	1082.75	184.284	358.958	509.173	162.367	298.848	98.217	200.081	402.366	38.2965
1452	0	-187.157	221.405	924.861	-105.08	219.332	1169.87	-176.699	247.781	522.374	-213.176	202.699	141.345	-286.657	280.205	39.8201	273.008	352.799	889.246	252.782	416.243	1082.95	185.293	360.105	508.563	162.238	298.906	98.2077	200.003	402.367	38.2319
1453	0	-186.592	224.523	925.352	-104.805	220.4	1169.98	-178.369	255.068	522.969	-217.845	215.029	141.833	-289.121	294.861	40.0298	273.761	355.656	889.097	252.654	419.051	1083.3	185.358	361.751	509.354	162.226	299.022	98.1887	200.073	402.353	38.2787
1454	0	-186.251	227.411	925.569	-103.687	220.929	1169.94	-180.109	262.693	523.691	-222.783	227.314	142.16	-291.247	309.651	40.5189	275.04	358.549	888.887	253.371	421.319	1083.49	181.43	309.031	516.494	162.114	299.11	98.1713	200.15	402.423	38.2471
1455	0	-185.978	230.386	925.752	-103.129	221.334	1170	-181.904	270.432	524.497	-227.164	239.805	142.673	-293.288	324.579	41.2104	275.279	361.352	888.674	253.63	423.894	1083.74	184.311	364.874	509.988	161.978	299.173	98.1557	200.198	402.404	38.2437
1456	0	-185.825	233.152	925.936	-102.602	221.844	1170.08	-183.75	278.314	525.423	-231.459	252.729	143.45	-295.354	339.782	42.4161	275.324	364.599	888.377	254.514	426.108	1083.94	184.351	366.524	509.895	161.92	299.261	98.1603	199.983	402.288	38.211
1457	0	-185.775	236.276	926.215	-102.019	222.902	1169.93	-185.614	286.725	526.395	-235.476	265.784	144.196	-297.259	355.544	43.6867	275.154	367.434	888.176	254.628	428.509	1084.16	184.272	368.219	509.612	161.836	299.321	98.1622	200.138	402.39	38.2392
1458	0	-185.815	239.203	926.32	-101.467	224.385	1169.84	-187.346	295.155	527.285	-239.245	278.968	145.156	-299.399	370.253	45.4879	275.125	370.236	887.946	254.835	431.134	1084.29	184.041	369.84	509.251	161.764	299.43	98.1666	200.201	402.414	38.235
1459	0	-185.853	242.433	926.485	-101.552	227.76	1169.16	-189.105	303.778	528.384	-242.76	291.883	146.328	-301.375	385.449	47.0623	275.033	372.992	887.791	255.375	434.052	1084.6	184.012	371.573	509.058	161.674	299.525	98.1844	200.213	402.403	38.225
1460	0	-185.958	245.764	926.621	-102.371	231.045	1168.37	-190.643	312.293	529.65	-246.062	304.906	147.452	-303.744	400.084	48.9933	274.866	375.608	887.693	255.182	436.881	1084.8	183.891	373.23	508.723	161.545	299.58	98.1806	200.099	402.356	38.2324
1461	0	-186.167	248.945	926.769	-102.877	234.164	1167.66	-192.455	320.979	530.672	-249.084	317.951	148.589	-306.164	414.426	51.1044	274.808	378.218	887.633	255.302	439.544	1085.08	183.544	374.976	508.596	161.432	299.703	98.1862	200.336	402.49	38.2659
1462	0	-186.415	252.243	926.872	-103.396	236.892	1166.88	-193.981	329.578	531.772	-251.789	330.441	149.845	-308.718	428.465	53.3413	274.789	380.76	887.53	255.409	441.816	1085.3	184.018	376.689	508.862	161.261	299.713	98.1994	200.171	402.434	38.2481
1463	0	-186.78	255.936	926.991	-103.541	239.187	1166.23	-195.454	338.292	532.931	-254.427	343.307	151.183	-311.284	442.409	55.711	274.8	383.353	887.581	255.89	443.656	1085.64	183.971	378.275	508.73	161.283	299.84	98.2003	200.416	402.54	38.2289
1464	0	-187.07	259.643	927.057	-103.998	241.832	1165.57	-196.883	346.983	534.089	-256.489	355.387	152.376	-313.873	456.284	58.1278	274.633	385.867	887.419	256.059	445.845	1085.97	183.806	379.876	508.477	161.2	299.947	98.2391	200.427	402.552	38.2379
1465	0	-187.535	263.404	927.026	-104.512	244.243	1164.82	-198.279	355.22	535.252	-258.986	367.711	153.881	-316.389	469.923	60.7195	274.678	388.464	887.358	256.17	447.799	1086.21	183.682	381.493	508.261	161.106	300.03	98.2186	200.38	402.527	38.1796
1466	0	-188.051	267.67	927.028	-105.089	246.781	1164.05	-199.654	363.459	536.311	-261.107	380.451	155.14	-318.711	483.715	63.1041	274.632	391.029	887.487	256.219	449.882	1086.43	183.53	383.101	508.106	161.059	300.119	98.1661	200.445	402.574	38.2766
1467	0	-188.739	271.78	927.096	-105.684	248.964	1163.26	-200.749	371.647	537.184	-262.983	393.848	156.425	-320.964	497.223	65.6786	274.39	393.24	887.485	256.25	451.609	1086.64	183.326	384.715	507.985	160.982	300.217	98.1901	200.447	402.565	38.2145
1468	0	-189.28	276.034	927.05	-105.698	251.06	1162.51	-201.853	379.717	538.283	-265.131	406.066	157.898	-322.97	510.885	68.0899	274.312	395.614	887.522	256.862	453.249	1086.88	183.171	386.314	507.629	160.906	300.316	98.3392	200.463	402.585	38.2065
1469	0	-189.88	280.719	926.944	-106.102	253.217	1161.67	-202.951	387.462	539.212	-266.942	418.272	159.303	-324.596	524.524	70.5819	274.035	397.971	887.544	257.084	454.95	1087.02	182.942	387.911	507.233	160.792	300.419	98.3625	200.431	402.585	38.1368
1470	0	-190.628	285.471	926.721	-106.369	255.172	1160.69	-203.798	395.521	539.767	-268.732	430.378	160.605	-326.001	537.949	72.8534	273.87	400.305	887.536	257.443	456.45	1087.04	183.977	389.421	507.107	160.706	300.526	98.3858	200.452	402.629	38.148
1471	0	-191.398	290.224	926.493	-106.697	257.171	1159.78	-204.697	403.438	540.48	-270.448	442.683	162.093	-327.186	551.392	75.2311	273.548	402.761	887.49	257.741	457.992	1087.11	183.691	391.008	506.777	160.608	300.623	98.4236	200.483	402.626	38.122
1472	0	-192.304	294.776	926.422	-107.458	259.341	1158.93	-205.525	410.985	541.197	-271.74	454.57	163.31	-328.032	564.52	77.4802	273.304	405.268	887.605	257.605	459.706	1087.26	183.261	392.809	506.778	160.582	300.638	98.4822	200.577	402.676	38.0936
1473	0	-193.218	299.525	926.273	-107.58	261.412	1157.84	-206.139	418.759	541.866	-273.314	466.854	164.526	-328.45	577.473	79.5209	273.2	407.731	887.724	258.109	461.321	1087.16	182.865	394.423	506.44	160.522	300.702	98.5952	200.531	402.709	38.0177
1474	0	-194.093	304.467	926.01	-108.237	263.361	1156.86	-206.716	426.277	542.431	-274.461	478.105	165.638	-328.633	590.283	81.2915	272.324	410.181	887.523	258.078	462.814	1087.17	182.505	396.252	506.154	160.474	300.798	98.6108	200.6	402.728	38.0089
1475	0	-194.929	309.824	925.334	-109.057	265.626	1155.97	-207.294	434.043	542.815	-275.764	489.374	166.715	-328.447	602.469	82.8659	272.056	412.264	887.473	257.884	464.624	1087.27	182.114	397.976	505.795	160.353	300.895	98.7238	200.556	402.724	37.95
1476	0	-195.812	315.074	924.687	-109.856	267.71	1155.07	-207.85	441.651	543.168	-276.485	500.79	167.679	-327.862	614.415	84.1382	271.928	414.302	887.558	257.711	466.251	1087.36	181.759	399.842	505.43	160.265	301.025	98.7181	200.57	402.717	37.923
1477	0	-197.013	319.985	924.254	-110.74	269.875	1153.93	-208.306	448.934	543.221	-277.02	511.248	168.365	-327.341	625.889	85.0661	271.775	416.148	887.541	257.452	467.961	1087.21	181.358	401.616	505.053	160.205	301.118	98.7503	200.552	402.769	37.8826
1478	0	-198.099	325.297	923.679	-111.702	272.324	1153.2	-208.618	456.317	543.475	-277.34	521.331	168.849	-326.291	636.618	85.762	271.564	417.874	887.567	257.117	469.954	1087.48	181.451	403.633	505.135	160.096	301.253	98.8283	200.592	402.792	37.8445
1479	0	-199.077	330.872	923.037	-112.544	274.586	1152.07	-208.775	463.294	543.323	-277.419	531.27	169.327	-325.157	646.713	85.9832	271.267	419.661	887.548	256.901	471.76	1087.33	181.1	405.536	504.88	160.024	301.382	98.8841	200.615	402.938	37.6147
1480	0	-200.288	336.171	922.339	-113.327	276.727	1151.04	-209.042	472.269	544.024	-277.377	540.768	169.622	-324.142	656.242	86.1716	270.992	421.4	887.537	256.743	473.445	1087.3	180.189	407.806	504.859	159.968	301.536	98.9647	200.65	402.97	37.5712
1481	0	-201.494	341.83	921.994	-114.299	279.092	1150.04	-208.752	478.423	543.528	-276.762	550.035	169.326	-322.879	665.319	86.2017	270.645	423.396	887.489	256.397	475.354	1087.29	180.525	409.75	504.224	159.883	301.687	99.0496	200.69	402.991	37.5519
1482	0	-202.577	347.469	920.694	-115.509	281.666	1149.05	-208.703	484.969	543.083	-276.609	557.276	169.543	-321.269	673.6	85.7057	270.126	425.509	887.341	255.814	477.472	1087.29	180.269	411.835	503.957	159.762	301.833	99.1373	200.968	402.945	37.7835
1483	0	-203.845	353.016	919.866	-116.581	284.002	1147.95	-208.387	490.943	542.299	-275.529	565.332	169.176	-319.235	681.513	84.5986	269.396	427.688	887.168	255.367	479.352	1087.18	179.855	413.909	503.632	159.645	301.977	99.2492	200.995	403.009	37.7679
1484	0	-205.051	358.812	918.976	-117.444	286.456	1146.73	-208.542	498.232	541.364	-274.551	572.993	168.566	-317.081	689.493	83.7232	269.049	429.79	887.063	255.13	481.351	1086.95	179.441	416.073	503.368	159.562	302.094	99.4014	200.831	403.096	37.5394
1485	0	-206.456	364.133	918.285	-118.497	288.72	1145.42	-207.696	503.101	540.552	-273.39	580.503	167.766	-313.976	697.656	82.1198	268.29	432.013	886.971	254.703	483.158	1086.64	178.945	418.241	503.076	159.373	302.205	99.5299	200.897	403.159	37.5232
1486	0	-207.667	369.81	917.375	-119.74	291.187	1144.36	-207.111	508.015	539.251	-272.03	587.29	166.896	-311.161	704.444	80.3667	267.497	434.252	886.871	254.086	485.169	1086.56	178.473	420.281	502.751	159.31	302.392	99.6504	200.948	403.192	37.4757
1487	0	-208.829	376.121	916.249	-121.239	293.762	1142.94	-206.228	512.939	537.91	-270.398	593.723	165.679	-308.193	710.929	78.4617	266.682	436.486	886.722	253.213	487.289	1086.14	178.013	422.333	502.446	159.192	302.533	99.8001	201.027	403.237	37.4445
1488	0	-210.201	381.597	915.287	-122.927	296.661	1142.11	-206.009	518.869	536.376	-268.647	599.87	164.456	-304.869	716.879	76.2753	265.724	438.885	886.575	252.15	489.732	1086.3	177.515	424.434	502.086	159.054	302.663	99.936	201.041	403.258	37.4356
1489	0	-211.375	387.739	914.231	-124.6	298.576	1141.03	-205.228	524.186	534.728	-266.673	605.742	162.854	-301.509	722.504	74.1134	264.634	441.175	886.476	251.103	491.19	1086.21	176.068	426.54	501.223	158.936	302.779	100.067	201.053	403.305	37.4014
1490	0	-212.632	394.04	912.981	-126.453	300.876	1139.82	-204.391	528.668	532.774	-264.743	611.215	160.968	-297.902	728.025	71.8095	263.648	443.59	886.335	249.876	493.035	1085.99	176.438	428.596	501.348	158.759	302.888	100.156	201.047	403.308	37.3368
1491	0	-213.671	400.662	911.72	-128.256	303.519	1138.63	-202.343	530.323	530.671	-262.283	616.317	159.242	-294.138	733.172	69.1901	262.379	446.009	886.275	248.698	495.222	1085.8	175.981	430.592	501.081	158.634	302.982	100.298	201.182	403.37	37.3568
1492	0	-215.082	406.398	910.499	-129.832	305.684	1137.26	-201.194	533.598	528.518	-259.596	620.985	157.034	-290.01	737.712	66.5492	261.334	448.362	886.162	247.749	496.93	1085.41	175.191	432.688	500.956	158.537	303.104	100.426	201.136	403.428	37.324
1493	0	-216.419	412.186	909.131	-131.941	308.995	1136.09	-199.887	537.421	526.27	-256.73	625.286	154.573	-285.076	741.557	63.4757	260.093	450.824	886.051	246.266	499.786	1085.23	174.431	434.79	500.548	158.398	303.252	100.57	201.164	403.419	37.3009
1494	0	-217.796	417.938	907.812	-133.987	311.992	1134.72	-198.549	540.483	523.826	-253.748	628.732	152.084	-280.067	743.961	59.8853	258.69	453.379	885.781	244.845	502.327	1084.86	173.563	436.865	500.474	158.243	303.395	100.736	201.538	403.527	37.348
1495	0	-219.14	423.524	906.277	-135.94	314.799	1133.22	-197.185	543.311	521.268	-250.569	631.57	149.388	-274.944	746.049	55.9094	257.383	455.948	885.611	243.518	504.678	1084.35	172.803	439.012	499.952	158.067	303.5	100.887	201.47	403.54	37.3024
1496	0	-220.565	429.402	904.711	-137.969	317.902	1131.94	-195.359	545.316	518.193	-247.428	633.065	146.533	-269.999	748.429	52.0268	255.937	458.581	885.374	242.115	507.325	1084.06	172.07	441.122	499.591	157.939	303.632	101.056	201.558	403.57	37.2867
1497	0	-222.066	434.988	903.11	-140.263	320.955	1130.53	-194.988	549.266	515.514	-244.597	632.546	143.941	-264.889	750.439	47.7647	254.497	461.231	885.162	240.447	509.922	1083.64	171.35	443.277	499.162	157.779	303.751	101.221	201.577	403.563	37.2433
1498	0	-223.532	440.317	901.392	-142.646	324.146	1129.18	-193.624	552.21	512.899	-240.491	634.487	140.267	-259.567	751.565	43.0916	252.949	464.017	885.062	238.689	512.657	1083.28	170.514	445.563	498.764	157.667	303.883	101.417	201.399	403.532	37.191
1499	0	-225.036	446.023	899.405	-144.953	327.406	1127.7	-192.423	555.206	510.183	-236.945	635.054	136.863	-253.498	750.852	38.1612	251.244	466.823	884.869	237.009	515.461	1082.79	169.486	447.936	498.503	157.495	304.044	101.605	201.588	403.597	37.18
1500	0	-226.697	451.294	897.553	-147.493	330.724	1126.24	-191.155	557.576	507.425	-232.706	635.499	133.011	-247.541	748.56	34.5378	249.662	469.674	884.656	235.094	518.323	1082.33	168.515	450.067	497.829	157.358	304.178	101.829	201.852	403.57	37.1546
1501	0	-228.366	456.597	895.581	-150.124	334.322	1124.68	-189.784	559.878	504.547	-227.562	635.515	130.04	-243.82	746.929	34.1858	247.724	472.541	884.339	233.089	521.465	1081.76	167.695	452.429	497.472	157.188	304.294	102.016	201.599	403.582	37.0544
1502	0	-230.005	461.865	893.544	-152.86	338.085	1123.13	-188.274	561.818	501.548	-222.23	634.235	127.507	-241.836	746.759	34.7943	245.904	475.723	883.99	230.979	524.772	1081.19	166.914	454.812	496.915	157.083	304.42	102.293	201.896	403.556	37.0447
1503	0	-231.977	467.226	891.506	-155.731	341.806	1121.6	-186.671	563.675	498.513	-218.655	632.425	124.488	-242.508	749.822	36.0632	244.127	478.825	883.736	228.734	528.038	1080.66	165.589	457.106	496.465	156.938	304.569	102.537	201.953	403.592	36.9655
1504	0	-233.541	472.774	889.47	-158.513	345.522	1120.07	-185.097	564.819	495.356	-215.11	629.784	121.331	-242.16	750.361	36.9416	242.064	482.017	883.315	226.578	531.298	1080.12	164.576	459.778	495.988	156.749	304.67	102.819	201.995	403.606	36.9153
1505	0	-235.404	478.332	887.352	-161.47	349.536	1118.4	-184.318	565.395	492.472	-212.156	628.614	118.145	-240.804	748.912	37.0897	240.052	485.306	882.948	224.247	534.855	1079.44	163.632	462.219	495.327	156.581	304.772	103.061	201.989	403.578	36.8203
1506	0	-237.17	483.43	885.312	-164.521	353.573	1116.91	-184.216	565.924	489.75	-209.684	627.078	115.453	-239.716	747.097	37.2125	237.755	488.606	882.459	221.822	538.437	1078.94	162.386	464.703	494.907	156.401	304.916	103.339	201.984	403.597	36.7496
1507	0	-239.076	489.231	883.248	-167.66	357.611	1115.41	-183.825	566.122	487.767	-207.762	625.425	112.883	-239.047	746.154	37.2069	235.465	491.816	881.936	219.308	542.018	1078.43	161.046	467.053	494.492	156.25	305.02	103.713	201.994	403.577	36.6657
1508	0	-241.115	494.501	881.434	-170.92	361.832	1113.95	-184.248	566.913	485.755	-206.697	624.44	110.867	-238.738	745.901	37.275	233.471	495.115	881.673	216.674	545.784	1077.97	159.831	469.478	494.098	156.104	305.209	104.076	201.906	403.552	36.5425
1509	0	-243.137	499.686	879.863	-174.011	365.53	1112.49	-184.796	567.664	484.042	-206.02	623.785	109.176	-238.629	745.791	37.3525	230.901	498.474	881.249	214.209	549.026	1077.5	158.272	471.874	493.993	155.928	305.385	104.466	201.89	403.552	36.4916
1510	0	-245.203	504.931	878.323	-177.33	369.834	1110.9	-186.045	569.726	482.976	-205.662	623.315	107.601	-238.563	745.612	37.3554	228.528	501.881	880.81	211.516	552.874	1076.9	156.616	474.24	493.82	155.784	305.514	104.952	201.978	403.531	36.4837
1511	0	-247.348	509.786	877.218	-180.83	373.835	1109.43	-187.025	571.13	481.972	-205.441	623.327	106.661	-238.637	745.591	37.382	225.945	505.28	880.473	208.642	556.419	1076.42	143.392	425.703	503.854	155.579	305.749	105.477	202.033	403.503	36.4562
1512	0	-249.69	513.406	876.577	-184.408	378.549	1108.19	-188.306	573.318	481.223	-205.289	623.403	105.77	-238.66	745.606	37.3626	223.464	508.668	880.008	205.69	560.677	1076.17	141.559	428.376	504.214	155.426	305.954	106.093	201.998	403.516	36.4337
1513	0	-251.993	516.901	875.981	-187.951	383.237	1106.92	-189.645	575.547	480.706	-204.915	623.919	105.219	-238.584	745.643	37.4535	221.161	512.169	879.57	202.773	564.909	1075.89	139.124	431.078	503.986	155.191	306.189	106.838	201.981	403.468	36.4137
1514	0	-254.647	520.324	875.625	-191.66	388.024	1105.58	-190.562	577.406	480.297	-204.238	624.06	104.744	-238.487	745.568	37.5791	218.187	515.562	879.036	199.689	569.24	1075.54	136.806	433.841	503.94	154.958	306.51	107.769	201.579	403.499	36.3873
1515	0	-257.36	522.933	875.52	-195.411	393.064	1104.25	-191.574	579.525	479.965	-203.595	624.367	104.213	-238.354	745.568	37.7512	215.359	518.988	878.473	196.565	573.824	1075.21	134.707	437.339	503.33	154.676	307.052	108.746	201.9	403.507	36.4966
1516	0	-260.16	525.38	875.489	-199.138	398.263	1102.9	-192.557	581.24	479.665	-202.847	624.754	103.668	-238.239	745.547	37.8352	212.698	522.377	878.069	193.463	578.568	1074.84	132.497	440.567	503.023	154.319	307.831	110.026	201.388	403.484	36.4979
1517	0	-263.109	527.526	875.408	-202.841	403.191	1101.53	-193.565	583.206	479.429	-202.189	625.244	103.047	-238.182	745.507	37.8997	209.673	525.837	877.51	190.386	583.039	1074.46	130.559	444.363	503.075	153.912	308.724	111.6	201.357	403.477	36.5222
1518	0	-265.605	530.066	875.176	-206.893	408.227	1100.24	-194.522	584.747	478.847	-201.629	625.547	102.568	-238.3	745.398	38.0996	206.505	529.392	877.036	186.96	587.62	1074.16	128.221	448.284	502.447	153.537	309.813	113.379	201.368	403.552	36.7971
1519	0	-268.286	532.293	874.957	-210.807	413.434	1098.93	-195.65	586.261	478.333	-200.947	625.622	102.15	-238.23	745.252	38.1637	203.41	532.833	876.631	183.672	592.37	1073.85	126.506	453.399	502.526	153.201	311.087	115.553	201.178	403.641	37.0888
1520	0	-271.163	534.983	874.443	-214.675	418.802	1097.43	-197.013	587.647	477.909	-200.688	626.117	101.551	-238.169	745.246	38.1837	200.419	536.278	876.327	180.43	597.283	1073.34	124.963	458.259	501.801	152.792	312.692	117.807	201.247	403.778	37.4277
1521	0	-274.236	536.744	874.046	-218.709	423.909	1096	-198.37	589.001	477.748	-200.591	626.338	101.156	-238.17	745.267	38.1692	197.136	539.615	876.024	177.021	601.934	1072.9	122.501	466.322	502.219	152.447	314.409	120.487	200.854	403.614	37.7636
1522	0	-276.991	539.421	873.707	-222.523	428.643	1094.43	-200.14	590.358	477.616	-200.698	626.511	100.922	-238.201	745.218	38.1601	194.029	542.992	875.938	173.833	606.212	1072.33	121.439	471.115	502.056	152.046	316.421	123.51	200.85	403.717	38.1807
1523	0	-279.795	542.523	873.546	-226.458	433.301	1093.08	-201.883	592.094	477.625	-200.934	626.63	100.752	-238.271	745.24	38.1386	191.209	546.321	875.946	170.524	610.414	1071.97	120.491	477.823	501.871	151.567	318.836	126.94	200.824	403.753	39.2022
1524	0	-282.642	545.644	873.4	-230.377	437.602	1091.87	-203.619	592.685	477.571	-201.105	626.741	100.659	-238.308	745.199	38.0937	188.203	549.763	876.046	167.231	614.259	1071.74	119.65	485.644	502.162	151.235	321.643	130.775	200.728	403.88	40.0308
1525	0	-285.295	548.729	873.417	-234.067	441.576	1090.86	-205.415	593.753	477.628	-201.429	626.801	100.489	-238.171	745.37	37.9711	185.661	553.056	876.31	164.167	617.776	1071.73	118.754	493.523	502.098	150.77	324.923	134.913	200.503	404.057	40.7506
1526	0	-287.65	552.367	873.34	-237.85	445.856	1089.94	-207.01	594.791	477.664	-201.556	626.816	100.311	-238.21	745.427	37.9622	182.825	556.576	876.362	161.01	621.601	1071.8	117.88	502.235	501.824	150.394	328.642	139.519	200.324	404.405	42.1808
1527	0	-290.425	555.72	873.47	-241.598	449.436	1089.24	-208.657	595.874	477.611	-201.678	627.031	100.176	-238.202	745.326	37.974	180.021	560.036	876.488	157.887	624.725	1072.09	117.739	512.357	501.697	149.785	333.067	144.482	200.049	405.286	43.9101
1528	0	-292.704	559.146	873.546	-245.281	453.212	1088.41	-210.023	596.86	477.4	-201.793	627.095	100	-238.174	745.372	37.9658	177.449	563.48	876.574	154.83	628.045	1072.25	117.43	521.929	502.315	149.236	338.273	149.89	199.663	406.335	46.1132
1529	0	-295.118	562.515	873.368	-248.747	456.877	1087.36	-211.456	597.962	477.08	-201.77	627.033	99.7782	-238.158	745.398	37.959	175.074	567.009	876.661	151.99	631.255	1072.19	117.195	532.625	502.535	148.429	344.211	155.631	199.062	407.703	48.9657
1530	0	-297.467	565.413	873.132	-251.996	460.194	1086.34	-212.833	598.701	476.709	-201.813	627.137	99.7189	-238.134	745.343	37.9734	173.212	570.448	876.838	149.367	634.115	1072.16	116.333	544.183	503.406	147.354	350.913	161.854	198.61	409.243	52.3153
1531	0	-299.7	568.497	872.658	-255.265	463.51	1085.14	-214.272	599.763	476.478	-201.905	627.183	99.4585	-238.246	745.606	38.0912	171.306	573.901	876.836	146.724	636.976	1071.95	116.983	556.167	505.395	146.285	358.444	168.535	197.814	411.158	56.3036
1532	0	-301.959	571.355	872.363	-258.364	466.795	1083.83	-215.639	600.544	476.152	-201.968	627.367	99.3233	-238.22	745.632	38.0682	169.882	577.238	876.745	144.251	639.805	1071.64	116.464	569.076	505.99	144.834	366.682	175.525	196.732	413.633	61.5063
1533	0	-304.176	574.172	872.192	-261.39	470.38	1082.37	-217.294	601.323	475.912	-202.167	627.383	99.1794	-238.263	745.63	38.0856	167.767	580.503	876.522	141.851	642.934	1071.16	116.704	580.234	508.837	143.325	375.536	182.675	195.566	416.874	67.4708
1534	0	-306.231	576.959	871.892	-264.432	472.931	1081.03	-218.755	601.869	475.775	-202.359	627.359	98.9656	-238.372	745.853	38.095	166.257	583.572	876.436	139.435	645.029	1070.82	116.662	592.093	511.337	141.52	384.532	189.881	193.958	420.714	73.7922
1535	0	-308.178	579.581	871.597	-267.059	475.71	1079.55	-220.33	602.27	475.424	-202.667	627.395	98.8676	-238.43	745.824	38.0342	164.84	586.61	876.286	137.434	647.352	1070.33	116.659	603.65	513.66	139.442	393.702	196.787	192.199	425.771	80.7148
1536	0	-310.313	582.39	871.441	-269.721	478.834	1078.04	-221.749	602.682	475.239	-202.949	627.485	98.7322	-238.232	745.383	37.8679	163.698	589.366	876.299	135.398	650.019	1069.81	116.282	614.44	516.38	137.147	402.888	202.947	190.115	432.076	87.3917
1537	0	-311.976	584.653	871.495	-272.104	481.833	1076.39	-223.239	603.023	474.997	-203.083	627.701	98.6483	-238.511	745.797	37.97	162.78	591.993	876.289	133.64	652.563	1069.15	116.177	624.882	519.357	134.674	411.958	209.137	188.116	439.8	92.1189
1538	0	-313.631	586.566	871.252	-274.507	484.678	1074.89	-224.36	603.076	474.645	-203.318	627.708	98.4672	-238.532	745.805	37.9513	161.876	594.559	876.41	131.863	654.952	1068.64	116.22	634.808	522.569	132.092	420.569	214.263	186.14	448.909	96.0053
1539	0	-315.363	588.58	871.035	-276.71	487.138	1073.27	-225.607	603.556	474.411	-203.332	627.889	98.3414	-238.587	745.856	37.9603	160.937	597.051	876.771	130.286	656.956	1068.01	115.817	644.208	525.194	130.159	430.853	217.752	183.272	459.839	99.535
1540	0	-317.076	590.144	870.852	-278.738	489.678	1071.6	-226.565	603.696	474.226	-203.531	627.852	98.1879	-238.602	745.818	37.9252	159.952	599.448	877.341	128.883	659.041	1067.34	115.505	652.972	528.04	128.072	442.354	219.821	180.893	472.514	101.909
1541	0	-318.631	591.702	870.605	-280.796	492.931	1070.07	-227.433	604.085	474.071	-203.689	627.828	98.1421	-238.62	745.786	37.9366	158.98	601.677	878.055	127.452	661.838	1066.79	115.501	661.644	531.287	126.365	454.855	220.716	178.429	486.005	102.858
1542	0	-320.232	592.938	870.31	-283.223	499.218	1068.95	-228.218	604.568	474.061	-203.792	627.847	98.181	-238.601	745.792	37.9122	158.151	603.823	879.08	125.651	667.669	1066.66	115.546	670.026	533.912	124.88	467.724	220.759	176.125	500.491	102.597
1543	0	-321.672	593.171	870.275	-284.579	500.382	1067.38	-228.954	605.155	474.036	-203.757	627.896	98.1864	-238.647	745.737	37.9135	157.174	605.969	880.261	124.92	668.376	1066.09	115.501	678.142	536.325	123.52	481.038	219.864	174.111	516.194	101.637
1544	0	-322.58	594.377	870.293	-286.178	502.321	1066.1	-229.529	605.824	473.983	-203.801	627.991	98.179	-238.623	745.754	37.8758	156.242	608.074	881.265	123.947	669.859	1065.8	115.675	686.026	538.62	122.497	495.219	217.969	172.509	533.07	99.9669
1545	0	-323.402	594.931	870.309	-287.984	505.252	1065.06	-229.952	606.43	474.082	-203.938	627.951	98.1741	-238.691	745.75	37.9196	155.513	610.154	882.468	122.767	672.334	1065.75	116.208	693.465	540.877	121.705	510.069	215.081	171.685	551.05	97.921
1546	0	-324.002	595.279	870.423	-289.539	508.375	1064.12	-230.346	607.349	474.234	-203.96	627.825	98.2185	-238.679	745.75	37.8862	154.542	612.175	883.52	121.838	675.001	1065.8	114.986	700.89	542.188	121.449	525.467	211.518	171.271	569.977	95.5693
1547	0	-324.565	595.891	870.274	-291.206	511.575	1063.22	-230.634	608.182	474.328	-203.903	627.871	98.2341	-238.681	745.702	37.9221	154.09	614.344	884.445	120.796	677.746	1065.89	117.099	707.459	544.781	121.476	541.356	207.359	170.864	590.163	92.951
1548	0	-325.36	597.163	870.291	-292.527	514.492	1062.5	-230.824	609.071	474.35	-203.848	628.027	98.2545	-238.659	745.792	37.9477	153.408	616.484	885.571	120.102	680.206	1066.17	117.5	713.727	546.363	122.031	557.775	202.438	171.2	610.918	89.7973
1549	0	-326.012	599.494	870.113	-293.978	517.61	1061.79	-230.77	609.624	474.248	-203.812	627.913	98.3226	-238.668	745.714	37.9388	152.836	618.698	886.529	119.277	682.868	1066.45	117.485	719.795	547.124	123.001	574.697	197.225	172.103	632.489	86.812
1550	0	-326.518	601.866	869.981	-295.108	520.502	1060.99	-230.926	610.692	474.473	-203.785	627.946	98.3235	-238.687	745.722	37.9478	152.868	620.885	887.483	118.772	685.305	1066.63	117.94	725.335	547.855	124.438	592.04	191.515	173.465	654.364	83.6385
1551	0	-326.741	603.641	869.927	-296.169	523.486	1060.34	-231.043	612.056	474.54	-203.738	627.981	98.354	-238.662	745.761	37.9313	152.212	623.26	888.08	118.337	687.833	1066.98	118.242	730.642	548.844	126.106	609.664	185.645	175.239	676.662	80.6952
1552	0	-326.751	606.024	869.79	-297.054	526.463	1059.57	-230.886	612.873	474.637	-203.689	627.901	98.3894	-238.656	745.732	37.9901	152.388	625.717	888.846	118.078	690.354	1067.2	118.61	735.404	549.211	128.016	627.533	179.73	177.218	699.131	77.9653
1553	0	-326.713	608.139	869.697	-297.941	529.435	1058.89	-230.77	613.903	474.687	-203.6	627.949	98.4299	-238.654	745.767	37.9898	152.241	628.179	889.542	117.817	692.87	1067.51	118.966	739.77	549.083	130.416	645.372	174.047	179.681	721.58	75.5077
1554	0	-326.592	610.603	869.62	-298.822	532.455	1058.14	-230.62	615.156	474.81	-203.562	627.917	98.451	-238.675	745.736	38.0077	152.671	630.75	890.212	117.561	695.434	1067.75	119.283	743.748	548.788	133.087	663.226	168.417	182.328	743.786	73.5039
1555	0	-326.261	613.322	869.476	-299.551	535.583	1057.45	-230.426	616.25	474.832	-203.404	627.836	98.5156	-238.589	745.696	38.0263	152.629	633.562	890.775	117.459	698.107	1068.05	119.724	747.318	548.242	135.876	681.131	162.946	185.358	765.773	71.856
1556	0	-325.924	615.834	869.421	-300.062	538.803	1056.65	-230.133	617.442	474.877	-203.282	627.816	98.5949	-238.587	745.722	38.0424	153.164	636.395	891.361	117.573	700.87	1068.25	120.057	750.574	547.425	138.859	698.736	157.793	188.205	787.091	70.5956
1557	0	-325.438	618.558	869.339	-300.324	542.175	1055.78	-229.703	618.833	474.964	-203.142	627.776	98.678	-238.577	745.787	38.051	153.514	639.308	891.843	117.938	703.786	1068.36	120.562	753.357	546.561	141.999	715.491	153.445	191.415	807.992	70.0067
1558	0	-324.828	621.131	869.299	-300.884	545.604	1054.95	-229.287	619.824	474.958	-203.026	627.766	98.7343	-238.552	745.778	38.0585	154.08	642.285	892.273	118.003	706.76	1068.53	121.13	755.877	545.641	144.925	732.069	149.274	194.615	828.028	69.7863
1559	0	-324.029	623.58	869.304	-301.267	549.159	1054.09	-228.803	621.038	475.1	-202.747	627.896	98.8602	-238.521	745.741	38.0849	154.884	645.293	892.637	118.246	709.859	1068.66	121.171	758.572	543.758	147.696	748.086	145.571	197.543	847.122	69.7523
1560	0	-323.414	626.019	869.261	-301.275	552.963	1052.99	-228.298	622.098	475.133	-202.666	627.785	98.8877	-238.515	745.736	38.0857	155.663	648.623	892.773	118.864	713.207	1068.55	121.504	761.358	542.126	150.376	763.539	142.164	200.717	865.529	70.296
1561	0	-322.458	628.186	869.303	-301.503	556.764	1052.1	-227.593	623.026	475.204	-202.485	627.797	98.9953	-238.495	745.728	38.1151	156.489	651.771	892.837	119.262	716.552	1068.65	122.463	761.177	542.272	152.769	778.195	139.104	203.207	882.608	70.7602
1562	0	-321.693	630.432	869.34	-301.503	560.799	1051.18	-226.887	624.108	475.309	-202.29	627.858	99.0341	-238.505	745.816	38.1346	157.587	653.516	892.875	119.887	720.13	1068.72	122.225	762.91	540.231	154.891	791.939	136.528	205.574	898.678	72.01
1563	0	-320.548	632.724	869.404	-301.485	564.994	1050.1	-226.264	625.427	475.494	-202.165	627.932	99.141	-238.47	745.718	38.1201	158.377	656.423	892.65	120.532	723.87	1068.63	121.925	764.527	537.738	156.28	804.619	134.105	207.575	912.824	72.3618
1564	0	-319.653	634.673	869.634	-301.275	569.328	1049.14	-225.765	627.134	475.753	-201.962	627.782	99.1986	-238.218	745.275	38.0048	159.281	659.766	892.275	121.367	727.748	1068.67	121.713	765.914	535.231	157.766	816.383	131.924	209.095	925.963	72.7486
1565	0	-318.485	636.667	869.699	-301.036	573.845	1048.15	-224.849	628.19	475.916	-201.745	627.932	99.3672	-238.165	745.176	38.0268	160.043	662.816	891.725	122.232	731.809	1068.67	121.354	766.868	533.366	158.739	826.904	129.85	210.103	937.764	73.1758
1566	0	-317.464	638.255	870.115	-300.671	578.412	1047.12	-223.985	629.068	476.137	-201.493	627.976	99.5078	-238.388	745.647	38.1718	160.924	666.333	890.552	123.223	735.92	1068.63	120.889	767.69	531.487	159.386	836.411	128.033	210.924	948.47	73.4054
1567	0	-315.827	641.113	870.088	-300.061	583.028	1046.19	-223.041	630.349	476.412	-201.274	627.972	99.6079	-238.19	745.243	38.0364	161.686	669.705	889.46	124.459	740.08	1068.69	120.224	768.326	529.153	159.56	844.73	126.055	211.224	957.705	73.3652
1568	0	-314.769	641.251	870.645	-299.484	587.761	1045.12	-222.204	631.684	476.629	-201.065	627.798	99.8314	-238.153	745.177	38.0261	162.641	673.271	888.389	125.661	744.357	1068.61	119.199	768.703	526.657	159.315	851.738	124.146	211.164	965.542	73.0544
1569	0	-313.183	642.407	871.092	-298.893	592.599	1044.05	-221.384	633.291	476.996	-200.889	627.789	99.9529	-238.17	745.185	38.0292	163.745	676.979	887.299	126.878	748.739	1068.53	118.623	769.101	524.84	158.675	857.446	122.104	210.376	972.12	72.3843
1570	0	-311.637	644.179	871.549	-297.942	597.537	1042.9	-220.297	634.799	477.266	-200.749	627.841	100.039	-238.171	745.207	38.0093	164.895	680.396	886.219	128.456	753.221	1068.37	117.614	769.166	522.438	157.618	862.032	119.876	209.402	977.012	71.2531
1571	0	-309.917	645.876	872.054	-296.907	602.455	1041.76	-219.293	635.71	477.563	-200.518	627.943	100.102	-238.187	745.206	38.0104	166.18	684.344	885.336	130.116	757.683	1068.22	116.68	769.557	520.443	156.186	865.308	117.956	208.011	980.581	70.2338
1572	0	-307.963	647.658	872.544	-296.09	607.433	1040.59	-218.256	637.337	477.798	-200.341	627.978	100.208	-238.183	745.119	37.9746	167.347	688.286	884.419	131.559	762.205	1068.05	115.426	769.67	518.305	154.459	867.406	116.73	206.53	982.233	69.218
1573	0	-306.141	649.836	872.951	-294.971	612.487	1039.29	-217.226	639.112	478.19	-200.176	627.991	100.346	-238.191	745.093	37.994	168.786	692.395	883.461	133.304	766.803	1067.73	113.811	770.101	516.082	152.381	868.06	114.68	204.8	983.283	67.8503
1574	0	-304.258	652.167	873.505	-293.839	617.599	1037.96	-215.943	640.346	478.453	-199.976	628.097	100.512	-238.239	745.171	38.0118	170.229	696.529	882.742	135.061	771.459	1067.39	113.358	770.717	515.092	149.937	867.657	112.682	202.451	984.374	66.3954
1575	0	-302.341	654.607	873.85	-292.081	621.411	1036.66	-214.791	642.022	478.759	-199.748	628.188	100.618	-238.243	745.157	38.0108	171.936	701.268	881.817	137.446	774.815	1067.09	112.418	771.805	513.667	148.745	868.787	111.704	200.462	985.875	64.3565
1576	0	-300.615	657.838	874.289	-290.477	626.172	1035.14	-213.535	643.753	479.072	-199.554	628.379	100.809	-238.248	745.199	38.0332	173.501	705.869	881.054	139.676	779.121	1066.56	111.144	773.941	512.647	148.576	871.582	110.579	198.668	987.938	61.6536
1577	0	-298.346	660.189	874.646	-289.2	631.28	1033.72	-212.073	645.192	479.406	-199.347	628.455	100.996	-238.243	745.157	38.011	175.441	710.371	880.523	141.579	783.773	1066.13	110.785	776.436	512.403	148.851	873.731	110.338	197.734	989.685	59.6165
1578	0	-296.529	663.108	875.496	-287.648	636.385	1032.25	-210.746	647.527	479.813	-198.862	628.681	101.268	-238.269	745.208	38.0518	177.304	716.892	880.156	143.756	788.422	1065.65	111.967	778.129	511.869	149.079	875.452	109.903	197.263	990.391	58.0938
1579	0	-294.184	665.985	875.832	-286.309	641.443	1030.92	-209.144	648.96	480.026	-198.821	628.53	101.508	-238.308	745.299	38.099	179.371	722.198	880.051	145.721	793.024	1065.31	113.25	781.895	512.829	149.282	876.057	109.724	197.548	990.807	57.2811
1580	0	-291.803	668.136	876.387	-284.642	646.009	1029.67	-207.726	650.841	480.342	-198.57	628.587	101.744	-238.264	745.251	38.0992	180.917	726.711	880.278	148.014	797.134	1065.05	114.986	786.03	514.147	149.823	876.687	109.677	197.595	991.002	56.0094
1581	0	-289.209	670.704	876.769	-283.438	651.974	1028.43	-206.15	652.562	480.556	-198.359	628.7	102.027	-238.447	745.153	38.2049	183.301	731.865	880.474	149.844	802.643	1064.81	117.251	790.618	516.135	150.559	877.6	109.631	197.143	991.467	54.8043
1582	0	-286.869	672.757	877.432	-281.89	656.63	1027.44	-204.723	654.237	480.922	-198.139	628.746	102.261	-238.294	745.249	38.13	185.115	737.034	881.053	152.017	806.844	1064.81	120.272	794.749	517.642	151.7	878.509	109.533	196.751	992.188	53.3699
1583	0	-284.21	675.012	877.797	-279.402	659.917	1026.36	-203.319	656.18	481.19	-197.939	628.786	102.5	-238.453	745.207	38.2281	187.392	742.191	881.97	155.131	809.675	1064.72	144.154	850.304	526.31	152.989	879.665	109.273	196.673	992.916	51.7724
1584	0	-281.674	677.798	878.065	-277.378	664.24	1025.37	-201.664	657.739	481.459	-197.689	629	102.754	-238.316	745.334	38.1973	189.288	747.177	882.979	157.782	813.542	1064.71	145.188	855.321	526.586	153.801	880.963	109.043	195.671	993.818	50.465
1585	0	-278.993	680.361	878.38	-275.492	668.669	1024.35	-200.262	659.835	481.861	-197.48	629.152	103.079	-238.478	745.28	38.2738	191.716	752.268	883.579	160.293	817.514	1064.69	146.659	860.065	526.893	154.437	882.199	108.818	195.789	993.984	49.3968
1586	0	-276.316	682.972	878.645	-273.263	673.016	1023.35	-198.363	661.491	482.142	-197.246	629.318	103.361	-238.492	745.316	38.2994	193.943	756.979	884.177	163.148	821.406	1064.68	148.02	864.274	527.083	154.813	882.865	108.608	195.779	994.455	48.8059
1587	0	-273.367	685.352	878.979	-271.113	677.307	1022.36	-196.715	663.657	482.456	-196.896	629.492	103.728	-238.462	745.36	38.3229	196.462	761.548	884.77	165.924	825.24	1064.68	149.135	868.182	526.823	155.318	883.768	108.411	194.99	995.067	47.8814
1588	0	-270.404	688.16	879.24	-268.89	681.686	1021.34	-194.793	665.315	482.758	-196.485	629.513	104.107	-238.428	745.336	38.3726	199.665	765.976	885.374	168.773	829.164	1064.65	150.134	871.695	526.449	155.542	884.948	107.97	195.133	995.544	47.2118
1589	0	-267.423	690.832	879.643	-266.667	686.146	1020.37	-193.256	667.825	483.094	-196.124	629.551	104.389	-238.392	745.347	38.3906	202.578	770.38	885.679	171.622	833.168	1064.67	151.27	874.876	526.023	155.879	885.695	107.773	194.389	995.984	46.4876
1590	0	-264.261	693.562	879.928	-264.27	690.612	1019.45	-191.17	669.882	483.567	-195.62	629.383	104.837	-238.353	745.411	38.4212	205.473	774.947	885.883	174.644	837.178	1064.75	151.948	877.997	525.446	156.133	886.507	107.529	194.331	996.563	46.0453
1591	0	-261.236	696.363	880.264	-262.135	695.713	1018.76	-189.451	672.424	483.826	-195.283	628.913	105.558	-238.258	745.39	38.4756	208.327	779.432	885.967	177.405	841.823	1065.04	153.021	880.985	525.231	156.046	887.481	107.54	194.421	996.629	45.7091
1592	0	-257.937	699.239	880.592	-260.472	702.35	1018.13	-187.535	674.374	484.269	-194.805	629.819	105.878	-238.212	745.368	38.5403	211.222	783.808	885.921	179.694	848.004	1065.41	153.811	884.059	524.83	156.462	887.956	107.185	194.131	997.079	45.5222
1593	0	-254.788	702.18	880.996	-258.29	708.561	1017.78	-186.004	677.038	484.683	-194.401	630.061	106.338	-238.244	745.318	38.6009	214.067	788.214	885.805	182.502	853.759	1066.05	154.509	887.101	524.561	156.383	888.421	107.002	193.882	997.422	45.4051
1594	0	-251.743	705.266	881.559	-256	714.732	1017.41	-183.992	678.632	484.877	-193.958	630.261	106.884	-238.047	745.339	38.6688	216.764	792.648	885.66	185.418	859.473	1066.68	156.334	890.066	524.682	156.526	888.953	106.912	193.646	997.389	45.3263
1595	0	-248.687	708.129	881.98	-253.562	716.302	1016.64	-182.626	681.26	485.611	-193.449	630.509	107.369	-237.921	745.34	38.6856	219.364	796.989	885.431	188.482	860.588	1066.89	157.283	893.316	524.436	156.68	889.358	106.79	193.563	997.497	45.0507
1596	0	-245.715	711.109	882.467	-250.45	715.653	1015.81	-180.988	683.543	486.112	-193.088	630.877	108.18	-237.642	745.345	38.6663	222.128	801.404	885.344	192.22	859.483	1067.06	141.123	845.572	518.102	156.929	889.662	106.681	193.667	997.825	44.9636
1597	0	-242.888	713.822	883.264	-248.245	720.079	1015.26	-179.619	686.269	486.735	-192.899	631.25	108.737	-237.669	745.406	38.8589	224.574	805.742	885.241	195.051	863.453	1067.5	159.888	899.922	524.518	157.092	890.025	106.547	193.582	998.006	44.6772
1598	0	-240.085	717.006	883.759	-245.868	724.807	1014.72	-178.352	689.351	487.353	-192.603	631.823	109.639	-237.577	745.08	38.8306	226.918	810.068	885.175	198.054	867.725	1067.94	161.419	903.132	524.525	157.226	890.407	106.368	193.593	998.17	44.5773
1599	0	-237.396	720.563	884.406	-244.174	728.563	1014.19	-176.76	691.639	488.162	-192.188	632.4	110.47	-237.528	744.516	38.6961	229.176	814.012	885.319	200.373	871.025	1068.41	145.221	855.239	518.626	157.318	890.827	106.217	194.038	998.388	44.5381
1600	0	-234.85	723.796	885.288	-242.125	732.558	1013.6	-175.433	694.483	489.067	-191.469	633.154	111.281	-237.682	743.647	38.5098	231.775	818.304	885.353	203.048	874.564	1068.81	163.178	909.315	523.771	157.301	891.262	106.041	193.942	998.598	44.6079
1601	0	-232.665	726.38	886.342	-240.217	736.345	1013.03	-174.378	697.731	489.945	-190.634	633.568	112.569	-237.383	742.373	38.0788	233.957	822.292	885.435	205.582	877.895	1069.23	148.034	860.771	518.414	157.334	891.66	105.877	194.497	998.716	44.7522
1602	0	-230.438	729.776	887.521	-237.772	740.96	1012.55	-173.277	701.016	490.963	-189.72	634.445	113.665	-239.154	744.75	38.794	236.143	826.202	885.454	208.653	882.055	1069.75	148.572	863.448	517.744	157.354	891.913	105.83	194.502	998.935	44.6738
1603	0	-228.186	732.929	888.843	-235.84	744.819	1011.95	-171.696	703.961	492.036	-188.457	634.953	114.879	-239.249	743.859	38.5378	238.3	829.932	885.536	211.21	885.457	1070.13	134.055	881.053	513.679	157.503	892.072	105.768	194.209	999.049	44.5494
1604	0	-226.093	736.278	890.189	-234.27	747.673	1011.14	-170.401	707.424	492.986	-187.086	635.993	116.2	-238.736	743.475	38.2026	240.432	833.634	885.601	213.406	887.856	1070.31	119.252	899.177	509.49	157.441	892.389	105.681	194.185	999.096	44.4834
1605	0	-224.044	738.875	891.712	-232.09	751.351	1010.89	-169.334	711.087	494.411	-185.521	636.66	117.662	-237.902	742.526	38.043	242.571	837.188	885.694	216.212	891.078	1071.06	104.221	917.5	505.777	157.299	892.857	105.536	194.372	998.934	44.6344
1606	0	-222.082	741.811	893.388	-230.156	755.075	1010.47	-168.426	714.944	495.356	-183.778	637.421	119.259	-237.693	741.624	37.9588	244.585	840.451	885.881	218.772	894.346	1071.62	89.0296	936.017	501.584	157.185	893.141	105.445	194.392	999.003	44.6435
1607	0	-220.205	744.342	894.895	-227.916	759.267	1010.04	-167.699	718.882	496.637	-181.711	638.431	120.709	-237.508	740.909	37.9979	246.492	843.611	886.211	221.638	898.082	1072.19	90.0618	937.268	501.475	157.357	893.07	105.316	194.091	999.225	44.3873
1608	0	-218.377	746.538	896.563	-226.024	762.63	1009.63	-167.021	722.955	497.9	-180.107	639.934	122.156	-237.214	740.118	38.0977	248.327	846.544	886.581	224.156	900.988	1072.77	90.7795	938.432	501.457	157.431	893.089	105.269	193.965	999.419	44.5041
1609	0	-216.675	749.157	898.413	-224.473	765.286	1009.21	-166.432	727.011	499.186	-178.212	641.433	123.573	-236.891	739.487	38.176	250.089	849.355	887.02	226.333	903.189	1073.34	91.9188	939.321	501.478	157.561	893.099	105.205	193.957	999.333	44.372
1610	0	-215.024	751.424	900.207	-222.757	768.611	1008.79	-166.394	731.746	500.688	-176.858	643.225	125.353	-236.54	738.929	38.2607	251.507	851.934	887.48	228.674	906.058	1073.91	93.0873	940.011	501.643	157.51	893.21	105.169	193.95	999.409	44.358
1611	0	-213.487	753.672	902.022	-221.028	771.895	1008.41	-166.246	736.106	502.07	-175.578	644.75	126.819	-236.233	738.453	38.3499	252.861	854.528	887.913	231.03	908.885	1074.52	94.4766	940.456	501.753	157.849	892.974	105.24	194.004	999.283	44.3411
1612	0	-212.067	755.493	903.987	-219.411	775.084	1008.07	-165.831	739.908	502.995	-174.402	646.53	128.669	-236.041	738.154	38.4237	254.222	857.123	888.298	233.273	911.62	1075.17	95.7462	940.849	501.975	158.055	893.138	104.913	193.972	999.334	44.3346
1613	0	-210.707	757.448	905.923	-217.975	778.286	1007.77	-166.641	745.845	505.215	-173.52	648.538	130.427	-236.098	737.708	38.6	255.432	860.013	888.6	235.335	914.365	1075.86	97.2346	941.089	502.104	158.547	892.826	104.861	193.852	999.32	44.2492
1614	0	-209.577	759.619	908.16	-216.656	781.456	1007.28	-166.872	750.646	506.646	-172.996	650.823	132.244	-235.845	737.424	38.6123	256.561	862.734	888.901	237.279	917.079	1076.36	98.9026	941.15	502.436	158.675	892.898	104.543	193.59	999.284	44.0237
1615	0	-208.359	761.227	910.23	-215.35	784.676	1006.9	-167.368	755.667	507.902	-172.647	653.377	134.127	-235.706	738.249	38.986	257.855	865.296	889.238	239.211	919.843	1076.98	99.4542	941.252	502.53	158.691	892.594	104.614	193.769	999.291	44.135
1616	0	-207.085	763.416	912.227	-214.379	787.901	1006.51	-168.477	761.745	509.985	-172.832	655.96	136.209	-235.54	739.588	39.4466	259.054	867.677	889.668	240.808	922.612	1077.58	101.246	941.191	502.662	158.922	892.403	104.576	193.732	999.27	44.0816
1617	0	-206.004	765.679	914.168	-213.346	791.037	1006.03	-169.477	767.922	511.535	-173.355	659.042	137.997	-236.146	741.684	40.3426	260.203	869.952	890.175	242.466	925.292	1078.09	102.933	941.022	502.838	159.14	892.183	104.442	193.693	999.284	44.0257
1618	0	-204.899	767.849	916.173	-212.508	794.378	1005.52	-170.204	773.037	513.104	-174.745	662.692	140.065	-237.239	744.86	41.1339	261.418	872.214	890.721	243.93	928.178	1078.58	104.011	940.884	502.811	159.312	892.081	104.38	193.735	999.257	43.9914
1619	0	-203.722	769.83	918.056	-211.623	797.538	1005.01	-171.791	779.607	514.882	-176.993	667.727	141.826	-239.198	749.099	42.0203	262.554	874.446	891.113	245.442	930.881	1079.05	105.344	940.71	502.995	159.364	892.195	104.15	193.733	999.15	43.9317
1620	0	-202.686	771.86	919.943	-210.834	800.731	1004.38	-172.587	784.17	516.378	-179.495	672.683	143.145	-241.43	754.663	42.9148	263.86	876.514	891.616	246.856	933.619	1079.42	106.841	940.522	503.223	159.365	892.289	103.806	193.752	999.297	43.854
1621	0	-201.663	774.176	921.788	-210.24	803.605	1003.55	-173.988	788.985	518.184	-182.957	679.299	144.244	-243.886	762.245	43.694	265	878.727	891.959	248.076	936.036	1079.58	107.718	940.414	502.565	159.687	891.963	103.878	193.67	999.071	43.6028
1622	0	-200.864	776.326	923.725	-209.252	806.886	1002.82	-175.622	794.167	519.693	-187.365	686.42	145.031	-246.269	771.33	44.0234	265.967	881.168	892.256	249.69	938.862	1079.84	108.742	940.448	502.826	159.798	891.894	103.814	193.728	999.248	43.6243
1623	0	-199.909	778.903	925.314	-208.44	809.856	1001.86	-177.795	799.754	521.346	-192.469	694.728	145.63	-250.019	782.284	44.5184	267.46	883.465	892.51	251.128	941.376	1079.87	109.867	940.466	502.928	159.787	891.882	103.727	193.688	999.292	43.5225
1624	0	-199.137	781.241	927.07	-207.918	812.39	1000.85	-179.55	804.313	523.47	-198.201	703.598	146.175	-253.372	794.122	45.1012	268.138	885.777	892.505	252.276	943.454	1079.85	110.921	940.58	502.897	159.875	891.855	103.717	193.716	999.229	43.4146
1625	0	-198.335	783.623	928.832	-207.024	815.127	999.659	-181.701	807.84	524.362	-204.214	713.573	146.666	-256.444	807.82	46.101	269.131	887.937	892.449	253.795	945.735	1079.65	174.925	875.682	522.102	159.891	891.904	103.655	193.986	999.093	43.3738
1626	0	-197.479	785.945	930.4	-206.223	817.71	998.451	-183.432	812.127	526.331	-210.597	724.532	146.945	-259.723	822.142	47.5495	270.239	889.872	892.294	255.223	947.862	1079.43	174.767	876.27	521.963	159.885	892.026	103.615	193.943	999.151	43.2177
1627	0	-196.84	788.194	932.226	-205.416	820.143	997.167	-185.872	817.705	528.136	-216.999	736.393	147.625	-263.611	836.867	49.4896	271.074	891.718	892.037	256.655	949.839	1079.14	174.937	876.861	521.881	159.825	891.95	103.666	194.034	999.209	43.1799
1628	0	-196.106	790.852	933.589	-204.907	822.063	995.51	-187.973	823.007	529.8	-223.724	748.677	148.207	-267.65	851.931	51.7093	271.992	893.68	891.601	257.79	951.304	1078.47	175.177	877.509	521.738	159.735	891.987	103.683	194.071	999.281	43.1596
1629	0	-195.502	793.109	935.262	-204.21	824.248	994.157	-190.061	828.627	531.69	-230.636	759.239	149.646	-271.777	866.372	54.3274	272.391	895.119	891.226	259.113	953.032	1078.11	176.239	878.01	521.844	159.597	892.055	103.633	194	999.245	43.1414
1630	0	-194.932	795.148	936.679	-203.216	826.488	992.625	-192.344	834.857	533.507	-237.122	771.158	150.734	-276.668	880.982	57.4834	273.016	896.687	890.826	260.733	954.816	1077.57	176.418	878.923	521.832	159.446	892.123	103.598	193.974	999.276	43.0981
1631	0	-194.319	797.33	938.052	-202.751	828.396	990.903	-194.597	841.231	535.193	-243.104	783.067	152.317	-282.141	895.151	61.0145	273.785	898.049	890.452	261.824	956.268	1076.84	176.136	879.892	521.615	159.36	892.165	103.596	193.977	999.445	42.9742
1632	0	-193.786	800.066	939.355	-201.534	830.645	989.29	-196.902	847.966	537.17	-249.33	794.502	154.185	-287.842	908.883	64.7711	274.347	899.386	890.077	263.666	958.062	1076.22	175.623	881.015	521.245	159.164	892.197	103.597	193.99	999.442	42.9918
1633	0	-193.372	802.052	940.63	-200.883	832.564	987.747	-199.152	855.038	538.922	-255.029	805.501	156.294	-293.693	921.745	68.5569	274.795	900.699	889.52	264.943	959.525	1075.67	175.519	882.063	521.036	159.016	892.307	103.61	193.94	999.545	42.9156
1634	0	-193.065	804.334	941.85	-200.22	834.289	986.049	-201.903	862.403	541.023	-260.219	816.446	158.317	-300.005	934.287	72.6701	275.127	902.013	889.048	266.232	960.793	1074.96	175.267	883.281	520.841	158.759	892.526	103.572	193.82	999.415	42.896
1635	0	-192.848	806.891	942.997	-199.633	836.202	984.393	-204.101	869.312	543.004	-264.493	827.534	160.235	-305.828	945.686	76.6785	275.595	903.328	888.672	267.445	962.251	1074.3	175.154	884.507	520.592	158.662	892.434	103.786	193.837	999.571	42.7979
1636	0	-192.685	809.469	944.263	-199.238	837.999	982.951	-206.685	876.463	544.913	-268.749	839.67	161.515	-311.927	956.087	80.6772	276.036	905.06	888.307	268.466	963.592	1073.85	176.326	885.453	520.809	158.449	892.471	103.817	193.888	999.626	42.8036
1637	0	-192.633	811.602	945.38	-198.837	839.91	981.458	-209.28	883.871	547.194	-272.551	850.348	163.515	-317.846	965.68	84.783	276.225	907.27	887.83	269.493	965.047	1073.34	176.586	886.646	520.728	158.281	892.59	103.88	193.769	999.273	42.7146
1638	0	-192.473	814.47	946.524	-198.476	841.924	979.842	-211.639	890.786	549.214	-276.211	859.385	165.761	-323.63	975.139	88.6925	276.443	909.464	887.432	270.48	966.605	1072.72	176.417	888.05	520.501	158.125	892.717	103.92	193.746	999.315	42.6321
1639	0	-192.574	817.341	947.676	-198.146	843.708	978.442	-214.389	897.787	551.443	-279.708	867.386	168.057	-328.873	983.924	92.2857	276.756	911.404	887.046	271.435	967.933	1072.31	176.252	889.465	520.421	157.91	892.935	103.91	193.996	999.545	42.7427
1640	0	-192.569	820.28	948.812	-197.808	845.744	977.031	-217.032	904.807	553.61	-282.885	875.704	170.341	-333.683	992.457	95.8831	277.024	912.773	886.643	272.399	969.513	1071.89	176.041	890.897	520.217	157.673	892.997	103.953	193.996	999.594	42.7517
1641	0	-192.692	823.339	950.121	-197.74	847.675	975.748	-219.392	911.527	555.801	-286.026	883.639	172.495	-337.761	1000.91	99.0161	277.517	914.207	886.222	273.094	970.989	1071.6	174.68	892.6	519.468	157.656	893.099	103.993	193.801	999.227	42.6284
1642	0	-192.857	826.445	951.116	-197.517	849.586	974.428	-221.896	918.074	557.97	-288.977	891.733	174.61	-341.154	1008.61	101.789	277.856	915.897	885.825	273.942	972.443	1071.27	175.411	893.839	519.865	157.717	893.25	104.048	193.911	999.693	42.6965
1643	0	-192.886	829.809	952.211	-197.281	851.683	973.233	-224.253	924.507	560.17	-291.748	899.723	176.668	-344.235	1017.09	104.481	277.918	917.797	885.423	274.804	974.085	1071.07	175.203	895.134	519.702	157.344	893.272	104.05	193.994	999.562	42.6815
1644	0	-193.023	832.569	953.383	-197.203	853.551	972.009	-226.474	930.923	562.28	-294.601	907.769	178.702	-346.684	1025.22	106.742	278.1	919.73	885.082	275.508	975.496	1070.83	175.016	896.348	519.664	156.772	893.23	104.008	193.949	999.509	42.6798
1645	0	-193.086	836.538	954.367	-197.029	855.549	970.871	-228.728	937.648	564.435	-297.268	915.671	180.613	-348.741	1033.65	108.853	278.136	921.738	884.671	276.307	977.039	1070.69	174.988	897.044	519.873	156.492	893.377	104.125	194.251	999.681	42.8085
1646	0	-193.195	840.242	955.426	-196.852	857.601	969.809	-230.441	943.544	566.123	-299.872	923.543	182.413	-350.245	1041.79	110.635	279.008	922.483	884.586	277.111	978.635	1070.62	173.967	900.812	518.362	156.095	893.496	104.172	194.382	999.653	42.818
1647	0	-193.197	843.811	956.419	-196.632	859.396	968.768	-231.961	949.237	567.679	-302.469	931.092	184.162	-351.564	1050.2	112.314	279.294	924.009	884.254	277.957	979.974	1070.57	173.877	901.439	518.549	155.699	893.7	104.257	194.027	999.168	42.655
1648	0	-193.366	847.337	957.291	-196.418	861.254	967.828	-233.376	954.948	569.228	-305.138	938.955	185.83	-352.628	1058.8	113.856	279.324	925.948	883.911	278.796	981.375	1070.62	172.758	902.602	518.063	155.359	893.961	104.264	194.176	999.407	42.7682
1649	0	-193.214	850.682	957.773	-196.167	863.142	966.83	-234.678	960.626	570.511	-307.42	947.521	187.09	-353.355	1066.9	115.229	279.367	927.791	883.445	279.673	982.808	1070.61	171.441	904.357	517.647	154.871	894.122	104.225	194.097	999.379	42.7777
1650	0	-193.521	854.421	958.596	-195.82	865.02	965.882	-235.778	966.252	571.686	-309.74	955.743	188.324	-354.556	1075.9	116.662	279.24	929.646	883.034	280.646	984.229	1070.65	171.178	906.194	517.249	154.543	894.313	104.275	194.149	999.415	42.8497
1651	0	-193.58	858.429	959.147	-195.421	866.906	964.88	-236.746	971.974	572.638	-312.018	961.699	189.881	-355.808	1084.42	118.195	279.569	931.723	882.572	281.671	985.66	1070.64	170.969	908.08	516.988	154.105	894.678	104.266	194.107	999.389	42.8479
1652	0	-193.646	862.235	959.654	-195.186	868.634	963.881	-237.597	977.265	573.906	-314.096	968.803	191.223	-356.894	1092.96	119.599	279.602	933.566	882.152	282.532	986.932	1070.64	171.004	910.184	516.684	153.922	894.991	104.284	193.928	999.195	42.6806
1653	0	-193.62	866.414	959.939	-194.76	870.478	962.725	-238.288	982.815	574.635	-315.746	976.401	192.062	-357.954	1101.39	120.983	279.413	935.703	881.667	283.583	988.32	1070.47	170.794	912.391	516.204	153.689	895.312	104.345	194.072	999.597	42.7901
1654	0	-193.719	870.719	960.259	-194.234	872.647	961.583	-238.249	987.402	574.703	-317.244	984.9	192.713	-359.06	1109.7	122.517	279.334	937.885	881.262	284.735	990.034	1070.32	170.306	914.808	516.183	153.411	895.284	104.49	194.065	999.695	42.8018
1655	0	-193.638	874.566	960.101	-193.875	874.657	960.392	-238.635	992.715	575.154	-318.554	992.525	193.288	-360.258	1117.82	123.964	279.395	940.112	880.927	285.72	991.587	1070.12	170.967	916.99	515.988	153.311	895.482	104.533	194.047	999.743	42.7746
1656	0	-194.149	876.485	959.816	-194.014	878.88	960.552	-238.484	997.424	575.676	-319.532	999.927	193.84	-361.496	1125.81	125.414	278.865	940.412	880.464	286.665	993.038	1069.99	170.616	919.39	515.754	153.168	896.373	104.405	194.083	999.834	42.76
1657	0	-194.197	880.263	959.662	-193.975	882.981	960.536	-238.599	1002.7	575.764	-320.271	1008.24	194.156	-362.628	1133.71	126.838	278.797	942.57	880.133	287.275	994.354	1069.8	170.164	921.856	515.31	153.013	896.609	104.461	194.049	999.883	42.7377
1658	0	-194.417	884.099	959.485	-194.078	887.048	960.722	-238.076	1007.08	575.845	-320.887	1015.56	194.594	-363.682	1141.58	128.21	278.558	944.786	879.779	287.811	995.811	1069.71	169.873	924.316	514.793	152.654	896.772	104.525	193.966	1000.1	42.588
1659	0	-194.35	891.039	960.586				-237.38	1011.02	575.88	-321.092	1022.62	194.609	-364.538	1149.04	129.476	278.516	947.093	879.451	288.414	997.453	1069.62	169.287	926.66	514.499	152.358	896.924	104.509	194.031	1000.18	42.5939
1660	0	-194.293	895.516	960.293				-237.428	1016.83	575.926	-321.17	1029.7	194.798	-365.279	1156.87	130.755	278.773	951.581	879.077	288.589	998.852	1069.62	168.839	928.891	514.043	152.326	897.187	104.638	193.917	1000.2	42.5151
1661	0	-194.453	899.771	960.087				-236.679	1021.53	575.474	-320.821	1038.71	194.416	-365.694	1164.6	131.822	278.689	954.26	878.768	288.902	1000.49	1069.51	168.407	931.126	513.839	151.954	897.365	104.674	194.059	1000.18	42.5994
1662	0	-194.557	903.77	959.757				-235.737	1025.65	575.126	-320.512	1046.12	194.497	-365.706	1172.02	132.784	278.613	956.646	878.442	289.227	1002.19	1069.51	168.682	932.177	513.186	151.886	897.587	104.712	194.125	1000.28	42.607
1663	0	-194.563	907.86	959.464				-234.937	1030.24	574.848	-319.904	1053.3	194.292	-365.108	1179.27	133.338	278.56	959.091	878.133	289.478	1003.91	1069.4	167.985	936.151	513.15	151.767	897.905	104.798	194.129	1000.27	42.5923
1664	0	-194.769	911.567	959.154				-234.065	1034.66	574.519	-318.968	1059.04	194.322	-364.2	1186.39	133.617	278.385	961.519	877.716	289.622	1005.69	1069.3	166.819	938.405	512.558	151.759	898.17	104.909	193.847	1000.53	42.3642
1665	0	-194.903	915.511	958.632				-233.022	1039.28	574.045	-317.969	1066.97	193.908	-362.89	1193.87	133.828	278.145	963.942	877.232	289.62	1007.28	1069.16	167.755	940.468	512.567	151.704	898.408	104.959	194.252	1000.7	42.4866
1666	0	-194.888	919.399	958.239				-231.924	1043.82	573.679	-316.827	1073.12	193.695	-361.41	1200.62	133.614	278.087	966.402	876.744	289.811	1009.06	1069.01	167.732	942.862	512.248	151.664	898.609	105.077	193.811	1000.68	42.3319
1667	0	-195.022	922.965	957.758				-230.75	1048.37	573.233	-315.392	1080.85	193.07	-359.478	1207.73	133.198	277.894	968.783	876.281	290.074	1011.1	1068.78	167.43	945.37	511.869	151.522	898.931	105.151	193.816	1000.68	42.2811
1668	0	-195.054	926.66	957.187				-229.495	1052.84	572.615	-313.595	1087.6	192.657	-357.263	1214.68	132.625	277.722	971.152	875.708	290.17	1012.94	1068.62	166.899	947.917	511.435	151.488	899.21	105.321	194.315	1000.89	42.426
1669	0	-195.335	929.566	956.674				-227.891	1056.78	572.051	-311.891	1093.84	192.186	-354.386	1221.27	131.845	277.473	973.487	875.155	290.209	1014.59	1068.36	166.514	950.522	510.915	151.334	899.543	105.424	193.942	1000.85	42.285
1670	0	-195.683	932.644	955.933				-226.628	1061.19	571.244	-309.926	1100.22	191.541	-351.24	1227.6	130.711	277.072	975.566	874.607	290.272	1016.37	1068.08	166.143	953.111	510.51	151.234	899.843	105.585	194.063	1000.99	42.3031
1671	0	-195.703	935.767	955.139				-225.354	1065.96	570.757	-307.949	1104.2	191.155	-348.027	1234.1	129.498	276.999	977.69	874.005	290.327	1018.05	1067.71	165.726	955.695	509.667	151.097	900.06	105.683	194.052	1000.99	42.3027
1672	0	-195.904	939.134	954.269				-224.098	1070.54	569.987	-305.725	1109.94	190.257	-344.103	1240.08	128.022	276.745	980.058	873.328	290.438	1020.08	1067.21	165.148	958.164	509.159	151.004	900.344	105.804	194.455	1001.22	42.3741
1673	0	-196.118	942.372	953.465				-223.087	1075.48	569.242	-303.06	1115.58	189.436	-340.17	1246.08	126.39	276.477	982.298	872.716	290.388	1021.68	1066.78	164.645	960.592	508.544	150.901	900.573	105.907	194.667	1001.18	42.4624
1674	0	-196.209	945.662	952.669				-221.779	1079.84	568.493	-300.515	1120.81	188.462	-336.274	1252.21	124.778	276.334	984.589	872.112	290.45	1023.48	1066.3	164.131	963.362	507.804	150.807	900.79	106.04	194.602	1001.25	42.3955
1675	0	-196.265	948.893	951.966				-220.067	1083.72	567.584	-297.958	1126.54	187.397	-332.063	1258.06	123.155	276.225	986.82	871.601	290.405	1025.08	1065.79	163.512	966.452	506.892	150.729	900.993	106.102	194.646	1001.3	42.3796
1676	0	-196.476	951.879	951.163				-219.023	1088.67	566.681	-295.24	1131.83	186.38	-327.243	1262.94	121.155	275.992	988.994	871.109	290.388	1026.9	1065.41	163.595	966.917	507.514	150.622	901.239	106.272	194.676	1001.39	42.3991
1677	0	-196.825	954.87	950.198				-217.739	1092.82	565.851	-292.396	1137.22	185.245	-322.289	1266.87	118.863	275.623	991.173	870.453	290.237	1028.61	1065.06	163.352	969.099	507.143	150.577	901.472	106.413	194.711	1001.43	42.3741
1678	0	-197.043	957.826	949.38				-216.426	1096.9	564.809	-289.502	1142.53	183.976	-317.707	1271.67	116.845	275.384	993.317	869.945	290.068	1030.42	1064.69	163.696	970.957	507.129	150.526	901.625	106.519	194.752	1001.53	42.32
1679	0	-197.063	961.305	948.404				-214.586	1100.22	563.594	-286.537	1147.61	182.741	-313.551	1277	115.073	275.16	995.379	869.426	289.869	1032.08	1064.37	164.032	973.626	506.22	150.46	901.798	106.666	194.781	1001.54	42.3597
1680	0	-197.421	964.622	947.423				-213.512	1104.76	562.7	-283.876	1152.85	181.596	-309.501	1282.52	113.272	275.081	997.581	868.88	289.684	1033.61	1063.85	163.657	975.954	505.561	150.389	901.96	106.752	194.797	1001.54	42.3358
1681	0	-197.579	967.934	946.4				-211.955	1108.46	561.565	-280.989	1157.98	180.445	-305.497	1287.82	111.581	274.894	999.671	868.516	289.474	1035.38	1063.6	163.29	978.134	504.969	150.326	902.104	106.858	194.85	1001.65	42.3359
1682	0	-197.989	971.126	945.466				-210.343	1111.91	560.198	-277.998	1163.2	179.013	-301.751	1293.44	110.201	274.61	1001.69	868.129	289.254	1036.94	1063.21	162.997	980.256	504.502	150.238	902.303	107.014	194.924	1001.65	42.2812
1683	0	-198.333	974.167	944.325				-208.832	1115.8	559.041	-275.45	1168.37	178.102	-298.082	1298.91	108.82	274.432	1003.66	867.581	288.982	1038.56	1062.89	162.596	982.39	503.96	150.231	902.458	107.154	194.969	1001.53	42.2165
1684	0	-198.64	977.291	943.476				-206.799	1118.47	557.729	-272.833	1173.25	176.95	-294.568	1304.11	107.428	274.291	1005.71	867.325	288.744	1040.41	1062.68	162.58	984.572	503.319	150.151	902.62	107.276	195.025	1001.56	42.1822
1685	0	-198.744	980.812	942.362				-205.295	1122.15	556.533	-269.511	1178.25	175.578	-291.15	1309.11	106.017	273.955	1007.67	866.989	288.463	1042.16	1062.5	162.123	986.424	502.752	150.151	902.814	107.43	195.219	1001.85	42.1449
1686	0	-198.919	984.146	941.306				-203.789	1125.93	555.306	-266.929	1183.23	174.521	-287.979	1314.14	104.704	273.735	1009.59	866.673	288.113	1043.93	1062.34	162.446	988.314	502.435	150.157	902.999	107.559	195.099	1001.59	41.9418
1687	0	-199.122	987.788	940.223				-201.716	1128.4	553.859	-264.195	1188.33	173.173	-284.609	1318.96	103.245	273.451	1011.51	866.337	287.834	1045.61	1062.18	162.803	990.085	502.261	149.933	903.483	107.552	195.294	1001.94	42.0476
1688	0	-199.444	990.81	939.178				-200.533	1132.34	552.622	-262.148	1192.92	172.14	-281.936	1323.68	102.04	273.25	1013.37	866.035	287.452	1047.41	1062.02	162.777	991.925	501.9	149.959	903.658	107.664	195.461	1002.08	41.991
1689	0	-199.624	994.225	938.085				-198.489	1134.78	551.2	-259.552	1197.39	171.028	-279.131	1328.35	100.685	273.097	1015.27	865.739	287.195	1049.38	1061.78	162.486	993.797	501.608	149.978	903.542	108.011	195.362	1001.97	42.0274
1690	0	-199.775	997.724	936.945	-199.668	997.98	936.845	-196.924	1137.87	549.785	-256.985	1201.9	169.732	-276.386	1332.76	99.2065	272.944	1017.16	865.479	286.821	1051.06	1061.75	162.23	995.497	501.08	149.96	903.649	108.093	195.401	1002.03	41.9282
1691	0	-199.897	1001.34	935.762	-100.441	932.363	1165.78	-195.498	1140.93	548.417	-254.604	1206.18	168.44	-273.731	1336.89	97.6324	272.634	1018.95	865.246	286.49	1052.92	1061.63	162.051	997.138	500.49	149.874	903.804	108.187	195.461	1002.06	41.8961
1692	0	-200.078	1005.1	934.516				-194.103	1143.93	547.077	-252.779	1210.21	167.383	-271.089	1340.87	95.9471	272.476	1020.74	865.038	286.014	1054.59	1061.5	161.696	998.519	500.36	149.862	903.917	108.296	195.488	1002.14	41.8676
1693	0	-200.292	1008.6	933.302				-192.803	1146.92	545.817	-249.942	1214.14	165.95	-268.471	1344.69	94.174	272.331	1022.62	864.806	285.568	1056.33	1061.5	161.309	1000.1	500.564	149.79	904.041	108.367	195.532	1002.11	41.8026
1694	0	-200.593	1012.05	932.169				-191.615	1150.02	544.432	-248.053	1218.04	164.731	-265.934	1348.32	92.3269	272.132	1024.45	864.657	285.161	1058.08	1061.45	161.178	1002.11	499.244	149.737	904.141	108.437	195.57	1002.11	41.7593
1695	0	-200.878	1015.54	930.934				-190.546	1153.1	543.075	-246.355	1221.9	163.649	-263.445	1351.73	90.4119	271.861	1026.25	864.509	284.626	1059.87	1061.45	161.788	1003.67	499.064	149.725	904.214	108.54	195.62	1002.1	41.7139
1696	0	-201.282	1019.13	929.708				-189.456	1155.89	541.732	-243.838	1225.51	162.26	-260.903	1354.77	88.2699	271.618	1028.14	864.429	284.111	1061.66	1061.46	162.49	1004.31	498.945	149.715	904.287	108.648	195.724	1002.1	41.655
1697	0	-201.783	1022.38	928.731				-188.452	1158.62	540.38	-242.727	1228.59	161.225	-258.622	1358.1	86.0899	271.558	1029.86	864.411	283.518	1063.5	1061.48	162.098	1006.95	498.819	149.75	904.343	108.742	195.787	1002.12	41.6248
1698	0	-201.943	1026.13	927.458				-187.526	1161.14	538.945	-241.068	1231.88	159.856	-255.905	1359.87	83.2373	271.368	1031.72	864.316	282.869	1065.37	1061.57	161.777	1008.42	498.29	149.713	904.393	108.84	195.845	1002.15	41.5599
1699	0	-202.3	1029.76	926.221				-186.663	1163.78	537.425	-238.761	1234.94	158.258	-253.363	1361.95	80.6807	270.917	1033.59	864.243	282.27	1067.23	1061.64	161.438	1009.94	498.03	149.752	904.43	108.955	195.921	1002.24	41.4979
1700	0	-202.84	1033.15	925.183				-185.882	1166.31	535.992	-236.951	1237.63	156.977	-250.983	1364.06	78.1341	270.696	1035.6	864.202	281.574	1069.21	1061.58	161.173	1011.48	497.743	149.762	904.51	109.05	195.951	1002.04	41.4152
1701	0	-203.31	1036.57	923.889				-185.173	1168.74	534.551	-235.426	1240.15	155.604	-248.928	1366.42	75.7428	270.399	1037.54	864.203	280.861	1071.28	1061.68	161.499	1012.93	497.577	149.782	904.532	109.142	196.094	1002.26	41.3617
1702	0	-203.905	1040.37	922.751				-184.565	1171.22	533.067	-234.247	1243.03	154.165	-246.756	1368.51	73.0929	270.004	1039.66	864.268	280.13	1073.31	1061.64	161.68	1014.4	497.407	149.83	904.633	109.326	196.181	1002.28	41.2506
1703	0	-204.402	1043.66	921.661				-183.993	1173.35	531.498	-232.945	1245.41	152.589	-244.733	1370.48	70.5584	269.438	1041.67	864.281	279.02	1075.24	1061.96	162.208	1015.8	497.239	149.808	904.749	109.492	196.247	1002.29	41.1792
1704	0	-205.199	1047.24	920.324				-183.517	1175.59	529.873	-231.599	1247.58	151.037	-243.382	1372.89	68.5672	269.017	1043.69	864.332	278.2	1077.49	1062	161.97	1017.39	497.082	149.925	904.781	109.738	196.284	1002.33	41.1095
1705	0	-205.691	1051.21	919.179				-183.034	1177.97	528.288	-230.318	1249.53	149.367	-241.444	1374.78	65.6188	268.575	1045.74	864.39	277.238	1079.61	1061.98	161.835	1018.98	497.067	149.852	904.853	109.913	196.171	1002.3	41.1218
1706	0	-206.339	1054.5	917.982				-182.681	1180.08	526.689	-228.962	1251.16	147.586	-239.015	1375.25	62.9125	267.874	1047.76	864.424	276.026	1081.7	1062	161.596	1020.51	496.842	149.895	904.896	110.013	196.36	1002.33	40.9576
1707	0	-207.043	1058.58	916.69				-182.384	1182.19	525.027	-228.459	1253	146.019	-237.254	1376.2	60.115	267.343	1049.76	864.518	275.012	1084.05	1062.06	161.175	1022	496.702	149.869	904.945	110.135	196.213	1002.37	41.0252
1708	0	-207.789	1062.45	915.374				-182.054	1184.29	523.357	-226.655	1254.61	144.06	-235.841	1377.32	57.2823	266.721	1051.87	864.582	273.847	1086.3	1062.05	160.956	1023.54	496.441	149.86	905.003	110.277	196.401	1002.4	40.8525
1709	0	-208.509	1066.15	914.193				-181.908	1186.48	521.632	-225.301	1255.95	142.075	-234.546	1378.41	54.8356	266.019	1053.97	864.671	272.567	1088.56	1062.08	160.613	1025.03	496.253	149.955	904.67	110.656	196.379	1002.34	40.767
1710	0	-209.319	1069.94	912.788				-181.637	1188.48	519.82	-224.702	1257.62	140.276	-233.985	1380.79	52.1251	265.14	1056.15	864.831	271.316	1091.15	1062.03	160.305	1026.6	496.392	149.95	904.725	110.767	196.429	1002.37	40.7263
1711	0	-210.272	1074.08	911.37				-181.453	1190.41	517.976	-223.396	1258.78	138.179	-232.166	1379.97	48.8356	264.071	1058.58	864.849	269.933	1093.58	1062.06	160.067	1028.23	496.1	149.887	905.24	110.681	196.462	1002.44	40.7031
1712	0	-211.271	1078.33	909.999				-181.317	1192.37	516.131	-222.41	1260.05	136.252	-231.556	1380.93	46.2595	262.693	1061.2	864.814	268.556	1096.07	1061.94	159.657	1029.92	495.753	149.907	905.338	110.865	196.497	1002.5	40.6708
1713	0	-212.222	1082.16	908.558				-181.136	1194.25	514.292	-221.265	1260.77	134.224	-231.191	1382.48	43.7414	261.336	1063.95	864.643	267.013	1098.65	1061.97	159.205	1031.69	495.503	149.891	905.526	111.048	196.54	1002.58	40.6407
1714	0	-213.249	1086.05	907.05				-181.142	1196.39	512.494	-220.329	1261.34	132.134	-230.194	1382.41	40.7146	260.065	1066.31	864.573	265.384	1101.26	1061.88	158.917	1033.57	495.151	149.913	905.653	111.24	196.614	1002.61	40.6091
1715	0	-214.297	1090.01	905.748				-181.228	1198.76	510.633	-219.451	1261.74	130.094	-229.308	1382.5	39.3942	258.92	1068.69	864.582	263.747	1104.02	1061.69	158.505	1035.42	494.838	149.905	905.858	111.462	196.666	1002.69	40.588
1716	0	-215.52	1094.15	904.248				-181.285	1200.76	508.726	-218.082	1261.19	128.808	-228.752	1382.35	39.668	257.805	1071.12	864.362	262.093	1106.9	1061.42	157.931	1037.39	494.227	149.829	906.241	111.59	196.72	1002.74	40.5523
1717	0	-216.858	1098.15	902.753				-181.317	1203.01	506.895	-216.303	1260.74	126.813	-228.339	1383.2	39.9331	256.412	1073.68	864.153	260.283	1109.68	1061.18	157.519	1039.52	494.085	149.878	906.398	111.781	196.731	1002.76	40.5335
1718	0	-218.239	1102.29	901.266				-181.378	1205.13	505.028	-214.982	1260.22	124.769	-228	1384.4	40.1807	254.874	1076.29	863.949	258.531	1112.68	1060.77	156.667	1041.78	493.521	149.967	906.427	112.324	196.822	1002.79	40.5013
1719	0	-219.632	1106.34	899.706				-181.486	1207.43	503.206	-212.082	1258.13	122.195	-227.173	1384.91	40.559	253.398	1078.94	863.695	256.53	1115.6	1060.42	156.059	1044.16	493.166	150.017	906.712	112.666	196.83	1002.8	40.4709
1720	0	-221.199	1110.55	898.304				-181.558	1209.63	501.26	-209.663	1256.96	119.506	-226.157	1385.2	41.068	251.72	1081.77	863.438	254.716	1118.72	1060.04	155.178	1046.55	492.654	150.043	906.937	113.015	196.856	1002.87	40.4665
1721	0	-222.759	1114.61	896.934				-181.535	1211.48	499.314	-210.007	1259.42	118.963	-225.676	1385.42	41.6917	250.059	1084.55	863.068	252.566	1121.85	1059.56	154.365	1049.03	492.24	150.066	907.196	113.421	196.902	1002.86	40.436
1722	0	-224.381	1118.64	895.491				-181.516	1213.75	497.494	-210.029	1261.12	117.745	-224.818	1385.37	41.9959	248.131	1087.49	862.673	250.498	1125.19	1059.14	153.546	1051.38	491.956	150.119	907.426	113.657	196.91	1002.95	40.4163
1723	0	-226.158	1122.7	893.966				-181.569	1216.07	495.743	-208.989	1260.46	115.962	-224.348	1385.03	42.2178	246.235	1090.47	862.362	248.266	1128.46	1058.72	152.8	1053.76	491.433	150.062	907.828	114.102	196.957	1002.96	40.3954
1724	0	-228.152	1126.8	892.5				-181.689	1218.37	494.059	-207.467	1258.5	114.196	-223.71	1384.15	42.2873	244.254	1093.5	861.919	245.932	1131.77	1058.22	151.234	1056.52	491.022	150.008	908.199	114.562	197.018	1002.97	40.3979
1725	0	-229.837	1130.72	891.297				-181.667	1220.46	492.452	-205.933	1257.54	112.66	-223.801	1384.71	42.7489	242.126	1096.65	861.419	243.633	1135.32	1057.69	150.191	1059.12	490.601	150.077	908.579	115.179	197.038	1003.02	40.3871
1726	0	-231.73	1134.5	889.939				-181.539	1222.56	490.941	-204.891	1257.81	111.548	-223.735	1384.82	42.9453	239.83	1099.74	861.078	241.138	1138.83	1057.22	149.003	1061.63	490.364	150.122	909.055	115.736	197.045	1003.05	40.3969
1727	0	-233.774	1138.33	888.859				-181.461	1224.83	489.591	-203.673	1259.34	110.376	-223.509	1384.56	42.9484	237.575	1102.96	860.573	238.55	1142.42	1056.65	147.41	1064.35	490.022	150.083	909.405	116.474	197.075	1003.09	40.4
1728	0	-236.02	1142.27	887.897				-181.445	1227.29	488.412	-202.233	1260.43	109.693	-223.409	1384.87	43.219	235.083	1106.26	860.118	235.913	1146.19	1056.16	146.213	1066.83	489.698	150.016	910.036	117.201	197.035	1003.15	40.3257
1729	0	-238.072	1145.64	886.954				-181.307	1229.52	487.52	-200.826	1260.85	109.14	-223.203	1384.96	43.3442	232.545	1109.61	859.751	233.158	1149.93	1055.66	144.318	1069.45	489.718	150.108	910.503	117.968	197.073	1003.17	40.4426
1730	0	-240.28	1149.04	886.276				-181.222	1231.71	487.01	-199.616	1261.3	108.82	-223.107	1384.95	43.4649	230.062	1112.87	859.468	230.455	1153.82	1055.22	142.449	1071.91	489.677	150.033	911.201	118.894	197.043	1003.21	40.4694
1731	0	-242.627	1152.66	885.981				-181.523	1234.26	486.83	-198.915	1261.6	108.553	-223.263	1384.99	43.7044	227.47	1116.36	859.208	227.57	1157.67	1054.91	140.631	1074.36	489.812	150.04	911.922	119.871	196.954	1003.19	40.4991
1732	0	-244.9	1155.63	885.889				-182.366	1236.45	486.852	-198.626	1261.83	108.364	-223.186	1384.74	43.5807	224.84	1119.77	859.014	224.619	1161.63	1054.69	138.129	1076.97	490.532	149.987	912.856	121.005	196.855	1003.23	40.7184
1733	0	-247.181	1158.23	886.028				-183.677	1238.52	487.114	-198.746	1262	108.253	-223.12	1384.92	43.4342	222.1	1123.14	859.002	221.848	1165.73	1054.59	135.919	1079.24	490.805	149.943	913.655	122.243	196.583	1003.15	40.5038
1734	0	-249.641	1160.98	886.381				-185.351	1240.17	487.407	-199.003	1262.13	108.129	-223.213	1384.94	43.3512	219.495	1126.52	859.093	219.07	1169.96	1054.73	133.995	1081.5	491.509	150.302	913.913	123.768	196.331	1003.08	40.4195
1735	0	-252.1	1163.69	886.811				-187.127	1241.44	487.676	-199.546	1262.34	108.072	-223.288	1384.93	43.2697	216.902	1129.72	859.434	216.376	1174.28	1055	132.276	1083.7	492.199	150.51	914.656	125.325	196.226	1003	40.471
1736	0	-254.485	1165.72	887.337				-189.029	1242.28	487.842	-199.851	1262.32	107.915	-223.363	1384.92	43.2304	214.187	1132.93	860.015	213.516	1178.55	1055.29	130.885	1085.87	493.175	150.7	915.568	126.894	196.134	1002.99	40.567
1737	0	-256.978	1168	887.836				-190.927	1242.78	487.886	-200.141	1262.44	107.744	-223.43	1384.99	43.2059	211.775	1136.04	860.761	210.737	1183.1	1055.63	129.277	1088.16	494.548	150.639	916.616	128.537	196.002	1002.98	40.7262
1738	0	-259.621	1170.53	888.359				-192.666	1242.78	487.856	-200.329	1262.4	107.545	-223.507	1384.99	43.1867	209.083	1139.16	861.585	208.09	1187.58	1056.4	128.42	1090.52	495.308	150.608	917.981	130.259	196.002	1002.99	40.8608
1739	0	-261.968	1172.28	888.804				-194.442	1242.45	487.715	-200.477	1262.27	107.37	-223.505	1384.98	43.1457	206.48	1142.39	862.373	205.297	1192.22	1057.13	127.669	1093.18	496.467	150.755	919.141	132.056	196.139	1003.21	41.1037
1740	0	-264.332	1174.27	889.141				-195.979	1241.5	487.492	-200.366	1261.73	107.067	-223.577	1384.97	43.1312	204.173	1145.55	863.327	202.553	1196.74	1057.88	127.192	1096.09	497.439	150.871	920.596	134.088	196.312	1003.3	41.4682
1741	0	-266.855	1176.47	889.315				-197.533	1240.66	487.246	-200.417	1261.6	106.897	-223.58	1384.98	43.1164	201.961	1148.84	864.457	199.698	1201.28	1058.62	126.918	1098.93	498.126	151.178	922.071	136.147	196.25	1003.67	41.7545
1742	0	-269.274	1178.57	889.332				-198.687	1239.34	486.889	-200.644	1261.85	106.8	-223.578	1384.97	43.1319	199.793	1152.32	865.371	197.092	1206	1059.31	126.818	1101.42	498.52	151.366	923.855	138.3	196.406	1003.86	41.9546
1743	0	-271.509	1180.26	889.236				-199.821	1238.06	486.56	-200.603	1261.73	106.575	-223.578	1384.97	43.1321	197.643	1155.84	866.301	194.328	1210.51	1060.15	125.651	1108.09	500.939	151.922	925.862	140.766	196.732	1004.28	42.4117
1744	0	-273.672	1181.95	888.94				-200.761	1237.1	486.131	-200.477	1261.47	106.299	-223.581	1384.98	43.1628	195.639	1159.47	867.301	191.52	1214.93	1060.88	126.015	1111.51	501.232	152.391	927.867	143.542	196.976	1004.53	42.9318
1745	0	-275.662	1183.94	888.639				-201.604	1235.84	485.703	-200.404	1261.25	106.039	-223.551	1384.84	43.1519	193.927	1163.21	868.22	188.823	1219.31	1061.68	126.18	1116.16	501.916	152.855	930.314	146.406	197.229	1004.82	43.5704
1746	0	-277.595	1186.01	888.273				-202.539	1235.24	485.296	-200.272	1261.21	105.759	-223.576	1384.88	43.1454	192.191	1167.04	868.969	186.266	1223.84	1062.48	126.304	1121.83	502.627	153.264	933.171	149.572	197.45	1005.24	44.2834
1747	0	-279.404	1188.04	887.627				-203.535	1235.04	484.968	-199.7	1260.1	105.334	-223.584	1384.9	43.1683	190.528	1170.94	869.806	183.533	1228.06	1063.35	126.877	1127.81	503.515	153.826	936.564	153.008	197.652	1006	45.0471
1748	0	-281.132	1190.24	886.932				-204.434	1234.97	484.519	-200.219	1260.96	105.319	-223.601	1384.91	43.1723	188.896	1174.81	870.614	180.77	1232.24	1064.21	127.409	1134.52	504.03	154.411	940.359	156.737	197.504	1007.43	45.8982
1749	0	-282.843	1192.31	886.348				-205.228	1235.17	484.216	-200.308	1261.2	105.084	-223.618	1384.91	43.1726	187.507	1178.67	871.353	177.99	1236.2	1064.91	128.262	1141.83	504.994	154.861	944.646	160.707	197.61	1008.11	46.8648
1750	0	-284.397	1194.52	885.522				-206.073	1235.74	483.84	-200.273	1261.17	104.835	-223.619	1384.9	43.1475	186.333	1182.54	871.998	175.429	1240.39	1065.74	129.078	1149.75	505.777	155.424	949.654	164.841	197.593	1009.04	48.2722
1751	0	-285.932	1196.62	884.89				-206.798	1236.21	483.515	-200.211	1261.24	104.618	-223.6	1384.79	43.1121	185.252	1186.25	872.57	172.93	1244.52	1066.32	129.89	1158.38	506.404	156.082	955.403	169.494	197.662	1010.26	50.1764
1752	0	-287.274	1198.7	884.021				-207.661	1237.1	483.198	-200.127	1261.23	104.365	-223.613	1384.89	43.1712	184.066	1190.06	872.973	170.164	1248.18	1066.77	131.294	1167.56	507.803	156.44	961.753	174.611	197.759	1011.88	52.7774
1753	0	-288.517	1200.38	883.186				-208.296	1237.44	482.811	-200.01	1261.24	104.126	-223.618	1384.91	43.1786	183.083	1193.8	873.342	167.677	1251.74	1067.12	132.219	1177.65	509.316	156.479	968.805	180.135	198.022	1013.8	56.0133
1754	0	-289.687	1202.44	882.538				-209.182	1238	482.519	-199.939	1261.29	103.871	-223.681	1384.75	43.2102	182.862	1197.4	873.808	165.15	1255.25	1067.32	133.441	1188.17	510.756	156.673	976.817	186.085	197.764	1016.21	59.7347
1755	0	-291.022	1204.54	881.809				-210.112	1238.48	482.258	-199.36	1260.37	103.465	-223.614	1384.89	43.1726	182.086	1200.94	873.975	162.807	1258.5	1067.27	134.536	1199.15	512.809	156.878	985.412	191.95	197.501	1018.82	64.0431
1756	0	-292.194	1206.87	881.154				-210.859	1238.44	481.961	-199.833	1261.23	103.429	-223.662	1384.99	43.1777	181.373	1204.45	874.113	160.703	1261.69	1067.26	135.625	1210.12	515.696	156.964	994.385	198.231	197.07	1021.98	69.1542
1757	0	-293.12	1208.77	880.589				-211.846	1238.62	481.752	-199.993	1261.67	103.273	-223.683	1384.91	43.1422	180.803	1207.68	874.161	158.861	1264.69	1067.04	136.596	1220.97	518.724	156.681	1003.7	204.722	196.122	1026.05	74.7734
1758	0	-294.14	1211.01	880.161				-212.615	1238.52	481.525	-200.182	1261.69	103.096	-223.697	1384.91	43.1133	180.526	1210.73	874.299	157.096	1267.48	1066.73	137.74	1231.44	519.603	156.048	1012.97	210.928	195.617	1030.4	81.1237
1759	0	-295.336	1213.37	879.881				-213.444	1238.58	481.351	-200.27	1261.62	102.918	-223.713	1384.9	43.0701	180.072	1213.72	874.507	155.626	1270.13	1066.44	138.134	1241.44	522.925	155.177	1021.93	217.006	194.486	1036.63	87.8214
1760	0	-296.114	1215.19	879.703				-214.283	1238.77	481.185	-200.43	1261.71	102.8	-223.753	1384.89	43.0688	179.902	1216.32	874.645	154.258	1272.41	1065.97	138.403	1251.07	525.936	154.057	1031.16	222.76	193.27	1043.82	93.9867
1761	0	-297.36	1217.68	879.603				-214.904	1238.64	480.999	-200.556	1261.64	102.715	-223.755	1384.89	43.0534	179.89	1218.77	874.925	153.307	1274.9	1065.55	138.703	1260.42	528.268	152.667	1039.83	228.169	192.374	1052.13	98.786
1762	0	-298.396	1219.67	879.656				-215.554	1238.78	480.792	-200.646	1261.7	102.62	-223.772	1384.89	43.0314	179.7	1221.15	875.244	152.553	1277.22	1065.11	138.911	1269.76	531.704	150.951	1047.86	232.794	190.868	1062.36	102.748
1763	0	-299.294	1221.18	879.612				-216.261	1239.23	480.717	-200.768	1261.73	102.586	-223.795	1384.81	43.0128	179.37	1223.36	875.526	151.957	1279.59	1064.72	138.763	1278.5	534.466	149.495	1057.4	235.868	189.29	1075.07	106.765
1764	0	-299.952	1222.22	879.477				-216.8	1239.01	480.504	-200.874	1261.62	102.509	-223.793	1384.81	42.999	179.271	1225.35	875.995	151.395	1281.79	1064.36	138.783	1286.58	537.091	147.872	1067.75	237.466	188.002	1088.56	109.119
1765	0	-300.714	1223.2	879.51				-217.174	1239	480.361	-200.94	1261.6	102.489	-223.834	1384.74	42.9598	178.797	1227.3	876.428	151.101	1283.97	1063.84	139.152	1294.29	539.3	146.496	1079.2	237.591	186.312	1102.71	109.937
1766	0	-301.309	1224.02	879.524				-217.557	1239.64	480.402	-200.971	1261.59	102.443	-223.833	1384.73	42.957	178.546	1229.19	877.081	150.547	1286.12	1063.72	138.765	1302.01	541.694	144.991	1091.18	236.719	185.117	1116.3	109.635
1767	0	-301.741	1224.72	879.552				-217.946	1240.28	480.457	-201.054	1261.6	102.458	-223.868	1384.8	42.9603	178.35	1231.05	878.19	150.306	1288.46	1063.49	138.854	1309.28	543.768	143.761	1103.36	235.079	182.84	1132.79	108.506
1768	0	-302.134	1225.32	879.637				-218.321	1240.99	480.612	-201.184	1261.56	102.432	-223.871	1384.81	42.9632	178.262	1232.88	878.983	150.15	1290.79	1063.29	139.138	1316.16	545.466	142.876	1116.05	232.16	182.267	1149.27	106.589
1769	0	-302.439	1226.03	879.705				-218.586	1241.27	480.62	-201.14	1261.64	102.468	-223.87	1384.81	42.9623	178.274	1234.68	879.748	149.935	1293.16	1063.15	139.792	1322.55	547.018	141.847	1129.44	228.104	181.577	1167.02	103.977
1770	0	-302.847	1226.77	879.823				-218.691	1241.92	480.691	-201.15	1261.61	102.499	-223.886	1384.81	42.9762	178.154	1236.52	880.378	149.745	1295.5	1063.13	139.794	1328.72	548.036	141.08	1143.55	223.268	180.886	1185.93	100.691
1771	0	-302.752	1227.77	879.782				-218.772	1242.37	480.692	-201.239	1261.64	102.53	-223.893	1384.74	42.9471	177.941	1238.49	881.023	149.696	1297.9	1063.1	139.763	1334.55	549.222	140.625	1158.14	217.591	181.169	1205.45	97.0864
1772	0	-302.655	1229.23	879.666				-218.804	1243.01	480.703	-201.262	1261.58	102.501	-223.907	1384.72	42.944	177.847	1240.43	881.608	149.684	1300.42	1063.01	140.037	1339.87	549.875	140.552	1173.4	211.442	181.227	1226.04	93.1812
1773	0	-302.535	1230.79	879.674				-218.794	1243.61	480.73	-201.248	1261.65	102.551	-223.893	1384.71	42.9171	178.084	1242.43	882.17	149.733	1302.72	1062.91	139.274	1345.61	548.933	140.809	1189.07	204.689	181.973	1247.01	89.0731
1774	0	-302.3	1232.87	879.654				-218.705	1244.1	480.736	-201.233	1261.62	102.588	-223.892	1384.71	42.9273	178.38	1244.42	882.656	149.961	1305.27	1062.78	138.592	1351.24	547.97	141.537	1205.17	197.61	182.844	1268.39	85.032
1775	0	-301.974	1234.83	879.603				-218.491	1245.04	480.847	-201.197	1261.55	102.55	-223.914	1384.64	42.9123	178.73	1246.35	883.006	150.228	1307.54	1062.52	138.033	1357.32	547.111	142.468	1221.58	190.31	184.571	1289.95	80.8896
1776	0	-301.623	1236.99	879.518				-218.184	1245.71	480.932	-201.177	1261.61	102.592	-223.891	1384.71	42.9143	179.122	1248.34	883.28	150.737	1310.03	1062.27	137.568	1363.13	546.226	143.658	1238.3	182.89	186.325	1311.74	77.0001
1777	0	-301.116	1239.32	879.445				-217.815	1246.58	480.983	-201.115	1261.61	102.656	-223.908	1384.72	42.9366	179.701	1250.45	883.434	151.245	1312.35	1061.89	137.165	1369.13	545.308	145.119	1255.16	175.547	188.327	1333.54	73.4176
1778	0	-300.485	1241.83	879.431				-217.437	1247.53	481.034	-201.096	1261.55	102.638	-223.891	1384.73	42.9615	180.318	1252.48	883.528	151.813	1314.71	1061.65	136.771	1375.22	544.389	146.936	1271.9	168.55	190.696	1355.04	70.1818
1779	0	-298.563	1242.37	879.241				-217.013	1248.54	481.095	-200.975	1261.66	102.733	-223.889	1384.72	42.9726	181.283	1254.61	883.637	152.618	1317.16	1061.28	136.423	1381.37	543.482	149.499	1288.71	161.984	193.158	1375.98	67.277
1780	0	-297.475	1244.21	879.196				-216.53	1249.66	481.207	-200.922	1261.71	102.758	-223.889	1384.71	42.9695	182.203	1256.77	883.599	153.547	1319.66	1060.94	136.134	1387.62	542.623	152.209	1305.13	155.767	194.565	1394.4	65.0731
1781	0	-296.32	1246.63	879.322				-215.841	1250.48	481.255	-200.85	1261.67	102.809	-223.873	1384.71	42.9687	183.11	1259.1	883.498	154.573	1322.18	1060.54	135.702	1390.07	542.165	154.721	1320.87	149.867	196.577	1410.75	62.5664
1782	0	-295.382	1249.53	879.546				-215.224	1251.67	481.355	-200.781	1261.76	102.869	-223.838	1384.65	42.9508	184.285	1261.32	883.229	155.511	1324.59	1059.96	135.578	1392.25	540.46	156.865	1335.84	144.426	199.136	1430.81	61.759
1783	0	-294.112	1252.04	879.639				-214.521	1252.66	481.46	-200.66	1261.69	102.895	-223.834	1384.64	42.9728	185.525	1263.67	882.911	157.063	1327.47	1059.65	135.138	1394.25	538.925	159.124	1349.43	139.975	201.211	1445.69	60.0468
1784	0	-292.623	1254.18	879.794				-213.619	1253.82	481.577	-200.565	1261.74	102.953	-223.835	1384.65	42.9747	186.798	1266.08	882.588	158.552	1330.37	1059.23	134.896	1396.42	537.404	160.919	1361.74	135.781	203.025	1459.97	59.1213
1785	0	-291.268	1256.56	880.004				-212.899	1255.25	481.794	-200.35	1261.61	103.053	-223.83	1384.73	42.9933	188.18	1268.53	881.881	160.108	1333.28	1058.81	134.349	1398.5	535.51	162.851	1372.22	132.545	204.708	1474.71	58.931
1786	0	-289.705	1258.77	880.284				-212.03	1256.83	482.051	-200.187	1261.54	103.137	-223.838	1384.66	42.9776	189.291	1271.27	881.234	161.872	1336.51	1058.37	133.741	1400.17	533.823	164.272	1381.14	129.285	206.02	1483.31	57.3791
1787	0	-287.914	1260.76	880.552				-210.921	1257.74	482.188	-199.526	1260.62	103.099	-223.829	1384.72	42.9921	190.798	1274.1	880.499	163.78	1339.87	1058.06	133.497	1402.08	532.102	164.202	1386.43	126.218	207.254	1492.01	55.8207
1788	0	-286.024	1262.78	881.001				-209.827	1259.11	482.482	-199.869	1261.52	103.4	-223.852	1384.67	42.9961	191.981	1277.07	879.337	165.645	1343.32	1057.67	132.807	1402.01	529.328	164.846	1391.68	123.176	206.959	1497.59	54.0774
1789	0	-284.191	1264.74	881.428				-208.849	1260.9	482.928	-199.743	1261.69	103.617	-223.852	1384.66	42.9775	193.092	1280.14	877.709	167.782	1347.03	1057.2	131.999	1402.35	526.707	165.039	1395.67	119.984	206.948	1502.3	52.0072
1790	0	-282.429	1267.12	881.982				-207.518	1262.25	483.246	-199.529	1261.66	103.806	-223.868	1384.65	42.9778	194.847	1282.86	876.356	170.042	1351.02	1056.88	131.545	1402.26	523.958	165.046	1398.16	116.571	207.344	1505.13	50.0203
1791	0	-280.396	1269.26	882.681				-206.426	1264.09	483.631	-199.247	1261.54	103.975	-223.903	1384.72	42.9963	196.496	1286.5	874.906	172.451	1355.34	1056.53	130.851	1402.66	521.274	164.107	1399.61	114.292	205.713	1506.78	47.7558
1792	0	-278.054	1271.01	883.317				-204.985	1267.03	484.154	-199.035	1261.6	104.204	-223.855	1384.67	42.9809	197.428	1288.87	873.475	174.71	1359.58	1056.08	130.506	1404.16	518.729	161.995	1400.09	112.115	203.304	1507.04	48.0018
1793	0	-275.72	1273.14	884.147				-203.536	1267.67	484.495	-198.894	1261.82	104.5	-223.887	1384.72	43.0302	198.863	1292.79	871.865	177.403	1364.35	1055.81	130.169	1403.34	516.003	159.151	1400.18	111.212	201.781	1507.12	49.6465
1794	0	-273.132	1275.01	884.889				-202.003	1269.57	485.047	-198.715	1261.89	104.915	-223.874	1384.72	43.0428	200.644	1297.05	870.459	179.927	1368.96	1055.56	129.918	1403.81	513.487	158.285	1400.77	111.521	201.517	1508.34	50.7367
1795	0	-270.54	1277.14	885.748				-200.15	1272.02	485.649	-198.517	1261.97	105.32	-223.847	1384.74	43.0698	203.002	1301.91	869.585	182.567	1373.67	1055.44	130.392	1407.16	514.326	158.704	1401.61	111.859	201.606	1508.81	49.5755
1796	0	-268.144	1280	886.693				-198.119	1275.32	486.279	-198.223	1261.91	105.686	-223.832	1384.74	43.128	205.829	1306.94	869.181	185.358	1378.46	1055.44	131.044	1411.36	515.193	159.327	1402.85	112.156	201.682	1509.12	48.9381
1797	0	-266.397	1284.31	887.835				-196.301	1277.09	486.615	-197.994	1262.08	106.134	-223.809	1384.82	43.1582	208.436	1312.27	869.281	188.208	1383.39	1055.57	131.483	1414.04	515.765	159.94	1404.25	112.017	200.85	1508.53	48.5468
1798	0	-264.145	1287.79	888.836				-194.378	1279.11	487.021	-197.752	1262.23	106.522	-223.755	1384.75	43.1705	210.664	1317.58	870.155	190.884	1388.18	1055.83	132.027	1416.97	516.407	160.009	1404.62	111.905	201.091	1508.39	48.2292
1799	0	-261.291	1290.37	889.485				-192.429	1281.47	487.475	-197.484	1262.34	106.932	-223.733	1384.73	43.1884	213.148	1323.17	871.817	193.522	1392.88	1056.31	132.597	1420.23	517.097	159.872	1404.71	111.77	201.9	1509.2	47.9199
1800	0	-258.382	1293.12	890.031				-190.663	1283.78	488.066	-197.304	1262.52	107.53	-223.736	1384.73	43.2193	214.812	1327.52	873.582	196.123	1397.39	1056.88	134.643	1423.56	517.242	160.123	1405.27	111.727	201.485	1508.96	47.3383
1801	0	-255.567	1296.02	890.603				-189.013	1285.75	488.563	-197.158	1262.69	108.17	-223.732	1384.81	43.2991	216.898	1331.9	875.541	198.741	1401.77	1057.64	136.354	1426.69	516.797	160.269	1405.63	111.607	202.243	1510.18	47.6937
1802	0	-252.61	1298.5	891.219				-187.308	1287.58	489.212	-196.979	1262.99	108.804	-223.702	1384.82	43.2999	219.097	1336.4	877.155	201.311	1405.88	1058.57	138.151	1428.81	516.785	159.777	1405.61	111.289	202.074	1510.65	47.547
1803	0	-249.829	1301.13	891.999				-185.669	1289.7	489.905	-196.788	1263.16	109.551	-223.664	1384.75	43.3047	221.73	1340.74	878.73	203.931	1409.8	1059.5	139.869	1430.81	516.823	160.341	1406.19	111.225	202.299	1511.13	47.534
1804	0	-246.547	1302.7	892.654				-183.937	1291.87	490.664	-196.506	1263.23	110.28	-223.663	1384.74	43.3442	224.593	1344.88	879.867	206.522	1413.47	1060.29	140.098	1431.63	516.495	160.416	1406.56	111.139	202.222	1511.42	47.4448
1805	0	-244.044	1305.84	893.575				-182.295	1294.17	491.63	-196.502	1263.47	111.151	-223.702	1384.81	43.3155	228.342	1349.62	880.851	209.376	1417.11	1061.08	141.754	1432.63	516.031	160.297	1406.88	111.033	202.268	1511.61	47.3591
1806	0	-241.207	1308.35	894.517				-180.715	1296.3	492.409	-196.395	1263.85	112.214	-223.744	1384.81	43.3163	231.55	1353.89	881.708	211.981	1420.4	1061.82	143.8	1434.14	515.828	160.147	1407.22	110.864	202.48	1511.98	47.3315
1807	0	-238.548	1310.95	895.531				-179.325	1298.61	493.441	-196.274	1264.22	113.15	-223.413	1383.97	42.9215	234.505	1357.67	882.379	214.753	1423.61	1062.64	144.837	1435.17	515.471	160.206	1407.95	110.85	202.591	1512.14	47.27
1808	0	-235.893	1313.56	896.725				-177.972	1300.9	494.661	-196.211	1264.72	114.444	-223.228	1383.34	42.6027	237.562	1361.28	882.937	217.356	1426.61	1063.32	145.838	1436.19	515.301	160.206	1408.41	110.943	202.62	1512.18	47.1295
1809	0	-233.33	1315.99	898.015				-176.778	1303.32	495.877	-196.289	1265.5	115.686	-223.334	1383.52	42.5967	240.227	1364.65	883.414	220.215	1429.7	1064.14	147.764	1437.69	515.29	160.196	1408.72	110.874	202.669	1512.35	46.9324
1810	0	-230.813	1318.54	899.493				-175.626	1305.82	497.342	-196.267	1266.53	117.327	-223.573	1383.74	42.5311	242.648	1368.02	883.907	223.003	1432.71	1065.02	149.15	1437.58	515.167	160.268	1408.95	110.858	202.724	1512.57	46.9211
1811	0	-228.64	1321	901.209				-174.514	1308.35	498.905	-196.477	1267.8	118.969	-223.883	1384.09	42.4791	245.041	1371.09	884.36	226.059	1435.74	1065.95	150.494	1437.5	515.143	160.292	1409.07	110.836	202.578	1512.51	46.8773
1812	0	-226.15	1323.03	902.957				-173.732	1311.22	500.54	-196.46	1268.5	120.678	-224.228	1384.35	42.3965	247.065	1373.29	884.674	228.678	1438.47	1066.79	151.509	1437.76	515.19	160.355	1409.08	110.747	202.76	1512.69	46.8912
1813	0	-223.832	1324.67	904.715				-172.737	1313.67	502.241	-196.599	1269.62	122.414	-224.592	1384.42	42.2521	249.055	1375.48	884.806	231.457	1441.34	1067.64	152.737	1437.6	515.303	160.423	1409.1	110.683	202.771	1512.74	46.8615
1814	0	-221.762	1326.8	906.748				-171.997	1316.43	503.955	-196.5	1269.64	124.157	-224.931	1384.4	42.1143	250.895	1377.17	884.873	234.215	1444.08	1068.59	153.71	1437.75	515.429	160.437	1409.07	110.633	202.69	1512.62	46.8877
1815	0	-219.88	1328.72	908.795				-171.366	1320.05	505.762	-195.917	1268.87	125.899	-225.226	1384.35	41.85	252.638	1379.38	885.138	236.838	1446.7	1069.51	154.574	1438.76	515.648	160.562	1409.15	110.565	202.609	1512.61	46.8378
1816	0	-217.899	1330.27	910.862				-170.847	1322.63	507.573	-195.639	1269.65	127.471	-225.691	1384.28	41.7462	253.963	1380.44	885.252	239.288	1449.35	1070.38	155.97	1437.72	515.787	160.634	1409.16	110.497	202.68	1512.66	46.8303
1817	0	-216.446	1332.49	913.049				-170.679	1326.12	509.565	-195.073	1270.09	128.948	-225.723	1384.09	41.4254	254.955	1380.95	885.493	241.679	1451.78	1071.26	157.017	1437.59	516.104	160.701	1409.1	110.424	202.565	1512.69	46.6894
1818	0	-214.727	1334.17	915.191				-170.343	1329.56	511.323	-194.773	1270.9	130.639	-226.531	1385.07	41.5207	256.335	1383.58	886.325	243.926	1454.16	1072.11	158.338	1437.12	516.372	160.893	1409.22	110.236	202.558	1512.67	46.6424
1819	0	-213.371	1336.27	917.516				-170.266	1333.31	513.271	-196.359	1275.51	133.384	-226.919	1385.42	41.4706	257.793	1385.53	887.079	246.158	1456.55	1073.01	159.402	1436.96	516.831	161.014	1409.07	110.3	202.557	1512.7	46.6148
1820	0	-211.972	1337.93	919.693				-170.157	1337.08	514.97	-196.7	1277.8	135.29	-226.739	1384.7	41.05	259.013	1387.17	887.834	248.127	1458.7	1073.72	159.704	1435.34	516.711	161.237	1409.02	110.247	202.578	1512.67	46.5824
1821	0	-210.769	1339.78	921.859				-170.377	1341.42	516.944	-196.963	1278.84	137.161	-226.235	1383.03	40.4306	260.313	1388.78	888.681	249.974	1460.86	1074.65	160.898	1434.57	517.162	161.322	1408.89	110.165	202.565	1512.63	46.5448
1822	0	-209.606	1341.53	923.993				-170.517	1346.72	518.814	-197.602	1279.04	139.296	-226.081	1382.12	40.011	261.818	1391.26	889.772	251.837	1463.16	1075.43	162.171	1434.75	517.508	161.719	1408.99	110.045	202.586	1512.67	46.5283
1823	0	-208.407	1343.25	926.127				-171.109	1350.28	520.503	-197.773	1282.19	140.56	-226.868	1383.57	40.6954	263.208	1393.81	890.826	253.634	1465.4	1076.2	163.314	1433.7	517.907	161.531	1408.73	110.031	202.587	1512.66	46.5141
1824	0	-207.307	1345.25	928.162				-171.667	1354.93	522.086	-198.922	1282.37	142.997	-228.156	1384.83	41.0914	264.278	1396.97	891.398	255.299	1467.63	1076.97	164.49	1433.74	518.201	161.592	1408.61	109.982	202.602	1512.67	46.4982
1825	0	-206.381	1347.28	930.157				-172.377	1360.06	523.767	-200.617	1283.57	145.197	-228.503	1385.23	41.2982	265.584	1398.99	892.052	256.886	1469.87	1077.64	165.468	1433	518.336	161.716	1408.57	109.91	202.601	1512.62	46.4906
1826	0	-205.462	1349.53	931.927				-173.182	1365.37	525.451	-201.257	1285.16	147.189	-228.852	1385.73	41.5872	266.866	1400.96	892.679	258.408	1472.04	1078.29	166.35	1432.44	518.474	161.805	1408.49	109.874	202.576	1512.66	46.493
1827	0	-204.47	1351.17	933.781				-174.103	1370.71	527.069	-202.33	1287.2	148.981	-229.517	1386.59	41.7977	268.128	1403.49	893.332	260.046	1474.41	1078.88	167.117	1431.92	518.546	161.896	1408.47	109.802	202.589	1512.67	46.4759
1828	0	-203.486	1353.14	935.499				-175.186	1376.19	528.719	-203.632	1289.57	150.968	-229.724	1386.11	41.7327	269.252	1404.94	893.469	261.445	1476.55	1079.21	167.9	1431.68	518.633	161.932	1408.42	109.755	202.9	1512.75	46.629
1829	0	-202.712	1355.4	937.084				-176.234	1381.86	530.469	-205.231	1292.28	152.636	-230.918	1387.3	42.3439	270.332	1406.22	893.531	262.651	1478.63	1079.6	168.718	1431.64	518.82	162.01	1408.42	109.641	202.88	1512.75	46.6301
1830	0	-202.009	1357.63	938.488				-177.336	1387.43	532.025	-207.148	1295.37	154.529	-232.166	1389.37	42.6443	271.452	1408.65	893.787	264	1480.78	1079.87	169.481	1431.51	518.813	161.986	1408.36	109.543	202.894	1512.75	46.6515
1831	0	-201.077	1359.96	939.915				-178.566	1392.9	533.657	-209.227	1299.35	156.175	-233.943	1392.6	43.2251	272.458	1411.21	893.948	265.089	1482.84	1080.1	170.647	1431.96	518.852	161.984	1408.3	109.374	202.63	1512.6	46.5166
1832	0	-200.377	1362.42	941.197				-179.862	1398.09	535.18	-211.843	1304.06	157.563	-235.682	1396.65	43.9463	273.533	1413.79	894.057	266.257	1485.03	1080.29	171.746	1432.14	518.782	161.931	1408.28	109.307	202.59	1512.56	46.5051
1833	0	-199.569	1364.74	942.365				-181.246	1402.96	536.54	-214.629	1309.12	158.835	-237.427	1401.45	44.6372	274.435	1416.2	894.115	267.281	1487.03	1080.48	172.344	1433.84	518.888	161.932	1408.19	109.228	202.566	1512.53	46.5203
1834	0	-198.955	1367.29	943.531				-182.766	1407.57	537.988	-217.44	1314.61	159.91	-239.796	1408.16	45.4651	275.299	1418.03	894.098	268.574	1489.29	1080.6	172.806	1435.28	519.083	161.88	1408.18	109.203	202.581	1512.54	46.5523
1835	0	-198.106	1369.76	944.349				-184.314	1412.1	539.343	-221.032	1321.15	160.603	-243.074	1417.55	46.8929	276.232	1420.18	894.033	269.591	1491.3	1080.71	173.238	1436.64	519.184	161.844	1408.1	109.144	202.55	1512.47	46.5393
1836	0	-197.272	1372.07	945.39				-185.825	1416.27	540.606	-224.493	1328.22	161.195	-245.959	1426.42	47.9092	276.873	1422.31	893.992	270.615	1493.19	1080.78	173.71	1437.65	519.194	161.826	1408.16	109.143	202.548	1512.49	46.5815
1837	0	-196.582	1374.36	946.182				-187.294	1420.24	541.75	-228.265	1335.99	161.795	-248.53	1435.21	49.0398	277.597	1424.43	893.945	271.711	1495.19	1080.82	174.222	1438.45	519.085	161.757	1408.17	109.134	202.6	1512.51	46.587
1838	0	-195.909	1376.76	947.051				-188.723	1424.17	542.858	-231.64	1343.73	161.932	-251.158	1444.42	50.2592	278.289	1426.25	893.804	272.957	1497.09	1080.8	174.774	1439.22	518.938	161.708	1408.21	109.351	202.604	1512.55	46.6013
1839	0	-195.287	1379.38	947.741				-190.184	1428.06	544.011	-235.609	1353.09	162.379	-254.388	1455.05	52.2744	278.854	1428.25	893.595	273.951	1498.87	1080.73	173.093	1441.69	520.405	161.562	1408.24	109.208	202.615	1512.53	46.6106
1840	0	-194.655	1381.88	948.291				-191.524	1431.79	544.905	-239.354	1361.81	162.623	-257.849	1466.05	54.1792	279.393	1430.09	893.254	275.254	1500.64	1080.68	171.534	1444.01	521.612	161.526	1408.36	109.249	202.611	1512.56	46.6438
1841	0	-194.105	1384.39	948.805				-192.776	1436.25	545.791	-242.971	1371.07	163.206	-261.628	1477.06	56.5103	279.819	1431.91	892.823	276.238	1502.25	1080.54	170.062	1447.05	522.812	161.451	1408.47	109.318	202.584	1512.55	46.6396
1842	0	-193.542	1386.81	949.334				-193.989	1440.59	546.611	-246.636	1380.93	163.726	-265.74	1488.38	58.8984	280.246	1434.23	892.538	277.307	1503.77	1080.32	168.63	1449.97	523.945	161.013	1408.59	109.172	202.589	1512.58	46.6541
1843	0	-193.04	1389.38	949.611				-195.021	1444.99	547.386	-249.841	1390.5	164.352	-270.384	1500.26	61.6999	280.583	1436.46	892.066	278.677	1505.52	1080.11	167.379	1452.96	525.034	160.805	1408.64	109.239	202.549	1512.59	46.674
1844	0	-192.641	1391.85	949.918				-195.939	1449.69	548.118	-253.036	1400.62	165.211	-274.431	1510.72	64.1134	280.995	1438.69	891.555	279.702	1507.23	1079.76	166.24	1456.24	526.079	160.61	1408.65	109.363	202.598	1512.66	46.6991
1845	0	-192.241	1394.4	950.194				-196.83	1454.55	548.848	-255.89	1410.12	165.824	-278.659	1520.9	66.7502	281.419	1441.94	891.347	280.67	1508.76	1079.54	165.13	1459.69	527.123	160.445	1408.78	109.383	202.588	1512.66	46.7835
1846	0	-191.905	1396.78	950.465				-197.623	1459.49	549.608	-258.431	1419.91	166.528	-283.173	1531.27	69.5036	281.668	1444.77	890.903	281.57	1510.56	1079.29	164.118	1463.2	528.196	160.35	1408.99	109.419	202.591	1512.7	46.6945
1847	0	-191.626	1399.14	950.816				-198.394	1464.48	550.381	-260.901	1429.94	167.603	-288.488	1543.13	72.7026	281.902	1447.09	890.409	282.291	1512.33	1079.12	163.127	1466.78	529.283	160.332	1409.4	109.499	202.602	1512.74	46.6972
1848	0	-191.367	1401.56	951.122				-199.265	1469.76	551.206	-262.955	1439.4	168.339	-293.058	1553.89	75.6902	282.228	1449.22	890.337	283.154	1514.32	1078.98	162.037	1470.65	530.421	159.845	1409.26	109.472	202.751	1512.76	46.8359
1849	0	-191.09	1403.93	951.516				-200.109	1475.12	551.994	-264.853	1449.07	169.264	-297.085	1563.36	78.3476	282.259	1451.55	889.849	283.563	1516.22	1078.88	160.973	1474.59	531.522	159.428	1409.23	109.491	202.715	1512.72	46.8633
1850	0	-191.251	1407.1	951.856				-200.873	1480.51	552.798	-265.989	1458.49	170.088	-301.049	1572.41	81.0639	282.348	1453.91	889.428	284.01	1518.23	1078.8	159.99	1478.56	532.639	159.419	1409.5	109.581	202.71	1512.72	46.8641
1851	0	-191.104	1409.46	951.974				-201.65	1486.19	553.694	-267.375	1468.25	171.165	-305.576	1583.52	84.0569	282.525	1456.48	888.944	284.558	1520.37	1078.75	158.993	1482.83	533.849	159.288	1409.68	109.632	202.73	1512.77	46.8922
1852	0	-191.021	1411.8	952.2				-202.423	1491.96	554.555	-268.413	1477.83	172.15	-308.888	1593.13	86.6335	282.558	1459.21	888.452	284.715	1522.4	1078.74	158.001	1487.18	535.023	159.149	1409.85	109.679	202.743	1512.86	46.869
1853	0	-190.99	1414.49	952.454				-203.146	1497.89	555.436	-269.347	1487.47	173.038	-311.851	1602.34	89.0789	282.42	1461.93	888.006	284.983	1524.58	1078.73	157.059	1491.69	536.218	159.024	1410.09	109.744	202.734	1512.86	46.87
1854	0	-191.127	1417.58	952.803				-203.828	1503.44	555.974	-269.88	1496.01	173.972	-314.3	1611.3	91.3342	282.363	1464.79	887.605	285.143	1526.79	1078.76	156.156	1495.83	537.069	158.823	1410.29	109.816	202.736	1512.88	46.9151
1855	0	-191.075	1419.9	952.783				-204.459	1510.17	557.215	-270.45	1505.26	174.975	-316.221	1620.35	93.3877	282.189	1467.68	887.033	285.264	1529.05	1078.77	155.306	1501.14	538.624	158.635	1410.49	109.898	202.604	1512.92	46.8037
1856	0	-191.171	1422.6	952.926				-205.146	1516.99	558.167	-270.011	1513.44	175.311	-317.606	1629.49	95.3182	281.826	1470.51	886.567	285.366	1531.27	1078.7	154.4	1506.54	539.888	158.451	1410.75	109.935	202.705	1512.91	47.0156
1857	0	-191.4	1425.46	952.989				-205.662	1523.37	559.015	-270.435	1522.25	176.264	-318.36	1638.59	96.9659	281.299	1473.27	885.989	285.371	1533.48	1078.68	153.664	1511.5	541.05	158.294	1411.02	110.031	202.567	1512.91	46.8878
1858	0	-191.368	1428.17	952.983				-206.109	1529.85	559.858	-270.832	1530.89	177.194	-318.519	1647.72	98.2378	280.915	1476.12	885.402	285.444	1535.64	1078.57	152.998	1516.57	542.207	158.031	1411.14	110.006	202.579	1512.97	46.951
1859	0	-191.543	1431.01	952.972				-206.411	1535.93	560.611	-271.099	1539.65	177.932	-318.244	1657.02	99.4823	280.662	1479.28	884.93	285.439	1537.84	1078.6	152.476	1521.24	543.273	157.842	1411.32	110.072	202.542	1512.95	46.9637
1860	0	-191.658	1433.9	952.942				-206.848	1542.62	561.485	-271.068	1548.23	178.578	-317.689	1666.5	100.476	280.3	1482.34	884.405	285.62	1540.1	1078.34	151.82	1526.5	544.461	157.573	1411.52	110.159	202.58	1513.02	47.007
1861	0	-191.835	1436.76	952.797				-207.239	1549.47	562.338	-270.98	1556.06	179.349	-316.407	1675.68	101.145	279.985	1485.35	883.88	285.631	1542.27	1078.13	151.209	1531.94	545.627	157.42	1411.72	110.243	202.576	1512.95	47.0828
1862	0	-192.195	1439.67	952.733				-207.393	1555.87	563.095	-271.767	1566.19	180.474	-314.934	1684.96	101.712	279.693	1488.51	883.421	285.205	1544.26	1078	150.836	1536.92	546.697	157.227	1411.96	110.335	202.603	1513.1	47.1143
1863	0	-192.305	1442.93	952.621				-207.441	1562.18	563.66	-270.644	1573.15	180.42	-313.226	1694.27	102.235	279.288	1491.58	882.978	285.548	1546.46	1077.84	150.568	1541.82	547.576	157.101	1412.13	110.404	202.646	1513.09	47.2457
1864	0	-192.768	1446.13	952.416				-207.61	1568.71	564.357	-271.313	1583.23	181.583	-311.615	1703.76	102.644	278.451	1494.11	882.424	285.483	1548.6	1077.79	150.179	1546.93	548.587	157.021	1412.39	110.456	202.6	1513.2	47.1198
1865	0	-193.088	1449.03	952.231				-207.694	1575.3	564.846	-271.147	1592.2	182.201	-309.67	1713.02	103.047	278.303	1497.49	882.088	285.439	1550.69	1077.6	149.876	1552.11	549.388	156.926	1412.59	110.562	202.669	1513.16	47.2934
1866	0	-193.508	1452.35	951.924				-207.379	1580.97	565.09	-270.634	1600.37	182.438	-307.102	1721.81	103.139	278.441	1501.04	881.74	285.289	1552.72	1077.41	149.972	1556.36	549.946	156.835	1412.78	110.634	202.636	1513.31	47.1493
1867	0	-193.979	1455.49	951.667				-207.151	1587.1	565.539	-270.042	1608.56	182.94	-303.974	1729.1	102.81	277.511	1503.49	881.216	285.08	1554.73	1077.3	149.98	1561.07	550.709	156.703	1413.02	110.765	202.636	1513.37	47.1756
1868	0	-194.341	1459.16	951.325				-206.988	1593.14	565.745	-269.49	1617.14	183.119	-301.883	1737.85	103.025	277.006	1506.39	880.892	284.88	1556.63	1077.09	149.924	1565.69	551.228	156.631	1413.22	110.885	202.642	1513.37	47.1568
1869	0	-194.898	1462.86	951.025				-206.51	1598.65	565.764	-269.103	1625.73	183.534	-300.692	1747.59	103.577	276.589	1509.34	880.403	284.676	1558.63	1076.94	150.182	1569.79	551.56	156.593	1413.5	111.05	202.642	1513.4	47.1809
1870	0	-195.501	1466.24	950.581				-206.234	1604.39	565.805	-268.249	1633.96	183.652	-298.968	1756.82	103.871	276.018	1512.11	879.976	284.472	1560.61	1076.7	150.239	1574.11	551.915	156.499	1413.77	111.196	202.647	1513.45	47.1602
1871	0	-195.988	1469.95	950.234				-205.667	1609.83	565.64	-267.534	1641.78	183.551	-296.895	1765.16	104.036	275.473	1514.87	879.677	284.117	1562.48	1076.48	150.587	1578.13	552.063	156.313	1413.91	111.364	202.739	1513.41	47.337
1872	0	-196.596	1473.8	949.801				-205.124	1615.13	565.437	-266.782	1650.09	183.502	-295.018	1773.16	104.129	274.933	1517.53	879.292	283.832	1564.43	1076.21	150.91	1582.02	552.173	156.213	1414.06	111.518	202.742	1513.51	47.3558
1873	0	-197.025	1477.47	949.226				-204.504	1620.41	565.134	-262.723	1653.02	181.346	-293.515	1781.73	104.448	274.306	1520.22	878.849	283.536	1566.4	1075.91	151.31	1585.88	552.184	156.112	1414.32	111.64	202.791	1513.5	47.3586
1874	0	-197.669	1481.29	948.636				-203.926	1625.53	564.755	-262.326	1661.24	181.447	-292.089	1790	104.823	273.798	1522.9	878.518	283.137	1568.35	1075.72	151.669	1589.59	552.119	155.927	1414.52	111.755	203.039	1513.76	47.3082
1875	0	-198.161	1485.23	947.984				-203.162	1630.38	564.195	-264.443	1672.56	183.159	-290.784	1797.93	105.085	273.387	1525.65	878.175	282.736	1570.41	1075.48	152.213	1593.02	551.872	155.711	1414.63	111.843	203.057	1513.86	47.3542
1876	0	-198.625	1489.05	947.301				-202.382	1635.05	563.543	-263.294	1680.09	182.637	-289.605	1805.81	105.411	272.868	1528.2	877.803	282.439	1572.37	1075.21	152.774	1596.27	551.533	156.071	1415.36	112.077	202.726	1513.76	47.2861
1877	0	-199.29	1492.71	946.528				-201.651	1639.56	562.893	-262.016	1686.8	181.882	-288.577	1813.58	105.796	272.355	1530.79	877.476	282.003	1574.34	1074.98	153.285	1599.36	551.196	155.498	1415.28	112.11	202.707	1513.84	47.3156
1878	0	-199.757	1496.72	945.626				-200.813	1643.92	562.148	-260.701	1693.8	181.49	-287.536	1821.13	106.013	271.814	1533.32	877.15	281.419	1576.18	1074.75	153.903	1602.31	550.765	155.344	1415.43	112.143	202.656	1513.83	47.3187
1879	0	-200.346	1500.21	944.747				-200.045	1648.06	561.168	-259.141	1699.92	180.697	-286.305	1828.24	106.187	271.32	1535.87	876.86	280.9	1578.18	1074.54	154.452	1605.03	550.098	155.357	1415.78	112.264	202.708	1513.91	47.4378
1880	0	-200.838	1503.86	943.721				-199.318	1652.15	560.168	-257.986	1706.59	180.153	-285.108	1835.35	106.259	270.882	1538.26	876.636	280.416	1580.26	1074.39	154.96	1607.7	549.412	155.238	1415.97	112.315	202.631	1513.87	47.458
1881	0	-201.557	1507.66	942.8				-198.525	1655.94	559.164	-255.885	1711.89	179.027	-284.083	1842.56	106.473	270.433	1540.84	876.362	279.891	1582.28	1074.29	155.533	1610.08	548.721	155.075	1416.14	112.359	202.551	1513.83	47.486
1882	0	-201.706	1510.66	941.717				-197.906	1659.51	558.112	-255.561	1719.55	178.918	-283.092	1849.81	106.685	270.069	1543.43	876.142	279.273	1584.31	1074.24	155.932	1612.24	547.983	154.938	1416.37	112.452	202.511	1513.88	47.5561
1883	0	-202.496	1514.52	940.616				-197.15	1662.72	556.868	-255.446	1727.41	178.924	-281.956	1856.94	106.775	269.646	1546.02	876.142	278.715	1586.41	1074.21	156.469	1614.03	547.052	154.819	1416.55	112.503	202.457	1513.86	47.5554
1884	0	-203.237	1518.28	939.546				-196.524	1665.59	555.556	-254.718	1734.13	178.512	-280.645	1863.85	106.8	269.18	1548.8	876.257	278.013	1588.54	1074.26	156.876	1615.48	546.054	154.625	1416.75	112.525	202.461	1513.86	47.603
1885	0	-203.779	1521.54	938.519				-195.817	1668.25	554.143	-252.368	1738.41	177.191	-279.304	1870.59	106.704	268.681	1551.74	875.974	277.322	1590.62	1074.31	157.363	1616.72	544.954	154.645	1416.85	112.564	202.474	1513.89	47.6086
1886	0	-204.382	1524.81	937.367				-195.214	1670.75	552.677	-252.13	1745.46	176.97	-277.807	1877.04	106.454	268.275	1554.71	875.605	276.503	1592.78	1074.46	157.746	1617.81	543.801	154.553	1416.96	112.593	202.462	1513.93	47.6154
1887	0	-205.171	1528.16	936.134				-194.746	1673.27	551.281	-250.113	1749.91	175.627	-276.32	1883.11	106.136	267.786	1557.07	875.526	275.777	1594.94	1074.55	157.995	1618.92	542.718	154.478	1417	112.605	202.543	1513.96	47.6448
1888	0	-205.996	1531.44	935.085				-194.307	1675.57	549.826	-250.027	1756.35	175.463	-274.725	1888.78	105.611	267.247	1559.15	875.547	274.888	1597.11	1074.79	158.215	1619.8	541.577	154.384	1417.03	112.609	202.566	1513.91	47.6393
1889	0	-206.625	1534.48	933.887				-193.938	1677.72	548.385	-248.154	1760.28	174.141	-273.139	1894.06	104.85	266.701	1561.23	875.599	274.167	1599.36	1074.9	158.365	1620.53	540.45	154.339	1417.09	112.665	202.5	1513.86	47.632
1890	0	-207.353	1537.67	932.669				-193.375	1679.77	546.912	-246.327	1763.83	172.768	-271.696	1898.78	103.845	266.166	1563.45	875.561	273.161	1601.33	1074.96	158.707	1621.16	539.29	154.267	1417.18	112.694	202.572	1513.91	47.6135
1891	0	-208.277	1541.1	931.492				-193.04	1682.09	545.576	-244.971	1767.71	171.613	-270.24	1902.84	102.59	265.636	1565.82	875.686	272.204	1603.49	1075.09	158.823	1622.07	538.268	154.215	1417.29	112.808	202.475	1513.87	47.6304
1892	0	-208.991	1544.27	930.346				-192.615	1684.29	543.991	-243.771	1771.12	170.368	-268.949	1906.1	100.855	265.149	1568.56	875.87	271.298	1605.59	1075.21	159.029	1622.85	536.996	154.056	1417.32	112.888	202.561	1513.85	47.5928
1893	0	-209.747	1547.41	929.212				-192.169	1686.26	542.446	-242.565	1774.23	169.141	-267.643	1908.79	98.8113	264.522	1570.89	875.974	270.416	1607.83	1075.32	159.256	1623.4	535.764	153.964	1417.4	113.021	202.437	1513.81	47.5804
1894	0	-210.555	1550.86	928.047				-191.641	1688.25	540.8	-240.931	1776.34	167.497	-266.092	1910.42	96.1267	263.844	1572.96	876.121	269.228	1609.79	1075.39	159.563	1623.97	534.431	153.779	1417.42	113.103	202.499	1513.86	47.5711
1895	0	-211.442	1554.21	926.858				-191.22	1690.22	539.146	-237.964	1776.67	164.868	-264.37	1911.22	93.1572	263.156	1574.93	876.211	268.299	1611.94	1075.5	159.765	1624.53	533.091	153.699	1417.5	113.226	202.38	1513.78	47.5197
1896	0	-212.419	1557.76	925.705				-190.866	1692.22	537.491	-236.216	1777.4	162.905	-262.81	1911.79	89.8068	262.361	1577.01	876.377	267.156	1614.06	1075.7	159.9	1625.12	531.749	153.56	1417.55	113.305	202.505	1513.79	47.5512
1897	0	-213.276	1561.18	924.54				-190.527	1694.22	535.835	-234.729	1778.33	160.987	-261.171	1911.99	86.3131	261.638	1578.98	876.45	265.965	1616.3	1075.83	160.019	1625.7	530.407	153.508	1417.64	113.407	202.459	1513.78	47.4812
1898	0	-214.224	1564.7	923.304				-190.359	1696.22	534.119	-233.265	1778.72	158.817	-258.352	1910.98	81.9579	260.675	1580.84	876.413	264.779	1618.47	1075.88	159.968	1626.28	529.004	153.388	1417.67	113.505	202.497	1513.73	47.5292
1899	0	-215.214	1568.4	922.048				-190.254	1698.15	532.3	-231.954	1779.12	156.663	-256.836	1910.67	78.1881	259.888	1583.04	876.391	263.48	1620.78	1075.93	159.853	1626.8	527.498	153.354	1417.77	113.611	202.519	1513.81	47.5485
1900	0	-216.297	1572.15	920.834				-190.2	1699.89	530.403	-232.171	1781.58	155.154	-254.559	1909.94	73.9933	258.967	1585.77	876.628	262.096	1623.08	1076.01	159.687	1627.12	525.915	153.221	1417.84	113.755	202.503	1513.74	47.5054
1901	0	-217.387	1576.04	919.579				-190.068	1701.21	528.362	-233.185	1784.98	154.2	-251.962	1908.34	69.303	257.982	1587.99	876.61	260.706	1625.42	1075.97	159.601	1627.03	524.188	153.118	1417.89	113.839	202.481	1513.73	47.5231
1902	0	-218.528	1580.12	918.238				-189.71	1702.05	526.126	-232.138	1784.21	151.72	-249.377	1906.83	64.8346	256.876	1590.13	876.624	259.148	1627.92	1075.92	159.739	1626.44	522.264	153.016	1417.95	113.957	202.483	1513.66	47.4816
1903	0	-219.63	1584.39	916.838				-189.605	1702.97	523.927	-231.287	1783.01	148.959	-246.729	1904.7	60.1529	255.677	1592.45	876.654	257.825	1630.69	1075.88	159.624	1625.95	520.379	152.988	1418.04	114.106	202.473	1513.65	47.4794
1904	0	-220.872	1588.81	915.497				-189.341	1703.52	521.445	-229.952	1781.44	145.87	-244.162	1902.65	55.4246	254.467	1595.09	876.727	255.987	1633.23	1075.74	159.669	1625.08	518.211	152.873	1418.17	114.257	202.462	1513.65	47.4708
1905	0	-222.128	1593.32	914.028				-189.214	1704.12	518.914	-229.022	1779.97	142.701	-242.972	1902.06	51.6019	253.113	1597.36	876.746	254.297	1635.91	1075.6	159.577	1624.27	515.993	152.753	1418.3	114.401	202.557	1513.69	47.5036
1906	0	-223.471	1597.98	912.481				-189.057	1704.49	516.274	-227.957	1778.02	139.371	-240.093	1899.39	46.631	251.629	1599.88	876.695	252.511	1638.75	1075.46	159.513	1623.22	513.667	152.486	1418.24	114.623	202.58	1513.64	47.4713
1907	0	-224.768	1602.68	910.867				-188.81	1704.46	513.423	-226.896	1775.42	136.211	-238.541	1896.88	45.0275	250.159	1602.65	876.703	250.635	1641.65	1075.25	159.541	1621.78	511.129	152.541	1418.55	114.829	202.562	1513.7	47.4924
1908	0	-226.142	1607.38	909.139				-188.615	1704.42	510.65	-224.998	1772.46	133.819	-236.705	1894.98	45.1683	248.631	1605.5	876.579	248.69	1644.66	1074.95	159.517	1620.32	508.669	152.436	1418.7	115.027	202.381	1513.56	47.4356
1909	0	-227.527	1612.18	907.328				-188.302	1704.25	507.715	-223.602	1770	130.682	-235.942	1895.57	46.1377	247.04	1608.3	876.446	246.803	1647.8	1074.74	159.61	1618.73	506.047	152.24	1418.75	115.171	202.55	1513.57	47.4474
1910	0	-229.1	1617.17	905.518				-188.025	1704.23	505.03	-222.83	1768.14	127.82	-234.078	1895.01	46.6465	245.323	1611.1	876.277	244.592	1650.91	1074.39	159.668	1617.3	503.676	152.111	1419	115.537	202.575	1513.6	47.3907
1911	0	-230.684	1622.1	903.626				-187.967	1704.09	502.392	-221.792	1767.73	125.488	-232.215	1894.17	47.0765	243.582	1614.09	876.186	242.438	1654.21	1073.9	159.506	1615.73	501.351	151.948	1419.06	115.786	202.582	1513.61	47.3668
1912	0	-232.238	1626.86	901.594				-188.01	1703.97	499.788	-220.978	1766.36	123.178	-231.991	1893.56	47.2449	241.735	1617.51	875.92	240.264	1657.59	1073.51	159.243	1614.21	499.061	151.839	1419.13	116.023	202.602	1513.6	47.3109
1913	0	-233.913	1631.58	899.599				-188.199	1704.54	497.54	-219.791	1764.76	120.56	-231.976	1893.04	47.2813	239.912	1620.86	875.66	237.866	1661.05	1073.11	158.835	1613.36	497.126	151.697	1419.15	116.206	202.619	1513.59	47.253
1914	0	-235.742	1636.3	897.631				-188.572	1705.74	495.661	-218.864	1764.89	119.093	-231.992	1893.35	47.6608	237.951	1623.78	875.472	235.429	1664.63	1072.73	158.242	1613.14	495.561	151.79	1419.4	116.584	202.679	1513.64	47.2427
1915	0	-237.483	1640.41	895.839				-189.088	1707.76	494.168	-217.474	1765.1	117.993	-231.728	1893.01	47.5266	236.045	1627.39	875.308	232.823	1668.31	1072.35	157.507	1613.75	494.381	151.747	1419.58	116.849	202.669	1513.65	47.1953
1916	0	-239.636	1644.95	894.298				-189.29	1709.88	492.806	-216.774	1765.51	116.957	-231.627	1892.91	47.5576	233.942	1631	875.021	230.217	1672.14	1071.99	157.086	1614.44	493.333	151.537	1419.69	117.248	202.648	1513.64	47.1679
1917	0	-241.638	1648.94	892.913				-189.398	1712.2	491.79	-215.206	1765.95	115.832	-231.503	1892.86	47.6428	231.774	1634.16	874.683	227.418	1676.06	1071.68	156.758	1615.35	492.629	151.224	1419.88	117.723	202.65	1513.64	47.1537
1918	0	-243.653	1652.62	891.756				-189.55	1715.33	491.145	-213.782	1766.46	115.3	-231.327	1892.87	47.7376	229.723	1637.68	874.42	224.403	1680.05	1071.41	156.386	1617.06	492.298	151.044	1420.01	118.217	202.625	1513.67	47.1422
1919	0	-245.736	1655.97	890.904				-189.562	1717.93	490.529	-212.603	1767.54	114.842	-231.138	1892.78	47.8369	227.355	1641.14	874.109	221.379	1684.25	1071.21	156.155	1618.25	491.996	150.93	1420.36	118.714	202.506	1513.61	47.1479
1920	0	-247.929	1658.77	890.34				-189.912	1720.74	490.228	-211.557	1768.23	114.339	-231.008	1892.8	47.9309	225.019	1644.65	873.826	218.296	1688.75	1071.05	155.585	1619.64	492.008	150.748	1420.84	119.533	202.404	1513.59	47.1739
1921	0	-250.365	1661.55	890.013				-190.496	1723.06	489.937	-210.995	1768.61	114.018	-231.035	1892.87	47.9847	222.346	1647.78	873.588	215.192	1693.22	1070.88	154.782	1620.54	492.031	150.509	1421.24	120.169	202.299	1513.57	47.2124
1922	0	-252.615	1663.97	889.78				-191.561	1724.85	489.776	-210.726	1768.75	113.649	-231.057	1892.88	47.9757	219.754	1651.15	873.496	211.924	1697.87	1070.91	153.498	1620.92	492.183	150.251	1421.51	121.035	202.163	1513.5	47.2774
1923	0	-255.364	1667.09	889.72				-193.133	1726.05	489.81	-210.814	1768.8	113.437	-231.132	1892.89	47.954	217.066	1654.56	873.438	208.954	1702.61	1070.98	151.706	1620.7	492.531	149.894	1421.55	122.018	202.01	1513.44	47.3255
1924	0	-257.712	1669.56	889.798				-194.907	1727	489.975	-211.084	1768.8	113.255	-231.195	1892.86	47.8998	214.238	1657.63	873.568	205.734	1707.37	1071.01	149.712	1620.24	493.008	149.725	1422.03	123.016	201.885	1513.4	47.4539
1925	0	-260.393	1672.44	890.188				-196.845	1727.85	490.142	-211.472	1768.86	113.134	-231.261	1892.84	47.8442	211.48	1660.32	873.741	202.671	1712.15	1071.27	148.127	1623.01	493.343	149.416	1422.17	124.045	201.83	1513.42	47.5862
1926	0	-262.8	1675.07	890.736				-198.81	1728.72	490.365	-210.536	1766.77	111.811	-231.355	1892.86	47.8145	208.672	1662.96	874.175	199.653	1716.91	1071.57	146.745	1625.23	494.159	149.444	1422.88	125.636	201.747	1513.46	47.726
1927	0	-265.354	1677.87	891.224				-200.682	1729.43	490.468	-210.57	1765.97	111.412	-231.421	1892.86	47.7852	206.003	1665.79	874.854	196.717	1721.72	1071.94	145.379	1627.49	495.021	149.381	1423.95	127.129	201.689	1513.43	47.9038
1928	0	-267.905	1680.64	891.655				-202.346	1730.37	490.56	-212.961	1769.71	112.908	-231.474	1892.9	47.7565	203.253	1668.76	875.821	193.703	1726.27	1072.38	144.444	1629.64	496.119	149.499	1424.93	128.867	201.687	1513.52	48.0969
1929	0	-270.529	1683.46	891.93				-203.84	1731.39	490.474	-212.916	1769.57	112.691	-231.603	1893.04	47.8294	200.547	1671.32	876.993	190.601	1730.81	1072.8	144.044	1634.01	496.567	149.707	1426.39	130.895	201.665	1513.64	48.3334
1930	0	-273.124	1686.27	892.155				-205.415	1733.03	490.588	-212.884	1769.27	112.423	-231.518	1892.84	47.7353	197.819	1674.31	878.114	187.594	1735.2	1073.28	142.6	1636.79	497.645	149.785	1427.94	133.099	201.714	1513.82	48.6126
1931	0	-275.677	1689.09	892.221				-206.393	1733.84	490.258	-212.797	1769.16	112.258	-231.598	1893.02	47.838	195.338	1677.48	879.258	184.593	1739.53	1073.78	141.697	1639.02	498.687	150.069	1429.74	135.358	201.668	1513.96	49.0136
1932	0	-278.333	1692.32	892.093				-207.384	1735.04	490.072	-212.721	1769.21	112.124	-231.605	1893.05	47.8479	192.6	1680.3	880.189	181.488	1743.77	1074.37	140.68	1641.68	499.802	150.211	1431.67	138.035	201.767	1514.06	49.4134
1933	0	-280.682	1695.21	891.816				-208.463	1736.58	490.018	-211.252	1767.09	110.719	-231.548	1893.04	47.8761	190.237	1683.26	881.123	178.477	1747.9	1075.05	140.356	1646.78	500.48	150.23	1433.63	140.713	201.79	1514.18	49.816
1934	0	-283.16	1698.51	891.623				-209.417	1738.1	489.931	-212.142	1768.86	111.568	-231.534	1893.05	47.8765	188.059	1686.9	882.08	175.44	1751.89	1075.74	140.358	1653.93	500.627	150.032	1435.62	143.851	202.034	1514.44	50.535
1935	0	-285.35	1701.7	891.152				-210.425	1739.57	489.713	-211.251	1767.96	110.71	-231.531	1893.05	47.9111	186.039	1690.71	883.03	172.516	1755.78	1076.37	139.63	1660.61	501.184	149.711	1438.27	147.198	201.808	1514.21	51.2474
1936	0	-287.57	1705.21	890.666				-211.809	1741.52	489.716	-211.996	1769.45	111.272	-231.424	1892.8	47.7931	184.097	1694.06	883.759	169.601	1759.44	1077.15	139.382	1667.76	501.417	149.417	1441.35	150.727	201.973	1514.7	52.2177
1937	0	-289.468	1708.61	890.129				-212.77	1743.03	489.551	-210.916	1767.93	110.179	-231.376	1892.79	47.7888	182.336	1697.76	884.427	166.676	1763	1077.76	139.288	1675.11	501.875	148.528	1444.85	154.692	201.891	1515.93	53.9275
1938	0	-291.569	1712.5	889.583				-213.87	1744.35	489.437	-210.528	1767.27	109.708	-231.371	1892.8	47.7842	180.566	1701.55	885.002	163.89	1766.38	1078.44	139.095	1683.45	502.486	147.913	1449.16	159.011	201.441	1518.14	55.928
1939	0	-293.411	1716.33	889.014				-215.089	1745.82	489.315	-210.542	1767.4	109.492	-231.48	1893.05	47.895	178.951	1705.25	885.434	161.149	1769.58	1079.06	122.773	1625.82	517.876	147.103	1454.34	163.932	200.486	1520.55	58.3943
1940	0	-295.214	1720.23	888.387				-216.224	1747.21	489.007	-210.585	1767.64	109.291	-231.469	1893.06	47.8916	177.368	1708.87	885.866	158.627	1772.81	1079.54	122.594	1633.12	519.299	146.652	1460.56	169.523	199.607	1521.74	61.2156
1941	0	-297.013	1724.56	887.893				-217.35	1748.42	488.733	-210.915	1768.25	109.209	-231.462	1893.05	47.9232	175.834	1712.32	886.164	156.088	1775.69	1079.89	123.065	1643.97	520.178	145.233	1467.4	175.479	198.644	1523.07	64.612
1942	0	-298.658	1728.72	887.291				-218.395	1749.55	488.453	-211.015	1768.41	108.949	-231.307	1892.71	47.7763	174.467	1716.28	886.679	153.698	1778.37	1080.15	124.441	1658.66	521.096	143.471	1475	181.869	197.448	1524.55	68.6384
1943	0	-300.102	1732.79	886.849				-219.553	1750.66	488.182	-210.997	1768.44	108.683	-231.26	1892.7	47.7642	173.161	1719.78	887.034	151.487	1780.99	1080.31	125.369	1672.74	522.379	141.33	1483.22	188.425	195.988	1526.88	73.5406
1944	0	-301.705	1737.21	886.316				-220.68	1751.76	487.734	-212.593	1771.1	109.516	-231.239	1892.7	47.7576	171.779	1722.96	887.249	149.409	1783.52	1080.3	125.972	1684.92	523.925	139.979	1492.71	195.501	194.8	1528.74	79.233
1945	0	-303.248	1741.53	885.868				-221.803	1752.68	487.465	-212.936	1771.58	109.529	-231.234	1892.68	47.7591	170.475	1725.95	887.458	147.418	1785.77	1080.13	127.088	1695.91	526.056	138.254	1502.36	202.899	192.462	1533.43	85.5829
1946	0	-304.673	1745.54	885.311				-222.903	1753.35	487.104	-213.061	1771.51	109.344	-231.242	1892.62	47.724	169.207	1728.47	887.39	145.56	1787.93	1079.9	127.841	1706.88	528.587	135.238	1511.66	209.633	190.526	1539.79	93.0774
1947	0	-305.973	1749	884.766				-224.127	1754.12	486.792	-213.293	1771.59	109.14	-231.225	1892.58	47.6724	168.055	1730.44	887.149	143.892	1790.06	1079.52	128.442	1717.07	531.635	132.749	1521.22	216.241	187.906	1544.75	99.7456
1948	0	-307.582	1752.92	884.371				-225.405	1754.95	486.596	-213.493	1771.65	108.95	-231.241	1892.58	47.6753	167.013	1732.49	887.152	142.264	1791.9	1079.04	128.954	1726.55	535.006	130.475	1531.27	222.649	185.689	1551.79	105.272
1949	0	-309.741	1757.01	884.345				-226.57	1755.53	486.307	-213.659	1771.69	108.832	-231.248	1892.59	47.645	166.025	1734.7	887.113	140.795	1793.92	1078.56	129.5	1735.36	538.432	128.013	1541	228	183.019	1561.97	108.882
1950	0	-310.462	1758.64	884.09				-227.682	1756.4	486.264	-213.767	1771.69	108.687	-231.288	1892.62	47.6635	165.202	1736.39	887.023	139.424	1795.87	1077.96	130.066	1743.45	541.234	126.039	1551.86	231.977	180.551	1572.13	112.053
1951	0	-311.723	1760.61	884.043				-228.737	1757.23	486.235	-213.882	1771.73	108.559	-231.298	1892.57	47.633	164.311	1737.94	887.113	138.235	1797.93	1077.43	130.316	1750.82	543.843	124.033	1563.83	234.353	176.945	1585.76	113.816
1952	0	-313.148	1762.57	884.004				-229.403	1757.39	485.817	-213.963	1771.67	108.498	-231.299	1892.58	47.6342	163.482	1739.76	887.407	137.102	1799.99	1076.96	130.33	1757.81	546.043	122.632	1577.29	235.698	172.682	1603.49	115.351
1953	0	-314.489	1764.18	884.051				-230.695	1758.79	486.091	-214.036	1771.59	108.377	-231.294	1892.54	47.5944	162.754	1741.4	887.861	135.938	1802.22	1076.6	128.842	1771.14	547.082	121.53	1591.19	235.489	169.951	1615.51	114.162
1954	0	-315.758	1765.53	884.013				-231.164	1758.96	485.838	-214.137	1771.59	108.375	-231.332	1892.6	47.6205	162.001	1743.41	888.438	135.005	1804.6	1076.39	128.175	1783.23	547.593	119.505	1605.13	234.633	167.329	1631.82	113.315
1955	0	-316.774	1766.39	883.915				-232.281	1760.48	486.069	-214.261	1771.66	108.371	-231.379	1892.64	47.6267	161.381	1745.08	888.989	134.136	1807.14	1076.25	126.861	1796.68	548.589	117.756	1619.54	232.887	165.881	1649.5	111.849
1956	0	-318.165	1768.05	883.884				-232.678	1761.16	486.013	-214.401	1771.65	108.372	-231.388	1892.61	47.6103	160.686	1747	889.797	133.337	1809.86	1076.19	126.267	1809.29	549.297	116.094	1634.79	230.022	163.718	1667.69	109.588
1957	0	-318.69	1768.74	883.812				-233.256	1762.4	486.154	-214.457	1771.77	108.438	-231.386	1892.58	47.6095	159.925	1748.95	890.812	132.665	1812.67	1076.27	125.492	1822.46	550.203	114.792	1650.56	226.22	162.6	1687.02	106.917
1958	0	-319.228	1770	883.821				-233.802	1763.88	486.361	-214.502	1771.85	108.493	-231.39	1892.6	47.6214	159.348	1751.19	891.863	132.041	1815.45	1076.51	124.749	1835.87	551.174	113.864	1666.79	221.816	161.502	1706.39	103.567
1959	0	-319.754	1771.74	883.856				-233.689	1764.55	486.299	-214.567	1771.97	108.551	-231.368	1892.65	47.6427	158.876	1753.4	892.968	131.54	1818.36	1076.8	124.665	1848.46	551.877	113.441	1683.68	216.778	161.765	1727.72	100.119
1960	0	-320.153	1773.89	883.828				-233.724	1765.57	486.4	-214.551	1772.05	108.63	-231.355	1892.61	47.6369	158.579	1755.74	893.951	131.093	1821.2	1077.16	124.433	1861.41	552.742	113.76	1701.03	211.147	162.62	1750.04	96.5147
1961	0	-320.57	1776.48	883.656				-233.699	1766.68	486.452	-214.477	1772.09	108.706	-231.328	1892.59	47.6425	158.592	1755.82	894.994	130.888	1824.1	1077.52	124.261	1874.45	553.558	114.907	1719.05	205.037	163.889	1772.91	92.7181
1962	0	-320.749	1779.13	883.457				-233.598	1767.83	486.524	-214.472	1772.17	108.729	-231.331	1892.59	47.6405	158.624	1757.41	895.736	130.764	1826.98	1077.86	124.164	1887.52	554.394	116.917	1737.77	198.387	165.825	1796.45	89.0324
1963	0	-320.675	1781.8	883.32				-233.398	1768.88	486.495	-214.421	1772.28	108.802	-231.324	1892.6	47.6682	158.608	1759.88	896.608	130.732	1829.72	1078.2	124.125	1892.43	555.112	118.354	1756.2	191.61	168.189	1823.25	86.3575
1964	0	-320.397	1784.38	883.095				-233.068	1770.12	486.595	-214.361	1772.3	108.858	-231.318	1892.61	47.6844	158.823	1762.67	897.556	130.737	1832.49	1078.53	124.152	1897.14	555.763	120.557	1774.82	184.936	171.406	1849.35	83.5064
1965	0	-319.925	1787.28	882.791				-232.718	1771.32	486.572	-214.246	1772.33	108.898	-231.288	1892.54	47.6619	159.127	1765.33	898.4	130.856	1835.19	1078.79	123.735	1901.55	556.246	123.626	1793.68	178.651	174.403	1873.16	80.6018
1966	0	-319.346	1790.46	882.441				-231.939	1771.83	486.218	-214.177	1772.42	108.951	-231.264	1892.59	47.705	159.566	1768.15	899.196	131.132	1838	1079.02	122.871	1905.51	556.561	126.779	1812.39	172.617	177.549	1891.6	76.5424
1967	0	-318.517	1793.55	882.104				-231.774	1773.71	486.519	-214.069	1772.48	109.016	-231.258	1892.59	47.741	160.247	1771.04	899.857	131.412	1840.82	1079.11	122.753	1909.77	556.359	130.746	1831.37	166.922	181.217	1914.45	74.6443
1968	0	-317.616	1796.81	881.875				-231.237	1775.05	486.543	-213.955	1772.62	109.098	-231.245	1892.6	47.7413	161.009	1774.01	900.396	131.783	1843.58	1079.21	123.144	1914.36	556.419	134.433	1849.73	161.757	185.273	1937.55	73.5298
1969	0	-316.642	1799.94	881.629				-230.631	1776.16	486.521	-213.835	1772.59	109.149	-231.243	1892.59	47.7552	161.87	1777.02	900.828	132.397	1846.73	1079.31	122.739	1918.24	555.903	139.054	1867.87	157.178	189.163	1959.49	72.7757
1970	0	-315.627	1802.86	881.432				-230.045	1777.43	486.641	-213.688	1772.71	109.238	-231.182	1892.52	47.7502	162.907	1780.1	901.218	132.885	1849.68	1079.22	122.278	1921.71	554.839	144.002	1885.9	152.761	193.168	1980.85	72.5328
1971	0	-314.526	1805.75	881.295				-229.575	1778.98	486.97	-213.607	1772.87	109.255	-231.174	1892.49	47.7488	163.962	1783.33	901.402	133.732	1853.04	1079.12	122.865	1925.78	554.09	146.809	1902.27	148.621	197.292	2001.29	72.8654
1972	0	-313.385	1808.23	881.188				-228.672	1779.67	486.848	-213.305	1772.72	109.389	-231.172	1892.49	47.766	165.154	1786.49	901.501	134.626	1856.37	1078.85	122.968	1929.37	552.851	151.436	1918.65	145.682	200.72	2020.28	73.2721
1973	0	-312.219	1810.44	881.118				-227.879	1780.71	486.886	-213.242	1772.86	109.56	-231.17	1892.57	47.8144	166.702	1789.97	901.426	135.536	1859.84	1078.58	122.49	1932.37	551.303	155.25	1933.91	142.894	203.705	2037.8	73.8449
1974	0	-311.131	1812.61	881.094				-226.885	1781.54	486.637	-213.013	1772.84	109.619	-231.172	1892.51	47.7819	167.782	1793.25	900.96	136.393	1863.42	1078.21	121.875	1934.97	549.549	158.118	1947.68	140.387	206.619	2054.07	74.7096
1975	0	-309.874	1814.31	881.117				-226.276	1783.08	486.859	-212.754	1772.86	109.747	-231.164	1892.61	47.8378	168.873	1796.69	900.497	137.921	1867.76	1077.91	121.452	1937.49	547.55	161.702	1960.78	138.415	209.197	2068.96	75.7038
1976	0	-308.97	1816.39	881.203				-225.397	1784.29	487.315	-212.506	1772.83	109.833	-231.168	1892.59	47.8252	170.107	1800.43	899.735	139.196	1872.1	1077.53	121.118	1939.8	545.61	164.658	1972.32	136.81	211.449	2082.33	76.7531
1977	0	-307.514	1817.83	881.434				-223.971	1784.73	487.102	-212.217	1772.69	109.873	-231.185	1892.6	47.8045	171.37	1804.52	898.695	140.67	1876.65	1077.11	120.782	1941.68	543.705	166.677	1982.39	134.598	213.124	2093.86	77.3704
1978	0	-305.991	1818.89	881.531				-223.281	1786.51	487.424	-212.004	1772.79	110.076	-231.213	1892.66	47.8311	172.484	1808.58	897.377	142.214	1881.36	1076.63	119.809	1943.21	541.483	167.178	1990.33	132.546	214.069	2103.36	77.2639
1979	0	-305.102	1821.18	881.874				-222.413	1788.15	487.886	-210.388	1770.44	108.985	-231.232	1892.61	47.8205	173.628	1812.81	895.825	144.085	1886.52	1076.32	119.014	1944.6	539.401	167.834	1997.1	130.295	214.452	2111.33	76.4927
1980	0	-303.282	1822.58	882.265				-221.322	1789.47	488.132	-211.385	1772.24	110.166	-231.294	1892.72	47.8552	174.794	1817.27	894.332	145.564	1891.57	1075.84	118.443	1945.67	537.103	167.537	2002.22	128.111	213.911	2117.07	75.1172
1981	0	-301.522	1824.01	882.748				-220.056	1790.61	488.293	-209.772	1770.11	109.359	-231.315	1892.75	47.8449	176.059	1822.08	893.003	147.397	1896.87	1075.42	118.045	1946.56	534.72	166.396	2005.8	126.473	212.811	2120.13	73.4876
1982	0	-299.668	1825.51	883.272				-219.174	1792.3	488.677	-209.315	1769.42	109.34	-231.33	1892.7	47.824	177.586	1827.18	891.758	149.178	1902.38	1074.83	118.021	1947.65	532.324	164.056	2007.3	123.916	211.274	2121.46	71.2963
1983	0	-297.669	1827.07	883.78				-218.509	1794.91	489.18	-209.178	1769.61	109.605	-231.427	1892.81	47.875	179.23	1832.57	890.54	151.256	1907.99	1074.34	117.934	1948.74	530.224	160.944	2006.5	121.283	209.699	2123.24	69.1632
1984	0	-295.96	1829.55	884.417				-216.749	1795.68	489.342	-209.252	1769.88	109.901	-231.428	1892.81	47.8589	180.912	1838.15	889.454	153.161	1913.65	1073.77	116.978	1949.32	527.93	161.211	2008.26	120.528	206.025	2124.33	66.4476
1985	0	-293.328	1830.94	884.849				-215.299	1797.2	489.654	-208.94	1769.94	110.161	-231.438	1892.83	47.8648	182.898	1843.97	888.495	155.333	1919.38	1073.15	115.713	1950.64	525.787	159.922	2011.15	119.406	204.379	2126.27	63.9226
1986	0	-291.291	1833.6	885.553				-213.814	1799.11	489.979	-208.719	1770.12	110.504	-231.532	1893.04	47.9802	184.953	1849.78	887.634	157.555	1924.99	1072.54	117.706	1950.38	525.141	160.071	2013.73	118.654	203.887	2127.99	60.8481
1987	0	-288.996	1836.13	886.274				-212.132	1801.15	490.398	-208.435	1770.32	110.833	-231.437	1892.86	47.9404	187.29	1855.6	886.967	159.949	1930.67	1071.89	119.895	1950.25	524.591	160.557	2014.89	118.372	205.426	2128.65	58.738
1988	0	-286.338	1838.2	886.965				-210.303	1802.98	490.722	-208.297	1770.74	111.233	-231.473	1893.04	48.0231	189.391	1861.29	886.596	162.307	1936.27	1071.3	122.232	1949.91	523.945	161.007	2015.84	118.545	204.35	2128.65	57.7564
1989	0	-283.555	1840.15	887.516				-208.66	1805.12	491.068	-208.13	1770.96	111.602	-231.395	1892.89	47.9543	191.42	1867.14	886.67	164.662	1941.61	1070.79	124.382	1949.88	523.322	162.139	2017.05	118.907	204.237	2128.8	57.3641
1990	0	-280.673	1842.1	887.993				-206.946	1807.12	491.493	-209.531	1773.89	113.268	-231.371	1892.85	47.9922	193.597	1873.1	887.068	167.084	1946.93	1070.47	126.603	1949.71	522.777	162.66	2018.29	118.846	204.205	2129.35	56.3054
1991	0	-278.046	1844.66	888.444				-205.318	1808.7	491.817	-208.876	1773.53	113.842	-231.376	1892.86	47.9778	196.359	1879.27	887.983	169.447	1952.11	1070.27	128.738	1949.12	522.131	163.163	2019.49	118.572	204.616	2129.66	55.2785
1992	0	-275.237	1847.11	888.874				-203.732	1810.55	492.371	-208.478	1773.37	114.116	-231.362	1892.87	48.0135	199.002	1885.03	888.983	171.952	1957.13	1070.22	130.831	1948.8	521.715	163.446	2020.23	118.344	205.179	2129.99	54.446
1993	0	-272.482	1849.6	889.379				-202.077	1812.57	492.679	-208.098	1773.42	114.48	-231.333	1892.9	48.0228	201.341	1890.33	889.932	174.364	1961.91	1070.16	132.994	1948.65	521.054	164.363	2021.33	118.351	205.007	2130.19	54.0922
1994	0	-269.654	1852.17	889.81				-200.156	1814.21	493.033	-208.072	1773.97	115.136	-231.323	1892.9	48.0498	203.805	1895.43	890.919	177.178	1966.7	1070.24	135.423	1948.12	520.438	165.197	2022.44	118.467	205.01	2130.61	53.9921
1995	0	-266.744	1854.5	890.163				-198.258	1816.08	493.52	-207.85	1774.28	115.939	-231.316	1892.93	48.087	206.554	1900.51	891.796	179.837	1971.03	1070.26	137.829	1947.82	519.955	165.345	2023.24	118.342	204.892	2130.73	53.884
1996	0	-263.677	1856.65	890.634				-196.381	1818.07	494.026	-207.892	1775.15	116.935	-231.316	1892.99	48.1405	209.581	1905.54	892.633	182.736	1975.34	1070.21	140.212	1947.64	519.491	165.357	2023.8	118.066	204.66	2131.06	53.6564
1997	0	-261.188	1859.99	891.332				-194.47	1820.02	494.516	-207.278	1774.71	117.543	-231.31	1893.07	48.2018	212.686	1910.4	893.253	185.653	1979.54	1070.08	142.631	1947.42	519.011	165.299	2024.28	117.799	204.504	2131.35	53.5123
1998	0	-258.068	1862.3	891.888				-192.526	1822.15	495.259	-206.852	1774.61	118.164	-231.264	1893.08	48.2097	215.674	1915.02	893.643	188.657	1983.7	1070.13	145.082	1947.38	518.785	164.872	2024.48	117.371	204.294	2131.62	53.3512
1999	0	-255.097	1864.83	892.754				-190.762	1824.41	495.994	-206.549	1774.55	119.066	-231.268	1893.17	48.229	218.689	1919.59	893.815	191.685	1987.96	1070.25	147.354	1947.47	518.55	165.396	2025.26	117.418	204.166	2131.78	53.1583
2000	0	-251.679	1866.69	893.611				-188.82	1826.26	496.771	-206.027	1774.48	119.986	-231.233	1893.17	48.2492	221.615	1924.03	893.888	194.656	1992.21	1070.64	149.803	1947.15	518.358	165.318	2025.62	117.265	204.121	2131.98	53.1395
2001	0	-248.172	1868.27	894.538				-187.385	1828.9	497.885	-205.724	1774.33	120.935	-231.26	1893.13	48.2347	224.454	1928.18	893.932	197.713	1996.69	1071.1	151.746	1947.62	518.502	165.818	2026.48	117.29	204.258	2132.16	53.1902
2002	0	-245.633	1871.31	895.93				-185.916	1831.28	499.1	-205.496	1774.19	121.944	-231.337	1893.1	48.2152	227.024	1932.29	893.902	200.665	2001.19	1071.56	153.722	1947.83	518.747	166.143	2026.92	117.285	204.312	2132.3	53.1783
2003	0	-242.588	1873.36	897.248				-184.501	1833.74	500.226	-205.205	1775	123.299	-231.47	1892.9	48.1251	230.22	1937.09	894.038	203.5	2005.61	1072.09	155.644	1948.12	518.903	166.51	2027.45	117.262	204.343	2132.41	53.1418
2004	0	-239.77	1875.62	898.813				-183.216	1836.38	501.498	-204.729	1775.7	124.806	-231.552	1892.59	48.018	232.83	1941.19	894.105	206.259	2009.98	1072.75	157.437	1948.59	519.206	166.471	2027.59	117.138	204.384	2132.49	53.1126
2005	0	-237.058	1877.74	900.444				-181.991	1839.01	502.952	-203.927	1775.94	125.978	-231.727	1892.35	47.8548	235.092	1945.03	894.249	208.943	2014.42	1073.4	159.169	1949.05	519.69	166.364	2027.6	116.985	204.405	2132.6	53.1073
2006	0	-234.373	1879.65	902.174				-180.483	1841.44	504.226	-203.199	1776.54	127.566	-231.907	1892.04	47.7654	237.321	1948.83	894.445	211.594	2018.79	1074.17	161.184	1949.31	519.994	166.605	2027.74	116.868	204.423	2132.67	53.0988
2007	0	-231.916	1881.8	903.931				-179.29	1844.39	505.602	-202.495	1777.32	129.104	-232.094	1891.68	47.6658	239.432	1952.45	894.687	214.05	2022.94	1074.94	162.885	1950.09	520.4	166.64	2027.8	116.729	204.399	2132.73	53.0922
2008	0	-229.458	1884.02	905.711				-177.905	1847.14	507.188	-201.789	1778.53	130.815	-232.219	1891.4	47.5625	241.438	1956.83	895.288	216.423	2026.99	1075.7	164.777	1950.67	521.016	165.818	2027.07	116.34	204.294	2132.8	53.101
2009	0	-227.209	1886.32	907.599				-176.279	1849.53	508.469	-200.927	1779.61	132.688	-232.391	1891.14	47.4468	243.418	1963.49	895.888	218.817	2031	1076.53	166.911	1950.89	521.328	166.609	2027.76	116.396	204.167	2132.83	53.0812
2010	0	-224.854	1888.21	909.465				-175.263	1852.78	510.439	-199.846	1780.21	134.085	-232.47	1890.78	47.3229	245.317	1967.91	896.507	221.127	2034.77	1077.31	168.434	1951.97	522.328	166.584	2027.78	116.3	204.096	2132.87	53.0844
2011	0	-222.659	1890.49	911.339				-174.124	1856.09	511.792	-199	1781.36	135.882	-232.984	1891	47.4736	246.858	1968.04	896.679	223.376	2038.49	1078.17	170.081	1953.11	522.712	166.778	2027.9	116.224	204.11	2132.87	53.0874
2012	0	-220.581	1892.92	913.261				-173.009	1859.33	513.471	-197.87	1782.45	137.66	-233.053	1890.64	47.3556	249.033	1971.99	897.375	225.537	2041.96	1078.93	171.703	1954.18	523.42	166.685	2027.86	116.103	204.157	2132.88	53.0986
2013	0	-218.606	1895.26	915.242				-171.986	1862.57	514.999	-196.635	1783.43	139.266	-232.641	1889.6	47.0232	250.989	1976.98	898.247	227.683	2045.34	1079.73	173.233	1955.25	523.979	166.646	2027.86	115.981	204.264	2132.9	53.1121
2014	0	-216.575	1897.36	917.02				-170.979	1865.99	516.566	-195.578	1784.81	141.071	-231.566	1887.72	46.3729	252.464	1977.8	898.454	229.824	2048.65	1080.53	174.748	1956.5	524.576	166.783	2028.02	115.955	204.259	2132.88	53.1037
2015	0	-214.877	1900.01	918.909				-169.894	1869.31	517.956	-194.276	1785.95	142.619	-230.312	1885.6	45.8094	254.149	1979.33	898.84	231.982	2051.8	1081.35	176.34	1957.65	524.997	166.905	2028.12	115.938	204.275	2132.91	53.1666
2016	0	-212.979	1902.22	920.705				-169.154	1873.03	519.349	-193.113	1787.29	144.366	-230.075	1884.99	45.8012	255.889	1982.13	899.272	234.189	2054.91	1082.18	177.587	1959.2	525.42	166.299	2027.66	115.637	204.208	2132.85	53.1307
2017	0	-211.038	1904.2	922.386				-168.363	1876.85	520.672	-191.83	1788.76	145.972	-230.102	1884.9	45.9491	257.632	1985.13	899.84	236.28	2057.87	1082.9	178.885	1960.85	525.773	166.335	2027.7	115.529	204.133	2132.8	53.1431
2018	0	-209.278	1906.43	924.041				-167.81	1880.81	521.994	-190.536	1789.74	147.539	-230.248	1885.49	46.4466	259.294	1988.06	900.295	238.33	2060.78	1083.56	179.947	1962.64	526.125	166.349	2027.79	115.393	204.043	2132.84	53.1538
2019	0	-207.682	1908.67	925.691				-167.34	1884.97	523.252	-189.479	1791.43	149.136	-229.516	1885.02	46.4968	260.93	1991.14	900.692	240.346	2063.66	1084.22	180.923	1964.63	526.414	166.3	2027.82	115.265	203.906	2132.79	53.1947
2020	0	-206.201	1911.18	927.274				-167.008	1889.29	524.43	-188.046	1792.99	150.766	-228.911	1884.64	46.8083	262.517	1994.05	900.965	242.352	2066.57	1084.83	181.763	1966.78	526.622	166.348	2027.96	115.226	203.898	2132.78	53.2346
2021	0	-204.499	1913.01	928.742				-166.651	1893.51	525.402	-186.742	1794.55	152.351	-228.337	1884.42	47.1662	264.012	1996.74	901.12	244.318	2069.38	1085.38	182.627	1968.83	526.624	166.207	2027.99	115.108	203.866	2132.75	53.261
2022	0	-202.982	1915.2	930.167				-166.653	1898.27	526.583	-185.695	1796.27	153.891	-227.859	1884.33	47.5547	265.496	1999.61	901.137	246.174	2072.18	1085.93	183.133	1971.42	526.836	166.046	2028.03	115.038	203.87	2132.71	53.3199
2023	0	-201.502	1917.25	931.593				-166.376	1902.52	527.502	-184.578	1798.13	155.415	-227.392	1884.3	47.8667	266.925	2002.52	901.037	248.006	2075.06	1086.43	183.917	1973.49	526.785	165.854	2028.1	114.927	203.829	2132.68	53.3714
2024	0	-200.176	1919.35	932.855				-166.536	1907.39	528.57	-183.552	1800.03	156.998	-227.854	1885.78	48.5659	268.363	2005.16	900.871	249.725	2077.86	1086.88	184.265	1976.2	526.883	165.523	2028.18	114.756	203.839	2132.75	53.4738
2025	0	-198.813	1921.52	934.07				-166.794	1912.21	529.601	-182.982	1802.41	158.552	-228.003	1886.65	49.0754	269.656	2007.92	900.859	251.362	2080.65	1087.32	184.515	1978.85	526.944	165.288	2028.39	114.646	203.811	2132.73	53.5624
2026	0	-197.478	1923.56	935.147				-166.864	1916.62	530.294	-182.122	1804.25	159.855	-227.775	1887.12	49.5924	270.948	2010.87	900.86	252.892	2083.49	1087.74	184.952	1981.09	526.667	165.202	2028.68	114.602	203.727	2132.71	53.5714
2027	0	-195.969	1925.22	936.138				-167.157	1921.12	531.065	-181.794	1806.56	161.396	-227.703	1887.8	49.9774	272.312	2013.58	900.857	254.412	2086.33	1088.14	185.166	1983.42	526.469	165.124	2028.97	114.586	203.712	2132.71	53.6761
2028	0	-194.722	1927.37	937.097				-167.6	1925.81	532.241	-181.193	1809.34	162.389	-227.835	1889.25	50.4097	273.471	2015.36	900.871	255.841	2089.16	1088.51	185.23	1985.94	526.675	165.072	2029.18	114.597	203.702	2132.72	53.7087
2029	0	-193.449	1929.41	938.021				-167.959	1930.13	533.052	-181.028	1812.5	163.387	-228.222	1891.22	50.978	274.742	2019.25	901.06	257.232	2092.03	1088.88	185.378	1988.09	526.516	165.05	2029.43	114.565	203.681	2132.73	53.739
2030	0	-192.082	1931.12	938.806				-167.797	1933.12	533.676	-181.155	1816.03	164.297	-228.839	1893.84	51.4542	275.891	2022.58	901.245	258.51	2094.83	1089.26	186.048	1988.91	526.17	165.129	2029.65	114.574	203.648	2132.74	53.6516
2031	0	-190.752	1932.92	939.644				-168.493	1937.25	534.758	-181.442	1819.97	164.863	-229.981	1897.42	52.0367	277.716	2026.39	901.494	259.767	2097.69	1089.63	185.86	1990.87	526.283	165.137	2029.77	114.536	203.641	2132.78	53.6512
2032	0	-189.362	1934.73	940.479				-168.556	1940.09	535.47	-182.225	1824.68	165.448	-231.525	1901.88	52.493	278.942	2029.48	901.657	261.019	2100.56	1090.03	186.304	1991.54	526.025	165.153	2029.89	114.505	203.675	2132.78	53.7108
2033	0	-188.144	1936.6	941.2				-168.736	1943.02	536.353	-183.32	1829.95	165.573	-233.436	1907.24	53.0732	280.152	2032.57	901.68	262.124	2103.32	1090.43	186.631	1992.3	525.938	165.176	2029.96	114.463	203.676	2132.79	53.6945
2034	0	-186.845	1938.13	942.044				-168.837	1945.65	537.107	-184.898	1836.01	165.619	-235.563	1913.66	53.5829	281.196	2035.57	901.694	263.253	2106.05	1090.81	187.038	1992.75	525.723	165.2	2030.04	114.395	203.652	2132.8	53.6153
2035	0	-185.489	1939.61	942.624				-168.935	1948.1	537.904	-186.637	1842.93	165.46	-238.036	1921.42	54.1428	282.191	2038.47	901.664	264.352	2108.82	1091.21	187.447	1993.04	525.55	165.22	2030.11	114.335	203.697	2132.79	53.6822
2036	0	-184.314	1941.24	943.385				-169.129	1950.66	538.858	-188.614	1850.36	165.11	-240.501	1930.3	54.6534	283.106	2041.43	901.61	265.383	2111.53	1091.62	187.76	1993.43	525.534	165.142	2030.16	114.339	203.699	2132.8	53.6841
2037	0	-182.895	1942.53	944.043				-168.882	1952.65	539.261	-191.068	1858.4	164.737	-243.024	1939.68	55.0779	283.96	2044.37	901.641	266.396	2114.19	1092.03	188.515	1993.24	524.967	165.169	2030.32	114.294	203.697	2132.85	53.6935
2038	0	-181.59	1943.82	944.686				-169.177	1955.95	540.224	-193.604	1867.21	164.394	-246.103	1949.36	55.2533	284.79	2047.36	901.602	267.401	2116.89	1092.39	188.727	1994.38	524.96	165.098	2030.34	114.277	203.689	2132.84	53.6872
2039	0	-180.216	1945.1	945.312				-169.061	1959.04	540.979	-196.052	1875.86	163.772	-249.548	1959.25	55.2979	285.543	2050.25	901.485	268.365	2119.6	1092.75	189.351	1995.3	524.746	165.003	2030.41	114.253	203.698	2132.9	53.7283
2040	0	-179.2	1946.77	945.956				-168.415	1961.57	541.039	-198.904	1885.13	163.392	-253.188	1969.42	55.3959	286.15	2053.14	901.283	269.277	2122.29	1093.16	190.504	1995.66	523.837	164.933	2030.51	114.202	203.679	2132.89	53.7429
2041	0	-177.807	1947.7	946.516				-169.078	1966.12	542.312	-201.352	1894.66	162.874	-257.038	1980.09	55.4858	286.862	2056.1	901.224	270.08	2124.89	1093.52	190.349	1998.04	524.14	164.829	2030.51	114.21	203.678	2132.89	53.7428
2042	0	-176.446	1948.6	947.107				-169.038	1969.83	542.928	-202.327	1901.74	161.102	-261.002	1990.92	55.642	287.403	2059.12	900.943	270.876	2127.55	1093.83	190.896	1999.58	523.786	164.777	2030.6	114.187	203.643	2132.91	53.7572
2043	0	-175.624	1950.09	947.555				-169.076	1973.73	543.137	-205.864	1913.61	161.449	-265.046	2001.99	56.2735	287.899	2062.02	900.672	271.588	2130.23	1094.07	191.366	2001.31	523.026	164.684	2030.66	114.198	203.65	2132.91	53.7992
2044	0	-174.476	1951.08	947.936				-169.619	1978.6	543.873	-208.803	1924.95	161.661	-268.987	2013.49	57.6798	288.345	2064.92	900.494	272.207	2132.87	1094.31	191.33	2004.01	522.791	164.65	2030.77	114.225	203.641	2132.91	53.8037
2045	0	-173.573	1952.33	948.296				-170.181	1983.84	544.648	-211.033	1935.41	161.918	-272.777	2025.3	59.6615	288.762	2067.8	900.291	272.843	2135.43	1094.46	191.275	2007.08	522.596	164.462	2030.75	114.186	203.649	2132.92	53.8109
2046	0	-172.563	1953.31	948.614				-170.632	1988.87	545.537	-213.178	1945.76	162.167	-276.494	2037.36	62.1922	289.123	2070.84	900.054	273.351	2138.06	1094.6	191.332	2009.94	522.516	164.404	2030.83	114.168	203.638	2132.91	53.7973
2047	0	-171.725	1954.49	948.898				-171.146	1994.61	546.271	-215.044	1955.92	162.472	-280.006	2049.62	65.0322	289.414	2073.74	899.836	273.822	2140.56	1094.67	191.325	2013.5	522.28	164.317	2030.91	114.159	203.604	2132.96	53.8097
2048	0	-170.905	1955.65	949.079				-171.784	2000.72	547.095	-217.388	1967.11	163.314	-283.368	2061.95	67.8754	289.684	2076.67	899.652	274.248	2143.06	1094.68	191.194	2017.45	522.134	164.267	2030.94	114.144	203.648	2132.97	53.8217
2049	0	-170.251	1956.91	949.33				-171.542	2006.17	547.245	-219.282	1977.87	163.935	-286.267	2073.8	70.4915	289.92	2079.58	899.384	274.688	2145.59	1094.71	191.944	2020.73	521.315	164.257	2031.03	114.343	203.621	2132.97	53.7954
2050	0	-169.551	1958.32	949.468				-171.971	2012.15	547.835	-221.451	1989.01	164.926	-288.852	2085.56	72.7363	290.162	2082.46	899.213	274.986	2148.04	1094.76	192.023	2024.54	520.935	163.976	2030.94	114.292	203.647	2133.02	53.8076
2051	0	-168.889	1959.8	949.598				-173.863	2021.02	549.208	-223.495	1999.46	165.844	-291.211	2097.44	74.9508	290.363	2085.39	899.024	275.326	2150.42	1094.77	190.637	2031.24	521.338	164.134	2031.26	114.4	203.64	2133.01	53.8054
2052	0	-168.349	1961.32	949.749				-174.256	2027.72	550.164	-225.298	2010.02	166.817	-293.106	2109.29	76.9215	290.588	2088.3	898.76	275.558	2152.78	1094.78	190.752	2035.77	521.325	164.041	2031.34	114.431	203.638	2133.07	53.7893
2053	0	-167.771	1963	949.793				-175.388	2034.98	551.088	-227.421	2021.09	167.981	-294.613	2121.03	78.8224	290.819	2091.21	898.541	275.819	2155.16	1094.79	190.127	2040.86	521.278	163.994	2031.48	114.481	203.672	2133.09	53.7707
2054	0	-167.441	1964.93	949.899				-176.685	2042.84	552.253	-229.081	2031.36	168.921	-295.645	2132.58	80.5988	291.07	2093.99	898.289	276.03	2157.41	1094.81	189.338	2046.55	521.474	163.862	2031.47	114.487	203.683	2133.16	53.734
2055	0	-167.139	1967.11	950.02				-177.64	2050.32	553.416	-230.905	2042.18	170.174	-296.563	2144.4	82.4093	291.132	2096.73	897.99	276.238	2159.61	1094.82	188.89	2051.86	521.667	163.792	2031.59	114.498	203.682	2133.21	53.6838
2056	0	-166.56	1969	950.086				-178.572	2057.68	554.686	-232.467	2052.75	171.389	-297.109	2155.9	84.0507	291.392	2099.45	897.75	276.533	2161.84	1094.82	188.465	2057.05	521.968	163.553	2031.53	114.457	203.661	2133.24	53.5856
2057	0	-166.35	1971.45	950.176				-179.825	2065.74	555.85	-233.736	2062.57	172.396	-297.391	2167.36	85.6128	291.54	2102.11	897.516	276.797	2163.86	1094.87	187.72	2062.94	522.161	163.718	2031.69	114.606	203.67	2133.28	53.5355
2058	0	-166.382	1974.03	950.235				-180.9	2073.42	557.119	-235.169	2073.08	173.7	-297.555	2178.75	87.2193	291.715	2104.58	897.3	277.143	2165.85	1094.89	187.152	2068.45	522.461	163.374	2031.66	114.56	203.766	2133.38	53.5648
2059	0	-166.197	1976.83	950.277				-181.676	2080.89	558.319	-236.237	2083.04	174.88	-297.6	2190	88.7791	291.788	2107.01	897.058	277.489	2167.7	1094.92	186.884	2073.75	522.691	163.291	2031.72	114.587	203.785	2133.4	53.4959
2060	0	-166.041	1979.65	950.376				-182.538	2088.29	559.591	-237.218	2092.55	175.838	-297.478	2201.07	90.3025	291.867	2109.27	896.855	277.961	2169.56	1094.97	186.529	2078.98	522.993	163.196	2031.85	114.668	203.828	2133.48	53.4806
2061	0	-166.042	1982.8	950.542				-183.439	2095.98	560.955	-237.882	2101.79	176.858	-297.197	2211.88	91.7754	291.9	2111.47	896.664	278.382	2171.18	1095.05	186.135	2084.49	523.388	163.491	2032.18	114.814	203.875	2133.55	53.4388
2062	0	-166.129	1986.05	950.661				-183.768	2102.63	561.638	-238.819	2111.65	178.005	-296.935	2222.63	93.2879	291.971	2113.63	896.508	278.905	2172.8	1095.07	186.314	2088.98	523.101	163.145	2032.21	114.837	203.934	2133.57	53.3645
2063	0	-166.349	1989.63	950.812				-184.406	2109.72	563.035	-239.695	2121.35	179.23	-296.637	2233.01	94.757	291.99	2115.64	896.372	279.516	2174.3	1095.14	186.184	2093.9	523.529	163.291	2032.46	115.046	203.909	2133.64	53.3657
2064	0	-166.515	1993.18	950.952				-185.057	2116.78	564.01	-240.985	2131.61	180.578	-296.628	2243.69	96.4388	291.952	2117.69	896.194	280.081	2175.71	1095.16	186.039	2098.78	523.534	163.213	2032.67	115.169	203.91	2133.69	53.3407
2065	0	-166.861	1996.84	951.069				-185.263	2123.17	564.862	-241.106	2140.15	181.25	-296.498	2254.06	98.0276	291.978	2119.73	896.018	280.664	2177.03	1095.24	186.341	2103.01	523.416	163.226	2032.91	115.239	203.986	2133.72	53.3161
2066	0	-167.126	2000.53	951.102				-185.774	2129.98	565.792	-241.473	2148.78	182.039	-296.394	2264.12	99.6136	291.976	2121.77	895.873	281.273	2178.32	1095.27	186.338	2107.64	523.376	163.206	2033.14	115.331	204.02	2133.81	53.3242
2067	0	-167.558	2004.34	951.129				-186.022	2136.08	566.468	-242.071	2158.22	182.821	-296.477	2274.09	101.249	291.984	2123.73	895.707	281.951	2179.51	1095.34	186.597	2111.58	523.083	163.12	2033.32	115.398	204.001	2133.82	53.3143
2068	0	-168.102	2008.4	951.182				-185.942	2141.98	567.015	-242.554	2167.18	183.886	-296.621	2283.89	102.917	291.927	2125.76	895.489	282.53	2180.59	1095.35	187.184	2115.31	522.66	162.997	2033.45	115.472	204.076	2133.82	53.3116
2069	0	-168.5	2012.43	951.131				-186.192	2148.14	567.432	-242.847	2175.92	184.394	-296.763	2293.46	104.491	291.944	2127.89	895.412	283.136	2181.7	1095.35	187.442	2119.29	522.107	162.426	2033.25	115.356	204.013	2133.81	53.267
2070	0	-168.886	2016.31	950.99				-186.199	2153.93	567.863	-243.154	2184.72	185.029	-297.15	2302.87	106.112	291.867	2129.89	895.286	283.659	2182.82	1095.33	187.943	2122.92	521.568	162.591	2033.53	115.524	204.006	2133.85	53.2694
2071	0	-169.353	2020.08	950.827				-185.943	2158.99	567.864	-243.412	2193.22	185.626	-297.338	2312.05	107.631	291.772	2131.89	895.086	284.152	2183.93	1095.3	188.706	2125.81	520.599	162.648	2033.92	115.652	204.08	2133.9	53.2926
2072	0	-169.833	2024.26	950.552				-185.791	2164.5	568.091	-243.692	2201.92	186.224	-297.871	2321.15	109.136	291.703	2133.92	894.833	284.677	2185.08	1095.24	189.365	2129.15	519.857	162.611	2034.1	115.763	204.083	2133.95	53.2675
2073	0	-170.362	2028.25	950.279				-185.939	2170.33	568.058	-243.806	2210.2	186.547	-298.076	2329.71	110.496	291.586	2135.92	894.621	285.09	2186.2	1095.16	189.725	2132.81	518.854	162.052	2033.86	115.619	204.119	2134.03	53.2714
2074	0	-170.89	2032.42	949.901				-185.686	2175.32	568.129	-243.975	2218.39	186.951	-298.499	2338.39	111.797	291.408	2137.92	894.401	285.481	2187.44	1095.1	190.485	2135.63	517.955	162.287	2034.29	115.878	204.149	2134.05	53.2379
2075	0	-171.361	2036.48	949.482				-185.462	2180.25	567.965	-244.397	2228.31	187.746	-298.928	2346.69	113.112	291.228	2139.91	894.164	285.805	2188.61	1095	191.216	2138.38	516.821	162.177	2034.47	115.987	204.149	2134.1	53.23
2076	0	-171.843	2040.38	948.965				-185.531	2185.51	567.984	-244.361	2235.58	187.953	-299.116	2354.67	114.232	291.174	2141.96	893.861	286.041	2189.86	1094.88	190.766	2140.23	516.305	162.035	2034.55	116.061	204.216	2134.13	53.2023
2077	0	-172.419	2044.26	948.462				-185.377	2190.47	567.635	-243.876	2241.21	187.57	-299.297	2362.36	115.259	291.003	2143.91	893.644	286.216	2191.07	1094.82	190.487	2142.1	515.897	161.713	2034.42	115.964	204.227	2134.2	53.1773
2078	0	-172.559	2047.62	947.766				-185.205	2195.18	567.282	-243.615	2248.23	187.616	-299.258	2369.67	115.986	290.815	2145.83	893.454	286.364	2192.33	1094.73	190.237	2143.85	515.412	161.837	2034.75	116.188	204.255	2134.21	53.146
2079	0	-173.449	2052.04	947.155				-185.109	2200.01	567.045	-243.721	2255.68	187.873	-299.419	2377.1	116.835	290.653	2147.79	893.183	286.449	2193.65	1094.67	190.168	2145.99	514.76	161.753	2034.87	116.276	204.313	2134.24	53.1121
2080	0	-174.233	2056	946.546				-185.161	2204.87	566.711	-243.458	2262.71	187.892	-299.234	2384.05	117.389	290.35	2149.65	892.934	286.457	2194.91	1094.56	190.554	2148.09	514.603	161.485	2034.88	116.285	204.346	2134.32	53.0779
2081	0	-174.59	2059.45	945.79				-185.082	2209.67	566.514	-243.087	2268.83	187.83	-298.913	2390.62	117.762	290.088	2151.53	892.746	286.457	2196.17	1094.45	190.521	2149.93	514.302	161.432	2035.02	116.393	204.38	2134.32	53.0136
2082	0	-175.114	2063.02	945.143				-185.175	2214.38	566.151	-242.688	2274.69	187.628	-298.437	2397	117.994	289.835	2153.39	892.553	286.412	2197.49	1094.33	190.466	2151.91	513.674	161.345	2035.14	116.461	204.415	2134.41	52.9861
2083	0	-175.869	2066.8	944.446				-185.334	2219.21	565.864	-242.092	2280.05	187.187	-297.881	2403.16	118.026	289.618	2155.28	892.34	286.335	2198.85	1094.19	190.438	2153.75	513.336	161.735	2035.55	116.675	204.464	2134.43	52.9524
2084	0	-176.43	2070.35	943.675				-185.423	2223.8	565.533	-241.813	2286.52	187.123	-297.215	2409.16	117.937	289.449	2157.25	892.161	286.181	2200.19	1094.05	190.367	2155.62	512.895	161.749	2035.82	116.777	204.52	2134.48	52.9323
2085	0	-176.831	2073.63	942.881				-185.551	2228.24	565.111	-241.488	2292.65	186.978	-296.458	2414.91	117.691	289.243	2159.17	891.966	286.021	2201.59	1093.93	190.347	2157.28	512.397	161.219	2035.68	116.75	204.531	2134.48	52.8874
2086	0	-177.469	2077.04	942.082				-185.769	2232.68	564.715	-241.044	2298.9	186.907	-295.489	2420.29	117.244	289.014	2161.03	891.742	285.86	2203.04	1093.86	190.363	2158.93	511.933	161.483	2036.02	116.981	204.571	2134.55	52.907
2087	0	-178.927	2081.85	941.259				-186.04	2237.23	564.344	-240.412	2302.93	186.179	-294.616	2425.74	116.82	288.714	2162.95	891.483	285.738	2204.38	1093.72	190.234	2160.46	511.602	161.266	2036.12	117.015	204.6	2134.56	52.8763
2088	0	-179.616	2085.37	940.456				-186.072	2241.33	563.772	-239.717	2307.75	185.637	-293.605	2431.13	116.257	288.494	2164.8	891.256	285.459	2205.83	1093.7	189.716	2163.25	511.888	161.176	2036.24	117.082	204.596	2134.55	52.8672
2089	0	-180.194	2088.55	939.675				-186.217	2245.3	563.196	-239.065	2312.67	185.063	-292.463	2436.06	115.513	288.241	2166.7	890.969	285.202	2207.24	1093.61	189.086	2165.9	512.169	160.996	2036.28	117.073	204.654	2134.59	52.8889
2090	0	-180.825	2091.76	938.81				-186.437	2249.41	562.707	-238.663	2317.9	184.602	-291.493	2441.17	114.8	288.026	2168.58	890.672	284.989	2208.66	1093.51	188.38	2168.69	512.537	160.917	2036.42	117.178	204.659	2134.61	52.8552
2091	0	-181.457	2094.99	938.008				-186.414	2253.1	561.982	-238.016	2322.34	184.091	-290.592	2446.23	114.078	287.728	2170.4	890.408	284.763	2210.1	1093.41	187.917	2171.07	512.669	160.835	2036.55	117.223	204.661	2134.6	52.8599
2092	0	-182.132	2098.24	937.165				-186.428	2256.67	561.237	-237.336	2326.64	183.375	-289.606	2451.15	113.258	287.383	2172.15	890.176	284.421	2211.49	1093.31	187.417	2173.32	512.78	160.697	2036.66	117.279	204.653	2134.6	52.8585
2093	0	-182.666	2101.31	936.212				-186.622	2260.32	560.532	-236.889	2330.99	182.739	-288.692	2455.89	112.327	287.095	2173.94	889.937	284.108	2212.9	1093.23	186.737	2175.65	512.933	160.623	2036.8	117.382	204.663	2134.59	52.8295
2094	0	-183.34	2104.69	935.401				-186.441	2263.25	559.582	-236.148	2335.05	181.834	-287.681	2460.36	111.319	286.688	2175.61	889.698	283.809	2214.29	1093.12	186.431	2177.27	512.839	160.548	2036.94	117.463	204.654	2134.59	52.8274
2095	0	-184.077	2108.12	934.487				-186.254	2266.27	558.589	-235.786	2339.49	181.028	-286.683	2464.9	110.336	286.345	2177.26	889.545	283.437	2215.68	1093.05	186.133	2178.97	512.703	160.43	2037.04	117.508	204.69	2134.66	52.8519
2096	0	-184.824	2111.73	933.64				-186.086	2269.12	557.488	-235.252	2343.77	180.185	-285.686	2469.05	109.237	285.464	2178.4	889.31	282.996	2217.04	1092.93	185.815	2180.51	512.459	160.392	2037.2	117.597	204.722	2134.68	52.862
2097	0	-185.307	2114.74	932.848				-185.782	2271.65	556.327	-234.922	2348.23	179.41	-284.968	2473.41	108.347	285.018	2180.02	889.096	282.62	2218.43	1092.86	185.633	2181.72	512.156	160.346	2037.24	117.627	204.741	2134.69	52.8648
2098	0	-186.009	2118.12	931.931				-185.512	2274.22	555.071	-234.109	2350.94	178.235	-284.311	2477.57	107.523	284.558	2181.64	888.973	282.07	2219.8	1092.78	185.417	2182.98	511.757	160.277	2037.37	117.725	204.735	2134.65	52.942
2099	0	-186.683	2121.5	930.937				-185.281	2276.74	553.749	-233.59	2354.78	177.282	-283.566	2481.66	106.616	284.098	2183.21	888.857	281.572	2221.19	1092.7	185.162	2184.18	511.292	160.159	2037.43	117.748	204.724	2134.68	52.8865
2100	0	-187.524	2125	930.075				-184.756	2278.77	552.281	-233.022	2358.2	176.359	-283.037	2485.66	105.763	283.547	2184.82	888.762	280.974	2222.59	1092.6	185.202	2184.9	510.682	160.076	2037.5	117.787	204.769	2134.69	52.9735
2101	0	-188.26	2128.62	929.155				-184.168	2280.51	550.759	-232.44	2361.4	175.225	-282.395	2489.38	104.826	282.928	2186.36	888.675	280.361	2224.05	1092.54	185.304	2185.32	510.016	159.984	2037.56	117.832	204.737	2134.71	52.8882
2102	0	-189.127	2132.15	928.235				-183.645	2282.27	549.178	-231.974	2365	174.272	-281.692	2492.82	103.82	282.248	2187.84	888.5	279.651	2225.49	1092.45	185.34	2185.76	509.292	159.935	2037.65	117.865	204.754	2134.68	52.9645
2103	0	-189.983	2135.69	927.337				-183.052	2283.86	547.565	-231.306	2367.61	172.997	-281.127	2496.16	102.748	281.64	2189.44	888.415	278.871	2227.02	1092.38	185.447	2186.04	508.537	159.786	2037.62	117.877	204.776	2134.64	52.9329
2104	0	-190.852	2139.2	926.3				-182.558	2285.53	546.015	-230.733	2370.54	171.766	-280.269	2499.07	101.478	280.937	2191.02	888.315	278.022	2228.62	1092.32	185.456	2186.38	507.844	159.618	2037.55	117.828	204.811	2134.67	52.952
2105	0	-191.818	2142.64	925.262				-182.086	2287.18	544.368	-229.956	2372.96	170.299	-279.625	2501.82	100.097	280.288	2192.6	888.254	277.186	2230.3	1092.29	185.442	2186.72	507.053	159.635	2037.69	117.917	204.836	2134.67	52.9589
2106	0	-192.719	2146.06	924.258				-181.653	2288.79	542.772	-229.317	2375.36	168.893	-278.701	2504.14	98.392	279.613	2194.19	888.211	276.285	2231.97	1092.25	185.389	2187.02	506.314	159.563	2037.74	117.953	204.845	2134.65	52.8271
2107	0	-193.808	2149.5	923.312				-181.275	2290.4	541.163	-228.307	2376.95	167.188	-277.156	2505.55	96.1395	278.856	2195.76	888.133	275.201	2233.65	1092.18	185.281	2187.3	505.562	159.458	2037.72	117.959	204.879	2134.68	52.8427
2108	0	-194.802	2152.98	922.181				-181.058	2292.07	539.506	-227.42	2378.44	165.425	-275.922	2507.03	93.9435	277.963	2197.35	888.061	274.096	2235.44	1092.16	184.943	2188.92	505.038	159.571	2037.89	118.068	204.949	2134.66	52.9381
2109	0	-195.86	2156.43	921.069				-180.705	2293.67	537.825	-226.389	2379.43	163.488	-274.397	2508.05	91.2534	277.141	2198.97	887.995	273.043	2237.22	1092.02	183.946	2189.65	504.64	159.616	2037.94	118.115	204.966	2134.62	52.9433
2110	0	-196.962	2159.88	920.021				-180.444	2295.25	536.159	-225.38	2380.2	161.496	-272.435	2508.63	88.2908	276.249	2200.57	887.943	271.864	2239.04	1091.91	183.78	2191.08	504.524	159.469	2037.9	118.127	204.939	2134.65	52.8126
2111	0	-198.012	2163.41	918.947				-180.562	2297.32	534.514	-224.306	2380.74	159.456	-270.314	2508.62	84.8937	275.368	2202.27	887.903	270.641	2240.86	1091.76	183.521	2192.3	504.003	159.392	2037.95	118.173	204.966	2134.62	52.8143
2112	0	-199.165	2167.03	917.813				-180.533	2299.02	532.767	-223.217	2381.06	157.299	-268.134	2508.43	81.3094	274.444	2204.05	887.818	269.447	2242.77	1091.52	183.493	2193.43	503.811	159.341	2037.99	118.21	204.963	2134.61	52.8061
2113	0	-200.397	2170.75	916.693				-180.334	2300.27	530.797	-222.052	2380.7	154.885	-265.679	2507.74	77.4254	273.521	2205.84	887.674	268.114	2244.65	1091.3	182.989	2194.84	503.67	159.278	2038.02	118.249	204.965	2134.56	52.7965
2114	0	-201.668	2174.46	915.587				-180.217	2301.64	528.669	-220.896	2380.16	152.505	-262.84	2506.51	73.1903	272.492	2207.62	887.546	266.805	2246.67	1090.99	182.058	2197.37	503.356	159.233	2038.1	118.316	204.964	2134.56	52.7961
2115	0	-202.854	2178.13	914.39				-180	2302.7	526.707	-219.733	2379.42	149.947	-260.265	2505.24	68.924	271.391	2209.46	887.393	265.394	2248.67	1090.71	181.227	2199.6	503.208	159.193	2038.14	118.36	204.974	2134.56	52.798
2116	0	-204.159	2182.06	913.242				-179.986	2303.8	524.666	-218.503	2378.29	147.265	-256.703	2502.62	64.0651	270.186	2211.3	887.208	263.947	2250.73	1090.33	180.194	2201.86	502.981	159.082	2038.12	118.412	204.965	2134.56	52.7964
2117	0	-205.539	2186.17	912.062				-180.046	2305.16	522.61	-217.207	2376.84	144.489	-253.344	2499.63	59.042	269.034	2213.26	886.934	262.521	2252.96	1089.91	179.085	2204.39	502.738	158.907	2038.13	118.473	204.945	2134.55	52.7457
2118	0	-206.874	2190.33	910.89				-180.064	2306.23	520.402	-216.03	2375.1	141.635	-250.349	2496.68	54.0622	267.637	2215.2	886.727	260.955	2255.1	1089.55	178.02	2206.62	502.344	158.732	2038.2	118.538	204.944	2134.55	52.7448
2119	0	-208.313	2194.54	909.614				-179.818	2306.7	518.001	-215.354	2373.82	139.035	-247.953	2494.27	49.5068	266.293	2217.27	886.506	259.399	2257.43	1089.06	177.218	2208.25	501.757	158.55	2038.22	118.668	204.942	2134.55	52.7303
2120	0	-209.855	2199	908.323				-179.899	2307.5	515.692	-213.585	2370.69	135.811	-246.195	2495.74	48.7421	264.844	2219.39	886.184	257.741	2259.76	1088.57	176.089	2210.22	501.261	158.378	2038.29	118.761	205.002	2134.58	52.7206
2121	0	-211.391	2203.47	906.953				-179.492	2307.51	513.035	-211.626	2368.32	133.933	-245.852	2498.77	50.9291	263.265	2221.46	885.851	256.013	2262.23	1088.09	175.448	2211.39	500.418	158.361	2038.43	118.969	205.04	2134.58	52.7643
2122	0	-213.13	2208.24	905.611				-178.806	2307.25	510.275	-210.173	2365.89	131.053	-243.886	2497.03	50.6208	261.65	2223.76	885.503	254.254	2264.79	1087.51	175.087	2212.29	499.472	158.342	2038.59	119.196	205.053	2134.57	52.7255
2123	0	-214.799	2212.94	904.142				-178.272	2307.47	507.751	-209.519	2364.64	128.552	-242.432	2494.72	50.7196	260.01	2226.2	885.214	252.398	2267.43	1086.9	174.572	2213.68	498.762	158.236	2038.67	119.403	205.156	2134.64	52.6331
2124	0	-216.49	2217.53	902.656				-178.099	2307.76	505.823	-209.575	2365.08	126.992	-240.771	2489.35	50.2457	258.203	2228.55	884.841	250.443	2270.15	1086.33	173.698	2215.12	498.648	158.062	2038.69	119.531	205.123	2134.6	52.5631
2125	0	-218.437	2222.62	901.193				-176.796	2305.96	502.699	-209.214	2365.04	125.18	-240.255	2488.71	50.4253	256.455	2231.14	884.45	248.482	2272.92	1085.68	173.952	2214.49	497.338	158.028	2038.67	119.743	205.259	2134.69	52.3758
2126	0	-220.283	2227.48	899.602				-176.5	2305.71	500.692	-208.093	2364.14	123.2	-240.339	2488.64	50.6628	254.521	2233.69	884	246.351	2275.8	1085.11	172.958	2216.28	496.548	157.976	2038.65	119.952	205.327	2134.74	52.2315
2127	0	-222.178	2232.27	898.147				-176.808	2307.04	499.056	-206.986	2363.76	121.822	-240.091	2488.49	50.871	252.563	2236.3	883.518	244.182	2278.77	1084.36	171.704	2213.72	496.157	157.903	2038.55	120.194	205.364	2134.77	52.1653
2128	0	-224.247	2237	896.805				-177.259	2309.36	497.749	-205.84	2363.28	120.419	-240.009	2488.54	51.0157	250.606	2239.1	883.144	241.905	2281.76	1083.73	170.305	2212.14	496.094	157.833	2038.43	120.349	205.461	2134.75	52.0658
2129	0	-226.393	2241.74	895.661				-179.407	2314.98	497.317	-204.993	2363.46	119.204	-239.969	2488.65	51.0982	248.42	2241.81	882.724	239.511	2284.83	1082.95	167.21	2213.87	496.907	157.806	2038.32	120.624	205.533	2134.83	52.0184
2130	0	-228.562	2246.29	894.689				-179.648	2317.92	496.185	-204.133	2364.62	118.507	-239.392	2488.38	51.0211	246.245	2244.64	882.248	236.986	2287.98	1082.31	166.023	2212.92	497.019	157.768	2038.25	121.014	205.615	2134.86	52.0621
2131	0	-230.786	2250.56	893.917				-180.35	2321.44	495.898	-203.485	2366.3	118.214	-239.316	2488.54	51.2299	243.837	2247.38	881.875	234.401	2291.26	1081.69	164.375	2212.55	497.977	157.806	2038.4	121.442	205.619	2134.87	52.0117
2132	0	-232.938	2254.25	893.316				-181.053	2325.18	495.575	-202.498	2366.8	117.664	-239.19	2488.66	51.4713	241.463	2250.28	881.356	231.794	2294.7	1081.14	162.724	2212.39	498.898	157.681	2038.5	121.928	205.638	2134.94	51.9785
2133	0	-235.152	2257.88	893.25				-181.627	2328.15	495.596	-201.705	2367.81	117.617	-239.06	2488.74	51.6163	239.035	2253.06	880.894	229.018	2298.1	1080.66	161.204	2211.47	500.164	156.886	2038.3	122.119	205.599	2134.67	51.9494
2134	0	-237.611	2261.33	893.431				-182.363	2330.92	495.663	-201.046	2368.34	117.377	-238.946	2488.75	51.7409	236.399	2255.85	880.538	226.203	2301.76	1080.24	159.521	2210.34	501.475	157.288	2039.21	122.879	205.554	2134.89	51.9859
2135	0	-239.932	2264.32	893.7				-183.427	2333.46	495.774	-200.899	2369.34	117.409	-238.88	2488.74	51.8198	233.642	2258.56	880.204	223.368	2305.49	1079.99	157.51	2208.99	502.83	157.284	2039.66	123.708	205.398	2134.92	51.9712
2136	0	-242.38	2267.31	894.081				-184.662	2335.65	495.96	-200.567	2369.61	117.039	-238.854	2488.73	51.8349	230.871	2261.27	879.924	220.503	2309.34	1079.76	155.329	2207.29	504.261	157.025	2040.06	124.435	205.287	2134.83	51.9389
2137	0	-244.835	2270.35	894.466				-186.281	2337.5	496.174	-200.453	2369.57	116.839	-238.828	2488.72	51.8538	227.994	2263.87	879.72	217.781	2313.29	1079.56	152.763	2205.24	505.72	156.854	2040.45	125.065	205.212	2134.83	52.0339
2138	0	-247.417	2273.44	894.965				-188.083	2339.12	496.351	-200.562	2369.82	116.723	-238.902	2488.85	51.8843	225.213	2266.43	879.532	214.968	2317.19	1079.38	150.014	2202.97	507.141	157.038	2041.23	126.101	205.136	2134.8	52.0145
2139	0	-250.142	2276.51	895.631				-189.852	2340.16	496.524	-200.867	2370.07	116.618	-238.749	2488.53	51.6904	222.124	2268.66	879.525	212.153	2320.99	1079.17	147.299	2200.12	508.559	156.89	2041.64	127.058	205.076	2134.78	52.0158
2140	0	-252.983	2279.69	896.304				-191.735	2341.32	496.699	-201.272	2370.28	116.527	-238.938	2488.8	51.8123	219.133	2270.97	879.634	209.366	2324.72	1078.98	144.469	2197.38	509.978	156.894	2042.52	128.17	205.074	2134.8	52.033
2141	0	-255.716	2282.61	896.858				-193.62	2342.15	496.765	-201.639	2370.21	116.343	-239.042	2488.84	51.7738	215.89	2273.12	879.874	206.648	2328.45	1078.77	141.637	2194.32	511.288	157.042	2043.28	129.323	204.979	2134.76	52.0393
2142	0	-258.577	2285.8	897.405				-195.544	2343.05	496.85	-202.088	2370.21	116.209	-239.213	2488.94	51.7569	213.031	2275.47	880.267	203.894	2332.04	1078.7	138.767	2191.33	512.618	157.132	2044.23	130.622	204.925	2134.81	52.0764
2143	0	-261.429	2288.86	897.919				-197.314	2343.91	496.859	-202.663	2370.44	116.178	-239.243	2488.91	51.6962	210.214	2277.82	880.788	201.121	2335.59	1078.73	136.049	2188.29	513.871	157.059	2045.1	132.049	204.95	2134.82	52.2093
2144	0	-264.176	2291.79	898.241				-198.842	2344.71	496.765	-202.755	2370.32	115.927	-239.292	2488.89	51.6598	207.871	2280.58	881.423	198.257	2339.11	1078.81	133.575	2185.2	515.022	157.871	2046.58	133.879	204.954	2134.88	52.3062
2145	0	-267.068	2295	898.562				-200.35	2345.57	496.688	-203.137	2370.54	115.869	-239.208	2488.79	51.5777	205.288	2283.11	882.023	195.344	2342.53	1079.01	139.893	2219.96	507.7	157.85	2047.64	135.724	205.008	2135.05	52.4547
2146	0	-269.859	2298.23	898.695				-201.711	2346.51	496.573	-203.05	2370.5	115.582	-239.298	2488.86	51.6179	202.567	2285.7	882.503	192.333	2345.81	1079.26	146.357	2254.8	500.34	158.041	2048.99	138.013	205.076	2135.14	52.6184
2147	0	-272.532	2301.42	898.744				-202.906	2347.41	496.367	-202.98	2370.48	115.314	-239.312	2488.96	51.6505	199.894	2288.36	883.038	189.106	2348.87	1079.54	140.217	2237.32	506.14	158.206	2050.59	140.123	205.048	2135.2	52.9823
2148	0	-275.098	2304.57	898.582				-204.048	2348.22	496.064	-202.796	2370.45	115.05	-239.283	2488.95	51.6932	197.352	2291.01	883.561	185.883	2351.95	1079.91	134.13	2219.74	511.843	157.362	2051.69	142.541	205.087	2135.33	53.3807
2149	0	-277.521	2307.68	898.16				-205.153	2349.26	495.747	-202.704	2370.58	114.821	-239.151	2488.87	51.7177	194.953	2293.78	884.02	182.884	2355.12	1080.26	128.081	2202.41	517.531	156.867	2053.38	145.237	205.061	2135.25	54.0202
2150	0	-279.886	2310.88	897.7				-206.326	2350.31	495.531	-202.586	2370.76	114.611	-239.135	2488.91	51.7717	192.586	2296.63	884.404	179.907	2358.33	1080.57	127.104	2208.4	517.864	156.303	2055.33	147.998	205.225	2135.37	54.7089
2151	0	-282.052	2313.85	897.111				-207.406	2351.23	495.209	-202.532	2371	114.424	-239.094	2488.88	51.789	190.355	2299.45	884.73	177.368	2361.88	1080.85	126.219	2214.27	518.091	156.318	2057.93	151.634	205.175	2135.41	55.3189
2152	0	-284.055	2316.9	896.443				-208.469	2352.09	494.867	-202.469	2371.18	114.255	-239.083	2488.94	51.8138	188.128	2302.37	885.016	174.136	2364.7	1081.11	141.215	2287.48	501.915	155.016	2060.56	154.558	205.121	2135.51	56.1718
2153	0	-286.208	2320.34	895.834				-209.683	2353.05	494.537	-202.404	2371.28	114.034	-239.062	2488.92	51.8055	186.149	2305.38	885.281	171.589	2368.08	1081.43	140.55	2294.34	502.419	153.9	2063.54	158.039	204.977	2135.72	57.1464
2154	0	-287.973	2323.4	895.117				-210.893	2353.99	494.236	-202.35	2371.31	113.743	-239.033	2488.88	51.7837	184.137	2308.41	885.468	168.662	2371.01	1081.66	140.105	2302.28	502.757	155.427	2068.44	162.987	204.779	2136.11	58.6564
2155	0	-289.929	2326.91	894.409				-211.917	2354.6	493.895	-202.271	2371.25	113.438	-239.018	2488.87	51.7767	182.292	2311.48	885.665	166.044	2374.14	1081.89	139.584	2311.04	503.282	154.787	2073.14	167.813	204.361	2136.7	60.6768
2156	0	-291.488	2329.96	893.724				-213.113	2355.35	493.634	-202.324	2371.28	113.262	-239.044	2488.97	51.8148	180.533	2314.55	885.816	163.532	2377.22	1082.09	139.496	2320.67	504.005	152.216	2077.66	172.903	203.579	2137.57	63.1816
2157	0	-293.247	2333.14	893.11				-214.227	2355.81	493.244	-202.373	2371.34	113.065	-238.909	2488.73	51.6729	178.812	2317.58	885.987	161.128	2380.34	1082.23	139.473	2331.06	505.088	150.621	2083.65	178.342	202.639	2138.65	66.3426
2158	0	-294.906	2336.19	892.513				-215.225	2356.03	492.803	-202.402	2371.31	112.839	-239.053	2488.96	51.8121	177.308	2320.69	886.176	158.797	2383.36	1082.4	139.699	2342.18	506.383	149.067	2090.65	184.176	201.414	2139.83	70.1134
2159	0	-296.451	2338.9	891.86				-216.309	2356.44	492.563	-202.494	2371.33	112.679	-239.056	2488.99	51.8014	176.001	2322.34	886.316	156.639	2386.32	1082.59	140.043	2353.53	507.838	146.952	2098.25	190.781	199.829	2141.07	74.4622
2160	0	-298.29	2342.06	891.304				-217.424	2356.71	492.234	-202.619	2371.32	112.539	-239.637	2489.87	52.1884	174.046	2329.18	886.78	154.396	2389.25	1082.7	140.169	2365.1	509.823	142.153	2105.29	197.273	197.791	2143.25	79.6769
2161	0	-300.213	2345.02	890.781				-218.397	2356.85	491.992	-202.751	2371.38	112.414	-239.006	2488.88	51.7085	172.742	2332.7	887.078	152.362	2392.21	1082.88	140.644	2376.57	512.057	140.103	2114.37	204.075	195.61	2147.93	86.2858
2162	0	-300.741	2345.8	890.514				-219.35	2356.94	491.711	-202.791	2371.29	112.253	-239.128	2488.95	51.744	171.663	2335.31	887.297	150.33	2395.06	1082.99	141.139	2387.99	514.251	137.465	2123.63	210.852	193.998	2155.65	93.5986
2163	0	-302.063	2347.46	890.018				-220.293	2357.19	491.504	-202.962	2371.29	112.137	-239.54	2489.64	52.0788	170.657	2337.75	887.43	148.504	2397.82	1083.05	141.753	2398.85	516.667	131.583	2131.5	215.778	190.853	2161.09	100.498
2164	0	-303.567	2349.24	889.611				-221.223	2357.35	491.274	-203.075	2371.27	112.029	-239.149	2489.04	51.7709	169.819	2340.28	887.624	147.217	2401.1	1083.11	141.584	2409.25	519.399	128.217	2140.99	221.82	187.608	2166.46	106.898
2165	0	-304.911	2350.77	889.275				-222.063	2357.6	491.081	-203.405	2371.46	112.091	-239.135	2488.88	51.6785	169.144	2342.79	887.924	145.574	2403.89	1082.95	137.425	2416.03	521.496	124.691	2150.5	227.618	184.259	2167.74	109.767
2166	0	-305.691	2351.44	888.657				-222.832	2357.9	490.931	-203.529	2371.53	112.067	-239.619	2489.61	51.9825	168.674	2345.27	888.216	144.252	2406.75	1082.77	133.339	2422.87	523.635	120.34	2159.31	231.807	180.163	2177.36	113.269
2167	0	-307.11	2352.73	888.603				-223.581	2358.22	490.845	-203.621	2371.47	111.972	-239.296	2489.11	51.7036	168.26	2347.85	888.765	142.979	2409.47	1082.45	129.272	2429.72	525.839	116.969	2169.85	234.176	176.205	2190.26	116.31
2168	0	-308.185	2353.77	888.391				-224.018	2358.31	490.632	-203.682	2371.38	111.912	-239.267	2488.97	51.6621	167.912	2350.53	889.588	142.14	2412.42	1082.06	125.517	2436.34	527.915	114.927	2182.41	235.841	172.384	2204.47	117.319
2169	0	-308.986	2354.42	888.157				-224.687	2359.01	490.759	-203.739	2371.38	111.875	-239.295	2489	51.6786	167.639	2353.08	890.496	140.878	2414.96	1081.83	121.53	2443.58	530.332	112.379	2195.51	235.383	168.086	2219.88	116.223
2170	0	-309.587	2355.11	887.936				-225.176	2359.6	490.789	-203.843	2371.41	111.895	-239.221	2488.9	51.6046	167.354	2355.73	891.449	140.547	2418.06	1081.81	117.724	2450.7	532.653	111.425	2209.7	233.726	163.972	2236.01	114.475
2171	0	-310.307	2356.27	887.736				-225.531	2360.03	490.779	-203.875	2371.37	111.858	-239.197	2488.85	51.5829	166.962	2358.11	892.349	139.231	2420.44	1081.68	114.051	2457.67	534.932	108.352	2223.14	231.125	160.12	2253.12	111.682
2172	0	-310.832	2357.55	887.632				-226.029	2360.91	490.877	-203.921	2371.4	111.881	-239.236	2488.89	51.5776	166.804	2360.72	893.308	137.648	2422.46	1081.67	114.984	2465.91	537.777	106.652	2238.02	227.816	157.197	2271.4	108.3
2173	0	-311.278	2358.95	887.548				-226.312	2361.61	490.883	-203.986	2371.4	111.891	-239.249	2488.9	51.6039	166.646	2363.45	894.263	137.139	2425.39	1081.66	115.043	2473.51	540.227	105.147	2253.28	223.456	154.886	2290.74	104.511
2174	0	-311.609	2360.52	887.453				-226.424	2362.11	490.936	-204.018	2371.51	111.946	-239.187	2488.83	51.5462	166.389	2365.94	895.089	136.434	2428.21	1081.7	115.273	2480.91	542.725	104.425	2269.61	218.733	153.445	2311.2	100.591
2175	0	-311.877	2362.11	887.347				-226.478	2362.63	490.885	-204.022	2371.45	111.937	-239.22	2488.87	51.5699	166.174	2368.34	895.834	136.214	2431.13	1081.7	115.561	2488.33	545.119	103.819	2286.12	213.33	152.706	2332.69	96.6372
2176	0	-312.09	2363.85	887.281				-226.471	2363.1	490.862	-204.008	2371.43	111.949	-239.271	2488.93	51.619	166.148	2369.89	896.642	135.76	2433.89	1081.76	115.538	2494.25	546.764	104.07	2303.42	207.565	152.758	2355.13	92.6645
2177	0	-312.148	2365.71	887.19				-226.439	2363.84	490.847	-203.988	2371.48	111.995	-239.252	2488.9	51.6153	166.054	2370.72	896.852	135.669	2436.87	1081.69	115.538	2500.44	548.418	105.518	2321.34	201.684	153.59	2378.04	88.6553
2178	0	-312.062	2367.54	887.045				-226.437	2364.57	490.821	-203.912	2371.4	112.016	-239.248	2488.9	51.6122	166.176	2372.87	897.228	135.468	2439.75	1081.63	115.51	2506.62	550.061	108.143	2340.02	195.679	155.118	2401.49	84.9733
2179	0	-311.804	2369.48	886.827				-226.234	2365.55	490.858	-203.873	2371.42	112.042	-239.246	2488.87	51.617	166.462	2375.64	897.682	135.663	2442.75	1081.5	115.682	2513.05	551.766	109.903	2358.56	188.846	157.387	2425.02	81.4299
2180	0	-311.501	2371.74	886.663				-225.944	2366.36	490.851	-203.809	2371.44	112.076	-239.248	2488.88	51.6287	166.734	2378.52	898.048	135.695	2445.68	1081.28	116.211	2511.94	551.031	111.539	2376.91	182.108	160.019	2448.82	78.29
2181	0	-311.039	2373.9	886.562				-225.474	2367.02	490.773	-203.588	2371.29	112.012	-239.246	2488.88	51.6486	167.218	2381.56	898.409	135.834	2448.65	1081.07	116.92	2510.7	550.226	115.318	2396.22	176	163.261	2472.62	75.6893
2182	0	-310.382	2375.92	886.451				-225.05	2367.95	490.814	-203.456	2371.29	112.075	-239.312	2488.94	51.6684	167.815	2384.59	898.78	136.285	2451.76	1080.75	117.584	2509.71	549.539	118.88	2415.27	170.256	166.804	2496.44	73.6614
2183	0	-309.759	2378.2	886.305				-224.561	2368.95	490.952	-203.277	2371.26	112.105	-239.679	2489.63	52.0328	168.464	2387.73	899.123	136.777	2455	1080.39	118.311	2508.79	548.95	122.391	2434.1	165.02	170.564	2519.93	72.1559
2184	0	-308.879	2380.27	886.253				-224.11	2369.93	491.058	-203.166	2371.3	112.164	-239.338	2489.02	51.7103	169.374	2391.13	899.398	137.208	2458.24	1080.05	119.002	2507.86	548.328	127.471	2453.48	160.425	174.455	2543.08	71.1865
2185	0	-307.884	2382.14	886.212				-223.535	2371	491.225	-203.03	2371.31	112.237	-239.196	2488.86	51.6663	170.334	2394.68	899.713	137.763	2461.8	1079.73	119.816	2507.02	547.767	131.646	2472.01	155.906	178.37	2565.45	70.6843
2186	0	-306.877	2384.11	886.213				-222.927	2372.1	491.318	-202.828	2371.33	112.312	-239.305	2488.99	51.7261	171.632	2398.45	900.002	138.478	2465.53	1079.38	120.663	2506.2	547.133	136.046	2490.1	151.509	182.308	2587.18	70.6114
2187	0	-305.798	2386.16	886.302				-222.263	2373.16	491.466	-202.678	2371.32	112.394	-239.223	2488.86	51.6918	173.114	2402.41	900.204	139.189	2469.5	1079.09	121.566	2505.35	546.553	139.907	2507.6	147.873	185.937	2608.21	70.8315
2188	0	-304.626	2387.92	886.425				-221.394	2374.24	491.633	-202.723	2371.64	112.727	-239.181	2488.87	51.6918	174.474	2406.41	900.254	140	2473.67	1078.83	122.674	2504.52	545.992	143.401	2524.21	144.755	189.223	2628.24	71.3495
2189	0	-303.466	2389.81	886.591				-220.35	2374.84	491.775	-202.375	2371.48	112.62	-239.18	2488.81	51.6858	175.751	2410.51	900.098	141.046	2478.13	1078.55	123.956	2503.21	545.406	147.837	2540.69	142.199	192.22	2647.25	72.2336
2190	0	-302.121	2391.68	886.811				-219.613	2376.37	492.007	-202.051	2371.34	112.681	-239.199	2488.83	51.6812	177.05	2414.67	899.872	142.144	2482.81	1078.31	124.933	2502.82	544.911	151.45	2555.8	139.733	194.79	2664.86	73.1694
2191	0	-300.687	2393.41	887.084				-218.662	2377.77	492.249	-201.75	2371.25	112.757	-239.624	2489.52	51.9974	178.317	2419	899.454	143.317	2487.82	1078.04	126.123	2502.31	544.425	154.014	2569.17	137.64	196.971	2681.04	74.0305
2192	0	-299.13	2395.09	887.366				-218.145	2380.06	492.864	-201.5	2371.29	112.883	-239.344	2489.02	51.7544	179.581	2423.56	898.899	144.696	2493.02	1077.8	126.879	2502.69	544.312	156.664	2581.22	135.436	198.748	2695.18	74.9033
2193	0	-297.468	2396.73	887.723				-216.483	2380.72	492.723	-201.701	2372.03	113.438	-239.307	2488.91	51.7092	180.872	2428.33	898.168	146.093	2498.51	1077.61	128.78	2501.44	543.443	158.274	2591.56	133.266	200.069	2707.51	75.4429
2194	0	-295.665	2398.5	888.188				-215.311	2382.3	493.03	-201.667	2372.43	113.801	-239.616	2489.43	51.9343	182.154	2433.42	896.887	147.57	2504.13	1077.38	130.191	2501.1	543.023	159.39	2600.09	131.265	201.115	2717.74	75.3752
2195	0	-293.907	2400.53	888.629				-213.687	2383.39	493.005	-201.495	2372.64	114.067	-239.637	2489.45	51.9362	183.389	2438.68	895.402	149.253	2509.93	1077.02	132.054	2500.28	542.271	159.559	2606.93	129.788	201.619	2724.94	75.1537
2196	0	-291.722	2402.27	889.077				-212.679	2385.57	493.487	-201.469	2373.03	114.426	-239.279	2488.92	51.716	184.833	2444.15	894.063	151.032	2515.91	1076.68	133.301	2500.55	542.025	159.775	2611.9	128.511	202.071	2729.37	73.7949
2197	0	-289.357	2404	889.636				-210.784	2386.96	493.772	-201.325	2373.23	114.673	-239.316	2488.86	51.6862	186.292	2449.92	892.909	152.789	2522.02	1076.27	135.435	2500.02	541.582	159.019	2613.8	126.494	201.759	2731.2	70.8432
2198	0	-287.006	2406.23	890.2				-209.62	2389.53	494.338	-201.157	2373.51	114.925	-239.355	2488.92	51.7117	188.011	2456.26	891.892	154.655	2528.16	1075.91	136.839	2500.69	541.421	159.994	2614.18	124.913	200.347	2731.67	66.5047
2199	0	-284.497	2408.67	890.8				-208.454	2392.35	494.991	-200.945	2373.72	115.244	-239.344	2488.91	51.6825	189.861	2462.87	890.969	156.778	2534.49	1075.74	138.244	2501.58	541.345	160.094	2615.69	123.778	197.936	2732.56	62.0875
2200	0	-281.778	2411.17	891.466				-206.397	2393.98	495.326	-200.865	2374.15	115.643	-239.368	2488.93	51.7146	191.836	2469.52	890.261	158.911	2540.87	1075.62	140.54	2501.3	540.953	160.507	2618.66	123.238	196.15	2732.08	59.4676
2201	0	-278.972	2413.77	892.152				-205.063	2397.05	495.984	-200.492	2374.26	116.036	-239.324	2488.89	51.713	193.887	2476.32	889.817	161.064	2547.13	1075.65	142.113	2502.47	540.883	159.505	2619.78	122.74	196.356	2732.46	59.0917
2202	0	-276.259	2416.6	892.978				-202.885	2399.14	496.432	-200.159	2374.46	116.44	-239.25	2488.87	51.7585	196.138	2483.2	889.592	163.49	2553.43	1075.73	144.529	2502.65	540.603	159.45	2619.53	123.198	196.501	2732.73	58.9272
2203	0	-273.318	2419.33	893.779				-201.018	2402.05	496.956	-199.861	2374.61	116.849	-239.159	2488.79	51.7629	198.201	2490.01	889.892	165.135	2559.31	1075.83	146.635	2503.64	540.4	160	2620.3	123.354	196.155	2732.81	58.8784
2204	0	-270.428	2422.23	894.561				-199.145	2404.6	497.461	-199.486	2374.66	117.24	-239.143	2488.84	51.7742	200.358	2496.6	890.7	169.625	2566.76	1076.05	148.748	2504.28	540.177	160.426	2621.61	123.389	196.267	2732.83	58.687
2205	0	-267.531	2425.33	895.213				-197.811	2407.65	498.113	-199.098	2374.84	117.66	-238.985	2488.59	51.6725	202.386	2503.15	891.811	172.123	2572.68	1076.38	150.321	2505.41	540.102	160.814	2622.31	123.238	196.655	2732.94	58.2871
2206	0	-264.654	2428.66	895.842				-195.504	2409.32	497.997	-198.803	2375.13	118.075	-238.952	2488.54	51.6693	204.289	2509.51	893.187	174.345	2578.31	1076.85	152.866	2505.17	539.258	161.378	2622.75	122.969	197.187	2733.14	58.1945
2207	0	-261.67	2431.77	896.348				-193.376	2411.01	498.367	-198.487	2375.39	118.64	-238.941	2488.64	51.7325	206.513	2515.35	894.74	176.903	2583.86	1077.26	155.234	2504.94	538.901	161.554	2623.4	122.764	196.96	2733.31	57.8244
2208	0	-258.616	2434.83	896.868				-192.011	2414.08	499.083	-198.184	2375.46	119.257	-238.879	2488.56	51.724	208.884	2520.95	896.031	179.203	2588.92	1077.84	156.838	2506.1	538.888	161.751	2624.13	122.664	196.979	2733.52	57.6514
2209	0	-255.604	2437.88	897.395				-189.904	2415.89	499.623	-198.052	2375.81	120.034	-238.799	2488.51	51.7301	211.336	2526.47	897.289	181.399	2593.65	1078.32	159.184	2506	538.7	161.799	2624.53	122.413	196.756	2733.68	57.5988
2210	0	-252.595	2440.93	897.941				-188.478	2418.91	500.416	-197.486	2375.58	120.738	-238.698	2488.45	51.7016	213.957	2531.91	898.332	183.84	2598.22	1078.9	160.849	2507.11	538.766	161.657	2624.77	122.082	196.503	2733.86	57.5229
2211	0	-249.659	2444.04	898.593				-186.383	2421.01	501.023	-196.441	2374.43	121.647	-238.669	2488.37	51.651	216.672	2537.13	899.137	186.271	2602.62	1079.45	163.183	2507.3	538.645	161.742	2625.17	121.898	196.183	2734.04	57.4732
2212	0	-246.887	2447.32	899.361				-184.882	2423.66	502.017	-198.064	2376.87	123.654	-238.681	2488.35	51.6388	219.732	2542.44	899.777	188.819	2606.96	1080.09	164.923	2508.04	538.912	161.789	2625.56	121.708	195.912	2734.11	57.3118
2213	0	-243.922	2450.4	900.192				-183.402	2426.35	503.044	-196.66	2375.4	123.573	-238.608	2488.27	51.6227	222.734	2547.86	900.335	191.501	2611.3	1080.76	166.642	2508.81	539.211	161.799	2625.83	121.587	195.843	2734.25	57.2948
2214	0	-240.999	2453.55	901.21				-181.917	2428.93	504.161	-195.197	2373.76	124.196	-238.792	2488.27	51.6001	225.861	2555.28	901.253	194.241	2615.61	1081.47	168.366	2509.48	539.6	161.761	2626.13	121.413	195.848	2734.35	57.2946
2215	0	-238.378	2456.88	902.437				-180.807	2431.86	505.302	-194.862	2374.3	125.446	-239.037	2488.45	51.7256	228.571	2561.48	901.539	196.984	2619.87	1082.17	169.715	2510.49	540.014	161.828	2626.41	121.33	195.835	2734.41	57.306
2216	0	-235.29	2459.37	903.617				-179.25	2434.04	506.48	-194.541	2374.93	126.758	-239.26	2488.37	51.7196	231.163	2565.68	901.702	199.759	2624.21	1082.92	171.511	2510.76	540.464	161.882	2626.59	121.217	195.944	2734.49	57.3859
2217	0	-232.51	2462.1	905.054				-178.09	2436.6	507.894	-193.975	2375.55	128.208	-239.412	2488.03	51.5603	233.594	2569.62	901.812	202.426	2628.48	1083.73	172.91	2511.41	541.15	161.986	2626.78	121.145	196.069	2734.63	57.3739
2218	0	-230.063	2464.9	906.672				-176.888	2439.12	509.208	-193.243	2376.2	129.692	-239.077	2487.23	51.235	235.786	2573.18	901.879	205.205	2632.78	1084.52	174.351	2512.02	541.737	162.078	2626.93	121.09	196.124	2734.71	57.3671
2219	0	-227.53	2467.44	908.386				-175.653	2441.71	510.595	-192.6	2377.13	131.39	-239.324	2486.97	51.1457	237.963	2577.03	901.846	207.867	2637.01	1085.33	175.826	2512.7	542.396	162.123	2627.1	120.98	196.181	2734.76	57.3345
2220	0	-225.494	2470.54	910.242				-174.597	2444.48	512.112	-191.727	2378.2	133.001	-239.48	2486.45	50.9256	239.926	2580.73	901.93	210.379	2641.17	1086.15	177.12	2513.54	543.185	162.091	2627.2	120.867	196.177	2734.81	57.3146
2221	0	-222.958	2472.64	911.903				-173.564	2447.45	513.665	-190.759	2379.15	134.664	-239.288	2485.51	50.5886	241.619	2583.75	902.108	212.804	2645.24	1086.95	178.393	2514.61	544.01	162.071	2627.35	120.738	196.121	2734.89	57.3867
2222	0	-220.811	2475.09	913.737				-172.232	2450.21	515.067	-189.632	2380.06	136.316	-239.352	2485.02	50.5629	243.139	2585.78	902.172	215.099	2649.17	1087.73	179.963	2515.46	544.685	162.098	2627.47	120.641	195.939	2734.9	57.455
2223	0	-218.828	2477.6	915.626				-171.105	2453.31	516.618	-188.453	2381.29	137.93	-239.275	2484.63	50.6276	244.268	2586.21	902.03	217.399	2653.01	1088.41	181.33	2516.64	545.509	162.057	2627.51	120.536	195.769	2735.01	57.341
2224	0	-217.15	2481.14	917.684				-170.275	2456.81	518.267	-186.863	2382.18	139.589	-239.083	2484.06	50.6259	245.879	2589.34	902.485	219.507	2656.72	1089.13	182.399	2518.23	546.43	162.067	2627.56	120.497	195.829	2735.03	57.3644
2225	0	-215.069	2482.33	919.418				-169.293	2460.06	519.784	-185.778	2383.77	141.505	-239.026	2483.71	50.756	247.307	2593.2	903.073	221.522	2660.33	1089.82	183.619	2519.56	547.219	162.085	2627.63	120.41	195.824	2735.1	57.3678
2226	0	-213.463	2484.83	921.404				-168.484	2463.56	521.435	-184.279	2385.12	143.201	-239.167	2483.78	51.0864	248.944	2595.38	903.551	223.395	2663.89	1090.62	184.668	2521.15	548.143	162.208	2627.67	120.363	195.702	2735.08	57.3085
2227	0	-211.577	2486.81	923.332				-167.631	2467.04	522.966	-182.766	2386.46	144.882	-239.339	2484	51.5392	250.307	2598.92	904.213	225.192	2667.35	1091.47	185.76	2522.72	548.945	162.264	2627.65	120.289	195.808	2735.15	57.3017
2228	0	-210.243	2489.35	925.36				-167.739	2471.78	524.839	-182.618	2389.55	147.322	-239.436	2484.1	52.0992	251.73	2602.26	904.967	226.904	2670.81	1092.3	185.89	2525.55	550.091	162.384	2627.69	120.241	195.876	2735.2	57.3344
2229	0	-208.404	2491.19	927.156				-166.648	2474.68	525.99	-180.657	2390.08	148.766	-239.092	2483.9	52.4568	253.12	2605.44	905.649	228.519	2674.24	1093.17	187.221	2526.54	550.514	162.501	2627.69	120.205	195.885	2735.23	57.3792
2230	0	-206.794	2493.21	929.058				-165.259	2476.91	527.247	-178.984	2391.21	150.168	-238.692	2483.79	52.8379	254.37	2608.65	906.296	230.043	2677.6	1094.02	188.849	2526.85	551.043	162.625	2627.73	120.159	196.001	2735.31	57.3475
2231	0	-205.805	2496.04	931.055				-164.975	2480.9	528.708	-177.599	2392.82	151.907	-238.035	2483.44	53.1598	255.765	2611.84	906.959	231.519	2680.95	1094.83	189.372	2528.93	551.777	162.739	2627.73	120.099	195.985	2735.36	57.332
2232	0	-204.064	2497.65	932.783				-165.14	2485.62	530.081	-176.406	2394.52	153.683	-237.743	2483.62	54.0146	256.948	2614.98	907.38	232.957	2684.24	1095.63	189.446	2531.73	552.422	162.792	2627.7	120.045	195.817	2735.36	57.2729
2233	0	-202.619	2499.59	934.521				-165.131	2490.21	531.492	-175.591	2396.55	155.659	-237.192	2483.8	54.7117	258.26	2618.2	907.855	234.352	2687.49	1096.43	189.694	2534.41	553.106	162.855	2627.72	119.981	195.847	2735.4	57.227
2234	0	-201.567	2502.08	936.252				-165.4	2495	532.812	-174.601	2398.49	157.455	-236.823	2484.2	55.4595	259.84	2621.86	908.276	235.655	2690.69	1097.16	189.664	2537.29	553.697	162.907	2627.69	119.904	195.817	2735.4	57.2309
2235	0	-200.278	2504.07	937.872				-165.861	2500.4	534.13	-174.114	2400.76	159.385	-236.294	2484.3	56.1881	261.009	2624.97	908.602	236.939	2693.83	1097.82	189.442	2540.78	554.289	162.959	2627.66	119.848	195.831	2735.4	57.2384
2236	0	-199.572	2506.95	939.539				-166.24	2505.33	535.372	-173.223	2402.63	161.226	-235.768	2484.68	56.9071	262.044	2627.96	908.884	238.198	2696.92	1098.42	189.302	2543.79	554.803	163.07	2627.65	119.787	195.966	2735.4	57.2918
2237	0	-198.339	2508.98	941.051				-166.78	2510.63	536.581	-172.685	2404.69	163.125	-235.422	2485.2	57.7542	263.006	2631.05	909.155	239.378	2699.97	1098.97	189.001	2547.18	555.284	163.195	2627.7	119.746	195.969	2735.4	57.2906
2238	0	-197.432	2511.39	942.529				-167.459	2515.93	537.785	-172.23	2406.79	164.907	-235.013	2485.65	58.4845	263.864	2633.86	909.364	240.586	2702.95	1099.41	188.561	2550.57	555.761	163.25	2627.67	119.67	196.008	2735.42	57.3067
2239	0	-196.256	2513.43	943.839				-168.258	2521.34	538.902	-172.209	2409.5	166.758	-235.287	2486.93	59.5536	264.54	2636.5	909.552	241.766	2705.86	1099.85	188.001	2554.06	556.15	163.249	2627.67	119.617	195.953	2735.4	57.3025
2240	0	-195.236	2515.63	945.095				-169.243	2527.2	540.081	-172.454	2412.47	168.515	-235.603	2488.45	60.4013	265.387	2639.28	909.722	242.945	2708.75	1100.24	187.255	2558.01	556.6	163.251	2627.67	119.541	195.905	2735.39	57.3114
2241	0	-194.373	2518.19	946.29				-170.131	2532.47	541.127	-172.993	2415.7	169.999	-236.328	2490.48	61.2156	266.248	2642	909.851	243.993	2711.5	1100.56	186.606	2561.37	556.919	163.204	2627.71	119.465	195.94	2735.41	57.2996
2242	0	-193.569	2520.72	947.349				-171.112	2537.52	542.119	-173.957	2419.51	171.347	-237.289	2493.09	61.8637	267.078	2644.66	909.938	245.168	2714.19	1100.84	185.865	2564.51	557.184	163.052	2627.75	119.34	195.923	2735.4	57.325
2243	0	-192.827	2523.34	948.339				-172.052	2542.14	543.139	-175.167	2423.65	172.391	-238.642	2496.51	62.3987	267.87	2647.23	909.997	246.316	2716.87	1101.09	185.164	2567.21	557.476	162.898	2627.79	119.242	195.861	2735.33	57.3573
2244	0	-191.889	2525.78	949.139				-173.156	2546.71	544.089	-176.87	2428.48	173.193	-240.661	2500.81	63.0543	268.971	2650.14	910.018	247.407	2719.42	1101.28	184.298	2569.87	557.698	162.696	2627.87	119.138	195.803	2735.32	57.409
2245	0	-191.49	2529	950.058				-174.353	2551.02	544.961	-178.948	2433.77	173.751	-242.926	2505.83	63.4146	269.692	2652.73	909.945	248.614	2721.96	1101.42	183.341	2572.27	557.843	162.555	2627.97	119.027	195.768	2735.3	57.4394
2246	0	-190.979	2532.12	950.725				-175.513	2554.94	545.792	-181.614	2439.83	174.128	-245.433	2511.48	63.4777	270.412	2655.42	909.8	249.751	2724.42	1101.5	182.42	2574.27	557.946	162.475	2628.1	118.91	195.749	2735.3	57.4842
2247	0	-190.068	2534.62	951.312				-176.652	2558.56	546.516	-184.692	2446.61	174.278	-248.876	2518.54	63.84	271.067	2658.02	909.685	250.905	2726.85	1101.56	181.52	2575.98	557.942	162.337	2628.2	118.807	195.785	2735.3	57.5215
2248	0	-189.379	2537.23	951.923				-177.647	2561.91	547.195	-187.864	2453.58	174.106	-252.564	2526.28	64.0451	271.829	2660.79	909.551	252.029	2729.24	1101.63	180.764	2577.42	557.894	162.194	2628.3	118.724	195.779	2735.26	57.5446
2249	0	-188.564	2539.85	952.468				-178.964	2565.94	547.969	-191.376	2461.3	173.822	-256.344	2534.82	64.0906	272.383	2663.36	909.337	253.104	2731.66	1101.65	179.686	2579.54	557.94	162.098	2628.37	118.646	195.779	2735.25	57.5497
2250	0	-187.423	2541.86	952.813				-180.341	2569.78	548.753	-195.218	2469.68	173.408	-260.616	2544.23	64.3053	272.948	2665.96	909.179	254.12	2734.02	1101.72	178.548	2581.46	557.996	162.018	2628.49	118.604	195.851	2735.29	57.5587
2251	0	-186.627	2544.13	953.277				-181.439	2573.27	549.402	-199.297	2478.68	172.964	-265.292	2554.36	64.5169	273.483	2668.68	909.07	254.983	2736.48	1101.78	177.688	2583.04	557.917	161.894	2628.64	118.588	195.798	2735.25	57.6202
2252	0	-186.166	2546.88	953.673				-182.558	2576.89	550.041	-203.795	2488.6	172.501	-269.732	2565.03	64.4998	273.99	2671.36	908.919	255.807	2738.91	1101.87	176.809	2584.75	557.829	162.205	2629.12	118.677	195.743	2735.23	57.593
2253	0	-185.922	2549.73	954.142				-183.928	2581.34	550.765	-208.235	2498.73	171.956	-274.495	2576.43	64.5669	274.082	2673.74	908.743	256.501	2741.39	1101.97	175.678	2587.29	557.825	162.377	2629.53	118.725	195.891	2735.28	57.6539
2254	0	-185.113	2551.74	954.399				-185.094	2585.29	551.332	-213.1	2509.6	171.665	-279.324	2588.21	64.8089	274.497	2676.59	908.549	257.146	2743.88	1102.08	174.751	2589.33	557.664	161.535	2629.07	118.49	195.833	2735.21	57.6288
2255	0	-184.326	2553.59	954.585				-186.192	2589.75	551.903	-217.445	2520.33	171.221	-284.532	2600.78	65.7119	274.704	2679.34	908.281	257.641	2746.44	1102.25	173.892	2591.87	557.507	161.35	2629.17	118.449	195.864	2735.26	57.7
2256	0	-183.427	2555.13	954.755				-187.167	2593.96	552.318	-221.829	2531.33	171.086	-289.47	2613.96	67.0738	274.844	2682.2	908.063	258.07	2748.94	1102.39	173.156	2594.16	557.195	161.254	2629.39	118.482	195.808	2735.25	57.7156
2257	0	-183.115	2557.32	955.003				-188.433	2599.01	552.991	-226.014	2542.5	171.093	-294.498	2627.39	68.9393	275.003	2685.17	907.769	258.452	2751.53	1102.54	172.129	2597.3	557.14	161.154	2629.66	118.551	195.808	2735.24	57.7247
2258	0	-182.738	2559.29	955.163				-189.682	2604.18	553.666	-230.03	2553.77	171.225	-299.267	2641.13	71.0317	275.244	2688.47	907.479	258.334	2753.73	1102.53	171.119	2600.56	557.087	160.982	2629.84	118.562	195.78	2735.27	57.7706
2259	0	-182.431	2561.24	955.301				-190.99	2609.77	554.402	-233.858	2565.21	171.577	-303.793	2654.63	73.3882	275.068	2691.4	907.121	258.582	2756.48	1102.63	170.05	2604.24	557.096	160.909	2630.02	118.562	195.772	2735.28	57.8105
2260	0	-181.874	2562.81	955.358				-192.277	2615.7	555.18	-237.436	2576.59	171.984	-308.282	2668.05	75.969	274.976	2694.56	906.782	258.738	2759.19	1102.75	169.002	2608.25	557.146	160.782	2630.17	118.599	195.759	2735.29	57.8514
2261	0	-181.475	2564.45	955.409				-194.117	2622.62	556.025	-240.908	2588.19	172.601	-312.629	2681.17	78.3734	274.955	2697.83	906.428	258.835	2761.97	1102.88	167.402	2613.26	557.264	160.711	2630.34	118.63	195.733	2735.31	57.9123
2262	0	-181.142	2566.08	955.397				-195.74	2629.68	556.838	-244.19	2599.7	173.39	-316.647	2693.89	80.7552	274.758	2701.1	906.079	258.85	2764.81	1102.99	166.017	2618.41	557.349	160.535	2630.53	118.689	195.718	2735.3	57.9251
2263	0	-181.334	2568.52	955.527				-195.912	2634.43	557.288	-247.252	2611.15	174.183	-320.533	2706.36	83.104	274.626	2704.53	905.792	258.789	2767.61	1103.11	166.084	2621.25	557.071	160.415	2630.74	118.74	195.651	2735.28	57.9655
2264	0	-181.281	2570.63	955.544				-197.088	2641.07	558.117	-249.949	2622.26	174.993	-324.048	2718.28	85.4551	274.369	2707.87	905.472	258.644	2770.44	1103.2	165.147	2625.97	557.172	160.3	2630.95	118.793	195.649	2735.28	57.9869
2265	0	-181.352	2572.87	955.495				-198.494	2648.2	559.014	-252.325	2633.27	175.857	-327.493	2730.21	87.7542	274.131	2711.26	905.207	258.506	2773.31	1103.29	163.98	2631.19	557.341	160.168	2631.1	118.857	195.585	2735.27	58.0155
2266	0	-181.567	2575.25	955.41				-199.804	2655.32	559.864	-254.431	2644.01	176.68	-330.412	2741.8	90.0262	273.87	2714.68	904.964	258.23	2776.09	1103.39	162.91	2636.4	557.465	160.086	2631.22	118.869	195.671	2735.32	58.0352
2267	0	-181.772	2577.79	955.316				-201.182	2662.51	560.682	-256.183	2654.62	177.543	-333.512	2753.54	92.3391	273.448	2717.94	904.736	257.933	2778.79	1103.52	161.771	2641.68	557.554	160.062	2631.36	118.924	195.595	2735.34	58.0782
2268	0	-181.764	2580.17	955.123				-202.576	2669.86	561.617	-257.863	2665.32	178.542	-335.399	2764.38	94.2708	273.182	2721.18	904.529	257.628	2781.57	1103.67	160.615	2647.11	557.762	159.984	2631.48	118.989	195.615	2735.39	58.0931
2269	0	-181.86	2582.77	955.023				-203.909	2677.18	562.531	-259.271	2675.65	179.425	-337.088	2775.32	96.0649	272.868	2724.43	904.367	257.305	2784.22	1103.82	159.521	2652.51	557.948	159.911	2631.66	119.018	195.647	2735.39	58.1036
2270	0	-182.232	2585.85	954.871				-205.213	2684.43	563.457	-260.604	2686.15	180.295	-338.512	2786.13	97.6136	272.801	2727.91	904.295	257.009	2786.76	1103.99	158.457	2657.85	558.147	159.843	2631.83	119.097	195.628	2735.43	58.1272
2271	0	-182.608	2588.92	954.621				-206.438	2691.65	564.309	-261.776	2696.3	181.199	-339.622	2797	99.0269	272.201	2730.62	904.159	256.712	2789.28	1104.17	157.471	2663.16	558.271	159.76	2631.96	119.112	195.603	2735.43	58.1427
2272	0	-182.734	2591.8	954.344				-207.587	2698.83	564.995	-262.858	2706.55	182.028	-340.162	2807.74	100.234	271.875	2733.59	904.095	256.47	2791.7	1104.37	156.561	2668.43	558.229	159.688	2632.13	119.164	195.597	2735.42	58.1511
2273	0	-183.275	2595.42	954.125				-208.727	2706.14	565.861	-263.776	2716.55	182.722	-340.855	2818.85	101.375	271.606	2736.45	904.015	256.256	2794.08	1104.58	155.66	2673.83	558.367	159.61	2632.25	119.178	195.597	2735.47	58.1582
2274	0	-183.836	2599.04	953.848				-212.318	2722.62	569.272	-264.782	2726.77	183.572	-340.765	2829.52	102.279	271.322	2739.29	903.973	256.102	2796.37	1104.73	152.308	2688.39	561.05	159.539	2632.43	119.23	195.607	2735.48	58.156
2275	0	-184.26	2602.55	953.431				-213.414	2731.41	570.122	-265.613	2736.77	184.255	-340.659	2840.34	103.117	271.074	2741.99	903.93	255.997	2798.54	1104.92	151.451	2695.27	561.173	159.442	2632.5	119.282	195.612	2735.47	58.1224
2276	0	-185.008	2606.57	953.07				-214.292	2738.72	570.9	-266.407	2746.6	184.94	-340.162	2852.48	103.565	270.821	2744.61	903.899	255.919	2800.74	1105.07	150.812	2700.67	561.224	159.358	2632.61	119.345	195.63	2735.49	58.1272
2277	0	-185.175	2609.89	952.584				-215.144	2746.23	571.349	-267.097	2756.47	185.571	-339.488	2864.3	104.472	270.555	2747.14	903.886	255.848	2802.79	1105.19	150.2	2706.27	560.945	159.273	2632.73	119.411	195.664	2735.55	58.1528
2278	0	-186.434	2614.78	952.263				-215.26	2751.72	571.636	-267.782	2766.07	186.021	-338.805	2875.23	105.029	270.252	2749.64	903.886	255.826	2804.81	1105.28	150.322	2709.85	560.504	159.177	2632.79	119.466	195.649	2735.54	58.138
2279	0	-187.375	2619.13	951.77				-215.909	2759.35	572.016	-268.432	2775.63	186.51	-337.775	2885.8	105.376	269.979	2752.06	903.858	255.86	2806.83	1105.35	149.912	2715.56	560.157	159.034	2632.89	119.482	195.233	2735.28	58.0137
2280	0	-188.159	2623.39	951.18				-215.874	2765.12	571.788	-270.02	2785.46	187.593	-336.822	2896.66	105.771	269.708	2754.44	903.819	255.8	2808.67	1105.43	150.186	2719.42	559.2	158.935	2632.95	119.556	195.769	2735.67	58.1379
2281	0	-188.958	2627.73	950.475				-216.47	2773.15	572.482	-270.916	2802.99	189.346	-335.782	2907.17	106.034	269.446	2756.77	903.841	255.78	2810.54	1105.47	149.829	2725.53	559.167	158.853	2633.07	119.62	195.809	2735.7	58.115
2282	0	-189.861	2632.25	949.662				-216.138	2778.52	571.839	-273.168	2819.57	192.31	-337.269	2934.97	112.529	269.174	2759.1	903.825	255.743	2812.38	1105.47	150.401	2728.99	557.796	158.77	2633.19	119.711	195.692	2735.6	58.0351
2283	0	-190.757	2636.84	948.942				-215.991	2784.58	571.422	-274.377	2832.57	193.893	-332.681	2932.76	107.156	268.967	2761.37	903.785	255.628	2814.12	1105.47	150.786	2733.14	556.652	158.757	2633.38	119.838	195.794	2735.69	58.0526
2284	0	-191.521	2641.27	948.019				-215.789	2790.74	571.006	-274.422	2841.48	193.892	-330.653	2939.74	105.965	268.697	2763.65	903.758	255.486	2815.88	1105.46	151.228	2737.39	555.508	158.679	2633.51	119.88	195.811	2735.69	58.0289
2285	0	-192.499	2645.81	947.041				-215.46	2796.6	570.456	-273.814	2848.16	192.968	-330.59	2953.35	107.48	268.439	2765.91	903.688	255.292	2817.7	1105.47	151.796	2741.34	554.23	158.639	2633.59	119.97	195.769	2735.72	57.9694
2286	0	-192.973	2649.94	945.922				-215.092	2802.63	569.714	-272.941	2854.41	191.845	-331.026	2968.79	109.74	268.062	2768.19	903.632	254.989	2819.45	1105.44	152.403	2745.45	552.76	158.556	2633.71	120.061	195.816	2735.77	57.9139
2287	0	-193.927	2654.77	944.825				-214.715	2808.79	569.073	-272.183	2861.12	190.871	-328.749	2974.93	107.689	267.802	2770.48	903.594	254.64	2821.25	1105.38	153.019	2749.7	551.391	158.474	2633.83	120.126	195.889	2735.84	57.9193
2288	0	-195.752	2660.57	943.857				-213.546	2812.57	567.815	-271.404	2868.46	190.076	-325.359	2977.24	104.021	267.398	2772.73	903.563	254.181	2823.08	1105.35	154.427	2751.56	549.406	158.389	2633.94	120.218	195.861	2735.82	57.8995
2289	0	-196.71	2665.52	942.636				-212.932	2818.02	566.438	-270.72	2876.09	189.392	-322.986	2983.25	102.115	267.028	2774.99	903.483	253.674	2824.9	1105.3	155.28	2755.1	547.301	158.292	2634.01	120.294	196.004	2735.86	57.8916
2290	0	-197.203	2669.72	941.106				-211.898	2822.22	565.11	-269.919	2883.51	188.584	-320.821	2990.55	100.664	266.553	2777.18	903.414	253.138	2826.76	1105.2	156.552	2757.39	545.245	158.206	2634.12	120.384	196.021	2735.91	57.8671
2291	0	-198.651	2675.23	939.892				-211.218	2827.63	563.548	-268.863	2890.52	187.601	-318.702	2998.61	99.5432	266.077	2779.46	903.338	252.472	2828.7	1105.1	157.471	2760.89	542.956	158.111	2634.18	120.491	195.897	2735.92	57.7523
2292	0	-199.628	2680.11	938.493				-210.143	2831.92	561.635	-267.395	2896.56	186.237	-317.345	3009.62	99.7679	265.498	2781.69	903.286	251.756	2830.6	1104.96	158.785	2763.26	540.315	158.025	2634.3	120.581	196.054	2735.95	57.747
2293	0	-202.302	2694.05	938.829				-208.978	2835.84	559.989	-265.84	2902.1	184.499	-314.025	3014.87	97.1326	264.83	2783.96	903.154	250.961	2832.64	1104.81	160.19	2765.27	537.942	157.88	2634.39	120.682	195.953	2735.99	57.6721
2294	0	-204.659	2703.72	937.885				-207.787	2839.53	557.969	-263.98	2907.23	182.653	-310.977	3021.35	95.1418	264.144	2786.2	903.064	250.115	2834.61	1104.65	161.62	2767.05	535.194	157.808	2634.55	120.838	196.116	2736.02	57.6602
2295	0	-206.3	2710.09	936.577				-206.429	2842.67	555.635	-262.022	2912.08	180.656	-307.855	3027.8	93.11	263.484	2788.5	902.937	249.269	2836.7	1104.49	163.216	2768.27	532.133	157.728	2634.68	120.974	196.16	2736.01	57.6343
2296	0	-206.747	2712.84	934.735				-205.196	2846.35	553.862	-259.866	2916.73	178.592	-304.194	3032.99	90.4049	262.661	2790.8	902.804	248.312	2838.83	1104.36	164.689	2770.04	529.631	157.641	2634.8	121.091	196.222	2736.09	57.6337
2297	0	-207.56	2716.1	932.978				-203.951	2849.94	551.591	-257.611	2920.82	176.337	-300.316	3037.09	87.2953	261.79	2793.07	902.661	247.331	2840.94	1104.18	166.173	2771.72	526.633	157.558	2634.91	121.207	196.242	2736.1	57.5997
2298	0	-208.859	2721.11	931.507				-202.729	2853.37	549.259	-255.089	2926.12	174.999	-295.951	3039.98	83.6918	260.799	2795.35	902.489	246.305	2843.19	1104.02	167.635	2773.24	523.574	157.461	2634.97	121.329	196.213	2736.11	57.568
2299	0	-210.257	2726.35	929.885				-201.539	2855.88	546.64	-252.442	2926.13	171.16	-291.578	3042.38	79.9849	259.545	2797.72	902.351	245.245	2845.66	1103.91	169.064	2773.83	520.227	157.374	2635.08	121.471	196.266	2736.13	57.5461
2300	0	-211.528	2731.02	928.152				-199.896	2858.03	543.893	-248.419	2926.64	167.366	-287.319	3045	76.3753	258.187	2800.02	902.263	244.132	2848.28	1103.81	170.945	2774.07	516.752	157.337	2635.17	121.617	196.403	2736.22	57.4247
2301	0	-212.763	2735.72	926.439				-198.519	2860.83	541.374	-244.885	2926.66	163.79	-282.884	3047.77	72.8369	257.132	2802.38	902.051	242.917	2851.02	1103.68	170.633	2776.35	516.372	157.284	2635.2	121.774	196.363	2736.24	57.3963
2302	0	-214.026	2740.33	924.657				-197.192	2863.51	538.65	-241.261	2927	160.236	-278.296	3048.95	68.6394	256.806	2804.84	901.605	241.685	2853.91	1103.62	170.271	2778.5	515.787	157.17	2635.21	121.91	196.525	2736.28	57.3517
2303	0	-215.662	2745.88	922.926				-195.412	2864.99	535.752	-237.682	2928.53	157.037	-273.418	3049.26	64.0372	255.676	2807.25	901.421	240.335	2856.87	1103.4	170.764	2772.8	517.537	157.112	2635.23	122.066	196.494	2736.35	57.2151
2304	0	-217.165	2751.31	921.101				-194.197	2867.71	532.902	-233.278	2928.37	152.858	-268.512	3049.58	59.4847	254.399	2809.67	901.19	239.029	2855.56	1102.24	170.692	2768.34	519.336	157.046	2635.2	122.285	196.67	2736.4	57.1411
2305	0	-218.252	2755.51	919.081				-192.473	2869.2	529.769	-231.554	2934.5	152.811	-264.623	3048.71	57.6682	253.094	2812.2	900.97	237.589	2857.29	1101.71	171.129	2762.66	520.851	156.991	2635.22	122.518	196.787	2736.45	57.0448
2306	0	-219.681	2760.39	917.063				-191.132	2871.38	526.722	-227.324	2938.65	152.167	-262.115	3048.07	57.9797	251.781	2814.78	900.704	236.047	2860.11	1101.31	171.183	2757.66	522.451	157.048	2635.32	122.84	196.786	2736.47	56.9699
2307	0	-221.319	2766.09	915.08				-189.274	2872.77	523.387	-222.941	2937.62	149.301	-259.928	3044.76	56.8286	250.345	2817.41	900.461	234.352	2862.84	1100.82	171.754	2751.87	523.765	156.937	2635.35	123.05	197.046	2736.59	56.839
2308	0	-222.959	2771.75	913.023				-187.265	2873.6	520.23	-219.306	2936.2	146.209	-259.13	3045.46	57.8161	248.787	2820.05	900.188	232.629	2865.55	1100.36	172.475	2745.53	525.256	156.841	2635.37	123.3	197.032	2736.61	56.7841
2309	0	-224.369	2776.49	910.841				-185.783	2874.61	517.164	-216.328	2934.92	143.234	-258.227	3045.44	58.5575	247.174	2822.71	899.893	230.749	2868.44	1099.9	170.923	2747.74	524.894	156.734	2635.57	123.552	197.084	2736.67	56.7456
