# Supplementary material for: A Brake-Based Overground Gait Rehabilitation Device for Altering Propulsion Impulse Symmetry
Source: Sensors (Basel). 2021 Oct 5;21(19):6617. doi: 10.3390/s21196617 (PMC8512803; doi:10.3390/s21196617)
Supplement: Supplementary file 1 [file sensors-21-06617-s001.zip › GPT animations/code and data/stroke_data/Trajectory/TR 23.csv]

Trajectories
100
		BDP031:LTroc			BDP031:LIliac			BDP031:LKnee			BDP031:LAnkle			BDP031:LToe			BDP031:RTroc			BDP031:RIliac			BDP031:RKnee			BDP031:RAnkle			BDP031:RToe
Frame	Sub Frame	X	Y	Z	X	Y	Z	X	Y	Z	X	Y	Z	X	Y	Z	X	Y	Z	X	Y	Z	X	Y	Z	X	Y	Z	X	Y	Z
		mm	mm	mm	mm	mm	mm	mm	mm	mm	mm	mm	mm	mm	mm	mm	mm	mm	mm	mm	mm	mm	mm	mm	mm	mm	mm	mm	mm	mm	mm
726	0	-204.388	-895.182	880.416				-170.554	-774.222	492.339	-209.883	-703.523	114.028	-223.825	-583.782	22.1887	269.136	-864.207	858.095	259.558	-820.845	1057.6	177.139	-915.499	478.028	170.11	-1034.51	91.9494	219.731	-936.48	24.8214
727	0	-205.907	-891.385	879.051				-169.514	-773.28	489.473	-206.817	-704.059	111.412	-222.469	-584.01	23.1402	267.453	-861.998	857.77	257.917	-818.521	1057.14	176.496	-913.464	477.5	170.017	-1034.46	92.1297	219.77	-936.474	24.7757
728	0	-206.881	-888.009	877.48				-167.93	-772.759	486.403	-203.207	-705.014	108.59	-221.081	-583.93	23.72	265.706	-859.75	857.487	256.218	-816.139	1056.59	175.645	-910.784	476.666	169.921	-1034.42	92.3308	219.809	-936.441	24.6847
729	0	-209.386	-881.65	875.555				-166.325	-773.351	483.31	-199.577	-707.083	105.747	-219.904	-584.133	24.5176	263.963	-857.452	857.222	254.391	-813.815	1056.21	173.558	-908.541	475.825	169.861	-1034.41	92.5959	219.864	-936.43	24.5867
730	0	-211.869	-875.55	873.86				-165.429	-773.505	480.64	-196.656	-708.715	103.326	-219.108	-584.43	25.2509	262.242	-854.979	856.931	252.438	-811.527	1055.72	172.886	-906.55	475.205	169.828	-1034.39	92.8433	219.963	-936.467	24.5201
731	0	-214.019	-870.404	872.266				-164.785	-773.199	478.18	-193.723	-711.182	101.804	-218.479	-584.854	25.8003	260.506	-852.426	856.676	250.469	-809.044	1055.19	172.206	-904.408	475.796	169.72	-1034.5	93.2673	220.046	-936.777	24.127
732	0	-216.109	-865.664	870.644				-164.282	-772.641	476.025	-191.893	-712.446	99.4063	-218.229	-585.416	26.028	258.594	-850.011	856.485	248.365	-806.495	1054.71	171.665	-902.779	476.551	169.76	-1034.47	93.5553	220.174	-936.871	23.9842
733	0	-217.699	-861.013	869.526				-164.281	-771.454	474.407	-190.564	-713.081	97.545	-218.113	-585.854	26.1431	256.596	-847.509	856.201	246.185	-803.816	1054.26	169.628	-900.535	474.466	169.838	-1034.54	93.7912	220.246	-936.893	23.8867
734	0	-220.181	-857.341	868.153				-164.24	-769.852	472.943	-189.196	-713.3	95.8382	-217.991	-586.012	26.2175	254.562	-845.051	855.931	243.86	-801.17	1053.81	168.934	-898.561	473.765	169.733	-1034.5	94.2764	220.252	-936.874	23.8269
735	0	-222.539	-852.35	867.779				-164.742	-768.059	471.743	-188.37	-713.329	94.3955	-217.99	-586.11	26.2622	252.515	-842.458	855.65	241.493	-798.446	1053.39	167.707	-896.228	474.584	169.675	-1034.26	94.6635	220.3	-936.97	23.7927
736	0	-224.399	-848.547	866.768				-165.438	-765.151	470.788	-187.738	-712.242	93.1972	-218.056	-585.881	26.286	250.395	-839.813	855.375	239.002	-795.542	1052.89	166.293	-894.556	472.659	169.607	-1033.96	94.9486	220.2	-936.661	23.8899
737	0	-226.588	-844.862	865.92				-166.462	-762.361	469.997	-187.435	-711.274	92.1638	-218.133	-585.764	26.2737	248.135	-837.271	855.042	236.451	-792.557	1052.39	164.29	-891.666	473.477	169.55	-1033.79	95.4659	220.246	-936.627	23.8818
738	0	-228.781	-841.263	865.348				-167.491	-759.656	469.481	-187.136	-710.39	91.4047	-218.123	-585.597	26.2736	245.688	-834.836	854.613	233.83	-789.454	1051.89	162.736	-890.665	473.905	169.435	-1033.62	96.025	220.219	-936.656	23.8632
739	0	-230.913	-837.8	865.09				-168.458	-757.088	469.28	-186.775	-709.644	90.9609	-218.08	-585.464	26.3416	243.199	-832.227	854.18	231.034	-786.253	1051.31	161.695	-889.096	475.457	169.32	-1033.3	96.5869	220.267	-936.646	23.8859
740	0	-232.874	-832.631	865.456				-169.254	-752.814	469.703	-185.593	-707.315	91.0851	-218.174	-585.533	26.3397	240.744	-829.645	853.718	228.312	-782.888	1050.76	159.249	-887.05	474.409	169.253	-1032.96	97.2831	220.297	-936.588	23.9475
741	0	-235.846	-832.109	865.305				-171.061	-753.187	469.608	-185.42	-709.632	90.692	-218.059	-585.293	26.4078	237.94	-827.354	853.293	225.462	-779.468	1050.32	157.334	-885.104	474.447	169.094	-1032.38	98.0921	220.264	-936.593	24.0785
742	0	-237.9	-829.578	865.064				-171.95	-751.55	469.423	-184.597	-710.21	90.4649	-218.047	-585.23	26.3875	235.362	-824.839	852.958	222.718	-776.02	1049.9	155.31	-883.003	474.702	168.872	-1031.9	99.0316	220.14	-936.416	24.3723
743	0	-240.123	-826.356	865.142				-173.009	-749.224	469.558	-183.943	-710.098	90.5577	-218.101	-585.151	26.3864	232.441	-822.513	852.669	219.751	-772.194	1049.37	153.32	-881.101	474.782	168.598	-1031.35	100.149	220.014	-936.358	24.5094
744	0	-243.01	-823.244	865.149				-174.73	-747.006	469.622	-183.951	-710.095	90.5786	-218.07	-584.998	26.4052	229.784	-820.059	852.504	216.884	-768.429	1048.98	151.426	-879.181	475.292	168.319	-1030.73	101.42	219.989	-936.438	24.6144
745	0	-245.686	-820.65	865.213				-176.242	-745.307	469.742	-183.729	-710.078	90.5072	-218.189	-584.96	26.4202	226.716	-817.781	852.451	214.083	-764.81	1048.73	149.146	-876.343	477.315	168.025	-1029.93	102.721	219.947	-936.511	24.7616
746	0	-248.432	-818.468	864.977				-177.823	-744.019	469.563	-183.476	-710.229	90.4025	-218.223	-585.088	26.4758	223.818	-815.351	852.57	211.161	-761.102	1048.42	148.02	-874.715	476.229	167.78	-1029.16	104.124	219.937	-936.529	24.986
747	0	-251.316	-816.606	864.887				-179.543	-743.052	469.53	-183.285	-710.436	90.4031	-218.33	-584.945	26.446	221.008	-812.862	852.855	208.315	-757.411	1048.22	146.613	-872.394	476.211	167.505	-1028.41	105.621	219.78	-936.524	25.099
748	0	-253.942	-814.668	864.728				-181.003	-742.009	469.427	-183.274	-710.377	90.2744	-218.367	-584.849	26.4223	217.929	-810.444	853.266	205.272	-753.704	1048.07	145.587	-869.638	477.587	167.267	-1027.6	107.308	219.493	-936.337	25.1046
749	0	-256.872	-812.714	864.552				-182.769	-740.949	469.307	-183.54	-709.897	89.9535	-218.463	-584.719	26.4194	215.271	-807.667	853.848	202.376	-750.054	1048.11	144.631	-866.835	478.393	167.162	-1026.54	108.942	219.714	-936.474	25.4997
750	0	-259.604	-810.479	864.872				-184.188	-739.706	469.232	-183.906	-709.132	89.5226	-218.552	-584.783	26.3981	212.42	-804.908	854.44	199.335	-746.297	1048.04	143.681	-863.775	479.124	167.156	-1025.52	110.826	219.515	-936.306	25.5302
751	0	-260.793	-808.402	864.536				-185.939	-738.53	469.192	-184.358	-708.343	89.0247	-218.615	-584.685	26.4307	209.764	-801.881	855.053	196.278	-742.562	1048.28	142.661	-860.342	479.231	167.251	-1024.25	112.863	219.613	-936.22	25.7354
752	0	-262.682	-807.698	864.319				-187.191	-737.283	469.131	-184.622	-707.861	88.7163	-218.575	-584.614	26.417	207.233	-798.53	855.704	193.044	-738.867	1048.48	141.916	-856.661	480.258	167.478	-1022.74	115.051	219.918	-936.05	26.0301
753	0	-264.606	-806.599	865.353				-188.518	-736.436	468.895	-184.746	-707.674	88.4797	-218.683	-584.68	26.4281	204.734	-795.036	856.325	189.961	-735.089	1048.82	141.298	-852.61	480.897	167.769	-1021.06	117.408	220.021	-935.834	26.3751
754	0	-266.524	-805.813	865.167				-190.074	-735.606	468.888	-184.879	-707.495	88.1867	-218.651	-584.657	26.4289	202.317	-791.435	856.849	186.959	-731.27	1049.22	141.15	-848.013	482.801	168.081	-1019.21	120.054	220.213	-935.641	26.719
755	0	-268.915	-803.604	865.978				-191.05	-734.626	468.751	-184.887	-707.479	88.0338	-218.623	-584.618	26.4835	199.964	-787.771	857.338	183.873	-727.45	1049.54	139.106	-841.642	484.588	168.39	-1017.04	123.018	220.278	-935.279	27.0888
756	0	-271.539	-801.08	865.514				-192.376	-733.592	468.683	-184.842	-707.702	87.9745	-218.63	-584.582	26.5098	197.782	-784.002	857.744	180.823	-723.598	1049.88	138.403	-834.228	480.875	168.575	-1014.49	126.23	220.613	-935.117	28.0099
757	0	-273.061	-798.015	864.982				-193.665	-732.774	468.66	-184.678	-707.985	87.9996	-218.626	-584.546	26.5443	195.746	-780.039	858.039	177.933	-719.745	1050.13	138.308	-825.966	482.158	168.381	-1011.19	129.49	221.23	-935.305	28.7881
758	0	-276.041	-794.983	864.89				-194.704	-731.854	468.593	-184.555	-708.277	88.0231	-218.607	-584.595	26.5777	193.299	-776.412	858.191	175.105	-716.033	1050.41	138.463	-817.602	483.395	168.308	-1007.71	133.245	221.381	-935.211	29.0332
759	0	-278.837	-790.983	864.877				-196.053	-730.625	468.54	-184.419	-708.47	88.0132	-218.555	-584.589	26.6084	191.09	-772.853	858.301	172.195	-712.221	1050.53	138.309	-808.929	484.647	168.241	-1003.77	137.449	220.485	-935.034	29.597
760	0	-281.039	-787.122	864.318				-197.225	-729.949	468.331	-184.358	-708.634	87.9827	-218.583	-584.61	26.608	189.132	-769.292	858.387	169.415	-708.665	1050.63	138.332	-800.809	485.743	167.891	-999.258	142.12	220.1	-933.805	31.4845
761	0	-282.891	-784.589	863.438				-198.328	-729.3	468.247	-184.303	-708.75	87.9349	-218.519	-584.563	26.67	186.906	-766.194	858.364	166.677	-705.225	1050.61	138.423	-792.716	486.965	167.336	-993.996	147.154	220.241	-932.199	34.4618
762	0	-284.565	-782.38	863.387				-199.48	-728.699	467.827	-184.241	-708.807	87.8635	-218.526	-584.561	26.6687	185.071	-763.2	858.426	164.031	-701.869	1050.56	138.466	-784.671	487.85	166.608	-988.021	152.64	219.578	-930.763	37.48
763	0	-285.809	-780.105	862.96				-200.592	-728.049	467.708	-184.297	-708.678	87.7041	-218.515	-584.609	26.711	182.843	-760.863	858.466	161.464	-698.676	1050.44	138.548	-776.577	489.036	165.726	-981.38	158.592	219.058	-929.054	40.9998
764	0	-288.114	-778.387	862.565				-201.734	-727.505	467.435	-184.459	-708.445	87.4949	-218.491	-584.587	26.673	181.867	-757.594	858.119	159.12	-695.713	1050.23	138.601	-768.589	490.068	164.679	-973.99	164.909	218.342	-927.103	44.9412
765	0	-289.098	-776.616	862.266				-202.901	-727.43	466.941	-184.621	-708.193	87.2309	-218.545	-584.638	26.6905	180.066	-754.753	858.534	156.806	-692.865	1049.97	139.141	-757.724	492.616	163.588	-966.034	171.484	217.589	-924.833	49.6277
766	0	-290.354	-776.698	862.171				-204.005	-727.884	466.898	-184.807	-707.98	86.9768	-218.538	-584.542	26.6487	179.36	-751.576	858.713	154.677	-690.231	1049.64	139.211	-746.408	495.58	162.386	-957.441	177.944	216.562	-922.045	54.8843
767	0	-292.35	-773.989	861.682				-205.041	-728.265	466.617	-185.019	-707.819	86.7377	-218.591	-584.742	26.6711	180.766	-746.602	859.344	152.506	-687.74	1049.21	139.487	-735.596	498.035	160.871	-947.983	184.341	215.439	-918.943	60.5855
768	0	-294.404	-771.52	861.171				-206.135	-728.886	466.313	-185.24	-707.647	86.4423	-218.613	-584.801	26.6802	179.805	-743.941	859.674	150.739	-685.507	1048.73	139.394	-724.881	501.271	159.514	-938.565	190.66	213.951	-915.068	66.4167
769	0	-295.679	-770.562	861.141				-207.305	-729.281	466.134	-185.681	-707.48	86.2333	-218.7	-584.818	26.619	178.866	-741.579	859.888	149.137	-683.324	1048.13	139.544	-714.735	503.832	157.933	-929.666	196.769	213.086	-909.794	72.9743
770	0	-296.684	-769.935	860.803				-208.204	-730.007	465.647	-185.679	-707.463	85.9687	-218.66	-584.763	26.5918	178.067	-739.111	860.277	147.515	-681.157	1047.47	139.403	-705.188	507.077	155.744	-920.597	202.42	208.233	-900.782	79.3979
771	0	-297.789	-767.765	860.385				-208.915	-730.398	465.372	-185.878	-707.472	85.8338	-218.784	-585.019	26.624	177.185	-736.791	860.755	146.168	-679.136	1046.84	138.911	-695.66	510.643	153.571	-911.601	207.741	208.573	-895.337	84.1343
772	0	-299.71	-766.825	860.212				-209.757	-730.95	465.114	-186.063	-707.411	85.6351	-218.764	-584.993	26.5623	176.236	-734.684	861.276	144.981	-677.086	1046.14	138.516	-686.865	513.487	151.526	-904.097	212.551	207.479	-886.203	88.3308
773	0	-300.66	-766.374	859.858				-210.55	-731.274	464.843	-186.227	-707.379	85.5017	-218.793	-585.117	26.5608	174.978	-732.853	861.992	143.908	-675.101	1045.43	138.354	-678.945	514.988	149.532	-895.281	216.084	204.389	-875.05	92.0555
774	0	-301.204	-766.474	859.714				-211.19	-731.493	464.755	-186.301	-707.454	85.4707	-218.812	-585.092	26.542	173.922	-731.24	862.938	142.808	-672.93	1044.86	138.117	-670.943	519.144	147.542	-885.612	218.127	202.283	-862.775	94.438
775	0	-301.686	-766.546	859.661				-211.681	-731.736	464.573	-186.292	-707.602	85.4766	-218.82	-585.019	26.4738	173.276	-729.398	863.86	141.943	-670.846	1044.37	138.029	-664.076	521.202	145.946	-875.134	218.813	198.939	-849.869	95.0214
776	0	-302.74	-766.241	859.48				-212.127	-731.967	464.427	-186.315	-707.785	85.4895	-218.923	-585.237	26.5325	172.664	-728.024	863.879	140.976	-668.512	1043.8	137.775	-656.679	524.247	144.533	-864.062	218.422	195.92	-836.385	94.6557
777	0	-303.516	-765.236	859.245				-212.586	-731.999	464.375	-186.31	-707.916	85.4877	-218.893	-585.16	26.5016	176.517	-723.299	865.982	140.237	-666.183	1043.42	138.114	-650.4	526.339	143.059	-852.885	217.203	192.516	-822.285	93.7239
778	0	-304.409	-764.082	859.082				-212.979	-731.845	464.402	-186.341	-707.966	85.5005	-218.946	-585.164	26.4669	175.997	-720.98	867.015	139.422	-663.76	1043.08	137.532	-643.711	527.659	141.559	-841.372	215.016	189.902	-807.345	92.0609
779	0	-304.704	-763.66	859.143				-212.886	-732.66	464.652	-186.369	-708.005	85.4637	-218.987	-585.283	26.5023	175.469	-718.927	867.934	138.613	-661.112	1042.83	136.805	-636.752	530.743	140.253	-829.408	211.821	187.348	-790.959	89.6143
780	0	-305.164	-763.1	858.945				-212.958	-733.338	464.642	-186.413	-708.024	85.4639	-218.966	-585.318	26.4844	175.169	-717.077	868.75	137.909	-658.592	1042.74	139.88	-632.739	532.187	139.181	-816.782	207.727	186.172	-774.549	86.844
781	0	-304.802	-763.753	859.151				-213.463	-732.299	464.394	-186.436	-708.084	85.4349	-218.982	-585.363	26.463	174.429	-715.471	869.695	137.302	-656.047	1042.64	138.186	-626.917	532.19	138.335	-803.742	202.99	185.457	-757.4	83.6768
782	0	-305.014	-762.523	859.111				-213.628	-731.321	464.522	-186.426	-708.11	85.4441	-218.981	-585.25	26.4255	174.637	-714.077	869.907	136.749	-653.63	1042.63	139.832	-622.867	532.862	137.769	-790.241	197.581	185.298	-739.248	80.1492
783	0	-305.109	-761.696	859				-213.677	-730.745	464.579	-186.463	-708.144	85.4519	-219.013	-585.199	26.4254	174.33	-712.879	870.402	136.29	-651.29	1042.69	140.188	-618.929	533.407	137.643	-776.313	191.628	185.318	-720.567	76.3558
784	0	-304.94	-760.909	859.023				-213.645	-730.344	464.663	-186.462	-708.148	85.4532	-218.898	-585.426	26.4647	172.746	-707.455	870.451	135.97	-648.935	1042.71	138.759	-614.182	533.519	137.87	-762.043	185.21	187.116	-702.716	72.9361
785	0	-304.615	-759.669	859.04				-213.417	-729.95	464.604	-186.464	-708.132	85.4471	-219.038	-585.328	26.4164	172.05	-705.05	870.808	135.765	-646.718	1042.87	139.036	-610.39	532.695	138.47	-747.281	178.456	188.451	-683.287	68.91
786	0	-304.359	-758.426	859.078				-213.258	-729.552	464.566	-186.449	-708.067	85.474	-219.061	-585.307	26.405	172.244	-703.565	871.043	135.755	-644.491	1042.95	139.114	-607.175	532.405	139.444	-732.433	171.6	189.264	-664.187	64.9068
787	0	-303.906	-756.788	859.121				-213.025	-728.999	464.564	-186.416	-708.015	85.4613	-219.042	-585.317	26.4242	172.664	-702.132	871.124	135.852	-642.355	1042.94	138.684	-604.107	531.164	140.729	-717.368	164.688	190.775	-644.504	61.6244
788	0	-303.321	-755.082	859.162				-212.247	-729.226	464	-186.422	-708.002	85.4555	-218.931	-585.564	26.4751	172.991	-700.626	871.388	136.129	-640.297	1042.94	139.021	-601.425	530.32	142.429	-702.35	157.986	193.179	-624.837	58.16
789	0	-302.621	-753.296	859.196				-212.202	-727.905	464.528	-186.38	-707.979	85.4529	-219.023	-585.413	26.4393	173.506	-698.879	871.49	136.645	-638.248	1042.85	139.281	-599.178	529.435	144.342	-687.492	151.508	195.235	-605.757	55.4032
790	0	-301.818	-751.56	859.118				-211.943	-726.56	464.675	-186.356	-707.918	85.4818	-219.04	-585.356	26.4565	174.192	-697.003	871.467	137.303	-636.297	1042.67	139.194	-597.278	527.724	146.533	-672.754	145.291	198.609	-585.724	53.4946
791	0	-300.854	-749.732	859.2				-211.567	-725.796	464.775	-186.324	-707.88	85.4741	-218.987	-585.393	26.4748	174.994	-695.257	871.418	137.994	-634.274	1042.35	139.782	-595.646	526.14	149.019	-658.309	139.589	200.991	-567.491	51.5097
792	0	-299.965	-747.723	859.381				-211.186	-725.037	464.973	-186.27	-707.879	85.5317	-219.017	-585.352	26.4681	176.046	-693.603	871.357	138.98	-632.349	1042.05	139.569	-593.912	524.25	151.652	-644.289	134.162	203.244	-550.097	49.6822
793	0	-299.302	-744.805	859.397				-210.709	-724.04	465.082	-186.213	-707.889	85.5434	-219.012	-585.337	26.4656	177.273	-692.086	871.187	139.839	-630.26	1041.61	140.151	-592.63	522.594	154.302	-630.7	129.186	203.443	-534.784	47.1168
794	0	-298.576	-742.257	859.355				-210.168	-723.415	465.134	-186.074	-707.991	85.6529	-219.037	-585.282	26.4606	178.78	-690.641	870.916	140.961	-628.18	1041.15	140.252	-591.46	520.601	157.039	-617.822	124.602	209.862	-518.738	48.009
795	0	-297.707	-739.541	859.394				-209.422	-722.664	465.196	-185.909	-708.232	85.7682	-219.047	-585.291	26.4636	179.75	-688.818	870.568	142.217	-626.071	1040.75	140.147	-590.221	518.571	159.704	-605.511	120.419	210.592	-502.347	46.2704
796	0	-297.101	-736.841	859.55				-208.621	-721.935	465.37	-185.715	-708.454	85.9244	-219.018	-585.281	26.4864	181.003	-686.98	870.139	143.442	-623.703	1040.25	140.5	-589.791	516.573	162.303	-594.177	116.561	212.547	-488.541	45.2951
797	0	-296.153	-734.043	859.591				-208.045	-720.723	465.52	-185.515	-708.555	86.0887	-219.027	-585.362	26.5233	182.124	-684.99	869.595	145.052	-621.531	1039.74	140.703	-590.406	514.444	164.797	-583.799	113.103	214.682	-476.182	44.7314
798	0	-294.864	-732.066	859.982				-207.403	-719.456	465.682	-185.28	-708.772	86.2574	-219.062	-585.345	26.5337	183.889	-683.501	868.756	146.389	-618.803	1039.13	140.366	-589.475	512.171	166.978	-574.635	109.939	216.704	-465.493	44.1633
799	0	-293.316	-730.728	860.48				-206.437	-718.165	466	-185.068	-708.894	86.4288	-219.078	-585.293	26.494	184.47	-681.176	868.29	147.98	-616.117	1038.74	139.833	-589.06	509.766	168.954	-566.33	107.109	218.802	-456.058	44.2475
800	0	-291.124	-730.364	861.012				-205.544	-717.04	466.402	-184.833	-709.086	86.5881	-219.074	-585.285	26.4393	185.278	-678.614	866.878	149.688	-613.32	1038.35	139.824	-589.236	507.281	170.333	-559.614	104.488	219.595	-447.273	43.7908
801	0	-288.9	-730.142	861.761				-204.674	-716.267	466.54	-184.664	-709.16	86.7332	-219.062	-585.341	26.4777	186.947	-676.739	865.815	151.275	-610.152	1038.01	143.835	-593.133	505.742	171.217	-554.032	102.573	220.328	-441.915	43.0399
802	0	-287.824	-726.928	861.733				-203.576	-714.996	466.709	-184.546	-709.185	86.8616	-219.094	-585.321	26.4902	187.894	-674.112	864.545	153.301	-607.022	1037.79	138.764	-589.831	502.597	170.485	-548.979	101.261	221.028	-439.208	42.195
803	0	-286.754	-723.371	862.063				-202.483	-713.382	467.235	-184.333	-709.244	87.0649	-219.183	-585.341	26.4646	188.777	-671.388	862.968	155.194	-603.581	1037.62	138.429	-589.74	500.503	169.445	-547.513	99.746	221.068	-438.411	40.5152
804	0	-284.401	-722.557	862.814				-201.426	-712.115	467.544	-184.114	-709.404	87.3557	-219.147	-585.229	26.4496	190.443	-668.509	861.17	157.221	-600.119	1037.47	138.434	-590.108	499.211	167.887	-548.445	98.4955	220.324	-438.087	37.9324
805	0	-281.391	-722.475	863.691				-199.712	-711.58	467.979	-183.973	-709.435	87.5844	-219.17	-585.209	26.4226	192.079	-665.638	860.429	159.336	-596.599	1037.28	137.807	-589.659	498.032	167.348	-548.63	97.9729	219.395	-437.323	36.5152
806	0	-278.941	-721.068	864.368				-198.744	-709.518	468.144	-183.895	-709.372	87.8224	-219.251	-585.266	26.4192	193.888	-662.228	859.573	161.545	-593.041	1037.12	137.291	-588.305	497.59	167.542	-547.239	97.6081	218.902	-436.973	36.333
807	0	-276.551	-719.227	865.139				-197.325	-707.309	468.563	-183.821	-709.186	87.9591	-219.153	-585.183	26.4257	196.799	-659.072	858.857	163.881	-589.532	1037.1	137.496	-586.778	498.034	167.804	-546.341	97.5185	218.943	-436.652	35.4925
808	0	-274.319	-716.469	865.592				-195.929	-705.4	468.959	-183.767	-708.703	87.9884	-219.193	-585.165	26.4212	198.594	-655.319	859.542	166.108	-585.926	1037.03	137.405	-584.497	498.145	168.277	-545.679	97.5442	218.92	-436.517	33.8676
809	0	-272.155	-713.29	866.322				-194.213	-703.669	469.433	-183.77	-708.084	88.011	-219.165	-585.135	26.3782	200.819	-651.723	859.75	168.667	-582.52	1037.11	138.874	-582.334	498.902	168.841	-544.939	97.5023	219.028	-436.347	33.0485
810	0	-269.719	-711.328	866.858				-192.224	-703.155	469.714	-183.695	-707.764	88.1631	-219.24	-585.224	26.3687	202.94	-647.699	861.14	171.196	-579.139	1037.29	140.494	-580.103	499.271	169.457	-544.188	97.3554	219.02	-436.066	32.3671
811	0	-268.27	-706.476	866.978				-191.142	-701.132	469.939	-183.44	-707.9	88.5532	-219.161	-585.163	26.3657	202.405	-642.963	861.347	173.574	-575.549	1037.56	144.255	-580.427	500.047	169.96	-543.356	97.2332	218.873	-435.479	31.951
812	0	-266.648	-701.786	867.059				-189.514	-698.747	470.356	-182.993	-708.421	89.0616	-219.171	-585.242	26.3094	204.193	-638.798	862.815	176.141	-572.369	1038.06	145.685	-575.598	500.215	170.79	-543.294	97.1452	219.061	-435.685	31.5946
813	0	-264.531	-698.11	867.348				-187.787	-696.799	470.778	-182.623	-708.914	89.5859	-219.154	-585.239	26.3104	206.326	-635.102	863.502	178.867	-569.097	1038.57	147.205	-572.183	500.186	170.758	-542.41	96.9721	219.209	-435.566	31.3916
814	0	-261.967	-695.198	867.544				-186.06	-694.913	471.12	-182.278	-709.292	89.9728	-219.15	-585.344	26.2871	209.15	-631.908	864.696	181.569	-565.999	1039.12	150.542	-572.438	500.332	171.721	-542.533	96.84	219.389	-435.298	31.2398
815	0	-258.232	-694.652	868.384				-184.205	-693.238	471.495	-181.96	-709.512	90.3946	-219.13	-585.548	26.3227	212.119	-628.636	865.748	184.37	-562.757	1039.8	150.646	-568.086	499.903	171.943	-541.86	96.6283	219.417	-435.024	31.0197
816	0	-254.474	-694.258	869.019				-182.24	-691.186	471.861	-181.802	-709.292	90.727	-219.057	-585.609	26.3691	214.926	-624.873	866.361	187.223	-559.588	1040.48	152.747	-567.866	499.557	172.019	-541.192	96.4348	219.209	-434.784	30.6364
817	0	-250.722	-693.053	869.673				-180.285	-689.48	472.137	-181.79	-708.564	90.8581	-218.987	-585.6	26.3698	217.779	-620.895	866.834	190.103	-556.445	1041.18	152.524	-564.017	499.072	172.114	-540.727	96.2273	219.157	-434.667	30.4967
818	0	-248.327	-689.162	869.975				-178.449	-687.043	472.623	-181.821	-707.602	90.855	-218.879	-585.531	26.3805	221.129	-617.331	867.34	193.126	-553.235	1041.86	152.932	-561.421	498.68	172.18	-540.29	96.0579	219.2	-434.42	30.5097
819	0	-245.634	-685.492	870.179				-176.314	-684.827	473.011	-181.609	-707.323	91.1555	-218.798	-585.74	26.413	225.159	-614.086	867.414	196.295	-550.065	1042.46	153.817	-559.745	498.441	172.194	-539.884	95.9372	218.982	-434.286	30.3893
820	0	-241.686	-684.448	870.955				-174.562	-682.447	473.505	-181.163	-707.557	91.7995	-218.676	-585.69	26.4267	228.314	-610.253	868.17	199.611	-546.798	1043.17	154.996	-558.071	498.474	172.227	-539.477	95.7373	219.003	-434.154	30.44
821	0	-237.796	-683.199	871.722				-172.641	-680.396	473.911	-180.526	-708.299	92.7151	-218.547	-585.638	26.4547	230.964	-606.364	867.982	202.927	-543.447	1043.82	156.035	-556.097	498.527	172.254	-539.113	95.6207	219.34	-434.052	30.5424
822	0	-234.206	-680.986	872.268				-170.819	-678.244	474.271	-180.042	-708.663	93.3442	-218.441	-585.637	26.4922	233.827	-602.3	868.114	206.183	-540.091	1044.47	157.405	-554.164	499.149	172.303	-538.794	95.4875	219.357	-433.94	30.5314
823	0	-231.322	-677.123	872.707				-169.198	-675.782	474.807	-180.016	-707.979	93.7246	-218.409	-585.696	26.5072	238.211	-604.376	869.032	209.338	-536.667	1045.32	160.692	-555.292	498.831	172.364	-538.493	95.3372	219.287	-433.798	30.4491
824	0	-228.305	-673.666	873.046				-167.513	-673.663	475.294	-180.198	-706.862	93.9982	-218.303	-585.706	26.5424	241.092	-600.576	869.541	212.514	-533.349	1046.05	160.808	-550.427	498.739	172.461	-538.206	95.2165	219.351	-433.715	30.4154
825	0	-225.577	-669.925	873.51				-166.117	-671.261	475.906	-180.137	-706.363	94.5052	-218.258	-585.753	26.5767	243.471	-596.872	869.774	215.679	-530.028	1046.79	161.414	-545.726	498.072	172.487	-537.994	95.0688	219.336	-433.588	30.3691
826	0	-222.725	-666.193	874.021				-164.597	-668.867	476.566	-179.751	-706.107	95.3553	-218.188	-585.722	26.6016	246.156	-593.411	870.223	218.795	-526.759	1047.55	165.757	-552.581	499.347	172.572	-537.771	94.8935	219.384	-433.46	30.353
827	0	-220.279	-661.878	874.271				-163.484	-665.89	476.963	-179.771	-705.268	95.943	-218.138	-585.747	26.5646	248.619	-590.381	870.391	221.866	-523.612	1048.45	167.764	-549.615	499.464	172.703	-537.643	94.7705	219.417	-433.391	30.327
828	0	-222.839	-657.086	875.293				-162.057	-663.978	478.102	-179.477	-705.493	97.2719	-218.125	-585.855	26.5363	251.209	-587.353	870.634	224.757	-520.67	1049.27	169.061	-548.18	499.022	172.835	-537.604	94.6744	219.458	-433.297	30.284
829	0	-220.015	-653.849	876.183				-160.435	-662.25	479.195	-178.989	-705.902	98.5555	-218.199	-585.911	26.4943	253.728	-584.461	871.03	227.595	-517.877	1049.97	170.423	-546.845	498.942	172.925	-537.514	94.565	219.565	-433.193	30.2477
830	0	-218.039	-649.79	876.497				-159.662	-659.699	479.711	-179.349	-705.488	99.2615	-218.21	-586.048	26.5188	256.136	-581.624	871.35	230.249	-515.154	1050.8	170.239	-543.1	498.777	172.992	-537.407	94.4524	219.295	-433.117	30.1391
831	0	-213.047	-655.331	878.369				-158.536	-657.196	480.775	-178.877	-705.253	100.428	-218.234	-586.203	26.4587	258.629	-578.982	871.797	232.973	-512.639	1051.56	171.588	-543.399	499.444	173.032	-537.315	94.3374	219.284	-433.107	30.1002
832	0	-205.123	-656.582	881.371				-157.264	-654.756	482.081	-178.259	-705.08	101.836	-218.294	-586.217	26.3961	260.684	-576.607	872.128	235.594	-510.241	1052.35	174.377	-544.041	498.97	173.099	-537.233	94.2439	219.464	-433.155	30.1897
833	0	-206.054	-647.85	881.767				-156.361	-651.489	483.387	-178.009	-704.082	103.244	-218.526	-585.57	26.7358	263.911	-573.873	873.039	238.104	-508.022	1053.28	175.68	-543.462	499.078	173.137	-537.18	94.1873	219.32	-433.037	30.0688
834	0	-206.877	-639.177	882.053				-155.349	-648.283	484.583	-177.651	-703.144	104.542	-218.94	-584.855	26.8296	266.227	-571.682	873.166	240.703	-505.869	1054.1	174.921	-540.204	499.002	173.148	-537.121	94.1035	219.302	-432.989	30.0436
835	0	-204.297	-638.245	883.588				-154.469	-644.977	486.11	-177.425	-702.105	106.171	-219.187	-584.601	26.8431	268.454	-569.535	874.035	243.309	-503.736	1054.88	175.588	-539.223	498.974	173.21	-537.198	94.0089	219.47	-433.066	30.153
836	0	-201.995	-637.304	884.99				-153.868	-641.661	487.502	-177.478	-701.058	107.666	-219.028	-585.246	26.5738	269.76	-567.651	874.24	245.981	-501.807	1055.8	176.79	-539.428	499.133	173.214	-537.199	93.9558	219.29	-432.992	30.0582
837	0	-200.825	-632.649	886.614				-152.933	-637.956	488.9	-177.196	-699.62	109.166	-218.76	-586.432	26.2487	271.64	-565.779	874.702	248.562	-499.887	1056.57	177.603	-539.179	499.354	173.223	-537.191	93.8702	219.28	-433.018	30.0621
838	0	-200.352	-628.392	888.114				-152.696	-634.648	490.173	-177.613	-698.58	110.541	-218.497	-587.55	25.9717	274.074	-563.93	875.112	251.128	-498.043	1057.34	179.007	-540.794	499.618	173.228	-537.218	93.8078	219.436	-433.065	30.1787
839	0	-199.488	-624.253	890.014				-152.068	-631.459	491.846	-176.763	-697.997	112.327	-218.263	-588.346	25.7578	275.287	-562.369	875.311	253.676	-496.232	1058.1	180.802	-542.529	500.282	173.295	-537.273	93.7384	219.288	-432.988	30.0851
840	0	-195.361	-627.078	892.507				-151.621	-628.079	493.188	-176.209	-696.128	113.737	-218.12	-588.747	25.7019	277.411	-560.496	875.944	256.213	-494.427	1058.74	181.833	-543.166	500.475	173.313	-537.31	93.6756	219.25	-433.004	30.0425
841	0	-191.365	-629.561	895.488				-151.128	-624.182	494.747	-175.372	-694.584	115.431	-218.108	-588.688	25.8107	278.595	-559.039	876.021	258.68	-492.707	1059.58	182.909	-543.286	500.887	173.349	-537.337	93.5803	219.291	-432.995	30.0166
842	0	-188.798	-630.574	897.706				-151.336	-619.941	496.384	-174.327	-693.5	117.263	-218.238	-588.24	25.9136	279.832	-557.507	876.278	260.971	-490.927	1060.31	182.709	-541.226	500.91	173.351	-537.431	93.5387	219.308	-432.982	30.0036
843	0	-188.858	-624.774	899.164				-150.952	-615.656	498.04	-173.422	-692.083	118.988	-218.37	-587.492	26.1836	281.231	-556.058	876.659	263.215	-489.19	1061.07	185.273	-544.531	501.186	173.4	-537.435	93.4509	219.468	-432.907	30.0165
844	0	-189.16	-619.036	900.441				-150.809	-611.434	499.516	-173.233	-688.822	120.072	-218.463	-586.86	26.4485	282.959	-554.44	876.978	265.21	-487.407	1061.95	185.575	-544.47	502.673	173.437	-537.487	93.3967	219.363	-432.954	29.9791
845	0	-189.094	-613.961	902.009				-150.943	-606.96	501.161	-172.857	-686.379	121.56	-218.577	-586.122	26.6432	283.763	-553.082	877.348	267.345	-485.702	1062.77	187.335	-545.58	502.37	173.455	-537.602	93.3303	219.523	-433.024	30.0826
846	0	-188.605	-609.617	903.397				-150.654	-603.217	502.625	-172.429	-684.288	123.211	-219.836	-588.626	26.453	285.036	-551.53	877.695	269.229	-484.001	1063.53	187.996	-545.69	502.823	173.48	-537.687	93.2488	219.533	-432.891	29.9753
847	0	-187.086	-609.547	904.917				-151.03	-598.007	504.002	-171.773	-682.604	124.991	-219.553	-588.547	26.8693	286.244	-550.283	878.041	270.949	-482.374	1064.29	187.677	-544.436	502.831	173.534	-537.744	93.1781	219.774	-432.95	30.1404
848	0	-186.242	-607.055	907.114				-151.321	-592.552	505.535	-171.537	-680.37	126.946	-217.751	-590.321	27.9491	287.563	-548.831	878.714	272.759	-480.729	1065	189.721	-546.977	503.294	173.587	-537.941	92.9981	219.635	-432.894	29.9609
849	0	-185.596	-604.082	908.651				-151.675	-587.524	507.094	-171.546	-677.913	128.763	-218.677	-587.155	28.0848	288.468	-547.445	879.169	274.48	-479.16	1065.68	189.71	-546.127	503.467	173.594	-538.031	92.9324	219.545	-432.928	29.8959
850	0	-184.439	-600.638	909.638				-151.858	-582.602	508.408	-171.781	-674.971	130.491	-218.978	-585.065	28.4175	290.597	-545.742	880.103	276.021	-477.593	1066.22	190.525	-546.294	503.691	173.65	-538.093	92.8235	219.582	-432.933	29.8398
851	0	-183.225	-600.027	911.461				-152.135	-577.551	509.778	-172.211	-671.86	132.227	-219.34	-582.485	28.7809	291.714	-544.431	880.262	277.744	-476.131	1066.88	191.378	-546.917	503.877	173.698	-538.145	92.7313	219.674	-432.881	29.9131
852	0	-182.387	-597.851	913.05				-152.506	-572.276	511.358	-173.056	-668.098	133.892	-220.051	-579.145	29.258	292.548	-543.113	880.593	279.172	-474.733	1067.39	193.613	-549.982	504.484	173.721	-538.231	92.6719	219.8	-432.982	29.9038
853	0	-181.712	-595.079	914.402				-152.798	-567.467	512.672	-174.161	-663.807	135.289	-221.072	-575.264	29.8921	293.756	-541.943	880.837	280.656	-473.384	1067.84	193.423	-548.633	504.499	173.747	-538.316	92.613	220.011	-433.036	30.0372
854	0	-181.106	-592.07	915.349				-153.218	-562.543	513.747	-175.649	-658.825	136.498	-222.376	-570.627	30.629	295.119	-540.66	881.174	282.299	-472.085	1068.21	195.11	-550.673	504.934	173.769	-538.322	92.5511	219.972	-433.035	29.9593
855	0	-180.198	-587.994	916.741				-153.61	-558.121	514.726	-177.467	-653.002	137.396	-224.007	-565.117	31.424	296.258	-539.557	881.176	283.734	-470.801	1068.48	196.179	-551.443	505.008	173.791	-538.36	92.4933	219.992	-433.046	29.9196
856	0	-179.546	-586.119	917.177				-154.124	-553.46	515.684	-179.488	-647.106	138.185	-225.903	-558.792	32.0809	297.277	-538.417	881.372	285.302	-469.62	1068.82	195.637	-549.12	504.97	173.775	-538.393	92.4234	220.042	-433.034	29.9047
857	0	-178.548	-584.197	918.129				-154.829	-548.867	517.277	-181.716	-640.265	139.069	-228.043	-551.871	32.6314	298.407	-537.34	881.448	286.734	-468.458	1069.02	196.093	-548.645	504.835	173.78	-538.418	92.3954	220.092	-433.051	29.946
858	0	-177.552	-582.825	919.089				-155.636	-544.472	518.308	-184.461	-632.603	139.141	-230.371	-543.638	33.1102	299.445	-536.316	881.427	288.299	-467.281	1069.18	196.57	-548.478	504.918	173.784	-538.412	92.3139	220.104	-433.046	29.9155
859	0	-175.799	-579.513	920.162				-156.202	-540.398	519.126	-187.026	-624.566	139.606	-232.921	-534.893	33.7589	300.532	-535.262	881.422	289.68	-466.159	1069.35	196.995	-548.268	504.841	173.747	-538.421	92.2899	220.138	-433.108	29.9448
860	0	-175.594	-575.997	921.141				-156.33	-536.294	520.011	-189.941	-615.642	139.926	-235.457	-525.323	34.3329	300.899	-534.203	881.623	291.194	-465.058	1069.45	197.598	-548.121	504.856	173.721	-538.438	92.2621	220.153	-433.125	29.9342
861	0	-174.961	-573.331	920.879				-156.776	-532.898	520.83	-193.187	-605.958	140.001	-238.114	-515.282	34.9074	302.191	-533.166	881.226	292.496	-464.043	1069.58	198.118	-547.95	505.02	173.672	-538.413	92.223	220.178	-433.105	29.9263
862	0	-174.544	-570.69	921.984				-157.457	-528.528	521.835	-196.562	-595.722	140.166	-240.611	-504.772	35.3694	303.028	-532.01	881.163	293.926	-462.942	1069.71	198.18	-546.758	504.984	173.623	-538.394	92.2155	220.185	-433.13	29.9328
863	0	-173.649	-569.784	922.48				-158.026	-523.924	522.787	-199.952	-584.956	140.12	-243.379	-493.659	36.0733	303.945	-530.791	881.023	295.173	-461.838	1069.81	198.357	-545.544	505.475	173.547	-538.326	92.1643	220.193	-433.146	29.9229
864	0	-172.41	-567.932	923.159				-158.611	-519.346	523.748	-203.284	-574.282	140.429	-245.781	-482.192	36.6572	305.215	-529.454	880.43	296.504	-460.759	1069.88	198.656	-544.536	505.12	173.467	-538.267	92.1379	220.185	-433.143	29.916
865	0	-171.822	-566.677	923.751				-159.16	-514.651	524.595	-206.191	-563.72	140.936	-247.318	-471.738	37.8392	306.214	-527.581	880.912	297.713	-459.72	1069.95	199.176	-544.081	505.16	173.377	-538.212	92.1248	220.195	-433.149	29.9104
866	0	-170.946	-563.747	924.056				-159.712	-510.068	525.432	-208.861	-552.781	141.337	-250.298	-457.524	39.4647	306.807	-525.804	880.559	298.778	-458.61	1069.91	198.763	-541.24	504.518	173.351	-538.196	92.1746	220.248	-433.108	29.9108
867	0	-170.004	-562.095	924.067				-160.17	-505.116	526.253	-211.311	-541.979	141.965	-251.104	-442.279	41.7017	306.75	-524.041	880.201	299.912	-457.601	1069.9	198.444	-538.031	503.859	173.269	-538.108	92.1473	220.208	-433.161	29.8929
868	0	-169.655	-559.553	925.103				-160.749	-499.931	527.219	-213.402	-531.085	142.725	-253.108	-428.136	44.3712	307.287	-522.237	879.87	300.764	-456.511	1069.78	198.596	-536.734	503.723	173.162	-537.992	92.1734	220.191	-433.133	29.8737
869	0	-169.197	-556.766	924.842				-161.179	-494.864	528.139	-215.386	-520.669	143.557	-255.463	-414.243	47.4058	307.518	-520.657	879.451	301.832	-455.361	1069.64	198.492	-535.124	504.112	173.066	-537.957	92.1845	220.225	-433.101	29.9015
870	0	-169.434	-554.531	925.541				-161.362	-489.969	528.925	-216.174	-511.002	145.47	-256.812	-401.781	50.061	305.833	-519.261	878.707	302.72	-454.214	1069.57	198.689	-534.277	503.978	172.903	-537.859	92.2067	220.203	-433.09	29.8815
871	0	-169.128	-552.855	925.759				-161.945	-484.092	529.991	-217.72	-500.464	146.535	-258.291	-390.177	52.6075	306.064	-517.393	878.217	303.567	-453	1069.37	199.453	-533.323	504.139	172.669	-537.654	92.1891	220.152	-433.1	29.8772
872	0	-168.752	-550.737	926.232				-162.313	-478.342	530.929	-219.155	-489.861	147.551	-259.753	-378.848	55.2895	306.542	-515.42	877.791	304.42	-451.655	1069.24	198.639	-531.349	503.484	172.546	-537.494	92.1516	220.117	-433.093	29.8909
873	0	-168.457	-549.083	926.652				-162.608	-472.608	531.883	-220.194	-479.323	148.759	-261.413	-367.36	57.8646	306.675	-513.47	877.363	305.046	-450.315	1069.1	198.28	-529.037	503.05	172.347	-537.363	92.1283	220.147	-433.08	29.9183
874	0	-168.003	-547.645	926.619				-162.822	-466.617	532.933	-220.952	-469.612	149.942	-263.088	-355.702	60.464	307.003	-511.45	876.928	305.655	-448.868	1068.98	197.85	-526.754	502.574	172.237	-537.252	92.1613	220.078	-433.089	29.9143
875	0	-167.722	-545.183	927.104				-163.055	-460.557	533.981	-221.266	-460.33	151.212	-264.738	-344.451	63.046	307.224	-509.218	876.511	306.244	-447.348	1068.79	197.169	-523.262	501.985	172.11	-537.165	92.2011	220.088	-433.083	29.9215
876	0	-166.981	-542.354	927.512				-163.257	-454.246	534.968	-221.378	-451.518	152.672	-266.408	-336.99	64.8457	307.393	-507.097	876.099	306.688	-445.866	1068.79	197.465	-523.198	502.136	171.988	-537.055	92.2304	219.941	-433.062	29.8029
877	0	-167.182	-540.914	927.869				-163.282	-448.295	536.015	-221.193	-442.913	153.876	-267.46	-328.756	67.2444	307.409	-504.888	875.673	307.099	-444.293	1068.71	197.938	-523.494	502.346	171.887	-536.868	92.2264	219.938	-433.051	29.8198
878	0	-166.846	-538.421	928.321				-163.456	-442.168	537.151	-221.382	-433.05	154.425	-268.221	-320.357	69.3217	307.61	-502.766	875.288	307.42	-442.678	1068.61	197.591	-520.423	502.062	171.787	-536.748	92.2351	219.783	-432.99	29.724
879	0	-166.485	-535.714	928.14				-163.581	-436.114	538.129	-221.166	-423.362	155.39	-268.292	-310.468	71.9802	307.463	-500.665	874.884	307.711	-441.068	1068.43	197.905	-520.394	502.064	171.736	-536.594	92.2488	219.895	-433.015	29.822
880	0	-167.052	-534.044	928.456				-163.692	-430.001	539.243	-221.055	-413.717	155.988	-268.511	-301.403	74.0998	307.321	-498.54	874.462	308.001	-439.528	1068.38	198.233	-517.854	501.838	171.545	-536.32	92.3126	219.835	-432.975	29.787
881	0	-166.7	-531.055	929.009				-163.706	-423.988	540.229	-220.969	-404.194	156.434	-267.977	-293.01	75.7544	307.322	-496.488	874.073	308.202	-437.997	1068.28	197.291	-515.199	501.359	171.458	-536.146	92.3215	219.806	-432.923	29.7794
882	0	-167.458	-528.841	928.757				-163.538	-418.171	541.195	-219.636	-397.686	158.111	-267.605	-284.525	77.4167	307.195	-494.377	873.751	308.38	-436.509	1068.15	197.119	-514.231	501.739	171.365	-536.021	92.3436	219.862	-432.964	29.8551
883	0	-166.845	-526.698	928.633				-163.413	-412.088	542.339	-218.371	-390.846	159.401	-266.766	-276.475	78.8341	306.941	-492.337	873.359	308.583	-435.033	1067.95	196.948	-511.317	501.069	171.279	-535.766	92.3744	219.963	-432.98	29.9889
884	0	-167.207	-525.225	929.611				-163.967	-404.899	544.035	-217.187	-383.784	160.736	-265.822	-268.279	80.1902	306.651	-490.261	873.013	308.786	-433.599	1067.92	196.719	-508.979	500.574	171.198	-535.612	92.4184	219.775	-432.862	29.7877
885	0	-166.49	-523.351	929.556				-163.36	-399.796	544.499	-215.963	-376.702	161.956	-264.428	-260.26	81.6767	307.089	-488.06	872.767	308.96	-432.209	1067.76	196.749	-507.18	500.307	171.147	-535.423	92.4341	219.904	-432.893	29.942
886	0	-166.496	-519.727	930.146				-162.839	-394.915	545.277	-215.652	-368.165	162.391	-263.198	-252.191	82.8641	306.302	-486.093	872.317	309.154	-430.849	1067.48	196.538	-504.944	499.899	171.075	-535.228	92.5214	219.757	-432.73	29.7696
887	0	-167.422	-516.398	930.229				-162.582	-389.753	546.246	-214.703	-360.283	163.462	-261.441	-244.546	83.9848	306.066	-484.034	871.941	309.317	-429.412	1067.2	197.125	-503.023	499.547	171.008	-535.036	92.5504	219.943	-432.738	29.9296
888	0	-167.104	-513.86	930.048				-162.455	-384.249	547.102	-213.854	-352.511	163.981	-259.563	-236.323	84.7142	305.83	-482.111	871.632	309.517	-428.116	1066.94	196.563	-500.591	499.7	170.964	-534.843	92.6245	219.974	-432.681	29.9189
889	0	-167.723	-511.624	930.858				-161.861	-379.1	547.777	-212.608	-345.756	164.623	-257.692	-228.602	85.3076	305.547	-480.34	871.206	309.658	-426.852	1066.75	195.819	-498.167	499.379	170.858	-534.613	92.6985	219.916	-432.555	29.7852
890	0	-166.916	-510.198	930.939				-161.467	-374.357	548.381	-211.434	-338.977	165.45	-254.269	-219.531	86.6431	305.357	-479.078	870.922	309.945	-425.362	1066.43	196.735	-496.186	499.122	170.802	-534.398	92.7732	220.061	-432.523	29.9027
891	0	-168.233	-506.791	931.658				-161.041	-370.034	548.893	-210.327	-332.574	165.967	-251.866	-210.95	87.1774	305.171	-478.088	870.521	310.009	-424.178	1066.19	195.762	-493.418	497.905	170.635	-534.047	92.9695	220.029	-432.501	29.9276
892	0	-168.537	-503.237	931.125				-160.428	-365.818	549.263	-208.877	-327.271	166.879	-249.543	-203.298	87.705	304.929	-476.775	870.004	310.201	-423.02	1065.87	195.31	-490.936	497.706	170.593	-533.891	93.2072	220.045	-432.449	29.9095
893	0	-168.806	-500.954	931.133				-159.813	-361.503	549.615	-207.424	-321.869	167.774	-246.742	-196.62	87.7154	304.415	-474.619	869.604	310.363	-421.798	1065.48	195.088	-488.966	497.232	170.546	-533.783	93.3851	220.185	-432.367	29.9872
894	0	-169.507	-498.983	930.868				-159.331	-357.116	549.772	-207.829	-311.899	166.682	-244.171	-190.496	88.1021	302.492	-467.757	868.883	310.46	-420.568	1064.96	194.655	-486.423	496.694	170.47	-533.602	93.5653	220.234	-432.252	30.0355
895	0	-169.803	-495.589	930.94				-158.767	-352.421	549.822	-207.561	-303.316	166.083	-241.647	-184.267	88.2607	301.545	-463.926	868.167	310.529	-419.357	1064.53	195.056	-484.362	496.287	170.361	-533.424	93.69	220.129	-432.162	29.9242
896	0	-169.735	-492.092	930.858				-158.23	-348.431	549.729	-206.934	-296.509	165.905	-239.235	-177.847	88.2924	300.535	-459.289	867.262	310.57	-418.126	1064.11	194.535	-482.302	495.741	170.223	-533.238	93.8204	220.211	-432.157	30.0193
897	0	-169.83	-489.499	930.52				-157.634	-344.874	549.741	-206.211	-291.079	166.12	-237.107	-171.598	88.5242	299.96	-457.11	866.69	310.543	-416.834	1063.65	194.131	-480.882	495.25	170.08	-533.034	93.9275	220.004	-432.103	29.8662
898	0	-171.702	-488.184	930.362				-157.215	-341.215	549.632	-205.665	-285.546	166.214	-235.32	-165.208	88.7031	299.564	-455.214	866.194	310.376	-415.601	1063.18	193.296	-477.628	495.553	169.992	-532.859	94.0239	220.232	-432.157	30.0247
899	0	-171.996	-487.282	930.291				-156.808	-337.549	549.191	-205.132	-280.008	165.976	-233.498	-159.361	88.8269	299.04	-453.114	865.658	310.15	-414.331	1062.65	192.131	-475.293	494.435	169.819	-532.608	94.125	220.231	-432.126	30.0138
900	0	-170.318	-485.234	930.266				-156.325	-334.203	548.71	-204.523	-274.789	165.699	-232.144	-153.627	88.9395	298.748	-451.462	865.147	309.949	-412.935	1062.2	191.462	-472.938	494.029	169.694	-532.48	94.2368	220.183	-432.061	29.9591
901	0	-171.552	-483.749	929.288				-155.986	-331.235	548.428	-204.057	-269.948	165.62	-230.837	-148.06	88.8175	298.351	-449.326	864.551	309.604	-411.544	1061.74	191.431	-471.127	493.856	169.629	-532.302	94.3261	220.225	-432.145	30.007
902	0	-172.647	-481.563	928.569				-155.659	-328.156	547.794	-203.604	-264.997	165.19	-229.651	-143.055	89.0358	297.986	-447.484	863.972	309.304	-410.101	1061.25	190.999	-469.3	493.42	169.528	-532.125	94.4409	220.256	-432.15	30.0267
903	0	-171.502	-478.529	927.906				-155.153	-325.541	547.036	-202.972	-260.508	164.635	-228.869	-138.392	89.0622	297.617	-445.676	863.434	308.97	-408.615	1060.85	190.531	-467.065	492.701	169.476	-531.969	94.5712	220.367	-432.132	30.0728
904	0	-170.908	-475.428	927.408				-154.963	-323.108	546.483	-202.656	-256.202	164.286	-227.807	-134.741	88.6573	297.185	-443.536	863.041	308.617	-407.143	1060.55	190.373	-465.202	492.364	169.434	-531.817	94.6913	220.275	-432.109	30.029
905	0	-171.723	-473.135	926.48				-154.807	-320.644	545.656	-202.374	-251.866	163.662	-227.396	-131.012	88.4785	296.8	-441.653	862.665	308.192	-405.564	1060.26	189.996	-463.176	491.754	169.363	-531.653	94.7444	220.228	-432.081	29.9677
906	0	-171.986	-471.272	925.554				-154.765	-319.155	544.689	-202.205	-248.504	162.898	-227.466	-126.913	88.4229	296.35	-439.323	862.438	307.781	-404.049	1060.09	189.872	-461.461	491.285	169.313	-531.504	94.8015	220.199	-432.039	29.9723
907	0	-172.297	-468.5	925.019				-154.77	-316.756	544.113	-202.215	-245.461	162.238	-228.574	-122.563	87.8498	295.995	-437.713	862.263	307.347	-402.574	1060.04	189.968	-459.983	491.176	169.25	-531.335	94.8424	220.2	-432.026	30.0068
908	0	-173.142	-465.748	924.322				-155.213	-313.776	543.391	-202.229	-242.791	161.692	-228.933	-119.484	87.4214	295.716	-436.029	862.15	306.835	-401.001	1059.95	189.706	-458.491	490.762	169.218	-531.229	94.9315	220.17	-432.038	30.045
909	0	-175.299	-465.453	923.384				-155.534	-311.737	542.518	-201.824	-240.068	160.93	-229.409	-117.037	86.9114	295.313	-433.745	862.021	306.347	-399.478	1059.93	189.422	-456.854	490.355	169.147	-531.096	94.9679	220.272	-432.023	30.1266
910	0	-175.629	-463.719	922.964				-155.753	-310.283	541.74	-201.985	-238.223	160.146	-230.051	-114.765	86.3088	294.928	-431.861	861.957	305.932	-398.025	1060.04	189.085	-455.111	489.926	169.097	-530.947	95.0161	220.188	-431.996	30.0967
911	0	-175.936	-460.845	922.221				-156.036	-308.855	540.836	-201.859	-236.056	159.304	-230.912	-113.161	85.6569	294.619	-429.936	861.91	305.463	-396.511	1060.12	189.988	-454.491	489.908	169.071	-530.823	95.0342	220.366	-432.02	30.1941
912	0	-176.272	-459.642	921.309				-156.732	-307.263	539.942	-201.753	-234.851	158.524	-231.733	-111.756	84.6948	294.253	-428.059	861.861	304.998	-395.096	1060.24	189.873	-453.845	489.726	169.046	-530.718	95.0598	220.259	-431.985	30.1034
913	0	-177.3	-457.226	920.854				-157.336	-305.426	539.215	-201.833	-233.743	157.679	-232.609	-110.858	83.7213	293.952	-426.287	861.836	304.511	-393.713	1060.47	189.417	-452.071	490.22	169.02	-530.637	95.0892	220.224	-431.983	30.1323
914	0	-177.962	-454.727	920.395				-157.825	-304.433	538.152	-201.758	-232.304	156.602	-233.697	-110.201	82.5773	293.648	-424.571	861.75	304.094	-392.309	1060.63	188.994	-450.768	490.039	168.96	-530.546	95.102	220.244	-432.008	30.1601
915	0	-179.012	-452.873	919.047				-158.468	-303.434	537.316	-201.719	-230.778	155.49	-234.905	-109.881	81.2909	293.347	-422.943	861.898	303.599	-391.033	1060.96	188.783	-450.033	489.766	168.899	-530.454	95.1167	220.174	-431.967	30.1294
916	0	-178.87	-453.233	918.536				-159.407	-301.886	536.457	-201.782	-231.237	154.789	-236.212	-109.616	79.922	293.037	-421.207	861.862	303.126	-389.605	1061.17	188.461	-448.71	489.58	168.874	-530.384	95.1188	220.253	-431.99	30.2078
917	0	-177.024	-448.537	917.585				-159.909	-301.384	535.296	-201.812	-230.781	153.872	-237.319	-108.634	79.1106	292.689	-419.327	861.931	302.667	-388.257	1061.43	188.403	-447.712	489.405	168.81	-530.338	95.1463	220.26	-432.006	30.2352
918	0	-177.904	-444.512	916.686				-160.519	-300.801	534.382	-201.93	-230.228	152.79	-238.794	-108.461	77.7339	292.769	-419.214	862.067	302.141	-386.684	1061.64	188.493	-448.072	489.277	168.792	-530.256	95.1356	220.24	-432.047	30.231
919	0	-178.699	-442.457	916.094				-161.379	-299.775	533.281	-202.187	-229.647	151.363	-240.091	-108.293	76.2036	293.02	-420.533	862.476	301.411	-385.507	1061.99	188.287	-446.055	489.027	168.751	-530.203	95.1365	220.104	-431.922	30.118
920	0	-179.245	-440.868	915.332				-162.072	-299.057	532.281	-202.543	-229.405	150.373	-241.348	-108.878	74.7649	292.638	-418.928	862.518	300.836	-383.928	1062.32	187.734	-444.674	488.84	168.733	-530.182	95.1592	220.275	-432.044	30.2221
921	0	-179.837	-439.553	914.24				-162.787	-298.397	531.12	-202.871	-228.591	149.085	-243.026	-109.933	72.8825	292.15	-417.22	862.591	300.098	-382.695	1062.53	189.037	-445.476	488.981	168.699	-530.13	95.1791	220.142	-432.012	30.2009
922	0	-179.996	-437.507	913.796				-163.084	-298.181	529.984	-203.115	-227.628	147.71	-244.414	-110.999	71.6293	291.612	-415.424	862.613	299.481	-381.064	1062.77	188.734	-443.947	488.707	168.687	-530.117	95.2442	220.184	-431.979	30.1917
923	0	-180.018	-436.808	913.36				-163.508	-298.948	528.458	-203.76	-227.273	146.684	-245.376	-111.05	69.9519	292.087	-416.925	862.958	298.646	-379.66	1062.95	187.748	-442.192	488.802	168.618	-530.044	95.2559	220.085	-431.943	30.0952
924	0	-181.342	-433.387	912.287				-163.012	-301.096	526.639	-204.7	-228.525	146.061	-246.208	-111.017	68.4661	291.341	-414.685	863.133	297.84	-378.116	1063.14	187.617	-441.699	488.641	168.605	-530.011	95.298	220.18	-432.006	30.194
925	0	-182.8	-429.7	911.299				-163.678	-301.138	525.364	-205.345	-228.002	144.861	-247.528	-112.244	66.7885	290.746	-412.734	863.275	297.059	-376.383	1063.17	187.823	-440.878	488.955	168.567	-529.993	95.3597	220.168	-432.013	30.2078
926	0	-183.736	-427.841	910.73				-164.552	-299.779	523.903	-206.435	-228.559	143.756	-247.967	-111.17	65.3231	290.036	-411.132	863.305	296.022	-374.788	1063.37	187.18	-439.579	488.277	168.526	-529.912	95.3982	220.107	-431.972	30.0985
927	0	-184.083	-427.977	909.636				-164.708	-300.523	522.456	-207.308	-228.364	142.579	-248.729	-111.037	63.7108	289.295	-409.462	863.377	294.968	-373.161	1063.52	186.719	-438.085	488.267	168.454	-529.94	95.5083	220.188	-431.97	30.174
928	0	-184.554	-426.501	909.328				-165.19	-300.663	521.019	-208.28	-227.808	140.705	-249.361	-111.161	61.9189	288.542	-407.802	863.54	293.902	-371.353	1063.62	186.669	-438.152	488.165	168.457	-529.806	95.5199	220.083	-431.916	30.0683
929	0	-185.061	-424.797	908.705				-165.677	-300.741	519.721	-208.83	-227.07	139.154	-249.726	-110.871	60.053	287.788	-406.039	863.66	292.827	-369.569	1063.67	186.715	-436.724	488.187	168.343	-529.818	95.6477	220.173	-431.949	30.1705
930	0	-186.657	-421.599	907.286				-166.144	-300.767	518.382	-209.767	-228.063	138.16	-250.183	-111.963	57.9432	287.065	-404.35	863.69	291.608	-367.687	1063.82	186.407	-435.663	488.028	168.351	-529.738	95.6711	220.072	-431.87	30.0688
931	0	-187.642	-418.751	906.68				-166.591	-301.259	516.837	-210.915	-229.292	136.848	-250.636	-112.988	55.8633	286.14	-402.653	863.726	290.357	-365.788	1063.8	186.152	-434.753	487.869	168.291	-529.731	95.8151	220.247	-431.981	30.182
932	0	-188.886	-416.402	905.68				-167.588	-300.308	516.029	-211.624	-229.623	135.334	-250.722	-114.144	53.3543	285.241	-400.78	863.799	289.079	-363.849	1063.87	184.739	-433.081	488.155	168.242	-529.722	95.8931	220.257	-431.949	30.186
933	0	-189.881	-414.482	904.861				-168.45	-299.347	514.489	-212.25	-231.285	133.635	-250.74	-115.022	50.6191	284.41	-399.108	863.876	287.698	-361.917	1064.1	183.949	-431.07	488.117	168.268	-529.631	95.9193	220.326	-431.957	30.2066
934	0	-190.981	-412.173	903.769				-169.105	-299.093	513.105	-212.581	-232.85	131.624	-250.707	-117.078	47.7206	283.358	-397.16	863.861	286.35	-359.805	1064.04	183.679	-430.634	487.789	168.18	-529.634	96.046	220.165	-431.89	30.0686
935	0	-191.943	-410.139	902.894				-169.863	-298.459	512.105	-213.015	-234.035	129.996	-250.075	-118.112	44.8664	282.363	-395.306	863.906	284.978	-357.646	1064.05	183.443	-430.621	488.182	168.132	-529.609	96.1414	220.125	-431.844	30.0399
936	0	-193	-407.498	901.758				-170.486	-298.178	510.291	-213.488	-237.865	128.995	-249.892	-120.297	41.7289	281.397	-393.343	863.957	283.361	-355.572	1064.05	183.063	-428.831	488.441	168.107	-529.521	96.226	220.212	-431.897	30.1513
937	0	-194.456	-404.569	900.794				-171.124	-298.385	508.697	-213.77	-240.275	127.325	-249.537	-122.887	38.3061	280.114	-391.367	864.018	281.836	-353.27	1064	182.552	-427.248	487.335	168.059	-529.503	96.3394	220.124	-431.833	30.0443
938	0	-196.31	-400.572	899.306				-171.69	-298.772	507.068	-213.98	-242.864	125.62	-249.179	-125.75	34.8729	279.078	-389.426	864.083	280.28	-351.005	1064	182.398	-426.78	487.135	168.093	-529.443	96.4941	220.186	-431.869	30.0227
939	0	-196.406	-399.789	897.96				-172.345	-298.927	505.369	-214.28	-245.221	123.844	-248.746	-128.789	31.3839	277.778	-387.345	864.031	278.56	-348.631	1064.03	180.351	-424.407	487.457	168.023	-529.386	96.6353	220.273	-431.915	30.0706
940	0	-198.135	-398.11	897.32				-172.975	-298.588	503.812	-214.555	-247.083	122.211	-248.19	-132.073	27.8933	276.657	-385.241	864.065	276.811	-346.257	1063.94	179.556	-422.159	487.113	168.007	-529.333	96.795	220.364	-431.908	30.1162
941	0	-198.969	-396.963	896.175				-173.722	-298.388	502.037	-214.946	-249.085	120.359	-247.921	-134.65	27.6038	275.09	-383.22	863.988	274.969	-343.849	1063.81	179.123	-421.636	486.66	167.965	-529.245	96.9615	220.329	-431.869	30.0289
942	0	-200.287	-394.14	895.103				-174.208	-298.795	500.178	-214.524	-252.737	119.594	-247.58	-135.431	28.1444	273.754	-381.045	863.897	273.107	-341.292	1063.59	179.217	-420.768	486.696	167.919	-529.195	97.1132	220.365	-431.884	30.0371
943	0	-201.194	-393.098	894.103				-174.588	-299.775	498.526	-215.341	-254.55	117.718	-247.14	-135.167	28.3633	272.258	-378.975	863.785	271.071	-338.731	1063.37	177.489	-418.706	486.204	167.888	-529.116	97.2686	220.438	-431.873	30.0104
944	0	-202.279	-391.744	892.916				-174.741	-300.703	496.43	-216.084	-255.973	116.218	-246.778	-134.711	28.6109	270.657	-376.77	863.693	269.017	-336.112	1063.18	176.493	-416.639	486.408	167.855	-529.043	97.4102	220.592	-431.942	30.078
945	0	-203.932	-389.096	891.51				-174.991	-301.447	494.719	-217.209	-256.072	114.377	-246.822	-134.193	28.841	269.094	-374.603	863.547	266.939	-333.535	1062.77	176.468	-416.929	486.52	167.849	-528.974	97.5823	220.809	-432.056	30.0684
946	0	-205.598	-386.548	890.245				-175.325	-302.206	492.769	-217.699	-256.642	112.737	-246.838	-134.089	28.92	267.505	-372.378	863.499	264.851	-330.873	1062.49	176.012	-414.531	486.195	167.825	-528.953	97.8063	220.884	-432.065	30.0401
947	0	-207.646	-383.271	888.867				-175.948	-302.847	491.153	-217.986	-256.511	110.67	-246.614	-134.493	28.9084	265.638	-370.223	863.376	262.709	-328.284	1062.24	174.038	-412.299	485.236	167.837	-528.899	98.0512	220.993	-432.089	30.0081
948	0	-209.47	-380.424	887.437	-131.987	-441.27	1128.75	-176.626	-303.099	489.585	-217.678	-257.023	108.929	-246.441	-135.181	28.9156	263.739	-367.988	863.162	260.48	-325.612	1061.81	173.514	-411.945	485.93	167.811	-528.769	98.2997	221.158	-432.19	30.0366
949	0	-212.117	-375.806	885.856	-134.921	-438.602	1128.31	-177.207	-302.675	488.253	-217.179	-257.344	107.473	-246.19	-135.354	29.1096	261.893	-365.782	863.068	258.147	-323.021	1061.45	171.815	-409.077	484.652	167.802	-528.728	98.5613	221.316	-432.148	30.0459
950	0	-213.892	-373.194	884.795	-137.653	-435.603	1127.93	-177.587	-301.92	486.982	-215.962	-258.845	106.69	-245.875	-135.422	29.3716	260	-363.596	862.927	255.727	-320.298	1061.03	170.735	-407.141	484.943	167.799	-528.587	98.7597	221.483	-432.262	30.0433
951	0	-215.752	-370.77	883.874	-140.059	-432.594	1127.55	-177.641	-301.155	485.71	-213.651	-261.254	105.809	-245.561	-135.412	29.8513	257.868	-361.262	862.79	253.333	-317.528	1060.63	170.703	-406.741	484.059	167.795	-528.514	99.0101	221.278	-431.99	29.8252
952	0	-217.646	-368.405	882.999	-142.737	-429.607	1127.22	-177.51	-299.733	484.518	-212.456	-260.588	104.559	-245.109	-135.533	30.2819	255.774	-358.955	862.685	250.712	-314.731	1060.14	168.82	-404.972	484.524	167.828	-528.367	99.2456	221.927	-432.424	30.1116
953	0	-219.617	-365.913	882.01	-145.652	-426.114	1126.76	-177.489	-297.944	483.537	-210.605	-259.386	103.497	-244.58	-135.452	30.7104	253.47	-356.679	862.521	247.991	-311.916	1059.78	166.475	-402.57	484.065	167.835	-528.26	99.5327	221.03	-431.542	29.7044
954	0	-221.614	-363.709	881.112	-148.354	-422.983	1126.3	-177.255	-296.518	482.547	-208.87	-258.729	102.855	-243.711	-135.258	31.4134	251.241	-354.359	862.387	245.452	-308.923	1059.34	166.132	-401.604	483.878	167.843	-528.137	99.8099	221.762	-432.104	29.8477
955	0	-223.681	-361.697	880.422	-151.024	-418.997	1125.9	-176.99	-294.236	481.622	-206.994	-257.798	101.74	-243.093	-135.204	32.1207	248.922	-351.934	862.306	242.452	-305.756	1058.85	164.316	-400.107	484.326	167.819	-528.007	100.064	221.832	-432.019	29.86
956	0	-225.77	-359.911	879.754	-153.902	-416.211	1125.44	-176.899	-292.206	480.783	-205.542	-257.118	100.578	-242.987	-134.76	32.5382	246.378	-349.613	862.125	239.645	-302.657	1058.52	162.19	-398.454	484.115	167.814	-527.929	100.389	221.825	-431.995	29.8351
957	0	-227.78	-357.693	878.99	-156.551	-412.792	1125.03	-177.022	-289.974	479.76	-204.325	-256.878	99.9101	-242.837	-134.755	32.7474	243.809	-346.966	861.973	236.669	-299.328	1058.12	162.912	-400.036	484.316	167.803	-527.758	100.687	221.457	-431.626	29.7269
958	0	-229.899	-355.61	878.199	-159.643	-409.823	1124.79	-177.588	-288.19	478.898	-203.661	-256.918	99.0218	-242.633	-135.068	32.7995	241.282	-344.653	861.893	233.604	-295.906	1057.7	160.43	-397.425	483.828	167.767	-527.56	101.013	221.611	-431.92	29.5362
959	0	-232.106	-353.642	877.514				-178.728	-286.724	478.129	-203.275	-256.92	98.1194	-242.448	-135.445	32.7711	238.787	-342.333	861.856	230.683	-292.424	1057.25	159.093	-397.21	483.453	167.721	-527.388	101.385	221.737	-431.884	29.5702
960	0	-234.365	-351.195	876.713				-179.97	-286.426	477.28	-203.059	-257.033	97.3252	-242.446	-135.553	32.7143	235.922	-339.899	861.793	227.523	-288.93	1056.87	156.178	-393.613	484.061	167.62	-527.184	101.773	221.734	-431.932	29.5367
961	0	-236.736	-349.018	876.264				-181.428	-285.261	476.862	-202.954	-256.791	96.6595	-242.477	-135.493	32.7086	233.378	-337.416	861.858	224.494	-285.521	1056.51	153.866	-391.21	483.456	167.636	-526.97	102.236	221.782	-431.983	29.5731
962	0	-239.205	-346.619	875.773				-183.816	-283.164	477.045	-202.99	-256.658	96.1661	-242.507	-135.534	32.6332	230.86	-334.956	862.018	221.365	-282.072	1056.31	154.906	-393.529	483.871	167.599	-526.817	102.79	221.686	-432.088	29.3091
963	0	-241.47	-343.232	875.622				-184.69	-283.792	476.254	-203.024	-256.86	95.8177	-242.554	-135.498	32.6021	227.985	-332.668	862.099	218.115	-278.708	1056.06	153.282	-392.645	484.805	167.651	-526.521	103.426	221.43	-431.948	29.2371
964	0	-244.682	-341.845	875.451				-186.272	-283.969	475.948	-203.123	-256.688	95.3357	-242.598	-135.567	32.6295	225.329	-330.109	862.353	214.953	-275.361	1055.95	152.464	-390.681	485.79	167.725	-526.13	104.155	221.246	-431.692	29.153
965	0	-247.381	-339.78	875.346				-187.446	-284.274	475.3	-203.211	-256.504	95.0329	-242.568	-135.51	32.5854	222.95	-327.478	862.689	211.783	-272.093	1056	150.763	-389.505	485.435	167.795	-525.62	105.027	221.196	-431.469	29.2826
966	0	-249.792	-337.311	875.323				-189.281	-282.459	475.676	-203.305	-256.318	94.7722	-242.673	-135.363	32.5518	220.052	-324.984	863.016	208.552	-268.902	1056.18	147.203	-384.197	485.757	167.81	-524.963	106.021	221.351	-431.429	29.5567
967	0	-251.954	-335.781	875.668				-190.577	-281.331	475.419	-203.435	-256.193	94.6069	-242.725	-135.392	32.5227	217.306	-322.43	863.375	205.315	-265.731	1056.41	147.905	-385.355	485.885	167.912	-524.193	107.24	221.162	-431.357	29.5327
968	0	-254.813	-333.753	875.402				-192.027	-280.18	475.314	-203.536	-256.276	94.5376	-242.607	-135.551	32.566	214.859	-319.662	863.808	202.026	-262.502	1056.57	146.294	-382.389	486.656	167.933	-523.273	108.653	221.118	-431.284	29.6299
969	0	-257.609	-330.946	875.323				-193.283	-279.46	475.073	-203.568	-256.039	94.2327	-242.624	-135.508	32.5781	212.2	-316.947	864.206	198.721	-259.296	1056.88	144.879	-379.855	487.291	167.999	-522.199	110.253	221.03	-431.222	29.755
970	0	-260.76	-327.66	875.074				-194.751	-278.254	474.896	-203.631	-256.03	94.0585	-242.642	-135.438	32.592	209.371	-314.46	864.514	195.506	-256.12	1057.06	144.143	-377.377	488.014	168.065	-520.893	112.133	220.865	-431.041	29.8708
971	0	-264.048	-323.875	874.78				-196.165	-277.828	474.729	-203.704	-255.972	93.8336	-242.655	-135.4	32.5985	206.767	-311.879	864.953	192.226	-252.937	1057.31	142.989	-373.475	488.61	168.143	-519.558	114.214	221.035	-430.887	30.146
972	0	-266.851	-321.787	874.577				-197.584	-276.933	474.609	-203.706	-255.897	93.6436	-242.652	-135.511	32.5794	204.246	-309.389	865.343	188.902	-249.891	1057.5	141.792	-369.362	489.092	168.236	-517.894	116.493	220.139	-431.581	29.7101
973	0	-269.035	-320.132	874.319				-199.711	-274.579	474.814	-203.766	-255.795	93.4153	-242.619	-135.596	32.5603	201.573	-306.707	865.63	185.636	-246.872	1057.69	140.552	-364.937	489.518	168.331	-516.171	118.985	219.986	-431.451	30.2443
974	0	-271.105	-317.992	874.294				-200.643	-274.936	474.353	-203.863	-255.676	93.1611	-241.734	-137.905	32.0043	198.936	-304.381	866.009	182.52	-243.984	1057.91	139.228	-360.181	489.835	168.366	-514.201	121.828	220.281	-431.349	30.569
975	0	-273.69	-316.636	873.535				-202.402	-273.555	474.463	-203.855	-255.654	92.9983	-242.15	-137.472	32.0489	196.435	-302.202	866.308	179.393	-241.252	1057.96	139.234	-354.94	490.199	168.303	-511.887	124.893	220.273	-431.244	31.2224
976	0	-275.627	-315.159	873.032				-203.344	-273.935	473.786	-204.046	-255.41	92.7507	-242.419	-136.876	32.0539	194.126	-299.971	866.607	176.309	-238.577	1058.06	136.045	-345.207	491.073	168.173	-509.374	128.28	220.121	-431.191	31.714
977	0	-277.515	-313.532	872.27				-204.473	-274.519	473.19	-204.18	-255.114	92.4951	-242.541	-136.735	32.0369	191.833	-297.81	866.879	173.107	-236.134	1058.23	135.365	-337.893	491.107	167.901	-506.433	132.084	220.078	-430.857	32.7385
978	0	-280.112	-310.542	871.574				-205.795	-273.751	472.931	-204.302	-255.011	92.3023	-242.572	-136.694	32.0114	189.62	-295.239	867.048	170.103	-233.757	1058.2	135.369	-332.231	491.554	167.576	-503.093	136.182	219.868	-430.415	33.8778
979	0	-282.513	-308.067	870.678				-207.094	-273.401	472.628	-204.372	-255.009	92.1356	-242.585	-136.712	32.0114	187.34	-293.261	867.346	167.096	-231.494	1058.17	135.875	-326.509	492.733	166.943	-499.072	140.624	219.506	-429.69	35.6588
980	0	-284.747	-304.848	870.302				-208.411	-272.825	472.174	-204.517	-254.969	91.9296	-242.624	-136.681	32.0058	185.031	-291.358	867.432	164.249	-229.379	1058.17	137.01	-319.272	494.093	165.943	-494.256	145.269	219.211	-428.625	38.0156
981	0	-287.835	-302.272	868.867				-209.701	-272.687	471.956	-204.627	-254.949	91.7263	-242.694	-136.623	31.9946	185.893	-288.893	868.259	161.526	-227.444	1058.01	136.249	-310.344	495.176	164.748	-488.989	150.528	218.205	-427.646	40.9103
982	0	-289.819	-300.02	867.959				-211.235	-272.631	471.622	-204.752	-254.838	91.4724	-242.777	-136.518	31.9655	183.805	-287.326	868.162	158.811	-225.618	1057.89	135.132	-297.414	497.255	163.349	-483.076	156.199	217.442	-426.3	44.5654
983	0	-291.791	-298.328	867.423				-212.493	-272.587	471.233	-204.913	-254.778	91.2314	-242.805	-136.497	31.9197	181.629	-285.739	868.271	156.375	-223.975	1057.62	135.411	-287.539	498.459	161.733	-476.422	162.224	216.642	-424.584	48.5306
984	0	-294.081	-297.516	866.058				-214.01	-272.604	470.904	-205.053	-254.597	90.911	-242.847	-136.482	31.9175	179.766	-284.098	868.57	153.734	-222.416	1057.28	135.836	-277.471	500.92	160.006	-469.166	168.239	215.382	-422.558	53.434
985	0	-295.725	-297.392	865.757				-215.356	-272.724	470.563	-205.267	-254.589	90.7036	-242.861	-136.484	31.898	178.168	-282.668	868.803	151.473	-221.051	1056.76	136.384	-268.067	503.433	157.903	-461.647	174.345	213.868	-419.841	58.7787
986	0	-297.706	-296.209	865.569				-216.832	-273.068	470.226	-205.491	-254.612	90.5802	-242.915	-136.489	31.8513	176.245	-281.401	869.059	149.31	-219.789	1056.27	138.362	-261.961	506.439	155.634	-454.256	180.662	212.381	-416.694	64.6217
987	0	-299.287	-293.359	864.581				-218.16	-273.531	469.798	-205.726	-254.598	90.4046	-242.941	-136.552	31.8078	174.266	-280.275	869.309	147.083	-218.483	1055.73	136.183	-249.741	508.863	152.805	-446.85	186.059	210.305	-413.064	70.6053
988	0	-301.054	-291.286	864.635				-219.585	-274.272	469.514	-205.973	-254.644	90.2805	-242.935	-136.528	31.7868	173.473	-278.976	869.658	145.187	-217.249	1055	136.687	-240.976	511.674	149.763	-439.287	191.232	208.366	-408.573	75.7228
989	0	-302.865	-289.622	863.909				-220.664	-274.471	469.091	-206.139	-254.661	90.1395	-242.992	-136.591	31.7604	172.335	-277.953	870.125	143.283	-215.866	1054.13	137.93	-233.797	514.966	146.313	-432.457	195.948	206.253	-402.212	79.5
990	0	-304.86	-288.81	864.03				-221.813	-275.36	468.749	-206.303	-254.779	90.0376	-242.995	-136.642	31.7333	171.852	-276.774	870.862	141.859	-214.819	1053.51	137.653	-226.809	516.835	143.016	-425.064	199.165	203.652	-394.029	82.1926
991	0	-305.523	-290.119	863.514				-222.941	-275.122	468.511	-206.431	-254.77	89.8755	-243.05	-136.608	31.7086	171.194	-275.47	872.021	140.346	-213.469	1052.79	137.287	-219.981	519.93	140.553	-415.853	200.449	200.963	-383.389	84.1014
992	0	-305.992	-292.001	863.015				-223.875	-275.457	468.289	-206.532	-254.852	89.7716	-243.025	-136.565	31.6935	170.484	-274.338	873.166	138.878	-212.146	1052.17	137.279	-214.276	522.073	138.312	-405.638	200.49	197.791	-371.251	84.438
993	0	-307.783	-290.852	862.393				-224.606	-276.047	468.073	-206.681	-254.985	89.7617	-243.05	-136.62	31.7092	169.875	-273.312	874.121	137.696	-210.745	1051.51	137.465	-209.169	524.172	136.687	-394.309	199.26	195.395	-358.089	83.6227
994	0	-309.177	-290.08	862.171				-225.468	-275.694	467.918	-206.781	-254.933	89.6796	-243.073	-136.696	31.6947	168.9	-272.49	874.756	136.46	-209.153	1051.03	136.12	-203.298	525.399	135.256	-382.527	197.109	192.73	-343.489	81.6188
995	0	-310.38	-289.073	862.121				-226.138	-275.108	467.935	-206.869	-254.862	89.5416	-243.076	-136.696	31.6948	167.547	-271.694	875.465	135.589	-207.797	1050.76	137.667	-198.54	528.108	134.185	-370.096	194.139	190.668	-327.682	78.8426
996	0	-311.272	-289.321	861.963				-226.735	-274.779	467.969	-206.972	-255.001	89.5851	-243.103	-136.654	31.6866	166.823	-270.853	876.078	134.651	-206.17	1050.52	138.179	-194.11	528.919	133.469	-357.061	190.372	189.005	-310.963	75.6669
997	0	-312.66	-288.968	861.955				-227.216	-274.946	467.889	-207.07	-254.916	89.5166	-243.086	-136.715	31.7042	168.825	-270.606	877.288	133.745	-204.54	1050.44	138.581	-189.7	529.626	133.284	-343.322	185.851	188.051	-293.482	72.208
998	0	-313.986	-287.737	861.882				-227.145	-275.963	467.831	-207.138	-254.979	89.5219	-243.088	-136.705	31.6906	169.889	-273.25	877.738	132.693	-202.674	1050.38	138.98	-185.202	530.333	133.41	-329.073	180.888	188.148	-275.037	68.9779
999	0	-315.043	-286.049	861.707				-228.538	-273.408	468.16	-207.197	-255.002	89.5665	-243.097	-136.731	31.6944	166.792	-267.342	878.556	132.153	-201.116	1050.46	139.605	-181.602	531.191	134.005	-314.53	175.639	188.346	-256.432	65.4364
1000	0	-315.752	-285.138	861.867				-228.472	-272.823	468.047	-207.235	-254.96	89.5666	-243.106	-136.766	31.7131	165.597	-265.168	878.894	131.728	-199.498	1050.71	138.412	-176.955	531.641	135.052	-299.627	170.172	189.514	-236.852	62.2699
1001	0	-316.008	-284.409	861.803				-228.539	-272.456	468.065	-207.252	-254.977	89.567	-243.111	-136.777	31.7197	165.369	-264.251	879.662	131.333	-197.676	1050.79	138.925	-173.216	532.395	136.477	-284.514	164.663	190.943	-217.273	59.1967
1002	0	-316.041	-283.544	861.878				-228.63	-271.654	468.169	-207.235	-255.015	89.5967	-243.105	-136.782	31.7265	164.105	-262.827	879.471	131.014	-196.008	1050.92	138.242	-169.747	531.676	138.411	-269.162	159.081	193.15	-197.815	56.6545
1003	0	-315.927	-282.347	861.879				-228.631	-270.879	468.219	-207.217	-255.051	89.6969	-243.082	-136.766	31.735	163.653	-261.588	879.571	130.808	-194.367	1051.05	137.762	-166.354	531.466	140.631	-253.956	153.776	195.558	-178.424	54.7241
1004	0	-315.769	-280.984	861.939				-228.575	-270.224	468.261	-207.219	-254.959	89.6668	-243.073	-136.746	31.7252	163.629	-260.506	879.6	130.921	-192.672	1051.17	138.229	-164.301	530.656	143.182	-238.782	148.782	198.642	-159.233	52.8479
1005	0	-315.484	-278.981	861.791				-228.471	-269.481	468.31	-207.181	-254.98	89.7105	-243.045	-136.718	31.7471	163.872	-259.232	879.652	131.058	-191.076	1051.18	137.016	-160.568	530.554	146.097	-223.777	143.939	202.865	-139.7	52.0211
1006	0	-315.642	-276.285	861.641				-228.328	-268.785	468.362	-207.168	-254.951	89.7179	-243.047	-136.73	31.7688	164.033	-257.76	879.752	131.301	-189.436	1051.22	136.927	-158.558	529.43	149.099	-209.106	139.529	206.379	-121.624	51.2886
1007	0	-315.309	-273.53	861.637				-228	-267.581	468.391	-207.102	-254.972	89.7583	-243.035	-136.743	31.7717	164.639	-256.199	879.823	131.813	-187.734	1051.13	136.979	-156.617	528.587	152.32	-194.876	135.564	209.98	-104.247	50.8545
1008	0	-314.849	-270.837	861.525				-227.741	-266.406	468.485	-207.066	-254.989	89.8016	-243.037	-136.773	31.7942	165.07	-254.308	879.966	132.623	-185.879	1050.89	137.256	-154.145	528.326	155.576	-181.113	131.921	213.496	-87.6799	50.4124
1009	0	-314.642	-267.851	861.423				-227.464	-265.662	468.516	-207.075	-255.212	89.9229	-242.984	-136.754	31.7907	165.772	-252.529	880.093	133.051	-184.083	1050.85	136.986	-152.492	526.463	158.944	-167.922	128.691	217.342	-72.2251	50.6894
1010	0	-313.724	-265.753	861.523				-226.971	-264.979	468.573	-207.018	-255.239	90.0063	-243.013	-136.82	31.8112	166.766	-250.815	880.261	134.055	-182.17	1050.46	137.11	-150.597	525.327	162.073	-155.577	125.892	221.008	-57.0982	51.5607
1011	0	-312.38	-264.872	861.75				-226.415	-263.902	468.7	-206.872	-255.188	89.9999	-242.987	-136.791	31.8153	167.705	-248.872	880.255	134.887	-180.063	1050.23	137.149	-148.809	523.938	165.355	-143.853	123.443	224.078	-43.5196	51.78
1012	0	-311.487	-263.11	861.803				-226.521	-261.862	469.253	-207.055	-255.898	90.2613	-242.986	-136.776	31.8074	168.623	-246.578	880.098	135.832	-177.73	1049.82	137.6	-146.898	522.742	168.21	-133.119	121.246	226.925	-30.885	52.1022
1013	0	-310.222	-261.558	862.053				-224.864	-262.883	468.444	-206.852	-255.754	90.2038	-242.985	-136.766	31.8002	169.684	-244.305	879.827	136.96	-175.325	1049.26	137.616	-145.41	521.304	170.987	-123.493	119.213	229.248	-19.4137	52.333
1014	0	-309.67	-258.726	861.976				-224.181	-262.418	468.446	-206.117	-254.175	89.7589	-242.967	-136.757	31.7915	170.831	-241.938	879.355	138.277	-172.889	1048.98	137.488	-143.55	519.615	173.525	-114.927	117.279	231.155	-9.33884	52.4665
1015	0	-308.564	-256.941	862.442				-223.883	-259.396	469.451	-206.229	-254.691	90.0961	-243.002	-136.828	31.8253	172.093	-239.311	878.821	139.352	-169.881	1048.4	137.658	-142.346	518.687	175.63	-107.669	115.502	232.617	-0.658478	52.3736
1016	0	-307.581	-254.815	862.705				-223.281	-258.074	469.62	-206.192	-255.178	90.3576	-242.976	-136.772	31.806	173.041	-236.309	878.019	140.725	-166.805	1047.94	137.427	-140.947	516.819	177.321	-101.631	113.705	233.677	6.60032	52.0211
1017	0	-306.049	-253.422	863.095				-222.436	-257.521	469.695	-205.91	-254.836	90.3321	-242.984	-136.713	31.824	174.195	-233.178	877.404	142.305	-163.55	1047.48	137.619	-139.914	514.479	178.659	-97.1061	111.956	234.187	12.2207	51.3848
1018	0	-304.264	-252.463	863.537				-220.717	-257.779	469.367	-205.647	-254.607	90.3467	-242.985	-136.712	31.8243	175.219	-229.912	875.811	143.792	-160.019	1047.23	137.46	-139.225	512.604	179.387	-93.8037	109.767	234.219	16.2986	50.3106
1019	0	-302.275	-251.76	864.244				-220.222	-255.959	470.181	-205.465	-254.681	90.464	-242.984	-136.745	31.7866	176.771	-226.747	874.378	145.553	-156.33	1046.96	142.576	-142.267	508.946	179.906	-91.878	107.614	233.638	18.9086	48.6642
1020	0	-300.586	-250.434	864.627				-219.208	-253.682	470.623	-205.253	-255.114	90.8431	-243.001	-136.753	31.8266	178.002	-222.856	873.29	147.35	-152.36	1046.71	143.175	-142.427	506.924	179.523	-90.9374	105.818	232.84	19.7408	46.6874
1021	0	-298.872	-248.399	865.095				-218.583	-250.955	471.359	-205.049	-255.011	90.8904	-243.021	-136.72	31.8304	179.786	-219.052	871.807	149.323	-148.248	1046.45	142.359	-142.922	504.623	178.228	-91.0028	103.65	231.014	20.5073	44.3619
1022	0	-297.106	-246.061	865.661				-216.713	-250.817	471.3	-204.929	-255.213	91.1517	-243.027	-136.734	31.8389	181.542	-214.956	870.475	151.299	-143.871	1046.28	141.299	-143.453	502.392	176.652	-91.0404	101.849	229.286	21.735	42.9723
1023	0	-294.695	-244.552	866.121				-214.984	-249.944	471.635	-204.766	-255.271	91.3661	-243.022	-136.73	31.8369	183.039	-210.5	869.595	153.543	-139.56	1046.3	140.434	-143.538	500.846	176.012	-89.3267	101.023	228.001	22.7489	41.582
1024	0	-292.217	-243.256	866.952				-213.369	-248.131	471.916	-204.523	-255.239	91.632	-243.023	-136.703	31.8774	184.798	-205.691	868.926	155.643	-135.11	1046.23	139.69	-142.802	499.748	176.39	-86.641	100.557	227.732	23.8882	40.2891
1025	0	-289.533	-241.868	867.591				-211.832	-246.175	472.435	-204.208	-255.282	91.9694	-242.999	-136.6	31.8913	187.03	-200.861	868.426	157.965	-130.639	1046.4	139.443	-140.144	499.378	176.657	-85.4597	100.558	227.477	24.601	39.0915
1026	0	-286.889	-240.497	868.529				-209.469	-245.32	472.813	-203.906	-255.141	92.1687	-242.968	-136.692	31.9415	188.297	-196.444	868.597	160.333	-126.219	1046.53	134.449	-137.321	501.574	176.765	-85.1189	100.739	227.253	24.8177	38.7338
1027	0	-283.956	-239.277	869.293				-207.962	-242.854	473.119	-203.582	-255.028	92.3977	-242.956	-136.635	31.9747	190.229	-191.212	868.509	162.767	-121.865	1046.71	135.558	-133.811	502.048	177.03	-84.8595	100.818	227.078	24.8758	38.5777
1028	0	-281.205	-237.182	869.872				-205.918	-241.454	473.494	-203.292	-254.979	92.642	-242.951	-136.572	31.9967	192.508	-186.473	869.182	165.179	-117.526	1047.04	136.125	-125.962	504.126	177.382	-84.1749	100.754	227.059	25.2758	37.943
1029	0	-278.542	-234.79	870.306				-204.39	-239.074	473.79	-203.009	-254.892	92.8383	-242.946	-136.599	32.0242	194.892	-182.067	870.012	167.606	-113.326	1047.49	138.292	-122.157	505.02	177.93	-83.2147	100.569	227.176	25.4311	37.4002
1030	0	-276.154	-231.308	870.686				-202.251	-238.091	474.138	-202.687	-254.683	93.0114	-242.94	-136.55	32.0486	197.363	-177.416	870.861	170.026	-109.209	1048.06	141.537	-119.295	505.749	178.616	-82.166	100.34	227.005	25.9111	36.3079
1031	0	-273.4	-228.167	871.05				-200.852	-235.739	474.498	-202.351	-254.644	93.322	-242.941	-136.533	32.1013	199.731	-173.447	871.793	172.59	-105.305	1048.6	144.757	-117.685	506.393	179.238	-81.3247	100.161	226.899	26.3389	35.1838
1032	0	-270.354	-225.75	871.214				-198.87	-233.676	474.851	-202.117	-254.71	93.7061	-242.938	-136.483	32.1263	202.314	-169.436	872.921	175.313	-101.525	1049.35	147.105	-113.231	505.769	179.801	-80.3655	99.8789	227.389	26.4906	34.918
1033	0	-266.811	-224.359	871.526				-196.929	-231.655	475.134	-201.858	-254.604	94.0442	-242.92	-136.385	32.1409	205.373	-165.418	873.836	178.096	-98.0064	1049.96	148.709	-109.566	505.305	180.111	-79.8157	99.6721	227.258	26.9255	34.5831
1034	0	-263.218	-223.221	872.238				-195.022	-229.767	475.542	-201.339	-253.917	94.2071	-242.915	-136.37	32.1897	207.953	-161.295	874.295	181.093	-94.548	1050.48	150.215	-106.466	504.811	180.233	-79.3125	99.5145	227.371	27.0501	34.5018
1035	0	-259.779	-220.904	872.536				-193.345	-228.474	475.198	-201.661	-255.349	95.2189	-242.889	-136.397	32.2546	211.389	-157.303	874.993	184.329	-91.1093	1050.89	151.389	-102.859	504.368	180.427	-78.8125	99.2681	227.609	27.1844	34.5086
1036	0	-256.761	-217.855	872.768				-190.887	-226.217	476.086	-200.988	-254.558	95.3556	-242.861	-136.217	32.3298	214.844	-152.987	875.219	187.819	-87.7817	1051.15	154.952	-105.093	501.251	180.536	-78.3994	99.0501	227.634	27.4221	34.4609
1037	0	-253.521	-214.847	873.159				-189.394	-224.158	475.95	-200.683	-254.321	95.8003	-242.818	-136.197	32.3814	218.299	-148.872	875.458	191.121	-84.594	1051.14	156.494	-102.602	502.028	180.646	-77.9031	98.8557	227.555	27.4912	34.1501
1038	0	-249.197	-212.371	872.908				-187.603	-222.213	476.305	-200.234	-253.995	96.1858	-242.788	-136.088	32.4373	221.668	-144.649	875.503	195.034	-80.9811	1051.53	156.342	-98.1599	503.545	180.752	-77.4067	98.6703	227.478	27.7214	33.9736
1039	0	-246.212	-210.077	873.885				-185.503	-220.274	476.689	-199.895	-253.803	96.5971	-242.728	-135.967	32.5366	225.062	-140.53	875.568	198.504	-77.4627	1052.02	162.343	-98.3286	501.071	180.795	-76.915	98.4955	227.761	27.7211	33.8902
1040	0	-243.046	-206.891	874.244				-183.714	-218.192	477.087	-199.373	-253.578	97.1609	-242.703	-135.889	32.5645	228.509	-136.685	875.768	201.696	-74.0472	1052.5	164.475	-96.1798	500.752	180.789	-76.4769	98.3362	227.916	27.8958	33.8413
1041	0	-239.638	-203.368	874.706				-182.053	-216.21	477.438	-198.99	-253.376	97.7388	-242.667	-135.853	32.6483	232.157	-136.042	876.037	205.076	-70.4357	1053.2	165.422	-93.9792	500.799	180.918	-76.0993	98.2923	228.033	28.0693	33.7914
1042	0	-237.009	-200.375	874.999				-180.322	-214.174	477.98	-198.636	-253.184	98.3232	-242.632	-135.77	32.6745	234.78	-131.931	876.436	207.641	-67.1758	1053.64	166.423	-91.7381	500.528	180.92	-75.7197	98.162	228.182	28.2765	33.7423
1043	0	-234.078	-197.733	875.369				-178.592	-212.313	478.527	-198.279	-252.954	99.0392	-242.527	-135.691	32.7468	237.734	-128.382	876.22	210.892	-63.7901	1054.07	167.82	-89.6913	500.435	180.914	-75.3507	98.0733	228.276	28.4356	33.6846
1044	0	-231.236	-195.13	876.418				-176.504	-209.772	479.71	-197.888	-252.8	99.6949	-242.496	-135.641	32.7953	240.649	-125.211	876.201	213.935	-60.4946	1054.5	169.253	-87.8843	500.476	180.886	-75.036	97.974	228.319	28.5954	33.6378
1045	0	-230.672	-192.75	877.067				-175.118	-207.489	480.464	-197.343	-252.639	100.464	-242.422	-135.587	32.8888	243.419	-122.199	876.062	216.97	-57.26	1054.85	170.66	-86.0909	500.179	180.821	-74.7001	97.734	228.434	28.7398	33.6535
1046	0	-227.609	-190.076	877.588				-173.961	-206.247	480.585	-196.931	-252.147	101.298	-242.434	-135.583	32.9098	246.044	-119.246	875.9	220.009	-54.2075	1055.13	171.744	-84.1888	499.641	180.874	-74.4453	97.7151	228.331	28.9417	33.4207
1047	0	-224.009	-189.246	879.11				-172.727	-204.194	481.188	-196.62	-251.836	102.418	-242.477	-135.477	32.9594	248.492	-116.468	875.696	223.144	-51.2253	1055.48	172.615	-82.5049	498.811	180.888	-74.1614	97.5998	228.346	28.9854	33.4984
1048	0	-222.419	-185.955	879.737				-171.464	-201.938	482.175	-196.294	-251.248	103.448	-242.525	-135.531	32.932	250.847	-113.57	875.606	225.959	-48.3753	1055.83	174.718	-81.8183	499.732	180.898	-73.9357	97.4958	228.493	29.0856	33.5065
1049	0	-219.99	-182.656	880.629				-169.991	-199.486	483.132	-196.003	-250.632	104.599	-242.635	-135.563	32.8522	253.305	-110.806	875.445	228.788	-45.6714	1056.14	177.03	-80.9369	500.621	180.902	-73.7549	97.4101	228.568	29.1694	33.6016
1050	0	-216.765	-176.608	881.087				-168.808	-197.122	484.222	-195.722	-250.181	105.96	-242.701	-135.665	32.7219	255.715	-107.952	875.846	231.571	-43.096	1056.61	177.884	-79.2458	499.992	180.83	-73.5073	97.2342	228.579	29.3038	33.4706
1051	0	-214.384	-173.142	882.11				-167.627	-194.648	485.526	-195.491	-249.678	107.344	-242.712	-135.793	32.6192	257.873	-105.406	875.794	234.329	-40.5373	1057.18	178.646	-78.4215	499.679	180.896	-73.4188	97.2218	228.606	29.2693	33.5356
1052	0	-212.566	-172.379	883.87				-166.627	-191.951	486.794	-195.119	-249.079	108.834	-242.697	-136.055	32.5643	260.117	-102.889	876.013	237.017	-38.1979	1057.49	179.227	-77.373	499.33	180.869	-73.336	97.1467	228.522	29.3246	33.4318
1053	0	-210.334	-170.358	885.348				-165.603	-189.363	488.012	-194.702	-248.05	110.124	-242.599	-136.298	32.471	262.42	-100.585	876.298	239.631	-35.9028	1058.12	180.641	-76.8946	499.6	180.899	-73.2958	97.0545	228.601	29.3299	33.5518
1054	0	-208.26	-168.205	886.791				-164.431	-186.699	489.137	-194.236	-247.479	111.649	-242.367	-136.396	32.2831	264.7	-98.3602	876.891	242.302	-33.6675	1058.68	181.852	-76.5736	499.859	180.848	-73.2235	96.9764	228.622	29.4155	33.4966
1055	0	-206.203	-166.294	888.49				-163.72	-183.864	490.698	-193.572	-246.919	113.22	-242.207	-136.649	32.2299	266.746	-96.2595	877.027	244.926	-31.518	1059.22	182.313	-76.5123	499.956	180.856	-73.1891	96.8806	228.455	29.3348	33.6019
1056	0	-204.092	-163.825	889.947				-162.791	-180.735	492.059	-192.721	-245.792	114.618	-242.168	-137.354	32.341	268.68	-94.2449	877.234	247.284	-29.5175	1060.1	183.631	-76.3454	500.275	180.859	-73.1924	96.836	228.456	29.3509	33.6287
1057	0	-202.291	-162.198	891.702				-161.96	-177.957	493.392	-191.483	-244.03	115.924	-242.202	-138.198	32.5361	270.81	-92.1411	877.989	249.939	-27.491	1060.47	184.631	-76.3689	500.552	180.77	-73.1114	96.646	228.444	29.412	33.6049
1058	0	-200.423	-160.466	893.453				-161.151	-175.094	494.873	-190.449	-242.66	117.298	-241.797	-138.163	32.5203	272.146	-90.3176	878.372	252.388	-25.559	1061.13	185.697	-76.4782	500.825	180.793	-73.1006	96.5862	228.364	29.3345	33.6581
1059	0	-198.686	-158.894	895.222				-160.302	-172.064	496.181	-189.349	-241.295	118.672	-241.246	-138.107	32.469	274.282	-88.2616	879.036	254.803	-23.7001	1061.87	187.193	-76.9123	501.32	180.781	-73.0981	96.4962	228.29	29.4095	33.7563
1060	0	-196.793	-156.586	896.765				-159.443	-169.117	497.598	-187.877	-239.903	120.033	-240.352	-137.849	32.1799	275.853	-86.3558	879.439	257.58	-21.6665	1062.92	188.175	-77.0801	501.685	180.878	-73.1575	96.4998	228.258	29.4259	33.7798
1061	0	-195.265	-155.12	898.606				-158.67	-166.095	499.018	-186.172	-238.404	121.451	-239.504	-137.688	32.1685	275.135	-84.7138	879.495	259.6	-19.9423	1063.38	188.875	-77.347	501.886	180.859	-73.234	96.4175	228.218	29.4192	33.8185
1062	0	-193.896	-153.75	900.414				-157.898	-162.921	500.298	-184.342	-236.88	122.81	-238.799	-137.743	32.347	276.295	-83.065	879.81	261.558	-18.119	1064.17	190.067	-78.0846	502.249	180.81	-73.2369	96.2305	228.18	29.3589	33.7773
1063	0	-192.365	-152.079	902.069				-156.942	-160.222	501.349	-182.434	-235.571	124.149	-238.041	-137.906	32.5222	280.048	-81.3768	880.745	263.59	-16.3739	1065.12	190.836	-78.4802	502.513	180.923	-73.314	96.1818	228.142	29.3773	33.7593
1064	0	-190.648	-149.672	903.389				-155.847	-157.467	503.332	-180.366	-234.053	125.572	-236.999	-137.747	32.5669	282.053	-79.8311	881.168	265.574	-14.6274	1066.08	191.964	-79.2504	502.819	180.971	-73.3431	96.0992	228.108	29.4095	33.8165
1065	0	-189.315	-148.011	904.86				-155.082	-152.575	504.964	-178.284	-232.495	126.963	-236.117	-137.611	32.8401	283.528	-78.4312	881.592	267.926	-12.687	1067.11	193.125	-79.7367	503.203	181.03	-73.4242	96.0191	228.124	29.3383	33.8089
1066	0	-188.042	-146.55	906.287				-154.233	-149.047	506.047	-176.117	-230.731	128.176	-236.202	-139.832	34.0807	284.949	-77.0151	881.887	269.166	-11.1783	1067.86	194.8	-80.3093	503.714	181.104	-73.4263	95.8889	228.101	29.3254	33.8168
1067	0	-186.595	-145.089	907.894				-154.132	-145.838	506.339	-173.874	-228.843	129.476	-235.23	-139.393	34.438	286.402	-75.6636	882.27	271.356	-9.36912	1068.58	196.087	-80.8063	504.059	181.157	-73.4658	95.7939	228.021	29.3649	33.8047
1068	0	-185.462	-143.852	909.255				-153.64	-142.789	507.747	-171.933	-226.795	130.695	-233.746	-137.992	34.6674	287.856	-74.2148	882.674	273.041	-7.69628	1069.37	197.388	-81.4547	504.296	181.229	-73.5184	95.6365	228.014	29.3523	33.8273
1069	0	-184.103	-141.654	910.332				-152.972	-139.007	508.432	-169.856	-224.299	131.814	-232.859	-136.689	34.9662	289.211	-72.8349	883.1	274.523	-6.12873	1070.05	198.531	-82.0273	504.558	181.306	-73.5525	95.6225	227.994	29.3701	33.8272
1070	0	-182.762	-139.736	911.379				-152.193	-134.896	509.628	-168.054	-221.618	132.762	-232.077	-135.342	35.4626	290.515	-71.5306	883.256	276.15	-4.54445	1070.81	199.681	-82.4557	505.119	181.371	-73.6126	95.5085	227.933	29.3446	33.8182
1071	0	-181.473	-137.67	912.241				-151.359	-131.345	510.519	-166.481	-218.779	133.619	-231.335	-133.533	35.7785	291.853	-69.978	883.899	278.27	-2.80773	1071.43	200.887	-83.4439	505.373	181.396	-73.6006	95.3113	227.903	29.3472	33.8303
1072	0	-180.338	-136.001	913.192				-150.32	-127.561	511.342	-164.98	-215.318	134.278	-230.835	-131.433	36.1418	293.447	-68.3569	884.39	279.585	-1.39769	1071.61	201.373	-83.5493	505.07	181.468	-73.6838	95.2747	227.947	29.3262	33.8765
1073	0	-179.054	-134.423	913.883				-149.538	-123.442	512.225	-163.731	-211.263	134.718	-230.463	-128.475	36.328	294.78	-66.7028	884.675	280.847	0.0774125	1072.7	201.999	-83.7476	505.062	181.506	-73.7473	95.1538	227.617	29.5328	33.7959
1074	0	-177.914	-132.58	914.605				-149.201	-118.077	513.083	-162.828	-206.985	135.132	-230.159	-124.519	36.4882	295.987	-65.1327	884.957	282.089	1.53147	1072.78	203.139	-83.7436	505.364	181.573	-73.7786	95.0627	227.908	29.3072	33.8677
1075	0	-176.658	-130.748	915.083				-148.729	-115.132	513.155	-162.283	-201.961	135.362	-230.111	-119.483	36.4562	297.194	-63.6152	885.085	283.516	2.95722	1073.28	204.396	-83.777	505.637	181.609	-73.8375	94.9553	227.912	29.307	33.872
1076	0	-175.486	-129.07	915.801				-148.079	-112.087	513.589	-161.965	-196.483	135.467	-230.366	-113.505	36.3278	298.27	-61.9998	885.141	285.142	4.50152	1073.64	205.455	-83.8554	505.746	181.638	-73.8637	94.8134	227.916	29.2916	33.9132
1077	0	-174.073	-127.013	916.018				-147.408	-108.583	514.037	-162.037	-190.209	135.447	-231.184	-107.662	36.7168	299.521	-60.502	885.262	286.409	5.89497	1073.88	206.801	-83.2876	506.002	181.573	-73.8494	94.6421	227.92	29.2794	33.9067
1078	0	-173.004	-125.333	916.442				-146.937	-105.075	514.375	-162.488	-183.378	135.332	-232.251	-101.434	37.1626	300.633	-58.9262	885.28	287.652	7.34923	1074.21	206.952	-83.0889	505.974	181.618	-73.8797	94.6487	227.928	29.2997	33.8914
1079	0	-171.756	-123.606	916.747				-146.12	-102.702	514.592	-163.249	-176.078	135.182	-233.318	-93.6399	37.2789	301.647	-57.3208	885.132	288.874	8.78906	1074.69	207.398	-82.7025	505.897	181.593	-73.8596	94.4626	227.888	29.2495	33.9201
1080	0	-170.621	-121.993	916.962				-146.218	-97.8904	515.226	-164.328	-167.991	134.943	-234.696	-85.6991	37.549	302.788	-55.6216	885.613	290.19	10.2974	1074.85	208.839	-81.9822	505.952	181.622	-73.9124	94.5288	227.91	29.253	33.9276
1081	0	-169.464	-120.333	917.145				-145.876	-93.4441	515.664	-165.683	-159.348	134.866	-236.148	-77.0205	37.8636	303.903	-54.0004	885.315	291.227	11.7399	1075.18	209.083	-81.2045	505.826	181.61	-73.8818	94.4339	227.866	29.2328	33.929
1082	0	-168.398	-118.773	917.342				-145.178	-90.2817	515.872	-167.186	-150.361	134.714	-237.414	-66.5163	37.4756	305.021	-52.2484	885.416	292.495	13.1461	1075.45	209.36	-80.5038	505.7	181.592	-73.8758	94.3825	227.879	29.2211	33.9441
1083	0	-167.411	-117.42	917.496				-145.261	-85.0863	516.494	-169.822	-140.238	134.366	-238.982	-56.4849	36.6164	303.532	-50.518	884.959	293.356	14.6387	1075.76	209.753	-79.3146	505.712	181.574	-73.8684	94.3654	227.879	29.2087	33.9412
1084	0	-166.422	-116.102	917.887				-145.065	-80.3229	516.995	-172.387	-129.093	134.038	-240.596	-47.0138	36.5756	304.183	-48.404	884.81	294.892	16.2503	1076.49	210.449	-78.4015	505.721	181.538	-73.8253	94.2914	227.866	29.181	33.9702
1085	0	-165.47	-114.409	917.886				-144.992	-76.0059	517.33	-174.386	-119.076	134.085	-240.491	-34.2111	35.5352	305.108	-46.0993	884.728	295.167	17.6022	1076.34	210.767	-77.0794	505.539	181.523	-73.7785	94.287	227.629	29.3317	33.8583
1086	0	-164.491	-112.724	917.925				-145.031	-71.6104	517.665	-176.681	-108.438	134.071	-241.328	-22.0796	35.2128	305.94	-43.6694	884.675	296.294	19.1389	1076.59	211.043	-75.6388	505.48	181.478	-73.7227	94.2439	227.65	29.3127	33.9285
1087	0	-163.636	-111.293	917.978				-145.466	-66.4872	518.282	-179.07	-97.6687	134.152	-242.175	-10.2037	35.6452	306.666	-41.34	884.466	297.275	20.7491	1076.73	209.826	-73.989	505.813	181.409	-73.6597	94.1428	227.616	29.3201	33.8617
1088	0	-163.191	-110.73	918.179				-145.682	-61.2472	518.994	-181.056	-86.8628	134.333	-242.715	2.42398	36.2593	307.326	-38.9804	884.35	298.162	22.4264	1077.55	209.124	-72.217	506.563	181.394	-73.6308	94.2151	227.646	29.2977	33.9239
1089	0	-162.315	-108.723	918.255				-145.586	-56.0623	519.935	-183.11	-76.1017	134.777	-243.035	15.1303	37.3235	308.155	-36.7383	884.184	298.983	23.9794	1077.44	209.111	-70.8861	505.796	181.335	-73.5284	94.1477	227.734	29.3109	33.9695
1090	0	-161.638	-106.997	918.324				-146.54	-47.0568	521.669	-184.912	-65.1172	135.367	-243.33	28.3082	38.5755	308.7	-34.6628	884.03	299.54	25.5866	1077.56	211.292	-69.7059	504.758	181.339	-73.5172	94.2584	227.629	29.31	33.9164
1091	0	-161.243	-106.017	918.598				-147.279	-40.9121	522.158	-186.681	-54.185	136.086	-243.405	41.603	40.1409	309.249	-32.5509	883.848	300.212	27.2564	1077.82	210.905	-68.3371	505.46	181.269	-73.4143	94.2439	227.639	29.3133	33.9002
1092	0	-160.553	-104.237	918.718				-147.855	-35.6041	522.537	-188.199	-43.1782	137.01	-243.567	54.5423	41.9945	309.834	-30.3462	883.654	300.674	28.9854	1078.14	209.313	-66.1934	506.63	181.148	-73.2826	94.1579	227.625	29.332	33.9154
1093	0	-160.271	-103.198	918.909				-148.072	-30.0435	523.445	-189.918	-32.2598	137.934	-243.841	67.2077	44.0123	310.111	-28.1188	883.469	301.455	30.7057	1078.37	207.557	-62.1796	506.982	181.142	-73.2652	94.2792	227.674	29.3152	34.008
1094	0	-159.727	-101.444	919.06				-148.866	-22.7246	524.593	-191.382	-21.3993	139.201	-244.275	79.1206	46.3128	310.599	-25.8604	883.292	301.701	32.388	1078.65	208.743	-61.6699	506.186	181.095	-73.1607	94.3225	227.645	29.3496	33.9431
1095	0	-159.219	-99.3552	919.103				-149.174	-16.0582	525.643	-192.627	-10.7067	140.633	-244.6	91.3645	48.5932	310.905	-23.523	883.119	302.387	34.0885	1078.81	210.416	-61.8127	505.292	180.923	-73.0014	94.1755	227.648	29.3365	34.0119
1096	0	-159.584	-99.7048	919.378				-149.551	-9.39175	526.879	-193.856	0.00305886	141.947	-245.459	102.584	51.1546	311.249	-21.1543	882.938	302.793	35.7789	1079.03	209.896	-60.4019	505.133	180.896	-72.8778	94.1511	227.633	29.3766	33.9489
1097	0	-159.25	-98.1536	919.554				-150.089	-2.57844	528.142	-194.879	10.8932	143.227	-245.681	114.225	53.3668	311.23	-18.8985	882.742	303.202	37.3756	1078.8	209.63	-58.7616	505.123	180.881	-72.8492	94.3447	227.616	29.3758	33.9532
1098	0	-158.469	-94.7405	919.709				-150.404	4.13175	529.338	-195.555	20.958	144.653	-246.194	125.44	55.5916	311.542	-16.6518	882.588	303.525	39.0494	1079.35	209.52	-57.3466	504.627	180.77	-72.7162	94.1953	227.658	29.3945	34.0514
1099	0	-158.295	-92.9631	919.915				-150.71	10.6236	530.752	-196.391	31.1078	146.545	-246.58	136.699	57.9376	311.548	-14.4917	882.489	303.797	40.6203	1079.76	211.514	-56.1906	503.51	180.733	-72.6304	94.2675	227.633	29.4276	33.995
1100	0	-158.199	-91.1189	920.187				-151.046	17.3413	531.879	-197.048	40.9142	148.25	-247.116	147.444	60.3675	311.542	-12.3378	882.355	303.921	42.1813	1079.9	212	-54.7108	503.418	180.706	-72.619	94.4123	227.644	29.2744	33.8429
1101	0	-157.98	-88.6272	920.3				-151.221	24.2077	532.908	-197.27	51.4461	149.42	-247.646	157.732	62.9408	311.658	-10.4053	882.274	304.282	43.6188	1079.92	210.252	-53.0251	504.12	180.667	-72.488	94.4515	227.65	29.3008	33.8168
1102	0	-157.885	-86.3793	920.512				-151.319	29.9466	534.285	-197.483	61.084	150.885	-248.454	167.237	65.6377	311.677	-8.45036	882.087	304.723	44.9522	1079.89	207.757	-49.5904	506.122	180.451	-72.2865	94.353	227.761	29.7316	34.2778
1103	0	-157.51	-82.9666	920.593				-151.546	36.2884	535.67	-197.229	70.0919	152.471	-248.694	178.289	68.056	311.582	-6.55879	882.034	304.669	46.22	1080.21	207.025	-47.5201	505.835	180.407	-72.163	94.4383	227.747	29.7868	34.2661
1104	0	-157.799	-81.1473	920.892				-151.757	42.959	536.767	-197.292	78.9411	154.102	-249.282	187.893	70.5504	311.411	-4.78401	881.88	304.948	47.3853	1080.27	206.705	-45.8153	505.53	180.33	-72.0649	94.5155	227.738	29.7784	34.2493
1105	0	-157.931	-78.7901	921.224				-152.298	49.8284	538.051	-197.469	88.6533	155.468	-249.754	197.826	72.8264	311.247	-3.03934	881.749	305.206	48.5854	1080.7	206.429	-44.6132	505.397	180.275	-71.9674	94.6225	227.758	29.7967	34.2571
1106	0	-158.062	-75.9051	921.387				-152.076	55.3426	539.151	-197.533	97.6036	156.829	-250.185	207.496	75.1196	311.168	-1.35005	881.582	305.156	49.6362	1080.69	206.082	-42.9503	505.172	180.309	-71.9025	94.6876	227.756	29.7817	34.2528
1107	0	-158.315	-73.0467	921.602				-152.122	61.288	540.186	-197.491	106.462	158.394	-250.554	216.767	77.555	311.054	0.287273	881.413	305.262	50.7334	1080.68	205.649	-41.2057	504.971	180.205	-71.7441	94.63	227.767	29.8476	34.226
1108	0	-158.534	-70.1178	921.737				-152.519	67.5269	541.411	-197.495	115.048	159.692	-250.859	226.046	79.714	310.94	1.94428	881.246	305.538	51.8494	1080.64	205.243	-39.598	504.905	180.209	-71.6581	94.7464	227.779	29.851	34.2165
1109	0	-159.359	-68.3176	922.127				-152.547	73.258	542.44	-197.588	123.763	160.822	-251.004	235.449	81.7697	310.815	3.58211	881.091	305.675	52.9167	1080.63	209.531	-40.8697	502.105	180.112	-71.5327	94.8192	227.754	29.8854	34.1891
1110	0	-160.147	-66.6034	922.487				-152.383	78.1202	543.135	-197.162	131.728	162.13	-251.116	244.58	83.9183	310.48	5.15542	880.969	305.69	54.0381	1080.63	205.687	-37.8915	504.797	180.03	-71.3911	94.7559	227.789	29.8856	34.1967
1111	0	-160.383	-63.1134	922.397				-152.552	84.0679	543.967	-197.553	139.942	163.332	-251.298	253.122	86.0936	310.133	6.83799	880.816	305.704	55.1345	1080.6	204.631	-34.9572	504.361	179.977	-71.2999	94.8025	227.783	29.7274	34.0428
1112	0	-160.969	-60.0042	922.615				-152.553	89.4912	544.653	-197.492	147.673	164.413	-251.236	262.053	88.127	309.842	8.49797	880.641	305.813	56.2551	1080.56	204.525	-33.4244	504.251	179.954	-71.2261	94.9502	227.796	29.7543	34.0246
1113	0	-161.493	-56.7267	922.62				-152.561	94.8829	545.29	-198.089	156.215	165.157	-251.3	270.401	90.0277	309.532	10.0358	880.478	305.729	57.3763	1080.5	204.516	-32.4428	504.133	179.875	-71.1015	95.0347	227.811	29.7641	34.0276
1114	0	-161.775	-52.8678	922.5				-152.609	99.7413	545.692	-198.144	163.936	166.269	-251.275	278.586	91.9043	309.168	11.5199	880.28	305.75	58.551	1080.52	204.86	-31.0469	504.595	179.769	-70.9797	94.9771	227.818	29.826	33.9938
1115	0	-162.39	-49.8153	922.48				-152.51	104.373	546.055	-198.395	170.934	167.385	-251.126	286.59	93.5856	308.802	13.5138	880.068	305.747	59.7586	1080.42	204.335	-29.1905	503.967	179.692	-70.8823	95.0119	227.865	29.842	33.9953
1116	0	-162.915	-46.2634	922.251				-152.501	108.861	546.326	-198.707	177.932	168.209	-250.836	294.496	94.9822	308.518	15.2857	879.873	305.784	61.0218	1080.19	203.873	-27.267	503.539	179.625	-70.7531	95.0831	227.89	29.8573	34.0098
1117	0	-163.395	-42.5406	922.013				-152.715	113.978	546.722	-199.083	184.826	168.917	-250.487	301.793	96.4401	308.088	17.1567	879.624	305.635	62.2668	1080.15	203.525	-25.4196	503.313	179.57	-70.6595	95.2481	227.819	29.9027	33.9664
1118	0	-164.17	-39.8001	922.047				-152.692	118.442	546.891	-199.441	192.045	169.153	-250.018	308.974	97.6334	307.652	19.0336	879.412	305.264	63.6092	1080.05	203.116	-23.6318	503.096	179.508	-70.5089	95.3072	227.917	29.9274	34.0352
1119	0	-164.626	-36.2583	921.788				-152.773	122.434	546.995	-199.611	198.289	169.707	-249.611	315.807	98.6043	307.352	21.1724	879.219	304.833	64.9985	1080.06	202.668	-21.7483	502.908	179.375	-70.3245	95.321	227.917	29.9314	34.0319
1120	0	-165.127	-32.6339	921.404				-153.111	126.999	547.171	-199.671	203.666	170.262	-249.101	322.514	99.3401	306.787	22.9866	879.063	304.397	66.3412	1080.09	202.225	-19.9006	502.599	179.262	-70.1223	95.4212	228.073	29.8098	34.0556
1121	0	-165.789	-29.404	921.075				-153.17	131.031	546.829	-200.064	209.559	170.678	-248.507	328.818	99.8356	306.39	25.311	878.837	304.027	67.788	1080.04	201.794	-18.1113	502.324	179.124	-70.0032	95.4744	228.114	29.7878	34.0727
1122	0	-166.594	-26.7457	920.874				-153.194	134.748	546.838	-200.345	214.792	170.62	-246.893	336.071	99.7309	305.751	27.0436	878.657	303.558	69.2526	1079.97	201.352	-16.198	502.038	179.013	-69.86	95.5547	228.14	29.8289	34.0907
1123	0	-166.463	-21.3914	920.132				-153.813	139.354	546.831	-200.527	220.171	170.332	-246.301	341.593	99.8431	305.329	29.4811	878.428	303.147	70.739	1079.93	200.908	-14.378	501.752	178.951	-69.7725	95.702	228.174	29.8005	34.1219
1124	0	-167.697	-19.7277	919.802				-153.806	142.542	546.485	-200.622	224.86	170.606	-245.801	346.465	99.7901	304.722	31.7924	878.224	302.613	72.2621	1079.88	200.471	-12.4653	501.328	178.856	-69.6863	95.7099	228.141	29.8504	34.1021
1125	0	-168.492	-17.0575	919.362				-154.374	146.189	546.092	-200.898	229.312	170.324	-245.321	351.012	99.3979	304.086	33.6903	877.996	302.114	73.7887	1079.84	199.952	-10.2631	501.027	178.753	-69.5965	95.7947	228.189	29.8576	34.1309
1126	0	-169.015	-13.1013	918.639				-154.514	149.255	545.409	-200.888	232.47	170.232	-244.888	355.253	98.8673	303.509	35.8048	877.847	301.505	75.3474	1079.77	199.492	-8.49357	500.822	178.645	-69.4927	95.9589	227.96	30.0115	34.1387
1127	0	-169.739	-9.77557	918.08				-154.35	151.882	545.133	-200.943	236.81	169.508	-244.59	359.157	98.1533	302.756	37.74	877.646	300.931	76.9186	1079.73	199.098	-6.7555	500.601	178.579	-69.4026	96.0488	229.001	29.2671	34.2497
1128	0	-170.072	-5.44846	917.281				-154.215	154.395	544.623	-201.149	240.338	168.994	-244.284	362.673	97.0708	302.336	40.0961	877.469	300.297	78.5545	1079.68	198.648	-4.76161	500.313	178.466	-69.3037	96.1229	229.035	29.2565	34.2765
1129	0	-170.807	-2.17972	916.551				-154.282	156.285	543.6	-201.267	244.098	168.095	-243.799	366.097	95.7819	301.594	41.9092	877.213	299.506	80.1935	1079.65	198.11	-2.54427	500.044	178.378	-69.2471	96.1836	229.025	29.2226	34.2659
1130	0	-171.737	0.847154	915.834				-154.524	158.451	542.444	-201.435	246.981	167.479	-243.56	369.253	94.4344	300.939	43.9806	876.994	298.781	81.8267	1079.66	197.667	-0.774535	499.559	178.272	-69.1359	96.2783	228.962	29.2442	34.2672
1131	0	-172.778	3.7135	915.233				-155.361	161.005	541.158	-201.455	250.459	166.306	-243.386	372.363	93.0003	300.467	46.0944	876.771	298.125	83.4537	1079.59	197.25	1.06707	499.169	178.214	-69.1204	96.3914	229.087	29.4016	34.4524
1132	0	-173.493	7.34952	914.146				-155.913	163.466	539.738	-201.73	253.242	165.311	-243.371	375.302	91.4347	299.762	48.1823	876.525	297.361	85.1102	1079.58	196.8	2.98967	498.757	178.153	-69.0369	96.4748	229.051	29.3208	34.2832
1133	0	-174.454	10.446	913.483				-156.428	165.529	538.284	-201.93	255.147	164.432	-243.213	377.704	89.7631	298.966	50.1755	876.221	296.413	86.7428	1079.52	197.374	3.3541	497.63	177.997	-68.9	96.4647	228.345	29.8848	34.2531
1134	0	-175.379	13.5174	912.539				-156.868	167.234	536.753	-201.988	258.335	162.86	-243.234	380.045	88.0305	298.248	52.1002	876.102	295.645	88.3845	1079.43	197.066	5.14338	497.151	177.991	-68.8482	96.6894	228.521	29.8282	34.2531
1135	0	-176.328	16.5038	911.709				-157.194	168.492	535.091	-202.391	259.735	161.751	-243.198	382.12	86.1992	297.456	54.0658	875.925	294.685	90.0242	1079.34	196.494	7.08934	496.85	177.905	-68.702	96.749	228.529	29.8685	34.292
1136	0	-177.254	19.6797	910.856				-157.455	169.678	533.598	-202.644	261.272	160.249	-243.334	383.886	84.2688	296.865	56.0004	875.799	293.817	91.6749	1079.24	195.814	8.48514	497.086	177.834	-68.5731	96.8646	228.529	29.8796	34.2669
1137	0	-178.266	22.621	909.971				-157.759	170.888	531.815	-203.04	263.146	158.718	-243.502	385.263	82.2942	296.019	57.8995	875.548	292.927	93.3862	1079.06	195.788	10.4549	496.488	177.748	-68.4601	96.939	228.515	29.9369	34.19
1138	0	-179.076	26.3161	908.897				-158.131	171.999	529.996	-203.272	264.034	156.995	-243.744	386.519	80.206	295.165	59.7521	875.408	291.809	94.8788	1078.95	194.683	12.6019	497.864	177.641	-68.3105	96.9955	228.394	29.9923	34.1154
1139	0	-179.839	30.3373	907.679				-158.471	172.973	528.203	-203.36	265.066	155.175	-243.865	387.404	77.8947	294.357	61.4261	875.244	290.692	96.2844	1078.83	194.814	14.0128	496.594	177.56	-68.202	96.9934	228.54	29.9685	34.1955
1140	0	-180.872	33.9053	906.66				-158.737	173.905	526.282	-203.568	266.359	153.172	-243.966	387.888	75.3431	293.469	63.2658	875.149	289.59	98.004	1078.66	194.67	15.0701	496.276	177.517	-68.1082	97.106	228.578	29.9594	34.1679
1141	0	-182.003	37.2623	905.663				-159.115	174.971	524.346	-203.618	266.983	150.968	-244.013	387.943	72.6174	292.324	64.897	875.092	288.417	99.6345	1078.57	193.697	16.944	496.321	177.532	-68.117	97.2726	228.579	29.9826	34.1552
1142	0	-182.983	41.4116	904.43				-159.619	176.015	522.487	-203.639	267.007	148.855	-243.963	387.609	69.5297	291.578	66.6888	875.067	287.306	101.295	1078.42	193.619	19.1227	495.754	177.413	-68.0357	97.2677	228.45	30.1339	34.11
1143	0	-184.388	44.6416	903.308				-160.076	176.842	520.561	-203.74	266.813	146.561	-243.721	387.008	66.2161	290.514	68.5633	874.975	285.885	103.106	1078.25	193.257	20.3629	495.022	177.332	-67.9072	97.3535	228.66	29.9682	34.1221
1144	0	-185.537	48.8117	902.024				-160.5	177.867	518.486	-203.743	266.596	144.278	-243.243	385.871	62.7	289.467	70.3172	874.841	284.607	104.913	1078.06	192.174	21.4186	495.309	177.311	-67.9168	97.446	228.844	29.8678	34.1302
1145	0	-186.873	52.4609	901.044				-161.105	178.914	516.417	-203.643	265.716	141.778	-242.754	384.314	59.067	288.443	72.1109	874.767	283.235	106.828	1077.86	190.814	23.9332	495.017	177.19	-67.8087	97.4324	228.895	29.8699	34.1313
1146	0	-188.125	56.2591	899.866				-161.684	179.9	514.407	-203.564	265.306	139.022	-241.879	382.864	54.9618	287.295	74.0567	874.609	281.787	108.744	1077.77	190.357	25.4114	494.166	177.11	-67.7163	97.535	229.102	29.764	34.1573
1147	0	-189.376	59.9919	898.466				-162.129	180.682	512.483	-203.323	264.463	136.356	-241.028	380.685	50.9759	286.173	76.0253	874.445	280.211	110.774	1077.51	188.849	29.7328	495.59	177.077	-67.6834	97.7216	228.956	29.8596	34.0496
1148	0	-190.735	63.7248	897.388				-162.567	181.487	510.414	-203.56	262.269	133.921	-239.994	378.412	46.7922	284.705	78.0134	874.327	278.662	112.884	1077.27	189.203	29.2899	494.159	176.991	-67.6069	97.8404	229.03	29.884	34.0055
1149	0	-192.109	67.7483	896.318				-163.118	182.384	508.243	-203.464	260.901	131.162	-238.84	375.621	42.5853	283.474	80.0395	874.225	277.008	115.071	1077.04	189.138	30.3598	493.68	176.897	-67.5195	98.0302	228.741	30.1227	33.9357
1150	0	-193.642	71.3642	895.273				-163.712	183.345	506.099	-203.321	259.234	128.084	-237.608	372.542	38.2025	282.056	82.325	874.063	275.336	117.341	1076.84	186.907	31.5515	493.048	176.835	-67.4787	98.1228	228.736	30.1199	33.9787
1151	0	-195.169	75.6335	893.861				-164.191	183.877	503.926	-202.978	256.9	125.832	-236.336	369.415	33.8724	280.499	84.3652	873.955	273.49	119.655	1076.6	186.782	33.5574	492.914	176.676	-67.3508	98.2157	228.697	30.095	33.9688
1152	0	-196.696	79.6509	892.734				-164.214	183.615	501.706	-203.431	254.505	122.774	-235.188	366.159	30.6944	279.083	86.6022	873.791	271.657	122.096	1076.32	186.423	35.1423	492.615	176.591	-67.3484	98.3942	228.999	29.9217	33.9702
1153	0	-198.278	83.8971	891.431				-164.755	185.178	500.527	-202.249	251.454	121.305	-234.53	364.463	31.1012	277.323	88.8955	873.647	269.697	124.548	1076.18	185.039	36.8199	492.496	176.459	-67.2581	98.496	228.74	30.11	33.9137
1154	0	-200.041	87.7031	890.255				-164.949	185.654	498.149	-201.708	248.662	119.371	-233.393	365.169	31.6507	275.608	91.2009	873.511	267.667	127.105	1075.91	184.073	38.3905	491.094	176.312	-67.1706	98.6524	228.697	30.0673	33.9399
1155	0	-201.815	91.993	888.997				-165.199	185.541	495.818	-202.349	247.148	117.123	-232.975	365.827	32.0774	273.771	93.4875	873.279	265.616	129.756	1075.61	183.65	40.3223	492.116	176.139	-67.0758	98.7568	228.739	30.1178	33.8725
1156	0	-203.618	96.57	887.591				-165.699	185.569	493.23	-202.033	245.744	115.302	-232.448	365.776	32.4336	271.951	95.9341	873.23	263.246	132.528	1075.29	181.525	42.0301	492.257	175.968	-66.9951	98.9134	228.963	29.8779	34.0329
1157	0	-205.417	101.2	886.279				-165.911	185.816	491.09	-201.002	243.66	113.26	-231.884	365.367	32.9025	269.867	98.3239	873.08	261.304	135.329	1074.99	180.877	43.0849	490.335	175.77	-66.8667	98.9395	228.923	29.8598	34.0154
1158	0	-207.396	105.389	884.958				-165.952	186.434	489.604	-200.761	242.446	111.468	-230.527	363.927	33.221	267.829	100.748	872.921	258.859	138.111	1074.71	179.003	44.7202	489.879	175.64	-66.8426	99.2315	229.034	29.8864	33.9869
1159	0	-209.383	109.912	883.483				-166.519	187.171	487.882	-200.075	241.601	109.509	-230.503	363.375	33.1669	265.581	103.316	872.715	256.485	141.069	1074.44	178.747	46.6428	490.229	175.441	-66.6696	99.4288	228.904	29.8661	34.0592
1160	0	-211.384	114.601	882.179				-166.977	188.372	486.247	-199.013	241.622	107.596	-231.622	365.998	33.9287	263.553	105.942	872.538	254.068	143.999	1074.09	177.865	48.215	490.274	175.286	-66.5394	99.6003	228.861	29.854	34.0854
1161	0	-213.546	118.714	881.13				-167.721	190.295	484.765	-198.176	241.61	106.112	-230.97	364.873	33.7586	261.385	108.547	872.458	251.402	147.047	1073.78	176.491	49.6704	490.131	175.187	-66.4684	99.7984	228.857	29.8715	34.0562
1162	0	-215.783	122.74	880.142				-168.139	192.846	483.596	-197.198	241.504	104.951	-230.889	364.263	33.9035	258.949	111.294	872.306	248.795	150.194	1073.42	174.939	51.0753	489.903	174.994	-66.3075	99.9496	228.822	29.8812	34.0302
1163	0	-217.907	126.86	879.236				-168.47	195.072	482.676	-196.131	242.146	103.84	-230.609	364.438	33.9357	256.525	114.337	872.177	246.034	153.412	1073.15	173.273	52.4573	489.919	174.889	-66.2392	100.264	228.482	29.7763	33.6908
1164	0	-220.007	130.262	878.25				-168.191	196.847	481.89	-195.044	242.681	102.988	-230.267	364.369	34.0912	254.189	117.279	872.017	243.265	156.841	1072.89	171.504	53.8103	490.099	174.72	-66.1412	100.485	229.068	29.442	33.8436
1165	0	-222.059	133.529	877.537				-168.803	199.346	481.245	-194.203	243.047	102.157	-230.057	364.27	34.2388	251.771	119.947	871.878	240.373	160.302	1072.66	169.674	54.9329	490.111	174.536	-66.0914	100.729	229.058	29.4454	33.7859
1166	0	-224.19	136.942	876.749				-169.577	201.697	480.588	-193.212	243.263	101.459	-229.849	364.156	34.3445	249.226	122.527	871.727	237.433	163.899	1072.47	167.75	56.0195	490.002	174.305	-66.0425	100.974	229.102	29.4522	33.7335
1167	0	-226.559	139.69	876.214				-170.158	203.353	479.897	-192.46	244.153	100.912	-229.485	363.716	34.3653	246.583	125.134	871.759	234.518	167.69	1072.25	165.783	56.9556	490.393	173.966	-65.9383	101.196	228.875	29.364	33.4674
1168	0	-228.792	142.836	875.803				-171.158	205.564	479.655	-191.838	244.463	100.391	-229.418	363.534	34.3704	243.873	127.735	871.78	231.518	171.505	1072.08	163.872	57.5452	490.659	173.774	-65.9039	101.51	228.772	29.3438	33.5022
1169	0	-231.137	146.002	875.385				-171.985	206.86	479.319	-191.353	244.571	99.966	-229.41	363.593	34.5419	241.176	130.231	871.861	228.548	175.434	1071.86	161.948	58.4556	491.185	173.58	-65.8639	101.877	228.784	29.3175	33.4588
1170	0	-233.738	148.712	875.114				-173.357	208.435	479.087	-191.003	244.708	99.6036	-229.401	363.684	34.5231	238.228	132.368	872.139	225.519	179.384	1071.72	155.069	62.6116	494.193	173.44	-65.8216	102.414	228.802	29.3154	33.3509
1171	0	-236.391	151.196	875.007				-174.45	209.539	478.907	-190.823	244.719	99.424	-229.384	363.618	34.5175	235.395	134.683	872.422	222.419	183.327	1071.46	153.55	63.5208	494.687	173.252	-65.7163	102.883	228.723	29.3821	33.5242
1172	0	-239.029	153.604	874.989				-175.961	210.751	478.888	-190.575	244.404	99.2069	-229.463	363.579	34.512	232.484	136.985	872.733	219.442	187.313	1071.27	151.613	64.5373	495.341	173	-65.5744	103.318	228.667	29.3641	33.5703
1173	0	-241.507	156.044	874.917				-177.723	211.601	478.777	-190.682	244.454	98.9954	-229.511	363.596	34.4859	229.579	139.288	872.991	216.43	191.196	1070.96	149.424	65.1927	495.904	172.689	-65.4382	104.125	228.584	29.3695	33.6347
1174	0	-244.195	158.707	874.772				-179.161	212.204	478.768	-190.882	244.487	98.8024	-229.578	363.579	34.425	227.013	141.541	873.17	213.639	195.05	1070.82	147.084	66.2326	496.547	172.404	-65.269	104.896	228.46	29.313	33.6589
1175	0	-246.803	161.183	874.842				-180.889	213.239	478.786	-191.166	244.732	98.5067	-229.671	363.601	34.406	224.1	143.814	873.523	210.533	198.834	1070.64	145.411	68.4958	497.237	172.015	-64.8969	105.78	228.412	29.3084	33.7947
1176	0	-249.81	162.897	875.254				-182.726	214.326	478.563	-191.674	244.736	98.3138	-229.727	363.646	34.361	221.324	146.092	873.844	207.517	202.513	1070.52	143.629	70.8111	497.687	171.697	-64.5429	106.78	228.3	29.2867	33.8303
1177	0	-252.314	165.488	875.036				-184.081	214.733	478.454	-191.71	245.005	97.9889	-229.811	363.645	34.3061	218.8	148.462	874.197	204.569	206.163	1070.33	142.328	72.4461	498.25	171.374	-64.085	107.875	228.218	29.2784	33.8869
1178	0	-254.948	168.746	874.877				-185.7	215.358	478.243	-191.929	245.056	97.7711	-229.879	363.694	34.3244	215.986	150.9	874.532	201.418	209.762	1070.2	140.764	74.2991	498.711	171.353	-63.3844	109.238	228.167	29.3073	33.8741
1179	0	-257.621	171.439	874.695				-186.954	215.946	477.847	-192.078	244.978	97.5637	-229.925	363.768	34.2701	213.297	153.447	874.939	198.559	213.293	1070.06	139.565	76.1155	498.987	171.544	-62.5078	110.848	228.146	29.4307	33.9326
1180	0	-260.173	173.708	874.63				-188.394	217.062	477.771	-192.177	245.033	97.299	-229.945	363.724	34.2698	210.546	156.191	875.063	195.693	216.715	1069.89	152.182	79.7625	500.636	171.733	-61.4609	112.723	227.92	29.4941	33.9947
1181	0	-262.655	175.936	874.536				-189.753	217.933	477.5	-192.208	245.008	97.1299	-229.935	363.74	34.291	208.226	159.118	875.414	192.711	220.21	1069.74	164.879	83.1641	502.09	171.821	-60.0969	114.751	228.08	29.7143	34.0442
1182	0	-265.222	178.095	874.25				-190.958	218.671	477.293	-192.175	244.997	96.9661	-229.977	363.766	34.3262	205.692	161.993	875.685	189.735	223.592	1069.6	165.683	87.9277	502.026	171.868	-58.5579	116.937	227.536	29.478	34.0261
1183	0	-267.46	181.179	873.865				-192.427	220.09	477.245	-192.154	245.053	96.8222	-229.949	363.755	34.3147	203.272	164.859	875.836	186.763	226.851	1069.41	167.189	93.7069	502.907	171.936	-56.7613	119.631	227.487	29.63	34.321
1184	0	-269.784	183.896	873.588				-193.434	220.676	477.038	-192.163	245.027	96.6923	-230.018	363.9	34.3675	200.778	167.757	876.034	183.383	230.08	1069.4	166.177	99.308	502.468	171.655	-54.7323	122.437	227.414	29.7235	34.8661
1185	0	-272.004	186.257	873.05				-194.606	221.355	476.76	-192.232	245.131	96.5733	-230.228	363.933	34.4182	198.266	170.757	876.071	181.172	233.406	1069.34	164.838	105.866	501.633	171.39	-52.4457	125.662	227.333	29.8409	35.4452
1186	0	-274.027	189.249	872.334				-195.852	222.122	476.671	-192.296	245.206	96.4254	-230.265	364.042	34.4106	195.785	173.838	876.079	178.162	236.565	1069.46	164.139	112.744	501.782	170.986	-49.7162	129.241	227.05	29.9473	36.2854
1187	0	-276.218	191.58	871.813				-197.115	223.465	476.519	-192.444	245.226	96.2632	-230.097	364.278	34.4486	193.725	177.053	876.206	175.096	239.882	1069.41	162.763	120.42	501.118	170.65	-46.7023	133.052	226.637	30.4195	37.1795
1188	0	-278.224	194.006	871.186				-198.224	224.143	476.397	-192.481	245.501	96.1047	-230.111	364.262	34.4368	194.505	180.319	876.422	172.702	242.735	1069.45	167.776	99.8302	507.673	169.877	-43.0837	137.136	226.099	30.9969	38.623
1189	0	-280.099	196.627	870.515				-199.483	224.784	476.128	-192.574	245.654	95.9104	-230.109	364.395	34.4787	192.128	183.356	876.224	170.175	245.657	1069.37	172.881	103.698	509.317	169.176	-38.7031	141.726	225.736	31.8441	40.5185
1190	0	-282.013	198.331	869.974				-200.491	225.25	475.946	-192.662	245.745	95.698	-230.185	364.525	34.5257	190.129	186.484	876.155	167.677	248.602	1069.42	171.251	114.978	508.964	168.388	-33.9026	146.704	225.36	32.8238	43.0253
1191	0	-283.432	199.883	869.369				-201.497	225.622	475.652	-192.742	245.78	95.5148	-230.39	364.65	34.5971	188.36	189.516	876.19	165.173	251.501	1069.39	170.508	125.423	509.427	167.206	-28.4376	152.244	224.748	34.0106	46.0111
1192	0	-284.938	201.364	868.775				-202.811	226.339	475.559	-192.856	245.906	95.2657	-230.465	364.788	34.656	186.544	192.467	876.289	162.773	254.26	1069.44	170.719	134.35	510.839	166.05	-22.2423	158.185	223.857	35.3962	49.4544
1193	0	-285.986	201.43	868.203				-203.762	226.155	475.251	-192.972	245.745	95.1848	-230.299	364.987	34.6935	184.989	195.375	876.342	160.555	256.901	1069.3	170.501	146.503	512.368	164.642	-15.4338	164.457	222.752	36.9761	53.5087
1194	0	-287.681	202.72	867.644				-205.113	226.733	475.036	-193.14	245.862	94.9464	-230.584	365.132	34.75	183.65	198.131	876.493	158.373	259.512	1069.13	170.573	159.147	514.023	162.842	-7.84315	170.978	221.525	39.1468	58.3028
1195	0	-289.223	204.126	867.615				-206.212	226.627	474.701	-193.358	245.777	94.8021	-230.674	365.268	34.7785	182.473	200.813	876.819	156.144	262.09	1068.92	135.443	198.838	504.583	160.955	0.50809	177.411	220.221	42.1591	63.8255
1196	0	-290.777	205.136	867.125				-207.622	227.195	474.561	-193.508	245.714	94.6468	-230.557	365.408	34.7724	181.249	203.351	876.99	153.799	264.521	1068.83	135.488	210.099	506.948	158.802	9.14155	183.966	218.448	45.5972	69.93
1197	0	-292.511	206.594	866.764				-208.659	226.687	474.216	-193.716	245.641	94.5118	-230.696	365.312	34.69	179.652	205.531	876.864	152.143	266.931	1068.29	136.129	220.839	510.364	156.281	17.8621	190.204	216.517	50.334	76.7849
1198	0	-294.175	207.538	866.617				-209.689	226.454	473.894	-193.906	245.496	94.3944	-230.626	365.412	34.742	179.033	207.813	877.678	150.437	269.319	1067.83	135.598	231.133	511.99	153.458	26.7976	196.091	214.639	56.2091	83.4583
1199	0	-295.679	208.369	866.264				-210.853	226.366	473.744	-194.288	245.537	94.2407	-230.637	365.357	34.7076	178.273	210.002	878.048	148.574	271.704	1067.14	136.251	240.78	515.076	150.29	35.0516	201.782	212.588	63.715	88.0894
1200	0	-297.143	209.061	865.902				-211.533	225.252	473.237	-194.214	245.536	94.1402	-230.692	365.346	34.6648	179.531	212.049	878.846	147.104	273.84	1066.73	136.243	250.341	517.984	147.185	43.4094	206.146	209.78	72.7944	91.2699
1201	0	-298.206	209.092	865.641				-212.576	225.382	473.184	-194.384	245.409	94.1239	-230.712	365.402	34.6841	178.765	214.053	879.452	145.694	276.048	1066.21	136.202	259.152	520.939	144.898	53.3533	208.749	206.104	83.882	93.8231
1202	0	-299.263	209.255	865.338				-213.579	225.422	473.107	-194.493	245.314	94.0117	-230.685	365.172	34.5679	177.864	216.076	880.146	144.325	278.286	1065.51	136.99	267.065	524.121	142.627	64.5694	209.861	202.64	96.5105	94.433
1203	0	-300.041	209.055	865.106				-214.223	224.885	472.81	-194.589	245.194	93.9068	-230.705	365.267	34.624	176.98	218.034	880.886	143.182	280.411	1064.86	136.921	274.761	526.227	140.714	76.9498	209.673	199.227	110.218	93.8976
1204	0	-301.01	209.202	864.827				-214.677	224.609	472.612	-194.658	245.231	93.8455	-230.701	365.182	34.5411	176.489	219.838	881.72	141.572	282.44	1064.19	136.794	282.277	528.156	139.041	89.808	208.531	196.122	125.202	92.323
1205	0	-301.786	209.349	864.721				-215.016	224.1	472.314	-194.794	245.163	93.7748	-230.744	365.191	34.5254	175.721	221.53	882.516	141.009	284.857	1063.78	136.02	289.413	528.845	137.395	103.101	206.605	193.287	141.316	90.0535
1206	0	-302.415	209.492	864.45				-215.741	224.551	472.422	-194.785	245.18	93.7513	-230.754	365.173	34.5234	175.053	223.251	883.325	140.213	287.023	1063.38	137.541	296.243	531.884	136.278	117.174	203.597	191.086	158.732	87.1852
1207	0	-303.175	209.942	864.314				-216.281	225.101	472.585	-194.943	244.736	93.8081	-230.776	365	34.4548	174.603	224.835	884.204	139.501	289.277	1063	138.993	302.449	533.619	135.447	132.062	199.632	189.612	177.17	84.3609
1208	0	-303.976	211.076	864.154				-216.565	225.52	472.598	-194.871	245.064	93.7086	-230.819	365.091	34.4656	174.283	226.405	884.89	138.945	291.449	1062.7	139.327	308.733	534.771	134.97	147.432	195.07	188.566	196.491	81.1714
1209	0	-304.235	211.392	864.199				-216.749	225.801	472.489	-194.919	245.061	93.7031	-230.783	365.063	34.4807	173.931	227.963	885.58	138.549	293.596	1062.49	139.584	314.532	535.155	134.877	163.37	190.025	188.292	216.592	77.6753
1210	0	-304.241	211.53	864.195				-216.792	226.119	472.508	-194.999	244.728	93.7774	-230.786	365.013	34.4502	173.647	229.631	886.08	137.776	295.736	1062.55	140.012	320.093	536.537	135.182	179.616	184.579	188.554	237.356	74.5248
1211	0	-304.23	211.763	864.197				-216.784	226.674	472.545	-194.967	244.649	93.814	-230.807	364.948	34.4597	173.563	231.3	886.543	137.906	298.053	1062.37	140.637	325.045	536.877	136.015	196.319	178.854	189.452	258.634	71.3633
1212	0	-304.194	212.425	864.177				-216.718	227.356	472.592	-194.871	244.917	93.781	-230.828	365.086	34.5135	173.549	232.93	886.776	137.824	300.304	1062.29	139.977	329.785	537.123	137.233	213.304	173.008	190.856	280.475	68.2479
1213	0	-303.934	212.853	864.256				-216.579	227.996	472.656	-194.824	244.994	93.7928	-230.856	365.216	34.5921	173.614	234.616	886.944	138.04	302.574	1062.47	139.583	334.206	537.086	138.938	230.492	167.144	192.727	302.183	65.7027
1214	0	-303.769	215.115	864.106				-216.344	228.571	472.693	-194.757	244.951	93.8549	-230.842	365.114	34.531	174.003	236.522	887.068	138.075	304.766	1062.41	139.539	338.011	536.531	141.124	247.867	161.254	194.73	323.882	63.3068
1215	0	-303.945	218.194	863.985				-216.066	229.544	472.895	-194.739	244.943	93.9194	-230.834	365.064	34.525	174.294	238.357	887.184	138.581	306.991	1062.46	139.364	341.512	536.047	143.561	265.076	155.605	197.203	345.557	61.388
1216	0	-303.548	220.565	864.104				-215.719	230.575	472.923	-194.658	244.903	93.9694	-230.786	365.065	34.6294	174.813	240.455	887.364	139.031	309.33	1062.5	139.149	344.575	534.956	146.366	282.205	150.189	200.253	366.873	59.9841
1217	0	-302.874	222.294	864.174				-215.402	231.638	473.055	-194.583	244.915	93.983	-230.855	365.176	34.6202	175.44	242.679	887.587	139.459	311.632	1062.54	139.188	347.247	533.819	149.327	298.99	144.99	203.96	387.927	59.4195
1218	0	-302.175	224.459	864.126				-214.951	232.506	473.18	-194.478	244.939	94.0703	-230.864	365.154	34.6514	176.074	245.037	887.853	140.156	314.145	1062.58	139.397	349.826	532.533	152.445	315.484	140.226	207.1	408	58.6343
1219	0	-301.381	226.619	864.167				-214.525	233.808	473.294	-194.368	244.929	94.113	-230.843	365.109	34.6325	176.853	247.508	888.083	140.683	316.64	1062.71	139.936	351.895	531.289	155.619	331.334	135.99	210.24	427.27	58.5984
1220	0	-300.385	228.564	864.285				-213.994	234.798	473.431	-194.271	244.933	94.1638	-230.857	365.192	34.6745	177.877	250.026	888.251	141.542	319.328	1062.7	140.432	353.954	529.582	158.675	346.499	132.231	213.132	445.473	58.6654
1221	0	-299.344	229.972	864.388				-213.074	235.383	473.525	-194.087	244.918	94.2411	-230.837	365.182	34.6755	178.821	252.751	888.327	142.498	322.146	1062.6	140.896	356.066	528.112	161.673	360.918	128.81	216.604	462.563	59.5979
1222	0	-298.116	231.961	864.686				-212.428	236.309	473.611	-193.98	244.906	94.3041	-230.844	365.153	34.6908	179.773	255.68	888.37	143.496	325.057	1062.43	141.209	357.812	526.562	164.661	374.159	125.863	218.546	478.616	59.98
1223	0	-297.196	234.688	864.812				-211.747	237.851	473.898	-193.795	245.003	94.3654	-230.853	365.144	34.6948	180.981	258.703	888.228	144.524	328.169	1062.16	141.427	359.767	524.33	167.342	386.506	123.15	220.515	493.137	60.2629
1224	0	-296.044	236.628	865.158				-211.096	239.293	474.125	-193.622	244.969	94.4543	-230.865	365.113	34.6805	182.187	261.814	887.979	145.642	331.437	1061.84	141.481	361.468	522.588	169.639	397.403	120.886	222.19	506.043	60.7879
1225	0	-294.764	238.585	865.281				-210.271	240.879	474.367	-193.421	245.009	94.5533	-230.884	365.166	34.7326	183.288	265.193	887.409	146.685	334.84	1061.61	141.152	362.806	520.441	171.642	406.499	118.94	223.465	517.086	61.0871
1226	0	-293.531	240.462	865.759				-209.427	242.234	474.607	-193.189	245.121	94.6336	-230.857	365.168	34.7179	184.175	268.735	886.753	147.931	338.4	1061.33	141.164	364.128	518.69	173.216	414.172	117.006	224.165	526.218	61.0329
1227	0	-292.168	242.663	866.023				-208.267	243.103	474.847	-192.972	245.139	94.7493	-230.848	365.104	34.7009	184.445	272.589	885.754	149.277	342.214	1061.02	139.893	365.96	515.73	174.421	420.029	115.167	224.404	533.28	60.6301
1228	0	-290.86	244.796	866.449				-207.417	244.939	475.16	-192.72	245.126	94.9052	-230.871	365.194	34.7124	186.02	276.631	884.902	150.817	346.181	1060.67	140.386	367.815	514.607	175.011	424.12	113.227	224.36	538.092	59.8362
1229	0	-289.157	246.657	867.046				-206.557	246.54	475.561	-192.542	245.163	95.032	-230.776	365.058	34.6618	186.879	280.893	883.709	152.458	350.393	1060.44	140.093	369.435	512.832	174.947	426.794	112.089	224.028	540.172	58.9158
1230	0	-287.204	248.278	867.612				-205.429	248.395	475.812	-192.351	245.046	95.2585	-230.839	365.057	34.6616	188.061	285.228	882.513	154.164	354.795	1060.19	139.468	370.993	510.81	173.95	427.424	110.379	223.556	540.619	57.1278
1231	0	-285.337	249.872	868.28				-204.197	249.604	476.175	-192.19	245.064	95.4423	-230.837	365.011	34.6307	189.873	289.772	881.481	156.48	359.446	1060.34	139.713	369.029	511.276	172.298	426.197	108.595	221.512	540.636	55.5753
1232	0	-283.116	250.583	869.247				-203.022	251.463	476.603	-192.107	244.71	95.8125	-230.749	364.762	34.5781	191.342	294.51	880.499	158.186	363.964	1059.8	139.346	368.225	510.486	170.761	426.03	107.597	220.363	540.857	55.4758
1233	0	-280.929	253.075	869.718				-202.018	253.642	477.104	-191.917	245.045	96.0414	-230.752	364.658	34.5244	193.113	299.457	879.607	160.309	368.71	1059.67	138.107	371.13	508.115	170.311	427.843	106.532	219.688	542.023	54.2388
1234	0	-279.282	257.188	870.716				-200.317	254.707	477.498	-191.636	244.984	96.3148	-230.694	364.399	34.5037	194.863	304.616	878.97	162.608	373.493	1059.53	136.9	372.35	508.321	170.659	430.187	106.041	218.952	543.083	52.3199
1235	0	-276.912	259.338	871.366				-198.897	256.944	478.051	-191.418	245.014	96.5842	-230.617	364.171	34.4285	196.808	309.772	878.564	165.101	378.276	1059.45	136.214	373.657	508.473	170.93	431.626	105.886	218.545	543.712	51.3881
1236	0	-274.452	261.288	872.222				-197.04	258.484	478.165	-191.093	245.13	96.7841	-230.532	363.976	34.3798	198.772	314.933	878.438	167.375	383.047	1059.36	137.09	376.127	509.016	171.04	432.213	105.855	218.313	544.019	51.1494
1237	0	-272.104	263.457	872.917				-195.662	260.984	478.713	-190.888	245.521	96.9862	-230.476	363.784	34.3535	200.565	319.954	878.649	169.808	387.822	1059.56	136.835	382.767	507.772	171.224	432.909	105.856	217.241	544.858	50.3146
1238	0	-269.889	266.158	873.717				-193.936	262.929	478.963	-190.71	245.806	97.3217	-230.394	363.591	34.318	202.533	325.022	879.143	172.158	392.576	1059.78	137.876	386.846	507.76	171.916	434.048	105.491	216.902	545.55	49.2972
1239	0	-267.694	269.474	874.247				-192.442	264.965	479.451	-190.577	245.964	97.6075	-230.321	363.477	34.2928	204.518	330.084	879.824	174.62	397.241	1060.11	140.851	390.34	509.113	172.547	435.146	105.222	215.997	546.734	47.828
1240	0	-265.233	272.704	874.746				-191.05	267.483	479.858	-190.269	245.88	97.9486	-230.433	363.352	34.2808	206.7	335.084	880.539	177.323	401.778	1060.34	143.16	393.887	509.077	173.216	436.443	104.848	215.368	547.467	46.6146
1241	0	-262.798	275.88	875.042				-189.176	268.972	480.233	-189.964	245.956	98.2737	-230.259	363.288	34.2759	208.874	339.907	881.277	179.922	406.165	1060.55	144.83	397.15	508.961	173.673	437.648	104.522	214.939	548.13	45.6626
1242	0	-260.092	278.606	875.519				-187.682	271.091	480.647	-189.683	245.849	98.6185	-230.217	363.053	34.2296	211.028	344.734	881.963	182.26	410.53	1061.37	146.855	400.503	508.9	174.033	438.67	104.283	214.942	548.575	44.6244
1243	0	-257.318	281.513	875.998				-185.769	272.857	480.935	-189.331	245.694	99.0479	-230.299	363.101	34.2606	213.514	349.442	882.677	183.301	414.431	1061.98	147.691	403.695	508.101	174.652	439.406	103.904	214.563	548.823	43.485
1244	0	-254.465	284.292	876.423				-184.235	275.408	481.43	-189.213	246.194	99.4301	-230.279	363.167	34.3257	216.109	354.126	883.212	185.661	418.436	1062.54	149.817	406.545	508.441	175.099	440.219	103.581	214.549	549.291	42.7757
1245	0	-251.601	287.395	876.831				-182.257	277.398	481.657	-188.818	246.069	99.748	-230.121	363.139	34.3736	218.794	358.8	883.666	188.47	422.421	1063.05	151.187	409.223	508.295	175.329	441.02	103.235	214.642	549.715	42.1891
1246	0	-248.549	290.519	877.262				-180.729	280.294	481.974	-188.548	246.51	100.185	-230.153	363.092	34.4152	221.662	363.36	884.03	191.515	426.427	1062.81	152.826	412.056	508.162	175.641	441.701	102.963	214.615	550.066	41.5462
1247	0	-245.557	293.587	877.685				-178.685	281.849	482.223	-188.245	246.66	100.597	-230.111	363.108	34.4827	224.683	367.821	884.352	194.898	430.202	1063.3	154.479	414.897	507.596	175.889	442.229	102.727	214.303	550.388	40.7117
1248	0	-242.498	296.765	878.122				-177.214	284.54	482.774	-187.982	246.91	101.172	-230.042	363.056	34.5492	227.7	372.22	884.724	197.714	434.065	1063.66	155.279	417.877	507.475	176.066	442.773	102.534	214.08	550.686	40.6036
1249	0	-239.333	300.102	878.49				-175.352	286.703	483.053	-187.674	247.332	101.62	-230.097	363.581	34.6423	230.546	376.5	885.045	201.013	437.995	1064.04	156.469	420.328	507.084	176.166	443.519	102.318	214.18	550.987	40.3776
1250	0	-236.44	302.963	879.016				-173.822	288.944	483.57	-187.274	247.647	102.015	-230.003	363.751	34.7048	233.574	380.665	885.189	203.844	441.859	1064.39	157.371	423.127	506.584	176.292	444.068	102.107	214.154	550.91	39.694
1251	0	-233.526	306.082	879.365				-172.546	291.739	484.02	-187.031	247.812	102.621	-229.978	363.922	34.7713	236.356	384.582	885.174	207.05	445.757	1064.74	160.532	425.615	507.602	176.364	444.413	101.951	214.213	551.047	39.3981
1252	0	-230.721	309.307	879.842				-170.75	293.321	484.42	-186.616	248.173	103.239	-229.595	363.538	34.8348	239.095	388.263	885.053	210.164	449.468	1065.07	161.86	428.434	506.95	176.378	444.697	101.821	214.144	551.198	39.0509
1253	0	-227.934	312.598	880.276				-169.53	296.083	484.873	-186.21	248.571	103.797	-229.851	363.954	34.9546	241.806	391.833	884.882	213.082	453.115	1065.38	162.701	431.196	506.035	176.487	444.984	101.728	214.161	551.338	39.0539
1254	0	-225.256	315.945	880.761				-168.104	298.498	485.615	-185.604	248.69	104.543	-230.02	364.353	35.0551	244.478	395.436	884.65	216.152	456.637	1065.69	161.698	434.447	504.445	176.329	445.304	101.589	214.238	551.479	38.9721
1255	0	-223.097	318.221	881.33				-166.449	300.46	486.287	-185.411	249.27	105.302	-230.252	364.283	34.9734	246.891	398.884	884.504	219.371	460.115	1065.94	162.807	435.329	506.829	176.266	445.602	101.454	214.137	551.633	38.8627
1256	0	-220.693	321.069	881.843				-165.227	302.841	486.907	-184.684	249.422	106.153	-230.68	364.115	34.8937	249.184	402.166	884.258	222.041	463.445	1066.28	164.954	436.849	506.049	176.112	445.855	101.438	214.148	551.798	38.8409
1257	0	-218.042	324.911	882.709				-164.007	305.615	487.782	-183.966	250.314	107.058	-231.274	363.833	34.9676	251.544	405.576	883.993	224.76	466.657	1066.55	167.622	438.932	505.338	176.033	446.192	101.311	214.073	551.942	38.7078
1258	0	-215.626	328.581	883.518				-162.644	307.863	488.499	-182.99	251.011	107.996	-231.404	363.413	34.8764	253.886	408.706	883.693	227.565	469.821	1066.84	167.595	440.657	504.556	175.957	446.486	101.238	214.042	552.07	38.5799
1259	0	-213.395	331.661	884.409				-161.288	310.588	489.448	-181.92	251.503	109.083	-231.247	363.053	34.7421	255.984	412.011	883.452	230.39	472.991	1067.13	167.561	442.858	504.006	176.036	446.774	101.194	213.945	552.231	38.5828
1260	0	-211.305	334.608	885.537				-160.005	313.353	490.345	-180.706	252.506	110.128	-230.944	362.506	34.5383	257.971	415.281	883.459	232.839	476.043	1067.41	169.886	444.271	505.057	175.892	447.058	101.104	214.393	552.432	38.2893
1261	0	-209.339	337.083	886.775				-158.434	315.838	491.091	-179.238	253.053	111.354	-230.469	362.265	34.3133	258.711	418.559	883.271	235.351	479.149	1067.83	170.866	445.663	505.047	175.923	447.164	101.255	214.506	552.658	38.5219
1262	0	-207.252	339.861	887.951				-157.212	318.872	492.216	-177.767	253.541	112.674	-230.135	362.148	34.1904	261.759	421.737	883.54	238.377	482.272	1068.18	171.793	447.199	504.468	175.839	447.531	101.045	214.594	552.793	38.3846
1263	0	-205.3	342.232	889.299				-156.211	322.035	493.273	-176.129	254.522	113.811	-229.912	361.703	34.134	263.563	424.702	883.556	240.918	485.23	1068.59	172.944	447.976	504.775	175.726	447.796	101.008	213.788	552.772	37.9231
1264	0	-203.532	344.254	890.71				-155.053	325.16	494.422	-174.548	255.204	115.241	-229.812	361.026	34.1775	264.726	427.719	883.526	243.016	488.252	1068.98	173.699	448.94	504.53	175.609	448.031	100.957	215.002	553.192	38.1553
1265	0	-201.724	346.643	892.027				-154.197	327.911	495.301	-172.601	256.363	116.411	-230.533	359.038	34.6972	267.136	430.639	883.815	245.569	491.296	1069.5	174.37	449.412	504.547	175.53	448.229	100.89	214.911	553.4	38.1279
1266	0	-199.975	349.012	893.522				-153.162	331.25	496.649	-170.94	257.838	117.719	-229.934	359.137	34.6828	268.052	433.528	883.885	247.623	494.256	1070.05	175.355	450.156	504.797	175.502	448.434	100.85	215.185	553.662	38.1937
1267	0	-198.413	351.155	895.056				-152.734	334.844	497.908	-169.24	258.931	119.416	-229.249	359.259	34.5124	269.65	436.397	884.199	249.216	497.116	1070.62	176.427	450.182	505.389	175.473	448.611	100.797	215.139	553.642	38.0149
1268	0	-196.766	353.179	896.768				-152.021	338.147	498.954	-167.532	260.72	120.709	-228.666	359.073	34.6055	270.923	439.226	884.503	251.156	500.053	1071.16	177.752	450.437	505.707	175.474	448.758	100.754	214.575	553.459	37.6723
1269	0	-195.194	355.21	898.441				-151.713	342.871	500.42	-166.091	262.356	122.385	-228.281	358.662	34.7723	272.536	442.208	885.024	253.079	503.082	1071.79	178.912	450.775	505.883	175.537	448.871	100.768	214.07	553.758	37.6203
1270	0	-193.666	356.863	900.295				-151.315	347.48	502.548	-164.491	264	123.889	-227.843	358.356	34.9294	274.271	444.908	885.511	254.298	505.96	1072.49	179.722	450.904	506.082	175.565	448.954	100.716	214.452	553.718	37.6575
1271	0	-192.148	359.001	902.081				-150.843	350.974	503.775	-163.106	265.892	125.464	-227.231	358.724	35.2693	275.461	447.666	885.913	255.74	508.895	1073.32	180.799	450.881	506.699	175.629	449.004	100.723	214.011	553.889	37.5036
1272	0	-191.163	360.006	904.041				-150.513	353.728	504.412	-161.785	267.865	127.099	-226.928	358.283	35.3586	276.87	450.262	886.374	257.244	511.833	1074.08	182.161	450.907	506.848	175.66	449.09	100.643	214.756	554.18	37.825
1273	0	-189.781	362.059	905.762				-150.554	358.096	506.064	-160.729	269.982	128.86	-226.482	358.491	35.5587	278.087	452.73	886.79	258.53	514.801	1075.06	183.013	450.867	507.07	175.726	449.124	100.609	214.774	554.135	37.7332
1274	0	-188.652	363.839	907.506				-150.523	362.656	507.634	-159.635	272.089	130.521	-226.026	359.189	35.8989	279.159	455.239	887.237	259.989	517.753	1075.96	181.678	452.862	506.989	175.84	449.146	100.572	214.753	554.163	37.6982
1275	0	-187.426	365.802	909.248				-150.288	366.826	508.995	-158.919	274.584	132.235	-225.762	360.273	36.3066	280.686	457.624	887.745	261.641	520.679	1077.09	184.105	450.608	507.417	175.911	449.159	100.545	214.117	553.984	37.3864
1276	0	-186.295	367.603	910.926				-151.356	373.774	510.717	-158.471	277.265	133.91	-226.04	361.437	36.9532	281.797	459.922	888.231	263.044	523.414	1077.59	186.505	450.454	508.002	175.971	449.217	100.49	214.139	554.032	37.365
1277	0	-185.067	370.074	912.545				-151.373	378.152	512.423	-158.176	280.309	135.55	-226.461	363.05	37.7197	282.913	462.133	888.675	264.424	526.213	1078.31	187.385	450.422	508.349	176.101	449.206	100.456	214.705	553.889	37.4581
1278	0	-183.885	372.526	914.15				-152.021	382.992	513.866	-158.616	284.342	137.074	-227.64	364.847	38.6775	284.19	464.24	889.151	265.522	528.901	1079.06	188.007	450.376	508.634	176.188	449.28	100.473	214.76	554	37.5075
1279	0	-182.874	374.452	915.573				-152.489	387.697	514.987	-159.361	288.319	138.6	-228.733	367.851	39.3777	284.861	466.264	889.372	266.896	531.505	1079.7	189.111	450.424	509.02	176.287	449.246	100.436	214.849	554.031	37.4492
1280	0	-181.626	377.251	916.99				-153.231	392.371	516.613	-160.274	293.083	139.625	-230.166	371.971	39.9873	285.963	468.398	889.718	267.901	533.984	1080.28	190.411	450.537	509.182	176.378	449.275	100.382	214.99	553.991	37.4345
1281	0	-180.54	379.713	918.111				-153.099	396.023	517.423	-161.9	298.278	140.693	-231.833	376.846	40.5341	287.138	470.639	890.033	269.459	536.472	1080.78	191.295	450.38	510.038	176.44	449.272	100.344	214.993	554.05	37.3698
1282	0	-179.638	381.849	919.337				-153.442	400.013	518.54	-163.837	304.334	141.606	-234.139	381.686	41.1745	288.198	472.996	890.232	270.642	538.769	1081.14	192.265	450.705	510.393	176.474	449.333	100.3	214.981	554.075	37.3252
1283	0	-178.646	384.134	920.375				-153.905	404.05	519.56	-166.259	311.017	142.251	-236.482	388.31	41.5614	289.348	475.328	890.495	272.065	541.071	1081.51	193.386	451.282	510.1	176.51	449.326	100.293	214.982	554.105	37.2957
1284	0	-177.756	386.364	921.333				-154.88	409.087	520.692	-169.127	318.289	142.741	-239.157	395.716	41.9767	290.488	477.608	890.658	273.275	543.268	1081.85	193.668	451.786	510.479	176.556	449.33	100.323	215.18	554.15	37.277
1285	0	-176.798	388.832	922.129				-155.627	413.661	521.73	-172.135	325.965	143.092	-242.272	403.985	42.3484	291.138	479.804	890.669	274.573	545.35	1082.04	194.561	452.671	510.258	176.654	449.418	100.278	215.119	554.233	37.2438
1286	0	-176.035	391.064	922.958				-156.392	417.924	522.265	-175.669	334.824	143.295	-245.274	412.953	42.7755	291.982	481.962	890.688	275.781	547.387	1082.18	195.035	453.458	510.542	176.571	449.427	100.302	215.149	554.258	37.1845
1287	0	-175.181	393.506	923.505				-157.478	423.019	523.372	-179.613	344.015	143.489	-248.606	422.976	42.9108	293.005	483.984	890.628	276.987	549.381	1082.31	195.328	454.688	510.367	176.56	449.504	100.319	215.221	554.334	37.1721
1288	0	-174.315	396.225	923.876				-158.992	429.112	524.716	-184.035	354.745	143.505	-251.531	433.842	43.1524	293.994	486.034	890.634	278.193	551.227	1082.37	195.988	455.768	510.094	176.67	449.667	100.287	215.168	554.37	37.1362
1289	0	-173.695	398.376	924.473				-159.66	433.241	525.156	-188.192	364.94	143.585	-254.51	445.703	43.2638	294.407	488.005	890.442	279.29	553.082	1082.4	196.509	457.004	510.795	176.613	449.717	100.326	215.212	554.398	37.1046
1290	0	-172.901	400.747	924.926				-160.745	438.287	525.861	-192.649	375.611	143.635	-257.407	458.349	43.3636	295.546	489.854	890.261	280.34	554.883	1082.34	196.771	458.297	510.399	176.464	449.754	100.353	215.258	554.391	37.1037
1291	0	-172.188	403.03	925.159				-161.911	443.786	526.628	-196.961	386.724	143.745	-260.464	471.085	43.6391	295.907	491.776	889.938	281.155	556.598	1082.29	196.197	459.834	510.101	176.535	449.881	100.312	215.264	554.425	37.0749
1292	0	-171.569	405.192	925.521				-163.069	449.341	527.336	-201.398	397.827	144.049	-262.718	484.277	44.1967	296.879	493.744	889.611	282.238	558.319	1082.1	196.586	461.535	509.921	176.423	449.941	100.372	215.339	554.456	37.0842
1293	0	-171.008	407.642	925.685				-164.278	454.913	528.036	-205.461	408.917	144.489	-265.4	497.874	45.1982	297.027	495.644	889.178	283.231	559.992	1081.99	196.853	463.612	509.093	176.353	450.001	100.387	215.339	554.437	37.0634
1294	0	-170.523	410.074	925.805				-165.423	460.561	528.79	-209.345	420.085	144.925	-267.656	511.526	46.6756	297.987	497.628	888.901	283.974	561.656	1081.81	196.375	465.557	508.865	176.231	450.082	100.435	215.412	554.482	37.0555
1295	0	-170.179	412.128	925.922				-166.605	466.704	529.598	-212.634	432.271	145.638	-269.754	524.892	48.5275	298.192	499.687	888.469	284.933	563.297	1081.62	196.463	467.187	508.991	176.07	450.273	100.435	215.385	554.496	37.062
1296	0	-169.859	414.409	926.099				-167.82	473.289	530.442	-216.292	443.032	146.395	-271.616	538.077	50.4654	298.426	501.736	887.927	285.557	564.919	1081.39	196.268	469.162	508.802	175.994	450.407	100.485	215.402	554.479	37.0849
1297	0	-169.615	416.929	926.123				-169.535	480.302	531.298	-219.51	454.564	147.365	-274.003	551.867	52.5224	298.783	503.855	887.387	286.186	566.55	1081.14	196.027	471.068	508.402	175.882	450.579	100.561	215.424	554.495	37.0913
1298	0	-169.399	419.245	926.101				-170.881	486.932	532.053	-222.234	466.649	147.959	-276.098	565.287	54.6715	299.068	505.853	886.889	286.678	568.155	1081.15	195.856	473.049	508.078	175.633	450.729	100.553	215.415	554.464	37.1141
1299	0	-169.272	421.403	926.112				-172.001	493.694	532.844	-224.87	478.042	149.181	-278.153	578.444	56.7298	299.583	508.05	886.389	287.317	569.76	1080.84	195.66	474.979	507.762	175.445	450.863	100.495	215.289	554.478	37.1496
1300	0	-169.13	423.752	926.117				-173.059	500.97	533.767	-227.25	489.716	149.795	-280.228	591.323	58.8735	299.729	510.311	885.935	287.798	571.387	1080.82	195.209	477.18	506.933	175.391	451.068	100.488	215.272	554.48	37.1723
1301	0	-169.079	425.952	926.137				-173.726	507.769	534.5	-229.229	501.469	150.641	-282.075	603.859	60.9514	299.742	512.761	885.486	288.652	573.044	1080.47	195.018	479.069	506.739	175.46	451.307	100.428	215.352	554.427	37.1551
1302	0	-168.943	428.422	926.039				-174.685	514.599	535.421	-231.044	512.319	151.747	-284.008	615.993	63.2222	299.89	515.266	885.069	288.706	574.809	1080.64	194.806	480.722	506.864	175.233	451.525	100.2	215.365	554.417	37.2116
1303	0	-168.873	430.751	925.993				-175.629	521.803	536.394	-232.309	523.449	152.861	-285.77	627.9	65.619	299.88	518.021	884.64	288.931	576.477	1080.7	194.02	482.659	506.39	174.557	451.602	100.045	215.308	554.438	37.2404
1304	0	-168.817	433.178	925.8				-176.507	528.809	537.362	-233.356	533.759	153.979	-287.571	639.542	68.0672	299.646	520.981	884.245	289.347	578.256	1080.98	193.965	484.97	505.728	174.296	451.75	100.171	215.41	554.38	37.3279
1305	0	-168.809	435.753	925.704				-177.186	535.733	538.478	-234.364	544.224	154.955	-288.884	650.39	70.3025	299.454	524.009	883.931	289.407	579.95	1080.79	193.675	486.702	505.841	174.162	451.817	100.273	215.42	554.384	37.3536
1306	0	-168.904	438.331	925.646				-177.932	542.575	539.471	-234.582	555.143	155.954	-290.275	661.38	72.8215	299.178	527.036	883.656	289.649	581.65	1080.95	193.739	488.704	505.653	173.956	451.889	100.391	215.364	554.412	37.4158
1307	0	-168.99	441.143	925.569				-178.306	549.346	540.014	-234.638	566.424	156.72	-291.545	672.248	75.0289	299.034	529.94	883.435	289.726	583.404	1081.12	193.687	490.68	505.544	173.863	451.989	100.433	215.372	554.499	37.5496
1308	0	-169.192	443.94	925.36				-178.889	556.362	540.767	-234.66	576.557	157.735	-292.94	683.407	77.3658	298.882	532.384	883.138	289.818	585.029	1081.38	193.404	492.693	504.974	173.817	452.141	100.464	215.273	554.533	37.5483
1309	0	-169.383	446.763	925.27				-179.215	563.109	541.629	-234.824	586.355	158.732	-293.822	693.887	79.4073	298.882	534.249	882.871	290.039	586.641	1081.42	193.066	494.835	504.487	173.69	452.278	100.514	215.194	554.531	37.5598
1310	0	-170.131	448.556	925.393				-179.493	569.417	542.465	-234.762	596.266	159.821	-294.848	704.878	81.794	298.614	535.979	882.602	289.942	588.243	1081.45	192.641	496.713	504.168	173.582	452.343	100.659	215.224	554.572	37.6155
1311	0	-170.265	451.44	925.082				-179.556	575.684	543.14	-234.489	606.712	160.58	-296.598	716.456	83.9641	298.237	538.047	882.369	289.979	589.723	1081.58	192.484	498.637	503.491	173.479	452.578	100.547	215.236	554.604	37.6848
1312	0	-170.56	454.352	924.647				-179.796	582.071	544.076	-234.429	616.533	161.559	-295.342	725.877	85.7288	298.02	540.237	882.146	290.169	591.294	1081.81	192.097	500.616	503.318	173.393	452.729	100.529	215.189	554.671	37.7525
1313	0	-170.83	457.488	924.394				-179.805	588.406	544.569	-234.144	626.305	162.552	-296.01	736.917	87.9815	297.917	542.483	881.902	290.478	592.919	1081.99	192.097	502.467	502.934	173.271	452.856	100.526	215.325	554.719	37.8262
1314	0	-171.167	460.612	924.107				-179.487	594.601	545.027	-233.906	636.442	163.406	-295.941	748.34	90.0898	297.72	544.735	881.703	290.634	594.353	1082.06	191.659	504.33	502.669	173.234	452.964	100.479	215.496	554.759	37.9223
1315	0	-171.445	463.585	923.761				-179.538	600.677	545.418	-233.836	646.697	164.222	-294.555	758.289	91.7504	297.415	547.036	881.515	291.283	595.776	1082.39	190.871	506.269	502.077	173.095	453.152	100.427	215.437	554.722	37.9439
1316	0	-171.736	467.164	923.293				-179.193	608.233	546.763	-233.893	656.499	164.803	-293.516	768.385	93.5764	297.337	549.122	881.399	291.444	597.299	1082.5	190.789	508.24	501.881	173.421	453.422	100.408	215.386	554.737	37.9914
1317	0	-172.041	470.509	922.889				-178.481	613.059	546.574	-233.363	666.007	165.825	-292.631	778.955	95.2692	297.264	551.392	881.244	291.429	598.706	1082.53	190.191	510.385	501.093	173.318	453.574	100.487	215.406	554.703	38.0932
1318	0	-172.432	473.93	922.357				-178.036	618.796	546.823	-233.226	675.96	166.259	-291.565	789.78	96.8742	296.938	553.546	881.012	291.414	600.127	1082.63	190.286	512.31	500.695	173.158	453.691	100.614	215.412	554.683	38.1028
1319	0	-172.82	477.428	921.871				-177.491	623.994	546.757	-232.693	685.36	167.272	-290.518	800.528	98.3573	296.814	555.846	880.868	291.521	601.585	1082.7	190.333	514.029	500.698	172.816	453.685	100.574	215.331	554.661	38.1217
1320	0	-173.336	480.96	921.301				-177.014	629.679	546.754	-232.269	694.43	167.93	-289.462	811.2	99.8083	296.576	558.061	880.616	291.442	602.984	1082.77	190.361	516.042	500.339	172.684	453.766	100.568	215.331	554.663	38.1437
1321	0	-173.852	484.824	920.729				-176.529	635.313	546.849	-232.127	703.52	168.03	-287.514	820.909	100.837	296.242	560.265	880.429	291.232	604.477	1083	189.924	518.154	499.546	172.6	453.84	100.623	215.303	554.597	38.0925
1322	0	-174.385	488.808	920.07				-176.02	640.794	546.672	-231.448	712.109	168.79	-286.823	831.197	102.094	296.046	562.437	880.182	291.054	605.974	1083.05	190.077	519.994	499.498	172.647	453.898	100.689	215.331	554.622	38.1754
1323	0	-174.93	492.689	919.336				-175.862	647.111	546.302	-230.894	721.097	168.797	-284.084	839.915	102.84	295.781	564.6	879.865	290.768	607.423	1083.06	188.019	524.441	498.667	172.468	454.046	100.658	215.378	554.566	38.1487
1324	0	-175.464	496.497	918.381				-174.66	650.916	546.052	-229.91	728.594	169.376	-283.816	849.632	103.889	295.392	566.925	879.676	290.354	608.926	1083.06	187.006	526.377	497.956	172.398	454.127	100.711	215.261	554.598	38.1349
1325	0	-176.057	500.395	917.884				-173.74	655.703	545.71	-229.168	736.486	169.539	-280.508	857.981	104.212	295.021	569.121	879.425	290.039	610.408	1082.84	187.786	527.629	497.445	172.334	454.238	100.738	215.282	554.631	38.1038
1326	0	-176.678	504.271	917.015				-173.14	660.447	545.144	-228.609	743.245	169.828	-278.26	865.74	104.57	294.761	571.423	879.21	289.909	612.065	1082.93	188.066	529.132	497.326	172.272	454.349	100.805	215.29	554.594	38.1335
1327	0	-177.282	508.046	916.263				-172.293	665.234	544.578	-227.291	750.859	169.607	-276.375	873.599	104.712	294.312	573.631	878.923	289.413	613.694	1082.89	188.243	530.731	497.105	172.137	454.436	100.84	215.355	554.617	38.1399
1328	0	-177.687	512.275	915.516				-171.649	669.876	543.872	-226.257	757.518	169.46	-274.706	880.973	104.561	293.903	575.938	878.673	288.458	615.312	1082.96	188.153	532.518	496.814	171.984	454.538	100.906	215.369	554.599	38.1531
1329	0	-178.334	516.195	914.605				-170.835	674.089	543.156	-225.051	763.627	169.204	-272.969	888.39	104.329	293.545	578.178	878.398	287.956	617.142	1082.78	188.02	534.456	496.518	171.849	454.615	100.979	215.365	554.616	38.1394
1330	0	-178.935	520.184	913.628				-170.108	678.322	542.163	-223.778	769.299	168.719	-270.863	895.027	103.848	293.018	580.439	878.133	287.456	618.672	1082.54	187.805	536.298	496.216	171.703	454.743	101.029	215.457	554.63	38.14
1331	0	-179.443	524.207	912.666				-169.241	682.485	541.264	-222.394	775.022	168.012	-268.949	901.398	103.111	292.508	582.779	877.867	286.413	620.461	1082.5	187.299	538.315	495.505	171.673	454.871	101.107	215.47	554.633	38.1555
1332	0	-179.786	528.461	911.536				-168.629	686.446	540.088	-220.919	780.617	167.325	-266.731	906.969	102.244	291.934	585.03	877.624	285.877	622.335	1082.35	186.867	540.277	495.415	171.583	455	101.176	215.512	554.579	38.1244
1333	0	-180.613	531.753	910.607				-167.814	690.186	539.154	-219.321	785.758	166.291	-264.766	912.712	101.236	291.426	587.35	877.373	285.593	624.293	1082.18	186.644	542.202	495.134	171.481	455.118	101.249	215.536	554.627	38.1412
1334	0	-180.761	536.444	909.356				-167.118	693.536	537.61	-217.735	790.658	165.155	-262.246	917.24	99.6398	290.857	589.711	877.118	284.876	626.303	1082.36	186.654	544.24	494.504	171.454	455.2	101.343	215.594	554.607	38.1131
1335	0	-181.454	540.287	908.234				-166.327	696.7	536.056	-216.192	794.525	164.077	-259.673	921.564	97.9666	290.337	591.945	876.829	284.284	628.273	1081.93	185.802	546.104	494.29	171.369	455.31	101.418	215.654	554.597	38.1323
1336	0	-182.094	544.291	906.892				-165.629	699.665	534.561	-214.461	798.814	162.656	-255.246	923.827	95.4715	289.797	594.332	876.529	283.569	630.347	1081.75	185.527	548.025	493.943	171.306	455.407	101.485	215.665	554.642	38.1198
1337	0	-182.894	547.65	905.781				-164.887	702.69	532.963	-212.797	803.198	160.897	-252.281	926.883	93.2151	289.084	596.649	876.218	282.171	632.487	1081.87	185.114	549.942	493.595	171.219	455.518	101.559	215.763	554.61	38.1156
1338	0	-183.681	551.406	904.474				-164.078	705.414	531.099	-211.303	806.155	159.214	-250.112	930.697	90.8228	288.436	598.885	876.011	281.458	634.572	1081.39	184.449	551.925	492.694	171.141	455.593	101.64	215.793	554.616	38.1201
1339	0	-184.394	554.974	903.142				-163.418	707.929	529.207	-209.623	809.266	157.193	-247.726	933.929	88.0781	287.731	601.287	875.783	280.239	636.819	1081.49	183.975	554.039	492.597	171.072	455.688	101.729	215.794	554.623	38.0729
1340	0	-185.211	558.711	901.678				-162.714	710.202	527.214	-207.884	812.155	155.094	-245.395	936.397	85.2857	287.245	603.469	875.547	279.38	639.043	1081.36	183.588	556.2	491.96	171.024	455.771	101.779	215.855	554.636	38.0828
1341	0	-185.902	562.397	900.259				-161.995	712.153	525.078	-206.174	814.336	152.865	-242.666	937.957	82.2512	286.269	605.858	875.325	278.462	641.192	1080.83	182.636	558.566	491.566	171.055	455.873	101.939	215.883	554.741	38.1268
1342	0	-186.745	566.024	898.789				-161.408	714.049	522.869	-204.881	814.666	150.538	-240.642	939.773	79.0214	285.507	608.296	875.084	277.547	643.484	1080.61	182.184	561	491.008	170.874	456.014	101.948	215.836	554.751	38.1092
1343	0	-187.473	570.12	897.129				-160.704	715.872	520.541	-202.917	816.842	147.786	-238.285	940.787	75.5887	284.581	610.757	874.84	276.087	645.886	1080.71	180.204	563.507	490.725	170.798	456.124	101.987	215.855	554.794	38.0759
1344	0	-188.283	573.816	895.522				-160.077	717.4	518.053	-201.148	818.192	144.948	-236.219	941.554	71.837	283.852	612.923	874.653	275.213	648.174	1080.26	180.566	564.622	490.533	170.752	456.229	102.103	215.986	554.708	37.9827
1345	0	-189.143	577.276	893.799				-159.57	718.891	515.513	-199.835	816.362	142.338	-233.899	941.399	67.8015	282.351	615.615	874.38	273.583	650.591	1080.35	180.808	565.699	490.289	170.719	456.333	102.208	216.001	554.73	37.9562
1346	0	-190.036	581.197	892.264				-159.069	720.444	512.91	-198.238	815.376	139.17	-231.588	940.689	63.4899	281.727	617.921	874.22	272.495	653.01	1079.79	181.044	566.838	489.984	170.532	456.402	102.402	216.2	554.769	37.9566
1347	0	-190.96	585.015	890.524				-158.535	721.425	510.185	-196.403	814.208	135.957	-229.404	939.167	58.8723	280.93	620.258	873.982	270.862	655.404	1079.4	180.062	568.701	489.604	170.623	456.502	102.388	216.256	554.782	37.9056
1348	0	-191.886	589.253	888.807				-157.964	722.482	507.385	-194.586	813.408	132.386	-227.088	937.175	53.9788	279.345	622.737	873.643	270.072	658.022	1079.16	179.269	570.866	489.278	170.566	456.578	102.509	216.463	554.78	37.8492
1349	0	-192.813	593.45	886.995				-157.587	723.554	504.602	-192.633	811.596	128.753	-224.725	934.512	48.8372	278.775	625.161	873.497	268.148	660.591	1078.9	178.969	572.723	489.053	170.505	456.632	102.626	216.577	554.817	37.7978
1350	0	-193.72	598.239	885.179				-157.292	724.279	501.73	-190.893	808.64	125.108	-222.556	931.129	43.4477	277.927	627.571	873.244	266.522	663.244	1078.64	178.096	574.69	488.243	170.504	456.676	102.76	216.982	554.772	37.6297
1351	0	-194.806	602.797	883.342				-156.883	725.103	498.674	-189.122	805.961	121.239	-220.221	927.073	37.8939	276.827	629.978	872.97	265.099	665.957	1078.3	176.836	576.772	488.118	170.465	456.687	102.907	217.064	554.814	37.6602
1352	0	-196.016	606.999	881.507				-156.492	725.421	495.631	-187.117	802.957	117.319	-218.015	923.233	35.0673	275.649	632.52	872.72	263.269	668.758	1077.93	177.002	578.791	487.624	170.449	456.715	103.064	217.226	554.814	37.6021
1353	0	-197.262	611.765	879.486				-156.164	725.42	492.434	-184.323	800.332	114.185	-216.557	920.924	35.861	274.522	635.002	872.337	261.413	671.615	1077.25	176.889	580.868	487.294	170.452	456.793	103.215	217.317	554.772	37.5124
1354	0	-198.644	616.259	877.648				-155.597	725.189	489.032	-181.988	797.515	111.22	-215.146	920.877	37.0947	273.185	637.528	871.98	259.654	674.503	1076.66	176.364	583.053	486.65	170.448	456.868	103.37	217.044	554.931	37.257
1355	0	-200.109	620.81	875.796				-155.29	726.285	486.199	-180.593	796.205	108.361	-212.372	921.094	38.3328	271.929	640.071	871.583	257.965	677.517	1076.07	175.632	585.256	485.964	170.426	456.893	103.568	217.267	554.891	37.2439
1356	0	-201.633	625.344	873.846				-153.665	724.513	483.027	-179.178	793.712	106.406	-209.779	921.041	39.4593	270.49	642.663	871.037	255.919	680.511	1075.34	176.072	587.354	485.947	170.361	456.97	103.721	217.238	554.864	37.1992
1357	0	-203.165	630.307	872.03				-153.558	725.498	481.146	-178.065	794.437	105.306	-209.358	920.837	39.4676	268.354	645.318	870.396	253.891	683.555	1074.7	175.794	589.546	485.412	170.283	457.045	103.927	217.099	554.988	37.0419
1358	0	-204.807	634.838	870.23				-153.1	727.115	479.333	-176.222	796.332	104.641	-209.574	920.812	39.2825	266.442	648.143	869.965	251.849	686.671	1073.98	174.427	591.908	484.695	170.193	457.15	104.191	217.091	555.042	36.8945
1359	0	-206.401	639.479	868.531				-152.445	728.8	477.891	-174.29	798.152	104.033	-209.539	920.786	39.3179	264.976	650.82	869.46	249.692	689.736	1073.22	172.115	594.41	483.302	170.099	457.248	104.492	217.147	555.036	36.8964
1360	0	-208.117	644	867.295				-151.591	732.139	477.354	-172.544	799.159	103.216	-209.149	921.08	39.5368	262.921	653.604	868.816	247.623	692.805	1072.38	172.015	596.755	483.553	169.991	457.434	104.8	217.161	555.09	36.7671
1361	0	-209.893	648.93	866.331				-151.157	736.881	477.134	-170.733	800.378	103.114	-208.943	921.332	39.6363	260.686	656.501	868.11	245.266	695.932	1071.64	169.978	599.193	482.599	169.925	457.586	105.108	217.293	555.115	36.6159
1362	0	-211.67	653.281	865.715				-151.113	742.263	477.05	-170.28	801.811	103.433	-208.827	921.43	39.6949	258.384	659.329	867.112	243.048	699.057	1070.96	169.334	601.419	482.495	169.804	457.824	105.539	217.254	555.097	36.7353
1363	0	-213.476	657.225	865.579				-151.37	747.549	477.503	-170.273	802.424	103.431	-208.849	921.617	39.7472	256.724	662.28	866.676	240.364	702.3	1070.31	167.317	603.576	481.798	169.442	458.023	106.056	217.29	555.108	36.7142
1364	0	-215.452	661.542	865.892				-152.678	752.539	478.527	-170.336	802.643	103.423	-208.973	921.76	39.6903	254.527	665.12	866.004	237.81	705.66	1069.73	164.022	605.823	480.831	169.258	458.323	106.593	217.261	555.116	36.733
1365	0	-217.711	665.189	866.523				-154.624	756.657	479.985	-170.76	802.615	103.444	-209.1	921.815	39.5976	252.254	667.86	865.374	235.212	709.168	1069.27	161.461	607.738	480.483	168.981	458.629	107.095	217.193	555.106	36.7478
1366	0	-219.825	668.567	867.376				-156.89	759.817	481.128	-171.353	802.754	103.58	-209.278	921.878	39.519	249.872	670.537	864.875	233.014	712.766	1068.91	161.867	608.797	481.737	168.797	458.924	107.711	217.024	555.134	36.7588
1367	0	-222.164	671.834	868.507				-159.027	761.983	481.836	-171.945	803.152	103.553	-209.505	921.944	39.4509	247.344	672.857	864.485	230.516	716.456	1068.56	160.062	609.85	482.186	168.617	459.138	108.266	216.914	555.126	36.7774
1368	0	-224.761	674.888	869.64				-161.108	764.035	482.319	-172.346	803.25	103.505	-209.646	922.079	39.3915	244.623	675.124	864.396	228.51	720.353	1068.15	157.792	610.589	482.983	168.522	459.375	108.876	216.878	555.139	36.7647
1369	0	-227.1	677.823	870.8				-163.239	765.938	482.658	-172.555	803.331	103.451	-209.728	922.117	39.3577	241.947	677.14	864.488	225.792	724.107	1067.88	155.714	611.192	483.735	168.537	459.652	109.545	216.838	555.111	36.7394
1370	0	-229.725	680.467	871.884				-165.21	767.423	482.786	-172.68	803.399	103.414	-209.788	922.166	39.4197	239.35	678.726	864.906	223.435	727.914	1067.53	154.086	611.859	485.019	168.487	459.913	110.115	216.807	555.1	36.7342
1371	0	-232.375	682.913	872.659				-166.942	768.517	482.753	-172.736	803.508	103.327	-209.778	922.183	39.4038	236.584	680.124	865.274	221.307	731.712	1067.24	151.822	612.166	485.69	168.412	460.158	110.885	216.644	555.035	36.7383
1372	0	-234.951	685.143	873.259				-168.777	769.289	482.63	-172.828	803.598	103.26	-209.711	922.061	39.4126	233.752	681.576	865.834	219.113	735.443	1067.13	151.11	612.647	487.094	168.258	460.462	111.766	216.796	555.07	36.6351
1373	0	-237.502	687.064	873.697				-170.425	770.409	482.534	-172.921	803.586	103.189	-209.75	922.103	39.3888	231.236	683.226	866.432	217.085	739.188	1066.79	149.374	613.573	487.689	168.462	460.744	112.612	216.785	555.083	36.6125
1374	0	-239.921	689.233	873.966				-171.936	771.577	482.473	-173.049	803.661	103.084	-209.752	922.123	39.3894	228.647	685.009	867.099	213.866	742.707	1066.36	148.578	614.428	488.684	168.622	461.285	113.485	216.774	555.088	36.5481
1375	0	-242.372	691.56	873.908				-173.322	773.035	482.534	-173.229	803.846	102.982	-209.796	922.102	39.3912	226.093	686.903	867.723	211.222	746.259	1066.21	148.652	615.82	490.034	168.771	461.829	114.344	216.753	555.074	36.5047
1376	0	-244.845	693.874	873.932				-174.604	774.796	482.549	-173.291	803.824	102.851	-209.767	922.081	39.3714	223.856	688.988	868.455	208.877	749.665	1066.21	148.285	617.196	490.665	169.022	462.398	115.315	216.905	555.156	36.3853
1377	0	-247.32	696.301	873.976				-175.835	776.849	482.639	-173.352	803.921	102.723	-209.807	922.109	39.379	221.677	691.314	869.065	206.243	752.972	1066.22	147.176	618.849	491.302	169.152	462.96	116.27	216.928	555.139	36.3559
1378	0	-249.822	698.897	874.045				-177.025	778.818	482.582	-173.467	804.101	102.599	-209.853	922.159	39.3849	219.461	693.915	869.691	203.862	756.217	1066.07	145.754	620.634	491.779	169.38	463.439	117.386	216.945	555.199	36.3674
1379	0	-252.252	701.906	874.154				-178.149	780.88	482.54	-173.513	804.36	102.476	-209.858	922.118	39.3624	217.313	696.656	870.236	201.416	759.43	1066.07	145.273	622.603	492.758	169.487	464.316	118.522	216.884	555.285	36.3678
1380	0	-254.45	705.14	874.305				-179.151	783.13	482.48	-173.519	804.532	102.377	-209.83	922.062	39.3578	215.808	699.574	870.542	199.516	762.704	1066.04	144.783	624.676	493.713	169.647	465.161	119.896	216.89	555.378	36.4151
1381	0	-256.83	708.492	874.356				-180.129	785.163	482.521	-173.488	804.693	102.307	-209.813	922.076	39.3448	213.588	702.763	871.206	197.83	766.087	1066.17	144.153	627.129	494.203	169.776	466.135	121.244	216.837	555.436	36.5212
1382	0	-259.067	711.834	874.457				-181.135	787.156	482.54	-173.414	804.819	102.195	-209.809	922.05	39.3726	211.576	706.087	871.621	194.84	769.579	1066.33	142.557	629.686	494.588	169.9	467.268	122.883	216.813	555.854	36.6875
1383	0	-261.053	715.117	874.491				-182.107	789.239	482.603	-173.319	804.943	102.136	-209.785	922.115	39.3569	209.855	709.513	871.852	193.028	773.166	1066.36	141.71	632.984	495.012	169.87	468.431	124.712	216.802	555.606	36.8613
1384	0	-262.915	718.223	874.619				-183.04	791.385	482.541	-173.231	805.146	102.102	-209.79	922.128	39.3539	207.948	713.022	872.012	191.114	776.865	1066.7	140.193	636.571	495.379	169.943	469.788	126.68	216.787	555.683	37.026
1385	0	-264.528	721.253	874.478				-184.17	793.681	482.625	-173.189	805.285	102.002	-209.753	922.052	39.3892	206.265	716.59	872.101	188.344	780.589	1067.04	139.249	640.565	495.415	169.944	471.329	128.83	216.752	555.757	37.215
1386	0	-266.198	725.081	874.343				-185.054	795.851	482.573	-173.167	805.421	101.995	-209.723	922.009	39.3438	204.398	721.766	872.117	185.959	784.416	1067.17	138.54	645.097	495.799	169.871	473.125	131.289	216.678	555.961	37.5702
1387	0	-267.482	728.719	874.207				-186.073	798.52	482.681	-173.125	805.503	101.93	-209.745	922.01	39.3408	202.776	723.799	872.177	183.648	788.23	1067.38	138.077	649.843	496.034	169.854	475.165	133.983	216.62	556.219	38.0702
1388	0	-268.553	731.398	873.762				-186.805	800.588	482.621	-173.194	805.47	101.967	-209.725	922.061	39.3476	200.946	728.916	872.284	181.48	792.171	1067.58	137.645	655.319	496.324	169.997	477.6	136.983	216.75	556.562	38.6507
1389	0	-269.745	733.96	873.572				-187.667	802.921	482.631	-173.094	805.607	101.852	-209.738	922.011	39.3462	199.118	731.616	872.486	179.18	796.048	1067.88	136.547	661.771	496.487	170.067	480.444	140.359	216.598	556.939	39.2999
1390	0	-270.936	737.12	873.254				-188.644	805.171	482.568	-173.08	805.741	101.832	-209.74	922.018	39.3289	197.801	734.392	872.782	177.028	799.881	1068.15	136.715	668.731	496.79	170.159	483.815	144.256	216.704	557.409	39.9862
1391	0	-272.424	740.384	873.101				-189.473	807.379	482.624	-173.013	805.815	101.794	-209.732	922.083	39.3325	195.924	737.522	872.756	174.627	803.643	1068.45	136.399	678.072	496.906	170.197	487.612	148.258	216.996	557.679	41.1223
1392	0	-274.175	743.989	873.01				-190.263	809.574	482.668	-172.964	805.947	101.75	-209.686	921.979	39.3204	194.61	741.181	873.176	172.486	807.219	1068.69	137.338	685.367	497.538	170.195	492.005	152.903	216.736	558.432	42.4843
1393	0	-275.641	747.27	872.88				-191.01	811.173	482.645	-172.861	806.053	101.709	-209.682	921.962	39.3187	193.421	745.369	873.852	170.495	810.659	1069.09	138.231	694.516	498.994	170.069	497.096	158.153	216.911	559.401	44.686
1394	0	-277.19	750.176	872.705				-191.644	812.324	482.527	-172.816	806.246	101.713	-209.655	921.921	39.2935	191.581	749.42	874.32	168.287	813.973	1069.37	138.718	704.712	499.235	169.762	503.121	163.632	216.618	560.669	47.4899
1395	0	-278.562	752.933	872.558				-192.396	813.49	482.498	-172.666	806.301	101.605	-209.621	921.875	39.2903	190.42	752.447	874.468	166.362	817.01	1069.62	139.616	715.436	501.07	169.439	509.888	169.739	216.238	562.147	50.6336
1396	0	-279.661	755.032	872.514				-193.127	814.4	482.3	-172.605	806.278	101.493	-209.671	921.902	39.3191	189.32	754.461	874.606	164.132	819.826	1069.88	141.451	727.026	502.569	168.893	517.356	176.329	215.757	563.969	54.5241
1397	0	-280.795	756.653	872.361				-193.61	814.158	482.014	-172.629	806.385	101.416	-209.54	921.834	39.2833	188.544	756.909	874.907	162.412	822.397	1070.04	142.56	738.735	504.935	168.195	525.555	183.256	214.915	566.132	59.1122
1398	0	-281.949	758.486	872.196				-194.208	813.463	481.699	-172.63	806.387	101.308	-209.582	921.761	39.3271	187.693	759.896	875.316	160.547	824.794	1070.15	143.909	750.408	507.528	167.34	534.515	190.194	214.182	568.975	64.4509
1399	0	-283.172	760.429	872.105				-195.072	812.784	481.521	-172.739	806.446	101.157	-209.571	921.716	39.3058	186.859	763.06	875.904	159.263	826.865	1070.31	145.609	762.104	510.341	166.381	544.259	197.115	213.074	572.535	70.5223
1400	0	-284.341	762.553	872.114				-195.864	811.356	481.38	-172.929	806.392	100.938	-209.58	921.67	39.2894	186.408	765.806	876.511	157.554	828.998	1070.24	146.865	773.232	513.673	165.175	554.042	203.782	212.304	577.112	77.0363
1401	0	-285.548	764.687	872.16				-196.667	808.851	481.116	-173.139	806.229	100.731	-209.426	921.495	39.1859	186.004	768.509	877.053	156.518	830.94	1070.2	147.18	783.983	516.43	163.49	563.471	210.319	210.571	582.807	83.8783
1402	0	-286.66	766.752	872.29				-197.449	805.693	480.82	-173.445	806.055	100.556	-209.433	921.433	39.1545	185.737	771.032	877.536	155.662	832.767	1070.19	147.891	794.288	520.176	161.6	573.06	216.657	208.1	589.678	90.075
1403	0	-287.577	768.504	872.397				-198.293	802.139	480.387	-173.852	805.92	100.342	-209.4	921.366	39.1145	185.367	773.621	878.117	154.887	834.672	1070.1	147.788	804.404	523.032	159.28	582.178	222.517	206.562	597.926	95.2099
1404	0	-288.472	770.371	872.566				-199.213	798.384	479.922	-174.231	805.623	100.16	-209.468	921.33	39.0603	185.036	776.157	878.956	154.464	836.586	1069.93	148.784	813.9	526.393	157.053	590.932	227.823	205.344	608.052	100.936
1405	0	-289.224	771.848	872.576				-200.033	794.558	479.402	-174.668	805.186	99.9975	-209.503	921.232	39.0405	184.771	778.668	879.896	153.637	838.494	1069.84	149.305	822.831	529.663	154.893	600.419	232.178	203.314	619.791	106.087
1406	0	-289.85	773.17	872.563				-200.95	791.795	478.89	-175.096	804.007	100.13	-209.589	921.173	39.0002	184.377	781.34	880.858	153.183	840.577	1069.76	149.387	831.562	532.474	152.692	610.689	235.103	202.325	631.949	109.935
1407	0	-290.508	774.174	872.207				-201.463	790.119	478.486	-175.331	804.313	99.7724	-209.621	921.162	38.9387	184.219	783.514	881.933	152.998	842.678	1069.62	149.668	840.062	535.735	150.977	622.039	236.717	200.519	644.673	112.067
1408	0	-291.079	775.015	871.911				-201.559	789.456	478.169	-175.547	804.406	99.6389	-209.634	921.106	38.9351	184.216	785.802	882.894	152.719	844.908	1069.47	149.895	848.242	538.541	149.446	634.064	237.243	198.835	657.92	113.066
1409	0	-291.53	775.6	871.526				-201.767	790.223	478.002	-175.548	804.332	99.6108	-209.708	921.178	38.9453	183.718	788.108	883.651	152.386	847.249	1069.34	150.217	856.202	540.928	148.159	646.193	236.892	197.023	672.375	112.951
1410	0	-291.883	775.806	871.335				-201.749	791.065	477.876	-175.49	804.287	99.6107	-209.7	921.135	38.8985	184.048	790.188	884.438	152.153	849.686	1069.01	150.468	863.772	542.797	147.085	658.679	235.501	195.696	687.935	112.147
1411	0	-292.194	775.794	871.171				-201.54	791.468	477.87	-175.378	804.271	99.6111	-209.706	921.105	38.9183	183.974	792.472	884.96	151.467	852.189	1068.88	151.31	870.94	545.17	146.308	671.888	233.155	194.85	704.676	110.639
1412	0	-292.359	775.732	871.242				-201.602	792.355	478.076	-175.215	804.294	99.6562	-209.68	921.116	38.9079	184.257	794.525	885.591	151.035	854.844	1068.63	151.426	877.848	546.376	145.82	685.644	229.746	194.452	722.52	108.358
1413	0	-292.438	775.694	870.963				-201.578	792.486	478.227	-175.022	804.225	99.641	-209.61	920.996	38.8784	184.896	796.621	885.987	150.632	857.555	1068.35	152.067	884.325	548.293	145.995	700.05	225.463	194.459	741.205	105.516
1414	0	-292.439	775.847	870.864				-201.714	792.677	478.436	-174.917	804.226	99.6231	-209.622	920.98	38.8748	184.826	798.787	886.283	150.31	860.371	1067.89	152.609	890.383	549.254	146.169	714.906	220.402	194.903	760.876	102.294
1415	0	-292.249	775.707	871.045				-201.937	792.919	478.687	-174.845	804.222	99.6378	-209.616	920.894	38.8312	185.475	800.807	886.647	149.952	863.231	1067.56	152.695	896.313	549.819	147.261	729.895	214.816	195.786	780.931	98.6866
1416	0	-291.775	775.804	871.235				-202.112	793.12	478.908	-174.815	804.25	99.6703	-209.639	920.922	38.8369	185.793	802.972	886.816	149.525	865.994	1067.39	152.828	901.802	549.981	148.225	745.686	208.389	196.816	801.893	94.5307
1417	0	-291.253	776.453	871.158				-202.096	793.485	479.102	-174.825	804.233	99.6909	-209.693	921.001	38.8406	186.444	805.004	886.912	149.794	868.688	1067.1	153.401	906.923	550.159	149.985	761.879	201.444	198.424	822.967	90.5281
1418	0	-290.677	776.983	871.065				-201.933	794.079	479.283	-174.839	804.231	99.7056	-209.71	921.004	38.8233	186.845	807.063	886.907	150.286	871.299	1066.81	153.73	911.559	549.399	151.42	778.182	194.213	200.258	844.399	86.2587
1419	0	-290.086	777.954	871.089				-201.55	794.392	479.282	-174.852	804.171	99.6966	-209.726	920.976	38.8416	189.398	807.822	887.483	150.789	873.813	1066.48	153.708	915.94	548.595	153.206	794.965	186.743	202.367	866.141	81.9949
1420	0	-289.345	779.469	871.182				-201.063	794.534	479.119	-174.802	804.135	99.694	-209.725	920.973	38.8419	190.27	810.111	887.744	151.403	876.297	1066.22	153.84	919.689	547.209	155.222	811.767	179.234	204.852	887.573	78.1392
1421	0	-288.763	781.38	871.155				-200.626	795.356	479.123	-174.745	804.186	99.739	-209.715	920.974	38.7997	190.757	812.244	887.82	152.6	878.741	1065.86	154.052	922.921	545.668	157.72	828.816	171.777	207.673	909.005	74.5658
1422	0	-287.951	783.306	871.314				-199.902	795.714	479.175	-174.672	804.055	99.7305	-209.74	920.999	38.8145	191.762	814.629	888.045	153.543	881.113	1065.5	154.187	925.634	543.979	160.612	845.366	164.665	210.099	930.251	71.125
1423	0	-287.034	785.26	871.493				-199.348	796.067	479.143	-174.6	804.034	99.7628	-209.725	920.939	38.8172	192.708	817.028	888.167	154.882	883.602	1065.01	154.574	927.804	542.016	163.657	862.138	157.725	212.888	951.291	68.2234
1424	0	-286.13	787.656	871.812				-198.752	796.791	479.214	-174.55	804.048	99.7832	-209.777	921.025	38.823	193.21	819.559	888.048	156.022	886.16	1064.5	154.798	929.024	539.779	167.28	878.777	151.096	216.058	971.851	65.7475
1425	0	-284.834	789.348	872.16				-198.014	797.389	479.319	-174.518	804.145	99.912	-209.78	921.001	38.8003	194.618	822.264	888.031	157.299	888.877	1063.96	155.165	930.117	537.576	170.854	894.69	144.914	219.256	991.822	63.7028
1426	0	-283.719	791.514	872.424				-197.422	798.646	479.413	-174.418	804.108	99.9511	-209.816	921.078	38.8256	195.749	824.972	887.666	159.764	890.083	1063.46	155.385	931.869	535.361	174.532	909.849	139.437	222.051	1010.62	62.1175
1427	0	-282.326	793.447	872.674				-196.569	799.419	479.588	-174.196	804.003	99.9198	-209.814	921.073	38.8517	196.891	827.717	887.208	161.126	892.593	1062.51	154.791	932.907	532.839	178.276	924.057	134.571	224.948	1028.36	60.6916
1428	0	-280.709	794.977	872.977				-195.466	800.166	479.645	-174.043	803.998	99.9915	-209.862	921.062	38.8356	198.14	830.687	886.726	162.344	895.847	1062.02	154.939	933.57	530.694	181.982	937.054	130.239	228.075	1043.84	59.8911
1429	0	-279.014	796.756	873.171				-194.48	801.116	479.754	-173.859	804.019	100.128	-209.87	921.115	38.8477	199.667	833.574	886.113	163.748	899.356	1061.48	155.018	934.113	528.183	185.218	948.543	126.51	230.875	1058.09	59.983
1430	0	-277.087	798.528	873.396				-193.608	802.792	480.069	-173.661	804.065	100.212	-209.893	921.112	38.8373	200.765	836.886	885.202	165.527	903.177	1060.79	155.024	934.607	525.513	187.92	958.43	123.317	233.564	1069.52	59.6698
1431	0	-275.046	800.202	873.786				-192.217	803.586	480.311	-173.235	803.98	100.391	-209.885	921.215	38.8587	202.013	840.229	883.993	167.061	906.929	1060.39	154.864	935.048	522.677	189.797	966.185	120.369	235.038	1079.06	59.349
1432	0	-273.063	801.779	874.086				-191.234	805.113	480.617	-173.069	803.933	100.468	-209.959	921.23	38.8913	203.31	843.574	882.392	168.563	910.894	1059.9	153.23	935.816	519.514	191.048	972.13	117.669	235.903	1086.27	58.6978
1433	0	-271.095	803.796	874.379				-190.041	806.743	481.042	-172.876	804.055	100.629	-209.97	921.291	38.89	204.731	847.181	880.815	170.479	914.887	1059.55	153.257	936.257	516.821	191.309	976.407	115.555	236.136	1090.25	57.7435
1434	0	-268.995	806.123	874.828				-188.547	807.961	481.388	-172.622	804.061	100.763	-209.99	921.295	38.8919	206.086	851.551	879.508	172.576	919.161	1059.32	153.248	936.403	514.603	190.549	978.79	113.953	236.189	1091.57	56.2151
1435	0	-266.89	808.602	875.334				-187.441	810.041	482.013	-172.404	804.042	101.008	-210.02	921.385	38.9157	207.372	856.189	878.457	174.864	923.598	1059.06	151.985	936.915	512.292	188.221	978.516	111.708	234.851	1092.54	54.4122
1436	0	-264.541	810.497	875.956				-185.738	811.192	482.394	-172.24	803.986	101.248	-210.075	921.423	38.9451	209.21	860.441	877.313	177.403	928.338	1058.83	152.437	937.617	510.624	187.12	978.715	110.843	231.929	1093.96	52.1829
1437	0	-262.089	812.615	876.691				-184.308	813.045	482.838	-172.145	803.954	101.444	-210.12	921.513	38.9716	211.271	864.953	876.235	179.965	932.922	1058.64	150.84	939.187	508.722	187.248	981.399	110.324	228.498	1095.4	50.017
1438	0	-259.4	814.436	877.466				-182.35	814.219	483.17	-171.848	804.038	101.789	-210.139	921.63	38.9973	213.779	869.499	875.454	182.407	937.317	1058.69	149.992	941.308	508.627	187.365	983.36	110.234	226.664	1096.29	48.823
1439	0	-256.831	816.789	878.322				-180.657	816.521	483.732	-171.537	804.261	101.992	-210.136	921.692	39.094	216.548	874.314	875.318	185.076	941.79	1058.91	149.961	944.122	509.779	187.538	984.15	110.418	226.755	1096.66	48.2716
1440	0	-254.223	819.246	879.045				-178.803	818.609	484.171	-171.237	804.257	102.325	-210.117	921.67	39.118	219.13	879.365	875.547	188.148	946.767	1059.09	151.117	947.005	511.097	188.027	984.942	110.542	226.507	1096.49	47.2442
1441	0	-251.49	821.634	879.772				-177.004	821.398	484.624	-170.902	804.349	102.65	-210.119	921.763	39.1631	221.218	884.465	876.315	191.102	951.481	1059.54	152.304	950.173	511.701	188.81	985.821	110.461	226.425	1096.41	46.2356
1442	0	-248.688	824.137	880.476				-174.938	823.355	485.005	-170.652	804.91	102.956	-210.123	921.751	39.2012	223.354	889.714	877.397	193.849	956.152	1060.17	155.267	953.367	512.371	189.339	986.919	110.203	226.736	1097.14	45.8214
1443	0	-245.85	826.7	880.896				-172.977	825.24	485.265	-170.377	805.057	103.303	-210.073	921.805	39.2209	225.418	894.748	878.883	196.857	961.094	1060.78	157.375	956.399	512.436	189.755	987.807	109.883	226.742	1097.27	45.2947
1444	0	-242.873	829.633	881.272				-171.154	827.464	485.666	-170.148	804.918	103.644	-210.108	921.788	39.269	227.825	899.595	880.425	199.34	965.432	1061.73	159.696	959.207	512.498	190.063	988.332	109.714	226.812	1097.84	44.9846
1445	0	-239.779	832.447	881.703				-168.967	829.148	485.986	-169.879	804.857	104.014	-210.063	921.845	39.2906	230.424	904.411	881.82	201.859	969.474	1062.63	162.235	961.748	512.553	190.283	988.918	109.423	226.797	1098.04	44.5487
1446	0	-236.678	835.254	882.056				-167.202	831.854	486.499	-169.623	805.069	104.467	-210.016	921.814	39.3606	233.171	909.301	883	204.555	973.835	1063.45	164.115	964.19	512.423	190.309	989.667	109.274	226.309	1097.65	44.1044
1447	0	-233.387	838.018	882.428				-165.072	833.785	486.888	-169.34	805.452	104.895	-209.95	921.75	39.3712	236.177	913.997	883.902	207.285	977.824	1064.24	165.509	966.572	512.094	190.696	989.926	109.02	227.047	1098.12	44.2168
1448	0	-230.209	841.278	882.434				-163.28	835.939	487.251	-169.024	805.734	105.326	-209.887	921.766	39.3888	239.522	918.755	884.595	209.109	978.881	1064.93	166.727	968.945	511.826	190.91	990.192	108.81	227.035	1098.37	44.2026
1449	0	-226.828	843.636	883.089				-161.37	838.172	487.683	-168.68	806.109	105.719	-209.926	921.773	39.4677	242.694	923.285	885.291	211.762	982.697	1065.55	168.02	971.244	511.722	191.056	990.473	108.543	226.475	1098.45	43.9095
1450	0	-223.639	846.522	883.542				-159.343	840.038	488.016	-168.378	806.193	106.324	-209.776	921.74	39.503	245.764	928.13	885.808	214.493	986.589	1066.28	169.478	973.503	511.642	191.187	990.738	108.317	226.506	1098.62	43.9428
1451	0	-220.575	849.554	883.938				-157.73	842.757	488.486	-168.028	806.302	106.826	-209.814	921.795	39.6135	248.649	932.431	886.38	217.397	990.732	1066.82	170.965	975.828	511.656	191.24	991.109	108.007	226.541	1098.72	43.8806
1452	0	-217.511	852.748	884.362				-155.732	844.546	488.79	-167.605	806.451	107.426	-209.722	921.764	39.6509	251.546	936.956	886.842	220.18	994.69	1067.39	173.135	977.259	511.277	191.521	991.405	107.924	226.683	1098.82	43.6944
1453	0	-214.518	856.09	884.738				-154.332	847.105	489.398	-167.253	806.735	107.942	-209.669	921.781	39.7056	254.146	941.011	887.155	223.245	998.76	1067.91	174.707	979.459	511.2	191.659	991.699	107.781	227.253	1098.84	43.5199
1454	0	-211.653	859.021	885.211				-152.888	849.79	489.884	-166.749	807.178	108.556	-209.577	921.781	39.7632	256.94	944.751	887.284	226.127	1002.68	1068.5	176.323	981.786	511.003	191.703	991.939	107.698	227.11	1099.2	43.348
1455	0	-208.764	862.018	885.712				-151.077	851.907	490.404	-166.581	807.678	109.181	-209.469	921.607	39.738	259.794	948.24	887.273	229.403	1006.72	1069.01	178.305	983.544	510.839	191.593	992.249	107.575	227.169	1099.39	43.2686
1456	0	-206.146	864.785	886.264				-149.923	854.684	490.996	-166.281	807.998	109.934	-209.483	921.524	39.7513	262.284	951.49	886.967	232.069	1010.24	1069.24	179.632	985.963	510.747	191.519	992.623	107.499	227.271	1099.54	43.1893
1457	0	-203.682	866.97	886.786				-148.292	856.617	491.557	-165.865	808.499	110.739	-209.6	921.063	39.6761	264.788	954.673	886.682	234.989	1013.62	1069.55	181.434	987.537	510.625	190.981	993.632	107.188	227.208	1099.72	43.103
1458	0	-200.937	870.923	887.655				-146.985	859.293	492.298	-165.247	808.974	111.515	-210.085	921.499	39.7795	267.063	957.559	886.277	237.982	1017.02	1069.82	182.913	989.854	510.682	191.047	993.475	107.313	227.137	1099.81	43.0833
1459	0	-198.538	873.994	888.296				-145.735	862.026	493.092	-164.238	809.376	112.296	-210.398	921.636	39.6869	269.699	961.301	886.041	240.84	1020.11	1070.08	183.848	991.681	510.201	190.858	993.796	107.148	227.001	1099.97	43.0306
1460	0	-196.474	876.869	889.049				-144.244	864.263	493.788	-163.238	809.992	113.378	-210.224	921.345	39.4912	270.951	965.795	885.367	243.764	1023.09	1070.4	183.57	994.02	508.914	190.762	994.02	107.154	227.198	1099.97	43.0214
1461	0	-194.16	880.166	890.051				-142.774	866.884	494.564	-162.355	810.796	114.376	-210.195	921.332	39.4938	273.055	968.963	885.3	246.574	1025.94	1070.84	184.997	993.709	511.342	190.708	994.17	107.082	227.423	1100.09	43.2078
1462	0	-192.097	883.346	891.176				-141.518	870.283	495.605	-161.043	811.558	115.563	-210.177	921.116	39.5494	275.12	971.768	885.366	249.22	1028.46	1071.08	186.488	994.895	510.781	190.718	994.405	106.987	227.349	1100.16	43.1304
1463	0	-189.991	885.925	892.222				-140.053	872.942	496.476	-159.746	811.946	116.877	-210.005	920.635	39.5366	276.836	974.256	885.435	251.965	1031.13	1071.45	187.747	996.266	510.378	190.604	994.593	106.897	226.984	1100.32	42.9808
1464	0	-187.999	888.521	893.34				-138.681	875.584	497.417	-158.139	812.609	118.189	-210.127	920.464	39.6277	279.421	973.812	885.512	254.511	1033.57	1071.86	188.222	997.456	510.068	190.537	994.751	106.878	226.99	1100.41	42.975
1465	0	-186.136	891.238	894.749				-137.661	878.872	498.545	-156.324	813.123	119.232	-210.497	919.877	39.9213	281.882	976.016	885.808	257.097	1036.03	1072.28	189.042	998.389	510.058	190.462	994.756	106.792	227.092	1100.47	43.0535
1466	0	-184.324	893.781	896.139				-136.599	881.992	499.533	-154.704	814.762	120.228	-210.388	918.962	39.9051	283.693	978.61	886.113	259.428	1038.3	1072.85	190.485	998.724	510.217	190.468	994.93	106.756	226.917	1100.53	42.9721
1467	0	-182.719	896.125	897.488				-135.585	885.453	500.68	-152.745	815.288	121.67	-209.653	918.613	39.8844	285.149	981.337	886.455	262.034	1040.83	1073.35	191.878	999.401	510.534	190.486	994.92	106.696	226.935	1100.58	43.0134
1468	0	-181.038	898.234	898.985				-134.757	888.958	501.999	-150.94	816.958	122.927	-209.047	918.341	39.8836	287.039	983.843	886.811	264.243	1043.22	1073.88	191.313	1000.01	510.254	190.46	994.932	106.607	226.891	1100.57	42.9889
1469	0	-179.289	900.554	900.431				-133.818	892.265	503.186	-149.015	818.46	124.249	-208.601	917.836	40.0609	288.844	986.209	887.274	266.507	1045.71	1074.45	191.644	1001.95	510.396	190.463	994.98	106.579	226.9	1100.65	43.0061
1470	0	-177.819	902.999	902.067				-132.96	895.445	504.326	-147.321	819.822	125.695	-208.104	917.293	40.2085	290.123	988.52	887.725	268.566	1048.16	1075.14	193.757	999.863	511.09	190.448	994.937	106.454	226.893	1100.69	43.0295
1471	0	-176.385	904.913	903.6				-132.373	899.265	505.633	-145.551	821.646	127.193	-207.742	917.194	40.3804	291.835	990.916	888.222	270.741	1050.97	1075.94	195.353	999.911	511.459	190.5	994.988	106.437	226.849	1100.67	43.0463
1472	0	-175.126	906.54	905.248				-131.92	903.265	506.977	-143.752	823.448	128.623	-207.231	916.992	40.5141	293.317	993.184	888.671	272.301	1053.2	1076.62	196.495	999.845	511.824	190.614	995.024	106.406	226.831	1100.67	43.0491
1473	0	-173.623	908.772	906.898				-131.457	907.016	508.312	-142.303	825.213	130.157	-206.685	916.955	40.7155	294.352	995.666	889.024	273.984	1055.83	1077.46	198.384	999.464	512.428	190.483	994.988	106.263	227.325	1100.61	43.2879
1474	0	-172.39	910.998	908.561				-131.073	910.68	509.567	-140.889	827.183	131.639	-206.089	916.922	40.8989	295.76	997.93	889.5	275.592	1058.36	1078.39	199.413	999.14	512.775	190.504	994.948	106.185	227.303	1100.6	43.3324
1475	0	-171.048	912.834	910.245				-130.688	915.811	510.949	-139.735	828.923	133.226	-205.895	917.202	41.298	297.388	1000.25	889.995	277.106	1061.2	1079.37	201.193	999.681	513.27	190.52	994.948	106.115	227.294	1100.56	43.3641
1476	0	-169.66	914.306	911.938				-130.951	919.226	512.475	-138.319	831.275	134.767	-205.788	917.425	41.7849	298.772	1002.48	890.503	278.623	1063.92	1080.32	202.323	998.505	513.909	190.551	994.942	106.038	227.273	1100.46	43.3522
1477	0	-168.532	916.571	913.498				-130.947	923.111	513.625	-137.645	833.884	136.241	-205.836	918.982	42.4091	299.91	1004.86	891.118	279.993	1066.62	1081.13	203.721	997.801	514.172	190.633	994.939	105.958	227.289	1100.49	43.3931
1478	0	-167.302	918.259	915.083				-130.933	926.939	514.904	-137.093	837.205	137.785	-206.136	920.837	42.8919	301.248	1007.2	891.781	281.526	1069.54	1082.1	203.787	997.691	514.231	190.6	994.955	105.893	227.232	1100.51	43.4346
1479	0	-166.104	920.227	916.472				-131.248	931.575	516.327	-137.061	840.804	139.083	-206.459	922.875	43.3812	302.385	1009.58	892.271	282.73	1072.01	1082.95	203.843	997.629	514.284	190.652	994.916	105.844	227.196	1100.5	43.4592
1480	0	-165.089	921.85	917.953				-131.147	935.131	517.571	-137.414	845.337	140.29	-207.582	926.24	44.0335	303.509	1011.99	892.77	284.013	1074.72	1083.77	205.977	997.263	514.8	190.728	994.865	105.753	227.216	1100.4	43.4304
1481	0	-163.993	923.834	919.15				-131.307	938.759	518.846	-138.187	849.861	141.383	-208.758	930.128	44.5988	304.682	1014.38	893.259	285.358	1077.22	1084.5	207.85	996.967	515.349	190.718	994.838	105.638	227.241	1100.38	43.4343
1482	0	-162.693	926.221	920.531				-131.56	942.7	520.096	-139.525	855.576	142.35	-210.188	934.858	45.0803	305.677	1016.77	893.584	286.595	1079.72	1085.13	207.689	997.225	515.249	190.792	994.813	105.568	227.242	1100.41	43.4427
1483	0	-161.646	928.301	921.659				-131.728	946.33	521.21	-141.059	860.847	143.048	-211.791	940.026	45.4232	306.681	1019.12	893.82	288.052	1082.4	1085.98	207.411	997.591	515.103	190.876	994.798	105.482	227.263	1100.36	43.4201
1484	0	-160.516	930.228	922.651				-132.08	950.085	522.232	-143.195	868	143.553	-214.041	946.872	45.7992	307.781	1021.37	893.972	289.276	1084.62	1086.28	209.638	997.695	515.622	191.025	994.876	105.474	227.237	1100.38	43.398
1485	0	-159.506	932.17	923.705				-132.435	953.83	523.382	-145.603	875.446	144.128	-216.559	954.525	46.2401	308.857	1023.63	894.132	290.421	1086.76	1086.7	210.863	997.994	515.89	191.098	994.834	105.427	226.892	1100.44	43.2371
1486	0	-158.465	934.453	924.588				-132.941	957.95	524.393	-148.569	883.489	144.467	-218.863	962.354	46.4941	309.737	1025.92	894.196	291.65	1088.88	1087.09	211.937	998.506	515.985	191.189	994.858	105.466	227.239	1100.49	43.3073
1487	0	-157.621	936.609	925.522				-133.889	962.531	525.542	-151.565	891.789	144.865	-221.684	971.589	46.7037	310.801	1028.02	894.326	292.88	1091.07	1087.4	212.569	999.479	516.217	191.248	994.884	105.459	226.79	1100.63	43.0352
1488	0	-156.724	938.908	926.195				-134.052	966.138	526.503	-155.053	900.536	145.136	-224.535	981.322	46.799	311.761	1030.14	894.345	294.006	1093.06	1087.67	211.671	1000.78	515.792	191.282	994.895	105.422	226.831	1100.66	42.9275
1489	0	-155.92	940.96	927.071				-135.133	971.113	527.451	-158.775	909.766	145.492	-226.916	991.92	46.8649	312.501	1032.24	894.332	295.121	1095.05	1087.86	212.983	1001.9	515.983	191.305	994.96	105.436	227.18	1100.85	43.0076
1490	0	-155.014	942.981	927.697				-136.219	976.371	528.523	-162.908	919.483	145.645	-229.375	1003.21	46.965	313.184	1034.31	894.219	296.175	1097.04	1087.95	213.114	1003.2	515.764	191.387	995.086	105.494	227.316	1100.97	42.9429
1491	0	-154.36	945.026	928.237				-137.21	981.384	529.413	-166.827	930.09	145.927	-231.958	1015.13	47.5088	313.986	1036.16	894.083	297.156	1098.87	1087.97	214.409	1004.54	515.952	191.473	995.184	105.572	227.369	1100.98	42.8804
1492	0	-153.685	947.091	928.737				-138.365	986.741	530.317	-171.025	938.355	146.235	-234.079	1027.85	48.4968	314.662	1038	893.859	298.182	1100.66	1087.89	214.137	1006.16	515.698	191.397	995.238	105.632	227.501	1101.11	42.8366
1493	0	-153.085	949.53	929.24				-139.697	992.481	531.187	-175.059	948.561	146.9	-235.955	1040.74	49.7499	314.964	1039.86	893.461	299.14	1102.46	1087.68	214.759	1007.82	515.71	191.31	995.357	105.708	227.604	1101.18	42.8029
1494	0	-152.653	951.462	929.703				-141.109	998.5	532.121	-178.726	959.067	147.461	-237.328	1054.01	51.0407	315.77	1041.52	893.003	300.008	1104.24	1087.41	214.224	1009.7	515.238	190.943	995.309	105.692	227.967	1101.37	42.7656
1495	0	-152.218	953.426	930.019				-142.597	1004.67	533.149	-182.487	970.49	148.076	-238.857	1067.34	52.6763	316.052	1043.5	892.577	300.915	1105.96	1087.06	214.571	1011.64	515.161	190.957	995.461	105.81	228.069	1101.41	42.7195
1496	0	-151.819	955.597	930.322				-143.643	1010.45	533.772	-185.976	981.261	148.669	-240.489	1080.77	54.4225	316.439	1045.25	892.056	301.788	1107.73	1086.66	215.378	1012.24	514.368	191.001	995.383	105.906	228.203	1101.44	42.6967
1497	0	-151.668	957.451	930.631				-146.043	1018.85	535.583	-189.254	992.564	149.431	-242.031	1093.83	55.9121	316.721	1047.14	891.467	302.434	1109.36	1086.15	214.832	1015.46	514.766	190.834	995.625	105.958	228.178	1101.4	42.5505
1498	0	-151.313	959.751	930.992				-146.888	1024.74	536.194	-192.571	1003.71	150.02	-243.559	1106.61	57.5722	317.259	1049.1	890.824	303.202	1111.24	1085.67	213.26	1017.81	513.88	190.867	995.708	106.096	228.213	1101.36	42.5597
1499	0	-151.297	961.916	931.272				-148.575	1031.69	537.086	-195.416	1015.12	151.04	-245.069	1119.3	59.1917	317.176	1051.14	890.239	303.804	1113.05	1085.22	213.402	1019.83	513.694	190.8	995.853	106.168	228.365	1101.34	42.564
1500	0	-151.434	963.563	931.568				-149.981	1038.47	538.164	-198.435	1026.39	151.617	-246.717	1131.72	61.0833	315.803	1058.3	889.454	304.352	1114.86	1084.92	213.287	1021.8	513.359	190.509	996.002	106.16	228.375	1101.52	42.6619
1501	0	-151.45	965.78	931.871				-151.224	1045.39	539.47	-200.82	1035.9	152.748	-248.182	1143.56	63.1222	315.445	1060.83	888.787	304.776	1116.6	1084.3	213.233	1023.8	513.013	190.195	996.325	106.313	228.321	1101.45	42.5499
1502	0	-151.375	967.972	932.013				-152.838	1053.08	540.565	-203.699	1045.06	154.137	-249.937	1155.31	65.2448	315.598	1062.75	888.176	305.103	1118.39	1083.89	213.03	1025.78	512.628	190.287	996.286	106.267	228.486	1101.11	42.4492
1503	0	-151.522	970.223	932.206				-153.839	1059.78	541.786	-205.504	1055.51	155.43	-251.884	1167.08	67.5883	315.749	1064.76	887.611	305.314	1120.14	1083.46	211.47	1028.11	511.943	190.201	996.488	106.293	228.381	1101.34	42.5088
1504	0	-151.709	972.462	932.446				-155.384	1067.39	542.953	-207.268	1066.27	156.607	-253.533	1178.11	69.9605	315.799	1066.7	887.141	305.514	1121.84	1083.17	211.57	1030.15	511.71	190.125	996.715	106.338	228.422	1101.41	42.5442
1505	0	-151.862	974.889	932.556				-156.237	1073.96	544.055	-208.954	1075.88	158.041	-255.407	1189.04	72.4428	315.665	1068.74	886.64	305.806	1123.63	1082.86	210.898	1032.18	511.142	190.021	996.88	106.357	228.272	1101.35	42.4978
1506	0	-152.052	977.459	932.808				-157.614	1080.95	545.11	-210.255	1086.37	159.241	-257.262	1199.99	75.0181	315.471	1070.86	886.102	305.937	1125.3	1082.6	210.482	1033.93	510.761	189.881	997.033	106.411	228.421	1101.48	42.5862
1507	0	-152.326	980.039	933.003				-158.551	1088.35	546.508	-211.833	1096.41	160.49	-258.767	1210.03	77.374	315.21	1072.91	885.6	306.007	1126.89	1082.33	210.505	1036.1	510.724	189.743	997.125	106.431	228.254	1101.39	42.5695
1508	0	-152.695	982.703	933.241				-159.504	1095.22	547.801	-212.441	1106.28	161.71	-260.575	1220.68	79.9344	314.842	1075.08	885.129	306.228	1128.57	1082.18	208.892	1038.25	509.981	189.66	997.243	106.457	228.477	1101.49	42.5821
1509	0	-153.002	985.547	933.603				-160.385	1101.86	548.833	-213.53	1115.7	162.928	-262.219	1231.23	82.4017	314.489	1077.17	884.672	306.332	1130.05	1081.74	209.366	1040.11	509.909	189.529	997.337	106.484	228.436	1101.54	42.686
1510	0	-153.332	988.496	933.79				-160.937	1107.96	549.87	-214.315	1125.35	164.197	-263.594	1241.37	84.7913	314.274	1079.18	884.245	306.477	1131.59	1081.74	209.058	1041.91	509.596	189.387	997.412	106.477	228.427	1101.53	42.7341
1511	0	-153.818	991.378	933.885				-161.86	1113.9	550.744	-214.996	1137.41	165.081	-264.773	1251.67	87.1798	313.76	1081.27	883.81	306.637	1133.15	1081.58	208.902	1043.41	509.343	189.265	997.527	106.479	228.165	1101.46	42.7409
1512	0	-154.384	993.772	934.042				-162.71	1120.6	551.602	-215.661	1147.46	166.433	-265.847	1261.52	89.3422	313.249	1083.39	883.395	306.72	1134.48	1081.43	208.819	1045.68	509.074	189.064	997.684	106.491	228.091	1101.47	42.8008
1513	0	-154.773	997.661	934.262				-163.408	1126.77	552.467	-216.529	1157.05	167.476	-266.747	1271.88	91.5966	312.828	1085.37	882.981	306.86	1135.8	1081.25	206.615	1048.16	507.953	188.875	997.834	106.459	228.24	1101.64	42.8563
1514	0	-155.239	1001.11	934.353				-164.013	1132.73	553.312	-217.491	1163.78	168.668	-267.905	1282.57	93.9291	312.303	1087.39	882.497	307.186	1137.31	1080.9	205.369	1050.93	507.398	188.681	998.009	106.43	228.221	1101.65	42.8976
1515	0	-155.835	1003.49	934.414				-164.81	1138.79	554.16	-218.02	1174.15	169.59	-268.391	1292.42	96.0012	311.85	1089.33	882.031	307.32	1138.62	1080.71	203.932	1053.81	506.847	188.534	998.117	106.437	228.203	1101.65	42.945
1516	0	-156.258	1007.55	934.469				-164.974	1144.08	554.728	-218.651	1183.45	170.754	-268.958	1302.56	98.0961	311.463	1091.28	881.681	307.641	1140.08	1080.58	203.128	1055.91	506.014	188.404	998.206	106.435	228.15	1101.66	42.9756
1517	0	-156.8	1011.02	934.333				-165.27	1149.41	555.202	-219.305	1193.13	171.502	-269.388	1312.57	100.215	310.885	1093.36	881.282	307.603	1141.11	1080.46	203.872	1056.96	505.757	188.274	998.305	106.468	228.163	1101.64	43.0015
1518	0	-157.354	1014.57	934.225				-165.498	1155.04	555.609	-219.968	1202.55	172.588	-269.723	1322.34	102.241	310.526	1095.25	880.987	307.719	1142.37	1080.26	204.545	1058.52	505.403	188.135	998.414	106.468	228.163	1101.64	43.0368
1519	0	-157.916	1018.07	934.084				-165.766	1160.62	556.099	-220.387	1211.92	173.423	-269.925	1332.07	104.207	309.9	1097.28	880.705	308.184	1143.99	1080.09	203.728	1060.48	505.015	187.99	998.537	106.501	228.126	1101.67	43.0809
1520	0	-158.613	1021.4	933.791				-165.841	1165.8	556.39	-221.086	1219.86	174.226	-269.913	1341.48	106.066	309.438	1099.29	880.349	308.152	1145.2	1079.98	202.5	1062.63	504.766	187.83	998.625	106.498	228.091	1101.67	43.0845
1521	0	-159.218	1024.99	933.577				-166.187	1171.54	556.693	-221.669	1228.2	174.902	-269.916	1350.72	107.797	309.239	1101.32	880.032	308.326	1146.75	1079.87	201.941	1064.94	503.702	187.604	998.934	106.529	228.104	1101.69	43.1263
1522	0	-159.858	1028.67	933.281				-165.976	1176.43	556.795	-222.25	1234.92	175.772	-269.75	1359.7	109.419	308.567	1103.57	879.695	308.286	1148.23	1079.83	200.675	1066.63	503.175	187.548	998.911	106.599	228.086	1101.7	43.1262
1523	0	-160.72	1032.22	933.036				-166.201	1181.64	556.988	-222.946	1241.5	176.35	-269.586	1368.34	110.833	308.22	1105.67	879.464	308.18	1149.6	1079.79	201.289	1067.91	503.798	187.474	999.008	106.631	228.109	1101.72	43.1565
1524	0	-161.338	1035.9	932.568				-166.072	1186.49	556.941	-223.036	1250.01	176.765	-269.309	1376.17	111.964	307.784	1107.83	879.181	307.937	1150.99	1079.76	201.738	1069.19	503.578	187.382	999.126	106.676	228.111	1101.69	43.1602
1525	0	-162.063	1039.67	932.151				-166.167	1191.62	556.894	-223.32	1257.09	177.182	-269.109	1384.48	113.226	307.368	1109.96	878.844	307.7	1152.51	1079.78	202.037	1070.85	503.561	187.267	999.23	106.757	228.13	1101.71	43.187
1526	0	-162.766	1043.66	931.774				-166.032	1196.19	556.747	-223.346	1264.71	177.594	-268.774	1391.96	114.062	306.971	1112.13	878.537	307.364	1154.01	1079.81	202.567	1071.95	503.444	187.185	999.333	106.766	228.154	1101.76	43.2169
1527	0	-163.38	1047.31	931.221				-166.091	1200.97	556.599	-223.32	1271.01	177.702	-268.423	1398.84	114.724	306.413	1114.28	878.254	307.097	1155.6	1079.82	202.568	1074.25	503.173	187.069	999.408	106.807	228.293	1101.75	43.2489
1528	0	-164.107	1051.1	930.696				-166.088	1204.48	556.471	-223.454	1276.97	177.957	-267.93	1405.45	115.156	305.977	1116.41	878.058	306.769	1157.16	1079.82	202.63	1075.28	502.922	186.95	999.551	106.875	228.236	1101.75	43.2357
1529	0	-164.827	1055.03	930.119				-165.477	1208.98	555.88	-223.103	1282.59	177.889	-267.388	1411.69	115.309	305.429	1118.46	877.769	306.361	1158.68	1079.76	202.049	1076.89	502.004	186.898	999.655	106.912	228.188	1101.77	43.2256
1530	0	-165.492	1058.91	929.663				-165.898	1214.3	555.678	-222.889	1288.47	177.816	-266.756	1417.4	115.207	304.877	1120.65	877.424	305.942	1160.24	1079.69	200.436	1079.32	501.475	186.82	999.775	106.98	228.091	1101.69	43.2915
1531	0	-166.238	1062.66	929.229				-165.408	1217.74	555.137	-222.384	1293.68	177.479	-265.859	1422.68	114.698	304.441	1122.63	877.167	305.55	1161.91	1079.63	201.679	1080.8	501.524	186.825	999.937	107.094	228.044	1101.61	43.2566
1532	0	-166.962	1066.54	928.659				-165.558	1222.04	554.488	-221.936	1298.51	177.033	-264.977	1427.82	114.082	303.967	1124.73	876.922	305.068	1163.55	1079.51	201.073	1082.54	500.968	186.713	1000.05	107.175	228.139	1101.66	43.1797
1533	0	-167.679	1070.3	927.958				-165.38	1225.77	554.007	-221.687	1303.17	176.565	-264.019	1432.62	113.193	303.383	1126.64	876.676	304.597	1165.2	1079.5	201.063	1084.36	500.594	186.781	1000.29	107.274	228.085	1101.7	43.2848
1534	0	-168.448	1074.18	927.292				-165.345	1229.57	553.249	-220.842	1307.96	175.731	-262.813	1436.94	111.97	302.97	1128.74	876.301	304.097	1166.93	1079.35	200.566	1086.12	500.14	186.71	1000.41	107.393	228.238	1101.75	43.1873
1535	0	-169.31	1077.88	926.614				-165.469	1233.47	552.473	-220.258	1312	175.059	-261.492	1441	110.416	302.458	1130.81	876.06	303.611	1168.6	1079.07	198.969	1088.12	499.473	186.612	1000.49	107.46	228.132	1101.73	43.2561
1536	0	-169.93	1081.54	925.741				-165.41	1236.63	551.518	-219.813	1315.65	174.321	-260.06	1444.92	108.601	301.788	1132.85	875.801	302.943	1170.24	1079.09	199.253	1089.85	499.313	186.549	1000.59	107.589	228.155	1101.72	43.2232
1537	0	-170.738	1085.42	924.836				-165.421	1239.83	550.388	-219.061	1319.89	173.348	-257.999	1448.44	106.465	301.254	1134.83	875.559	302.484	1172.15	1078.82	199.204	1091.45	498.988	186.344	1000.65	107.672	228.21	1101.76	43.1249
1538	0	-171.598	1089	924.11				-165.397	1243.49	549.401	-218.158	1323.25	172.112	-256.411	1451.9	104.232	300.745	1136.85	875.378	301.558	1173.7	1078.87	198.085	1093.3	498.47	186.264	1000.8	107.818	228.117	1101.7	43.1541
1539	0	-172.194	1092.77	922.917				-165.218	1246.33	548.132	-217.511	1326.77	170.999	-254.691	1455.17	101.765	300.032	1138.89	875.073	301.026	1175.59	1078.78	198.388	1094.93	498.531	186.183	1000.93	107.913	228.208	1101.84	43.0824
1540	0	-173.17	1096.24	921.995				-164.964	1248.85	546.729	-216.663	1330.24	169.75	-253.003	1458.14	99.2555	299.521	1140.76	874.873	300.027	1177.1	1078.48	198.236	1096.47	498.242	186.142	1001.05	108.028	228.147	1101.74	43.0954
1541	0	-173.949	1099.89	920.863				-165.002	1251.83	545.373	-215.945	1333.53	168.516	-251.477	1461.17	96.623	298.879	1142.79	874.65	299.222	1178.8	1078.38	197.103	1098.29	497.648	186.087	1001.2	108.12	228.152	1101.82	43.0643
1542	0	-174.853	1103.58	919.813				-164.723	1254.45	543.709	-215.015	1336.61	167.178	-249.845	1463.65	93.9589	298.199	1144.79	874.493	298.334	1180.6	1078.31	197.272	1100.01	497.575	186	1001.29	108.208	228.202	1101.8	43.0485
1543	0	-175.752	1107.16	918.734				-164.32	1256.69	541.924	-214.206	1339.3	165.784	-248.254	1466.04	91.2649	297.402	1146.83	874.281	297.618	1182.45	1078.14	197.055	1101.62	497.339	185.948	1001.45	108.344	228.432	1101.9	43.0331
1544	0	-176.736	1110.94	917.637				-163.94	1258.69	540.062	-213.151	1341.51	164.126	-246.505	1468.05	88.3398	296.679	1148.83	874.159	296.417	1184.05	1078.2	196.063	1103.44	496.87	185.875	1001.59	108.502	228.377	1101.94	43.0183
1545	0	-177.44	1114.78	916.276				-163.542	1260.51	538.141	-212.46	1344.19	162.506	-244.948	1470.09	85.6144	295.935	1150.8	874.065	295.52	1185.88	1078.13	196.24	1104.97	496.866	185.842	1001.72	108.642	228.382	1101.97	42.9733
1546	0	-178.64	1118.79	915.061				-163.051	1261.94	536.078	-211.405	1346.46	160.676	-243.673	1472.23	82.92	295.302	1152.66	873.956	294.516	1187.74	1078.02	196.18	1106.47	496.531	185.819	1001.87	108.795	228.385	1101.98	42.9428
1547	0	-179.533	1122.39	913.837				-162.549	1263.78	534.074	-210.624	1348.53	158.835	-242.564	1473.8	80.1596	294.568	1154.62	873.829	293.463	1189.63	1077.94	195.203	1108.24	496.015	185.733	1001.97	108.932	228.531	1102.06	43.0104
1548	0	-180.489	1126.22	912.502				-162.151	1265.3	531.968	-209.225	1349.81	156.647	-240.966	1475.22	77.2587	293.616	1156.58	873.661	292.261	1191.42	1077.83	195.148	1109.82	496.016	185.715	1002.08	109.12	228.542	1102.01	42.8965
1549	0	-181.243	1130.09	911.108				-161.717	1266.77	529.805	-208.526	1351.19	154.722	-239.081	1476.29	73.9889	292.843	1158.46	873.489	291.174	1193.32	1077.65	195.129	1111.34	495.959	185.625	1002.19	109.261	228.551	1102.04	42.864
1550	0	-182.346	1134.05	909.719				-161.207	1267.98	527.548	-207.153	1352.77	152.251	-237.705	1477.23	71.0223	291.983	1160.32	873.421	290.055	1195.39	1077.52	193.412	1113.24	495.319	185.578	1002.29	109.423	228.636	1102.08	42.8688
1551	0	-183.448	1138.09	908.131				-160.853	1269.5	525.211	-205.811	1353.85	149.712	-236.585	1477.89	67.7676	291.045	1162.2	873.385	288.975	1197.52	1077.3	192.864	1115.04	495.136	185.471	1002.37	109.565	228.704	1102.03	42.7526
1552	0	-184.294	1142.04	906.623				-160.314	1270.47	522.787	-204.753	1354.52	147.354	-234.604	1478.04	64.2105	290.092	1164.03	873.124	287.534	1199.45	1077.15	192.501	1116.29	494.866	185.416	1002.43	109.657	228.69	1102	42.6817
1553	0	-185.325	1146.24	905.01				-159.917	1271.66	520.374	-203.249	1354.61	144.583	-232.66	1477.84	60.4892	289.147	1165.93	872.984	286.175	1201.43	1076.9	192.713	1117.68	494.803	185.398	1002.52	109.783	228.623	1102	42.6199
1554	0	-186.499	1150.25	903.371				-159.39	1272.5	517.846	-201.844	1354.57	141.904	-230.62	1477.51	56.5898	287.956	1167.9	872.791	284.816	1203.67	1076.71	190.963	1119.14	494.262	185.341	1002.59	109.899	228.655	1102	42.5697
1555	0	-187.593	1154.53	901.658				-158.607	1274.17	515.184	-200.611	1354.61	139.209	-228.5	1476.96	52.6534	287.007	1169.94	872.685	283.372	1205.85	1076.52	189.469	1121.42	493.587	185.448	1002.66	110.076	228.802	1102.04	42.6066
1556	0	-188.773	1158.85	899.864				-158.802	1275.2	512.891	-199.289	1354.09	136.388	-225.825	1475.23	48.241	285.999	1172.02	872.678	281.848	1208.16	1076.32	190.036	1122.18	493.61	185.363	1002.42	110.228	228.858	1102.04	42.5988
1557	0	-189.914	1163.15	898.058				-159.2	1277.62	510.699	-197.728	1353.26	133.226	-223.566	1473.6	44.1203	284.681	1174.25	872.515	280.166	1210.43	1076.14	190.399	1124.34	493.735	185.112	1002.77	110.315	228.777	1102.06	42.5537
1558	0	-191.029	1167.21	896.354				-158.965	1278.77	508.198	-196.552	1352.65	130.233	-220.133	1470.87	39.2033	283.423	1176.59	872.415	278.445	1212.97	1075.95	188.418	1126.49	492.931	185.036	1002.96	110.532	228.868	1102.11	42.5087
1559	0	-192.299	1171.22	894.619				-158.648	1279.79	505.696	-194.705	1350.99	127.495	-218.003	1469.22	38.5773	282.145	1178.96	872.169	276.661	1215.55	1075.8	186.902	1128.55	492.324	184.887	1003.02	110.666	228.918	1102.16	42.4781
1560	0	-193.529	1175.42	892.796				-158.196	1280.29	503.269	-188.798	1344	123.76	-216.351	1468.87	39.3587	280.757	1181.55	871.968	274.831	1218.19	1075.6	186.806	1130.29	492.517	184.766	1003.12	110.787	229.015	1102.08	42.488
1561	0	-194.964	1179.62	890.934				-157.403	1280.64	500.522	-191.833	1348.67	123.579	-216.494	1471.26	40.8833	279.235	1184.13	871.767	272.872	1220.91	1075.45	187.049	1131.89	492.39	184.687	1003.21	110.996	228.939	1102.07	42.5014
1562	0	-196.497	1184.14	889.014				-156.804	1281.33	497.898	-184.876	1339.46	118.328	-216.472	1473.22	42.3733	277.658	1186.8	871.558	270.8	1223.67	1075.23	185	1134.06	491.624	184.519	1003.33	111.181	228.872	1101.91	42.3387
1563	0	-197.869	1188.52	887.142				-156.16	1281.77	495.243	-182.769	1336.15	114.566	-215.673	1473.58	43.1522	276.087	1189.52	871.488	268.794	1226.66	1075.03	203.037	1131.21	495.996	184.382	1003.4	111.343	228.874	1101.95	42.3183
1564	0	-199.361	1193.01	885.398				-155.791	1282.33	492.795	-181.918	1337.38	113.107	-214.431	1472.32	43.346	274.475	1192.4	871.32	266.543	1229.73	1074.86	201.999	1133.15	495.68	184.184	1003.53	111.556	229.014	1102.03	42.4575
1565	0	-200.872	1197.23	883.879				-155.53	1282.88	490.573	-181.696	1343.04	112.377	-213.897	1471.51	43.3447	272.629	1195.36	871.067	264.32	1232.81	1074.69	200.355	1135.06	495.251	184.06	1003.65	111.79	228.989	1102.03	42.4541
1566	0	-202.631	1201.97	882.113				-155.272	1283.95	488.688	-180.803	1344.37	111.483	-213.643	1471	43.338	270.703	1198.29	871.023	261.916	1235.89	1074.53	199.57	1137	495.037	183.948	1003.76	112.076	228.978	1102.03	42.4387
1567	0	-204.377	1206.59	880.623				-154.835	1285.43	487.176	-179.822	1345.18	110.378	-213.55	1470.84	43.5227	268.78	1201.26	870.828	259.472	1239.26	1074.4	199.087	1138.89	494.89	183.795	1003.89	112.392	228.926	1102	42.3782
1568	0	-206.184	1211.25	879.222				-154.422	1287.48	485.893	-177.988	1344.44	108.95	-213.369	1470.84	43.8711	266.957	1204.22	870.796	256.86	1242.5	1074.29	197.746	1140.81	494.69	183.679	1004.17	112.871	228.925	1102.04	42.4257
1569	0	-207.981	1215.83	877.877				-154.072	1289.88	484.82	-176.808	1346.31	108.687	-213.121	1470.85	44.1484	264.718	1207.22	870.767	254.523	1246.16	1074.08	196.658	1142.56	494.624	183.472	1004.34	113.286	228.926	1101.99	42.4176
1570	0	-209.844	1219.95	877.005				-153.986	1292.35	483.845	-175.82	1347.56	108.309	-212.851	1470.89	44.2972	262.516	1210.25	870.657	251.606	1249.42	1074.09	195.633	1144.24	494.751	183.283	1004.51	113.749	228.895	1102.01	42.439
1571	0	-211.492	1223.66	876.257				-154.119	1295.19	483.297	-175.431	1347.91	107.834	-212.825	1470.98	44.3145	260.25	1213.3	870.552	248.832	1252.97	1074.01	195.201	1145.65	495.084	183.08	1004.79	114.307	228.88	1101.99	42.4483
1572	0	-213.376	1226.96	875.673				-154.806	1298.29	483.317	-175.154	1348.37	107.606	-212.687	1471.16	44.2318	257.979	1216.22	870.522	246.036	1256.65	1073.96	192.861	1147.41	494.843	182.925	1004.97	114.885	228.833	1101.98	42.4785
1573	0	-215.489	1230.63	875.501				-155.969	1300.4	483.476	-175.271	1348.82	107.564	-212.902	1471.07	44.2379	255.78	1219.02	870.522	243.229	1260.32	1073.95	191.148	1148.93	495.062	182.699	1005.39	115.721	229.067	1102.17	42.6642
1574	0	-217.684	1233.86	875.352				-157.577	1302.63	484.142	-175.533	1348.77	107.516	-213.077	1471.15	44.1387	253.401	1221.77	870.648	240.425	1264.02	1074.02	168.432	1155.72	490.864	182.486	1005.84	116.479	228.453	1101.91	42.543
1575	0	-219.926	1236.9	875.936				-159.346	1304.33	484.751	-176.172	1348.55	107.179	-213.198	1471.11	44.0331	250.919	1224.48	870.743	237.873	1268.03	1074.14	167.635	1156.76	492.089	182.189	1006.37	117.333	228.298	1101.82	42.4978
1576	0	-222.164	1239.73	876.759				-161.204	1305.22	485.19	-176.809	1348.74	107.263	-213.295	1471.15	43.9433	248.439	1226.98	870.944	234.989	1271.66	1074.43	166.105	1157.88	493.163	181.918	1006.93	118.471	228.297	1101.83	42.6609
1577	0	-224.44	1242.07	877.474				-163.053	1306.21	485.57	-176.968	1348.96	107.435	-213.386	1471.13	43.899	246.072	1229.24	871.435	232.317	1275.56	1074.65	163.788	1159.47	493.874	181.679	1007.49	119.625	227.95	1101.77	42.6745
1578	0	-226.851	1244.41	878.163				-164.715	1306.82	485.683	-177.108	1349.16	107.15	-213.411	1471.18	43.8643	243.566	1231.32	872.065	229.451	1279.27	1075.02	161.229	1160.95	494.671	181.352	1008.3	120.979	227.731	1101.65	42.7112
1579	0	-229.249	1246.59	878.697				-166.112	1306.97	485.552	-177.062	1348.98	107.04	-213.429	1471.21	43.8577	240.882	1233.42	872.799	227.194	1283.57	1075.32	159.746	1162.57	495.769	181.218	1008.8	122.302	227.867	1101.48	42.8414
1580	0	-231.544	1248.39	879.112				-167.521	1307.3	485.388	-176.238	1347.28	106.465	-213.467	1471.15	43.8641	238.245	1235.49	873.748	224.395	1287.4	1075.42	158.382	1164.08	496.907	180.945	1009.65	123.576	227.314	1101.51	42.817
1581	0	-234.055	1250.28	879.258				-168.924	1307.85	485.21	-176.956	1348.54	106.722	-213.461	1471.12	43.9149	235.278	1237.7	874.737	221.72	1291.25	1075.62	157.854	1166	498.218	180.801	1010.37	125.107	227.198	1101.49	42.8935
1582	0	-236.561	1252.38	879.161				-169.963	1308.28	484.914	-177.141	1349.35	106.591	-213.687	1471.19	43.8973	232.576	1239.94	875.603	219.035	1295	1075.83	157.002	1168.12	499.115	181.35	1010.55	126.708	227.088	1101.58	42.8644
1583	0	-238.835	1253.68	879.074				-171.201	1309.3	484.797	-177.089	1349.32	106.335	-213.7	1471.23	43.919	230.143	1242.31	876.55	216.423	1298.74	1075.95	156.021	1170.58	499.921	181.365	1011.4	128.27	227.036	1101.59	42.9452
1584	0	-241.201	1255.55	878.961				-172.226	1310.09	484.652	-176.992	1349.35	106.142	-213.698	1471.23	43.9194	227.653	1244.9	877.409	213.673	1302.45	1076.05	156.548	1172.8	501.095	181.642	1012.42	130.022	226.976	1101.7	43.0391
1585	0	-243.689	1257.63	878.739				-173.401	1311.35	484.506	-177.004	1349.48	105.984	-213.686	1471.19	43.9102	225.466	1247.68	878.05	211.032	1306.15	1076.09	154.051	1175.96	500.896	181.704	1013.63	131.495	227.509	1101.86	43.3743
1586	0	-246.07	1259.87	878.406				-174.506	1312.84	484.456	-177.122	1349.32	105.569	-213.673	1471.19	43.938	223.253	1250.71	878.587	208.267	1309.82	1076.04	153.419	1178.87	501.681	181.881	1014.77	132.95	227.534	1102.04	43.4803
1587	0	-248.362	1262.25	878.186				-175.407	1314.06	484.323	-177.029	1349.1	105.331	-213.465	1471.15	43.9596	221.199	1253.91	879.018	205.605	1313.4	1075.96	152.312	1181.43	501.776	182.038	1015.85	134.434	227.695	1102.19	43.6261
1588	0	-250.71	1264.83	877.852				-176.656	1315.81	484.364	-176.781	1349.89	105.448	-213.688	1471.21	43.9425	219.139	1257.17	879.32	202.956	1317.18	1075.91	152.162	1184.1	502.457	182.193	1017.02	135.818	227.8	1102.38	43.8118
1589	0	-252.811	1267.27	877.471				-177.607	1317.16	484.201	-176.503	1349.73	105.174	-213.696	1471.22	43.9444	217.376	1260.84	879.609	200.362	1320.94	1075.91	151.341	1186.64	502.613	182.305	1018.17	137.41	227.957	1102.52	44.0575
1590	0	-254.83	1269.76	877.305				-178.696	1318.49	484.206	-176.854	1350.39	105.167	-213.468	1471.15	43.9633	215.377	1264.6	879.792	197.702	1324.91	1075.96	151.691	1189.36	503.367	182.251	1019.54	139.013	228.071	1102.69	44.3328
1591	0	-256.832	1272.38	877.162				-179.751	1319.8	484.209	-176.623	1350.55	105	-213.447	1471.2	43.9685	213.842	1268.39	880.003	195.198	1328.96	1075.97	148.837	1193.11	502.732	182.137	1020.96	140.798	228.063	1102.71	44.7354
1592	0	-258.696	1275.07	877.016				-180.76	1320.95	484.134	-176.634	1350.86	104.909	-213.448	1471.19	43.9834	212.102	1272.33	880.083	192.62	1333.14	1075.96	147.37	1197.14	502.733	181.977	1022.43	142.916	227.993	1102.92	44.9987
1593	0	-260.452	1277.72	876.878				-181.938	1322.36	484.134	-176.643	1350.99	104.813	-213.465	1471.14	43.963	210.49	1276.24	880.031	190.152	1337.36	1076.04	146.764	1201.02	503.199	181.827	1024.48	145.122	228.046	1103.21	45.5088
1594	0	-262.038	1280.28	876.781				-182.958	1323.42	484.135	-176.725	1351.05	104.68	-213.468	1471.23	43.9683	208.93	1280.33	880.027	187.624	1341.68	1076.12	145.894	1205.89	503.263	181.574	1026.73	147.624	228.193	1103.69	46.2988
1595	0	-263.275	1282.52	876.53				-184.023	1324.67	484.082	-176.78	1351.03	104.557	-213.488	1471.19	43.938	207.167	1284.45	880.056	185.214	1345.95	1076.33	144.653	1211.41	503.346	181.284	1029.29	150.389	228.457	1103.89	47.1831
1596	0	-264.801	1285.23	876.442				-185.154	1325.94	484.147	-176.854	1351.13	104.507	-213.526	1471.21	43.9419	205.379	1288.77	880.358	182.842	1350.21	1076.51	168.221	1210.55	508.541	181.253	1032.21	153.649	227.342	1105.22	48.0744
1597	0	-266.17	1287.83	876.423				-186.096	1327.17	484.13	-176.993	1351.25	104.413	-213.509	1471.19	43.9305	203.594	1293.01	880.637	180.482	1354.41	1076.77	144.244	1223.77	503.615	181.235	1035.74	157.269	227.717	1105.12	49.1886
1598	0	-267.685	1290.38	876.441				-187.068	1328.01	484.016	-177.093	1351.28	104.328	-213.546	1471.24	43.9468	201.91	1296.62	880.86	178.11	1358.39	1077.04	164.519	1226.56	510.897	180.757	1039.64	160.991	227.522	1106.05	50.6618
1599	0	-269.079	1292.77	876.462				-187.992	1328.72	483.957	-177.133	1351.34	104.315	-213.5	1471.16	43.9188	200.354	1300.19	881.124	175.755	1362.16	1077.39	166.862	1233.74	511.223	180.193	1044.17	165.159	227.019	1107.52	52.6681
1600	0	-270.629	1295.1	876.402				-188.908	1329.53	483.859	-177.161	1351.4	104.249	-213.486	1471.16	43.9245	198.761	1303.73	881.495	173.5	1365.75	1077.69	169.214	1241.02	511.511	179.635	1049.28	169.747	226.608	1108.75	54.9079
1601	0	-272.176	1297.6	876.211				-189.829	1330.29	483.81	-177.329	1351.37	104.045	-213.508	1471.19	43.9297	196.665	1308.29	881.98	171.391	1369.22	1077.93	168.923	1250.66	512.302	179.277	1054.99	174.642	226.317	1110.2	57.7445
1602	0	-273.786	1300.17	876.073				-190.756	1330.77	483.612	-177.391	1351.31	103.875	-213.553	1471.23	43.884	195.679	1310.84	882.252	169.25	1372.29	1078.07	144.56	1268.08	507.711	178.712	1061.32	180.145	226.169	1111.65	61.0817
1603	0	-274.737	1301.1	875.693				-191.688	1331.49	483.472	-177.482	1351.46	103.774	-213.544	1471.21	43.8713	195.245	1310.4	882.338	167.256	1375.15	1078.19	170.335	1270.59	515.275	177.721	1068.35	185.972	225.238	1113.89	64.7592
1604	0	-276.647	1303.83	875.592				-192.646	1331.81	483.21	-177.588	1351.53	103.628	-213.563	1471.23	43.8755	193.723	1312.73	882.814	165.49	1377.78	1078.13	169.429	1281.82	515.933	176.719	1076.03	191.803	224.402	1116.46	69.276
1605	0	-277.66	1304.77	875.151				-193.583	1331.88	482.951	-177.681	1351.6	103.542	-213.564	1471.24	43.8763	192.429	1316.83	883.365	163.721	1380.15	1077.9	169.997	1292.36	518.784	175.888	1084.45	197.663	223.293	1119.45	74.1701
1606	0	-279.324	1306.83	875.025				-194.342	1331.82	482.727	-177.797	1351.56	103.412	-213.582	1471.19	43.8305	191.497	1320.23	883.852	162.127	1382.27	1077.52	170.765	1302.57	521.321	174.721	1092.82	203.624	222.013	1122.99	79.7169
1607	0	-280.76	1308.52	874.913				-195.299	1331.89	482.545	-177.859	1351.4	103.269	-213.62	1471.22	43.8345	190.774	1323.06	884.32	160.636	1384.33	1077.06	171.549	1312.66	523.917	173.165	1101.1	209.753	219.746	1127.92	85.7895
1608	0	-282.046	1309.76	874.828				-196.209	1331.86	482.386	-177.954	1351.34	103.157	-213.614	1471.19	43.8153	190.039	1325.2	884.601	159.312	1386.29	1076.49	172.89	1322.21	526.819	171.466	1109.73	215.128	217.785	1133.15	91.9058
1609	0	-283.239	1310.75	874.7				-197.128	1330.92	482.21	-178.042	1351.29	103.047	-213.639	1471.23	43.7806	189.549	1326.83	884.753	158.003	1388.23	1075.83	173.374	1331.55	529.702	169.307	1117.8	220.751	216.289	1139.52	96.525
1610	0	-284.353	1311.82	874.642				-197.989	1331.71	482.133	-178.026	1351.16	102.928	-213.829	1471.21	43.7479	189.209	1328.5	885.014	156.84	1390.13	1075.02				166.627	1125.41	225.337	214.942	1148.01	100.187
1611	0	-285.656	1313.11	874.592				-198.879	1331.79	481.963	-178.207	1351.27	102.864	-213.693	1471.18	43.7202	188.748	1330.73	885.443	155.623	1391.93	1074.14				164.388	1134.51	228.642	213.447	1158.54	104.091
1612	0	-286.634	1314.2	874.507				-199.456	1331.51	481.692	-178.44	1351.34	102.789	-213.704	1471.14	43.6848	188.493	1332.67	886.063	154.752	1394.08	1073.27				162.644	1144.71	230.227	211.682	1170.87	106.48
1613	0	-287.479	1314.85	874.463				-200.362	1331.57	481.675	-178.618	1351.32	102.677	-213.768	1471.2	43.6696	188.16	1335.2	886.997	154.039	1396.21	1072.26				160.795	1156.29	230.378	210.246	1184.19	107.421
1614	0	-288.528	1316.03	874.47				-201.071	1331.83	481.593	-178.778	1351.42	102.67	-213.764	1471.18	43.6505	187.86	1337.4	887.878	153.136	1398.35	1071.34				159.241	1168.61	229.218	209.335	1197.86	107.441
1615	0	-288.953	1315.87	874.479				-201.393	1331.54	481.412	-178.944	1351.39	102.623	-213.776	1471.12	43.6286	187.55	1339.55	888.757	152.446	1400.59	1070.47				157.681	1181.33	227.113	208.857	1213.44	106.146
1616	0	-288.756	1315.02	874.617				-201.912	1331.65	481.33	-178.973	1351.29	102.572	-213.803	1471.15	43.6072	187.344	1340.43	889.21	151.766	1402.86	1069.6				156.356	1195.03	223.945	207.892	1230.88	103.933
1617	0	-290.009	1316.97	874.857				-202.543	1332.14	481.39	-179.221	1351.44	102.576	-213.82	1471.15	43.6091	187.18	1341.46	889.596	151.257	1405.26	1068.87				155.208	1209.62	219.377	207.059	1250	101.085
1618	0	-290.696	1318.06	874.839				-202.971	1332.44	481.404	-178.599	1350.11	102.224	-213.861	1471.2	43.6179	186.933	1343.09	890.04	150.773	1407.56	1068.17				154.749	1225.17	214.302	206.867	1269.85	97.4059
1619	0	-290.903	1318.33	874.83				-203.176	1332.7	481.39	-179.253	1351.03	102.473	-213.87	1471.12	43.5913	186.709	1344.83	890.392	150.615	1410.09	1067.46				154.618	1241.36	208.436	207.179	1290.86	93.3637
1620	0	-291.453	1319.65	874.899				-203.292	1332.93	481.344	-179.427	1351.35	102.519	-213.849	1471.09	43.5717	186.542	1346.39	890.58	150.218	1412.2	1066.94				155.165	1258.17	202.002	207.917	1312.81	89.2138
1621	0	-291.72	1320.91	875.003				-203.364	1333.31	481.32	-178.782	1350.04	102.17	-213.87	1471.12	43.5758	186.478	1347.88	890.606	150.588	1414.72	1066.05				156.042	1275.54	195.231	209.096	1335.57	84.9651
1622	0	-290.698	1320.31	874.872				-203.478	1333.94	481.322	-178.514	1349.34	101.973	-213.868	1471.1	43.5742	186.533	1349.01	890.531	150.803	1416.92	1065.47				157.441	1293.62	188.005	210.621	1358.84	80.785
1623	0	-291.553	1323.38	875.091				-203.417	1334.37	481.34	-179.366	1350.98	102.471	-213.86	1471.13	43.585	186.75	1350.09	890.387	151.253	1419.1	1064.93				158.797	1312.04	181.028	212.006	1380.96	77.2141
1624	0	-290.75	1324.05	874.944				-203.215	1334.76	481.401	-179.547	1351.45	102.559	-213.885	1471.06	43.5699	186.985	1351.42	890.219	151.375	1420.71	1064.28				160.683	1330.64	174.169	213.601	1403.51	73.6229
1625	0	-290.967	1326.78	875				-203.074	1335.59	481.431	-179.431	1351.31	102.535	-213.878	1471.13	43.5858	187.318	1352.72	889.966	151.858	1422.58	1063.75				163.083	1349.3	167.663	215.593	1422.55	69.7738
1626	0	-290.369	1328.77	874.975				-202.846	1336.32	481.484	-178.695	1349.98	102.273	-213.902	1471.06	43.585	187.852	1354.17	889.68	152.675	1424.52	1063				165.54	1368.02	161.488	217.949	1445.3	67.2124
1627	0	-289.27	1329.89	874.675				-202.537	1336.99	481.548	-178.278	1349.26	102.086	-213.903	1471.06	43.5701	188.679	1355.8	889.462	153.6	1426.64	1062.51				167.165	1384.16	155.74	220.356	1468.21	65.3739
1628	0	-288.642	1332.36	874.923				-202.054	1337.71	481.68	-179.148	1350.93	102.59	-213.903	1471.05	43.584	189.411	1357.63	889.043	154.286	1428.47	1061.93				169.917	1401.82	150.65	222.655	1490.48	63.9476
1629	0	-287.834	1334.67	875.011				-201.63	1338.44	481.732	-179.177	1351.4	102.762	-213.901	1471.05	43.584	190.422	1359	889.094	155.787	1430.93	1061.42				173.397	1419.36	145.856	225.014	1511.68	62.8027
1630	0	-286.719	1336.42	875.071				-200.981	1339.26	481.875	-179.006	1351.18	102.755	-213.893	1471.14	43.6114	191.379	1361.03	889.093	156.69	1433.06	1061.01				176.553	1435.96	141.626	227.309	1531.48	62.0522
1631	0	-285.63	1338.4	875.176				-200.295	1340.06	481.955	-179.099	1351.22	102.946	-213.882	1471.03	43.5953	192.588	1363.19	889.04	157.965	1435.47	1060.51				179.5	1451.51	137.994	229.109	1550	61.7842
1632	0	-284.296	1340.4	875.42				-199.6	1341.08	482.138	-178.73	1351.1	102.945	-213.907	1471.07	43.617	193.861	1365.94	889.053	159.584	1438.38	1060.1				182.294	1465.91	134.934	230.818	1566.87	61.8383
1633	0	-282.82	1342.44	875.679				-198.655	1342.06	482.326	-178.43	1350.91	103.006	-213.886	1471.06	43.5701	195.168	1368.55	888.903	160.681	1440.97	1059.74				184.83	1479.1	132.281	232.312	1582.31	62.0111
1634	0	-280.958	1343.51	875.859				-197.819	1343.32	482.542	-178.116	1350.79	103.067	-213.901	1471.04	43.5968	196.41	1371.34	888.656	162.311	1444.02	1059.33				187.4	1491.05	130.02	234.169	1596.36	62.504
1635	0	-279.189	1344.98	876.193				-196.682	1344.29	482.762	-177.965	1350.73	103.137	-213.888	1471.05	43.6142	197.761	1374.3	888.17	163.761	1447.23	1059.13				189.291	1501.64	127.673	235.427	1608.47	62.787
1636	0	-277.563	1347.13	876.51				-195.648	1345.68	483.086	-177.938	1350.93	103.371	-213.902	1471.04	43.598	199.176	1377.69	887.421	165.64	1450.88	1058.85				191.094	1510.6	125.294	236.396	1619.07	62.9359
1637	0	-276.373	1350.51	877.088				-194.488	1347.11	483.388	-177.81	1351.06	103.563	-213.909	1471.08	43.6179	200.72	1381.49	886.655	167.283	1454.62	1058.72				191.42	1517.41	123.048	237.42	1627.53	62.6718
1638	0	-274.33	1352.2	877.504				-193.284	1348.52	483.728	-177.586	1351.17	103.731	-213.909	1471.08	43.6189	202.292	1385.77	886.12	169.347	1458.61	1058.59				191.672	1523.12	121.617	237.569	1632.8	62.1428
1639	0	-272.264	1354.23	878.099				-191.923	1350.09	484.086	-177.356	1351.18	103.864	-213.909	1471.08	43.6186	203.904	1390.07	885.129	171.247	1462.76	1058.54				190.511	1526.89	119.561	237.784	1635.44	61.1033
1640	0	-270.221	1356.41	878.627				-190.545	1351.78	484.523	-177.133	1351.34	104.089	-213.909	1471.08	43.6185	205.734	1394.79	884.19	173.514	1467.3	1058.55				189.325	1527.63	117.79	238.566	1636.88	59.6572
1641	0	-267.486	1357.73	879.027				-189.262	1353.85	484.957	-176.803	1351.41	104.331	-213.888	1471.05	43.6145	207.636	1399.56	883.407	175.923	1471.88	1058.56				188.261	1526.84	116.428	237.075	1637.18	57.2593
1642	0	-265.335	1360.78	880.023				-187.564	1355.47	485.352	-176.496	1351.56	104.55	-213.904	1471.07	43.643	209.611	1404.86	882.451	178.29	1476.67	1058.6				188.271	1527.82	115.884	235.199	1637.91	55.1112
1643	0	-262.755	1362.93	880.573				-185.963	1357.8	485.901	-176.374	1351.48	104.85	-213.885	1471.05	43.6401	211.672	1410.04	881.519	180.766	1481.41	1058.71				188.599	1530.11	115.524	234.515	1638.92	54.2216
1644	0	-259.899	1365.14	881.261				-183.971	1359.62	486.371	-176.029	1351.57	105.211	-213.875	1471.12	43.6938	214.263	1413.42	881.303	183.384	1486.26	1058.89				188.811	1531.48	115.577	234.054	1639.19	52.952
1645	0	-256.741	1366.56	881.91				-182.18	1362.22	486.87	-175.574	1351.51	105.584	-213.834	1471.08	43.7146	216.73	1418.23	881.081	186.099	1491.13	1059.14				188.985	1532.07	115.563	234.09	1639.34	51.7972
1646	0	-254.197	1369.78	882.795				-180.097	1364.13	487.229	-175.345	1352.55	105.906	-213.815	1471.07	43.7256	219.32	1423.32	881.229	188.817	1495.88	1059.43				189.775	1533.19	115.743	234.26	1639.68	51.0257
1647	0	-251.343	1372.25	883.468				-178.138	1366.16	487.614	-175.206	1352.13	106.368	-213.799	1471.12	43.7891	221.747	1428.59	882.045	191.695	1500.98	1059.86				190.088	1534.13	115.531	234.468	1640.15	50.5053
1648	0	-248.321	1374.87	884.079				-176.202	1368.34	488.072	-174.864	1352.23	106.738	-213.799	1471.12	43.7911	224.104	1433.98	883.108	194.342	1505.77	1060.39				190.466	1535.31	115.497	235.084	1640.73	50.0559
1649	0	-245.288	1377.72	884.671				-174.25	1370.25	488.495	-174.6	1352.25	107.025	-213.778	1471.1	43.8272	226.357	1439.12	884.355	197.017	1510.46	1061.06				190.825	1536.05	115.358	235.329	1641.02	49.6843
1650	0	-242.293	1380.56	885.053				-172.527	1372.66	488.933	-174.369	1352.33	107.452	-213.759	1471.1	43.826	228.905	1444.26	885.537	199.569	1515.01	1061.77				191.204	1536.6	115.253	235.177	1640.73	49.3172
1651	0	-238.669	1382.57	885.321				-170.429	1374.58	489.369	-174.141	1352.1	107.659	-213.723	1471.16	43.8562	231.576	1449.01	886.597	202.56	1519.63	1062.56				191.249	1537.39	115.01	235.532	1641.45	48.9513
1652	0	-235.883	1386.41	885.751				-168.371	1376.69	489.807	-173.625	1352.04	108.266	-213.695	1471.15	43.9169	234.456	1453.67	887.37	205.245	1523.78	1063.3				191.384	1538.29	114.808	235.329	1641.64	48.6447
1653	0	-232.236	1388.64	885.98				-166.394	1379.14	490.237	-173.411	1352.3	108.853	-213.656	1471.18	43.9454	237.415	1458.21	887.891	208.225	1527.96	1063.93				191.106	1538.58	114.514	235.261	1642.08	48.507
1654	0	-228.815	1391.27	886.3				-164.267	1381.35	490.701	-173.108	1352.38	109.393	-213.624	1471.17	43.9734	240.605	1462.74	888.429	211.063	1531.75	1064.59				191.337	1539.06	114.275	235.139	1642.51	48.3678
1655	0	-226.096	1395.57	886.891				-161.881	1383.16	490.94	-172.625	1351.8	110.068	-213.593	1471.21	44.0401	243.975	1467.32	888.745	214.175	1535.63	1065.2				191.352	1539.45	114.042	235.096	1642.79	48.3466
1656	0	-222.822	1399.03	887.176				-160.152	1385.76	491.507	-172.29	1351.82	110.474	-213.775	1471.32	44.1081	247.663	1472.09	889.054	217.315	1539.41	1065.75				191.066	1539.59	113.755	235.034	1643.04	48.2675
1657	0	-218.965	1401.21	887.52				-158.192	1388.04	492.111	-172.206	1352.4	111.39	-213.506	1471.27	44.1916	250.934	1476.51	889.245	220.567	1543.3	1066.34				191.091	1539.77	113.585	235.006	1643.18	48.1655
1658	0	-216.199	1405.28	888.24				-156.242	1390.26	492.695	-171.515	1352.47	112.107	-213.499	1471.38	44.2799	254.087	1480.84	889.447	223.956	1547.2	1066.99				191.37	1540.28	113.403	235.088	1643.33	48.106
1659	0	-213.313	1409.31	888.951				-154.528	1392.4	493.35	-171.042	1352.89	112.944	-213.462	1471.48	44.3902	256.861	1484.85	889.681	227.254	1550.96	1067.71				191.452	1540.68	113.318	235.223	1643.52	48.0572
1660	0	-210.212	1412.35	889.602				-152.819	1394.66	494.143	-170.797	1353.2	113.783	-213.475	1471.45	44.4082	259.889	1488.97	890.043	230.443	1554.78	1068.42				191.668	1541.24	113.279	235.396	1643.66	48.0223
1661	0	-207.068	1415.34	890.369				-151.412	1397.17	495.088	-170.606	1353.63	114.952	-213.778	1471.71	44.374	262.746	1492.71	890.508	233.75	1558.65	1069.22				191.692	1541.53	113.272	235.741	1644	48.0786
1662	0	-204.064	1418.04	891.293				-150.197	1398.49	495.937	-170.385	1354.43	116.018	-213.551	1471.5	44.3649	265.633	1496.26	890.924	236.924	1562.38	1070.11				191.78	1541.96	113.247	235.707	1643.96	48.0041
1663	0	-201.212	1420.68	892.526				-148.437	1401.18	497.193	-170.25	1354.89	117.399	-214.172	1471.97	44.4343	268.302	1499.77	891.409	239.922	1565.87	1070.89				191.559	1541.95	113.245	235.705	1644.03	47.993
1664	0	-198.407	1423.22	893.779				-147.465	1404.31	498.678	-169.77	1355.43	118.639	-214.497	1471.97	44.3185	271.001	1503.56	892.02	242.793	1569.31	1071.94				191.855	1542.24	113.105	235.564	1644.05	47.9456
1665	0	-195.894	1425.82	895.253				-146.493	1407.33	500.239	-169.182	1356.28	120.103	-214.539	1471.36	44.1256	273.283	1508.33	892.193	245.607	1572.47	1072.95				191.979	1542.28	112.994	235.671	1644.16	47.9511
1666	0	-193.493	1428.55	896.923				-145.16	1409.64	501.529	-168.668	1357.03	121.624	-214.769	1471.17	44.0119	275.701	1511.61	892.549	248.374	1575.59	1073.9				192.053	1542.44	112.905	235.74	1644.29	47.9773
1667	0	-191.127	1430.97	898.711				-143.958	1412.59	503.077	-168.3	1358.17	123.208	-215.024	1471.04	43.9348	278.123	1514.47	892.979	251.255	1578.63	1074.94				192.166	1542.54	112.858	235.684	1644.23	47.9295
1668	0	-188.816	1433.71	900.44				-142.598	1415.14	504.357	-167.134	1358.78	124.723	-214.327	1469.4	43.1805	280.315	1516.8	893.294	253.967	1581.48	1075.87				192.21	1542.57	112.794	235.756	1644.28	47.9229
1669	0	-186.627	1435.88	902.289				-141.719	1418.6	506.038	-166.332	1359.85	126.402	-213.293	1467.25	42.3559	282.466	1518.91	893.409	256.555	1584.19	1076.89				192.353	1542.62	112.728	235.956	1644.48	47.9632
1670	0	-184.516	1438.23	904.122				-140.8	1422.11	507.394	-165.278	1360.98	128.02	-214.018	1467.89	42.6343	284.555	1521.16	893.798	259.283	1586.93	1077.86				192.405	1542.61	112.658	235.875	1644.39	47.9461
1671	0	-182.538	1440.45	906.025				-140.086	1425.55	509.187	-164.195	1362.26	129.539	-214.26	1468.13	42.8025	286.422	1523.85	894.473	261.943	1589.58	1078.72				192.466	1542.58	112.607	235.878	1644.45	47.9256
1672	0	-180.677	1443	908.005				-139.201	1429.08	510.922	-162.737	1363.38	131.145	-214.153	1467.93	42.9371	288.148	1526.42	895.071	264.394	1592.08	1079.65				192.533	1542.58	112.571	235.955	1644.54	47.9461
1673	0	-178.916	1445.21	909.891				-138.451	1432.69	512.576	-161.775	1365.01	132.847	-213.943	1467.61	43.0506	289.972	1528.38	895.587	266.924	1594.63	1080.44				192.665	1542.26	112.349	235.975	1644.56	47.9295
1674	0	-177.243	1447.63	911.72				-137.65	1436.26	513.971	-160.168	1366.35	134.521	-213.661	1467.32	43.1613	291.743	1530.36	896.032	269.218	1597.04	1081.32				192.673	1542.54	112.449	236.006	1644.58	47.9323
1675	0	-175.646	1449.88	913.65				-136.969	1439.86	515.449	-158.815	1367.75	136.284	-213.27	1466.87	43.2813	293.33	1532.61	896.489	271.568	1599.47	1082.05				192.834	1542.55	112.397	236.051	1644.58	48.0342
1676	0	-174.106	1452.15	915.429				-136.709	1444.43	517.114	-157.242	1369.2	137.792	-212.913	1466.46	43.4775	294.903	1534.87	896.86	273.572	1601.76	1082.77				192.875	1542.49	112.344	236.044	1644.57	48.0483
1677	0	-172.629	1454.61	917.167				-136.464	1448.93	518.649	-156.023	1370.93	139.632	-212.452	1466.27	43.6994	296.353	1537.06	897.336	275.579	1604.05	1083.51				192.976	1542.48	112.28	236.088	1644.64	47.9385
1678	0	-171.27	1456.86	918.941				-136.004	1452.98	519.85	-153.39	1369.93	140.433	-212.234	1466.15	44.027	297.838	1539.06	897.668	277.576	1606.46	1084.09				192.99	1542.4	112.258	236.136	1644.69	48.0541
1679	0	-169.968	1459.22	920.615				-136.291	1458.36	521.616	-151.542	1370.38	141.717	-211.09	1465.98	44.3487	299.024	1541.25	897.956	279.46	1608.85	1084.81				193.015	1542.29	112.175	236.109	1644.64	48.0069
1680	0	-168.804	1461.81	922.248				-136.192	1463.08	522.919	-150.124	1372.04	143.521	-210.512	1466.07	44.9209	300.378	1543.18	898.171	281.182	1611.15	1085.4				193.033	1542.2	112.088	236.212	1644.76	48.0673
1681	0	-167.768	1464.47	923.96				-136.443	1468.27	524.457	-149.027	1374.29	145.38	-210.057	1466.46	45.5058	301.636	1545.54	898.526	282.788	1613.4	1085.98				193.102	1542.1	112.037	236.149	1644.68	48.0156
1682	0	-166.698	1466.93	925.578				-136.323	1473.09	525.566	-148.144	1376.57	147.22	-209.537	1466.78	46.1167	302.903	1547.69	898.826	284.382	1615.67	1086.59				193.151	1541.99	111.907	236.182	1644.71	48.034
1683	0	-165.727	1469.31	927.038				-136.543	1478.37	526.966	-147.203	1378.73	148.863	-209.17	1467.63	46.9307	303.92	1549.39	899.118	285.814	1617.82	1087.14				193.182	1541.92	111.826	236.233	1644.81	47.9236
1684	0	-164.932	1472.09	928.497				-136.965	1484.24	528.18	-146.791	1381.44	150.699	-208.994	1468.67	47.6356	305.198	1551.55	899.259	287.347	1620.03	1087.63				193.284	1541.89	111.7	236.188	1644.71	47.9016
1685	0	-164.124	1474.87	929.822				-137.043	1489.52	529.206	-146.425	1384.4	152.246	-209.069	1470.21	48.538	306.328	1553.7	899.568	288.823	1622.11	1088.11				193.347	1541.81	111.654	236.172	1644.67	47.863
1686	0	-163.304	1477.38	931.159				-137.144	1494.75	530.24	-146.529	1387.72	153.717	-209.379	1472.4	49.3091	307.219	1555.81	899.775	290.26	1624.15	1088.58				193.39	1541.78	111.637	236.303	1644.76	47.9862
1687	0	-162.451	1480.23	932.313				-137.737	1500.61	531.379	-146.886	1391.54	155.108	-210.005	1475.26	50.2088	308.315	1558.02	899.914	291.616	1626.05	1088.95				193.239	1541.68	111.511	236.108	1644.62	47.8778
1688	0	-161.78	1483.07	933.435				-138.177	1506.02	532.583	-147.672	1396.1	156.304	-211.037	1479.07	51.0541	309.252	1560.15	900.083	293.02	1627.89	1089.31				193.123	1541.58	111.439	236.138	1644.62	47.8516
1689	0	-160.941	1485.57	934.457				-138.53	1510.86	533.51	-148.829	1401.24	157.331	-212.41	1483.79	51.8323	310.112	1562.14	900.261	294.443	1629.66	1089.61				193.399	1541.64	111.43	236.154	1644.64	47.85
1690	0	-160.15	1488.3	935.503				-138.879	1515.46	534.497	-150.533	1407.04	158.213	-213.859	1489.3	52.5014	311.071	1563.97	900.309	295.813	1631.29	1089.87				193.215	1541.61	111.421	236.128	1644.58	47.8104
1691	0	-159.434	1491.27	936.285				-139.574	1520.58	535.676	-151.917	1412.97	158.501	-215.79	1495.74	53.0551	311.901	1564.94	900.324	297.146	1632.75	1090.18				193.154	1541.63	111.397	236.184	1644.65	47.8063
1692	0	-158.843	1494.28	937.142				-140.152	1525.3	536.591	-154.598	1420.25	159.044	-217.756	1503.16	53.5032	312.678	1566.55	900.261	298.499	1634.16	1090.25				193.283	1541.6	111.408	236.234	1644.71	47.8267
1693	0	-157.993	1497.05	937.919				-140.356	1529.14	537.18	-157.724	1430.09	159.658	-220.087	1511.52	53.8644	313.456	1568.1	900.076	299.883	1635.53	1090.36				193.091	1541.51	111.358	236.232	1644.69	47.7927
1694	0	-157.317	1499.75	938.68				-140.693	1533.2	537.921	-160.69	1437.54	159.67	-222.559	1520.75	54.1322	314.236	1569.42	899.985	301.142	1636.82	1090.41				192.935	1541.5	111.355	236.254	1644.7	47.7976
1695	0	-156.593	1502.29	939.272				-141.671	1538.17	539.011	-163.623	1445.85	159.377	-225.062	1530.93	54.3072	315.001	1570.66	899.751	302.457	1638.05	1090.42				192.657	1541.48	111.34	236.278	1644.72	47.785
1696	0	-155.934	1504.92	939.891				-142.342	1542.94	539.594	-167.011	1455.39	159.205	-227.624	1541.8	54.4288	315.76	1571.97	899.491	303.698	1639.28	1090.38				192.886	1541.69	111.354	236.28	1644.74	47.8176
1697	0	-155.215	1507.33	940.403				-143.008	1546.87	540.37	-170.67	1465.72	159.129	-230.197	1553.42	54.4443	316.484	1573.19	899.25	304.946	1640.55	1090.3				192.737	1541.83	111.223	236.32	1644.79	47.8281
1698	0	-154.728	1509.86	940.929				-143.349	1550.61	540.828	-176.999	1481.47	160.488	-232.652	1565.5	54.4019	317.002	1574.46	898.828	306.074	1641.8	1090.16				192.571	1541.86	111.225	236.264	1644.73	47.8205
1699	0	-154.077	1512.22	941.331				-144.314	1555.67	541.707	-180.865	1493.51	160.645	-234.836	1578.06	54.5458	317.55	1576.02	898.437	307.156	1642.99	1090.01				192.363	1541.98	111.249	236.239	1644.7	47.8312
1700	0	-153.497	1514.48	941.665				-145.084	1560.72	542.511	-184.184	1504.08	160.593	-237.017	1591.1	55.1025	318.088	1577.32	897.937	308.151	1644.26	1089.83				192.202	1542.09	111.21	236.217	1644.68	47.8535
1701	0	-153.196	1516.92	942.088				-145.926	1565.75	543.225	-187.552	1515.26	160.54	-238.964	1604.62	55.9743	318.446	1579.22	897.673	309.224	1645.68	1089.64				192.048	1542.16	111.223	236.239	1644.72	47.8748
1702	0	-152.798	1519.13	942.448				-146.677	1570.73	543.85	-190.678	1526.53	160.774	-240.881	1618.28	57.387	318.315	1581.97	897.583	310.025	1647.07	1089.5				191.915	1542.33	111.241	236.225	1644.71	47.899
1703	0	-152.516	1521.21	942.713				-147.446	1575.92	544.485	-193.527	1537.63	161.131	-242.772	1632.33	59.1849	317.294	1587.29	897.441	310.843	1648.52	1089.31				191.812	1542.46	111.211	236.186	1644.68	47.9183
1704	0	-152.358	1523.16	942.931				-148.198	1581.43	545.121	-196.153	1548.84	161.529	-244.577	1646.18	61.2659	317.268	1590.56	896.737	311.471	1649.91	1089.19				191.307	1542.48	111.175	236.186	1644.73	47.9548
1705	0	-152.241	1525.26	943.234				-148.72	1586.56	545.782	-198.585	1560.35	162.152	-246.303	1659.76	63.5255	317.715	1592.11	896.454	312.204	1651.56	1089.01				191.151	1542.63	111.141	236.19	1644.67	47.9645
1706	0	-152.158	1527.36	943.454				-149.375	1592.26	546.54	-200.798	1571.36	162.719	-248.036	1673.16	65.8977	317.881	1594	896.019	312.701	1653.1	1088.9				190.954	1542.77	111.149	236.298	1644.78	47.9539
1707	0	-152.062	1529.2	943.577				-150.029	1597.94	547.19	-202.86	1582.59	163.665	-249.726	1686.1	68.1711	317.901	1596.25	895.443	313.18	1654.75	1088.83				191.04	1542.98	111.149	236.33	1644.87	47.9915
1708	0	-152.057	1531.18	943.736				-150.631	1604.01	547.933	-204.774	1592.93	164.422	-251.415	1698.48	70.6382	317.792	1598.85	895.079	313.603	1656.46	1088.8				190.934	1543.18	111.221	236.313	1644.85	48.0163
1709	0	-152.113	1533.24	943.936				-151.169	1610.19	548.821	-206.213	1604.01	165.625	-253.15	1710.45	73.0553	317.731	1601.13	894.747	313.869	1658.15	1088.76				190.861	1543.31	111.174	236.344	1644.88	48.0555
1710	0	-152.091	1535.12	944.074				-151.759	1616.39	549.692	-207.462	1615.32	166.79	-254.761	1721.76	75.2979	317.699	1603.86	894.444	314.119	1659.94	1088.83				190.691	1543.46	111.185	236.308	1644.86	48.1189
1711	0	-152.11	1537.13	944.262				-152.262	1622.46	550.512	-209.152	1625.11	168.27	-256.461	1732.73	77.6608	317.465	1605.98	893.843	314.315	1661.69	1088.84				190.526	1543.54	111.118	236.288	1644.84	48.1348
1712	0	-152.227	1539.02	944.318				-152.852	1628.88	551.524	-209.901	1634.57	169.297	-257.96	1742.94	79.8621	317.43	1608.14	893.575	314.425	1663.37	1088.9				190.406	1543.6	111.105	236.259	1644.76	48.1569
1713	0	-152.359	1541.29	944.501				-153.436	1635.26	552.489	-210.855	1644.62	170.604	-259.459	1752.65	82.1001	317.006	1611	893.61	314.438	1665.09	1088.94				190.271	1543.71	111.117	236.249	1644.75	48.2034
1714	0	-152.488	1543.48	944.602				-154.031	1641.52	553.455	-210.665	1653.31	171.428	-260.684	1761.98	84.1318	316.948	1612.57	892.783	314.534	1666.78	1089.02				190.169	1543.89	111.064	236.217	1644.71	48.2232
1715	0	-152.661	1545.61	944.836				-154.525	1647.76	554.412	-208.333	1659.65	170.546	-261.951	1770.95	86.1769	317.304	1614.13	892.603	314.549	1668.35	1089.08				190.049	1544.01	111.037	236.221	1644.79	48.2962
1716	0	-152.835	1548.03	944.908				-155.001	1654.03	555.384	-207.725	1667.23	171.153	-262.92	1779.67	87.9876	316.865	1616.73	892.343	314.573	1669.92	1089.11				190.078	1544.23	111.049	236.209	1644.78	48.3156
1717	0	-153.199	1550.61	944.976				-155.466	1660.27	556.346	-208.368	1677.3	172.525	-263.809	1788.02	89.6488	316.199	1619.97	891.712	314.577	1671.48	1089.1				189.925	1544.32	111.063	236.16	1644.74	48.3384
1718	0	-153.418	1553.05	945.027				-155.87	1666.32	557.229	-207.602	1684.74	173.113	-264.37	1796.33	91.1925	316.349	1621.55	891.629	314.753	1673.04	1089.12				189.862	1544.46	111.078	236.171	1644.74	48.3621
1719	0	-153.695	1555.66	945.097				-156.403	1672.43	558.224	-207.547	1693.66	174.206	-264.699	1804.38	92.545	316.431	1621.82	891.401	314.717	1674.38	1089.05				189.811	1544.61	111.102	236.161	1644.72	48.4143
1720	0	-153.944	1558.4	945.115				-156.614	1678.14	558.963	-207.406	1702.41	175.208	-264.708	1812.36	93.9316	315.922	1622.76	891.381	314.834	1675.75	1089.1				189.735	1544.75	111.101	236.206	1644.78	48.4384
1721	0	-154.24	1561.18	945.154				-156.559	1683.4	559.254	-206.561	1709.42	175.612	-264.383	1820.18	95.1376	315.657	1624.6	890.998	314.998	1677.13	1089.1				189.62	1544.87	111.117	236.109	1644.7	48.4102
1722	0	-154.552	1564.08	945.123				-156.711	1688.75	559.364	-205.697	1716.44	176.177	-263.928	1828	96.1928	315.88	1626.4	890.665	315.042	1678.41	1089.12				189.519	1545.01	111.174	236.114	1644.7	48.4094
1723	0	-154.948	1567.11	945.176				-156.83	1694.16	560.045	-205.001	1723.45	176.563	-262.978	1835.78	96.9884	315.018	1628.23	890.361	315.085	1679.67	1089.1				189.415	1545.21	111.255	236.177	1644.82	48.4407
1724	0	-155.414	1570.29	945.189				-156.658	1698.94	560.342	-205.064	1731.9	177.404	-262.092	1843.67	97.8978	314.54	1630.16	890.212	315.155	1680.85	1089.13				189.267	1545.24	111.266	236.165	1644.79	48.4472
1725	0	-156.147	1574.24	945.128				-156.765	1704.12	560.749	-203.918	1737.83	177.411	-260.696	1851.39	98.3848	314.086	1631.94	889.866	315.226	1682.09	1089.11				189.191	1545.43	111.35	236.171	1644.82	48.4612
1726	0	-156.648	1577.43	945.043				-156.729	1709.26	560.882	-203.175	1744.05	177.463	-259.179	1858.98	98.8874	313.916	1634.04	889.739	315.261	1683.3	1089.14				189.068	1545.57	111.393	236.18	1644.8	48.4565
1727	0	-157.363	1580.96	944.907				-156.557	1714.12	561.148	-202.863	1751.42	177.904	-257.939	1866.47	99.236	313.282	1636.02	889.464	315.246	1684.48	1089.14				188.991	1545.69	111.447	236.216	1644.84	48.4436
1728	0	-157.876	1584.15	944.688				-156.501	1719.05	561.163	-202.367	1758.1	177.955	-256.655	1874.22	99.7743	312.962	1638.11	889.239	314.997	1685.45	1089.14				188.907	1545.83	111.519	236.206	1644.85	48.4375
1729	0	-158.369	1587.61	944.419				-156.2	1723.49	561.182	-202.153	1765.2	178.191	-254.867	1881.41	99.8934	312.643	1640.15	889.075	315.176	1686.82	1089.09				188.836	1545.97	111.588	236.166	1644.8	48.4137
1730	0	-158.982	1591.17	944.362				-155.9	1727.74	560.981	-201.618	1771.25	178.162	-252.847	1888.42	99.9501	312.227	1642.17	888.816	315.074	1688	1089.05				188.507	1545.99	111.611	236.186	1644.81	48.4151
1731	0	-159.351	1594.88	944.05				-155.737	1732.54	560.941	-201.131	1776.94	177.629	-251.401	1895.57	100.154	311.692	1644.08	888.502	314.942	1689.28	1088.96				188.619	1546.22	111.773	236.239	1644.92	48.4262
1732	0	-159.92	1598.37	943.522				-155.38	1736.77	560.675	-200.763	1783.03	177.79	-249.576	1902.17	100.115	311.317	1646.1	888.205	314.761	1690.52	1088.82				188.572	1546.47	111.932	236.221	1644.91	48.4237
1733	0	-160.487	1601.9	943.296				-155.212	1741.23	560.407	-200.456	1789.09	177.684	-248.122	1908.76	100.076	310.971	1648.21	887.912	314.578	1691.82	1088.7				188.543	1546.66	112.013	236.24	1644.92	48.4269
1734	0	-161.046	1605.49	942.734				-154.72	1745.19	559.932	-199.962	1793.82	177.596	-246.666	1914.95	99.8719	310.596	1650.25	887.65	314.257	1693.11	1088.61				188.451	1546.82	112.13	236.219	1644.91	48.4227
1735	0	-161.623	1609.19	941.952				-154.697	1749.62	559.781	-199.417	1798.94	176.923	-245.587	1921.22	99.8231	310.216	1652.3	887.373	313.965	1694.51	1088.5				188.068	1546.8	112.14	236.199	1644.93	48.4152
1736	0	-162.052	1612.55	941.455				-154.434	1753.76	559.319	-199.117	1804.51	176.31	-244.378	1927.35	99.6718	309.694	1654.24	887.072	313.614	1695.96	1088.47				188.26	1547.08	112.309	236.18	1644.92	48.4213
1737	0	-162.705	1616.09	940.792				-154.108	1757.49	558.666	-198.725	1810.08	176.533	-243.172	1932.76	99.289	309.123	1656.16	886.908	313.132	1697.47	1088.39				188.306	1547.35	112.46	236.231	1644.98	48.4404
1738	0	-163.201	1619.28	940.077				-153.937	1761.21	557.907	-198.385	1814.31	175.425	-242.232	1938.29	98.9743	308.38	1661.5	886.601	312.693	1698.97	1088.26				188.282	1547.49	112.554	236.296	1645.05	48.4077
1739	0	-163.78	1622.71	939.255				-153.759	1764.86	557.245	-197.701	1818.7	174.726	-240.783	1942.9	98.2317	307.575	1665	886.435	312.049	1700.46	1088.25				188.187	1547.64	112.627	236.294	1645.04	48.4271
1740	0	-164.505	1626.18	938.478				-153.486	1768.1	556.302	-197.29	1823.17	173.779	-239.721	1947.53	97.569	307.072	1666.68	886.034	311.516	1702.12	1088.15				188.17	1547.75	112.688	236.307	1645.09	48.4028
1741	0	-165.184	1629.6	937.473				-153.299	1771.28	555.426	-196.506	1826.6	173.027	-238.906	1952.14	96.8723	306.552	1668.66	885.745	310.862	1703.68	1088.04				188.093	1547.88	112.798	236.286	1645.07	48.3926
1742	0	-165.775	1632.61	936.733				-153.108	1774.23	554.458	-196.026	1830.94	172.261	-238.066	1956.31	96.0122	306.076	1670.92	885.576	310.102	1705.35	1088				188.037	1548.03	112.869	236.377	1645.17	48.398
1743	0	-166.654	1636.01	935.909				-153.061	1777.02	553.434	-195.295	1834.31	171.17	-237.365	1960.37	94.9934	305.382	1672.78	885.15	309.368	1707.05	1087.95				187.94	1548.15	112.962	236.39	1645.21	48.4253
1744	0	-167.488	1639.15	934.902				-153	1779.57	552.269	-194.753	1837.9	170.219	-236.697	1964.32	93.9159	304.844	1675.35	884.911	308.565	1708.83	1087.87				187.555	1548.11	112.964	236.365	1645.15	48.3886
1745	0	-168.181	1642.1	933.956				-153.039	1781.97	551.117	-194.073	1841.2	169.078	-236.03	1967.96	92.6675	304.222	1677.38	884.557	307.706	1710.58	1087.84				187.661	1548.31	113.107	236.36	1645.14	48.3862
1746	0	-168.988	1644.9	932.925				-152.953	1784.08	549.802	-193.581	1844.97	168.046	-235.374	1971.34	91.2569	303.608	1679.44	884.319	306.842	1712.34	1087.78				187.594	1548.41	113.183	236.384	1645.18	48.3885
1747	0	-169.929	1647.8	931.856				-152.717	1785.84	548.465	-193.029	1848.2	166.963	-234.752	1974.66	89.7941	302.771	1681.84	884.134	305.902	1714.14	1087.72				187.408	1548.44	113.342	236.457	1645.27	48.4053
1748	0	-170.986	1650.83	930.812				-152.563	1787.22	546.773	-192.5	1851.35	165.892	-234.644	1978.12	88.3521	301.968	1684.3	884.126	304.948	1716.03	1087.7				187.408	1548.57	113.297	236.472	1645.29	48.405
1749	0	-171.921	1653.52	929.71				-152.612	1788.93	545.345	-192.064	1854.59	164.809	-234.084	1981.17	86.7459	301.193	1687.41	884.304	303.839	1717.8	1087.78				187.273	1548.54	113.405	236.467	1645.29	48.386
1750	0	-172.727	1656.17	928.56				-152.455	1790.24	543.457	-191.636	1857.51	163.622	-233.69	1984.16	85.1362	300.483	1689.49	884.292	302.862	1719.76	1087.85				187.11	1548.57	113.425	236.469	1645.27	48.3819
1751	0	-173.804	1658.97	927.417				-152.559	1791.77	541.977	-191.372	1860.41	162.409	-233.201	1986.78	83.4061	299.667	1691.3	884.226	301.798	1721.67	1087.82				186.874	1548.52	113.441	236.404	1645.15	48.3228
1752	0	-174.962	1661.79	926.284				-152.641	1793.13	540.499	-191.078	1863.16	161.203	-232.669	1989.49	81.8047	299.335	1691.96	884.27	300.597	1723.58	1088.01				186.977	1548.58	113.531	236.499	1645.23	48.3581
1753	0	-175.977	1664.54	925.115				-152.803	1794.37	539.026	-190.883	1865.75	160.026	-232.396	1992.14	80.295	297.947	1694.85	884.262	299.432	1725.58	1088.1				186.926	1548.68	113.606	236.495	1645.23	48.3219
1754	0	-176.961	1667.31	923.943				-153.149	1795.97	537.598	-190.61	1867.94	158.784	-231.976	1994.48	78.6378	296.354	1698.63	884.488	298.234	1727.49	1088.2				186.672	1548.67	113.639	236.508	1645.15	48.244
1755	0	-178.042	1670.09	922.889				-153.446	1797.32	536.099	-190.518	1870.16	157.44	-231.519	1996.74	76.9538	296.669	1697.2	884.148	296.971	1729.46	1088.29				186.845	1548.81	113.748	236.506	1645.14	48.2401
1756	0	-179.145	1672.84	921.741				-153.65	1798.42	534.599	-190.382	1871.98	156.043	-230.751	1998.37	74.9969	295.134	1699.57	884.247	295.604	1731.33	1088.35				186.741	1548.91	113.841	236.554	1645.18	48.2472
1757	0	-180.31	1675.79	920.569				-153.932	1799.47	532.99	-190.223	1873.43	154.441	-230.398	1999.87	73.0109	295.523	1699.32	883.88	294.252	1733.4	1088.42				186.649	1548.91	113.929	236.511	1645.22	48.2942
1758	0	-181.279	1678.27	919.674				-154.479	1801.41	531.632	-190.183	1874.89	152.894	-229.446	2000.86	70.659	293.739	1702.23	884.259	292.849	1735.42	1088.5				186.588	1549	113.984	236.57	1645.18	48.2372
1759	0	-182.801	1681.85	918.399				-154.625	1802.47	529.972	-190.149	1875.86	151.234	-228.795	2001.57	68.2179	291.843	1706.83	884.869	291.432	1737.49	1088.6				186.542	1549.12	114.066	236.492	1645.21	48.2554
1760	0	-184.062	1685.27	917.29				-155.045	1803.71	528.425	-190.137	1876.77	149.604	-227.945	2001.81	65.557	291.175	1708.44	884.829	289.798	1739.62	1088.67				186.25	1548.99	114.03	236.508	1645.17	48.2618
1761	0	-185.085	1687.78	916.34				-155.568	1805.12	526.813	-190.208	1877.48	147.886	-227.257	2001.94	62.8629	289.685	1710.55	884.812	288.201	1741.79	1088.73				186.482	1549.24	114.244	236.525	1645.18	48.2543
1762	0	-186.701	1691.42	915.074				-156.015	1806.42	525.168	-190.453	1877.95	146.195	-226.031	2001.23	59.6103	288.59	1712.71	884.97	286.492	1744.01	1088.9				186.375	1549.28	114.328	236.425	1645.08	48.2411
1763	0	-188.116	1694.79	913.886				-156.68	1807.88	523.564	-190.737	1878.28	144.384	-224.419	1999.56	56.0322	287.304	1715.04	885.081	284.81	1746.41	1089.01				186.282	1549.34	114.414	236.515	1645.19	48.2744
1764	0	-189.634	1698.29	912.751				-157.108	1808.82	521.8	-190.354	1877.46	142.173	-223.57	1998.71	52.734	285.912	1717.07	885.055	282.89	1748.74	1089				186.22	1549.39	114.518	236.525	1645.2	48.2759
1765	0	-190.936	1701.64	911.609				-157.686	1810	519.883	-190.45	1876.79	140.18	-222.961	1998.51	49.5566	284.633	1718.55	884.942	280.946	1751.18	1088.99				186.128	1549.51	114.642	236.452	1645.12	48.2565
1766	0	-192.44	1705.23	910.276				-158.364	1811.27	517.922	-190.678	1876.16	138.001	-222.138	1997.59	46.0538	283.253	1720.63	885.078	279.006	1753.76	1088.93				186.064	1549.58	114.744	236.436	1645.11	48.2739
1767	0	-194.075	1708.97	909.024				-159.198	1812.43	516.356	-192.628	1877.36	136.696	-221.18	1996.28	44.0908	281.769	1722.78	884.955	276.945	1756.44	1088.83				185.949	1549.68	114.869	236.428	1645.11	48.2918
1768	0	-195.481	1712.58	907.403				-160.115	1813.77	514.561	-194.762	1880.71	136.331	-219.86	1994.8	43.6964	280.148	1725.07	884.944	274.828	1759.23	1088.72				185.842	1549.67	114.975	236.396	1645.09	48.285
1769	0	-197.2	1716.46	906.149				-160.745	1814.7	512.676	-194.985	1879.83	134.552	-219.235	1995.05	43.863	278.404	1727.51	884.965	272.633	1761.92	1088.59				185.704	1549.8	115.103	236.4	1645.11	48.287
1770	0	-199.047	1720.35	904.655				-161.377	1815.84	510.574	-195.045	1878.4	132.527	-219.953	1997.09	44.7124	276.541	1729.91	884.902	270.364	1764.81	1088.35				185.506	1549.86	115.252	236.376	1645.09	48.3305
1771	0	-200.743	1724.19	903.225				-161.501	1815.83	508.373	-194.933	1877.48	130.128	-220.155	1998.57	45.4538	274.657	1732.63	884.781	268.077	1767.88	1088.12				185.286	1549.98	115.43	236.328	1645.05	48.3256
1772	0	-202.64	1728.22	901.483				-161.904	1815.88	506.059	-195.208	1876.58	127.929	-220.315	1999.38	46.0608	272.749	1735.2	884.62	265.721	1770.88	1087.91				185.107	1549.99	115.589	236.257	1644.99	48.3307
1773	0	-204.637	1732.49	899.915				-162.656	1816.34	503.896	-194.94	1875.07	125.537	-219.604	1998.53	46.0436	270.789	1738.01	884.403	263.166	1773.94	1087.64				184.949	1550.13	115.734	236.313	1645.07	48.3516
1774	0	-206.534	1736.26	898.028				-163.343	1816.83	501.845	-194.511	1874.02	123.4	-219.088	1997.56	45.9345	268.661	1740.81	884.229	260.632	1777.17	1087.32				184.834	1550.27	115.93	236.271	1645.02	48.3971
1775	0	-208.778	1740.4	896.515				-163.924	1817.33	499.902	-193.408	1872.96	121.3	-219.41	1998.08	46.4627	266.554	1743.61	884.048	258.006	1780.37	1086.98				184.347	1550.26	116.056	236.244	1645.06	48.3874
1776	0	-210.774	1744.08	894.839				-164.231	1818.14	498.048	-192.082	1872.83	119.564	-219.347	1998.2	46.9339	264.43	1746.56	883.854	255.252	1783.67	1086.51				184.396	1550.5	116.368	236.215	1645.04	48.399
1777	0	-213.023	1747.78	893.347				-164.304	1819.13	496.388	-190.587	1873.42	118.206	-219.083	1997.91	47.112	261.992	1749.53	883.481	252.46	1787.11	1086.22				184.214	1550.65	116.632	236.213	1645.04	48.3984
1778	0	-215.245	1751.31	891.855				-164.12	1820.52	494.941	-188.473	1873.33	116.703	-218.893	1997.96	47.4407	259.71	1752.39	883.23	249.474	1790.48	1085.8				184.071	1550.89	116.899	236.199	1645.05	48.4078
1779	0	-217.549	1754.84	890.307				-163.88	1822.3	493.622	-185.731	1872.83	115.044	-218.611	1998.04	47.7133	257.114	1755.99	883.055	246.576	1794.16	1085.37				183.966	1551.07	117.208	236.213	1645.12	48.4169
1780	0	-219.697	1757.84	889.023				-163.731	1824.52	492.337	-183.97	1873.55	114.148	-218.308	1998.19	48.1706	254.668	1758.87	882.762	243.469	1797.78	1084.97				183.86	1551.22	117.551	236.193	1645.13	48.4012
1781	0	-221.828	1760.47	887.589				-163.613	1826.91	491.316	-181.145	1871.94	112.46	-217.922	1998.06	48.3543	252.009	1762.21	882.378	240.365	1801.57	1084.5				183.871	1551.5	117.979	236.117	1645.1	48.3983
1782	0	-224.32	1763.38	886.745				-163.672	1829.06	490.395	-179.669	1871.44	111.7	-217.802	1998.06	48.3513	249.276	1765.16	882.089	237.206	1805.45	1084.04				183.412	1551.66	118.447	236.086	1645.09	48.4209
1783	0	-226.641	1765.69	885.665				-164.513	1831.55	490.011	-179.483	1871.89	111.451	-217.828	1998.1	48.3487	246.509	1767.92	881.849	234.042	1809.36	1083.56				183.17	1551.9	118.918	236.041	1645.07	48.4729
1784	0	-229.355	1768.58	885.287				-165.818	1833.14	490.03	-179.634	1872.11	111.322	-217.922	1998.13	48.3017	243.585	1771.09	881.653	230.863	1813.31	1083.18				182.752	1552.06	119.412	235.952	1645.1	48.5931
1785	0	-231.875	1771.08	885.036				-167.828	1834.13	490.345	-179.821	1871.84	111.113	-218.026	1998.17	48.1921	240.824	1773.8	881.494	227.587	1817.27	1082.77				182.411	1552.51	120.071	235.827	1645.11	48.7284
1786	0	-234.518	1773.56	885.135				-170.104	1834.77	490.732	-180.258	1871.51	110.907	-218.181	1998.23	48.0902	237.902	1776.3	881.453	224.4	1821.34	1082.64				182.083	1552.78	120.94	235.862	1645.2	48.9322
1787	0	-237.157	1775.95	885.501				-172.432	1835.08	491.163	-180.868	1871.69	110.9	-218.325	1998.25	48.0042	234.899	1779.09	881.601	221.166	1825.38	1082.65				181.567	1552.62	121.553	235.436	1645.01	49.1168
1788	0	-239.937	1778.37	886.233				-174.733	1835.56	491.49	-181.484	1871.57	110.797	-218.436	1998.22	47.8978	231.994	1782.13	881.912	217.978	1829.53	1082.73				180.904	1552.52	122.617	235.161	1644.86	49.3262
1789	0	-242.918	1780.9	887.055				-176.915	1835.89	491.572	-181.861	1871.33	110.577	-218.572	1998.22	47.8514	229.16	1784.44	882.224	214.733	1833.58	1083.04				180.705	1553.02	123.609	234.768	1644.66	49.5591
1790	0	-245.834	1783.22	887.733				-178.886	1836.5	491.558	-182.167	1871.09	110.302	-218.61	1998.16	47.8224	226.108	1787.07	882.79	211.51	1837.59	1083.35				180.056	1553.23	124.691	234.788	1644.81	49.7089
1791	0	-248.785	1785.45	888.212				-180.552	1837.12	491.448	-182.409	1870.99	110.161	-218.626	1998.14	47.7957	223.057	1789.75	883.536	208.291	1841.54	1083.62				180.121	1554.31	126.318	234.485	1644.73	49.9391
1792	0	-251.642	1787.56	888.55				-182.052	1838.21	491.364	-182.701	1871.31	110.113	-218.636	1998.14	47.7688	219.984	1792.26	884.316	205.12	1845.41	1083.93				180.12	1555.54	127.995	234.643	1644.94	50.1338
1793	0	-253.824	1788.34	888.877				-183.331	1839.32	491.113	-182.914	1871.61	110.078	-218.646	1998.21	47.7805	217.02	1794.72	885.059	201.942	1849.19	1084.16				179.999	1556.84	129.821	234.568	1644.97	50.3583
1794	0	-256.873	1790.53	889.072				-184.702	1840.77	491.076	-182.96	1871.78	109.937	-218.623	1998.15	47.8201	213.923	1797.43	885.819	198.752	1852.83	1084.42				180.077	1558.44	131.839	234.867	1645.47	50.8269
1795	0	-259.933	1793.19	889.173				-185.835	1841.83	490.831	-182.881	1871.85	109.756	-218.561	1998.14	47.8137	210.994	1800.59	886.581	195.58	1856.38	1084.63				180.008	1560.13	134.067	234.48	1645.19	51.0587
1796	0	-262.702	1795.92	889.105				-187.262	1843.3	490.832	-182.863	1871.82	109.554	-218.587	1998.15	47.8359	208.078	1803.07	887.062	192.471	1859.75	1084.83				179.992	1561.89	136.793	234.254	1645.05	51.5179
1797	0	-265.417	1798.65	888.87				-188.661	1844.76	490.819	-182.786	1871.88	109.349	-218.531	1998.07	47.8494	205.469	1806.01	887.529	189.339	1862.82	1084.97				179.651	1563.69	139.398	234.135	1645.16	52.1136
1798	0	-268.086	1801.45	888.612				-190.023	1846.12	490.693	-182.929	1872.52	109.198	-218.51	1998.11	47.8442	202.812	1809.29	887.893	186.17	1865.79	1085.02				178.536	1565.45	142.535	234.264	1645.67	53.0884
1799	0	-270.577	1804.31	888.245				-191.328	1847.29	490.547	-182.889	1872.72	109.035	-218.522	1998.15	47.8613	200.319	1811.97	888.144	182.999	1868.54	1085.08				177.796	1567.67	145.769	233.775	1645.36	53.9129
1800	0	-273.016	1807.11	887.787				-192.703	1848.61	490.398	-182.979	1873.76	109.023	-218.484	1998.12	47.853	197.57	1815.07	888.245	179.848	1871.17	1085.08				176.926	1570.48	149.278	233.87	1645.98	55.2282
1801	0	-275.163	1809.71	887.242				-194.12	1849.96	490.25	-182.923	1873.45	108.72	-218.506	1998.15	47.8895	195.18	1817.91	888.311	176.803	1873.78	1085.09				176.149	1573.71	153.096	233.259	1645.9	56.3504
1802	0	-277.303	1812.55	886.612				-195.451	1851.31	490.052	-182.826	1873.27	108.482	-218.456	1998.15	47.8686	192.481	1821.29	888.299	173.882	1876.3	1085				174.867	1577.39	157.057	233.141	1646.6	58.1958
1803	0	-278.676	1814.4	885.813				-196.616	1852.17	489.955	-182.848	1873.41	108.248	-218.412	1998.07	47.8552	190.002	1824.6	888.175	171.141	1878.8	1084.95				173.603	1581.58	161.432	231.914	1646.66	60.0659
1804	0	-281.132	1818.29	885.318				-197.978	1853.32	489.436	-183.03	1873.77	107.924	-218.432	1998.07	47.8366	187.331	1828.8	887.86	168.335	1881.09	1084.69				172.385	1586.78	166.326	230.844	1646.61	62.2303
1805	0	-282.901	1820.97	884.608				-199.29	1854.23	489.171	-183.194	1874.2	107.723	-218.382	1998.07	47.8309	185.168	1831.35	887.8	165.762	1883.33	1084.36				170.555	1592.26	171.303	230.123	1648.28	65.2792
1806	0	-284.596	1823.5	884.006				-200.593	1855.12	488.835	-183.417	1874.42	107.516	-218.36	1998.04	47.8083	184.459	1830.55	886.448	163.261	1885.5	1083.92				169.254	1598.52	176.937	229.446	1654.46	69.655
1807	0	-286.509	1826.3	883.58				-201.953	1855.71	488.526	-183.155	1873.96	107.352	-218.412	1998.07	47.8225	182.312	1832.55	885.832	160.857	1887.53	1083.4				166.698	1605.05	182.579	228.164	1657.07	73.5298
1808	0	-288.639	1829.15	883.289				-203.383	1856.37	488.341	-183.188	1873.89	107.275	-218.408	1998.03	47.8056	180.427	1836	885.534	158.507	1889.54	1082.88				165.564	1612.96	188.887	226.369	1658.51	77.7552
1809	0	-290.765	1831.74	883.017				-204.765	1856.86	488.122	-184.076	1875.11	107.182	-218.451	1998.08	47.794	178.696	1838.6	885.101	156.3	1891.6	1082.35				163.193	1620.93	194.958	224.526	1660.95	82.5169
1810	0	-292.541	1833.57	882.611				-205.978	1856.59	487.425	-184.509	1875.73	107.158	-218.439	1998.07	47.7587	177.182	1840.81	884.69	154.147	1893.56	1081.77				160.511	1629.33	200.973	222.405	1663.96	88.0886
1811	0	-294.587	1835.27	882.413				-207.568	1857.4	487.542	-184.765	1875.9	106.925	-218.496	1998.05	47.7605	176.002	1842.72	884.366	152.033	1895.53	1081.28				156.756	1637.85	206.734	220.16	1667.8	94.0541
1812	0	-296.569	1836.52	882.313				-208.939	1857.43	487.257	-184.913	1875.84	106.717	-218.526	1998.08	47.7363	174.876	1844.62	884.278	149.997	1897.56	1080.71				153.552	1646.92	212.521	217.317	1672.95	100.564
1813	0	-298.44	1837.58	882.12				-210.235	1857.5	487.008	-185.122	1876.12	106.585	-218.575	1998.1	47.7259	173.784	1846.18	884.193	147.977	1899.57	1080.08				150.129	1655.8	217.729	214.358	1678.89	106.794
1814	0	-300.129	1838	881.771				-211.43	1857.19	486.715	-185.226	1875.85	106.458	-218.551	1998.01	47.6826	172.721	1848.07	884.218	146.173	1901.54	1079.53				146.523	1664.47	223.014	211.661	1685.9	111.314
1815	0	-301.69	1838.16	881.555				-212.554	1857.05	486.529	-185.432	1875.85	106.35	-218.604	1998.08	47.677	171.626	1850.07	884.527	144.394	1903.59	1078.92				143.11	1673.06	227.254	208.602	1690.36	112.255
1816	0	-303.368	1838.46	881.349				-213.675	1857.08	486.367	-185.641	1876.03	106.288	-218.631	1998.01	47.6434	170.511	1851.83	885.061	142.746	1905.57	1078.35				140.402	1682.5	229.869	203.454	1701.08	113.418
1817	0	-304.921	1838.39	881.135				-214.447	1856.6	486.145	-185.811	1876.14	106.271	-218.67	1998.03	47.6208	169.523	1853.17	885.766	141.223	1907.65	1077.83				137.713	1692.82	231.342	197.866	1714.19	113.61
1818	0	-306.235	1838.32	880.923				-215.294	1856.51	486.021	-185.944	1876.13	106.243	-218.681	1997.99	47.6003	168.476	1854.65	886.84	139.729	1909.71	1077.39				135.259	1704.06	231.792	192.057	1727.79	112.611
1819	0	-307.523	1837.95	880.75				-215.889	1856.38	485.883	-186.042	1876.14	106.23	-218.721	1998.03	47.6077	167.374	1856.13	887.806	138.35	1911.74	1077.02				132.43	1715.58	231.014	186.743	1742.19	111.473
1820	0	-308.641	1837.73	880.563				-216.471	1856.54	485.96	-186.167	1876.1	106.186	-218.75	1998.07	47.6201	166.497	1857.41	888.901	137.085	1913.75	1076.83				131.004	1727.95	229.991	182.321	1757.18	109.544
1821	0	-309.708	1837.62	880.434				-217.059	1856.55	485.849	-186.192	1875.88	106.157	-218.751	1997.99	47.5951	165.571	1858.92	889.893	135.899	1915.75	1076.66				129.201	1740.2	228.617	177.401	1771.67	107.142
1822	0	-310.385	1837.39	880.187				-217.542	1856.7	485.853	-186.339	1875.93	106.188	-218.784	1998.02	47.5965	164.821	1860.35	890.989	134.836	1917.74	1076.58				126.535	1752.27	226.088	173.07	1785.16	104.169
1823	0	-311.174	1837.62	880.082				-217.872	1856.76	485.794	-186.386	1875.92	106.215	-218.8	1998.03	47.5719	164.035	1861.86	892.027	133.962	1919.7	1076.61				124.707	1764.95	223.039	170.839	1800.85	101.889
1824	0	-311.915	1838.12	879.885				-218.361	1857.27	485.969	-186.356	1875.72	106.166	-218.798	1998.02	47.6045	163.492	1863.11	893.065	133.077	1921.61	1076.65				122.672	1777.79	219.441	169.388	1817.25	99.447
1825	0	-312.22	1838.51	879.759				-218.446	1857.31	485.906	-186.461	1875.73	106.188	-218.813	1997.97	47.5919	162.855	1864.85	894.171	132.267	1923.5	1076.68				120.904	1790.62	215.408	168.442	1834.13	96.9556
1826	0	-312.512	1839.11	879.58				-218.487	1857.37	485.857	-186.588	1875.81	106.216	-218.807	1997.95	47.5639	162.593	1866.31	895	131.58	1925.34	1076.7				120.031	1804.02	210.918	168.189	1851.77	94.4226
1827	0	-312.864	1840.35	879.471				-218.517	1857.51	485.811	-186.557	1875.78	106.214	-218.832	1997.97	47.594	162.293	1867.93	895.834	131.013	1927.16	1076.71				119.881	1817.64	206.243	168.536	1869.76	91.7454
1828	0	-313.121	1841.71	879.307				-218.494	1857.79	485.769	-186.543	1875.76	106.204	-218.84	1998	47.6091	162.173	1869.77	896.627	130.501	1928.91	1076.7				120.522	1831.71	201.235	169.686	1887.76	88.8419
1829	0	-313.244	1842.89	879.136				-218.773	1858.73	485.583	-186.569	1875.73	106.233	-218.827	1997.95	47.5823	162.181	1871.52	897.107	130.193	1930.66	1076.67				122.568	1846.36	195.657	171.369	1905.92	85.8897
1830	0	-313.133	1844.42	879.011				-218.764	1859.38	485.573	-186.543	1875.75	106.205	-218.833	1997.97	47.5936	162.336	1873.12	897.487	129.934	1932.36	1076.61				123.516	1860.4	190.052	173.479	1924.25	83.0489
1831	0	-312.87	1845.89	878.8				-218.695	1859.96	485.571	-186.559	1875.79	106.223	-218.826	1997.94	47.5921	162.544	1874.73	897.814	129.98	1934.18	1076.49				124.514	1874.52	184.005	175.945	1942.91	80.491
1832	0	-312.75	1847.76	878.688				-218.607	1860.56	485.531	-186.565	1875.88	106.273	-218.816	1997.92	47.5986	163.012	1876.69	898.165	129.815	1936.08	1076.47				126.564	1888.7	178.502	178.815	1961.59	78.3035
1833	0	-312.329	1849.51	878.531				-218.458	1861.16	485.49	-186.354	1875.72	106.206	-218.809	1997.93	47.607	163.391	1878.48	898.431	129.888	1937.96	1076.36				129.972	1903.5	173.651	181.723	1980.25	76.437
1834	0	-312.523	1852.52	878.666				-218.27	1861.83	485.489	-186.272	1875.68	106.207	-218.795	1997.95	47.6378	163.924	1880.47	898.756	130.002	1939.98	1076.22				133.206	1917.84	168.838	185.015	1998.9	75.1128
1835	0	-312.305	1854.61	878.681				-218.064	1862.58	485.552	-186.28	1875.78	106.236	-218.79	1997.92	47.6166	164.515	1882.32	898.951	130.223	1941.98	1076.03				136.501	1931.77	164.145	187.913	2016.39	73.8181
1836	0	-311.512	1855.46	878.548				-217.759	1863.25	485.566	-186.238	1875.82	106.268	-218.767	1997.9	47.6314	165.185	1883.83	899.014	130.608	1944.05	1075.68				140.068	1945.09	159.682	190.866	2033.52	72.7684
1837	0	-310.624	1856.29	878.536				-217.45	1863.85	485.634	-186.174	1875.84	106.314	-218.782	1997.98	47.6349	165.874	1885.58	899.044	131.064	1946.3	1075.34				144.133	1958.15	155.534	193.901	2049.83	71.9991
1838	0	-310.452	1858.41	878.796				-217.081	1864.59	485.753	-186.049	1875.87	106.357	-218.762	1997.88	47.6412	166.52	1887.4	898.988	131.524	1948.44	1075.11				147.334	1970.41	151.871	196.809	2065.11	71.4385
1839	0	-310.14	1860.18	878.849				-216.693	1865.24	485.835	-185.899	1875.78	106.4	-218.766	1997.9	47.6289	167.271	1887.83	899.096	132.143	1950.76	1074.86				150.947	1981.93	148.797	199.742	2079.33	71.1419
1840	0	-309.36	1861.25	879.091				-216.178	1865.95	485.965	-185.728	1875.74	106.455	-218.744	1997.86	47.6445	167.82	1889.16	898.49	132.574	1952.99	1074.71				153.446	1992.07	145.872	202.53	2092.41	71.2009
1841	0	-308.391	1861.93	879.163				-215.746	1866.82	486.193	-185.547	1875.62	106.529	-218.724	1997.83	47.6292	168.526	1890.73	897.943	133.581	1955.78	1074.21				156.228	2001.6	143.329	205.137	2104.11	71.4344
1842	0	-307.489	1862.99	879.36				-215.113	1867.57	486.292	-185.46	1875.59	106.607	-218.784	1997.9	47.6624	168.963	1892.58	897.36	134.544	1958.57	1074.08				158.669	2010.13	141.072	207.715	2114.18	71.8817
1843	0	-306.634	1864.07	879.628				-214.566	1868.56	486.504	-185.341	1875.48	106.679	-218.754	1997.86	47.6446	169.61	1894.79	896.671	135.611	1961.49	1073.91				161.143	2017.75	139.109	210.22	2123.41	72.2687
1844	0	-305.573	1865.16	879.935				-214.008	1869.75	486.823	-185.184	1875.38	106.75	-218.784	1997.9	47.6627	170.106	1897.13	895.904	136.271	1964.17	1073.55				162.418	2023.69	136.898	212.018	2130.58	72.2169
1845	0	-304.519	1866.43	880.269				-213.214	1870.57	487.065	-185.07	1875.34	106.867	-218.789	1997.9	47.6601	170.743	1899.78	895.092	137.492	1967.12	1073.26				164.329	2029.1	134.986	213.232	2136.12	71.7939
1846	0	-303.108	1867.37	880.616				-212.312	1871.5	487.249	-185.19	1876.55	107.232	-218.788	1997.87	47.6479	171.366	1902.3	894.297	138.76	1970.24	1073.1				165	2033.06	132.803	213.804	2140.3	70.8503
1847	0	-301.926	1868.84	880.955				-211.534	1872.73	487.535	-184.981	1875.87	107.297	-218.787	1997.87	47.6478	172.47	1905.01	893.199	140.052	1973.55	1072.7				165.854	2036.25	130.593	214.535	2143.9	69.806
1848	0	-300.574	1870.61	881.37				-210.771	1874.08	487.838	-184.7	1875.6	107.379	-218.794	1997.9	47.6623	173.598	1907.65	891.95	141.542	1976.77	1072.5				166.045	2038.25	128.133	214.765	2146.56	68.3537
1849	0	-299.047	1872.45	881.74				-209.735	1875.17	488.116	-184.527	1875.57	107.46	-218.808	1997.92	47.6683	174.815	1910.39	890.953	142.912	1980.02	1072.3				166.002	2039.57	126.103	214.766	2147.67	67.1403
1850	0	-297.298	1874.04	882.076				-208.687	1876.25	488.293	-184.363	1875.52	107.612	-218.781	1997.89	47.6711	176.219	1913.25	890.039	144.394	1983.35	1072.14				165.711	2040.31	124.651	215.054	2148.73	65.7745
1851	0	-295.403	1875.99	882.452				-207.709	1877.79	488.649	-184.131	1875.27	107.601	-218.799	1997.92	47.6968	177.425	1916.23	889.202	146.032	1986.82	1071.57				164.647	2040.09	122.736	213.828	2149.31	64.4533
1852	0	-293.658	1878.13	882.813				-206.482	1879.2	488.956	-183.884	1875.04	107.688	-218.798	1997.92	47.7088	178.981	1919.5	888.551	147.908	1990.32	1071.37				162.495	2040.21	121.64	212.726	2150.25	63.898
1853	0	-291.683	1880.5	883.256				-205.207	1880.58	489.228	-183.768	1875.19	107.863	-218.757	1997.9	47.7219	180.707	1922.8	888.045	149.81	1993.66	1071.09				162.262	2041.71	121.147	211.677	2151.08	63.2982
1854	0	-289.496	1882.71	883.773				-203.945	1882.31	489.637	-183.605	1875.11	108.125	-218.773	1997.92	47.7718	182.496	1926.14	887.721	151.909	1997.05	1070.7				162.15	2042.58	120.898	211.022	2151.76	62.1989
1855	0	-287.328	1884.87	884.269				-202.459	1884.09	490.096	-183.352	1875.07	108.374	-218.752	1997.96	47.8011	184.544	1929.49	887.559	153.842	2000.07	1070.62				162.261	2042.9	120.805	210.62	2151.83	61.057
1856	0	-285.342	1887.49	884.694				-200.987	1885.86	490.267	-182.982	1874.82	108.532	-218.725	1997.94	47.851	186.821	1932.78	887.696	156.299	2003.36	1070.61				162.652	2043.29	120.726	211.036	2152	60.6271
1857	0	-282.839	1889.8	885.283				-199.446	1887.39	490.719	-182.676	1874.35	108.654	-218.684	1997.94	47.8464	189.215	1936.08	888.25	158.633	2006.39	1070.56				163.287	2043.83	120.626	211.218	2152.17	60.188
1858	0	-280.379	1892.13	885.65				-198.024	1889.17	490.885	-182.432	1874.42	108.86	-218.668	1997.99	47.9234	191.363	1939.17	888.969	160.9	2009.19	1070.69				164.463	2044.88	120.718	211.312	2152.54	59.2254
1859	0	-278.108	1894.76	885.937				-196.447	1890.58	491.392	-182.598	1876.11	109.529	-218.671	1997.99	47.9405	193.539	1942.2	889.931	163.692	2012.37	1070.92				164.477	2045.26	120.565	211.448	2152.75	58.7258
1860	0	-275.707	1897.52	886.221				-194.875	1892.04	491.447	-182.175	1874.66	109.366	-218.661	1998	47.9261	195.654	1945.24	890.886	166.406	2015.31	1071.29				164.746	2045.84	120.223	211.475	2152.98	57.9157
1861	0	-273.066	1899.86	886.485				-193.224	1893.58	491.725	-181.767	1874.09	109.462	-218.605	1997.94	47.9549	197.763	1948.2	891.781	169.344	2018.33	1071.61				165.464	2046.92	119.983	211.511	2153.29	56.9217
1862	0	-270.57	1902.36	886.802				-191.603	1895.52	492.164	-180.768	1872.66	109.461	-218.634	1997.99	47.9919	200.049	1951.2	892.656	172.152	2020.95	1072.13				165.723	2047.84	119.731	211.465	2153.64	56.151
1863	0	-267.851	1904.77	887.152				-189.85	1896.98	492.327	-181.461	1874.16	110.204	-218.616	1997.96	48.0014	202.528	1954.36	893.245	175.097	2023.75	1072.59				166.272	2048.72	119.602	211.504	2154.08	55.4248
1864	0	-265.076	1907.15	887.449				-188.143	1898.87	492.669	-181.457	1874.99	110.722	-218.608	1998.03	48.0489	205.083	1957.43	893.496	178.007	2026.51	1073.01				166.511	2049.39	119.374	211.394	2154.34	54.9944
1865	0	-262.274	1909.66	887.777				-186.426	1900.94	493.04	-181.212	1875.08	110.991	-218.584	1998.01	48.0771	207.838	1960.49	893.547	181.137	2029.41	1073.41				166.593	2050.07	119.06	211.256	2154.64	54.7517
1866	0	-259.45	1912.16	888.009				-184.57	1902.67	493.282	-180.874	1874.88	111.177	-218.494	1997.84	48.0264	210.706	1963.85	893.552	184.262	2032.42	1073.71				166.44	2050.59	118.845	211.13	2154.87	54.6065
1867	0	-256.713	1914.84	888.341				-182.94	1904.82	493.753	-180.582	1875.09	111.594	-218.433	1997.83	48.0522	213.517	1967.44	893.491	187.314	2035.59	1074.09				166.56	2051.07	118.701	211.207	2155.06	54.5253
1868	0	-253.885	1917.58	888.824				-181.128	1906.65	493.978	-180.483	1875.47	112.105	-218.423	1997.83	48.0825	216.37	1971.37	893.516	190.287	2038.83	1074.3				166.605	2051.57	118.622	211.113	2155.11	54.2987
1869	0	-251.123	1920.24	889.273				-179.579	1908.89	494.433	-179.642	1874.54	112.096	-218.436	1998.08	48.2609	219.188	1975.81	893.804	193.473	2042.32	1074.56				166.733	2052.05	118.492	211.131	2155.26	54.1497
1870	0	-248.202	1922.8	889.644				-177.865	1910.68	494.708	-179.021	1874.19	112.303	-218.361	1997.97	48.2236	221.77	1980.86	893.86	196.551	2045.9	1074.92				166.771	2052.48	118.378	211.215	2155.41	54.0781
1871	0	-245.442	1925.42	890.115				-176.345	1912.83	495.145	-180.095	1876.85	113.655	-218.291	1997.85	48.2285	224.473	1984.84	893.968	199.041	2049.27	1075.25				166.801	2052.82	118.193	211.241	2155.54	53.9413
1872	0	-242.661	1928.06	890.564				-174.689	1914.83	495.443	-178.984	1875.85	113.587	-218.233	1997.86	48.2724	227.132	1988.51	894.033	201.918	2053.03	1075.55				166.806	2053.05	117.99	211.263	2155.71	53.8049
1873	0	-240.04	1930.83	890.972				-173.25	1917	495.918	-178.524	1875.54	113.86	-218.209	1997.92	48.3209	229.673	1992.34	894.058	204.507	2056.62	1076				166.817	2053.33	117.84	211.241	2155.85	53.7048
1874	0	-237.279	1933.66	891.305				-171.735	1919.06	496.206	-178.318	1876.01	114.289	-218.145	1997.94	48.3697	232.114	1995.91	894.199	207.055	2060.25	1076.18				166.826	2053.57	117.71	211.308	2155.97	53.6441
1875	0	-235.506	1937.92	891.994				-170.211	1921.16	496.671	-178.945	1877.89	115.596	-218.083	1997.88	48.3988	234.589	1999.6	894.24	209.757	2063.89	1076.57				166.898	2053.91	117.58	211.305	2156.14	53.5609
1876	0	-232.925	1940.76	892.37				-168.615	1923.25	497.224	-178.463	1878.25	115.965	-218.038	1997.99	48.4749	237.015	2003.03	894.22	212.273	2067.42	1076.83				166.857	2054.19	117.495	211.326	2156.29	53.4416
1877	0	-230.395	1943.72	892.815				-167.192	1925.61	497.416	-178.07	1878.19	116.464	-217.976	1998.02	48.5294	239.412	2006.7	894.173	214.678	2070.86	1077.04				166.769	2054.43	117.35	211.328	2156.53	53.3916
1878	0	-228.104	1946.73	893.263				-165.448	1927.23	497.989	-178.906	1879.92	117.926	-217.908	1998.02	48.5744	241.753	2010.11	894.183	217.186	2074.34	1077.3				166.266	2054.44	117.08	211.351	2156.66	53.3041
1879	0	-225.628	1949.57	893.785				-164.234	1929.73	498.089	-178.746	1880.6	118.632	-217.846	1997.96	48.5562	244.151	2013.55	894.115	219.61	2077.66	1077.49				166.069	2054.73	116.931	211.387	2156.85	53.2629
1880	0	-223.19	1952.35	894.328				-163.001	1932.12	498.832	-178.648	1881.09	119.471	-217.838	1998.02	48.5693	246.409	2016.71	893.89	222.104	2080.9	1077.6				165.874	2055.14	116.855	211.379	2156.96	53.2284
1881	0	-220.864	1954.89	894.888				-161.597	1933.98	499.279	-178.615	1881.7	120.303	-217.775	1997.96	48.5995	248.619	2019.85	893.685	224.539	2083.91	1077.66				166.095	2055.84	116.93	211.395	2157.08	53.2285
1882	0	-218.663	1957.7	895.699				-160.256	1936.05	499.949	-178.062	1881.84	121.084	-217.795	1997.91	48.608	250.841	2022.94	893.481	227.163	2086.99	1077.64				165.686	2056.12	116.873	211.403	2157.13	53.2269
1883	0	-216.51	1960.23	896.519				-159.033	1938.14	500.72	-175.911	1880.05	120.328	-217.779	1997.81	48.5981	252.896	2026.1	893.277	229.631	2089.79	1077.67				165.504	2056.65	116.77	211.395	2157.24	53.254
1884	0	-214.344	1962.47	897.618				-157.701	1940.1	501.64	-176.68	1882.11	122.595	-217.746	1997.5	48.5151	254.913	2029.2	893.129	232.207	2092.52	1077.66				165.549	2057.24	116.813	211.364	2157.28	53.2813
1885	0	-212.174	1964.54	898.624				-156.802	1942.65	502.448	-176.064	1883.17	123.799	-217.591	1996.94	48.3225	256.9	2031.89	892.828	234.734	2095.2	1077.69				165.379	2057.5	116.801	211.341	2157.33	53.2959
1886	0	-210.349	1966.7	899.898				-155.566	1944.61	503.519	-174.742	1883.46	124.784	-217.202	1996.1	47.961	258.745	2034.66	892.556	237.289	2097.79	1077.71				165.264	2057.73	116.745	211.282	2157.36	53.3141
1887	0	-208.284	1968.41	901.258				-154.094	1946.12	504.574	-174.004	1884.14	125.791	-216.193	1994.29	47.3074	260.447	2037.55	892.418	239.719	2100.36	1077.75				165.133	2057.89	116.689	211.239	2157.39	53.3559
1888	0	-206.526	1969.92	902.689				-153.207	1948.68	505.521	-172.707	1885.04	126.847	-215.502	1992.77	46.882	262.219	2040.04	892.211	242.123	2103.03	1077.81				165.087	2058.11	116.709	211.209	2157.43	53.3882
1889	0	-204.853	1971.77	904.178				-152.321	1951.4	506.562	-171.24	1885.73	127.89	-215.511	1992.46	46.8392	263.887	2042.52	892.072	244.399	2105.63	1077.9				165.055	2058.2	116.619	211.186	2157.5	53.4502
1890	0	-203.276	1973.13	905.747				-151.112	1953.33	507.841	-169.673	1886.44	128.971	-215.809	1992.43	46.8931	265.395	2045.3	891.999	246.619	2108.36	1078.04				165.035	2058.26	116.59	211.117	2157.49	53.4321
1891	0	-201.514	1973.93	907.26				-150.023	1955.44	508.999	-167.977	1887.29	130.132	-215.69	1991.82	46.9761	266.889	2047.68	892.068	248.655	2111.15	1078.28				164.995	2058.28	116.51	211.109	2157.5	53.4381
1892	0	-200.449	1975.42	908.87				-148.915	1957.57	510.136	-166.286	1888.93	131.578	-215.402	1991.27	46.9601	268.222	2050.36	892.253	250.647	2113.98	1078.6				164.999	2058.28	116.472	211.1	2157.54	53.4482
1893	0	-198.625	1975.93	910.728				-147.999	1959.82	511.478	-164.524	1890.1	132.822	-214.745	1990.44	46.9022	269.59	2052.82	892.528	252.462	2116.86	1079.02				165.097	2058.34	116.462	211.099	2157.59	53.4705
1894	0	-196.953	1976.35	912.496				-147.199	1962.32	512.914	-162.763	1891.58	134.246	-214.454	1990.17	46.9764	270.832	2055.41	892.902	254.096	2119.87	1079.48				165.15	2058.36	116.407	211.109	2157.61	53.4649
1895	0	-195.463	1976.95	914.197				-146.29	1964.6	514.322	-160.909	1893.04	135.671	-214.879	1991.07	47.5403	272.055	2057.97	893.426	255.692	2122.85	1080.07				165.118	2058.25	116.359	211.103	2157.64	53.4281
1896	0	-194.208	1977.81	916.041				-145.602	1967.13	515.654	-159.167	1894.81	137.075	-214.671	1990.97	47.7285	273.372	2060.44	894.013	257.015	2125.85	1080.7				165.182	2058.21	116.305	211.106	2157.66	53.4369
1897	0	-192.862	1978.46	917.855				-144.812	1969.54	517.213	-157.173	1896.46	138.362	-214.164	1990.38	47.7285	274.407	2063.42	894.685	258.331	2128.82	1081.36				165.288	2058.21	116.262	211.11	2157.67	53.3849
1898	0	-191.4	1979	919.629				-144.229	1972.46	518.584	-155.68	1897.56	139.949	-213.922	1990.23	47.9185	275.586	2066.04	895.369	259.42	2131.79	1082.1				165.458	2058.18	116.238	211.114	2157.71	53.3451
1899	0	-190.036	1979.54	921.408				-143.667	1975.23	519.988	-153.761	1898.57	141.103	-213.713	1990.49	48.3476	276.645	2068.34	896.043	260.476	2134.78	1082.88				165.562	2058.13	116.175	211.116	2157.72	53.3363
1900	0	-188.673	1980.33	923.305				-143.116	1978.01	521.482	-150.857	1897.81	141.658	-213.469	1990.78	48.5857	277.628	2071.12	896.75	261.482	2137.72	1083.63				166.032	2058.26	116.219	211.214	2157.8	53.3549
1901	0	-187.226	1981.01	925.03				-142.348	1980.39	522.622	-149.74	1900.08	143.298	-213.315	1991.25	48.8532	278.685	2073.86	897.421	262.415	2140.52	1084.33				166.107	2058.11	116.128	211.189	2157.75	53.2655
1902	0	-185.89	1981.72	926.668				-142.366	1984.14	524.215	-148.908	1902.22	144.512	-213.257	1992.12	49.245	279.9	2076.54	898.092	263.506	2143.41	1085.04				166.207	2058.1	116.105	211.189	2157.75	53.2313
1903	0	-184.654	1982.73	928.471				-142.327	1987.49	525.723	-147.822	1904.03	145.572	-213.419	1993.55	49.7479	280.933	2079.3	898.603	264.447	2146.15	1085.71				166.404	2058.06	115.996	211.221	2157.82	53.1928
1904	0	-183.284	1983.58	930.146				-141.88	1990.21	526.861	-147.603	1906.96	146.966	-213.731	1995.29	50.1978	282.075	2081.59	899.094	265.493	2148.93	1086.39				166.595	2058.05	115.947	211.213	2157.8	53.1668
1905	0	-181.913	1984.52	931.693				-142.335	1994.43	528.579	-147.859	1910.53	148.353	-214.297	1997.52	50.7311	283.083	2083.91	899.48	266.522	2151.56	1086.92				166.408	2057.81	115.805	211.257	2157.84	53.1335
1906	0	-180.573	1985.52	933.261				-142.116	1997.45	529.607	-148.693	1914.99	149.887	-215.117	2000.29	51.3241	284.082	2086.25	899.873	267.466	2154.08	1087.45				166.529	2057.81	115.783	211.273	2157.84	53.0981
1907	0	-179.372	1986.77	934.719				-142.721	2001.47	531.11	-149.491	1919.31	151.022	-216.323	2003.82	52.0663	285.219	2088.63	900.23	268.562	2156.57	1087.93				166.671	2057.78	115.715	211.305	2157.92	53.0949
1908	0	-178.145	1988.02	935.991				-143.257	2005.33	532.495	-150.32	1923.47	151.913	-217.724	2007.88	52.8861	286.196	2090.89	900.55	269.641	2159.03	1088.33				166.659	2057.64	115.626	211.335	2157.88	53.0641
1909	0	-177.05	1989.31	937.315				-143.377	2008.36	533.341	-151.445	1927.81	152.653	-219.217	2012.58	53.6796	287.084	2093	900.741	270.753	2161.39	1088.7				166.779	2057.65	115.609	211.364	2157.9	53.0045
1910	0	-175.832	1990.82	938.47				-144.129	2012.42	534.686	-153.217	1933.07	153.455	-221.082	2018.13	54.5013	288.171	2094.8	900.898	271.897	2163.66	1089.02				166.778	2057.57	115.5	211.37	2157.9	53.0187
1911	0	-174.671	1992.33	939.545				-144.969	2016.6	535.8	-155.37	1939.01	154.31	-223.085	2024.46	55.2593	289.16	2096.68	901.087	272.994	2165.82	1089.32				166.815	2057.47	115.454	211.426	2157.94	52.9661
1912	0	-173.762	1994.05	940.645				-145.741	2020.51	537.061	-158.679	1946.56	155.395	-225.333	2031.6	55.9776	289.908	2098.89	901.181	273.932	2167.84	1089.56				166.872	2057.44	115.372	211.465	2157.97	52.9161
1913	0	-172.679	1995.76	941.562				-146.627	2024.5	538.111	-161.087	1952.64	155.827	-227.545	2039.16	56.4171	290.942	2100.46	901.195	275.149	2170.02	1089.77				166.888	2057.34	115.326	211.483	2157.99	52.8899
1914	0	-171.905	1997.62	942.49				-147.442	2028.47	539.077	-164.078	1959.24	156.24	-229.798	2046.99	56.6544	291.953	2102.08	901.191	276.309	2172.03	1089.98				166.908	2057.28	115.315	211.516	2157.99	52.8483
1915	0	-170.999	1999.45	943.345				-148.547	2032.83	540.128	-167.476	1966.61	156.609	-232.376	2055.49	56.8835	292.751	2103.96	901.122	277.483	2173.93	1090.16				166.876	2057.2	115.25	211.554	2158.08	52.8117
1916	0	-170.23	2001.35	944.067				-149.58	2036.95	541.044	-171.187	1974.65	157.095	-234.76	2064.13	56.8824	293.65	2105.76	901.001	278.567	2175.7	1090.24				166.833	2057.16	115.242	211.61	2158.11	52.8161
1917	0	-169.397	2003.2	944.791				-150.922	2041.5	542.022	-174.942	1982.79	157.514	-237.48	2073.36	57.0102	294.468	2107.6	900.882	279.701	2177.45	1090.29				166.826	2057.18	115.236	211.641	2158.12	52.7691
1918	0	-169.008	2005.68	945.428				-152.447	2046.55	543.187	-178.667	1991.11	157.851	-239.977	2082.64	57.1799	295.158	2109.5	900.778	280.831	2179.12	1090.32				166.891	2057.22	115.265	211.635	2158.12	52.7275
1919	0	-168.248	2007.71	946.086				-153.692	2051.04	543.871	-182.372	1999.54	158.306	-242.747	2092.34	57.6633	296.229	2110.77	900.368	281.963	2180.77	1090.27				166.778	2057.23	115.299	211.705	2158.15	52.6955
1920	0	-167.685	2009.9	946.685				-155.543	2056.38	545.164	-186.1	2007.93	158.865	-245.419	2102.44	58.6064	296.253	2113.62	900.29	283.129	2182.35	1090.19				166.713	2057.25	115.281	211.742	2158.22	52.6372
1921	0	-166.958	2012	947.173				-156.868	2061.28	545.8	-189.599	2016.17	159.428	-248.276	2112.67	59.7815	296.517	2116.89	900.193	284.186	2183.85	1090.08				166.735	2057.4	115.386	211.747	2158.24	52.567
1922	0	-166.655	2014.48	947.636				-158.822	2067.16	547.165	-192.974	2024.36	160.051	-251.144	2123	61.2883	296.722	2119.84	899.907	285.344	2185.38	1089.91				166.809	2057.57	115.469	211.778	2158.26	52.5539
1923	0	-166.097	2016.61	947.985				-160.143	2072.28	547.867	-196.208	2032.41	160.72	-254.108	2133.45	63.0796	297.15	2122.16	899.681	286.4	2186.89	1089.77				166.687	2057.62	115.508	211.803	2158.32	52.5552
1924	0	-165.584	2018.92	948.341				-162.15	2078.53	549.18	-199.659	2041.43	161.51	-257.242	2144	65.0495	297.398	2124.57	899.251	287.481	2188.37	1089.57				166.698	2057.75	115.601	211.81	2158.32	52.517
1925	0	-165.288	2021.28	948.621				-163.74	2084.43	549.962	-203.006	2050.59	162.393	-260.345	2154.3	66.9615	297.791	2127.03	898.842	288.42	2189.88	1089.39				166.59	2057.82	115.609	211.809	2158.37	52.526
1926	0	-164.88	2023.69	948.926				-165.154	2090.01	550.726	-206.174	2059.62	163.291	-263.659	2164.57	69.0207	298.258	2129.04	898.411	289.299	2191.49	1089.23				166.619	2057.95	115.675	211.851	2158.41	52.4954
1927	0	-164.646	2026.11	949.143				-166.992	2096.54	551.924	-209.271	2068.97	164.275	-267.041	2174.71	71.1056	298.793	2130.9	897.905	290.192	2193.03	1089.03				166.341	2057.99	115.657	211.86	2158.46	52.4942
1928	0	-164.355	2028.46	949.337				-168.644	2103.03	552.966	-211.97	2078.24	165.365	-270.404	2184.69	73.2653	299.253	2132.51	897.434	291.228	2194.87	1088.81				166.538	2058.2	115.807	211.876	2158.47	52.4971
1929	0	-164.023	2030.84	949.464				-169.821	2108.55	553.845	-214.926	2088.15	166.605	-273.534	2194.24	75.2675	299.63	2134.64	896.942	291.7	2196.3	1088.77				166.492	2058.35	115.819	211.916	2158.5	52.473
1930	0	-163.871	2033.34	949.594				-170.155	2113.18	553.89	-217.276	2097.17	167.59	-277.081	2204.07	77.5656	299.919	2136.76	896.544	292.356	2197.88	1088.65				166.128	2058.3	115.783	211.918	2158.55	52.4649
1931	0	-163.888	2035.96	949.753				-172.683	2121.26	555.767	-219.829	2106.97	169.004	-280.412	2213.62	79.9217	300.106	2138.97	896.212	293.002	2199.55	1088.55				165.632	2058.08	115.664	211.98	2158.57	52.444
1932	0	-163.819	2038.62	949.909				-174.122	2127.77	556.925	-222.016	2116.6	170.013	-283.642	2223.31	82.2853	300.288	2141.18	895.815	293.73	2201.36	1088.45				165.992	2058.58	115.932	211.995	2158.6	52.4171
1933	0	-163.698	2041.15	949.968				-175.468	2134.35	557.627	-223.986	2126.37	171.168	-286.891	2233.02	84.7592	300.385	2143.34	895.433	294.012	2202.74	1088.42				165.914	2058.73	116.002	212.045	2158.65	52.4111
1934	0	-163.666	2043.7	949.95				-176.461	2140.41	558.176	-225.975	2136.03	172.378	-289.699	2242.26	87.0275	300.502	2145.53	895.149	294.572	2204.39	1088.38				165.411	2058.5	115.864	212.028	2158.67	52.3903
1935	0	-163.78	2046.67	950.07				-177.17	2146.06	559.031	-227.591	2145.33	173.474	-292.624	2251.85	89.5043	300.598	2147.69	894.784	294.958	2205.86	1088.32				165.956	2059.13	116.204	212.055	2158.67	52.346
1936	0	-163.961	2049.64	950.168				-178.536	2152.85	560.155	-229.054	2154.69	174.549	-295.255	2261.52	91.9349	300.709	2149.55	894.464	295.504	2207.41	1088.29				165.771	2059.34	116.274	212.085	2158.74	52.329
1937	0	-164.028	2052.6	950.234				-179.438	2159.1	561.114	-230.443	2164.29	175.761	-297.429	2270.95	94.1929	300.772	2151.66	894.237	295.909	2208.87	1088.25				165.424	2059.27	116.224	212.122	2158.77	52.3059
1938	0	-164.067	2055.46	950.234				-180.438	2165.42	562.178	-231.729	2173.61	176.801	-299.502	2280.54	96.4466	300.746	2153.78	893.978	296.612	2210.58	1088.13				165.276	2059.34	116.291	212.164	2158.85	52.2607
1939	0	-164.156	2058.41	950.14				-181.211	2171.53	562.979	-232.875	2183.11	177.909	-301.402	2290.23	98.7221	300.666	2156.14	893.634	296.803	2211.67	1088.03				165.434	2059.62	116.434	212.223	2158.88	52.253
1940	0	-164.268	2061.53	950.092				-181.836	2177.45	563.794	-233.987	2192.55	178.99	-302.965	2300.02	100.881	300.673	2157.82	893.37	297.262	2213.01	1087.91				165.216	2059.67	116.44	212.237	2158.94	52.2126
1941	0	-164.486	2064.72	950.063				-182.357	2183.53	564.562	-234.745	2201.52	179.855	-304.307	2309.87	103.028	300.728	2159.64	893.082	297.705	2214.36	1087.75				165.273	2059.91	116.536	212.242	2158.94	52.1917
1942	0	-164.736	2067.78	949.918				-182.876	2189.69	565.337	-235.432	2210.6	180.711	-305.127	2319.58	104.911	300.715	2161.51	892.683	298.114	2215.68	1087.62				165.03	2059.99	116.541	212.302	2159.02	52.1646
1943	0	-165.072	2071.14	949.642				-183.431	2195.62	566.013	-236.337	2220.43	181.891	-305.977	2329.62	106.842	300.642	2163.51	892.453	298.476	2216.96	1087.45				164.926	2060.16	116.634	212.304	2159.02	52.1343
1944	0	-165.244	2074.18	949.43				-183.618	2201.33	566.404	-236.776	2229.28	182.629	-306.425	2339.56	108.688	300.584	2165.41	892.18	298.821	2218.31	1087.23				164.625	2060.2	116.597	212.34	2159.1	52.1242
1945	0	-165.398	2077.31	949.042				-183.779	2207.09	566.846	-237.262	2238.38	183.442	-306.369	2349.16	110.183	300.511	2167.29	891.727	299.039	2219.55	1087.07				164.744	2060.56	116.756	212.377	2159.11	52.1122
1946	0	-165.589	2080.41	948.636				-183.91	2212.63	567.182	-237.697	2247.47	184.252	-306.201	2358.97	111.74	300.569	2168.87	891.379	299.41	2220.93	1086.82				164.475	2060.65	116.773	212.409	2159.2	52.14
1947	0	-165.893	2083.53	948.098				-183.846	2218.44	567.44	-237.92	2256.34	184.89	-306.139	2368.86	113.261	300.518	2170.66	891.048	299.677	2222.33	1086.6				164.362	2060.81	116.838	212.414	2159.25	52.1299
1948	0	-166.318	2086.74	947.556				-183.959	2224.22	567.859	-237.926	2265.02	185.471	-305.607	2378.48	114.628	300.892	2169.48	890.116	299.844	2223.67	1086.39				164.455	2061.11	117.003	212.409	2159.2	52.079
1949	0	-166.725	2089.94	946.848				-183.887	2229.9	567.914	-237.935	2273.6	186.052	-304.678	2387.58	115.752	300.94	2170.42	889.525	299.974	2225.11	1086.19				164.458	2061.34	117.115	212.441	2159.26	52.0805
1950	0	-167.106	2093.02	946.199				-183.493	2235.26	568.045	-237.826	2282.26	186.615	-303.795	2396.96	116.96	300.856	2172.44	889.16	299.999	2226.6	1085.99				164.232	2061.51	117.144	212.485	2159.34	52.1047
1951	0	-167.364	2095.89	945.429				-183.111	2240.49	567.844	-237.333	2290.19	186.895	-302.634	2405.96	117.971	300.658	2174.52	888.743	300.006	2228.07	1085.81				164.058	2061.64	117.212	212.482	2159.34	52.1023
1952	0	-167.808	2099.04	944.762				-182.719	2245.92	567.959	-236.736	2298.06	187.172	-301.509	2414.82	119.04	300.581	2176.43	888.348	299.914	2229.64	1085.64				164.657	2062.27	117.526	212.632	2159.36	52.1261
1953	0	-168.247	2102.03	944.05				-181.97	2250.69	567.687	-235.996	2305.66	187.365	-300.138	2423.3	119.857	300.453	2178.19	887.989	299.837	2231.17	1085.46				164.697	2062.53	117.655	212.523	2159.36	52.0812
1954	0	-168.575	2105.04	943.224				-181.352	2255.66	567.387	-235.135	2313.28	187.541	-298.442	2431.33	120.482	299.71	2183.95	888.259	299.692	2232.73	1085.37				164.584	2062.56	117.651	212.552	2159.38	52.0672
1955	0	-169.225	2108.54	942.496				-180.764	2260.72	567.22	-234.078	2320.02	187.582	-296.655	2438.93	120.959	299.453	2186.65	888.071	299.494	2234.35	1085.27				164.398	2062.65	117.714	212.553	2159.43	52.0772
1956	0	-169.947	2112.08	941.773				-179.782	2265.11	566.731	-232.779	2326.39	187.331	-294.671	2446.22	121.251	299.197	2188.41	887.662	299.265	2235.91	1085.14				164.321	2062.79	117.759	212.563	2159.44	52.0861
1957	0	-170.207	2114.78	940.891				-178.848	2269.39	566.221	-231.518	2333.11	187.351	-292.79	2453.24	121.504	298.822	2190.52	887.297	299.018	2237.48	1085.09				164.157	2062.9	117.841	212.582	2159.43	52.103
1958	0	-170.948	2118.3	940.174				-177.961	2273.72	565.745	-230.02	2339.07	187.04	-290.442	2459.44	121.331	298.606	2192.47	887.015	298.775	2239.06	1085.01				164.075	2063.04	117.881	212.587	2159.45	52.0966
1959	0	-170.911	2120.56	939.346				-177.041	2277.85	565.182	-228.095	2344.33	186.48	-288.125	2465.42	121.099	298.284	2194.54	886.728	298.501	2240.65	1084.95				164.007	2063.17	117.948	212.614	2159.52	52.131
1960	0	-171.502	2123.98	938.575				-176.038	2281.75	564.538	-226.127	2349.55	185.876	-285.701	2470.95	120.602	297.875	2196.64	886.467	298.262	2242.28	1084.92				163.94	2063.34	117.997	212.618	2159.47	52.1371
1961	0	-171.733	2126.77	937.762				-174.989	2285.49	563.794	-224.525	2356.21	185.447	-283.052	2476.05	119.955	297.484	2198.8	886.313	297.978	2243.84	1084.92				163.556	2063.25	118	212.614	2159.52	52.1561
1962	0	-172.326	2130	936.94				-174.031	2289.22	562.989	-222.019	2359.19	184.532	-280.585	2480.84	119.175	297.057	2200.85	886.128	297.64	2245.44	1084.95				163.296	2063.24	117.982	212.625	2159.52	52.1763
1963	0	-172.825	2133.29	936.095				-172.992	2292.67	562.186	-219.479	2362.6	183.351	-277.685	2484.98	118.092	296.55	2203.03	885.944	297.329	2247.02	1084.97				163.206	2063.34	118.034	212.617	2159.52	52.1711
1964	0	-172.801	2135.57	935.228				-171.894	2295.72	561.202	-216.964	2366.33	182.265	-274.845	2488.72	116.757	296.199	2204.91	885.839	296.999	2248.61	1085.04				163.148	2063.49	118.132	212.616	2159.52	52.1708
1965	0	-173.41	2139.07	934.446				-170.772	2298.78	560.158	-214.576	2369.82	181.118	-271.823	2492.07	115.128	295.543	2207.35	885.721	296.56	2250.21	1085.11				162.991	2063.54	118.206	212.625	2159.52	52.1585
1966	0	-174.085	2142.51	933.693				-169.637	2301.74	559.075	-212.3	2374.71	180.162	-268.919	2495.31	113.493	295.255	2209.18	885.499	296.191	2251.82	1085.2				163.054	2063.74	118.338	212.619	2159.53	52.1417
1967	0	-174.46	2145.51	932.841				-168.584	2304.6	557.963	-210.121	2378.64	179.229	-266.009	2498.19	111.632	294.699	2211.5	885.383	295.699	2253.41	1085.33				163.019	2063.84	118.414	212.614	2159.57	52.1411
1968	0	-175.048	2148.86	932.019				-167.542	2307.27	556.728	-207.148	2379.82	177.432	-262.87	2500.53	109.459	294.322	2213.56	885.388	295.198	2255.06	1085.51				162.885	2063.86	118.493	212.656	2159.53	52.1252
1969	0	-175.612	2152.19	931.275				-166.468	2309.79	555.353	-204.126	2380.36	175.338	-259.438	2502.48	107.137	293.811	2215.61	885.325	294.654	2256.73	1085.68				162.99	2064.07	118.655	212.658	2159.58	52.1168
1970	0	-176.258	2155.51	930.358				-165.528	2312.55	554.094	-201.576	2382.93	174.052	-255.596	2503.63	104.276	293.32	2217.65	885.359	294.072	2258.4	1085.87				162.937	2064.17	118.817	212.831	2159.62	52.1046
1971	0	-176.721	2158.49	929.414				-164.546	2314.89	552.728	-198.691	2382.69	171.751	-253.146	2505.91	102.005	292.775	2219.71	885.345	293.423	2260.12	1086.09				162.93	2064.35	118.941	212.715	2159.61	52.0519
1972	0	-177.306	2161.64	928.505				-163.619	2317.3	551.284	-196.221	2384.67	170.052	-250.05	2507.38	99.185	292.329	2221.69	885.452	292.728	2261.87	1086.32				162.951	2064.53	119.126	212.683	2159.61	51.9761
1973	0	-177.929	2164.87	927.495				-162.656	2319.41	549.728	-193.858	2385.7	167.992	-246.873	2508.42	96.2495	291.803	2223.8	885.593	291.956	2263.6	1086.58				162.909	2064.57	119.243	212.742	2159.64	51.9453
1974	0	-178.858	2168.47	926.734				-161.794	2321.56	548.185	-190.945	2384.62	165.39	-243.62	2509.2	93.0806	291.329	2225.55	885.684	291.23	2265.41	1086.85				162.973	2064.71	119.367	212.746	2159.64	51.9162
1975	0	-179.571	2171.91	925.763				-160.963	2323.73	546.667	-188.771	2386.71	163.826	-240.487	2509.82	89.9442	290.727	2227.72	885.846	290.435	2267.28	1087.06				163.117	2064.98	119.604	212.777	2159.66	51.9249
1976	0	-180.277	2175.15	924.608				-160.218	2325.8	545.048	-186.837	2387.77	161.921	-238.096	2510.59	86.9661	290.306	2229.54	885.984	289.611	2269.1	1087.31				162.84	2064.89	119.627	212.85	2159.68	51.9268
1977	0	-180.999	2178.5	923.524				-159.471	2327.74	543.407	-184.723	2388.16	159.851	-234.823	2510.66	83.5192	289.736	2231.56	886.119	288.738	2270.97	1087.54				162.731	2064.88	119.727	212.886	2159.7	51.904
1978	0	-181.526	2181.62	922.391				-158.701	2329.52	541.611	-182.645	2388.48	157.722	-231.63	2510.66	79.8687	289.279	2233.25	886.214	287.785	2272.87	1087.73				163.013	2065.09	119.952	212.936	2159.67	51.8545
1979	0	-182.397	2185.25	921.217				-158.05	2331.26	539.796	-180.764	2388.86	155.649	-228.966	2510.68	76.2657	288.75	2234.97	886.281	286.849	2274.78	1087.92				162.999	2065.15	120.031	212.956	2159.68	51.825
1980	0	-183.184	2188.82	919.967				-157.399	2332.91	537.971	-178.997	2389.28	153.515	-226.082	2510.63	72.6308	288.189	2236.89	886.422	285.896	2276.69	1088.08				162.978	2065.26	120.153	213.003	2159.7	51.8168
1981	0	-183.924	2192.39	918.614				-156.693	2334.17	535.981	-177.424	2389.66	151.401	-223.164	2510.41	68.7638	287.685	2238.53	886.492	284.844	2278.68	1088.25				162.984	2065.33	120.263	213.023	2159.74	51.8154
1982	0	-184.656	2196.02	917.244				-156.174	2335.51	533.971	-175.964	2390.1	149.214	-220.511	2510.22	64.9818	286.998	2240.48	886.594	283.778	2280.62	1088.36				162.539	2065.17	120.217	213.035	2159.76	51.7758
1983	0	-185.432	2199.7	915.882				-155.458	2336.43	531.84	-174.794	2390.53	147.066	-217.949	2509.87	60.9741	286.464	2242.05	886.685	282.657	2282.62	1088.47				162.73	2065.32	120.449	213.045	2159.75	51.7722
1984	0	-186.221	2203.34	914.449				-154.806	2337.26	529.602	-173.818	2391.1	144.911	-215.731	2509.79	57.3644	285.711	2243.94	886.787	281.527	2284.58	1088.55				162.78	2065.42	120.534	213.037	2159.74	51.6218
1985	0	-187.015	2207.04	912.944				-154.182	2337.92	527.246	-173.007	2391.69	142.674	-212.099	2508.49	52.8772	284.917	2245.86	886.841	280.326	2286.62	1088.66				162.331	2065.22	120.505	213.114	2159.74	51.6809
