# Supplementary material for: A Brake-Based Overground Gait Rehabilitation Device for Altering Propulsion Impulse Symmetry
Source: Sensors (Basel). 2021 Oct 5;21(19):6617. doi: 10.3390/s21196617 (PMC8512803; doi:10.3390/s21196617)
Supplement: Supplementary file 1 [file sensors-21-06617-s001.zip › GPT animations/code and data/stroke_data/Trajectory/TR 24.csv]

Trajectories
100
		BDP031:LTroc			BDP031:LIliac			BDP031:LKnee			BDP031:LAnkle			BDP031:LToe			BDP031:RTroc			BDP031:RIliac			BDP031:RKnee			BDP031:RAnkle			BDP031:RToe
Frame	Sub Frame	X	Y	Z	X	Y	Z	X	Y	Z	X	Y	Z	X	Y	Z	X	Y	Z	X	Y	Z	X	Y	Z	X	Y	Z	X	Y	Z
		mm	mm	mm	mm	mm	mm	mm	mm	mm	mm	mm	mm	mm	mm	mm	mm	mm	mm	mm	mm	mm	mm	mm	mm	mm	mm	mm	mm	mm	mm
591	0	-314.895	-1244.81	851.504				-222.595	-1219.85	457.392	-197.725	-1194.26	81.4513	-233.153	-1070	23.4854	155.703	-1222.9	866.722	126.79	-1158.42	1051.44	117.211	-1235.51	495.578	136.083	-1442.83	175.599	191.949	-1406.65	58.5729
592	0	-316.699	-1241.69	851.188				-223.715	-1219.46	457.215	-197.895	-1194.21	81.3077	-232.63	-1070.01	23.8147	154.185	-1220.74	866.89	125.268	-1157.09	1050.91	118.849	-1225.09	499.335	134.908	-1434.48	182.069	191.385	-1402.54	65.0439
593	0	-318.412	-1238.69	850.919				-224.864	-1218.78	456.87	-197.995	-1194.19	81.2294	-232.401	-1070.13	23.8385	153.034	-1218.88	866.943	123.869	-1155.75	1050.27	118.234	-1214.91	500.992	133.407	-1425.91	187.748	189.773	-1397.06	70.8964
594	0	-320.098	-1236.1	850.705				-226.168	-1218.42	456.603	-198.166	-1194.13	81.0834	-232.644	-1071	23.2637	152.385	-1217.29	866.653	122.436	-1154.46	1049.59	118.11	-1204.78	503.406	131.375	-1417.27	193.315	188.252	-1389.56	75.5128
595	0	-321.69	-1233.63	850.577				-227.422	-1218.06	456.442	-198.33	-1194.07	80.9774	-232.887	-1071.5	23.1231	150.447	-1215.16	866.236	121.334	-1153.18	1048.74	118.125	-1195.33	505.883	129.011	-1408.8	197.937	186.828	-1380.92	79.1761
596	0	-323.188	-1231.4	850.483				-228.462	-1217.48	456.228	-198.523	-1194.05	80.8933	-233.299	-1070.46	23.3093	149.873	-1213.64	866.056	120.197	-1151.8	1047.94	118.125	-1186.86	508.514	127.697	-1399.54	201.398	185.428	-1371.04	83.7968
597	0	-324.753	-1229.71	850.534				-229.62	-1217.11	456.116	-198.709	-1194.04	80.8069	-233.705	-1069.42	23.4933	147.866	-1211.43	866.605	119.242	-1150.26	1047.03	118.151	-1178.73	511.062	126.225	-1389.27	203.355	183.504	-1359.11	85.8433
598	0	-326.273	-1228.11	850.626				-230.737	-1216.69	456.058	-198.877	-1194.07	80.7895	-234.093	-1068.43	23.7461	147.097	-1209.67	866.972	118.242	-1148.54	1046.22	118.183	-1170.49	513.986	124.988	-1377.89	204.194	181.581	-1346.09	86.8835
599	0	-327.805	-1226.98	850.846				-231.63	-1216.13	456.004	-199.022	-1194.06	80.7569	-233.724	-1069.36	23.5746	146.731	-1208.3	867.362	117.405	-1146.62	1045.4	117.753	-1162.68	515.581	124.092	-1366.33	204.136	179.483	-1331.74	86.6488
600	0	-329.234	-1225.75	850.963				-232.436	-1215.21	456.153	-199.172	-1194.03	80.7459	-233.358	-1070.29	23.4247	146.036	-1206.74	868.039	116.566	-1144.68	1044.83	117.691	-1155.13	517.409	123.013	-1354.22	203.124	178.39	-1317.2	86.212
601	0	-330.559	-1224.61	851.033				-233.325	-1214.54	456.08	-199.289	-1194.07	80.7547	-232.961	-1071.27	23.2945	144.949	-1204.83	868.941	115.763	-1142.38	1044.27	117.738	-1147.89	519.11	121.975	-1341.43	201.039	177.45	-1301.69	84.8981
602	0	-331.779	-1223.35	851.057				-234.111	-1213.79	456.128	-199.421	-1194.09	80.9699	-232.58	-1072.23	23.3707	143.499	-1202.79	869.632	115.261	-1140.41	1043.88	117.845	-1140.91	520.712	120.717	-1327.57	197.577	176.625	-1284.9	82.9855
603	0	-332.872	-1222.02	851.143				-234.543	-1212.89	456.218	-199.491	-1193.95	80.7315	-232.134	-1073.04	22.9933	142.673	-1201.03	870.409	114.557	-1137.95	1043.62	117.292	-1133.03	521.302	120.351	-1313.31	194.22	176.692	-1267.71	81.1793
604	0	-333.842	-1220.59	851.183				-235.001	-1212.03	456.194	-199.567	-1193.87	80.7205	-231.697	-1073.91	22.8434	142.297	-1199.34	871.737	113.986	-1135.74	1043.5	117.663	-1127.94	522.711	120.007	-1298.64	189.824	176.127	-1248.79	78.1575
605	0	-334.767	-1219.19	851.293				-235.487	-1211.09	456.261	-199.615	-1193.87	80.7185	-231.23	-1074.86	22.7024	141.498	-1197.65	872.592	113.444	-1133.5	1043.41	117.389	-1121	523.411	120.013	-1283.47	184.894	176.003	-1228.36	73.9897
606	0	-335.525	-1217.55	851.406				-235.905	-1210.34	456.336	-199.661	-1193.87	80.761	-230.762	-1075.8	22.606	140.884	-1195.81	873.364	113.001	-1131.3	1043.41	117.729	-1116.04	524.772	121.981	-1270.71	180.994	176.778	-1208.68	70.6387
607	0	-336.095	-1215.69	851.547				-236.17	-1209.38	456.391	-199.708	-1193.86	80.8031	-244.699	-1104.26	34.8464	140.299	-1194.04	874.163	112.665	-1129.04	1043.4	118.419	-1110.88	525.668	122.449	-1253.94	174.956	178.047	-1189.03	67.4477
608	0	-336.369	-1213.36	851.538				-236.284	-1208.4	456.397	-199.714	-1193.76	80.789	-244.667	-1104.12	34.8111	139.449	-1192.06	874.456	112.266	-1126.9	1043.5	118.613	-1105.78	525.667	123.511	-1237.02	168.799	179.557	-1168.75	64.1165
609	0	-336.609	-1210.9	851.436				-236.116	-1207.42	456.391	-207.856	-1211.82	88.515	-244.719	-1104.08	34.8564	139.525	-1190.3	875.085	112.092	-1124.83	1043.51	119.663	-1101.69	526.318	125.214	-1220.34	162.909	181.583	-1148.45	60.7151
610	0	-336.756	-1208.33	851.326				-236.359	-1206.04	456.479	-202.891	-1200.45	83.8634	-231.664	-1074.6	22.524	139.272	-1188.39	875.665	111.991	-1122.8	1043.57	120.407	-1097.8	526.128	127.294	-1203.55	157.092	183.913	-1127.41	58.078
611	0	-336.664	-1205.62	851.224				-236.382	-1204.82	456.501	-199.717	-1193.66	80.8396	-220.399	-1049.7	11.8194	139.339	-1186.44	876.028	112.052	-1120.71	1043.56	121.003	-1093.56	525.415	129.71	-1186.6	151.453	186.14	-1106.43	55.3038
612	0	-336.363	-1202.88	851.154				-236.238	-1203.46	456.622	-208.52	-1206.17	89.0098	-232.992	-1070.6	23.5475	138.986	-1184.13	876.505	112.271	-1118.7	1043.64	121.178	-1088.97	524.818	132.41	-1169.15	145.671	188.796	-1085.43	53.2531
613	0	-336.023	-1200.23	851.124				-235.993	-1202.19	456.751	-203.306	-1201.6	84.4146	-231.569	-1074.43	22.5102	139.52	-1181.97	877.17	112.554	-1116.58	1043.63	121.687	-1086.71	524.382	135.664	-1152.61	140.517	191.768	-1064.78	51.6006
614	0	-335.719	-1197.59	851.201				-235.866	-1201.17	456.737	-199.58	-1193.56	80.9745	-231.633	-1074.78	22.6278	140.095	-1179.86	877.66	112.922	-1114.41	1043.52	121.578	-1081.87	523.897	138.84	-1135.96	135.87	194.84	-1044.8	50.3873
615	0	-335.337	-1194.88	851.263				-234.63	-1198.75	457.736	-199.507	-1193.52	81.0285	-231.474	-1074.39	22.5944	140.315	-1177.51	877.854	113.432	-1112.2	1043.34	122.177	-1079.36	523.091	142.085	-1119.64	131.616	197.719	-1025.05	49.4329
616	0	-334.786	-1191.95	851.316				-233.122	-1197.94	458.719	-199.39	-1193.48	81.0651	-231.32	-1074.22	22.5424	141.808	-1175.33	878.418	114.068	-1109.84	1043.13	122.616	-1076.68	521.981	145.329	-1103.77	127.826	200.575	-1005.96	48.8983
617	0	-334.089	-1189.2	851.445				-232.715	-1197.39	458.763	-199.323	-1193.43	81.1215	-231.396	-1074.31	22.5583	142.833	-1173.67	878.583	114.817	-1107.38	1042.89	122.819	-1073.65	521.144	148.424	-1088.47	124.549	202.604	-987.103	47.9634
618	0	-333.229	-1186.3	851.524				-233.017	-1195.11	458.303	-199.206	-1193.39	81.2031	-231.417	-1074.35	22.5704	143.454	-1170.6	878.595	115.613	-1104.79	1042.61	123.191	-1071.48	519.889	151.465	-1073.83	121.645	205.623	-970.245	48.2725
619	0	-332.369	-1183.64	851.675				-233.59	-1194.96	457.478	-199.066	-1193.3	81.2697	-231.439	-1074.52	22.6075	144.34	-1167.95	878.38	116.61	-1102.09	1042.33	122.541	-1068.23	518.268	154.267	-1059.77	119.202	209.033	-954.33	49.7796
620	0	-331.352	-1180.96	851.761				-233.086	-1194.05	457.643	-198.927	-1193.21	81.3333	-231.499	-1074.48	22.5731	145.25	-1165.17	878.089	117.543	-1099.09	1042.01	122.555	-1065.95	517.122	156.846	-1046.44	117.067	211.089	-938.507	50.4183
621	0	-330.308	-1178.51	851.94				-232.666	-1192.6	457.725	-198.781	-1193.22	81.4577	-231.441	-1074.44	22.5927	146.135	-1162.39	877.246	118.594	-1095.8	1041.76	122.542	-1063.66	515.424	159.12	-1033.95	115.094	213.332	-925.108	50.2345
622	0	-329.256	-1176.27	852.125				-231.853	-1191.1	457.902	-198.637	-1193.23	81.6092	-231.338	-1074.3	22.5856	147.365	-1159.77	876.592	119.707	-1092.29	1041.51	122.057	-1062.05	513.65	161.081	-1022.46	113.376	215.258	-911.693	51.2688
623	0	-328.098	-1174.06	852.337				-231.017	-1190.05	458.211	-198.466	-1193.29	81.7562	-231.313	-1074.29	22.6091	148.809	-1156.91	875.917	120.938	-1088.69	1041.23	121.786	-1060.2	511.856	162.653	-1011.79	111.773	215.845	-898.856	51.2428
624	0	-326.89	-1172.01	852.626				-230.499	-1188.85	458.302	-198.301	-1193.26	81.8904	-231.411	-1074.45	22.6172	150.02	-1153.91	874.941	122.301	-1084.95	1040.88	122.446	-1058.45	510.737	163.797	-1002.28	110.102	216.456	-887.806	51.1007
625	0	-325.74	-1170.34	853.002				-229.074	-1187.4	459.085	-198.111	-1193.26	82.0438	-231.341	-1074.35	22.6332	151.81	-1150.78	873.796	123.663	-1080.88	1040.49	123.684	-1056.57	509.448	164.337	-993.653	108.66	216.831	-878.361	50.6726
626	0	-324.476	-1168.65	853.354				-228.712	-1186.35	458.838	-197.899	-1193.23	82.1818	-231.434	-1074.48	22.6399	154.287	-1149.68	873.378	125.105	-1076.66	1040.2	125.61	-1056.73	508.887	164.442	-986.256	106.946	216.351	-870.202	49.7179
627	0	-323.066	-1166.8	853.75				-227.635	-1184.94	459.078	-197.661	-1193.15	82.2776	-231.336	-1074.35	22.6347	156.519	-1145.88	871.811	126.559	-1072.3	1039.85	127.292	-1054.17	507.176	164.084	-979.885	105.236	215.589	-863.203	48.3253
628	0	-321.546	-1164.88	854.108				-226.604	-1183.59	459.341	-197.467	-1193.17	82.4058	-231.468	-1074.55	22.6631	157.64	-1142.01	870.048	128.211	-1067.75	1039.58	127.862	-1051.56	505.27	163.16	-974.861	103.206	214.066	-857.418	46.7255
629	0	-319.902	-1162.99	854.473				-225.61	-1182.42	459.61	-197.243	-1193.15	82.5613	-231.351	-1074.39	22.6477	159.736	-1137.57	869.273	129.803	-1063.12	1039.31	129.407	-1048.37	504.352	161.579	-970.741	101.534	211.993	-853.595	45.6614
630	0	-318.115	-1161.06	854.889				-224.418	-1181.02	459.869	-197.028	-1193.21	82.7367	-231.349	-1074.22	22.5662	161.838	-1133.12	868.453	131.432	-1058.34	1038.92	130.958	-1045.17	503.388	159.656	-967.6	100.075	209.902	-851.219	44.1364
631	0	-316.199	-1159.06	855.333				-223.172	-1179.42	460.266	-196.837	-1193.13	82.8758	-231.463	-1074.41	22.6058	163.679	-1128.63	866.962	133.122	-1053.34	1038.55	132.248	-1041.94	501.754	157.397	-966.219	98.1862	207.094	-849.587	42.5313
632	0	-314.117	-1156.91	855.763				-221.619	-1177.71	460.626	-196.592	-1193.15	83.0751	-231.373	-1074.3	22.5469	165.63	-1123.84	866.08	134.912	-1048.35	1038.12	133.648	-1038.4	500.729	154.784	-966.386	96.2992	204.193	-848.092	41.5241
633	0	-311.928	-1154.76	856.191				-220.419	-1176.66	460.901	-196.354	-1193.16	83.2813	-231.357	-1074.23	22.5678	168.122	-1118.63	865.04	136.784	-1043.29	1037.78	135.589	-1034.44	499.546	152.863	-965.274	95.0134	201.751	-846.813	40.4542
634	0	-309.589	-1152.45	856.605				-218.671	-1174.48	460.98	-196.163	-1193.17	83.4818	-231.382	-1074.3	22.5541	168.717	-1114.22	864.067	138.667	-1038.17	1037.35	135.633	-1031.28	498.429	152.582	-962.48	94.0985	200.101	-844.896	38.3538
635	0	-307.157	-1150.11	857.135				-217.205	-1173.44	461.56	-195.948	-1193.23	83.748	-231.372	-1074.27	22.5868	168.182	-1110.28	863.603	140.666	-1033.14	1037.03	134.547	-1028.59	497.822	152.94	-959.663	93.4435	198.571	-842.27	35.2684
636	0	-304.585	-1147.79	857.756				-215.426	-1172.14	462.227	-195.636	-1193.11	83.9914	-231.499	-1074.52	22.6575	170.605	-1104.62	863.502	142.814	-1028.04	1036.83	136.42	-1024.18	497.578	153.401	-957.805	93.051	198.708	-841.435	32.6762
637	0	-301.934	-1145.33	858.368				-213.695	-1170.27	462.364	-195.341	-1193.04	84.2688	-231.517	-1074.51	22.6329	173.066	-1099.18	863.496	145.003	-1022.91	1036.7	138.329	-1019.99	497.428	153.87	-956.634	92.7742	199.068	-840.876	30.9225
638	0	-299.234	-1143	858.882				-211.675	-1168.53	462.891	-195.055	-1192.96	84.5522	-231.489	-1074.52	22.6585	175.379	-1093.67	863.798	147.277	-1017.82	1036.73	140.091	-1015.73	497.587	154.283	-955.731	92.5965	199.45	-840.666	29.8308
639	0	-296.707	-1141.13	859.318				-209.903	-1166.99	463.182	-194.765	-1192.97	84.9184	-231.33	-1074.34	22.6306	177.603	-1087.55	864.417	149.61	-1012.67	1036.94	141.765	-1010.86	498.063	154.576	-954.781	92.4506	199.394	-840.337	29.1123
640	0	-293.865	-1138.68	859.837				-208.086	-1165.31	463.563	-194.507	-1192.93	85.3136	-231.527	-1074.55	22.6529	179.716	-1082.01	865.103	151.931	-1007.6	1037.26	143.326	-1006.58	498.605	154.951	-953.492	92.4117	199.358	-839.97	28.5398
641	0	-290.749	-1135.79	860.081				-206.216	-1163.52	463.987	-194.216	-1192.85	85.7107	-231.447	-1074.45	22.6266	181.776	-1076.04	866.1	154.286	-1002.44	1037.76	144.835	-1001.86	499.459	155.459	-952.417	92.3177	199.391	-839.769	28.1073
642	0	-287.973	-1133.7	860.767				-204.396	-1161.83	464.494	-193.975	-1192.75	86.1262	-231.488	-1074.46	22.6137	184.076	-1070.55	866.875	156.8	-997.279	1038.34	146.585	-997.618	500.091	156.105	-951.673	92.2259	199.5	-839.43	27.4888
643	0	-284.922	-1131.41	860.987				-202.293	-1159.96	465.053	-193.723	-1192.6	86.642	-231.432	-1074.45	22.6446	186.722	-1064.93	867.767	159.327	-992.257	1039	148.68	-993.251	500.839	156.586	-950.944	92.0705	199.557	-839.257	27.0969
644	0	-281.866	-1129.19	861.689				-200.297	-1158.37	465.727	-193.453	-1192.55	87.1915	-231.437	-1074.52	22.7024	189.359	-1059.44	868.72	161.852	-987.198	1039.7	150.766	-989.007	501.649	156.909	-950.004	91.8557	199.703	-839.033	26.8939
645	0	-278.138	-1125.6	861.723				-198.408	-1155.95	465.761	-193.076	-1192.37	87.7448	-231.47	-1074.54	22.6787	191.965	-1054.04	869.393	164.451	-982.155	1040.38	152.821	-984.855	502.179	157.053	-949.27	91.6081	199.727	-838.804	26.7509
646	0	-274.935	-1123.56	862.545				-196.407	-1153.86	466.297	-192.793	-1192.26	88.3946	-231.26	-1074.28	22.6181	194.604	-1048.49	870.241	167.035	-977.2	1041.12	154.909	-980.559	502.883	157.194	-948.783	91.4163	199.729	-838.665	26.6173
647	0	-271.777	-1121.7	863.128				-194.396	-1151.69	466.808	-192.456	-1192.07	89.0327	-231.337	-1074.46	22.6884	197.305	-1042.96	871.045	169.7	-972.318	1041.88	157.059	-976.28	503.544	157.3	-948.201	91.2073	199.831	-838.454	26.5314
648	0	-268.442	-1119.33	863.717				-192.389	-1149.43	467.568	-192.101	-1192.01	89.7983	-231.179	-1074.32	22.6664	200.387	-1037.46	871.757	172.376	-967.348	1042.61	159.59	-972.028	504.113	157.423	-947.678	91.0115	199.868	-838.169	26.3876
649	0	-265.115	-1117.02	864.414				-190.49	-1147.49	468.551	-191.74	-1191.87	90.5749	-231.083	-1074.25	22.6375	203.559	-1031.98	872.354	175.045	-962.349	1043.42	162.211	-967.804	504.566	157.486	-947.299	90.9257	199.813	-837.921	26.2728
650	0	-261.585	-1114.19	865.014				-188.502	-1145.07	469.238	-191.43	-1191.71	91.4585	-231.055	-1074.28	22.7392	206.47	-1026.61	872.921	177.659	-957.316	1044.17	164.572	-963.681	504.99	157.572	-946.819	90.7952	199.854	-837.783	26.2153
651	0	-258.315	-1111.76	865.708				-186.424	-1142.84	470.274	-191.102	-1191.58	92.5027	-231.051	-1074.31	22.6567	209.657	-1021.22	873.283	180.358	-952.238	1044.9	167.208	-959.549	505.209	157.634	-946.359	90.7098	199.858	-837.622	26.1424
652	0	-254.901	-1108.64	866.542				-183.715	-1139.49	471.268	-190.843	-1191.31	93.5553	-231.042	-1074.38	22.7247	212.575	-1016.06	873.591	182.969	-947.348	1045.66	169.574	-955.643	505.373	157.722	-945.911	90.5891	199.817	-837.447	26.0556
653	0	-251.628	-1105.4	867.387				-182.281	-1136.41	472.399	-190.638	-1190.91	94.6756	-231.082	-1074.42	22.6713	215.551	-1011.04	873.713	185.719	-942.452	1046.31	171.999	-951.866	505.353	157.806	-945.491	90.5067	199.782	-837.32	25.9854
654	0	-248.418	-1101.92	868.285				-181.825	-1135.71	472.773	-190.502	-1190.55	95.9451	-231.083	-1074.35	22.6149	218.328	-1006.12	873.945	188.441	-937.612	1046.94	174.226	-948.203	505.441	157.845	-945.114	90.4133	199.789	-837.153	25.9163
655	0	-245.302	-1098.47	869.347				-180.468	-1133.53	474.288	-190.424	-1189.99	97.2774	-231.181	-1074.4	22.5467	221.06	-1001.37	873.97	191.158	-932.903	1047.7	176.406	-944.702	505.323	157.892	-944.772	90.2892	199.877	-837.135	25.9772
656	0	-241.901	-1094.1	870.295				-179.081	-1130.88	475.509	-190.396	-1189.4	98.67	-231.328	-1074.48	22.4989	223.651	-996.617	874.103	194.084	-928.279	1048.39	178.446	-941.2	505.312	157.912	-944.47	90.2187	199.871	-837.036	25.9476
657	0	-239.135	-1090.98	871.547				-177.736	-1128.09	476.769	-190.426	-1188.92	100.249	-231.513	-1074.5	22.4068	225.796	-990.909	873.913	196.912	-923.649	1048.93	180.04	-936.744	504.979	157.916	-944.181	90.1174	199.831	-836.913	25.9379
658	0	-236.411	-1088.07	873.263				-176.504	-1125.46	478.209	-190.559	-1188.04	101.598	-231.586	-1074.4	22.3027	228.117	-987.129	873.285	199.545	-919.264	1049.56	181.811	-934.215	504.208	157.904	-943.928	90.0402	199.764	-836.803	25.881
659	0	-233.753	-1084.8	874.574				-175.413	-1123.06	479.863	-190.782	-1186.94	102.996	-231.803	-1074.43	22.1408	230.604	-983.972	873.053	202.296	-914.964	1050.2	183.746	-932.309	503.832	157.915	-943.716	89.9579	199.804	-836.8	25.9506
660	0	-231.584	-1082.64	876.619				-173.636	-1119.17	480.979	-190.875	-1186.12	104.558	-231.947	-1074.45	21.9765	232.747	-979.606	873.135	205.221	-910.652	1050.24	185.339	-929.195	503.771	157.93	-943.506	89.8715	199.682	-836.662	25.84
661	0	-229.174	-1079.64	878.237				-173.53	-1116.55	482.077	-190.888	-1185.29	106.183	-232.176	-1074.38	21.7022	234.689	-975.266	873.294	207.835	-906.515	1050.86	186.729	-926.106	503.787	157.958	-943.326	89.801	199.672	-836.632	25.8364
662	0	-226.965	-1076.84	879.996				-172.767	-1113.7	483.654	-190.827	-1184.44	107.91	-232.607	-1074.74	21.5485	236.616	-971.553	873.641	210.37	-902.695	1051.62	188.106	-923.644	503.99	158.013	-943.168	89.7163	199.709	-836.607	25.8356
663	0	-224.865	-1074.12	881.992				-171.835	-1110.52	485.223	-190.787	-1183.51	109.61	-232.894	-1074.88	21.3553	238.58	-967.632	874.035	212.804	-898.98	1052.22	189.519	-920.974	504.241	158.067	-943.078	89.6459	199.798	-836.593	25.8843
664	0	-222.692	-1071.22	883.699				-171.08	-1107.04	486.576	-190.594	-1182.39	111.195	-233.085	-1075.06	21.1743	240.47	-964.114	874.276	215.304	-895.259	1052.93	190.858	-918.708	504.339	158.184	-942.941	89.5906	199.706	-836.453	25.726
665	0	-220.647	-1068.37	885.542				-170.553	-1104.38	488.465	-190.355	-1181.16	112.75	-233.342	-1075.32	20.9623	242.266	-960.704	874.741	217.798	-891.7	1053.77	192.103	-916.548	504.661	158.285	-942.842	89.5494	199.818	-836.448	25.7885
666	0	-218.822	-1065.98	887.576				-169.798	-1100.96	490.139	-190.101	-1179.68	114.328	-233.527	-1075.52	20.8049	244.022	-957.147	875.31	220.213	-888.155	1054.19	193.308	-914.243	505.086	158.365	-942.807	89.493	199.739	-836.272	25.6457
667	0	-216.843	-1062.98	889.354				-168.927	-1097.93	492.019	-189.813	-1177.81	115.826	-233.638	-1075.78	20.7178	245.744	-953.676	875.859	222.485	-884.878	1054.79	194.48	-912.023	505.491	158.474	-942.733	89.4497	199.749	-836.221	25.588
668	0	-216.544	-1064.04	892.518				-167.712	-1093.97	493.917	-189.481	-1175.75	117.217	-233.665	-1075.98	20.6986	247.188	-950.072	876.214	225.029	-881.485	1055.61	195.372	-909.67	505.703	158.56	-942.746	89.3877	199.788	-836.207	25.5674
669	0	-215.018	-1062.09	894.482				-167.583	-1089.07	495.41	-188.76	-1174.27	118.868	-233.63	-1076.14	20.706	248.793	-947.176	876.678	227.004	-878.266	1056.37	196.427	-908.025	506.025	158.644	-942.708	89.3162	199.946	-836.252	25.64
670	0	-213.244	-1059.42	896.326				-167.412	-1086.18	496.947	-188.02	-1172.58	120.578	-233.542	-1076.31	20.7636	250.178	-943.904	876.965	229.429	-875.088	1056.86	197.26	-906.005	506.167	158.696	-942.689	89.2758	199.869	-836.147	25.5087
671	0	-211.602	-1056.89	898.286				-166.821	-1083.23	498.42	-187.145	-1170.99	122.222	-233.338	-1076.46	20.8093	251.613	-940.994	877.138	231.385	-871.788	1057.49	198.144	-904.346	506.197	158.797	-942.62	89.1889	199.816	-836.086	25.4686
672	0	-209.979	-1054.28	899.943				-166.779	-1077.68	499.887	-186.132	-1169.51	123.962	-233.092	-1076.6	20.8678	253.19	-938.348	877.358	233.155	-868.818	1058.26	199.17	-902.951	506.274	158.87	-942.652	89.1632	199.893	-836.07	25.4771
673	0	-208.429	-1051.65	901.774				-166.669	-1073.22	501.284	-185.11	-1167.84	125.659	-232.705	-1076.68	21.006	254.527	-935.521	877.475	234.598	-865.904	1058.63	199.957	-901.375	506.247	158.969	-942.621	89.0973	199.882	-836.065	25.4761
674	0	-206.938	-1048.89	903.64				-167.757	-1070.76	502.235	-184.143	-1166.23	127.404	-232.193	-1076.74	21.0834	255.596	-932.71	877.489	236.437	-862.944	1059.48	200.475	-899.815	506.118	159.064	-942.628	89.0355	199.904	-836.055	25.4821
675	0	-205.85	-1047.03	905.323				-167.817	-1066.35	503.789	-183.079	-1164.44	129.019	-231.487	-1076.7	21.1979	257.071	-930.208	877.775	238.022	-860.053	1060.29	201.399	-898.565	506.261	159.11	-942.555	88.9573	200.009	-836.144	25.5605
676	0	-204.492	-1044.37	906.989				-167.864	-1061.46	505.233	-182.031	-1162.98	130.796	-232.264	-1079.32	22.5635	258.584	-927.747	877.942	237.07	-858.395	1060.72	202.361	-897.356	506.284	159.122	-942.51	88.8738	199.876	-836.064	25.4672
677	0	-203.181	-1041.72	908.459				-168.197	-1056.7	506.691	-180.909	-1161.04	132.499	-231.238	-1078.76	22.7492	261.777	-928.337	878.657	237.879	-855.969	1061.22	205.003	-899.197	506.857	159.123	-942.492	88.828	199.848	-836.025	25.4704
678	0	-201.805	-1038.75	910.179				-169.006	-1050.8	507.115	-179.936	-1158.92	134.19	-230.119	-1077.47	22.7257	263.524	-925.981	878.962	239.144	-853.241	1061.75	206.2	-898.092	507.019	159.135	-942.45	88.7501	199.858	-836.085	25.482
679	0	-200.96	-1036.87	911.638	-128.037	-1019.08	1160.81	-169.736	-1045.65	508.271	-179.1	-1156.77	136.023	-229.245	-1076.07	23.1595	265.19	-923.206	879.28	240.744	-850.414	1062.32	207.314	-896.568	507.193	159.141	-942.412	88.6891	199.844	-836.069	25.5204
680	0	-199.737	-1034.05	912.887	-126.354	-1018.26	1162.02	-170.296	-1040.44	509.511	-178.408	-1154.4	137.768	-228.714	-1075.01	23.7756	265.134	-918.897	879.212	241.898	-847.836	1062.78	206.707	-893.51	506.982	159.117	-942.363	88.6128	199.896	-836.128	25.5521
681	0	-198.828	-1031.83	914.381	-124.293	-1016.45	1162.88	-170.99	-1035.47	510.823	-177.934	-1151.88	139.494	-228.446	-1073.9	24.3934	265.806	-916.166	879.627	243.134	-845.332	1063.2	206.828	-892.031	507.253	159.125	-942.348	88.5528	199.887	-836.127	25.603
682	0	-197.728	-1029.11	915.534	-121.956	-1013.85	1163.5	-171.512	-1030.54	512.026	-177.807	-1149.14	141.075	-228.197	-1071.96	24.7571	266.601	-913.621	879.557	242.395	-843.854	1063.64	207.072	-890.737	507.04	159.099	-942.316	88.4911	199.813	-836.109	25.575
683	0	-196.855	-1026.93	916.642	-119.749	-1011.52	1164.09	-172.026	-1025.67	513.087	-177.997	-1146.05	142.393	-228.194	-1069.4	25.0791	268.099	-911.192	879.2	243.166	-841.813	1063.77	208.019	-889.559	506.54	159.084	-942.252	88.4116	199.831	-836.161	25.6202
684	0	-195.806	-1024.25	917.686	-117.967	-1009.98	1164.75	-172.679	-1021.03	514.025	-178.817	-1142.48	143.226	-228.658	-1066.27	25.4223	267.639	-907.964	879.476	244.741	-839.381	1063.86	207.009	-887.582	506.672	159.075	-942.218	88.3585	199.84	-836.149	25.6269
685	0	-194.917	-1021.95	918.546	-116.242	-1008.46	1165.35	-173.737	-1016.7	514.891	-179.8	-1138.39	144.117	-229.089	-1061.26	25.1539	268.371	-905.737	879.414	247.942	-835.995	1064.84	207.189	-886.606	506.468	159.098	-942.138	88.3011	199.936	-836.216	25.7101
686	0	-193.987	-1019.51	919.383	-114.534	-1006.55	1165.8	-175.148	-1012.62	515.717	-181.182	-1133.67	144.79	-230.921	-1057.31	25.9978	269.137	-903.488	879.38	247.348	-834.614	1064.69	207.405	-885.609	506.289	159.095	-942.084	88.2746	199.962	-836.239	25.7348
687	0	-193.119	-1017.09	920.087	-112.975	-1004.93	1166.29	-175.904	-1008.39	516.444	-183.048	-1128.51	145.217	-232.996	-1052.47	26.5155	269.766	-901.256	879.272	248.454	-832.258	1065.36	207.483	-884.628	506.038	159.09	-941.983	88.2165	199.952	-836.234	25.7296
688	0	-191.98	-1014.04	920.548	-111.536	-1003.36	1166.67	-176.727	-1004.8	517.251	-185.356	-1122.66	145.477	-235.133	-1045.39	26.3923	270.563	-898.894	879.231	249.455	-830.101	1065.31	207.729	-883.518	505.855	159.118	-941.913	88.1978	199.883	-836.178	25.6541
689	0	-191.346	-1012.11	921.289	-110.112	-1001.82	1167.03	-177.517	-1001.39	518.066	-188.112	-1116.06	145.477	-238.576	-1038.52	27.0874	271.413	-896.479	879.253	250.607	-827.809	1065.45	208.028	-882.353	505.733	159.094	-941.876	88.1843	199.94	-836.218	25.7077
690	0	-190.183	-1008.95	921.954	-108.662	-999.949	1167.32	-178.245	-997.851	518.798	-191.246	-1108.7	145.266	-242.324	-1030.54	27.6156	272.337	-893.904	879.157	252.2	-825.264	1065.77	208.401	-881.03	505.493	159.084	-941.8	88.1699	199.991	-836.236	25.6988
691	0	-189.525	-1006.99	922.274	-107.254	-998.129	1167.56	-178.883	-994.194	519.477	-194.709	-1100.59	144.941	-246.539	-1021.88	28.1494	273.154	-891.483	878.984	253.03	-823.019	1066.14	208.667	-879.86	505.177	159.065	-941.728	88.1733	199.994	-836.201	25.6774
692	0	-188.338	-1003.7	922.745	-105.984	-996.681	1167.83	-179.576	-990.57	520.086	-198.543	-1091.81	144.602	-250.792	-1012.2	28.0983	273.898	-889.209	878.821	254.203	-820.744	1066.18	208.86	-878.838	504.871	159.045	-941.663	88.1925	199.912	-836.118	25.596
693	0	-187.807	-1002.03	923.159	-104.86	-995.247	1168.04	-180.375	-987.082	520.779	-202.541	-1082.52	144.219	-255.756	-1002.55	29.1689	274.629	-887.005	878.536	255.511	-818.356	1066.37	209.04	-877.885	504.442	159.003	-941.563	88.2017	199.895	-836.084	25.5806
694	0	-187.031	-999.757	923.56	-103.687	-993.699	1168.21	-181.135	-982.975	521.22	-206.714	-1072.74	143.76	-260.573	-991.824	29.6081	275.291	-884.524	878.34	256.296	-816.151	1066.6	209.151	-876.655	504.103	158.964	-941.484	88.2086	199.919	-836.062	25.5782
695	0	-186.153	-997.258	923.786	-102.599	-992.168	1168.33	-181.937	-978.996	521.766	-210.95	-1062.2	143.238	-265.427	-980.442	30.0708	275.86	-882.157	878.108	257.216	-814.049	1066.76	209.169	-875.539	503.728	158.897	-941.361	88.2182	199.903	-836.029	25.5652
696	0	-185.334	-994.774	924.169	-101.554	-990.679	1168.4	-182.771	-974.411	522.212	-215.299	-1051.41	142.883	-270.213	-967.959	30.5771	276.435	-879.738	877.853	258.059	-811.94	1066.71	209.193	-874.372	503.329	158.808	-941.282	88.2381	199.923	-836.041	25.5787
697	0	-184.892	-993.194	924.265	-100.519	-989.262	1168.41	-183.569	-969.543	522.709	-219.69	-1040.17	142.511	-275.195	-956.328	30.8674	276.916	-877.435	877.613	259.063	-809.847	1066.69	209.124	-873.32	502.946	158.685	-941.159	88.2393	199.872	-836.026	25.5763
698	0	-184.283	-991.073	924.368	-99.647	-988.083	1168.4	-184.573	-964.497	523.191	-223.885	-1028.82	142.358	-280.364	-943.893	31.2357	277.363	-875.122	877.37	259.495	-808.08	1066.51	209.02	-872.258	502.56	158.571	-941.069	88.228	199.909	-836.008	25.5842
699	0	-183.678	-988.836	924.471	-98.8132	-987.041	1168.35	-185.652	-959.313	523.725	-227.708	-1017.46	142.295	-284.968	-931.254	32.7092	277.623	-872.798	877.089	260.708	-805.849	1066.87	208.728	-871.185	502.136	158.431	-940.937	88.2228	200.018	-836.128	25.6923
700	0	-183.215	-986.95	924.66	-97.9181	-985.758	1168.19	-186.715	-953.698	524.281	-231.276	-1006.28	142.455	-291.625	-923.75	37.0205	277.916	-870.573	876.777	261.712	-803.647	1067.1	208.471	-870.212	501.681	158.317	-940.84	88.2204	200.016	-836.107	25.7249
701	0	-182.616	-984.666	924.611	-97.263	-984.821	1168.11	-187.85	-947.683	524.814	-234.491	-994.993	142.534	-295.8	-910.589	39.2181	278.311	-868.267	876.47	262.558	-801.626	1067.14	208.314	-869.157	501.23	158.198	-940.725	88.2048	199.963	-836.094	25.7546
702	0	-182.119	-982.492	924.597	-96.5787	-984.108	1167.92	-189.086	-941.483	525.471	-237.591	-984.101	142.976	-299.708	-896.827	41.358	278.638	-865.887	876.191	262.982	-799.841	1066.93	208.091	-868.028	500.808	158.096	-940.635	88.2275	199.817	-836.008	25.6606
703	0	-181.706	-980.251	924.614	-96.0315	-983.446	1167.84	-190.341	-934.95	526.114	-241.523	-975.544	144.701	-303.44	-883.471	43.6215	278.798	-863.635	875.94	264.607	-797.408	1067.26	207.7	-867.027	500.413	157.969	-940.533	88.23	199.808	-836.001	25.6553
704	0	-181.37	-978.049	924.702	-94.2956	-980.893	1167.62	-191.598	-928.319	526.813	-244.044	-964.423	145.25	-306.886	-870.33	45.815	279.157	-861.268	875.65	265.821	-795.175	1067.68	207.507	-865.911	499.98	157.882	-940.452	88.22	199.797	-835.989	25.6988
705	0	-181.033	-975.667	924.876	-93.1705	-978.613	1167.14	-192.779	-921.458	527.554	-246.364	-953.174	145.876	-310.11	-857.515	47.9002	279.432	-858.839	875.406	266.424	-793.216	1067.82	207.232	-864.734	499.593	157.793	-940.338	88.21	199.783	-836.063	25.7184
706	0	-180.818	-973.527	925.002	-92.4085	-976.53	1166.58	-194.009	-914.57	528.436	-248.309	-941.642	146.358	-313.069	-845.247	49.9031	279.574	-856.502	875.169	266.664	-791.454	1067.9	206.823	-863.648	499.213	157.674	-940.279	88.2057	199.92	-836.146	25.852
707	0	-182.973	-976.706	926.246	-92.1197	-974.816	1166.03	-195.105	-907.342	529.198	-250.212	-930.575	147.073	-315.748	-833.306	51.8309	279.699	-854.112	874.956	266.431	-790.06	1067.98	206.397	-862.509	498.856	157.605	-940.207	88.2163	199.761	-836.059	25.7702
708	0	-182.971	-974.895	926.393	-90.789	-972.425	1165.61	-196.184	-899.857	529.896	-251.951	-919.701	147.93	-318.091	-821.827	53.7823	279.889	-851.563	874.722	267.239	-787.991	1068.19	206.037	-861.212	498.479	157.496	-940.12	88.2083	199.717	-836.043	25.7835
709	0	-182.768	-972.019	926.213	-90.2411	-971.058	1165.24	-197.254	-892.427	530.728	-253.292	-908.395	148.43	-320.099	-810.309	55.6301	279.928	-849.293	874.488	267.174	-786.455	1068.27	205.524	-860.193	498.102	157.385	-940.01	88.1821	199.691	-836.037	25.7794
710	0	-182.723	-969.397	926.098	-90.061	-970.506	1164.97	-198.221	-884.873	531.57	-254.632	-897.607	149.329	-321.773	-798.983	57.4937	280.096	-846.844	874.252	267.943	-784.445	1068.55	205.141	-858.995	497.723	157.294	-939.959	88.2111	199.737	-836.103	25.8571
711	0	-182.709	-966.703	925.953	-89.4976	-968.956	1164.46	-199.28	-877.453	532.459	-255.895	-886.93	150.33	-322.942	-787.301	59.1553	280.127	-844.569	874.013	268.475	-782.732	1068.74	204.621	-857.971	497.34	157.219	-939.827	88.2048	199.714	-836.073	25.8469
712	0	-182.834	-964.001	925.616	-88.8536	-966.902	1163.78	-200.287	-869.966	533.385	-257.103	-876.43	151.207	-323.805	-775.826	60.8024	280.198	-842.245	873.695	268.859	-781.01	1068.79	204.141	-856.898	496.879	157.153	-939.742	88.216	199.691	-836.064	25.8404
713	0	-183.045	-961.398	925.257	-88.7789	-966.128	1163.56	-201.231	-862.469	534.275	-258.113	-865.604	152.031	-324.197	-764.147	62.2455	280.216	-839.987	873.406	269.021	-779.483	1068.99	203.609	-855.892	496.447	157.059	-939.619	88.2488	199.712	-836.068	25.8785
714	0	-183.208	-958.528	925.301	-88.3434	-964.288	1162.99	-202.022	-854.866	535.106	-259.297	-855.886	153.379	-324.291	-752.389	63.559	280.307	-837.633	873.067	269.349	-777.946	1069.1	203.149	-854.789	495.964	156.982	-939.488	88.2614	199.711	-836.061	25.8913
715	0	-182.978	-954.619	924.833	-88.011	-962.385	1162.36	-202.767	-847.383	535.936	-260.229	-845.301	154.198	-324.19	-741.053	64.8729	280.243	-835.499	872.901	269.855	-776.358	1069.11	202.534	-853.906	495.655	156.891	-939.358	88.2871	199.873	-836.137	26.0143
716	0	-182.955	-950.763	924.373	-88.0375	-961.02	1161.93	-203.372	-840.067	536.739	-261.146	-834.961	155.185	-324.106	-730.438	66.5377	280.287	-833.275	872.638	270.11	-774.903	1069.27	202.026	-852.933	495.248	156.808	-939.309	88.3123	199.757	-836.059	25.923
717	0	-183.135	-947.086	923.951	-87.9631	-959.148	1161.18	-203.867	-832.685	537.446	-261.792	-824.159	155.745	-323.503	-719.072	67.7541	280.185	-831.101	872.442	269.816	-773.642	1069.54	201.374	-852.011	494.909	156.709	-939.186	88.3696	199.788	-836.057	25.9025
718	0	-183.608	-943.86	923.717	-87.7075	-956.664	1160.76	-204.289	-825.461	538.133	-262.523	-813.919	156.647	-322.951	-708.396	69.1808	280.229	-828.87	872.259	270.683	-771.938	1069.47	200.867	-851.031	494.583	156.619	-939.056	88.4066	199.915	-836.108	26.0199
719	0	-183.902	-939.823	923.349	-87.932	-955.062	1160.26	-204.57	-818.333	538.705	-262.899	-803.084	157.163	-321.958	-697.029	70.1081	280.198	-826.748	872.152	270.818	-770.568	1069.56	200.285	-850.161	494.332	156.569	-938.929	88.4538	199.782	-836.027	25.9201
720	0	-184.353	-935.85	923.033	-87.9217	-952.723	1159.6	-204.625	-811.151	539.138	-263.46	-793.211	157.915	-318.831	-680.493	68.893	280.099	-824.57	872.028	271.19	-769.115	1069.67	199.635	-849.233	494.065	156.486	-938.824	88.5093	199.927	-836.07	25.9712
721	0	-184.838	-932.083	922.751	-88.4359	-951.494	1159.37	-204.704	-804.296	539.546	-263.719	-783.017	158.474	-317.843	-669.578	69.9733	280.038	-822.464	871.835	271.514	-767.664	1069.76	199.023	-848.379	493.729	156.442	-938.744	88.5997	199.895	-836.026	25.8837
722	0	-185.241	-927.705	922.324	-88.2969	-948.5	1158.32	-204.546	-797.383	539.784	-263.808	-772.804	158.767	-316.886	-659.49	71.2376	279.923	-820.364	871.694	273.608	-765.391	1069.87	198.357	-847.53	493.444	156.355	-938.59	88.6358	199.848	-835.965	25.8393
723	0	-185.886	-923.835	921.948	-88.6964	-946.247	1157.9	-204.313	-790.568	539.885	-263.873	-763.042	159.271	-315.954	-649.625	72.6405	279.858	-818.246	871.549	274.171	-763.854	1069.9	197.741	-846.663	493.157	156.278	-938.46	88.679	199.918	-835.971	25.8518
724	0	-186.38	-919.495	921.474	-88.9511	-943.814	1157.19	-203.945	-784.06	539.988	-263.711	-753.298	159.515	-314.886	-639.651	73.7962	279.698	-816.229	871.344	274.227	-762.5	1069.92	197.03	-845.897	492.808	156.171	-938.38	88.7708	200.054	-836.063	25.9406
725	0	-187.101	-915.423	920.919	-89.5829	-941.263	1156.34	-203.517	-777.892	539.99	-263.368	-743.429	159.572	-313.685	-629.761	74.684	279.495	-814.187	871.12	274.402	-760.904	1070.58	196.276	-845.107	492.44	156.093	-938.2	88.8426	200.091	-836.037	25.9056
726	0	-187.783	-911.083	920.31	-89.924	-939.25	1155.45	-202.965	-771.662	539.843	-263.04	-734.481	159.834	-312.417	-620.117	75.461	279.348	-811.597	870.871	274.101	-759.6	1070.51	195.578	-843.768	492.048	155.984	-938.11	88.9215	200.137	-836.031	25.8979
727	0	-188.877	-907.642	919.791	-90.4981	-937.263	1154.73	-202.296	-765.618	539.579	-262.47	-725.255	159.769	-311.152	-610.778	76.1454	279.228	-809.384	870.605	273.568	-758.321	1070.6	194.908	-842.806	491.639	155.916	-937.923	88.9906	200.182	-836.032	25.9077
728	0	-189.391	-902.458	919.224	-90.8493	-935.184	1153.76	-201.663	-759.953	539.25	-261.78	-716.667	159.807	-309.623	-601.351	76.5258	279.008	-807.444	870.385	273.257	-756.95	1070.45	194.137	-842.118	491.275	155.815	-937.761	89.0608	200.178	-836.003	25.8616
729	0	-190.352	-898.433	918.721	-91.393	-933.044	1153.1	-200.851	-754.369	538.772	-260.944	-707.925	159.61	-307.669	-591.102	76.3406	278.684	-805.258	870.024	272.754	-755.518	1070.6	193.261	-841.182	490.772	155.713	-937.662	89.1773	200.183	-836.024	25.8559
730	0	-191.005	-893.435	917.933	-91.9493	-930.912	1152.23	-200.008	-748.968	538.136	-259.966	-699.7	159.325	-305.457	-580.772	75.8503	278.395	-803.133	869.744	272.238	-754.095	1070.55	192.422	-840.309	490.348	155.629	-937.462	89.2707	200.225	-836.002	25.8166
731	0	-191.859	-888.957	917.299	-92.387	-928.693	1151.21	-199.057	-743.749	537.367	-258.836	-691.572	158.885	-303.536	-571.872	75.6647	278.115	-801.096	869.489	271.841	-752.584	1070.34	191.59	-839.523	489.949	155.544	-937.284	89.3804	200.273	-836.002	25.8251
732	0	-192.99	-885.39	916.727	-93.1172	-926.457	1150.42	-198.116	-738.835	536.511	-257.663	-683.895	158.454	-301.618	-563.772	75.4042	277.791	-798.986	869.144	271.152	-751.056	1070.37	190.716	-838.665	489.461	155.433	-937.113	89.4718	200.256	-835.96	25.7869
733	0	-193.408	-880.243	915.553	-93.6406	-924.262	1149.47	-197.17	-734.005	535.519	-256.422	-676.753	157.876	-299.444	-555.818	74.9237	277.4	-796.948	868.834	270.669	-749.569	1070.23	189.774	-837.877	489.008	155.322	-936.978	89.5758	200.304	-835.933	25.7485
734	0	-194.198	-875.925	914.77	-94.132	-922.022	1148.39	-196.136	-729.39	534.457	-254.986	-669.576	157.16	-297.086	-548.316	74.2871	276.924	-794.93	868.499	270.218	-748.038	1069.96	188.747	-837.111	488.529	155.244	-936.867	89.6875	200.364	-836.139	25.5938
735	0	-194.424	-870.417	913.373	-95.485	-918.768	1147.53	-195.167	-725.086	533.298	-253.535	-662.703	156.364	-294.611	-541.233	73.4465	276.38	-792.909	868.187	269.704	-746.41	1069.71	187.652	-836.341	488.075	155.136	-936.685	89.7994	200.404	-836.113	25.5591
736	0	-193.726	-862.277	911.388	-96.8994	-915.18	1145.88	-194.173	-720.783	532.001	-251.967	-656.421	155.45	-291.79	-534.313	72.2522	275.86	-790.933	867.855	269.113	-744.785	1069.43	186.582	-835.617	487.599	155.082	-936.517	89.9078	200.435	-836.08	25.5857
737	0	-194.618	-858.081	910.243	-98.3542	-911.536	1144.79	-193.285	-717.052	530.787	-250.301	-650.131	154.291	-288.769	-527.702	70.7469	275.334	-788.905	867.493	268.45	-743.18	1069.19	185.504	-834.84	487.093	154.978	-936.33	90.0641	200.427	-836.012	25.5417
738	0	-195.588	-854.116	909.252	-99.8956	-908.295	1143.98	-192.357	-713.03	529.217	-248.564	-644.377	153.063	-285.631	-521.7	69.0836	274.708	-786.843	867.162	267.792	-741.516	1068.93	184.327	-834.029	486.619	154.888	-936.16	90.2078	200.414	-835.823	25.6107
739	0	-196.526	-849.934	908.181	-101.237	-904.701	1142.49	-191.339	-709.221	527.783	-246.731	-639.038	151.752	-282.444	-516.296	67.2746	274.01	-784.794	866.842	267.078	-739.768	1068.62	183.078	-833.232	486.156	154.77	-936.041	90.3344	200.452	-835.788	25.6121
740	0	-197.494	-845.907	906.87	-102.628	-901.235	1141.34	-190.416	-705.424	526.118	-244.827	-634.118	150.296	-279.078	-511.004	65.0702	273.299	-782.679	866.521	266.357	-738.094	1068.4	181.816	-832.367	485.692	154.676	-935.932	90.4648	200.494	-835.748	25.5868
741	0	-198.553	-842.119	905.851	-104.098	-898.036	1140.34	-189.497	-701.818	524.58	-242.789	-629.3	148.716	-275.718	-506.445	62.7853	272.503	-780.591	866.205	265.531	-736.362	1068.12	180.47	-831.531	485.232	154.577	-935.746	90.6191	200.481	-835.718	25.5739
742	0	-199.534	-838.13	904.339	-105.626	-894.811	1139.08	-188.634	-698.358	522.888	-240.815	-625.122	147.044	-272.481	-502.605	60.3953	271.787	-778.499	865.876	264.704	-734.471	1067.83	179.203	-830.69	484.76	154.485	-935.593	90.738	200.479	-835.717	25.5742
743	0	-200.754	-834.73	903.307	-107.151	-891.366	1137.84	-187.811	-694.986	521.06	-238.83	-621.25	145.43	-269.056	-498.82	57.6161	271.069	-776.276	865.573	263.873	-732.65	1067.62	177.934	-829.718	484.314	154.395	-935.461	90.9104	200.519	-835.679	25.5639
744	0	-201.786	-830.895	901.914	-108.804	-887.884	1136.64	-187.009	-691.693	519.214	-236.744	-617.486	143.452	-265.704	-495.438	54.7137	270.363	-774.076	865.319	262.877	-730.729	1067.36	176.677	-828.77	483.916	154.267	-935.327	91.066	200.52	-835.678	25.5635
745	0	-202.947	-827.172	900.656	-110.597	-884.447	1135.47	-186.424	-688.932	517.354	-234.708	-614.111	141.555	-262.305	-492.39	51.7224	269.625	-771.811	864.999	261.896	-728.714	1067.12	175.387	-827.756	483.453	154.088	-935.158	91.2058	200.52	-835.678	25.5637
746	0	-204.161	-823.536	899.175	-112.377	-880.922	1134.3	-185.581	-685.855	515.278	-232.778	-610.926	139.511	-259.015	-489.524	48.5693	268.842	-769.493	864.666	260.859	-726.669	1066.86	174.054	-826.689	482.977	153.988	-935.02	91.3292	200.545	-835.635	25.5323
747	0	-205.264	-819.307	897.85	-114.18	-877.145	1133.05	-184.732	-682.666	513.146	-230.868	-608.195	137.524	-255.821	-487.063	45.4674	267.955	-767.234	864.366	259.815	-724.615	1066.58	172.616	-825.682	482.533	153.855	-934.914	91.4975	200.545	-835.633	25.5312
748	0	-206.598	-815.642	896.87	-116.065	-873.251	1131.85	-183.004	-681.166	511.214	-229.052	-605.712	135.403	-252.716	-484.488	42.2997	266.9	-764.949	864.019	258.782	-722.418	1066.28	171.01	-824.647	482.044	153.705	-934.758	91.7202	200.547	-835.639	25.5045
749	0	-207.693	-811.369	895.057	-118.126	-869.378	1130.76	-182.175	-679.385	509.121	-227.191	-603.239	133.176	-249.711	-482.482	39.324	266.017	-762.707	863.689	257.515	-720.272	1065.99	169.576	-823.657	481.57	153.583	-934.602	91.8829	200.587	-835.596	25.5175
750	0	-208.734	-806.739	893.046	-120.124	-865.422	1129.5	-181.162	-677.749	506.898	-225.494	-601.114	130.797	-246.867	-480.647	36.371	265.189	-760.359	863.351	256.389	-718.018	1065.62	168.197	-822.56	481.088	153.473	-934.498	92.0597	200.614	-835.669	25.4797
751	0	-210.296	-803.525	891.926	-122.172	-861.38	1128.28	-180.682	-675.747	504.4	-223.774	-599.281	128.521	-244.114	-478.888	33.2544	264.053	-758.011	862.96	255.093	-715.74	1065.32	166.51	-821.463	480.555	153.346	-934.406	92.2119	200.675	-835.937	25.2856
752	0	-211.214	-798.532	890.301	-124.324	-857.202	1127.12	-180.167	-673.848	501.814	-222.208	-597.702	125.928	-241.538	-477.51	30.2152	262.877	-755.767	862.566	253.817	-713.442	1064.98	165.803	-819.229	480.282	153.175	-934.284	92.3518	200.591	-835.606	25.5177
753	0	-212.644	-794.875	888.961	-126.53	-852.767	1125.86	-179.57	-672.13	499.603	-220.634	-596.616	123.338	-239.055	-476.496	27.0489	261.902	-753.369	862.22	252.464	-710.987	1064.64	165.078	-816.828	479.977	153.036	-934.136	92.4981	200.647	-835.824	25.3423
754	0	-213.77	-790.223	887.472	-128.787	-848.311	1124.63	-179.11	-670.462	496.826	-218.976	-595.413	120.491	-236.603	-475.989	23.7463	260.648	-751.087	861.849	251.062	-708.542	1064.26	164.408	-814.826	479.405	152.823	-933.913	92.6514	200.736	-836.132	25.1324
755	0	-214.919	-785.263	885.762	-131.154	-843.833	1123.48	-178.732	-669.063	494.712	-217.245	-595.036	117.815	-235.283	-475.935	22.7463	259.411	-748.661	861.517	249.557	-706.077	1063.88	163.756	-812.68	478.873	152.704	-933.764	92.8956	200.784	-836.293	25.0209
756	0	-216.423	-780.96	884.106	-133.468	-839.155	1122.15	-178.513	-667.779	492.37	-214.423	-595.736	115.789	-234.715	-475.865	23.0273	258.187	-746.238	861.166	248.082	-703.5	1063.41	162.91	-810.345	478.021	152.581	-933.562	93.0779	200.809	-836.285	24.9816
757	0	-217.922	-776.451	882.516	-135.947	-834.617	1120.98	-178.178	-666.048	489.796	-212.816	-597.264	113.441	-234.003	-475.679	23.0933	256.751	-743.81	860.773	246.446	-700.87	1062.95	162.076	-808.113	477.734	152.439	-933.471	93.3128	200.829	-836.257	24.9548
758	0	-219.589	-772.123	880.962	-138.539	-829.659	1119.73	-177.818	-664.358	487.341	-211.4	-597.716	110.786	-233.203	-475.528	23.393	255.259	-741.484	860.427	244.701	-698.186	1062.47	161.186	-805.983	477.495	152.364	-933.385	93.5872	200.903	-836.247	24.9441
759	0	-218.987	-761.671	878.196	-141.19	-824.571	1118.51	-177.611	-662.841	484.918	-208.733	-595.051	106.72	-232.368	-475.074	24.0969	253.906	-738.929	860.109	242.937	-695.403	1061.99	160.187	-803.694	476.905	152.266	-933.276	93.8638	200.872	-836.19	24.8716
760	0	-220.67	-756.762	876.791	-143.941	-819.638	1117.45	-177.649	-661.678	482.476	-207.757	-595.993	104.506	-231.384	-474.896	25.1078	252.155	-736.341	859.734	241.123	-692.479	1061.52	158.791	-801.372	476.259	152.238	-933.231	94.1807	201.01	-836.182	24.8498
761	0	-222.519	-752.659	875.278	-146.701	-814.344	1116.29	-177.737	-660.605	480.282	-206.892	-596.767	102.509	-230.08	-474.333	25.5531	250.575	-733.604	859.433	239.147	-689.563	1061.04	158.102	-798.912	476.178	152.216	-933.17	94.4489	201.011	-836.063	24.7256
762	0	-224.415	-748.336	873.818	-149.52	-809.405	1115.39	-177.588	-659.159	478.455	-205.545	-597.435	100.809	-229.273	-474.884	26.1952	248.766	-730.264	858.975	237.122	-686.548	1060.52	157.161	-796.338	475.17	152.377	-933.218	94.7856	201.079	-835.991	24.6132
763	0	-226.351	-743.818	872.706	-152.395	-804.323	1114.64	-177.054	-656.369	477.789	-203.937	-597.796	99.1025	-228.749	-475.343	26.5868	246.65	-726.991	858.481	234.894	-683.556	1059.99	156.61	-794.609	475.406	152.553	-933.246	95.1463	201.209	-835.91	24.5185
764	0	-228.408	-739.466	871.726	-155.172	-799.431	1114.06	-177.021	-654.087	476.132	-202.017	-598.558	97.6363	-228.371	-475.655	26.8683	244.527	-723.994	858.046	232.686	-680.482	1059.44	155.992	-792.468	475.89	152.763	-933.219	95.5288	201.271	-835.72	24.3511
765	0	-230.842	-736.121	871.121	-158.07	-794.553	1113.62	-176.872	-653.329	474.699	-199.886	-599.553	96.6514	-228.047	-475.819	27.1243	242.409	-721.016	857.571	230.423	-677.372	1058.83	153.933	-789.143	474.249	152.978	-933.047	95.9735	201.607	-835.659	24.4011
766	0	-233.828	-734.08	870.641	-160.831	-789.515	1113.19	-177.334	-650.174	473.369	-197.496	-601.522	96.1007	-227.83	-476.083	27.4513	240.175	-718.205	857.056	227.977	-674.277	1058.17	152.687	-787.264	473.856	153.157	-932.863	96.428	201.769	-835.545	24.3871
767	0	-235.301	-728.296	869.938	-163.753	-784.84	1113.06	-177.384	-647.33	472.39	-196.258	-600.932	95.024	-227.605	-475.962	27.5535	237.887	-715.432	856.54	225.556	-670.917	1057.45	151.901	-785.178	473.858	153.329	-932.573	96.9393	201.886	-835.391	24.3317
768	0	-237.724	-724.527	869.467	-166.573	-779.796	1112.97	-176.091	-643.92	472.723	-195.181	-600.168	94.2002	-227.481	-475.866	27.6709	235.508	-712.801	855.977	223.025	-667.531	1056.75	150.646	-783.12	473.605	153.474	-932.235	97.5499	201.684	-834.785	24.1431
769	0	-239.83	-719.843	868.805	-169.482	-775.147	1113.19	-176.745	-640.192	472.282	-194.547	-599.53	93.6005	-227.387	-475.763	27.7407	232.713	-710.257	855.35	220.44	-664.254	1055.86	148.937	-780.322	472.83	153.648	-931.778	98.1551	201.841	-834.663	24.0862
770	0	-242.183	-715.418	868.328	-172.34	-770.445	1113.47	-177.754	-636.861	472.207	-194.174	-598.69	93.2047	-227.369	-475.724	27.7573	230.115	-707.827	854.683	217.819	-660.988	1054.98	147.469	-777.688	472.774	153.809	-931.282	98.9327	201.793	-834.578	23.9846
771	0	-245.101	-712.359	868.507	-175.199	-765.763	1113.92	-180.164	-633.45	471.78	-194.134	-598.046	93.0137	-227.395	-475.701	27.7768	227.104	-705.591	854.105	215.163	-657.67	1054.12	145.664	-775.163	472.212	153.99	-930.703	99.7811	201.968	-834.492	24.0144
772	0	-247.47	-707.269	868.675	-178.375	-762.345	1114.71	-182.412	-629.583	472.016	-194.429	-597.634	92.9018	-227.43	-475.561	27.6743	224.241	-703.321	853.572	212.453	-654.526	1053.17	143.93	-772.443	472.208	154.141	-930.012	100.714	202.083	-834.434	24.0261
773	0	-249.808	-702.143	868.99	-180.786	-756.97	1115.58	-184.619	-625.817	472.612	-194.895	-597.197	92.8198	-227.562	-475.523	27.5924	221.224	-701.212	853.165	209.831	-651.358	1052.38	142.444	-771.395	472.877	154.305	-929.347	101.828	202.126	-834.367	24.0128
774	0	-252.929	-698.899	869.834	-183.405	-752.181	1116.19	-186.936	-622.466	473.216	-195.387	-596.752	92.6701	-227.655	-475.514	27.5082	218.013	-699.177	852.812	207.264	-648.14	1051.68	140.119	-768.422	473.58	154.413	-928.559	103.069	202.059	-834.3	24.0107
775	0	-256.058	-695.785	870.781	-185.882	-749.591	1115.7	-189.064	-619.068	473.765	-195.826	-596.432	92.6879	-227.789	-475.441	27.4429	214.878	-697.359	852.725	204.583	-645.031	1051.04	137.721	-766.184	474.236	154.504	-927.795	104.513	202.085	-834.28	24.1566
776	0	-258.959	-691.921	871.52	-188.333	-746.968	1115.2	-191.025	-615.875	474.255	-196.189	-595.838	92.4633	-227.836	-475.361	27.4189	211.891	-695.866	852.679	201.927	-641.889	1050.38	135.584	-764.542	474.869	154.582	-926.909	105.991	202.075	-834.334	24.1245
777	0	-261.302	-686.658	871.836	-190.819	-744.369	1114.94	-192.798	-613.046	474.514	-196.425	-595.475	92.295	-227.845	-475.417	27.3742	208.949	-694.373	852.698	199.236	-638.771	1049.97	133.408	-762.235	475.499	154.579	-925.981	107.474	202.238	-834.382	24.3462
778	0	-263.827	-681.643	872.05	-193.257	-741.682	1114.63	-194.824	-610.159	474.582	-196.549	-595.27	92.1488	-227.807	-475.363	27.3896	205.928	-692.753	852.912	196.595	-635.565	1049.51	131.206	-759.942	476.119	154.48	-924.957	109.174	202.157	-834.281	24.5527
779	0	-267.107	-679.01	872.627	-195.822	-738.979	1114.28	-196.321	-607.755	474.542	-196.613	-595.119	91.9663	-227.718	-475.574	27.5237	202.866	-691.041	853.301	193.825	-632.343	1049.02	128.725	-756.763	477.624	154.378	-923.821	110.994	202.104	-834.146	24.7523
780	0	-270.392	-676.348	873.055	-198.393	-736.406	1114.09	-197.786	-605.61	474.477	-196.588	-594.914	91.7655	-227.646	-475.536	27.5267	199.696	-689.121	853.566	191.05	-629.25	1048.68	127.842	-754.187	478.352	154.194	-922.731	113.043	202.053	-834.071	25.0074
781	0	-273.263	-672.42	873.066	-200.894	-733.784	1113.92	-198.96	-603.277	474.496	-196.513	-594.803	91.5628	-227.59	-475.647	27.5766	196.538	-687.128	853.886	188.344	-626.109	1048.35	126.322	-750.929	478.676	154.059	-921.331	115.238	202.049	-834.034	25.3024
782	0	-276.387	-669.489	873.263	-203.525	-731.227	1113.76	-200.535	-601.765	474.041	-196.432	-594.592	91.3265	-227.526	-475.642	27.6578	193.703	-684.852	854.093	185.509	-623.033	1048.04	125.534	-747.005	479.176	153.899	-919.884	117.656	199.886	-835.152	23.7986
783	0	-279.379	-666.211	873.285	-206.196	-728.621	1113.62	-201.691	-600.444	474.08	-196.327	-594.474	91.158	-227.491	-475.706	27.6812	190.774	-682.223	854.339	182.634	-619.908	1047.75	124.019	-742.282	480.397	153.824	-918.037	120.291	198.759	-835.418	24.2494
784	0	-281.551	-660.837	872.8	-208.78	-726.122	1113.63	-203.069	-599.341	473.716	-196.306	-594.301	90.9877	-227.474	-475.722	27.6923	188.163	-679.284	854.495	179.846	-616.89	1047.6	123.129	-736.872	480.3	153.759	-915.919	123.227	198.723	-835.242	24.7321
785	0	-284.5	-657.718	872.809	-211.435	-723.57	1113.63	-203.728	-598.976	473.793	-196.29	-594.133	90.82	-227.469	-475.732	27.6788	185.323	-676.461	854.647	176.987	-613.819	1047.46	121.72	-730.633	480.148	153.621	-913.307	126.417	198.942	-834.929	25.5628
786	0	-287.503	-654.925	872.887	-214.115	-721.031	1113.67	-204.996	-598.223	473.71	-196.306	-593.967	90.68	-227.456	-475.707	27.6554	182.816	-673.357	854.815	174.102	-610.761	1047.35	120.966	-723.865	481.009	153.312	-910.094	129.821	198.664	-834.397	26.3968
787	0	-289.266	-648.934	872.231	-216.639	-718.461	1113.84	-206.646	-597.15	473.376	-196.332	-593.922	90.5066	-227.463	-475.717	27.6464	180.463	-670.176	854.972	171.374	-607.672	1047.36	121.523	-716.658	482.799	153.172	-906.562	134.011	198.608	-834.045	27.5299
788	0	-291.365	-644.273	871.859	-219.257	-716.006	1114.15	-208.019	-596.142	473.193	-196.419	-593.974	90.3486	-227.468	-475.726	27.6493	178.169	-666.819	855.165	168.551	-604.698	1047.53	120.445	-708.46	482.567	152.952	-902.387	138.692	198.254	-833.432	28.9103
789	0	-293.967	-641.468	871.825	-221.859	-713.364	1114.28	-209.406	-595.52	472.813	-196.381	-593.793	90.0807	-227.454	-475.638	27.6613	176.005	-663.487	855.267	165.745	-601.537	1047.51	120.872	-699.702	482.83	152.56	-897.629	143.747	202.71	-832.404	31.603
790	0	-296.727	-639.643	871.906	-224.24	-710.733	1114.54	-210.816	-595.268	472.463	-196.422	-593.729	89.8498	-227.387	-475.745	27.6491	173.966	-660.052	855.464	163.16	-598.387	1047.62	121.015	-688.964	483.935	151.983	-891.973	149.268	202.132	-831.229	34.116
791	0	-298.251	-634.358	871.13	-226.828	-708.161	1114.7	-212.115	-595.448	471.94	-196.49	-593.566	89.5136	-227.403	-475.671	27.6688	171.721	-656.404	855.663	160.368	-595.296	1047.63	120.953	-678.013	485.041	151.245	-885.662	155.409	201.45	-829.618	37.3749
792	0	-300.371	-631.103	870.68	-229.122	-705.731	1114.74	-213.536	-595.781	471.269	-196.622	-593.679	89.3503	-227.449	-475.608	27.7252	170.237	-653.064	855.828	157.869	-592.347	1047.51	122.131	-667.869	488.12	150.392	-878.571	162.112	200.848	-828.116	41.1877
793	0	-302.444	-628.329	870.329	-231.343	-703.347	1114.79	-214.883	-596.384	470.656	-196.743	-593.566	89.0385	-227.36	-475.788	27.6573	168.801	-651.229	855.74	155.444	-589.444	1047.41	121.41	-656.081	489.568	149.525	-870.515	169.287	199.911	-826.209	45.7439
794	0	-303.931	-624.153	869.681	-233.552	-701.054	1114.66	-216.295	-597.234	470.143	-196.88	-593.487	88.8363	-227.383	-475.776	27.6049	167.291	-649.491	855.755	153.03	-586.632	1047.13	122.398	-645.638	492.98	148.537	-861.832	176.781	198.779	-823.826	51.4947
795	0	-305.43	-620.113	868.919	-235.525	-698.851	1114.48	-217.782	-597.745	469.844	-197.06	-593.315	88.5853	-227.387	-475.771	27.6042	165.363	-647.469	855.946	150.854	-583.91	1046.8	123.041	-633.25	495.573	146.568	-851.989	183.808	197.371	-820.37	57.8686
796	0	-307.335	-618.008	868.543	-237.428	-696.769	1114.25	-219.138	-598.474	469.489	-197.288	-593.273	88.3744	-227.499	-475.608	27.6642	165.18	-637.563	857.252	148.746	-581.309	1046.41	122.044	-620.63	498.214	144.409	-842.212	191.257	196.25	-815.458	65.7983
797	0	-309.441	-617.139	868.38	-239.03	-694.826	1114.03	-220.535	-599.997	469.01	-197.613	-593.409	88.2251	-227.536	-475.695	27.6595	162.654	-633.125	857.648	146.94	-578.846	1046.05	121.217	-608.663	501.081	141.619	-832.832	198.496	195.027	-810.135	72.8599
798	0	-311.411	-616.231	868.252	-240.478	-692.921	1113.81	-221.909	-600.397	468.669	-197.893	-593.494	88.0686	-227.549	-475.626	27.6352	160.08	-629.612	857.38	145.287	-576.422	1045.68	121.433	-597.646	504.733	138.707	-822.993	205.336	191.241	-803.087	79.4681
799	0	-312.203	-612.164	867.405	-241.905	-691.088	1113.47	-223.13	-601.731	468.059	-198.112	-593.607	87.9591	-227.599	-475.647	27.5845	162.89	-629.338	858.435	143.656	-574.071	1045.18	122.504	-587.783	509.393	135.405	-813.585	211.739	190.856	-794.614	86.6933
800	0	-313.689	-610.217	866.917	-243.105	-689.215	1113.14	-224.044	-602.409	467.713	-198.287	-593.617	87.8247	-227.58	-475.811	27.46	163.7	-628.354	859.149	142.252	-571.678	1044.7	122.123	-578.072	512.707	131.898	-804.591	217.778	188.846	-784.771	93.5304
801	0	-315.811	-610.889	866.981	-244.188	-687.292	1112.83	-225.184	-602.222	467.454	-198.389	-593.635	87.7402	-227.595	-475.885	27.4348	161.9	-625.337	860.386	140.964	-569.236	1044.24	121.324	-567.833	515.803	128.724	-794.947	222.827	186.322	-773.225	99.5577
802	0	-317.105	-609.416	866.563	-245.048	-685.395	1112.57	-225.857	-602.231	467.238	-198.463	-593.63	87.6957	-227.642	-475.876	27.4345	160.614	-622.424	861.368	139.9	-566.82	1043.83	120.419	-558.215	518.323	125.716	-783.605	225.774	183.464	-761.059	103.271
803	0	-318.523	-609.265	866.405	-245.809	-683.356	1112.39	-226.342	-602.574	467.083	-198.495	-593.643	87.6424	-227.648	-475.875	27.4381	159.885	-620.121	862.625	138.934	-564.262	1043.5	120.409	-549.394	522.074	123.118	-771.539	227.479	180.762	-747.9	105.42
804	0	-319.661	-609.107	866.219	-246.627	-681.169	1112.31	-227.105	-602.954	466.799	-198.509	-593.779	87.6689	-227.732	-475.681	27.5787	159.194	-617.57	863.849	137.913	-561.555	1043.26	119.385	-540.562	524.306	120.572	-759.226	227.98	177.525	-733.511	106.533
805	0	-320.585	-608.704	865.899	-247.293	-678.768	1112.26	-227.164	-602.86	467.006	-198.517	-593.751	87.6518	-227.685	-475.868	27.3914	158.615	-615.141	865.089	137.043	-558.636	1043.07	120.724	-532.636	528.69	118.146	-746.486	227.191	173.885	-717.905	106.027
806	0	-321.884	-609.977	865.852	-247.82	-676.313	1112.44	-227.66	-602.394	467.012	-198.506	-593.767	87.6434	-227.763	-475.657	27.5322	158.185	-612.71	866.482	136.311	-555.662	1043.1	120.493	-524.926	530.696	116.009	-732.931	224.979	171.312	-700.924	104.475
807	0	-322.329	-609.308	865.486	-248.261	-673.727	1112.71	-228.416	-601.174	466.909	-198.511	-593.856	87.6519	-227.759	-475.665	27.5352	157.945	-610.287	867.81	135.665	-552.556	1043.22	120.633	-517.547	532.75	114.204	-718.596	221.501	168.518	-682.791	101.687
808	0	-323.159	-610.569	865.6	-248.646	-671.076	1113.18	-228.33	-601.467	467.196	-198.521	-593.979	87.7187	-227.791	-475.7	27.513	157.724	-607.642	869.197	135.076	-549.386	1043.53	121.117	-510.698	534.321	112.75	-703.524	216.829	166.934	-662.733	97.7815
809	0	-322.874	-608.787	865.089	-249	-668.284	1113.62	-228.361	-601.535	467.131	-198.543	-594.041	87.7428	-227.801	-475.698	27.5566	157.605	-605.168	870.429	134.518	-546.075	1043.82	121.313	-504.419	535.816	111.584	-687.825	211.257	164.129	-643.066	93.6969
810	0	-323.337	-609.305	864.943	-249.588	-665.502	1114.44	-228.377	-601.314	467.132	-198.544	-594.035	87.7263	-227.812	-475.731	27.5299	157.543	-602.438	871.528	133.726	-542.774	1044.49	121.875	-498.361	536.582	110.857	-671.483	204.837	163.985	-621.017	88.5197
811	0	-323.813	-610.107	865.14	-249.634	-662.68	1114.9	-228.248	-600.867	467.105	-198.516	-594.1	87.7879	-227.724	-475.974	27.3752	157.75	-599.947	872.676	133.476	-539.434	1044.8	122.205	-492.593	536.887	110.587	-654.595	197.643	161.807	-600.06	83.1386
812	0	-323.069	-607.196	864.791	-249.865	-659.771	1115.57	-228.071	-600.404	467.135	-198.458	-594.216	87.8269	-227.707	-475.964	27.3752	157.887	-597.259	873.576	133.039	-536.005	1045.32	122.482	-487.272	536.71	110.813	-637.051	189.922	161.316	-577.399	77.9197
813	0	-322.424	-604.615	864.464	-250.07	-656.955	1116.23	-227.775	-599.771	467.142	-198.406	-594.25	87.8602	-227.822	-475.756	27.5523	158.117	-594.465	874.319	132.631	-532.671	1045.82	122.944	-481.864	536.386	111.577	-619.068	181.814	161.512	-554.575	72.6568
814	0	-322.6	-604.669	864.677	-250.067	-654.123	1116.81	-227.429	-598.933	467.156	-198.312	-594.212	87.8802	-227.813	-475.831	27.5914	158.263	-591.231	874.961	132.43	-529.319	1046.26	123.364	-477.768	535.071	112.946	-600.635	173.517	163.306	-530.277	67.1074
815	0	-321.538	-601.239	864.109	-249.948	-651.382	1117.41	-227.108	-598.047	467.233	-198.228	-594.268	87.9033	-227.72	-476.001	27.3988	158.594	-588.256	875.362	132.344	-526.06	1046.7	123.355	-473.393	533.222	114.814	-581.888	165.212	165.07	-506.617	62.0941
816	0	-321.439	-600.61	864.182	-249.742	-648.565	1117.82	-226.793	-597.044	467.231	-198.127	-594.35	87.9791	-227.782	-475.815	27.6246	158.939	-584.949	875.731	132.346	-522.723	1046.97	123.75	-469.998	532.288	117.267	-562.909	157.12	167.487	-482.792	57.5271
817	0	-320.677	-598.281	864.01	-249.385	-645.669	1118.05	-226.324	-595.731	467.263	-198.022	-594.362	87.9843	-227.766	-475.81	27.6229	159.5	-581.838	875.886	132.499	-519.308	1047.05	123.733	-466.854	530.132	119.983	-543.867	149.429	171.156	-457.832	54.3958
818	0	-319.356	-594.13	863.753	-248.964	-642.761	1118.19	-225.696	-594.805	467.23	-197.864	-594.346	87.9989	-227.682	-475.956	27.4701	160.242	-578.595	876.093	132.715	-515.88	1047.03	123.582	-466.047	529.242	123.148	-524.836	142.222	174.138	-434.103	51.369
819	0	-318.221	-590.893	863.507	-248.336	-639.767	1118.24	-225.051	-594.068	467.291	-197.665	-594.31	88.0433	-227.769	-475.791	27.6591	161.241	-575.268	876.067	133.139	-512.368	1046.93	123.687	-465.156	528.119	126.442	-506.058	135.595	177.115	-411.112	49.0673
820	0	-317.667	-589.744	863.591	-247.526	-636.669	1118.28	-224.396	-592.875	467.422	-197.472	-594.267	88.0588	-227.727	-475.812	27.6532	162.638	-572.259	875.781	133.745	-508.751	1046.82	124.192	-464.582	526.737	129.782	-487.763	129.642	179.692	-388.718	47.1378
821	0	-316.78	-587.861	863.742	-246.681	-633.577	1118.05	-223.854	-591.587	467.546	-197.278	-594.251	88.1237	-227.659	-476.06	27.5329	162.911	-568.046	875.571	134.385	-505.139	1046.43	123.571	-462.805	525.43	133.097	-470.223	124.421	183.454	-368.19	46.3981
822	0	-315.561	-584.917	863.678	-245.719	-630.221	1117.81	-223.155	-590.244	467.643	-197.046	-594.305	88.2379	-227.729	-475.897	27.7127	165.016	-565.3	874.922	135.143	-501.265	1046.05	124.783	-462.495	523.684	136.257	-453.534	119.923	185.492	-347.465	45.413
823	0	-314.529	-582.812	863.702	-244.663	-626.714	1117.64	-221.863	-589.126	467.598	-196.827	-594.215	88.2786	-227.73	-475.806	27.7048	165.438	-561.344	874.439	135.995	-497.238	1045.72	124.311	-460.974	522.104	139.117	-437.929	116.027	187.829	-328.99	44.7448
824	0	-313.151	-579.789	863.829	-243.579	-623.006	1117.41	-221.381	-587.956	467.91	-196.615	-594.301	88.4099	-227.63	-476.111	27.5562	166.415	-557.394	874.267	136.874	-493.011	1045.34	124.395	-459.459	520.835	141.676	-423.506	112.687	190.056	-312.034	44.8431
825	0	-312.149	-578.171	863.997	-242.328	-619.112	1117.24	-220.562	-586.565	468.099	-196.466	-594.426	88.5701	-227.694	-475.917	27.6916	167.593	-553.815	873.495	137.921	-488.599	1045.02	124.679	-458.316	518.965	143.683	-410.589	109.83	192.156	-297.876	44.7814
826	0	-310.493	-575.096	864.04	-240.921	-615.184	1117.19	-219.564	-585.316	468.319	-196.284	-594.481	88.77	-227.596	-475.976	27.5401	169.235	-550.129	873.071	139.124	-484.151	1044.82	125.428	-457.065	517.445	145.098	-399.223	107.551	194.076	-285.512	45.1801
827	0	-309.062	-572.86	864.216	-239.564	-610.813	1117.03	-218.629	-583.79	468.613	-196.098	-594.582	88.9545	-227.64	-476.019	27.5114	168.468	-545.037	872.512	140.276	-479.261	1044.51	123.767	-454.409	515.789	145.751	-389.471	105.404	195.11	-274.62	45.4093
828	0	-307.507	-570.716	864.444	-238.025	-606.38	1116.96	-217.668	-582.512	468.817	-195.767	-594.423	89.0603	-227.663	-476.058	27.5298	165.468	-538.212	870.144	141.611	-474.31	1044.29	119.875	-450.019	512.323	145.606	-381.547	104.052	193.318	-263.146	45.3426
829	0	-305.817	-568.353	864.793	-236.477	-601.767	1116.84	-216.486	-580.966	469.194	-195.561	-594.368	89.205	-227.653	-476.026	27.5098	166.223	-532.762	869.18	142.955	-469.177	1044.01	119.736	-447.005	510.263	144.712	-375.294	102.945	194.683	-260.658	45.1592
830	0	-304.085	-565.993	865.219	-234.798	-596.999	1116.77	-215.432	-579.39	469.725	-195.378	-594.449	89.3868	-227.709	-476.105	27.5128	167.947	-528.431	868.418	144.429	-463.89	1043.79	120.567	-445.11	508.404	143.021	-371.758	101.317	193.984	-258.018	44.5449
831	0	-302.298	-563.781	865.832	-233.019	-592.086	1116.77	-214.317	-577.75	469.93	-195.169	-594.373	89.5427	-227.831	-475.876	27.6318	169.51	-523.592	867.704	146.004	-458.458	1043.65	121.237	-442.706	506.593	140.888	-371.074	99.8223	192.248	-257.013	43.323
832	0	-300.441	-561.515	866.484	-231.292	-586.957	1116.7	-213.079	-575.867	470.396	-194.989	-594.47	89.745	-227.723	-476.105	27.5099	171.265	-518.494	866.949	147.527	-452.81	1043.43	122.098	-440.044	504.741	139.409	-371.235	98.4323	190.03	-255.907	40.9028
833	0	-298.415	-558.965	867.147	-229.514	-581.742	1116.61	-211.807	-573.914	470.717	-194.8	-594.455	89.9405	-227.837	-475.849	27.6201	172.339	-512.411	866.233	149.101	-447.076	1043.19	122.279	-436.397	502.929	139.363	-369.82	97.7615	187.012	-252.315	38.4363
834	0	-296.268	-556.435	867.819	-227.573	-576.564	1116.68	-210.381	-572.11	471.13	-194.567	-594.397	90.2269	-227.854	-475.878	27.5898	174.482	-506.442	866.034	150.837	-441.379	1043.1	123.528	-432.863	501.632	139.948	-366.947	97.3173	186.909	-252.617	35.8603
835	0	-293.896	-553.5	868.469	-225.483	-571.314	1116.78	-209.035	-569.969	471.449	-194.333	-594.272	90.5165	-227.707	-476.067	27.4821	176.217	-500.175	865.459	152.723	-435.61	1043.05	124.37	-429.031	499.961	140.281	-364.675	97.0695	186.385	-251.93	34.2378
836	0	-291.219	-549.583	868.724	-223.484	-565.989	1116.96	-207.339	-568.008	471.879	-194.042	-594.059	90.7613	-227.848	-475.867	27.6057	180.33	-495.595	864.547	154.518	-429.766	1043.08	127.589	-426.887	497.952	140.667	-363.55	97.2823	186.293	-251.552	32.8479
837	0	-289.055	-547.155	869.548	-221.485	-560.671	1117.13	-205.807	-565.703	472.196	-193.781	-594.075	91.068	-227.808	-475.849	27.5904	182.985	-489.684	864.906	156.312	-423.928	1043.1	129.352	-423.411	497.214	140.949	-362.868	97.4252	186.42	-251.291	32.6185
838	0	-286.688	-544.338	869.864	-219.521	-555.268	1117.4	-204.194	-563.399	472.652	-193.55	-594.01	91.4458	-227.802	-475.812	27.5742	183.974	-481.634	865.5	158.072	-418.006	1043.22	129.447	-417.797	496.711	141.191	-362.14	97.3962	186.291	-251.136	32.6711
839	0	-285.567	-545.075	871.02	-217.413	-550.082	1117.84	-202.58	-561.196	472.918	-193.328	-594.012	91.8284	-227.844	-475.727	27.5871	186.9	-478.625	866.24	159.975	-412.301	1043.51	131.48	-417.223	496.355	141.581	-361.373	97.4501	186.377	-250.883	32.4051
840	0	-283.142	-542.488	871.456	-215.682	-544.722	1118.46	-201.099	-559.465	473.351	-193.087	-593.895	92.2486	-227.907	-475.611	27.5077	189.355	-474.039	867.363	161.502	-406.422	1043.98	133.042	-415.073	496.38	142.14	-360.589	97.3731	186.478	-250.595	32.0301
841	0	-280.618	-539.3	871.874	-213.624	-539.606	1119.14	-199.609	-557.82	473.382	-192.913	-593.902	92.693	-227.909	-475.519	27.4527	191.849	-468	869.036	163.356	-400.788	1044.5	134.642	-411.47	496.957	142.428	-359.782	97.1949	186.553	-250.224	31.7717
842	0	-277.69	-535.499	871.96	-211.539	-534.655	1119.89	-198.177	-555.983	473.56	-192.684	-593.699	93.0591	-227.945	-475.475	27.4413	192.363	-460.909	870.295	165.237	-395.317	1045.1	134.263	-406.814	497.118	142.466	-358.786	97.0704	186.614	-249.859	31.5854
843	0	-274.928	-532.298	872.24	-209.189	-529.861	1120.53	-196.703	-553.815	473.715	-192.404	-593.529	93.5065	-227.909	-475.561	27.4756	190.613	-451.785	870.905	167.383	-390.005	1045.59	131.619	-400.126	496.632	142.502	-358.079	96.8727	186.616	-249.537	31.4195
844	0	-272.086	-529.136	872.654	-206.81	-525.195	1121.14	-195.015	-551.346	474.234	-192.159	-593.375	94.051	-227.88	-475.542	27.5091	192.524	-445.556	870.834	169.557	-384.819	1046.05	131.286	-395.638	495.455	142.56	-357.428	96.6712	186.633	-249.295	31.312
845	0	-269.09	-525.74	872.958	-204.403	-520.652	1121.75	-193.223	-549.249	474.729	-191.859	-593.283	94.7008	-227.812	-475.505	27.5186	198.292	-441.555	872.783	171.759	-379.758	1046.51	134.808	-393.377	496.298	142.634	-357.022	96.5273	186.631	-248.981	31.1772
846	0	-266.086	-522.422	873.323	-201.244	-515.916	1122.56	-191.28	-547.327	475.16	-191.573	-593.209	95.3904	-227.73	-475.59	27.6323	199.107	-438.092	873.417	174.715	-374.502	1047.17	135.341	-390.835	496.467	142.709	-356.637	96.4007	186.822	-248.817	31.2132
847	0	-263.081	-518.987	873.729	-197.993	-511.466	1122.69	-189.704	-545.044	475.766	-191.246	-593.058	96.1228	-227.646	-475.484	27.653	201.867	-431.951	873.369	177.761	-369.533	1047.14	136.42	-386.924	496.06	142.766	-356.245	96.2899	186.659	-248.542	31.1153
848	0	-260.114	-515.898	874.437	-195.548	-507.317	1123.41	-188.22	-542.71	475.999	-190.939	-592.701	96.8636	-227.573	-475.479	27.6541	204.605	-427.476	873.059	180.002	-364.865	1047.72	137.476	-384.678	495.39	142.847	-355.848	96.1714	186.759	-248.482	31.1672
849	0	-257.776	-514.38	875.633	-192.62	-503.002	1123.95	-186.501	-540.844	477.122	-190.749	-592.624	97.8493	-227.562	-475.507	27.7006	206.444	-423.464	874.141	182.726	-360.031	1048.11	137.634	-382.896	496.112	142.877	-355.498	96.0956	186.81	-248.404	31.1878
850	0	-255.663	-513.627	876.746	-189.534	-498.653	1124.86	-185.086	-539.197	478.226	-190.677	-592.318	98.8548	-227.531	-475.565	27.7132	209.185	-416.734	873.853	185.607	-355.163	1048.86	139.211	-380.755	496.864	142.965	-355.028	95.9781	186.676	-248.285	31.0776
851	0	-253.115	-511.437	877.658	-186.547	-494.409	1125.56	-183.893	-536.37	478.786	-190.631	-591.753	99.8672	-227.509	-475.478	27.7021	211.249	-412.563	874.217	188.39	-350.4	1049.42	140.038	-378.572	496.898	143.006	-354.83	95.9165	186.822	-248.244	31.2463
852	0	-250.437	-508.364	878.675	-183.965	-490.496	1126.53	-182.535	-534.16	480.117	-190.605	-591.273	101.181	-227.538	-475.44	27.6583	213.846	-408.401	874.544	190.768	-345.968	1050.23	141.397	-376.398	496.896	143.032	-354.605	95.8584	186.813	-248.205	31.2483
853	0	-247.87	-505.532	879.883	-181.051	-486.649	1127.58	-180.781	-530.664	482.658	-190.711	-590.713	102.575	-227.629	-475.32	27.6036	216.502	-405.261	874.844	193.477	-341.602	1051.13	142.816	-375.247	496.866	143.106	-354.404	95.7715	186.74	-248.122	31.1195
854	0	-245.313	-502.374	881.041	-178.145	-482.922	1128.43	-179.437	-528.839	483.951	-190.907	-590.117	104.116	-227.756	-475.226	27.6255	219.195	-401.437	875.238	196.179	-337.356	1051.83	144.272	-373.411	496.93	143.157	-354.252	95.6488	186.676	-248.001	31.0969
855	0	-243.071	-499.869	882.561	-175.511	-479.446	1129.31	-179.588	-527.186	484.247	-191.161	-589.221	105.535	-228.124	-475.17	27.6069	222.924	-401.534	875.806	198.609	-333.361	1052.56	146.763	-375.496	497.169	143.202	-354.028	95.6045	186.642	-247.958	31.0889
856	0	-240.905	-497.206	884.329	-172.79	-476.047	1130.41	-178.816	-524.281	485.753	-191.504	-588.409	107.184	-228.364	-474.884	27.3519	224.809	-396.541	876.077	201.126	-329.442	1053.51	147.411	-372.491	497.11	143.29	-353.889	95.4654	186.771	-247.909	31.2178
857	0	-238.684	-494.304	885.979	-169.96	-472.816	1131.37	-178.149	-521.355	487.317	-191.866	-587.773	108.947	-228.723	-474.89	27.1448	226.602	-392.426	876.38	203.752	-325.692	1054.32	147.967	-370.364	497.083	143.327	-353.773	95.4141	186.795	-247.894	31.2869
858	0	-236.738	-491.938	887.909	-167.732	-469.806	1132.42	-177.66	-518.698	489.185	-192.268	-586.881	110.669	-229.074	-474.927	26.7467	228.755	-389.265	876.737	205.774	-322.163	1055.22	148.309	-369.496	497.5	143.38	-353.658	95.3736	186.778	-247.855	31.2692
859	0	-234.92	-489.71	889.922	-167.669	-467.719	1133.29	-176.851	-515.302	490.537	-192.691	-585.961	112.396	-229.374	-474.919	26.4489	230.605	-385.999	877.256	205.633	-319.557	1055.94	149.396	-368.837	496.654	143.467	-353.545	95.2998	186.707	-247.772	31.1388
860	0	-232.867	-486.565	891.698	-165.041	-464.821	1134.23	-176.473	-512.045	492.17	-193.199	-584.851	114.202	-229.694	-474.879	26.2501	232.527	-382.725	878.043	208.057	-316.14	1056.73	150.719	-368.195	497.887	143.575	-353.489	95.2409	186.708	-247.717	31.1203
861	0	-229.852	-480.234	893.102	-162.317	-461.823	1135.18	-176.074	-508.799	493.958	-193.701	-583.623	115.884	-229.928	-474.906	26.0824	234.157	-379.549	878.706	210.577	-312.623	1057.52	152.078	-367.769	498.127	143.628	-353.437	95.1523	186.793	-247.715	31.2248
862	0	-228.024	-477.061	895.185	-159.611	-458.841	1136.07	-175.935	-505.462	495.616	-194.173	-582.403	117.79	-230.118	-474.72	25.8323	235.902	-376.574	879.422	213.079	-309.122	1058.26	153.553	-367.543	498.42	143.735	-353.449	95.1057	186.76	-247.652	31.07
863	0	-226.169	-474.089	897.022	-157.08	-455.977	1136.98	-175.847	-502.115	497.432	-194.978	-580.107	119.244	-230.333	-474.761	25.6933	237.567	-373.489	880.211	215.406	-305.739	1059.02	154.851	-367.104	499.093	143.803	-353.457	95.0021	186.78	-247.624	31.0608
864	0	-224.755	-471.968	899.154	-154.751	-453.155	1138.06	-175.682	-498.235	499.034	-195.682	-577.554	120.806	-230.555	-474.709	25.5459	239.142	-370.465	881.082	217.53	-302.397	1059.95	156.085	-367.147	499.343	143.88	-353.491	94.9505	186.763	-247.565	31.0594
865	0	-223.217	-469.563	901.149	-152.908	-450.471	1138.87	-175.437	-494.979	500.781	-195.99	-575.849	122.474	-230.743	-474.768	25.486	240.636	-367.482	881.713	219.169	-299.195	1060.6	157.237	-367.231	499.354	143.964	-353.482	94.925	186.875	-247.657	31.0729
866	0	-223.096	-470.963	903.941	-152.437	-448.172	1139.76	-174.874	-491.132	502.9	-196.171	-574.292	124.412	-230.885	-474.722	25.4006	242.206	-364.393	882.349	219.435	-296.376	1061.35	158.467	-367.092	499.867	144.037	-353.501	94.8359	186.893	-247.653	31.0819
867	0	-221.892	-469.474	905.869	-150.366	-445.587	1140.8	-174.902	-485.927	504.925	-196.246	-572.536	126.187	-231.019	-474.654	25.4	243.477	-361.575	882.907	221.302	-293.272	1062.24	160.368	-366.943	500.542	144.092	-353.542	94.7648	186.908	-247.619	31.0851
868	0	-220.485	-466.961	908.077	-148.858	-443.048	1141.79	-175.969	-481.162	505.931	-196.339	-570.929	128.151	-231.147	-474.572	25.4374	244.894	-358.595	883.428	222.606	-290.214	1063.07	162.042	-367.271	500.201	144.142	-353.562	94.7104	186.899	-247.585	31.0411
869	0	-219.2	-464.734	909.767	-147.423	-440.601	1142.47	-176.992	-476.899	507.036	-196.236	-568.888	129.892	-230.945	-473.855	25.3463	246.247	-356.055	883.815	223.837	-287.249	1063.61	162.648	-367.569	500.736	144.225	-353.628	94.6589	186.922	-247.587	31.045
870	0	-217.564	-461.163	911.338	-145.6	-438.125	1143.41	-177.553	-471.922	508.409	-196.23	-567.255	131.897	-231.294	-474.311	25.5753	247.475	-353.236	884.005	225.455	-284.253	1064.4	163.13	-367.587	501.074	144.257	-353.634	94.574	186.915	-247.564	31.059
871	0	-216.549	-459.309	913.263	-143.736	-435.537	1144.36	-178.341	-466.171	510	-196.114	-565.064	133.599	-231.316	-474.376	25.7718	248.777	-350.403	884.124	227.115	-281.147	1065.19	163.684	-367.592	501.341	144.282	-353.531	94.4684	186.92	-247.577	31.0658
872	0	-213.937	-452.711	914.469	-142.193	-433.183	1145.21	-179.003	-461.221	511.687	-196.08	-563.153	135.403	-231.276	-474.197	25.9797	249.76	-347.751	884.458	228.453	-278.273	1065.89	164.505	-367.635	501.663	144.269	-353.618	94.2669	186.901	-247.537	31.0462
873	0	-212.911	-450.232	916.193	-140.459	-430.707	1146.18	-179.804	-455.083	513.569	-196.271	-561.601	137.539	-231.221	-474.019	26.2612	250.856	-344.95	884.646	229.984	-275.278	1066.71	165.439	-367.529	501.839	144.281	-353.578	94.1154	186.871	-247.564	31.0663
874	0	-212.091	-448.795	918.073	-139.41	-428.409	1146.67	-181.484	-449.96	514.588	-196.37	-559.442	139.628	-231.244	-473.795	26.6132	251.947	-342.324	884.821	230.828	-272.461	1067.05	166.368	-367.597	502.002	144.311	-353.607	94.0846	186.891	-247.574	31.0903
875	0	-211.977	-449.111	919.977	-137.256	-426.025	1147.71	-182.542	-444.787	516.066	-196.675	-557.302	141.562	-231.825	-474.516	27.4569	253.529	-339.653	884.901	232.778	-269.558	1067.93	167.787	-367.621	502.069	144.31	-353.55	93.9618	186.881	-247.607	31.1188
876	0	-211.786	-449.216	922.213	-135.815	-423.706	1148.51	-184.2	-440.763	516.665	-197.18	-554.761	143.388	-232.2	-473.979	27.969	255.065	-336.99	885.26	234.014	-266.72	1068.59	169.161	-367.652	502.416	144.36	-353.468	93.8944	186.862	-247.576	31.0669
877	0	-209.903	-444.362	922.924	-131.881	-421.57	1149.29	-185.542	-435.561	518.065	-198.06	-551.879	145.157	-232.626	-472.433	28.4782	253.515	-335.041	885.41	237.744	-264.065	1069.22	170.199	-367.481	501.749	144.427	-353.394	93.8178	186.905	-247.561	31.0551
878	0	-208.964	-441.753	924.119	-130.462	-419.562	1150.09	-186.824	-430.433	519.422	-199.14	-548.708	146.832	-233.377	-470.606	29.1516	254.71	-332.583	885.532	238.959	-261.537	1069.86	171.089	-367.083	502.933	144.475	-353.359	93.7388	186.903	-247.605	31.0929
879	0	-208.029	-439.246	925.345	-131.261	-417.772	1150.51	-188.344	-425.184	520.727	-200.736	-544.877	148.241	-233.771	-466.318	28.8764	255.917	-329.725	885.528	237.956	-259.229	1070.13	171.323	-366.416	503.192	144.595	-353.353	93.7139	186.928	-247.567	31.1095
880	0	-206.772	-435.805	926.426	-130.105	-415.982	1151.08	-189.574	-420.759	522.094	-202.835	-540.658	149.417	-235.074	-462.247	29.1493	257.155	-327.305	885.648	238.907	-256.92	1070.55	171.587	-366.188	503.575	144.659	-353.332	93.6478	186.964	-247.548	31.0818
881	0	-206.29	-434.183	927.482	-128.564	-414.205	1151.58	-190.763	-416.941	523.371	-205.411	-535.791	150.251	-236.733	-457.347	29.5035	260.43	-324.671	885.531	240.244	-254.624	1070.9	173.889	-365.746	503.722	144.768	-353.316	93.6686	187.005	-247.521	30.962
882	0	-205.294	-431.328	928.28	-126.866	-412.343	1152.05	-191.848	-413.144	524.478	-208.425	-530.206	150.917	-238.853	-451.707	29.942	261.621	-322.431	885.299	241.738	-252.243	1071.21	174.996	-364.543	503.659	144.847	-353.237	93.6503	187.026	-247.516	30.9194
883	0	-204.327	-428.483	929.086	-125.705	-410.63	1152.61	-192.963	-409.909	525.675	-211.87	-524.078	151.249	-241.395	-444.607	30.0481	261.81	-320.445	885.39	242.694	-250.01	1071.63	175.101	-363.593	503.92	144.891	-353.197	93.6413	186.954	-247.482	30.8051
884	0	-204.076	-427.517	930.126	-124.382	-409.055	1153.11	-194.22	-406.534	526.951	-215.675	-516.954	151.228	-244.453	-436.852	30.2757	262.582	-318.774	885.077	243.813	-247.917	1071.98	175.79	-362.958	503.777	144.954	-353.126	93.6072	186.988	-247.484	30.782
885	0	-202.42	-422.662	930.441	-123.12	-407.453	1153.5	-195.614	-402.734	527.926	-219.624	-508.982	151.141	-248.101	-427.966	30.5075	263.099	-317.089	884.938	244.87	-245.796	1072.22	176.223	-362.309	503.808	144.985	-353.009	93.6116	187.101	-247.509	30.8664
886	0	-201.51	-419.509	930.984	-121.857	-405.92	1153.84	-196.963	-398.406	528.95	-224.172	-500.872	151.038	-252.349	-418.119	30.8374	263.814	-314.886	884.879	245.93	-243.744	1072.4	176.865	-360.319	503.679	144.961	-353.062	93.6366	187.043	-247.429	30.7128
887	0	-201.434	-418.945	931.895	-120.637	-404.502	1154.19	-198.265	-394.508	529.789	-228.74	-492.028	150.721	-257.062	-407.544	31.4253	264.533	-312.542	884.946	246.945	-241.806	1072.6	177.509	-358.187	503.675	144.948	-352.979	93.6384	187.106	-247.461	30.6898
888	0	-200.062	-414.879	932.107	-119.453	-403.159	1154.43	-199.557	-391.117	530.582	-233.454	-482.557	150.663	-262.12	-396.171	32.0598	265.002	-310.485	884.816	247.925	-239.945	1072.7	177.904	-356.343	503.475	145.002	-352.833	93.6614	187.147	-247.441	30.686
889	0	-199.974	-413.99	932.87	-118.262	-401.802	1154.59	-200.675	-387.431	531.36	-238.274	-472.383	150.402	-267.435	-384.381	32.9373	265.517	-308.582	884.501	248.911	-238.068	1072.7	178.346	-354.653	503.089	144.997	-352.678	93.597	187.199	-247.489	30.7648
890	0	-199.601	-412.597	933.469	-117.18	-400.546	1154.86	-201.57	-383.005	531.766	-243.94	-464.049	150.833	-273.078	-372.089	33.8097	266.214	-306.689	884.074	249.789	-236.293	1072.82	178.969	-352.972	502.592	145.285	-352.241	93.4885	187.104	-247.45	30.6776
891	0	-199.137	-410.702	933.956	-116.06	-399.45	1154.78	-202.569	-378.863	532.586	-248.539	-453.925	151.003	-279.055	-359.853	35.4988	266.537	-304.828	883.781	250.704	-234.678	1072.59	179.219	-351.324	502.228	144.366	-352.847	93.4682	187.226	-247.494	30.7996
892	0	-198.489	-408.313	934.217	-115.336	-398.255	1154.94	-203.493	-374.061	533.268	-252.307	-441.385	150.607	-285.523	-348.193	38.1205	266.929	-302.785	883.546	251.224	-232.964	1072.6	179.537	-349.493	501.923	144.213	-352.845	93.554	187.048	-247.43	30.6989
893	0	-197.618	-405.208	934.205	-113.864	-397.113	1154.74	-204.613	-369.015	533.818	-255.997	-430.157	150.791	-291.638	-335.108	41.0649	267.259	-300.768	883.211	252.492	-231.303	1072.25	179.792	-347.689	501.517	144.145	-352.611	93.6036	187.063	-247.472	30.7043
894	0	-197.892	-405.066	934.761	-112.811	-396.007	1154.74	-205.698	-363.183	534.428	-259.388	-418.935	150.953	-297.681	-321.654	44.5738	267.568	-298.711	882.875	253.341	-229.678	1072.1	180.028	-345.844	501.11	144.091	-352.453	93.6343	187.138	-247.47	30.8542
895	0	-197.628	-403.519	934.85	-111.976	-394.935	1154.74	-206.878	-357.526	535.138	-262.532	-407.931	151.518	-303.316	-307.78	47.7557	267.78	-296.614	882.52	253.972	-228.086	1071.94	180.165	-343.96	500.685	143.953	-352.446	93.6309	186.983	-247.484	30.7735
896	0	-198	-403.34	935.265	-111.19	-393.847	1154.75	-208.003	-351.516	535.919	-265.402	-396.743	151.981	-308.601	-293.879	50.6912	267.992	-294.497	882.224	254.553	-226.48	1071.8	180.304	-342.056	500.318	143.82	-352.411	93.634	187.053	-247.551	30.911
897	0	-197.551	-400.774	935.286	-110.321	-392.684	1154.77	-209.162	-344.812	536.363	-268.111	-385.072	152.299	-313.556	-280.044	53.4305	268.059	-292.3	881.948	255.218	-224.798	1071.68	180.297	-340.071	499.971	143.699	-352.35	93.5979	186.956	-247.491	30.9146
898	0	-197.568	-399.225	935.553	-109.592	-391.561	1154.94	-210.307	-338.752	537.318	-270.45	-373.797	152.857	-318.176	-267.021	56.1215	268.285	-289.972	881.601	255.743	-223.155	1071.69	180.449	-337.956	499.554	143.438	-352.217	93.5273	187.039	-247.571	31.0863
899	0	-197.309	-396.851	935.486	-109.075	-390.482	1155.11	-211.47	-332.308	538.193	-272.49	-362.588	153.443	-322.471	-254.414	58.7473	268.201	-287.72	881.237	256.056	-221.558	1071.71	180.292	-335.916	499.119	143.309	-352.093	93.4931	187.002	-247.613	31.1125
900	0	-197.193	-394.903	935.679	-108.281	-389.226	1155.46	-212.711	-325.656	539.089	-274.225	-351.236	153.812	-327.832	-246.258	63.0302	268.134	-285.385	880.936	256.645	-219.782	1071.9	180.15	-333.794	498.748	143.152	-351.953	93.4519	186.898	-247.584	30.9088
901	0	-197.229	-392.999	935.894	-107.696	-388.104	1155.45	-213.969	-318.993	539.996	-275.895	-340.38	154.695	-331.012	-234.441	65.5916	268.195	-282.925	880.611	257.026	-218.142	1071.75	180.137	-331.546	498.352	142.985	-351.826	93.4084	186.827	-247.665	31.0539
902	0	-196.979	-390.172	935.333	-107.371	-386.979	1155.68	-215.103	-312.208	540.949	-277.471	-329.575	155.597	-333.515	-222.025	67.783	268.036	-280.639	880.224	257.146	-216.497	1071.83	179.905	-329.473	497.895	142.818	-351.792	93.4115	186.777	-247.689	31.1185
903	0	-196.7	-387.135	935.733	-106.925	-385.815	1155.84	-216.22	-305.18	541.806	-278.812	-318.7	156.467	-335.336	-209.499	69.3542	267.901	-278.12	879.933	257.388	-214.814	1071.84	179.696	-327.166	497.533	142.645	-351.742	93.4174	186.829	-247.776	31.2878
904	0	-196.901	-385.257	935.366	-106.506	-384.722	1156.1	-217.195	-298.105	542.607	-280.272	-307.974	157.385	-337.101	-198.387	71.7344	267.912	-275.609	879.536	257.603	-213.202	1071.95	179.633	-324.868	497.066	142.489	-351.652	93.3814	186.711	-247.782	31.2564
905	0	-197.12	-383.386	935.487	-106.273	-383.56	1156.34	-218.092	-290.859	543.367	-281.573	-297.475	158.441	-338.135	-187.082	73.55	267.718	-273.108	879.126	257.632	-211.521	1072.03	179.365	-322.579	496.585	142.342	-351.555	93.3875	186.764	-247.845	31.418
906	0	-197.082	-380.62	935.207	-105.473	-382.442	1156.59	-218.991	-283.787	544.286	-282.695	-286.324	159.205	-338.777	-176.092	75.2803	267.609	-270.75	878.847	258.227	-209.883	1072.14	179.183	-320.434	496.235	142.228	-351.494	93.3977	186.733	-247.858	31.4646
907	0	-197.096	-377.751	935.02	-105.321	-381.342	1156.86	-219.909	-276.762	545.203	-283.81	-275.974	160.295	-339.015	-165.45	77.0273	267.464	-268.293	878.45	258.175	-208.265	1072.25	178.964	-318.189	495.768	141.98	-351.25	93.4765	186.71	-247.861	31.5186
908	0	-197.231	-375.105	934.924	-104.761	-380.183	1157.29	-220.76	-269.755	546.221	-284.813	-265.438	161.142	-338.863	-155.075	78.3778	267.363	-265.901	878.209	258.531	-206.587	1072.53	178.789	-316.01	495.456	141.899	-351.187	93.4116	186.689	-247.916	31.5607
909	0	-197.354	-372.209	934.838	-104.296	-379.182	1157.56	-221.534	-262.632	547.12	-285.787	-255.301	162.133	-337.884	-143.405	79.6411	267.201	-263.454	878.034	258.791	-205.067	1072.65	178.553	-313.776	495.211	141.818	-351.105	93.418	186.669	-247.968	31.6159
910	0	-197.483	-369.242	934.626	-103.893	-378.119	1157.95	-222.122	-255.624	548.032	-286.532	-245.208	163.03	-336.661	-131.987	80.5426	267.149	-261.147	877.847	258.99	-203.485	1072.88	178.426	-311.681	494.953	141.709	-350.989	93.396	186.653	-247.973	31.6159
911	0	-197.735	-366.508	934.404	-102.668	-377.145	1158.61	-222.609	-248.519	548.792	-287.26	-235.406	164.018	-334.439	-119.006	80.5617	267.047	-258.748	877.571	260.011	-201.992	1073.39	178.251	-309.495	494.607	141.624	-350.904	93.42	186.692	-247.974	31.6569
912	0	-197.909	-363.184	934.135	-102.332	-376.352	1158.98	-223.041	-241.432	549.516	-287.797	-225.554	164.803	-333.424	-108.982	81.804	266.787	-256.554	877.454	260.143	-200.679	1073.61	177.918	-307.513	494.419	141.539	-350.771	93.4412	186.625	-247.937	31.5806
913	0	-198.277	-360.183	933.92	-101.955	-375.453	1159.39	-223.325	-234.567	550.199	-288.238	-216.188	165.633	-332.06	-99.0725	82.9537	266.673	-254.338	877.34	260.315	-199.262	1073.88	177.729	-305.51	494.235	141.444	-350.72	93.4665	186.698	-247.993	31.7005
914	0	-198.533	-356.608	933.714	-101.833	-374.685	1159.98	-223.43	-227.628	550.61	-288.399	-206.618	166.296	-330.1	-87.6115	83.6243	266.711	-252.2	877.211	260.233	-197.974	1074.31	177.694	-303.584	494.036	141.34	-350.627	93.4741	186.737	-247.958	31.6776
915	0	-198.979	-353.211	933.366	-101.64	-373.998	1160.35	-223.412	-221.038	551.007	-288.471	-197.031	166.797	-328.437	-77.0338	84.387	266.64	-250.157	877.14	260.221	-196.769	1074.53	177.549	-301.754	493.893	141.191	-350.631	93.4858	186.728	-247.976	31.6928
916	0	-199.255	-349.055	932.956	-101.354	-373.354	1160.73	-223.306	-214.52	551.273	-288.342	-187.774	167.327	-326.919	-66.7147	85.1529	266.533	-248.02	877.036	260.303	-195.605	1074.76	177.368	-299.829	493.719	141.027	-350.688	93.3864	186.743	-247.963	31.684
917	0	-199.798	-345.38	932.55	-100.436	-372.61	1160.81	-222.95	-207.968	551.48	-288.114	-178.725	167.602	-325.619	-57.046	86.0799	266.474	-246.034	876.932	261.017	-194.342	1074.69	177.235	-298.056	493.544	142.07	-349.553	93.4205	186.78	-247.939	31.6808
918	0	-200.2	-341.232	932.064	-100.058	-371.877	1161.11	-222.588	-201.824	551.568	-287.62	-169.724	167.88	-324.309	-47.418	86.8952	266.546	-244.052	876.843	261.19	-193.091	1074.84	177.234	-296.286	493.385	141.432	-349.931	93.6011	186.931	-247.965	31.7428
919	0	-200.628	-336.857	931.449	-99.6813	-371.157	1161.37	-222.051	-195.569	551.377	-286.946	-161.019	167.965	-323.128	-38.0603	87.6129	266.538	-241.774	876.7	261.363	-191.851	1074.95	177.152	-294.221	493.171	141.195	-349.985	93.6965	186.81	-247.916	31.6659
920	0	-201.309	-333.115	930.964	-99.4256	-370.463	1161.59	-221.553	-189.804	551.311	-286.138	-152.415	167.981	-322.184	-29.0876	88.3746	266.336	-240.132	876.542	261.414	-190.638	1075.02	176.875	-292.791	492.943	141.009	-349.99	93.7621	186.885	-247.864	31.6494
921	0	-201.779	-328.789	930.355	-98.8395	-369.736	1161.75	-220.744	-183.872	551.021	-285.075	-144.34	167.95	-321.201	-20.5305	89.1023	266.391	-237.981	876.414	261.796	-189.392	1075.02	176.856	-290.853	492.744	140.825	-349.838	93.7765	186.964	-247.825	31.7954
922	0	-202.698	-325.611	929.801	-98.4486	-369.023	1161.98	-220.001	-178.175	550.547	-284.045	-136.659	167.844	-320.316	-12.1743	89.6744	266.451	-236.098	876.196	261.983	-188.159	1075.1	176.843	-289.183	492.456	140.784	-349.703	93.8382	186.976	-247.826	31.7835
923	0	-202.733	-320.112	928.911	-99.2126	-366.171	1161.25	-219.009	-173.004	550.083	-282.892	-128.996	167.528	-319.357	-4.12827	90.1822	266.329	-234.205	875.943	262.101	-186.873	1075.25	176.647	-287.502	492.132	140.719	-349.619	93.9028	186.941	-247.745	31.6709
924	0	-203.165	-315.422	928.033	-99.929	-363.714	1160.14	-218.049	-167.666	549.364	-281.447	-121.029	166.893	-318.355	3.8154	90.4046	266.26	-232.229	875.697	263.719	-185.152	1075.97	176.504	-285.738	491.816	140.635	-349.486	93.9832	186.917	-247.741	31.676
925	0	-203.634	-310.883	927.25	-100.764	-361.158	1159.11	-217.031	-162.637	548.641	-279.962	-113.808	166.412	-317.175	11.3215	90.5648	266.256	-230.475	875.392	263.179	-184.052	1075.82	176.426	-284.197	491.44	140.574	-349.379	94.0708	186.96	-247.706	31.6393
926	0	-204.056	-306.362	926.318	-101.475	-358.438	1158.15	-216.024	-157.885	547.744	-278.515	-107.001	165.888	-315.758	18.8098	90.5464	266.207	-228.37	875.182	262.762	-182.788	1075.76	176.303	-282.305	491.159	140.47	-349.278	94.1748	186.997	-247.669	31.6155
927	0	-204.439	-301.687	925.318	-102.124	-354.819	1156.97	-214.929	-153.154	546.764	-276.823	-99.7248	164.873	-314.077	26.3342	90.2225	266.115	-226.543	874.974	262.458	-181.541	1075.76	176.137	-280.69	490.881	140.401	-349.169	94.3019	187.134	-247.7	31.6817
928	0	-204.925	-297.664	924.375	-103.285	-352.367	1155.95	-213.834	-148.788	545.658	-275.124	-93.3427	164.238	-312.223	33.193	89.8658	265.918	-224.574	874.784	262.1	-180.213	1075.63	175.866	-278.934	490.62	140.373	-349.033	94.3737	187.071	-247.702	31.5943
929	0	-205.445	-293.704	923.261	-104.244	-348.952	1154.88	-212.679	-144.532	544.456	-273.313	-86.4342	163.112	-310.016	40.1351	89.0377	265.8	-222.32	874.586	261.783	-178.782	1075.5	175.674	-276.892	490.351	140.226	-348.905	94.4123	187.229	-247.704	31.6559
930	0	-204.853	-286.649	921.604	-105.608	-346.084	1153.6	-211.434	-140.236	543.222	-271.572	-80.287	162.2	-307.581	46.9112	88.0814	265.552	-220.488	874.23	261.605	-177.375	1075.31	175.353	-275.273	489.925	140.168	-348.809	94.5076	187.264	-247.712	31.6102
931	0	-205.109	-282.059	920.363	-106.762	-342.697	1152.24	-210.209	-136.275	541.764	-269.602	-74.2824	161.131	-304.865	53.2801	86.9511	265.354	-218.582	874.117	261.156	-175.958	1075.22	175.081	-273.579	489.742	140.099	-348.72	94.5538	187.293	-247.672	31.6053
932	0	-205.519	-277.937	919.092	-108.013	-339.171	1150.95	-208.978	-132.566	540.373	-267.624	-68.3037	160.064	-302.034	59.3351	85.6316	265.275	-216.296	873.844	260.715	-174.451	1075.15	174.928	-271.506	489.399	140.143	-348.614	94.6333	187.325	-247.661	31.5768
933	0	-206.069	-274.171	917.9	-109.072	-334.941	1149.56	-207.739	-128.993	538.888	-265.657	-62.5981	158.804	-298.907	65.2656	83.9444	264.949	-214.547	873.618	260.161	-172.812	1075	174.528	-269.97	489.102	140.042	-348.522	94.7024	187.328	-247.643	31.5462
934	0	-206.74	-270.666	916.716	-110.603	-332.738	1148.52	-206.429	-125.332	537.327	-263.625	-57.2194	157.6	-295.735	70.868	82.1563	264.687	-212.083	873.365	259.763	-171.281	1074.91	174.192	-267.719	488.778	140.002	-348.403	94.7771	187.398	-247.64	31.5507
935	0	-206.991	-265.998	915.216	-111.741	-329.812	1147.21	-205.09	-121.949	535.618	-261.495	-51.8597	156.259	-292.367	76.2257	80.2071	264.353	-209.919	873.2	259.25	-169.618	1074.82	173.785	-265.767	488.543	139.949	-348.301	94.8559	187.244	-247.515	31.353
936	0	-207.503	-261.814	913.691	-112.915	-326.544	1145.91	-203.779	-118.697	534.198	-259.334	-46.9678	154.733	-289.068	81.1965	78.1769	264.087	-207.658	873.034	258.655	-167.872	1074.71	173.444	-263.719	488.306	139.883	-348.19	94.9197	187.399	-247.516	31.4061
937	0	-207.794	-257.299	912.193	-114.194	-323.507	1144.72	-202.495	-115.182	532.225	-257.076	-42.3491	153.263	-285.613	85.9482	75.957	263.676	-205.473	872.864	258.066	-166.089	1074.59	172.96	-261.746	488.066	139.856	-348.081	95.0301	187.451	-247.504	31.3919
938	0	-208.61	-254.165	910.822	-115.532	-320.26	1143.43	-201.21	-111.835	530.421	-254.575	-38.4023	151.843	-282.087	90.2558	73.6842	263.335	-203.247	872.666	257.351	-164.194	1074.46	172.546	-259.732	487.797	139.782	-347.998	95.0872	187.397	-247.484	31.2819
939	0	-209.406	-251.064	909.539	-116.843	-316.861	1142.1	-200.025	-108.698	528.547	-252.339	-33.6997	150	-278.666	94.2403	71.3124	262.95	-201.009	872.335	256.633	-162.27	1074.34	172.086	-257.708	487.395	139.75	-347.942	95.195	187.421	-247.518	31.2872
940	0	-209.966	-247.389	907.9	-118.23	-313.512	1140.81	-198.582	-105.472	526.813	-250.043	-29.6893	148.225	-275.212	98.0885	68.7878	262.528	-198.948	872.159	255.955	-160.301	1074.21	171.591	-255.859	487.148	139.702	-347.847	95.2678	187.601	-247.481	31.3289
941	0	-210.571	-243.516	906.411	-119.664	-309.889	1139.56	-196.668	-103.376	524.985	-247.625	-25.8506	146.274	-271.865	101.576	66.1512	262.242	-196.648	871.817	255.157	-158.139	1074.07	171.231	-253.771	486.737	139.647	-347.812	95.3718	187.587	-247.494	31.3252
942	0	-211.269	-239.836	904.979	-120.82	-305.591	1138.53	-194.085	-102.794	523.131	-245.062	-23.2094	144.614	-268.657	104.771	63.5077	261.871	-194.589	871.652	254.39	-155.959	1073.93	170.785	-251.925	486.501	139.603	-347.712	95.4301	187.689	-247.47	31.3172
943	0	-212.047	-236.3	903.482	-122.64	-302.526	1137	-193.388	-100.175	520.769	-242.762	-19.4512	142.471	-265.465	107.796	60.6461	261.272	-192.343	871.385	253.657	-153.791	1073.82	170.113	-249.892	486.163	139.586	-347.656	95.53	187.637	-247.456	31.2835
944	0	-212.702	-232.532	902.05	-124.316	-298.748	1135.72	-192.224	-97.2445	518.566	-240.385	-16.4632	140.296	-262.399	110.495	57.82	260.647	-190.157	871.097	252.831	-151.747	1073.64	169.414	-247.918	485.805	139.55	-347.558	95.5965	187.71	-247.48	31.2923
945	0	-213.034	-227.759	900.572	-125.986	-295.06	1134.55	-191.102	-94.7194	516.334	-237.853	-13.8044	138.16	-259.348	112.931	54.9106	260.033	-188.106	870.946	252.27	-150.55	1073.29	168.726	-246.079	485.583	139.522	-347.496	95.6787	187.801	-247.458	31.3235
946	0	-214.054	-224.653	899.146	-127.525	-291.426	1133.24	-189.985	-92.1726	514.125	-235.272	-11.4595	136.021	-256.458	115.059	51.968	259.412	-185.859	870.692	251.242	-147.869	1072.7	168.031	-244.045	485.258	139.469	-347.399	95.7574	187.882	-247.366	31.2172
947	0	-215.012	-221.102	897.748	-129.075	-287.725	1132.02	-188.882	-89.6378	511.772	-232.769	-9.39122	133.733	-253.507	116.962	48.9417	258.695	-183.688	870.46	250.021	-144.964	1072.39	167.24	-242.087	484.956	139.43	-347.259	95.8736	188.037	-247.37	31.2455
948	0	-215.709	-216.491	895.753	-130.761	-283.9	1130.88	-187.712	-87.3108	509.504	-230.461	-7.38357	131.33	-250.679	118.415	45.8155	258.025	-181.477	870.222	248.976	-142.529	1072.14	166.497	-240.088	484.647	139.372	-347.2	95.967	188.06	-247.372	31.2314
949	0	-216.536	-212.214	894.181	-132.509	-279.442	1129.51	-186.67	-84.9131	507.229	-227.931	-5.77764	128.859	-247.871	119.456	42.5098	257.251	-179.269	869.905	247.899	-140.271	1071.92	165.649	-238.092	484.26	139.321	-347.12	96.0785	188.1	-247.309	31.1906
950	0	-217.38	-207.559	892.583	-134.442	-275.169	1128.35	-185.621	-82.4097	504.915	-225.517	-4.54739	126.323	-245.058	120.012	39.0033	256.514	-177.04	869.643	246.696	-137.573	1071.49	164.838	-236.076	483.927	139.293	-346.996	96.208	187.948	-247.288	31.0616
951	0	-218.315	-203.345	891.054	-136.435	-270.613	1127.08	-184.695	-80.2309	502.67	-223.094	-3.62876	123.667	-242.186	120.19	35.3107	255.586	-174.758	869.39	245.735	-136.691	1071.26	163.836	-234.007	483.604	139.271	-346.89	96.3609	188.062	-247.283	31.0676
952	0	-219.302	-198.741	889.319	-138.387	-265.843	1125.79	-183.935	-77.9679	500.341	-220.763	-3.00301	121.034	-239.287	120.136	31.3902	254.692	-172.46	869.174	244.611	-135.273	1070.96	162.868	-231.922	483.317	139.232	-346.797	96.5659	188.213	-247.167	31.0116
953	0	-220.317	-194.186	887.631	-140.522	-261.187	1124.64	-183.123	-75.965	498.395	-218.353	-2.72687	118.198	-236.309	119.444	27.4109	253.805	-170.07	868.907	243.363	-133.025	1070.58	161.907	-229.744	482.98	139.191	-346.75	96.7346	188.344	-247.126	30.9211
954	0	-221.39	-189.652	886.143	-142.684	-256.377	1123.29	-182.509	-73.6497	495.944	-215.676	-3.50839	115.777	-234.364	119.051	27.3234	252.716	-167.776	868.614	241.927	-130.795	1070.25	160.745	-227.663	482.616	139.208	-346.732	96.9457	188.46	-247.028	30.8163
955	0	-222.501	-184.746	884.554	-144.843	-251.587	1122.24	-181.865	-71.4744	493.601	-212.088	-5.10821	114.417	-233.072	119.242	27.9694	251.635	-165.192	868.23	240.347	-127.384	1069.67	159.59	-225.291	482.161	139.304	-346.839	97.034	188.933	-247.386	30.6338
956	0	-223.751	-180.063	882.8	-147.167	-246.723	1120.9	-180.912	-69.2237	491.311	-210.005	-5.86435	112.428	-231.528	119.749	28.537	250.488	-162.732	867.934	238.688	-124.227	1069.05	158.369	-223.044	481.795	139.208	-346.629	97.3679	189.17	-247.323	30.5638
957	0	-224.099	-172.112	880.686	-149.64	-241.877	1119.81	-179.47	-66.0334	490.008	-208.791	-5.54656	110.723	-228.657	118.423	29.5052	249.05	-160.216	867.625	236.966	-121.286	1068.42	156.857	-220.74	481.415	139.182	-346.596	97.6576	189.964	-247.79	30.7378
958	0	-225.498	-166.788	878.865	-151.998	-236.724	1118.6	-178.688	-64.1154	487.676	-205.976	-1.82533	107.225	-227.911	119.13	30.4044	247.705	-157.636	867.272	235.229	-117.956	1067.86	155.438	-218.372	480.992	139.167	-346.492	97.9041	190.335	-247.821	30.6497
959	0	-227.064	-162.349	877.539	-154.532	-231.974	1117.61	-177.633	-63.6789	485.172	-204.251	-2.13311	105.517	-226.776	118.483	30.8741	246.202	-155.139	866.857	233.568	-115.327	1067.34	153.861	-216.088	480.506	139.126	-346.386	98.208	190.283	-247.701	30.5032
960	0	-228.701	-157.481	875.956	-156.965	-226.667	1116.5	-177.458	-62.1359	482.746	-202.488	-3.07742	103.988	-226.433	118.709	31.4175	244.815	-152.608	866.5	231.656	-112.687	1066.66	152.4	-213.77	480.078	139.135	-346.259	98.4582	190.233	-247.619	30.4191
961	0	-230.324	-152.514	874.466	-159.65	-221.717	1115.63	-177.205	-60.1848	481.434	-200.563	-3.37334	102.315	-226.075	118.504	31.5693	242.957	-150.058	866.081	229.79	-109.108	1065.75	150.469	-211.432	479.59	139.013	-346.145	98.734	190.044	-247.521	30.2166
962	0	-232.118	-147.951	873.331	-162.182	-216.455	1114.76	-177.145	-56.9381	479.566	-198.828	-3.2181	100.74	-225.83	118.159	31.7378	241.087	-147.178	865.591	227.686	-105.692	1065.16	148.524	-208.764	479.029	138.923	-345.993	99.0623	190.011	-247.358	30.1576
963	0	-233.782	-142.952	872.143	-164.909	-211.349	1114.26	-176.988	-54.4253	478.19	-197.578	-1.85879	99.3965	-225.677	118.729	32.2715	239.09	-143.779	865.012	225.726	-102.56	1064.47	147.33	-206.802	478.921	138.796	-345.86	99.4604	189.557	-247.19	30.1817
964	0	-235.439	-137.791	871.096	-167.71	-206.458	1113.71	-176.802	-51.3567	477.338	-194.524	-4.94351	99.115	-225.593	119.13	32.4757	236.789	-140.439	864.511	223.548	-99.1678	1063.61	145.831	-204.898	478.892	138.695	-345.613	99.8149	189.786	-247.235	30.2839
965	0	-237.287	-132.992	870.099	-170.363	-200.85	1113.37	-176.1	-49.0625	476.938	-193.456	-5.27153	98.9697	-225.326	119.167	32.731	234.725	-137.305	864.105	221.081	-95.3969	1062.88	144.496	-202.569	478.936	138.602	-345.404	100.207	189.76	-247.502	29.7869
966	0	-239.252	-128.563	869.428	-173.377	-196.839	1113.74	-176.19	-46.4846	476.492	-192.606	-3.65547	98.1378	-225.159	119.197	32.8647	232.436	-134.334	863.616	218.754	-91.5825	1062.19	142.935	-200.402	478.897	138.487	-345.095	100.645	189.789	-247.491	29.7569
967	0	-241.297	-124.649	869.179	-175.854	-190.916	1113.89	-176.541	-44.4919	476.149	-191.921	-2.67783	97.483	-225.166	120.13	33.324	230.041	-131.333	863.019	216.337	-87.8288	1061.57	140.862	-198.604	478.524	138.342	-344.796	101.221	189.566	-247.555	29.5465
968	0	-243.378	-120.996	869.282	-178.664	-186.52	1114.52	-177.378	-41.7441	476.076	-191.627	-2.21125	97.1486	-225.189	120.292	33.3479	227.479	-128.364	862.635	213.803	-84.1325	1061.08	138.6	-196.199	478.313	138.244	-344.483	101.847	189.783	-247.624	29.5967
969	0	-245.558	-117.371	869.63	-181.107	-181.959	1115.37	-178.446	-39.5168	476.239	-191.723	-1.89985	96.9965	-225.192	119.8	33.1569	224.869	-125.408	862.23	211.403	-81.0732	1060.77	136.325	-194.027	478.151	138.23	-344.111	102.579	189.655	-247.699	29.4934
970	0	-247.287	-112.373	870.028	-183.472	-178.268	1115.18	-180.108	-37.0459	476.523	-191.987	-1.53509	96.925	-225.218	119.577	33.0511	222.224	-122.281	861.958	208.851	-76.8905	1060.28	134.667	-192.984	479.154	138.187	-343.559	103.309	189.622	-247.647	29.5477
971	0	-249.53	-108.468	870.485	-186.052	-174.568	1115.3	-181.727	-35.3589	476.757	-192.429	-1.1334	96.732	-225.326	119.756	33.0406	219.499	-119.199	861.837	206.085	-72.6977	1060.08	132.823	-190.914	479.468	138.154	-342.989	104.178	189.891	-247.536	29.6456
972	0	-251.89	-105.205	871.002	-188.366	-170.897	1115.45	-183.473	-34.3435	476.85	-192.827	-1.02886	96.6004	-225.445	119.855	32.991	216.71	-116.203	861.878	203.584	-68.5342	1059.92	131.721	-189.486	479.896	138.121	-342.379	105.25	189.886	-247.475	29.6458
973	0	-254.412	-102.441	871.74	-190.887	-166.365	1115.47	-185.321	-32.7174	477.18	-193.249	-1.02215	96.5896	-225.532	119.897	32.962	213.836	-113.219	861.906	200.877	-63.5096	1059.62	129.536	-187.821	480.831	138.181	-341.796	106.333	189.856	-247.443	29.7575
974	0	-257.265	-100.628	872.517	-193.313	-162.265	1115.64	-187.298	-31.1335	477.332	-193.709	-0.777717	96.4323	-225.635	119.913	32.8996	211.051	-110.315	862.18	198.263	-58.9173	1059.48	127.882	-185.514	481.911	138.219	-341.009	107.588	189.606	-247.549	29.8064
975	0	-259.847	-97.7796	872.949	-195.886	-158.851	1115.88	-188.92	-30.7959	477.236	-193.988	-0.79954	96.2205	-225.706	120.019	32.9303	208.214	-107.551	862.372	195.504	-55.0101	1059.41	126.508	-183.306	482.482	138.243	-340.33	109.142	189.877	-247.381	29.7934
976	0	-262.407	-95.2167	873.212	-198.267	-154.876	1116.04	-190.627	-30.3536	477.165	-194.142	-0.552041	95.8935	-225.753	119.979	32.8473	205.571	-104.92	862.804	192.936	-50.5422	1059.26	125.37	-181.03	483.279	138.364	-339.418	110.59	189.793	-247.306	29.826
977	0	-265.124	-93.1049	873.433	-200.914	-150.52	1116.12	-192.383	-29.9542	476.971	-194.215	-0.682908	95.6768	-225.752	120.016	32.8736	202.781	-102.386	863.186	190.102	-45.6938	1059.03	125.615	-181.043	484.056	138.67	-338.443	112.317	189.675	-247.228	29.7969
978	0	-267.944	-91.4387	873.566	-203.855	-144.842	1116.67	-193.61	-30.0764	476.739	-194.225	-0.960858	95.5294	-225.742	120.027	32.8979	200.254	-99.6972	863.675	186.974	-39.524	1059.27	124.003	-176.375	484.939	138.941	-337.316	114.143	189.895	-247.039	29.8891
979	0	-270.577	-88.9442	873.472	-206.248	-141.612	1116.61	-195.057	-29.8757	476.281	-194.031	-0.996434	95.134	-225.694	119.943	32.9003	197.616	-97.3722	864.163	184.394	-35.8005	1058.89	123.522	-172.396	486.277	139.358	-335.92	115.99	189.667	-246.954	29.9928
980	0	-273.135	-86.8145	873.231	-208.64	-138.739	1116.66	-196.231	-29.9286	475.924	-194.01	-0.776748	94.9095	-225.674	119.899	32.9034	194.961	-94.4825	864.638	181.815	-32.4354	1058.63	123.869	-171.176	485.716	139.725	-334.598	118.16	189.64	-246.878	29.9703
981	0	-275.442	-83.9979	872.813	-211.029	-135.673	1116.88	-197.416	-29.0912	475.635	-193.908	-0.736901	94.6633	-225.557	119.757	32.9009	192.596	-91.3704	865.128	179.24	-28.8769	1058.54	122.265	-164.863	486.805	140.084	-332.716	120.674	188.756	-247.423	29.6955
982	0	-277.707	-80.9164	872.307	-213.587	-132.311	1117.06	-198.607	-28.4748	475.289	-193.689	-0.876547	94.454	-225.558	119.748	32.9508	190.24	-88.1921	865.529	176.495	-25.0224	1058.4	122.826	-161.525	486.706	140.565	-330.937	123.163	188.931	-247.339	30.0397
983	0	-280.148	-78.8933	872.21	-216.086	-129.034	1117.25	-199.697	-28.0454	475.031	-193.789	-0.513384	94.1257	-225.535	119.684	32.9455	188.049	-84.8176	865.926	173.809	-21.253	1058.28	121.591	-154.227	487.401	141.01	-328.77	126.148	188.898	-247.285	30.1305
984	0	-282.173	-75.6677	871.891	-218.58	-125.894	1117.65	-200.974	-26.7107	474.902	-193.674	-0.364099	93.9221	-225.489	119.603	32.9491	185.812	-81.4968	866.26	171.128	-17.6203	1058.37	121.621	-147.488	488.703	141.384	-326.23	129.441	188.893	-246.942	30.8177
985	0	-284.366	-73.2185	871.572	-221.124	-122.995	1117.71	-202.105	-25.8282	474.621	-193.678	-0.31926	93.7074	-225.476	119.623	32.9821	183.781	-77.9582	866.477	168.398	-14.2286	1058.12	121.597	-140.918	488.889	141.713	-323.297	133.169	189.004	-246.574	31.5971
986	0	-287.16	-72.3693	871.303	-223.71	-120.075	1117.95	-203.403	-24.6145	474.393	-193.659	-0.298313	93.5286	-225.501	119.662	32.9836	182.207	-74.0717	866.696	165.625	-10.8156	1058.05	121.164	-133.06	488.876	141.937	-319.631	137.118	188.978	-246.105	32.457
987	0	-288.455	-67.3701	870.462	-226.184	-117.239	1118.22	-204.593	-24.484	473.708	-193.645	-0.262551	93.3063	-225.51	119.579	32.9751	180.252	-70.9067	866.845	162.964	-7.48688	1058	121.85	-124.822	488.999	142.18	-315.43	141.734	190.303	-244.634	33.7137
988	0	-290.049	-62.7697	869.695	-228.487	-114.402	1118.44	-205.913	-23.5832	473.476	-193.608	-0.371788	93.2154	-225.476	119.592	32.9268	178.76	-67.3821	866.92	160.475	-4.15727	1057.91	122.622	-115.609	489.825	142.42	-310.541	146.837	188.858	-244.839	35.2116
989	0	-292.672	-62.4052	869.627	-231.022	-111.701	1118.81	-206.805	-23.8272	472.907	-193.647	-0.28517	93.0353	-225.472	119.589	32.9016	176.882	-63.7505	867.146	157.753	-0.964449	1057.98	122.91	-104.123	491.018	142.556	-304.602	152.368	190.323	-242.651	37.566
990	0	-293.841	-57.8822	868.844	-232.863	-109.041	1118.77	-208.441	-23.0691	472.645	-193.582	-0.609873	92.8349	-225.522	119.475	32.8577	175.527	-60.8834	867.153	155.725	2.18874	1057.62	123.721	-93.4012	491.993	142.624	-297.74	158.434	189.209	-241.913	40.8115
991	0	-295.377	-54.0306	868.114	-235.039	-106.623	1118.84	-209.461	-22.7142	472.27	-193.839	-0.173498	92.6545	-225.531	119.396	32.8223	174.418	-58.4351	867.123	153.362	5.0987	1057.38	127.199	-86.0581	493.432	142.526	-290.288	165.136	188.673	-240.08	45.0054
992	0	-297.054	-51.1507	867.52	-237.315	-104.377	1119.08	-210.94	-22.3527	471.785	-193.987	0.00269401	92.3972	-225.54	119.397	32.817	174.841	-55.2782	867.676	150.899	7.83802	1057.31	127.682	-74.5625	495.699	142.408	-282.33	172.131	188.115	-237.875	49.8452
993	0	-298.551	-47.9368	866.865	-239.203	-102.275	1118.9	-212.054	-22.4659	471.459	-193.992	-0.00871792	92.2094	-225.535	119.391	32.7521	173.349	-52.0947	867.969	148.824	10.4323	1056.82	128.555	-61.3953	497.61	141.799	-273.91	179.18	187.429	-234.972	55.5711
994	0	-300.115	-45.0635	866.36	-240.727	-100.374	1118.73	-213.301	-22.148	471.058	-194.141	-0.0448493	92.0869	-225.546	119.379	32.7266	172.767	-49.3492	868.433	147.113	12.8254	1056.33	129.481	-49.5454	500.607	140.759	-265.165	186.287	186.933	-231.109	61.801
995	0	-301.796	-42.7185	865.954	-242.371	-98.6094	1118.6	-214.351	-22.2628	470.642	-194.344	-0.090558	91.98	-225.581	119.261	32.6975	171.96	-47.1899	868.793	145.282	15.0829	1055.89	131.699	-40.4102	503.164	139.317	-256.503	192.819	186.006	-226.796	68.0916
996	0	-303.277	-39.8067	865.582	-244.12	-97.0655	1118.41	-215.137	-22.8028	470.221	-194.639	-0.323478	92.058	-225.611	119.243	32.665	171.841	-45.5151	869.015	143.347	17.1194	1055.39	132.661	-29.5463	506.446	137.755	-247.546	199.053	184.829	-221.937	74.0477
997	0	-305.062	-37.8175	865.371	-245.054	-95.5791	1118.14	-216.318	-22.1259	470.188	-194.786	-0.0796393	91.3924	-225.645	119.261	32.62	171.334	-43.8008	869.759	142.226	19.0983	1054.81	133.985	-19.8771	509.457	135.963	-239.359	205.234	183.843	-214.186	78.8076
998	0	-306.434	-35.0344	864.925	-246.104	-94.1214	1117.89	-217.293	-22.2767	469.749	-194.869	1.38182	91.4019	-225.64	119.167	32.6063	170.507	-42.2895	870.233	140.989	21.0486	1054.25	134.988	-10.4111	512.198	134.09	-230.595	209.977	182.934	-204.759	83.792
999	0	-307.645	-32.3276	864.71	-247.009	-92.74	1117.68	-217.971	-22.5464	469.519	-195.094	0.394044	91.478	-225.655	119.222	32.594	169.821	-40.6308	871.141	139.898	22.9226	1053.73	136.238	-2.13096	515.569	132.48	-220.467	213.009	182.307	-193.527	88.1188
1000	0	-308.968	-30.557	864.518	-247.927	-91.3498	1117.5	-218.863	-21.7447	469.448	-195.141	0.0275648	91.5607	-225.675	119.211	32.6025	169.644	-39.1178	872.43	138.793	24.8053	1053.23	136.605	6.36741	518.631	131.075	-209.446	214.783	181.58	-181.153	90.6537
1001	0	-310.101	-29.3419	864.419	-248.559	-89.9857	1117.44	-219.729	-20.8644	469.458	-195.234	0.08531	91.5087	-225.687	119.21	32.5734	169.596	-37.6063	873.891	137.973	26.6621	1052.86	137.019	14.8665	520.995	130.101	-197.298	215.168	180.879	-167.714	91.7454
1002	0	-311.181	-28.7831	864.364	-248.931	-88.3635	1117.46	-220.114	-20.8741	469.369	-195.284	0.0217049	91.3949	-225.702	119.158	32.5794	168.973	-36.026	874.943	137.415	28.7768	1052.57	137.562	21.9648	522.879	129.595	-184.458	214.284	180.294	-152.893	91.7267
1003	0	-312.359	-28.5539	864.337	-249.367	-86.8082	1117.61	-220.474	-20.8393	469.313	-195.174	-0.33945	91.466	-225.702	119.137	32.5982	168.74	-34.626	876.256	136.792	30.8247	1052.4	138.495	28.8828	525.023	129.341	-171.1	212.516	180.388	-136.445	90.7543
1004	0	-313.136	-27.8111	864.305	-249.908	-85.0759	1117.78	-220.942	-19.9975	469.357	-195.155	-0.459567	91.6266	-225.712	119.149	32.6166	168.53	-33.5134	877.336	136.064	33.0496	1052.26	139.451	35.5133	526.935	129.514	-156.806	209.422	180.485	-118.55	88.7876
1005	0	-313.788	-26.6479	864.136	-250.17	-83.3088	1118.05	-221.404	-18.8301	469.487	-195.43	0.0284841	91.5308	-225.703	119.117	32.5962	167.277	-30.4722	878.617	135.615	35.3092	1052.22	139.364	44.0725	529.047	130.111	-141.609	205.207	181.085	-99.5892	86.3043
1006	0	-314.92	-27.7571	864.274	-250.656	-81.5815	1118.46	-221.648	-17.8038	469.604	-195.367	0.0615711	91.5085	-225.703	119.143	32.5923	166.819	-28.2549	879.93	134.943	37.5291	1052.32	139.684	49.5144	530.071	131.298	-125.952	200.61	182.413	-79.6802	83.2214
1007	0	-315.026	-25.3359	864.085	-250.918	-79.6196	1118.99	-221.759	-17.0216	469.703	-195.375	0.0787994	91.5311	-225.717	119.148	32.6	166.684	-26.6075	881.009	134.494	39.9835	1052.53	140.327	54.3863	530.859	132.828	-109.759	195.236	184.033	-58.9546	79.7697
1008	0	-315.116	-23.251	864.027	-251.03	-77.7374	1119.43	-221.737	-16.4238	469.751	-195.353	-0.0747311	91.6442	-225.7	119.202	32.6037	166.579	-24.6813	882.192	134.195	42.3583	1052.67	141	59.5371	531.753	134.824	-92.8975	189.437	186.579	-37.2902	76.1486
1009	0	-314.941	-20.5334	863.704	-250.974	-75.767	1119.9	-221.635	-15.7479	469.818	-195.382	-0.0359513	91.6735	-225.706	119.113	32.6185	166.782	-22.6656	883.132	134.065	44.8214	1052.82	141.981	64.7774	532.403	137.396	-75.6548	183.183	189.603	-15.3592	72.5834
1010	0	-315.055	-18.4378	863.61	-251.093	-73.7886	1120.33	-221.461	-14.8048	469.882	-195.323	-0.0457854	91.7541	-225.668	119.127	32.6306	166.458	-20.3666	884.08	133.759	47.2923	1052.94	142.436	70.3009	533.061	140.343	-57.9588	176.639	193.138	7.16711	69.1739
1011	0	-314.952	-16.2684	863.568	-251.182	-71.8347	1120.81	-221.175	-13.3646	469.97	-195.289	-0.021629	91.7372	-225.656	119.133	32.6589	166.667	-17.7229	884.821	133.483	49.7387	1053.11	143.422	76.1691	533.512	143.712	-39.9785	170.242	196.801	29.7773	65.9906
1012	0	-314.686	-13.7302	863.394	-251.084	-69.8203	1121.54	-220.916	-12.3555	470.019	-195.195	-0.0204032	91.7621	-225.645	119.162	32.7046	166.762	-15.3056	885.423	133.394	52.2457	1053.52	144.296	81.811	533.825	147.458	-21.7871	164.005	201.209	52.8211	63.2588
1013	0	-314.281	-11.8408	863.294	-250.875	-67.7025	1122.12	-220.558	-11.4016	470.023	-194.952	-0.233746	91.8457	-225.657	119.124	32.6853	167.339	-12.9549	885.869	133.417	54.8561	1053.79	145.651	87.3863	533.98	151.512	-3.54288	158.064	205.692	75.4365	61.4398
1014	0	-313.516	-9.35622	862.927	-250.541	-65.4476	1122.63	-220.093	-10.0192	470.14	-194.922	0.0533754	91.8881	-225.631	119.146	32.7354	168.094	-10.666	886.335	133.563	57.6035	1053.99	146.39	90.2509	533.274	155.706	14.7446	152.435	210.361	97.8467	59.8245
1015	0	-312.629	-7.14965	862.756	-250.053	-63.1845	1123.15	-219.636	-8.9852	470.148	-194.857	0.124753	91.9089	-225.605	119.217	32.7521	168.648	-7.61287	886.673	133.865	60.3593	1054.2	146.926	93.8798	532.441	160.096	32.7054	147.35	215.739	120.181	59.3575
1016	0	-311.672	-4.72178	862.664	-249.458	-60.8077	1123.74	-218.94	-7.75757	470.183	-194.666	0.27621	91.9283	-225.603	119.201	32.7683	169.181	-4.40225	887.365	134.273	63.2286	1054.48	147.443	97.6661	531.962	164.304	50.4207	142.66	220.771	141.603	58.7427
1017	0	-310.723	-1.96941	862.635	-248.625	-58.3259	1124.21	-218.451	-6.3585	470.331	-194.53	0.23838	92.0045	-225.551	119.163	32.7881	170.463	-2.06467	887.566	134.92	66.203	1054.64	148.603	100.418	529.42	168.462	67.656	138.59	225.349	162.132	58.4567
1018	0	-309.462	0.457879	862.646	-247.712	-55.6943	1124.63	-217.727	-5.55302	470.271	-194.251	-0.0123087	92.1009	-225.548	119.209	32.8157	171.763	0.436172	887.969	135.646	69.3272	1054.74	149.781	103.333	527.08	172.516	84.4858	135.033	229.695	181.564	58.4949
1019	0	-308.487	2.7996	862.832	-246.648	-52.9704	1124.96	-217.065	-4.30117	470.417	-194.135	0.0378722	92.1162	-225.548	119.192	32.8119	172.48	3.59919	888.263	136.523	72.5437	1054.76	149.625	106.513	525.718	176.32	100.641	131.88	234.172	200.699	59.0697
1020	0	-307.395	5.51974	862.813	-245.468	-50.0834	1125.28	-216.315	-3.76193	470.218	-194.022	-0.00328717	92.2568	-225.541	119.225	32.8135	173.926	6.60226	888.314	137.516	75.9233	1054.77	150.2	109.533	524.113	179.781	116.127	129.191	237.817	218.437	60.0886
1021	0	-306.183	8.26634	862.751	-244.082	-47.1168	1125.5	-215.823	-2.05833	470.828	-194.014	0.144795	92.3665	-225.545	119.223	32.8151	175.109	9.82062	888.014	138.715	79.3824	1054.67	149.966	112.902	522.976	182.881	130.79	126.82	241.121	235.249	60.8411
1022	0	-304.967	10.7131	862.812	-242.645	-43.9631	1125.65	-215.295	-0.620931	471.101	-193.826	-0.214885	92.6751	-225.523	119.255	32.8192	176.265	12.7084	887.868	139.965	83.0287	1054.51	150.052	115.461	521.017	185.711	144.529	124.701	243.787	250.9	61.9642
1023	0	-303.939	13.1527	862.937	-241.157	-40.6182	1125.72	-214.427	0.462423	471.247	-193.671	0.0900143	92.5859	-225.581	119.311	32.8803	175.746	17.4867	887.199	141.266	86.8661	1054.28	150.435	117.97	518.938	187.947	157.246	122.949	245.972	265.321	62.8351
1024	0	-302.549	15.3653	863.214	-239.475	-37.0939	1125.71	-213.458	0.998667	471.256	-193.474	0.0224127	92.7194	-225.581	119.293	32.8483	173.749	23.6527	885.635	142.761	90.8831	1053.95	149.733	120.537	517.301	189.776	168.899	121.393	247.658	278.511	63.5253
1025	0	-301.459	17.7407	863.478	-237.837	-33.4703	1125.77	-212.454	1.72113	471.177	-193.403	0.0567291	92.7602	-225.573	119.279	32.8498	175.888	27.0273	885.394	144.213	94.9992	1053.7	149.45	122.837	515.163	191.089	179.52	119.691	248.774	290.357	63.957
1026	0	-300.776	20.7676	863.565	-235.981	-29.5529	1125.69	-211.847	3.59732	471.891	-193.102	-0.0452129	92.9866	-225.581	119.396	32.86	177.698	30.2925	884.582	145.882	99.4092	1053.3	149.169	125.103	513.521	191.887	188.913	118.089	249.311	300.781	64.0364
1027	0	-298.797	22.1003	864.151	-233.935	-25.6634	1125.32	-210.954	5.17707	472.186	-192.689	-0.322432	93.1174	-225.587	119.4	32.8485	178.115	35.2663	883.038	147.741	103.791	1052.63	148.587	127.041	511.347	192.09	197.174	116.362	249.364	309.918	63.6487
1028	0	-297.387	23.7334	864.548	-232.352	-21.6129	1125.43	-209.838	5.8376	472.336	-192.68	-0.348091	93.3015	-225.604	119.339	32.8623	180.219	39.0445	882.149	149.137	108.334	1052.42	148.087	128.887	509.101	191.857	204.13	114.463	248.666	317.659	62.6632
1029	0	-295.696	26.1162	864.942	-230.105	-17.2678	1125.19	-208.782	7.55315	472.779	-192.427	-0.236424	93.444	-225.629	119.382	32.8678	182.627	42.4068	880.793	151.198	113.172	1051.87	147.754	130.506	507.074	190.984	209.932	112.421	247.339	324.002	61.1503
1030	0	-294.245	27.4902	865.826	-227.89	-12.8048	1124.98	-207.757	9.34605	473.159	-192.21	0.0680638	93.403	-225.638	119.445	32.8708	184.082	47.4322	879.842	153.226	118.128	1051.35	146.686	132.044	505.23	189.723	214.481	110.9	245.436	328.66	60.0183
1031	0	-292.313	29.0907	866.582	-225.65	-8.2468	1124.86	-206.612	10.4174	473.473	-192.047	-0.0900741	93.6825	-225.641	119.437	32.8573	186.414	51.5981	878.559	155.279	123.178	1050.91	146.478	132.726	503.122	188.036	217.921	109.284	243.508	331.402	58.3525
1032	0	-290.383	29.8269	867.135	-223.541	-3.57852	1124.85	-205.193	12.0637	473.752	-191.856	-0.0341729	93.86	-225.7	119.508	32.9013	188.169	56.8961	877.678	157.201	128.339	1050.6	145.693	134.541	501.415	186.197	219.579	107.179	240.679	333.541	56.2007
1033	0	-288.078	32.4138	867.93	-221.227	1.24685	1124.76	-203.971	13.8596	474.144	-191.671	0.133751	94.0308	-225.682	119.563	32.9055	189.84	62.5875	876.553	159.328	133.657	1050.19	144.824	136.749	499.466	184.807	219.875	105.318	237.812	336.172	52.8349
1034	0	-285.503	35.2638	868.325	-218.861	6.21433	1124.79	-202.346	14.9996	474.358	-191.224	1.0651	94.1325	-225.744	119.618	32.9198	192.427	67.2698	875.594	161.508	139.117	1049.91	144.241	137.676	497.695	184.477	222.348	104.123	236.212	338.401	49.6122
1035	0	-282.768	37.5897	868.988	-216.422	11.2582	1124.72	-200.82	16.8327	474.849	-191.216	0.320968	94.453	-225.736	119.554	32.9503	194.337	73.1554	874.934	163.76	144.654	1049.53	142.982	139.807	496.224	185.123	226.167	103.234	235.176	340.585	46.5363
1036	0	-280.283	39.3892	869.871	-213.952	16.1923	1124.86	-198.946	18.3716	475.146	-191.046	0.355063	94.6361	-225.85	119.843	33.0093	196.904	78.2528	874.078	166.043	150.08	1049.36	142.001	142.798	495.848	185.56	228.605	102.751	234.392	342.1	43.6306
1037	0	-277.319	41.8977	870.339	-211.257	21.1175	1125.01	-197.192	20.4256	475.626	-190.765	0.456398	94.9195	-225.8	119.826	32.9604	199.14	84.2471	873.732	168.551	155.498	1049.2	142.299	146.003	496.238	186.187	229.899	102.509	234.303	342.665	41.9788
1038	0	-274.713	44.0163	871.389	-208.341	26.0846	1125.07	-195.247	22.1671	475.925	-190.402	0.362912	95.2841	-225.824	119.794	33.0148	201.962	89.8793	873.613	171.28	160.958	1048.95	143.99	149.632	496.573	186.466	230.792	102.513	234.421	342.951	40.8127
1039	0	-271.784	46.3064	872.069	-205.553	31.0382	1125.36	-193.514	24.3632	476.429	-189.998	0.345226	95.9233	-225.797	119.933	33.0524	203.807	95.6434	873.8	173.882	166.404	1048.92	146.688	154.384	498.134	186.885	231.718	102.516	234.195	343.357	40.0642
1040	0	-268.872	48.6559	872.559	-202.801	35.8528	1125.7	-191.507	26.1477	476.741	-189.69	0.386917	96.3537	-225.779	119.966	33.0852	205.542	101.921	874.477	176.446	171.711	1048.95	149.826	159.353	499.371	187.559	232.937	102.468	234.319	343.931	39.2694
1041	0	-266.341	49.7416	873.364	-199.775	40.5342	1126.07	-189.799	28.4744	477.271	-189.407	0.531953	96.7016	-225.77	119.896	33.0674	208.293	107.888	875.473	179.286	176.885	1049.01	151.349	163.844	499.655	188.291	234.219	102.392	234.338	344.228	38.4385
1042	0	-263.148	52.4755	873.956	-196.845	45.068	1126.83	-187.894	30.1392	477.681	-189.206	0.776396	97.0975	-225.723	119.693	32.9966	210.963	113.664	876.49	182.029	181.911	1049.46	152.792	168.145	499.96	189.05	235.126	102.252	234.514	344.366	37.9127
1043	0	-260.003	55.452	874.453	-193.802	49.6022	1127.46	-186.161	32.3192	478.197	-189.037	0.988769	97.621	-225.62	119.406	32.894	213.579	118.887	877.718	184.885	186.938	1049.78	154.181	171.893	500.476	189.478	235.64	102.057	234.14	344.747	37.4554
1044	0	-256.811	57.7933	874.887	-191.045	53.7135	1128.06	-184.006	34.1748	478.666	-188.76	1.01872	98.22	-225.524	118.978	32.7633	216.621	124.377	879.069	187.455	191.542	1050.06	155.996	175.908	501.115	189.67	236.425	101.842	234.262	345.07	37.2993
1045	0	-253.458	60.2789	875.327	-187.796	57.9155	1129.29	-182.027	36.3248	479.204	-188.403	1.17289	98.7496	-225.463	118.637	32.6447	218.711	129.325	880.045	190.518	196.237	1050.98	156.858	179.381	501.38	189.98	237.25	101.623	234.682	345.268	37.2947
1046	0	-250.059	62.718	875.912	-184.835	61.7611	1130.4	-180.026	38.5839	479.691	-188.099	1.2728	99.6098	-225.291	118.2	32.5649	221.638	134.4	881.095	193.293	200.575	1051.78	158.558	182.981	501.717	190.063	237.755	101.406	234.619	345.556	37.1887
1047	0	-246.706	65.0288	876.389	-181.667	65.5803	1131.24	-177.787	40.6368	480.198	-187.767	1.52978	100.129	-225.192	118.038	32.5147	225.076	139.179	881.972	196.273	204.886	1052.31	160.769	186.284	501.883	190.086	238.156	101.197	234.632	345.851	37.0202
1048	0	-243.173	67.9516	876.852	-179.318	69.1307	1132.29	-175.94	43.325	480.872	-187.49	1.71503	100.835	-225.081	117.831	32.4757	228.613	143.919	882.678	198.435	208.929	1053.04	163.079	189.549	501.877	190.141	238.552	100.983	234.696	346.111	36.9168
1049	0	-239.659	70.74	877.324	-176.209	72.7936	1133.35	-173.434	44.2311	481.232	-187.147	1.77031	101.715	-225.081	118.028	32.5231	231.704	148.481	883.17	201.358	213.085	1053.8	164.943	192.635	501.658	190.212	239.013	100.842	234.017	346.045	36.461
1050	0	-236.119	73.7962	877.917	-172.774	76.5034	1134.36	-171.792	47.1147	482.205	-186.838	2.04368	102.618	-225.055	118.007	32.5126	235.376	152.945	883.592	204.606	217.287	1054.49	167.388	195.624	501.368	190.266	239.484	100.702	234.23	346.242	36.474
1051	0	-232.682	76.5923	878.604	-169.291	80.1587	1135.29	-169.639	48.8485	482.672	-186.497	2.40085	103.525	-225.369	118.615	32.5427	238.804	157.341	883.876	207.902	221.435	1055.11	169.588	198.545	500.939	190.336	239.874	100.539	235.112	346.595	36.9015
1052	0	-229.145	80.0319	879.272	-166.193	83.6506	1136.37	-168.192	51.4304	483.836	-186.318	2.29801	104.757	-225.433	118.902	32.6546	241.825	161.442	883.966	210.813	225.42	1055.88	171.358	201.258	501.076	190.396	240.274	100.396	235.787	346.436	37.0313
1053	0	-225.88	83.3399	879.962	-162.757	87.1847	1137.38	-166.626	53.9104	484.936	-186.087	2.67845	105.864	-225.413	119.023	32.6551	245.138	165.524	884.077	214.062	229.446	1056.57	173.419	203.953	501.233	190.48	240.546	100.297	234.814	346.614	36.6721
1054	0	-222.595	87.0183	880.819	-159.563	90.6174	1138.33	-165.144	56.4694	485.959	-186.173	2.60729	107.429	-225.467	119.208	32.7569	247.943	169.088	884.159	217.07	233.372	1057.21	174.973	206.129	501.362	190.518	240.793	100.199	234.738	346.734	36.636
1055	0	-219.532	89.8077	882.096	-155.812	94.0245	1139.37	-164.214	60.0012	487.036	-186.036	3.8762	108.461	-225.646	119.325	32.6678	249.712	172.554	883.986	220.634	237.271	1057.94	175.49	208.207	501.236	190.579	241.054	100.083	235.393	346.945	36.9458
1056	0	-216.323	93.4446	883.313	-152.532	97.2127	1140.33	-162.365	61.6715	488.6	-186.252	4.42316	109.723	-225.707	119.478	32.6995	252.894	176.157	883.766	223.727	240.952	1058.58	177.421	210.422	501.062	190.628	241.325	99.9334	234.843	346.842	36.6964
1057	0	-213.4	96.8484	884.573	-148.822	100.482	1141.14	-160.928	63.7861	489.676	-185.929	5.2748	111.01	-226.702	120.077	32.3125	255.751	179.894	883.911	227.25	244.714	1059.09	179.01	212.386	500.793	190.663	241.532	99.8366	235.342	347.059	36.8979
1058	0	-211.283	98.1066	886.189	-145.371	103.565	1142.19	-160.063	67.336	490.995	-185.766	6.17228	112.329	-226.771	119.95	32.0832	258.309	183.71	883.975	230.515	248.289	1059.83	180.684	214.182	500.553	190.658	241.705	99.7424	235.219	347.115	36.8343
1059	0	-208.76	100.301	887.54	-142.316	106.477	1143.07	-158.319	69.339	492.557	-185.496	6.46563	114.05	-226.914	119.584	31.8882	261.093	187.282	883.974	233.383	251.694	1060.39	182.313	216.062	500.642	190.689	241.868	99.6584	235.097	347.24	36.851
1060	0	-206.219	103.17	889.275	-138.986	109.393	1143.98	-157.014	71.6141	493.797	-185.022	7.58196	115.431	-226.957	119.345	31.747	263.619	190.355	884.013	236.525	255.103	1060.99	183.684	217.442	500.771	190.736	241.989	99.5538	235.039	347.315	36.6817
1061	0	-203.816	105.614	890.929	-135.711	112.264	1144.92	-156.113	74.4595	494.543	-184.194	8.53718	116.862	-226.852	118.971	31.5062	266.082	193.4	884.024	239.614	258.466	1061.61	184.061	218.791	500.587	190.801	242.134	99.3897	234.939	347.301	36.6734
1062	0	-201.326	108.442	892.599	-132.759	115.164	1145.98	-154.701	76.9924	496.265	-183.6	9.49153	118.249	-226.866	118.594	31.3569	268.494	196.47	884.272	242.379	261.858	1062.37	185.837	219.727	500.762	190.853	242.192	99.3078	235.098	347.299	36.8558
1063	0	-198.91	111.523	894.235	-129.73	117.953	1147.05	-153.525	80.0727	497.489	-182.541	10.954	119.64	-226.854	118.061	31.1795	270.654	199.47	884.57	245.221	265.14	1063.12	187.361	220.593	500.986	190.92	242.245	99.255	235.175	347.06	36.9681
1064	0	-196.093	115.615	895.631	-126.939	120.643	1148.35	-152.37	83.152	498.738	-181.54	11.9311	121.228	-227.1	116.92	31.2547	272.887	202.783	885.05	247.826	268.323	1064.11	188.958	221.771	501.393	191.007	242.304	99.1318	235.09	347.342	36.8015
1065	0	-193.982	118.168	897.349	-124.469	123.305	1149.53	-151.243	86.3643	500.433	-180.375	13.0342	122.811	-226.835	116.528	31.1549	275.066	205.764	885.592	250.109	271.478	1064.98	190.683	222.351	501.616	191.128	242.346	99.0283	235.113	347.373	36.8313
1066	0	-191.725	120.74	899.12	-121.921	125.899	1150.76	-150.166	89.2448	501.776	-179.16	14.6416	124.253	-226.345	116.483	30.9356	277.343	208.592	886.138	252.47	274.564	1065.9	192.505	222.779	501.843	191.255	242.417	98.9603	235.003	347.445	36.6043
1067	0	-189.49	123.233	900.91	-119.424	128.546	1151.82	-149.017	92.4773	503.225	-178.515	17.0306	125.719	-225.675	116.783	30.8049	279.378	211.533	886.895	254.78	277.703	1066.64	194.038	223.02	502.165	191.424	242.381	98.8494	235.167	347.395	36.5888
1068	0	-187.645	125.183	902.565	-116.961	130.967	1153.1	-148.172	95.909	504.771	-176.677	18.4778	127.358	-225.17	116.647	30.9005	281.301	214.429	887.605	257.057	280.618	1067.62	195.459	223.217	502.44	191.581	242.371	98.7626	235.172	347.42	36.6264
1069	0	-185.595	127.541	904.341	-114.285	133.58	1154.36	-147.069	99.2553	506.208	-175.042	20.0066	128.946	-224.736	116.317	31.0158	283.192	217.264	888.262	259.545	283.723	1068.56	196.72	223.291	502.651	191.814	242.33	98.6558	235.086	347.392	36.5546
1070	0	-184.483	127.336	906.473	-112.054	135.941	1155.49	-145.801	102.772	508.458	-173.594	21.358	130.728	-225.313	113.808	31.6734	284.848	220.174	888.807	261.59	286.576	1069.38	197.748	223.44	502.75	192.005	242.291	98.5604	235.032	347.457	36.4186
1071	0	-182.658	129.665	908.226	-109.558	138.364	1156.65	-145.506	107.782	509.701	-171.93	23.3012	132.062	-224.32	113.773	31.7756	286.858	222.942	889.368	263.899	289.492	1070.23	200.138	223.825	502.868	192.188	242.22	98.4511	235.084	347.463	36.3862
1072	0	-180.842	131.593	909.93	-107.349	140.666	1157.63	-144.947	111.493	510.652	-170.472	24.9805	133.785	-223.048	114.338	31.4248	288.369	225.815	889.734	265.922	292.287	1070.89	201.234	224.266	503.208	192.28	242.139	98.3872	235.114	347.517	36.3565
1073	0	-179.151	133.613	911.569	-105.006	142.872	1158.84	-144.68	115.496	511.71	-168.81	26.898	135.2	-221.918	114.833	31.2746	289.87	228.608	890.141	268.077	294.985	1071.8	202.319	224.628	503.589	192.496	242.092	98.321	235.063	347.538	36.313
1074	0	-177.438	136.123	913.188	-102.872	145.111	1159.89	-144.385	120.275	513.217	-167.353	28.7555	136.826	-220.977	114.816	31.5949	291.348	231.293	890.438	270.025	297.717	1072.53	203.381	224.881	503.86	192.56	242.119	98.2344	235.076	347.565	36.2416
1075	0	-176.008	137.907	914.883	-101.217	147.258	1160.94	-143.835	124.789	514.21	-166.089	30.1186	138.595	-220.132	114.94	32.1452	292.829	233.961	890.762	271.493	300.356	1073.27	204.447	225.117	504.158	192.653	242.095	98.1589	235.095	347.624	36.2053
1076	0	-174.403	140.366	916.548	-99.0436	149.507	1161.71	-143.091	128.577	515.485	-164.896	31.6058	140.434	-219.276	115.376	32.7224	294.036	236.629	891.117	273.48	303.097	1073.73	205.239	225.354	504.487	192.781	242.045	98.0806	234.644	347.567	35.9877
1077	0	-173.085	142.424	918.092	-97.2791	151.682	1162.46	-142.945	134.444	517.08	-163.796	34.234	142.094	-218.505	116.217	33.2732	295.282	239.25	891.279	275.057	305.766	1074.16	206.069	225.543	504.623	192.885	241.999	98.0261	235.03	347.689	36.0905
1078	0	-171.599	144.596	919.444	-95.0706	153.918	1163.19	-143.894	142.527	518.499	-163.141	36.4953	143.798	-218.091	117.088	34.0484	296.466	241.795	891.349	277.079	308.494	1074.59	206.838	225.656	504.667	193.028	241.938	97.9856	235.132	347.765	36.1194
1079	0	-170.814	146.016	921.172	-93.3445	155.955	1163.73	-143.776	147.555	519.396	-162.525	38.9972	145.528	-217.896	117.865	35.1223	297.859	244.275	891.547	278.618	311.023	1074.81	207.816	225.704	504.839	193.097	241.895	97.9457	235.065	347.784	36.0315
1080	0	-169.394	148.585	922.428	-91.9695	158.098	1164.31	-143.929	151.812	520.482	-162.422	41.8055	147.107	-217.863	119.81	35.7606	299.013	246.734	891.669	279.806	313.659	1075.08	209.194	225.887	505.184	193.211	241.842	97.8875	235.093	347.796	36.0135
1081	0	-168.287	150.546	923.713	-89.9529	160.184	1164.83	-144.451	155.662	521.119	-162.785	44.8463	148.32	-218.465	121.828	36.7613	300.116	249.103	891.409	281.636	316.237	1075.28	210.521	225.982	505.148	193.217	241.839	97.8216	235.239	347.813	36.0522
1082	0	-167.184	152.657	924.862	-88.3686	162.217	1165.12	-145.108	160.856	521.707	-163.297	48.632	149.748	-219.226	124.741	37.7178	301.326	251.237	891.22	283.034	318.763	1075.26	211.955	225.839	505.182	193.277	241.854	97.8012	235.262	347.815	36.0522
1083	0	-166.08	154.955	925.855	-86.6526	164.144	1165.47	-145.638	165.707	522.668	-164.319	53.1346	150.623	-220.191	129.036	38.3902	302.294	253.092	890.479	284.563	321.183	1075.3	212.453	226.425	505.105	193.28	241.848	97.7373	235.176	347.832	35.9936
1084	0	-164.999	157.626	926.747	-85.2551	166.049	1165.7	-146.347	170.65	523.831	-165.963	57.6779	151.638	-221.581	134.113	39.1359	303.65	254.867	889.871	285.774	323.58	1075.22	213.34	226.93	505.16	193.225	241.853	97.709	235.084	347.904	35.9026
1085	0	-164.007	160.112	927.722	-83.8029	167.881	1165.98	-147.169	176.614	525.518	-168.1	63.3861	152.085	-223.837	139.248	40.0815	304.772	257.003	889.544	287.039	325.905	1075.19	214.092	227.963	504.936	193.206	241.88	97.692	235.189	347.953	35.9266
1086	0	-162.938	162.757	928.603	-82.323	169.665	1166.24	-147.838	180.857	526.247	-170.81	69.6677	152.285	-225.806	146.55	40.4422	305.372	259.375	889.569	288.332	328.182	1075.14	214.325	229.233	505.066	193.257	241.912	97.6578	235.265	348.027	35.9015
1087	0	-162.248	164.66	929.491	-80.9024	171.449	1166.49	-148.781	183.341	526.812	-174.004	76.741	152.375	-227.97	154.92	40.601	305.884	261.647	889.592	289.566	330.458	1075.07	214.468	230.402	505.192	193.122	241.987	97.6373	235.147	348.015	35.8545
1088	0	-161.207	167.473	930.157	-79.477	173.264	1166.81	-149.683	187.393	527.699	-177.513	84.6177	152.237	-229.425	165.989	40.4536	306.745	263.839	889.493	290.805	332.766	1075.08	214.96	231.492	505.196	193.227	241.925	97.6118	235.222	348.035	35.8365
1089	0	-160.387	169.814	930.941	-78.2245	175.097	1167.03	-150.554	191.338	528.594	-181.073	93.8954	151.733	-231.316	177.302	40.144	307.713	265.77	889.253	291.87	335.092	1074.99	215.244	233.163	505.253	193.077	242.045	97.6285	235.267	348.069	35.8513
1090	0	-159.53	172.113	931.798	-77.0399	176.981	1167.24	-151.454	195.569	529.442	-185.296	103.444	151.368	-233.355	189.025	39.8697	308.46	267.677	888.952	292.868	337.468	1074.89	215.307	234.812	505.249	192.975	242.145	97.6514	235.559	347.995	35.901
1091	0	-158.873	173.758	932.478	-75.8435	178.86	1167.43	-152.107	198.838	530.143	-189.63	113.483	151.108	-235.268	201.498	39.6607	309.124	269.676	888.813	293.878	339.84	1074.77	216.367	236.352	504.643	192.922	242.2	97.6845	235.737	347.966	35.9035
1092	0	-158.166	175.59	933.186	-74.5296	180.957	1167.72	-152.906	203.247	530.893	-193.57	124.53	150.715	-237.591	213.722	40.1414	309.708	271.775	888.532	295.005	342.429	1074.74	216.105	238.225	504.573	192.757	242.312	97.7416	235.375	348.165	35.8251
1093	0	-157.19	178.682	933.624	-73.8027	183.674	1168.03	-153.686	207.596	531.625	-197.767	135.671	150.545	-239.693	227.089	40.8667	310.169	273.9	888.131	295.545	345.639	1074.74	215.721	240.123	504.38	192.685	242.379	97.8049	235.348	348.244	35.7991
1094	0	-156.79	180.225	934.294	-72.5009	185.396	1168.23	-154.878	212.852	532.347	-201.711	147.147	150.507	-240.618	242.387	41.4548	310.762	275.839	887.736	296.66	347.853	1074.63	217.203	242.02	505.13	192.634	242.502	97.9034	235.433	348.251	35.8352
1095	0	-156.059	182.662	934.721	-71.2279	187.203	1168.27	-155.701	218.146	533.238	-205.205	158.836	150.558	-242.363	256.779	42.8253	311.126	277.955	887.325	297.746	350.153	1074.36	216.367	244.089	504.523	192.669	242.687	97.9334	235.894	347.992	35.8511
1096	0	-155.693	184.428	935.205	-70.2151	188.954	1168.26	-156.77	224.318	534.186	-208.721	169.777	150.962	-244.365	270.964	44.5177	311.479	280.207	886.931	298.572	352.397	1074.04	215.494	246.023	504.351	192.581	242.796	97.9736	235.463	348.291	35.8526
1097	0	-155.526	185.473	935.898	-69.3842	190.53	1168.44	-157.369	229.654	534.706	-211.905	181.699	151.302	-246.512	284.607	46.4258	311.627	282.425	886.459	299.216	354.464	1073.9	214.367	247.908	503.848	192.89	243.095	97.8098	235.872	348.067	35.847
1098	0	-155.292	186.988	936.311	-68.2051	191.76	1168.59	-158.251	235.818	535.721	-214.555	193.64	151.727	-249.037	297.718	48.4946	311.834	284.842	886.136	300.209	356.188	1073.74	214.393	250.066	503.612	192.097	243.059	97.7235	235.989	348.029	35.8799
1099	0	-154.834	189.267	936.712	-67.2134	193.355	1168.9	-158.878	241.708	536.522	-217.123	205.255	152.244	-251.664	310.375	50.7548	312.084	287.236	885.763	301.013	358.275	1073.74	213.929	251.912	503.502	191.634	243.171	97.9818	235.347	348.299	35.8165
1100	0	-154.574	191.267	937.056	-66.2731	194.597	1169.18	-159.47	248.181	537.285	-219.162	215.913	153.057	-254.413	322.743	53.178	312.194	289.724	885.277	301.767	360.009	1073.71	214.067	253.823	503.473	191.432	243.176	98.2308	235.342	348.303	35.8705
1101	0	-154.555	193.026	937.469	-65.6322	195.704	1169.42	-160.41	255.151	538.156	-221.221	227.261	153.773	-257.116	334.954	55.6395	312.19	292.196	884.797	302.221	361.61	1073.63	213.359	255.838	503.251	191.304	243.443	98.12	235.864	347.969	35.9408
1102	0	-154.423	195.317	937.773	-64.7873	196.451	1169.69	-161.134	261.85	539.18	-222.803	237.26	154.807	-259.735	346.824	58.1011	312.268	294.662	884.409	302.879	362.849	1073.6	212.911	257.598	502.779	191.193	243.648	98.0556	235.665	348.023	35.9765
1103	0	-154.263	197.844	937.929	-64.128	197.397	1169.88	-162.211	269.35	539.984	-224.094	247.606	155.732	-262.462	358.193	60.6909	312.269	297.172	884.096	303.352	364.288	1073.47	212.384	259.402	502.382	190.983	243.841	98.0424	235.525	348.183	36.0524
1104	0	-154.037	200.261	938.214	-63.5946	198.579	1170.28	-162.452	275.621	540.897	-225.105	258.087	156.515	-265.115	369.204	63.2599	312.188	299.741	883.768	303.698	365.962	1073.56	212.18	261.213	502.228	190.806	243.988	98.0428	235.486	348.134	36.1379
1105	0	-154.026	202.479	938.757	-62.6461	198.577	1170.43	-163.32	282.67	541.864	-225.867	267.887	157.439	-268.633	378.181	66.0889	312.108	302.204	883.439	304.46	366.453	1073.4	211.976	262.919	502.074	190.635	244.152	98.0181	235.393	348.07	36.151
1106	0	-154.034	204.669	938.882	-62.0823	199.245	1170.75	-163.99	289.621	542.956	-226.401	277.478	158.41	-271.166	387.628	68.4453	311.802	304.427	883.135	304.837	367.613	1073.41	213.131	265.078	502.519	190.422	244.292	97.9718	235.375	348.053	36.1869
1107	0	-154.01	207.094	939.093	-61.1492	199.868	1170.95	-164.932	297.161	543.836	-226.482	288.115	158.638	-273.123	397.742	70.7788	311.896	306.959	882.784	305.583	368.729	1073.29	212.324	266.771	501.776	190.239	244.373	98.071	235.393	348.012	36.2549
1108	0	-154.053	209.806	939.284	-60.7583	200.698	1171.44	-165.179	303.376	544.884	-226.439	297.902	159.715	-274.676	407.392	72.9445	311.764	309.309	882.526	305.787	370.052	1073.48	211.901	268.671	501.613	190.033	244.48	98.1266	235.266	347.927	36.1238
1109	0	-154.031	212.59	939.458	-60.1124	201.411	1171.83	-165.997	310.17	546.149	-226.78	306.534	160.943	-275.795	416.827	75.0287	311.656	311.54	882.242	306.247	371.257	1073.55	211.139	270.398	501.192	189.904	244.58	98.1409	235.044	347.946	35.9895
1110	0	-154.094	215.316	939.745	-59.4733	202.26	1172.31	-166.527	316.76	547.183	-226.511	315.989	161.912	-276.581	426.851	76.8464	311.465	313.71	881.935	306.699	372.598	1073.72	211.712	272.581	501.477	189.804	244.71	98.1474	234.966	347.835	35.8971
1111	0	-154.192	218.57	939.901	-59.1665	202.982	1172.86	-167.089	323.692	548.288	-226.84	325.427	162.618	-277.161	436.148	78.5536	311.34	315.81	881.604	306.819	373.813	1073.95	210.78	274.454	500.878	189.659	244.73	98.2201	234.964	347.808	35.8724
1112	0	-154.404	221.474	940.091	-58.2416	203.776	1173.01	-167.557	330.04	549.177	-226.372	333.736	163.398	-277.449	445.221	80.2522	311.287	317.813	881.45	307.557	375.099	1073.8	210.027	276.556	500.392	189.531	244.847	98.2341	234.936	347.823	35.911
1113	0	-154.537	224.904	940.198	-57.6338	204.471	1173.49	-167.952	336.418	550.164	-226.505	342.44	164.794	-277.265	454.8	81.5404	311.172	319.705	881.216	307.978	376.288	1073.96	209.213	278.546	499.826	189.504	245.335	98.1933	234.959	347.79	35.9292
1114	0	-154.863	228.156	940.393	-56.9678	205.189	1173.89	-168.138	342.892	550.708	-226.794	351.315	165.547	-276.827	463.719	82.8625	311.063	321.65	880.941	308.457	377.498	1074.05	206.843	280.442	499.398	189.248	245.232	98.2363	235.168	347.637	35.9429
1115	0	-155.126	231.291	940.643	-55.872	205.872	1174.22	-168.744	349.605	551.56	-226.35	360.651	166.185	-276.172	472.914	83.9706	310.874	323.448	880.711	309.366	378.673	1074.06	207.028	282.844	498.829	189.044	245.32	98.2104	234.983	347.627	35.777
1116	0	-155.41	234.954	940.716	-55.4157	206.504	1174.59	-168.595	354.957	552.159	-226.485	368.927	166.999	-275.25	481.959	84.9116	310.641	325.253	880.448	309.636	379.798	1074.12	206.713	284.871	498.628	188.914	245.507	98.1989	234.972	347.781	35.9312
1117	0	-155.758	238.216	940.822	-54.8672	207.075	1174.88	-169.061	361.546	552.939	-226.685	377.756	167.455	-274.086	490.955	85.7635	310.446	327.059	880.208	309.997	380.861	1074.11	206.435	286.898	498.448	189.192	245.715	97.9738	234.981	347.806	35.962
1118	0	-156.034	241.922	940.911	-54.1429	207.678	1175.15	-168.92	367.088	553.36	-226.548	385.898	168.243	-272.731	500.197	86.2969	310.252	328.771	879.985	310.535	381.957	1074.06	206.157	288.833	498.286	189.414	246.097	98.1835	234.894	347.798	35.912
1119	0	-156.52	245.586	940.937	-53.9302	208.321	1175.55	-168.972	373.02	553.843	-226.704	394.129	168.635	-271.263	509.235	86.8375	310.026	330.562	879.757	310.561	383.092	1074.15	205.848	290.845	498.118	189.043	246.157	98.473	234.908	347.8	35.9198
1120	0	-156.99	249.077	940.938	-53.2074	208.835	1175.55	-169.048	378.63	554.074	-226.605	401.464	169.429	-268.89	518.995	87.0941	309.796	332.237	879.48	311.097	384.099	1073.84	205.535	292.743	497.902	188.787	246.282	98.5366	234.906	347.836	35.9269
1121	0	-157.461	252.969	940.857	-52.5469	209.33	1175.76	-168.951	384.381	554.372	-226.77	409.088	169.862	-267.216	528.013	87.4107	309.654	334.04	879.147	311.57	385.087	1073.73	205.31	294.768	497.63	188.536	246.421	98.5818	234.893	347.83	35.9281
1122	0	-158.063	256.714	940.781	-52.7442	211.709	1175.09	-168.546	389.589	554.487	-226.554	416.955	170.122	-265.775	536.364	87.9012	309.477	335.794	878.84	311.9	386.112	1073.6	205.05	296.743	497.384	188.363	246.569	98.678	234.92	347.849	35.9408
1123	0	-158.601	260.538	940.606	-53.0978	214.035	1174.37	-168.299	394.882	554.538	-226.565	424.063	170.549	-264.339	544.467	88.2915	309.373	337.619	878.49	312.073	387.085	1073.41	204.863	298.791	497.095	188.252	246.732	98.7531	235.052	347.814	36.0505
1124	0	-159.136	264.509	940.357	-53.5569	216.349	1174.14	-168.381	400.421	554.666	-226.643	430.538	170.985	-263.21	552.402	88.8945	309.153	339.321	878.182	312.41	387.993	1073.26	204.56	300.714	496.847	188.113	246.917	98.8679	235.112	347.853	36.0974
1125	0	-159.765	268.413	940.034	-54.1012	218.285	1173.33	-167.878	405.042	554.643	-226.255	438.659	170.71	-262.083	560.256	89.4867	308.938	341.15	877.719	312.355	388.898	1072.94	204.262	302.765	496.445	188.025	247.095	98.9456	235.119	347.865	36.0947
1126	0	-160.406	272.361	939.697	-54.3415	220.3	1172.66	-167.352	409.92	554.256	-226.065	445.096	170.95	-260.955	567.813	89.9773	308.715	342.887	877.251	312.604	389.881	1072.76	203.955	304.724	496.038	187.883	247.222	99.0336	235.07	347.894	36.0868
1127	0	-160.951	276.347	939.395	-55.2648	222.251	1172.11	-166.955	414.687	554.005	-225.75	451.789	170.911	-259.901	575.352	90.4817	308.431	344.576	876.798	312.804	390.856	1073.05	203.588	306.635	495.646	187.777	247.389	99.099	235.075	347.899	36.0801
1128	0	-161.518	280.486	938.93	-56.0421	224.442	1171.72	-166.538	419.409	553.706	-225.293	458.51	170.781	-258.774	582.721	90.9344	308.17	346.365	876.393	313.436	391.767	1072.54	203.244	308.647	495.302	187.681	247.513	99.1939	235.101	347.9	36.0767
1129	0	-162.047	284.613	938.43	-56.8525	226.998	1171.01	-166.067	423.651	553.14	-224.943	464.737	170.517	-257.844	589.685	91.2962	307.78	348.122	875.952	313.125	392.761	1072.5	202.77	310.625	494.921	187.516	247.665	99.3193	235.119	347.949	36.0753
1130	0	-162.629	288.465	937.86	-57.6054	229.643	1170.06	-165.476	427.847	552.561	-224.5	470.742	170.089	-257.036	596.183	91.5221	307.311	349.855	875.509	312.871	393.845	1072.21	202.218	312.581	494.539	187.48	247.82	99.4276	235.086	347.949	36.0826
1131	0	-163.152	292.293	937.226	-58.4864	232.61	1169.24	-164.929	431.818	551.885	-223.903	476.593	169.712	-256.298	602.276	91.6686	306.789	351.546	875.131	312.711	394.955	1072	201.613	314.493	494.222	187.312	247.916	99.4826	235.084	347.92	36.1133
1132	0	-163.644	296.368	936.474	-59.4804	235.482	1168.45	-164.402	435.686	551.07	-223.275	482.166	169.334	-255.556	608.165	91.6268	306.317	353.243	874.798	312.305	396.136	1071.79	201.058	316.412	493.949	187.22	248.044	99.5717	234.733	347.813	35.8776
1133	0	-164.208	300.258	935.749	-60.8146	237.34	1167.98	-163.814	439.054	550.3	-222.475	487.729	168.421	-254.906	613.684	91.5405	305.872	354.969	874.535	311.977	397.287	1071.63	200.53	318.36	493.747	187.144	248.18	99.6658	235.091	347.981	36.0782
1134	0	-164.249	304.99	934.851	-61.5053	240.238	1166.8	-163.061	442.342	549.474	-221.896	492.465	167.799	-254.138	618.965	91.2306	305.467	356.595	874.221	311.8	398.505	1071.44	200.042	320.208	493.494	187.043	248.285	99.7243	235.106	347.986	36.0775
1135	0	-164.675	309.096	933.994	-62.6697	242.962	1165.89	-162.135	444.781	548.734	-221.036	497.1	167.028	-253.376	623.694	90.7192	305.008	358.262	873.9	311.413	399.717	1071.3	199.499	322.096	493.233	186.959	248.445	99.8207	235.105	347.995	36.0552
1136	0	-165.257	312.256	933.252	-63.7619	245.67	1164.98	-161.596	447.547	547.607	-220.243	501.256	166.256	-252.551	628.109	90.15	304.614	359.979	873.59	311.09	400.981	1071.23	199.023	324.036	492.984	186.93	248.54	99.9192	235.126	348	36.0562
1137	0	-165.822	315.786	932.24	-64.8785	248.296	1164.34	-161.307	450.419	546.566	-219.413	505.207	165.264	-251.684	632.173	89.2989	304.151	361.68	873.328	310.627	402.15	1071.21	198.477	325.959	492.783	186.845	248.679	99.9852	235.085	348.03	35.9871
1138	0	-166.506	318.743	931.405	-65.9511	251.136	1163.2	-161.13	453.671	545.579	-218.491	508.957	164.211	-250.724	636.046	88.1215	303.759	363.357	873.059	310.121	403.283	1071.13	198.822	327.408	492.259	186.806	248.802	100.113	235.424	347.749	35.8382
1139	0	-167.036	322.453	930.244	-67.2835	253.534	1162.43	-161.119	456.887	544.447	-217.574	512.371	163.092	-249.697	639.464	86.8565	303.354	365.012	872.841	309.672	404.527	1071.09	198.635	328.874	492.244	186.729	248.887	100.161	235.512	347.771	35.8559
1140	0	-167.851	325.077	929.289	-68.387	255.941	1161.28	-160.835	459.639	543.419	-216.418	515.941	161.637	-248.568	642.349	85.4401	302.896	366.724	872.584	309.167	405.803	1071.07	198.573	330.396	492.249	186.657	249.076	100.293	235.377	347.821	35.7849
1141	0	-168.67	327.917	928.102	-69.5896	258.418	1160.64	-160.612	461.947	542.016	-215.483	518.72	160.572	-247.501	645.189	83.8113	302.431	368.492	872.286	308.668	407.158	1071.03	198.457	331.973	491.944	186.607	249.215	100.425	235.478	347.88	35.7747
1142	0	-169.357	330.457	926.963	-70.8574	261.352	1159.33	-160.407	464.061	540.852	-214.428	521.084	159.418	-246.348	647.663	81.9331	302.07	370.122	871.996	308.105	408.462	1070.98	198.189	333.631	491.703	186.559	249.337	100.571	235.545	347.84	35.7588
1143	0	-170.165	333.367	925.793	-72.3439	263.911	1158.58	-160.265	466.382	539.603	-213.494	523.184	158.065	-245.22	649.523	79.9126	301.588	371.651	871.811	307.684	409.804	1070.94	197.922	335.315	491.154	186.485	249.471	100.635	235.667	347.888	35.7628
1144	0	-170.938	335.542	924.964	-73.6286	266.71	1157.42	-160.401	468.841	538.387	-212.631	525.414	156.631	-243.961	651.181	77.7106	301.28	373.546	871.515	306.905	411.155	1070.93	197.39	337.115	490.978	186.428	249.625	100.75	235.789	347.859	35.7557
1145	0	-171.742	338.777	923.828	-75.1215	269.3	1156.76	-160.884	471.355	536.923	-211.493	527.505	155.15	-243.03	652.273	75.4174	300.707	375.233	871.279	306.26	412.565	1070.89	196.692	338.802	490.617	186.405	249.782	100.863	235.879	347.852	35.7364
1146	0	-172.624	341.468	922.818	-76.5404	272.279	1155.53	-161.004	473.776	535.47	-210.423	529.402	153.671	-241.836	653.411	72.9398	300.27	376.882	871.142	305.611	413.953	1070.92	195.818	340.303	489.991	186.325	249.926	100.978	235.913	347.915	35.735
1147	0	-173.518	344.738	921.707	-78.0047	274.961	1154.69	-160.806	474.721	533.936	-209.641	530.5	152.157	-240.667	654.21	70.3167	299.742	378.592	871.019	304.54	415.379	1070.88	196.048	341.857	490.062	186.286	250.04	101.06	235.887	348.011	35.6901
1148	0	-174.207	347.472	920.474	-79.4719	278.12	1153.66	-161.071	477.72	532.698	-208.793	531.905	150.69	-239.598	654.984	67.5889	299.154	380.287	870.891	303.625	416.834	1070.88	195.943	343.235	489.831	186.196	250.095	101.218	235.616	347.823	35.5311
1149	0	-175.082	350.64	919.319	-81.1797	281.252	1152.73	-161.115	479.758	531.25	-207.828	533.279	149.047	-238.416	655.364	64.7656	298.579	382.022	870.769	302.711	418.324	1070.86	194.481	344.692	489.194	186.139	250.219	101.325	235.973	348.029	35.7492
1150	0	-175.83	353.753	918.178	-82.6991	284.11	1151.74	-161.072	481.363	529.688	-207.073	534.089	147.347	-237.465	655.691	61.8142	297.824	383.676	870.677	301.669	419.876	1070.88	194.474	346.434	489.079	186.054	250.304	101.414	235.709	347.844	35.5138
1151	0	-176.722	356.765	917.241	-84.3917	287.231	1150.75	-161.208	482.954	528.084	-206.309	535.228	145.836	-236.34	655.987	58.8104	297.067	385.385	870.655	300.523	421.426	1070.9	194.387	347.807	488.882	185.983	250.343	101.57	236.102	348.084	35.757
1152	0	-177.553	359.85	915.833	-86.0802	290.48	1149.84	-161.125	484.452	526.651	-205.768	536.227	144.214	-235.328	656.147	55.9054	296.33	387.098	870.599	299.345	422.989	1070.95	194.566	348.992	488.722	185.9	250.422	101.711	236.125	348.079	35.6253
1153	0	-178.37	362.956	914.994	-87.7874	293.408	1148.94	-161.072	485.643	524.975	-205.15	537.415	142.524	-234.309	656.593	52.9459	295.645	388.845	870.63	298.171	424.694	1070.98	194.501	350.292	488.468	185.829	250.529	101.797	236.107	348.068	35.6324
1154	0	-179.276	366.49	913.408	-89.6463	296.517	1148	-160.943	486.736	523.314	-204.724	538.244	141.033	-233.306	656.777	50.1996	294.752	390.609	870.715	296.932	426.374	1071.01	193.905	351.69	488.155	185.767	250.6	101.903	235.767	347.91	35.4321
1155	0	-180.326	369.346	912.648	-91.4121	300.039	1147.11	-160.835	487.769	521.58	-204.268	539.476	139.407	-232.325	657.294	47.3428	293.848	392.449	870.742	295.573	428.07	1071.07	193.498	353.056	487.894	185.706	250.672	102.001	236.168	348.156	35.6577
1156	0	-181.338	372.718	911.43	-93.5421	303.087	1145.92	-160.763	488.626	519.819	-203.673	540.7	137.466	-231.495	657.921	44.6069	292.972	394.253	870.866	294.104	429.88	1071.19	193.132	354.427	487.893	185.674	250.705	102.149	236.008	347.963	35.4032
1157	0	-182.364	375.755	910.009	-95.2346	306.767	1145.07	-160.682	489.582	517.96	-203.632	541.578	135.892	-230.432	658.514	41.9778	291.773	395.956	870.951	292.645	431.692	1071.35	192.591	355.736	487.75	185.656	250.753	102.229	236.076	347.936	35.3925
1158	0	-183.634	379.397	908.871	-97.3036	310.035	1143.88	-160.481	490.449	516.289	-203.316	542.844	134.279	-229.329	658.675	39.4109	290.878	397.755	871.165	291.093	433.526	1071.54	192.123	357.111	487.571	185.587	250.79	102.316	236.024	347.983	35.3911
1159	0	-184.732	383.043	907.594	-98.9397	315.053	1143.15	-160.472	490.984	514.472	-203.117	543.475	132.504	-228.383	659.672	37.0032	289.873	399.798	871.367	289.411	435.383	1071.67	191.885	358.393	487.533	185.524	250.813	102.413	236.52	348.191	35.5818
1160	0	-185.967	386.284	906.395	-101.479	317.5	1142.34	-160.437	491.385	512.608	-202.815	544.102	130.73	-227.629	660.482	34.686	288.68	401.579	871.55	287.718	437.257	1071.91	191.502	359.554	487.48	185.524	250.831	102.522	236.542	348.162	35.524
1161	0	-187.144	389.888	905.077	-103.666	320.525	1141.29	-160.377	491.673	510.527	-202.512	544.943	128.908	-227.168	660.655	33.7624	287.633	403.434	871.726	286.021	439.181	1071.99	190.826	360.839	487.277	185.491	250.856	102.652	236.592	348.17	35.4777
1162	0	-188.361	393.192	903.797	-105.951	324.465	1140.36	-160.39	492.083	508.554	-201.567	544.514	127.97	-226.984	661.063	33.8076	286.226	405.187	871.894	284.291	441.099	1072.16	190.307	362.111	486.782	185.401	250.912	102.75	236.626	348.155	35.45
1163	0	-189.706	396.162	902.279	-108.209	328.826	1139.08	-160.477	492.69	506.718	-200.963	544.118	126.195	-226.941	661.867	33.8188	285.027	407.034	872.069	282.348	443.038	1072.31	189.055	363.42	486.496	185.35	250.961	102.831	237.147	348.051	35.4418
1164	0	-191.088	399.346	900.8	-110.728	332.319	1138.36	-160.458	493.343	504.812	-200.466	543.815	124.415	-226.968	662.596	33.9203	283.635	408.939	872.233	280.394	445.115	1072.39	188.813	364.786	486.748	185.29	251.025	102.933	236.673	348.142	35.4077
1165	0	-192.363	402.892	899.418	-113.187	335.477	1137.57	-160.482	493.885	502.741	-200.008	543.287	122.794	-226.83	662.77	34.1098	282.325	410.807	872.434	278.643	447.151	1072.51	188.274	365.948	486.858	185.238	251.083	103.057	236.642	348.196	35.4352
1166	0	-193.595	406.08	897.743	-115.321	340.51	1136.42	-160.569	494.522	501.006	-199.523	542.784	121.014	-226.509	663.258	34.7681	280.832	412.737	872.608	276.612	449.249	1072.66	187.27	367.154	486.77	185.142	251.158	103.165	236.689	348.209	35.4526
1167	0	-195.037	408.974	896.407	-118.283	343.737	1135.51	-160.891	494.588	498.802	-199.003	541.84	119.295	-225.455	662.948	34.8795	279.43	414.617	872.933	274.762	451.42	1072.82	185.967	368.363	486.572	185.092	251.235	103.294	236.647	348.16	35.4481
1168	0	-196.315	412.416	894.745	-120.964	346.733	1134.68	-161.104	495.165	496.959	-198.529	540.943	117.402	-224.366	661.639	35.2337	278.14	416.729	873.123	272.586	453.674	1073.03	185.193	369.312	486.687	184.991	251.326	103.405	236.644	348.203	35.4438
1169	0	-197.629	415.744	893.135	-123.551	350.687	1133.65	-161.338	495.687	495.274	-197.435	541.157	115.283	-223.833	661.344	35.4202	276.57	418.65	873.32	270.263	455.94	1073.24	184.646	370.475	486.755	184.913	251.351	103.559	236.612	348.165	35.4753
1170	0	-199.035	418.728	891.576	-126.304	354.728	1132.67	-161.397	495.945	493.679	-196.445	540.999	113.437	-223.512	661.283	35.6502	274.983	420.694	873.727	268.28	458.414	1073.46	183.75	371.796	486.716	184.837	251.363	103.726	236.619	348.17	35.4687
1171	0	-200.603	421.581	890.061	-129.077	358.539	1131.88	-161.133	496.347	492.258	-195.245	541.265	111.47	-223.123	661.084	35.941	273.329	422.826	873.827	265.777	460.844	1073.63	182.678	372.887	486.673	184.755	251.397	103.901	236.8	348.156	35.521
1172	0	-202.1	424.619	888.543	-131.825	362.434	1130.94	-161.141	496.748	490.772	-193.808	541.536	109.989	-222.633	660.606	36.2132	271.446	424.917	873.983	263.369	463.375	1073.85	181.932	373.81	486.853	184.635	251.447	104.081	236.625	348.186	35.5226
1173	0	-203.74	427.577	887.087	-134.739	366.202	1130.04	-160.987	497.605	489.362	-192.027	540.671	108.856	-222.386	660.177	36.5054	269.703	427.098	874.236	260.822	465.971	1074.03	181.14	374.824	487.254	184.494	251.476	104.266	236.73	348.147	35.5481
1174	0	-205.469	430.231	885.809	-137.674	369.908	1129.28	-160.847	498.381	487.982	-190.239	539.97	107.565	-222.2	660.099	36.7491	267.91	429.256	874.504	258.246	468.647	1074.22	179.917	375.962	487.307	184.427	251.549	104.45	236.381	347.953	35.3276
1175	0	-207.117	433.328	884.369	-140.515	373.525	1128.61	-160.592	499.25	486.719	-188.248	539.031	106.452	-221.893	660.062	36.9195	265.957	431.349	874.702	255.591	471.372	1074.34	178.638	376.754	487.28	184.31	251.553	104.625	236.222	347.92	35.3043
1176	0	-208.75	436.295	882.955	-142.972	375.826	1128.82	-160.396	500.283	485.469	-186.544	538.21	105.667	-221.785	660.145	37.0808	263.705	433.47	874.809	252.945	474.204	1074.49	177.287	377.677	487.303	184.156	251.595	104.812	236.558	348.134	35.5587
1177	0	-210.735	438.798	881.896	-145.527	378.206	1129.02	-160.175	501.313	484.157	-185.21	538.392	104.736	-221.658	660.348	37.2764	261.743	435.657	875.142	250.2	477.116	1074.62	175.831	378.558	487.563	183.992	251.616	105.042	236.573	348.152	35.5829
1178	0	-212.725	441.266	880.648	-148.136	380.63	1129.17	-160.382	503.109	483.361	-184.261	539.879	103.746	-221.435	660.215	37.3604	259.556	437.772	875.345	247.401	480.07	1074.7	175.777	379.188	488.791	183.802	251.718	105.268	236.142	347.887	35.3878
1179	0	-214.761	443.998	879.575	-150.738	383.133	1129.26	-160.767	504.768	482.548	-183.43	540.332	103.109	-221.407	660.523	37.5236	257.242	439.869	875.527	244.61	483.105	1074.73	174.157	380.071	488.496	183.651	251.802	105.522	236.108	347.887	35.3977
1180	0	-216.829	446.699	878.372	-153.341	385.565	1129.4	-161.082	506.072	482.1	-182.864	541.093	102.598	-221.456	660.792	37.641	255.066	441.973	875.882	241.817	486.068	1074.8	173.414	380.609	489.554	183.446	251.872	105.832	236.037	347.854	35.4567
1181	0	-218.927	448.626	877.527	-155.994	388.073	1129.5	-161.875	507.388	481.905	-182.756	541.248	102.433	-221.492	660.91	37.6714	252.906	444.038	876.156	238.975	489.108	1074.84	171.436	381.435	489.523	183.198	251.98	106.192	236.346	348.053	35.7519
1182	0	-220.994	450.938	876.912	-158.728	390.581	1129.63	-162.984	508.918	481.906	-182.818	541.364	102.328	-221.507	660.912	37.6431	250.481	446.092	876.475	236.051	492.147	1074.91	171.188	381.996	490.613	182.959	252.097	106.599	236.149	348.032	35.7723
1183	0	-223.08	453.405	876.355	-161.194	393.154	1129.93	-164.102	509.705	481.882	-182.981	541.588	102.246	-221.69	661.076	37.6499	248.303	448.187	876.925	233.396	495.251	1075.14	169.392	382.638	490.895	182.752	252.182	107.143	235.996	347.961	35.8014
1184	0	-225.224	455.413	876.128	-163.783	395.789	1130.12	-165.497	510.733	482.002	-183.218	541.81	102.066	-221.712	661.109	37.6033	246.12	450.199	877.363	230.616	498.418	1075.27	167.399	383.003	491.428	182.516	252.376	107.638	235.615	347.695	35.6349
1185	0	-227.552	457.509	876.197	-166.186	398.38	1130.44	-166.828	511.677	482.06	-183.478	541.942	101.984	-221.792	661.078	37.5782	243.784	452.199	877.956	228.024	501.541	1075.52	165.389	383.392	491.689	182.226	252.539	108.106	235.782	347.756	35.8985
1186	0	-229.714	459.611	876.281	-169.026	401.33	1130.83	-168.164	511.861	481.889	-183.611	542.145	101.764	-221.85	661.075	37.5791	241.435	454.198	878.482	224.994	505.022	1075.84	165.038	383.888	493.116	181.892	252.659	108.759	235.526	347.636	35.9735
1187	0	-231.824	462.06	876.461	-171.689	404.5	1131.27	-169.602	512.843	481.885	-183.744	542.237	101.625	-221.87	661.073	37.5791	239.061	456.167	879.186	222.142	508.724	1076.23	163.265	384.157	493.793	181.623	252.83	109.497	235.38	347.56	35.8332
1188	0	-234.318	463.737	876.642	-174.537	408.243	1131.65	-170.668	512.581	481.556	-183.799	542.344	101.435	-221.81	661.024	37.5317	236.424	458.143	879.803	219.104	512.998	1076.54	161.468	384.967	494.88	181.413	253.073	110.176	235.397	347.585	35.9093
1189	0	-236.674	465.806	876.686	-177.544	413.076	1132.15	-171.932	513.029	481.396	-183.893	542.331	101.279	-221.823	660.977	37.5213	233.875	460.227	880.467	215.908	518.363	1076.97	160.838	385.343	496.173	181.297	253.399	110.957	235.245	347.441	35.8682
1190	0	-239.066	467.581	876.657	-180.516	418.318	1132.56	-172.995	513.3	481.274	-183.897	542.371	101.098	-221.857	661.044	37.5452	231.367	462.401	881.182	212.746	524.135	1077.32	159.164	386.572	496.543	181.134	253.754	111.853	235.204	347.451	35.8912
1191	0	-241.46	469.307	876.498	-183.446	422.819	1132.58	-174.431	514.264	481.192	-183.946	542.344	100.956	-221.814	660.947	37.5435	228.75	464.535	881.676	209.626	529.168	1077.27	157.994	387.883	497.667	181.063	254.277	112.823	235.17	347.459	35.9629
1192	0	-243.994	470.858	876.179	-185.17	419.549	1132.32	-175.362	514.653	481.009	-183.948	542.487	100.776	-221.825	661.013	37.5646	226.352	466.912	882.301	207.712	526.429	1076.95	156.33	389.223	497.951	180.984	254.873	113.845	235.079	347.503	36.0363
1193	0	-246.538	472.826	875.754	-187.304	419.322	1132.61	-176.783	515.844	480.934	-183.915	542.527	100.616	-221.865	661.06	37.5748	223.85	469.187	882.833	205.389	526.734	1077.17	155.664	390.995	498.791	180.905	255.489	114.983	234.984	347.415	36.0075
1194	0	-248.936	474.411	875.47	-190.033	422.279	1132.72	-177.587	516.123	480.512	-183.982	542.75	100.445	-221.886	661.079	37.5827	221.464	471.744	883.332	202.47	530.222	1077.22	153.974	392.859	499.249	180.743	256.165	116.107	234.798	347.491	36.2087
1195	0	-251.348	475.994	875.241	-192.812	425.536	1132.87	-179.268	517.712	480.642	-184.025	542.856	100.339	-221.881	660.998	37.5677	218.96	474.412	883.699	199.502	534.011	1077.31	153.04	395.397	499.853	180.5	256.83	117.458	234.83	347.501	36.6493
1196	0	-253.707	477.558	874.934	-195.451	428.238	1132.96	-180.471	518.723	480.512	-184.105	542.891	100.183	-221.869	661.057	37.5468	216.643	477.326	884.156	196.673	537.244	1077.34	152.061	398.034	500.229	180.208	257.651	118.871	234.704	347.53	36.8486
1197	0	-256.107	479.545	874.558	-198.291	431.389	1133.05	-181.796	519.985	480.51	-184.328	542.577	100.036	-221.866	661.054	37.5692	214.015	480.659	884.265	193.643	540.927	1077.36	150.012	401.047	500.35	179.899	258.656	120.383	234.538	347.461	36.9429
1198	0	-258.472	481.442	874.134	-201.071	434.094	1133.49	-183.14	521.076	480.417	-184.248	542.969	99.917	-221.944	661.068	37.5907	211.607	484.41	884.462	190.674	544.162	1077.73	148.96	404.401	500.501	179.597	259.638	122.075	234.434	347.563	37.262
1199	0	-260.772	483.345	873.838	-203.758	437.158	1133.5	-184.178	521.691	480.236	-184.233	543.182	99.7551	-221.924	661.073	37.5926	209.065	487.97	884.643	187.796	547.758	1077.67	148.09	408.308	500.686	179.227	260.827	123.934	234.284	347.549	37.5248
1200	0	-263.056	485.412	873.481	-206.376	439.827	1133.58	-185.996	522.683	480.294	-184.322	543.33	99.5327	-221.923	661.101	37.5861	206.603	491.465	884.816	184.989	550.958	1077.69	146.965	412.247	500.939	178.834	262.204	125.927	234.036	347.66	37.9638
1201	0	-265.329	487.178	873.203	-209.306	442.812	1133.66	-186.745	523.24	479.983	-184.367	543.369	99.4048	-221.939	661.112	37.5636	204.074	494.895	884.717	181.869	554.475	1077.7	146.154	416.88	501.079	178.449	263.784	128.063	233.872	347.699	38.2664
1202	0	-267.49	488.951	872.877	-211.928	445.752	1133.63	-188.044	524.109	479.699	-184.467	543.475	99.1952	-221.996	661.094	37.5423	201.551	498.342	884.643	179.058	557.946	1077.61	142.732	422.331	499.865	178.115	265.63	130.587	233.837	347.862	38.7785
1203	0	-269.596	490.596	872.53	-214.564	448.244	1133.55	-189.343	524.589	479.537	-184.727	543.568	98.898	-221.975	661.055	37.5205	199.09	501.686	884.572	176.232	560.97	1077.47	141.092	427.946	499.258	177.736	267.754	133.241	233.335	347.956	39.4596
1204	0	-271.668	492.394	872.133	-217.145	451.227	1133.56	-190.749	525.508	479.476	-184.715	543.489	98.849	-222.009	661.021	37.5052	196.839	505.14	884.477	173.461	564.484	1077.42	142.063	433.924	500.332	177.381	270.143	136.192	232.996	348.193	40.2566
1205	0	-273.762	494.111	871.9	-219.614	453.984	1133.53	-192.108	526.188	479.272	-184.838	543.518	98.72	-222.044	661.092	37.5019	194.49	508.394	884.279	170.803	567.773	1077.32	140.909	440.407	500.062	176.951	272.943	139.493	232.797	348.549	41.4903
1206	0	-275.82	495.624	871.72	-222.022	456.511	1133.35	-193.417	526.578	479.178	-184.974	543.545	98.5729	-222.046	661.037	37.465	192.405	511.454	884.104	168.205	570.831	1077.07	137.981	447.909	499.264	176.553	276.093	143.092	232.559	348.988	42.7105
1207	0	-277.941	497.365	871.597	-224.441	459.047	1133.2	-194.687	527.107	478.991	-185.122	543.535	98.4393	-222.057	660.982	37.4686	190.422	514.086	883.81	165.596	573.898	1076.86	138.809	455.502	500.211	176.294	279.757	146.913	232.287	349.713	44.3375
1208	0	-279.916	499.464	871.291	-226.767	460.813	1133.17	-195.999	527.679	478.869	-185.194	543.66	98.3622	-222.052	660.922	37.4403	188.549	516.575	883.641	163.081	576.196	1076.76	138.26	463.405	500.433	175.786	283.878	151.181	232.103	350.58	46.1556
1209	0	-281.833	501.898	871.087	-229.204	463.6	1133.16	-197.385	528.07	478.622	-185.402	543.665	98.106	-222.075	660.982	37.4461	186.899	519.634	883.543	160.454	579.514	1076.69	137.934	471.878	500.726	175.272	288.626	155.701	231.704	351.625	48.4588
1210	0	-284.01	503.474	870.909	-231.883	467.823	1133.07	-198.575	528.247	478.429	-185.507	543.639	98.0118	-222.103	661.011	37.4241	184.985	522.948	883.566	157.585	584.268	1076.54	137.046	481.282	501.662	174.564	293.91	160.738	231.42	352.879	50.9765
1211	0	-286.009	504.834	870.637	-233.785	469.41	1133.04	-199.906	528.662	478.171	-185.624	543.698	97.8105	-222.069	660.96	37.4184	183.13	526.207	883.626	155.494	586.387	1076.44	136.355	490.819	503.263	173.569	299.714	166.15	230.372	354.353	54.0898
1212	0	-287.924	506.227	870.248	-235.867	470.934	1132.92	-201.118	528.613	477.948	-185.803	543.688	97.6931	-222.236	661.236	37.5185	181.393	529.259	883.721	153.222	588.442	1076.26	135.946	501.222	504.814	172.393	306.267	171.921	229.711	355.951	58.1271
1213	0	-289.866	507.299	870.037	-237.834	472.943	1132.66	-202.245	528.542	477.7	-185.947	543.759	97.5512	-222.114	659.981	37.1147	179.719	532.238	883.854	151.065	590.982	1075.93	134.306	511.935	506.382	171.023	313.618	177.926	228.695	358.214	62.5399
1214	0	-291.622	508.575	869.738	-239.828	474.786	1132.46	-203.546	528.445	477.432	-186.113	543.702	97.4669	-222.297	662.087	37.8271	178.756	534.6	884.13	148.882	593.358	1075.67	133.629	522.712	508.189	169.564	321.442	183.885	227.522	361.218	67.8133
1215	0	-293.485	509.228	869.562	-241.58	476.37	1132.12	-204.637	528.269	477.176	-186.246	543.733	97.3798	-222.476	662.27	37.8791	177.652	536.991	884.445	146.941	595.473	1075.27	135.545	533.095	511.591	167.786	329.587	190.05	226.003	364.915	73.7758
1216	0	-295.206	510.101	869.274	-243.469	477.986	1131.81	-205.982	528.49	477.176	-186.388	543.623	97.2968	-222.455	661.607	37.5426	176.591	539.362	884.885	144.862	597.62	1074.89	135.294	543.301	513.932	165.707	337.698	195.955	224.963	369.473	80.355
1217	0	-296.808	511.431	868.901	-245.009	479.408	1131.33	-206.797	528.043	476.798	-186.575	543.615	97.2222	-222.52	661.776	37.5707	175.984	541.642	885.263	143.132	599.573	1074.35	134.702	553.254	516.158	163.445	345.924	201.242	223.085	375.016	86.7323
1218	0	-298.431	512.062	868.703	-246.602	481.476	1130.83	-207.731	527.888	476.582	-186.708	543.525	97.1143	-222.621	661.964	37.6184	175.224	543.659	885.461	141.349	602.173	1073.78	134.365	562.788	518.936	160.982	353.942	206.556	221.089	381.669	91.1879
1219	0	-299.715	513.423	868.31	-247.965	483.325	1130.16	-208.835	527.807	476.459	-186.865	543.57	97.0424	-222.655	662.104	37.6568	174.198	545.68	885.618	139.796	604.554	1073.04	134.121	571.822	521.615	158.42	361.45	210.996	218.41	390.015	94.0428
1220	0	-301.173	514.446	868.124	-249.227	484.851	1129.65	-209.467	527.67	476.242	-186.968	543.531	96.9264	-222.691	662.141	37.6702	173.377	547.589	885.86	138.345	606.611	1072.47	133.892	580.47	524.125	156.541	370.509	213.807	215.393	400.057	96.5511
1221	0	-302.422	515.261	867.806	-250.156	486.426	1129.07	-210.142	527.462	476.02	-187.084	543.495	96.8461	-222.755	662.237	37.7053	172.29	549.632	886.28	137.227	608.717	1071.82	134.113	588.747	526.35	154.681	380.471	215.26	211.557	412.04	97.7268
1222	0	-303.605	516.269	867.641	-250.959	487.647	1128.38	-211.048	527.675	475.974	-187.155	543.539	96.8276	-222.735	662.129	37.6707	171.627	551.629	887.254	136.234	610.469	1071.08	131.883	596.533	527.87	153.087	391.543	215.667	208.229	424.518	97.4557
1223	0	-304.788	517.247	867.567	-251.836	488.896	1127.86	-211.708	528.104	475.946	-187.318	543.494	96.8097	-222.759	662.197	37.6771	171.005	553.761	888.052	135.168	612.25	1070.49	130.471	604.208	529.482	151.39	403.373	214.929	205.236	437.694	96.3144
1224	0	-305.822	517.992	867.442	-252.537	490.873	1127.39	-211.854	527.51	475.629	-187.317	543.594	96.7453	-222.791	662.263	37.6287	170.232	555.819	888.708	134.276	614.759	1069.95	132.557	611.25	532.012	149.986	415.246	213.6	202.467	452.1	94.5588
1225	0	-306.672	518.577	867.453	-253.034	492.458	1127.01	-212.39	527.975	475.565	-187.393	543.511	96.7432	-222.791	662.194	37.6759	169.692	557.618	889.162	133.589	616.875	1069.5	132.866	618.028	533.413	148.583	427.85	211.278	200.126	467.776	92.6054
1226	0	-307.351	519.274	867.332	-253.349	493.663	1126.54	-213.036	529.068	475.786	-187.435	543.567	96.6962	-222.796	662.277	37.692	169.197	559.707	889.772	133.085	618.611	1068.97	133.2	624.727	534.933	147.421	441.087	208.138	198.139	484.122	90.2267
1227	0	-308.049	520.201	867.395	-253.737	495.433	1126.31	-213.513	529.979	475.869	-187.475	543.539	96.7126	-222.789	662.175	37.6412	168.746	561.803	890.259	132.507	620.913	1068.67	133.566	631.166	536.117	146.37	454.914	204.267	196.58	501.363	87.4258
1228	0	-308.559	521.114	867.407	-254.054	497.144	1126.12	-213.767	530.515	475.853	-187.479	543.603	96.7463	-222.815	662.276	37.6917	168.322	563.86	890.73	132.001	623.155	1068.43	133.625	637.213	536.978	145.716	469.3	199.79	195.848	519.459	84.4602
1229	0	-308.941	522.172	867.429	-254.426	499.108	1126.02	-213.842	531.013	475.825	-187.494	543.585	96.7598	-222.75	662.113	37.6768	167.914	565.821	891.13	131.439	625.651	1068.26	131.775	643.224	536.833	145.408	484.218	194.941	195.281	538.593	81.4981
1230	0	-308.952	523.392	867.393	-254.587	500.687	1125.86	-213.839	531.416	475.783	-187.49	543.578	96.7989	-222.812	662.245	37.6922	167.703	567.917	891.575	131.088	627.761	1068.04	131.307	648.814	537.005	145.493	499.598	189.523	195.488	558.253	78.2957
1231	0	-309.097	524.892	867.459	-254.68	502.585	1125.75	-213.862	532.01	475.788	-187.462	543.643	96.809	-222.731	662.113	37.6915	167.446	569.938	891.795	130.806	630.19	1067.86	130.82	653.947	536.79	145.843	515.389	183.796	195.693	578.552	74.8843
1232	0	-309.192	526.427	867.448	-254.601	504.176	1125.57	-213.838	532.847	475.898	-187.421	543.619	96.8623	-222.767	662.192	37.7123	167.382	572.041	892.114	130.695	632.313	1067.61	130.468	658.827	536.501	146.534	531.8	177.987	196.584	599.194	71.9386
1233	0	-309.282	528.031	867.397	-254.492	506.217	1125.56	-213.735	533.712	475.953	-187.4	543.692	96.8645	-222.798	662.228	37.6926	167.298	574.075	892.298	130.614	634.886	1067.54	130.252	663.51	536	147.515	548.533	172.024	197.538	620.184	69.0362
1234	0	-309.106	529.399	867.311	-254.399	507.716	1125.51	-213.62	534.629	476.017	-187.34	543.709	96.9295	-222.717	662.176	37.7158	167.543	576.262	892.43	130.518	636.916	1067.42	130.226	667.666	535.322	148.771	565.476	166.247	198.717	641.453	66.3098
1235	0	-309.078	529.912	867.573	-254.122	509.472	1125.41	-213.469	535.504	476.081	-187.288	543.607	96.9697	-222.775	662.146	37.7007	167.646	578.525	892.573	130.605	639.203	1067.26	130.059	671.898	534.656	150.145	582.744	160.535	200.357	662.911	63.9091
1236	0	-308.365	532.642	867.311	-253.622	510.646	1125.3	-213.237	536.262	476.14	-187.261	543.62	97.0711	-222.701	662.116	37.7105	167.835	580.92	892.777	130.916	640.908	1067.08	129.968	675.574	533.916	151.897	600.009	155.231	201.762	684.167	61.8979
1237	0	-308.104	534.797	867.29	-253.284	512.796	1125.2	-212.952	537.26	476.229	-187.19	543.627	97.0792	-222.765	662.153	37.7196	168.256	583.268	892.96	131.064	643.59	1066.92	129.869	679.018	532.871	153.889	617.415	149.964	203.32	705.483	60.2662
1238	0	-307.7	537.038	867.329	-252.634	515.433	1125.02	-212.699	538.16	476.288	-187.06	543.69	97.1186	-222.643	662.082	37.7812	168.75	585.649	893.036	131.525	646.758	1066.68	130.012	682.186	531.929	155.731	634.609	145.308	204.833	726.416	59.1565
1239	0	-306.866	539.628	867.031	-252.307	517.786	1124.93	-212.301	538.853	476.349	-186.932	543.628	97.1963	-222.775	662.202	37.7569	169.206	588.212	893.173	131.662	649.643	1066.52	130.641	685.211	531.117	157.693	651.581	141.232	206.243	746.755	58.4557
1240	0	-306.307	540.886	866.992	-251.511	519.791	1124.74	-211.799	539.713	476.437	-186.845	543.685	97.2412	-222.78	662.317	37.8019	169.941	590.86	893.175	132.268	652.179	1066.27	130.713	688.041	529.946	159.585	668.425	137.336	207.789	766.705	58.348
1241	0	-305.58	543.102	867.009	-250.69	522.258	1124.5	-211.458	540.733	476.512	-186.709	543.609	97.3026	-222.793	662.333	37.5996	170.496	593.626	893.135	132.9	655.178	1065.96	130.605	690.988	528.734	161.559	684.651	134.163	209.076	786.247	58.5651
1242	0	-304.966	545.079	867.24	-249.846	525.033	1124.25	-211.09	541.692	476.634	-186.63	543.567	97.3747	-222.767	662.063	37.6723	171.338	596.482	893.013	133.554	658.484	1065.64	130.375	693.823	527.274	163.465	700.327	131.264	210.159	804.69	59.1475
1243	0	-304.148	546.518	867.453	-248.902	527.41	1123.49	-210.578	542.769	476.784	-186.493	543.614	97.4165	-222.735	662.062	37.7082	172.175	599.515	892.856	134.308	661.392	1064.82	130.143	695.084	526.295	165.191	715.268	128.893	211.105	822.057	59.7159
1244	0	-303.101	548.328	867.543	-247.822	530.572	1123.35	-209.995	543.835	476.978	-186.342	543.655	97.4642	-222.671	661.78	37.58	173.057	602.596	892.646	135.198	665.086	1064.62	129.954	696.392	525.263	166.636	729.281	126.67	212.417	838.523	61.4308
1245	0	-302.172	549.986	867.666	-246.763	533.695	1122.86	-209.235	544.574	477.089	-186.226	543.63	97.5424	-222.773	662.219	37.7603	173.699	605.846	892.24	136.068	668.74	1064.07	129.525	697.87	524.034	168.312	741.432	125.3	212.453	853.46	62.3309
1246	0	-301.169	551.552	868.187	-245.58	536.625	1122.54	-208.504	545.39	477.276	-186.082	543.627	97.6046	-222.493	661.291	37.448	174.495	609.21	891.627	137.061	672.201	1063.68	129.252	699.462	522.599	169.477	753.06	123.937	212.722	866.551	63.0946
1247	0	-300.18	551.833	868.641	-244.416	540.058	1122.17	-207.662	546.584	477.449	-185.904	543.638	97.6836	-222.569	661.248	37.4387	175.275	612.742	890.917	138.035	676.166	1063.24	128.961	701.221	521.067	169.959	763.127	122.579	212.651	878.289	64.1243
1248	0	-298.872	554.006	868.911	-243.058	543.545	1121.66	-206.864	547.759	477.741	-185.753	543.841	97.7254	-222.518	661.289	37.4405	176.13	616.553	890.222	139.204	680.184	1062.66	128.746	703.26	519.55	169.985	771.592	121.252	212.363	887.809	64.4988
1249	0	-297.259	555.873	869.52	-241.589	546.882	1121.39	-206.019	549.285	478.053	-185.461	543.685	97.9391	-222.427	660.972	37.3344	177.088	620.602	889.255	140.483	684.053	1062.33	128.634	705.537	517.76	169.912	778.356	119.816	211.776	895.966	64.5669
1250	0	-295.707	557.565	869.763	-240.269	550.617	1121	-204.834	550.092	478.206	-185.301	543.681	98.0502	-222.514	661.103	37.3744	177.977	624.799	888.202	141.613	688.32	1061.88	128.453	707.961	515.885	169.383	783.479	118.197	210.89	901.597	63.8763
1251	0	-293.997	559.368	870.144	-238.946	554.435	1120.74	-203.913	551.562	478.537	-185.125	543.68	98.1613	-222.512	661.087	37.1551	179.134	629.042	887.042	142.746	692.669	1061.56	128.54	710.432	513.903	168.54	787.015	116.642	210.11	905.059	63.1106
1252	0	-292.181	561.275	870.684	-237.487	557.69	1120.42	-202.836	553.406	478.964	-184.848	543.629	98.3814	-222.483	660.824	37.2625	180.635	633.486	885.943	144.017	696.455	1061.17	128.971	713.104	511.981	167.246	788.88	115.521	208.531	906.606	61.6954
1253	0	-290.049	562.924	871.221	-235.75	562.206	1120.21	-201.611	554.71	479.219	-184.685	543.677	98.5392	-222.464	660.81	37.2824	182.102	638.179	884.882	145.563	701.502	1060.9	129.367	716.024	510.098	165.696	789.164	113.752	207.934	906.812	60.1088
1254	0	-288.109	565.087	871.558	-233.825	564.972	1119.8	-200.373	556.066	479.53	-184.43	543.719	98.7429	-222.487	660.853	37.2855	183.512	643.037	883.933	147.299	704.799	1060.42	128.402	716.913	508.318	164.307	788.084	112.034	206.041	906.074	57.8196
1255	0	-285.754	567.194	872.196	-231.802	568.286	1119.59	-199.242	557.912	479.943	-184.276	543.769	98.9799	-222.461	660.802	37.2481	185.079	648.095	883.078	149.132	708.645	1060.15	127.595	718	506.633	163.653	787.921	110.83	204.83	905.989	55.3503
1256	0	-283.28	569.249	872.768	-229.809	573.164	1119.45	-197.61	559.539	480.262	-184.156	543.721	99.3553	-222.476	660.775	37.2647	186.764	653.297	882.322	150.936	714.055	1059.94	128.992	722.007	505.796	163.684	788.99	109.683	203.94	907.246	52.3242
1257	0	-280.836	571.511	873.447	-227.696	577.946	1119.41	-196.333	561.769	480.742	-183.825	543.752	99.619	-222.471	660.834	37.2685	188.542	658.79	881.674	152.859	719.368	1059.84	130.483	726.305	505.066	163.882	791.384	109.239	203.309	908.353	50.2255
1258	0	-278.768	573.188	874.053	-225.734	581.863	1119.12	-194.54	563.426	481.03	-183.544	543.815	99.8976	-222.501	660.869	37.2979	190.322	664.244	881.121	154.631	723.817	1059.48	131.975	730.564	504.43	164.318	793.968	108.962	203.506	909.372	48.4413
1259	0	-276.209	575.286	874.852	-223.586	586.582	1119.27	-192.933	565.629	481.445	-183.186	543.847	100.228	-222.461	660.89	37.3232	192.134	669.917	880.863	156.589	729.066	1059.57	133.5	735.041	504.09	164.772	795.18	108.618	203.689	909.913	47.0279
1260	0	-273.565	577.751	875.724	-221.55	591.343	1119.6	-191.385	567.857	481.766	-182.838	543.942	100.51	-222.476	661.047	37.2105	193.824	675.72	880.926	158.436	734.359	1059.83	134.902	739.648	504.07	165.034	795.75	108.541	204.223	910.216	46.263
1261	0	-270.994	580.198	876.021	-219.289	596.419	1119.84	-189.726	569.903	482.159	-182.495	544.315	100.803	-222.412	660.946	37.3659	195.848	681.416	881.223	160.507	739.967	1060.01	136.639	744.15	504.286	165.404	796.595	108.585	203.668	910.157	45.1873
1262	0	-268.455	582.679	876.442	-216.968	601.806	1120.21	-188.134	572.094	482.564	-182.267	544.638	101.162	-222.374	660.897	37.3654	197.894	686.946	881.781	162.638	745.885	1060.31	138.397	748.485	504.761	166.004	797.773	108.397	203.999	910.609	44.0988
1263	0	-265.672	585.625	877.124	-214.483	607.243	1120.49	-186.506	573.963	482.935	-182.046	544.772	101.538	-222.351	660.87	37.3592	200.121	692.568	882.537	164.934	751.854	1060.53	140.336	752.912	505.435	166.673	799.045	108.195	203.622	911.153	42.937
1264	0	-263.052	588.435	877.443	-212.348	611.856	1121.25	-184.967	576.311	483.442	-181.786	544.725	101.914	-222.342	660.915	37.4147	202.332	698.105	883.446	166.879	756.997	1061.22	142.26	757.254	506.262	167.479	800.006	108.02	203.843	911.258	42.4479
1265	0	-260.242	591.369	878.067	-209.783	615.945	1121.77	-183.079	578.458	483.818	-181.599	544.573	102.475	-222.321	660.911	37.3848	204.246	703.573	884.267	169.254	761.618	1061.68	143.887	761.526	507.001	167.892	800.546	107.903	203.981	911.312	41.9358
1266	0	-257.398	594.341	878.536	-207.381	620.614	1122.12	-181.502	581.086	484.33	-181.273	544.775	102.947	-222.305	660.897	37.4262	206.799	708.785	885.104	171.467	766.819	1061.97	146.152	765.543	507.756	168.104	801.332	107.737	204.502	911.78	41.9106
1267	0	-254.387	597.274	878.816	-204.775	625.147	1122.65	-179.685	583.058	484.656	-180.91	545.392	103.399	-222.242	660.807	37.4371	209.164	713.9	885.823	173.883	771.883	1062.43	148.229	769.463	508.393	168.476	801.786	107.74	204.134	911.869	41.6567
1268	0	-251.367	600.372	879.262	-201.712	629.38	1123.16	-177.932	585.449	485.09	-180.565	545.576	103.786	-222.163	660.797	37.4318	211.851	719.032	886.392	176.756	776.648	1062.88	150.629	773.399	508.88	168.441	802.83	107.235	204.101	912.468	41.2834
1269	0	-248.295	603.616	879.767	-199.215	637.715	1123.65	-175.877	587.588	485.507	-180.217	545.932	104.442	-222.074	660.742	37.4408	214.432	724.035	886.903	179.064	785.514	1063.3	152.923	777.207	509.308	168.548	803.349	107.036	203.634	912.666	41.0279
1270	0	-245.32	606.985	880.184	-196.275	641.209	1123.9	-174.283	590.698	486.23	-179.828	546.198	105.237	-221.955	660.64	37.4603	217.225	729.025	887.176	181.815	789.539	1063.48	155.428	781.002	509.499	168.65	803.907	106.844	203.776	913.003	40.9955
1271	0	-242.159	610.354	880.765	-193.006	644.604	1124.43	-172.352	593.141	486.758	-179.31	546.305	105.854	-221.813	660.492	37.4397	220.039	733.971	887.403	184.894	793.466	1063.95	157.955	784.753	509.644	168.698	804.481	106.706	203.698	913.104	40.8896
1272	0	-239.056	613.808	881.427	-189.793	648.174	1124.97	-170.85	595.815	487.371	-179.002	546.788	106.521	-221.67	660.318	37.4439	222.823	738.828	887.566	187.918	797.567	1064.43	160.451	788.414	509.724	168.24	805.49	106.39	204.102	913.37	41.1152
1273	0	-236.066	617.464	882	-186.757	651.897	1125.51	-168.894	597.841	487.884	-178.625	547.43	107.41	-221.548	660.042	37.5099	225.603	743.509	887.674	190.763	801.821	1064.9	162.943	791.901	509.751	168.146	805.924	106.235	204.203	913.609	41.1495
1274	0	-233.262	621.315	882.716	-183.551	655.743	1126.17	-167.575	600.292	488.9	-178.324	547.535	108.511	-221.483	659.806	37.3583	227.661	748.214	887.887	193.78	806.199	1065.49	164.714	795.41	509.881	168.278	805.948	106.251	204.353	913.797	41.0636
1275	0	-230.377	624.943	883.647	-180.504	659.52	1127.03	-166.298	602.798	489.866	-178.045	548.084	109.468	-222.095	660.34	37.5479	230.097	752.657	888.157	196.637	810.507	1066.29	166.862	798.658	510.069	168.135	806.568	105.988	204.183	913.908	41.1126
1276	0	-227.766	628.241	884.635	-177.652	663.241	1127.96	-165.009	605.204	490.981	-177.316	549.093	110.451	-222.7	660.723	37.6032	232.41	756.835	888.413	199.299	814.76	1067.15	168.887	801.641	510.243	168.178	806.811	105.869	204.193	913.98	41.0579
1277	0	-225.36	631.342	885.816	-174.444	666.811	1128.67	-163.582	607.257	491.978	-176.533	549.208	111.857	-223.127	660.765	37.3911	234.305	761.009	888.535	202.317	818.862	1067.8	170.496	804.619	510.283	168.265	807.028	105.738	204.213	914.125	41.0452
1278	0	-222.958	634.529	887.277	-171.501	670.305	1129.72	-162.434	610.414	492.983	-175.733	548.604	113.799	-222.955	659.846	36.9364	236.54	764.844	888.63	205.071	822.887	1068.79	172.443	807.259	510.296	168.502	806.851	105.849	204.17	914.19	40.9943
1279	0	-220.704	637.213	888.632	-168.746	673.578	1130.36	-161.726	614.052	495.066	-174.555	549.712	114.994	-222.412	659.348	36.5922	238.613	768.464	888.746	207.636	826.691	1069.36	174.228	809.684	510.33	168.609	806.87	105.745	204.199	914.192	40.963
1280	0	-218.603	639.58	890.595	-165.863	676.777	1131.47	-160.087	616.195	496.077	-173.816	550.688	116.418	-222.354	658.985	36.4952	240.65	772.123	888.899	210.33	830.422	1070.41	175.978	812.148	510.4	168.7	806.952	105.68	204.25	914.285	40.9644
1281	0	-216.432	642.724	892.167	-163.681	679.73	1132.16	-158.592	618.577	497.205	-172.961	551.269	117.949	-222.712	659.113	36.4675	242.712	775.589	889.184	212.322	833.906	1071.04	177.752	814.419	510.604	168.804	807.027	105.57	204.446	914.274	40.9279
1282	0	-214.329	645.274	894.098	-160.74	682.575	1133.17	-157.958	622.045	498.94	-171.79	552.292	119.489	-222.781	658.659	36.3685	244.553	778.954	889.599	215.073	837.282	1071.98	179.305	816.589	510.936	168.716	807.513	105.275	204.285	914.333	40.9675
1283	0	-212.135	648.782	895.715	-158.092	685.494	1134.33	-157.024	625.072	500.35	-170.761	553.709	120.87	-223.471	657.544	36.4823	246.228	782.16	890.102	217.532	840.733	1073.07	180.693	818.6	511.357	168.976	807.166	105.406	204.498	914.33	40.8988
1284	0	-210.232	651.225	897.625	-155.778	688.431	1135.27	-156.347	628.168	501.438	-169.749	554.594	122.534	-223.625	656.917	36.3966	248.044	785.314	890.728	219.656	844.201	1073.95	182.221	820.559	511.901	169.123	807.098	105.306	204.33	914.368	40.9088
1285	0	-208.489	653.552	899.618	-153.193	691.43	1136.18	-155.648	631.354	503.526	-168.776	555.595	124.187	-223.175	656.581	35.914	249.651	788.349	891.35	222.051	847.732	1074.79	183.541	822.398	512.441	169.262	807.127	105.107	204.277	914.371	40.896
1286	0	-206.753	656.283	901.558	-150.917	694.573	1137.3	-155.038	635.095	505.046	-167.999	557.117	125.942	-222.84	656.434	35.7361	251.261	791.227	891.986	224.138	851.406	1075.85	184.864	824.081	512.995	169.466	807.173	105.047	204.443	914.341	40.8664
1287	0	-205.274	658.066	903.664	-148.942	697.839	1138.28	-154.795	638.839	506.94	-167.09	559.06	127.726	-222.816	656.186	35.7806	252.772	794.065	892.787	225.923	855.203	1076.76	186.087	825.724	513.713	169.453	807.177	104.945	204.399	914.29	40.8572
1288	0	-203.69	660.424	905.592	-146.453	701.019	1139.16	-154.596	642.605	508.637	-166.603	560.842	129.266	-222.712	656.169	35.7395	254.326	796.536	893.538	228.223	858.915	1077.58	187.353	827	514.383	169.638	807.077	104.877	204.198	914.27	40.8508
1289	0	-202.111	662.685	907.551	-144.654	704.235	1140.08	-154.464	645.704	509.932	-165.858	562.558	131.025	-222.594	655.834	35.8436	255.781	799	894.261	229.832	862.662	1078.44	188.52	828.269	515.023	169.65	806.904	104.821	204.369	914.261	40.8298
1290	0	-200.581	665.326	909.364	-141.323	700.018	1140.18	-154.326	650.253	511.631	-164.964	564.092	132.705	-222.443	655.574	35.9388	257.413	801.092	894.873	232.973	858.976	1078.48	189.865	829.166	515.554	169.755	806.876	104.779	204.157	914.301	40.8695
1291	0	-199.239	667.998	911.175	-138.834	698.544	1140.92	-154.444	654.635	513.051	-164.25	565.51	134.454	-222.242	655.504	35.9976	258.784	803.333	895.354	235.272	858.034	1079.15	190.949	830.211	515.953	169.873	806.846	104.696	204.151	914.245	40.8879
1292	0	-197.838	670.081	913.265	-136.941	699.643	1141.39	-155.043	659.444	514.961	-163.583	567.341	136.25	-221.947	655.414	36.0403	260.29	805.395	895.797	236.976	859.664	1079.55	192.167	831.078	516.313	170.07	806.733	104.564	204.319	914.27	40.877
1293	0	-196.57	672.621	915.031	-134.564	703.025	1142.06	-155.38	663.645	516.287	-163.078	569.327	137.75	-221.548	655.514	36.1489	261.555	807.627	896.103	239.163	863.577	1080.15	193.144	832.115	516.537	170.116	806.695	104.469	204.289	914.224	40.8991
1294	0	-195.39	675.319	916.984	-132.84	705.933	1142.94	-156.012	667.148	516.887	-162.506	571.018	139.676	-221.145	655.623	36.2401	263.064	809.866	896.432	240.697	867.017	1080.97	194.366	833.159	516.784	170.274	806.672	104.505	204.083	914.303	40.8443
1295	0	-194.229	678.019	918.703	-131.132	707.933	1143.45	-156.857	671.912	518.122	-162.236	572.698	141.353	-220.999	655.511	36.6446	263.248	812.617	896.733	242.216	869.549	1081.42	194.262	834.715	517.002	170.313	806.675	104.429	204.073	914.287	40.8763
1296	0	-193.383	680.689	920.271	-129.181	709.812	1143.89	-157.547	676.49	519.62	-161.948	574.625	143.19	-220.87	655.723	37.1013	264.695	814.756	896.933	243.978	871.959	1081.79	195.422	835.658	517.12	170.328	806.68	104.348	203.976	914.107	40.9833
1297	0	-192.332	683.172	922.017	-127.313	712.18	1144.42	-158.003	681.232	521.248	-161.917	576.539	145.02	-221.525	655.254	37.8067	265.772	817.106	896.954	245.656	874.858	1082.26	196.211	836.813	517.059	170.365	806.755	104.146	203.968	914.127	41.0424
1298	0	-191.437	685.716	923.436	-126.122	713.251	1144.81	-159.785	687.055	522.383	-161.98	578.926	146.869	-221.623	655.893	38.5346	266.688	819.373	896.921	246.657	876.46	1082.59	196.839	837.885	516.944	170.293	806.705	104.037	203.935	914.111	41.0742
1299	0	-190.491	688.463	925.106	-124.097	714.552	1145.82	-160.753	692.368	523.758	-162.347	581.406	148.434	-221.893	657.164	39.197	268.661	820.669	896.187	248.493	878.293	1083.52	198.525	837.986	516.128	169.958	806.56	103.952	203.925	914.023	41.0794
1300	0	-189.788	690.987	926.351	-122.287	716.723	1146.25	-162.328	698.122	525.265	-163.133	583.764	150.217	-222.55	658.879	39.8513	270.53	821.934	895.659	250.113	880.995	1083.9	200.107	838.055	515.517	169.874	806.543	103.833	203.862	914.039	41.1712
1301	0	-188.969	693.956	927.474	-120.551	718.569	1146.6	-163.215	702.806	526.071	-164.304	587.658	151.438	-223.649	661.085	40.3556	271.9	824.412	895.4	251.659	883.373	1084.18	201.189	839.338	515.176	169.712	806.532	103.7	203.802	914.078	41.1009
1302	0	-188.144	696.17	928.549	-118.916	720.27	1147	-164.146	706.833	526.958	-165.807	591.473	152.615	-225.104	664.225	41.094	272.693	827.657	895.629	253.104	885.606	1084.51	201.694	841.388	515.324	169.613	806.488	103.575	203.764	913.914	41.2172
1303	0	-187.189	698.828	929.393	-117.194	721.997	1147.26	-165.279	711.236	527.903	-167.628	595.67	153.587	-227.075	668.22	41.7151	273.073	830.664	895.938	254.637	887.863	1084.71	201.787	843.2	515.551	169.545	806.458	103.464	203.803	914.102	41.0715
1304	0	-186.328	701.34	930.436	-115.406	723.595	1147.55	-166.615	715.669	528.751	-170.178	600.623	154.255	-229.864	672.613	42.1866	274.389	832.347	896.144	256.235	889.993	1084.93	202.816	843.687	515.674	169.651	806.545	103.415	203.803	914.143	41.075
1305	0	-185.455	704.27	931.054	-113.591	725.108	1147.73	-167.876	720.138	529.558	-172.832	606.408	154.883	-233.134	678.135	43.2209	275.402	835.414	895.865	257.861	892.038	1085.05	203.541	845.559	515.313	169.526	806.55	103.215	203.784	914.147	41.0713
1306	0	-184.714	706.855	931.604	-112	726.566	1147.89	-168.567	723.302	530.563	-176.21	612.624	155.23	-236.884	684.331	43.7822	276.502	838.438	895.734	259.261	894.028	1085.14	204.354	847.389	515.1	169.5	806.558	103.169	203.722	913.996	41.1138
1307	0	-183.84	709.494	932.334	-110.378	727.973	1148.02	-169.425	726.31	531.452	-179.376	618.792	155.331	-240.482	691.675	44.2645	277.687	840.927	895.622	260.694	895.966	1085.21	205.251	848.682	514.906	169.545	806.649	103.057	203.722	913.941	41.2126
1308	0	-182.881	712.218	932.898	-108.611	729.443	1148.13	-170.723	730.172	532.281	-183.434	626.824	155.474	-245.426	699.391	44.9381	278.053	843.417	895.743	262.272	897.967	1085.26	205.33	849.977	514.944	169.565	806.654	103.055	203.83	913.897	41.1179
1309	0	-181.936	714.9	933.383	-106.783	730.969	1148.17	-171.486	733.536	532.803	-187.445	634.632	155.289	-249.892	708.298	45.3817	279.725	845.098	895.733	263.91	900.024	1085.23	206.714	850.463	514.853	169.439	806.7	103.029	203.772	913.954	41.192
1310	0	-180.979	717.423	933.88	-105.698	731.801	1148.23	-172.621	737.243	533.559	-192.038	643.529	155.409	-255.279	717.555	45.9826	280.971	846.667	895.685	264.806	901.388	1085.22	207.672	850.836	514.722	169.476	806.807	103.006	203.76	913.874	41.1204
1311	0	-180.116	719.897	934.311	-104.012	733.356	1148.32	-173.608	741.457	534.359	-196.498	652.595	155.169	-260.223	727.659	46.2205	281.999	848.352	895.609	266.301	903.474	1085.25	208.413	851.327	514.564	169.606	807.035	103.086	203.706	913.932	41.2167
1312	0	-179.232	722.115	934.799	-102.359	734.965	1148.45	-174.18	745.011	534.704	-201.358	662.759	155.207	-265.704	738.171	46.903	282.279	850.368	895.476	267.765	905.615	1085.32	208.405	852.147	514.349	169.367	807.046	102.926	203.737	913.908	41.1437
1313	0	-178.215	724.121	935.403	-101.4	735.891	1148.45	-175.518	749.535	535.675	-206.228	673.176	155.249	-271.299	749.409	47.4235	282.777	852.434	895.203	268.534	907.072	1085.26	208.616	853.018	513.994	168.949	806.974	102.808	203.68	913.918	41.2624
1314	0	-177.289	726.359	935.682	-100.019	737.539	1148.44	-176.509	754.371	536.423	-210.904	683.886	155.116	-276.83	760.805	48.0451	283.477	854.572	894.981	269.725	909.252	1085.18	209.028	853.96	513.69	168.851	807.133	102.822	203.751	914.168	41.1374
1315	0	-176.397	728.377	935.978	-98.3194	739.843	1148.41	-177.305	758.666	537.047	-215.55	695.219	155.164	-282.339	772.124	48.9582	284.251	856.647	894.858	271.235	912.087	1085.09	209.514	854.841	513.484	168.761	807.259	102.811	203.572	913.936	41.2861
1316	0	-175.616	730.281	936.204	-97.1123	741.651	1148.47	-178.648	762.925	537.112	-220.171	705.822	155.48	-286.931	784.252	49.9162	284.779	859.012	894.461	272.253	914.426	1085.08	209.755	856.01	513.006	168.671	807.325	102.831	203.729	914.037	41.0393
1317	0	-174.728	732.445	936.703	-96.1121	743.115	1148.46	-179.571	767.628	537.764	-223.932	717.35	156.051	-291.907	796.116	51.8626	285.345	861.394	894.134	273.063	916.422	1085.01	210.033	857.197	512.597	168.583	807.475	102.767	203.579	913.942	41.32
1318	0	-173.965	734.209	937.038	-94.9354	745.128	1148.43	-180.698	773.019	538.713	-227.344	728.395	156.314	-296.207	808.475	53.816	285.925	863.857	893.766	274.051	918.966	1084.91	210.326	858.465	512.146	168.488	807.605	102.803	203.609	913.901	41.336
1319	0	-173.262	736.125	937.359	-94.425	746.621	1148.57	-181.883	778.923	539.561	-230.687	740.313	156.881	-301.104	821.656	56.6153	286.298	866.419	893.603	274.371	920.991	1084.99	210.411	859.832	511.901	168.418	807.743	102.81	203.692	914.174	41.19
1320	0	-172.637	737.994	937.732	-93.5681	748.469	1148.63	-183.379	784.956	540.765	-233.086	750.652	157.794	-305.807	834.2	59.9136	286.67	869.129	893.392	275.038	923.369	1084.98	210.496	861.347	511.608	168.361	807.873	102.801	203.673	914.171	41.1982
1321	0	-172.154	739.604	937.926	-93.2288	750.113	1148.78	-184.387	791.372	541.389	-235.6	761.885	158.288	-309.571	846.081	62.743	287.009	871.96	893.178	275.188	925.545	1085.07	210.548	862.983	511.312	168.297	807.939	102.803	203.565	913.942	41.3376
1322	0	-171.64	741.462	938.08	-92.8524	751.891	1148.95	-185.484	798.099	541.994	-237.96	772.825	159.185	-313.093	858.021	65.5772	287.267	874.847	892.967	275.375	927.854	1085.17	210.518	864.675	511.019	168.263	808.044	102.836	203.605	914.016	41.3678
1323	0	-171.291	743.646	938.13	-92.2602	753.899	1149.18	-186.64	805.059	542.995	-240.217	783.23	160.171	-316.645	870.164	68.174	287.251	877.906	892.771	275.777	930.394	1085.34	210.215	866.538	510.74	168.122	808.154	102.889	203.82	914.37	41.2047
1324	0	-170.91	745.517	938.257	-91.9328	755.779	1149.44	-187.706	812.161	543.975	-242.077	794.575	161.139	-319.525	881.63	70.4254	287.344	880.94	892.562	275.915	932.805	1085.53	210.02	868.377	510.45	168.028	808.243	102.914	203.71	914.101	41.3597
1325	0	-170.602	747.166	938.417	-91.7146	757.737	1149.6	-188.864	819.566	545.042	-243.844	805.646	162.28	-322.104	892.62	72.562	287.428	884.003	892.448	275.944	935.294	1085.62	209.817	870.244	510.253	167.976	808.37	102.918	203.8	914.25	41.211
1326	0	-170.289	749.244	938.532	-91.4364	759.685	1149.85	-189.82	827.164	545.916	-245.383	816.242	163.325	-324.095	903.755	74.3263	287.414	887.108	892.312	276.032	937.774	1085.82	209.515	872.155	510.035	167.912	808.542	102.921	203.834	914.326	41.195
1327	0	-170.052	751.082	938.557	-91.2063	761.632	1150.13	-190.72	834.307	546.986	-246.81	827.048	164.446	-325.738	914.823	76.1685	287.43	890.186	892.267	276.073	940.253	1086.03	209.243	874.037	509.908	167.778	808.688	102.929	204.13	914.272	41.3719
1328	0	-169.838	753.496	938.347	-91.01	763.56	1150.56	-191.847	841.703	548.106	-247.971	837.534	165.623	-326.93	925.96	77.9069	287.376	893.285	892.185	276.079	942.712	1086.39	208.901	875.942	509.743	167.687	808.922	102.999	204.098	914.495	41.3697
1329	0	-169.66	755.671	938.465	-90.8546	765.426	1150.67	-192.85	849.43	549.205	-248.989	848.112	166.633	-327.445	937.197	79.567	287.264	896.333	892.021	276.045	945.11	1086.44	208.502	877.794	509.497	167.569	809.087	103.016	204.095	914.512	41.3459
1330	0	-169.369	757.858	938.231	-90.6498	767.229	1150.94	-193.834	857.208	550.216	-249.826	858.713	167.729	-328.212	948.662	81.1855	286.909	899.296	891.828	276.06	947.444	1086.65	207.859	879.562	509.223	167.635	809.231	103.167	204.131	914.575	41.3585
1331	0	-169.22	760.376	938.186	-90.4915	769.016	1151.18	-194.686	865.103	551.065	-250.649	868.989	168.666	-328.352	960.208	82.7221	287.009	902.118	891.696	276.029	949.763	1086.82	207.672	881.188	509.008	167.44	809.437	103.126	204.09	914.563	41.3121
1332	0	-169.066	762.899	938.034	-90.2848	770.793	1151.36	-195.426	872.554	552.21	-251.215	879.35	169.709	-327.953	971.664	83.8355	286.654	904.997	891.443	276.046	952.071	1086.93	207.03	882.872	508.673	167.379	809.525	103.151	204.25	914.539	41.4351
1333	0	-168.975	765.625	937.881	-89.9775	772.503	1151.54	-196.006	879.655	553.041	-251.864	889.623	170.592	-327.511	983.111	84.9158	286.573	907.671	891.326	276.164	954.312	1087.05	206.66	884.351	508.474	167.298	809.655	103.198	204.014	914.484	41.3075
1334	0	-168.864	768.713	937.459	-89.7119	774.067	1151.66	-196.487	887.168	553.911	-252.158	900.057	171.39	-326.43	994.177	85.7929	286.358	910.355	891.117	276.239	956.408	1087.1	206.158	885.84	508.183	167.25	809.728	103.271	203.853	914.508	41.1472
1335	0	-168.936	771.649	937.159	-89.4278	775.626	1151.79	-196.784	894.498	554.701	-252.451	910.229	172.329	-325.77	1005.85	86.773	286.188	912.97	890.978	276.334	958.498	1087.17	205.701	887.26	507.961	167.208	809.893	103.324	203.878	914.58	41.1715
1336	0	-169.132	775.167	936.945	-89.0886	777.043	1151.84	-197.07	901.537	555.27	-252.753	920.067	172.921	-324.569	1017.13	87.5045	285.945	915.476	890.837	276.483	960.447	1087.16	205.17	888.571	507.739	167.061	810.095	103.393	203.992	914.55	41.2668
1337	0	-169.257	778.68	936.612	-88.5824	778.456	1151.89	-197.007	908.281	555.782	-252.747	930.719	173.322	-323.339	1028.19	88.2263	285.878	917.977	890.741	276.8	962.391	1087.14	204.816	889.877	507.56	166.981	810.216	103.462	203.875	914.556	41.1957
1338	0	-169.613	782.26	936.172	-88.1993	779.723	1151.91	-197.023	915.14	556.183	-252.778	940.221	174.023	-321.952	1039.38	88.7763	285.586	920.517	890.578	276.993	964.189	1087.1	204.236	891.222	507.316	167.056	810.268	103.486	203.777	914.831	41.02
1339	0	-169.96	786.153	935.651	-87.9072	780.94	1151.88	-197.019	921.938	556.541	-252.542	949.397	174.53	-320.428	1049.94	89.4277	285.539	922.89	890.434	277.096	965.937	1087	203.902	892.399	507.089	166.832	810.623	103.64	203.729	914.667	41.1751
1340	0	-170.479	790.425	935.194	-87.4441	782.247	1151.82	-196.73	928.43	556.722	-252.421	957.883	174.996	-319.059	1060.81	89.9843	285.395	925.4	890.177	277.369	967.776	1086.88	203.47	893.714	506.75	166.647	810.986	103.569	203.784	914.708	41.1995
1341	0	-171.037	794.61	934.608	-86.9516	783.34	1151.8	-196.335	935.003	556.727	-251.91	967.903	175.111	-317.152	1071.3	90.4924	285.398	927.75	890.017	277.672	969.401	1086.79	203.186	894.868	506.508	166.612	810.993	103.833	203.801	914.758	41.178
1342	0	-171.629	798.759	933.948	-86.6254	784.396	1151.8	-195.824	941.031	556.701	-251.588	976.568	175.307	-315.53	1081.58	91.0207	285.372	930.082	889.858	277.809	970.988	1086.73	202.872	896.005	506.267	166.537	811.123	103.914	203.888	914.898	41.0648
1343	0	-172.205	803.089	933.198	-86.3425	785.511	1151.74	-195.271	947.264	556.404	-250.782	985.366	175.179	-313.812	1091.74	91.5467	285.236	932.506	889.698	277.902	972.634	1086.6	202.448	897.235	506.024	166.5	811.279	103.99	203.828	914.807	41.1446
1344	0	-172.74	807.279	932.436	-86.0827	786.598	1151.7	-194.755	953.397	556.152	-249.929	994.763	175.178	-312.412	1101.46	92.0942	285.086	934.909	889.44	277.972	974.253	1086.5	202.011	898.442	505.685	166.424	811.457	104.07	203.858	914.808	41.1443
1345	0	-173.335	811.478	931.768	-85.9572	787.687	1151.67	-193.884	959.15	555.706	-248.962	1002.9	175.149	-311.148	1110.8	92.8136	284.989	937.35	889.224	277.908	975.873	1086.41	201.626	899.688	505.386	166.356	811.602	104.144	203.883	914.795	41.1542
1346	0	-173.977	815.714	930.923	-85.8667	788.856	1151.61	-193.07	964.681	555.372	-247.93	1011.81	174.862	-309.884	1120.23	93.2077	284.9	939.677	889.025	277.809	977.574	1086.28	201.25	900.82	505.105	166.31	811.728	104.234	203.905	914.837	41.128
1347	0	-174.601	820.009	929.966	-85.9482	789.968	1151.48	-192.213	970.088	554.518	-246.68	1020.22	174.634	-308.349	1129.23	93.5741	284.818	941.991	888.834	277.538	979.217	1086.08	200.88	901.939	504.832	166.248	811.839	104.278	203.936	914.867	41.1198
1348	0	-175.339	823.51	928.759	-85.8232	791.204	1151.5	-191.324	975.507	553.831	-245.363	1027.78	174.295	-307.05	1137.55	93.8398	284.851	944.303	888.667	277.473	980.984	1086.04	200.626	903.055	504.583	166.126	812.03	104.367	203.997	914.978	41.0323
1349	0	-175.859	828.212	927.772	-85.7216	792.538	1151.46	-190.336	980.631	553.101	-244.012	1036.1	173.678	-305.123	1145.76	93.7719	284.71	946.59	888.538	277.385	982.85	1085.93	200.197	904.147	504.372	166.012	812.125	104.421	204.067	914.905	41.091
1350	0	-176.528	832.812	926.601	-86.1463	793.613	1151.53	-189.305	985.457	552.181	-242.653	1042.95	173.021	-303.563	1153.71	93.7773	284.501	948.895	888.425	276.771	984.456	1085.94	199.701	905.257	504.176	165.971	812.278	104.487	204.102	914.946	41.116
1351	0	-177.038	836.759	925.532	-85.996	795.154	1151.51	-188.284	990.272	551.27	-240.675	1050.45	172.351	-302.112	1161.12	93.5254	284.26	951.117	888.243	276.731	986.528	1085.86	199.172	906.283	503.913	165.893	812.391	104.553	204.094	914.79	41.061
1352	0	-177.578	840.701	924.386	-86.2522	796.502	1151.56	-187.575	995.364	550.588	-238.942	1056.86	171.808	-299.84	1168.48	93.1037	283.974	953.489	888.17	276.285	988.408	1085.84	198.599	907.461	503.757	165.722	812.458	104.606	204.202	914.963	41.0708
1353	0	-178.156	844.74	923.168	-86.452	798.056	1151.76	-186.375	999.633	549.331	-236.923	1064.16	170.913	-298.015	1175.52	92.4269	283.703	955.726	888.151	275.896	990.493	1085.97	198.04	908.502	503.656	165.658	812.563	104.688	204.307	915.047	41.0289
1354	0	-178.674	848.583	922.054	-86.6991	799.46	1151.87	-185.429	1004.05	548.282	-234.927	1070.37	169.754	-295.658	1181.89	91.5901	283.41	957.938	888.103	275.459	992.429	1086.02	197.46	909.519	503.526	165.963	812.8	104.771	204.444	915.002	40.9851
1355	0	-179.208	852.419	920.812	-87.0049	800.861	1152.12	-184.634	1008.54	547.133	-232.73	1076.53	168.748	-293.448	1188.25	90.5865	283.058	960.168	888.061	274.964	994.362	1086.21	196.82	910.554	503.401	165.962	812.935	104.826	204.412	915.087	40.976
1356	0	-179.799	856.158	919.666	-87.4009	802.338	1152.26	-183.599	1012.51	546.146	-231.221	1082.15	167.612	-290.867	1193.79	89.3193	282.708	962.401	888.002	274.378	996.37	1086.28	196.183	911.592	503.261	165.874	813.043	104.91	204.393	914.937	40.8986
1357	0	-180.386	860.077	918.466	-87.7261	803.85	1152.43	-182.705	1016.54	544.932	-229.193	1086.93	166.728	-288.207	1199.14	87.7435	282.451	964.55	888.027	273.863	998.413	1086.39	195.637	912.545	503.203	165.802	813.084	104.998	204.514	915.162	40.939
1358	0	-181.07	863.922	917.211	-88.0955	805.307	1152.62	-181.676	1020.32	543.514	-226.583	1092.2	165.525	-285.832	1204.6	86.1784	282.112	966.769	887.943	273.304	1000.4	1086.51	195.011	913.569	503.038	165.769	813.133	105.114	204.534	915.123	40.841
1359	0	-181.658	867.378	915.943	-88.5491	806.787	1152.89	-180.825	1024.17	542.218	-224.383	1097.21	164.363	-282.695	1209.72	84.1884	281.739	968.887	887.912	272.661	1002.41	1086.72	194.351	914.492	502.924	165.693	813.189	105.2	204.593	915.155	40.8321
1360	0	-182.36	871.011	914.887	-89.848	810.292	1151.35	-179.849	1027.55	541.121	-222.233	1102.07	163.02	-279.244	1213.96	82.131	281.351	971.005	887.884	272.007	1004.45	1086.88	193.675	915.416	502.815	165.62	813.391	105.302	204.612	915.256	40.7849
1361	0	-183.138	874.998	913.701	-91.4377	813.803	1150.34	-179.064	1031.43	539.596	-220.15	1106	161.812	-276.596	1218.31	80.0894	280.993	973.058	887.879	271.381	1006.43	1086.95	193.029	916.273	502.727	165.571	813.535	105.387	204.585	915.383	40.8718
1362	0	-183.85	878.609	912.505	-92.9796	817.779	1149.59	-178.278	1035.12	538.434	-218.088	1110.21	160.393	-273.135	1222.5	77.9353	280.57	975.147	887.763	270.81	1008.43	1087.04	192.319	917.166	502.529	165.476	813.65	105.545	204.644	915.425	40.8218
1363	0	-184.523	882.246	911.281	-94.9548	821.453	1148.8	-177.614	1038.67	537.072	-215.96	1114.14	158.982	-269.853	1226.48	75.6244	280.078	977.136	887.724	269.805	1010.13	1087.09	191.539	917.961	502.408	165.41	813.752	105.666	204.809	915.402	40.6378
1364	0	-185.505	886.235	910.235	-96.5825	825.3	1147.88	-176.778	1041.97	535.633	-214.084	1118	157.51	-266.331	1230.37	73.0981	279.923	979.025	887.693	269.149	1012.01	1087	191.097	918.655	502.295	165.329	813.839	105.764	204.762	915.471	40.7807
1365	0	-186.447	890.198	909.094	-98.4351	829.216	1147.07	-176.067	1045.35	534.195	-212.042	1121.56	156.036	-262.873	1233.84	70.556	279.169	980.965	887.654	268.267	1013.95	1087.02	190.056	919.399	502.173	165.288	813.945	105.884	204.966	915.335	40.5723
1366	0	-187.347	894.048	907.979	-100.069	833.306	1146.13	-175.21	1048.59	532.522	-210.403	1124.97	154.371	-259.736	1237.27	68.0185	278.695	982.771	887.549	267.604	1016.07	1086.92	189.294	920.01	501.987	165.189	813.994	105.97	205.063	915.316	40.5055
1367	0	-188.245	898.116	906.835	-101.596	837.424	1145.08	-174.383	1051.54	530.891	-208.413	1127.82	152.564	-256.683	1239.98	65.4009	278.099	984.615	887.487	267.048	1018.21	1086.71	188.41	920.659	501.842	165.097	814.103	106.063	205.018	915.561	40.2576
1368	0	-189.253	902.286	905.553	-103.5	841.251	1144.06	-173.596	1054.66	529.233	-206.803	1131.24	150.844	-253.437	1242.94	62.8742	277.418	986.35	887.251	266.115	1020.07	1086.53	187.442	921.199	501.524	165.014	814.173	106.128	205.163	915.338	40.4264
1369	0	-190.232	906.385	904.308	-105.318	845.058	1143	-172.922	1057.48	527.802	-205.363	1132.76	149.02	-250.315	1245.61	60.0258	276.826	988.033	887.296	265.268	1021.9	1086.3	186.562	921.687	501.487	164.967	814.226	106.232	205.273	915.33	40.4227
1370	0	-191.24	910.684	903.152	-107.459	848.843	1141.95	-172.161	1060.38	526.065	-204.043	1134.37	147.026	-247.323	1247.48	57.2857	276.046	989.723	887.135	264.098	1023.71	1086.09	185.495	922.181	501.244	164.868	814.343	106.349	205.379	915.318	40.339
1371	0	-192.256	915.45	901.987	-109.754	852.271	1140.92	-171.248	1062.72	524.065	-202.622	1136.69	145.022	-244.661	1249.9	54.7156	275.287	991.315	886.979	262.774	1025.17	1085.9	184.448	922.578	501.006	164.809	814.38	106.502	205.303	915.64	40.1268
1372	0	-193.595	919.717	900.668	-112.526	857.811	1140.04	-170.426	1065.03	522.136	-200.823	1138.36	143.16	-242.063	1251.47	51.94	274.434	992.991	886.723	261.495	1026.76	1085.58	183.308	923.059	500.667	164.708	814.437	106.658	205.434	915.248	40.1475
1373	0	-194.831	924.255	899.468	-114.638	862.709	1138.63	-169.663	1067.28	520.107	-199.557	1139.95	141.05	-239.463	1252.93	49.1327	273.521	994.643	886.586	260.217	1028.74	1085.23	182.108	923.516	500.449	164.6	814.477	106.845	205.724	915.07	40.0516
1374	0	-195.955	929.055	898.034	-116.813	867.059	1137.82	-168.897	1069.26	518.027	-198.064	1140.9	138.951	-236.886	1254.15	46.3028	272.574	996.284	886.426	258.974	1030.66	1084.85	180.872	923.962	500.207	164.598	814.544	106.936	205.776	915.043	40.0136
1375	0	-197.423	933.733	896.904	-119.032	871.621	1137.07	-167.981	1070.74	516.036	-196.694	1141.66	136.705	-234.338	1254.48	43.3714	271.462	997.917	886.262	257.688	1032.8	1084.53	179.473	924.399	499.96	164.502	814.56	107.131	205.587	915.267	40.0567
1376	0	-198.727	938.543	895.493	-121.423	876.047	1136.16	-167.475	1072.74	513.627	-195.371	1142.31	134.268	-231.971	1254.68	40.3623	270.34	999.645	886.051	256.229	1034.8	1084.04	178.064	924.932	499.667	164.331	814.585	107.334	205.651	915.343	39.9817
1377	0	-200.207	943.389	894.039				-166.762	1074.17	511.337	-194.043	1142.24	131.825	-229.902	1254.84	38.8521	269.077	1001.34	885.82	254.683	1036.98	1083.59	176.513	925.435	499.353	164.235	814.567	107.454	205.688	915.364	39.8914
1378	0	-201.684	948.018	892.629				-166.061	1075.66	509.128	-191.732	1141.91	129.856	-229.046	1255.22	39.2997	268.268	1002.51	885.607	253.207	1039.35	1083.19	175.416	925.404	499.059	164.152	814.662	107.699	205.593	915.261	39.8958
1379	0	-203.228	952.823	891.317				-165.438	1077.15	506.914	-189.559	1140.03	127.78	-228.199	1255.54	39.6845	266.359	1004.96	885.365	251.737	1041.77	1082.69	174.006	927.764	498.729	164.123	814.626	107.885	205.918	915.412	39.7339
1380	0	-204.799	957.667	889.758				-165.28	1079.34	504.645	-187.958	1139.79	125.636	-226.146	1254.98	39.6247	264.884	1006.96	885.181	250.148	1044.44	1082.35	173.029	929.674	498.46	164.085	814.645	108.11	205.964	915.425	39.6704
1381	0	-206.506	962.445	888.397				-164.224	1079.62	502.104	-186.726	1140.32	122.991	-224.781	1255.17	39.9498	263.878	1008.14	885.143	248.199	1046.66	1081.65	172.521	930.753	498.335	164.02	814.638	108.358	206.076	915.489	39.6195
1382	0	-208.175	967.084	886.837				-163.627	1079.78	499.547	-185.439	1139.87	120.859	-223.27	1255.4	40.2408	262.377	1009.97	884.927	246.225	1049.4	1081.46	171.518	932.496	498.033	163.894	814.698	108.537	206.09	915.396	39.539
1383	0	-210.13	971.814	885.396				-162.972	1080.08	497.025	-182.993	1136.33	118.228	-221.927	1255.66	40.6161	260.697	1012.05	884.772	244.22	1052.07	1080.96	170.337	934.484	497.791	163.748	814.869	108.775	206.106	915.413	39.5081
1384	0	-212.073	976.957	883.743				-162.875	1081.25	495.209	-183.153	1136.29	116.737	-221.364	1255.2	40.8162	259.12	1014.12	884.496	242.114	1054.9	1080.4	169.585	935.778	497.665	163.776	814.818	108.96	206.19	915.472	39.4547
1385	0	-214.061	981.594	882.093				-162.682	1082.04	493.056	-182.305	1135.1	114.584	-220.365	1253.56	40.6652	257.144	1016.39	884.036	239.858	1057.78	1079.9	168.434	937.267	497.355	163.553	815.175	109.243	206.204	915.472	39.4308
1386	0	-216.047	986.417	880.581				-163.077	1083.95	491.397	-181.019	1134.28	113.353	-220.028	1253.39	40.8463	254.81	1018.9	883.572	237.479	1060.77	1079.36	166.926	939.002	497.041	163.452	815.323	109.596	206.243	915.459	39.4081
1387	0	-218.208	991.009	879.376				-163.354	1085.38	489.706	-180.245	1135.46	112.33	-219.869	1253.59	40.9317	251.867	1022.98	883.153	235.028	1063.93	1078.8	164.808	942.313	496.772	163.292	815.513	109.886	206.228	915.401	39.437
1388	0	-220.373	995.573	878.14				-163.486	1086.81	488.216	-179.583	1136.83	111.144	-219.845	1253.43	41.1812	249.614	1026.2	882.686	232.417	1067.21	1078.36	163.381	944.757	496.455	163.132	815.69	110.296	206.221	915.445	39.4278
1389	0	-222.554	1000.33	876.82				-163.691	1088.71	487.158	-178.979	1137.05	109.805	-219.626	1253.59	41.1366	247.206	1029.5	882.159	229.808	1070.58	1077.81	161.798	947.281	496.077	162.92	815.858	110.752	206.162	915.46	39.5025
1390	0	-224.827	1004.93	875.874				-164.07	1090.9	486.181	-177.971	1137.99	108.88	-219.428	1253.52	41.2052	244.675	1032.86	881.723	227.175	1073.98	1077.34	161.173	949.469	496.159	162.679	816.201	111.251	206.126	915.459	39.542
1391	0	-226.882	1009.11	875.16				-164.722	1093.4	485.489	-177.399	1138.09	108.206	-219.364	1253.59	41.273	242.122	1036.24	881.145	224.37	1077.74	1076.86	160.292	951.727	496.091	162.418	816.62	111.834	206.044	915.541	39.5859
1392	0	-229.327	1013.91	874.538				-165.317	1095.24	484.696	-176.829	1138.57	107.594	-218.965	1253.4	41.4967	239.475	1039.56	880.614	221.509	1081.54	1076.46	157.901	955.562	495.596	162.193	817.059	112.586	205.983	915.565	39.5393
1393	0	-231.66	1017.83	874.219				-166.361	1097.31	484.424	-176.391	1139.02	107.04	-218.915	1253.36	41.519	236.623	1042.91	880.111	218.608	1085.49	1076.12	155.306	959.428	495.13	161.881	817.719	113.551	205.845	915.553	39.7479
1394	0	-234.109	1021.88	873.739				-167.655	1099.39	484.256	-176.073	1139.22	106.708	-218.913	1253.39	41.5221	233.797	1046.07	879.781	215.662	1089.55	1075.85	152.737	963.098	494.836	161.504	818.451	114.692	205.841	915.583	39.8195
1395	0	-236.821	1025.76	873.485				-168.84	1100	484.075	-176.007	1139.36	106.484	-219.217	1253.84	41.4739	230.814	1049.32	879.558	212.606	1093.63	1075.58	150.009	966.868	494.65	161.191	819.454	116.139	205.562	915.708	39.8179
1396	0	-239.384	1029.06	873.628				-170.442	1101.18	484.15	-176.12	1139.57	106.197	-218.996	1253.55	41.5359	227.86	1052.58	879.299	209.422	1097.65	1075.43	147.312	970.643	494.428	160.739	820.848	117.681	205.395	915.658	39.8852
1397	0	-242.036	1032.47	873.976				-172.284	1103.28	484.232	-176.309	1139.8	106.022	-219.02	1253.53	41.5358	224.638	1055.81	878.928	206.384	1101.85	1075.31	146.243	974.927	494.426	160.471	821.827	119.882	205.246	915.619	40.0279
1398	0	-244.781	1035.78	874.319				-174.36	1103.19	484.261	-176.59	1139.78	105.849	-219.092	1253.59	41.521	221.537	1058.81	878.891	203.274	1105.88	1075.27	145.295	978.98	494.758	159.906	823.544	122.012	204.908	915.316	40.5144
1399	0	-247.424	1038.63	874.632				-176.051	1104.19	484.434	-176.824	1139.86	105.567	-219.518	1254.04	41.4374	218.74	1061.51	878.966	200.218	1109.85	1075.19	144.651	982.73	495.202	159.561	825.248	124.823	204.469	915.113	40.7471
1400	0	-249.998	1041.21	874.884				-177.543	1104.61	484.266	-177.048	1139.96	105.381	-219.615	1254.15	41.435	215.859	1063.96	878.836	197.127	1113.66	1075.17	142.373	988.895	495.207	159.1	827.132	127.696	204.17	914.999	41.1163
1401	0	-252.668	1043.69	875.143				-179.074	1105.33	484.112	-177.147	1139.95	105.2	-219.617	1254.16	41.4362	213.223	1066.04	878.733	194.051	1117.26	1075.17	140.339	994.678	495.239	158.536	829.451	130.967	204.868	915.728	41.6811
1402	0	-255.439	1046.04	875.224				-180.591	1106.08	483.76	-177.547	1140.19	104.918	-219.678	1254.21	41.4252	210.67	1068.56	878.764	191.036	1120.66	1075.04	140.944	1001	496.069	158.088	831.928	134.688	204.343	915.704	42.5084
1403	0	-258.306	1048.83	875.348				-181.894	1106.74	483.498	-177.53	1140.21	104.768	-219.69	1254.24	41.4418	207.777	1071.37	878.862	188.077	1123.95	1074.84	140.022	1008.07	496.37	157.874	834.189	138.975	204.577	915.867	43.4719
1404	0	-261.145	1051.51	875.449				-183.239	1107.96	483.349	-177.543	1140.18	104.584	-219.689	1254.27	41.439	204.968	1074.18	879.342	185.028	1126.94	1074.65	138.16	1016.3	496.509	157.413	837.815	143.331	204.053	916.536	44.3627
1405	0	-263.954	1054.04	875.235				-184.732	1108.38	482.813	-177.584	1140.32	104.437	-219.737	1254.34	41.483	202.066	1077.07	879.715	182.079	1129.54	1074.52	136.204	1024.62	496.54	156.811	841.92	147.964	203.743	917.14	45.8368
1406	0	-266.691	1056.9	874.942				-185.869	1108.21	482.317	-177.578	1140.29	104.215	-219.713	1254.42	41.5084	200.404	1078.24	880.006	179.223	1132.27	1074.29	136.308	1033.38	497.347	156.168	846.405	152.983	203.284	918.292	47.9162
1407	0	-269.389	1059.61	874.615				-187.483	1108.91	482.101	-177.593	1140.17	103.963	-219.718	1254.41	41.5129	198.17	1080.43	880.008	176.519	1134.82	1073.97	136.049	1043.63	498.882	155.027	851.938	158.447	202.682	919.193	50.2709
1408	0	-271.897	1062.06	874.186				-188.856	1109.06	481.718	-177.726	1140.38	103.777	-219.756	1254.51	41.5235	196.424	1082.71	879.911	173.908	1137.1	1073.63	136.278	1053.97	500.32	153.77	858.06	164.161	202.096	920.359	53.1952
1409	0	-274.402	1064.87	873.659				-190.369	1109.12	481.354	-177.826	1140.35	103.558	-219.757	1254.53	41.5262	195.009	1084.81	879.803	171.369	1139.12	1073.14	136.837	1064.14	501.747	152.306	864.773	170.277	200.965	921.666	56.6752
1410	0	-276.693	1067.4	873.222				-192.044	1109.53	480.868	-178.188	1139.7	103.091	-219.811	1254.32	41.5051	193.23	1086.92	879.676	168.74	1140.95	1072.57	137.033	1074.32	503.154	150.482	872.084	176.843	199.584	923.48	60.7073
1411	0	-278.966	1069.54	872.74				-193.653	1109.73	480.533	-178.191	1140.27	103.105	-219.903	1254.84	41.6435	192.026	1089.03	879.611	166.446	1142.69	1071.98	136.684	1085.4	505.577	148.313	880.267	183.499	198.031	925.595	65.7508
1412	0	-281.173	1071.95	872.428				-195.288	1109.62	480.341	-178.481	1140.36	102.887	-219.872	1254.65	41.5384	190.822	1090.86	879.533	164.297	1144.45	1071.09	136.335	1096.21	507.987	146.147	888.536	190.143	196.187	928.579	71.3612
1413	0	-283.409	1074.49	872.213				-196.87	1109.69	480.003	-178.658	1140.34	102.718	-219.895	1254.64	41.545	189.498	1092.6	879.34	162.384	1146.29	1070.24	135.867	1106.94	510.282	143.66	897.191	196.84	194.399	932.028	77.6949
1414	0	-285.369	1076.78	872.049				-198.311	1109.43	479.644	-178.794	1140.39	102.552	-219.893	1254.66	41.5017	188.333	1094.23	879.19	160.507	1147.81	1069.25	135.558	1117.54	512.62	140.437	905.521	202.966	191.882	936.443	84.425
1415	0	-287.261	1078.8	871.872				-199.697	1109.19	479.284	-178.999	1140.44	102.401	-219.912	1254.59	41.4819	187.232	1095.79	878.969	158.802	1149.56	1068.13	135.561	1126.33	515.301	137.318	914.249	208.64	188.927	941.484	90.5025
1416	0	-289.468	1080.8	871.568				-201.077	1109.23	478.963	-179.209	1140.34	102.278	-219.911	1254.55	41.4728	185.984	1097.29	878.788	157.227	1151.23	1066.99	135.417	1135.06	518.024	133.69	922.753	213.945	186.726	947.931	95.2542
1417	0	-290.999	1082.4	871.533				-202.285	1108.83	478.52	-179.418	1140.27	102.168	-219.936	1254.52	41.4229	184.84	1098.9	878.864	155.707	1152.91	1065.79	135.377	1143.89	521.002	130.037	930.306	218.399	184.556	955.902	98.807
1418	0	-292.55	1083.27	871.422				-203.434	1108.84	478.274	-179.727	1140.58	102.157	-219.98	1254.56	41.4287	183.788	1100.65	879.204	154.394	1154.82	1064.61	135.429	1152.87	524.245	127.08	939.628	220.933	181.693	966.17	102.049
1419	0	-294.039	1084.13	871.178				-204.488	1108.76	477.993	-179.788	1140.23	101.97	-219.507	1253.64	41.2534	182.792	1102.43	879.658	153.192	1156.69	1063.65	134.562	1160.16	526.524	124.51	950.273	221.966	178.831	978.436	103.61
1420	0	-295.44	1084.6	871.16				-205.478	1108.84	477.8	-179.967	1140.27	101.905	-219.435	1253.46	41.2221	181.979	1104.17	880.207	151.897	1158.67	1062.71	133.878	1167.43	528.896	122.168	962.345	221.636	176.108	991.792	103.606
1421	0	-296.823	1085.09	870.961				-206.409	1109.18	477.658	-180.076	1140.18	101.844	-219.964	1254.34	41.3776	181.191	1105.74	880.767	150.875	1160.8	1061.99	133.218	1174.52	531.28	120.15	974.877	220.075	173.046	1006.51	102.179
1422	0	-298.011	1085.42	870.951				-207.179	1109.23	477.714	-180.164	1140.18	101.87	-219.595	1253.69	41.2599	180.194	1107.27	881.391	149.835	1162.99	1061.56	132.901	1180.81	532.906	118.483	987.692	218.023	170.164	1022.63	99.7462
1423	0	-299.152	1085.72	870.948				-207.853	1109.42	477.629	-180.243	1140.12	101.792	-219.515	1253.47	41.2271	179.324	1109.01	882.291	148.624	1165.11	1061.24	132.711	1187.34	534.808	117.268	1001.26	214.81	167.734	1039.99	96.6996
1424	0	-300.068	1086.13	870.866				-208.522	1110	477.581	-180.34	1140.13	101.772	-219.499	1253.36	41.1966	178.597	1110.77	883.138	147.861	1167.58	1061.12				116.385	1015.73	210.657	165.784	1058.53	93.1257
1425	0	-301.14	1086.66	870.812				-208.861	1110.23	477.704	-180.455	1140.21	101.803	-219.569	1253.48	41.2063	177.893	1112.52	883.912	147.687	1172.47	1061.13				116.052	1030.69	205.736	164.497	1078.01	89.3536
1426	0	-301.833	1087.54	870.966				-209.291	1110.89	477.791	-180.515	1140.04	101.796	-219.568	1253.48	41.2351	177.277	1114.24	884.721	147.02	1175	1061.25				115.982	1046.25	200.444	163.561	1098.29	85.305
1427	0	-302.087	1088.28	871.044				-209.538	1111.49	477.802	-180.517	1139.95	101.825	-219.587	1253.49	41.2336	176.744	1115.88	885.388	146.196	1177.01	1061.54				116.492	1062.19	194.658	163.343	1119.23	81.2755
1428	0	-302.397	1089.27	871.068				-209.835	1112.31	477.777	-180.549	1139.97	101.837	-219.566	1253.47	41.232	176.306	1117.5	885.965	145.593	1179.17	1061.77				117.399	1078.53	188.629	163.829	1140.55	77.395
1429	0	-302.512	1090.35	871.06				-210.029	1113.19	477.858	-180.538	1139.97	101.892	-219.564	1253.47	41.2315	175.85	1119.18	886.494	144.964	1181.26	1062.1				118.853	1095.29	182.359	164.862	1162.24	73.6988
1430	0	-302.737	1092.03	871.038				-210.08	1114.06	477.982	-180.559	1139.98	101.906	-219.939	1254.18	41.3487	175.529	1120.84	887.061	144.682	1183.41	1062.38				120.241	1112.3	175.891	166.342	1184.07	70.2383
1431	0	-302.975	1094.09	871.034				-210.079	1114.88	478.078	-180.571	1139.99	101.958	-219.997	1254.34	41.3775	175.325	1122.64	887.477	144.452	1185.52	1062.52				122.281	1129.39	169.749	168.412	1205.91	67.1677
1432	0	-303.033	1096.18	871.031				-210.032	1115.74	478.147	-180.534	1140.04	101.96	-220.008	1254.3	41.3718	175.177	1124.43	888.162	144.312	1187.55	1062.61				124.511	1146.57	163.841	170.927	1227.69	64.7133
1433	0	-302.877	1098.26	871.024				-209.892	1116.71	478.195	-180.488	1139.82	102.023	-219.551	1253.5	41.2567	175.218	1126.35	888.752	144.227	1189.71	1062.73				127.256	1163.61	158.396	173.779	1249.05	62.5992
1434	0	-302.876	1101.2	871.029				-209.661	1117.7	478.323	-180.459	1139.88	102.062	-219.47	1253.33	41.2334	175.594	1128.4	889.363	144.755	1192.24	1062.71				130.145	1180.5	153.338	176.944	1269.37	60.8224
1435	0	-302.964	1103.91	871.083				-209.458	1118.76	478.387	-180.326	1140.07	102.1	-219.486	1253.44	41.2468	175.934	1130.5	889.895	144.652	1194.43	1062.75				133.742	1197.27	148.414	180.577	1289.55	59.9293
1436	0	-302.373	1106.48	871.132				-209.216	1119.75	478.415	-180.278	1140.17	102.158	-219.499	1253.47	41.2566	176.252	1132.68	890.327	144.448	1193.85	1062.59				136.999	1213.51	144.026	184.399	1309.38	59.3728
1437	0	-301.852	1108.75	871.234				-208.936	1120.94	478.57	-180.232	1140.21	102.201	-219.942	1254.31	41.4346	176.882	1134.97	890.668	144.949	1196.14	1062.61				140.029	1229.25	140.069	188.136	1329.11	59.4732
1438	0	-301.252	1111.17	871.34				-208.678	1121.97	478.658	-180.125	1140.11	102.217	-219.543	1253.6	41.303	177.466	1137.34	890.907	145.458	1198.64	1062.43				143.369	1244.36	136.68	192.534	1346.42	59.7778
1439	0	-300.776	1113.58	871.578				-208.28	1123.26	478.852	-179.965	1140.12	102.278	-219.457	1253.38	41.2665	178.06	1139.72	890.986	146.13	1201.31	1062.29				146.917	1258.73	133.677	196.171	1363.94	60.4463
1440	0	-300.196	1115.84	871.773				-207.875	1124.35	479.003	-179.785	1140.15	102.306	-219.467	1253.45	41.2965	178.742	1142.29	890.958	146.788	1204	1062.02				150.418	1272.21	131.124	197.959	1373.47	60.8155
1441	0	-299.503	1118.46	872.159				-207.332	1125.42	479.187	-179.655	1140.24	102.373	-219.493	1253.47	41.3217	179.401	1145	890.77	147.65	1206.84	1061.69				153.648	1284.53	128.931	200.481	1386.62	61.4956
1442	0	-298.83	1120.66	872.513				-206.93	1126.75	479.391	-179.461	1140.16	102.519	-219.438	1253.44	41.312	180.085	1147.74	890.271	148.529	1210.04	1061.46				156.885	1295.46	126.942	203.956	1401.08	63.536
1443	0	-297.711	1122.28	872.739				-206.229	1128.17	479.635	-179.29	1140.31	102.547	-219.428	1253.42	41.3192	180.695	1150.87	889.71	149.42	1213.22	1061.18				159.596	1304.75	125.421	206.357	1412.46	64.9076
1444	0	-296.843	1124.06	873.269				-205.413	1128.99	479.848	-179.066	1140.28	102.603	-219.887	1254.32	41.4631	181.374	1154.12	888.978	150.457	1216.68	1060.94				161.557	1312.23	123.823	208.025	1421.26	65.674
1445	0	-295.578	1125.63	873.66				-204.53	1130.06	480.052	-178.89	1140.02	102.696	-219.961	1254.54	41.5382	182.188	1157.53	888.068	151.565	1220.37	1060.71				163.693	1318.16	122.628	209.226	1428.1	66.0139
1446	0	-294.521	1127.42	874.093				-203.838	1131.69	480.484	-178.67	1140.14	102.832	-219.935	1254.48	41.531	182.861	1161.13	886.866	152.76	1224.37	1060.58				165.629	1322.36	121.333	210.126	1433	65.8062
1447	0	-293.163	1128.87	874.678				-202.96	1133.11	480.894	-178.502	1140.15	102.945	-219.964	1254.5	41.5289	183.798	1165.1	885.754	154.021	1228.48	1060.53				166.635	1324.76	119.815	210.676	1436.04	65.1359
1448	0	-291.748	1130.42	875.333				-202.103	1134.66	481.287	-178.204	1140.07	103.113	-219.958	1254.52	41.5361	184.818	1169.08	884.638	155.36	1232.77	1060.36				166.462	1325.79	118.338	210.825	1436.83	63.7247
1449	0	-290.189	1131.9	876.018				-200.862	1135.52	481.581	-178.004	1140.13	103.34	-220.008	1254.59	41.5627	185.914	1173.36	883.569	156.645	1237.13	1060.25				165.719	1325.25	116.959	210.363	1436.42	61.5461
1450	0	-288.304	1133.28	876.584				-199.951	1137.37	482.108	-177.795	1140.22	103.515	-220.005	1254.54	41.5482	187.341	1177.77	882.599	158.164	1241.87	1060.25				164.925	1324.08	115.298	208.935	1435.23	59.789
1451	0	-286.453	1135.04	877.382				-198.703	1138.7	482.483	-177.532	1140.19	103.657	-220.024	1254.49	41.5249	188.785	1182.49	881.858	159.888	1246.72	1060.03				163.931	1323.44	113.826	207.308	1434.22	58.0799
1452	0	-284.521	1136.75	878.07				-197.204	1139.63	482.71	-177.347	1140.26	103.878	-220.025	1254.56	41.5504	190.146	1187.41	881.209	161.25	1251.49	1060.03				164.074	1323.38	113.029	205.599	1434.61	55.8195
1453	0	-282.385	1138.45	878.633				-196.155	1141.96	483.353	-177.124	1140.36	104.075	-220.021	1254.51	41.5519	191.696	1192.4	880.949	162.487	1256.08	1059.93				163.977	1325.23	112.773	205.426	1436.09	54.7318
1454	0	-280.3	1139.96	879.443				-194.239	1142.9	483.592	-176.822	1140.42	104.291	-219.974	1254.55	41.549	193.416	1197.59	880.974	164.403	1261.17	1060				164.242	1327.42	112.514	205.849	1437.55	53.8352
1455	0	-277.785	1141.68	879.857				-192.962	1145.3	484.303	-176.51	1140.4	104.468	-219.976	1254.56	41.5592	195.113	1202.61	881.282	165.913	1266.02	1060.19				164.972	1328.37	112.45	205.753	1438.07	52.2849
1456	0	-275.523	1143.57	880.572				-191.031	1146.44	484.379	-176.278	1140.67	104.645	-219.927	1254.48	41.5798	196.745	1207.7	881.843	167.565	1271.1	1060.34				165.406	1328.81	112.313	205.467	1437.87	51.2251
1457	0	-273.128	1145.34	881.054				-189.814	1148.83	485.034	-176.042	1140.76	104.867	-219.939	1254.49	41.608	198.405	1212.71	882.588	169.245	1276.15	1060.6				165.711	1329.41	112.318	206.219	1438.48	51.1375
1458	0	-270.594	1147.25	881.522				-188.137	1150.32	485.336	-175.72	1140.77	105.082	-219.912	1254.45	41.595	200.226	1217.75	883.579	170.955	1281.13	1060.93				166.118	1330.09	112.306	206.024	1438.63	50.3738
1459	0	-268.129	1149.34	881.88				-186.651	1152.16	485.86	-175.564	1140.6	105.3	-219.822	1254.42	41.5629	202.057	1222.69	884.539	172.723	1286.11	1061.38				166.801	1331.11	112.098	206.137	1439.31	49.3157
1460	0	-265.506	1151.32	882.364				-184.881	1153.54	486.204	-175.566	1140.7	105.579	-219.808	1254.3	41.5892	204.076	1227.63	885.445	174.412	1290.63	1061.99				167.388	1332.22	111.743	206.12	1439.44	48.2627
1461	0	-263.019	1153.28	882.864				-183.38	1155.46	486.661	-174.869	1140.77	105.801	-219.743	1254.15	41.5456	206.146	1232.45	886.229	176.092	1294.83	1062.46				168.027	1333.14	111.558	206.225	1439.51	47.73
1462	0	-260.083	1155.33	883.291				-181.52	1156.86	487.013	-174.747	1140.88	106.203	-219.722	1254.11	41.5514	208.385	1237.25	886.898	178.149	1299.02	1062.91				168.433	1333.7	111.402	205.842	1439.34	47.2041
1463	0	-257.283	1157.4	883.663				-179.96	1158.96	487.318	-174.465	1141.08	106.5	-219.662	1254.12	41.5086	210.784	1241.96	887.347	180.583	1303.14	1063.25				168.636	1334.3	111.17	205.725	1439.52	47.1246
1464	0	-254.254	1159.39	884.251				-178.06	1160.7	487.845	-174.262	1141.4	106.887	-219.65	1254.11	41.5518	213.353	1246.61	887.707	183.038	1307.16	1063.5				168.762	1334.84	110.927	205.564	1439.74	47.1862
1465	0	-251.193	1161.39	884.658				-176.129	1162.26	488.075	-173.86	1141.14	107.087	-219.584	1253.98	41.5255	216.063	1251.28	887.892	185.538	1310.96	1063.84				168.816	1335.21	110.76	205.863	1440.26	47.3483
1466	0	-248.153	1163.65	885.128				-174.53	1164.48	488.697	-173.459	1141.13	107.403	-219.545	1253.93	41.566	218.844	1255.98	888.112	188.324	1314.88	1064.15				168.817	1335.53	110.522	205.728	1440.47	47.2299
1467	0	-245.068	1165.68	885.626				-172.581	1167.06	489.081	-173.317	1141.81	107.892	-219.448	1253.79	41.5713	221.592	1260.6	888.275	191.174	1318.85	1064.53				168.768	1335.85	110.278	206.116	1440.9	47.3907
1468	0	-241.977	1168.02	886.258				-171.089	1168.23	489.474	-173.247	1142.21	108.359	-219.254	1253.36	41.3999	224.419	1265.13	888.414	194.057	1322.89	1065				168.76	1336.16	110.079	206.269	1441.11	47.3645
1469	0	-238.927	1170.55	886.732				-169.207	1169.57	489.834	-172.635	1142.03	108.81	-219.177	1253.23	41.3901	227.116	1269.55	888.539	196.963	1326.97	1065.57				168.832	1336.55	109.901	206.596	1441.56	47.4805
1470	0	-236.052	1172.92	887.206				-167.811	1171.84	490.432	-172.311	1142.05	109.237	-219.122	1253.25	41.4149	229.767	1273.81	888.622	199.857	1331.19	1066.04				168.888	1337.03	109.765	206.525	1441.6	47.3759
1471	0	-233.084	1175.59	887.838				-165.976	1173.34	490.682	-172.139	1142.35	109.637	-219.1	1253.28	41.4509	232.066	1276.79	888.765	202.697	1335.17	1066.5				168.857	1337.37	109.665	206.478	1441.82	47.3572
1472	0	-230.063	1177.95	888.325				-164.642	1175.75	491.131	-171.943	1142.97	110.21	-218.678	1252.81	41.475	234.489	1280.66	888.863	205.416	1339.09	1066.92				168.808	1337.82	109.622	205.999	1441.36	47.2945
1473	0	-227.303	1180.32	888.911				-163.089	1177.53	491.78	-171.722	1143.13	110.721	-218.99	1253.21	41.4365	236.949	1284.52	888.814	208.137	1343.02	1067.2				168.536	1338.56	109.688	206.052	1441.57	47.3058
1474	0	-224.531	1182.74	889.508				-161.557	1179.29	492.08	-171.456	1143.28	111.331	-219.014	1253.27	41.425	239.104	1288.1	888.618	210.956	1346.92	1067.51				168.4	1338.9	109.488	206.081	1441.77	47.2723
1475	0	-221.861	1185.29	890.032				-160.681	1182.23	493.382	-171.426	1143.9	111.956	-218.991	1253.32	41.4129	241.313	1292.09	888.605	213.434	1350.47	1067.68				168.27	1339.42	109.425	206.11	1442.02	47.2763
1476	0	-219.238	1187.73	890.551				-159.02	1183.54	493.672	-171.302	1143.92	112.776	-218.933	1253.24	41.3832	243.526	1295.93	888.107	216.013	1354	1067.85				168.033	1339.86	109.307	206.417	1442.7	46.8722
1477	0	-216.674	1190.29	891.178				-157.788	1185.43	494.444	-171.218	1144.25	113.429	-218.986	1253.5	41.5308	245.93	1299.31	887.886	218.529	1357.48	1068.12				167.955	1340.19	109.059	207.247	1443.68	47.1682
1478	0	-214.322	1193.06	891.96				-156.749	1187.89	495.225	-171.501	1144.72	114.27	-218.981	1253.2	41.3456	248.184	1302.59	887.624	221.006	1360.79	1068.23				168.065	1340.46	108.952	207.394	1443.92	47.0693
1479	0	-212.012	1195.65	892.815				-155.592	1189.76	496.139	-171.168	1145.95	115.47	-219.904	1254.87	41.6372	250.334	1306.16	887.672	223.343	1363.9	1068.52				168.073	1340.63	108.831	207.125	1443.73	46.9964
1480	0	-209.741	1198.03	894.048				-154.397	1191.57	497.031	-171.404	1146.39	116.37	-220.255	1255.48	41.6525	252.48	1309.35	887.819	225.868	1367.18	1068.64				168.171	1340.81	108.691	207.085	1443.83	46.8233
1481	0	-207.491	1200.49	895.271				-153.583	1194.08	498.319	-171.601	1145.67	117.926	-220.444	1255.67	41.6204	254.822	1312.39	888.005	228.372	1370.25	1068.97				168.253	1340.99	108.62	207.198	1444.03	46.7401
1482	0	-205.281	1202.75	896.521				-152.93	1196.67	499.487	-171.749	1145.87	119.007	-220.514	1255.64	41.5573	256.939	1315.4	888.297	230.556	1373.17	1069.24				168.4	1341.09	108.551	207.285	1444.26	46.6995
1483	0	-203.17	1204.68	898.026				-152.292	1199.16	500.763	-171.615	1146.24	120.162	-220.831	1255.42	41.6414	258.822	1318.42	888.681	232.907	1376.28	1069.74				168.556	1341.18	108.463	207.873	1444.83	46.8291
1484	0	-201.128	1206.56	899.577				-151.705	1201.69	502.165	-171.601	1147.07	121.443	-220.955	1255.2	41.5519	260.761	1321.27	889.117	235.017	1379.03	1070.13				168.624	1341.19	108.377	208.08	1445.12	46.7694
1485	0	-199.236	1208.5	901.212				-151.14	1204.06	503.549	-171.367	1148.23	122.976	-220.994	1255.35	41.3101	262.777	1323.69	889.593	237.174	1381.86	1070.71				168.732	1341.27	108.31	208.051	1445.1	46.715
1486	0	-197.36	1210.09	903.047				-150.753	1206.54	505.13	-171.03	1148.66	124.369	-221.685	1255.12	41.2837	264.319	1326.47	890.131	239.316	1384.61	1071.32				168.922	1341.3	108.282	207.689	1444.78	46.5429
1487	0	-195.657	1211.66	904.803				-150.277	1209.17	506.537	-170.548	1149.6	125.823	-221.886	1255.01	41.2618	265.95	1328.92	890.635	241.42	1387.38	1071.96				169.019	1341.31	108.222	207.71	1444.77	46.5192
1488	0	-193.815	1213.19	906.682				-149.699	1211.47	508.169	-170.056	1150.93	127.411	-222.045	1254.99	41.2918	267.519	1331.34	891.177	243.322	1389.91	1072.59				169.179	1341.18	108.15	207.497	1444.57	46.4483
1489	0	-192.355	1214.73	908.648				-149.682	1214.85	509.703	-169.901	1151.51	129.312	-222.05	1254.7	41.1074	268.957	1333.66	891.626	245.263	1392.55	1073.26				169.279	1341.17	108.094	207.72	1444.77	46.468
1490	0	-190.92	1215.93	910.62				-149.92	1218.96	511.619	-169.45	1153.14	130.77	-221.837	1254.47	40.997	270.3	1335.8	892.128	247.171	1395.18	1073.98				169.436	1341.12	108.02	207.519	1444.58	46.4066
1491	0	-189.605	1217.26	912.542				-149.541	1221.73	512.871	-168.534	1153.9	132.244	-221.885	1254.37	41.015	271.696	1337.86	892.662	248.879	1397.74	1074.63				169.565	1340.99	108.006	207.508	1444.57	46.3699
1492	0	-188.23	1218.54	914.471				-149.195	1224.39	514.717	-167.982	1155.24	133.878	-221.985	1254.54	41.1235	272.745	1340.25	893.129	250.611	1400.27	1075.26				169.622	1340.97	107.869	207.557	1444.63	46.3866
1493	0	-186.774	1219.96	916.345				-149.875	1229.15	516.158	-167.762	1156.97	135.478	-222.08	1254.78	41.2465	274.044	1341.93	893.609	252.167	1402.8	1075.88				169.732	1340.91	107.807	207.558	1444.61	46.3423
1494	0	-185.668	1221.25	918.155				-149.66	1232.25	517.376	-167.289	1158.52	137.072	-222.086	1255	41.4136	273.665	1345.99	894.19	253.634	1405.27	1076.56				169.731	1340.8	107.705	207.556	1444.61	46.3408
1495	0	-184.529	1222.75	920.037				-150.553	1237.05	519.379	-167.091	1160.02	138.675	-222.063	1255.21	41.5849	274.22	1349.04	894.558	254.912	1407.71	1077.19				170.085	1340.85	107.705	207.504	1444.54	46.2848
1496	0	-183.395	1224.05	921.83				-150.368	1240.14	520.548	-167.565	1163.39	140.653	-222.257	1255.88	41.9398	275.675	1350.42	894.837	256.314	1410.36	1077.8				169.928	1340.61	107.568	207.61	1444.62	46.3084
1497	0	-182.394	1225.84	923.493				-151.374	1245.03	522.121	-167.824	1166.13	142.28	-222.228	1256.2	42.1733	276.24	1352.63	895.132	257.57	1412.87	1078.34				169.964	1340.53	107.466	207.565	1444.57	46.2641
1498	0	-181.396	1227.42	925.046				-152.327	1250.13	523.78	-167.932	1168.16	144.071	-222.353	1256.45	42.436	277.179	1354.59	895.495	258.718	1415.3	1078.73				170.087	1340.47	107.453	207.446	1444.64	46.0106
1499	0	-180.47	1229.06	926.61				-153.37	1255.12	525.052	-167.897	1169.75	145.607	-222.66	1257.19	42.842	278.126	1356.6	895.797	259.808	1417.65	1079.17				170.191	1340.45	107.378	207.626	1444.57	46.1862
1500	0	-179.66	1230.76	928.041				-154.399	1260.06	526.259	-168.281	1172.13	147.228	-223.205	1258.25	43.2608	278.97	1358.76	896.064	260.921	1420.01	1079.5				170.314	1340.41	107.296	207.634	1444.62	46.1674
1501	0	-178.853	1232.4	929.268				-155.556	1265	528.037	-168.937	1174.29	148.747	-224.033	1259.4	43.6606	279.964	1360.72	896.26	261.973	1422.18	1079.82				170.339	1340.38	107.143	207.725	1444.71	46.1397
1502	0	-178.006	1234.26	930.579				-156.08	1268.56	528.982	-169.717	1177.05	150.168	-224.921	1261.3	44.1348	280.752	1362.79	896.503	262.715	1424.12	1080.13				170.466	1340.32	107.27	207.778	1444.73	46.1246
1503	0	-177.268	1236.33	931.649				-156.778	1272.31	529.911	-170.596	1179.83	151.429	-225.809	1263.53	44.5599	281.675	1364.8	896.646	263.884	1426.37	1080.3				170.452	1340.21	107.175	207.804	1444.79	46.1066
1504	0	-176.559	1238.49	932.751				-158.181	1276.83	530.826	-171.873	1183.17	152.737	-227.075	1266.58	45.1462	282.254	1367.03	896.763	264.89	1428.27	1080.48				170.365	1340.24	107.032	207.845	1444.78	46.0681
1505	0	-175.955	1240.51	933.577				-159.465	1281.42	532.358	-173.519	1186.96	153.767	-228.373	1270.32	45.7143	283.331	1368.71	896.688	265.837	1430.18	1080.62				170.448	1340.28	106.98	207.91	1444.81	46.0209
1506	0	-175.321	1242.76	934.541				-160.832	1285.1	533.362	-175.464	1190.97	154.481	-229.986	1274.77	46.0918	284.119	1370.51	896.622	266.814	1431.98	1080.72				170.382	1340.21	106.99	207.828	1444.8	46.0005
1507	0	-174.744	1245	935.175				-162.326	1290.41	534.208	-177.703	1196.18	155.212	-231.808	1280.37	46.4479	284.914	1372.39	896.436	267.608	1433.53	1080.87				170.403	1340.3	106.95	207.896	1444.84	45.996
1508	0	-174.14	1247	935.856				-163.353	1294.02	535.064	-180.722	1201.54	155.718	-233.825	1286.74	46.6943	285.84	1373.75	896.301	268.737	1435.22	1080.86				170.331	1340.23	106.959	207.936	1444.86	45.9749
1509	0	-173.43	1249.3	936.361				-164.684	1297.91	535.744	-183.857	1208.11	155.852	-236.153	1294.14	46.9308	286.621	1375.29	896.038	269.722	1436.9	1080.84				170.293	1340.27	106.94	207.946	1444.9	45.9949
1510	0	-172.872	1251.69	936.875				-165.883	1301.97	536.632	-187.428	1214.91	155.938	-238.394	1301.88	46.9979	287.313	1377.02	895.828	270.686	1438.39	1080.81				170.175	1340.25	106.912	207.935	1444.83	45.9533
1511	0	-172.257	1254.05	937.283				-167.208	1306.14	537.465	-191.044	1222.35	155.986	-240.886	1310.7	46.9697	288.301	1378.33	895.589	271.631	1439.91	1080.78				170.137	1340.34	106.936	207.966	1444.86	45.9789
1512	0	-171.725	1256.06	937.629				-168.53	1310.29	538.13	-194.917	1229.74	156.229	-243.388	1320.04	47.0553	288.93	1379.82	895.439	272.59	1441.44	1080.72				170.145	1340.42	106.991	207.987	1444.81	45.9734
1513	0	-171.179	1258.41	937.836				-170.052	1314.78	539.046	-198.927	1238.2	156.075	-246.062	1330.16	47.4895	289.426	1381.48	895.287	273.521	1442.84	1080.64				170.231	1340.59	107.068	207.965	1444.76	45.9726
1514	0	-170.728	1260.7	938.026				-171.368	1319.17	539.716	-202.787	1247.14	155.941	-248.704	1340.72	48.1847	289.976	1383.07	894.94	274.5	1444.38	1080.54				170.153	1340.66	107.093	207.951	1444.76	45.9789
1515	0	-170.279	1262.87	938.231				-172.628	1323.42	540.294	-206.618	1255.16	156.246	-251.546	1351.81	49.2375	290.655	1384.7	894.603	275.344	1445.79	1080.33				169.765	1340.59	107.115	207.997	1444.81	46.027
1516	0	-169.827	1265.16	938.338				-173.789	1327.87	540.85	-210.164	1265.61	155.945	-254.017	1363.23	50.6374	291.093	1386.27	894.203	276.229	1447.24	1080.24				169.437	1340.68	106.97	207.966	1444.68	46.1507
1517	0	-169.461	1267.25	938.263				-174.754	1332.13	541.167	-213.791	1275.23	156.026	-256.854	1374.56	52.0978	291.482	1388.18	893.82	277.053	1448.76	1080.11				168.89	1340.79	106.914	207.835	1444.68	46.1029
1518	0	-169.185	1269.47	938.344				-175.855	1336.97	541.689	-217.031	1285.04	156.281	-260.127	1386.23	53.978	291.766	1390.19	893.354	277.881	1450.19	1079.94				168.819	1340.95	106.91	207.819	1444.58	46.1326
1519	0	-168.989	1271.77	938.326				-176.909	1341.96	542.279	-220.325	1295.04	156.564	-263.385	1397.77	55.8828	292.06	1392.18	892.826	278.57	1451.7	1079.82				168.837	1341.18	106.985	207.786	1444.58	46.2257
1520	0	-168.675	1273.89	938.274				-177.954	1346.93	542.726	-223.128	1304.8	156.824	-266.737	1409.17	57.9311	292.333	1394.07	892.336	279.314	1453.22	1079.69				168.233	1341.29	106.895	207.739	1444.55	46.28
1521	0	-168.519	1276.17	938.124				-178.891	1352.51	543.464	-225.786	1314.77	157.157	-270.169	1420.43	60.1348	292.572	1396.26	891.819	279.919	1454.75	1079.62				168.23	1341.52	106.969	207.729	1444.52	46.357
1522	0	-168.222	1278.26	938.035				-180.017	1358.06	543.897	-227.961	1324.44	157.375	-273.85	1431.66	62.4865	293.539	1396.09	891.056	280.492	1456.23	1079.53				168.058	1341.68	106.949	207.685	1444.5	46.4246
1523	0	-168.149	1280.53	937.907				-180.914	1363.44	544.431	-230.488	1334.45	158.313	-277.275	1442.27	64.9231	293.625	1398.52	890.638	281.014	1457.88	1079.52				167.905	1341.82	106.948	207.609	1444.48	46.4968
1524	0	-167.924	1282.99	937.876				-181.746	1369.05	545.138	-231.744	1344.13	158.353	-280.587	1452.78	67.2354	293.516	1401.39	890.387	281.401	1459.45	1079.54				167.72	1341.98	106.955	207.628	1444.52	46.5006
1525	0	-167.96	1285.24	937.756				-182.472	1374.62	545.884	-233.131	1354.05	158.889	-283.892	1463.1	69.6437	293.461	1403.86	890.155	281.775	1461.11	1079.58				167.609	1342.16	106.949	207.556	1444.46	46.5397
1526	0	-167.951	1287.66	937.56				-183.13	1380.16	546.357	-234.144	1363.73	159.292	-287.48	1473.65	72.3244	293.514	1406.29	889.907	282.112	1462.76	1079.66				167.423	1342.33	106.928	207.572	1444.5	46.5972
1527	0	-167.952	1290.18	937.425				-183.295	1385.23	546.614	-235.388	1373.31	160.063	-290.182	1483.35	74.6442	293.377	1408.42	889.528	282.404	1464.37	1079.81				167.329	1342.46	106.949	207.556	1444.51	46.6566
1528	0	-168.102	1292.76	937.291				-183.871	1391	547.156	-236.232	1382.95	160.766	-292.883	1493.01	77.0294	293.254	1410.64	889.213	282.615	1466.04	1079.88				167.163	1342.65	106.949	207.498	1444.51	46.6907
1529	0	-168.149	1295.33	937.276				-184.669	1397.29	547.919	-236.655	1392.47	161.475	-295.426	1502.47	79.3005	293.191	1412.96	889.025	282.835	1467.77	1080.03				167.063	1342.89	106.984	207.472	1444.5	46.7448
1530	0	-168.305	1297.08	937.181				-185.293	1403.45	548.665	-237.136	1401.43	162.247	-297.909	1511.95	81.623	293.045	1415.13	888.882	283.047	1469.39	1080.14				166.979	1343.07	106.973	207.384	1444.44	46.783
1531	0	-168.422	1300.57	937.298				-185.792	1409.38	549.529	-237.457	1413.61	163.034	-299.775	1521.47	83.8302	292.734	1417.28	888.681	283.274	1471.01	1080.28				166.861	1343.18	106.973	207.367	1444.44	46.8441
1532	0	-168.611	1303.64	937.251				-186.205	1415.19	550.325	-237.818	1421.3	164.019	-301.225	1530.88	85.956	292.536	1419.53	888.504	283.481	1472.63	1080.44				166.797	1343.33	107.018	207.31	1444.44	46.8861
1533	0	-168.764	1306.44	937.248				-186.548	1421.07	551.061	-237.811	1431.26	165.055	-302.294	1540.21	87.9327	292.337	1421.66	888.373	283.631	1474.24	1080.64				166.819	1343.47	107.091	207.66	1444.85	47.0432
1534	0	-168.98	1309.25	937.094				-187.226	1427.77	551.705	-237.942	1440	165.823	-302.977	1549.3	89.616	292.094	1423.8	888.256	283.815	1475.88	1080.84				166.579	1343.58	107.03	207.309	1444.51	46.9765
1535	0	-169.323	1312.4	937.253				-186.938	1432.69	552.31	-237.956	1449.34	166.865	-303.267	1558.76	91.377	291.886	1425.97	888.162	284.017	1477.42	1081.05				166.474	1343.66	107.066	207.273	1444.46	46.9753
1536	0	-169.509	1315.41	937.296				-187.252	1438.93	553.156	-238.181	1457.86	167.72	-303.424	1568.39	92.8612	291.735	1428.07	888.102	284.192	1479.01	1081.26				166.406	1343.74	107.062	207.246	1444.5	47.0012
1537	0	-169.978	1318.77	937.255				-187.425	1444.97	553.763	-238.226	1466.87	168.55	-303.042	1577.74	94.1937	291.58	1430.17	888.07	284.342	1480.62	1081.47				166.346	1343.84	107.129	207.321	1444.57	47.0723
1538	0	-170.272	1321.91	937.285				-187.819	1451.46	554.514	-238.311	1475.8	169.434	-302.603	1587.29	95.3216	291.269	1432.31	888.037	284.531	1482.15	1081.68				166.283	1343.93	107.172	207.232	1444.5	47.0332
1539	0	-170.69	1325.27	937.253				-187.544	1456.99	554.943	-238.272	1484.77	170.452	-301.873	1596.82	96.4439	291.226	1434.38	888.067	284.697	1483.76	1081.87				166.205	1343.98	107.159	207.221	1444.46	47.063
1540	0	-171.023	1328.64	937.225				-187.422	1462.78	555.408	-238.059	1493.74	171.18	-300.943	1606.14	97.3946	291.123	1436.46	888.094	284.858	1485.39	1082.14				166.152	1344.06	107.214	207.234	1444.57	47.088
1541	0	-171.409	1332.14	937.103				-187.757	1469.46	555.904	-237.86	1501.95	171.811	-299.756	1615.39	98.1947	291.011	1438.38	888.093	285.038	1486.91	1082.36				166.234	1344.23	107.316	207.266	1444.59	47.096
1542	0	-171.789	1335.69	936.932				-187.287	1474.71	556.414	-237.554	1510.17	172.345	-298.34	1624.34	98.8394	290.94	1440.48	888.135	285.112	1488.4	1082.63				166.194	1344.35	107.378	207.281	1444.67	47.1177
1543	0	-172.158	1339.26	936.789				-187.265	1480.91	556.86	-237.044	1519.03	173.256	-296.942	1633.12	99.3405	290.876	1442.48	888.202	285.167	1489.87	1082.93				165.956	1344.35	107.301	207.287	1444.63	47.1162
1544	0	-172.588	1343.05	936.599				-186.784	1486.16	556.964	-236.958	1526.78	173.594	-295.105	1641.69	99.7881	290.775	1444.48	888.236	285.144	1491.33	1083.19				165.866	1344.44	107.342	207.234	1444.62	47.101
1545	0	-172.986	1346.93	936.287				-186.745	1492.36	557.206	-236.233	1534.69	174.047	-293.538	1650.01	100.143	290.711	1446.54	888.282	285.465	1493.02	1083.43				165.809	1344.46	107.337	207.282	1444.69	47.1588
1546	0	-173.46	1351.05	935.919				-186.142	1497.46	557.194	-235.149	1541	173.925	-292.04	1658.22	100.384	290.578	1448.5	888.312	285.548	1494.59	1083.69				165.704	1344.56	107.412	207.338	1444.73	47.1244
1547	0	-173.966	1355.27	935.516				-186.024	1503.55	557.225	-234.504	1549.37	174.307	-290.525	1666.33	100.587	290.565	1450.48	888.347	285.705	1496.2	1083.93				165.624	1344.66	107.444	207.382	1444.84	47.1646
1548	0	-174.408	1359.36	935.083				-185.173	1508.2	557.093	-233.789	1558.02	174.378	-288.858	1674.07	100.499	290.554	1452.55	888.379	285.766	1497.7	1084.22				165.549	1344.65	107.519	207.364	1444.83	47.1213
1549	0	-174.905	1363.83	934.504				-184.434	1513.36	556.689	-233.016	1563.27	174.196	-287.23	1681.65	100.365	290.549	1454.5	888.424	285.84	1499.14	1084.44				165.442	1344.87	107.578	207.37	1444.91	47.1257
1550	0	-175.297	1367.95	933.862				-184.312	1519.61	556.292	-231.921	1569.75	173.889	-285.659	1688.98	100.08	290.542	1456.5	888.463	285.911	1500.56	1084.65				165.405	1345	107.634	207.289	1444.8	47.0717
1551	0	-175.939	1372.91	932.839				-183.234	1523.81	555.768	-230.962	1576.57	173.491	-284.188	1695.82	99.707	290.513	1458.39	888.502	285.941	1502.14	1084.88				165.39	1344.97	107.77	207.442	1445	47.0752
1552	0	-176.438	1377.27	931.974				-182.37	1528.64	555.088	-229.801	1582.9	173.223	-282.594	1702.54	99.0844	290.536	1460.28	888.471	286.055	1503.69	1085.08				165.345	1344.98	107.768	207.425	1444.97	46.9941
1553	0	-176.731	1381.55	930.9				-181.53	1533.46	554.273	-228.554	1589.46	172.741	-280.931	1709.19	98.3116	290.737	1462.37	888.529	285.845	1504.93	1085.22				165.295	1345.07	107.82	207.478	1445.08	46.9677
1554	0	-177.124	1385.71	929.852				-180.659	1538.05	553.424	-227.243	1595.63	172.248	-279.148	1715.32	97.5153	290.711	1464.33	888.569	285.734	1506.32	1085.29				165.23	1345.29	107.803	207.503	1445.14	46.8943
1555	0	-177.481	1389.96	928.805				-179.689	1542.48	552.441	-225.61	1601.04	171.168	-277.287	1721.09	96.5698	290.702	1466.23	888.64	285.491	1507.65	1085.45				165.212	1345.37	107.832	207.62	1445.22	46.7777
1556	0	-177.924	1394.41	927.547				-178.629	1546.54	551.304	-224.012	1606.63	170.658	-275.575	1726.73	95.5807	290.811	1468.2	888.757	285.179	1508.91	1085.48				165.194	1345.47	107.919	207.692	1445.27	46.7098
1557	0	-178.245	1398.2	926.327				-177.514	1550.56	550.05	-222.43	1612.83	169.972	-273.579	1731.88	94.4743	290.702	1469.93	888.796	284.914	1510.23	1085.47				165.179	1345.54	107.993	207.719	1445.21	46.5548
1558	0	-178.675	1402.15	925.145				-176.183	1554.34	548.72	-220.494	1617.88	168.811	-271.571	1736.81	93.265	290.852	1471.8	888.826	284.657	1511.57	1085.42				165.165	1345.62	108.054	207.902	1445.35	46.5129
1559	0	-178.881	1406.19	923.764				-174.955	1558.07	547.321	-219.677	1621.87	167.814	-269.654	1741.64	91.9665	290.701	1473.5	888.82	284.351	1512.95	1085.28				165.133	1345.63	108.183	207.955	1445.4	46.295
1560	0	-179.413	1410.42	922.385				-173.885	1561.67	545.812	-217.296	1627.02	166.587	-267.455	1745.87	90.4939	290.665	1475.05	888.771	284.068	1514.47	1085.12				165.118	1345.68	108.272	208.031	1445.42	46.1878
1561	0	-179.725	1414.02	920.879				-172.869	1565.55	544.399	-215.361	1631.11	165.171	-265.071	1749.82	88.7558	290.677	1476.83	888.758	283.671	1515.89	1084.95				165.134	1345.72	108.393	208.097	1445.54	46.0923
1562	0	-180.203	1417.74	919.394				-171.812	1569.13	542.877	-213.097	1634.67	163.575	-262.493	1753.41	86.7944	290.442	1478.3	888.695	283.231	1517.35	1084.77				165.148	1345.74	108.485	208.258	1445.71	45.9929
1563	0	-180.649	1421.7	918.022				-170.331	1571.9	541.115	-209.062	1635.83	161.75	-259.936	1756.87	84.8007	289.932	1479.2	888.63	282.672	1518.81	1084.64				165.178	1345.82	108.592	208.146	1445.63	45.8599
1564	0	-181.054	1425.28	916.659				-168.723	1574.02	539.294	-207.515	1640.74	160.299	-256.873	1759.7	82.28	289.742	1480.71	888.599	282.21	1520.4	1084.52				165.163	1345.92	108.701	208.279	1445.75	45.7959
1565	0	-181.636	1429.18	915.225				-167.611	1576.97	537.444	-204.34	1644.78	158.278	-253.994	1762.61	79.5393	289.517	1482.13	888.548	281.654	1522.02	1084.39				165.219	1345.87	108.72	208.459	1445.91	45.7904
1566	0	-182.199	1433.03	913.723				-166.34	1579.79	535.612	-201.159	1647.16	156.21	-250.681	1764.97	76.7677	289.301	1483.56	888.496	281.052	1523.73	1084.29				165.16	1345.99	108.867	208.566	1446.02	45.7776
1567	0	-182.959	1437.23	912.161				-165.049	1582.04	533.741	-198.375	1649.56	154.176	-247.132	1766.99	73.5446	288.9	1485.03	888.427	280.519	1525.56	1084.2				165.116	1346.06	108.965	208.08	1445.76	45.5737
1568	0	-183.376	1440.45	911.004				-163.683	1584.26	531.748	-195.378	1651.51	151.979	-243.456	1768.78	70.3616	288.464	1486.56	888.361	279.799	1527.36	1084.11				165.07	1346.05	109.032	208.154	1445.83	45.5558
1569	0	-184.139	1444.36	909.676				-162.253	1586.35	529.727	-192.562	1653.93	149.979	-239.669	1770.34	66.9816	287.933	1488.42	888.301	279.178	1529.2	1083.96				165.055	1346.12	109.169	207.9	1445.68	45.3157
1570	0	-184.701	1447.96	908.34				-160.57	1587.93	527.512	-189.429	1655.04	147.627	-235.628	1771.52	63.5908	287.216	1492.17	888.583	278.3	1531.06	1083.91				165.035	1346.14	109.259	207.947	1445.71	45.2969
1571	0	-185.452	1451.79	907.12				-159.455	1590.32	525.737	-186.476	1656.01	145.417	-231.576	1772.57	60.127	286.552	1493.45	888.421	277.559	1533.06	1083.82				164.958	1346.28	109.465	209.064	1446.43	45.487
1572	0	-186.363	1455.9	905.809				-158.243	1592.56	523.823	-183.473	1656.93	143.198	-227.404	1773.46	56.7532	285.763	1495.21	888.445	276.541	1534.99	1083.74				164.979	1346.36	109.594	208.813	1446.25	45.4332
1573	0	-187.379	1460.08	904.554				-156.595	1594.04	521.757	-178.349	1653.56	139.621	-222.544	1773.7	53.0805	284.981	1496.99	888.446	275.621	1537.15	1083.77				164.899	1346.36	109.789	208.847	1446.26	45.3717
1574	0	-188.344	1464.22	903.407				-155.704	1596.54	519.966	-177.241	1657.06	138.455	-217.946	1773.6	49.5146	284.059	1498.73	888.535	274.609	1539.29	1083.76				164.852	1346.39	109.957	208.96	1446.38	45.2941
1575	0	-189.399	1468.47	902.192				-153.824	1597.22	517.854	-174.778	1658.61	136.534	-213.231	1773.35	45.985	283.121	1500.71	888.605	273.387	1541.48	1083.61				164.812	1346.43	110.106	209.058	1446.38	45.1986
1576	0	-190.498	1472.69	900.928				-152.594	1599.1	515.747	-169.558	1654.14	132.745	-208.576	1772.71	42.2762	282.087	1502.59	888.592	272.079	1543.8	1083.55				164.768	1346.49	110.254	209.06	1446.34	45.1447
1577	0	-191.627	1477.11	899.684				-151.358	1600.83	513.687	-168.102	1655.64	131.406	-204.298	1771.72	41.6507	280.98	1504.5	888.656	270.685	1546.17	1083.32				164.713	1346.55	110.444	209.287	1446.52	45.1462
1578	0	-192.802	1481.59	898.497				-150.026	1602.3	511.589	-162.847	1652.1	128.982	-201.757	1771.62	42.3061	279.673	1506.35	888.644	269.306	1548.68	1083.21				164.617	1346.61	110.589	209.577	1446.7	45.0497
1579	0	-193.937	1485.69	897.246				-148.692	1603.83	509.495	-162.935	1655.95	128.928	-199.12	1771.25	42.7003	278.403	1508.47	888.643	267.685	1551.13	1083.03				164.682	1346.76	110.866	209.688	1446.72	45.0113
1580	0	-195.228	1490.1	896.114				-146.849	1604.66	507.236	-161.205	1655.89	127.792	-197.297	1770.96	43.3537	277.029	1510.44	888.624	266.062	1553.7	1082.73				164.549	1346.78	110.991	209.675	1446.69	44.9529
1581	0	-196.505	1494.5	894.92				-145.464	1606.03	505.167	-158.978	1654.54	126.108	-195.493	1770.23	44.0286	275.612	1512.58	888.615	264.394	1556.46	1082.59				164.527	1346.87	111.193	209.757	1446.71	44.906
1582	0	-197.825	1498.98	893.649				-144.479	1607.63	503.605	-157.97	1655.36	124.549	-193.708	1769.05	44.5432	273.949	1514.69	888.506	262.678	1559.38	1082.3				164.403	1347	111.336	209.792	1446.67	44.8429
1583	0	-199.335	1503.97	892.449				-143.755	1609.08	501.908	-156.437	1654.8	123.068	-192.871	1768.83	45.0127	272.402	1516.95	888.465	260.864	1562.31	1082.02				164.369	1347.11	111.598	209.83	1446.69	44.8179
1584	0	-201.016	1508.88	891.303				-143.099	1610.13	500.148	-155.673	1654.72	121.365	-192.563	1768.62	45.2149	270.583	1519.16	888.287	259.206	1565.46	1081.69				164.272	1347.31	111.821	209.925	1446.75	44.7705
1585	0	-202.426	1513.64	890.169				-142.655	1611.03	498.589	-155.04	1654.71	120.202	-192.299	1768.49	45.357	268.864	1521.67	888.201	257.163	1568.42	1081.36				164.167	1347.42	112.113	209.914	1446.76	44.7297
1586	0	-204.016	1518.23	889.173				-142.755	1612.68	497.333	-154.186	1653.95	118.644	-192.068	1768.49	45.4418	266.953	1524.1	888.078	255.145	1571.67	1081.07				164.109	1347.57	112.379	209.957	1446.76	44.7077
1587	0	-205.924	1522.97	888.314				-143.13	1614.24	496.077	-154.079	1653.45	117.503	-192.672	1769.7	45.8941	265.003	1526.73	887.947	253.227	1575.03	1080.75				163.99	1347.7	112.639	210.042	1446.77	44.6876
1588	0	-207.666	1527.71	887.544				-143.761	1615.84	495.082	-154.196	1652.85	116.454	-192.664	1769.89	45.9693	262.953	1529.53	887.753	251.015	1578.4	1080.39				163.898	1347.9	112.926	210.035	1446.81	44.6754
1589	0	-209.342	1532.51	886.943				-144.911	1618	494.199	-152.725	1649.79	114.135	-192.745	1769.93	45.9211	260.76	1532.37	887.593	248.685	1581.82	1080.05				163.804	1348.11	113.223	210.007	1446.8	44.6783
1590	0	-211.535	1537.25	886.468				-146.199	1619.85	493.574	-152.241	1648.14	112.94	-192.805	1769.98	45.9056	258.745	1534.97	887.283	246.259	1585.29	1079.74				163.656	1348.38	113.584	210.038	1446.81	44.6669
1591	0	-213.346	1541.51	886.164				-147.416	1621.4	492.873	-152.196	1648.38	112.35	-193.015	1770.47	45.9244	256.105	1540.91	887.268	243.858	1589.05	1079.38				163.601	1348.57	114.034	209.973	1446.81	44.6771
1592	0	-215.678	1545.79	885.946				-148.706	1622.89	492.396	-153.024	1650.37	112.566	-193.056	1770.69	45.9649	253.468	1545.12	887.11	241.299	1592.88	1079.06				163.504	1348.87	114.578	209.985	1446.8	44.6896
1593	0	-218.271	1550.63	885.895				-149.986	1624.61	492.278	-152.516	1650.41	112.156	-193.042	1770.75	45.9991	250.922	1548.05	886.861	238.653	1596.87	1078.71				163.427	1349.3	115.17	209.948	1446.81	44.6759
1594	0	-220.316	1553.57	886.031				-151.233	1626.51	492.147	-151.668	1649.84	111.664	-192.978	1770.81	46.0835	248.253	1551.33	886.565	235.952	1600.91	1078.37				163.218	1349.7	115.975	209.942	1446.91	44.7309
1595	0	-222.971	1556.99	886.289				-152.217	1627.67	491.925	-151.857	1652.12	111.935	-192.927	1770.89	46.1673	245.596	1554.55	886.326	233.21	1605.11	1078.03				163.15	1350.25	117.055	209.852	1446.93	44.7716
1596	0	-225.668	1560.72	886.433				-153.359	1628.97	491.725	-151.831	1653.16	111.867	-192.852	1770.94	46.2967	242.781	1557.94	886.052	230.394	1609.36	1077.63				162.974	1351.1	118.355	209.699	1446.92	44.828
1597	0	-228.217	1563.91	886.703				-154.575	1630.15	491.581	-151.37	1652.99	111.503	-192.813	1771	46.3602	239.863	1561.51	885.881	227.697	1613.72	1077.22				162.744	1351.97	119.786	209.596	1446.94	44.8781
1598	0	-230.82	1566.96	886.719				-155.619	1630.95	491.209	-151.188	1653.84	111.243	-192.749	1770.97	46.3765	237.131	1565.4	885.95	224.82	1618.1	1076.83				162.872	1353.1	121.493	209.442	1446.93	44.9249
1599	0	-233.611	1569.93	886.644				-156.987	1631.8	490.811	-150.227	1653.35	110.582	-192.736	1771	46.4304	234.206	1568.85	885.852	222.013	1622.47	1076.37				163.156	1353.88	123.429	209.244	1446.91	45.0229
1600	0	-236.526	1573.34	886.575				-158.256	1632.49	490.341	-150.464	1653.69	110.202	-192.688	1770.94	46.4408	231.23	1572.2	885.766	219.177	1626.83	1075.91				163.487	1355.17	125.52	209.075	1446.91	45.1305
1601	0	-238.975	1575.93	886.314				-159.616	1633.05	489.916	-150.506	1656.24	109.923	-192.667	1770.89	46.4214	228.553	1574.2	885.974	216.428	1631.18	1075.45				164.132	1356.56	128.069	209.043	1446.98	45.2165
1602	0	-241.66	1579.03	886.015				-161.008	1633.24	489.437	-150.593	1656.76	109.763	-192.68	1770.97	46.4466	225.816	1576.36	885.554	213.552	1635.34	1074.97				164.245	1358.36	130.821	208.507	1446.73	45.2702
1603	0	-244.303	1582.05	885.782				-162.559	1633.7	489.265	-150.708	1656.68	109.481	-192.72	1770.97	46.4233	222.932	1579.76	885.405	210.644	1639.52	1074.63				164.102	1360.43	133.704	208.676	1446.92	45.6253
1604	0	-247.027	1585.57	885.708				-164.022	1634.05	489.04	-150.79	1655.44	109.018	-192.746	1770.97	46.4165	220.302	1583.43	885.237	207.777	1643.37	1074.24				164.347	1363.04	137.09	208.587	1446.98	45.9062
1605	0	-249.539	1589.38	885.756				-165.483	1634.62	488.888	-150.775	1655.23	108.777	-192.753	1771.01	46.3742	217.524	1587.05	885.011	204.982	1647.29	1073.9				163.992	1365.71	140.957	208.348	1446.88	46.2706
1606	0	-251.964	1592.72	885.571				-167.018	1635.15	488.784	-150.75	1653.95	108.484	-192.808	1770.98	46.3666	214.767	1590.68	884.746	202.154	1650.98	1073.64				163.836	1368.88	144.943	208.653	1447.1	47.0188
1607	0	-254.206	1596.09	885.521				-168.481	1635.71	488.363	-151.174	1655.64	108.51	-192.891	1771.13	46.338	212.438	1594.42	884.53	199.365	1654.62	1073.27				163.747	1372.58	149.317	208.838	1447.39	47.9622
1608	0	-256.703	1599.89	885.139				-169.805	1636.33	487.951	-151.411	1656.11	108.37	-192.875	1771.11	46.3202	210.026	1598.23	884.26	196.77	1658.39	1073.01				163.556	1376.95	154.107	208.904	1447.83	49.0277
1609	0	-258.852	1603.41	884.844				-171.257	1636.99	487.54	-151.452	1655.95	108.096	-192.875	1771.11	46.3099	207.952	1602.28	883.856	194.034	1661.83	1072.49				162.358	1380.02	159.269	208.889	1448.28	50.456
1610	0	-260.978	1606.55	884.547				-172.613	1637.67	487.221	-151.093	1656.53	107.766	-192.888	1771.18	46.3072	206.075	1606.35	883.556	191.424	1665.25	1071.94				162.348	1385.63	164.994	208.481	1448.83	52.5903
1611	0	-263.221	1610.05	883.736				-173.98	1637.99	486.752	-151.629	1656.46	107.785	-192.865	1771.16	46.3124	204.209	1610.43	883.222	188.903	1668.77	1071.53				161.969	1392.14	171.161	207.975	1450.36	55.7302
1612	0	-265.203	1613.15	883.228				-175.304	1638.44	486.309	-151.638	1656.05	107.247	-192.877	1771.13	46.3219	202.832	1614.64	882.777	186.398	1672.28	1070.88				161.203	1399.34	177.423	207.386	1455.5	60.0302
1613	0	-267.14	1616.05	882.78				-176.777	1638.7	485.888	-151.227	1655.18	106.919	-192.916	1771.13	46.3146	202.031	1616.31	882.063	184.127	1675.61	1070.27				160.242	1407.19	184.232	206.637	1457.92	64.4621
1614	0	-269.094	1618.76	882.336				-178.214	1638.71	485.564	-151.733	1655.97	106.972	-192.91	1771.05	46.1788	200.895	1619.98	881.755	181.97	1679.09	1069.61				158.535	1415.26	191.335	205.541	1460.32	69.6741
1615	0	-270.922	1621.11	881.961				-179.573	1638.77	485.27	-152.025	1656.33	106.939	-192.938	1771	46.1343	199.858	1623.95	881.578	179.838	1682.33	1069				157.346	1424.04	198.369	204.359	1463.81	75.7021
1616	0	-272.319	1622.54	881.658				-181.027	1638.9	485.09	-152.252	1656.39	106.848	-192.942	1770.96	46.0897	199.007	1627.47	881.633	177.893	1685.55	1068.15				155.671	1433.22	205.259	203.338	1466.89	82.2917
1617	0	-273.994	1624.37	881.456				-182.24	1638.69	484.759	-152.253	1656	106.585	-192.999	1770.97	46.065	198.841	1630.84	881.699	176.224	1688.79	1067.52				152.912	1442.02	211.131	200.689	1472.66	88.8273
1618	0	-275.45	1625.89	881.197				-183.591	1638.97	484.606	-152.335	1655.64	106.415	-192.996	1770.91	46.0062	197.978	1633.82	881.935	174.429	1691.84	1066.88				150.661	1451.25	217.121	198.452	1479.04	95.1315
1619	0	-276.919	1627.36	880.95				-184.468	1638.69	484.201	-152.227	1654.93	106.053	-193.002	1770.83	45.9872	197.11	1636.68	882.429	172.947	1694.99	1066.29				147.982	1459.58	222.847	197.015	1486.57	99.525
1620	0	-278.423	1628.83	880.812				-185.531	1638.9	484.165	-152.186	1654.57	105.839	-193.054	1770.81	45.9396	196.257	1639.54	883.098	171.58	1698.08	1065.69				145.827	1468.87	227.252	195.278	1496.73	103.857
1621	0	-279.754	1630.09	880.768				-186.158	1638.85	483.955	-152.254	1654.44	105.791	-193.038	1770.75	45.8932	195.411	1642.36	883.898	170.363	1701.23	1065.18				143.134	1479.08	229.283	193.38	1505.05	106.239
1622	0	-281.009	1631.04	880.731				-186.893	1638.97	483.743	-152.437	1654.59	105.758	-193.05	1770.76	45.8723	194.79	1645.11	884.782	169.284	1704.41	1064.66				141.335	1490.84	230.391	192.57	1518.55	108.166
1623	0	-282.232	1632.02	880.761				-187.603	1639.34	483.831	-152.755	1655.16	105.925	-193.06	1770.71	45.874	193.883	1647.64	885.912	168.172	1707.46	1064.2				140.413	1503.82	229.736	189.982	1531.11	107.299
1624	0	-283.212	1632.79	880.673				-187.986	1639.57	483.757	-152.834	1655.16	105.998	-193.072	1770.69	45.8632	193.428	1650.33	886.838	167.359	1710.74	1064				138.993	1517.08	227.99	187.725	1546.3	105.537
1625	0	-284.139	1633.67	880.521				-188.31	1639.96	483.623	-152.6	1654.59	105.841	-193.099	1770.75	45.8571	192.739	1653.09	887.767	166.727	1714.17	1064.12				138.112	1530.95	225.404	185.878	1563.78	103.063
1626	0	-284.833	1634.54	880.43				-188.56	1640.36	483.631	-152.507	1654.36	105.778	-193.063	1770.61	45.8547	192.506	1655.89	889.224	165.936	1717.42	1064.15				137.713	1545.75	221.656	184.593	1587.29	101.006
1627	0	-285.105	1635.24	880.418				-188.794	1640.95	483.666	-152.535	1654.31	105.829	-193.074	1770.6	45.8446	191.295	1658.56	890.198	165.243	1720.86	1064.43				137.745	1561.36	216.991	183.771	1608.35	97.5192
1628	0	-285.805	1636.74	880.423				-188.975	1641.7	483.737	-152.56	1654.36	105.851	-193.083	1770.62	45.8386	190.863	1661.36	891.487	164.563	1724.36	1064.58				138.291	1577.83	211.847	183.325	1629.22	93.3879
1629	0	-286.063	1638.23	880.49				-189.028	1642.41	483.764	-152.943	1655.15	106.144	-193.117	1770.67	45.8624	190.661	1664.19	892.589	164.12	1727.93	1064.87				139.15	1594.72	205.961	182.871	1645.88	88.1575
1630	0	-286.186	1639.79	880.282				-188.948	1643.2	483.805	-152.88	1655.11	106.173	-193.11	1770.65	45.8546	190.454	1667	893.519	163.416	1731.22	1065.25				140.828	1612.43	199.989	183.139	1667.28	83.675
1631	0	-286.095	1641.51	879.952				-188.83	1644.02	483.807	-152.53	1654.71	106.055	-193.101	1770.58	45.8695	190.414	1669.9	894.42	162.711	1734.32	1065.66				143.001	1630.78	193.714	184.346	1690.61	79.7027
1632	0	-285.761	1643.39	879.756				-188.687	1644.98	483.889	-152.305	1654.28	106.032	-193.05	1770.61	45.8892	190.373	1672.95	895.186	161.367	1736.78	1066.15				144.85	1649.31	187.244	186.179	1714.24	76.0407
1633	0	-285.634	1645.75	879.593				-188.424	1646.01	483.929	-152.208	1654.22	106.075	-193.122	1770.67	45.9163	190.525	1675.96	895.874	161.05	1740.04	1066.33				147.932	1668.78	180.886	188.829	1738.51	72.9927
1634	0	-285.29	1648.11	879.57				-188.18	1647.29	484.026	-152.431	1654.87	106.347	-193.07	1770.62	45.9036	190.739	1679.06	896.509	160.678	1743.26	1066.59				149.968	1687.53	174.587	191.181	1761.91	69.9544
1635	0	-284.946	1650.72	879.335				-187.814	1648.51	484.135	-152.39	1655.17	106.481	-193.099	1770.66	45.9288	192.142	1682.35	897.169	160.647	1746.61	1066.78				151.573	1705.83	168.62	194.272	1785.43	67.5772
1636	0	-284.439	1653.46	879.208				-187.471	1649.79	484.272	-152.33	1655.38	106.622	-193.125	1770.66	45.948	192.69	1685.71	897.613	160.717	1750.01	1066.79				153.717	1724.41	162.916	197.816	1808.85	65.9567
1637	0	-283.981	1656.26	879.211				-187.111	1651.1	484.427	-151.871	1654.66	106.499	-193.074	1770.61	45.9361	193.337	1689.16	898.013	160.912	1753.58	1066.95				157.16	1743.93	158.221	201.415	1831.85	64.9511
1638	0	-283.31	1658.92	879.217				-186.424	1652.03	484.46	-152.161	1655.53	106.849	-193.086	1770.71	45.9882	194.009	1692.57	898.427	161.322	1757.32	1067.02				160.257	1762.64	153.86	205.37	1854.48	64.4222
1639	0	-282.643	1661.59	879.254				-186.033	1653.4	484.691	-152.141	1655.71	106.935	-193.115	1770.69	46.0063	194.508	1696.15	898.59	162.342	1761.82	1066.98				164.276	1781.84	149.884	209.392	1876.48	64.4651
1640	0	-281.847	1664.22	879.265				-185.495	1654.57	484.737	-151.96	1655.76	107.039	-193.083	1770.7	45.9824	195.453	1699.94	898.833	163.211	1766.01	1066.89				167.44	1800.28	146.215	213.384	1897.8	64.9649
1641	0	-281.019	1666.96	879.367				-184.82	1655.78	484.891	-151.931	1656.14	107.248	-193.12	1770.66	45.9935	196.327	1703.78	898.959	163.617	1769.95	1066.74				170.306	1817.99	143.238	217.253	1918.68	65.8783
1642	0	-280.013	1669.41	879.418				-184.151	1657.18	484.931	-151.3	1655.27	106.986	-193.077	1770.64	45.9842	197.103	1707.61	898.908	164.499	1774.37	1066.48				173.185	1835.19	140.739	220.831	1938.7	67.0829
1643	0	-278.979	1671.88	879.565				-183.641	1658.64	485.203	-151.635	1656.11	107.351	-193.151	1770.77	46.0389	198.063	1711.68	898.77	165.34	1778.88	1066.19				176.439	1851.97	138.684	223.496	1957.31	68.406
1644	0	-277.936	1674.25	879.767				-182.826	1660.28	485.407	-150.976	1656.17	107.319	-193.121	1770.74	46.0219	199.018	1715.94	898.664	165.905	1783.24	1065.87				179.473	1868.07	136.973	226.355	1975.46	70.0718
1645	0	-276.658	1676.54	880.038				-182.003	1661.58	485.604	-150.755	1656.15	107.388	-193.153	1770.77	46.0403	200.063	1720.25	898.149	166.949	1788.12	1065.45				182.12	1883.18	135.611	228.922	1992.95	72.0763
1646	0	-275.564	1679.02	880.351				-180.994	1663.08	485.815	-150.784	1656.23	107.747	-193.138	1770.81	46.037	201.037	1724.79	897.648	167.817	1792.96	1065.14				184.402	1897.19	134.531	230.877	2009.01	74.0725
1647	0	-274.26	1681.36	880.684				-180.151	1664.69	486.1	-150.568	1656.29	107.863	-193.134	1770.75	46.0482	201.9	1729.41	896.944	168.882	1798.25	1064.77				186.858	1910.42	133.669	232.715	2024.09	76.1775
1648	0	-272.836	1683.77	881.015				-179.188	1666.56	486.388	-150.346	1656.26	107.97	-193.14	1770.8	46.0616	202.798	1734.25	896.154	169.878	1803.53	1064.36				188.903	1922.27	133.116	233.475	2037.19	77.6756
1649	0	-271.421	1686.29	881.371				-178.236	1668.36	486.689	-150.172	1656.55	108.21	-193.183	1770.76	46.0444	203.571	1739.21	895.229	170.939	1808.96	1064.08				189.888	1932.6	131.967	233.525	2048.56	78.7761
1650	0	-269.807	1688.69	881.774				-176.92	1669.87	486.991	-149.24	1655.43	107.991	-193.2	1770.8	46.073	204.402	1744.51	894.144	171.75	1814.24	1063.64				190.455	1941.37	130.79	233.394	2058.56	79.2998
1651	0	-268.145	1691.33	882.24				-175.888	1671.93	487.365	-149.232	1655.02	108.286	-193.193	1770.76	46.034	205.32	1750.11	893.067	172.872	1820	1063.3				188.462	1947.61	128.825	232.629	2066.77	79.04
1652	0	-266.319	1694.04	882.727				-174.782	1674.04	487.718	-148.922	1654.81	108.325	-193.21	1770.76	46.035	206.354	1755.94	892.106	174.082	1825.9	1062.93				186.912	1952.73	127.008	231.327	2072.85	78.4681
1653	0	-264.347	1696.79	883.198				-173.3	1675.66	487.966	-149.045	1656.49	108.798	-193.169	1770.68	46.0127	207.612	1761.85	891.206	175.574	1832.05	1062.63				187.668	1957.96	126.274	229.842	2076.71	77.0901
1654	0	-262.315	1699.75	883.737				-172.223	1678.05	488.469	-148.731	1656.65	108.937	-193.167	1770.65	45.9633	209.2	1768.05	890.337	176.891	1838.3	1062.22				185.973	1960.24	124.157	228.488	2078.68	75.1695
1655	0	-260.051	1702.72	884.26				-170.986	1680.3	488.892	-148.53	1656.79	109.187	-193.216	1770.67	45.9639	210.964	1774.36	889.405	178.396	1844.74	1061.88				184.598	1960.69	122.102	225.641	2079.7	72.464
1656	0	-257.681	1705.62	884.723				-169.304	1682.17	489.17	-148.359	1657.02	109.413	-193.223	1770.6	45.949	212.795	1780.89	888.506	180.013	1851.34	1061.48				182.509	1961.07	120.099	223.172	2081.32	69.8507
1657	0	-255.363	1709.02	885.267				-168.022	1684.97	489.736	-148.182	1657.25	109.759	-193.228	1770.6	45.9312	214.687	1787.75	887.852	181.65	1857.97	1061.14				183.001	1964.85	119.381	222.143	2084.33	67.3892
1658	0	-252.719	1712.2	885.869				-166.364	1687.24	490.154	-147.869	1657.27	110.081	-193.234	1770.65	45.9663	216.451	1794.78	887.301	183.282	1864.61	1060.9				182.962	1968.73	118.817	221.43	2086.67	63.6823
1659	0	-250.294	1715.88	886.624				-164.63	1689.75	490.606	-147.477	1656.27	110.412	-193.198	1770.56	45.9448	218.288	1801.92	886.875	185.174	1871.41	1060.68				182.976	1970.57	117.891	220.409	2087.83	60.1875
1660	0	-247.647	1719.29	887.281				-162.842	1692.49	491.031	-146.285	1655.59	110.246	-193.091	1770.49	45.938	220.284	1809.25	886.605	187.236	1878.34	1060.51				183.343	1971.9	117.71	220.365	2088.41	58.6411
1661	0	-244.931	1722.66	887.799				-161.088	1695.2	491.457	-146.847	1658.14	111.34	-193.045	1770.46	45.9404	222.175	1816.74	886.697	189.238	1885.09	1060.49				184.046	1973.6	117.869	220.736	2089.03	57.6126
1662	0	-242.277	1726.21	888.405				-159.244	1697.79	491.802	-146.57	1658.35	111.631	-193.005	1770.39	45.9571	224.098	1824.26	887.161	191.213	1891.82	1060.56				184.726	1975.17	117.831	220.488	2089.54	56.4017
1663	0	-239.439	1729.68	888.863				-157.655	1700.64	492.334	-146.028	1657.5	112.408	-192.943	1770.35	45.9635	226.068	1831.81	887.889	193.452	1898.77	1060.89				184.714	1976.34	117.607	220.471	2090.19	55.2318
1664	0	-236.725	1733.34	889.383				-155.947	1703.29	492.739	-145.853	1657.29	112.686	-192.867	1770.22	45.9241	228.222	1839.11	888.829	195.336	1905.25	1061.16				185.318	1977.81	117.635	220.615	2090.79	54.2996
1665	0	-233.772	1736.83	889.824				-154.13	1705.73	493.251	-145.656	1657.49	113.799	-192.79	1770.11	45.8842	230.47	1846.41	890.154	197.355	1911.59	1061.79				185.895	1979.08	117.532	220.707	2091.64	53.9427
1666	0	-230.933	1740.62	890.414				-152.468	1708.43	493.814	-145.208	1657.55	114.136	-192.754	1770.02	45.8457	232.594	1853.79	891.563	199.37	1917.79	1062.38				186.239	1980.11	117.486	220.707	2091.49	53.3335
1667	0	-227.918	1744.24	890.861				-150.615	1710.84	494.418	-144.987	1657.28	115.19	-192.693	1769.91	45.838	234.603	1860.56	893.164	201.449	1923.86	1063.11				186.254	1980.9	117.387	220.67	2091.72	53.1708
1668	0	-225.179	1748.22	891.427				-148.705	1713.35	495.006	-144.835	1658.73	116.217	-192.647	1769.9	45.8333	236.867	1867.25	894.613	203.493	1929.7	1063.77				187.336	1982.74	117.615	220.439	2091.97	53.0206
1669	0	-221.803	1751.73	891.896				-146.945	1716.23	495.856	-144.064	1658.61	116.823	-192.874	1770.25	45.9116	239.115	1873.7	895.704	205.731	1935.42	1064.46				186.797	1983.3	117.363	220.274	2092.31	52.8718
1670	0	-218.554	1755.19	892.429				-145.035	1718.71	496.583	-143.187	1657.36	117.444	-192.81	1770.12	45.8775	241.458	1879.86	896.608	207.963	1941.06	1065.22				186.523	1983.81	117.116	220.053	2092.53	52.6536
1671	0	-215.811	1759.36	893.162				-143.408	1721.52	497.558	-143.428	1658.78	118.871	-192.777	1770.06	45.8823	244.048	1886.01	897.245	210.328	1946.59	1065.91				186.558	1984.45	117.036	219.99	2092.83	52.5318
1672	0	-212.438	1762.91	893.935				-141.618	1724.05	498.423	-143.605	1659.82	120.365	-193.589	1771.19	46.3377	246.51	1891.8	897.747	212.77	1952.17	1066.69				186.18	1984.79	116.789	219.874	2093.08	52.4947
1673	0	-209.371	1766.65	894.845				-139.963	1726.51	499.401	-143.077	1660.21	121.612	-193.578	1771.06	46.2237	249.059	1897.5	897.995	215.158	1957.58	1067.49				185.806	1984.92	116.51	219.921	2093.34	52.4556
1674	0	-206.45	1770.47	895.977				-138.954	1729.85	501.165	-142.811	1661.19	123.135	-193.574	1770.88	46.1178	251.543	1902.99	898.175	217.626	1963.02	1068.32				185.917	1985.52	116.379	219.979	2093.52	52.4285
1675	0	-203.461	1773.97	897.169				-137.452	1732.1	502.435	-142.731	1662.1	124.816	-193.596	1770.72	45.9828	253.844	1908.78	898.51	219.964	1968.35	1069.14				186.009	1985.97	116.286	220.349	2093.82	52.4886
1676	0	-200.7	1777.53	898.654				-136.037	1734.6	503.857	-142.252	1662.58	126.44	-193.346	1769.91	45.5266	256.167	1913.77	898.529	222.439	1973.69	1070.06				186.084	1986.28	116.218	220.487	2094.05	52.4872
1677	0	-197.968	1780.94	900.336				-135.055	1737.66	505.618	-141.908	1663.27	128.14	-193.396	1769.58	45.3209	258.184	1918.47	898.856	224.886	1978.95	1070.9				186.089	1986.46	116.134	220.569	2094.19	52.4841
1678	0	-195.541	1784.28	902.07				-134.159	1740.64	507.111	-141.947	1664.92	129.878	-193.364	1769.04	44.9753	260.216	1923.02	899.181	227.173	1984.1	1071.83				186.095	1986.58	116.017	220.626	2094.33	52.4469
1679	0	-193.173	1787.48	904.042				-133.145	1743.63	508.922	-141.446	1665.59	131.576	-193.613	1768.66	44.7268	262.104	1927.56	899.568	229.511	1989.13	1072.76				186.196	1986.7	115.962	220.592	2094.46	52.3887
1680	0	-190.762	1790.43	906.056				-131.772	1745.77	510.723	-140.884	1666.11	132.998	-193.892	1768.3	44.5261	263.892	1932.06	899.966	231.823	1994.02	1073.59				186.185	1986.75	115.84	220.593	2094.51	52.3518
1681	0	-188.517	1793.23	907.977				-131.287	1749.55	512.381	-140.35	1666.94	134.523	-194.141	1767.89	44.349	265.719	1936.1	900.235	233.989	1998.73	1074.44				186.298	1986.87	115.711	220.528	2094.61	52.321
1682	0	-186.379	1796.04	909.957				-130.258	1752.36	514.123	-139.131	1666.94	135.992	-194.319	1767.43	44.1337	267.426	1940.24	900.595	236.053	2003.34	1075.24				186.279	1986.77	115.58	220.524	2094.57	52.3482
1683	0	-184.463	1799.06	911.989				-129.668	1755.74	515.929	-137.265	1666.33	137.036	-194.406	1767.09	44.0063	269.156	1944.21	901.104	238.138	2007.81	1076.07				186.057	1986.58	115.339	220.579	2094.7	52.2886
1684	0	-182.516	1801.99	914.075				-129.389	1759.66	517.786	-139.299	1671.74	140.376	-194.487	1766.94	44.0512	270.711	1948.05	901.468	240.123	2012.05	1076.93				186.18	1986.63	115.249	220.71	2094.86	52.1874
1685	0	-180.739	1805.02	916.11				-128.949	1763.12	519.438	-137.66	1671.61	141.841	-194.52	1766.52	43.9673	272.325	1951.53	901.78	242.1	2016.25	1077.76				186.502	1986.82	115.324	220.667	2094.84	52.0644
1686	0	-179.006	1807.88	918.171				-128.637	1767.03	521.196	-136.85	1672.09	143.68	-194.671	1766.49	44.0813	273.771	1955.11	902.358	243.971	2020.29	1078.68				186.825	1986.99	115.314	220.754	2094.93	52.0167
1687	0	-177.385	1810.81	920.097				-128.432	1770.93	522.802	-136.366	1673.39	145.554	-194.995	1766.61	44.2901	275.177	1958.79	903.102	245.748	2024.2	1079.5				186.889	1986.97	115.228	220.799	2095.01	51.9956
1688	0	-175.887	1813.95	921.914				-128.488	1775.08	524.409	-136.35	1675.16	147.512	-195.082	1766.71	44.3911	276.642	1962.1	903.779	247.575	2028.04	1080.35				186.945	1986.94	115.184	220.639	2094.97	52.1778
1689	0	-174.056	1816.54	923.968				-128.678	1779.44	525.949	-135.676	1675.91	149.113	-194.631	1766.31	44.4643	277.914	1965.55	904.55	249.212	2031.76	1081.09				187.105	1986.99	115.131	220.862	2095.09	51.9594
1690	0	-172.573	1819.1	925.804				-128.971	1783.9	527.406	-136.654	1679.98	151.886	-194.243	1766.08	44.57	279.34	1968.86	905.284	250.907	2035.34	1081.86				187.176	1987.04	115.028	220.87	2095.1	51.9463
1691	0	-171.042	1821.67	927.588				-129.286	1788.37	528.758	-137.162	1683.09	153.872	-193.844	1766.01	44.7787	280.672	1972.04	905.791	252.421	2038.93	1082.53				187.304	1987.11	115.028	220.897	2095.18	51.9572
1692	0	-169.719	1824.36	929.378				-129.816	1793.18	530.127	-136.297	1684.26	155.784	-193.351	1766.02	45.1867	281.65	1975.63	906.336	253.922	2042.36	1083.15				187.409	1987.17	115.007	220.947	2095.21	51.938
1693	0	-168.583	1827.04	931.158				-130.503	1798.18	531.407	-137.058	1686.41	157.893	-192.83	1766.12	45.7024	282.189	1980.02	906.813	255.372	2045.8	1083.7				187.45	1987.26	114.937	220.894	2095.23	51.9167
1694	0	-167.365	1829.55	932.778				-131.222	1803.3	532.586	-137.161	1688.65	160.022	-192.753	1766.66	46.5323	282.585	1984.4	907.112	256.767	2049.19	1084.14				187.223	1987.01	114.745	220.924	2095.25	51.9352
1695	0	-166.271	1832.25	934.456				-132.111	1808.69	533.768	-136.528	1690.6	161.779	-192.348	1767.01	47.3636	283.37	1987.94	907.167	258.045	2052.54	1084.52				187.504	1987.33	114.868	220.91	2095.23	51.954
1696	0	-165.923	1835.64	935.96				-133.082	1814.09	534.849	-136.382	1692.29	163.914	-191.992	1767.36	48.1861	284.528	1990.78	907.037	259.276	2055.79	1084.8				187.552	1987.49	114.892	220.889	2095.23	51.9709
1697	0	-164.665	1838.18	937.684				-134.224	1819.94	535.954	-136.52	1694.57	165.951	-191.88	1767.85	49.107	285.388	1993.83	906.863	260.53	2059.03	1085.08				187.508	1987.59	114.851	220.893	2095.23	51.9669
1698	0	-163.914	1840.96	939.035				-135.186	1825.24	536.876	-136.652	1696.93	167.753	-191.898	1768.59	50.0679	286.353	1996.58	906.522	261.638	2062.15	1085.29				187.656	1987.75	114.92	220.901	2095.23	51.9809
1699	0	-163.232	1843.75	940.39				-136.499	1831.05	537.825	-136.317	1699.18	169.147	-191.982	1769.51	51.104	287.161	1999.12	905.975	262.752	2065.17	1085.5				187.438	1987.71	114.772	220.884	2095.23	51.9943
1700	0	-162.48	1846.59	941.765				-137.78	1836.69	538.687	-136.434	1701.01	171.189	-192.379	1770.76	52.2792	288.145	2001.37	904.716	263.896	2068.07	1085.65				187.394	1987.86	114.812	220.887	2095.23	52.0023
1701	0	-162.095	1849.72	942.829				-139.147	1842.25	539.506	-137.607	1704.4	172.904	-193.044	1772.49	53.3152	289.436	2003.61	903.96	265.061	2071.03	1085.85				187.39	1988.1	114.862	220.848	2095.19	52.0116
1702	0	-161.476	1852.66	943.956				-140.894	1848.24	540.407	-138.497	1707.84	174.213	-194.14	1774.89	54.2643	290.484	2005.78	903.553	266.196	2073.79	1085.98				187.272	1988.26	114.864	220.863	2095.19	52.1271
1703	0	-161.195	1855.82	944.925				-142.311	1853.32	541.169	-139.824	1711.71	175.375	-195.592	1778.07	55.2142	290.84	2008.75	903.6	267.383	2076.37	1086.14				187.181	1988.51	114.876	220.862	2095.19	52.0975
1704	0	-160.571	1858.76	945.799				-143.644	1857.99	541.96	-141.911	1716.32	176.371	-197.64	1782.17	55.9336	291.058	2011.5	903.802	268.563	2078.87	1086.29				187.187	1988.79	114.937	220.793	2095.17	52.0956
1705	0	-160.171	1861.86	946.488				-145.042	1862.49	542.675	-143.777	1721.01	176.975	-200.179	1787.17	56.5367	291.963	2013.75	903.601	269.839	2081.26	1086.39				186.85	1988.86	114.825	220.754	2095.14	52.1481
1706	0	-159.711	1865.04	947.214				-146.291	1866.59	543.403	-146.488	1726.84	177.016	-203.167	1793.02	56.9105	293.214	2014.97	903.102	271.002	2083.53	1086.53				186.672	1988.98	114.994	220.759	2095.13	52.1815
1707	0	-159.266	1868.16	947.859				-147.656	1870.46	544.195	-149.603	1733.08	176.802	-206.76	1800.06	57.2045	294.409	2016.47	902.468	272.362	2085.8	1086.67				186.499	1989.18	114.796	220.681	2095.09	52.2214
1708	0	-158.963	1871.36	948.437				-148.963	1874.18	544.83	-153.227	1740.23	176.475	-210.834	1807.95	57.4114	294.964	2018.93	902.215	273.612	2087.96	1086.81				186.323	1989.29	114.832	220.802	2095.2	52.3507
1709	0	-158.469	1874.49	949.044				-150.134	1877.61	545.485	-156.656	1748.09	175.312	-215.361	1816.75	57.5677	295.39	2021.48	902.029	274.861	2090.05	1086.96				186.009	1989.24	114.849	220.632	2095.07	52.3026
1710	0	-157.984	1877.55	949.534				-151.512	1881.39	546.095	-160.955	1756.44	174.698	-220.289	1826.44	57.7663	295.398	2025.44	902.054	276.045	2092.14	1087.11				185.91	1989.34	114.926	220.569	2095.04	52.3454
1711	0	-157.636	1880.54	949.939				-152.552	1884.88	546.677	-165.018	1765.51	173.718	-225.492	1837.17	58.2455	296.199	2026.71	901.49	277.14	2094.24	1087.29				185.713	1989.42	114.882	220.573	2095	52.4196
1712	0	-157.057	1883.4	950.314				-153.922	1888.94	547.287	-169.629	1775.38	172.995	-230.656	1848.72	58.7343	296.682	2029.07	901.231	278.213	2096.31	1087.49				185.644	1989.55	114.892	220.52	2094.98	52.4552
1713	0	-156.736	1886.35	950.72				-155.117	1892.95	547.842	-174.159	1785.21	171.926	-236.503	1861.09	59.343	296.539	2032.99	901.266	279.168	2098.42	1087.65				185.479	1989.69	114.885	220.5	2094.91	52.489
1714	0	-156.231	1888.95	950.974				-156.505	1897.86	548.425	-179.581	1796.52	171.023	-241.85	1873.47	59.4965	296.563	2036.15	901.073	280.045	2100.47	1087.88				185.321	1989.78	114.903	220.47	2094.9	52.541
1715	0	-155.92	1891.6	951.138				-157.553	1902.22	548.707	-184.827	1807.8	170.243	-247.53	1886.05	59.4553	296.658	2038.93	900.844	280.797	2102.51	1088.16				185.199	1989.89	114.876	220.427	2094.84	52.5863
1716	0	-155.543	1894.13	951.502				-159.117	1907.83	549.016	-189.884	1819.14	169.44	-253.244	1898.96	59.6093	296.664	2041.73	900.578	281.477	2104.63	1088.38				184.934	1989.92	114.818	220.391	2094.83	52.6088
1717	0	-155.222	1896.6	951.707				-160.41	1913.28	549.401	-194.795	1830.98	168.826	-258.635	1912.13	60.0927	296.714	2044.5	900.38	282.136	2106.74	1088.67				184.727	1989.99	114.756	220.331	2094.82	52.6711
1718	0	-154.995	1898.89	951.936				-161.988	1919.18	549.941	-199.685	1843.02	168.613	-264.137	1925.67	61.1874	296.662	2047.35	900.177	282.647	2108.85	1088.89				184.472	1989.97	114.67	220.321	2094.8	52.6711
1719	0	-154.792	1901.01	952.18				-163.477	1925.33	550.414	-204.337	1855.42	168.447	-269.613	1939.71	62.9181	296.568	2050.02	899.824	283.058	2110.9	1089.12				184.367	1990.14	114.714	220.293	2094.79	52.7256
1720	0	-154.423	1902.78	952.362				-165.126	1931.75	550.972	-208.248	1867.04	168.308	-274.898	1953.73	65.1951	296.634	2052.58	899.449	283.476	2113.05	1089.35				184.22	1990.3	114.695	220.259	2094.73	52.7656
1721	0	-154.393	1905.04	952.537				-166.789	1938.58	551.533	-211.962	1879.51	168.476	-279.83	1967.55	67.6079	296.658	2055.19	899.273	283.743	2115.19	1089.57				184.116	1990.41	114.751	220.26	2094.74	52.772
1722	0	-154.476	1907.18	952.662				-168.358	1945.59	552.236	-215.518	1891.73	168.724	-285.228	1981.9	70.3635	296.564	2057.72	899.013	283.989	2117.21	1089.81				183.957	1990.56	114.782	220.192	2094.76	52.817
1723	0	-154.331	1909.27	952.788				-169.871	1952.85	552.836	-218.888	1904.12	169.101	-289.08	1994.9	72.5224	296.44	2060.1	898.735	284.181	2119.28	1090.05				183.854	1990.67	114.786	220.208	2094.72	52.8523
1724	0	-154.65	1911.89	953.057				-171.554	1960.35	553.56	-222.085	1916.67	169.659	-293.38	2008.13	74.7875	296.234	2062.65	898.508	284.311	2121.31	1090.29				183.751	1990.79	114.822	220.176	2094.71	52.8737
1725	0	-154.697	1914.26	953.239				-172.586	1967.24	553.82	-225.239	1929.21	170.261	-297.361	2021.19	77.1081	295.971	2065.26	898.246	284.376	2123.33	1090.5				183.65	1990.91	114.877	220.129	2094.67	52.894
1726	0	-154.893	1916.58	953.4				-174.285	1975.38	554.708	-228.064	1941.45	171.084	-300.948	2034.18	79.3103	295.783	2067.6	898.001	284.416	2125.28	1090.69				183.551	1991.02	114.882	220.112	2094.68	52.9179
1727	0	-155.019	1918.91	953.448				-175.825	1983.45	555.548	-230.636	1953.31	171.729	-304.118	2046.89	81.3326	295.333	2070.17	897.794	284.513	2127.15	1090.88				183.393	1991.16	114.883	220.119	2094.72	52.9796
1728	0	-155.312	1921.51	953.562				-177.559	1991.76	556.455	-233.1	1965.4	172.632	-306.701	2059.55	83.2451	295.09	2072.96	897.679	284.539	2129.01	1091.02				183.219	1991.24	114.898	220.108	2094.68	52.9803
1729	0	-155.709	1924.17	953.62				-179.529	2000.72	557.48	-235.38	1978.45	173.886	-309.083	2072.3	85.289	294.707	2075.11	897.41	284.59	2130.76	1091.15				183.054	1991.38	114.926	220.107	2094.71	53.0141
1730	0	-156.156	1927.05	953.673				-181.176	2009.17	558.608	-236.518	1987.43	173.906	-310.957	2085.03	87.1659	294.409	2077.39	897.135	284.638	2132.47	1091.28				182.964	1991.56	114.921	220.123	2094.73	53.0596
1731	0	-156.656	1929.87	953.644				-182.756	2017.51	559.691	-239.271	2000.31	175.396	-312.263	2097.67	88.8466	294.136	2079.61	896.883	284.64	2134.02	1091.35				183.182	1991.96	114.987	220.105	2094.72	53.1004
1732	0	-157.205	1933	953.638				-184.312	2026.19	560.828	-240.281	2010.68	175.873	-313.346	2110.38	90.4173	293.76	2081.89	896.77	284.715	2135.54	1091.46				183.071	1992.03	114.954	220.093	2094.7	53.1278
1733	0	-157.756	1936.2	953.583				-186.298	2035.17	562.033	-242.549	2023.15	177.182	-314.162	2123.24	91.8881	293.561	2084.11	896.698	284.815	2137.01	1091.47				182.926	1992.1	114.971	220.094	2094.76	53.1512
1734	0	-158.358	1939.49	953.517				-187.121	2042.74	562.997	-243.358	2032.98	177.635	-314.155	2135.84	92.8571	293.229	2086.27	896.419	284.949	2138.4	1091.58				182.844	1992.19	114.961	220.108	2094.77	53.1636
1735	0	-159.061	1942.78	953.451				-188.403	2050.66	563.946	-245.559	2045.37	179.187	-314.257	2148.31	94.1135	293.011	2087.98	896.128	285.115	2139.73	1091.66				182.729	1992.29	115.014	220.452	2094.81	53.2881
1736	0	-159.744	1946.23	953.358				-189.684	2058.9	565.106	-246.666	2056.19	179.923	-314.185	2160.93	95.2814	292.746	2089.9	896.077	285.269	2140.88	1091.7				182.624	1992.35	115.01	220.467	2094.82	53.3395
1737	0	-160.522	1949.87	953.223				-190.314	2066.24	565.664	-247.962	2067.33	180.795	-313.861	2173.35	96.3481	292.476	2091.83	896.012	285.459	2142.09	1091.74				182.475	1992.36	115.031	220.461	2094.75	53.3049
1738	0	-161.332	1953.77	953.048				-191.529	2074.3	566.649	-248.845	2077.51	181.312	-313.39	2185.69	97.421	292.463	2093.26	895.94	285.681	2143.19	1091.78				182.173	1992.28	115.051	220.186	2094.75	53.2386
1739	0	-162.313	1957.93	952.926				-192.063	2081.36	567.247	-249.633	2087.45	181.869	-312.482	2197.54	98.3522	292.944	2092.95	895.25	285.918	2144.24	1091.81				182.309	1992.5	115.063	220.159	2094.72	53.176
1740	0	-163.163	1961.98	952.745				-192.272	2087.93	567.619	-249.052	2095.24	181.51	-311.86	2209.47	99.3403	292.689	2094.66	895.198	286.125	2145.31	1091.86				182.185	1992.54	115.117	220.253	2094.78	53.2207
1741	0	-164.114	1966.25	952.56				-193.16	2095.71	568.372	-250.452	2106.63	182.501	-311.026	2220.96	100.296	292.286	2096.59	895.287	286.316	2146.15	1091.88				181.957	1992.45	115.151	220.272	2094.79	53.2177
1742	0	-165.228	1970.7	952.257				-193.528	2102.58	568.564	-250.448	2115.62	182.649	-310.219	2232.18	101.285	291.989	2098.44	895.35	286.552	2147.1	1091.89				181.903	1992.58	115.257	220.064	2094.62	53.0488
1743	0	-166.142	1974.96	951.983				-193.68	2108.96	568.865	-250.755	2125.13	182.832	-309.381	2243.06	102.259	291.703	2100.15	895.401	286.696	2147.92	1091.92				181.803	1992.65	115.286	220.291	2094.74	53.1034
1744	0	-167.123	1979.31	951.682				-193.742	2115.53	568.852	-251.031	2134.68	183.161	-308.626	2253.58	103.169	291.474	2101.61	895.286	286.777	2148.65	1091.9				182.11	1993.05	115.489	220.347	2094.77	53.1131
1745	0	-168.125	1983.91	951.312				-192.946	2120.39	568.754	-251.257	2143.93	183.437	-308.017	2264.01	104.114	291.423	2102.98	895.139	286.957	2149.49	1091.92				182.017	1993.13	115.537	220.36	2094.76	53.078
1746	0	-169.217	1988.79	950.891				-192.9	2126.86	568.549	-251.274	2153.05	183.583	-307.187	2273.67	104.918	291.408	2104.46	894.965	287.053	2150.2	1091.9				182.033	1993.33	115.649	220.34	2094.75	53.0032
1747	0	-170.232	1993.31	950.451				-192.641	2132.69	568.27	-251.164	2161.68	183.606	-306.468	2282.97	105.528	291.321	2105.77	894.805	287.072	2151	1091.89				181.941	1993.42	115.713	220.357	2094.71	52.9466
1748	0	-171.314	1997.99	949.77				-192.251	2138.13	567.856	-250.887	2170.07	183.472	-305.629	2291.79	106.014	291.215	2107.18	894.66	287.065	2151.73	1091.89				181.856	1993.54	115.82	220.447	2094.72	52.9066
1749	0	-172.445	2003.02	949.161				-191.813	2143.43	567.351	-250.333	2178.02	183.256	-304.972	2300.28	106.36	290.793	2108.32	894.463	286.977	2152.58	1091.9				181.671	1993.56	115.88	220.472	2094.76	52.9113
1750	0	-173.439	2007.65	948.574				-191.288	2148.65	566.708	-249.659	2185.49	182.918	-304.168	2308.43	106.585	290.451	2109.87	894.282	286.81	2153.41	1091.92				181.568	1993.65	115.933	220.458	2094.76	52.8074
1751	0	-174.551	2012.54	947.878				-190.701	2153.5	565.974	-249.033	2192.93	182.542	-303.217	2316.16	106.545	290.062	2111.52	894.155	286.603	2154.36	1091.9				181.378	1993.64	115.955	220.488	2094.76	52.767
1752	0	-175.589	2017.22	947.017				-190.049	2158.14	565.118	-248.247	2200.04	182.039	-302.006	2323.44	106.33	289.536	2113.38	894.068	286.239	2155.3	1091.92				181.263	1993.75	115.983	220.514	2094.77	52.733
1753	0	-176.569	2021.79	946.168				-189.55	2162.99	564.268	-247.156	2206.64	181.38	-300.881	2330.55	106.029	289.021	2115.49	894.076	285.86	2156.34	1091.96				181.142	1993.79	116.058	220.581	2094.8	52.7074
1754	0	-177.422	2026.21	945.344				-188.957	2167.33	563.24	-246.006	2212.95	180.635	-299.281	2337.14	105.279	288.398	2117.56	894.109	285.321	2157.44	1092.04				180.8	1993.67	115.975	220.641	2094.84	52.6758
1755	0	-178.25	2030.38	944.521				-188.225	2171.29	562.195	-244.832	2219.14	179.832	-297.509	2343.39	104.253	287.767	2119.7	894.118	284.763	2158.66	1092.12				180.739	1993.8	116.043	220.386	2094.73	52.5508
1756	0	-179.433	2034.91	943.609				-187.916	2175.77	561.18	-243.52	2224.95	178.901	-295.378	2349.35	102.966	287.09	2121.65	894.108	284.135	2159.95	1092.27				180.846	1994.1	116.27	220.446	2094.76	52.4988
1757	0	-180.713	2039.41	942.772				-187.265	2179.56	559.947	-242.239	2230.59	177.942	-293.043	2354.99	101.535	286.413	2123.53	894.065	283.402	2161.29	1092.41				180.762	1994.18	116.327	220.698	2094.87	52.5574
1758	0	-181.766	2043.5	941.963				-186.423	2182.8	558.743	-240.675	2235.61	176.788	-290.32	2360.19	99.6415	285.672	2125.38	894.007	282.631	2162.72	1092.59				180.603	1994.19	116.357	220.514	2094.8	52.4457
1759	0	-182.852	2047.39	941.092				-185.926	2186.35	557.502	-239.393	2240.59	175.711	-287.494	2365.19	97.6631	284.933	2127.18	893.917	281.822	2164.18	1092.78				180.522	1994.24	116.404	220.547	2094.81	52.4103
1760	0	-184.249	2051.58	940.202				-185.408	2189.92	556.215	-238.177	2245.7	174.65	-284.516	2369.99	95.4806	284.126	2128.96	893.831	280.856	2165.7	1092.92				180.41	1994.37	116.43	220.74	2094.92	52.3891
1761	0	-185.802	2055.81	939.248				-184.861	2193.12	554.851	-236.247	2249.53	173.296	-281.394	2374.45	93.2574	283.16	2130.83	893.775	279.95	2167.24	1093.08				180.29	1994.38	116.555	220.806	2094.96	52.3638
1762	0	-186.844	2059.59	938.228				-184.233	2196.19	553.418	-235.46	2254.52	172.226	-278.244	2378.43	90.6795	282.296	2132.62	893.751	279.203	2169.06	1093.09				180.288	1994.56	116.652	220.814	2094.97	52.2939
1763	0	-188.217	2063.47	937.209				-183.666	2199.01	551.945	-234.9	2259.61	171.53	-274.485	2381.72	87.7695	281.422	2134.25	893.716	277.925	2170.36	1093.26				180.302	1994.71	116.785	220.883	2095.06	52.2811
1764	0	-189.629	2067.46	936.187				-183.104	2201.84	550.41	-233.345	2263.21	170.267	-270.639	2384.06	84.6419	280.45	2135.87	893.614	276.816	2171.9	1093.37				180.281	1994.88	116.958	220.903	2095.02	52.2367
1765	0	-190.865	2071.23	935.109				-182.725	2204.86	548.934	-231.811	2266.47	168.832	-267.05	2386.5	81.4785	279.492	2137.37	893.555	275.659	2173.46	1093.42				180.069	1994.84	116.995	220.909	2095.09	52.1834
1766	0	-192.335	2075.18	934.085				-182.195	2207.43	547.309	-230.253	2269.56	167	-263.636	2388.98	78.4434	278.47	2138.94	893.482	274.446	2175.08	1093.47				180.169	1995.06	117.193	220.909	2095.09	52.1508
1767	0	-193.817	2079.3	933.118				-181.925	2210.26	545.743	-228.58	2272.07	165.395	-260.505	2391.26	75.4794	277.412	2140.59	893.454	273.181	2176.55	1093.48				180.087	1995.09	117.303	220.731	2095.05	52.0532
1768	0	-195.148	2083.24	932.063				-181.254	2212.19	543.755	-228.449	2276.22	164.517	-257.343	2392.81	72.3282	276.25	2142.11	893.4	271.847	2178.16	1093.41				179.984	1995.19	117.44	220.938	2095.12	52.0887
1769	0	-196.696	2087.31	931.012				-180.796	2214.58	541.924	-227.116	2278.93	162.728	-254.945	2395.03	69.5658	275.095	2143.54	893.419	270.471	2179.73	1093.38				179.894	1995.22	117.579	220.971	2095.15	52.0513
1770	0	-198.005	2091.15	929.894				-180.135	2216.28	539.973	-226.036	2281.09	160.919	-251.869	2395.78	66.2463	273.822	2144.99	893.375	269.007	2181.34	1093.31				179.848	1995.36	117.738	220.998	2095.16	52.0394
1771	0	-199.54	2095.42	928.69				-179.654	2218.06	537.992	-224.753	2283.01	158.919	-249.194	2396.6	63.1289	272.452	2146.74	893.386	267.469	2182.92	1093.23				179.515	1995.22	117.744	220.994	2095.15	52.0285
1772	0	-201.665	2100.76	927.443				-179.214	2219.48	535.844	-222.997	2283.84	156.645	-246.302	2396.83	59.645	271.093	2148.6	893.457	265.907	2184.56	1093.11				179.428	1995.27	117.89	220.983	2095.17	52.012
1773	0	-203.541	2105.69	926.061				-178.725	2220.78	533.61	-221.521	2284.61	154.289	-243.815	2397.3	56.4346	269.584	2150.43	893.537	264.271	2186.3	1093				179.521	1995.46	118.078	221.017	2095.16	51.975
1774	0	-205.311	2110.34	924.93				-178.483	2222.25	531.473	-219.949	2285.2	151.622	-241.224	2397.36	52.9265	268.107	2152.27	893.593	262.487	2187.99	1092.9				179.493	1995.56	118.21	221.048	2095.13	51.9748
1775	0	-206.556	2114.15	923.431				-178.206	2223.24	529.101	-218.939	2285.36	149.093	-238.479	2396.78	49.1772	266.531	2153.82	893.62	260.714	2189.83	1092.8				179.269	1995.47	118.27	221.101	2095.14	51.9357
1776	0	-208.683	2119.33	921.969				-178.139	2224.26	527	-217.248	2284.79	146.303	-236.286	2396.06	46.628	264.922	2155.45	893.616	258.785	2191.8	1092.72				179.01	1995.4	118.347	221.118	2095.14	51.9152
1777	0	-209.913	2123.25	920.312				-178.333	2225.78	525.02	-215.486	2284.22	144.355	-235.232	2395.75	46.5795	263.304	2157.03	893.574	256.731	2193.78	1092.52				178.971	1995.51	118.46	221.132	2095.17	51.8511
1778	0	-211.914	2128.34	918.638				-178.263	2226.6	522.697	-213.533	2282.9	142.152	-234.598	2395.92	46.8704	261.576	2158.65	893.505	254.68	2195.83	1092.34				179.023	1995.63	118.617	220.901	2095.12	51.765
1779	0	-214.09	2133.68	916.794				-178.273	2228.11	520.436	-212.527	2281.83	139.753	-234.173	2395.99	46.9485	259.823	2160.38	893.422	252.46	2197.95	1092.19				178.937	1995.6	118.74	221.205	2095.19	51.8049
1780	0	-215.548	2137.47	914.956				-178.175	2228.73	517.99	-211.379	2280.81	137.253	-233.544	2395.83	47.1418	257.967	2162.17	893.316	250.248	2200.12	1091.99				178.881	1995.61	118.868	221.227	2095.2	51.7748
1781	0	-217.53	2142.26	913.382				-178.393	2229.41	515.565	-210.784	2279.95	134.969	-232.87	2395.86	47.4386	255.989	2164.01	893.191	247.914	2202.42	1091.71				178.805	1995.6	119.064	221.29	2095.19	51.7442
1782	0	-219.961	2147.46	911.665				-178.69	2229.65	513.238	-210.118	2278.91	132.697	-232.39	2395.73	47.7807	254.039	2166.13	893.033	245.518	2204.77	1091.45				178.756	1995.65	119.279	221.293	2095.18	51.6945
1783	0	-221.425	2151.05	909.788				-179.094	2229.91	510.903	-209.794	2277.94	130.678	-232.045	2395.53	48.1124	251.995	2168.22	892.875	243.028	2207.18	1091.2				178.696	1995.66	119.5	221.355	2095.24	51.665
1784	0	-223.718	2155.71	907.853				-179.756	2230.65	508.887	-208.683	2276.86	128.395	-232.03	2395.84	48.6911	249.842	2170.39	892.771	240.479	2209.66	1090.95				178.57	1995.6	119.722	221.301	2095.19	51.6342
1785	0	-225.931	2160.02	906.161				-180.298	2231.36	507.106	-208.45	2275.79	126.979	-231.516	2395.22	48.6544	247.546	2172.64	892.528	237.805	2212.15	1090.71				178.44	1995.58	119.945	221.381	2095.26	51.6239
1786	0	-228.297	2164.33	904.602				-180.768	2232.4	505.519	-206.581	2275.23	125.104	-231.119	2394.75	48.7668	245.269	2175.02	892.378	235.049	2214.81	1090.45				178.454	1995.66	120.243	221.393	2095.26	51.6293
1787	0	-230.86	2168.72	903.027				-181.175	2233.8	504.101	-206.044	2274.34	123.997	-230.846	2394.63	48.9946	242.948	2177.4	892.249	232.218	2217.51	1090.18				178.046	1995.44	120.306	221.385	2095.22	51.5731
1788	0	-232.884	2172.02	901.939				-181.527	2235.25	502.744	-204.749	2274.6	122.907	-230.603	2394.61	49.2539	240.45	2179.77	892.076	229.262	2220.34	1089.98				177.598	1995.29	120.496	221.373	2095.25	51.5917
1789	0	-235.326	2175.83	900.407				-181.705	2236.74	501.455	-203.715	2275.79	121.62	-230.372	2394.51	49.431	237.885	2182.14	891.883	226.22	2223.27	1089.8				177.393	1995.39	121.005	221.397	2095.29	51.6027
1790	0	-237.806	2179.44	899.036				-182.018	2238.63	500.238	-202.035	2276.52	120.664	-230.059	2394.33	49.5779	235.241	2184.57	891.674	223.167	2226.3	1089.58				177.326	1995.66	121.524	221.366	2095.27	51.6357
1791	0	-240.695	2183.33	897.926				-182.746	2241.3	499.112	-200.699	2277.32	120.084	-229.898	2394.44	49.8911	232.434	2187	891.382	219.996	2229.41	1089.31				177.118	1995.96	122.017	221.289	2095.22	51.6756
1792	0	-242.987	2185.95	896.647				-182.584	2242.65	497.785	-198.745	2277.14	118.818	-229.732	2394.5	50.2125	229.563	2189.37	891.138	216.723	2232.63	1088.97				176.993	1996.28	122.486	221.262	2095.21	51.703
1793	0	-245.556	2188.73	895.585				-183.129	2244.66	497.221	-197.067	2277.38	117.545	-229.657	2394.63	50.3916	226.61	2191.74	890.891	213.404	2235.9	1088.63				176.533	1996.53	122.985	221.045	2095.24	51.5742
1794	0	-248.284	2191.64	894.587				-183.831	2246.56	496.576	-195.748	2277.17	116.626	-229.579	2394.64	50.4837	223.57	2194.2	890.667	210.028	2239.23	1088.23				176.196	1996.98	123.852	220.951	2095.01	52.0307
1795	0	-251.097	2194.56	893.86				-185.01	2248.1	496.213	-195.403	2277.25	116.212	-229.59	2394.71	50.5082	220.495	2196.53	890.519	206.679	2242.58	1087.77				175.714	1997.34	124.718	221.076	2095.06	52.0631
1796	0	-253.911	2197.32	893.241				-186.586	2249.55	496.157	-195.493	2277.48	115.963	-229.606	2394.66	50.491	217.355	2198.9	890.42	203.337	2245.87	1087.37				175.544	1997.96	125.757	220.808	2094.95	52.033
1797	0	-256.764	2200.12	892.875				-188.528	2250.83	496.32	-195.57	2277.46	115.646	-229.673	2394.72	50.4592	214.295	2200.79	890.161	200.036	2249.2	1086.99				174.926	1998.56	126.972	220.673	2094.91	52.13
1798	0	-259.973	2203.52	892.752				-190.639	2251.93	496.517	-195.289	2276.76	114.958	-229.718	2394.63	50.3546	210.899	2205.71	890.561	196.772	2252.49	1086.77				174.592	1999.31	128.41	220.575	2094.87	52.2784
1799	0	-262.973	2206.34	893.039				-192.825	2253.02	496.64	-196.477	2277.72	115.367	-229.786	2394.69	50.2815	207.868	2208.31	890.677	193.478	2255.78	1086.68				174.266	2000.35	130.061	220.557	2094.8	52.5262
1800	0	-265.122	2207.67	893.732				-194.755	2253.57	496.642	-198.595	2279.15	116.48	-229.806	2394.64	50.2274	204.927	2210.31	890.859	190.175	2259	1086.7				173.832	2001.31	131.657	220.406	2094.73	52.6545
1801	0	-268.105	2210.38	894.018				-196.581	2254.15	496.487	-197.849	2278.7	115.515	-229.856	2394.61	50.1676	201.978	2212.47	891.112	186.883	2262.16	1086.85				173.299	2002.24	133.483	220.074	2094.61	52.7097
1802	0	-271.048	2213.17	894.075				-198.216	2254.75	496.329	-196.779	2277.16	114.414	-229.904	2394.66	50.1907	199.015	2214.57	891.505	183.597	2265.33	1086.97				172.793	2003.55	136.031	219.844	2094.52	52.9276
1803	0	-273.84	2215.41	894.173				-199.762	2255.33	496.032	-196.792	2276.8	114.123	-229.888	2394.65	50.161	196.078	2216.85	892.015	180.393	2268.4	1087.12				174.17	2005.96	139.378	219.563	2094.44	53.124
1804	0	-276.722	2217.78	894.119				-201.058	2255.64	495.68	-197.05	2277.1	114.081	-229.931	2394.69	50.1991	193.131	2219.18	892.545	177.127	2271.38	1087.23				173.792	2007.76	142.263	219.712	2094.54	53.4732
1805	0	-279.566	2220.07	893.667				-202.389	2256.05	495.368	-197.086	2277.17	113.853	-229.932	2394.69	50.2167	190.271	2221.59	893.007	173.836	2274.26	1087.27				172.667	2009.32	145.257	219.734	2094.69	53.8993
1806	0	-282.281	2222.24	893.206				-203.942	2256.85	495.061	-197.217	2277.43	113.72	-229.887	2394.65	50.2183	187.611	2223.86	893.339	170.665	2277	1087.27				172.36	2011.56	148.701	219.776	2094.77	54.3354
1807	0	-284.905	2224.13	892.615				-205.282	2257.35	494.813	-196.47	2276.18	112.829	-229.928	2394.69	50.2377	184.858	2226.21	893.564	167.508	2279.65	1087.23				171.869	2013.99	152.158	219.826	2094.84	54.973
1808	0	-286.539	2224.46	892.005				-206.567	2257.76	494.581	-195.785	2275.01	112.097	-229.935	2394.7	50.2427	182.445	2228.53	893.721	164.447	2282.13	1087.11				171.721	2017.14	155.866	219.969	2095.13	55.8072
1809	0	-288.839	2225.96	891.285				-207.877	2258.05	494.356	-195.854	2274.84	111.848	-229.934	2394.7	50.2422	180.233	2230.9	893.884	161.374	2284.5	1086.89				171.992	2021.03	160.066	220.043	2095.66	56.9244
1810	0	-291.263	2227.84	890.514				-209.459	2259.13	493.987	-196.013	2274.99	111.707	-229.931	2394.69	50.216	178.119	2233.09	893.824	158.345	2286.74	1086.66				173.305	2025.9	165.391	219.921	2096.34	58.4914
1811	0	-293.526	2229.55	889.899				-210.971	2259.75	493.519	-196.175	2275.12	111.487	-229.93	2394.69	50.2148	176.14	2235.45	893.672	155.42	2288.85	1086.36				172.887	2030.45	170.023	219.659	2097.11	60.5331
1812	0	-295.667	2231.2	889.152				-212.398	2260.23	493.295	-196.278	2275.19	111.241	-229.932	2394.7	50.2409	174.228	2237.9	893.496	152.646	2290.96	1085.98				172.264	2035.71	175.13	219.172	2098.04	63.0548
1813	0	-297.624	2232.78	888.531				-213.665	2260.42	492.97	-196.483	2275.42	111.112	-229.931	2394.69	50.2166	172.578	2240.31	893.394	149.891	2292.92	1085.53				171.127	2041.15	180.537	218.562	2099.1	65.9877
1814	0	-299.186	2233.86	887.714				-215.071	2260.7	492.652	-196.799	2275.68	111.087	-229.935	2394.69	50.2021	170.658	2242.98	893.304	147.308	2294.91	1084.97				169.679	2046.92	185.903	217.297	2100.28	69.0955
1815	0	-301.506	2236.22	887.302				-216.522	2261.01	492.284	-196.994	2275.72	110.803	-229.945	2394.63	50.1819	169.092	2245.2	893.145	144.881	2296.83	1084.37				168.72	2053.7	191.576	216.713	2101.87	73.412
1816	0	-303.479	2238.15	886.739				-217.919	2261.13	491.952	-197.04	2275.56	110.579	-229.941	2394.62	50.1788	167.672	2246.96	893.018	142.574	2298.7	1083.61				167.812	2060.81	197.489	215.571	2103.61	77.666
1817	0	-304.694	2238.69	886.203				-219.136	2260.88	491.524	-197.121	2275.23	110.326	-230.011	2394.69	50.1658	166.795	2247.52	892.803	140.421	2300.61	1082.89				164.59	2067.04	203.287	214.033	2105.98	82.4412
1818	0	-306.669	2240.53	885.913				-220.588	2260.99	491.127	-197.382	2275.27	110.168	-230.393	2395.26	50.4377	165.848	2248.42	892.552	138.355	2302.46	1082.06				162.713	2074.14	208.891	212.287	2108.97	87.4741
1819	0	-308.231	2241.53	885.564				-221.873	2260.94	490.917	-197.623	2275.37	110.024	-230.085	2394.74	50.1522	165.44	2248.29	892.198	136.314	2304.25	1081.35				162.049	2082.07	214.264	210.332	2113.15	92.9548
1820	0	-309.916	2242.57	885.429				-223.038	2260.7	490.705	-197.836	2275.35	109.882	-230.031	2394.56	50.0662	164.028	2250.48	892.429	134.453	2306.19	1080.58				158.122	2088.4	218.193	208.395	2118.42	97.9384
1821	0	-311.767	2243.76	885.272				-224.296	2260.72	490.448	-198.042	2275.38	109.782	-230.072	2394.6	50.0436	162.793	2252.31	892.833	132.697	2308.16	1080				156.811	2094.93	223.548	207.013	2126.09	101.368
1822	0	-313.553	2244.82	885.09				-225.217	2260.45	490.24	-198.196	2275.39	109.757	-230.093	2394.56	50.0309	161.644	2254.13	893.438	131.038	2310.2	1079.4				154.137	2101.64	226.489	203.35	2133.4	104.065
1823	0	-315.438	2245.78	884.949				-226.263	2260.35	490.092	-198.421	2275.58	109.752	-230.087	2394.55	50.0095	160.562	2255.82	894.265	129.493	2312.21	1078.86				152.587	2109.62	228.571	200.028	2142.7	106.063
1824	0	-316.818	2246.06	884.866				-227.1	2260.32	489.954	-198.632	2275.68	109.761	-230.115	2394.51	49.9969	159.515	2257.6	895.02	127.997	2314.32	1078.45				150.112	2117.88	229.527	196.454	2152.84	106.737
1825	0	-318.126	2245.97	884.818				-227.87	2260.16	489.841	-198.774	2275.73	109.735	-230.144	2394.53	49.9716	158.598	2259.1	895.821	126.652	2316.42	1078.16				148.123	2127.17	229.165	193.133	2163.64	106.41
1826	0	-319.372	2245.83	884.678				-228.619	2260.29	489.721	-198.912	2275.85	109.74	-230.148	2394.54	49.9737	157.673	2260.63	896.692	125.368	2318.52	1077.86				145.999	2136.43	227.847	190.069	2175.06	105.461
1827	0	-320.451	2245.45	884.546				-228.981	2260.09	489.726	-199.044	2275.91	109.727	-230.203	2394.52	49.9758	156.69	2262.93	898.04	124.195	2320.68	1077.72				144.247	2146.29	226.11	187.377	2187.08	104.093
1828	0	-321.391	2245.13	884.427				-229.798	2260.58	489.614	-199.161	2276	109.758	-230.159	2394.48	49.9537	155.953	2264	898.793	123.131	2322.79	1077.55				143.156	2156.89	223.976	185.345	2199.85	102.329
1829	0	-322.256	2245.02	884.357				-230.463	2261.03	489.76	-199.206	2275.91	109.757	-230.198	2394.52	49.972	155.134	2265.09	899.508	122.146	2324.81	1077.42				141.994	2167.82	221.211	184.208	2213.42	100.093
1830	0	-322.968	2245.14	884.35				-230.713	2261.13	489.534	-199.263	2275.62	109.753	-230.205	2394.53	49.9773	154.477	2266.13	900.248	121.356	2326.81	1077.26				140.74	2178.93	218.19	183.054	2227.66	98.3907
1831	0	-323.708	2245.78	884.366				-231.006	2261.39	489.48	-199.31	2275.62	109.729	-230.232	2394.55	49.9847	153.782	2267.29	901.005	120.632	2328.69	1077.1				139.757	2190.57	214.423	182.62	2242.61	96.2737
1832	0	-324.23	2246.6	884.204				-231.439	2262.06	489.603	-199.338	2275.58	109.739	-230.189	2394.44	49.9494	153.225	2268.55	901.775	119.911	2330.44	1076.94				139.523	2202.84	210.164	183.271	2258.22	94.0999
1833	0	-324.65	2247.81	884.069				-231.607	2262.42	489.499	-199.4	2275.6	109.747	-230.206	2394.45	49.9499	152.625	2269.82	902.504	119.332	2332.03	1076.85				140.546	2215.88	205.964	183.535	2274.2	91.6976
1834	0	-325.056	2249.28	884.007				-231.755	2262.96	489.23	-199.413	2275.65	109.746	-230.212	2394.46	49.9538	152.135	2270.95	903.099	119.082	2333.81	1076.78				136.545	2226.73	199.531	184.601	2290.62	89.2259
1835	0	-325.287	2250.97	883.941				-231.879	2263.59	489.421	-199.411	2275.47	109.707	-230.184	2394.44	49.9461	151.817	2272.15	903.559	119.447	2335.68	1076.84				139.82	2241.08	195.249	185.902	2307.27	86.6897
1836	0	-325.437	2252.81	883.841				-231.938	2264.21	489.362	-199.419	2275.56	109.762	-230.181	2394.43	50.0017	151.607	2273.34	903.909	119.396	2337.2	1076.69				138.47	2253.51	189.432	187.623	2324.33	84.2986
1837	0	-325.416	2254.73	883.692				-231.618	2264.38	489.154	-199.402	2275.58	109.769	-230.183	2394.43	50.0039	151.474	2274.62	904.203	119.158	2338.5	1076.53				142.376	2268.52	184.686	189.507	2341.64	82.134
1838	0	-325.357	2256.63	883.529				-231.875	2265.55	489.255	-199.358	2275.38	109.691	-230.183	2394.43	50.0035	151.56	2276.06	904.476	119.134	2339.83	1076.31				146.444	2283.74	180.132	191.553	2359.16	80.1609
1839	0	-325.238	2258.86	883.376				-231.966	2266.65	489.297	-199.375	2275.69	109.702	-230.2	2394.52	50.0318	151.735	2277.49	904.699	118.719	2340.77	1076.1				144.608	2308.13	176.705	193.596	2376.62	78.4082
1840	0	-325.049	2261.13	883.29				-231.972	2267.36	489.332	-199.435	2275.87	109.782	-230.202	2394.52	50.0501	152.092	2279.07	904.859	118.79	2342.08	1075.82				143.624	2308.33	168.579	195.753	2394.02	76.9824
1841	0	-324.66	2263.18	883.237				-231.796	2268.09	489.348	-199.297	2275.6	109.714	-230.203	2394.52	50.0927	152.488	2280.86	904.999	118.834	2343.37	1075.54				145.647	2322.11	164.148	198.028	2411.16	75.8653
1842	0	-324.403	2265.45	883.181				-231.66	2268.87	489.378	-199.25	2275.65	109.74	-230.187	2394.44	50.0652	152.918	2282.63	905.071	119.458	2345.17	1075.28				149.048	2336.7	160.284	200.322	2428.03	74.9633
1843	0	-323.971	2267.63	883.123				-231.638	2269.87	489.602	-199.239	2275.67	109.787	-230.151	2394.46	50.0653	153.574	2284.47	905.112	119.269	2346.27	1074.93				150.988	2350.08	156.372	202.594	2444.48	74.4534
1844	0	-323.42	2269.42	883.14				-231.273	2270.47	489.438	-199.167	2275.62	109.795	-230.2	2394.51	50.0905	154.18	2286.36	904.804	119.854	2348.08	1074.64				152.967	2363.21	152.738	204.663	2460.23	74.1209
1845	0	-322.963	2271.29	883.265				-230.985	2271.24	489.53	-199.1	2275.61	109.845	-230.161	2394.48	50.0723	154.823	2287.93	904.707	120.468	2350.03	1074.24				154.638	2375.79	149.481	206.655	2475.38	74.063
1846	0	-322.358	2273.02	883.365				-230.723	2272.21	489.722	-199.01	2275.6	109.873	-230.121	2394.43	50.072	155.391	2289.73	904.469	121.3	2352.16	1073.89				156.039	2387.77	146.681	208.483	2489.63	74.2551
1847	0	-321.799	2274.71	883.548				-230.237	2272.85	489.717	-198.89	2275.47	109.903	-230.119	2394.43	50.0708	155.997	2291.67	904.086	122.183	2354.47	1073.5				157.689	2399.41	144.412	210.204	2503.32	74.7127
1848	0	-321.162	2276.27	883.723				-229.798	2273.85	489.84	-198.731	2275.32	109.911	-230.12	2394.43	50.0719	156.554	2293.62	903.683	123.022	2356.86	1073.21				158.82	2410.12	142.189	211.642	2515.93	75.2895
1849	0	-320.331	2277.65	883.96				-229.17	2274.55	489.927	-198.602	2275.33	109.998	-230.125	2394.44	50.1167	157.159	2295.54	903.076	124.068	2359.45	1072.87				159.98	2420.15	140.303	212.412	2527.26	75.6388
1850	0	-319.562	2279.19	884.195				-228.283	2274.98	489.917	-198.497	2275.24	110.066	-230.127	2394.44	50.1183	157.713	2297.51	902.527	125.153	2362.17	1072.56				161.095	2429.41	138.709	213.389	2537.67	76.2584
1851	0	-318.601	2280.6	884.52				-227.907	2276.52	490.393	-198.318	2275.14	110.153	-230.126	2394.44	50.1177	158.267	2299.68	901.643	126.431	2365.02	1072.31				161.628	2437.45	137.135	213.1	2546.21	76.2844
1852	0	-317.491	2282.07	884.799				-227.256	2277.65	490.493	-198.131	2275.1	110.232	-230.126	2394.44	50.1175	158.939	2301.87	900.847	127.613	2367.93	1072.06				161.724	2444.5	135.548	213.247	2554.04	76.368
1853	0	-316.366	2283.59	885.138				-226.497	2278.78	490.825	-197.923	2274.99	110.334	-230.126	2394.44	50.1175	159.749	2304.15	899.862	128.99	2370.98	1071.75				161.411	2450.48	134.046	213.16	2560.82	76.1918
1854	0	-315.096	2285.25	885.526				-225.171	2279.08	490.812	-197.685	2274.87	110.401	-230.123	2394.43	50.1495	160.632	2306.77	898.805	130.582	2374.23	1071.5				160.921	2455.46	132.336	212.493	2566.21	75.4702
1855	0	-313.617	2286.9	885.887				-224.63	2280.98	491.365	-197.483	2274.81	110.517	-230.126	2394.44	50.1179	161.666	2309.39	897.849	132.066	2377.48	1071.26				160.138	2459.43	130.665	211.435	2570.39	74.4635
1856	0	-312.033	2288.72	886.251				-223.794	2282.45	491.602	-197.668	2275.18	110.755	-230.14	2394.51	50.1777	162.814	2312.36	896.681	133.801	2380.89	1070.95				158.602	2462.23	129.692	210.461	2573.24	73.9278
1857	0	-310.293	2290.61	886.633				-222.756	2283.82	491.942	-197.475	2275.21	111.008	-230.127	2394.44	50.1362	164.216	2315.3	895.596	135.442	2384.36	1070.69				157.411	2464.07	128.201	209.839	2574.84	73.1447
1858	0	-308.453	2292.41	887.003				-221.338	2284.58	492.129	-197.108	2275.02	111.052	-230.138	2394.51	50.1761	165.797	2318.37	894.549	137.37	2387.9	1070.42				157.295	2464.62	126.601	208.229	2576.17	71.7342
1859	0	-306.591	2294.71	887.438				-220.524	2286.53	492.539	-198.095	2276.84	112.091	-230.144	2394.53	50.164	167.631	2321.52	893.561	139.217	2391.51	1070.17				155.397	2464.22	125.281	206.285	2577.08	70.2758
1860	0	-304.546	2296.95	887.952				-219.303	2288.05	492.896	-197.085	2275.68	111.604	-230.144	2394.52	50.1812	169.396	2325.05	892.725	141.355	2395.3	1069.91				154.444	2465.57	124.134	205.281	2578.69	68.2994
1861	0	-302.369	2299.1	888.467				-217.769	2289.26	493.197	-196.56	2275.05	111.544	-230.146	2394.53	50.2068	171.407	2328.58	892.03	143.654	2399.01	1069.63				154.631	2467.56	123.359	204.267	2579.75	66.1154
1862	0	-300.078	2301.23	889.114				-216.554	2291.2	493.605	-197.507	2277.02	112.752	-230.147	2394.53	50.2079	173.457	2332.39	891.467	146.018	2402.78	1069.44				155.186	2468.9	123.147	204.075	2580.4	64.2815
1863	0	-297.908	2303.66	889.913				-214.872	2292.54	493.934	-196.346	2275.68	112.225	-230.12	2394.51	50.1995	175.5	2336.52	891.247	148.356	2406.45	1069.27				155.79	2469.85	122.943	204.412	2580.67	63.0052
1864	0	-295.591	2305.95	890.446				-213.587	2294.52	494.297	-196.898	2276.94	113.063	-230.086	2394.54	50.2418	177.744	2340.5	891.296	150.637	2410.12	1069.18				156.49	2470.56	122.865	204.81	2580.86	62.2071
1865	0	-293.234	2308.3	890.93				-211.885	2295.93	494.657	-196.96	2277.53	113.554	-230.063	2394.52	50.2555	179.766	2344.83	891.631	154.021	2414.51	1069.27				156.815	2471.05	122.745	205.105	2581.07	61.6574
1866	0	-290.92	2310.73	891.375				-210.465	2297.74	494.925	-196.894	2277.85	113.887	-230.086	2394.54	50.3003	181.82	2349.17	892.163	156.545	2418.27	1069.48				157.234	2471.72	122.679	205.111	2581.36	61.1047
1867	0	-288.412	2313.16	891.839				-208.775	2299.21	495.395	-196.939	2277.91	114.204	-230.062	2394.52	50.2955	184.172	2353.16	892.674	158.646	2421.57	1069.76				157.848	2472.51	122.498	205.211	2581.59	60.4125
1868	0	-285.856	2315.52	892.36				-207.666	2301.68	495.939	-196.407	2277.72	114.37	-230.076	2394.6	50.3211	186.603	2357.13	893.396	160.697	2424.74	1070.19				158.422	2473.18	122.364	205.363	2581.77	59.7697
1869	0	-283.273	2318	892.797				-205.62	2302.75	496.181	-196.07	2277.59	114.572	-230.067	2394.53	50.3171	189.015	2361.33	894.198	163.321	2428.33	1070.51				158.965	2473.88	122.215	205.476	2581.99	59.2767
1870	0	-280.626	2320.49	893.221				-203.357	2304.02	495.981	-195.837	2277.68	114.87	-230.079	2394.6	50.3652	191.421	2365.78	895.015	166.054	2431.92	1070.96				159.294	2474.49	122.014	205.415	2582.19	58.8694
1871	0	-277.657	2322.66	893.602				-201.887	2306.44	496.642	-196.017	2278.51	115.597	-230.01	2394.54	50.3546	193.992	2370.26	895.775	168.841	2435.56	1071.44				159.544	2475.15	121.806	205.315	2582.35	58.6633
1872	0	-274.819	2325.14	894.044				-199.966	2308.35	496.859	-196.198	2279.31	116.233	-230.004	2394.53	50.3919	196.598	2374.59	896.425	171.622	2439.2	1071.97				159.667	2475.66	121.558	205.225	2582.56	58.5605
1873	0	-271.794	2327.45	894.445				-197.786	2309.88	497.163	-195.741	2279.28	116.774	-229.995	2394.6	50.4538	199.253	2379.15	897.087	174.502	2442.83	1072.5				159.677	2476.11	121.358	205.04	2582.76	58.418
1874	0	-268.747	2329.8	894.827				-196.402	2313.06	497.862	-193.854	2277.18	115.893	-229.991	2394.67	50.4791	202.08	2383.53	897.704	176.775	2446.19	1072.98				159.702	2476.54	121.122	204.921	2582.97	58.3549
1875	0	-265.771	2332.56	895.268				-194.239	2314.51	498.156	-193.092	2276.54	116.044	-229.946	2394.62	50.5155	204.941	2387.79	898.246	179.685	2450.01	1073.63				159.727	2477.01	120.945	204.873	2583.22	58.2641
1876	0	-262.726	2335.16	895.706				-191.988	2316.12	498.521	-192.831	2276.86	116.609	-229.881	2394.63	50.5474	207.841	2391.96	898.731	182.659	2453.94	1074.26				159.804	2477.48	120.738	204.836	2583.41	58.2293
1877	0	-259.625	2337.77	896.191				-190.699	2319.13	499.196	-192.562	2277.22	117.208	-229.876	2394.7	50.6135	210.666	2396.15	899.15	185.725	2457.98	1074.92				159.797	2477.96	120.482	204.792	2583.62	58.1703
1878	0	-256.87	2340.83	896.723				-188.608	2320.7	499.593	-192.193	2277.4	117.722	-229.809	2394.63	50.646	213.529	2400.35	899.524	188.821	2462.01	1075.61				159.923	2478.44	120.314	204.753	2583.76	58.0732
1879	0	-254.049	2343.75	897.245				-187.383	2323.49	500.297	-191.775	2277.23	118.259	-229.788	2394.68	50.699	216.38	2404.24	899.82	191.534	2465.9	1076.34				159.757	2478.55	120.087	204.776	2583.93	58.0173
1880	0	-251.227	2346.57	897.909				-185.411	2324.84	500.726	-191.257	2276.96	118.882	-229.738	2394.71	50.7017	219.164	2407.98	900.125	194.388	2469.86	1077.09				160.06	2479.02	120.031	204.805	2584.16	57.9083
1881	0	-248.333	2349.25	898.525				-184.295	2327.52	501.452	-190.933	2277.03	119.498	-229.675	2394.72	50.7105	221.807	2411.87	900.492	197.65	2474.12	1077.84				160.163	2479.34	119.899	204.819	2584.27	57.7952
1882	0	-245.642	2351.98	899.162				-183.26	2330.3	502.318	-191.139	2277.5	120.499	-229.661	2394.63	50.6683	224.417	2415.66	900.846	200.197	2477.69	1078.48				160.172	2479.61	119.714	204.837	2584.44	57.6609
1883	0	-242.593	2354.11	899.904				-181.374	2331.48	502.897	-190.265	2276.9	121.036	-229.702	2394.68	50.6289	227.019	2419.19	901.143	202.683	2481.02	1079.41				160.179	2479.88	119.504	204.815	2584.61	57.5635
1884	0	-240.283	2357.23	900.877				-180.224	2333.87	503.831	-190.445	2277.25	121.995	-229.736	2394.71	50.583	229.561	2422.72	901.455	205.306	2484.49	1080.09				160.113	2480.08	119.295	204.771	2584.72	57.4837
1885	0	-237.89	2360.22	902.076				-179.447	2336.74	505.329	-190.494	2277.77	123.315	-229.814	2394.79	50.518	231.988	2426.02	901.735	208.149	2488.06	1080.93				160.09	2480.23	119.161	204.784	2584.86	57.4452
1886	0	-235.368	2362.76	903.362				-178.457	2339.68	506.554	-190.562	2278.55	124.657	-229.968	2394.94	50.4622	234.352	2429.33	902.06	210.969	2491.51	1081.92				160.12	2480.35	119.035	204.785	2584.98	57.368
1887	0	-233.225	2366	904.938				-177.682	2342.45	508.297	-190.659	2279.11	126.04	-230.309	2395.49	50.5666	236.694	2432.53	902.567	213.171	2494.3	1082.95				160.09	2480.45	118.941	204.782	2585.02	57.3219
1888	0	-231.032	2368.89	906.599				-176.709	2345.19	509.605	-190.677	2279.36	127.612	-230.435	2395.45	50.348	238.943	2435.58	903.22	215.534	2497.07	1084				160.106	2480.51	118.824	204.798	2585.12	57.2758
1889	0	-229.062	2371.93	908.395				-175.934	2347.94	511.354	-190.178	2279.43	129.292	-230.479	2395.22	50.0445	241.179	2438.4	903.964	218.099	2500.01	1085.18				160.111	2480.51	118.741	204.816	2585.19	57.2071
1890	0	-227.082	2374.72	910.339				-175.124	2350.91	512.826	-190.961	2280.68	130.835	-230.764	2395.2	49.8192	243.281	2440.99	904.821	220.799	2502.96	1086.37				160.129	2480.56	118.648	204.826	2585.3	57.1834
1891	0	-224.829	2377.02	912.272				-174.373	2353.88	514.685	-191.768	2282.21	132.836	-231.014	2395.22	49.5917	245.35	2443.62	905.746	223.314	2505.58	1087.55				160.147	2480.62	118.581	204.815	2585.36	57.1148
1892	0	-222.968	2379.62	914.182				-173.689	2356.7	516.065	-192.105	2283.57	134.755	-231.227	2395.16	49.4071	247.318	2445.99	906.607	225.536	2507.91	1088.75				160.201	2480.6	118.503	204.797	2585.46	57.0801
1893	0	-220.99	2381.81	916.034				-173.863	2360.97	518.217	-192.238	2284.88	136.836	-231.446	2395.1	49.2784	249.151	2448.1	907.38	227.929	2510.19	1089.87				160.205	2480.6	118.421	204.798	2585.52	57.0387
1894	0	-219.611	2384.75	918.272				-173.241	2364.11	519.674	-192.195	2286.33	138.703	-231.639	2395.08	49.2013	250.882	2450.22	908.173	230.37	2512.6	1091.04				160.306	2480.54	118.344	204.769	2585.55	57.0093
1895	0	-217.848	2386.86	920.435				-173.482	2368.44	521.895	-191.371	2287.19	140.427	-231.672	2394.82	49.0286	252.672	2452.17	908.972	232.782	2515.03	1092.1				160.349	2480.45	118.25	204.796	2585.57	56.9842
1896	0	-216.67	2389.65	922.666				-172.814	2371.59	523.274	-191.164	2288.7	142.577	-231.688	2394.64	48.9404	254.335	2454.19	909.629	235.28	2517.61	1093.18				160.435	2480.33	118.162	204.8	2585.57	56.9407
1897	0	-215.203	2391.76	924.722				-173.169	2376.26	525.436	-190.429	2289.89	144.393	-231.766	2394.48	48.8388	255.746	2456.63	910.343	237.584	2520.14	1094.27				160.524	2480.21	118.07	204.807	2585.58	56.9241
1898	0	-214.146	2394.4	926.889				-173.03	2380.29	527.174	-190.458	2291.85	146.43	-231.914	2394.34	48.7189	257.174	2458.74	910.966	239.69	2522.65	1095.39				160.555	2480.06	117.933	204.854	2585.59	56.9041
1899	0	-212.84	2396.46	928.883				-172.918	2384.31	528.841	-191.972	2295.51	149.269	-231.912	2394.33	48.7743	258.398	2461.2	911.59	241.537	2525.07	1096.42				160.699	2479.97	117.909	204.86	2585.6	56.867
1900	0	-211.689	2398.62	930.82				-173.266	2389.24	530.471	-194.775	2300.97	152.548	-232.167	2394.9	49.2387	259.302	2463.68	912.579	243.133	2527.4	1097.45				161.097	2480.06	117.912	204.883	2585.6	56.8235
1901	0	-210.612	2400.79	932.717				-173.581	2393.97	532.063	-194.176	2303.06	154.207	-232.254	2395.47	49.7945	260.577	2465.49	912.571	244.832	2529.94	1098.39				161.206	2479.93	117.804	204.913	2585.67	56.7988
1902	0	-209.68	2403.08	934.561				-173.96	2399.08	533.684	-194.45	2305.05	156.423	-232.005	2395.76	50.2816	261.657	2467.47	913.085	246.239	2532.35	1099.25				161.255	2479.76	117.695	204.955	2585.64	56.7416
1903	0	-208.774	2405.39	936.293				-174.369	2404.09	535.017	-194.261	2306.99	158.195	-232.071	2396.4	50.859	262.559	2469.8	913.604	247.697	2534.82	1100.05				161.204	2479.61	117.574	204.952	2585.67	56.709
1904	0	-207.911	2407.62	937.872				-174.814	2409.22	536.38	-194.774	2309.63	160.137	-232.444	2397.42	51.6341	263.41	2472.39	913.999	248.943	2537.29	1100.74				161.311	2479.61	117.529	204.959	2585.69	56.6877
1905	0	-206.962	2409.78	939.273				-175.321	2414.57	537.646	-195.116	2312.24	161.967	-232.902	2398.46	52.2646	264.45	2474.45	914.224	250.213	2539.71	1101.32				161.421	2479.55	117.456	205.006	2585.7	56.6707
1906	0	-207.276	2413.79	940.657				-175.991	2419.94	538.824	-195.79	2315.11	163.715	-233.63	2400.13	53.0243	265.488	2476.3	913.822	251.328	2542.07	1101.86				161.483	2479.58	117.473	205.004	2585.71	56.657
1907	0	-207.115	2417.06	941.672				-175.349	2423.24	539.149	-196.521	2318.47	165.114	-234.563	2402.46	53.7991	266.767	2477.15	912.553	252.369	2544.39	1102.26				161.473	2479.53	117.413	205.006	2585.71	56.6375
1908	0	-206.391	2419.51	942.792				-175.232	2427.21	540.063	-197.722	2322.25	166.507	-235.711	2405.25	54.4051	268.444	2478.24	911.873	253.418	2546.66	1102.58				161.482	2479.58	117.372	205.032	2585.71	56.6167
1909	0	-205.665	2421.9	943.646				-176.074	2432.54	541.008	-199.582	2326.65	167.839	-237.202	2408.8	55.0754	269.296	2481.11	912.172	254.311	2548.86	1102.86				161.375	2479.59	117.353	205.079	2585.76	56.5867
1910	0	-204.909	2424.28	944.451				-177.07	2437.72	541.963	-200.637	2331.12	168.581	-238.965	2413.04	55.6245	269.122	2485.5	912.713	255.284	2551.08	1103.02				161.334	2479.67	117.31	205.063	2585.78	56.6097
1911	0	-204.325	2426.89	945.194				-178.016	2442.55	542.722	-202.739	2336.58	169.447	-241.195	2418.27	56.2282	269.39	2489.03	912.816	256.286	2553.26	1103.14				161.251	2479.8	117.296	205.059	2585.77	56.6041
1912	0	-203.603	2429.36	945.893				-178.935	2447.06	543.365	-204.743	2342.48	169.772	-243.496	2424.06	56.7112	270.086	2491.8	912.527	257.072	2555.33	1103.09				161.137	2480.07	117.336	205.067	2585.78	56.6112
1913	0	-203.02	2431.96	946.576				-179.943	2451.29	543.953	-207.271	2348.94	170.18	-245.562	2430.28	56.6315	270.824	2494.4	912.08	258.143	2557.47	1103.21				160.984	2480.37	117.32	205.067	2585.79	56.6347
1914	0	-202.374	2434.4	946.957				-181.078	2455.82	544.665	-209.767	2356.12	170.22	-248.912	2438.12	57.4553	271.718	2496.5	911.567	259.132	2559.61	1103.21				160.692	2480.63	117.31	205.014	2585.81	56.6508
1915	0	-201.734	2436.83	947.19				-182.28	2460.13	545.278	-212.481	2363.79	170.162	-252.069	2446.39	57.8902	272.023	2499.39	911.471	260.061	2561.64	1103.18				160.434	2481.04	117.358	205.013	2585.8	56.6869
1916	0	-201.069	2439.24	947.481				-183.474	2464.19	545.788	-215.533	2371.91	169.945	-255.534	2455.36	58.3707	272.334	2502.51	911.196	260.985	2563.69	1103.16				160.251	2481.5	117.397	204.988	2585.85	56.7516
1917	0	-200.45	2441.68	947.75				-184.662	2468.57	546.367	-218.511	2380.49	169.738	-258.91	2464.76	58.8356	272.724	2505.3	910.891	261.981	2565.69	1103.11				160.109	2481.86	117.428	204.925	2585.82	56.7781
1918	0	-199.725	2443.79	947.845				-185.715	2472.54	546.71	-221.676	2389.51	169.47	-262.584	2474.7	59.4228	273.182	2508.06	910.514	262.925	2567.81	1103.07				159.888	2482.14	117.403	204.916	2585.82	56.8098
1919	0	-199.198	2445.96	948.055				-186.83	2476.65	547.165	-224.376	2398.9	169.355	-266.268	2485.41	59.9759	273.576	2510.94	910.131	263.745	2569.89	1103.06				159.692	2482.33	117.41	204.896	2585.84	56.8687
1920	0	-198.683	2448.12	948.29				-187.939	2480.79	547.632	-228.135	2408.92	169.364	-270.179	2496.45	60.3522	273.944	2513.64	909.853	264.524	2571.98	1103.11				159.519	2482.57	117.405	204.859	2585.84	56.9037
1921	0	-198.166	2450.2	948.573				-188.976	2484.94	548.114	-230.873	2419.73	168.786	-274.194	2507.63	60.5543	274.349	2516.39	909.615	265.236	2574.13	1103.22				159.348	2482.81	117.4	204.855	2585.84	56.942
1922	0	-197.715	2452.16	948.853				-189.974	2489.63	548.829	-234.8	2431.12	168.902	-278.942	2519.68	61.0746	274.597	2519.17	909.371	265.807	2576.39	1103.37				159.223	2483.02	117.45	204.827	2585.82	57.0057
1923	0	-197.309	2453.98	949.151				-190.913	2494.22	549.412	-237.865	2442.59	168.747	-282.112	2530.51	60.7664	274.728	2522.35	909.104	266.306	2578.7	1103.56				159.102	2483.23	117.449	204.82	2585.85	57.0657
1924	0	-197.169	2456.2	949.573				-191.841	2499.03	550.047	-241.198	2454.07	168.945	-285.691	2541.85	61.1318	274.738	2525.56	908.786	266.683	2581.05	1103.81				158.982	2483.44	117.468	204.764	2585.79	57.1204
1925	0	-196.682	2457.72	949.869				-192.72	2503.57	550.716	-244.383	2465.48	169.528	-289.931	2554.8	62.6065	274.937	2528.41	908.511	266.986	2583.39	1104.11				158.846	2483.6	117.504	204.764	2585.83	57.1884
1926	0	-194.976	2457.47	950.345				-193.709	2508.73	551.447	-247.01	2476.54	169.986	-293.822	2567.53	64.5512	274.766	2531.85	908.353	267.182	2585.82	1104.44				158.705	2483.75	117.519	204.743	2585.82	57.2261
1927	0	-194.034	2458.07	950.411				-194.51	2513.88	552.173	-249.166	2487.22	170.445	-297.231	2580	66.8271	274.741	2535.05	908.053	267.411	2588.25	1104.8				158.727	2484.01	117.63	204.706	2585.78	57.2841
1928	0	-194.266	2460.35	950.67				-195.497	2519.64	553.044	-251.328	2498.18	171.237	-300.728	2592.56	69.6119	274.535	2538.53	907.84	267.536	2590.69	1105.12				158.649	2484.23	117.693	204.704	2585.82	57.3457
1929	0	-194.121	2462.06	950.802				-196.222	2525.2	553.737	-245.5	2502.36	167.064	-304.588	2605.63	73.1519	274.527	2541.55	907.578	267.567	2593.12	1105.44				158.515	2484.4	117.689	204.68	2585.82	57.3829
1930	0	-193.893	2463.58	950.944				-196.907	2531.16	554.6	-246.889	2513.21	167.799	-307.848	2618.03	76.5059	274.613	2544.48	907.301	267.573	2595.6	1105.78				158.439	2484.58	117.683	204.617	2585.81	57.4128
1931	0	-194.344	2466.25	951.244				-197.406	2537.24	555.36	-248.101	2524.13	168.6	-311.669	2630.61	80.3289	274.584	2547.43	907.048	267.541	2598.01	1106.05				158.369	2484.76	117.709	204.622	2585.84	57.4753
1932	0	-194.388	2468.37	951.394				-197.902	2543.48	556.177	-249.628	2535.25	169.749	-314.596	2642.59	83.7347	274.724	2549.97	906.746	267.366	2600.5	1106.33				158.283	2484.88	117.748	204.611	2585.85	57.4945
1933	0	-194.479	2470.58	951.506				-199.153	2551.24	557.138	-251.066	2546.73	171.164	-316.946	2653.91	86.5906	274.627	2553.02	906.599	267.168	2602.99	1106.67				158.207	2485.06	117.801	204.582	2585.83	57.5414
1934	0	-194.415	2472.5	951.488				-199.615	2557.64	557.956	-252.484	2558.16	172.649	-319.485	2665.67	89.6581	274.667	2555.76	906.496	266.877	2605.43	1106.96				158.12	2485.19	117.815	204.551	2585.85	57.5809
1935	0	-194.43	2474.53	951.454				-199.388	2563.3	558.726	-253.54	2569	173.9	-321.381	2677.03	92.3862	274.674	2558.48	906.382	266.504	2607.88	1107.25				158.082	2485.27	117.827	204.467	2585.87	57.6059
1936	0	-194.549	2476.7	951.387				-200.495	2571.21	560.009	-254.42	2579.54	175.189	-322.872	2688.12	94.8462	274.539	2561.33	906.237	266.172	2610.31	1107.56				158.057	2485.42	117.882	204.532	2585.86	57.6359
1937	0	-194.82	2479.24	951.342				-200.739	2577.71	560.774	-255.404	2590.52	176.683	-323.828	2699.11	97.128	274.422	2563.98	906.192	265.735	2612.65	1107.88				157.974	2485.55	117.869	204.533	2585.86	57.6363
1938	0	-194.495	2480.91	951.11				-201.248	2584.64	561.726	-256.059	2601.05	177.986	-324.474	2710.01	99.1052	274.285	2566.45	906.146	265.347	2615.05	1108.13				157.934	2485.63	117.937	204.522	2585.86	57.6791
1939	0	-195.259	2484.24	951.145				-201.872	2591.59	562.696	-256.515	2611.04	178.94	-324.628	2720.88	100.918	274.379	2566.93	905.895	264.885	2617.37	1108.42				157.91	2485.78	117.94	204.53	2585.86	57.6809
1940	0	-195.604	2487.05	951.012				-202.366	2598.64	563.721	-257.019	2621.03	180.314	-324.382	2731.59	102.417	273.851	2570.46	906.011	264.388	2619.64	1108.6				157.888	2485.93	118.022	204.558	2585.86	57.6914
1941	0	-196.022	2489.96	950.938				-202.798	2605.5	564.627	-257.144	2630.81	181.122	-323.858	2742.39	103.821	273.441	2573.26	906.045	263.997	2621.84	1108.8				157.778	2485.94	118.032	204.537	2585.86	57.7017
1942	0	-196.462	2493.04	950.753				-203.336	2612.55	565.581	-257.434	2640.55	182.018	-322.777	2752.92	104.792	273.086	2575.79	906.045	263.502	2624.07	1108.94				157.746	2486.08	118.076	204.552	2585.88	57.7335
1943	0	-196.904	2496.11	950.602				-203.596	2619.05	566.272	-257.737	2650.06	183.095	-321.408	2763.44	105.563	272.728	2578.26	906.091	263.15	2626.23	1109.06				157.65	2486.15	118.106	204.551	2585.87	57.7271
1944	0	-197.444	2499.48	950.399				-204.057	2626.09	567.112	-257.573	2659.11	183.654	-319.877	2773.89	106.143	272.336	2580.64	906.058	262.69	2628.38	1109.18				157.622	2486.28	118.185	204.519	2585.92	57.6953
1945	0	-198.04	2502.81	950.078				-204.244	2632.55	567.759	-257.435	2668.24	184.236	-318.015	2784.17	106.574	271.853	2583.01	906.024	262.273	2630.37	1109.25				157.526	2486.35	118.211	204.519	2585.92	57.6949
1946	0	-198.635	2506.4	949.803				-204.414	2638.89	568.28	-257.363	2677.45	184.977	-316.094	2794.31	106.991	271.465	2585.37	905.983	261.729	2632.45	1109.32				157.434	2486.47	118.3	204.594	2585.92	57.7041
1947	0	-199.368	2510.1	949.444				-204.327	2644.63	568.517	-257.391	2686.55	185.624	-313.43	2803.51	106.915	270.993	2587.72	905.974	261.362	2634.56	1109.32				157.41	2486.61	118.382	204.626	2585.94	57.6932
1948	0	-200.021	2513.8	949.039				-204.252	2650.68	568.688	-257.195	2695.44	186.023	-311.508	2813.49	107.404	270.531	2590.08	905.959	260.761	2636.61	1109.33				157.326	2486.73	118.425	204.627	2585.95	57.676
1949	0	-200.872	2517.57	948.645				-204.014	2656.24	568.74	-257.078	2704.18	186.562	-309.379	2831.65	109.214	269.836	2592.39	905.904	260.134	2638.61	1109.34				157.176	2486.82	118.471	204.635	2585.95	57.6436
1950	0	-201.648	2521.14	948.052				-203.49	2661.18	568.451	-256.249	2712.22	186.425	-307.738	2843.03	110.03	269.271	2594.75	905.921	259.548	2640.74	1109.29				157.083	2486.94	118.535	204.63	2585.96	57.6489
1951	0	-202.566	2525.13	947.417				-203.038	2666.33	568.089	-256.455	2720.68	187.125	-306.743	2855.87	111.917	268.597	2597.1	905.877	258.818	2642.78	1109.32				156.997	2487.07	118.574	204.636	2585.96	57.6264
1952	0	-203.333	2528.66	946.623				-202.547	2671.24	567.579	-255.453	2728.25	186.796	-305.476	2867.18	113.045	267.732	2599.32	905.845	258.119	2644.86	1109.24				156.908	2487.18	118.665	204.667	2586.02	57.6256
1953	0	-204.348	2532.66	945.794				-201.949	2675.72	566.808	-255.768	2736.48	187.355	-302.582	2871.73	111.304	266.742	2601.61	905.662	257.357	2647	1109.15				156.762	2487.28	118.71	204.693	2586.03	57.6233
1954	0	-205.306	2536.65	944.896				-201.225	2679.98	565.898	-254.019	2742.74	186.329	-299.651	2875.84	109.533	266.685	2603.94	905.738	256.501	2649.13	1109.08				156.597	2487.31	118.714	204.696	2586.03	57.5792
1955	0	-206.26	2540.78	943.914				-200.426	2683.69	564.745	-253.232	2749.45	185.959	-297.951	2883.51	109.414	265.468	2606.2	905.604	255.6	2651.28	1109.01				156.493	2487.36	118.759	204.722	2586.05	57.5872
1956	0	-207.257	2544.72	942.863				-199.526	2687.09	563.399	-251.936	2755.56	184.949	-296.671	2892.63	109.836	264.523	2608.48	905.575	254.615	2653.49	1108.92				156.465	2487.51	118.843	204.758	2586.05	57.5704
1957	0	-208.153	2548.78	941.83				-198.731	2690.4	561.944	-251.551	2761.9	184.687	-295.246	2900.88	109.851	263.609	2610.79	905.552	253.612	2655.65	1108.85				156.372	2487.58	118.891	204.759	2586.05	57.5532
1958	0	-209.059	2552.74	940.623				-197.896	2693.42	560.335	-252.372	2775.47	185.662	-293.437	2907.33	109.221	262.762	2613.1	905.545	252.538	2657.91	1108.73				156.267	2487.64	118.965	204.742	2586.06	57.5169
1959	0	-209.978	2557.04	939.393				-196.99	2696.24	558.574	-252.879	2787.81	187.295	-291.236	2912.39	107.793	261.908	2615.42	905.547	251.464	2660.2	1108.62				156.228	2487.72	119.031	204.765	2586.06	57.4822
1960	0	-210.889	2560.99	938.042				-198.889	2708.86	559.438	-253.264	2798.08	187.996	-288.864	2916.61	105.963	261.004	2617.75	905.544	250.278	2662.44	1108.53				156.129	2487.78	119.108	204.796	2586.08	57.4782
1961	0	-211.832	2565.14	936.591				-198.168	2711.94	557.661	-253.085	2806.26	187.868	-286.312	2920.16	103.779	259.979	2620.08	905.566	249.171	2664.85	1108.41				156.086	2487.87	119.208	204.792	2586.08	57.4335
1962	0	-212.253	2568.45	934.993				-197.201	2713.38	555.301	-250.444	2808.14	185.619	-283.459	2923.23	101.185	258.85	2622.41	905.543	247.796	2667.17	1108.31				155.987	2487.93	119.286	204.793	2586.08	57.399
1963	0	-213.94	2573.38	933.664				-196.479	2715.34	553.028	-247.492	2807.1	181.9	-280.406	2925.59	98.0987	257.857	2624.92	905.576	246.478	2669.62	1108.19				156.008	2488.04	119.368	204.853	2586.11	57.3957
1964	0	-215.195	2577.71	932.102				-195.612	2716.92	550.684	-244.919	2806.67	178.647	-277.094	2927.2	94.5035	256.83	2627.43	905.571	245.13	2672.07	1108.07				156.037	2488.2	119.548	204.884	2586.16	57.3739
1965	0	-216.131	2581.6	930.358				-194.84	2718.59	548.242	-241.369	2805.01	174.536	-273.536	2928.11	90.4988	255.797	2629.93	905.604	243.748	2674.63	1107.95				155.865	2488.14	119.529	204.922	2586.19	57.357
1966	0	-217.219	2585.76	928.639				-194.06	2720	545.582	-239.161	2805.06	171.667	-269.805	2928.33	86.0673	254.663	2632.44	905.617	242.258	2677.29	1107.83				155.889	2488.28	119.737	204.926	2586.19	57.3134
1967	0	-218.318	2589.73	926.901				-193.365	2721.61	543.197	-236.635	2804.9	168.561	-265.91	2928	81.3099	253.475	2635.07	905.607	240.641	2680.11	1107.68				155.766	2488.31	119.805	204.927	2586.19	57.2975
1968	0	-219.77	2594.08	925.197				-192.71	2723.21	540.322	-234.113	2804.03	165.087	-261.978	2927.18	76.3968	252.289	2637.77	905.564	239.07	2682.92	1107.57				155.646	2488.24	119.865	204.92	2586.15	57.2857
1969	0	-220.895	2598.21	923.428				-191.803	2724.07	537.368	-231.709	2803.14	161.642	-256.961	2922.53	69.6755	251.059	2640.54	905.56	237.278	2685.92	1107.42				155.536	2488.32	119.944	204.903	2586.15	57.2829
1970	0	-222.518	2602.79	921.439				-190.981	2724.67	534.28	-229.266	2800.87	157.708	-252.162	2917.99	63.2656	249.613	2643.36	905.538	235.423	2689.05	1107.29				155.442	2488.28	119.999	204.933	2586.15	57.2501
1971	0	-223.826	2607.01	919.366				-190.22	2725.39	531.154	-226.755	2798.7	153.7	-247.653	2914.21	57.0238	248.099	2646.22	905.523	233.442	2692.29	1107.16				155.316	2488.27	120.082	204.941	2586.17	57.2348
1972	0	-225.149	2611.25	917.247				-189.615	2726.3	528.042	-223.688	2797.06	149.683	-243.673	2910.65	52.7871	246.717	2649.28	905.499	231.401	2695.59	1107.02				155.247	2488.26	120.146	204.927	2586.15	57.2291
1973	0	-226.788	2615.95	915.136				-188.594	2725.67	524.521	-220.599	2793.56	146.54	-241.352	2908.64	52.8085	245.143	2652.31	905.454	229.324	2699.01	1106.84				155.206	2488.29	120.22	204.966	2586.17	57.2187
1974	0	-228.526	2620.86	912.959				-187.816	2726.06	521.268	-217.053	2790.19	143.231	-239.803	2908.2	53.3411	243.316	2655.36	905.375	227.049	2702.53	1106.61				155.119	2488.24	120.312	204.963	2586.18	57.2081
1975	0	-230.13	2625.53	910.579				-186.621	2725.8	517.944	-214.935	2788.15	139.159	-240.943	2914.74	57.5267	241.602	2658.69	905.331	224.763	2706.14	1106.36				154.682	2487.95	120.241	205	2586.15	57.1803
1976	0	-231.856	2630.46	908.201				-186.289	2726.94	515.881	-213.538	2786.78	136.362	-240.365	2915.73	58.8323	239.66	2661.93	905.197	222.369	2709.83	1106.06				154.754	2488.11	120.4	205.003	2586.14	57.1529
1977	0	-233.081	2634.71	905.468				-185.802	2726.42	512.543	-211.239	2787.16	133.897	-239.436	2914.05	58.8755	237.781	2665.34	905.046	220.022	2713.68	1105.71				154.629	2488.04	120.493	205.001	2586.15	57.1457
1978	0	-234.641	2639.68	902.91				-185.723	2725.65	509.411	-209.879	2786.01	131.1	-238.829	2912.93	58.9559	235.818	2668.94	904.894	217.598	2717.6	1105.33				154.451	2487.94	120.579	205.03	2586.18	57.1039
1979	0	-237.075	2645.48	900.604				-185.865	2726.24	506.888	-208.457	2784.71	128.795	-238.283	2912.1	58.9979	233.74	2672.52	904.592	215.095	2721.62	1104.86				154.168	2487.76	120.59	205.066	2586.21	57.0251
1980	0	-238.988	2650.53	898.218				-186.005	2727.74	504.888	-207.051	2784.24	127.177	-238.037	2911.84	59.0783	231.711	2676.2	904.232	212.483	2725.6	1104.3				154.086	2487.72	120.728	205.098	2586.23	56.939
1981	0	-241.088	2655.68	896.193				-185.963	2729.09	503.11	-205.176	2785.43	125.277	-237.924	2911.9	59.22	229.512	2679.95	903.818	209.711	2729.58	1103.72				153.981	2487.78	121.021	205.155	2586.31	56.8983
1982	0	-242.812	2660.06	894.159				-186.27	2732.14	502.018	-204.246	2788.37	124.97	-237.587	2911.62	59.3174	227.271	2683.92	903.301	206.845	2733.63	1103.09				153.841	2487.92	121.352	205.178	2586.32	56.7749
1983	0	-245.052	2665.06	892.802				-186.723	2736.47	501.809	-203.513	2791.96	125.378	-237.144	2911.13	59.363	224.949	2688.02	902.674	203.913	2737.75	1102.4				153.729	2488.16	121.732	205.229	2586.39	56.7236
1984	0	-247.242	2669.54	891.628				-186.191	2738.42	500.711	-201.945	2792.46	125.009	-236.838	2910.9	59.5544	222.492	2692.33	902.007	200.786	2741.93	1101.79				153.51	2488.49	122.199	205.239	2586.49	56.666
1985	0	-249.497	2673.54	890.629				-186.576	2742.35	500.102	-200.705	2792	123.983	-236.718	2910.78	59.5781	220.015	2696.67	901.197	197.525	2746.25	1101.14				153.21	2488.99	122.711	205.239	2586.54	56.6564
1986	0	-251.435	2676.72	889.766				-187.179	2745.74	499.494	-200.243	2792.34	123.537	-236.666	2910.67	59.5873	217.398	2700.74	900.185	194.248	2750.75	1100.43				152.927	2489.54	123.379	205.133	2586.6	56.6387
1987	0	-253.806	2680.31	889.176				-188.284	2748.04	499.437	-200.039	2792.24	123.124	-236.694	2910.7	59.5522	214.664	2704.36	899.053	190.94	2755.4	1099.69				152.468	2490.32	124.36	205.023	2586.6	56.6957
1988	0	-256.805	2684.59	889.061				-189.807	2748.83	499.423	-200.171	2792.15	122.826	-236.773	2910.69	59.5336	211.82	2707.62	897.869	187.75	2760.08	1098.87				151.768	2491.07	125.27	204.885	2586.64	56.8137
1989	0	-259.321	2688.02	889.115				-192.101	2750.36	499.662	-200.654	2792.73	122.922	-236.862	2910.75	59.4576	208.839	2710.73	896.689	184.708	2764.7	1097.97				151.191	2491.88	126.611	204.601	2586.61	56.9557
1990	0	-261.693	2691.31	889.534				-194.283	2751.2	499.947	-201.034	2792.84	122.741	-236.971	2910.77	59.4032	206.033	2714.23	895.753	181.696	2769.17	1097.15				150.316	2492.85	127.944	204.335	2586.6	57.1556
1991	0	-264.348	2694.77	890.192				-196.168	2751.01	499.856	-201.322	2792.47	122.522	-237.043	2910.73	59.3848	202.894	2717.64	894.911	178.798	2773.55	1096.36				149.679	2493.97	129.564	204.031	2586.46	57.3579
1992	0	-267.01	2697.94	890.944				-198.607	2752.82	500.271	-201.666	2792.61	122.345	-237.097	2910.85	59.3879	199.759	2720.61	894.154	175.993	2777.87	1095.65				148.951	2495.09	131.333	203.83	2586.38	57.6482
1993	0	-269.716	2700.87	891.69				-200.542	2753.8	500.173	-202.033	2792.89	122.125	-237.111	2910.73	59.3397	196.515	2723.26	893.647	173.288	2781.95	1095.02				148.332	2496.4	133.322	203.637	2586.33	57.9285
1994	0	-272.029	2703.28	892.421				-202.136	2754.46	499.972	-202.285	2792.98	121.923	-237.128	2910.78	59.3045	193.459	2725.88	893.468	170.661	2785.9	1094.36				147.754	2498.07	135.673	203.493	2586.37	58.2754
1995	0	-274.59	2705.84	893.13				-203.536	2755.33	499.226	-202.4	2793.04	121.663	-237.091	2910.65	59.2923	190.553	2728.55	893.563	168.127	2789.69	1093.78				146.905	2499.75	138.386	203.282	2586.38	58.7022
1996	0	-277.364	2708.67	893.473				-205.058	2757.29	499.417	-202.402	2793	121.506	-237.086	2910.63	59.295	187.778	2731.2	893.776	165.632	2793.34	1093.19				149.301	2503.09	142.785	203.129	2586.46	59.2811
1997	0	-280.225	2711.69	893.33				-206.183	2758.26	499.103	-202.408	2793	121.365	-237.066	2910.56	59.3224	185.152	2733.97	894.034	163.089	2796.86	1092.77				150.319	2506.33	146.65	203.018	2586.68	60.0701
1998	0	-282.9	2714.59	893.229				-207.564	2759.66	499.147	-202.435	2793.08	121.265	-237.034	2910.53	59.3088	182.74	2736.8	894.373	160.577	2800.26	1092.45				145.196	2507.23	149.784	202.865	2587.07	61.1369
1999	0	-285.535	2717.44	893.216				-208.792	2760.81	499.012	-202.754	2794.3	121.339	-237.012	2910.55	59.3131	180.509	2739.71	894.785	158.011	2803.49	1092.26				145.349	2510.98	154.318	202.692	2587.37	62.4244
2000	0	-287.945	2720.02	893.237				-210.266	2761.95	499.216	-202.736	2794.16	121.213	-236.992	2910.48	59.2844	178.58	2742.71	895.161	155.454	2806.56	1092.11				144.942	2515.25	159.098	202.459	2587.95	64.2441
2001	0	-290.18	2722.61	893.169				-211.423	2762.46	498.703	-203.187	2795.42	121.106	-236.991	2910.39	59.2433	176.892	2745.68	895.53	153.004	2809.44	1091.93				144.281	2520.05	164.391	201.903	2588.76	66.5438
2002	0	-292.219	2724.88	893.005				-212.745	2763.25	498.687	-203.708	2796.91	121.572	-236.984	2910.35	59.2318	175.368	2748.52	895.757	150.757	2812.18	1091.71				142.922	2525.4	169.857	201.21	2589.72	69.3814
2003	0	-294.12	2727.37	892.769				-213.983	2763.63	498.528	-203.607	2796.32	121.478	-237.015	2910.4	59.233	173.922	2751.5	895.964	148.667	2814.86	1091.37				141.562	2531.61	175.888	200.289	2591.06	72.7455
2004	0	-295.858	2729.5	892.447				-215.113	2764.3	498.324	-203.766	2796.5	121.123	-236.998	2910.33	59.2063	172.538	2754.46	896.071	145.819	2816.46	1090.94				139.745	2538.29	182.211	199.169	2592.65	76.6581
2005	0	-297.432	2731.91	892.095				-216.31	2765.07	498.154	-203.931	2796.71	121.175	-236.996	2910.32	59.1897	171.288	2757.26	896.06	143.89	2818.75	1090.45				137.803	2545.68	188.706	197.862	2594.62	81.1788
2006	0	-298.837	2734.35	891.772				-217.281	2765.58	497.876	-203.637	2795.52	120.577	-236.991	2910.3	59.1818	170.418	2759.91	896.006	142.226	2820.98	1089.93				136.006	2553.84	195.377	196.248	2597.32	86.4729
