# Supplementary material for: A Brake-Based Overground Gait Rehabilitation Device for Altering Propulsion Impulse Symmetry
Source: Sensors (Basel). 2021 Oct 5;21(19):6617. doi: 10.3390/s21196617 (PMC8512803; doi:10.3390/s21196617)
Supplement: Supplementary file 1 [file sensors-21-06617-s001.zip › GPT animations/code and data/stroke_data/Trajectory/TR 25.csv]

Trajectories
100
		BDP031:LTroc			BDP031:LIliac			BDP031:LKnee			BDP031:LAnkle			BDP031:LToe			BDP031:RTroc			BDP031:RIliac			BDP031:RKnee			BDP031:RAnkle			BDP031:RToe
Frame	Sub Frame	X	Y	Z	X	Y	Z	X	Y	Z	X	Y	Z	X	Y	Z	X	Y	Z	X	Y	Z	X	Y	Z	X	Y	Z	X	Y	Z
		mm	mm	mm	mm	mm	mm	mm	mm	mm	mm	mm	mm	mm	mm	mm	mm	mm	mm	mm	mm	mm	mm	mm	mm	mm	mm	mm	mm	mm	mm
612	0	-219.204	-1125.54	918.006				-204.095	-1096	515.501	-225.949	-1185.43	135.147	-265.971	-1098.58	24.8086	248.616	-1049.63	878.323	235.003	-983.801	1069.89				136.328	-1098.59	87.0677	181.147	-992.52	23.7636
613	0	-218.388	-1123.13	918.087				-206.445	-1088.23	516.369	-229.797	-1175.84	134.781	-270.157	-1088.02	24.9893	249.257	-1047.67	878.261	235.918	-981.994	1070.08				136.27	-1098.48	87.0641	181.044	-992.462	23.7617
614	0	-217.654	-1120.85	918.345				-207.374	-1084.55	516.884	-233.867	-1165.69	134.341	-274.623	-1077.28	25.361	249.928	-1045.89	878.193	236.813	-980.213	1070.23				136.184	-1098.32	87.0155	181.039	-992.441	23.775
615	0	-217.109	-1118.98	918.553				-208.796	-1081.8	517.811	-237.87	-1154.94	133.807	-279.064	-1065.8	25.672	250.49	-1043.87	878.07	237.637	-978.365	1070.37				136.089	-1098.18	87.0068	181.132	-992.475	23.7683
616	0	-216.587	-1117.09	918.785				-209.513	-1076.75	518.299	-241.782	-1144.12	133.584	-283.431	-1053.8	26.4928	250.865	-1041.62	877.838	238.385	-976.614	1070.56				135.999	-1098.07	87.008	181.098	-992.5	23.7961
617	0	-216.005	-1114.87	918.938				-210.58	-1072.04	518.888	-245.438	-1133.38	133.428	-287.746	-1041.7	27.5774	251.216	-1039.35	877.64	239.118	-974.818	1070.72				135.909	-1097.98	86.9716	181.095	-992.498	23.8363
618	0	-215.49	-1112.8	918.98				-211.614	-1067.42	519.49	-251.48	-1127.78	135.622	-292.371	-1029.92	30.4204	251.544	-1036.96	877.483	239.782	-973.076	1070.9				135.796	-1097.89	86.9493	181.058	-992.514	23.8546
619	0	-215.053	-1110.76	919.028				-212.68	-1062.77	520.193	-254.685	-1117.07	135.962	-297.027	-1018.11	33.3644	251.706	-1034.35	877.3	240.426	-971.277	1071.15				135.664	-1097.8	86.9346	181.033	-992.577	23.9209
620	0	-214.845	-1109.13	919.371				-213.724	-1057.86	520.894	-257.615	-1105.81	136.23	-301.663	-1006.04	36.3062	251.895	-1031.91	877.278	240.822	-969.521	1071.38				135.568	-1097.75	86.9095	181.034	-992.579	23.9609
621	0	-214.467	-1107.03	919.314				-214.684	-1052.69	521.601	-260.312	-1094.57	136.659	-306.214	-993.714	39.2544	251.993	-1029.42	877.156	241.196	-967.72	1071.54				135.46	-1097.7	86.9004	180.995	-992.583	24.0062
622	0	-214.138	-1104.84	919.265				-215.524	-1047.28	522.295	-262.835	-1083.33	137.187	-310.645	-981.146	42.1893	251.939	-1026.73	876.927	241.538	-965.922	1071.86				135.36	-1097.63	86.884	180.957	-992.619	24.0609
623	0	-214.07	-1103.58	919.622				-216.334	-1041.69	522.953	-265.081	-1072.28	137.781	-315.046	-968.408	45.0882	252.133	-1024.31	876.804	241.825	-964.113	1072.14				135.245	-1097.55	86.8794	180.878	-992.59	24.0893
624	0	-214.099	-1102.3	919.956				-217.138	-1036.04	523.757	-266.983	-1061.85	138.616	-319.441	-955.598	48.1328	252.23	-1021.86	876.658	242.02	-962.313	1072.32				135.113	-1097.41	86.8374	180.846	-992.628	24.1453
625	0	-214.263	-1100.92	920.268				-218.019	-1030.16	524.546	-268.955	-1050.5	138.977	-322.54	-944.025	50.9028	252.192	-1019.32	876.49	242.125	-960.432	1072.65				134.99	-1097.29	86.8203	180.798	-992.629	24.1884
626	0	-214.461	-1099.38	920.45				-218.786	-1024.37	525.282	-270.468	-1039.88	139.738	-324.65	-932.958	53.6402	252.121	-1016.63	876.193	242.127	-958.579	1072.81				134.841	-1097.13	86.814	180.826	-992.691	24.2731
627	0	-214.87	-1097.68	920.675				-219.574	-1018.64	526.139	-271.683	-1029.72	140.514	-326.337	-922.081	56.0559	251.838	-1013.76	875.937	242.215	-956.657	1073.03				134.701	-1096.99	86.7819	180.744	-992.696	24.3241
628	0	-214.764	-1095.11	920.514				-220.116	-1012.94	526.94	-272.608	-1019.53	141.283	-327.78	-911.243	58.2723	251.682	-1010.82	875.636	242.188	-954.73	1073.19				134.555	-1096.86	86.7891	180.703	-992.711	24.3735
629	0	-214.987	-1093.06	920.508				-220.94	-1005.52	528.877	-273.269	-1009.78	142.225	-328.636	-900.172	60.2491	251.391	-1007.95	875.288	242.175	-952.8	1073.38				134.432	-1096.74	86.8044	180.707	-992.76	24.4748
630	0	-215.056	-1090.53	920.244				-221.875	-998.435	529.722	-273.49	-1000.72	143.346	-329.297	-890.429	62.0657	251.157	-1005.07	874.913	242.243	-950.81	1073.42				134.326	-1096.57	86.8307	180.647	-992.765	24.5146
631	0	-215.265	-1088.23	920.125				-222.785	-991.419	530.357	-272.523	-993.633	145.558	-329.873	-881.981	63.9424	250.889	-1002.33	874.551	242.396	-948.838	1073.59				134.223	-1096.49	86.886	180.613	-992.777	24.6133
632	0	-215.615	-1086.03	919.963				-223.885	-984.457	531.246	-272.991	-985.417	146.591	-335.555	-873.178	66.8545	250.695	-999.694	874.233	242.506	-947.075	1073.73				134.088	-1096.34	86.927	180.547	-992.758	24.6717
633	0	-216.075	-1083.9	919.795				-224.45	-977.937	531.771	-272.923	-977.643	147.261	-336.284	-862.964	68.0048	250.263	-996.93	873.928	242.633	-945.304	1073.84				134.007	-1096.15	86.9706	180.565	-992.81	24.7068
634	0	-216.504	-1081.64	919.896				-225.081	-971.089	532.452	-272.921	-969.542	148.085	-336.431	-852.863	68.9263	249.846	-994.046	873.691	242.821	-943.582	1073.91				133.85	-1095.94	87.0558	180.509	-992.782	24.7784
635	0	-216.911	-1079.02	919.339				-225.728	-964.663	533.047	-272.934	-961.862	148.824	-336.389	-843.49	70.004	249.484	-991.032	873.555	242.81	-941.944	1074.05				133.735	-1095.75	87.1189	180.489	-992.767	24.8077
636	0	-217.157	-1075.89	918.836				-226.095	-958.716	533.53	-272.669	-954.661	149.451	-336.261	-833.911	70.7654	248.952	-988.099	873.574	242.798	-940.301	1074.2				133.619	-1095.59	87.1526	180.439	-992.773	24.8193
637	0	-217.775	-1073.86	918.509				-226.939	-951.526	534.175	-272.88	-946.218	150.241	-335.653	-824.541	71.4779	248.447	-984.961	873.384	242.695	-938.67	1074.42				133.516	-1095.43	87.216	180.377	-992.733	24.819
638	0	-217.992	-1070.92	917.978				-227.18	-945.209	534.297	-272.488	-938.647	150.506	-334.809	-815.276	72.1182	248.029	-981.904	873.304	242.472	-937.141	1074.54				133.428	-1095.31	87.2538	180.422	-992.735	24.8823
639	0	-217.993	-1069.27	917.795				-227.448	-939.515	534.321	-272.123	-931.7	150.675	-334.332	-805.673	72.5892	247.648	-979.033	873.163	242.201	-935.571	1074.67				133.326	-1095.18	87.3172	180.414	-992.692	24.8764
640	0	-217.846	-1067.9	917.559				-227.69	-933.622	534.482	-271.733	-924.553	150.979	-333.929	-795.75	72.8608	247.416	-976.442	872.969	241.834	-933.958	1074.79				133.284	-1095.06	87.388	180.41	-992.682	24.9149
641	0	-218.717	-1061.08	917.782				-227.707	-928.131	534.576	-271.116	-917.808	151.217	-329.325	-785.258	72.5928	247.076	-973.594	872.664	241.417	-932.278	1074.81				133.184	-1094.91	87.4314	180.41	-992.65	24.8938
642	0	-219.664	-1053.82	917.761				-227.798	-922.202	534.426	-270.575	-910.626	151.211	-328.34	-776.083	72.3947	246.805	-970.81	872.37	240.915	-930.565	1074.78				133.089	-1094.77	87.4946	180.424	-992.639	24.8976
643	0	-220.576	-1046.48	917.74				-227.857	-916.185	534.275	-270	-903.355	151.205	-328.242	-767.571	72.6665	246.484	-968.206	872.05	240.328	-928.757	1074.8				132.995	-1094.6	87.5675	180.382	-992.6	24.8854
644	0	-221.138	-1040.18	917.45				-227.564	-911.221	533.856	-269.075	-897.138	150.93	-327.759	-758.518	72.2724	246.161	-965.841	871.895	239.72	-926.985	1074.76				132.902	-1094.46	87.608	180.458	-992.6	24.9354
645	0	-221.182	-1034.65	916.719				-226.753	-907.022	532.996	-267.631	-891.684	150.214	-325.996	-751.194	71.8949	246.066	-964.211	871.837	239.088	-925.156	1074.7				132.807	-1094.3	87.6829	180.42	-992.567	24.8696
646	0	-221.709	-1029.14	916.225				-226.426	-902.84	532.373	-266.671	-886.25	149.735	-324.717	-743.887	71.7546	245.659	-961.804	871.624	238.394	-923.276	1074.61				132.744	-1094.1	87.6609	180.457	-992.532	24.8631
647	0	-221.98	-1023.02	915.366				-225.842	-898.043	531.385	-265.455	-880.198	148.891	-323.182	-735.963	71.2491	245.61	-961.06	871.578	237.715	-921.417	1074.54				132.651	-1093.98	87.7477	180.472	-992.542	24.87
648	0	-222.052	-1016.99	914.424				-225.06	-893.347	530.314	-264.04	-874.249	147.963	-321.448	-728.142	70.6604	245.485	-960.052	871.652	236.967	-919.459	1074.46				132.592	-1093.83	87.7683	180.522	-992.534	24.8659
649	0	-222.059	-1012.29	913.317				-224.213	-889.976	529.078	-262.56	-869.624	146.872	-319.649	-721.645	69.9071	245.251	-958.599	871.66	236.195	-917.562	1074.33				132.522	-1093.75	87.8103	180.557	-992.547	24.8529
650	0	-222.098	-1006.87	912.328				-223.398	-885.888	527.96	-261.112	-864.282	145.898	-317.882	-714.432	69.2717	244.707	-956.381	871.518	235.387	-915.688	1074.21				132.436	-1093.63	87.8698	180.561	-992.522	24.846
651	0	-222.03	-1001.95	910.779				-222.475	-882.293	526.281	-259.556	-859.434	144.363	-316.007	-707.712	68.076	242.905	-949.799	870.678	234.541	-913.705	1074.14				132.364	-1093.53	87.9264	180.573	-992.493	24.8316
652	0	-221.97	-997.253	909.489				-221.56	-878.927	524.862	-258.008	-854.815	143.088	-314.14	-701.221	67.1391	241.768	-945.969	870.235	233.782	-911.793	1074.05				132.289	-1093.44	88.0102	180.606	-992.43	24.797
653	0	-221.778	-992.783	908.045				-220.513	-875.786	523.29	-256.329	-850.42	141.66	-312.142	-694.954	66.0495	241.619	-944.787	870.322	232.972	-909.828	1073.98				132.276	-1093.4	88.1146	180.598	-992.455	24.782
654	0	-221.653	-988.085	906.177				-219.534	-872.417	521.292	-254.717	-845.798	139.806	-310.211	-688.46	64.535	241.351	-943.378	870.295	232.125	-907.927	1073.83				132.176	-1093.17	88.1693	180.679	-992.462	24.78
655	0	-221.724	-983.4	904.841				-218.75	-869.062	519.827	-253.3	-841.188	138.485	-308.475	-681.979	63.5518	240.897	-941.75	870.264	231.245	-906.039	1073.68				132.08	-1093.04	88.2622	180.73	-992.456	24.768
656	0	-221.344	-979.479	903.167				-217.516	-866.471	518.024	-251.433	-837.344	136.826	-306.289	-676.262	62.2317	240.218	-939.641	870.021	230.331	-904.072	1073.62				132.02	-1092.87	88.312	180.759	-992.472	24.7261
657	0	-221.17	-976.149	901.168				-216.488	-864.47	515.896	-249.772	-834.09	134.842	-304.309	-671.137	60.5865	239.581	-937.691	869.918	229.355	-902.04	1073.47				131.97	-1092.74	88.4017	180.78	-992.426	24.6662
658	0	-220.852	-972.807	899.464				-215.315	-862.457	514.062	-247.967	-830.823	133.152	-302.185	-665.998	59.2352	240.021	-938.716	870.288	228.215	-900.111	1073.3				131.917	-1092.62	88.4595	180.818	-992.418	24.6197
659	0	-220.848	-969.195	897.751				-214.457	-860.175	512.22	-246.475	-827.287	131.454	-300.374	-660.59	57.8758	239.444	-937.015	870.224	227.131	-898.021	1073.2				131.866	-1092.5	88.5432	180.874	-992.369	24.5536
660	0	-221.105	-965.274	895.861				-213.859	-857.583	510.201	-245.244	-823.442	129.579	-298.825	-654.873	56.3396	238.34	-934.227	870.007	225.857	-895.971	1073.05				131.801	-1092.42	88.6509	180.897	-992.357	24.5181
661	0	-221.369	-960.99	894.114				-213.269	-854.629	508.325	-244.022	-819.234	127.848	-297.283	-648.793	54.9462	237.358	-931.957	869.907	224.543	-893.814	1072.97				131.741	-1092.3	88.7456	180.95	-992.333	24.4298
662	0	-221.603	-956.926	892.372				-212.648	-851.894	506.454	-242.768	-815.245	126.12	-293.741	-648.24	50.9859	236.452	-929.76	869.843	223.126	-891.628	1072.82				131.694	-1092.17	88.8678	180.976	-992.298	24.371
663	0	-221.924	-953.39	890.474				-212.116	-849.687	504.427	-241.603	-811.784	124.237	-290.006	-647.712	46.4679	235.459	-927.531	869.771	221.711	-889.293	1072.71				131.611	-1092.04	89.0245	181.012	-992.253	24.3053
664	0	-222.203	-949.573	888.364				-211.539	-847.2	502.188	-240.393	-808.044	122.142	-285.812	-648.224	41.537	234.236	-925.354	869.663	220.133	-886.971	1072.57				131.533	-1091.94	89.1568	181.051	-992.246	24.2588
665	0	-222.492	-945.799	886.287				-210.975	-844.755	499.982	-239.196	-804.346	120.08	-281.561	-649.524	36.5169	233.06	-923.141	869.61	218.523	-884.516	1072.34				131.472	-1091.83	89.2781	181.052	-992.245	24.1676
666	0	-222.946	-942.118	884.323				-210.574	-842.403	497.888	-238.162	-800.741	118.131	-277.278	-651.283	31.2723	231.687	-920.806	869.495	216.879	-881.959	1072.19				131.417	-1091.73	89.3851	181.105	-992.266	24.1307
667	0	-222.904	-939.861	882.127				-209.677	-841.476	495.563	-236.633	-798.559	115.95	-272.997	-653.104	25.7761	230.362	-918.571	869.351	215.113	-879.338	1071.97				131.28	-1091.62	89.4994	181.143	-992.258	24.0925
668	0	-222.767	-937.831	879.706				-208.686	-840.775	493.013	-235.009	-796.605	113.544	-269.348	-654.391	24.1443	228.852	-916.317	869.217	213.281	-876.735	1071.71				131.169	-1091.55	89.6583	181.167	-992.257	24.0689
669	0	-222.766	-936.083	877.127				-207.831	-840.356	490.305	-233.52	-794.932	110.979	-265.835	-655.96	22.3541	227.327	-913.95	869.081	211.466	-874.015	1071.41				131.051	-1091.49	89.8241	181.153	-992.247	24.0171
670	0	-222.651	-934.01	874.715				-206.861	-839.612	487.764	-231.918	-792.935	108.583	-264.026	-654.909	23.3275	225.688	-911.595	868.914	209.545	-871.267	1071.09				130.925	-1091.41	90.0023	181.178	-992.236	24.0178
671	0	-222.416	-932.266	872.065				-205.771	-839.198	484.985	-230.195	-791.267	105.947	-262.136	-654.228	24.031	223.961	-909.315	868.712	207.562	-868.494	1070.73				130.782	-1091.27	90.1688	181.148	-992.239	23.9826
672	0	-221.533	-931.239	869.256				-204.034	-839.5	482.047	-227.825	-790.315	103.154	-260.922	-654.175	24.7296	222.051	-906.997	868.51	205.554	-865.561	1070.4				130.604	-1091.18	90.3463	181.181	-992.251	24.0204
673	0	-221.506	-929.917	866.591				-203.152	-839.508	479.253	-226.311	-789.07	100.503	-259.399	-654.986	25.3667	220.117	-904.533	868.323	203.478	-862.692	1070				130.433	-1091.01	90.4588	181.167	-992.248	24.0232
674	0	-221.831	-928.309	864.618				-202.624	-839.229	477.15	-225.149	-787.538	98.545	-258.453	-656.383	25.2547	218.164	-902.026	868.16	201.315	-859.719	1069.57				130.227	-1090.9	90.6715	181.156	-992.234	24.0135
675	0	-222.61	-926.193	862.69				-202.548	-838.443	475.093	-224.44	-785.497	96.6316	-257.744	-657.916	25.3155	216.098	-899.53	867.88	199.119	-856.779	1069.14				130.036	-1090.85	90.9434	181.182	-992.249	24.0563
676	0	-223.083	-924.039	860.89				-202.166	-837.619	473.164	-223.426	-783.419	94.8467	-257.247	-658.468	25.4774	213.962	-897.004	867.588	196.834	-853.799	1068.63				129.834	-1090.66	91.207	181.142	-992.239	24.0495
677	0	-223.671	-921.629	859.43				-201.9	-836.538	471.575	-222.527	-781.085	93.4018	-257.217	-657.775	25.8584	211.743	-894.318	867.375	194.397	-850.862	1068.04				129.649	-1090.47	91.4434	181.113	-992.215	24.0822
678	0	-224.36	-918.936	858.44				-201.734	-835.174	470.456	-220.798	-781.889	92.3663	-257.039	-657.218	26.5396	209.453	-891.578	867.113	191.909	-847.798	1067.47				129.429	-1090.31	91.7189	181.124	-992.267	24.1405
679	0	-225.435	-914.878	857.512				-201.955	-832.445	469.399	-219.456	-781.327	91.3917	-257.085	-656.578	26.5415	207.111	-888.86	866.772	189.359	-844.659	1066.91				129.201	-1090.16	92.1569	181.106	-992.216	24.1524
680	0	-226.939	-910.181	857.317				-202.604	-829.078	469.075	-218.542	-780.128	91.1508	-256.902	-656.386	26.7888	204.649	-885.962	866.466	186.776	-841.417	1066.34				128.947	-1090	92.5845	181.098	-992.252	24.2082
681	0	-228.516	-906.091	857.084				-203.327	-826.317	468.713	-217.701	-779.534	90.8721	-256.703	-656.615	26.9204	202.054	-883.168	866.177	183.875	-837.995	1065.81				128.812	-1090.56	93.4819	181.073	-992.226	24.203
682	0	-230.415	-902.004	856.873				-204.372	-823.559	468.373	-217.184	-778.944	90.6154	-256.475	-656.997	26.8346	199.406	-880.38	865.781	181.033	-834.448	1065.42				128.518	-1090.35	93.9702	181.01	-992.191	24.217
683	0	-231.833	-898.802	856.638				-204.935	-821.687	468.008	-216.184	-779.24	90.3338	-256.301	-657.503	26.863	196.744	-877.601	865.389	178.165	-830.803	1064.99				128.287	-1090.15	94.4432	180.957	-992.169	24.3002
684	0	-234.624	-895.166	856.942				-206.872	-819.38	468.183	-216.557	-779.1	90.5916	-256.035	-658.068	26.7277	193.808	-874.963	864.93	175.133	-827.034	1064.45				127.89	-1089.88	95.1526	180.881	-992.19	24.3954
685	0	-236.921	-892.601	857.106				-208.314	-818.145	468.218	-216.139	-779.391	90.5149	-256.1	-658.317	26.5913	190.942	-872.358	864.481	172.142	-823.23	1063.94				127.422	-1089.46	96.0239	180.787	-992.252	24.5404
686	0	-239.51	-890.264	857.245				-210.048	-817.137	468.228	-215.826	-779.786	90.4145	-256.295	-657.991	26.6236	187.973	-869.894	864.073	169.252	-819.301	1063.35				126.877	-1088.94	96.9438	180.557	-992.288	24.7181
687	0	-242.153	-888.043	857.295				-211.837	-816.246	468.148	-216.135	-778.57	89.4846	-256.355	-657.662	26.8394	184.978	-867.496	863.69	166.205	-815.431	1062.76				126.255	-1088.38	98.0046	180.402	-992.411	24.9052
688	0	-244.575	-885.996	857.374				-213.404	-815.528	468.098	-216.814	-776.747	88.3241	-256.528	-657.246	26.824	181.979	-865.273	863.324	163.271	-811.64	1062.07				125.672	-1087.81	99.3728	180.243	-992.488	25.0772
689	0	-247.27	-883.916	857.326				-215.245	-814.777	467.921	-215.832	-778.664	88.7579	-256.704	-656.831	26.8614	179.034	-863.117	862.989	160.521	-807.79	1061.28				125.255	-1087.34	100.643	180.111	-992.55	25.3287
690	0	-249.433	-881.749	857.04				-216.554	-813.939	467.507	-215.687	-779.068	88.6137	-256.748	-656.609	26.9308	175.956	-861.355	862.699	157.675	-804.156	1060.48				124.758	-1086.48	102.392	179.955	-992.546	25.6142
691	0	-252.148	-879.117	856.962				-218.414	-812.637	467.299	-215.837	-778.798	88.1951	-256.776	-656.747	26.9791	172.973	-859.309	862.497	154.813	-800.664	1059.66				124.335	-1085.31	104.213	179.993	-992.636	26.0014
692	0	-254.083	-876.76	856.714				-219.495	-811.609	466.922	-216.049	-778.377	87.7859	-256.703	-656.844	26.9234	170.007	-856.765	862.304	151.951	-797.149	1058.89				123.837	-1083.98	106.379	179.79	-992.609	26.2624
693	0	-256.505	-873.759	856.698				-221.063	-809.938	466.777	-216.226	-777.901	87.3612	-256.628	-656.984	26.8806	166.996	-854.097	862.213	149.15	-793.691	1058.22				123.261	-1082.54	108.897	179.678	-992.678	26.6656
694	0	-258.648	-871.513	856.821				-222.351	-809.021	466.771	-216.456	-777.529	86.9724	-256.718	-656.922	26.9135	164.174	-851.461	862.057	146.213	-790.377	1057.56				122.595	-1080.78	111.673	179.69	-992.685	27.3482
695	0	-260.957	-868.923	856.689				-223.805	-807.761	466.51	-216.563	-777.255	86.6954	-256.842	-656.779	26.9329	161.388	-848.535	861.895	143.336	-786.994	1056.99				121.922	-1078.66	114.765	179.629	-992.855	28.0237
696	0	-263.319	-866.934	856.598				-225.313	-807.101	466.29	-216.704	-777.058	86.4213	-256.857	-656.681	26.9467	158.713	-845.732	861.727	140.452	-783.711	1056.37				121.174	-1076.22	118.054	179.514	-992.813	28.7139
697	0	-265.583	-865.096	856.403				-226.723	-806.593	465.966	-216.853	-776.705	86.0368	-256.817	-656.714	26.9226	156.106	-842.645	861.462	137.549	-780.528	1055.78				120.338	-1073.48	121.82	179.067	-992.598	29.6017
698	0	-268.322	-862.225	856.068				-228.607	-805.051	465.502	-216.885	-776.563	85.8491	-256.783	-656.822	26.9141	153.564	-839.489	861.253	134.72	-777.352	1055.24				119.425	-1070.27	125.887	178.633	-992.33	30.9067
699	0	-270.532	-860.019	856.405				-229.962	-804.174	465.71	-216.999	-776.396	85.5718	-256.771	-656.963	26.9528	151.04	-836.165	860.908	131.851	-774.252	1054.76				118.493	-1066.58	130.328	178.018	-992.14	32.5616
700	0	-273.025	-857.944	856.108				-231.601	-803.428	465.283	-216.238	-773.934	84.0973	-256.794	-656.95	26.9213	148.682	-832.916	860.472	128.97	-771.101	1054.17				117.468	-1062.18	135.021	177.693	-991.369	34.9127
701	0	-275.403	-856.063	856.258				-233.125	-802.877	465.304	-217.309	-775.989	85.0806	-256.727	-657.147	27.1489	146.381	-829.518	860	126.361	-768.045	1053.63				116.332	-1057.26	140.132	177.21	-990.599	37.1339
702	0	-277.618	-854.17	856.096				-234.485	-802.313	465.013	-217.578	-776.439	85.1747	-256.799	-657.107	26.7828	144.259	-825.815	859.483	123.74	-764.956	1053.03				115.117	-1051.59	145.349	176.238	-989.637	39.2574
703	0	-280.091	-851.873	856.109				-236.104	-801.345	464.897	-217.618	-776.03	84.8696	-256.888	-656.839	26.8183	142.219	-822.176	858.949	121.158	-761.909	1052.4				113.612	-1045.11	150.614	173.107	-990.235	41.6297
704	0	-282.286	-850.021	855.9				-237.444	-800.823	464.558	-217.821	-775.79	84.6483	-256.911	-656.774	26.9787	140.361	-818.95	858.345	118.707	-758.979	1051.75				112.259	-1038.5	156.305	171.908	-988.74	45.2713
705	0	-284.562	-847.915	855.797				-238.865	-800.046	464.327	-218.013	-775.72	84.4782	-256.896	-656.828	26.8941	138.515	-815.646	857.89	116.333	-756.075	1051.14				110.773	-1031.49	162.208	170.925	-987.085	49.3048
706	0	-286.884	-846.171	855.691				-240.333	-799.632	464.091	-218.235	-775.581	84.2737	-256.967	-656.738	26.8112	136.64	-812.65	857.41	114.22	-753.161	1050.51				109.213	-1023.9	168.277	169.823	-984.903	53.9558
707	0	-289.088	-844.498	855.599				-241.683	-799.289	463.87	-218.465	-775.425	84.0814	-256.909	-656.81	26.851	134.792	-809.871	856.933	112.11	-750.203	1049.78				107.837	-1016.16	174.447	168.477	-982.112	59.0717
708	0	-291.38	-842.75	855.557				-243.121	-798.869	463.699	-218.637	-775.347	83.8965	-256.873	-657.071	26.7823	133.022	-806.96	856.732	110.083	-747.331	1049.13				106.245	-1007.87	180.555	167.222	-978.269	64.4463
709	0	-293.449	-841.619	855.343				-244.335	-799.067	463.356	-218.809	-775.306	83.783	-256.963	-657.03	26.6024	131.643	-803.815	856.919	108.165	-744.441	1048.41				104.129	-998.718	186.16	166.156	-973.531	70.6977
710	0	-295.58	-840.193	855.339				-245.612	-798.972	463.223	-218.974	-775.339	83.705	-257.148	-656.693	26.6454	130.178	-802.166	856.868	106.395	-741.568	1047.76				102.281	-990.482	191.824	164.728	-967.275	77.5818
711	0	-298.011	-838.784	854.974				-247.188	-798.892	462.728	-219.089	-775.36	83.674	-257.248	-656.422	26.6605	129.675	-800.757	857.417	104.6	-738.652	1047.07				99.8503	-981.775	197.182	163.895	-960.814	83.1594
712	0	-299.411	-837.727	855.076				-247.734	-799.164	462.702	-219.222	-775.437	83.6185	-257.399	-656	26.692	126.918	-790.136	857.643	103.116	-735.853	1046.5				97.2916	-973.788	202.377	162.712	-952.758	86.8674
713	0	-301.626	-835.272	854.963				-249.094	-798.038	462.46	-219.381	-775.547	83.5863	-257.34	-656.093	26.9154	125.475	-785.938	858.267	101.495	-733.023	1045.97				95.1577	-966.143	206.46	160.008	-943.932	89.8263
714	0	-302.934	-833.909	855.139				-249.548	-798.005	462.506	-219.495	-775.64	83.6012	-257.252	-656.421	26.8196	125.031	-783.625	859.539	100.053	-730.128	1045.43				93.6471	-957.213	209.182	156.264	-933.593	91.8719
715	0	-304.631	-833.091	855.298				-250.39	-798.517	462.536	-219.655	-775.7	83.5677	-257.431	-656.387	26.4818	124.659	-781.357	860.599	98.7072	-727.398	1045.01				91.8728	-947.634	210.872	149.269	-919.906	92.5511
716	0	-306.176	-831.733	855.33				-251.081	-798.488	462.439	-219.771	-775.785	83.5749	-257.576	-656.034	26.4304	123.93	-778.796	861.761	97.3917	-724.516	1044.55				90.2377	-936.918	211.322	145.947	-908.158	92.7278
717	0	-307.982	-829.011	855.328				-252.032	-797.095	462.308	-219.862	-775.806	83.5573	-257.808	-655.484	26.6365	123.012	-776.066	863.005	96.1929	-721.611	1044.3				88.4369	-925.654	210.899	142.272	-895.448	91.8759
718	0	-309.266	-827.335	855.509				-252.462	-796.749	462.36	-219.929	-775.878	83.5648	-257.701	-655.555	26.9517	122.441	-774.138	864.298	95.0682	-718.9	1044.17				86.6392	-914.594	209.957	139.406	-882.21	90.1016
719	0	-310.314	-826.468	855.684				-252.656	-797.211	462.406	-219.973	-776.015	83.5931	-257.851	-655.486	26.6679	121.476	-771.391	865.399	93.9834	-716.135	1044.04				84.9899	-903.141	208.117	136.953	-868.335	88.118
720	0	-311.466	-825.061	855.888				-252.953	-797.134	462.481	-220.001	-775.992	83.5851	-257.549	-656.036	26.8631	120.658	-768.782	866.65	93.0676	-713.408	1043.98				83.5023	-891.115	205.311	135.363	-853.886	86.0461
721	0	-312.607	-823.237	856.034				-253.239	-796.639	462.497	-220.023	-776.038	83.5755	-257.25	-656.97	26.7259	120.348	-766.848	867.866	92.2115	-710.776	1044.01				82.2905	-878.694	201.9	134.296	-838.303	83.3973
722	0	-313.675	-821.039	856.131				-253.453	-795.77	462.465	-220.043	-776.094	83.5985	-257.432	-656.906	26.2868	119.823	-764.66	868.772	91.4126	-708.177	1044.05				81.7047	-866.091	198.14	133.748	-822.038	80.381
723	0	-314.764	-818.803	856.322				-253.688	-794.863	462.528	-220.076	-776.058	83.6325	-257.681	-656.35	26.3734	119.553	-762.677	869.746	90.8395	-705.721	1044.05				81.1817	-852.479	193.426	135.421	-806.728	77.7789
724	0	-315.705	-816.828	856.405				-253.775	-794.218	462.481	-220.096	-776.105	83.6523	-257.486	-656.368	26.8161	118.716	-760.499	870.143	90.4197	-703.337	1044.06				81.292	-838.436	188.283	135.671	-788.541	74.5613
725	0	-316.526	-814.966	856.55				-253.741	-793.685	462.497	-220.069	-776.163	83.6793	-257.364	-656.726	26.7627	118.828	-758.256	871.214	90.1346	-700.953	1044.03				81.8463	-824.16	182.763	136.574	-769.926	71.3023
726	0	-317.922	-814.51	855.581				-254.282	-794.559	461.399	-220.051	-776.112	83.7097	-257.18	-657.265	26.6268	118.475	-756.006	871.913	90.0908	-698.693	1044.05				83.021	-809.509	176.929	138.038	-751.064	67.7939
727	0	-318.02	-811.494	856.687				-253.526	-792.872	462.375	-220.023	-776.14	83.7212	-256.919	-657.888	26.5514	119.294	-754.132	871.982	90.0575	-696.454	1044.03				84.6827	-794.416	170.957	140.078	-731.427	64.1721
728	0	-319.619	-809.961	855.714				-254.27	-792.669	461.274	-220.008	-776.056	83.673	-257.293	-657.45	26.2606	118.396	-751.431	872.498	90.2443	-694.216	1043.94				86.798	-779.107	165.01	142.261	-711.86	61.0515
729	0	-320.429	-807.883	855.795				-254.226	-791.92	461.225	-219.933	-776.101	83.7513	-257.13	-657.194	26.5969	119.118	-749.609	872.416	90.5494	-691.96	1043.83				89.3025	-763.626	159.141	144.75	-692.21	58.1739
730	0	-321.134	-805.553	855.927				-254.077	-790.919	461.228	-219.883	-776.1	83.7849	-257.688	-656.358	26.5715	120.076	-747.755	872.791	90.9025	-689.687	1043.71				92.2069	-747.989	153.425	147.867	-672.311	55.6469
731	0	-321.704	-803.036	856.192				-253.792	-789.731	461.364	-219.793	-776.071	83.795	-257.533	-656.198	26.9056	120.748	-745.91	872.816	91.4388	-687.426	1043.57				95.4295	-732.339	147.992	151.229	-652.3	53.4334
732	0	-322.061	-800.388	856.525				-253.295	-788.413	461.568	-219.743	-776.079	83.8328	-257.315	-656.666	26.8556	121.41	-744.014	872.937	92.0513	-685.137	1043.45				99.0162	-716.762	142.832	155.511	-631.416	51.9737
733	0	-322.778	-797.859	856.66				-253.157	-787.213	461.574	-219.673	-776.091	83.8834	-257.089	-657.398	26.6918	122.277	-742.123	872.949	92.801	-682.827	1043.36				102.735	-701.433	138.027	158.772	-612.352	50.7656
734	0	-323.326	-795.356	856.996				-252.851	-786.04	461.781	-219.559	-776.037	83.9465	-256.832	-658.121	26.4514	123.342	-740.049	872.704	93.5616	-680.385	1043.15				106.648	-686.434	133.615	162.1	-593.669	49.6915
735	0	-324.144	-792.875	857.302				-252.814	-784.888	461.957	-219.505	-775.871	83.869	-257.256	-657.639	26.3077	124.349	-737.968	872.738	94.367	-677.774	1042.98				110.652	-671.897	129.654	165.755	-575.934	49.252
736	0	-324.352	-790.383	857.421				-252.167	-783.725	461.947	-219.349	-775.975	84.0163	-257.134	-657.36	26.6393	124.879	-735.134	872.427	95.2117	-675.114	1042.73				114.602	-657.82	126.061	169.264	-558.778	49.0163
737	0	-324.701	-787.739	857.749				-251.662	-782.41	462.147	-219.283	-776.17	84.2231	-257.04	-657.435	26.7185	125.339	-732.373	872.208	96.077	-672.347	1042.47				118.56	-644.359	122.936	171.965	-542.084	48.5726
738	0	-324.062	-785.383	858.656				-250.169	-781.384	462.925	-219.116	-775.946	84.1326	-256.98	-657.684	26.6437	126.972	-730.195	871.415	97.1442	-669.46	1042.19				122.251	-631.73	120.183	175.056	-527.039	48.6964
739	0	-324.737	-782.894	858.607				-249.989	-780.225	462.746	-218.983	-775.87	84.1935	-256.82	-658.058	26.5799	127.594	-727.749	871.154	98.2374	-666.393	1041.95				125.703	-619.922	117.742	178.027	-512.928	49.1291
740	0	-324.203	-778.85	859.882				-248.6	-777.51	463.892	-218.834	-775.901	84.2582	-256.729	-658.373	26.4912	128.606	-725.263	870.668	99.3388	-663.088	1041.61				128.964	-609.069	115.645	181.129	-500.576	49.7316
741	0	-324.344	-775.524	860.301				-247.887	-775.513	464.181	-218.691	-775.977	84.3903	-256.635	-658.472	26.4353	129.607	-721.864	869.877	100.519	-659.667	1041.36				131.629	-598.998	113.645	184.107	-489.601	50.4596
742	0	-324.871	-771.367	860.958				-247.56	-772.686	464.71	-218.486	-776.096	84.5984	-256.668	-658.516	26.5457	130.435	-718.817	869.157	101.712	-656.073	1041.1				133.921	-589.996	111.956	186.501	-479.11	51.3037
743	0	-325.243	-767.305	861.573				-247.078	-769.953	465.195	-218.299	-776.095	84.7378	-257.142	-657.711	26.4777	131.888	-716.529	868.142	102.958	-652.18	1040.84				135.731	-582.105	110.213	188.133	-470.092	51.3317
744	0	-324.201	-766.852	861.673				-245.181	-770.829	465.166	-218.077	-776.025	84.8607	-257.59	-656.579	26.8427	132.764	-712.929	867.089	104.306	-648.236	1040.69				137.031	-575.374	108.381	189.364	-462.495	50.9792
745	0	-323.593	-765.195	861.727				-243.719	-770.502	465.091	-217.842	-776.091	85.056	-257.685	-655.87	26.9308	134.325	-710.194	866.182	105.739	-644.2	1040.62				137.846	-569.695	106.541	189.98	-456.032	50.0775
746	0	-323.5	-762.501	862.156				-242.771	-769.137	465.391	-217.669	-776.172	85.2682	-257.843	-655.583	27.0015	135.706	-706.325	865.294	107.153	-639.962	1040.55				138.017	-564.965	104.977	189.961	-451.191	49.2291
747	0	-323.491	-758.509	862.765				-241.907	-766.475	465.871	-217.484	-776.207	85.4286	-257.537	-655.96	27.0297	137.472	-703.084	864.535	108.77	-635.703	1040.52				137.551	-561.216	103.797	189.525	-448.228	48.1848
748	0	-322.772	-755.183	863.204				-240.334	-764.478	466.181	-217.214	-776.321	85.6725	-257.565	-656.346	26.7875	139.209	-699.117	863.867	110.559	-631.314	1040.5				136.753	-559.371	102.22	188.725	-446.606	46.2397
749	0	-322.378	-752.541	863.593				-239.086	-763.165	466.441	-216.996	-776.331	85.8661	-257.461	-656.51	26.7512	140.729	-694.773	863.153	112.41	-626.798	1040.33				135.656	-559.451	100.657	187.126	-445.194	43.4032
750	0	-322.556	-750.994	862.738				-238.409	-762.948	465.457	-216.792	-776.165	85.8828	-257.443	-656.692	26.8045	142.638	-690.8	862.658	114.355	-622.318	1040.38				135.221	-559.068	99.6026	184.369	-443.262	39.8496
751	0	-322.404	-748.137	862.75				-237.403	-761.42	465.34	-216.545	-776.315	86.1968	-257.129	-657.23	26.8128	144.923	-686.625	862.413	116.501	-617.826	1040.31				135.606	-557.038	98.8106	184.008	-441.723	38.3293
752	0	-319.996	-744.773	863.224				-235.705	-759.443	465.72	-216.361	-776.146	86.4066	-257.207	-657.286	26.7759	147.158	-682.351	862.341	118.711	-613.32	1040.25				136.191	-554.952	98.2366	184.002	-440.413	36.4223
753	0	-317.639	-741.505	863.572				-234.058	-757.562	465.974	-216.145	-776.033	86.6023	-257.325	-656.957	26.8814	149.766	-677.939	862.571	121.137	-608.823	1040.43				136.849	-552.944	97.9654	184.341	-440.555	32.9671
754	0	-314.849	-737.772	864.062				-232.101	-755.679	466.38	-215.839	-776.024	86.8887	-257.381	-656.606	26.9101	152.218	-672.905	862.904	123.719	-604.31	1040.64				137.341	-551.43	97.7507	184.573	-440.317	31.269
755	0	-311.93	-734.042	864.52				-230.406	-753.619	466.683	-215.548	-775.952	87.2056	-257.512	-656.32	26.9665	154.712	-667.736	863.424	126.393	-599.945	1040.82				137.602	-550.664	97.5632	184.658	-440.208	31.1844
756	0	-309.09	-730.804	864.589				-228.223	-751.142	467.329	-215.256	-775.971	87.5143	-257.448	-656.309	27.0381	157.642	-664.869	864.54	129.1	-595.538	1041.26				137.667	-550.417	97.4861	184.562	-440.083	30.9482
757	0	-305.946	-728.78	865.043				-226.922	-748.909	467.446	-214.977	-775.949	87.9407	-257.352	-656.533	26.947	160.549	-661.761	865.716	131.909	-591.255	1041.67				137.85	-549.969	97.6383	184.449	-439.864	30.9298
758	0	-302.068	-727.274	865.694				-224.888	-747.194	467.76	-214.645	-776.056	88.4675	-257.237	-656.738	26.9168	163.457	-658.42	867.093	134.866	-587.001	1042.21				138.247	-549.065	97.6642	184.53	-439.747	30.6948
759	0	-300.891	-719.945	865.254				-223.177	-744.628	468.183	-214.408	-775.832	88.8595	-257.288	-656.751	26.9386	165.84	-652.26	868.05	137.89	-582.933	1042.93				138.65	-548.166	97.481	184.604	-439.412	30.4342
760	0	-298.737	-713.131	865.312				-220.787	-742.443	468.384	-214.159	-775.739	89.2977	-257.171	-656.701	26.9895	168.235	-646.572	868.875	140.967	-578.872	1043.51				138.863	-547.383	97.2447	184.693	-439.087	30.2063
761	0	-296.323	-707.076	865.712				-219.055	-739.642	468.92	-213.89	-775.487	89.7597	-257.169	-656.661	27.004	171.035	-641.966	869.778	144.149	-574.864	1044.23				138.939	-546.744	97.0927	184.606	-438.708	30.0827
762	0	-293.339	-703.369	865.553				-216.946	-737.157	469.451	-213.652	-775.29	90.2773	-257.215	-656.594	27.0637	173.986	-637.159	870.524	147.374	-570.701	1045.03				139.005	-546.187	96.9463	184.57	-438.462	30.012
763	0	-290.007	-700.354	866.486				-214.983	-734.664	469.852	-213.328	-774.947	90.7445	-257.207	-656.566	27.0724	177.01	-632.627	871.103	150.498	-566.471	1045.88				139.025	-545.649	96.806	184.432	-438.069	29.9382
764	0	-285.771	-697.276	866.643				-212.996	-732.388	470.288	-213.017	-774.732	91.3358	-257.118	-656.569	27.1508	180.024	-627.931	871.498	153.741	-562.185	1046.61				139.062	-545.069	96.635	184.434	-437.678	29.9869
765	0	-283.47	-691.446	866.7				-211.155	-729.814	470.777	-212.74	-774.63	92.0197	-257.032	-656.549	27.1366	183.176	-623.424	871.872	157.079	-557.821	1047.39				139.169	-544.532	96.4945	184.407	-437.48	29.8682
766	0	-280.956	-688.695	867.155				-209.085	-727.226	471.277	-212.412	-774.427	92.675	-256.938	-656.69	27.1707	186.24	-618.518	872.204	160.217	-553.399	1048.23				139.23	-544.091	96.3387	184.432	-437.268	29.7384
767	0	-277.793	-685.086	867.53				-207.305	-724.565	471.846	-212.117	-774.096	93.4085	-255.362	-660.114	26.5381	189.5	-613.899	872.381	163.268	-548.817	1049.06				139.246	-543.578	96.1427	184.427	-437.137	29.7173
768	0	-274.614	-681.563	868.076				-205.605	-722.095	472.453	-211.833	-773.697	94.1256	-255.737	-659.763	26.6741	192.663	-609.12	872.562	166.457	-544.294	1050.01				139.315	-543.264	96.0218	184.624	-436.95	29.8095
769	0	-271.568	-678.164	868.721				-203.906	-719.358	473.152	-211.726	-773.62	95.134	-256.143	-659.148	26.5644	195.732	-604.527	872.707	169.431	-539.633	1050.72				139.409	-542.934	95.8828	184.607	-436.824	29.7283
770	0	-268.272	-673.951	868.928				-202.429	-716.797	474.05	-211.702	-773.382	96.2373	-256.427	-658.709	26.4694	198.759	-600.067	872.999	172.34	-535.072	1051.59				139.527	-542.591	95.8583	184.687	-436.673	29.6739
771	0	-265.086	-669.393	869.543				-200.912	-713.919	475.027	-211.737	-772.992	97.3255	-256.576	-658.488	26.316	201.601	-595.528	873.136	175.221	-530.51	1052.36				139.649	-542.41	95.6382	184.763	-436.6	29.7017
772	0	-262.3	-665.758	870.62				-199.758	-711.364	476.262	-211.888	-772.512	98.6012	-256.717	-658.332	26.237	204.268	-590.938	873.372	177.996	-526.057	1053.21				139.739	-542.152	95.638	184.828	-436.519	29.6771
773	0	-259.544	-662.07	871.818				-198.56	-708.587	477.479	-212.042	-771.885	100.008	-256.822	-658.223	26.1252	206.991	-586.807	873.711	180.608	-521.718	1054.19				139.862	-541.885	95.5034	184.82	-436.457	29.635
774	0	-257.008	-658.824	873.243				-197.385	-705.44	478.901	-212.258	-771.214	101.566	-256.964	-657.863	25.9186	209.496	-582.528	874.252	183.122	-517.455	1055.08				139.937	-541.831	95.4818	184.884	-436.369	29.5758
775	0	-254.536	-655.206	874.674				-196.273	-702.144	480.324	-212.487	-770.505	103.298	-257.196	-657.645	25.7564	211.925	-578.385	874.889	185.643	-513.302	1056.12				140.034	-541.652	95.4009	184.918	-436.32	29.5975
776	0	-252.206	-651.811	876.539				-195.555	-698.793	481.681	-212.731	-769.686	105.103	-257.477	-657.578	25.5916	214.126	-574.265	875.505	188.004	-509.438	1057.26				140.122	-541.524	95.3431	184.879	-436.256	29.504
777	0	-249.786	-648.286	878.308				-194.93	-695.619	483.518	-213.084	-768.749	107.023	-257.73	-657.428	25.3699	216.301	-570.358	876.231	190.407	-505.616	1058.42				140.2	-541.396	95.2556	184.936	-436.253	29.5582
778	0	-247.564	-644.908	880.228				-194.163	-691.831	485.23	-213.357	-767.656	108.883	-258.063	-657.451	25.1064	218.152	-566.283	876.88	192.814	-502.004	1059.56				140.249	-541.291	95.1905	184.935	-436.224	29.5409
779	0	-245.683	-642.367	882.574				-193.659	-687.832	487.027	-213.677	-766.491	110.743	-258.422	-657.505	24.7798	220.171	-562.935	877.549	195.27	-498.493	1060.63				140.31	-541.205	95.1128	184.974	-436.213	29.5525
780	0	-243.876	-639.998	885.006				-193.312	-684.143	488.928	-214.042	-764.774	112.33	-258.808	-657.734	24.5991	222.114	-559.698	878.089	197.682	-495.077	1061.88				140.372	-541.193	95.1056	185.01	-436.176	29.5678
781	0	-241.942	-636.957	887.117				-193.08	-680.21	490.852	-214.896	-761.616	113.621	-259.074	-658.031	24.5012	223.773	-556.461	878.694	199.944	-491.841	1063.04				140.541	-541.183	95.098	185.029	-436.12	29.5315
782	0	-240.577	-635.301	890.031				-192.858	-675.543	492.932	-214.86	-759.746	115.754	-259.313	-658.248	24.4828	225.839	-555.538	879.657	202.394	-488.743	1064.29				140.636	-541.176	95.0884	185.045	-436.121	29.5286
783	0	-239.15	-633.167	892.519				-192.41	-671.081	495.004	-214.379	-757.663	117.766	-259.496	-658.32	24.4692	227.932	-554.482	880.701	204.74	-485.677	1065.55				140.733	-541.214	94.9661	185.022	-436.117	29.5291
784	0	-237.471	-630.061	894.866				-191.959	-666.727	497.441	-213.924	-755.872	119.934	-259.641	-658.325	24.483	229.492	-551.718	881.503	206.939	-482.672	1066.75				140.819	-541.217	94.9553	185.033	-436.108	29.5304
785	0	-235.855	-627.079	897.205				-191.943	-660.661	499.637	-213.403	-754.081	122.108	-259.739	-658.272	24.4504	230.848	-548.779	882.066	209.184	-479.773	1067.93				140.884	-541.241	94.9338	185.07	-436.021	29.4809
786	0	-234.326	-623.887	899.467				-192.384	-658.157	500.232	-212.76	-751.797	124.09	-260.542	-660.024	25.2859	232.264	-545.768	882.417	211.265	-476.933	1069.02				140.964	-541.246	94.8608	184.994	-435.989	29.3831
787	0	-232.802	-620.768	901.671				-193.017	-653.611	501.853	-212.242	-749.902	126.252	-260.595	-660.194	25.6282	233.678	-543.169	882.641	213.347	-474.123	1070.08				141.024	-541.288	94.8211	185.054	-436.032	29.4918
788	0	-231.695	-618.464	903.884				-193.178	-647.796	504.03	-211.7	-747.625	128.276	-260.201	-659.488	25.5154	234.62	-538.418	882.765	215.319	-471.346	1071.14				141.102	-541.296	94.7878	185.071	-436.05	29.487
789	0	-230.289	-615.261	905.92				-193.76	-639.801	506.126	-211.082	-745.344	130.362	-259.759	-658.596	25.1254	235.987	-535.901	883.038	217.18	-468.5	1072.03				141.159	-541.316	94.7276	184.99	-435.975	29.3679
790	0	-229.08	-612.838	908.008				-194.6	-635.629	506.825	-210.585	-742.978	132.36	-259.032	-657.194	24.6366	237.177	-533.152	883.263	218.95	-465.745	1073.03				141.216	-541.317	94.6806	185.039	-436.045	29.4808
791	0	-227.947	-610.25	910.003				-195.458	-630.669	508.174	-210.211	-740.517	134.35	-258.418	-655.615	24.6268	238.377	-530.253	883.464	220.501	-462.897	1073.92				141.261	-541.322	94.5913	185.06	-436.078	29.4755
792	0	-226.931	-607.609	911.762	-155.027	-603.674	1163.61	-195.774	-625.375	509.639	-209.992	-738.067	136.43	-258.021	-654.242	24.9138	239.549	-527.524	883.855	222.095	-460.182	1074.75				141.295	-541.284	94.514	185.055	-436.109	29.48
793	0	-225.862	-604.619	913.299	-153.108	-601.847	1164.75	-196.492	-619.139	511.169	-211.075	-737.434	139.414	-257.893	-652.468	25.5389	240.747	-524.663	884.28	223.549	-457.331	1075.34				141.302	-541.319	94.4067	184.999	-436.018	29.3466
794	0	-224.846	-601.771	914.79	-151.242	-600.163	1165.84	-198.186	-611.168	512.504	-211.31	-734.371	141.513	-258.192	-650.02	26.192	241.826	-521.305	884.604	224.892	-454.647	1076.12				141.323	-541.294	94.3444	185.044	-436.116	29.4592
795	0	-223.885	-598.974	916.136	-149.432	-598.529	1166.79	-199.292	-605.739	513.633	-211.703	-730.407	143.247	-258.871	-646.905	27.0158	242.804	-518.169	884.862	226.25	-451.933	1076.65				141.329	-541.247	94.257	185.07	-436.157	29.4501
796	0	-222.874	-596.008	917.266	-147.571	-596.727	1167.52	-200.206	-600.028	514.63	-212.547	-725.887	144.754	-260.068	-643.307	27.8306	243.921	-515.516	885.158	227.528	-449.264	1077.19				141.338	-541.211	94.188	185.085	-436.161	29.4574
797	0	-221.973	-593.328	918.334	-145.821	-595.211	1168.19	-201.146	-594.157	515.638	-212.718	-718.532	145.072	-261.366	-636.831	27.7242	244.97	-512.592	885.241	228.771	-446.717	1077.6				141.322	-541.127	94.1272	185.051	-436.108	29.353
798	0	-220.896	-590.061	919.127	-143.893	-593.108	1168.59	-202.294	-588.578	516.554	-215.43	-714.241	146.73	-263.65	-631.261	28.6396	245.966	-509.816	885.167	230.063	-444.184	1078.03				141.282	-541.08	94.0203	184.996	-436.147	29.3686
799	0	-220.006	-587.407	919.922	-142.369	-591.574	1168.78	-203.167	-583.09	517.362	-216.539	-705.324	146.382	-266.486	-624.558	29.2941	246.933	-507.17	885.066	231.252	-441.747	1078.33				141.199	-540.995	93.9341	185.099	-436.214	29.4725
800	0	-219.173	-584.733	920.571	-140.821	-589.911	1169.01	-204.099	-578.051	518.086	-219.018	-697.327	146.348	-269.897	-618.125	31.2447	247.999	-504.526	885.011	232.355	-439.344	1078.52				141.112	-540.888	93.8228	185.069	-436.259	29.5221
801	0	-218.091	-581.656	921.086	-139.382	-588.19	1169.05	-204.976	-572.929	518.612	-221.953	-688.615	146.301	-275.69	-614.798	34.2558	248.993	-501.81	884.796	233.668	-437.011	1078.7				140.982	-540.76	93.7126	185.044	-436.285	29.5284
802	0	-217.229	-578.923	921.628	-138.062	-586.847	1169.11	-205.953	-568.34	519.345	-225.328	-679.38	145.779	-279.737	-605.417	35.2361	250.03	-499.493	884.804	234.858	-434.68	1078.78				140.752	-540.627	93.5814	184.914	-436.275	29.505
803	0	-216.354	-576.514	922.051	-136.54	-584.54	1168.9	-206.866	-563.718	519.919	-228.785	-668.953	145.085	-283.9	-594.22	35.4981	250.963	-496.956	884.609	236.066	-432.515	1078.9				140.617	-540.52	93.4514	184.974	-436.38	29.6024
804	0	-215.44	-574.097	922.298	-135.515	-583.504	1168.98	-207.68	-558.875	520.398	-232.626	-658.153	144.422	-288.207	-581.634	35.4089	251.948	-494.464	884.401	237.236	-430.508	1078.9				140.518	-540.384	93.3855	184.962	-436.443	29.6278
805	0	-214.417	-571.064	922.467	-134.383	-582.051	1168.91	-208.516	-553.886	520.814	-236.516	-646.497	143.564	-292.177	-569.49	35.7593	252.756	-492.019	884.059	238.434	-428.543	1078.94				140.376	-540.31	93.3047	184.904	-436.462	29.6725
806	0	-213.631	-568.567	922.57	-133.28	-580.598	1168.77	-209.337	-548.774	521.262	-240.593	-634.342	142.795	-297.039	-554.66	36.0871	253.702	-489.909	883.756	239.568	-426.563	1078.94				140.273	-540.227	93.2211	184.918	-436.497	29.6768
807	0	-212.738	-566.219	922.602	-132.227	-579.041	1168.59	-210.085	-543.496	521.758	-244.721	-621.403	141.982	-301.556	-539.902	36.0746	254.427	-487.511	883.496	240.873	-424.648	1079.09				140.196	-540.074	93.129	184.854	-436.495	29.7223
808	0	-211.919	-563.911	922.68	-131.259	-577.601	1168.39	-210.848	-538.137	522.363	-248.907	-608.16	141.399	-305.87	-525.238	36.4414	256.205	-489.037	883.773	241.87	-422.704	1079.25				140.109	-539.952	93.0663	184.84	-436.52	29.7494
809	0	-211.028	-561.612	922.695	-130.434	-576.583	1168.24	-211.251	-532.905	522.606	-253.668	-596.606	141.791	-309.643	-510.131	37.3451	256.698	-486.498	883.688	242.861	-420.749	1079.48				140.047	-539.85	93.0543	184.794	-436.553	29.7131
810	0	-210.252	-559.478	922.717	-129.371	-574.831	1167.96	-211.451	-527.954	523.307	-257.164	-583.325	141.795	-313.132	-494.644	38.8566	257.35	-482.894	883.491	243.813	-418.812	1079.64				139.928	-539.71	93.0003	184.778	-436.531	29.7952
811	0	-209.505	-557.519	922.753	-128.555	-573.55	1167.75	-213.359	-519.544	524.09	-260.059	-569.243	141.646	-316.098	-479.09	40.7495	257.904	-479.904	883.31	244.682	-416.836	1079.86				139.866	-539.59	92.9998	184.763	-436.542	29.8274
812	0	-208.856	-555.576	922.817	-127.697	-572.251	1167.47	-213.832	-513.697	524.696	-262.795	-556.085	141.826	-318.933	-463.266	43.4684	258.401	-477.258	883.152	245.361	-414.859	1080.25				139.801	-539.456	92.9598	184.948	-436.508	29.9375
813	0	-208.314	-553.743	922.827	-126.84	-570.806	1167.16	-214.378	-507.171	525.471	-264.973	-542.484	142.174	-321.919	-447.283	46.6146	258.969	-474.6	882.925	245.934	-412.826	1080.5				139.67	-539.293	92.949	184.591	-436.682	30.0953
814	0	-207.698	-551.51	922.846	-126.044	-569.528	1166.82	-214.798	-500.293	526.236	-266.967	-528.477	142.189	-324.677	-431.425	49.8689	259.439	-471.914	882.675	246.512	-410.84	1080.85				139.567	-539.185	92.9282	184.689	-436.614	29.9502
815	0	-207.34	-549.796	922.96	-125.248	-568.156	1166.42	-215.304	-493.248	527.099	-268.866	-515.219	143.019	-327.282	-416.213	53.1067	259.842	-469.258	882.616	247.063	-408.762	1081.19				139.486	-539.112	92.9256	184.683	-436.606	29.9974
816	0	-206.883	-547.483	923.035	-124.446	-567.027	1166.1	-215.656	-485.999	528.023	-270.275	-501.939	143.906	-329.773	-401.666	56.1559	260.219	-466.439	882.568	247.422	-406.812	1081.55				139.405	-538.982	92.9049	184.688	-436.642	30.0524
817	0	-206.566	-545.438	923.142	-123.69	-565.942	1165.75	-216.001	-478.643	528.951	-271.615	-488.648	144.701	-332.154	-387.49	58.9646	260.477	-463.579	882.439	247.886	-404.738	1081.94				139.362	-538.87	92.8905	184.904	-436.588	30.1743
818	0	-206.377	-543.344	923.378	-123.074	-565.112	1165.33	-216.339	-471.061	529.878	-272.444	-475.581	145.611	-334.058	-373.967	61.632	260.789	-460.705	882.431	248.175	-402.633	1082.31				139.329	-538.815	92.8912	184.847	-436.576	30.1821
819	0	-206.048	-540.767	923.405	-122.263	-563.766	1164.91	-216.409	-463.013	530.842	-273.172	-463.197	146.735	-335.584	-361.061	64.2675	261.031	-457.803	882.335	248.386	-400.487	1082.66				139.289	-538.706	92.8738	184.814	-436.625	30.2132
820	0	-205.904	-538.55	923.57	-121.634	-562.748	1164.41	-216.679	-455.034	531.935	-273.426	-451.002	147.926	-336.207	-349.053	66.6555	261.282	-455.025	882.236	248.673	-398.39	1083.09				139.256	-538.618	92.8708	184.839	-436.625	30.2631
821	0	-206.482	-538.109	923.911	-121.031	-561.638	1163.89	-216.898	-447.323	533.113	-273.435	-438.992	149.132	-337.257	-336.158	69.4385	261.583	-452.302	882.162	248.791	-396.344	1083.53				139.224	-538.539	92.902	184.783	-436.637	30.2228
822	0	-206.561	-536.167	923.893	-120.541	-560.527	1163.31	-217.092	-439.313	534.286	-273.362	-427.504	150.397	-337.661	-323.512	71.8165	261.684	-450.153	881.956	249.062	-394.2	1083.75				139.255	-538.439	92.8361	184.817	-436.669	30.3072
823	0	-206.4	-533.461	923.725	-120.345	-560.001	1162.68	-217.099	-431.436	535.203	-273.027	-416.179	151.695	-336.835	-312.407	73.7141	262.037	-447.351	881.931	249.057	-392.266	1084.14				139.209	-538.359	92.8344	184.827	-436.686	30.3615
824	0	-206.26	-530.402	923.43	-119.769	-558.252	1162.01	-217.137	-423.248	536.318	-272.624	-404.773	152.822	-336.24	-300.046	75.958	262.216	-444.685	881.943	249.349	-390.185	1084.36				139.258	-538.26	92.7857	184.799	-436.698	30.2959
825	0	-206.134	-527.175	923.173	-119.701	-557.607	1161.41	-216.982	-415.385	537.367	-272.173	-393.916	154.153	-334.765	-288.219	77.3521	262.348	-442.002	881.92	249.366	-388.197	1084.55				139.275	-538.154	92.7826	184.861	-436.733	30.35
826	0	-205.998	-523.906	922.872	-119.28	-555.747	1160.68	-216.728	-407.576	538.487	-271.523	-383.127	155.277	-333.056	-277.083	78.466	262.516	-439.434	881.984	249.512	-386.292	1084.66				139.67	-537.723	92.6772	184.856	-436.733	30.3218
827	0	-205.709	-519.74	922.385	-119.22	-554.716	1160.38	-216.739	-396.728	540.815	-270.809	-372.614	156.355	-330.931	-264.774	79.7139	262.618	-436.862	882.011	249.647	-384.409	1084.91				139.016	-538.345	92.4888	184.887	-436.703	30.2879
828	0	-205.875	-516.802	922.184	-119.031	-552.845	1159.28	-216.971	-387.08	542.04	-269.977	-362.156	157.288	-328.436	-253.026	80.4765	262.897	-434.418	882.081	249.754	-382.676	1085.12				139.088	-538.107	92.7449	184.963	-436.635	30.2927
829	0	-205.832	-512.953	921.669	-119.005	-551.242	1158.84	-216.525	-379.669	542.867	-269.091	-352.034	158.057	-324.986	-242.969	80.8545	262.988	-431.964	881.995	250.007	-380.902	1085.21				139.087	-538.025	92.7943	184.97	-436.652	30.2778
830	0	-205.802	-508.805	921.124	-118.875	-549.265	1157.98	-216.131	-372.417	543.605	-268.033	-343.195	159.246	-323.663	-231.061	81.8854	263.211	-429.729	881.985	250.059	-379.236	1085.38				139.127	-537.845	92.8196	184.99	-436.655	30.2784
831	0	-205.781	-504.591	920.619	-118.94	-547.334	1157.3	-215.531	-364.961	544.181	-266.861	-333.712	160.039	-321.375	-218.948	82.1282	263.3	-427.485	881.986	250.308	-377.566	1085.57				139.13	-537.716	92.8357	185.038	-436.618	30.2778
832	0	-205.864	-500.552	920.112	-119.95	-547.966	1157.64	-214.689	-358.214	544.586	-265.707	-324.663	160.872	-319.22	-207.737	82.6742	263.513	-425.178	881.977	250.566	-375.878	1085.62				139.081	-537.581	92.8891	185.068	-436.584	30.2772
833	0	-205.991	-496.255	919.602	-120.072	-546.051	1156.97	-213.502	-352.212	544.792	-264.28	-315.469	161.293	-310.767	-199.21	82.3178	263.499	-423.003	881.895	250.673	-374.37	1085.8				139.018	-537.498	92.9101	185.073	-436.591	30.2552
834	0	-206.227	-491.978	919.147	-120.302	-541.488	1156.55	-212.37	-345.699	544.698	-262.702	-305.917	161.305	-308.343	-190.41	82.55	263.747	-420.779	881.995	250.923	-372.733	1085.84				138.982	-537.382	92.9469	185.15	-436.593	30.2726
835	0	-206.805	-488.747	918.772	-120.875	-537.972	1156.22	-211.261	-339.763	544.791	-261.087	-297.313	161.64	-306.586	-179.866	82.6349	263.712	-418.696	881.861	251.054	-371.186	1085.87				138.919	-537.238	93.0258	185.061	-436.616	30.248
836	0	-207.157	-484.534	918.244	-121.222	-533.472	1155.73	-209.821	-333.735	544.549	-259.495	-288.828	161.756	-304.065	-169.591	82.1966	263.665	-416.421	881.764	251.136	-369.613	1085.92				138.874	-537.127	93.0928	185.048	-436.576	30.217
837	0	-207.393	-479.648	917.457	-121.452	-528.299	1154.98	-208.635	-327.804	544.11	-257.691	-280.376	161.578	-301.642	-159.372	82.2306	263.693	-414.227	881.617	251.242	-367.91	1085.95				138.716	-536.907	93.1771	185.199	-436.507	30.2221
838	0	-207.832	-475.219	916.844	-121.886	-523.584	1154.41	-206.809	-322.805	543.428	-255.981	-272.707	161.463	-298.083	-150.625	81.512	263.601	-412.045	881.499	251.218	-366.188	1086.01				138.618	-536.801	93.2739	185.098	-436.588	30.1464
839	0	-208.253	-470.646	916.148	-122.301	-518.725	1153.75	-205.094	-318.079	542.535	-253.965	-265.046	161.014	-295.029	-140.736	81.4638	263.411	-409.798	881.331	251.055	-364.453	1085.99				138.551	-536.757	93.3496	185.063	-436.57	30.1047
840	0	-208.666	-466.048	915.302	-122.71	-513.841	1152.94	-203.236	-313.692	541.695	-251.805	-257.293	160.32	-291.832	-131.188	81.4682	263.207	-407.81	881.195	250.869	-362.634	1085.96				138.457	-536.684	93.4425	185.183	-436.531	30.0606
841	0	-209.085	-461.634	914.438	-123.122	-509.14	1152.12	-201.116	-309.507	540.265	-249.552	-250.379	159.633	-287.898	-125	80.4551	263.003	-405.473	881.017	250.587	-360.743	1085.89				138.401	-536.628	93.4904	185.132	-436.537	30.066
842	0	-209.338	-456.643	913.331	-123.37	-503.863	1151.05	-199.514	-305.567	538.736	-247.26	-243.834	158.731	-284.483	-119.057	79.344	262.649	-403.159	880.863	250.196	-358.79	1085.86				138.289	-536.489	93.5671	185.165	-436.491	30.0612
843	0	-209.691	-451.911	912.216	-123.718	-498.844	1149.97	-197.096	-302.372	537.052	-244.805	-237.301	157.442	-281.405	-112.575	78.2333	262.245	-400.843	880.688	249.738	-356.699	1085.8				138.213	-536.438	93.6596	185.262	-436.476	30.0313
844	0	-210.117	-447.65	911.127	-124.138	-494.297	1148.92	-195.199	-298.544	535.32	-242.289	-231.317	156.073	-278.446	-106.202	77.1712	261.884	-398.19	880.592	249.262	-354.559	1085.71				138.138	-536.417	93.716	185.4	-436.49	30.0953
845	0	-210.423	-443.105	909.878	-124.439	-489.466	1147.71	-193.092	-296.255	533.285	-239.628	-225.469	154.469	-275.054	-100.489	75.7529	261.451	-396.045	880.514	248.721	-352.342	1085.6				138.078	-536.341	93.7898	185.414	-436.488	30.064
846	0	-210.423	-437.421	908.281	-124.434	-483.496	1146.16	-191.247	-293.786	531.185	-237.051	-220.956	153.009	-271.878	-95.0097	74.0895	260.882	-393.715	880.413	248.072	-350.05	1085.49				138	-536.265	93.8396	185.429	-436.417	29.998
847	0	-211.44	-434.405	907.274	-125.445	-480.194	1145.19	-189.561	-293.07	527.8	-234.287	-216.12	151.091	-268.061	-91.4547	71.5345	260.406	-391.078	880.312	247.402	-347.766	1085.32				137.965	-536.184	93.9133	185.601	-436.386	30.0371
848	0	-211.927	-429.804	905.838	-125.927	-475.306	1143.79	-187.931	-291.153	525.303	-231.463	-212.164	149.138	-264.299	-86.6973	69.8676	259.891	-388.496	880.217	246.754	-345.395	1085.22				137.91	-536.046	93.9788	185.58	-436.362	29.9357
849	0	-212.072	-423.918	903.909	-126.066	-469.134	1141.9	-186.275	-288.97	523.019	-228.498	-208.494	146.894	-260.58	-83.0944	67.2877	259.371	-385.656	880.104	246.044	-343.049	1085.06				137.811	-535.856	94.091	185.492	-436.276	29.8824
850	0	-212.82	-419.465	901.972	-126.809	-464.394	1140	-184.582	-287.084	520.707	-225.512	-205.652	144.618	-256.823	-79.7874	64.6804	258.745	-383.238	879.947	245.344	-340.664	1084.84				137.712	-535.754	94.1723	185.402	-436.335	29.9387
851	0	-213.169	-414.526	900.149	-127.153	-459.169	1138.22	-183.057	-285.264	518.364	-222.515	-203.445	142.171	-252.967	-77.0479	61.4903	258.187	-380.652	879.832	244.46	-338.316	1084.65				137.654	-535.642	94.2726	185.53	-436.19	29.778
852	0	-213.843	-410.869	898.701	-127.822	-455.226	1136.81	-181.581	-282.715	516.254	-219.447	-201.656	139.418	-249.061	-74.7465	57.9942	257.62	-377.911	879.646	243.601	-335.869	1084.42				137.401	-535.754	94.2269	185.599	-436.218	29.8886
853	0	-214.256	-406.568	897.008	-128.229	-450.639	1135.16	-179.323	-283.188	513.498	-216.478	-200.419	136.703	-244.7	-73.4494	54.0616	256.959	-375.281	879.442	242.689	-333.474	1084.15				138.085	-534.865	94.4306	185.525	-436.216	29.8405
854	0	-214.851	-402.604	895.267	-128.818	-446.388	1133.45	-178.708	-280.139	511.182	-213.323	-199.843	133.835	-240.081	-73.9504	49.6649	256.286	-372.665	879.274	241.767	-330.983	1083.94				137.547	-535.122	94.5851	185.551	-436.162	29.78
855	0	-215.447	-398.549	893.607	-129.409	-442.046	1131.83	-177.804	-277.894	508.806	-210.279	-199.708	130.998	-234.271	-78.5933	43.8558	255.639	-370.008	879.042	240.873	-328.483	1083.68				137.526	-535.014	94.7913	185.59	-436.147	29.7561
856	0	-216.073	-394.463	891.891	-130.03	-437.675	1130.16	-176.643	-276.032	506.459	-207.363	-200.365	128.05	-230.157	-79.5558	38.9917	254.879	-367.327	878.806	239.684	-325.936	1083.4				137.374	-535.011	94.953	185.586	-436.069	29.6637
857	0	-216.871	-390.54	890.41	-130.822	-433.466	1128.71	-175.808	-273.778	504.165	-204.424	-201.085	125.18	-225.997	-81.0728	34.0232	254.131	-364.671	878.543	238.593	-323.366	1083.09				137.29	-534.905	95.1509	185.606	-436.016	29.5893
858	0	-217.593	-385.87	888.698	-131.539	-428.509	1127.04	-174.853	-272.326	501.753	-201.625	-202.184	122.129	-221.715	-82.7933	28.7436	253.29	-361.937	878.191	237.401	-320.6	1082.73				137.191	-534.774	95.3329	185.667	-436	29.5751
859	0	-218.599	-381.898	887.256	-132.54	-424.251	1125.64	-173.896	-270.969	499.251	-198.841	-203.783	119.204	-218.333	-84.8479	27.1135	252.34	-359.314	877.81	236.174	-317.813	1082.32				137.074	-534.649	95.527	185.699	-435.904	29.542
860	0	-219.781	-378.256	885.815	-133.716	-420.322	1124.24	-172.97	-269.852	496.691	-194.929	-206.106	117.449	-216.721	-85.5979	27.5797	251.333	-356.645	877.411	234.868	-314.922	1081.95				136.995	-534.558	95.7769	185.827	-435.905	29.5794
861	0	-220.756	-373.393	884.029	-134.686	-415.173	1122.49	-171.774	-269	494.097	-192.185	-208.858	115.833	-215.151	-85.3717	28.0406	250.082	-354.045	877.011	233.492	-311.954	1081.4				136.894	-534.284	95.8905	185.867	-435.844	29.5619
862	0	-221.941	-368.947	882.488	-135.866	-410.441	1120.99	-170.491	-268.592	491.687	-191.36	-208.832	113.376	-213.843	-85.2258	28.3011	248.943	-351.471	876.53	232.008	-309.031	1080.9				136.719	-534.285	96.1317	185.735	-435.743	29.4166
863	0	-223.253	-365.111	881.306	-137.172	-406.318	1119.84	-169.544	-268.338	489.358	-189.544	-205.323	110.361	-211.066	-85.7858	29.2551	247.614	-348.836	876.102	230.642	-306.041	1080.3				136.606	-534.166	96.3467	185.785	-435.737	29.4667
864	0	-224.538	-360.845	879.576	-138.451	-401.766	1118.15	-168.839	-268.112	486.801	-188.515	-204.13	108.211	-209.743	-86.0005	29.4547	246.225	-346.236	875.602	229.233	-302.973	1079.68				136.443	-534.046	96.5322	185.784	-435.754	29.4595
865	0	-225.688	-356.364	877.999	-139.596	-396.999	1116.62	-168.447	-267.703	484.622	-187.491	-204.609	106.414	-209.288	-86.2602	29.5897	244.87	-343.568	875.095	227.751	-299.994	1079.13				136.254	-533.899	96.8	185.822	-435.772	29.4116
866	0	-226.844	-351.644	876.422	-140.746	-391.992	1115.08	-168.258	-266.894	482.607	-186.611	-206.459	104.102	-209.223	-86.9886	29.5236	243.358	-341.137	874.593	226.168	-296.869	1078.41				136.107	-533.737	97.0694	185.806	-435.763	29.4311
867	0	-228.101	-346.574	874.872	-141.998	-386.636	1113.57	-167.97	-263.477	481.911	-185.51	-208.097	101.657	-209.164	-86.5257	29.9204	241.831	-338.347	874.084	224.567	-293.814	1077.71				135.99	-533.548	97.3485	185.829	-435.708	29.4612
868	0	-229.457	-342.157	873.666	-143.349	-381.933	1112.4	-167.205	-264.84	479.867	-184.887	-209.28	100.338	-209.097	-85.8051	30.2723	240.128	-336.059	873.538	223.079	-290.752	1077				135.765	-533.352	97.6569	185.801	-435.631	29.4921
869	0	-230.812	-337.468	872.37	-144.698	-376.958	1111.14	-167.695	-263.632	478.042	-184.38	-209.606	99.0979	-208.981	-86.1317	30.1917	238.358	-333.811	873.013	221.244	-287.564	1076.17				135.57	-533.158	98.0101	185.792	-435.565	29.5257
870	0	-232.218	-332.822	871.174	-146.099	-372.025	1109.99	-167.651	-260.896	477.67	-183.689	-209.952	98.0699	-208.902	-86.3142	30.1899	236.536	-330.991	872.414	219.584	-284.493	1075.34				135.343	-533.008	98.4409	185.821	-435.521	29.5333
871	0	-233.669	-328.458	870.273	-147.545	-367.374	1109.12	-168.156	-258.927	476.695	-183.051	-209.724	96.9719	-208.85	-86.3029	30.2522	234.575	-328.406	871.955	217.818	-281.316	1074.56				135.186	-532.875	98.8346	185.805	-435.496	29.5228
872	0	-235.09	-324.403	869.496	-148.96	-363.033	1108.39	-168.523	-257.332	475.954	-182.107	-209.273	96.4564	-208.77	-86.4359	30.2718	232.635	-325.862	871.471	215.899	-278.168	1073.87				134.995	-532.704	99.2755	185.817	-435.431	29.4174
873	0	-236.54	-320.772	869	-150.404	-359.116	1107.93	-169.574	-256.226	474.547	-180.916	-209.952	95.8683	-208.685	-86.3532	30.2887	230.592	-323.14	870.908	213.723	-275.112	1073.08				134.881	-532.541	99.8039	185.908	-435.465	29.4413
874	0	-237.72	-317.719	868.869	-151.58	-355.776	1107.84	-170.198	-253.516	474.09	-179.745	-210.517	95.6167	-208.642	-86.382	30.3498	228.569	-320.575	870.432	211.616	-271.804	1072.46				134.827	-532.327	100.293	186.112	-435.584	29.4316
875	0	-239.494	-314.141	868.446	-153.348	-351.913	1107.45	-170.695	-250.899	473.689	-178.642	-210.085	95.0622	-208.514	-86.2809	30.4439	226.372	-317.947	869.988	209.378	-268.401	1071.76				134.72	-532.025	100.931	186.124	-435.605	29.4701
876	0	-241.425	-310.847	868.146	-155.274	-348.332	1107.19	-171.35	-248.564	473.41	-177.7	-209.699	94.5735	-208.392	-86.5743	30.6323	224.065	-315.372	869.614	207.266	-264.89	1071.2				134.555	-531.73	101.588	186.122	-435.839	29.2128
877	0	-243.451	-307.883	867.952	-157.294	-345.082	1107.04	-172.098	-246.561	473.238	-177.16	-209.603	94.3802	-208.376	-86.571	30.6988	221.744	-312.746	869.341	204.952	-261.235	1070.64				134.43	-531.251	102.399	186.215	-435.995	28.9988
878	0	-245.465	-305.22	867.929	-159.302	-342.132	1107.05	-172.835	-244.858	473.237	-176.714	-209.24	93.8848	-208.347	-86.586	30.6994	219.481	-310.228	869.212	202.67	-257.539	1070.18				134.227	-530.755	103.297	184.755	-436.9	28.1602
879	0	-247.939	-302.294	867.562	-161.772	-338.92	1106.72	-174.033	-242.892	472.891	-176.461	-208.943	93.5653	-208.343	-86.3655	30.5007	217.135	-307.695	869.162	200.345	-253.938	1069.75				134.086	-530.169	104.356	185.06	-436.811	28.4638
880	0	-250.34	-299.164	867.568	-164.167	-335.504	1106.77	-175.338	-241.436	472.672	-176.38	-208.57	93.2558	-208.345	-86.5919	30.6525	214.767	-305.333	869.2	197.986	-250.266	1069.32				133.921	-529.469	105.58	184.943	-436.641	28.6251
881	0	-252.695	-295.949	867.704	-166.516	-332.003	1106.95	-176.746	-239.57	472.771	-176.442	-208.241	93.0405	-208.368	-86.4152	30.4713	212.361	-302.813	869.311	195.802	-246.609	1069.01				133.799	-528.79	107.068	185.707	-435.709	29.1074
882	0	-255.109	-292.587	867.926	-168.925	-328.354	1107.21	-178.269	-237.933	472.906	-176.613	-207.951	92.8029	-208.433	-86.401	30.4658	209.908	-300.289	869.635	193.424	-242.981	1068.74				133.708	-527.901	108.706	185.567	-435.58	29.2008
883	0	-257.515	-289.21	868.091	-171.325	-324.691	1107.41	-179.915	-236.729	472.902	-176.81	-207.786	92.6537	-208.455	-86.4124	30.4442	207.493	-297.851	869.952	191.053	-239.41	1068.58				133.708	-526.818	110.632	185.384	-435.54	29.4308
884	0	-260.02	-285.819	868.37	-173.826	-321.014	1107.73	-181.252	-235.057	473.089	-177.083	-207.364	92.4236	-208.498	-86.4385	30.4114	205.075	-295.015	870.41	188.613	-235.811	1068.6				133.713	-525.5	112.682	184.601	-436.204	29.0985
885	0	-262.392	-282.223	868.606	-176.191	-317.132	1108	-182.02	-232.464	474.184	-177.313	-207	92.2751	-208.543	-86.4301	30.388	202.734	-292.208	870.98	186.144	-232.337	1068.75				133.802	-524.024	115.081	184.477	-436.267	29.3001
886	0	-264.808	-278.603	868.837	-178.603	-313.225	1108.27	-183.33	-231.123	473.837	-177.509	-206.752	92.0803	-208.554	-86.466	30.3892	200.362	-289.163	871.409	183.654	-228.793	1069.07				133.956	-522.256	117.798	184.413	-436.21	29.4738
887	0	-267.166	-274.715	868.842	-180.955	-309.05	1108.32	-184.307	-230.332	473.632	-177.524	-206.623	91.9114	-208.505	-86.4469	30.4128	198.03	-286.026	871.918	181.06	-225.348	1069.34				134.162	-520.255	120.799	184.306	-436.141	29.9192
888	0	-269.468	-270.807	868.864	-183.252	-304.856	1108.38	-185.546	-228.887	473.5	-177.512	-206.486	91.7683	-208.528	-86.5027	30.4013	195.703	-282.807	872.398	178.607	-221.906	1069.67				134.407	-517.847	124.151	184.414	-436.115	30.1913
889	0	-271.764	-266.647	868.757	-185.542	-300.41	1108.31	-186.614	-227.952	473.216	-177.524	-206.308	91.5399	-208.513	-86.4661	30.3936	193.534	-279.449	872.605	176.066	-218.52	1069.83				134.703	-515.021	127.883	184.759	-435.844	30.8916
890	0	-273.883	-262.676	868.377	-187.655	-296.153	1107.97	-187.883	-226.282	473.039	-177.494	-206.105	91.3318	-208.466	-86.4899	30.4243	191.456	-276.042	873	173.44	-215.25	1070.07				135.044	-511.75	131.967	184.885	-435.466	31.5652
891	0	-275.884	-258.926	868.071	-189.651	-292.117	1107.7	-188.951	-224.955	472.765	-177.567	-205.854	91.0767	-208.455	-86.4347	30.4098	189.448	-272.647	873.168	171.046	-212.087	1070.13				135.38	-508.025	136.559	185.005	-435.079	32.6181
892	0	-277.802	-255.217	867.755	-191.564	-288.121	1107.43	-190.271	-223.318	472.68	-177.64	-205.656	90.8551	-208.412	-86.4699	30.4193	187.433	-269.12	873.255	168.699	-209.034	1070.05				135.536	-503.362	141.385	184.896	-434.597	33.9524
893	0	-279.687	-251.373	867.593	-193.443	-283.991	1107.3	-191.353	-222.243	472.367	-177.701	-205.393	90.6244	-208.487	-86.4256	30.3858	185.53	-265.732	873.185	166.376	-206.208	1070				135.725	-498.106	146.775	184.902	-433.595	36.2549
894	0	-281.427	-247.559	867.275	-195.178	-279.89	1107.02	-192.679	-220.888	472.026	-177.764	-205.215	90.3972	-208.412	-86.4598	30.4121	183.731	-262.381	873.069	164.051	-203.443	1069.78				135.778	-491.995	152.755	184.961	-432.322	39.1479
895	0	-283.167	-243.759	866.552	-196.912	-275.804	1106.34	-193.888	-220.376	471.555	-177.887	-204.973	90.1915	-208.456	-86.4257	30.401	182.322	-258.809	872.892	161.781	-200.808	1069.48				135.611	-485.106	159.112	184.556	-430.869	42.7098
896	0	-285.308	-238.782	866.382	-199.049	-270.541	1106.21	-195.274	-218.966	471.258	-177.997	-204.822	90.0126	-208.449	-86.4344	30.4081	180.727	-255.436	872.615	159.611	-198.337	1069.09				135.415	-477.409	166.003	184.433	-428.707	46.9254
897	0	-287.266	-234.429	866.195	-201.001	-265.901	1106.06	-196.477	-218.18	470.942	-178.134	-204.682	89.8121	-208.433	-86.3411	30.3644	179.362	-252.275	872.311	157.593	-195.932	1068.66				135.072	-468.897	173.104	184.013	-425.957	51.8307
898	0	-289.431	-230.132	866.133	-203.16	-261.319	1106.04	-197.886	-217.451	470.752	-178.261	-204.527	89.6035	-208.442	-86.4183	30.4042	177.873	-249.597	872.039	155.473	-193.682	1068.14				134.424	-460.157	180.214	183.333	-423.045	57.7063
899	0	-290.884	-227.703	865.309	-204.608	-258.603	1105.25	-198.585	-218.589	469.801	-178.409	-204.561	89.4395	-208.47	-86.3984	30.3723	176.522	-247.043	871.726	153.789	-191.579	1067.55				133.527	-450.857	187.385	182.362	-419.083	63.7939
900	0	-292.572	-225.142	865.378	-206.29	-255.756	1105.36	-200.258	-217.547	469.986	-178.546	-204.493	89.2628	-208.47	-86.3916	30.3702	175.285	-244.788	871.489	151.932	-189.56	1066.87				132.309	-441.664	194.073	181.96	-414.498	69.9538
901	0	-293.978	-223.226	864.886	-207.691	-253.553	1104.91	-201.649	-217.148	469.612	-178.713	-204.564	89.1085	-208.5	-86.3965	30.3306	173.981	-242.551	871.3	150.445	-187.539	1066.15				130.85	-432.299	200.333	180.416	-408.919	76.1961
902	0	-295.232	-221.09	864.596	-208.94	-251.13	1104.66	-202.888	-216.53	469.438	-178.942	-204.538	89.0407	-208.531	-86.4713	30.3581	175.792	-240.291	871.434	149.03	-185.648	1065.37				129.174	-423.052	206.541	178.928	-401.43	81.3973
903	0	-296.209	-219.843	863.929	-209.912	-249.598	1104.03	-203.851	-216.802	468.889	-179.131	-204.482	88.9619	-208.535	-86.4282	30.3229	174.717	-238.571	871.246	147.565	-183.755	1064.61				127.071	-414.274	211.827	178.635	-392.192	86.4752
904	0	-297.363	-218.401	863.675	-211.061	-247.869	1103.81	-204.99	-216.878	468.752	-179.337	-204.386	88.7598	-208.578	-86.41	30.3249	173.823	-237.371	871.387	146.47	-181.728	1063.84				125.343	-404.262	215.618	177.401	-381.023	91.3322
905	0	-298.72	-217.889	863.509	-212.412	-247.071	1103.69	-206.136	-216.175	468.673	-179.522	-204.364	88.7075	-208.59	-86.4755	30.2939	172.666	-234.105	871.579	145.367	-179.607	1063.26				123.633	-393.49	218.126	176.204	-368.505	94.5794
906	0	-299.576	-217.773	863.349	-213.263	-246.669	1103.57	-206.782	-215.869	468.602	-179.611	-204.371	88.6829	-208.627	-86.4416	30.2772	171.329	-231.384	872.614	144.161	-177.385	1062.83				122.324	-381.486	219.231	174.614	-354.82	96.203
907	0	-300.829	-217.486	863.106	-214.51	-246.095	1103.36	-207.408	-215.919	468.443	-179.708	-204.373	88.6262	-208.596	-86.5457	30.2836	170.846	-229.866	873.037	143.178	-175.006	1062.55				121.183	-368.798	219.026	173.246	-340.244	96.5661
908	0	-302.3	-216.661	862.96	-215.975	-244.984	1103.26	-208.251	-215.431	468.382	-179.769	-204.383	88.6248	-208.603	-86.5016	30.2488	170.207	-227.877	874.104	142.171	-172.424	1062.46				120.197	-355.934	217.874	171.088	-324.877	95.6263
909	0	-303.644	-215.576	862.991	-217.314	-243.613	1103.32	-208.968	-214.684	468.499	-179.825	-204.46	88.6528	-208.626	-86.5741	30.282	169.706	-226.359	875.41	141.521	-169.803	1062.23				119.326	-342.484	215.627	167.302	-304.06	94.8824
910	0	-304.039	-214.569	862.865	-217.703	-242.32	1103.24	-209.203	-214.723	468.446	-179.876	-204.517	88.6807	-208.617	-86.4968	30.2418	168.523	-223.862	876.396	140.769	-167.078	1062.32				118.718	-328.279	212.309	166.107	-285.31	92.5568
911	0	-304.403	-213.603	862.699	-218.062	-241.067	1103.11	-209.407	-214.803	468.354	-179.964	-204.565	88.7082	-208.666	-86.5922	30.2358	167.881	-221.436	877.501	140.172	-164.21	1062.31				118.336	-313.506	208.206	166.151	-267.084	89.9519
912	0	-304.844	-212.388	862.596	-218.498	-239.566	1103.05	-209.688	-214.634	468.326	-179.982	-204.626	88.7188	-208.683	-86.5929	30.1759	165.465	-218.598	877.7	139.298	-161.297	1062.47				118.502	-298.093	203.329	167.93	-251.052	86.17
913	0	-305.289	-210.835	862.526	-218.937	-237.726	1103.02	-209.974	-214.126	468.329	-180.042	-204.657	88.767	-208.655	-86.625	30.1629	164.485	-215.934	878.869	139.12	-158.603	1062.42				119.061	-282.274	197.882	168.503	-231.092	82.3965
914	0	-305.741	-209.135	862.461	-219.384	-235.74	1102.99	-210.266	-213.473	468.339	-180.079	-204.672	88.7527	-208.738	-86.576	30.2665	163.853	-213.572	879.744	138.739	-155.881	1062.5				120.023	-265.945	191.859	169.199	-209.831	78.3651
915	0	-306.131	-207.227	862.414	-219.768	-233.545	1102.98	-210.496	-212.61	468.366	-180.079	-204.765	88.7682	-208.682	-86.6527	30.1944	163.918	-211.184	880.826	138.4	-153.236	1062.54				121.481	-249.19	185.525	170.681	-188.465	74.2039
916	0	-306.41	-205.56	862.395	-220.042	-231.593	1103	-210.616	-211.99	468.421	-180.083	-204.774	88.763	-208.724	-86.5288	30.2572	163.578	-209.024	881.086	137.999	-150.545	1062.39				123.375	-232.085	178.923	172.595	-166.5	70.3826
917	0	-306.609	-203.721	862.336	-220.235	-229.467	1102.98	-210.655	-211.196	468.435	-180.066	-204.819	88.803	-208.691	-86.6654	30.192	163.407	-206.533	881.833	137.768	-147.991	1062.26				125.808	-214.688	172.215	174.875	-144.279	66.5735
918	0	-306.747	-201.847	862.381	-220.369	-227.307	1103.07	-210.634	-210.368	468.554	-180.035	-204.809	88.8094	-208.739	-86.5808	30.2652	163.585	-204.143	882.423	137.669	-145.459	1062.02				128.559	-197.139	165.672	177.438	-121.921	63.0733
919	0	-306.72	-199.932	862.176	-220.336	-225.106	1102.9	-210.447	-209.499	468.423	-179.977	-204.794	88.8405	-208.746	-86.5436	30.251	163.658	-201.43	883.111	137.531	-142.813	1061.78				131.753	-179.389	159.314	180.463	-99.62	60.0263
920	0	-306.745	-197.97	862.095	-220.355	-222.857	1102.86	-210.311	-208.582	468.416	-179.921	-204.799	88.8422	-208.704	-86.6698	30.2124	165.161	-199.214	883.805	137.563	-140.119	1061.56				135.301	-161.696	153.186	183.964	-77.6207	57.4344
921	0	-306.719	-196.006	862	-220.324	-220.607	1102.8	-210.126	-207.665	468.395	-179.805	-204.812	88.871	-208.675	-86.7209	30.1893	164.73	-196.079	884.256	137.72	-137.408	1061.37				138.984	-144.23	147.45	187.431	-56.1429	55.4817
922	0	-306.658	-194.265	861.896	-220.257	-218.58	1102.74	-209.905	-206.97	468.366	-179.755	-204.814	88.8928	-208.724	-86.5766	30.2866	165.034	-193.253	884.117	137.961	-134.677	1061.05				142.691	-127.094	142.142	191.536	-34.7926	54.1306
923	0	-306.345	-192.382	861.759	-219.94	-216.41	1102.64	-209.433	-206.132	468.302	-179.673	-204.893	88.9428	-208.701	-86.6854	30.1957	165.715	-190.497	884.222	138.381	-131.807	1060.75				146.495	-110.356	137.401	195.745	-14.5323	53.14
924	0	-306.424	-190.089	861.806	-220.013	-213.831	1102.73	-209.352	-204.885	468.423	-179.577	-204.926	88.9737	-208.695	-86.6862	30.2041	169.352	-188.682	884.743	138.898	-128.973	1060.29				150.427	-94.141	133.137	200.382	5.53467	53.2623
925	0	-306.247	-188.179	861.755	-219.83	-211.634	1102.71	-209.015	-204.02	468.447	-179.459	-204.724	88.8881	-208.704	-86.7149	30.2071	170.429	-185.905	884.608	139.517	-125.957	1059.87				154.133	-78.4164	129.315	204.329	24.2506	53.4818
926	0	-305.273	-186.51	861.777	-218.851	-209.68	1102.77	-208.532	-203.198	468.464	-179.376	-204.962	89.1196	-208.686	-86.6964	30.1927	171.527	-183.154	884.314	140.269	-122.883	1059.52				157.919	-63.6299	126.178	208.659	42.0211	54.5706
927	0	-304.158	-184.737	861.807	-217.731	-207.62	1102.84	-207.909	-202.27	468.489	-179.259	-205.076	89.1602	-208.741	-86.6067	30.2884	170.826	-179.682	883.74	141.113	-119.62	1059.07				161.429	-49.6467	123.305	212.664	57.9011	55.4901
928	0	-303.281	-182.888	861.983	-216.848	-205.484	1103.06	-207.523	-201.266	468.661	-179.127	-205.065	89.1908	-208.725	-86.5829	30.2855	171.72	-176.743	883.279	141.922	-116.156	1058.69				164.796	-36.9018	121.093	215.967	73.1537	56.8625
929	0	-301.992	-181.708	861.878	-215.554	-204.018	1102.99	-206.587	-200.68	468.468	-179.001	-204.949	89.1724	-208.692	-86.6973	30.2456	170.768	-173.095	881.948	142.768	-112.542	1058.33				167.752	-25.3304	119.165	218.426	86.7028	57.8078
930	0	-301.073	-179.53	862.28	-214.63	-201.554	1103.43	-206.022	-199.096	468.781	-178.823	-205.097	89.3767	-208.697	-86.7252	30.2302	171.474	-169.767	880.882	143.72	-108.845	1058				170.439	-14.9647	117.336	220.99	98.6527	58.7808
931	0	-300.42	-177.041	862.808	-213.971	-198.778	1104	-205.722	-197.2	469.222	-178.675	-205.151	89.4982	-208.703	-86.6862	30.2504	171.81	-166.086	879.682	144.729	-104.814	1057.56				172.478	-5.87279	115.717	223.229	108.608	59.3347
932	0	-299.436	-174.569	863.328	-212.982	-196.021	1104.56	-205.091	-195.322	469.653	-178.556	-205.042	89.623	-208.712	-86.7072	30.2416	172.49	-162.554	878.557	146.064	-100.902	1057.37				173.855	1.89029	113.989	225.561	117.02	60.3091
933	0	-298.174	-172.868	863.601	-211.714	-194.033	1104.87	-204.181	-194.215	469.838	-178.415	-205.101	89.753	-208.701	-86.7118	30.2285	173.302	-159.083	877.375	147.25	-96.6966	1057.01				174.672	8.29552	112.437	226.711	123.717	60.2689
934	0	-296.763	-171.446	863.975	-210.297	-192.325	1105.29	-203.124	-193.386	470.124	-178.259	-205.168	89.9065	-208.704	-86.7496	30.241	174.153	-155.581	876.29	148.469	-92.3807	1056.81				174.889	13.1775	110.622	226.37	129.701	59.6279
935	0	-295.282	-169.744	863.958	-208.811	-190.336	1105.31	-201.996	-192.277	470.018	-178.099	-205.23	90.07	-208.742	-86.7484	30.2452	175.642	-152.02	875.362	150.019	-87.9081	1056.72				174.32	16.7698	109.202	225.861	133.074	58.6593
936	0	-294.269	-167.196	864.608	-207.793	-187.502	1106	-201.336	-190.323	470.58	-177.929	-205.255	90.2096	-208.764	-86.719	30.2482	177.44	-149.766	874.512	151.406	-83.3283	1056.58				173.391	18.8172	107.895	224.611	134.485	57.1652
937	0	-291.634	-167.351	864.889	-205.153	-187.371	1106.32	-200.357	-187.889	471.014	-177.72	-205.316	90.4005	-208.781	-86.7462	30.2565	178.338	-142.957	873.772	153.051	-78.5419	1056.18				171.976	18.7977	105.997	222.343	136.029	55.1037
938	0	-289.701	-165.193	865.227	-203.214	-184.926	1106.69	-199.003	-186.605	471.351	-177.554	-205.302	90.5358	-208.749	-86.6068	30.2381	180.283	-139.736	873.121	154.56	-73.7389	1056.17				170.588	18.3492	104.795	220.614	136.889	53.1782
939	0	-287.735	-162.933	865.713	-201.242	-182.38	1107.22	-197.902	-185.015	471.608	-177.339	-205.321	90.7247	-208.819	-86.6253	30.2957	182.091	-135.341	872.663	156.444	-68.8599	1055.92				170.426	19.9788	103.879	218.923	138.449	51.0349
940	0	-285.806	-160.733	866.241	-199.309	-179.894	1107.79	-196.372	-183.036	472.016	-177.109	-205.402	91.0055	-208.803	-86.6171	30.2941	183.841	-129.747	872.29	158.298	-63.9265	1055.9				170.439	22.3216	103.011	215.925	141.735	49.0358
941	0	-284.059	-156.829	866.456	-197.556	-175.704	1108.04	-194.936	-181.166	472.334	-176.828	-205.037	91.1158	-208.798	-86.5998	30.2878	185.875	-124.475	872.225	160.13	-58.951	1055.85				170.799	24.4186	102.488	215.171	145.522	47.5289
942	0	-282.369	-153.124	866.729	-195.86	-171.712	1108.35	-193.483	-178.829	472.659	-176.621	-205.154	91.4706	-208.765	-86.6059	30.2803	187.786	-119.192	872.331	162.277	-53.8244	1055.82				171.175	25.7853	102.128	214.927	146.735	46.3206
943	0	-279.991	-150.269	867.083	-193.477	-168.571	1108.74	-191.744	-177.368	472.948	-176.394	-205.124	91.7811	-208.732	-86.5281	30.3098	189.911	-114.227	872.619	164.362	-48.8338	1055.84				171.721	26.7529	101.858	216.11	142.656	42.6173
944	0	-277.82	-147.176	867.631	-191.301	-165.192	1109.33	-190.218	-175.417	473.18	-176.119	-205.031	92.0645	-208.748	-86.5367	30.3107	191.796	-109.602	873.099	166.491	-43.8641	1055.89				172.252	27.7873	101.669	216.35	142.9	41.0527
945	0	-275.284	-144.323	867.852	-188.759	-162.053	1109.59	-188.512	-173.505	473.556	-175.87	-205.129	92.3868	-208.815	-86.4629	30.3495	193.975	-104.843	873.635	168.663	-38.9578	1056.06				172.973	28.8309	101.596	216.326	143.479	39.7091
946	0	-272.735	-141.656	868.269	-186.205	-159.099	1110.05	-186.679	-172.661	473.417	-175.682	-205.419	92.7892	-208.81	-86.3948	30.3666	196.159	-99.6416	874.377	170.843	-34.1619	1056.23				173.483	30.0597	101.413	216.609	144.103	38.7886
947	0	-270.058	-138.898	868.354	-183.522	-156.055	1110.17	-185.499	-169.783	473.914	-175.311	-204.924	92.9475	-208.797	-86.3846	30.3688	198.289	-94.3383	875.02	173.15	-29.5485	1056.42				174.103	31.2458	101.29	216.359	144.521	37.56
948	0	-267.772	-137.256	869.017	-181.231	-154.126	1110.87	-183.667	-167.879	474.414	-175.053	-204.841	93.3219	-208.796	-86.3376	30.3944	200.721	-89.6963	875.638	175.429	-25.0183	1056.66				174.527	32.4615	100.99	216.81	145.097	36.687
949	0	-265.087	-134.587	869.37	-178.541	-151.171	1111.27	-181.876	-165.762	474.751	-174.848	-204.846	93.7149	-208.797	-86.3514	30.4081	203.268	-84.5003	876.147	177.761	-20.601	1056.85				174.98	33.8276	100.764	215.986	145.144	35.4991
950	0	-262.288	-132.211	869.642	-175.736	-148.509	1111.58	-179.571	-164.816	474.694	-174.52	-204.87	94.1381	-208.785	-86.2813	30.4344	205.562	-79.1267	876.622	180.203	-16.3139	1057.01				175.297	35.034	100.523	215.946	145.475	35.2138
951	0	-259.376	-129.407	869.677	-172.819	-145.418	1111.65	-178.102	-162.201	475.366	-174.174	-204.777	94.4606	-208.773	-86.2433	30.417	208.675	-74.3204	877.251	182.93	-11.902	1057.25				175.255	35.5482	100.306	215.938	145.666	34.9948
952	0	-256.323	-126.192	869.687	-169.76	-141.917	1111.7	-175.877	-160.687	475.383	-173.826	-204.492	94.8821	-208.767	-86.2301	30.473	211.673	-69.2276	877.693	185.57	-7.36796	1057.52				175.238	36.0457	100.201	215.858	145.795	34.8598
953	0	-253.05	-122.842	869.838	-166.482	-138.281	1111.89	-174.349	-158.179	476.047	-173.481	-204.403	95.4239	-208.731	-86.1318	30.4892	214.222	-64.0514	877.918	188.435	-2.68617	1057.8				175.242	36.7293	100.015	215.773	146.075	34.7407
954	0	-250.023	-119.78	870.011	-163.45	-134.933	1112.1	-172.245	-156.601	476.165	-173.134	-204.29	95.9087	-208.718	-86.0201	30.5398	217.268	-58.7726	878.193	191.341	2.06591	1058.19				175.233	37.4137	99.8466	215.591	146.372	34.5777
955	0	-246.626	-116.49	870.115	-160.047	-131.356	1112.24	-171.049	-154.128	476.151	-172.829	-204.099	96.3704	-208.696	-85.9024	30.6075	220.297	-53.977	878.432	194.046	6.81542	1058.64				175.202	38.0186	99.6877	216.154	146.709	34.5857
956	0	-243.398	-113.642	870.435	-156.813	-128.221	1112.6	-169.089	-152.372	476.788	-172.446	-203.912	97.0001	-208.869	-85.4834	30.4772	223.639	-49.3882	878.491	196.824	11.6863	1059.15				175.177	38.605	99.5253	216.212	146.999	34.4682
957	0	-240.157	-110.385	870.767	-153.567	-124.678	1112.97	-167.442	-148.897	477.595	-172.125	-203.798	97.6372	-208.879	-85.3622	30.5367	226.586	-44.5595	878.298	199.663	16.6527	1059.5				175.24	39.0762	99.4663	216.168	147.248	34.3361
958	0	-237.172	-107.939	871.393	-150.577	-121.946	1113.64	-165.885	-147.704	477.833	-171.846	-203.634	98.3378	-208.806	-85.2844	30.5979	229.953	-42.2407	878.368	202.487	21.6419	1060.02				175.206	39.5901	99.2198	216.571	147.444	34.3898
959	0	-234.135	-104.868	871.948	-147.535	-118.588	1114.23	-164.184	-146.075	478.366	-171.568	-203.619	99.1921	-208.744	-85.2017	30.6688	232.396	-36.6373	878.615	205.168	26.4593	1060.51				175.301	40.0018	99.042	216.683	147.618	34.3342
960	0	-232.191	-104.79	873.037	-145.585	-118.224	1115.36	-162.61	-143.855	479.046	-171.227	-203.524	100.121	-208.67	-85.2206	30.7237	234.909	-31.4413	878.784	207.847	31.2935	1060.98				175.4	40.3748	98.8855	216.671	147.764	34.3137
961	0	-229.324	-101.968	873.742	-142.713	-115.116	1116.11	-160.887	-140.678	480.385	-171.004	-203.079	101.02	-208.636	-85.1618	30.7991	237.372	-26.7036	878.946	210.359	36.0056	1061.53				175.455	40.692	98.6748	216.786	147.898	34.3129
962	0	-226.551	-98.953	874.446	-139.934	-111.815	1116.85	-159.887	-139.418	480.498	-170.776	-202.236	101.943	-208.614	-85.1427	30.7348	239.614	-22.201	879.117	212.872	40.6399	1062.04				175.541	40.9718	98.6082	216.909	148.102	34.3217
963	0	-223.808	-95.973	875.413	-137.186	-108.549	1117.86	-158.544	-137.606	481.391	-170.816	-202.378	103.381	-208.773	-84.8342	30.7843	241.944	-17.8082	879.325	215.269	45.2423	1062.43				175.615	41.2332	98.4888	216.675	147.798	33.5964
964	0	-221.168	-93.2093	876.536	-134.54	-105.498	1119.02	-157.537	-134.92	482.646	-170.911	-202.083	104.768	-208.312	-86.444	30.3659	244.145	-13.5828	879.576	217.586	49.5916	1062.89				175.707	41.4134	98.3962	216.68	147.904	33.5486
965	0	-218.594	-90.4877	877.796	-131.961	-102.491	1120.32	-156.473	-132.008	484.005	-170.973	-200.915	105.955	-208.366	-86.5292	30.3288	246.382	-9.41162	879.947	219.918	53.8586	1063.6				175.774	41.584	98.3115	216.689	147.968	33.5336
966	0	-216.126	-87.7564	879.206	-129.488	-99.473	1121.77	-155.548	-129.325	485.242	-171.279	-200.272	107.489	-208.474	-86.3895	30.3176	248.65	-5.47567	880.41	222.411	58.0687	1064.38				175.813	41.8048	98.2232	216.695	148.055	33.5422
967	0	-213.89	-85.346	881.215	-127.247	-96.7762	1123.81	-154.693	-126.801	487.078	-171.468	-199.38	109.022	-208.7	-86.229	30.2654	250.696	-1.61573	880.834	224.845	62.1243	1064.66				175.877	42.0463	98.1547	216.732	148.24	33.729
968	0	-211.506	-82.7441	883.054	-124.857	-93.8881	1125.69	-153.85	-124.036	488.296	-171.565	-198.548	110.731	-209.248	-86.0397	30.038	252.763	2.10748	881.274	227.148	66.0275	1065.42				175.836	42.2503	98.0264	216.735	148.247	33.7351
969	0	-209.2	-80.1685	884.973	-122.546	-91.0262	1127.65	-153.339	-120.562	489.749	-171.661	-197.51	112.328	-209.79	-85.5053	29.7174	254.712	5.60317	881.857	229.442	69.9047	1066.39				175.773	42.2983	97.9864	216.638	148.156	33.6045
970	0	-207.15	-77.829	887.074	-120.49	-88.4003	1129.79	-152.382	-117.417	491.692	-171.698	-196.712	114.164	-210.075	-85.8039	29.6019	256.574	9.02748	882.368	232.062	73.6666	1067.47				175.77	42.5842	97.8726	216.662	148.245	33.748
971	0	-205.065	-75.7515	889.093	-118.4	-86.0365	1131.85	-151.764	-114.36	493.44	-171.566	-195.46	115.88	-210.262	-86.0336	29.4957	258.339	12.5187	882.946	233.852	77.1084	1068.15				175.745	42.6722	97.7536	216.657	148.25	33.7984
972	0	-203.671	-75.0405	891.546	-117.001	-85.0392	1134.34	-151.298	-111.25	495.165	-171.276	-194.503	117.782	-210.347	-86.0163	29.5014	260.046	15.8917	883.478	236.513	80.6845	1069.12				175.696	42.7865	97.6862	216.607	148.262	33.8246
973	0	-201.458	-72.1117	893.469	-114.782	-81.8241	1136.3	-151.048	-107.594	496.87	-171.322	-192.09	119.565	-210.351	-86.0328	29.3687	261.669	19.403	884.098	238.288	83.9019	1069.94				175.653	42.8792	97.5867	216.585	148.268	33.9114
974	0	-199.959	-70.9201	895.961	-113.277	-80.3461	1138.83	-150.503	-104.028	498.932	-171.264	-189.785	121.227	-210.416	-86.1479	29.226	263.203	22.3751	884.581	239.639	87.0818	1071.1				175.606	42.9596	97.4896	216.556	148.235	33.916
975	0	-198.066	-68.2529	898.047	-111.379	-77.3925	1140.96	-149.969	-100.192	500.365	-171.099	-187.507	123.062	-210.465	-86.3709	29.2314	264.891	24.7207	885.185	241.475	90.2582	1072.17				175.553	42.9405	97.3532	216.535	148.193	33.9295
976	0	-196.56	-66.512	900.415	-109.867	-75.3654	1143.36	-149.532	-96.5788	502.54	-170.559	-185.203	124.975	-210.47	-86.5769	29.2781	266.519	27.0654	885.743	243.771	93.6833	1073.26				175.559	42.9429	97.2827	216.667	148.518	34.4867
977	0	-195.111	-65.1999	902.64	-108.413	-73.767	1145.63	-149.646	-91.162	504.967	-169.952	-183.482	126.938	-210.428	-86.6455	29.3487	268.033	29.8071	886.194	245.286	96.8438	1074.22				175.546	42.9957	97.1691	216.299	148.458	34.4672
978	0	-193.141	-62.0661	904.642	-106.438	-70.3469	1147.67	-149.662	-86.3811	506.592	-169.233	-181.847	128.868	-210.754	-87.6705	29.6611	269.485	32.8454	886.643	246.517	100.001	1075.4				175.571	43.0299	97.0633	216.364	148.441	34.4848
979	0	-192.499	-62.1802	907.375	-105.79	-70.1746	1150.44	-149.769	-83.9519	507.527	-168.484	-180.169	130.855	-210.536	-87.7668	29.761	270.715	36.2617	887.125	248.356	103.305	1076.35				175.576	43.0894	96.9501	216.386	148.392	34.5665
980	0	-191.368	-61.0805	909.686	-104.654	-68.7886	1152.79	-150.245	-79.8169	508.838	-167.725	-178.2	132.762	-209.936	-87.1005	29.7188	271.902	39.8443	887.49	249.83	106.597	1077.42				175.548	43.1268	96.7833	216.348	148.329	34.624
981	0	-189.873	-59.0093	911.518	-103.153	-66.4311	1154.66	-150.616	-75.1656	510.414	-166.912	-176.66	134.942	-209.268	-86.4341	29.7399	273.129	42.9935	887.871	251.143	109.81	1078.42				175.554	43.1258	96.6711	216.354	148.295	34.6134
982	0	-187.851	-55.0037	912.906	-101.127	-62.1392	1156.09	-150.904	-70.4631	511.927	-166.116	-174.758	136.852	-208.719	-86.0371	30.0798	274.537	45.6808	888.167	252.513	113.084	1079.4				175.532	43.171	96.5483	216.38	148.29	34.6842
983	0	-187.203	-54.4736	915.099	-100.472	-61.3227	1158.32	-151.022	-66.659	513.383	-165.605	-173.05	138.882	-208.308	-85.8503	30.4733	275.744	48.2755	888.575	253.592	116.289	1080.32				175.517	43.2446	96.4288	216.204	147.988	34.2461
984	0	-186.244	-53.1095	916.913	-99.5082	-59.6723	1160.17	-152.352	-59.3545	515.449	-165.203	-171.103	140.825	-207.9	-85.6043	30.8149	276.973	51.2475	888.865	254.606	119.502	1081.17				175.511	43.3123	96.287	215.897	148.188	34.6151
985	0	-184.916	-51.159	918.439	-98.1752	-57.4355	1161.74	-153.911	-52.3785	516.912	-164.819	-168.814	142.572	-207.565	-85.2576	31.2475	278.049	54.5045	889.057	255.736	122.766	1081.97				175.515	43.3434	96.1871	215.422	148.064	34.1978
986	0	-183.798	-49.0176	919.924	-97.0512	-55.0078	1163.26	-154.722	-48.6895	518.227	-164.617	-166.952	144.453	-207.284	-84.5255	31.6082	279.071	57.8256	889.325	256.71	125.92	1082.87				175.522	43.4187	96.0903	216.134	147.92	34.2914
987	0	-182.709	-46.8933	921.269	-95.9572	-52.5971	1164.65	-155.673	-46.0802	518.693	-164.571	-164.677	145.961	-207.305	-83.4552	31.8611	280.174	61.4291	889.486	257.636	129.027	1083.44				175.685	43.5645	96.0116	216.211	147.918	34.3436
988	0	-181.634	-44.8678	922.528	-94.8764	-50.2854	1165.95	-156.776	-42.4337	519.609	-164.644	-162.221	147.483	-208.546	-83.6569	32.9711	281.243	65.2916	889.678	258.442	132.199	1084.17				175.719	43.6171	95.8565	215.893	148.16	34.6636
989	0	-180.698	-43.2877	923.726	-93.9355	-48.419	1167.18	-157.844	-39.0769	520.815	-165.805	-160.157	148.996	-210.015	-82.4531	33.8664	282.052	69.355	889.865	259.5	135.305	1084.6				175.74	43.6199	95.3991	215.525	148.266	34.5579
990	0	-179.468	-41.0652	924.712	-92.7001	-45.9102	1168.21	-158.781	-35.6831	521.849	-166.529	-156.477	149.817	-211.307	-78.6851	34.3321	283.057	73.0154	890.065	260.772	138.493	1085.36				175.601	43.6173	95.6294	215.881	148.171	34.6599
991	0	-178.24	-38.6277	925.627	-91.4665	-43.1864	1169.16	-159.632	-32.5816	522.793	-166.996	-150.675	149.918	-213.207	-74.0548	34.8348	284.115	76.2366	890.149	261.475	141.481	1086.04				175.61	43.7178	95.6326	215.887	148.162	34.6283
992	0	-177.2	-36.6951	926.415	-90.4214	-40.9675	1169.99	-160.336	-29.9179	523.634	-168.183	-144.948	150.049	-215.498	-68.301	35.4008	285.033	79.6439	890.254	262.357	144.55	1086.59				175.701	43.7833	95.5471	215.455	148.095	34.2077
993	0	-176.132	-34.7785	927.157	-89.3477	-38.7645	1170.77	-161.138	-27.4036	524.465	-169.76	-139.014	150.193	-218.122	-61.3397	35.6751	285.954	83.0446	890.386	263.028	147.365	1087.1				175.761	43.8319	95.5317	215.143	147.972	34.001
994	0	-175.033	-32.6352	927.765	-88.2431	-36.3349	1171.42	-161.731	-24.4512	525.003	-171.918	-132.458	149.93	-221.549	-53.8148	35.7307	286.695	86.3032	890.531	263.901	149.781	1087.73				175.796	43.9002	95.5026	215.926	148.164	34.5273
995	0	-173.787	-30.5651	928.181	-86.9924	-33.9784	1171.87	-162.192	-22.2419	525.997	-175.444	-126.747	149.978	-225.284	-45.7961	35.6491	287.528	89.4775	890.565	265.097	151.812	1088.73				175.852	43.9807	95.5017	215.909	148.168	34.4459
996	0	-172.689	-28.5894	928.651	-85.8887	-31.7165	1172.38	-162.717	-19.6763	526.484	-178.077	-118.99	149.523	-229.612	-37.46	35.6787	288.086	92.5982	890.761	266.16	153.788	1089.84				175.861	44.038	95.5018	216.378	148.328	34.702
997	0	-171.576	-26.5418	928.901	-84.7701	-29.3826	1172.67	-162.897	-16.7566	526.958	-180.9	-110.167	148.857	-234.157	-28.3121	35.7921	288.725	95.5909	890.79	266.709	156.272	1090.26				175.836	44.1467	95.5015	216.395	148.361	34.7063
998	0	-170.515	-24.6276	929.12	-83.7033	-27.182	1172.93	-163.234	-13.7501	527.344	-184.423	-101.618	148.209	-240.625	-22.2418	37.2118	289.494	98.3085	890.724	267.17	159.048	1090.65				175.777	44.2196	95.5262	216.257	148.031	34.2667
999	0	-169.56	-23.054	929.394	-82.7437	-25.3221	1173.24	-163.427	-9.9175	527.645	-187.537	-91.7368	147.526	-245.912	-12.6914	37.5773	289.795	101.235	890.591	267.95	161.705	1090.73				175.754	44.2919	95.5478	216.226	148.089	34.2084
1000	0	-168.613	-21.6183	929.568	-81.7907	-23.6001	1173.45	-163.699	-6.51923	528.003	-190.944	-81.7597	147.036	-250.442	-0.229843	37.3837	289.967	104.346	890.735	268.594	164.166	1090.89				175.668	44.3759	95.5736	216.269	148.095	34.2747
1001	0	-167.702	-20.0736	929.685	-80.8743	-21.769	1173.61	-164.005	-2.30703	528.267	-194.421	-71.1372	146.367	-256.127	10.0292	37.9957	290.417	107.409	890.547	269.073	166.661	1090.94				175.586	44.4764	95.5739	215.444	147.865	33.9129
1002	0	-166.951	-18.765	929.733	-80.1184	-20.1741	1173.7	-164.204	2.11927	528.518	-197.859	-60.4305	146.094	-262.28	19.0617	39.2041	290.668	110.262	890.438	269.81	169.07	1090.96				175.554	44.5636	95.5992	215.41	147.847	33.9045
1003	0	-166.143	-16.9838	929.589	-79.3043	-18.1065	1173.59	-164.715	6.4803	528.858	-201.002	-49.8152	145.812	-267.79	29.2794	40.537	291.071	113.174	890.055	270.421	171.613	1091.22				175.471	44.6547	95.5864	215.381	147.879	33.9253
1004	0	-165.355	-15.4497	929.437	-78.5116	-16.2861	1173.48	-165.159	11.6367	528.953	-203.604	-38.8655	145.644	-272.589	40.8785	41.8542	291.369	115.941	889.767	270.891	174.008	1091.21				175.418	44.7402	95.607	214.991	147.909	33.9431
1005	0	-164.672	-13.8743	929.289	-77.8225	-14.4245	1173.37	-165.649	17.1195	529.252	-205.945	-28.0793	145.572	-277.603	52.1918	44.4501	291.688	118.678	889.361	271.441	176.32	1091.19				175.379	44.8061	95.6158	214.971	147.909	33.9682
1006	0	-164.094	-12.2863	929.14	-77.2393	-12.5502	1173.26	-166.343	23.0763	529.587	-208.268	-17.7791	145.628	-282.876	62.349	47.6107	292.076	121.524	888.938	271.919	178.632	1091.21				175.346	44.8643	95.6418	215.383	147.906	33.9012
1007	0	-163.561	-10.62	929.025	-76.7009	-10.5976	1173.18	-166.816	28.1772	529.987	-210.212	-7.31257	145.918	-287.083	74.4691	50.4335	292.377	124.447	888.687	272.271	180.925	1091.2				175.265	44.9637	95.6497	215.241	148.553	34.5617
1008	0	-163.039	-8.71688	928.901	-75.8673	-9.10682	1172.88	-168.268	35.955	530.709	-212.221	2.75421	146.372	-290.984	86.1904	53.2482	292.705	127.338	888.519	272.651	183.22	1091.22				175.187	45.0437	95.6832	215.37	147.974	33.9247
1009	0	-162.603	-6.78598	928.881	-76.7068	-11.7756	1173.59	-168.891	42.2832	530.857	-214.154	14.1717	146.869	-294.589	97.6121	55.9191	292.842	130.181	888.327	272.915	185.527	1091.29				175.127	45.1052	95.705	215.213	148.585	34.5237
1010	0	-162.211	-4.54424	928.747	-76.4927	-12.4529	1173.41	-169.794	48.9811	531.359	-216.088	25.5892	147.262	-297.633	109.119	58.2544	292.957	132.991	888.279	273.189	187.879	1091.33				175.068	45.2079	95.7224	215.371	147.98	33.9053
1011	0	-161.84	-2.25029	928.623	-76.2989	-13.0779	1173.24	-170.744	55.7808	532.161	-218.05	36.5474	147.92	-300.386	120.624	60.2113	293.102	135.785	888.067	273.447	190.131	1091.43				175.056	45.2655	95.7739	215.616	148.459	34.4641
1012	0	-161.609	0.261283	928.589	-73.0405	-5.5713	1171.31	-171.846	63.0771	532.879	-219.816	47.5757	148.677	-302.434	131.948	62.0223	293.311	138.79	887.947	273.569	192.412	1091.58				174.978	45.3399	95.8266	215.492	148.711	34.7043
1013	0	-161.458	2.80234	928.517	-72.4915	-3.23605	1170.7	-172.757	70.3636	533.565	-221.428	58.4041	149.55	-303.989	143.776	63.4284	293.443	141.983	887.829	273.601	194.558	1091.69				174.899	45.4449	95.8391	215.508	148.736	34.619
1014	0	-161.327	5.49954	928.523	-71.9585	-3.07195	1170.37	-173.99	77.875	534.436	-223.033	69.1592	150.343	-304.989	155.761	64.6046	293.452	145.27	887.635	273.714	196.76	1091.79				174.838	45.5135	95.8938	215.515	148.09	33.9192
1015	0	-161.377	8.29343	928.533	-71.402	-3.04009	1170.25	-175.104	85.6227	535.307	-224.541	79.9866	151.154	-305.568	167.617	65.7888	293.207	148.628	887.446	273.847	198.983	1092.07				174.75	45.578	95.9917	215.506	148.062	33.8889
1016	0	-161.262	11.5186	928.503	-71.2175	-2.07379	1169.6	-176.145	93.3187	536.171	-225.969	90.5068	151.999	-305.494	180.439	66.7374	292.993	151.682	887.258	274.079	201.255	1092.18				174.651	45.6186	96.0412	215.518	148.097	33.8967
1017	0	-161.748	13.7425	928.907	-70.5157	-1.09291	1169.1	-177.184	101.262	537.083	-227.262	100.781	153.053	-305.227	193.175	67.7632	292.962	154.202	887.111	273.965	203.055	1092.24				174.603	45.6999	96.1245	215.393	147.923	33.7287
1018	0	-161.728	17.0672	928.817	-70.3927	0.953921	1168.64	-178.169	109.182	538.021	-228.356	111.902	153.864	-304.932	205.014	68.6313	292.902	156.499	887.023	274.219	205.355	1092.41				174.478	45.7915	96.1798	215.52	148.799	34.5789
1019	0	-162.073	20.2922	928.846	-70.1555	2.44727	1168.35	-179.132	117.031	538.951	-229.504	122.913	154.62	-304.162	217.201	69.2844	292.693	158.7	886.965	274.274	207.362	1092.52				174.432	45.856	96.2285	215.498	148.001	33.7372
1020	0	-162.354	23.9515	928.833	-69.6342	3.87398	1168.04	-179.994	124.93	539.909	-230.505	133.351	155.577	-303.203	229.221	69.9801	292.371	160.944	886.899	274.349	209.339	1092.6				174.349	45.9898	96.2902	215.713	148.028	33.8084
1021	0	-162.736	27.2761	928.813	-69.7104	4.46508	1167.54	-180.754	132.662	540.827	-231.506	143.624	156.334	-302.42	240.761	70.7273	292.072	163.439	886.847	274.94	211.629	1092.83				174.26	46.1241	96.31	215.695	148.728	34.4574
1022	0	-163.187	30.8054	928.799	-69.4513	5.87087	1166.55	-181.507	140.392	541.63	-232.32	154.342	157.073	-301.492	252.007	71.4291	291.823	165.762	886.772	274.932	213.36	1092.89				174.228	46.2362	96.3997	215.741	148.134	33.8188
1023	0	-163.73	34.9016	928.685	-69.4778	8.25676	1166.34	-182.037	148.002	542.297	-233.194	164.523	157.879	-299.361	265.442	71.2812	291.71	168.325	886.554	275.421	215.606	1092.98				174.091	46.3436	96.426	215.754	148.09	33.7782
1024	0	-164.361	38.5583	928.555	-69.5917	10.203	1166.12	-182.547	155.529	542.913	-234.019	174.751	158.594	-298.295	276.98	71.7717	291.612	170.843	886.433	275.634	217.496	1093.1				174.03	46.4767	96.4677	215.752	148.153	33.7834
1025	0	-164.92	42.806	928.304	-70.0873	11.3766	1165.2	-182.887	162.606	543.523	-234.515	184.387	158.964	-297.303	287.91	72.6526	291.483	173.336	886.361	275.93	219.379	1093.16				173.939	46.5718	96.5682	215.709	148.143	33.7642
1026	0	-165.563	46.7571	928.003	-70.3046	13.0452	1164.53	-183.235	169.796	543.986	-235.265	194.752	159.747	-296.228	299.111	73.2527	291.233	175.88	886.261	276.15	221.177	1093.25				173.867	46.74	96.6358	215.727	148.204	33.7064
1027	0	-166.214	51.2491	927.626	-71.049	17.6746	1164.23	-183.336	176.591	544.353	-235.766	203.967	160.132	-295.161	310.135	73.9524	290.952	178.378	886.192	276.346	222.994	1093.32				173.77	46.8582	96.7094	215.728	148.203	33.7009
1028	0	-166.895	55.5921	927.213	-71.8239	22.1548	1163.88	-183.46	183.256	544.306	-236.088	213.661	160.81	-294.328	320.915	74.6829	290.801	180.841	886.098	276.449	224.781	1093.35				173.638	46.9792	96.7663	215.735	148.247	33.6839
1029	0	-167.59	60.0424	926.652	-72.6129	26.7424	1163.39	-183.419	189.809	544.34	-236.579	223.226	160.944	-293.377	331.752	75.3524	290.747	183.397	885.993	276.553	226.536	1093.33				173.589	47.1402	96.8549	215.655	148.173	33.6736
1030	0	-168.258	64.7386	926.096	-73.3737	31.5759	1162.91	-183.325	196.25	544.309	-236.699	232.305	161.205	-292.761	341.739	76.1283	290.534	185.67	885.753	276.75	228.273	1093.3				173.567	47.2813	96.9038	215.629	148.259	33.5932
1031	0	-169.042	69.0566	925.556	-74.2512	36.0312	1162.44	-183.11	202.494	544.031	-236.767	241.649	161.261	-292.087	351.786	76.715	290.393	188.014	885.607	276.776	230.001	1093.24				173.512	47.4005	96.994	215.768	148.271	33.6182
1032	0	-169.758	73.7518	924.795	-75.0609	40.8638	1161.74	-182.786	208.36	543.667	-236.576	250.358	161.509	-291.632	361.122	77.4372	290.209	190.319	885.506	276.799	231.834	1093.14				173.428	47.5719	97.062	215.649	148.297	33.5206
1033	0	-170.536	78.4996	923.935	-75.9329	45.7488	1160.95	-182.346	214.154	543.322	-236.225	258.904	161.438	-291.204	370.273	77.9682	289.999	192.661	885.427	276.697	233.588	1093.11				173.345	47.6563	97.1342	215.696	148.363	33.4657
1034	0	-171.283	83.0158	923.072	-76.7731	50.4024	1160.16	-182.117	220.102	542.696	-235.833	267.085	161.212	-290.703	379.199	78.3078	289.764	194.986	885.269	276.507	235.445	1093.04				173.271	47.8026	97.2273	215.891	148.392	33.5549
1035	0	-171.911	87.7192	922.098	-77.4955	55.2431	1159.26	-181.625	225.366	542.135	-235.279	274.969	160.523	-290.354	387.465	78.5611	289.543	197.28	885.192	276.273	237.329	1092.94				173.19	47.942	97.3074	215.72	148.413	33.4427
1036	0	-172.615	92.3018	921.16	-78.293	59.963	1158.39	-181.113	231.012	541.355	-234.993	282.715	160.351	-289.898	395.709	78.5897	289.298	199.588	885.02	276.025	239.121	1092.88				173.101	48.0504	97.3814	215.956	148.445	33.5081
1037	0	-173.234	96.9796	920.125	-79.0057	64.7781	1157.42	-180.63	236.037	540.478	-234.325	290.139	159.968	-289.353	403.331	78.445	289.085	201.904	884.814	275.817	241.003	1092.82				173.005	48.1621	97.4949	216.046	148.473	33.4497
1038	0	-174.017	101.185	919.054	-79.8819	69.1205	1156.42	-180.248	241.047	539.602	-233.368	297.362	158.9	-288.691	410.61	78.1662	288.839	204.172	884.673	275.525	242.879	1092.75				172.939	48.3067	97.5924	216.038	148.486	33.4166
1039	0	-174.656	105.702	917.868	-80.6148	73.7752	1155.31	-179.632	245.821	538.52	-232.495	304.581	158.266	-287.878	417.748	77.6074	288.583	206.517	884.482	275.061	244.82	1092.69				172.879	48.4323	97.6882	216.061	148.545	33.3863
1040	0	-175.424	110.078	916.714	-81.4762	78.2882	1154.22	-179.24	250.452	537.564	-231.363	310.621	157.746	-286.937	424.215	76.8373	288.255	208.699	884.373	274.614	246.711	1092.58				172.816	48.5735	97.7845	216.12	148.545	33.3153
1041	0	-176.365	113.859	915.568	-82.5111	82.2067	1153.15	-178.685	254.948	536.443	-230.171	316.948	156.46	-285.701	430.445	75.8574	287.888	211.013	884.274	274.204	248.576	1092.56				172.83	48.7379	97.9301	216.21	148.557	33.2733
1042	0	-176.951	118.54	914.317	-83.1901	87.0248	1151.97	-178.246	259.242	535.178	-229.02	322.204	155.643	-284.319	436.404	74.6547	287.463	213.313	884.055	273.596	250.479	1092.38				172.729	48.909	98.0884	216.291	148.591	33.3257
1043	0	-177.801	122.657	913.041	-84.134	91.2792	1150.76	-177.829	263.503	533.969	-227.877	326.208	155.11	-282.62	442.195	73.1885	287.076	215.587	883.84	273.23	252.449	1092.44				172.665	49.1161	98.1945	216.208	148.613	33.202
1044	0	-178.693	126.799	911.831	-85.119	95.5589	1149.62	-177.383	267.702	532.729	-226.575	331.034	154.149	-280.804	447.683	71.4652	286.613	217.862	883.666	272.735	254.354	1092.34				172.589	49.257	98.3719	216.229	148.703	33.2367
1045	0	-179.611	130.922	910.58	-86.1308	99.8186	1148.44	-176.792	271.57	531.248	-225.123	336.582	152.764	-278.703	452.935	69.5692	286.186	220.126	883.502	272.134	256.3	1092.21				172.487	49.4044	98.538	216.126	148.827	33.1274
1046	0	-180.602	135.032	909.357	-87.2156	104.066	1147.29	-176.406	275.398	529.857	-223.624	342.525	151.156	-276.397	457.813	67.637	285.623	222.417	883.262	271.405	258.241	1092.13				172.419	49.5326	98.6518	216.71	149.074	33.2473
1047	0	-181.605	139.123	908.199	-88.3125	108.295	1146.2	-175.899	279.028	528.57	-222.49	346.271	149.856	-274.096	462.29	65.5004	285.175	224.577	882.986	270.775	260.164	1091.96				172.364	49.6427	98.834	216.734	149.123	33.2213
1048	0	-182.69	143.475	907.103	-89.4911	112.784	1145.17	-175.351	282.565	526.958	-220.749	350.643	148.431	-271.421	466.606	63.2196	284.547	226.72	882.73	270.437	262.032	1091.51				172.292	49.7766	98.9764	216.791	149.171	33.1681
1049	0	-183.428	148.417	905.822	-90.3226	117.863	1143.96	-174.894	286.192	525.51	-219.348	354.698	146.904	-268.746	470.876	60.7798	283.975	228.904	882.467	269.854	263.989	1091.29				172.149	49.939	99.1408	216.786	149.194	33.1521
1050	0	-184.54	152.819	904.543	-91.5284	122.402	1142.75	-174.422	289.579	523.854	-217.679	359.077	145.197	-265.901	474.709	58.0978	283.285	230.955	882.215	268.78	266.004	1091.2				172.063	50.0853	99.3299	216.804	149.255	33.1382
1051	0	-185.739	157.161	903.423	-92.8206	126.882	1141.7	-174.139	293.55	522.287	-216.163	362.363	143.642	-262.971	478.258	55.3348	282.475	233.023	881.971	267.946	267.925	1090.64				171.97	50.2057	99.499	216.869	149.307	33.1361
1052	0	-186.925	161.602	902.176	-94.1	131.46	1140.52	-173.412	296.753	520.706	-215.053	366.396	141.503	-260.071	481.46	52.5042	281.637	234.968	881.686	266.492	270.061	1090.71				171.881	50.3542	99.7211	216.892	149.319	33.0525
1053	0	-188.022	166.546	900.935	-95.2904	136.542	1139.35	-172.729	300.443	519.554	-213.088	369.722	139.744	-257.368	484.051	49.7817	280.837	236.878	881.385	265.309	272.136	1090.27				171.803	50.4462	99.9086	216.994	149.387	33.0394
1054	0	-189.24	171.549	899.525	-96.6023	141.682	1138.01	-171.144	300.876	517.151	-211.567	372.46	137.93	-254.669	486.342	47.1949	279.777	238.834	881.05	263.996	274.188	1089.73				171.678	50.5324	100.115	217.075	149.44	32.9855
1055	0	-190.816	175.681	898.504	-98.2722	145.951	1137.06	-170.837	303.385	515.069	-209.993	375.168	135.975	-251.877	488.664	44.3145	278.808	240.581	880.797	262.86	276.306	1089.28				171.643	50.5787	100.301	217.185	149.519	32.941
1056	0	-192.286	180.207	897.218	-99.836	150.615	1135.85	-170.505	306.694	513.209	-208.762	376.725	134.194	-249.295	490.588	41.52	277.656	242.37	880.512	261.639	278.431	1088.83				171.577	50.6378	100.479	217.406	149.648	32.8182
1057	0	-193.726	184.978	896.088	-101.369	155.522	1134.79	-170.026	309.804	511.538	-207.382	378.246	132.425	-246.823	492.521	38.8499	276.468	244.182	880.181	260.256	280.546	1088.26				171.542	50.653	100.731	217.921	149.63	32.8096
1058	0	-195.323	190.009	894.669	-103.06	160.691	1133.44	-169.891	313.088	509.394	-206.057	380.359	130.159	-242.788	495.857	35.7096	275.083	246.016	879.861	258.891	282.809	1087.67				171.483	50.6702	100.981	218.197	149.889	33.0925
1059	0	-196.976	194.75	893.439	-104.806	165.569	1132.28	-169.514	315.976	507.336	-204.595	381.57	128.009	-239.668	497.674	32.5687	273.804	247.745	879.619	257.463	284.977	1087.11				171.366	50.7669	101.198	218.197	149.723	32.8461
1060	0	-198.629	200.042	892.067	-106.553	170.999	1130.97	-169.164	318.349	505.227	-203.079	382.863	125.601	-237.148	498.401	31.053	272.266	249.478	879.322	255.921	287.141	1086.42				171.305	50.9402	101.408	218.217	149.727	32.7583
1061	0	-200.462	205.139	890.73	-108.48	176.233	1129.71	-168.512	320.377	502.987	-200.357	384.177	123.471	-235.967	498.782	31.2987	270.73	251.255	879.04	254.357	289.457	1085.71				171.084	50.9764	101.511	218.544	149.741	32.8866
1062	0	-202.157	210.275	889.323	-110.268	181.506	1128.37	-168.104	322.671	500.72	-197.933	383.332	122.265	-235.051	499.366	31.5852	269.147	253.094	878.692	252.761	291.689	1084.95				171.161	51.0965	101.498	218.605	149.897	32.8092
1063	0	-203.959	215.244	887.958	-112.164	186.612	1127.07	-167.509	324.952	498.563	-196.364	382.823	120.233	-234.127	499.368	31.8507	267.316	254.913	878.257	251.088	293.97	1084.09				171.513	51.6384	102.06	218.41	149.76	32.6484
1064	0	-205.904	220.603	886.646	-114.203	192.109	1125.83	-167.218	327.913	496.426	-194.275	384.554	117.224	-233.21	499.554	32.3613	265.613	256.881	877.829	249.302	296.279	1083.16				170.908	51.65	102.405	218.378	149.758	32.6762
1065	0	-207.808	226.113	885.113	-116.2	197.756	1124.37	-166.815	329.821	494.075	-192.65	385.112	114.504	-232.341	499.791	33.0244	263.593	258.781	877.405	247.448	298.644	1082.23				170.442	51.6883	102.575	218.527	149.69	32.8561
1066	0	-209.781	231.263	883.713	-118.266	203.044	1123.04	-166.408	331.236	491.804	-190.696	386.605	112.03	-231.52	500.149	33.6521	261.489	260.766	876.917	245.62	301.181	1081.29				170.222	51.9099	102.933	218.377	149.721	32.764
1067	0	-211.746	236.851	882.23	-120.325	208.768	1121.63	-166.099	332.155	489.765	-189.65	385.744	110.287	-230.844	500.056	34.1318	259.299	262.892	876.42	243.657	303.778	1080.41				169.916	52.0249	103.267	218.682	149.755	33.1312
1068	0	-213.66	242.023	880.622	-122.333	214.078	1120.09	-165.961	333.536	487.804	-188.64	383.953	108.638	-230.385	499.876	34.4404	257.189	265.087	875.899	241.576	306.437	1079.53				169.623	52.1845	103.545	218.345	149.693	32.8244
1069	0	-215.884	247.289	879.43	-124.65	219.481	1118.97	-165.648	334.995	486.143	-187.167	383.738	106.646	-230.048	499.744	34.6975	254.994	267.382	875.382	239.425	309.094	1078.77				169.402	52.3598	103.904	218.615	149.773	33.2263
1070	0	-217.987	252.652	878.033	-126.847	224.981	1117.64	-165.52	337.146	485.001	-185.974	383.731	105.056	-229.725	499.706	34.9666	252.623	269.822	874.861	236.846	311.622	1078.12				169.107	52.5767	104.363	218.709	149.655	33.2961
1071	0	-220.166	257.583	876.907	-129.119	230.049	1116.58	-165.699	338.938	483.417	-184.92	383.147	103.581	-229.447	499.641	35.1713	250.368	272.342	874.447	234.481	314.539	1077.43				168.782	52.7729	104.832	218.463	149.692	33.3479
1072	0	-222.379	262.295	875.685	-131.426	234.899	1115.43	-166.038	340.627	481.943	-183.867	382.645	102.365	-229.306	499.779	35.2825	247.758	274.901	874.026	231.847	317.567	1076.89				168.49	52.9846	105.303	218.139	149.53	33.0857
1073	0	-224.684	266.879	874.761	-133.825	239.62	1114.58	-166.481	341.798	480.598	-182.947	382.79	101.493	-229.112	499.689	35.4411	245.091	277.592	873.56	229.096	320.68	1076.32				168.187	53.2134	105.912	218.111	149.58	33.3928
1074	0	-226.895	271.234	873.635	-136.129	244.112	1113.52	-167.066	342.064	478.759	-181.535	382.452	100.446	-228.854	499.657	35.6906	242.532	280.274	873.235	226.373	323.942	1075.78				167.895	53.4916	106.53	218.048	149.593	33.4832
1075	0	-229.411	275.685	872.959	-138.739	248.701	1112.92	-167.702	343.443	478.023	-180.535	382.609	100.028	-228.693	499.661	35.8067	239.719	283.002	872.906	223.68	327.197	1075.31				167.67	53.8427	107.328	217.666	149.438	33.375
1076	0	-231.929	279.558	872.463	-141.35	252.711	1112.49	-168.4	345.771	478.05	-179.921	382.245	99.4675	-228.602	499.701	35.8399	236.975	285.795	872.653	220.68	330.493	1074.95				167.455	54.2538	108.199	217.667	149.349	33.4184
1077	0	-234.513	283.179	872.305	-144.028	256.469	1112.4	-169.64	347.716	477.938	-179.601	382.473	99.2404	-228.529	499.81	35.8814	233.953	288.62	872.396	217.422	333.915	1074.58				167.31	54.8341	109.265	217.345	149.391	33.4103
1078	0	-237.001	286.312	872.132	-146.609	259.74	1112.3	-171.118	349.581	478.11	-179.538	382.781	99.0388	-228.568	499.786	35.93	231.139	291.277	872.245	214.524	337.424	1074.38				167.197	55.5508	110.524	216.994	149.452	33.4664
1079	0	-239.905	289.079	872.484	-149.607	262.644	1112.72	-172.807	350.203	477.812	-179.67	383.143	98.9359	-228.592	499.791	35.9306	228.139	294.111	872.24	211.401	341.084	1074.22				166.947	56.4075	111.931	216.636	149.467	33.4854
1080	0	-242.653	291.867	872.868	-152.449	265.569	1113.17	-174.658	351.691	478.147	-179.884	383.414	98.7813	-228.53	499.642	36.0425	225.147	296.789	872.437	208.329	344.689	1074.21				166.638	57.331	113.498	216.362	149.571	33.6717
1081	0	-245.546	294.081	873.158	-155.435	267.92	1113.53	-176.63	353.534	478.426	-180.137	383.523	98.6887	-228.57	499.642	36.0012	222.171	299.495	872.589	205.141	348.437	1074.28				166.174	58.2703	115.361	216.196	149.527	33.9355
1082	0	-248.45	296.418	873.559	-158.432	270.395	1114	-178.389	354.764	478.581	-180.433	383.625	98.5571	-228.744	499.798	35.8242	219.047	302.141	872.99	201.917	352.248	1074.38				165.794	59.4845	117.33	216.237	149.449	34.169
1083	0	-251.501	298.542	873.966	-161.578	272.657	1114.48	-180.117	354.94	478.411	-180.617	383.679	98.392	-228.765	499.806	35.7782	216.048	304.674	873.355	198.803	356.095	1074.5				165.533	60.8679	119.455	215.987	149.413	34.5477
1084	0	-254.455	300.619	874.191	-164.625	274.871	1114.78	-181.794	355.515	478.215	-180.799	383.761	98.1998	-228.827	499.772	35.7834	213.053	307.294	873.926	195.52	359.952	1074.6				165.31	62.3835	121.869	215.546	149.336	34.9352
1085	0	-257.267	302.769	874.231	-167.531	277.158	1114.89	-183.481	355.776	477.964	-180.922	383.837	97.9336	-228.83	499.798	35.7413	209.921	309.986	874.287	192.225	363.766	1074.76				165.1	64.0513	124.422	215.406	149.357	35.3291
1086	0	-260.262	304.867	874.166	-170.619	279.394	1114.89	-184.482	355.55	478.011	-181.003	383.903	97.7651	-228.838	499.78	35.7337	207.161	312.683	874.897	189.102	367.532	1074.81				164.73	65.8197	127.208	215.421	149.434	35.8045
1087	0	-263.059	307.656	874.03	-173.51	282.32	1114.83	-186.172	355.766	477.619	-181.091	384.115	97.4786	-228.839	499.72	35.7582	204.324	315.452	875.395	185.942	371.159	1074.81				164.207	67.8364	130.177	215.395	149.606	36.3959
1088	0	-266.015	309.983	873.936	-176.56	284.784	1114.8	-186.904	356.08	477.4	-181.163	384.074	97.3447	-228.858	499.75	35.757	201.459	318.277	875.828	182.827	374.695	1074.77				163.726	70.0694	133.394	215.358	149.796	37.0511
1089	0	-268.518	312.745	873.563	-179.156	287.683	1114.5	-188.551	357.204	477.603	-181.224	384.15	97.206	-228.857	499.724	35.7308	198.812	321.325	876.113	179.8	378.038	1074.61				163.59	72.796	136.65	215.358	149.885	37.956
1090	0	-271.111	315.212	873.326	-181.843	290.287	1114.33	-189.719	357.94	477.278	-181.414	383.655	97.1644	-228.848	499.731	35.7654	196.179	324.375	876.438	176.761	381.185	1074.45				163.535	75.8909	140.331	215.345	150.223	38.9815
1091	0	-273.657	318.16	873.029	-184.483	293.373	1114.1	-190.94	358.978	477.105	-181.321	384.257	96.8399	-228.844	499.719	35.7438	193.744	327.458	876.548	173.85	384.194	1074.26				163.305	79.3627	144.056	215.136	150.893	40.205
1092	0	-275.757	321.816	872.191	-186.676	297.166	1113.34	-192.124	359.78	476.735	-181.362	384.497	96.6213	-228.837	499.757	35.7656	191.375	330.552	876.532	171.115	386.969	1073.98				163.054	83.2689	148.011	215.036	151.61	41.7969
1093	0	-278.136	324.874	871.776	-189.149	300.362	1112.99	-193.421	361.145	476.602	-181.378	384.67	96.4548	-228.82	499.688	35.7519	189.106	333.659	876.47	168.506	389.523	1073.74				162.672	87.6888	152.348	214.828	152.495	43.5767
1094	0	-280.298	328.065	871.216	-191.404	303.69	1112.5	-194.626	361.872	476.456	-181.237	384.94	96.2441	-228.82	499.728	35.7678	186.926	336.78	876.3	165.946	392.037	1073.34				162.245	92.715	156.972	214.443	153.496	45.7322
1095	0	-282.463	330.747	870.693	-193.663	306.509	1112.05	-195.967	363.012	476.23	-181.252	385.044	96.1424	-228.797	499.671	35.7686	184.955	339.948	875.974	163.441	394.365	1073				161.536	98.2798	161.759	213.915	155.064	48.2256
1096	0	-284.673	333.485	870.257	-195.966	309.384	1111.68	-197.154	363.808	475.792	-181.397	384.838	96.0094	-228.797	499.663	35.7645	182.943	342.909	875.543	161.046	396.668	1072.59				160.687	104.343	166.918	213.524	156.382	51.5132
1097	0	-286.453	336.64	869.646	-197.84	312.676	1111.14	-198.672	364.562	475.528	-181.456	384.881	95.8456	-228.76	499.659	35.7476	181.235	345.864	875.036	158.737	398.915	1072.08				159.481	110.851	172.516	212.729	158.176	55.1311
1098	0	-288.546	339.48	869.62	-200.026	315.654	1111.18	-200.002	365.427	475.348	-181.59	384.88	95.6639	-228.768	499.672	35.7558	179.814	348.671	874.533	156.626	401.143	1071.52				158.124	118.041	178.254	211.987	160.165	59.1356
1099	0	-290.214	342.401	869.343	-201.788	318.712	1110.98	-201.364	365.794	474.949	-181.841	385.071	95.4629	-228.774	499.615	35.7026	178.298	351.243	873.983	154.424	403.29	1070.96				156.588	125.688	184.032	211.066	162.765	63.6866
1100	0	-291.723	345.161	869.324	-203.391	321.609	1111.03	-202.751	366.256	474.825	-182.045	385.125	95.327	-228.796	499.625	35.7601	177.189	353.683	873.441	152.569	405.488	1070.3				154.872	133.816	189.751	209.865	165.545	68.6591
1101	0	-293.257	347.822	869.241	-205.018	324.408	1111.02	-204.087	366.267	474.559	-182.271	385.202	95.1717	-228.797	499.574	35.659	176.991	356.087	873.088	150.584	407.685	1069.53				152.934	142.246	195.453	207.984	169.075	74.0719
1102	0	-294.846	350.27	869.177	-206.701	326.993	1111.02	-205.489	366.954	474.365	-182.574	385.263	95.0882	-228.821	499.507	35.6321	175.735	358.101	872.703	148.811	409.826	1068.85				150.707	150.914	200.847	206.272	173.504	80.0899
1103	0	-296.504	352.226	869.071	-208.453	329.086	1110.99	-206.704	366.922	474.075	-182.796	385.215	94.9794	-228.789	499.42	35.6042	174.459	360.141	872.452	147.15	412.034	1068.02				147.984	159.466	205.914	203.716	178.783	86.2583
1104	0	-298.187	353.426	868.94	-210.229	330.423	1110.93	-208.003	367.254	473.902	-183	385.183	94.9286	-228.816	499.428	35.5825	173.367	362.03	872.373	145.51	414.387	1067.22				145.011	168.129	210.762	200.491	185.651	91.6534
1105	0	-299.849	354.752	868.886	-211.985	331.887	1110.94	-209.1	367.346	473.784	-183.267	385.191	94.856	-228.815	499.352	35.5485	171.942	363.875	872.416	143.92	416.685	1066.57				141.929	176.024	215.281	198.24	193.243	95.0865
1106	0	-301.427	355.67	868.74	-213.656	332.942	1110.86	-210.232	367.486	473.54	-183.402	385.05	94.8201	-228.841	499.31	35.5196	169.873	365.833	872.442	142.465	419.158	1065.89				138.98	183.704	218.679	195.336	203.496	97.5872
1107	0	-302.941	356.104	868.636	-215.264	333.513	1110.83	-211.103	367.691	473.457	-183.532	385.239	94.7078	-228.857	499.265	35.4865	168.549	367.871	872.872	140.96	421.731	1065.33				136.666	193.367	220.283	191.61	215.12	99.1218
1108	0	-304.319	356.139	868.476	-216.735	333.686	1110.74	-211.88	367.345	473.296	-183.614	385.159	94.6933	-228.716	498.959	35.4963	167.369	370.07	873.509	139.698	424.323	1064.77				134.396	203.871	220.497	187.264	227.78	98.6605
1109	0	-305.555	355.67	868.278	-218.065	333.354	1110.61	-212.54	367.089	473.032	-183.692	385.174	94.6398	-228.872	499.22	35.4753	166.294	372.12	874.126	138.208	427.13	1064.11				132.448	215.461	219.6	184.176	242.392	97.5969
1110	0	-306.539	354.951	867.984	-219.142	332.772	1110.39	-213.304	367.699	473.217	-183.747	385.094	94.6448	-228.751	499.021	35.4496	165.444	374.234	874.927	137.094	430.193	1063.5				130.632	227.523	217.644	179.708	257.079	95.5435
1111	0	-307.602	354.318	867.737	-220.299	332.276	1110.21	-213.743	368.043	473.177	-183.84	385.144	94.6214	-228.992	499.371	35.4514	164.562	376.268	875.735	135.966	433.184	1063.21				128.942	239.773	215.135	176.421	272.76	92.8492
1112	0	-308.606	354.962	867.672	-221.397	333.058	1110.22	-214.14	368.111	473.174	-183.879	385.018	94.6589	-228.934	499.232	35.4465	163.74	378.521	876.588	134.97	435.848	1063.18				127.325	252.437	211.796	173.528	289.27	89.746
1113	0	-309.001	354.521	867.741	-221.885	332.754	1110.36	-214.139	367.483	472.667	-183.935	384.957	94.6583	-228.775	498.866	35.4439	162.914	380.705	877.489	133.889	438.477	1063.23				126.006	265.745	207.531	171.265	306.665	86.5026
1114	0	-309.71	355.144	867.458	-222.687	333.515	1110.14	-214.244	367.1	472.605	-183.97	384.893	94.6933	-228.917	499.165	35.4244	162.265	382.883	878.297	133.055	441.089	1063.27				124.836	279.596	202.813	170.159	325.144	83.6192
1115	0	-310.406	356.507	867.344	-223.477	335.015	1110.1	-214.953	368.45	472.99	-184.003	384.892	94.7047	-229.053	499.333	35.3658	161.843	385.121	879.185	132.255	443.731	1063.38				123.961	293.783	197.608	169.05	344.31	80.4269
1116	0	-310.788	357.92	867.226	-223.953	336.565	1110.05	-215.271	369.522	473.163	-183.993	384.898	94.7091	-229.01	499.27	35.3787	161.443	387.316	879.931	131.733	446.36	1063.41				123.588	308.544	191.887	169.328	362.973	76.6687
1117	0	-311.057	359.323	867.198	-224.316	338.106	1110.09	-215.378	370.183	473.22	-184.027	384.821	94.7222	-228.996	499.214	35.4148	161.145	389.587	880.553	131.198	448.83	1063.39				123.622	323.746	185.887	169.748	382.573	73.1371
1118	0	-311.236	361.019	867.082	-224.589	339.939	1110.05	-215.414	370.677	473.206	-183.974	384.782	94.7333	-229.038	499.28	35.4024	160.961	391.939	881.216	130.774	451.251	1063.29				124.012	339.228	179.784	170.583	402.546	69.943
1119	0	-311.422	362.438	866.945	-224.868	341.495	1109.98	-215.414	371.292	473.196	-183.975	384.748	94.7523	-229.076	499.359	35.3867	161.083	394.305	881.734	130.35	453.592	1063.23				124.882	355.218	173.458	171.895	422.998	66.6336
1120	0	-311.28	364.413	866.832	-224.82	343.608	1109.94	-215.359	371.854	473.164	-183.924	384.684	94.7839	-229.035	499.22	35.3936	161.134	396.698	882.223	130.361	455.99	1062.98				126.098	371.467	167.369	173.582	443.506	63.6151
1121	0	-311.13	366.385	866.798	-224.763	345.717	1109.97	-215.234	372.382	473.167	-183.898	384.727	94.7785	-228.981	499.162	35.4148	161.157	399.144	882.584	130.156	458.493	1062.82				127.427	387.955	161.418	175.325	464.395	61.1582
1122	0	-310.879	368.529	866.843	-224.606	347.999	1110.09	-215.034	372.985	473.159	-183.834	384.738	94.8307	-229	499.204	35.4233	161.817	401.886	882.911	130.222	460.957	1062.68				129.354	404.535	155.747	177.533	485.103	59.1115
1123	0	-310.608	370.306	866.842	-224.428	349.913	1110.16	-214.871	373.827	473.189	-183.735	384.719	94.8452	-228.836	498.901	35.4283	162.263	404.467	883.381	130.177	463.46	1062.49				131.447	421.025	150.53	179.786	505.411	57.4186
1124	0	-310.086	372.156	866.836	-223.999	351.9	1110.22	-214.698	374.661	473.24	-183.716	384.713	94.8973	-228.995	499.198	35.4125	162.701	407.056	883.703	130.717	466.111	1062.16				133.688	437.43	145.736	182.362	525.462	56.2489
1125	0	-309.694	373.882	866.942	-223.702	353.763	1110.4	-214.469	375.36	473.272	-183.613	384.643	94.888	-228.835	498.923	35.4586	163.754	409.625	884.097	130.729	468.649	1062.06				135.865	453.534	141.43	184.886	544.913	55.5962
1126	0	-309.019	375.777	866.89	-223.12	355.796	1110.41	-214.193	376.216	473.36	-183.532	384.651	94.9552	-229.063	499.298	35.4644	164.795	412.087	884.404	131.092	471.377	1061.81				138.073	469.048	137.652	187.29	563.403	55.3842
1127	0	-308.421	377.601	866.971	-222.615	357.757	1110.56	-213.762	377.135	473.479	-183.442	384.658	94.962	-229.135	499.451	35.4406	165.657	414.64	884.432	131.478	474.158	1061.44				140.643	484.11	134.282	189.943	581.184	55.6393
1128	0	-307.55	378.967	867.07	-221.838	359.26	1110.73	-213.181	377.669	473.524	-183.364	384.494	95.0286	-229.115	499.408	35.4518	166.177	417.183	884.428	132.118	477.027	1061.01				143.08	498.351	131.427	192.501	598.128	55.9555
1129	0	-306.553	380.279	867.17	-220.935	360.709	1110.9	-212.581	378.074	473.57	-183.199	384.488	95.1116	-229.159	499.488	35.4505	166.916	419.764	884.393	132.662	480.138	1060.68				145.749	512.019	128.905	194.667	613.933	56.6133
1130	0	-305.819	381.481	867.204	-220.294	362.049	1111.01	-212.027	379.009	473.68	-183.02	384.467	95.169	-228.84	498.926	35.4597	167.511	422.44	884.243	133.337	483.213	1060.35				148.105	524.815	126.703	196.465	629.378	57.511
1131	0	-304.726	382.75	867.483	-219.295	363.455	1111.36	-211.449	379.889	473.829	-182.881	384.449	95.2629	-228.835	498.816	35.4826	168.574	425.196	883.97	134.12	486.487	1059.99				150.274	536.558	124.802	199.585	643.201	58.8806
1132	0	-303.573	384.003	867.615	-218.236	364.845	1111.56	-210.779	381.119	474.061	-182.671	384.413	95.3292	-228.844	498.859	35.4663	169.129	428.111	883.51	134.815	489.801	1059.67				152.314	547.129	123.189	201.735	655.157	59.8264
1133	0	-302.449	384.729	867.87	-217.205	365.709	1111.88	-210.067	382.095	474.349	-182.464	384.369	95.4173	-228.85	498.827	35.4703	169.968	430.987	882.921	135.771	493.284	1059.4				154.066	556.376	121.759	202.054	666.07	60.1628
1134	0	-301.073	385.799	868.129	-215.923	366.916	1112.21	-209.138	382.962	474.625	-182.243	384.237	95.5019	-229.199	499.462	35.3793	170.715	434.043	882.139	136.792	496.969	1059.2				155.65	564.293	120.426	203.087	675.461	60.6693
1135	0	-299.69	386.876	868.5	-214.634	368.13	1112.65	-208.188	383.761	474.786	-181.993	384.218	95.6203	-229.208	499.485	35.4293	171.428	437.405	881.373	137.898	500.82	1059				156.88	570.861	119.053	204.082	683.033	60.8394
1136	0	-298.206	388.083	868.93	-213.243	369.474	1113.15	-207.381	385.507	475.117	-181.743	384.206	95.8067	-229.273	499.589	35.4702	172.558	441.046	880.553	138.945	504.811	1058.9				157.71	576.332	117.556	203.835	689.319	60.2071
1137	0	-296.542	389.239	869.187	-211.673	370.768	1113.48	-206.352	386.763	475.599	-181.54	384.207	95.9251	-229.215	499.518	35.4399	173.142	444.87	879.569	140.309	509.06	1058.73				158.304	580.453	115.889	203.802	694.19	59.1231
1138	0	-295.039	390.899	869.475	-210.263	372.565	1113.84	-204.76	386.926	475.544	-181.321	384.227	96.0654	-229.274	499.57	35.4292	174.646	448.882	878.622	141.582	513.395	1058.59				158.709	583.597	114.039	203.095	697.87	57.4248
1139	0	-293.431	392.961	869.884	-208.748	374.765	1114.32	-203.987	388.939	475.965	-181.138	384.245	96.213	-229.28	499.561	35.4521	175.866	453.15	877.68	142.938	517.939	1058.45				158.587	585.902	112.243	201.791	699.788	55.3644
1140	0	-291.134	392.601	869.967	-206.546	374.541	1114.47	-203.255	391.493	476.482	-180.903	384.264	96.3992	-229.268	499.578	35.4378	177.162	457.791	877.034	144.591	522.639	1058.43				158.033	587.273	110.598	200.844	700.915	52.9784
1141	0	-289.664	395.888	870.85	-205.169	377.966	1115.42	-201.776	392.322	477.01	-180.672	384.242	96.6117	-229.269	499.526	35.4426	178.738	462.545	876.378	146.264	527.462	1058.52				156.842	587.79	108.403	199.207	702.159	50.023
1142	0	-286.506	396.08	871.25	-202.105	378.295	1115.89	-200.246	393.659	477.202	-180.371	384.961	96.5844	-229.31	499.555	35.459	180.296	467.514	875.808	148.078	532.444	1058.37				156.375	588.898	107.274	197.78	703.455	47.6828
1143	0	-285.394	400.504	871.745	-201.086	382.857	1116.46	-198.868	395.336	477.727	-180.231	384.119	97.0903	-229.296	499.536	35.4808	182.065	472.64	875.389	149.826	537.499	1058.36				156.625	591.344	106.424	197.653	704.987	46.0552
1144	0	-283.386	403.236	872.087	-199.171	385.726	1116.87	-197.26	397.264	478.07	-179.856	384.244	97.2281	-229.308	499.591	35.4701	183.823	477.883	875.143	151.969	542.581	1058.11				157.245	593.192	106.152	196.431	706.179	43.7354
1145	0	-280.68	405.399	872.816	-196.56	388.026	1117.67	-195.912	399.111	478.626	-179.503	384.957	97.3025	-229.315	499.637	35.4934	185.84	483.24	875.239	153.915	547.634	1057.98				157.56	594.543	105.943	196.08	706.733	42.1228
1146	0	-278.227	407.437	873.37	-194.2	390.201	1118.29	-194.043	401.213	478.811	-179.245	385.044	97.472	-229.271	499.668	35.494	187.99	488.582	875.567	155.765	552.731	1058.12				158.061	595.405	105.997	196.598	706.292	40.7977
1147	0	-275.917	410.109	873.923	-191.983	393.011	1118.92	-192.681	404.046	479.612	-178.993	385.074	97.7257	-229.287	499.673	35.5141	190.203	493.924	876.239	157.691	557.798	1058.29				158.461	596.084	105.997	197.025	706.49	40.4843
1148	0	-273.123	412.864	874.231	-189.283	395.903	1119.29	-190.256	405.069	479.656	-178.731	385.15	98.0019	-229.284	499.683	35.5544	192.345	499.09	877.139	159.163	562.676	1058.52				158.802	596.882	105.921	197.184	706.738	40.3568
1149	0	-270.671	415.503	874.785	-186.924	398.68	1119.92	-188.869	406.259	479.872	-178.428	385.099	98.3569	-229.277	499.723	35.5375	194.357	504.087	877.981	161.162	567.521	1058.8				158.997	597.488	105.807	197.27	706.902	40.0154
1150	0	-267.819	418.185	875.244	-184.166	401.499	1120.45	-187.005	408.553	480.221	-178.167	385.371	98.6413	-229.212	499.631	35.5915	196.522	509.004	879.224	163.26	572.195	1059.16				159.385	597.971	105.801	197.49	707.089	39.7604
1151	0	-265.08	420.578	875.793	-181.521	404.029	1121.06	-184.9	410.157	480.743	-177.93	385.516	99.0195	-229.221	499.671	35.5915	198.657	513.812	880.162	165.544	576.616	1059.51				159.792	598.745	105.695	197.597	707.353	39.5039
1152	0	-262.373	422.748	876.284	-178.907	406.336	1121.63	-183.295	411.153	480.396	-177.588	385.409	99.3065	-229.247	499.757	35.6384	200.969	518.454	881.033	167.865	580.884	1059.87				160.084	599.419	105.601	197.487	707.528	39.345
1153	0	-259.109	425.809	876.412	-175.737	409.534	1121.82	-181.479	413.928	481.341	-177.249	385.711	99.746	-229.245	499.671	35.6445	203.415	522.879	881.859	170.118	585.143	1060.14				160.223	600.003	105.432	197.597	708.017	39.3726
1154	0	-256.397	427.66	876.777	-173.118	411.523	1122.26	-179.554	415.008	481.097	-176.982	385.992	100.083	-229.264	499.739	35.7124	206.03	527.26	882.604	173.231	589.123	1060.69				160.256	600.591	105.204	197.568	708.157	39.0788
1155	0	-253.229	430.142	876.954	-170.045	414.142	1122.51	-177.503	417.854	482.195	-176.759	386.141	100.462	-229.238	499.764	35.6961	208.678	531.673	883.072	175.989	593.109	1061.16				160.233	601.033	105.042	197.368	708.433	38.9891
1156	0	-250.043	432.698	877.267	-166.952	416.836	1122.89	-175.959	419.17	481.9	-176.562	386.466	100.972	-229.218	499.707	35.7527	211.536	536.16	883.43	178.832	597.19	1061.65				160.169	601.495	104.805	197.035	708.681	38.8001
1157	0	-247.055	435.129	877.718	-164.057	419.404	1123.41	-174.179	421.081	482.26	-176.024	386.675	101.43	-229.175	499.627	35.8189	214.346	540.601	883.709	181.743	601.206	1062.19				160.194	601.93	104.535	196.957	708.809	38.7208
1158	0	-243.943	437.776	877.94	-161.039	422.188	1123.7	-172.27	423.253	482.525	-175.759	386.494	102.08	-229.147	499.526	35.8086	217.154	545.023	883.886	184.607	605.258	1062.65				160.325	602.333	104.364	196.998	709.046	38.7451
1159	0	-240.821	440.649	878.34	-158.01	425.198	1124.17	-170.871	425.539	483.073	-175.484	386.773	102.564	-229.138	499.543	35.8926	219.95	549.447	884.116	187.5	609.385	1063.21				160.361	602.671	104.23	197.321	709.107	38.6516
1160	0	-238.051	443.178	878.831	-155.334	427.864	1124.73	-169.268	427.717	483.586	-175.268	387.266	103.03	-229.077	499.553	35.8822	222.574	554.027	884.212	190.682	613.549	1063.86				160.432	602.972	104.159	197.409	709.264	38.648
1161	0	-235.11	446.242	879.433	-152.487	431.066	1125.4	-167.802	429.986	483.902	-174.99	387.345	103.637	-228.955	499.521	35.9208	224.977	558.942	884.305	193.206	617.71	1064.19				160.434	603.283	104.004	197.412	709.372	38.6252
1162	0	-232.283	449.109	880.149	-149.753	434.071	1126.19	-166.397	432.223	484.654	-174.75	387.887	104.387	-228.946	499.421	35.9657	227.256	563.908	884.457	195.816	621.896	1064.72				160.494	603.532	103.929	197.433	709.466	38.5771
1163	0	-229.6	451.363	880.701	-147.164	436.462	1126.81	-165.068	434.482	485.346	-174.417	387.713	105.261	-228.936	499.435	35.9565	229.668	568.402	884.559	197.908	626.088	1065.31				160.439	603.634	103.841	197.297	709.612	38.5638
1164	0	-227.05	454.476	881.544	-144.708	439.712	1127.73	-163.929	436.982	486.041	-174.474	388.419	106.005	-229.525	498.756	36.2617	232.066	572.308	884.706	200.828	630.391	1065.81				160.511	603.931	103.697	197.509	709.693	38.5411
1165	0	-224.575	457.17	882.328	-142.326	442.543	1128.58	-162.8	439.278	486.771	-174.14	388.746	106.882	-229.593	498.615	36.2815	234.301	576.007	884.837	203.138	634.552	1066.31				160.512	604.105	103.596	197.495	709.768	38.5325
1166	0	-222.226	460.002	883.253	-140.07	445.513	1129.57	-161.797	441.599	487.84	-174.137	389.197	108.165	-229.655	498.586	36.2481	236.421	579.64	884.888	205.287	638.609	1066.86				160.541	604.225	103.486	197.582	709.895	38.4796
1167	0	-220.003	462.556	884.431	-137.941	448.204	1130.82	-160.768	444.023	488.982	-174.111	390.223	109.04	-229.891	498.354	36.2591	238.735	583.167	885.145	207.677	642.751	1067.31				160.572	604.348	103.394	197.621	709.97	38.481
1168	0	-218.041	465.363	885.869	-136.073	451.148	1132.33	-160.043	447.017	490.152	-173.599	390.071	110.563	-229.984	498.39	36.0711	240.527	586.656	885.426	209.382	646.608	1068.17				160.592	604.456	103.292	197.499	710.066	38.3453
1169	0	-215.933	468.404	887.256	-134.058	454.327	1133.79	-159.25	449.843	491.336	-173.395	390.595	112.031	-230.06	498.177	35.9375	242.631	589.814	885.766	211.297	650.526	1068.85				160.628	604.555	103.208	197.421	710.079	38.3212
1170	0	-214.06	470.622	888.836	-132.279	456.682	1135.44	-158.596	453.057	492.61	-173.291	391.496	113.324	-230.193	497.784	35.7659	244.312	592.973	886.147	213.294	654.29	1069.75				160.53	604.643	103.14	197.405	710.112	38.346
1171	0	-211.977	473.321	890.561	-130.29	459.518	1137.23	-158.22	456.795	494.481	-172.967	392.523	114.713	-230.126	497.718	35.5265	246.16	596.097	886.589	215.169	657.986	1070.54				160.523	604.699	103.039	197.471	710.14	38.3759
1172	0	-210.252	475.838	892.451	-128.658	462.173	1139.19	-157.475	459.634	495.685	-172.561	393.76	116.204	-229.983	497.665	35.1633	247.712	599.268	887.091	216.998	661.66	1071.57				160.703	604.794	102.925	197.463	710.124	38.3749
1173	0	-208.581	478.008	894.215	-127.08	464.48	1141.03	-156.799	462.725	497.375	-172.04	394.965	117.66	-230.019	497.547	34.982	249.337	602.256	887.703	219.04	665.216	1072.66				160.725	604.878	102.838	197.396	710.143	38.3926
1174	0	-206.95	480.539	896.325	-125.544	467.148	1143.21	-156.914	467.55	499.528	-171.869	396.852	119.29	-230.099	497.29	34.8783	250.652	605.201	888.291	220.739	668.689	1073.74				160.805	604.942	102.722	197.415	710.191	38.3511
1175	0	-205.279	482.614	898.369	-123.966	469.361	1145.32	-157.338	472.759	501.093	-171.248	398.446	120.922	-230.102	497.044	34.8909	251.98	608.018	888.964	222.599	671.963	1074.9				160.796	605	102.641	197.477	710.146	38.4424
1176	0	-203.809	484.818	900.356	-122.59	471.701	1147.38	-156.897	475.844	502.946	-170.202	400.171	122.644	-230.057	496.808	34.9539	253.17	610.629	889.642	224.695	675.215	1076.1				160.715	605.064	102.479	197.443	710.142	38.5014
1177	0	-202.53	487.009	902.535	-121.404	474.03	1149.63	-156.475	478.7	504.566	-169.047	402.193	124.369	-229.939	496.562	35.0219	254.255	613.201	890.215	226.165	678.278	1077.19				160.652	605.073	102.349	197.394	710.113	38.5292
1178	0	-201.326	488.969	904.522	-120.294	476.127	1151.68	-156.717	482.708	506.078	-167.964	403.613	126.106	-229.698	496.348	35.0953	255.544	615.589	890.773	228.219	681.152	1078.31				160.6	605.096	102.212	197.33	710.08	38.5674
1179	0	-200.224	490.763	906.661	-119.285	478.058	1153.89	-157.12	487.014	507.702	-166.681	405.473	127.788	-229.318	496.219	35.1681	256.51	618.004	891.359	229.339	683.988	1079.23				160.585	605.078	102.121	197.311	710.019	38.6102
1180	0	-199.062	492.952	908.713	-118.217	480.385	1156.01	-157.298	489.778	508.765	-165.37	408.057	129.715	-228.663	496.487	35.1239	257.429	620.311	891.863	231.431	686.734	1080.49				160.567	605.059	101.978	197.314	710.035	38.6637
1181	0	-198.012	495.256	910.719	-117.261	482.826	1158.09	-157.914	493.74	510.094	-163.914	410.22	131.463	-228.4	496.283	35.3359	258.541	622.473	892.173	233.005	689.341	1081.71				160.567	605.076	101.882	196.754	710.018	38.7423
1182	0	-196.951	497.413	912.424	-116.293	485.12	1159.86	-158.681	498.539	511.531	-162.816	412.172	133.289	-227.757	496.226	35.6685	259.677	624.568	892.405	234.692	691.832	1082.71				160.507	605.07	101.76	196.695	710.021	38.8086
1183	0	-195.955	499.699	914.297	-115.391	487.543	1161.81	-159.386	503.058	513.023	-161.643	414.504	135.145	-227.694	495.988	36.3419	260.874	626.786	892.668	235.939	694.206	1083.85				160.494	605.06	101.642	196.687	709.941	38.8762
1184	0	-195.112	501.944	916.259	-114.641	489.926	1163.84	-160.099	507.634	514.419	-160.473	416.81	136.921	-227.326	496.409	36.9734	261.918	629.196	892.795	237.433	696.299	1084.89				160.435	605.054	101.523	196.82	709.822	38.9808
1185	0	-194.223	504.052	917.803	-113.846	492.171	1165.45	-161.135	512.835	515.989	-159.728	419.465	138.693	-227.235	496.811	37.5284	262.695	632.046	892.882	238.903	698.829	1085.87				160.435	605.063	101.446	196.812	709.782	39.0236
1186	0	-193.389	506.244	919.399	-113.105	494.5	1167.12	-162.087	517.711	517.373	-159.291	422.352	140.41	-227.141	498.15	38.1906	263.579	634.984	893.031	240.136	700.997	1086.69				160.272	605.013	101.447	196.804	709.763	39.0666
1187	0	-192.54	508.708	920.936	-112.35	497.102	1168.73	-162.901	521.942	518.487	-159.23	424.535	142.037	-227.356	500.32	38.8856	264.674	637.612	893.308	241.454	703.201	1087.52				160.411	605.093	101.248	196.809	709.675	39.0314
1188	0	-191.761	511.122	922.145	-111.665	499.653	1170.01	-164.143	527.565	519.875	-159.02	429.528	143.489	-227.886	502.657	39.5699	265.588	640.182	893.603	242.717	705.361	1088.16				160.397	605.23	100.962	196.802	709.631	39.0681
1189	0	-191.035	513.306	923.342	-111.033	501.974	1171.27	-165.246	532.48	521.062	-159.437	434.561	144.581	-229.124	505.751	40.2501	266.57	642.792	893.833	243.934	707.429	1088.66				160.449	605.289	100.863	196.769	709.617	39.0686
1190	0	-190.197	515.762	924.488	-110.288	504.568	1172.49	-166.341	536.927	522.079	-161.018	438.754	145.786	-230.597	509.833	40.8187	267.303	645.571	894.244	245.102	709.527	1089.16				160.433	605.288	100.685	196.779	709.565	39.075
1191	0	-189.389	518.271	925.171	-109.574	507.214	1173.24	-167.269	541.586	523.102	-162.444	444.365	146.482	-232.818	514.669	41.6346	268.259	648.31	894.477	246.256	711.555	1089.58				160.822	605.328	100.472	196.783	709.586	39.0867
1192	0	-188.6	520.529	926.131	-108.878	509.609	1174.27	-168.302	545.999	523.939	-164.284	450.494	146.919	-236.497	518.838	42.5241	269.432	650.882	894.623	247.319	713.543	1089.98				160.429	605.253	100.428	196.795	709.548	39.0668
1193	0	-187.756	523.126	927.03	-108.128	512.344	1175.24	-169.206	550.289	524.829	-166.729	457.268	147.337	-239.381	525.459	43.0888	270.205	653.528	894.755	248.341	715.649	1090.42				160.484	605.303	100.435	196.795	709.549	39.0588
1194	0	-186.826	525.819	927.657	-107.292	515.174	1175.94	-169.837	554.303	525.543	-169.783	465.683	147.585	-243.148	532.962	43.3663	270.933	656.078	894.854	249.27	717.747	1090.56				160.625	605.241	100.432	196.815	709.513	39.0678
1195	0	-185.993	528.195	928.19	-106.552	517.687	1176.54	-170.587	557.867	526.35	-173.509	473.562	147.657	-247.002	541.388	43.6819	271.801	658.606	894.849	250.182	719.67	1090.96				160.58	605.29	100.353	196.844	709.549	39.0748
1196	0	-184.929	530.491	928.712	-105.581	520.121	1177.13	-171.07	561.73	527.206	-177.122	481.871	147.535	-251.404	550.431	44.0056	272.655	660.994	894.884	251.098	721.801	1091.26				160.308	605.356	100.281	196.832	709.511	39.0764
1197	0	-184.111	532.695	929.217	-104.857	522.462	1177.71	-173.087	569.081	528.641	-181.227	491.685	147.468	-256.145	560.282	44.3576	273.325	663.387	894.84	251.82	723.917	1091.49				160.228	605.409	100.244	196.836	709.557	39.058
1198	0	-182.994	535.104	929.386	-103.947	523.037	1177.83	-174.422	573.396	528.756	-185.98	501.629	147.433	-260.992	570.695	44.5191	274.105	665.691	894.757	252.793	726.212	1091.61				160.273	605.362	100.48	196.844	709.559	39.0987
1199	0	-182.087	537.172	929.701	-103.032	523.817	1177.77	-175.108	577.448	529.186	-190.709	512.21	147.273	-265.779	582.188	44.7596	274.801	667.934	894.507	253.673	728.547	1091.78				160.089	605.391	100.377	197.034	709.686	39.268
1200	0	-181.152	539.439	929.716	-101.989	524.734	1177.68	-176.104	582.564	529.785	-195.57	523.259	147.265	-270.811	593.898	44.9661	275.406	670.005	894.305	254.592	730.998	1091.7				159.949	605.509	100.363	197.022	709.734	39.3134
1201	0	-180.197	541.622	929.731	-100.798	526.297	1177.48	-177.165	587.533	530.331	-200.61	534.267	147.31	-275.605	606.107	45.4479	276.096	671.678	893.757	256.517	734.026	1091.74				159.794	605.661	100.289	197.137	709.959	39.2874
1202	0	-179.466	543.43	929.715	-99.8317	527.485	1177.25	-178.138	592.512	530.798	-205.482	545.753	147.54	-280.23	619.236	46.4047	276.611	673.594	893.528	256.916	736.189	1091.6				159.835	605.745	100.295	196.867	709.881	39.1879
1203	0	-178.729	545.12	929.641	-98.5438	528.713	1176.77	-179.279	597.989	531.461	-209.902	557.77	147.902	-284.737	632.669	47.8138	277.181	675.933	893.193	257.339	738.897	1091.57				159.798	605.821	100.357	196.632	709.767	39.0798
1204	0	-178.024	547.185	929.443	-97.2868	530.315	1176.17	-180.455	605.18	533.127	-214.492	568.801	148.447	-288.838	646.17	49.418	277.745	678.511	892.713	258.43	741.927	1091.57				159.711	605.927	100.405	196.657	709.735	39.0039
1205	0	-177.578	548.895	929.418	-96.2896	531.563	1175.75	-181.857	611.373	533.997	-218.615	579.953	149.116	-293.425	659.667	52.1219	278.161	681.193	892.291	259.336	744.7	1091.56				159.578	605.997	100.463	196.703	709.772	39.0239
1206	0	-177.036	551.008	929.199	-95.1969	533.213	1175.13	-183.009	617.088	534.707	-222.195	590.704	149.735	-297.557	673.363	54.8787	278.456	684.004	892.001	259.711	747.412	1091.61				159.534	606.137	100.464	196.721	709.82	38.9941
1207	0	-176.505	552.777	929.323	-94.114	534.519	1174.85	-184.235	623.189	535.638	-225.672	601.611	150.613	-301.412	686.611	57.8494	278.621	686.854	891.758	260.069	750.105	1091.55				159.489	606.239	100.474	196.731	709.869	38.99
1208	0	-176.235	554.683	929.47	-93.2934	535.963	1174.59	-185.557	629.748	536.503	-228.898	613.269	151.741	-305.164	699.903	60.943	278.795	689.778	891.485	260.614	742.874	1090.39				159.337	606.371	100.533	196.782	709.902	39.0133
1209	0	-176.047	556.7	929.615	-92.5534	537.518	1174.34	-186.691	636.023	537.398	-231.691	623.665	152.705	-308.666	712.61	63.887	278.949	692.751	891.223	261.319	743.212	1090.43				159.265	606.467	100.564	196.786	709.919	39.0061
1210	0	-175.751	558.702	929.738	-91.7064	539.057	1174.06	-187.817	642.376	538.32	-234.219	634.503	153.856	-311.699	724.666	66.708	278.913	695.813	890.979	261.448	746.059	1090.59				159.192	606.582	100.61	196.816	709.983	39.0125
1211	0	-175.665	561.029	929.745	-91.0689	540.922	1173.66	-188.883	648.889	539.31	-236.664	644.971	155.133	-314.496	736.281	69.2876	278.886	699.034	890.742	261.468	748.741	1090.79				159.108	606.672	100.663	196.846	709.978	39.0059
1212	0	-175.66	562.986	929.839	-90.5128	542.415	1173.36	-190.041	655.71	540.376	-239.019	655.046	156.642	-316.941	747.159	71.5779	278.623	702.417	890.551	261.489	751.074	1090.97				159.02	606.781	100.714	196.848	710.027	39.0127
1213	0	-175.498	565.615	930	-90.5601	540.643	1173.42	-190.918	661.785	541.251	-240.826	665.446	157.449	-319.104	757.577	73.4718	278.607	705.91	890.255	261.518	753.234	1091.14				159.022	606.867	100.766	196.909	710.073	39.0243
1214	0	-175.817	567.72	930.106	-90.0389	541.122	1173.07	-192.281	668.946	542.39	-242.288	675.807	158.755	-320.88	767.479	75.3769	278.366	709.28	890.023	261.473	755.65	1091.39				158.952	606.952	100.849	196.893	710.114	39.0141
1215	0	-175.748	570.536	930.251	-89.0311	543.608	1172.58	-193.449	676.029	543.478	-243.321	685.157	159.866	-322.395	777.001	77.0499	278.212	712.432	889.716	261.478	757.849	1091.67				158.91	607.069	100.922	196.916	710.096	39.013
1216	0	-175.652	573.692	930.122	-88.2567	545.565	1172.04	-194.489	682.92	544.491	-244.208	694.423	161.018	-323.275	785.825	78.4374	277.835	715.353	889.428	261.44	760.083	1091.89				158.887	607.172	101.005	196.945	710.152	38.9946
1217	0	-175.956	576.268	930.36	-87.8814	546.943	1171.86	-195.634	690.131	545.576	-244.643	703.577	161.948	-324.37	795.153	80.0194	277.825	718.053	889.213	261.453	762.292	1092.11				158.805	607.307	101.144	196.947	710.182	38.9968
1218	0	-176.161	579.402	930.406	-87.8421	546.773	1171.64	-196.989	697.55	546.721	-244.879	712.515	162.866	-324.888	804.066	81.2972	277.585	720.565	888.939	261.362	764.434	1092.32				158.75	607.438	101.231	196.916	710.239	38.9276
1219	0	-176.362	582.516	930.393	-87.1686	549.166	1171.11	-198.163	704.492	547.843	-244.893	720.918	163.98	-325.196	812.776	82.3387	277.335	723.06	888.709	261.352	766.589	1092.42				158.645	607.529	101.385	197.563	710.204	39.0415
1220	0	-176.821	585.677	930.379	-86.8461	551.245	1170.72	-199.021	711.177	548.782	-244.84	729.709	164.615	-325.15	821.248	83.2521	277.104	725.571	888.564	261.407	768.692	1092.59				158.614	607.661	101.494	197.479	710.14	38.9711
1221	0	-177.013	589.385	930.379	-86.6461	552.899	1170.26	-199.535	717.426	549.45	-244.868	738.379	165.282	-324.854	829.875	83.9963	276.838	728.039	888.357	261.505	771.17	1092.66				158.54	607.804	101.635	197.283	710.207	39.0115
1222	0	-177.412	593.081	930.204	-86.8104	553.635	1169.94	-200.101	722.635	549.43	-244.694	746.761	165.965	-324.366	838.487	84.5994	276.568	730.486	888.206	261.679	772.65	1092.66				158.471	607.938	101.73	197.559	710.251	38.9506
1223	0	-178.022	596.719	930.055	-87.1862	554.312	1169.65	-200.872	728.969	550.165	-244.381	754.508	166.553	-323.739	847.138	85.0272	276.134	733.225	888.025	261.875	774.393	1092.63				158.426	608.117	101.818	197.504	710.247	38.9582
1224	0	-178.656	600.763	929.844	-87.586	555.396	1169.3	-201.522	735.776	550.859	-244.37	762.974	167.08	-322.859	856.131	85.5363	275.791	735.969	887.786	262.098	776.319	1092.56				158.335	608.27	101.926	197.569	710.323	38.9751
1225	0	-179.171	604.305	929.556	-87.8668	555.978	1168.87	-201.924	742.123	551.226	-244.336	771.437	167.497	-321.984	865.129	85.7797	275.545	738.543	887.625	262.266	778.166	1092.46				158.24	608.439	102.013	197.375	710.358	39.006
1226	0	-179.937	608.312	929.368	-88.2603	558.953	1168.35	-202.418	748.39	551.699	-244.392	779.74	168.05	-320.965	874.189	86.0606	275.295	741.131	887.471	262.392	780.017	1092.31				158.166	608.596	102.116	197.364	710.38	38.9827
1227	0	-180.821	612.38	929.105	-88.772	561.988	1167.75	-202.431	754.054	551.786	-244.464	787.916	168.383	-320.003	883.287	86.2985	274.651	743.751	887.134	262.579	781.892	1092.12				158.074	608.738	102.195	197.703	710.375	38.9207
1228	0	-181.368	616.562	928.792	-88.946	565.138	1167.1	-202.975	761.046	552.012	-244.629	796.285	168.663	-318.948	892.55	86.5589	274.389	746.225	886.944	262.693	783.763	1091.88				157.985	608.909	102.266	197.581	710.481	38.9772
1229	0	-182.26	620.766	928.225	-89.4663	568.31	1166.19	-202.869	766.701	551.879	-244.905	804.194	168.798	-317.867	902.031	86.696	274.037	748.673	886.71	262.674	785.567	1091.59				157.951	609.059	102.36	197.877	710.59	38.9101
1230	0	-183.245	625.027	927.831	-90.0786	571.538	1165.47	-203.047	772.967	551.942	-245.174	812.463	168.771	-316.671	911.728	86.968	273.582	751.283	886.444	262.676	787.391	1091.29				157.846	609.24	102.465	198.38	710.816	38.9669
1231	0	-184.144	629.472	926.954	-90.6054	574.951	1164.25	-202.569	777.976	551.575	-245.369	820.745	168.797	-315.623	920.358	87.0252	273.25	753.717	886.188	262.608	789.12	1090.98				157.772	609.426	102.566	198.389	710.805	38.978
1232	0	-184.976	633.756	926.445	-91.0646	578.203	1163.41	-202.754	784.275	551.331	-245.671	828.56	168.882	-314.843	930.104	87.339	272.784	756.169	885.967	262.503	790.887	1090.76				157.677	609.58	102.679	197.855	710.644	38.806
1233	0	-186.043	638.06	925.965	-91.7585	581.475	1162.59	-202.43	789.731	551.006	-245.585	836.672	168.674	-313.822	939.293	87.5849	272.293	758.649	885.635	262.296	792.821	1090.48				157.606	609.758	102.786	197.91	710.703	38.7987
1234	0	-186.914	642.364	925.345	-92.2573	584.746	1161.64	-202.093	794.742	550.413	-246.293	844.33	168.449	-313.147	948.45	87.8726	271.851	761.073	885.333	261.958	794.883	1090.16				157.534	609.945	102.884	197.761	710.662	38.7303
1235	0	-187.692	646.97	924.426	-92.6631	588.321	1160.38	-201.741	800.236	549.834	-246.164	852.387	168.112	-312.399	957.004	88.1924	271.343	763.453	885.045	261.685	796.851	1089.91				157.375	610.101	102.972	197.813	710.699	38.7133
1236	0	-188.593	651.456	923.649	-93.1916	591.774	1159.27	-201.442	805.59	549.217	-246.348	859.877	167.771	-311.719	965.565	88.3664	270.807	765.911	884.785	261.347	798.71	1089.61				157.269	610.245	103.046	197.883	710.761	38.726
1237	0	-189.57	655.652	922.752	-94.5767	593.489	1158.31	-200.927	810.306	548.436	-246.539	867.794	167.492	-310.848	973.564	88.6126	270.418	768.232	884.504	260.928	800.635	1089.44				157.179	610.393	103.177	197.867	710.751	38.7261
1238	0	-190.453	660.064	921.92	-95.8675	595.422	1157.42	-200.547	815.294	547.678	-246.707	874.307	167.425	-309.904	982.19	88.5912	269.81	770.689	884.142	260.478	802.708	1089.23				157.082	610.499	103.259	197.628	710.852	38.686
1239	0	-191.301	664.454	920.993	-96.8563	598.763	1156.64	-200.032	819.994	546.676	-246.397	881.46	166.84	-308.589	989.726	88.4095	269.218	773.142	883.826	260.019	804.661	1089.04				156.963	610.627	103.309	197.67	710.846	38.6846
1240	0	-192.07	668.741	919.974	-97.8678	602.329	1155.49	-199.465	824.272	545.813	-246.437	888.379	166.398	-308.281	997.574	88.4143	268.71	775.422	883.609	259.543	806.683	1088.78				156.84	610.819	103.415	197.698	710.87	38.6951
1241	0	-193.042	672.654	918.986	-99.2316	605.435	1154.3	-199.028	828.711	544.814	-245.977	896.194	165.459	-307.797	1005.01	88.0872	268.168	777.901	883.203	258.939	808.813	1088.63				156.732	610.924	103.526	197.699	710.889	38.7181
1242	0	-193.842	677.048	917.96	-100.465	608.536	1153.26	-198.427	832.677	543.583	-246.172	901.68	165.344	-307.009	1011.91	87.5017	267.543	780.296	883.075	258.342	810.909	1088.48				156.638	611.056	103.611	197.715	710.942	38.7233
1243	0	-194.951	680.793	917.149	-102.007	610.989	1152.44	-197.999	836.541	542.36	-245.723	908.28	164.354	-306.465	1018.99	86.9937	266.998	782.735	882.806	257.759	812.904	1088.3				156.482	611.182	103.67	197.756	710.988	38.723
1244	0	-195.903	684.759	915.989	-103.42	613.789	1151.38	-197.27	839.798	540.912	-245.658	914.353	163.807	-306.093	1025.88	86.4938	266.313	785.207	882.567	257.074	814.968	1088.11				156.454	611.259	103.79	197.776	710.98	38.7271
1245	0	-197.109	688.565	915.001	-105.177	616.185	1150.45	-196.968	843.526	539.579	-245.668	920.121	163.141	-305.175	1032.13	85.6103	265.856	787.506	882.373	256.331	817.036	1088.02				156.656	611.462	103.831	197.772	711.011	38.737
1246	0	-198.083	692.535	913.884	-106.647	619.623	1149.56	-196.284	846.368	537.999	-245.529	925.934	162.312	-303.86	1038.06	84.5518	265.324	789.945	882.159	255.63	819.152	1087.91				156.618	611.637	104.03	198.411	711.134	38.8291
1247	0	-199.154	696.17	912.791	-108.389	623.384	1148.15	-195.666	849.251	536.337	-245.284	931.641	161.488	-303.085	1044.96	83.451	264.679	792.274	881.896	254.93	821.038	1087.77				156.302	611.707	104.174	198.105	711.072	38.8563
1248	0	-200.109	700.129	911.419	-110.041	627.168	1147.33	-194.904	851.348	534.593	-245.435	936.448	160.786	-302.162	1051.25	82.9561	264.149	794.582	881.613	254.077	823.173	1087.63				155.985	611.836	104.226	198.392	711.161	38.8367
1249	0	-201.025	704.239	910.106	-111.695	631.301	1145.96	-194.473	854.075	532.832	-245.426	941.006	159.927	-301.611	1057.55	81.9306	263.484	796.948	881.383	253.266	825.261	1087.42				155.918	611.878	104.338	198.189	711.156	38.8493
1250	0	-202.079	708.008	908.678	-113.63	635.18	1144.91	-193.584	855.923	530.862	-244.997	947.086	158.763	-300.497	1063.24	80.9392	263.161	799.306	881.151	252.326	827.496	1087.25				155.819	611.973	104.352	198.449	711.243	38.8355
1251	0	-202.978	712.469	907.359	-115.411	639.752	1143.98	-193.21	858.382	529.159	-245.027	951.98	157.591	-299.459	1068.71	80.0669	262.379	801.373	881.02	251.355	829.715	1087.04				155.735	612.064	104.439	198.45	711.25	38.8069
1252	0	-203.947	716.352	905.831	-117.457	643.807	1142.83	-192.89	861.525	527.865	-244.84	956.127	156.55	-298.544	1073.82	79.0975	261.631	803.534	880.776	250.421	831.789	1086.83				155.656	612.126	104.533	198.49	711.243	38.821
1253	0	-204.926	720.728	904.661	-119.512	648.356	1142.04	-192.267	864.218	526.226	-244.367	960.648	155.167	-297.45	1078.64	77.9475	260.917	805.641	880.582	249.419	834.126	1086.66				155.539	612.222	104.579	198.512	711.248	38.8307
1254	0	-205.842	724.78	903.122	-121.504	652.58	1140.89	-191.805	866.392	524.286	-244.019	964.749	153.634	-296.245	1082.96	76.5654	260.073	807.784	880.303	248.369	836.483	1086.37				155.412	612.327	104.673	198.59	711.312	38.8427
1255	0	-207.011	728.702	901.887	-123.75	656.675	1140.03	-191.482	868.495	522.261	-243.611	968.223	151.93	-294.827	1086.77	74.7166	259.399	809.826	880.057	247.357	838.672	1086.11				155.332	612.401	104.698	198.525	711.329	38.8439
1256	0	-208.227	733.158	900.307	-126.141	660.978	1138.73	-191.282	871.057	520.536	-242.861	971.088	150.26	-293.373	1090.29	72.5778	258.35	811.966	879.963	245.982	841.129	1085.74				155.24	612.425	104.786	198.749	711.25	38.8178
1257	0	-209.519	737.256	898.855	-128.608	664.923	1137.55	-191.314	874.076	518.739	-242.4	973.336	148.083	-291.543	1092.64	69.8021	257.611	813.894	879.725	244.711	843.635	1085.44				155.12	612.52	104.837	198.811	711.253	38.8404
1258	0	-210.788	741.607	897.305	-131.04	669.078	1136.39	-191.361	876.6	516.787	-241.715	975.19	146.071	-289.712	1094.68	66.6772	256.653	816.056	879.484	243.549	846.115	1085.01				154.982	612.572	104.959	198.866	711.289	38.8332
1259	0	-212.095	745.853	896.015	-132.649	674.371	1135.32	-191.378	879.112	514.806	-241.026	977.059	143.399	-287.626	1095.6	62.9606	255.793	818.14	879.287	242.606	848.325	1084.67				154.941	612.662	104.944	198.727	711.221	38.7943
1260	0	-213.367	750.32	894.457	-134.222	679.885	1133.99	-191.861	881.811	512.465	-240.026	978.614	140.745	-285.283	1096.21	59.127	254.539	820.33	879.022	240.836	851.094	1084.27				154.821	612.698	105.021	198.822	711.235	38.8054
1261	0	-214.817	754.886	892.981	-135.973	685.498	1132.74	-191.948	883.834	510.182	-239.272	977.227	138.339	-283.212	1096.23	55.0109	253.568	822.474	878.676	238.994	854.199	1084.04				154.688	612.733	105.097	198.7	711.236	38.769
1262	0	-216.276	759.39	891.487	-137.734	691.049	1131.47	-191.942	886.069	507.888	-238.16	977.174	135.36	-281.243	1095.71	50.8575	252.39	824.767	878.493	237.426	856.997	1083.47				154.601	612.778	105.141	198.689	711.229	38.7556
1263	0	-217.73	764.255	889.986	-139.489	696.961	1130.19	-192.009	887.834	505.473	-237.202	976.748	132.391	-279.012	1094.75	46.4867	251.012	827.043	878.082	235.809	860.107	1083.32				154.467	612.829	105.224	198.702	711.233	38.764
1264	0	-219.22	769.16	888.329	-141.281	702.912	1128.76	-192.2	890.015	503.14	-236.224	976.004	129.31	-276.37	1092.71	41.892	249.789	829.453	877.789	233.754	863.148	1082.58				154.331	612.882	105.294	198.734	711.184	38.7628
1265	0	-220.871	774.031	886.733	-143.233	708.831	1127.38	-192.377	891.977	500.682	-235.187	974.86	126.044	-274.314	1090.94	37.2498	248.454	831.812	877.385	232.182	865.677	1082.06				154.172	612.913	105.408	198.749	711.148	38.7621
1266	0	-222.438	779.349	885.117	-145.102	715.195	1125.99	-192.516	894.237	498.546	-233.618	972.736	122.725	-271.854	1089.81	36.9139	246.775	834.345	877.005	230.341	868.927	1081.5				153.967	612.953	105.519	198.787	711.183	38.7884
1267	0	-224.205	784.742	883.291	-147.17	721.635	1124.39	-192.371	895.725	495.843	-231.038	970.808	120.18	-270.051	1089.89	37.7057	245.21	836.87	876.645	228.494	872.352	1080.79				153.712	613.005	105.71	198.827	711.127	38.7295
1268	0	-226.121	790.128	881.642	-149.388	728.068	1122.96	-191.882	896.181	493.011	-229.77	968.617	117.027	-268.681	1090.46	38.6864	243.343	839.547	876.24	226.464	875.701	1080.13				153.552	613.02	105.865	198.809	711.162	38.8069
1269	0	-227.889	795.946	879.795	-151.456	734.933	1121.34	-191.274	896.526	490.115	-228.356	971.398	113.913	-266.751	1090.09	39.6376	241.417	842.29	875.761	224.384	879.36	1079.44				153.48	613.059	105.948	198.709	711.099	38.7405
1270	0	-229.951	801.493	878.179	-153.821	741.526	1119.95	-190.796	896.966	487.237	-227.244	968.839	111.801	-265.88	1089.85	40.3141	239.622	845.096	875.345	222.037	882.551	1078.82				153.256	613.157	106.118	198.953	711.059	38.8124
1271	0	-231.901	807.343	876.292	-156.071	748.423	1118.29	-190.253	896.802	484.542	-224.927	965.23	109.184	-265.147	1088.06	40.3503	237.648	848.026	874.945	219.785	886.367	1078.06				153.097	613.201	106.324	198.582	711.047	38.7705
1272	0	-234.002	813.008	874.775	-158.474	755.136	1116.99	-189.643	896.846	482.337	-222.605	963.367	107.143	-265.949	1089.28	40.5356	235.417	851.133	874.411	217.291	889.399	1077.36				152.972	613.256	106.524	198.64	711.014	38.7075
1273	0	-236.264	818.582	873.343	-161.038	761.757	1115.78	-190.339	900.389	481.198	-221.212	964.836	106.032	-265.782	1089.63	40.7008	234.366	852.558	874.091	214.659	892.927	1076.57				152.848	613.332	106.796	198.484	711.077	38.6028
1274	0	-238.617	824.233	872.067	-163.692	768.454	1114.73	-190.702	904.325	480.071	-220.015	967.927	105.425	-265.34	1089.51	40.9627	232.096	855.514	873.612	212.303	896.901	1075.89				152.73	613.403	107.104	198.541	711.043	38.6043
1275	0	-240.896	829.398	871.096	-166.272	774.666	1113.98	-190.743	908.83	479.723	-218.376	968.905	104.754	-264.895	1089.47	41.1604	229.778	858.84	873.1	209.567	900.813	1075.01				152.623	613.574	107.519	198.596	711.055	38.5658
1276	0	-243.327	834.848	870.059	-169.004	781.163	1113.17	-191.083	913.818	479.151	-217.618	970.222	104.593	-264.829	1089.85	41.2971	227.224	862.36	872.499	206.805	904.779	1074.27				152.474	613.743	108.003	198.693	711.035	38.5876
1277	0	-245.55	839.311	869.794	-171.529	786.672	1113.13	-191.54	917.841	479.356	-217.372	971.196	104.727	-264.617	1089.71	41.2575	224.745	865.769	871.984	203.944	908.793	1073.63				152.186	613.998	108.557	198.58	710.982	38.6298
1278	0	-248.01	843.618	870.002	-174.291	792.026	1113.56	-192.661	921.592	479.789	-217.458	971.652	104.698	-264.304	1088.98	41.0236	222.248	869.172	871.562	201.194	913.193	1073.19				151.814	614.279	109.306	198.474	710.924	38.7354
1279	0	-250.625	847.777	870.728	-177.206	797.232	1114.51	-194.451	924.558	480.602	-217.772	971.747	104.605	-264.522	1089.2	40.9862	219.558	872.647	871.202	198.205	917.554	1072.83				151.441	614.515	110.149	198.317	710.811	38.8304
1280	0	-253.13	851.796	871.95	-180.014	802.298	1115.96	-196.541	926.682	481.465	-218.203	971.79	104.521	-264.892	1089.62	40.952	216.965	875.9	870.915	195.254	922.113	1072.69				150.693	615.003	111.045	198.145	710.732	38.9288
1281	0	-255.731	855.766	873.211	-182.916	807.315	1117.44	-198.74	927.968	482.077	-218.743	971.845	104.39	-265.044	1089.65	40.8935	214.167	878.843	870.761	192.253	926.846	1072.76				150.158	615.475	112.067	197.928	710.607	39.1426
1282	0	-258.31	859.766	874.641	-185.796	812.361	1119.1	-200.935	928.775	482.562	-219.135	971.946	104.315	-264.734	1088.85	40.6439	211.393	881.953	870.835	189.574	931.895	1072.95				149.706	615.887	113.4	197.564	710.575	39.3541
1283	0	-260.978	863.328	876.086	-188.765	816.971	1120.76	-203.078	929.373	482.805	-219.247	971.657	104.2	-264.285	1087.91	40.4685	208.564	884.824	871.229	186.582	936.583	1073.22				149.24	616.628	114.803	197.002	710.547	39.3866
1284	0	-263.542	867.104	877.27	-191.631	821.793	1122.17	-205.182	930.457	483.012	-219.549	971.565	104.056	-264.243	1087.78	40.4438	205.633	887.648	871.863	183.651	941.376	1073.42				148.871	617.36	116.524	197.005	710.431	39.6409
1285	0	-266.412	870.992	878.252	-194.803	826.729	1123.38	-207.107	930.503	482.689	-219.875	971.85	103.946	-264.747	1088.59	40.4923	201.754	892.018	872.732	180.716	946.102	1073.75				148.657	618.244	118.308	196.821	710.412	39.7412
1286	0	-269.286	874.689	878.834	-197.977	831.472	1124.18	-208.584	932.314	483.007	-220.078	971.841	103.832	-264.518	1088.38	40.577	198.748	894.825	873.694	177.882	950.704	1074.02				148.529	619.485	120.099	196.772	710.473	39.914
1287	0	-272.331	878.564	879.242	-201.324	836.394	1124.82	-210.391	934.424	483.288	-220.174	971.877	103.682	-264.03	1087.48	40.4723	195.894	897.718	874.775	175.056	955.312	1074.32				148.527	620.638	122.055	196.68	710.513	40.039
1288	0	-275.255	882.482	879.577	-204.55	841.359	1125.37	-211.588	936.648	483.306	-220.397	971.976	103.622	-264.335	1087.78	40.4303	193.226	900.75	875.934	172.439	959.963	1074.56				148.519	622.012	124.198	197.251	710.899	40.4277
1289	0	-278.104	886.58	879.904	-207.7	846.505	1125.92	-212.81	938.746	483.182	-220.586	972.24	103.533	-264.698	1088.51	40.5115	190.429	904.133	876.916	169.734	964.335	1074.71				148.57	623.572	126.552	197.311	710.906	40.6724
1290	0	-280.942	890.821	880.09	-210.839	851.792	1126.33	-214.067	940.91	483.245	-220.666	972.367	103.453	-264.424	1087.9	40.4171	187.333	907.631	877.755	167.074	968.416	1074.74				148.86	625.24	128.887	197.366	711.089	41.0676
1291	0	-283.725	895.296	880.303	-213.924	857.314	1126.77	-214.845	942.21	482.957	-220.766	972.736	103.333	-264.971	1088.93	40.6797	184.915	911.124	878.743	164.518	972.414	1074.78				148.962	627.089	131.497	197.336	711.24	41.5296
1292	0	-286.28	899.609	880.522	-216.78	862.674	1127.21	-216.389	945.012	483.395	-220.753	972.926	103.249	-264.965	1089.05	40.7007	182.731	914.538	879.662	162.026	976.435	1074.77				148.73	629.242	134.147	197.445	711.452	42.0363
1293	0	-288.882	904.046	880.633	-219.684	868.158	1127.55	-217.753	947.479	483.631	-220.698	973.232	103.19	-264.672	1088.78	40.7415	180.321	918.111	880.208	159.366	980.16	1074.8				148.551	631.701	137.164	197.326	711.606	42.4297
1294	0	-291.237	908.445	880.545	-222.34	873.604	1127.68	-218.411	948.471	483.379	-220.622	973.419	103.034	-264.855	1089.07	40.7645	178.262	921.597	880.799	156.746	983.916	1074.89				148.24	634.432	140.459	197.096	711.879	43.1912
1295	0	-293.66	913.461	880.451	-225.064	879.666	1127.81	-219.949	950.975	483.517	-220.634	973.715	102.965	-264.744	1088.74	40.6464	176.143	925.182	881.318	153.526	987.114	1075.04				147.651	637.562	144.165	197.065	712.13	44.4817
1296	0	-295.819	918.457	880.319	-227.525	885.709	1127.91	-221.245	953.099	483.564	-220.532	973.931	102.813	-264.804	1089.11	40.7812	174.152	928.839	881.8	151.557	991.394	1075.34				146.816	641.381	148.059	196.815	712.502	45.8539
1297	0	-297.832	923.041	880.123	-229.84	891.34	1127.93	-222.256	954.596	483.363	-220.66	974.353	102.743	-264.828	1089.13	40.7761	172.212	932.781	882.038	149.273	995.052	1075.66				145.934	645.79	152.35	196.441	713.093	47.6367
1298	0	-299.756	928.304	879.868	-232.065	897.65	1127.9	-223.668	956.576	483.304	-220.621	974.393	102.498	-264.696	1088.79	40.6794	170.193	936.755	882.23	146.964	998.655	1075.96				144.59	651.04	157.128	195.916	713.93	49.8577
1299	0	-301.682	933.27	879.616	-234.292	903.663	1127.87	-224.89	958.427	483.221	-220.753	974.685	102.377	-264.675	1088.76	40.6809	168.388	940.671	882.369	144.699	1002.08	1076.32				143.459	656.983	162.649	194.969	715.008	52.7007
1300	0	-303.138	937.872	878.945	-236.049	909.311	1127.43	-225.788	959.224	482.674	-220.934	974.966	102.333	-264.677	1088.78	40.6796	166.541	944.54	882.479	142.497	1005.33	1076.47				141.856	663.952	168.623	193.858	716.505	55.9822
1301	0	-304.34	942.003	878.936	-237.553	914.489	1127.64	-227.468	961.481	482.87	-221.019	974.937	102.024	-264.728	1088.87	40.6763	164.729	948.258	882.602	140.404	1008.65	1076.6				139.931	671.854	175.168	192.533	718.377	60.0219
1302	0	-306.181	947.17	878.849	-239.695	920.703	1127.78	-228.903	963.296	482.691	-221.246	974.945	101.856	-264.764	1088.93	40.6672	162.931	951.841	882.75	138.343	1011.57	1076.62				137.861	680.954	182.056	190.896	720.638	65.0179
1303	0	-308.031	952.977	878.85	-241.847	927.557	1128	-230.031	963.976	482.509	-221.433	974.962	101.69	-264.79	1088.46	40.6942	161.366	955.173	882.828	136.307	1014.46	1076.42				135.607	690.872	189.402	188.97	723.779	71.1494
1304	0	-309.668	957.938	878.714	-243.785	933.564	1128.09	-231.363	965.287	482.315	-221.83	974.3	101.397	-264.757	1088.83	40.6342	160.21	958.245	882.926	134.578	1017.24	1076.21				133.157	701.245	197.113	186.753	727.993	78.1043
1305	0	-311.391	962.595	878.406	-245.809	939.269	1128.01	-232.529	965.907	481.996	-221.811	974.899	101.443	-264.826	1088.99	40.6075	159.754	959.732	883.085	132.733	1019.9	1075.74				130.325	712.142	204.743	184.385	733.786	86.2301
1306	0	-313.016	966.284	878.052	-247.736	944.005	1127.88	-233.78	966.782	481.773	-222.023	975.006	101.349	-264.817	1089	40.5953	158.352	962.077	882.883	131.107	1022.56	1075.28				126.987	723.135	211.813	181.307	741.246	94.1739
1307	0	-314.497	969.977	877.592	-249.519	948.744	1127.64	-234.988	967.631	481.475	-222.27	975.075	101.221	-264.785	1088.95	40.585	157.725	964.499	882.834	129.439	1024.74	1074.45				123.565	734.575	218.678	178.433	750.233	100.019
1308	0	-315.995	973.529	877.391	-251.318	953.343	1127.66	-235.995	967.972	481.105	-222.512	975.185	101.129	-264.904	1088.98	40.5557	156.929	966.665	882.783	128.178	1027.15	1073.56				119.916	745.435	224.281	174.659	762.005	103.936
1309	0	-317.508	976.81	877.191	-253.133	957.671	1127.69	-237.556	969.197	481.282	-222.778	975.262	101.074	-264.914	1088.97	40.521	156.525	968.635	882.749	126.903	1029.6	1072.65				117.397	757.722	228.381	171.528	776.457	108.535
1310	0	-319.039	979.588	877.004	-254.965	961.496	1127.72	-238.442	969.398	480.991	-223.019	975.253	101.057	-264.625	1088.71	40.5733	156.004	970.733	882.885	125.711	1031.63	1071.78				114.471	772.136	230.279	167.282	793.246	110.387
1311	0	-320.65	981.769	876.78	-256.877	964.724	1127.72	-239.971	971.023	481.239	-223.244	975.235	101.03	-264.937	1088.98	40.4824	155.472	973.13	883.421	124.862	1034.32	1070.8				112.009	788.366	230.325	164.989	810.671	111.158
1312	0	-322.028	983.506	876.677	-258.556	967.507	1127.84	-240.786	971.305	480.969	-223.419	975.196	101.013	-265.002	1089.09	40.4922	154.914	975.707	884.518	123.971	1036.81	1070.06				109.422	805.285	229.148	162.218	829.479	110.104
1313	0	-323.534	985.321	876.641	-260.364	970.369	1128.03	-241.963	972.631	481.171	-223.62	975.201	100.995	-264.991	1089.05	40.4496	154.086	978.258	885.901	123.14	1039.44	1069.26				107.229	822.193	227.132	159.7	849.883	107.887
1314	0	-324.606	986.655	876.75	-261.737	972.75	1128.36	-242.657	973.3	481.106	-223.757	975.245	101.023	-265.063	1089.08	40.4433	153.508	980.901	887.347	122.499	1042.32	1068.62				105.376	840.522	223.476	157.82	872.009	104.782
1315	0	-325.753	988.28	876.698	-263.186	975.422	1128.54	-243.498	974.641	481.151	-223.848	975.163	101.03	-265.053	1089.04	40.43	152.895	983.312	888.582	122.012	1045.54	1068.03				103.764	860.186	218.519	156.56	895.883	100.909
1316	0	-326.924	990.533	876.839	-264.658	978.722	1128.9	-243.932	975.701	481.235	-223.94	975.139	101.057	-265.073	1089.05	40.4336	152.71	985.65	889.827	121.711	1048.72	1067.63				102.894	880.697	212.441	156.023	921.133	96.4316
1317	0	-327.521	992.187	876.867	-265.557	981.423	1129.15	-244.166	976.556	481.29	-223.995	975.178	101.111	-265.075	1089.06	40.4302	152.249	988.325	890.992	121.552	1052.08	1067.33				102.516	902.133	205.745	155.85	948.246	91.719
1318	0	-328.233	994.672	876.898	-266.57	984.955	1129.41	-244.387	977.602	481.344	-223.99	975.113	101.182	-265.052	1088.94	40.3624	151.69	991.257	891.968	121.513	1055.52	1066.9				102.941	924.397	198.45	156.48	976.408	86.7915
1319	0	-328.471	997.671	876.962	-267.109	989.001	1129.69	-244.65	979.132	481.446	-224.017	975.133	101.23	-265.046	1088.93	40.3617	151.54	994.263	892.913	121.831	1059.18	1066.32				104.194	947.554	190.533	157.615	1005.35	81.5947
1320	0	-328.563	1000.54	876.875	-267.502	992.917	1129.83	-244.653	980.632	481.598	-223.991	975.17	101.321	-265.075	1088.94	40.3603	151.221	997.309	893.553	122.043	1062.78	1065.85				105.729	971.305	182.35	159.675	1035.13	76.6912
1321	0	-328.493	1003.16	876.825	-267.734	996.579	1130	-244.519	981.99	481.771	-223.918	975.176	101.414	-265.046	1088.91	40.3511	151.179	1000.46	893.9	122.925	1069.1	1065.41				108.284	995.45	174.397	161.874	1064.99	71.9426
1322	0	-328.298	1006.11	876.818	-267.841	1000.58	1130.22	-244.014	983.211	481.731	-223.832	975.292	101.491	-265.103	1089.12	40.4405	151.517	1003.95	893.957	123.624	1073.19	1065.23				111.454	1019.92	166.614	164.818	1095.22	67.9776
1323	0	-327.915	1009.75	876.741	-267.759	1005.27	1130.37	-243.487	984.543	481.816	-223.711	975.327	101.562	-265.071	1089.05	40.4573	151.832	1007.36	893.89	123.947	1076.91	1065.16				115.249	1044.59	159.288	168.189	1125.71	64.5739
1324	0	-327.267	1013.66	876.547	-267.413	1010.23	1130.4	-242.865	986.156	481.876	-223.544	975.434	101.672	-265.018	1089.02	40.4298	152.406	1010.91	893.687	124.634	1081.06	1065.14				119.553	1069.13	152.366	172.001	1156.03	61.8695
1325	0	-326.054	1016.62	876.208	-266.501	1014.23	1130.28	-241.957	987.287	481.735	-223.364	975.521	101.751	-265.027	1089.04	40.4727	153.03	1014.64	893.428	125.368	1085.31	1065.23				124.689	1093.6	146.109	176.636	1186.14	60.4904
1326	0	-324.602	1019.34	875.922	-265.351	1018	1130.22	-240.979	988.732	481.771	-223.254	976.282	102.129	-265.012	1089.02	40.4917	153.962	1018.49	893.338	126.27	1089.76	1065.24				129.647	1117.76	140.696	181.28	1215.19	59.7536
1327	0	-323.331	1022.96	875.658	-264.38	1022.67	1130.18	-240.438	991.299	482.183	-222.935	976.101	102.046	-264.988	1089.07	40.5113	154.551	1021.44	893.27	127.067	1094.44	1065.36				135.22	1141.31	136.23	186.122	1243.42	60.0656
1328	0	-322.077	1027.14	875.461	-263.428	1027.89	1130.21	-239.651	993.58	482.371	-222.647	975.909	102.231	-265.046	1088.99	40.5234	155.823	1026.08	893.226	128.299	1099.4	1065.33				140.547	1163.88	132.549	191.447	1269.54	61.1181
1329	0	-320.445	1031	875.315	-262.097	1032.8	1130.28	-238.577	995.458	482.428	-222.357	976.139	102.258	-265.039	1088.99	40.5213	157.439	1031.3	893.328	129.717	1104.58	1065.05				145.852	1185.58	129.6	196.396	1295.04	63.3847
1330	0	-318.617	1034.28	875.112	-260.571	1037.13	1130.31	-237.134	996.667	482.36	-222.042	976.202	102.401	-265.052	1088.95	40.5384	158.963	1036.79	893.318	130.936	1109.9	1064.83				150.365	1205.61	127.355	201.059	1318.26	65.7634
1331	0	-316.683	1037.41	874.988	-258.938	1041.31	1130.4	-236.02	998.786	482.58	-221.746	976.358	102.583	-264.963	1089.03	40.5632	160.719	1042.47	893.097	132.601	1115.61	1064.5				154.309	1223.73	125.762	205.235	1339.22	68.8862
1332	0	-314.697	1040.6	874.945	-257.253	1045.54	1130.59	-234.715	1000.91	482.811	-221.323	976.186	102.702	-265.044	1089.02	40.5654	162.377	1048.34	892.826	134	1121.51	1064.18				158.046	1239.84	124.71	209.049	1357.69	71.9262
1333	0	-312.715	1043.6	875.052	-255.573	1049.59	1130.92	-232.959	1002.4	482.779	-220.998	976.062	102.905	-264.942	1089.02	40.5993	164.028	1054.69	892.321	135.486	1127.68	1063.76				161.11	1253.74	123.804	209.237	1368.48	74.4526
1334	0	-310.599	1046.49	875.154	-253.759	1053.52	1131.24	-231.851	1005.02	483.244	-220.565	976.131	103.116	-264.898	1088.94	40.5641	165.552	1061.79	891.914	136.879	1134.12	1063.4				162.835	1265.35	122.752	210.685	1380.59	76.335
1335	0	-308.545	1049.33	875.413	-252.006	1057.41	1131.72	-230.109	1006.9	483.413	-220.15	976.342	103.405	-264.937	1088.96	40.5599	167.344	1068.88	890.99	138.773	1141.2	1063.08				163.94	1274.46	121.463	211.475	1389.82	76.6359
1336	0	-306.12	1051.41	875.566	-249.882	1060.53	1132.1	-228.464	1009	483.618	-219.749	976.551	103.661	-265.002	1088.86	40.5388	169.394	1076.41	889.786	140.558	1148.57	1062.73				163.964	1281.05	120.107	211.599	1397.21	76.1374
1337	0	-304.091	1054.21	876.094	-248.154	1064.39	1132.85	-227.2	1011.99	484.112	-219.365	976.773	103.943	-265.024	1088.89	40.548	171.334	1084.22	888.228	142.332	1156.31	1062.4				163.559	1285.45	118.282	211.066	1401.61	73.6183
1338	0	-301.899	1057.2	876.632	-246.265	1068.42	1133.61	-225.143	1013.69	484.329	-218.958	977.1	104.311	-264.965	1088.8	40.5238	173.115	1092.34	886.43	144.07	1164.19	1062.1				162.466	1287.14	115.641	208.022	1402.86	68.7115
1339	0	-299.594	1060.59	877.161	-244.26	1072.86	1134.37	-223.861	1017.04	484.921	-218.654	977.172	104.557	-264.873	1088.8	40.5264	175.084	1100.98	884.727	146.034	1172.58	1061.85				161.621	1288.46	113.09	204.694	1405.79	63.1235
1340	0	-297.009	1063.66	877.834	-241.977	1076.98	1135.26	-221.535	1018.62	485.116	-218.396	976.832	105.071	-265.022	1088.98	40.5748	177.205	1109.77	883.015	148.325	1181.62	1061.54				161.941	1292.81	112.119	201.744	1408.64	58.3971
1341	0	-294.122	1066.54	878.381	-239.391	1080.9	1136.03	-220.067	1022.35	485.705	-217.914	976.959	105.495	-264.883	1088.8	40.507	179.764	1118.89	881.58	150.59	1190.54	1061.32				162.656	1298.28	111.314	200.789	1411.94	54.2542
1342	0	-290.98	1069.38	879.115	-236.55	1084.79	1136.99	-217.607	1024.45	486.059	-217.571	977.602	106.033	-264.833	1088.69	40.49	182.885	1129.72	880.84	153.068	1199.64	1061.08				163.364	1301.33	110.629	199.8	1414.15	50.3863
1343	0	-287.948	1072.66	879.772	-233.82	1089.11	1137.87	-215.666	1027.8	486.601	-217.061	977.955	106.643	-264.87	1088.58	40.4919	185.542	1139.84	880.469	155.481	1208.67	1060.83				163.751	1303.19	110.247	200.15	1414.63	47.7999
1344	0	-284.854	1076.27	880.319	-231.028	1093.77	1138.64	-213.611	1030.84	487.07	-216.657	978.377	107.171	-264.79	1088.79	40.5859	187.815	1149.71	880.638	157.764	1217.41	1061.12				163.649	1304.9	109.968	200.627	1415.24	45.9771
1345	0	-281.539	1079.67	880.813	-227.81	1097.27	1139.09	-211.415	1033.74	487.442	-216.231	978.708	107.97	-264.763	1088.65	40.585	190.059	1159.32	881.379	159.804	1226.19	1061.69				164.257	1306.29	109.737	201.342	1416.08	45.5705
1346	0	-278.64	1084	881.582	-225.008	1101.68	1139.82	-209.237	1036.32	487.88	-215.795	978.776	108.782	-264.637	1088.52	40.5585	192.434	1169.48	882.861	161.814	1235.01	1062.34				164.796	1306.83	109.658	201.59	1416.26	45.3277
1347	0	-275.152	1087.83	882.135	-221.617	1105.59	1140.33	-206.861	1038.78	488.453	-215.46	979.144	109.545	-265.012	1089.42	40.7408	194.842	1178.88	884.901	163.923	1243.43	1063.07				165.18	1307.36	109.697	202.209	1416.86	45.178
1348	0	-271.526	1091.28	882.606	-218.088	1109.13	1140.76	-204.851	1041.82	488.973	-215.094	979.395	110.569	-264.978	1089.45	40.7001	197.318	1187.34	887.207	166.33	1251.54	1063.74				165.769	1308.64	109.764	202.464	1417.2	45.0377
1349	0	-267.71	1094.31	883.134	-214.369	1112.26	1141.24	-202.82	1044.61	489.861	-214.608	980.141	111.728	-264.641	1088.85	40.5964	199.912	1195.37	889.371	168.114	1258.87	1064.26				166.14	1309.77	109.727	203.167	1418.18	45.1995
1350	0	-263.856	1097.82	883.627	-210.612	1115.86	1141.69	-200.721	1047.2	490.657	-214.428	980.292	112.732	-266.02	1090.54	40.9706	202.305	1202.83	891.172	170.365	1265.7	1064.73				166.079	1310.39	109.519	203.204	1418.64	45.3152
1351	0	-259.816	1100.91	884.08	-206.669	1119.03	1142.1	-198.635	1049.85	491.634	-214.178	980.941	114.077	-265.431	1090.13	40.6704	204.781	1209.77	892.717	172.733	1272.14	1065.3				165.798	1310.97	109.331	203.078	1419.04	45.4398
1352	0	-256.063	1104.41	884.799	-203.296	1123.78	1142.48	-196.397	1052.47	492.755	-213.779	981.424	115.601	-265.275	1089.94	40.6868	207.627	1216.32	894.099	174.402	1276.16	1065.85				165.622	1311.44	109.092	202.39	1418.86	45.291
1353	0	-251.953	1107.43	885.616	-199.252	1128.27	1143.31	-194.292	1055.51	494.159	-213.317	981.144	117.565	-265.297	1089.99	40.7196	210.623	1222.41	895.145	176.922	1281.98	1066.69				165.405	1311.95	108.915	200.427	1417.44	45.0858
1354	0	-248.279	1110.87	886.494	-195.78	1132.87	1143.66	-192.228	1058.81	495.58	-212.889	981.392	119.488	-265.777	1090.08	40.9397	213.848	1228.41	895.938	179.655	1287.59	1067.63				165.494	1312.61	108.861	201.317	1418.69	45.179
1355	0	-244.608	1114.35	887.864	-191.813	1136.79	1145.1	-190.221	1061.55	497.284	-212.296	982.865	121.301	-265.776	1089.77	40.8583	217.216	1234.18	896.378	182.782	1293.07	1068.48				165.597	1313.18	108.807	201.758	1419.26	45.4091
1356	0	-240.873	1117.46	889.393				-188.41	1064.8	499.016	-211.313	983.446	123.019	-265.699	1089.01	40.6346	220.56	1239.56	896.389	185.987	1298.38	1069.35				165.681	1313.56	108.714	201.891	1419.5	45.4252
1357	0	-237.314	1120.46	891.23				-186.511	1067.42	500.553	-209.987	984.421	124.831	-265.389	1088.35	40.3895	224.015	1244.71	896.241	189.291	1303.8	1070.23				165.689	1314.26	108.702	201.906	1419.52	45.4319
1358	0	-234.545	1124.86	893.205				-184.639	1070.51	502.422	-208.268	985.647	126.511	-265.179	1087.47	40.2572	227.41	1249.46	896.079	192.421	1309.12	1071.31				165.692	1314.81	108.678	201.99	1419.67	45.4655
1359	0	-231.18	1127.89	895.107				-182.609	1073.24	503.935	-206.654	987.084	128.443	-264.912	1086.5	40.2745	230.415	1253.81	896.046	195.514	1314.39	1072.46				165.847	1315.02	108.498	202.09	1419.81	45.3573
1360	0	-227.922	1130.75	896.934				-180.279	1075.32	505.33	-205.055	988.536	130.329	-264.583	1085.63	40.4364	233.367	1258.51	896.158	198.784	1320.17	1073.55				165.542	1315.89	108.601	202.005	1419.79	45.477
1361	0	-224.854	1133.52	898.822				-178.116	1077.99	506.697	-202.496	990.266	132.159	-264.008	1084.58	40.5485	236.019	1263.1	896.339	201.739	1325.63	1074.7				165.591	1316.16	108.541	202.04	1419.93	45.4829
1362	0	-221.869	1136.42	900.603				-175.763	1080.63	508.796	-200.466	991.959	134.041	-263.419	1083.74	40.5835	238.366	1267.31	896.598	204.473	1330.95	1075.81				165.839	1316.35	108.42	202.02	1420.01	45.5173
1363	0	-219.131	1139.4	902.273				-173.689	1083.56	510.002	-197.503	993.13	135.729	-262.814	1082.89	40.8795	240.23	1272.9	896.949	207.076	1336.19	1076.8				165.719	1316.52	108.403	201.866	1420.05	45.5525
1364	0	-216.381	1142.33	904.018				-172.209	1087.62	511.743	-194.764	994.762	137.336	-262.162	1081.82	41.2448	242.134	1275.99	897.134	209.505	1341.11	1077.67				165.723	1316.69	108.352	201.765	1420.1	45.5766
1365	0	-213.787	1145.38	905.684				-170.538	1090.88	512.828	-191.897	996.335	138.995	-261.134	1081.13	41.4498	244.122	1279.79	897.261	211.938	1346.03	1078.4				165.714	1316.84	108.278	201.777	1420.19	45.6684
1366	0	-211.396	1148.6	907.24				-168.577	1093.87	514.034	-189.042	998.005	140.503	-259.572	1080.35	41.7363	246.192	1283.84	897.558	214.067	1350.39	1079.09				165.763	1316.97	108.211	201.751	1420.24	45.6565
1367	0	-209.073	1151.84	908.705				-166.908	1097.78	515.214	-186.139	1000.16	141.897	-257.916	1079.92	42.0839	248.156	1288.16	897.886	216.551	1355.16	1079.46				165.756	1317.08	108.094	201.766	1420.24	45.6775
1368	0	-206.876	1154.86	910.058				-164.913	1101.11	516.345	-183.146	1002.27	143.345	-256.8	1079.6	42.7139	250.149	1292.31	898.074	218.604	1359.6	1079.9				165.82	1317.19	108.045	201.738	1420.25	45.632
1369	0	-204.673	1157.69	911.485				-163.73	1106.11	517.579	-180.206	1004.41	144.721	-254.859	1079.05	43.134	251.971	1296.53	898.419	220.604	1363.87	1080.36				165.857	1317.28	107.97	201.783	1420.29	45.6997
1370	0	-202.409	1160.6	912.742				-162.41	1110.76	518.945	-177.335	1006.35	146.052	-253.247	1078.48	43.9094	253.685	1300.92	898.819	222.432	1368.26	1080.85				165.958	1317.41	107.89	201.784	1420.25	45.6812
1371	0	-200.19	1163.21	914.085				-160.639	1113.39	519.842	-174.385	1008.69	147.291	-251.458	1078.47	44.543	255.302	1305.19	899.17	223.956	1372.26	1081.43				165.955	1317.46	107.8	201.801	1420.31	45.7099
1372	0	-198.099	1166.2	915.436				-160.011	1119.28	520.547	-171.506	1010.97	148.482	-249.649	1078.21	45.158	256.897	1309.56	899.553	225.492	1376.33	1081.94				166.091	1317.6	107.746	201.758	1420.3	45.662
1373	0	-196.236	1169.2	916.727				-158.728	1123.97	521.677	-168.865	1013.73	149.397	-247.871	1078.17	46.0273	258.47	1313.84	899.786	226.983	1380.44	1082.43				166.121	1317.65	107.682	201.804	1420.38	45.6998
1374	0	-194.142	1171.5	918.031				-156.995	1126.94	521.74	-165.785	1016.19	150.8	-246.13	1078.3	46.9678	260.396	1316.9	899.88	228.814	1384.77	1082.79				166.212	1317.74	107.603	202.003	1420.62	45.7578
1375	0	-191.841	1173.25	919.09				-156.254	1131.34	522.537	-163.089	1019.48	151.718	-244.675	1078.25	47.8246	261.623	1321.39	900.048	230.175	1388.77	1083.35				166.301	1317.92	107.608	201.82	1420.52	45.7313
1376	0	-190.45	1176.58	920.451				-155.032	1135.77	523.301	-160.388	1022.41	153.097	-242.922	1078.89	48.9674	262.986	1325.5	900.056	231.537	1392.68	1083.77				166.342	1318.02	107.517	201.962	1420.65	45.7284
1377	0	-188.649	1178.96	921.826				-154.085	1140.07	524.137	-158.112	1025.12	154.619	-241.201	1080.16	49.9125	264.383	1329.48	899.954	232.968	1396.47	1084.15				166.609	1318.2	107.506	201.963	1420.68	45.7465
1378	0	-186.893	1181.24	922.955				-153.455	1144.87	524.786	-155.851	1028.36	155.528	-239.649	1080.99	50.9668	265.635	1333.03	899.759	234.225	1400.08	1084.46				166.833	1318.44	107.453	201.951	1420.71	45.7391
1379	0	-185.278	1183.78	924.088				-152.621	1149.1	525.492	-153.816	1031.35	156.509	-238.273	1081.17	52.0736	266.791	1336.49	899.574	235.77	1403.7	1084.72				166.536	1318.29	107.392	202.039	1420.81	45.7427
1380	0	-183.68	1186.03	925.276				-152.098	1153.73	526.235	-151.918	1034.72	157.559	-236.981	1082.55	52.9932	267.988	1339.65	899.515	237.106	1407.11	1085				166.613	1318.36	107.429	201.87	1420.62	45.5964
1381	0	-182.221	1188.24	926.294				-151.376	1157.98	526.84	-150.367	1038.23	158.432	-236.024	1084.14	54.1247	269.257	1342.68	899.434	238.382	1410.39	1085.28				167.072	1318.65	107.461	201.894	1420.61	45.5722
1382	0	-180.63	1190.25	927.422				-150.855	1162.34	527.518	-149.182	1042.04	159.188	-235.423	1086.82	55.1094	270.403	1345.65	899.421	239.745	1413.53	1085.59				167.153	1318.65	107.448	202.338	1421.16	45.5497
1383	0	-179.313	1192.69	928.468				-150.616	1166.9	528.308	-148.332	1046.17	159.956	-235.118	1089.71	56.0825	271.505	1348.54	899.38	241.107	1416.54	1085.85				167.227	1318.7	107.437	202.408	1421.2	45.4935
1384	0	-177.857	1194.88	929.359				-150.178	1171.01	528.972	-147.886	1050.72	160.651	-235.149	1093.68	56.9306	272.494	1351.31	899.367	242.388	1419.47	1086.13				167.343	1318.71	107.457	202.359	1421.16	45.4605
1385	0	-176.623	1197.27	930.327				-150.166	1175.39	529.439	-147.786	1055.57	161.062	-235.587	1098.2	57.6956	273.578	1353.8	899.38	243.732	1422.36	1086.36				167.086	1318.55	107.354	202.358	1421.14	45.4156
1386	0	-175.35	1199.49	931.107				-149.627	1179.41	530.081	-148.34	1060.89	161.323	-236.359	1103.53	58.2809	274.592	1356.25	899.388	244.994	1425.05	1086.61				167.417	1318.7	107.392	201.902	1420.62	45.5405
1387	0	-174.012	1201.45	932.01				-149.551	1183.36	530.748	-149.56	1066.85	161.509	-237.525	1109.61	58.7635	275.685	1358.64	899.262	246.199	1427.64	1086.82				167.357	1318.66	107.364	201.894	1420.58	45.5385
1388	0	-172.965	1203.86	932.771				-149.927	1188.01	531.567	-150.871	1073.05	161.621	-239.048	1116.73	59.0093	276.644	1361.1	899.158	247.41	1430.24	1087.04				167.493	1318.68	107.304	201.955	1420.64	45.4936
1389	0	-171.888	1206.16	933.412				-149.83	1191.82	532.196	-152.597	1079.68	161.689	-240.546	1123.72	59.0286	277.422	1363.43	899.121	248.53	1432.72	1087.21				167.443	1318.62	107.23	201.964	1420.64	45.4949
1390	0	-170.858	1208.43	934.221				-150.092	1196.05	532.761	-154.537	1086.54	161.598	-242.581	1131.32	59.3153	278.413	1365.96	899.044	249.668	1435.13	1087.35				167.505	1318.66	107.179	202.082	1420.71	45.3796
1391	0	-169.867	1210.71	934.886				-150.445	1200.4	533.39	-156.54	1093.46	161.536	-244.686	1139.91	59.0161	279.203	1368.38	899.01	250.755	1437.44	1087.41				167.496	1318.65	107.114	202.136	1420.76	45.3908
1392	0	-169.016	1212.98	935.633				-151.011	1205.14	534.072	-159.25	1101.2	161.245	-246.859	1149.41	58.4521	280.07	1370.84	899.036	251.824	1439.7	1087.52				167.55	1318.64	107.052	202.131	1420.75	45.4117
1393	0	-168.051	1215.08	936.322				-151.605	1209.77	534.641	-162.757	1109.66	160.829	-249.05	1159.88	57.8969	280.829	1373.18	899.023	252.779	1441.81	1087.6				167.556	1318.66	107.019	202.139	1420.7	45.3974
1394	0	-167.193	1217.17	936.957				-152.41	1214.59	535.162	-166.25	1118.49	160.432	-251.335	1171.34	56.9951	281.509	1375.41	898.917	253.762	1443.9	1087.71				167.58	1318.69	107.009	202.202	1420.76	45.4296
1395	0	-166.404	1219.56	937.447				-153.014	1219.48	535.825	-170.045	1127.62	160.015	-253.505	1183.98	56.0742	282.289	1377.39	898.252	254.596	1446.02	1087.82				167.695	1318.75	106.99	202.412	1420.98	45.5321
1396	0	-165.658	1221.69	938.065				-153.687	1224.78	536.376	-174.167	1137.43	159.39	-256.235	1196.97	54.669	283.271	1379.22	897.726	255.515	1448.03	1087.97				167.639	1318.77	106.949	203.193	1421.73	45.4913
1397	0	-165.022	1224.18	938.586				-155.328	1231.95	537.353	-178.489	1147.34	158.898	-258.16	1210.92	54.1188	284.193	1381.12	897.545	256.368	1450.05	1088.13				167.522	1318.8	106.928	202.787	1421.39	45.4167
1398	0	-164.389	1226.37	939.033				-156.64	1238.39	538.057	-182.979	1159.96	158.406	-259.616	1224.6	53.3229	284.591	1383.38	897.458	257.348	1452.31	1088.24				167.387	1318.85	106.886	202.533	1421.13	45.3326
1399	0	-163.79	1228.43	939.506				-157.916	1244.47	538.758	-187.497	1169.67	158.463	-261.397	1238.97	52.7686	284.979	1385.57	897.382	257.888	1453.87	1088.42				167.259	1318.82	106.831	202.526	1421.12	45.3626
1400	0	-163.212	1230.61	939.924				-158.869	1250.71	539.142	-191.737	1180.87	158.041	-263.072	1253.93	52.4262	285.535	1387.74	897.173	258.967	1456.2	1088.47				166.901	1318.72	106.789	202.359	1420.89	45.5501
1401	0	-162.716	1232.82	940.268				-159.934	1257.2	539.701	-195.855	1192.78	157.822	-264.771	1268.99	52.229	285.882	1389.86	896.876	259.72	1457.89	1088.63				167.009	1318.84	106.827	202.45	1421	45.5259
1402	0	-162.249	1235.03	940.654				-161.387	1264.34	540.321	-199.769	1205.24	157.677	-266.289	1284	52.4231	286.161	1391.95	896.597	260.633	1459.93	1088.77				166.639	1318.76	106.831	202.294	1420.78	45.6978
1403	0	-161.898	1237.55	940.953				-162.564	1271.48	540.728	-203.445	1217.62	157.726	-267.768	1299.05	52.9238	286.442	1394.09	896.34	261.269	1461.58	1088.91				166.763	1318.93	106.799	202.212	1420.77	45.7335
1404	0	-161.625	1239.99	941.218				-163.749	1278.32	541.391	-207.188	1229.67	157.912	-268.911	1314.05	53.5	286.69	1396.17	895.987	261.956	1463.23	1089.13				166.556	1318.9	106.729	202.177	1420.75	45.7199
1405	0	-161.399	1242.09	941.442				-165	1285.71	542.062	-210.401	1241.55	158.333	-270.575	1328.81	54.4667	286.91	1398.18	895.728	262.588	1464.75	1089.34				166.484	1318.91	106.756	202.179	1420.66	45.8055
1406	0	-161.259	1244.59	941.653				-166.115	1293.46	542.815	-213.584	1253.71	158.748	-272.537	1343.36	55.799	287.07	1400.35	895.478	263.242	1466.37	1089.49				166.298	1318.96	106.731	202.235	1420.71	45.8547
1407	0	-161.244	1247.1	941.802				-167.15	1300.9	543.577	-216.462	1265.8	159.199	-274.434	1357.7	57.4075	287.114	1402.43	895.257	263.832	1467.89	1089.7				166.082	1319.01	106.789	202.151	1420.65	45.8479
1408	0	-161.104	1249.6	941.936				-168.23	1308.56	544.251	-219.105	1277.7	159.909	-276.625	1371.91	59.2056	287.246	1404.65	895.098	264.214	1469.06	1089.98				166.047	1319.09	106.694	202.141	1420.62	45.8581
1409	0	-161.135	1252	942.056				-169.319	1316.3	545.119	-221.316	1289.9	160.542	-278.625	1385.45	61.1249	287.299	1406.73	894.925	264.922	1470.65	1090.14				165.866	1319.14	106.663	202.183	1420.67	45.888
1410	0	-161.333	1254.99	942.212				-170.349	1324.34	545.927	-223.564	1301.82	161.332	-280.69	1398.5	63.1659	287.324	1408.83	894.77	265.395	1472.12	1090.38				165.734	1319.17	106.656	202.165	1420.67	45.8926
1411	0	-161.512	1257.85	942.25				-171.404	1332.2	546.8	-225.359	1314.16	161.956	-283.14	1411.51	65.4262	287.412	1410.88	894.636	265.91	1473.51	1090.64				165.617	1319.23	106.639	202.153	1420.69	45.9094
1412	0	-161.737	1260.85	942.401				-172.633	1340.55	547.715	-226.903	1325.71	162.867	-285.233	1423.93	67.5466	287.408	1412.89	894.53	266.281	1474.75	1090.97				165.512	1319.3	106.608	202.162	1420.63	45.9144
1413	0	-162.021	1263.95	942.486				-173.573	1348.44	548.607	-228.278	1336.45	163.792	-287.305	1435.99	69.8495	287.433	1414.87	894.427	266.792	1476.2	1091.31				165.425	1319.35	106.648	202.172	1420.64	45.9361
1414	0	-162.368	1267.27	942.577				-174.672	1356.32	549.623	-229.498	1348.42	164.596	-289.815	1448.05	72.1412	287.434	1416.9	894.42	267.207	1477.42	1091.59				165.334	1319.33	106.618	202.432	1420.78	46.1728
1415	0	-162.822	1270.66	942.561				-175.422	1363.73	550.506	-230.469	1359.89	165.538	-291.64	1459.58	74.3562	287.437	1418.82	894.37	267.571	1478.62	1091.88				165.282	1319.41	106.63	202.479	1420.76	46.2106
1416	0	-163.038	1274.05	942.656				-176.268	1371.08	551.366	-231.434	1371.67	166.249	-293.758	1470.95	76.5954	287.402	1420.66	894.306	268.009	1479.83	1092.2				165.212	1319.46	106.627	202.471	1420.8	46.2098
1417	0	-163.656	1277.82	942.576				-176.93	1378.37	552.282	-232.242	1381.66	167.103	-295.632	1481.08	79.329	287.417	1422.47	894.241	268.348	1480.84	1092.56				165.103	1319.48	106.608	202.471	1420.8	46.2108
1418	0	-164.051	1281.55	942.571				-177.753	1385.69	553.049	-232.954	1391.62	167.933	-297.445	1493.31	81.1762	287.461	1424.22	894.194	268.839	1482.04	1092.95				165.026	1319.52	106.621	202.468	1420.8	46.2094
1419	0	-164.576	1285.41	942.429				-178.285	1392.77	553.798	-233.603	1402.8	168.82	-298.994	1504.39	83.3355	287.512	1425.93	894.182	269.264	1483.01	1093.32				165.047	1319.66	106.598	202.477	1420.74	46.2018
1420	0	-165.157	1289.12	942.346				-179.016	1400.06	554.805	-234.326	1413.39	169.662	-300.345	1515.3	85.379	287.564	1427.57	894.175	269.809	1484.03	1093.61				164.993	1319.72	106.678	202.489	1420.75	46.1795
1421	0	-165.761	1292.97	942.169				-179.57	1406.82	555.356	-234.907	1423.52	170.523	-301.569	1526.33	87.394	287.673	1429.24	894.196	270.332	1485.04	1093.91				164.935	1319.69	106.684	202.478	1420.75	46.1709
1422	0	-166.271	1296.87	941.907				-180.175	1413.96	556.05	-235.646	1433.8	171.418	-302.24	1537.27	90.0362	287.659	1430.77	894.2	270.941	1485.96	1094.16				164.83	1319.72	106.672	202.101	1420.5	45.8841
1423	0	-166.795	1300.81	941.682				-180.499	1420	556.467	-236.256	1444.07	172.356	-303.335	1548.29	91.2526	287.657	1432.41	894.218	271.628	1486.95	1094.4				164.784	1319.76	106.711	202.117	1420.44	45.8315
1424	0	-167.491	1305.02	941.315				-180.954	1426.46	556.93	-237.032	1454.11	173.088	-303.9	1559.17	92.9291	287.653	1434	894.218	272.249	1487.89	1094.63				164.742	1319.86	106.765	202.141	1420.45	45.8542
1425	0	-168.247	1309.14	940.929				-181.226	1432.81	557.107	-237.487	1463.07	173.763	-304.252	1570.02	94.5353	287.619	1435.66	894.269	272.946	1488.82	1094.85				164.665	1319.9	106.74	202.519	1420.69	46.1621
1426	0	-168.919	1313.21	940.605				-181.911	1439.63	557.631	-238.455	1473.19	174.637	-304.473	1580.63	95.9638	287.6	1437.26	894.257	273.53	1489.68	1095				164.612	1319.91	106.772	202.55	1420.65	46.1398
1427	0	-169.716	1317.52	940.261				-182.086	1445.53	557.678	-239.366	1483.04	175.29	-304.39	1591.15	97.3274	287.618	1438.83	894.194	274.062	1490.54	1095.13				164.536	1320.04	106.866	202.232	1420.46	45.8551
1428	0	-170.35	1321.76	939.909				-182.229	1451.56	557.772	-239.836	1492.5	175.911	-304.226	1601.61	98.5843	287.651	1440.51	894.122	274.615	1491.42	1095.28				164.381	1320.01	106.854	202.209	1420.42	45.8159
1429	0	-171.186	1326.19	939.391				-182.453	1457.65	557.934	-240.35	1501.38	176.389	-303.789	1611.61	99.7118	287.649	1442.14	894.009	275.149	1492.34	1095.38				164.307	1320.1	106.887	202.572	1420.64	46.0823
1430	0	-172.009	1330.42	939.037				-182.653	1463.89	558.236	-240.909	1510.6	176.949	-303.473	1621.36	100.828	287.573	1443.76	893.882	275.629	1493.28	1095.46				164.237	1320.17	106.955	202.58	1420.66	46.1138
1431	0	-172.835	1334.92	938.338				-183.047	1470.38	558.207	-241.369	1518.86	177.311	-302.832	1630.68	101.662	287.546	1445.48	893.736	276.009	1494.29	1095.61				164.183	1320.25	107.052	202.567	1420.72	45.8628
1432	0	-173.762	1339.54	937.997				-183.186	1476.41	558.27	-241.848	1527.13	177.597	-302.335	1639.97	102.411	287.417	1447.04	893.51	276.431	1495.35	1095.67				164.113	1320.4	107.126	202.663	1420.79	45.8222
1433	0	-174.483	1344.07	937.496				-183.408	1482.63	558.423	-241.975	1535.48	177.808	-301.465	1648.58	102.978	287.34	1448.62	893.287	276.813	1496.51	1095.76				164.087	1320.54	107.209	202.607	1420.92	45.5485
1434	0	-175.32	1348.61	937.051				-183.52	1488.41	558.242	-242.055	1542.6	178.006	-300.765	1656.96	103.368	287.213	1450.26	893.116	277.08	1497.64	1095.8				163.973	1320.63	107.32	202.374	1420.58	45.6736
1435	0	-176.253	1353.53	936.54				-183.603	1494.16	558.182	-241.915	1550.98	178.133	-299.55	1664.7	103.56	287.115	1451.89	892.881	277.336	1498.65	1095.82				163.938	1320.73	107.399	202.331	1420.55	45.6246
1436	0	-177.086	1358.33	936.057				-183.785	1500.09	558.038	-241.877	1558	177.985	-298.717	1672.43	103.744	286.899	1453.45	892.623	277.428	1499.7	1095.78				163.892	1320.91	107.543	202.314	1420.57	45.5643
1437	0	-177.908	1362.95	935.44				-183.795	1505.68	557.691	-241.45	1564.73	178.114	-297.41	1679.55	103.659	286.662	1455.13	892.395	277.394	1500.54	1095.75				163.758	1321.05	107.645	202.704	1420.83	45.5171
1438	0	-178.639	1367.55	934.932				-184.152	1511.8	557.849	-241.163	1571.16	177.767	-296.489	1686.36	103.484	286.339	1456.64	892.09	277.103	1501.1	1095.64				163.671	1321.19	107.686	203.326	1421.49	45.7445
1439	0	-179.581	1372.48	934.361				-184.503	1517.8	557.228	-240.454	1577	177.143	-295.437	1692.95	103.102	286.046	1458.28	891.83	277.041	1502.09	1095.57				163.506	1321.36	107.806	202.957	1421.13	45.571
1440	0	-180.539	1377.43	933.792				-184.022	1522.35	556.828	-240.156	1581.68	176.705	-294.121	1699.13	102.536	285.565	1459.83	891.561	276.935	1503.25	1095.46				163.395	1321.45	107.904	202.768	1420.92	45.4638
1441	0	-181.306	1382.1	933.154				-184.433	1528.13	556.556	-239.301	1586.89	175.975	-292.934	1705.02	101.836	285.276	1461.56	891.324	276.776	1504.33	1095.3				163.271	1321.62	108.056	202.45	1420.68	45.4442
1442	0	-182.14	1386.65	932.503				-183.927	1532.18	555.609	-238.82	1592.59	175.375	-291.668	1710.8	100.968	284.876	1463.3	891.037	276.527	1505.48	1095.16				163.129	1321.78	108.231	202.643	1420.83	45.444
1443	0	-183.053	1391.18	931.795				-184.229	1537.65	554.864	-237.947	1597.53	174.664	-290.457	1716.23	100.027	284.405	1464.88	890.756	276.233	1506.62	1094.95				163.05	1321.94	108.347	202.484	1420.77	45.4144
1444	0	-184.062	1395.77	931.019				-183.823	1541.5	554.028	-236.897	1602.16	173.74	-289.091	1721.6	98.834	283.992	1466.81	890.491	275.913	1507.8	1094.83				162.919	1321.97	108.438	202.667	1420.87	45.3289
1445	0	-185.046	1400.21	930.174				-184.189	1546.62	553.524	-236.092	1607.63	173.105	-287.602	1726.71	97.453	283.433	1468.53	890.241	275.622	1509.15	1094.56				162.848	1322.14	108.63	202.704	1420.95	45.285
1446	0	-185.907	1404.31	929.404				-183.671	1550.15	552.377	-233.592	1607.39	170.631	-285.925	1731.53	96.0094	282.808	1470.31	890.012	275.22	1510.52	1094.34				162.757	1322.28	108.726	202.738	1420.99	45.2947
1447	0	-186.908	1408.5	928.422				-184.011	1555.13	551.29	-233.832	1614.78	170.458	-284.376	1736.15	94.4284	282.271	1472.21	889.731	274.801	1511.85	1094.13				162.861	1322.53	108.967	202.744	1421	45.2388
1448	0	-188.012	1412.91	927.551				-183.419	1558.05	550.111	-231.989	1618.11	168.965	-282.792	1740.72	92.8501	281.707	1474.06	889.424	274.296	1513.19	1093.93				162.663	1322.69	109.135	202.762	1421.01	45.2214
1449	0	-189.107	1417.25	926.591				-183.044	1561.46	549.18	-233.356	1625.16	169.092	-281.079	1745.03	91.1413	281.161	1476	889.129	273.777	1514.58	1093.67				162.385	1322.71	109.251	202.808	1421.03	45.2589
1450	0	-190.497	1422.13	925.371				-183.505	1566.38	548.09	-232.892	1630.28	168.181	-279.554	1749.39	89.3415	280.609	1477.96	888.845	273.233	1516.05	1093.38				162.191	1322.84	109.383	202.767	1420.99	45.2258
1451	0	-191.262	1425.93	924.446				-183.14	1569.66	546.799	-231.824	1634.02	166.82	-277.822	1753.36	87.4485	279.529	1479.27	888.448	272.776	1517.81	1092.89				162.02	1322.95	109.489	202.77	1421.09	45.1139
1452	0	-192.127	1429.85	923.372				-182.627	1572.15	545.233	-230.576	1637.97	165.376	-276.109	1757.2	85.6782	278.852	1481.15	888.191	271.832	1519.06	1092.73				161.922	1323.05	109.582	202.825	1421.13	45.1257
1453	0	-193.241	1434.02	922.272				-182.807	1576.13	544.027	-229.638	1641.54	164.042	-274.538	1761.09	83.7377	278.132	1483.09	887.839	271.146	1520.67	1092.38				161.866	1323.31	109.864	202.821	1421.15	45.0773
1454	0	-194.375	1438.36	921.148				-182.778	1579.51	542.623	-228.878	1645.45	162.753	-272.78	1764.68	81.5368	276.959	1484.52	887.517	270.221	1522.23	1092.15				161.755	1323.41	110.035	202.842	1421.15	45.0806
1455	0	-195.585	1442.88	920.031				-183.263	1583.79	541.614	-227.639	1648.69	161.112	-271.119	1768.02	79.415	276.403	1486.74	887.175	269.471	1524.12	1091.75				161.6	1323.54	110.202	202.831	1421.15	45.0699
1456	0	-196.762	1447.12	918.834				-182.531	1585.72	539.591	-225.095	1649.64	158.644	-269.5	1771.43	77.1879	275.524	1488.61	886.89	268.344	1525.76	1091.38				161.469	1323.66	110.333	202.883	1421.2	45.0824
1457	0	-197.946	1451.51	917.659				-182.336	1588.4	537.905	-223.163	1651.57	156.669	-267.858	1774.63	74.7791	274.488	1490.52	886.64	267.236	1527.65	1091.09				161.352	1323.79	110.465	202.887	1421.2	45.0839
1458	0	-199.086	1455.66	916.496				-182.2	1591.34	536.287	-224.308	1657.76	156.075	-266.283	1777.84	72.4263	273.579	1492.53	886.426	266.152	1529.58	1090.74				161.254	1323.92	110.616	202.873	1421.18	45.0888
1459	0	-200.372	1460.09	915.169				-182.532	1594.82	534.897	-223.781	1661.88	154.59	-264.615	1780.79	69.8774	272.473	1494.54	886.186	264.981	1531.52	1090.37				161.164	1324.05	110.762	202.845	1421.27	45.1902
1460	0	-201.651	1464.44	913.975				-181.848	1596.4	532.668	-222.994	1664.92	152.886	-262.891	1783.65	67.3423	271.369	1496.54	886.002	263.617	1533.55	1090.09				161.088	1324.18	110.895	202.799	1421.23	45.1879
1461	0	-203.012	1468.72	912.788				-181.689	1598.52	530.769	-220.669	1665.47	150.138	-261.189	1786.59	64.8851	270.2	1498.6	885.786	262.228	1535.73	1089.84				160.963	1324.3	111.042	202.821	1421.25	45.1715
1462	0	-204.255	1473.05	911.438				-181.58	1600.95	528.896	-220.731	1669.52	148.868	-259.457	1789.25	62.2957	269.034	1500.75	885.609	260.539	1537.71	1089.7				160.777	1324.34	111.16	202.888	1421.2	45.0939
1463	0	-205.643	1477.52	910.15				-181.063	1602.57	526.703	-219.31	1671.36	146.695	-257.82	1792.14	60.0041	267.879	1503.08	885.428	259.275	1540.37	1089.41				160.65	1324.43	111.312	202.81	1421.24	45.1894
1464	0	-207.097	1482.03	908.893				-181.726	1606.04	525.017	-220.201	1676.02	145.718	-256.093	1794.77	57.6	266.422	1505.23	885.293	257.713	1542.9	1089.22				160.492	1324.61	111.4	202.827	1421.2	45.1663
1465	0	-208.568	1486.57	907.593				-181.518	1607.88	523.028	-219.477	1678.53	143.641	-254.446	1797.24	55.1711	265.105	1507.63	885.196	256.069	1545.36	1089.02				160.288	1324.58	111.536	203.179	1421.27	45.1683
1466	0	-209.927	1490.72	906.173				-181.035	1608.95	520.823	-217.406	1678.21	140.787	-252.858	1799.49	52.9535	263.535	1509.96	885.039	254.23	1547.92	1088.8				160.059	1324.7	111.743	203.17	1421.37	45.2728
1467	0	-211.88	1495.91	904.717				-181.006	1610.86	518.604	-215.951	1680.17	138.328	-251.057	1801.17	50.3553	262.125	1512.39	884.921	252.467	1550.6	1088.58				159.878	1324.75	111.862	203.198	1421.35	45.2692
1468	0	-213.312	1500.45	903.362				-180.914	1612.54	516.443	-215.837	1681.82	136.482	-249.29	1802.41	47.4814	260.468	1514.75	884.747	250.576	1553.37	1088.29				159.701	1324.91	112.085	203.149	1421.31	45.2483
1469	0	-214.757	1504.64	901.975				-180.838	1614.37	514.22	-214.138	1681.28	133.706	-247.294	1802.83	44.4584	258.86	1517.24	884.562	248.613	1556.08	1088.01				159.519	1325.05	112.266	203.191	1421.34	45.2268
1470	0	-215.863	1508.48	900.449				-180.94	1616.23	512.102	-214.234	1683.08	131.481	-245.293	1802.51	42.5971	257.187	1519.74	884.36	246.639	1558.94	1087.75				159.263	1325.08	112.487	203.238	1421.35	45.0688
1471	0	-217.661	1513.12	898.999				-181.242	1618.37	510.033	-210.551	1679.84	128.603	-244.597	1802.77	42.7587	255.168	1522.1	884.142	244.534	1561.86	1087.38				159.171	1325.24	112.797	203.271	1421.27	45.1513
1472	0	-219.446	1518.04	897.565				-180.923	1619.46	507.546	-211.661	1682.95	128.378	-243.56	1802.9	43.1312	252.759	1524.12	883.882	242.349	1564.88	1087.03				159.038	1325.34	113.035	203.352	1421.34	45.1233
1473	0	-221.402	1522.96	896.242				-181.072	1621.59	505.62	-211.777	1683.76	127.006	-241.732	1802.12	43.2597	250.796	1526.76	883.606	240.032	1567.78	1086.59				158.883	1325.44	113.318	203.38	1421.36	45.1244
1474	0	-223.342	1527.9	894.842				-181.563	1624.44	503.886	-209.893	1682.58	124.772	-239.879	1801.75	43.6448	248.902	1529.57	883.405	237.777	1570.98	1086.12				158.753	1325.5	113.627	203.438	1421.39	45.005
1475	0	-225.377	1532.76	893.379				-181.851	1626.53	501.878	-208.854	1682.88	122.875	-239.869	1804.42	45.3556	246.844	1532.47	883.188	235.378	1574.19	1085.56				158.644	1325.63	113.966	203.449	1421.35	45.0786
1476	0	-227.529	1537.96	892.082				-181.881	1628.14	499.794	-207.865	1683.5	121.049	-239.493	1805.9	46.6282	244.712	1535.44	882.899	233.023	1577.54	1084.98				158.437	1325.81	114.304	203.464	1421.36	45.1031
1477	0	-229.597	1543.14	890.577				-181.872	1629.68	497.676	-206.413	1683.17	118.878	-239.463	1805.88	47.0128	242.6	1538.64	882.569	230.376	1580.85	1084.4				158.221	1325.96	114.696	203.496	1421.4	45.1272
1478	0	-231.907	1548.23	889.186				-181.81	1631.5	495.75	-204.895	1683.03	116.801	-239.058	1805.07	46.9016	240.447	1541.81	882.199	227.842	1584.31	1083.8				157.938	1326.24	115.13	203.435	1421.35	45.1537
1479	0	-233.952	1553.19	887.812				-181.788	1633.2	493.974	-203.078	1682.47	114.775	-238.538	1804.52	46.829	237.995	1544.88	881.78	225.113	1587.9	1083.21				157.483	1326.39	115.557	203.392	1421.35	45.1954
1480	0	-236.054	1558.14	886.455				-182.008	1635.37	492.417	-201.835	1682.37	113.398	-238.284	1804.37	46.8706	235.582	1547.97	881.345	222.272	1591.56	1082.53				157.154	1326.69	116.119	203.352	1421.34	45.2582
1481	0	-238.631	1563.63	885.413				-182.147	1637.71	490.946	-199.545	1680.35	111.131	-238.083	1804.42	47.0454	232.773	1551.01	880.844	219.508	1595.31	1081.93				156.634	1326.96	116.678	203.268	1421.37	45.3541
1482	0	-240.846	1568.47	884.25				-182.087	1639.58	489.515	-197.898	1680.04	109.871	-237.956	1804.54	47.2161	229.931	1554.11	880.402	216.599	1599.08	1081.27				156.387	1327.24	117.355	203.16	1421.29	45.4149
1483	0	-243.079	1573.09	883.214				-182.316	1641.71	488.452	-197.149	1681.17	109.322	-237.914	1804.85	47.2414	226.92	1557.23	879.9	213.569	1602.9	1080.66				156.086	1327.61	118.247	203.117	1421.2	45.4189
1484	0	-245.768	1578.26	882.646				-182.973	1644.34	488.03	-197.099	1682.67	109.082	-237.8	1804.74	47.3507	223.586	1560.22	879.385	210.588	1606.76	1080.13				155.656	1328.16	119.149	203.081	1421.17	45.4825
1485	0	-248.23	1582.56	882.204				-184.066	1646.39	487.931	-197.283	1683.78	109.077	-237.801	1804.8	47.3681	220.57	1563.53	879.087	207.461	1610.54	1079.46				155.396	1328.81	120.276	202.64	1421	45.6123
1486	0	-250.779	1586.73	882.54				-185.561	1648.35	488.247	-197.498	1683.95	109.08	-237.891	1804.83	47.3746	217.687	1566.91	878.782	204.414	1614.44	1079				155.016	1329.6	121.685	202.742	1421.2	45.7796
1487	0	-253.45	1590.37	883.192				-187.546	1649.94	488.685	-197.774	1684.06	108.958	-238.001	1804.86	47.318	214.767	1570.3	878.665	201.33	1618.35	1078.78				154.921	1330.46	123.345	202.526	1421.17	45.933
1488	0	-255.98	1593.51	884.019				-189.811	1651.41	489.243	-198.108	1684.09	108.718	-238.201	1805	47.3028	211.571	1573.4	878.592	198.206	1622.24	1078.77				154.807	1331.22	125.408	202.419	1421.11	46.1549
1489	0	-258.925	1596.96	884.892				-192.125	1652.66	489.556	-198.462	1683.9	108.585	-238.258	1804.9	47.2362	208.375	1576.47	878.663	195.059	1626.32	1078.87				154.899	1331.83	127.692	202.089	1420.92	46.3792
1490	0	-262.232	1600.24	885.702				-194.299	1653.62	489.765	-198.951	1684.96	108.632	-238.34	1804.9	47.1613	205.148	1579.53	878.924	191.827	1630.46	1079.06				154.63	1333.53	130.263	201.984	1420.92	46.6932
1491	0	-265.462	1603.22	886.248				-196.334	1654.17	489.734	-199.164	1684.54	108.443	-238.388	1804.95	47.1437	201.866	1582.53	879.376	188.659	1634.64	1079.27				154.51	1335.49	133.1	201.756	1420.92	46.9699
1492	0	-269.029	1606.32	886.611				-198.226	1654.66	489.571	-199.751	1685.06	108.433	-238.415	1804.89	47.1032	198.47	1585.46	879.948	185.444	1638.77	1079.48				153.954	1337.49	135.975	201.529	1420.86	47.3517
1493	0	-271.675	1607.82	886.577				-200.107	1655.07	489.426	-199.94	1685.21	108.315	-238.462	1804.92	47.1108	195.432	1588.65	880.571	182.116	1642.74	1079.7				153.658	1339.77	139.174	201.339	1420.87	47.7864
1494	0	-274.604	1609.3	886.355				-201.896	1655.53	489.085	-199.957	1685.19	108.154	-238.45	1804.92	47.1146	192.187	1591.5	881.077	179.023	1646.89	1079.69				153.125	1342.17	142.704	201.547	1421.23	48.4176
1495	0	-277.597	1610.93	886.025				-203.311	1655.82	488.824	-199.596	1685	107.8	-238.478	1804.87	47.0884	189.026	1594.16	881.534	175.885	1650.97	1079.64				152.701	1344.92	146.296	201.454	1421.64	49.406
1496	0	-281.002	1613.49	885.971				-204.729	1656.66	488.706	-199.577	1684.97	107.438	-238.487	1804.87	47.0853	186.217	1596.73	881.855	172.707	1654.85	1079.52				152.315	1348.02	149.977	201.264	1421.54	49.9907
1497	0	-284.006	1615.6	885.837				-206.18	1657.57	488.629	-199.603	1684.75	107.208	-238.471	1804.86	47.0919	183.555	1599.4	882.049	169.571	1658.64	1079.35				151.865	1351.48	153.818	201.201	1421.93	51.2458
1498	0	-286.796	1617.93	885.648				-207.438	1658.37	488.359	-199.582	1684.71	107.037	-238.505	1804.87	47.1029	180.532	1606.23	882.801	166.458	1662.35	1079.12				151.382	1355.39	157.809	200.985	1422.51	52.6672
1499	0	-289.404	1620.19	885.291				-208.9	1659.55	488.148	-199.711	1684.86	106.877	-238.514	1804.87	47.0871	177.937	1611.53	883.095	163.358	1665.97	1078.83				150.685	1359.78	162.021	200.56	1422.59	54.1982
1500	0	-292.03	1622.86	884.812				-210.235	1660.56	487.957	-200.246	1685.66	106.719	-238.523	1804.9	47.0938	175.674	1615.16	883.112	160.282	1669.42	1078.52				150.143	1364.78	166.553	200.171	1423.94	56.276
1501	0	-294.514	1625.47	884.341				-211.731	1661.58	487.794	-200.067	1685.46	106.579	-238.518	1804.89	47.0497	173.366	1618.01	882.861	157.056	1672.96	1078.3				149.548	1370.16	171.803	199.491	1425.01	58.6242
1502	0	-296.787	1628.07	883.935				-213.076	1662.2	487.505	-199.907	1685.15	106.316	-238.547	1804.92	47.0584	171.403	1622.02	882.643	154.477	1676.3	1077.85				148.666	1376.36	176.984	198.609	1429.58	62.1795
1503	0	-299.038	1630.65	883.432				-214.712	1663.2	487.241	-199.847	1685.03	106.033	-238.541	1804.9	47.0421	169.465	1625.79	882.325	151.615	1679.73	1077.49				146.584	1381.48	182.342	197.375	1431.11	65.3784
1504	0	-301.206	1633.3	883.167				-216.215	1663.85	486.953	-199.96	1685.17	105.793	-238.539	1804.9	47.0408	167.801	1630.1	882.105	148.961	1683.16	1077.17				145.037	1388.39	188.426	196.591	1433.36	69.516
1505	0	-303.204	1636.03	882.755				-217.571	1664.25	486.625	-200.156	1685.34	105.577	-238.54	1804.9	47.0411	166.133	1634.37	881.641	146.287	1686.39	1076.7				143.082	1395.99	194.63	195.622	1436.09	74.3013
1506	0	-305.144	1638.78	882.354				-219.26	1664.89	486.206	-200.663	1685.99	105.607	-238.569	1804.83	46.9899	164.474	1638.04	881.188	143.732	1689.68	1076.12				141.626	1404.76	200.649	194.259	1439.08	79.2944
1507	0	-306.926	1641.62	882.136				-220.688	1665.19	485.88	-200.905	1686.06	105.434	-238.617	1804.91	46.9787	162.912	1641.68	880.717	141.384	1692.86	1075.5				140.127	1413.89	206.898	192.487	1442.71	84.7542
1508	0	-308.611	1644.35	882.121				-222.156	1665.64	485.553	-201.178	1686.26	105.366	-238.646	1804.84	46.9569	161.479	1645.32	880.263	139.115	1695.97	1074.76				138.318	1423.17	212.974	190.552	1447.12	90.789
1509	0	-310.299	1646.96	882.092				-223.635	1665.83	485.288	-201.047	1685.45	104.958	-238.679	1804.86	46.9065	160.022	1648.1	879.963	137.247	1699.15	1074.09				136.706	1432.78	218.53	188.693	1451.86	97.1584
1510	0	-311.815	1649.22	882.099				-225.026	1666.1	485.06	-201.093	1685.08	104.776	-238.692	1804.88	46.9115	159.108	1651.47	879.632	135.22	1702.09	1073.32				133.887	1442.44	223.718	187.729	1455.51	102.859
1511	0	-313.467	1651.41	881.998				-226.322	1666.37	484.891	-201.394	1685.07	104.755	-238.74	1804.84	46.8667	158.09	1654.46	879.483	133.358	1705.15	1072.64				131.405	1451.63	228.971	185.167	1464.14	107.361
1512	0	-315.204	1653.34	881.844				-227.334	1666.38	484.639	-201.634	1685.13	104.701	-238.758	1804.85	46.8702	157.011	1657.29	879.536	131.572	1708.17	1072.04				129.26	1460.3	234.037	183.133	1471.28	109.541
1513	0	-316.834	1654.9	881.684				-228.486	1666.69	484.555	-201.817	1685.18	104.691	-238.782	1804.8	46.8493	155.808	1660.15	879.967	129.866	1711.12	1071.54				127.191	1470.04	236.737	179.347	1485.59	112.653
1514	0	-318.474	1656.11	881.623				-229.388	1666.99	484.28	-201.993	1685.21	104.668	-238.781	1804.79	46.8477	154.618	1662.86	880.771	128.381	1714.17	1071.1				125.425	1481.11	237.868	175.224	1500.92	114.018
1515	0	-319.96	1656.8	881.51				-230.113	1667.07	484.234	-202.066	1685.21	104.632	-238.807	1804.79	46.8243	153.555	1665.21	881.72	126.99	1717	1070.69				123.603	1492.96	237.917	171.403	1515.83	113.506
1516	0	-321.357	1657.44	881.4				-231.021	1667.58	484.226	-202.152	1685.12	104.619	-238.859	1804.79	46.8142	152.648	1667.45	882.666	125.787	1719.72	1070.39				121.697	1505.41	236.754	167.896	1526.12	110.772
1517	0	-322.906	1658.04	881.119				-231.476	1667.63	484.113	-202.193	1685.06	104.599	-238.871	1804.8	46.8217	151.762	1670.46	883.855	124.809	1722.43	1070.03				119.809	1518.24	234.86	164.568	1541.43	108.385
1518	0	-324.128	1658.31	881.193				-232.135	1668.26	484.204	-202.289	1685.17	104.661	-238.86	1804.79	46.8149	150.853	1672.63	884.773	123.816	1724.97	1069.55				117.905	1531.32	232.165	161.496	1558.05	105.649
1519	0	-325.324	1658.65	881.157				-232.728	1668.88	484.289	-202.336	1685.15	104.663	-238.906	1804.74	46.7681	150.053	1674.5	885.639	122.983	1727.55	1069.27				115.835	1544.79	228.621	157.948	1575.37	102.503
1520	0	-326.267	1658.93	881.187				-233.121	1669.19	484.278	-202.389	1685.11	104.724	-238.897	1804.74	46.7459	149.149	1676.47	886.699	122.258	1730.15	1069.08				114.278	1559.14	224.149	155.607	1593.31	99.2128
1521	0	-327.068	1659.58	881.223				-233.509	1669.68	484.384	-202.412	1685.05	104.714	-238.898	1804.71	46.7489	148.491	1678.31	887.534	121.55	1732.69	1068.88				112.633	1573.83	219.263	153.784	1612.2	95.82
1522	0	-327.669	1660.49	881.259				-233.846	1670.44	484.472	-202.432	1684.98	104.747	-238.928	1804.7	46.7416	148.011	1680.58	888.562	120.982	1735.21	1068.7				111.635	1589.28	214.147	152.228	1631.56	92.108
1523	0	-328.098	1661.83	881.227				-234.072	1671.15	484.537	-202.468	1685.02	104.762	-238.922	1804.69	46.7437	147.609	1682.65	889.417	120.487	1737.73	1068.59				110.839	1605.06	208.469	153.178	1653.54	89.195
1524	0	-328.365	1663.54	881.241				-234.157	1671.91	484.559	-202.504	1684.98	104.756	-238.9	1804.65	46.7179	147.081	1683.96	889.865	120.079	1740.13	1068.47				109.544	1620.78	202.166	153.162	1674.02	85.439
1525	0	-328.392	1665.24	881.188				-234.192	1672.71	484.615	-202.413	1684.86	104.784	-238.958	1804.7	46.7646	146.699	1685.89	890.411	119.711	1742.62	1068.31				108.841	1636.96	195.888	153.33	1694.02	81.6135
1526	0	-328.306	1667.3	881.133				-234.18	1673.47	484.617	-202.414	1684.93	104.803	-238.941	1804.7	46.7642	146.622	1688.59	890.996	119.627	1745.15	1068.11				109.563	1654.05	189.879	154.404	1715.18	78.1511
1527	0	-328.1	1669.62	881.019				-234.24	1674.72	484.697	-202.838	1685.9	105.124	-238.949	1804.71	46.7792	146.802	1691.12	891.411	119.547	1747.62	1067.93				110.682	1671.32	183.572	155.828	1736.82	74.9553
1528	0	-327.941	1672.29	880.858				-234.061	1675.6	484.673	-202.533	1685.45	104.999	-238.941	1804.69	46.7616	146.976	1693.27	891.656	119.551	1750.14	1067.68				112.652	1689.67	177.402	157.427	1758.32	72.1437
1529	0	-327.644	1675.02	880.72				-233.814	1676.39	484.638	-202.75	1685.97	105.179	-238.897	1804.64	46.7786	147.344	1695.51	891.818	119.608	1752.62	1067.39				113.488	1706.86	171.628	159.561	1780.46	69.7089
1530	0	-327.377	1677.84	880.637				-233.472	1677.41	484.566	-202.353	1685.3	104.942	-238.887	1804.6	46.7709	147.937	1698.47	892.11	119.966	1755.34	1067.26				114.48	1723.83	165.896	161.764	1802.47	67.6217
1531	0	-326.822	1680.35	880.668				-233.239	1678.32	484.562	-202.587	1685.94	105.19	-238.915	1804.68	46.803	148.728	1701.93	892.483	120.436	1758.27	1067.06				116.03	1741.07	160.601	164.204	1824.29	65.9353
1532	0	-326.434	1683.18	880.595				-233.005	1679.45	484.663	-202.562	1686.08	105.229	-238.905	1804.75	46.8154	149.397	1704.93	892.763	120.654	1760.91	1066.92				119.632	1759.45	155.989	167.052	1846.08	64.8775
1533	0	-325.705	1685.54	880.591				-232.656	1680.28	484.769	-202.482	1686.09	105.285	-238.91	1804.67	46.7881	150.09	1707.79	892.966	121.274	1763.94	1066.88				123.957	1777.76	151.735	169.436	1866.72	63.7909
1534	0	-325.097	1688.03	880.677				-232.247	1681.48	484.851	-202.356	1686.07	105.286	-238.863	1804.67	46.7932	150.869	1710.76	893.089	121.774	1766.96	1066.66				125.204	1793.76	147.284	172.13	1887.16	63.3178
1535	0	-324.411	1690.32	880.74				-231.948	1682.67	484.973	-202.15	1685.95	105.308	-238.873	1804.7	46.8123	151.616	1713.96	893.144	122.443	1770.16	1066.67				127.588	1810.13	143.77	174.767	1906.97	63.3446
1536	0	-323.528	1692.38	880.905				-231.484	1684	485.177	-201.605	1685.07	105.056	-238.883	1804.71	46.8343	152.441	1717.2	893.181	123.139	1773.39	1066.52				129.811	1825.74	140.675	177.602	1926.14	63.8676
1537	0	-322.854	1694.53	881.02				-230.942	1684.92	485.316	-201.266	1684.69	104.972	-238.871	1804.69	46.8401	153.422	1718.4	893.059	123.911	1776.73	1066.41				132.832	1841.29	138.098	180.17	1944.51	64.83
1538	0	-321.874	1696.22	881.237				-230.398	1686.31	485.53	-201.115	1684.72	105.056	-238.86	1804.65	46.8353	154.268	1720.61	892.475	124.827	1780.18	1066.27				135.961	1856.18	135.962	182.634	1961.73	66.2209
1539	0	-321.105	1698.25	881.469				-229.702	1687.63	485.747	-200.972	1684.79	105.177	-238.873	1804.7	46.8122	155.152	1723.39	891.999	125.795	1783.84	1066.09				138.648	1869.87	134.078	184.631	1977.75	67.6987
1540	0	-320.04	1699.82	881.756				-229.07	1688.88	485.998	-201.335	1685.95	105.736	-238.869	1804.68	46.8534	155.814	1726.57	891.369	126.896	1787.53	1066.04				140.847	1882.26	132.591	185.762	1991.77	68.9456
1541	0	-318.977	1701.57	882.06				-228.21	1690.27	486.217	-201.224	1686.1	105.874	-238.867	1804.69	46.8541	156.502	1729.86	890.886	128.158	1791.45	1065.84				142.998	1893.68	131.201	187.168	2004.64	70.427
1542	0	-317.835	1703.4	882.423				-227.444	1691.86	486.576	-201.013	1686.11	106.102	-238.897	1804.73	46.8665	157.153	1733.25	890.051	129.311	1795.41	1065.69				144.604	1903.62	129.988	188.826	2016.34	71.9545
1543	0	-316.463	1705.04	882.738				-226.555	1693.44	486.903	-200.803	1686.21	106.306	-238.888	1804.71	46.8601	158.011	1736.71	889.186	130.616	1799.42	1065.59				146.388	1912.34	128.999	189.8	2025.94	72.9187
1544	0	-315.137	1707	883.068				-225.413	1694.64	487.16	-200.195	1685.49	106.212	-238.916	1804.68	46.8162	158.963	1740.31	888.105	132.125	1803.64	1065.44				147.19	1919.3	127.509	190.773	2033.94	73.4227
1545	0	-313.616	1709.12	883.495				-224.291	1696.2	487.469	-200.092	1686.37	106.712	-238.911	1804.66	46.8558	160.102	1744.23	886.859	133.669	1808.08	1065.21				147.25	1924.71	126.463	190.962	2039.38	73.6874
1546	0	-311.916	1711.19	883.888				-223.406	1698.15	487.888	-199.8	1685.59	106.548	-238.89	1804.71	46.8325	161.294	1748.23	885.705	135.172	1812.5	1065.05				147.783	1928.99	125.387	191.614	2042.84	73.1868
1547	0	-310.026	1713.43	884.255				-222.023	1699.36	488.079	-199.29	1685.02	106.501	-238.935	1804.71	46.8217	162.731	1752.58	884.583	136.841	1817.06	1064.93				146.086	1930.09	123.269	191.603	2043.79	71.2147
1548	0	-308.076	1715.74	884.691				-220.773	1700.96	488.393	-199.003	1684.8	106.612	-238.945	1804.71	46.8196	164.258	1757.15	883.775	138.431	1821.8	1064.92				145.907	1929.76	122.037	190.587	2044.08	68.226
1549	0	-305.992	1718.06	885.075				-219.823	1703.1	488.897	-199.267	1685.79	107.116	-238.981	1804.74	46.8419	165.781	1762.02	882.996	140.417	1826.87	1064.97				144.685	1929.43	120.766	190.452	2045.73	66.3166
1550	0	-303.696	1720.56	885.6				-218.108	1704.19	489.052	-199.364	1686.47	107.496	-238.985	1804.75	46.8291	167.498	1767.12	882.25	142.185	1831.75	1065.28				145.144	1931.96	120.18	189.976	2046.95	64.8185
1551	0	-301.4	1723.04	886.196				-216.887	1706.47	489.65	-199.174	1686.78	107.761	-238.996	1804.77	46.836	169.556	1772.46	881.942	143.974	1836.69	1065.68				145.802	1934.33	119.823	189.531	2047.87	63.2461
1552	0	-299.049	1725.48	886.79				-215.15	1708.05	489.931	-198.988	1686.98	108.088	-238.969	1804.74	46.8485	171.748	1778.11	881.812	146.107	1841.89	1066.29				146.383	1935.39	119.657	189.161	2048.29	61.5331
1553	0	-296.616	1728.05	887.435				-213.694	1710.55	490.516	-198.578	1686.97	108.338	-238.929	1804.69	46.8647	173.903	1783.89	882.084	148.227	1847.01	1066.95				146.455	1935.91	119.355	189.485	2048.75	60.5784
1554	0	-294.084	1730.62	887.976				-211.774	1712.12	490.597	-198.327	1686.94	108.588	-238.996	1804.77	46.8939	176.04	1789.85	882.635	150.637	1852.18	1067.62				146.79	1936.73	119.221	189.675	2049.26	59.5909
1555	0	-291.579	1733.38	888.387				-210.347	1714.73	491.16	-197.781	1686.51	108.739	-238.96	1804.75	46.8993	178.156	1795.73	883.433	152.943	1857.32	1068.3				147.73	1938.06	119.146	189.702	2049.78	58.8173
1556	0	-288.931	1736.16	888.83				-208.296	1716.31	491.226	-197.406	1686.39	108.991	-238.978	1804.75	46.9008	180.308	1801.46	884.386	155.513	1862.55	1069				148.454	1939.29	118.865	189.432	2050.28	57.5293
1557	0	-286.093	1738.81	889.178				-206.807	1718.92	491.835	-197.317	1686.87	109.485	-238.955	1804.74	46.925	182.567	1807.01	885.561	158.177	1867.65	1069.69				149.016	1940.57	118.654	189.701	2051.16	56.4622
1558	0	-283.281	1741.73	889.449				-204.622	1720.65	492.004	-197.078	1687.33	109.916	-238.913	1804.69	46.9285	184.92	1812.42	886.775	160.943	1872.65	1070.31				149.532	1941.81	118.295	189.375	2051.27	55.234
1559	0	-280.369	1744.55	889.717				-202.995	1723.33	492.554	-196.927	1687.65	110.339	-238.876	1804.72	46.9458	187.48	1817.75	887.899	163.758	1877.33	1070.79				149.891	1942.97	117.98	189.311	2051.75	54.2094
1560	0	-277.291	1747.49	889.943				-200.969	1725.72	493	-196.611	1687.8	110.764	-238.875	1804.72	46.9702	190.122	1823.07	888.976	166.597	1881.93	1071.12				150.088	1943.84	117.757	189.202	2052.2	53.6916
1561	0	-274.217	1750.72	890.153				-198.878	1727.92	493.312	-196.19	1687.62	111.18	-238.86	1804.72	47.0094	192.725	1828.34	890.038	169.537	1886.34	1071.41				150.291	1944.64	117.533	189.086	2052.56	53.497
1562	0	-271.438	1754.5	890.584				-197.077	1730.6	493.7	-195.152	1686.58	111.368	-238.845	1804.8	47.0672	195.452	1833.45	890.868	172.316	1890.65	1071.82				150.407	1945.32	117.286	188.808	2052.93	53.2696
1563	0	-268.097	1757.85	890.851				-194.799	1732.62	493.951	-195.312	1687.66	112.231	-238.764	1804.81	47.1036	198.844	1839.1	891.582	175.119	1895.1	1072.53				150.504	1945.97	117.074	188.676	2053.16	53.0312
1564	0	-264.85	1761.13	890.955				-193.046	1735.48	494.55	-194.66	1686.93	112.594	-238.74	1804.9	47.1824	201.96	1844.29	892.151	178.153	1899.94	1073.49				150.334	1946.28	116.768	188.539	2053.24	52.8617
1565	0	-261.539	1764.61	891.261				-191.098	1737.95	495.038	-193.761	1685.85	112.838	-238.673	1804.93	47.2585	205.054	1849.22	892.773	180.956	1904.45	1074.65				150.737	1946.88	116.728	188.714	2053.57	52.856
1566	0	-258.165	1767.85	891.52				-189.259	1740.38	495.583	-194.037	1687.04	113.858	-238.619	1805	47.372	207.78	1853.84	893.311	183.574	1908.83	1075.81				151.057	1947.42	116.607	188.774	2053.69	52.7335
1567	0	-255.264	1771.78	892.053				-187.567	1742.83	496.154	-193.985	1688.42	114.846	-238.517	1805.05	47.4501	210.76	1858.5	893.864	186.403	1913.33	1077				150.951	1947.68	116.23	188.872	2053.82	52.6096
1568	0	-252.165	1775.19	892.683				-185.969	1745.66	496.898	-193.271	1688.54	115.758	-238.509	1805.21	47.571	213.151	1862.38	894.351	189.271	1917.79	1078.14				151.012	1947.87	116.054	188.941	2053.99	52.5271
1569	0	-249.151	1778.37	893.198				-184.269	1747.92	497.757	-193.362	1689.13	117.528	-238.376	1805.1	47.5619	215.63	1866.25	894.884	192.109	1922.04	1079.27				151.118	1947.98	115.866	189.041	2054.09	52.4203
1570	0	-246.353	1781.84	894.063				-182.984	1750.79	498.762	-193.119	1690.04	118.449	-238.34	1805.03	47.5573	218.322	1870.39	895.523	194.98	1926.15	1080.27				151.285	1948.15	115.655	189.14	2054.26	52.348
1571	0	-243.77	1785.34	894.917				-181.448	1753.03	499.615	-193.259	1691.26	119.7	-238.779	1805.26	47.58	220.808	1874.14	896.016	197.86	1930.04	1081.13				151.361	1948.21	115.444	189.202	2054.36	52.3008
1572	0	-241.281	1788.87	896.097				-180.067	1755.62	500.802	-192.976	1692.08	121.33	-238.8	1805.03	47.5031	223.536	1878.04	896.548	200.633	1933.75	1081.96				151.798	1948.58	115.427	189.171	2054.4	52.2255
1573	0	-238.628	1791.7	897.175				-178.993	1758.85	502.089	-192.145	1692.47	122.35	-238.972	1804.84	47.4799	225.964	1881.6	897.017	203.409	1937.38	1082.75				151.642	1948.48	115.18	189.181	2054.48	52.1979
1574	0	-236.145	1794.66	898.564				-177.827	1762.07	503.2	-191.454	1693.51	123.741	-239.881	1805.64	48.039	228.462	1885.29	897.527	206.085	1940.76	1083.54				151.94	1948.7	115.203	189.203	2054.55	52.222
1575	0	-234.254	1798.29	900.173				-176.594	1764.99	504.746	-190.962	1694.73	125.109	-239.284	1804.67	47.5108	230.688	1889.76	898.298	208.911	1944.27	1084.32				151.684	1948.62	115.033	189.109	2054.64	52.2515
1576	0	-231.851	1801.21	901.843				-175.246	1767.96	506.046	-190.126	1695.14	126.538	-238.47	1803.11	46.8425	232.964	1893.38	898.65	211.171	1947.2	1085.21				151.937	1948.77	115.05	188.965	2054.56	52.2064
1577	0	-229.539	1803.92	903.425				-173.777	1770.68	507.096	-189.115	1696.06	127.909	-237.122	1800.71	45.887	235.241	1896.36	899.242	213.521	1950.31	1086.18				151.992	1948.86	115.024	188.935	2054.61	52.2487
1578	0	-227.474	1806.78	905.059				-172.953	1774.17	508.88	-188.175	1697.33	129.489	-236.813	1799.82	45.639	237.187	1899.29	899.967	215.94	1953.39	1087.16				151.984	1948.84	114.928	188.919	2054.6	52.2602
1579	0	-225.414	1809.28	906.611				-172.151	1777.72	510.34	-187.207	1698.88	131.094	-236.826	1799.6	45.6841	239.204	1902.45	900.667	218.281	1956.41	1088.15				152.012	1948.86	114.82	188.903	2054.61	52.2566
1580	0	-223.426	1811.59	908.348				-171	1780.85	511.417	-186.083	1700.36	132.895	-236.797	1799.33	45.7389	241.169	1905.34	901.298	220.588	1959.42	1089.16				152.02	1948.83	114.68	188.934	2054.65	52.2715
1581	0	-221.567	1813.9	910.114				-170.286	1784.32	513.12	-184.661	1701.86	134.481	-236.687	1799.08	45.9357	242.871	1908.32	901.951	222.892	1962.35	1090.08				151.8	1948.61	114.517	188.907	2054.62	52.281
1582	0	-219.939	1816.27	911.957				-169.389	1787.68	514.414	-183.371	1703.68	136.258	-237.35	1800.17	46.5663	244.426	1910.96	902.52	225.109	1965.3	1090.98				152.219	1948.8	114.581	188.912	2054.63	52.3169
1583	0	-218.084	1818.22	913.633				-168.661	1791	516.097	-181.993	1705.52	137.982	-237.374	1800.31	46.8905	246.017	1913.7	903.014	227.351	1968.16	1091.86				152.216	1948.67	114.448	188.902	2054.62	52.3652
1584	0	-216.561	1820.47	915.501				-168.814	1796.06	517.639	-180.325	1706.78	139.589	-237.026	1799.99	47.1532	247.494	1916.21	903.45	229.45	1971.06	1092.63				152.181	1948.51	114.276	188.86	2054.61	52.3624
1585	0	-215.161	1822.9	917.331				-168.151	1799.48	518.811	-177.71	1707.01	140.9	-236.469	1799.55	47.3016	248.935	1918.46	903.836	231.389	1973.9	1093.36				152.313	1948.5	114.374	188.887	2054.62	52.409
1586	0	-213.494	1824.65	918.982				-167.622	1803.04	520.277	-174.334	1705.41	141.425	-235.916	1799.36	47.5688	250.213	1921	904.228	233.295	1976.83	1094.07				152.356	1948.43	114.205	188.875	2054.61	52.4206
1587	0	-212.088	1826.78	920.812				-167.773	1807.53	521.787	-172.976	1707.6	143.104	-235.368	1799.4	47.9778	251.572	1923.24	904.586	235.085	1979.76	1094.79				152.494	1948.45	114.116	188.857	2054.6	52.4181
1588	0	-210.863	1829.06	922.538				-167.209	1811.21	522.901	-170.884	1709.01	144.347	-234.855	1799.6	48.3965	252.812	1925.59	904.956	236.666	1982.66	1095.49				152.533	1948.37	114	188.862	2054.6	52.4203
1589	0	-209.384	1830.93	924.062				-166.979	1815.09	524.121	-170.323	1712.91	146.674	-234.095	1799.57	48.9124	254.074	1928.14	905.211	238.21	1985.66	1096.14				152.564	1948.31	113.885	188.888	2054.68	52.4028
1590	0	-208.148	1832.92	925.821				-166.831	1819.33	525.277	-168.312	1713.89	147.837	-233.436	1799.92	49.4356	255.336	1930.46	905.494	239.627	1988.7	1096.87				152.697	1948.32	113.883	188.924	2054.69	52.4108
1591	0	-207.084	1835.18	927.362				-166.76	1823.73	526.466	-168.013	1717.9	150.092	-232.801	1800.28	50.0014	256.473	1932.85	905.775	240.909	1991.59	1097.63				152.673	1948.3	113.769	188.928	2054.71	52.3998
1592	0	-205.814	1837.19	928.92				-166.941	1828.56	527.693	-167.12	1720.87	151.92	-232.258	1800.98	50.6533	257.873	1937	906.135	242.127	1994.5	1098.31				152.649	1948.34	113.673	188.919	2054.73	52.3657
1593	0	-204.501	1838.96	930.292				-167.007	1833.06	528.777	-165.036	1721.01	152.692	-231.691	1801.8	51.4826	259.034	1940.02	906.518	243.382	1997.44	1098.95				152.716	1948.38	113.639	188.942	2054.76	52.3794
1594	0	-203.541	1841.23	931.726				-167.324	1837.74	529.927	-165.365	1725.76	154.95	-231.45	1803.14	52.2489	260.083	1942.47	906.797	244.504	2000.32	1099.64				152.72	1948.48	113.657	188.928	2054.77	52.3902
1595	0	-202.474	1843.42	933.034				-167.46	1842.13	530.869	-164.758	1729.91	156.123	-231.537	1805.05	53.0896	261.231	1944.96	907.031	245.549	2003.12	1100.28				152.724	1948.54	113.621	188.921	2054.81	52.3472
1596	0	-201.306	1845.49	934.351				-167.954	1847.04	531.894	-163.405	1730.33	156.768	-231.97	1807.55	54.0218	262.247	1947.41	907.013	246.685	2005.87	1100.84				152.69	1948.69	113.584	188.957	2054.83	52.319
1597	0	-200.245	1847.63	935.293				-168.11	1850.86	532.778	-164.849	1736.19	158.45	-232.715	1810.55	54.857	263.412	1950.22	906.858	247.799	2008.68	1101.33				152.681	1948.88	113.58	188.957	2054.85	52.286
1598	0	-199.03	1849.61	936.23				-168.413	1855.09	533.692	-165.72	1741.37	159.394	-233.922	1814.25	55.6074	265.384	1951.08	906.588	248.939	2011.39	1101.72				152.653	1949.02	113.596	189.014	2054.95	52.2576
1599	0	-198.04	1851.99	937.185				-168.976	1859.39	534.428	-166.842	1746.5	160.029	-235.576	1818.8	56.3532	266.442	1954.58	906.831	250.114	2014.11	1102.04				152.687	1949.28	113.623	189.05	2054.95	52.2386
1600	0	-197.004	1854.37	938.003				-169.016	1862.68	535.334	-168.246	1752.04	160.401	-237.589	1824.23	56.9707	266.966	1957.68	907.039	251.205	2016.72	1102.29				152.703	1949.41	113.595	189.083	2054.97	52.2074
1601	0	-195.874	1856.52	938.614				-169.405	1866.33	536.039	-170.18	1758.34	160.594	-239.893	1830.6	57.6061	267.735	1960.67	907.213	252.318	2019.34	1102.49				152.704	1949.57	113.601	189.107	2055.04	52.1816
1602	0	-194.861	1858.95	939.27				-169.993	1870.27	536.927	-172.123	1764.86	160.52	-242.544	1837.59	58.1309	268.636	1963.44	907.302	253.45	2021.99	1102.64				152.728	1949.75	113.624	189.104	2055.09	52.0669
1603	0	-193.825	1861.32	939.793				-170.151	1873.56	537.367	-174.504	1771.61	160.385	-245.444	1845.17	58.4819	269.613	1966.05	907.253	254.558	2024.54	1102.74				152.658	1949.85	113.572	189.141	2055.13	52.0445
1604	0	-192.809	1863.7	940.261				-170.603	1877.22	537.937	-176.227	1776.97	159.505	-248.674	1853.37	58.6084	270.511	1968.62	907.193	255.614	2027.07	1102.81				152.67	1950	113.603	189.164	2055.2	51.9945
1605	0	-191.833	1866.03	940.671				-171.32	1881.45	538.683	-180.38	1786.97	159.911	-252.142	1861.85	58.5454	271.272	1971.28	907.161	256.671	2029.54	1102.81				152.462	1950.02	113.529	189.27	2055.23	51.9051
1606	0	-190.773	1868.21	941.005				-171.658	1885.18	539.013	-183.756	1795.83	159.679	-255.611	1870.96	58.154	272.055	1973.95	907.083	257.609	2031.96	1102.78				152.277	1950.05	113.441	189.289	2055.3	51.8869
1607	0	-189.803	1870.39	941.236				-172.211	1889.07	539.408	-187.383	1804.61	159.258	-258.946	1880.17	57.7457	272.739	1976.67	907.05	258.557	2034.38	1102.67				152.1	1950.12	113.411	189.196	2055.35	51.8318
1608	0	-188.68	1872.23	941.458				-173.019	1893.31	539.926	-190.791	1813.76	158.899	-262.514	1890.06	57.3481	273.476	1979.28	906.966	259.494	2036.81	1102.6				151.807	1950.11	113.32	189.326	2055.36	51.895
1609	0	-187.945	1874.57	941.709				-173.806	1897.77	540.37	-194.471	1823.68	158.549	-266.295	1900.29	57.089	274.26	1981.95	906.81	260.289	2039.15	1102.53				151.896	1950.35	113.379	189.228	2055.42	51.7572
1610	0	-187.105	1876.75	941.97				-174.788	1902.62	540.92	-198.161	1833.42	158.388	-270.024	1910.63	57.2647	274.97	1984.64	906.57	261.106	2041.53	1102.54				151.863	1950.45	113.444	189.23	2055.49	51.7482
1611	0	-186.386	1878.86	942.162				-175.567	1907.18	541.427	-201.625	1844.11	158.455	-273.802	1921.49	57.4779	275.582	1987.33	906.385	261.789	2043.93	1102.54				151.573	1950.49	113.414	189.245	2055.54	51.7374
1612	0	-185.484	1880.69	942.323				-176.519	1912.26	541.971	-205.225	1858.01	158.879	-277.263	1932.27	57.8186	276.05	1990.06	906.238	262.376	2046.31	1102.58				151.413	1950.63	113.445	189.443	2055.58	51.8772
1613	0	-184.794	1882.61	942.512				-177.576	1917.63	542.521	-208.435	1865.34	158.793	-280.792	1943.32	58.3427	276.601	1992.78	905.976	262.989	2048.77	1102.58				151.49	1950.84	113.484	189.447	2055.63	51.8858
1614	0	-183.909	1884.22	942.614				-178.471	1923	543.169	-211.236	1874.5	158.761	-284.091	1954.56	59.1478	277.023	1995.54	905.69	263.488	2051.09	1102.63				151.083	1950.86	113.403	189.283	2055.7	51.6986
1615	0	-183.563	1886.7	942.878				-179.604	1928.73	543.699	-214.251	1885.18	159.211	-287.471	1966.21	60.4183	277.437	1998.3	905.445	263.953	2053.45	1102.69				151.049	1951.05	113.494	189.326	2055.83	51.6946
1616	0	-183.082	1888.79	943.004				-180.554	1934.6	544.263	-216.961	1895.06	159.601	-289.783	1977.03	61.5956	277.833	2001.1	905.113	264.365	2055.74	1102.76				150.856	1951.24	113.5	189.334	2055.9	51.6523
1617	0	-182.556	1890.8	943.132				-181.508	1940.46	544.905	-219.445	1905.76	160.212	-292.7	1988.55	63.3792	278.156	2003.95	904.829	264.848	2058.19	1102.84				150.794	1951.45	113.556	189.381	2055.99	51.6265
1618	0	-182.165	1892.9	943.203				-182.435	1946.51	545.47	-221.578	1915.43	160.679	-295.228	1999.95	65.1328	278.385	2006.81	904.608	265.149	2060.54	1102.93				150.786	1951.63	113.628	189.399	2056.07	51.6012
1619	0	-181.866	1895.09	943.308				-183.432	1952.97	546.104	-223.747	1926.39	161.536	-297.96	2011.55	67.3462	278.508	2009.63	904.276	265.48	2062.92	1103.01				150.838	1951.81	113.822	189.509	2056.18	51.5657
1620	0	-181.607	1897.32	943.445				-184.639	1959.97	546.906	-225.642	1936.76	162.236	-300.197	2022.72	69.3592	278.634	2012.41	903.955	265.757	2065.15	1103.1				150.564	1951.97	113.73	189.697	2056.4	51.6183
1621	0	-181.383	1899.62	943.555				-185.91	1967.27	547.801	-227.369	1947.02	162.99	-302.475	2033.98	71.3699	278.753	2015.34	903.7	266.029	2067.46	1103.11				150.258	1951.97	113.803	189.728	2056.51	51.6223
1622	0	-180.872	1901.44	943.508				-187.114	1974.39	548.696	-229.1	1957.15	163.801	-304.537	2045.14	73.2689	278.803	2018.15	903.366	266.264	2069.72	1103.19				150.445	1952.29	113.954	189.78	2056.59	51.6169
1623	0	-180.963	1904.23	943.7				-187.975	1981.48	549.549	-229.894	1965.99	164.253	-306.295	2056.08	74.8943	278.808	2020.92	903.095	266.397	2072	1103.22				150.372	1952.53	114.069	189.787	2056.66	51.6101
1624	0	-180.595	1906.33	943.681				-189.007	1988.54	550.419	-231.19	1976.19	164.997	-307.718	2066.71	76.4643	278.778	2023.73	902.803	266.546	2074.21	1103.3				150.379	1952.82	114.103	189.852	2056.74	51.6353
1625	0	-181.056	1909.7	943.716				-189.718	1995.33	551.097	-233.262	1987.72	166.334	-308.766	2077.86	78.0944	278.731	2026.43	902.572	266.67	2076.35	1103.35				150.231	1953.12	114.177	189.823	2056.77	51.6488
1626	0	-181.163	1912.65	943.722				-190.768	2002.95	552.063	-233.855	1997.2	166.811	-310.19	2088.3	79.4066	278.588	2029.21	902.36	266.781	2078.47	1103.4				150.186	1953.33	114.217	189.799	2056.77	51.6746
1627	0	-181.187	1915.46	943.621				-191.366	2009.69	552.726	-235.336	2008.15	168.024	-311.041	2098.78	80.846	278.429	2031.84	902.116	266.921	2080.63	1103.44				150.152	1953.61	114.352	189.713	2056.72	51.6502
1628	0	-181.368	1918.59	943.572				-192.109	2016.57	553.516	-236.306	2018.29	168.971	-311.67	2109.3	82.2297	278.286	2034.52	901.881	267.052	2082.7	1103.46				149.76	1953.58	114.248	189.737	2056.73	51.7129
1629	0	-181.555	1921.79	943.366				-192.819	2023.78	554.332	-236.811	2027.73	169.514	-312.066	2119.88	83.4399	278.143	2037.09	901.652	267.135	2084.74	1103.5				149.388	1953.5	114.124	189.721	2056.77	51.7411
1630	0	-181.655	1924.9	943.301				-193.351	2030.93	554.992	-237.201	2037.2	170.118	-312.423	2130.45	84.7675	277.956	2039.74	901.433	267.29	2086.74	1103.52				149.233	1953.72	114.202	189.663	2056.79	51.7537
1631	0	-181.976	1928.62	943.261				-193.816	2037.31	555.559	-237.792	2047	170.975	-312.648	2141.15	86.1618	277.798	2042.29	901.263	267.485	2088.78	1103.56				149.06	1953.86	114.237	189.651	2056.79	51.7933
1632	0	-182.373	1932.28	943.088				-194.292	2044.23	556.353	-238.238	2056.78	171.679	-312.577	2151.32	87.2556	277.62	2044.9	901.152	267.585	2090.67	1103.56				148.934	1954.12	114.227	189.613	2056.78	51.8057
1633	0	-182.594	1935.57	942.902				-194.569	2050.82	556.907	-238.437	2066.31	172.34	-312.434	2161.75	88.5434	277.438	2047.44	900.979	267.71	2092.54	1103.59				148.65	1954.25	114.186	189.631	2056.83	51.8591
1634	0	-183.057	1939.34	942.697				-194.841	2057.37	557.414	-238.115	2074.4	172.396	-312.16	2171.97	89.5513	277.272	2050.02	900.81	267.809	2094.4	1103.66				148.547	1954.36	114.181	189.612	2056.83	51.8785
1635	0	-183.377	1942.92	942.39				-195.01	2063.71	557.851	-238.436	2083.88	173.048	-311.721	2182.12	90.6204	277.021	2052.5	900.715	268.048	2096.36	1103.74				148.374	1954.42	114.135	189.606	2056.83	51.9017
1636	0	-183.813	1946.74	942.174				-195.027	2070.19	558.228	-238.648	2093.3	173.708	-311.325	2192.25	91.6238	276.797	2055.13	900.659	268.112	2098.09	1103.8				148.255	1954.54	114.163	189.584	2056.85	51.9275
1637	0	-184.247	1950.55	941.781				-194.994	2075.89	558.37	-238.253	2101.68	173.866	-310.914	2202.49	92.7083	276.579	2057.65	900.621	268.26	2100.03	1103.92				148.152	1954.72	114.179	189.623	2056.84	51.9599
1638	0	-184.82	1954.44	941.494				-194.656	2081.66	558.454	-238.071	2110.33	174.146	-310.321	2212.06	93.5889	276.371	2060.32	900.599	268.268	2101.8	1104.03				148.102	1954.86	114.248	189.589	2056.86	51.9607
1639	0	-185.332	1958.27	941.036				-194.669	2087.72	558.614	-238.619	2120.13	174.899	-309.672	2221.59	94.5286	276.148	2062.87	900.527	268.306	2103.73	1104.24				148.034	1955	114.266	189.344	2056.68	51.9089
1640	0	-185.735	1962.11	940.659				-194.477	2093.68	558.669	-237.786	2127.51	174.843	-309.063	2231.12	95.4191	275.941	2065.4	900.514	268.249	2105.52	1104.46				147.78	1954.99	114.232	189.301	2056.65	51.8561
1641	0	-186.358	1966.24	940.157				-194.104	2099.13	558.588	-237.833	2136.69	175.332	-308.289	2240.36	96.3574	275.776	2067.92	900.471	268.184	2107.35	1104.71				147.611	1955.1	114.242	189.357	2056.69	51.9403
1642	0	-186.79	1970.05	939.603				-193.694	2104.83	558.463	-237.492	2144.88	175.568	-307.371	2249.1	97.0919	275.579	2070.35	900.382	268.071	2109.2	1104.95				147.581	1955.26	114.26	189.511	2056.87	51.9572
1643	0	-187.417	1974.16	939.036				-193.077	2109.9	558.223	-236.598	2152.06	175.33	-306.559	2257.84	97.7633	275.455	2072.73	900.377	267.941	2111.02	1105.2				147.733	1955.52	114.401	189.38	2056.75	51.937
1644	0	-187.922	1978.17	938.354				-192.842	2115.62	558.01	-236.447	2160.4	175.587	-305.675	2266.17	98.3675	275.269	2075.13	900.314	267.752	2112.8	1105.38				147.398	1955.44	114.346	189.374	2056.74	51.9342
1645	0	-188.515	1982.37	937.746				-192.387	2121.03	557.698	-235.346	2167.15	175.186	-304.727	2274.24	98.8595	275.084	2077.45	900.216	267.517	2114.64	1105.57				147.408	1955.58	114.382	189.409	2056.79	51.962
1646	0	-189.014	1986.38	936.983				-191.787	2125.99	557.255	-234.959	2174.76	175.241	-303.621	2281.86	99.1674	274.807	2079.85	900.147	267.277	2116.42	1105.69				147.454	1955.81	114.477	189.374	2056.75	51.9386
1647	0	-189.281	1989.88	936.103				-191.393	2131.12	556.765	-233.707	2181.02	174.787	-302.478	2289.27	99.3617	274.617	2082.17	900.068	267.005	2118.21	1105.78				147.46	1956.01	114.553	189.424	2056.79	51.9302
1648	0	-189.957	1994.23	935.466				-190.816	2135.99	556.208	-233.298	2188.37	174.795	-301.327	2296.44	99.4042	274.369	2084.45	899.946	266.677	2120.01	1105.91				147.69	1956.31	114.689	189.425	2056.78	51.9021
1649	0	-190.64	1998.5	934.653				-190.326	2140.74	555.546	-231.838	2194.31	174.114	-300.106	2303.27	99.3143	274.102	2086.69	899.858	266.398	2121.83	1105.92				147.51	1956.35	114.728	189.44	2056.8	51.8951
1650	0	-191.177	2002.49	933.668				-189.852	2145.42	554.931	-231.064	2201.06	173.86	-298.816	2309.84	98.9968	273.863	2088.93	899.711	265.969	2123.61	1105.94				147.483	1956.51	114.789	189.496	2056.83	51.8954
1651	0	-191.809	2006.71	932.857				-189.404	2150.07	554.21	-229.618	2206.41	172.927	-297.297	2315.85	98.4542	273.593	2091.12	899.584	265.704	2125.47	1105.92				147.482	1956.76	114.848	189.52	2056.91	51.8978
1652	0	-192.311	2010.57	931.99				-189.043	2154.62	553.423	-228.233	2211.62	172.053	-295.714	2321.49	97.6462	273.27	2093.35	899.424	265.34	2127.3	1105.88				147.174	1956.77	114.862	189.506	2056.9	51.8426
1653	0	-193.033	2014.81	931.017				-188.555	2158.94	552.547	-226.799	2216.3	171.016	-294.119	2326.94	96.6206	272.988	2095.47	899.308	264.929	2129.11	1105.81				147.056	1956.87	114.889	189.51	2056.91	51.8432
1654	0	-193.602	2018.84	930.005				-188.187	2163.31	551.543	-225.335	2221.72	170.16	-292.323	2331.99	95.2844	272.649	2097.72	899.092	264.586	2130.94	1105.72				147.02	1957.02	114.963	189.52	2056.93	51.8382
1655	0	-194.298	2022.85	928.872				-187.649	2167.39	550.535	-224.58	2227.65	169.607	-290.451	2336.76	93.6968	272.369	2099.94	898.935	264.131	2132.79	1105.61				147.081	1957.32	115.103	189.567	2056.96	51.8548
1656	0	-194.84	2026.62	927.726				-187.318	2171.2	549.391	-223.288	2232.48	168.527	-288.539	2341.45	91.8654	272.095	2102.18	898.792	263.679	2134.67	1105.54				147.074	1957.5	115.179	189.567	2056.95	51.8133
1657	0	-195.576	2030.69	926.616				-186.933	2175.01	548.223	-221.245	2235.82	166.819	-286.416	2345.81	89.6642	271.748	2104.38	898.602	263.275	2136.53	1105.45				146.902	1957.52	115.204	189.599	2056.97	51.7853
1658	0	-196.182	2034.76	925.489				-186.744	2179.2	547.115	-219.645	2239.68	165.393	-284.23	2350	87.3771	271.511	2106.72	898.408	262.725	2138.43	1105.37				146.928	1957.69	115.284	189.66	2057.05	51.8073
1659	0	-196.925	2038.89	924.289				-186.272	2182.41	545.722	-218.448	2243.84	164.098	-281.966	2353.98	84.9673	271.174	2108.92	898.28	262.204	2140.33	1105.27				146.853	1957.78	115.329	189.673	2057.07	51.8029
1660	0	-197.553	2042.87	923.077				-185.878	2185.94	544.371	-217.374	2248.56	162.77	-279.589	2357.79	82.3899	270.822	2111.23	898.12	261.604	2142.25	1105.14				146.625	1957.76	115.328	189.687	2057.03	51.7605
1661	0	-198.164	2046.88	921.844				-185.338	2188.76	542.794	-216.027	2252.12	161.109	-277.321	2361.65	79.844	270.405	2113.4	897.97	260.979	2144.25	1105.02				146.55	1957.89	115.435	189.714	2057.08	51.7393
1662	0	-199.023	2051.33	920.696				-184.613	2191.31	541.142	-214.832	2255.7	159.543	-274.942	2365.3	77.2683	269.94	2115.69	897.79	260.283	2146.27	1104.88				146.509	1957.98	115.493	189.871	2057.16	51.6817
1663	0	-199.876	2055.58	919.418				-183.649	2193.66	539.239	-213.578	2259.03	157.85	-272.656	2368.86	74.7761	269.472	2117.94	897.657	259.554	2148.34	1104.78				146.432	1958.11	115.579	189.769	2057.14	51.6843
1664	0	-200.616	2059.71	918.048				-183.273	2196.71	537.491	-212.371	2261.96	156.089	-270.369	2372.39	72.3762	268.994	2120.22	897.562	258.718	2150.45	1104.64				146.355	1958.18	115.67	189.96	2057.2	51.593
1665	0	-201.336	2063.91	916.75				-182.66	2199.33	535.752	-211.54	2266.06	154.647	-268.182	2375.77	69.9936	268.412	2122.46	897.442	257.872	2152.65	1104.5				146.253	1958.28	115.814	189.959	2057.28	51.5359
1666	0	-202.331	2068.36	915.49				-181.96	2201.67	533.897	-210.358	2267.34	152.557	-266.556	2379.34	67.8803	267.745	2124.69	897.328	256.912	2154.87	1104.29				146.143	1958.39	115.902	189.98	2057.32	51.5338
1667	0	-203.339	2072.83	914.244				-180.923	2203.31	531.78	-208.977	2268.98	150.333	-264.438	2382.29	65.5983	267.064	2126.86	897.242	255.898	2157.15	1104.2				146.117	1958.5	116.03	190.052	2057.42	51.4612
1668	0	-204.241	2077.1	912.833				-180.197	2205.49	529.679	-207.786	2271.02	148.28	-262.652	2385.22	63.4317	266.275	2129.02	897.118	254.866	2159.39	1103.92				146.078	1958.64	116.18	190.144	2057.48	51.4147
1669	0	-205.115	2081.32	911.472				-179.585	2207.78	527.756	-206.683	2272.89	146.28	-260.703	2387.57	61.099	265.434	2131.21	896.984	253.678	2161.8	1103.69				145.974	1958.75	116.355	190.305	2057.63	51.3741
1670	0	-206.493	2086.24	910.286				-179.011	2210.06	525.913	-205.475	2274.35	144.184	-258.811	2389.64	58.8343	264.448	2133.31	896.747	252.5	2164.24	1103.39				145.651	1958.61	116.455	190.27	2057.62	51.2706
1671	0	-208.183	2091.65	908.936				-178.187	2211.87	523.873	-204.104	2275.53	141.912	-256.935	2391.16	56.3401	263.211	2135.18	896.511	251.205	2166.63	1103.05				145.923	1959.01	116.738	190.248	2057.61	51.1716
1672	0	-209.287	2096.21	907.542				-177.729	2213.91	521.856	-202.61	2276.39	139.579	-254.777	2392.1	53.5993	261.64	2136.64	896.202	249.926	2169.09	1102.55				145.941	1959.14	116.971	190.309	2057.65	51.0988
1673	0	-210.328	2100.55	906.185				-177.362	2216.54	519.965	-201.158	2277.07	137.278	-252.689	2392.68	50.6989	260.538	2138.63	895.869	248.623	2171.58	1102.04				146.281	1959.44	117.314	190.185	2057.6	50.8595
1674	0	-211.382	2104.8	904.853				-176.939	2218.72	518.081	-199.608	2277.39	134.977	-250.302	2392.58	47.4979	259.717	2141.05	895.674	247.257	2174.04	1101.39				146.232	1959.52	117.578	190.248	2057.63	50.7482
1675	0	-212.654	2109.53	903.561				-176.904	2221.39	516.127	-197.732	2276.95	132.615	-248.558	2392.27	47.1024	258.636	2143.24	895.354	245.885	2176.64	1100.75				146.137	1959.64	117.821	190.364	2057.65	50.6072
1676	0	-213.858	2114.15	902.159				-176.585	2223.51	514.082	-195.375	2277.08	131.477	-247.15	2392.32	47.4976	257.458	2145.46	894.984	244.461	2179.21	1099.95				146.05	1959.72	118.013	190.696	2057.77	50.5981
1677	0	-215.073	2118.55	900.755				-176.609	2226.46	512.409	-193.312	2276.39	129.227	-245.791	2392.54	47.8726	256.064	2147.6	894.652	242.958	2181.8	1099.17				145.958	1959.79	118.186	190.757	2057.81	50.5078
1678	0	-216.709	2123.54	899.472				-176.053	2228.82	510.183	-191.761	2276.18	127.45	-244.41	2392.86	48.4657	254.757	2149.92	894.29	241.43	2184.48	1098.3				145.772	1959.81	118.412	190.85	2057.88	50.3734
1679	0	-218.182	2128.35	898.167				-175.657	2231.09	508.281	-191.022	2277.38	126.169	-243.04	2393.36	49.2367	253.301	2152.27	893.936	239.694	2187.18	1097.47				145.708	1959.92	118.606	190.927	2057.92	50.2863
1680	0	-220.049	2133.65	896.886				-174.963	2232.66	506.183	-190.499	2278.15	124.701	-241.981	2393.89	50.0138	251.113	2154.18	893.505	237.939	2189.98	1096.58				145.615	1960.01	118.789	191.012	2057.96	50.2443
1681	0	-221.808	2138.67	895.592				-174.44	2234.46	504.268	-189.801	2278.62	123.311	-241.422	2394.17	50.522	249.242	2156.52	893.033	236.124	2192.88	1095.7				145.517	1960.11	119.013	191.051	2058.01	50.1596
1682	0	-223.63	2143.71	894.287				-174.004	2236.31	502.58	-189.168	2278.6	121.796	-241.05	2393.92	50.7093	247.332	2158.95	892.545	234.181	2195.78	1094.86				145.434	1960.25	119.277	191.099	2057.99	50.1319
1683	0	-225.67	2149.03	893.159				-173.307	2237.45	500.83	-188.377	2278.37	120.398	-240.768	2393.91	50.8423	245.443	2161.55	891.961	232.113	2198.81	1093.97				145.338	1960.37	119.523	191.125	2058	50.1122
1684	0	-227.743	2154.52	892.2				-174.567	2241.45	500.23	-188.836	2280.55	120.125	-240.554	2393.9	50.94	243.283	2164.04	891.49	229.986	2201.85	1093.13				145.17	1960.59	119.827	191.149	2057.99	50.0549
1685	0	-229.729	2159.58	891.312				-175.293	2244.49	499.121	-188.811	2281.33	119.276	-240.416	2393.78	50.9535	241.066	2166.76	890.903	227.762	2205.06	1092.22				144.926	1960.6	120.096	191.15	2057.99	50.0589
1686	0	-231.741	2164.64	890.537				-175.495	2246.32	497.9	-188.316	2281.01	118.019	-240.233	2393.63	50.937	238.709	2169.57	890.404	225.478	2208.32	1091.47				144.741	1960.55	120.309	191.164	2058.01	50.0407
1687	0	-233.806	2169.76	889.912				-176.196	2248.49	496.871	-186.183	2279.69	116.04	-239.885	2393.61	50.9405	236.335	2172.4	889.923	223.119	2211.72	1090.63				144.339	1960.33	120.542	191.182	2058.06	50.0601
1688	0	-235.925	2174.71	889.512				-176.71	2249.76	496.071	-185.202	2279.51	115.273	-239.355	2393.06	50.7876	233.793	2175.28	889.4	220.575	2215.23	1089.93				144.168	1960.29	120.998	191.113	2058.04	50.0663
1689	0	-238.255	2179.56	889.276				-177.642	2251.48	495.624	-185.08	2280.66	114.934	-238.857	2392.53	50.6542	231.103	2178.13	888.934	218.041	2218.73	1089.29				144.123	1960.37	121.495	191.14	2058.06	50.068
1690	0	-240.536	2183.93	889.28				-178.502	2252.81	495.332	-184.916	2281.55	114.829	-238.779	2392.51	50.6733	228.376	2181.12	888.508	215.491	2222.29	1088.65				143.985	1960.6	122.061	191.12	2058.09	50.0641
1691	0	-242.888	2187.98	889.484				-179.59	2254.25	495.315	-184.729	2281.9	114.517	-238.794	2392.61	50.739	225.579	2184.06	888.208	212.856	2226.02	1088.1				143.878	1960.87	122.745	191.085	2058.13	50.1076
1692	0	-245.4	2191.59	889.788				-180.756	2255.24	495.257	-184.668	2281.93	114.27	-238.75	2392.56	50.7425	222.663	2187.06	887.95	210.144	2229.77	1087.62				143.743	1961.32	123.684	191.021	2058.12	50.135
1693	0	-247.993	2195	890.198				-182.62	2256.97	495.53	-184.904	2282.07	114.097	-238.801	2392.61	50.7175	219.773	2190	887.722	207.416	2233.62	1087.17				143.791	1961.96	124.719	190.944	2058.07	50.1666
1694	0	-250.719	2198.08	890.596				-184.362	2258.17	495.631	-185.313	2282.34	114.017	-238.863	2392.61	50.6875	216.849	2192.89	887.614	204.588	2237.6	1086.75				143.852	1962.91	126.172	190.882	2058.1	50.2087
1695	0	-253.607	2200.94	890.999				-186.171	2259.2	495.693	-185.691	2282.5	113.983	-238.927	2392.61	50.6275	213.875	2195.65	887.574	201.751	2241.6	1086.43				143.665	1963.75	127.404	190.912	2058.06	50.3419
1696	0	-256.481	2203.56	891.363				-188.006	2260.12	495.735	-185.956	2282.47	113.799	-239.002	2392.62	50.5789	210.934	2198.46	887.681	198.907	2245.66	1086.1				143.878	1965	129.163	191.41	2058.47	50.6534
1697	0	-259.344	2206.05	891.694				-189.804	2260.78	495.688	-186.346	2282.63	113.706	-239.099	2392.66	50.5701	207.949	2201.17	887.832	196	2249.83	1085.79				143.749	1966.17	130.749	190.772	2058.11	50.6383
1698	0	-262.199	2208.32	891.926				-191.528	2261.26	495.584	-186.554	2282.56	113.544	-239.151	2392.64	50.5486	204.98	2203.37	887.949	193.082	2253.9	1085.49				143.875	1967.59	132.69	190.482	2057.98	50.6059
1699	0	-265.158	2210.65	892.078				-193.157	2261.62	495.273	-186.741	2282.53	113.394	-239.25	2392.81	50.5784	202.08	2205.73	888.188	190.162	2257.96	1085.18				143.898	1969.03	134.795	190.383	2058.04	50.743
1700	0	-268.107	2213.14	892.113				-194.565	2261.77	494.992	-186.871	2282.44	113.241	-239.217	2392.66	50.5047	198.862	2211.33	888.89	187.182	2262.03	1084.89				144.039	1970.68	137.264	190.317	2058.07	50.9251
1701	0	-271.131	2215.84	892.095				-196.168	2262.42	494.874	-186.991	2282.55	113.164	-239.237	2392.73	50.5557	196.04	2214.53	889.158	184.193	2266	1084.58				145.33	1973.06	140.447	190.194	2058	51.1151
1702	0	-274.038	2218.71	892.06				-197.418	2262.79	494.601	-186.993	2282.66	112.949	-239.229	2392.66	50.503	193.333	2217.42	889.361	181.259	2269.85	1084.32				145.25	1975.02	143.388	190.238	2058.04	51.4214
1703	0	-276.887	2221.78	891.863				-198.491	2262.89	494.135	-187.028	2282.88	112.684	-239.355	2392.82	50.5964	190.713	2220.34	889.573	178.335	2273.61	1084.04				144.85	1977.13	146.652	190.191	2057.94	51.7612
1704	0	-279.751	2225.1	891.548				-199.743	2263.55	493.979	-186.825	2282.72	112.438	-239.23	2392.74	50.528	188.21	2223.54	889.766	175.48	2277.24	1083.77				143.778	1979.02	149.881	190.12	2057.93	52.2409
1705	0	-282.339	2228.23	891.127				-201.352	2264.89	493.865	-186.877	2282.93	112.268	-239.213	2392.71	50.5161	185.897	2226.89	889.796	172.6	2280.79	1083.57				143.872	1982.25	153.65	190	2057.95	52.8393
1706	0	-284.749	2231.3	890.662				-202.628	2265.72	493.574	-186.835	2283.04	112.089	-239.216	2392.71	50.5178	183.761	2230.27	889.778	169.856	2284.23	1083.36				142.526	1984.93	157.142	190.129	2058.28	53.6956
1707	0	-287.352	2234.9	890.221				-203.815	2266.36	493.215	-186.897	2283.19	111.997	-239.377	2392.84	50.5584	181.775	2233.58	889.693	167.155	2287.58	1083.17				145.772	1990.96	162.817	190.147	2058.74	54.6725
1708	0	-288.701	2236.68	889.726				-205.183	2267.17	492.976	-186.892	2283.12	111.836	-239.377	2392.81	50.536	179.927	2237.16	889.524	164.497	2290.8	1082.99				145.13	1995.48	167.75	189.92	2059.25	56.3664
1709	0	-290.661	2239.69	889.292				-206.433	2267.72	492.629	-186.982	2283.18	111.681	-239.408	2392.86	50.5699	178.294	2240.79	889.382	161.98	2294.03	1082.7				144.473	2000.93	172.971	189.61	2060.06	58.6008
1710	0	-292.641	2242.89	888.861				-207.966	2268.66	492.428	-187.058	2283.22	111.566	-239.403	2392.85	50.559	176.726	2244.33	889.058	159.577	2297.12	1082.36				143.461	2006.95	178.426	189.185	2061.29	61.4697
1711	0	-294.429	2245.77	888.546				-209.123	2268.95	492.055	-187.16	2283.25	111.309	-239.4	2392.84	50.5564	175.347	2247.79	888.753	157.18	2300.18	1081.95				143.12	2014.29	184.579	188.294	2062.8	64.9437
1712	0	-296.258	2248.91	888.192				-210.252	2269.2	491.602	-187.35	2283.31	111.101	-239.551	2393.06	50.5536	174.04	2251.15	888.438	154.993	2303.22	1081.46				141.866	2021.82	191.75	187.882	2064.43	69.2351
1713	0	-297.845	2251.65	887.805				-211.627	2269.55	491.325	-187.629	2283.51	110.966	-239.471	2392.93	50.5318	172.816	2254.55	888.207	152.974	2306.17	1080.86				139.89	2029.82	198.177	186.887	2066.73	74.3726
1714	0	-299.354	2254.5	887.484				-212.745	2269.76	491.005	-187.732	2283.41	110.783	-239.467	2392.9	50.5203	171.698	2257.35	888.211	151.011	2309.13	1080.21				138.938	2039.05	204.9	185.523	2070.03	80.3369
1715	0	-300.926	2257.07	887.215				-213.772	2269.57	490.596	-187.896	2283.41	110.618	-239.451	2392.8	50.4219	170.828	2259.28	887.713	149.236	2312	1079.43				137.659	2048.52	211.839	183.874	2075.47	87.2942
1716	0	-302.253	2259.35	886.934				-215.262	2270.06	490.47	-188.012	2283.24	110.479	-239.498	2392.83	50.4061	169.995	2261.72	887.48	147.594	2314.93	1078.75				136.27	2057.92	218.495	182.32	2080.92	94.2976
1717	0	-303.69	2261.52	886.711				-216.045	2269.66	490.076	-188.183	2283.25	110.378	-239.51	2392.78	50.3826	169.179	2264.48	887.464	145.996	2317.79	1078.06				135.025	2067.85	224.585	180.878	2085.03	99.2738
1718	0	-304.897	2263.07	886.55				-217.298	2270.16	489.988	-188.362	2283.21	110.288	-239.527	2392.71	50.3051	168.375	2267.21	887.694	144.558	2320.62	1077.33				132.213	2076.43	229.86	179.968	2094.17	103.602
1719	0	-306.258	2264.55	886.372				-218.03	2269.93	489.753	-188.578	2283.28	110.275	-239.496	2392.65	50.2575	167.571	2269.96	888.234	143.312	2323.61	1076.81				129.798	2085.86	233.76	177.752	2105.15	107.198
1720	0	-307.483	2265.55	886.116				-218.853	2270.21	489.693	-188.663	2283.23	110.23	-239.497	2392.64	50.2326	166.848	2272.6	888.844	142.403	2326.64	1076.4				128.494	2097.28	236.005	176.226	2118.06	110.482
1721	0	-308.701	2266.21	885.9				-219.518	2270.37	489.556	-188.804	2283.22	110.2	-239.509	2392.58	50.2143	166.223	2275.16	889.528	141.155	2329.5	1075.85				126.236	2109.31	236.145	175.019	2132.28	111.502
1722	0	-309.784	2266.65	885.715				-220.104	2270.83	489.565	-188.826	2283.16	110.187	-239.366	2392.36	50.0462	165.696	2277.7	890.363	140.162	2332.51	1075.27				125.796	2123.01	235.577	173.349	2147.74	111.089
1723	0	-310.863	2267.21	885.595				-220.528	2270.9	489.5	-188.877	2283.13	110.185	-239.388	2392.37	50.0275	165.156	2280.26	891.305	139.442	2335.77	1074.89				125.974	2137.75	233.847	172.029	2164.4	109.478
1724	0	-311.623	2267.32	885.422				-221.004	2271.47	489.576	-188.843	2282.97	110.174	-239.474	2392.41	50.0969	164.66	2282.8	892.327	139.075	2339.23	1074.69				126.368	2152.97	230.933	170.428	2182.35	106.472
1725	0	-312.371	2267.67	885.3				-221.106	2271.6	489.526	-189.028	2283.15	110.251	-239.473	2392.42	50.0208	164.169	2285.58	893.42	137.993	2342.09	1074.64				125.792	2168.37	226.683	169.132	2201.48	102.632
1726	0	-312.917	2268.27	885.28				-221.193	2271.91	489.552	-188.938	2282.93	110.254	-239.503	2392.41	50.0312	163.847	2288.32	894.457	137.567	2345.55	1074.75				125.271	2184.46	221.679	168.764	2221.97	98.7503
1727	0	-313.193	2268.87	885.243				-221.375	2272.7	489.67	-188.903	2282.87	110.288	-239.485	2392.35	49.9802	163.641	2291.06	895.463	136.329	2348.22	1075.02				125.442	2201.29	216.222	168.515	2243.66	94.4741
1728	0	-313.381	2269.96	885.242				-221.675	2273.88	489.916	-188.921	2282.82	110.357	-239.448	2392.29	49.9664	163.453	2293.86	896.391	135.954	2351.62	1075.21				125.931	2218.69	210.317	168.872	2266.44	90.2119
1729	0	-313.443	2271.24	885.258				-221.653	2274.73	490.052	-188.847	2282.74	110.387	-239.482	2392.34	49.9741	163.378	2296.86	897.334	135.575	2355	1075.45				127.129	2236.82	203.886	169.627	2289.88	86.085
1730	0	-313.32	2272.77	885.298				-221.512	2275.71	490.196	-188.737	2282.69	110.419	-239.522	2392.41	50.0501	163.487	2299.82	898.06	135.239	2358.39	1075.68				128.802	2255.49	197.476	170.806	2313.8	82.0881
1731	0	-312.996	2274.35	885.361				-221.259	2276.59	490.3	-188.667	2282.7	110.495	-239.576	2392.48	50.1522	163.786	2302.87	898.68	135.163	2361.78	1075.88				130.531	2274.47	190.712	172.506	2338.03	78.267
1732	0	-312.512	2276.28	885.34				-220.813	2277.39	490.35	-188.528	2282.69	110.557	-239.557	2392.49	50.1659	164.191	2306.03	899.186	135.035	2365.11	1076.03				132.634	2293.7	184.102	174.787	2362.51	74.864
1733	0	-311.922	2278.48	885.364				-220.425	2278.36	490.415	-188.389	2282.62	110.601	-239.572	2392.44	50.1342	164.76	2309.32	899.595	135.18	2368.53	1076.13				136.248	2313.93	177.725	177.353	2386.9	72
1734	0	-311.077	2280.74	885.352				-219.757	2279.18	490.401	-188.247	2282.54	110.644	-239.598	2392.55	50.1986	165.511	2312.76	899.931	135.405	2371.89	1076.06				138.66	2333.29	171.738	180.49	2411.22	69.6375
1735	0	-310.243	2283.49	885.382				-218.992	2280	490.391	-188.142	2282.59	110.707	-239.591	2392.56	50.2264	166.435	2316.18	900.236	135.745	2375.36	1076				136.496	2350.11	164.142	183.656	2435.03	67.8057
1736	0	-309.28	2286.18	885.436				-218.3	2281.07	490.539	-187.978	2282.65	110.809	-239.554	2392.52	50.221	167.504	2319.76	900.566	136.062	2378.93	1075.97				140.662	2370.09	159.318	187.197	2458.47	66.6142
1737	0	-308.07	2288.65	885.459				-217.715	2282.42	490.553	-187.896	2282.78	110.935	-239.618	2392.6	50.3164	168.722	2323.43	900.878	136.636	2382.68	1075.93				144.831	2389.32	154.891	190.873	2481.4	66.088
1738	0	-306.737	2291.26	885.529				-217.099	2283.95	490.944	-187.731	2282.81	111.066	-239.61	2392.62	50.3321	170.038	2327.21	901.1	137.418	2386.57	1075.85				147.804	2407.78	150.704	194.525	2503.63	66.0065
1739	0	-305.379	2293.88	885.606				-216.452	2285.45	491.115	-187.574	2282.93	111.186	-239.625	2392.64	50.3408	171.469	2330.95	901.066	138.355	2390.63	1075.61				150.495	2425.77	146.829	197.928	2525.13	66.4401
1740	0	-303.926	2296.3	885.711				-215.186	2286.24	491.091	-187.304	2282.82	111.229	-239.618	2392.64	50.3499	173.022	2334.77	901.079	139.302	2394.74	1075.4				153.031	2443.1	143.57	201.108	2545.96	67.3524
1741	0	-302.366	2298.81	885.804				-214.317	2287.56	491.326	-187.011	2282.79	111.33	-239.594	2392.63	50.3551	174.716	2338.76	901.077	140.32	2398.94	1075.12				155.718	2459.79	141.03	204.014	2565.92	68.6647
1742	0	-300.766	2301.14	885.939				-213.49	2289.24	491.676	-186.69	2282.83	111.408	-239.605	2392.7	50.3663	176.093	2342.85	900.9	141.565	2403.39	1074.83				158.645	2475.89	138.88	206.444	2584.86	70.419
1743	0	-299.086	2303.23	886.008				-212.11	2290.14	491.722	-186.466	2283.05	111.57	-239.804	2392.84	50.4806	177.435	2347.05	900.548	142.848	2408	1074.55				162.296	2491.59	137.436	208.732	2602.92	72.3053
1744	0	-297.24	2305.22	886.152				-211.026	2291.58	492.099	-186.154	2283.05	111.694	-239.69	2392.67	50.419	178.822	2351.42	899.941	144.329	2412.75	1074.24				164.679	2505.49	136.119	209.338	2618.66	73.9413
1745	0	-295.354	2307.21	886.352				-209.815	2293.07	492.26	-185.823	2282.94	111.745	-239.681	2392.65	50.3851	180.092	2355.52	899.033	145.87	2417.77	1074.02				166.604	2517.69	134.826	209.631	2632.9	75.2124
1746	0	-293.441	2309.11	886.618				-208.064	2293.97	492.178	-185.557	2282.97	111.849	-239.686	2392.66	50.3883	181.899	2359.71	897.76	147.384	2422.93	1073.9				167.023	2527.63	133.245	209.253	2644.99	76.0089
1747	0	-291.383	2310.88	886.927				-206.94	2295.86	492.831	-185.159	2282.94	111.963	-239.62	2392.79	50.4054	183.555	2364.23	896.426	149.043	2428.24	1073.75				168.364	2536.57	131.786	208.861	2655.25	76.5122
1748	0	-289.291	2312.93	887.354				-205.157	2297.15	492.933	-184.762	2282.98	112.097	-239.611	2392.73	50.4286	185.285	2369.73	895.69	151.187	2434.21	1073.67				168.29	2543.06	130.469	208.566	2663.1	76.7355
1749	0	-286.999	2314.73	887.808				-203.942	2299.21	493.629	-184.439	2282.95	112.337	-239.632	2392.69	50.4034	186.472	2375.83	895.368	153.695	2440.58	1073.49				168.221	2547.95	129.61	208.095	2671.98	77.6202
1750	0	-284.496	2316.57	888.363				-202.329	2300.96	493.94	-184.101	2283.03	112.487	-239.756	2392.66	50.3585	187.946	2382.14	894.804	155.918	2446.9	1073.37				168.012	2550.67	128.213	206.709	2674.11	75.6808
1751	0	-281.92	2318.48	888.941				-200.641	2302.67	494.405	-183.844	2283.23	112.775	-239.821	2392.71	50.3584	189.776	2388.48	894.232	157.645	2453.08	1073.23				166.305	2550.31	125.957	204.843	2673.3	72.1617
1752	0	-279.117	2320.37	889.5				-198.898	2304.67	494.845	-183.577	2283.29	113.007	-239.814	2392.65	50.3396	191.495	2395	893.607	159.397	2459.37	1073.23				164.474	2550.04	124.224	203.352	2671.05	68.2537
1753	0	-276.212	2322.44	890.124				-196.693	2306.15	495.071	-183.419	2283.55	113.379	-239.823	2392.64	50.3364	193.3	2401.97	893.005	161.193	2465.85	1073.17				164.443	2552.98	123.432	201.953	2676.44	67.1378
1754	0	-273.254	2324.71	890.784				-195.242	2309.45	495.803	-183.481	2284.32	113.985	-239.615	2392.63	50.3648	195.291	2409	892.348	163.037	2472.65	1073.2				165.309	2556.49	123.043	201.066	2680.06	65.3088
1755	0	-270.054	2326.88	891.475				-192.964	2311.36	496.171	-183.471	2285.13	114.706	-239.818	2392.64	50.358	197.515	2416.36	891.883	164.989	2479.62	1073.29				165.907	2558.39	122.986	200.976	2681.31	63.5293
1756	0	-266.904	2329.28	892.04				-191.43	2314.75	496.778	-183.232	2285.62	115.219	-239.807	2392.64	50.3715	199.713	2423.98	891.673	167.001	2486.67	1073.41				167.182	2559.98	123.497	201.566	2678.87	61.6211
1757	0	-263.678	2331.88	892.586				-189.115	2316.92	497.156	-183.018	2286.06	115.676	-239.91	2393.14	50.6339	201.955	2431.81	891.799	168.951	2493.81	1073.59				167.738	2561.42	123.377	201.708	2675.15	59.1745
1758	0	-260.471	2334.63	893.14				-187.026	2319.34	497.601	-182.981	2286.68	116.343	-240.296	2393.68	50.8902	204.135	2439.82	892.357	171.064	2501.13	1073.7				167.9	2562.85	123.253	201.735	2675.44	58.2523
1759	0	-257.176	2337.37	893.565				-184.809	2321.55	497.883	-182.705	2286.96	116.771	-239.822	2392.7	50.438	206.12	2447.82	893.36	172.904	2508.26	1073.99				168.241	2564.11	122.911	202.166	2675.8	58.0179
1760	0	-253.781	2340.12	894.053				-182.811	2323.9	498.303	-182.478	2287.37	117.419	-240.48	2393.76	50.9512	208.004	2456.06	894.629	174.627	2515.23	1074.41				168.368	2564.61	122.604	202.336	2676.02	57.5747
1761	0	-250.347	2342.85	894.507				-180.934	2326.43	498.763	-182.209	2287.81	118.027	-240.308	2393.92	51.0102	209.91	2464.4	896.016	176.407	2521.93	1074.83				168.566	2565.51	122.517	202.288	2676.27	57.4364
1762	0	-246.905	2345.56	894.881				-178.799	2328.54	499.12	-182.187	2288.1	118.594	-240.626	2394.02	51.0944	211.984	2472.2	897.308	178.267	2528.44	1075.32				168.837	2566.61	122.439	202.23	2676.5	57.3145
1763	0	-243.402	2348.27	895.243				-176.673	2330.79	499.551	-181.295	2287.54	118.876	-240.681	2394.16	51.1963	214.304	2478.47	898.461	180.12	2534.78	1075.88				168.752	2567.13	122.098	201.979	2676.75	57.274
1764	0	-239.947	2351.1	895.604				-174.564	2333.16	500.089	-180.702	2286.91	119.315	-240.578	2394.06	51.2104	216.661	2484.62	899.584	182.044	2540.95	1076.43				168.917	2567.65	121.945	201.719	2676.96	57.1509
1765	0	-236.443	2353.75	895.915				-172.856	2336.09	500.603	-180.231	2286.8	120.012	-240.199	2393.94	51.1892	219.637	2494.44	901.062	184.117	2546.96	1077.03				169.008	2568.22	121.717	201.568	2677.19	57.0364
1766	0	-232.879	2356.25	896.228				-170.281	2337.4	500.901	-180.584	2295.3	122.909	-240.106	2393.9	51.2348	222.375	2502.27	902.151	186.234	2552.89	1077.64				169.043	2568.61	121.551	201.462	2677.35	56.9279
1767	0	-229.439	2359	896.664				-167.875	2339.1	501.287	-180.558	2298.49	124.738	-240.012	2393.89	51.3159	224.898	2508.31	902.951	188.434	2558.73	1078.33				169.073	2569	121.385	201.61	2677.61	56.9527
1768	0	-225.703	2361.18	896.925				-165.364	2340.48	501.898	-179.925	2298.81	125.509	-239.919	2393.76	51.3116	227.114	2513.98	903.531	190.557	2564.43	1079.12				169.243	2569.48	121.331	201.611	2677.8	56.9525
1769	0	-222.536	2363.89	897.658				-163.717	2342.77	502.635	-179.344	2299.21	126.532	-239.873	2393.55	51.3091	229.533	2519.28	903.97	192.765	2569.96	1079.86				169.344	2569.83	121.261	201.667	2677.99	56.9785
1770	0	-219.523	2366.81	898.437				-161.963	2344.92	503.542	-178.765	2300.03	127.584	-240.109	2393.15	51.346	231.939	2524.23	904.286	194.935	2575.3	1080.59				169.423	2570.18	121.173	201.776	2678.12	57.0112
1771	0	-216.721	2369.95	899.622				-160.525	2347.35	504.584	-177.777	2300.74	128.7	-240.053	2392.11	51.1071	234.183	2528.49	904.514	197.114	2580.37	1081.31				169.244	2570.4	120.939	201.796	2678.23	56.9853
1772	0	-213.875	2372.64	900.848				-159.074	2349.79	505.823	-176.515	2301.58	130.005	-240.056	2391.25	51.035	236.316	2532.59	904.616	199.351	2585.17	1081.95				169.25	2570.61	120.768	201.846	2678.34	56.957
1773	0	-211.239	2375.55	902.361				-157.698	2352.29	507.059	-175.302	2302.76	131.467	-240.011	2390.48	51.0521	238.453	2536.21	904.675	201.574	2589.73	1082.55				169.251	2570.78	120.602	201.842	2678.44	56.9663
1774	0	-208.653	2378.31	903.88				-156.264	2354.95	508.322	-173.867	2303.95	132.971	-240.03	2389.68	51.1165	240.718	2540.68	904.945	203.838	2594.04	1083.06				169.332	2570.92	120.515	201.769	2678.52	56.9338
1775	0	-206.15	2380.92	905.522				-154.786	2357.54	509.664	-172.19	2304.91	134.37	-239.842	2388.73	51.0923	242.63	2543.42	905.031	206.152	2598.18	1083.58				169.411	2571.01	120.426	201.634	2678.59	56.9512
1776	0	-203.811	2383.65	907.211				-153.511	2360.17	511.064	-170.398	2305.67	135.699	-239.734	2387.9	51.1374	244.601	2544.76	904.7	208.481	2602.19	1084.08				169.582	2571.12	120.467	201.688	2678.64	56.9576
1777	0	-201.565	2386.31	908.86				-152.182	2362.85	512.438	-168.379	2306.35	137.076	-239.611	2387.27	51.374	246.519	2549.13	905.248	210.785	2605.95	1084.58				169.672	2571.2	120.393	201.403	2678.66	56.9702
1778	0	-199.433	2388.92	910.458				-150.945	2365.6	513.865	-166.373	2307.45	138.438	-239.185	2386.52	51.5218	248.403	2552.86	905.651	212.982	2609.64	1085.15				169.686	2571.26	120.302	201.321	2678.66	56.9168
1779	0	-197.423	2391.54	912.235				-149.764	2368.45	515.293	-164.405	2308.91	140.03	-238.702	2385.78	51.7455	249.978	2556.08	906.151	215.146	2613.2	1085.73				169.705	2571.32	120.203	201.424	2678.7	56.9934
1780	0	-195.57	2394.22	913.971				-148.585	2371.32	516.703	-162.576	2310.68	141.715	-238.078	2385.09	51.9744	251.45	2558	906.544	217.2	2616.67	1086.37				169.714	2571.32	120.09	201.686	2678.73	57.0169
1781	0	-193.762	2396.74	915.621				-147.69	2374.51	518.153	-160.804	2312.77	143.524	-237.524	2384.51	52.266	252.541	2559.31	906.955	219.163	2620.04	1087.04				169.68	2571.41	119.996	201.55	2678.7	57.0426
1782	0	-192.132	2399.43	917.359				-146.827	2377.65	519.645	-159.062	2314.96	145.19	-236.771	2384.11	52.4959	254.257	2562.49	907.58	221.108	2623.36	1087.75				169.627	2571.4	119.846	201.578	2678.7	57.0746
1783	0	-190.602	2402.08	919.069				-146.244	2381.25	521.156	-157.39	2317.07	146.92	-235.673	2383.51	52.7527	255.386	2565.43	908.2	222.813	2626.61	1088.48				169.637	2571.45	119.753	201.537	2678.68	57.1398
1784	0	-189.094	2404.69	920.724				-145.571	2384.83	522.555	-155.672	2319.1	148.451	-234.739	2383.34	53.0276	256.803	2568.65	908.816	224.55	2629.79	1089.24				171.554	2572.89	120.193	201.502	2678.61	57.1412
1785	0	-187.709	2407.22	922.327				-145.001	2388.42	523.822	-153.99	2321.04	149.991	-233.625	2383.18	53.4002	258.463	2572.17	909.425	226.189	2632.96	1090.03				171.59	2573.06	120.091	201.402	2678.6	57.2373
1786	0	-186.501	2409.89	923.905				-144.764	2392.4	525.105	-152.304	2322.72	151.348	-231.773	2382.47	53.5364	259.715	2575.31	909.921	227.706	2636.12	1090.82				171.154	2572.91	119.839	201.347	2678.58	57.3355
1787	0	-185.324	2412.63	925.46				-144.421	2396.33	526.269	-150.556	2324.27	152.734	-231.345	2383.02	54.3968	260.902	2578.37	910.287	229.139	2639.28	1091.56				171.049	2572.95	119.713	201.278	2678.5	57.3693
1788	0	-184.098	2415.2	926.925				-144.365	2400.46	527.403	-148.905	2326.08	154.154	-229.785	2382.74	54.7536	261.64	2581.03	910.488	230.596	2642.49	1092.3				171.002	2573.13	119.498	201.231	2678.48	57.4505
1789	0	-182.872	2417.72	928.354				-144.339	2404.59	528.466	-147.314	2328.22	155.498	-228.768	2382.93	55.4025	263.131	2584.34	910.591	231.895	2645.65	1093.04				171.063	2573.17	119.577	201.051	2678.37	57.5192
1790	0	-181.732	2420.34	929.755				-144.669	2409.62	529.669	-144.784	2326.64	155.626	-227.742	2383.11	56.0612	264.255	2587.4	910.63	233.208	2648.81	1093.76				170.613	2572.95	119.208	201.178	2678.37	57.6758
1791	0	-180.707	2423.02	931.185				-144.932	2413.58	530.599	-142.49	2325.89	156.079	-226.677	2383.57	56.8019	265.355	2590.53	910.698	234.423	2652.04	1094.51				169.734	2572.23	118.865	201.124	2678.35	57.7211
1792	0	-179.673	2425.69	932.498				-145.216	2417.98	531.577	-140.072	2321.99	156.105	-225.7	2383.98	57.4667	266.358	2593.48	910.733	235.57	2655.22	1095.24				170.257	2572.59	119.055	201.084	2678.28	57.7528
1793	0	-178.39	2427.76	933.778				-145.789	2422.58	532.591	-137.585	2321.96	156.551	-224.852	2384.75	58.101	267.37	2596.65	910.826	236.711	2658.41	1096				169.764	2572.2	118.716	201.066	2678.31	57.7042
1794	0	-177.383	2430.14	934.959				-146.795	2427.6	533.687	-137.863	2327.35	158.607	-224.149	2385.86	58.7471	268.354	2599.89	910.966	237.837	2661.61	1096.69				169.656	2572.05	118.745	201.075	2678.26	57.7295
1795	0	-176.308	2432.52	935.894				-147.314	2432.06	534.525	-137.681	2331.29	159.99	-223.926	2387.49	59.4182	269.202	2603.08	911.205	238.855	2664.71	1097.4				169.734	2572.08	118.596	201.056	2678.2	57.6919
1796	0	-175.114	2434.5	937.057				-147.929	2436.4	535.43	-136.896	2335.37	160.8	-223.991	2389.55	60.0633	269.967	2606.27	911.447	239.849	2667.83	1098.12				169.73	2572.02	118.476	201.06	2678.15	57.6953
1797	0	-174.167	2436.96	937.937				-148.483	2440.63	536.251	-137.03	2339.18	161.749	-224.581	2392.52	60.7552	270.586	2609.33	911.641	240.844	2670.95	1098.75				169.691	2571.86	118.452	201.075	2678.17	57.7005
1798	0	-172.977	2439.04	938.864				-149.225	2444.83	537.084	-137.268	2344.12	162.394	-225.362	2395.9	61.3723	271.146	2612.46	911.89	241.826	2673.93	1099.49				169.723	2571.83	118.234	201.111	2678.14	57.669
1799	0	-172.159	2441.49	939.675				-149.841	2449.02	537.911	-138.059	2349.8	162.858	-226.727	2400.09	62.0026	271.731	2615.62	912.167	242.711	2677.02	1100.33				169.849	2571.79	118.15	201.08	2678.11	57.6082
1800	0	-171.464	2444.05	940.454				-150.599	2453.26	538.788	-139.786	2356.59	163.58	-228.451	2404.96	62.7038	272.388	2618.92	912.622	243.541	2680.19	1101.25				169.96	2571.74	118.041	201.291	2678.15	57.727
1801	0	-170.633	2446.37	941.28				-151.309	2457.36	539.508	-141.539	2363.2	163.845	-230.548	2410.71	63.2869	272.897	2622.3	913.191	244.177	2683.32	1102.28				170.06	2571.73	117.993	201.314	2678.16	57.6878
1802	0	-169.879	2448.74	942.15				-152.092	2461.45	540.4	-143.834	2369.94	164.299	-233.334	2417.42	63.7928	273.078	2625.53	913.691	244.766	2686.5	1103.36				170.182	2571.69	117.929	201.282	2678.1	57.5835
1803	0	-169.195	2451.31	942.961				-153.123	2465.88	541.4	-146.08	2376.63	164.183	-236.396	2425.02	64.22	273.104	2628.58	914.208	245.189	2689.63	1104.46				170.228	2571.66	117.831	201.38	2678.15	57.6107
1804	0	-168.458	2453.62	943.88				-154.166	2470.47	542.362	-149.796	2385.29	164.701	-239.871	2433.58	64.5478	273.204	2631.89	914.755	245.514	2692.82	1105.59				170.344	2571.65	117.767	201.37	2678.13	57.5766
1805	0	-167.813	2456.08	944.751				-155.23	2474.95	543.304	-153.582	2393.7	164.824	-243.465	2442.7	64.5883	273.85	2636.71	915.476	245.744	2695.99	1106.72				170.393	2571.61	117.707	201.373	2678.13	57.5152
1806	0	-166.959	2458.18	945.283				-156.387	2479.75	544.329	-157.724	2402.61	164.889	-247.325	2452.94	64.3935	274.082	2641.47	916.047	245.892	2699.14	1107.79				170.492	2571.61	117.658	201.403	2678.14	57.4928
1807	0	-165.924	2459.98	945.889				-157.581	2484.5	545.16	-162.199	2411.63	164.83	-251.577	2464	64.4171	274.282	2645.58	916.558	245.975	2702.27	1108.76				170.508	2571.62	117.628	201.481	2678.17	57.5001
1808	0	-165.286	2462.24	946.556				-158.99	2490.07	546.134	-166.895	2421.45	164.848	-255.67	2476.11	64.1373	274.41	2649.15	916.957	245.971	2705.36	1109.69				170.572	2571.59	117.613	201.557	2678.22	57.5259
1809	0	-164.902	2464.79	947.206				-160.697	2495.73	547.099	-172.254	2432.27	165.009	-259.915	2488.92	64.0276	274.316	2652.54	917.282	245.961	2708.47	1110.45				170.61	2571.6	117.625	201.614	2678.23	57.543
1810	0	-164.199	2466.82	947.681				-162.529	2501.78	548.077	-177.195	2441.58	164.776	-264.039	2502.25	64.1312	273.962	2655.94	917.49	245.934	2711.5	1111.13				170.638	2571.67	117.578	201.655	2678.25	57.5036
1811	0	-163.626	2469.03	948.119				-164.561	2508.06	548.977	-181.709	2450.04	164.21	-268.276	2516.34	64.4851	273.81	2659.18	917.487	245.899	2714.5	1111.68				170.609	2571.64	117.65	202.088	2678.53	57.4821
1812	0	-163.107	2471.25	948.512				-166.68	2514.63	549.924	-187.973	2463.06	165.188	-272.544	2530.97	65.2943	274.643	2662.38	917.393	245.851	2717.41	1112.12				170.616	2571.7	117.692	201.677	2678.27	57.4704
1813	0	-163.102	2474.11	948.842				-168.866	2521.05	550.507	-193.072	2474.5	165.268	-276.674	2545.81	66.1412	274.568	2665.53	917.297	245.8	2720.25	1112.42				170.581	2571.79	117.733	201.678	2678.26	57.4375
1814	0	-162.425	2475.93	948.946				-171.225	2528.81	551.841	-197.883	2485.83	165.282	-281.174	2561.23	67.5512	274.463	2668.61	917.169	245.745	2723.04	1112.61				170.559	2571.93	117.762	201.665	2678.27	57.4163
1815	0	-162.128	2478.23	949.069				-173.595	2536.33	552.773	-203.245	2498.45	165.946	-285.539	2576.53	69.0629	274.362	2671.57	916.956	245.774	2725.75	1112.66				170.524	2572.03	117.798	201.664	2678.32	57.3987
1816	0	-161.979	2480.67	949.125				-176.044	2544.04	553.693	-208.385	2511.05	166.673	-289.669	2591.52	70.7546	274.285	2674.38	916.718	245.719	2728.3	1112.68				170.485	2572.11	117.842	201.694	2678.32	57.4106
1817	0	-161.842	2483.15	949.028				-178.388	2551.98	554.674	-213.611	2524.07	167.644	-293.876	2606.36	72.5793	274.324	2677	916.439	245.789	2730.84	1112.57				170.399	2572.24	117.902	201.698	2678.33	57.4183
1818	0	-161.898	2485.78	948.871				-180.886	2560.22	555.717	-218.364	2536.82	168.521	-297.863	2620.91	74.464	274.306	2679.52	916.107	245.873	2733.28	1112.38				170.24	2572.28	117.915	201.695	2678.38	57.4217
1819	0	-162.039	2488.62	948.718				-183.377	2568.87	556.752	-223.083	2549.55	169.611	-301.948	2635.37	76.533	274.244	2682.06	915.798	246.062	2735.64	1112.14				170.138	2572.33	117.961	201.677	2678.43	57.432
1820	0	-162.567	2491.9	948.498				-185.887	2577.47	557.765	-227.655	2562.58	170.922	-306.263	2649.74	78.9247	274.153	2684.81	915.458	246.196	2737.95	1111.97				170.004	2572.48	118.05	201.712	2678.49	57.426
1821	0	-162.95	2495.01	948.303				-188.204	2586	558.867	-231.831	2575.13	172.073	-309.167	2662.33	80.6154	273.912	2687.75	915.198	246.45	2740.31	1111.73				169.871	2572.63	118.092	201.711	2678.54	57.4388
1822	0	-163.055	2497.64	947.869				-190.534	2594.35	559.967	-235.778	2587.85	173.377	-314.333	2677.28	83.856	273.704	2690.74	914.883	246.572	2742.46	1111.6				169.736	2572.78	118.179	201.696	2678.54	57.4358
1823	0	-163.854	2501.39	947.712				-192.532	2602.51	560.989	-239.479	2600.24	174.767	-318.563	2691.07	86.5878	273.504	2693.58	914.609	246.784	2744.72	1111.45				169.542	2572.9	118.252	201.66	2678.58	57.414
1824	0	-164.539	2505.03	947.496				-195	2611.94	562.375	-242.86	2612.57	176.037	-322.412	2704.29	89.1513	273.412	2696.25	914.349	246.91	2747.09	1111.46				169.406	2573.05	118.329	201.67	2678.65	57.4322
1825	0	-165.054	2508.55	947.295				-197.01	2620.07	563.409	-246.191	2624.93	177.469	-325.948	2717.03	91.6543	273.322	2698.71	914.077	247.012	2749.58	1111.58				169.346	2573.28	118.45	201.611	2678.67	57.4255
1826	0	-165.859	2512.46	947.077				-199.166	2628.7	564.545	-249.238	2636.74	178.75	-329.315	2729.62	94.0599	273.275	2701.24	913.882	247.033	2752.14	1111.55				169.203	2573.38	118.531	201.636	2678.74	57.4403
1827	0	-166.331	2516.18	946.76				-201.086	2636.84	565.635	-252.152	2648.81	180.035	-332.496	2742.13	96.3974	273.161	2703.65	913.686	247.463	2752.73	1111.13				169.127	2573.54	118.655	201.7	2678.75	57.3783
1828	0	-167.619	2521.06	946.615				-202.786	2644.52	566.471	-254.775	2660.01	181.18	-335.103	2754.07	98.4473	273.007	2706.13	913.556	247.554	2754.7	1111.17				169.056	2573.72	118.768	201.701	2678.8	57.3831
1829	0	-168.616	2525.64	946.427				-204.526	2652.82	567.476	-257.425	2671.46	182.322	-337.894	2766.57	100.566	272.822	2708.74	913.443	247.61	2756.57	1111.3				168.926	2573.87	118.831	201.72	2678.92	57.3669
1830	0	-169.705	2530.36	946.091				-206.151	2660.11	568.156	-259.815	2682.68	183.45	-340.288	2778.71	102.583	272.554	2711.36	913.372	247.62	2758.42	1111.46				168.789	2574.01	118.92	201.727	2678.92	57.357
1831	0	-170.356	2534.58	945.564				-207.783	2668.13	568.952	-262.156	2694.22	184.5	-340.824	2788.84	103.195	272.284	2714.03	913.316	247.599	2760.36	1111.68				168.609	2574.19	119.033	201.692	2678.96	57.3026
1832	0	-171.868	2540.04	945.236				-209.087	2675.1	569.357	-264.271	2704.48	185.239	-343.6	2801.7	105.44	272.027	2716.64	913.305	247.555	2762.21	1111.78				168.531	2574.36	119.118	201.699	2679.02	57.3092
1833	0	-172.686	2544.62	944.64				-210.343	2682.66	569.83	-266.212	2714.98	186.09	-345.193	2813.4	106.753	271.7	2719.24	913.244	247.524	2763.93	1111.86				168.354	2574.55	119.199	201.693	2679.11	57.2926
1834	0	-173.883	2549.78	944.041				-211.382	2689.34	569.918	-268.22	2726.34	186.907	-346.36	2824.85	107.837	271.386	2721.74	913.211	247.474	2765.76	1111.97				168.218	2574.7	119.282	201.739	2679.13	57.2836
1835	0	-175.663	2555.77	943.569				-212.378	2696.59	570.032	-269.822	2736.06	187.354	-347.326	2835.75	108.722	271.001	2724.26	913.19	247.421	2767.62	1112				168.122	2574.76	119.331	201.699	2679.19	57.2637
1836	0	-176.697	2560.73	942.801				-213.385	2703.59	570.041	-271.236	2744.92	187.713	-350.204	2847.75	110.784	270.551	2726.81	913.122	247.324	2769.42	1112.03				167.984	2574.9	119.445	201.777	2679.3	57.2748
1837	0	-177.984	2566.06	942.049				-213.91	2709.98	569.729	-272.361	2755.8	187.83	-349.54	2864.76	110.448	270.184	2729.24	913.049	247.26	2771.17	1111.99				167.899	2575.03	119.529	201.897	2679.37	57.2473
1838	0	-179.42	2571.57	941.222				-215.458	2720.63	570.181	-274.971	2772.2	190.035	-349.636	2875.09	110.394	269.792	2731.61	912.975	247.154	2772.95	1112.01				167.826	2575.2	119.635	201.79	2679.35	57.2135
1839	0	-181.235	2577.49	940.408				-216.521	2729.32	570.169	-277.86	2788.67	192.687	-349.777	2886.22	110.412	269.308	2734.05	912.852	246.676	2772.67	1111.51				167.743	2575.32	119.675	201.815	2679.37	57.1599
1840	0	-182.918	2583.23	939.504				-216.895	2735.65	569.465	-279.504	2801.37	193.933	-349.228	2895	109.736	268.844	2736.4	912.739	246.454	2774.05	1111.36				167.668	2575.49	119.779	201.816	2679.37	57.1064
1841	0	-184.567	2588.96	938.578				-217.022	2741.78	568.634	-280.175	2810.73	193.79	-348.528	2904.05	108.945	268.36	2738.69	912.594	246.132	2776.07	1111.26				167.534	2575.65	119.851	201.823	2679.42	57.0919
1842	0	-186.125	2594.46	937.53				-217.556	2749.29	568.041	-279.924	2817.46	192.639	-347.756	2913.11	108.107	267.863	2740.99	912.428	245.812	2777.82	1111.15				167.441	2575.77	119.942	201.893	2679.44	57.0569
1843	0	-187.445	2599.57	936.321				-217.178	2754.35	566.625	-279.528	2823.86	191.223	-346.679	2922.02	107.066	267.301	2743.29	912.274	245.332	2779.64	1111.02				167.296	2575.86	120.016	201.953	2679.51	57.0563
1844	0	-189.276	2605.48	935.212				-216.731	2759.26	565.055	-279.203	2831.06	190.052	-345.453	2930.49	105.782	266.724	2745.5	912.123	244.799	2781.48	1110.85				167.144	2575.95	120.115	201.989	2679.53	57.0615
1845	0	-191.138	2611.37	934.054				-216.347	2764.56	563.513	-278.833	2838.69	189.086	-343.932	2938.59	104.332	266.099	2747.75	911.917	244.075	2783.6	1110.68				167	2576.04	120.188	202.003	2679.55	56.9734
1846	0	-192.635	2616.69	932.724				-216.172	2771.14	562.319	-278.367	2846.41	188.021	-342.721	2947.14	103.297	265.322	2749.98	911.738	243.275	2785.62	1110.5				166.851	2576.13	120.313	201.98	2679.57	56.9307
1847	0	-194.307	2622.25	931.425				-215.77	2777.13	560.776	-277.627	2853.72	186.761	-340.898	2955.28	101.884	264.72	2752.18	911.589	242.374	2787.59	1110.21				166.718	2576.27	120.428	201.996	2679.58	56.8853
1848	0	-196.124	2627.97	930.081				-214.501	2780.24	558.353	-276.728	2861.01	185.507	-338.646	2962.46	99.9673	263.851	2754.43	911.345	241.421	2789.55	1109.9				166.58	2576.42	120.596	201.986	2679.62	56.8817
1849	0	-197.868	2633.54	928.758				-213.575	2784.7	556.342	-275.366	2867.26	183.77	-336.085	2969.55	97.9884	262.917	2756.7	911.146	240.305	2791.66	1109.68				166.506	2576.59	120.755	202.028	2679.65	56.8446
1850	0	-200.114	2639.71	927.393				-212.75	2789.78	554.323	-273.68	2872.89	181.852	-333.252	2976.03	95.7291	261.961	2758.87	910.873	239.133	2794	1109.41				166.36	2576.68	120.935	202.048	2679.65	56.8098
1851	0	-201.533	2644.8	925.834				-211.806	2794.34	552.155	-271.679	2877.98	179.551	-330.222	2982.88	93.6335	260.947	2761.16	910.586	237.889	2796.23	1109.08				166.291	2576.91	121.134	202.116	2679.67	56.7969
1852	0	-203.249	2650.02	924.423				-210.641	2798.29	549.757	-269.44	2882.95	177.234	-326.7	2988.86	90.9318	259.801	2763.44	910.232	236.566	2798.47	1108.74				166.221	2577.08	121.342	202.105	2679.68	56.7728
1853	0	-205.081	2655.39	922.969				-209.303	2801.8	547.199	-266.942	2887.56	174.738	-324.693	3000.12	90.8583	256.726	2764.85	909.758	235.216	2800.87	1108.33				166.025	2577.2	121.527	202.107	2679.72	56.7444
1854	0	-207.137	2660.78	921.503				-208.011	2805.28	544.615	-264.083	2891.02	171.909	-320.759	3006.4	88.1701	255.846	2767.34	909.493	233.792	2803.13	1107.94				165.828	2577.32	121.668	202.151	2679.74	56.7116
1855	0	-209.052	2666.08	919.975				-206.525	2808.49	541.853	-260.813	2894.07	168.897	-314.812	3006.49	82.7141	254.262	2769.55	909.237	232.36	2805.77	1107.56				165.631	2577.44	121.792	202.177	2679.75	56.6834
1856	0	-211.071	2671.66	918.313				-205.081	2811.47	539.18	-257.477	2896.59	165.68	-309.245	3008.3	78.0558	253.054	2771.98	908.939	230.756	2808.13	1107.11				165.6	2577.72	122.081	202.172	2679.8	56.6646
1857	0	-213.059	2677.26	916.495				-203.626	2814.54	536.425	-253.828	2898.19	162.326	-302.761	3007.87	72.3065	251.792	2774.46	908.482	229.2	2810.66	1106.56				165.325	2577.83	122.197	202.177	2679.8	56.6262
1858	0	-214.83	2682.79	914.692				-202.162	2817.48	533.644	-249.84	2898.6	158.577	-298.445	3014.06	69.9329	250.408	2776.92	908.076	227.491	2813.15	1106.07				165.416	2578.23	122.527	202.263	2679.89	56.6408
1859	0	-216.611	2688.49	912.687				-200.752	2820.5	530.864	-245.196	2898.23	154.397	-293.902	3020.77	67.6078	248.918	2779.38	907.593	225.809	2815.76	1105.46				165.287	2578.44	122.749	202.264	2679.89	56.5734
1860	0	-218.444	2694.29	910.723				-199.82	2824.93	528.478	-240.572	2897	149.98	-288.404	3024.26	63.7853	247.225	2781.85	907.116	223.924	2818.14	1104.88				165.266	2578.66	123.088	202.263	2679.89	56.5324
1861	0	-220.267	2700.13	908.773				-198.323	2827.57	525.542	-236.433	2896.55	146.358	-281.731	3021.52	60.6933	245.344	2784.34	906.567	222.007	2820.92	1104.23				165.111	2578.86	123.36	202.311	2679.97	56.5361
1862	0	-223.978	2713.09	908.202				-197.139	2830.34	522.838	-230.362	2896.57	143.891	-276.28	3014.79	58.0464	243.425	2786.88	906.01	220.015	2823.71	1103.56				164.943	2579	123.569	202.373	2679.99	56.515
1863	0	-227.805	2724.64	906.861				-195.102	2831.91	519.533	-225.732	2896.42	141.458	-272.747	3010.58	56.9626	241.377	2789.41	905.451	217.872	2826.42	1102.82				164.783	2579.19	123.864	202.364	2679.93	56.4383
1864	0	-230.651	2732.38	905.038				-193.062	2833.65	516.523	-222.4	2896.49	138.761	-271.312	3010.62	58.0045	239.282	2791.98	904.814	215.623	2829.29	1102.03				164.584	2579.31	124.129	202.299	2679.92	56.3351
1865	0	-232.806	2737.36	902.965				-191.543	2835.66	513.495	-219.334	2899.08	136.465	-270.929	3012.76	59.9979	237.216	2794.59	904.234	213.271	2832.19	1101.25				164.413	2579.5	124.389	202.138	2679.85	56.1665
1866	0	-234.771	2741.77	900.751				-190.392	2836.4	510.449	-217.531	2902.1	135.48	-270.568	3013.99	61.1641	235.053	2797.3	903.618	211.231	2838.04	1100.93				164.173	2579.69	124.652	201.577	2679.46	56.0159
1867	0	-237.025	2746.83	898.631				-189.837	2836.69	507.451	-215.727	2903.87	133.942	-269.091	3010.31	59.8061	233.03	2800.05	903.004	208.743	2841.38	1100.2				163.989	2579.83	124.946	201.706	2679.43	56.278
1868	0	-239.508	2752.5	896.599				-189.98	2837.68	504.962	-214.32	2903.96	131.736	-268.841	3010.04	60.0464	231.106	2802.71	902.518	206.225	2844.41	1099.43				163.841	2579.97	125.262	201.721	2679.44	56.2431
1869	0	-242.332	2758.78	894.868				-190.475	2839.07	502.749	-213.421	2903.11	129.422	-269.218	3011.51	60.8508	228.042	2805.29	901.863	203.645	2847.51	1098.65				163.535	2580.08	125.614	201.72	2679.45	56.243
1870	0	-245.099	2764.65	893.298				-191.148	2839.76	500.752	-212.853	2902.23	127.454	-269.631	3012.85	61.4972	225.261	2807.94	901.287	200.949	2850.71	1097.99				163.265	2580.33	126.08	201.727	2679.45	56.2515
1871	0	-247.869	2770.3	891.924				-191.573	2840.67	499.301	-212.037	2901.58	126.031	-269.331	3012.06	61.0813	222.546	2810.65	900.643	198.234	2853.81	1097.3				163.019	2580.63	126.532	201.689	2679.43	56.2482
1872	0	-250.508	2775.38	890.762				-193.55	2844.86	499.142	-211.519	2901.71	125.256	-269.242	3012.18	61.2959	219.702	2813.4	900.063	195.335	2857.2	1096.68				162.724	2580.83	127.018	201.988	2679.49	56.5186
1873	0	-253.216	2780	890.068				-194.872	2847.23	498.906	-211.388	2902.41	124.817	-269.344	3012.79	61.5977	216.851	2816.24	899.458	192.447	2860.43	1096.11				162.486	2581.07	127.742	201.916	2679.47	56.523
1874	0	-256.14	2784.53	890.087				-195.781	2848.4	498.359	-211.176	2902.9	124.552	-269.482	3013.27	61.8422	213.958	2819.08	898.756	189.403	2863.77	1095.6				162.22	2581.51	128.573	201.799	2679.47	56.5846
1875	0	-259.096	2788.5	890.622				-197.114	2849.9	498.387	-210.994	2903.08	124.372	-269.543	3013.56	61.9741	210.994	2821.88	898.118	186.29	2867.24	1095.15				161.644	2581.99	129.547	201.783	2679.46	56.6891
1876	0	-262.078	2791.87	891.328				-198.817	2851.79	498.755	-210.974	2903.02	124.164	-269.555	3013.6	61.992	208.002	2824.63	897.505	183.236	2870.53	1094.84				161.233	2582.8	130.919	201.538	2679.31	56.6925
1877	0	-265.167	2795.04	892.129				-200.759	2853.56	499.134	-211.053	2902.96	123.946	-269.516	3013.39	61.896	204.824	2827.37	896.924	179.817	2875.31	1094.91				160.306	2583.54	132.539	201.135	2679.14	56.5971
1878	0	-268.243	2797.86	892.963				-202.74	2855.05	499.386	-211.166	2903.09	123.791	-269.523	3013.32	61.841	201.575	2829.98	896.508	176.974	2877.52	1094.5				160.313	2584.7	135.29	200.755	2679.04	56.6644
1879	0	-271.387	2800.52	893.678				-204.733	2856.33	499.507	-211.077	2902.97	123.51	-269.521	3013.23	61.8031	198.221	2832.56	896.27	173.892	2880.4	1094.07				160.301	2586.14	138.258	200.592	2679.02	56.9763
1880	0	-274.445	2802.94	894.098				-206.607	2857.22	499.421	-211.209	2903	123.168	-269.509	3013.19	61.8082	194.849	2834.89	896.217	170.762	2883.77	1093.72				159.485	2587.57	140.5	200.317	2678.86	57.2051
1881	0	-277.706	2805.63	894.262				-208.438	2857.94	499.318	-211.357	2903.16	122.926	-269.51	3013.19	61.8112	189.131	2836.51	896.23	167.625	2887.36	1093.43				159.224	2589.5	143.388	200.129	2678.68	57.5007
1882	0	-280.897	2808.22	894.241				-210.184	2858.58	499.083	-211.46	2903.35	122.715	-269.515	3013.2	61.8432	187.316	2839.51	896.435	164.402	2890.91	1093.08				158.78	2591.66	146.542	199.941	2678.56	57.7919
1883	0	-284.056	2810.61	894.223				-211.861	2859.5	498.861	-211.539	2903.46	122.487	-269.508	3013.1	61.7993	183.996	2841.74	896.516	161.245	2894.36	1092.73				158.395	2594.03	150.031	199.88	2678.61	58.3826
1884	0	-287.151	2812.64	894.173				-213.447	2860.61	498.694	-211.651	2903.5	122.298	-269.48	3013	61.7538	180.686	2843.94	896.553	158.032	2897.71	1092.33				158.558	2596.99	153.861	199.748	2678.55	58.882
1885	0	-290.302	2815.5	893.942				-214.891	2861.69	498.507	-211.779	2903.76	122.248	-269.467	3012.96	61.7326	177.578	2846.31	896.616	154.899	2900.83	1091.99				154.09	2598.45	157.099	199.651	2678.69	59.6082
1886	0	-293.513	2818.72	893.756				-216.389	2862.87	498.272	-211.849	2903.91	122.106	-269.467	3012.96	61.7586	174.477	2848.8	896.666	151.723	2903.81	1091.58				154.363	2602.47	161.498	199.859	2679.24	60.6863
1887	0	-296.478	2821.92	893.503				-217.939	2864.04	498.094	-211.845	2903.83	121.861	-269.488	3013.11	61.8007	171.494	2851.46	896.64	148.73	2906.54	1091.2				156.208	2607.42	166.799	199.895	2679.92	62.1755
1888	0	-299.335	2825.16	893.144				-219.543	2865.16	497.927	-211.791	2903.57	121.506	-269.522	3013.23	61.8555	168.767	2854.19	896.492	145.725	2909.1	1090.74				155.625	2612.21	171.925	199.867	2680.9	64.1769
1889	0	-302.086	2828.26	892.698				-221.068	2866.09	497.707	-211.782	2903.38	121.192	-269.536	3013.28	61.8777	166.214	2856.93	896.215	142.843	2911.53	1090.23				154.669	2617.43	176.787	199.6	2682.03	66.5594
1890	0	-304.778	2831.34	892.181				-222.641	2866.68	497.451	-211.819	2903.35	120.915	-269.533	3013.27	61.8725	163.946	2859.73	895.811	139.923	2913.63	1089.69				153.215	2623.05	181.918	199.068	2683.25	69.4025
1891	0	-307.245	2834.32	891.734				-224.208	2867.14	497.165	-211.876	2903.21	120.602	-269.514	3013.12	61.7831	162.009	2862.53	895.303	136.705	2915.22	1088.93				151.492	2629.06	187.135	198.401	2684.58	72.7469
1892	0	-309.482	2836.9	891.395				-225.773	2867.44	496.859	-211.944	2903.02	120.346	-269.478	3013	61.6988	160.179	2865.35	894.687	134.241	2917.37	1088.23				150.031	2635.84	193.428	197.472	2686.26	76.5399
1893	0	-311.605	2839.63	891.223				-227.481	2868.14	496.639	-212.08	2902.97	120.176	-269.528	3013.08	61.7378	158.595	2868.13	894.095	131.978	2919.49	1087.41				148.815	2642.57	199.745	196.411	2688.31	80.8949
1894	0	-313.637	2842.68	891.248				-229.213	2868.93	496.499	-212.315	2902.99	120.069	-269.561	3013.12	61.7059	157.007	2870.93	893.431	129.921	2921.61	1086.47				145.875	2649.59	205.373	195.054	2690.74	85.6711
1895	0	-315.561	2845.59	891.372				-230.839	2869.45	496.307	-212.623	2903.17	120.031	-269.612	3013.12	61.7104	155.578	2873.68	892.752	127.919	2923.77	1085.45				143.735	2657.3	210.935	193.688	2693.91	90.8786
1896	0	-317.259	2848.11	891.529				-232.341	2869.71	496.112	-213.021	2903.47	120.022	-269.613	3013.12	61.6875	154.278	2876.32	892.246	126.126	2925.98	1084.36				141.776	2665.4	216.763	191.98	2697.87	96.7008
1897	0	-318.902	2850.42	891.691				-233.786	2870.03	495.905	-213.431	2903.82	120.099	-269.668	3013.14	61.649	153.064	2878.98	891.65	124.439	2928.25	1083.32				139.768	2673.33	222.347	190.336	2702.86	102.751
1898	0	-320.677	2852.89	891.731				-235.187	2870.46	495.775	-213.712	2903.9	120.073	-269.664	3013.05	61.5813	152.049	2881.44	891.278	122.96	2930.63	1082.39				134.453	2680.55	225.652	188.418	2708.37	108.24
1899	0	-322.41	2854.98	891.719				-236.385	2870.72	495.588	-213.842	2903.66	119.934	-269.627	3012.84	61.4378	151.155	2883.88	891.049	121.404	2933.13	1081.54				132.124	2688.05	230.717	186.219	2715.08	111.816
1900	0	-323.964	2856.4	891.73				-237.495	2871.09	495.475	-213.859	2903.2	119.717	-269.639	3012.71	61.3551	149.42	2884.21	890.566	120.133	2935.77	1080.81				130.115	2695.61	234.961	183.628	2723.21	114.618
1901	0	-325.424	2857.36	891.731				-238.587	2871.58	495.444	-213.871	2902.82	119.514	-269.634	3012.69	61.3465	149.089	2890.44	891.926	119.596	2939.2	1080.42				127.878	2704.44	236.891	180.522	2732.91	116.866
1902	0	-326.805	2858.3	891.728				-239.442	2871.95	495.443	-213.983	2902.6	119.408	-269.702	3012.76	61.3804	148.155	2893.14	892.727	118.391	2942.07	1080.01				124.247	2713.63	237.122	177.302	2743.92	117.593
1903	0	-328.216	2859.48	891.75				-240.245	2872.48	495.43	-214.086	2902.51	119.434	-269.827	3013.06	61.4703	147.176	2895.26	893.522	117.245	2944.87	1079.72				122.659	2724.37	237.01	174.053	2755.96	116.924
1904	0	-329.437	2860.25	891.785				-240.903	2873.02	495.489	-214.215	2902.6	119.481	-269.784	3012.96	61.4242	146.264	2897.19	894.442	116.181	2947.68	1079.49				122.294	2736.08	236.16	171.015	2769.12	115.487
1905	0	-330.674	2861.13	891.86				-241.375	2873.37	495.508	-214.367	2902.76	119.608	-269.718	3012.73	61.3197	145.258	2899.11	895.485	115.265	2950.45	1079.33				120.374	2747.57	233.811	168.142	2783.16	113.125
1906	0	-331.652	2862.01	891.922				-241.776	2873.81	495.521	-214.418	2902.81	119.702	-269.671	3012.57	61.245	144.354	2901.08	896.436	114.395	2953.2	1079.23				119.246	2759.77	230.642	165.691	2798.27	110.223
1907	0	-332.474	2862.78	891.984				-242.114	2874.47	495.587	-214.502	2902.78	119.732	-269.714	3012.55	61.2388	143.499	2903.03	897.409	113.684	2955.94	1079.24				118.916	2772.79	226.851	164.041	2814.48	106.955
1908	0	-333.118	2863.79	892.1				-242.476	2875.3	495.728	-214.549	2902.76	119.808	-269.667	3012.47	61.2026	142.851	2904.8	898.371	113.101	2958.68	1079.33				118.721	2786.31	222.345	163.035	2831.59	103.399
1909	0	-333.584	2865.05	892.164				-242.676	2876	495.826	-214.552	2902.76	119.864	-269.702	3012.42	61.1842	142.387	2906.68	899.364	112.903	2961.43	1079.51				118.282	2800.51	216.86	162.438	2849.45	99.6487
1910	0	-333.819	2866.44	892.262				-242.867	2876.93	495.955	-214.552	2902.76	119.917	-269.704	3012.42	61.1864	141.967	2908.76	900.173	112.674	2963.96	1079.66				117.886	2814.9	211.191	162.542	2867.89	95.8201
1911	0	-333.892	2868.15	892.301				-243.002	2877.93	496.052	-214.541	2902.64	119.92	-269.709	3012.45	61.2207	141.829	2910.61	900.994	112.384	2966.35	1079.89				117.772	2829.08	205.533	163.35	2886.89	91.9448
1912	0	-333.944	2870.16	892.377				-243.049	2878.79	496.134	-214.456	2902.54	119.899	-269.716	3012.47	61.2326	141.744	2912.72	901.743	112.421	2968.79	1079.91				120.152	2844.67	199.912	165.199	2906.54	88.3099
1913	0	-333.839	2872.5	892.458				-242.986	2879.71	496.219	-214.377	2902.44	119.9	-269.719	3012.48	61.2367	141.666	2915.07	902.416	112.712	2971.13	1079.82				122.559	2860.62	194.02	167.428	2926.45	84.7422
1914	0	-333.608	2874.71	892.473				-242.871	2880.63	496.277	-214.247	2902.25	119.881	-269.831	3012.72	61.3537	141.952	2917.4	903.001	114.618	2973.29	1079.4				121.957	2875.82	186.795	170.341	2946.6	81.5182
1915	0	-333.296	2876.97	892.475				-242.786	2881.89	496.38	-214.099	2902.18	119.895	-269.792	3012.81	61.4123	142.352	2920.3	903.517	115.767	2975.85	1079.39				127.457	2892.74	182.057	173.652	2966.97	78.6896
1916	0	-332.97	2879.46	892.479				-242.626	2883	496.488	-213.99	2902.16	119.905	-269.77	3012.66	61.3446	143.14	2921.64	903.687	115.624	2978.15	1079.11				131.819	2908.37	177.215	177.231	2987.33	76.1421
1917	0	-332.492	2881.92	892.538				-242.239	2883.92	496.481	-213.883	2902.23	119.976	-269.731	3012.6	61.3406	143.928	2923.39	903.873	116.051	2980.62	1078.91				136.182	2924.4	172.39	181.055	3007.61	74.0243
1918	0	-331.946	2884.38	892.624				-241.821	2884.73	496.517	-213.797	2902.37	120.076	-269.667	3012.47	61.3055	144.816	2925.75	904.099	116.664	2983.21	1078.74				140.643	2941.05	167.605	184.977	3027.62	72.3574
1919	0	-331.252	2886.71	892.689				-241.482	2885.88	496.676	-213.724	2902.55	120.169	-269.639	3012.37	61.2621	145.836	2928.58	904.384	117.336	2985.92	1078.52				145.237	2958.15	162.878	189.473	3047.54	71.3742
1920	0	-330.515	2888.98	892.788				-240.954	2886.82	496.796	-213.645	2902.71	120.279	-269.632	3012.34	61.2493	146.948	2931.46	904.632	118.193	2988.8	1078.27				149.923	2975.32	158.114	193.524	3066.83	70.7387
1921	0	-329.674	2891.21	892.924				-240.383	2887.78	496.914	-213.567	2902.96	120.423	-269.637	3012.36	61.2824	148.163	2934.41	904.748	118.997	2991.8	1078.13				153.815	2990.74	154.48	198.051	3085.69	70.8106
1922	0	-328.687	2893.23	893.097				-239.875	2889.13	497.161	-213.511	2903.2	120.619	-269.647	3012.4	61.2998	149.373	2937.41	904.751	119.97	2994.97	1078.02				153.499	3004.76	149.104	202.362	3103.78	71.2059
1923	0	-327.561	2895.08	893.243				-239.09	2890.04	497.333	-213.381	2903.36	120.776	-269.652	3012.41	61.3322	150.53	2940.45	904.736	120.994	2998.34	1077.88				156.993	3019.12	146.02	206.255	3121	71.8195
1924	0	-326.325	2896.97	893.458				-238.399	2891.18	497.54	-213.103	2903.28	120.805	-269.653	3012.41	61.3341	151.729	2943.5	904.611	122.013	3001.78	1077.75				160.874	3032.9	143.692	210.215	3137.3	73.0319
1925	0	-324.945	2898.74	893.701				-237.445	2892.19	497.773	-212.697	2902.86	120.717	-269.651	3012.41	61.3305	152.989	2946.68	904.389	118.65	3004.16	1078.04				164.505	3045.76	141.578	213.958	3152.38	74.379
1926	0	-323.461	2900.3	893.933				-236.349	2893.14	497.905	-212.31	2902.59	120.694	-269.648	3012.4	61.3515	154.194	2949.79	903.949	119.831	3007.91	1077.91				167.8	3057.43	139.846	217.302	3165.96	75.9276
1927	0	-321.855	2901.75	894.217				-235.32	2894.47	498.218	-211.94	2902.38	120.734	-269.649	3012.4	61.3534	155.435	2952.95	903.294	121.256	3011.86	1077.71				170.782	3067.74	138.374	220.104	3177.79	77.2931
1928	0	-320.111	2903.02	894.543				-234.141	2895.8	498.576	-211.702	2902.43	120.929	-269.715	3012.54	61.4433	155.897	2955.45	902.337	122.797	3015.87	1077.6				173.106	3076.55	137.054	222.498	3187.89	78.3426
1929	0	-318.237	2904.45	894.953				-232.848	2897.26	498.954	-211.546	2902.85	121.255	-269.744	3012.55	61.4796	157.165	2958.83	901.365	124.402	3020.12	1077.51				174.916	3083.99	135.783	224.264	3196.12	78.8664
1930	0	-316.247	2905.87	895.402				-231.486	2898.48	499.242	-211.382	2903.31	121.584	-269.733	3012.52	61.4617	158.612	2962.52	900.331	126.095	3024.51	1077.42				176.115	3090.08	134.813	225.652	3202.36	79.026
1931	0	-314.187	2907.66	895.85				-230.102	2899.85	499.643	-211.063	2903.51	121.809	-269.718	3012.46	61.438	160.066	2966.57	899.457	127.87	3029.05	1077.41				176.875	3094.76	134.111	226.767	3206.59	78.363
1932	0	-311.886	2909.32	896.385				-228.608	2901.44	500.073	-210.625	2903.16	121.795	-269.709	3012.44	61.4247	161.647	2970.97	898.605	129.89	3033.77	1077.39				177.125	3097.08	133.025	226.961	3208.48	76.2354
1933	0	-309.393	2910.8	896.869				-227.15	2903.16	500.511	-210.217	2902.82	121.804	-269.708	3012.43	61.4233	163.616	2975.41	897.764	131.778	3038.54	1077.41				176.4	3097.16	131.754	225.969	3208.82	73.1875
1934	0	-306.756	2912.64	897.391				-225.555	2904.86	500.693	-209.959	2902.81	121.94	-269.7	3012.32	61.376	165.729	2980.04	897.032	134.004	3043.51	1077.44				175.222	3096.37	130.408	225.15	3209.53	71.2881
1935	0	-304.015	2914.68	897.956				-223.81	2906.43	501.007	-209.811	2903.34	122.316	-269.674	3012.23	61.3332	168.043	2984.99	896.446	136.078	3048.44	1077.46				175.403	3097.24	129.812	224.123	3210.29	69.9175
1936	0	-301.104	2916.7	898.486				-222.014	2908.14	501.477	-209.626	2903.81	122.705	-269.672	3012.3	61.39	170.583	2990.12	896.001	138.48	3053.39	1077.52				176.701	3099.39	129.54	222.745	3210.99	68.1664
1937	0	-298.146	2918.88	899.041				-220.132	2910.07	501.843	-209.228	2903.84	122.907	-269.692	3012.29	61.4144	173.103	2995.41	895.815	140.941	3058.36	1077.44				176.608	3101	128.878	221.179	3211.59	65.5268
1938	0	-295.064	2921.11	899.52				-218.394	2912.5	502.254	-208.685	2903.3	122.869	-269.696	3012.38	61.4537	175.64	3000.76	895.875	143.782	3063.57	1077.22				177.272	3102.68	128.571	221.118	3212.13	64.2084
1939	0	-291.962	2923.53	900.022				-216.202	2914.04	502.546	-208.328	2903.3	123.13	-269.648	3012.31	61.4689	178.242	3006.23	896.155	146.373	3068.45	1077.3				178.337	3104.03	128.705	222.426	3212.64	64.1688
1940	0	-288.725	2926.02	900.459				-214.119	2915.74	502.84	-208.094	2903.7	123.476	-269.619	3012.21	61.4242	180.815	3011.69	896.614	149.172	3073.5	1077.37				179.153	3104.62	128.77	223.09	3213.07	63.7913
1941	0	-285.417	2928.59	900.831				-211.789	2916.93	502.953	-207.875	2904.16	123.92	-269.601	3012.15	61.4205	183.574	3017.47	897.313	151.892	3078.41	1077.67				179.833	3105.59	128.747	223.572	3213.46	63.5481
1942	0	-282.005	2931.37	901.225				-209.797	2919.2	503.439	-207.425	2904.09	124.127	-269.6	3012.14	61.4194	186.449	3023.71	898.211	154.618	3083.2	1078.04				179.676	3106.2	128.44	223.771	3213.66	63.3593
1943	0	-278.516	2934.25	901.591				-207.703	2921.58	504.111	-206.941	2903.83	124.305	-269.616	3012.27	61.5033	189.546	3029.89	899.187	157.613	3087.95	1078.45				179.919	3106.87	128.238	223.954	3213.82	62.9876
1944	0	-274.945	2937	901.878				-205.427	2923.62	504.422	-206.635	2904.09	124.696	-269.651	3012.4	61.586	192.629	3032.28	899.423	160.388	3092.35	1078.77				180.31	3107.54	128.097	224.047	3213.99	62.7411
1945	0	-271.193	2939.75	902.072				-203.127	2925.58	504.636	-206.422	2904.63	125.236	-269.667	3012.45	61.6612	195.77	3036.84	899.895	163.472	3096.72	1079.07				180.742	3108.44	127.845	224.101	3214.19	62.571
1946	0	-267.392	2942.57	902.269				-200.777	2927.58	504.923	-206.092	2904.95	125.668	-269.16	3010.84	60.8988	198.977	3042.02	900.46	166.537	3101	1079.39				180.788	3109.02	127.763	224.006	3214.35	62.3588
1947	0	-263.655	2945.75	902.492				-198.452	2929.67	505.184	-205.575	2904.95	125.997	-268.803	3009.7	60.4016	202.184	3046.61	900.87	169.821	3105.27	1079.75				180.932	3109.58	127.685	223.581	3214.52	62.1029
1948	0	-259.717	2948.67	902.627				-196.216	2932.02	505.57	-205.164	2905	126.341	-268.741	3009.47	60.3523	205.453	3051.12	901.191	173.217	3109.57	1080.16				180.766	3110.16	127.39	223.251	3214.7	61.8722
1949	0	-255.759	2951.52	902.708				-193.998	2934.36	505.878	-204.876	2905.46	126.843	-268.611	3009.22	60.2479	208.942	3055.83	901.347	176.779	3113.83	1080.57				181.067	3110.67	127.353	223.023	3214.93	61.5998
1950	0	-251.866	2954.65	902.827				-191.784	2936.53	506.166	-204.569	2906.03	127.499	-268.594	3009.24	60.2521	212.383	3060.22	901.468	180.407	3118.12	1080.97				181.168	3111.15	127.206	223.048	3215.2	61.4905
1951	0	-247.929	2957.83	903.04				-189.513	2938.43	506.404	-204.018	2906.05	127.919	-269.078	3011.09	61.1978	215.891	3064.49	901.407	184.126	3122.37	1081.33				180.719	3111.53	126.733	223.211	3215.44	61.5041
1952	0	-244.056	2960.95	903.229				-187.352	2940.58	506.715	-203.656	2906.45	128.451	-269.525	3012.89	62.072	219.413	3068.81	901.423	187.91	3126.58	1081.68				180.835	3111.98	126.563	223.689	3215.8	61.4178
1953	0	-240.234	2963.99	903.522				-185.359	2942.93	507.145	-203.485	2907.46	129.334	-269.697	3013.66	62.4709	222.958	3072.96	901.374	191.735	3130.82	1082.04				180.978	3112.28	126.482	223.901	3216.03	61.3857
1954	0	-236.414	2967.07	903.825				-183.301	2945.23	507.583	-203.156	2908.1	130.154	-268.695	3010.57	61.0247	226.512	3077.28	901.458	195.499	3135.01	1082.41				181.116	3112.57	126.261	224.054	3216.24	61.3604
1955	0	-232.838	2970.32	904.225				-181.331	2947.41	508.01	-202.658	2908.46	130.809	-268.081	3008.64	60.2027	230.012	3081.49	901.535	199.158	3139.13	1082.78				181.158	3112.78	126.045	224.081	3216.34	61.2754
1956	0	-229.325	2973.5	904.687				-179.561	2950.04	508.572	-202.254	2909.05	131.651	-267.877	3008.35	60.1435	233.477	3085.55	901.672	202.737	3143.14	1083.17				181.154	3113.02	125.85	224.067	3216.47	61.2132
1957	0	-225.796	2976.52	905.198				-177.677	2952.37	509.106	-201.902	2909.87	132.649	-267.863	3008.64	60.3421	236.836	3089.41	901.9	206.233	3147	1083.58				181.239	3113.27	125.687	224.057	3216.57	61.1474
1958	0	-222.485	2979.7	905.761				-175.806	2954.48	509.674	-201.345	2910.42	133.633	-267.888	3008.84	60.5118	240.076	3093.14	901.948	209.602	3150.68	1084				181.309	3113.48	125.579	223.822	3216.61	61.0128
1959	0	-219.264	2982.68	906.434				-174.259	2957.13	510.53	-200.868	2911.09	134.619	-268.019	3008.7	60.6153	243.316	3097.4	902.489	212.863	3154.3	1084.5				181.513	3113.68	125.467	223.653	3216.71	60.9342
1960	0	-216.185	2985.86	907.281				-172.877	2960.06	511.542	-199.967	2911.86	135.719	-267.974	3007.75	60.449	246.414	3100.87	902.826	216.021	3157.71	1085.06				181.906	3113.91	125.468	223.63	3216.78	60.9036
1961	0	-213.223	2989	908.282				-171.688	2963.48	512.792	-198.661	2912.72	136.936	-267.816	3006.68	60.2554	249.42	3104.26	903.231	219.123	3160.98	1085.68				181.92	3113.92	125.335	223.71	3216.89	60.8809
1962	0	-210.286	2991.89	909.458				-169.993	2966.28	513.887	-197.217	2913.79	138.333	-268.414	3008.49	61.5473	252.302	3107.55	903.665	222.173	3164.1	1086.35				181.994	3114.03	125.254	223.771	3216.94	60.8051
1963	0	-207.463	2994.82	910.805				-168.319	2968.96	514.95	-195.473	2914.79	139.755	-267.918	3006.86	61.1077	255.152	3110.8	904.128	225.214	3167.16	1087.11				182.047	3114	125.133	223.999	3217.06	60.8676
1964	0	-204.779	2997.79	912.291				-166.728	2971.77	516.205	-193.463	2915.67	141.145	-268.154	3007.92	62.1209	257.853	3113.98	904.666	228.203	3170.14	1087.94				182.102	3114.01	125.028	224.313	3217.16	60.9705
1965	0	-202.158	3000.42	913.847				-165.363	2975.12	517.613	-191.21	2916.66	142.485	-268.392	3009.49	63.3628	260.403	3117.05	905.275	231.156	3173.05	1088.85				182.251	3114.01	124.936	224.332	3217.21	60.9426
1966	0	-199.586	3002.95	915.38				-164.426	2979.38	519.36	-188.984	2918.17	143.818	-266.576	3004.34	61.4806	262.873	3120.11	906.02	234.06	3175.89	1089.89				182.509	3114.04	124.846	224.38	3217.22	60.9313
1967	0	-197.153	3005.39	917.054				-163.036	2982.79	520.825	-186.475	2919.89	145.285	-266.312	3004.71	62.5083	265.175	3122.74	906.702	236.904	3178.73	1091				182.686	3113.96	124.765	224.39	3217.27	60.9233
1968	0	-194.886	3007.82	918.847				-161.607	2985.7	522.222	-183.811	2921.85	146.935	-264.725	3001.98	61.7198	267.329	3124.51	907.248	239.646	3181.56	1092.17				182.927	3113.93	124.707	224.393	3217.28	60.8783
1969	0	-192.657	3010.03	920.717				-160.248	2988.77	523.666	-181.261	2924.15	148.765	-263.025	2999.28	61.1534	269.381	3125.46	907.665	242.335	3184.26	1093.39				183.066	3113.88	124.649	224.454	3217.33	60.8602
1970	0	-190.584	3012.31	922.595				-159.361	2992.69	525.379	-178.561	2926.52	150.483	-261.313	2997.95	61.0093	271.355	3127.43	908.336	244.9	3186.9	1094.61				183.205	3113.82	124.588	224.539	3217.4	60.8745
1971	0	-188.612	3014.58	924.595				-158.595	2997.02	527.09	-175.821	2928.85	152.16	-261.765	3002.33	64.1473	273.135	3129.8	909.144	247.39	3189.44	1095.81				183.38	3113.73	124.528	224.619	3217.42	60.8266
1972	0	-186.777	3016.83	926.601				-157.783	3001.4	528.852	-173.195	2931.27	153.843	-262.381	3008.78	67.6321	274.93	3132.21	910.002	249.786	3191.95	1096.97				183.606	3113.66	124.458	224.681	3217.48	60.8086
1973	0	-184.892	3018.9	928.537				-157.07	3005.93	530.477	-170.647	2934.18	155.532	-262.375	3013.74	70.3554	276.606	3134.41	910.798	252.009	3194.39	1098.06				183.838	3113.59	124.388	224.764	3217.55	60.7972
1974	0	-183.395	3021.4	930.553				-156.74	3011.36	532.247	-168.127	2937.13	157.394	-261.4	3015.93	72.03	278.251	3136.45	911.574	254.111	3196.76	1099.15				184.03	3113.55	124.319	224.761	3217.56	60.7281
1975	0	-181.904	3023.79	932.536				-156.373	3016.94	533.883	-165.714	2940.17	159.163	-259.675	3015.94	72.8903	279.874	3138.52	912.292	256.185	3199.15	1100.19				184.205	3113.47	124.259	224.822	3217.61	60.71
1976	0	-180.492	3026.29	934.482				-155.928	3022.43	535.33	-163.567	2943.56	161.089	-257.385	3014.58	73.2269	281.455	3140.44	912.892	258.093	3201.51	1101.21				184.333	3113.36	124.185	224.898	3217.64	60.6877
1977	0	-179.173	3028.79	936.294				-155.579	3027.82	536.686	-161.661	2947.11	163.142	-255.049	3013.13	73.3369	282.982	3142.34	913.412	259.88	3203.85	1102.17				184.456	3113.25	124.134	224.935	3217.69	60.687
1978	0	-177.872	3031.31	938.003				-155.329	3033.45	537.988	-160.118	2950.75	165.043	-252.921	3012.62	73.5979	284.508	3144.27	913.947	261.62	3206.12	1103.09				184.583	3113.15	124.06	224.993	3217.71	60.6343
1979	0	-176.636	3033.76	939.627				-155.778	3040.08	539.57	-158.98	2954.94	166.895	-248.2	3005.61	70.0288	285.992	3146.25	914.401	263.214	3208.41	1103.95				184.758	3113.06	124	225.066	3217.77	60.6396
1980	0	-175.528	3036.66	941.174				-155.967	3046.34	540.974	-158.237	2959.48	168.669	-244.578	3003.25	68.0433	287.35	3148.2	914.858	264.813	3210.62	1104.7				184.87	3112.92	123.913	225.057	3217.78	60.595
1981	0	-174.486	3039.6	942.612				-155.974	3051.84	542.128	-157.934	2964.28	170.168	-250.05	3023.8	77.2661	288.754	3150.19	915.231	266.359	3212.8	1105.4				184.991	3112.81	123.838	225.118	3217.78	60.5824
1982	0	-173.462	3042.44	943.927				-156.28	3057.72	543.334	-158.107	2969.63	171.426	-252.636	3039	81.9144	290.136	3152.1	915.519	267.89	3214.87	1105.99				185.144	3112.81	123.664	225.104	3217.79	60.5568
1983	0	-172.536	3045.45	945.105				-156.462	3063.28	544.484	-158.685	2975.13	172.441	-248.587	3035.56	77.8604	291.416	3154.02	915.765	269.395	3216.94	1106.49				185.095	3112.62	123.663	225.159	3217.76	60.5138
1984	0	-171.624	3048.62	946.123				-157.154	3069.8	545.875	-159.799	2981.08	173.024	-246.492	3037.94	75.1711	292.679	3155.86	915.931	270.95	3218.94	1106.91				185.241	3112.71	123.494	225.161	3217.76	60.4937
1985	0	-170.755	3051.71	947.063				-157.192	3075.2	546.832	-161.649	2988.08	173.486	-244.304	3041.92	72.0517	293.862	3157.68	916.127	272.49	3220.81	1107.24				185.359	3112.72	123.372	225.195	3217.77	60.5035
1986	0	-169.989	3055.09	947.955				-157.546	3080.84	547.853	-163.938	2995.8	173.851	-244.174	3051.56	71.2494	295.002	3159.39	916.313	274.026	3222.62	1107.52				185.354	3112.68	123.285	225.244	3217.74	60.4828
1987	0	-169.085	3058.18	948.712				-157.612	3086.07	548.701	-166.702	3004.42	173.947	-243.47	3063.17	69.771	296.019	3161.08	916.437	275.541	3224.34	1107.76				185.342	3112.67	123.205	225.309	3217.76	60.4991
1988	0	-168.27	3061.55	949.394				-157.5	3091.05	549.364	-169.759	3013.48	173.82	-243.455	3074.4	68.498	297.098	3162.76	916.542	276.987	3225.99	1108.01				185.33	3112.72	123.166	225.292	3217.71	60.4591
1989	0	-167.474	3064.87	949.984				-157.801	3096.5	550.136	-172.911	3022.85	173.481	-248.816	3099.13	74.2962	298.017	3164.43	916.657	278.528	3227.55	1108.2				185.23	3112.74	123.072	225.283	3217.71	60.4584
1990	0	-166.631	3067.98	950.481				-157.989	3102.03	550.843	-176.146	3032.5	172.774	-250.719	3117.93	75.7634	298.973	3166.02	916.675	279.997	3229.08	1108.4				185.146	3112.8	123.012	225.286	3217.71	60.505
1991	0	-165.799	3071.06	950.907				-158.405	3108.24	551.648	-179.462	3042.34	172.018	-248.674	3125	71.4273	299.87	3167.61	916.637	281.399	3230.51	1108.51				184.998	3112.79	122.945	225.275	3217.66	60.5341
1992	0	-165.087	3074.34	951.292				-158.399	3113.67	552.22	-182.372	3048.63	170.133	-247.03	3133.89	67.9972	300.642	3169.21	916.517	282.758	3231.9	1108.63				184.634	3112.65	122.951	225.212	3217.59	60.5279
1993	0	-164.312	3077.36	951.555				-158.152	3118.84	552.508	-184.645	3057.07	168.256	-247.413	3149.3	67.8598	301.427	3170.85	916.349	284.114	3233.3	1108.68				184.49	3112.75	122.824	225.198	3217.55	60.5808
1994	0	-163.629	3080.58	951.698				-158.476	3125.61	553.317	-186.564	3066.31	166.547	-248.535	3167.29	69.1404	302.14	3172.47	916.149	285.424	3234.66	1108.69				184.262	3112.75	122.753	225.187	3217.54	60.6229
1995	0	-162.922	3083.58	951.788				-158.406	3131.36	553.758	-189.619	3079.09	166.513	-249.268	3184.45	70.3989	302.851	3174.08	915.875	286.687	3236.04	1108.68				184.088	3112.84	122.693	225.126	3217.52	60.6557
1996	0	-162.202	3086.27	951.819				-158.547	3137.8	554.442	-194.454	3095.81	168.653	-249.611	3199.78	71.1412	303.383	3175.63	915.549	287.919	3237.48	1108.63				183.954	3112.9	122.633	225.123	3217.51	60.7214
1997	0	-161.597	3089.1	951.723				-158.59	3144.2	555.199	-198.95	3112.98	171.226	-249.757	3214.15	71.8975	303.84	3177.32	915.133	289.084	3238.91	1108.59				183.836	3113.01	122.587	225.094	3217.5	60.7407
1998	0	-161.058	3091.7	951.622				-158.423	3150.35	555.507	-200.81	3124.89	171.589	-250.053	3228.32	73.0389	304.384	3179.43	914.818	290.057	3240.44	1108.57				183.834	3113.18	122.585	225.077	3217.5	60.7595
1999	0	-160.537	3094.3	951.521				-158.393	3157.12	556.057	-202.632	3136.57	171.971	-250.493	3242.21	74.4883	304.904	3181.62	914.45	291.022	3242.04	1108.58				183.797	3113.4	122.588	225.053	3217.49	60.7962
2000	0	-160.192	3097.06	951.365				-157.99	3163.09	556.336	-203.858	3148.82	172.549	-251.324	3255.93	76.3359	305.934	3186.05	914.406	291.842	3243.72	1108.63				183.691	3113.55	122.582	225.027	3217.49	60.7918
2001	0	-159.708	3099.35	951.187				-157.968	3170.03	557.037	-204.183	3161.1	172.305	-252.468	3269.49	78.5359	306.521	3188.86	914.186	292.515	3245.44	1108.75				183.582	3113.71	122.575	224.976	3217.47	60.8234
2002	0	-159.481	3102.13	950.952				-157.749	3176.67	557.562	-204.325	3172.27	172.714	-254.006	3282.86	81.1372	306.905	3191.08	913.916	293.07	3247.28	1108.89				183.462	3113.81	122.555	224.96	3217.46	60.8175
2003	0	-159.166	3104.49	950.767				-157.082	3182.21	557.559	-204.413	3183.24	173.296	-255.504	3295.39	83.6859	307.072	3193.13	913.679	293.524	3249.15	1109.11				183.355	3113.97	122.501	224.979	3217.47	60.8476
2004	0	-159.016	3107.22	950.528				-156.653	3188.47	557.924	-203.15	3191.1	172.615	-257.103	3307.11	86.1449	307.172	3195.29	913.451	293.86	3251.02	1109.34				183.288	3114.08	122.517	224.916	3217.49	60.8626
2005	0	-158.781	3109.74	950.303				-156.466	3195.27	558.455	-202.427	3200.4	172.546	-258.821	3318.5	88.7567	307.33	3197.7	913.318	294.099	3252.94	1109.62				183.209	3114.16	122.494	224.918	3217.49	60.8632
2006	0	-158.675	3112.39	949.996				-156.24	3202.04	559.008	-201.707	3210.93	173.294	-260.573	3329.58	91.4378	307.559	3200.2	913.178	294.336	3254.84	1109.91				183.155	3114.32	122.478	224.922	3217.5	60.8875
2007	0	-158.491	3114.99	949.696				-156.033	3208.81	559.547	-200.852	3221.23	174.259	-262.367	3340.33	94.1344	307.647	3202.68	913.067	294.453	3256.81	1110.25				183.142	3114.45	122.51	224.874	3217.49	60.8747
2008	0	-158.398	3117.72	949.335				-155.853	3215.63	560.146	-200.172	3235.98	176.48	-264.124	3350.89	96.8439	307.765	3205.1	913.001	294.615	3258.72	1110.59				183.305	3114.76	122.607	224.933	3217.49	60.9148
2009	0	-158.281	3120.38	949.004				-155.671	3222.4	560.718	-199.95	3250.24	179.228	-265.646	3361.01	99.3561	307.972	3207.51	912.914	294.737	3260.61	1110.93				183.491	3115.01	122.654	224.881	3217.49	60.924
2010	0	-158.123	3123.17	948.586				-155.42	3229.07	561.263	-198.949	3261.57	180.695	-266.953	3370.72	101.623	308.122	3209.87	912.86	294.857	3262.46	1111.26				183.071	3114.88	122.586	224.874	3217.48	60.9207
2011	0	-158.058	3125.97	948.209				-155.071	3235.55	561.76	-197.203	3270.92	181.344	-267.906	3379.96	103.531	308.19	3212.07	912.855	294.953	3264.31	1111.59				183.505	3115.3	122.688	224.865	3217.48	60.9176
2012	0	-157.975	3128.84	947.778				-154.626	3241.74	562.154	-194.975	3279.15	181.578	-268.546	3388.99	105.463	308.302	3214.28	912.935	295.097	3266.06	1111.93				183.464	3115.42	122.711	224.883	3217.49	60.9243
2013	0	-157.985	3131.97	947.28				-154.18	3247.96	562.535	-192.757	3287.52	181.923	-268.561	3397.39	106.84	308.51	3216.51	913.023	295.29	3267.84	1112.27				183.428	3115.5	122.692	224.888	3217.48	60.9487
2014	0	-157.991	3135.08	946.858				-153.735	3254.14	562.915	-190.7	3296.03	182.361	-268.039	3405.62	107.988	308.586	3218.55	913.126	295.487	3269.49	1112.62				183.429	3115.54	122.746	224.913	3217.49	60.9313
2015	0	-157.918	3138.15	946.392				-153.268	3260.17	563.257	-188.868	3304.81	183.008	-267.105	3413.76	108.953	308.675	3220.66	913.28	295.709	3271.13	1112.98				183.367	3115.59	122.71	224.933	3217.5	60.9372
2016	0	-158.061	3141.77	945.961				-152.647	3265.94	563.458	-187.121	3313.41	183.631	-265.961	3422.33	109.945	308.868	3222.63	913.448	295.903	3272.71	1113.35				183.376	3115.65	122.74	224.912	3217.45	60.9198
