# Supplementary material for: A Brake-Based Overground Gait Rehabilitation Device for Altering Propulsion Impulse Symmetry
Source: Sensors (Basel). 2021 Oct 5;21(19):6617. doi: 10.3390/s21196617 (PMC8512803; doi:10.3390/s21196617)
Supplement: Supplementary file 1 [file sensors-21-06617-s001.zip › GPT animations/code and data/stroke_data/Trajectory/TR 26.csv]

Trajectories
100
		BDP031:LTroc			BDP031:LIliac			BDP031:LKnee			BDP031:LAnkle			BDP031:LToe			BDP031:RTroc			BDP031:RIliac			BDP031:RKnee			BDP031:RAnkle			BDP031:RToe
Frame	Sub Frame	X	Y	Z	X	Y	Z	X	Y	Z	X	Y	Z	X	Y	Z	X	Y	Z	X	Y	Z	X	Y	Z	X	Y	Z	X	Y	Z
		mm	mm	mm	mm	mm	mm	mm	mm	mm	mm	mm	mm	mm	mm	mm	mm	mm	mm	mm	mm	mm	mm	mm	mm	mm	mm	mm	mm	mm	mm
944	0	-198.323	-851.659	904.659	-115.05	-889.851	1152.02	-198.766	-703.793	532.218	-245.553	-654.668	149.616	-287.535	-554.647	64.0128	257.387	-782.231	885.784	260.853	-740.806	1076.12				138.676	-894.729	89.2539	184.307	-793.274	22.6836
945	0	-199.02	-847.927	904.066	-115.761	-887.397	1151.29	-198.409	-698.602	532.115	-244.495	-647.238	149.552	-285.608	-550.562	62.5218	256.635	-779.484	885.5	260.294	-738.794	1076.13				138.569	-894.557	89.3157	184.64	-793.409	22.3355
946	0	-199.815	-844.466	903.511	-116.594	-885.019	1150.48	-198.009	-693.548	531.815	-243.505	-640.203	149.489	-283.574	-546.473	60.9407	255.99	-776.733	885.125	259.667	-736.829	1076.23				138.462	-894.379	89.3945	184.373	-793.465	22.6194
947	0	-200.483	-840.674	902.831	-117.333	-882.648	1149.58	-197.49	-688.641	531.368	-242.429	-633.454	149.223	-281.42	-542.554	59.9305	255.465	-774.152	885.321	258.907	-734.823	1076.28				138.357	-894.178	89.4344	184.206	-792.417	23.4091
948	0	-201.317	-836.99	902.131	-117.965	-879.837	1148.47	-197.185	-684.04	530.839	-241.306	-626.68	148.757	-279.614	-538.309	58.5157	254.593	-771.245	885.113	258.253	-732.767	1076.29				138.261	-893.989	89.5091	184.19	-792.307	23.466
949	0	-202.08	-833.314	901.406	-118.6	-876.802	1147.36	-196.605	-679.901	530.369	-240.233	-620.638	148.391	-277.514	-534.627	57.2173	254.014	-768.901	885.021	257.493	-730.721	1076.46				138.184	-893.823	89.5517	185.772	-791.63	24.7031
950	0	-202.828	-829.519	900.608				-196.124	-675.802	529.607	-239.171	-614.785	147.941	-275.586	-530.322	55.7865	253.264	-765.933	884.797	256.625	-728.56	1076.53				138.07	-893.664	89.6073	184.407	-793.306	22.749
951	0	-203.626	-825.919	899.795				-195.51	-671.797	528.622	-238.071	-609.042	147.248	-273.507	-526.481	54.6367	252.664	-763.431	884.854	255.932	-726.505	1076.57				137.977	-893.52	89.6263	185.497	-792.012	23.9979
952	0	-204.367	-822.16	898.879				-194.925	-668.396	527.718	-236.987	-603.547	146.442	-271.92	-522.024	53.3056	251.572	-760.311	884.729	255.007	-724.422	1076.74				137.901	-893.358	89.6722	185.594	-791.587	24.5843
953	0	-205.264	-818.627	897.943				-194.365	-664.956	526.454	-235.938	-598.242	145.558	-270.124	-517.955	51.9142	250.689	-757.58	884.544	254.046	-722.309	1076.84				137.818	-893.241	89.7396	184.53	-793.833	22.0253
954	0	-206.038	-814.894	896.908				-193.643	-661.803	525.307	-234.931	-593.298	144.602	-267.711	-514.107	50.8033	250.425	-755.07	884.64	253.083	-720.171	1076.95				137.76	-893.12	89.796	184.461	-793.953	21.9523
955	0	-206.931	-811.413	895.914				-193.027	-658.925	523.794	-233.882	-588.44	143.476	-265.957	-510.075	49.6288	249.5	-752.376	884.672	252.073	-718.028	1076.99				137.72	-892.989	89.8943	184.559	-793.829	22.0668
956	0	-207.714	-807.742	894.769				-192.717	-656.325	522.229	-232.797	-583.988	142.283	-264.021	-506.113	48.7122	248.757	-749.751	884.962	251.088	-715.824	1077.09				137.646	-892.839	89.9402	185.167	-792.91	22.8188
957	0	-208.613	-804.318	893.709				-192.351	-653.683	520.508	-231.797	-580.126	141.018	-261.474	-502.599	47.0771	248.625	-747.575	884.533	250.005	-713.609	1077.21				137.579	-892.701	90.0091	185.875	-791.644	24.7884
958	0	-209.468	-800.718	892.553				-191.645	-651.221	518.968	-230.746	-576.18	139.641	-259.843	-498.462	45.8757	247.578	-744.777	884.538	248.897	-711.325	1077.28				137.553	-892.546	90.1065	185.778	-791.54	24.7055
959	0	-210.398	-797.342	891.406				-188.399	-652.067	518.242	-229.718	-572.8	138.15	-257.199	-496.435	44.917	247.543	-744.087	884.786	247.643	-708.949	1077.28				137.509	-892.446	90.1831	185.759	-791.572	24.6567
960	0	-211.303	-793.844	890.247				-189.302	-648.731	515.999	-228.631	-569.564	136.474	-255.055	-492.679	43.2711	247.009	-741.669	884.347	246.498	-706.621	1077.39				137.445	-892.371	90.2577	185.738	-791.571	24.6685
961	0	-212.28	-790.372	889.015				-189.147	-646.15	513.858	-227.566	-566.943	134.729	-253.236	-488.568	41.9996	246.149	-738.896	884.282	245.186	-704.209	1077.41				137.394	-892.271	90.3322	185.841	-791.634	24.731
962	0	-213.161	-787.043	887.767				-188.866	-643.856	511.722	-226.463	-564.804	132.892	-251.537	-484.45	40.8365	245.169	-736.116	884.325	243.843	-701.79	1077.51				137.351	-892.176	90.4513	185.776	-791.618	24.683
963	0	-214.313	-782.641	886.064				-188.584	-641.951	509.815	-225.263	-562.826	130.767	-249.663	-480.395	39.4849	244.364	-733.399	884.18	242.507	-699.292	1077.52				137.266	-892.041	90.5403	185.827	-791.625	24.6454
964	0	-215.315	-778.918	884.66				-188.228	-639.857	507.65	-224.043	-561.476	128.639	-247.974	-476.262	38.2196	243.375	-730.604	884.121	241.041	-696.738	1077.44				137.14	-891.913	90.6105	185.907	-791.656	24.6559
965	0	-216.24	-775.342	883.271				-188.092	-638.389	505.483	-222.789	-560.511	126.311	-246.143	-472.197	36.9861	242.527	-727.876	884.094	239.682	-694.158	1077.43				137.069	-891.822	90.746	186	-791.628	24.7039
966	0	-217.239	-771.585	881.727				-187.742	-636.677	503.427	-221.562	-560.027	123.819	-244.395	-468.196	35.7846	241.597	-725.213	884.099	238.189	-691.578	1077.45				137.019	-891.73	90.8854	185.442	-792.561	23.0997
967	0	-218.24	-767.889	880.258				-187.475	-634.874	501.066	-220.29	-560.014	121.313	-242.628	-464.337	34.2345	240.685	-722.692	883.756	236.669	-688.944	1077.35				136.97	-891.623	91.0561	185.417	-792.572	22.9766
968	0	-219.273	-764.069	878.742				-187.292	-633.333	498.7	-219.029	-560.489	118.671	-241.225	-460.324	32.8863	239.41	-720.017	883.614	235.133	-686.166	1077.21				136.913	-891.592	91.1988	185.434	-792.602	22.8774
969	0	-220.307	-760.195	877.187				-187.145	-632.116	496.452	-217.837	-561.268	115.844	-239.702	-456.305	31.4885	238.254	-717.336	883.423	233.417	-683.347	1076.89				136.834	-891.551	91.3675	185.175	-792.918	22.6387
970	0	-221.516	-756.567	875.724				-187.003	-630.898	494.143	-216.568	-562.33	112.951	-238.102	-452.331	29.8666	237.176	-714.7	883.007	231.692	-680.498	1076.65				136.786	-891.525	91.5372	185.243	-792.868	22.6029
971	0	-222.701	-752.607	874.188				-186.999	-629.81	491.698	-214.758	-564.288	110.81	-236.893	-448.301	28.4391	235.706	-712.008	882.786	230.049	-677.645	1076.29				136.737	-891.537	91.7137	185.729	-792.254	23.1505
972	0	-223.95	-748.649	872.536				-186.813	-628.97	489.148	-212.862	-566.068	108.903	-235.452	-444.137	26.827	234.468	-709.182	882.381	228.111	-674.692	1075.9				136.731	-891.58	91.9513	185.144	-792.872	22.8164
973	0	-225.315	-744.888	871.1				-186.423	-628.239	486.698	-212.371	-568.36	107.633	-234.459	-440.153	25.2731	232.782	-706.535	882.033	226.307	-671.726	1075.48				136.717	-891.61	92.2308	186.124	-792.149	22.7535
974	0	-226.76	-740.945	869.621				-186.326	-627.902	484.505	-211.96	-569.847	105.989	-232.975	-440.543	25.5464	231.551	-703.85	881.746	224.435	-668.763	1074.91				136.715	-891.57	92.5382	186.248	-791.861	22.9529
975	0	-228.211	-736.948	868.126				-186.031	-627.245	482.262	-209.381	-564.232	101.086	-231.174	-441.678	26.1265	229.773	-701.057	881.081	222.456	-665.708	1074.26				136.67	-891.524	92.8367	185.605	-792.529	22.7079
976	0	-229.754	-733.097	866.751				-185.521	-626.227	480.282	-208.253	-564.205	98.8868	-230.223	-442.269	26.1828	227.874	-698.249	880.694	220.359	-662.61	1073.71				136.629	-891.436	93.1526	185.642	-792.534	22.708
977	0	-231.328	-729.134	865.371				-184.573	-628.238	477.883	-206.519	-564.96	97.307	-229.494	-442.681	26.6878	226.405	-695.426	880.079	218.28	-659.519	1073.14				136.562	-891.315	93.4761	185.714	-792.499	22.6703
978	0	-232.927	-724.585	863.678				-185.103	-626.441	476.111	-204.425	-564.8	95.9266	-228.842	-442.85	27.1945	224.355	-692.681	879.478	215.978	-656.273	1072.54				136.496	-891.173	93.8172	185.748	-792.471	22.6704
979	0	-235.058	-720.98	863.14				-184.051	-621.418	476.283	-202.261	-564.582	94.723	-228.476	-442.868	27.5719	222.212	-690.02	878.894	213.663	-653.097	1071.96				136.395	-890.974	94.1506	185.784	-792.436	22.648
980	0	-237.198	-717.091	862.28				-184.059	-619.908	474.011	-200.478	-564.482	94.0185	-228.249	-442.749	27.7313	220.043	-686.973	878.315	211.149	-649.907	1071.24				136.309	-890.823	94.4624	185.821	-792.397	22.6528
981	0	-239.379	-713.353	861.478				-183.908	-616.863	472.665	-199.049	-564.035	93.5321	-227.867	-442.763	27.8713	217.744	-684.045	877.732	208.676	-646.606	1070.56				136.214	-890.616	94.8666	185.821	-792.374	22.6656
982	0	-241.254	-709.087	860.727				-183.597	-613.55	471.825	-197.617	-562.827	92.9592	-227.378	-443.091	27.9469	215.501	-681.162	877.281	206.111	-643.257	1069.97				136.041	-890.383	95.3174	185.887	-792.37	22.6733
983	0	-243.677	-706.743	860.456				-183.622	-610.412	471.323	-196.362	-562.036	92.4317	-226.657	-444.235	27.841	213.146	-678.2	876.753	203.422	-639.863	1069.42				135.857	-890.16	95.7938	185.898	-792.52	22.7055
984	0	-246.16	-704.542	860.263				-184.125	-607.206	470.893	-195.722	-561.119	91.8776	-226.828	-444.121	28.0383	210.641	-675.241	876.306	200.614	-636.177	1068.88				135.75	-889.894	96.2051	185.866	-792.482	22.7108
985	0	-248.067	-700.195	859.796				-185.105	-604.212	470.616	-195.52	-560.452	91.5023	-227.495	-442.424	28.3302	207.964	-672.207	875.765	197.75	-632.408	1068.41				135.564	-889.667	96.771	185.823	-792.323	22.7203
986	0	-250.585	-697.381	860.048				-186.483	-601.706	470.737	-195.53	-560.077	91.2732	-227.981	-440.964	28.6001	205.22	-669.12	875.457	194.87	-628.666	1067.91				135.388	-889.356	97.387	186.564	-791.609	23.0634
987	0	-252.595	-694.059	859.912				-188.432	-599.991	470.867	-195.65	-559.898	91.1755	-228.2	-440.457	28.6579	202.566	-666.294	875.125	191.924	-624.904	1067.51				135.183	-889.01	98.0641	185.794	-792.299	22.7734
988	0	-255.098	-690.554	860.018				-190.231	-598.488	471.303	-196.008	-559.641	91.0475	-228.327	-440.7	28.5308	199.418	-663.285	875.035	189.074	-621.146	1067.22				135.036	-888.612	98.8839	185.679	-792.281	22.8594
989	0	-257.761	-688.651	861.258				-192.544	-598.033	471.613	-196.336	-559.72	90.9345	-228.329	-441.011	28.4008	196.601	-660.618	875.027	186.233	-617.39	1066.95				134.877	-888.162	99.7782	185.643	-792.241	22.9095
990	0	-259.978	-687.122	862.24				-194.397	-597.248	471.778	-196.571	-559.932	90.854	-228.425	-441.049	28.3582	193.573	-657.885	875.103	183.185	-613.48	1066.85				134.73	-887.718	100.787	185.607	-792.197	22.9763
991	0	-263.162	-684.339	861.648				-196.324	-596.935	471.817	-196.805	-559.865	90.6858	-228.485	-441.053	28.2715	190.637	-655.447	874.779	180.231	-609.642	1066.84				134.655	-887.123	101.89	185.181	-792.305	23.3691
992	0	-266.731	-681.545	861.638				-198.001	-596.722	471.734	-196.88	-560.063	90.5709	-228.479	-441.098	28.2634	187.316	-652.999	875.038	177.273	-605.726	1066.89				134.606	-886.584	103.221	185.328	-792.275	23.4936
993	0	-270.475	-678.714	861.656				-199.358	-596.445	471.704	-197.005	-560.019	90.302	-228.597	-441.029	28.294	183.821	-650.513	875.325	174.321	-601.945	1066.87				134.587	-885.773	104.64	186.769	-791.14	24.0182
994	0	-273.964	-675.935	861.813				-200.077	-595.434	472.279	-197.227	-559.733	89.9922	-228.537	-441.022	28.2637	180.581	-648.08	875.75	171.437	-598.072	1066.99				134.653	-884.964	106.188	187.07	-791.089	24.2176
995	0	-277.464	-673.189	861.943				-201.097	-594.988	471.945	-197.375	-559.575	89.8101	-228.659	-441.059	28.2477	177.329	-645.679	876.149	168.565	-594.107	1067.01				134.751	-884.037	107.943	184.322	-791.615	23.0487
996	0	-280.233	-670.706	861.93				-202.765	-594.04	471.757	-197.726	-558.73	89.4167	-228.626	-441.155	28.2503	174.809	-643.542	876.405	165.623	-590.376	1067.02				134.81	-883.031	109.864	185.382	-792.837	23.1547
997	0	-282.617	-668.449	861.777				-204.288	-592.632	471.76	-195.399	-563.729	91.0796	-228.453	-441.212	28.2221	172.673	-641.629	876.521	162.754	-586.621	1066.93				134.941	-881.718	111.911	185.868	-792.726	23.6355
998	0	-287.849	-662.929	862.294				-205.473	-591.591	471.576	-196.083	-562.854	90.4733	-228.593	-441.122	28.2546	167.689	-636.455	877.306	159.876	-583.068	1066.85				134.977	-880.285	114.173	187.472	-791.563	24.2695
999	0	-291.614	-659.262	862.108				-206.941	-590.452	471.502	-196.228	-562.204	90.1637	-228.596	-441.041	28.2933	164.172	-633.133	877.389	157.07	-579.522	1066.67				135.069	-878.583	116.763	185.757	-793.201	25.1292
1000	0	-294.36	-656.246	861.957				-208.273	-589.559	471.375	-196.189	-562.097	90.1087	-228.568	-441.04	28.2691	161.675	-630.462	877.506	154.199	-576.164	1066.4				135.094	-876.599	119.504	185.365	-792.957	25.3985
1001	0	-297.119	-653.255	861.846				-209.604	-588.487	471.226	-196.117	-562.147	89.9237	-228.586	-441.061	28.2645	159.164	-627.817	877.664	151.232	-573.094	1066.11				135.093	-874.456	122.571	185.202	-792.455	25.7969
1002	0	-299.868	-650.046	861.529				-210.987	-587.227	470.985	-196.138	-561.939	89.6906	-228.492	-441.145	28.2144	156.663	-624.953	877.616	148.54	-570.098	1065.77				135.087	-871.899	125.897	184.995	-791.931	26.2419
1003	0	-302.56	-647.103	861.268				-212.487	-586.162	470.618	-195.901	-562.368	89.6562	-228.466	-441.268	28.212	154.22	-622.356	877.623	145.639	-567.371	1065.35				135.097	-868.939	129.567	184.415	-790.518	26.6893
1004	0	-305.246	-643.897	860.704				-213.625	-585.104	470.208	-196.043	-561.923	89.4071	-228.495	-441.138	28.2515	151.782	-619.495	877.328	142.849	-564.633	1064.98				135.039	-865.484	133.515	184.146	-789.665	27.3792
1005	0	-308.015	-640.691	859.958				-214.908	-584.417	469.985	-196.111	-561.636	89.1221	-228.527	-441.008	28.3112	149.261	-616.634	876.851	140.222	-561.971	1064.5				134.74	-861.122	137.587	183.839	-789.005	28.5222
1006	0	-311.04	-637.55	859.157				-216.285	-583.433	469.519	-196.193	-561.421	88.8841	-228.518	-440.98	28.31	146.485	-613.838	876.318	137.591	-559.353	1063.97				134.529	-856.331	142.225	183.532	-788.214	30.1998
1007	0	-312.914	-634.764	858.442				-218.032	-582.888	469.133	-196.323	-561.206	88.6657	-228.506	-441.039	28.2981	144.859	-611.398	875.872	134.996	-556.759	1063.39				134.281	-850.95	147.346	183.116	-787.254	32.4964
1008	0	-314.662	-632.596	857.627				-219.265	-582.367	468.74	-196.511	-560.932	88.3324	-228.488	-441.073	28.2801	143.36	-609.576	875.326	132.626	-554.507	1062.68				133.909	-844.9	152.808	182.661	-785.834	35.3381
1009	0	-316.725	-629.809	856.837				-221.073	-581.626	468.454	-196.768	-560.64	88.0504	-228.762	-440.542	28.5862	141.545	-607.134	874.805	130.621	-552.18	1062.04				133.257	-838.126	158.665	182.065	-784.12	38.9352
1010	0	-319.53	-627.057	855.993				-222.614	-581.275	468.104	-197.018	-560.552	87.8462	-228.657	-440.671	28.3838	138.988	-604.727	874.229	128.304	-550.293	1061.1				132.497	-830.896	164.836	181.246	-782.044	43.341
1011	0	-321.676	-624.636	854.875				-224.313	-580.734	467.786	-197.341	-560.534	87.656	-228.578	-441.038	28.2443	137.09	-602.651	873.379	126.18	-548.421	1060.16				131.608	-823.42	171.194	180.688	-779.708	48.405
1012	0	-323.096	-622.719	854.112				-225.667	-580.38	467.387	-197.658	-560.503	87.5146	-228.559	-441.219	28.252	135.919	-601.08	872.885	124.263	-546.734	1059.19				130.53	-815.633	177.689	179.601	-776.485	54.1673
1013	0	-325.064	-620.552	853.436				-227.388	-580.779	466.915	-197.928	-560.347	87.3365	-228.594	-441.199	28.2007	134.2	-599.258	872.479	122.206	-544.976	1058.21				129.039	-807.491	183.996	178.807	-772.688	60.5286
1014	0	-326.566	-618.872	852.72				-228.569	-580.969	466.602	-198.166	-560.124	87.1366	-228.603	-441.102	28.2085	132.946	-597.923	872.031	120.644	-543.63	1057.28				127.323	-799.71	189.594	178.05	-768.419	66.9252
1015	0	-328.291	-617.417	852.366				-229.915	-580.393	466.236	-198.398	-559.944	86.9383	-228.534	-441.22	28.3502	131.469	-596.813	871.946	118.821	-542.308	1056.57				125.459	-791.96	195.031	175.539	-761.374	71.7353
1016	0	-329.785	-615.958	852.028				-231.145	-580.228	466.113	-198.575	-559.879	86.8469	-228.663	-441.222	28.2012	130.223	-595.7	871.876	117.399	-540.992	1055.46				123.239	-784.652	199.749	173.912	-753.379	75.5107
1017	0	-331.02	-614.609	852.039				-232.314	-579.99	465.795	-198.8	-559.854	86.7477	-228.833	-440.881	28.3729	129.236	-594.696	872.155	116.073	-539.521	1054.7				121.37	-776.393	203.196	171.488	-743.948	79.0999
1018	0	-330.69	-613.726	853.164				-233.078	-579.524	465.58	-198.996	-559.873	86.6939	-228.718	-440.965	28.2295	129.815	-594.158	873.549	114.75	-538.201	1053.88				119.513	-767.199	205.293	170.005	-733.722	81.7877
1019	0	-332.36	-612.428	852.96				-234.357	-579.426	465.427	-199.192	-559.892	86.6676	-228.698	-441.166	28.1646	128.393	-593.206	873.614	113.627	-537.001	1053.17				117.812	-757.01	206.215	167.648	-721.732	82.965
1020	0	-333.349	-611.049	853.789				-235.254	-579.267	465.373	-199.315	-559.953	86.6859	-228.668	-441.265	28.1304	127.652	-592.172	874.711	112.388	-535.592	1052.57				116.348	-745.961	205.84	165.312	-709.113	83.2668
1021	0	-334.831	-609.771	854.286				-236.066	-578.605	465.428	-199.465	-559.957	86.6465	-228.64	-441.278	28.1257	126.419	-591.239	875.477	111.54	-534.353	1052.1				114.819	-734.834	204.795	162.645	-695.486	82.5778
1022	0	-335.518	-608.846	854.856				-236.806	-578.191	465.336	-199.568	-559.962	86.6385	-228.727	-441.326	28.1484	125.98	-590.66	876.316	110.581	-532.945	1051.77				113.369	-723.198	202.889	159.94	-680.497	80.5053
1023	0	-337.037	-605.897	855.198				-237.101	-578.797	465.356	-199.648	-559.917	86.6169	-228.719	-441.354	28.0825	124.71	-588.056	876.927	109.85	-531.368	1051.62				112.042	-711.056	200.095	158.027	-664.986	78.2916
1024	0	-338.246	-604.903	856.135				-237.999	-577.775	465.241	-199.726	-559.835	86.5746	-228.694	-441.374	28.1341	123.749	-587.408	878.133	109.12	-529.724	1051.61				110.865	-698.21	196.536	156.356	-648.698	75.763
1025	0	-339.109	-603.833	856.97				-238.646	-576.62	465.36	-199.774	-559.819	86.5689	-228.751	-441.338	28.1499	123.134	-586.683	879.236	108.485	-527.91	1051.46				109.887	-684.885	192.399	155.193	-631.782	72.958
1026	0	-339.22	-603.785	856.953				-239.044	-575.774	465.382	-199.853	-559.777	86.548	-228.703	-441.216	28.1305	122.304	-585.402	880.011	107.797	-526.185	1051.81				109.232	-671.055	187.794	154.537	-614.199	70.1653
1027	0	-338.565	-603.98	856.326				-239.333	-575.219	465.295	-199.905	-559.77	86.5688	-228.709	-441.281	28.1571	121.575	-583.818	880.825	107.22	-524.509	1051.81				109.077	-657.072	182.997	154.422	-595.989	67.1639
1028	0	-339.452	-602.303	856.755				-239.308	-575.376	465.536	-199.965	-559.656	86.5442	-228.65	-441.435	28.1497	120.809	-582.407	881.498	106.639	-522.745	1051.93				109.072	-642.543	177.758	154.74	-577.52	64.0063
1029	0	-339.983	-600.31	856.95				-239.71	-574.31	465.196	-199.962	-559.631	86.534	-228.634	-441.404	28.0668	120.4	-580.68	881.937	106.346	-520.969	1052				109.404	-627.512	172.215	155.732	-559.134	61.1045
1030	0	-340.46	-598.759	857.389				-239.339	-574.331	464.571	-199.97	-559.528	86.49	-228.647	-441.446	28.1279	120.044	-579.395	882.619	105.824	-519.126	1052.12				110.05	-612.554	166.467	156.862	-540.371	58.1117
1031	0	-340.863	-596.538	857.399				-239.739	-572.92	465.08	-200.004	-559.479	86.4948	-228.642	-441.368	28.1284	119.763	-577.439	882.872	105.445	-517.255	1052.38				111.493	-596.86	160.955	158.543	-521.259	55.2077
1032	0	-341.229	-594.305	857.712				-239.909	-571.414	465.123	-200.003	-559.427	86.5203	-228.608	-441.33	28.1395	119.519	-575.472	883.428	105.083	-515.259	1052.57				113.132	-581.372	155.496	160.531	-501.832	52.6461
1033	0	-341.02	-592.477	857.787				-239.996	-570.204	465.157	-199.982	-559.374	86.5013	-228.632	-441.316	28.1705	119.849	-573.911	883.747	104.707	-513.3	1052.64				115.191	-565.645	150.11	162.883	-482.435	50.463
1034	0	-341.081	-589.897	857.863				-240.001	-568.833	465.162	-199.951	-559.412	86.5174	-228.573	-441.226	28.187	119.91	-571.597	884.067	104.478	-511.245	1052.88				117.582	-549.927	145.151	165.597	-463.355	48.6702
1035	0	-340.836	-587.584	858.008				-239.884	-567.635	465.229	-199.927	-559.354	86.5507	-228.436	-441.436	28.2875	120.276	-569.55	884.455	104.495	-509.138	1052.83				120.267	-534.239	140.527	168.466	-444.395	47.365
1036	0	-339.42	-587.652	858.603				-239.838	-566.457	465.289	-199.88	-559.333	86.5683	-228.433	-441.513	28.3163	121.814	-569.885	885.293	104.334	-506.971	1052.91				123.173	-518.742	136.321	171.485	-425.853	46.3616
1037	0	-338.923	-585.558	858.734				-239.721	-565.623	465.311	-199.835	-559.343	86.6261	-228.521	-441.348	28.2165	122.433	-568.056	885.668	104.629	-504.701	1052.92				126.257	-503.467	132.56	175.143	-407.713	45.3099
1038	0	-338.661	-583.151	858.695				-239.44	-564.842	465.344	-199.765	-559.263	86.6488	-228.497	-441.297	28.2022	122.816	-565.915	885.872	104.622	-502.456	1052.94				129.395	-488.618	129.232	179.952	-388.819	46.1849
1039	0	-338.322	-580.777	858.627				-239.122	-563.797	465.445	-199.664	-559.231	86.6675	-228.453	-441.35	28.2307	123.277	-563.807	886.048	104.982	-500.039	1052.94				132.467	-474.166	126.405	182.28	-372.925	46.1565
1040	0	-337.846	-578.455	858.621				-238.764	-562.587	465.56	-199.566	-559.198	86.7332	-228.495	-441.375	28.2085	123.874	-561.751	886.286	105.355	-497.572	1052.92				135.612	-460.289	123.904	185.864	-356.424	46.6382
1041	0	-337.464	-575.945	858.409				-238.295	-562.097	465.589	-199.467	-559.193	86.792	-228.473	-441.382	28.2032	124.378	-559.507	886.317	105.828	-494.897	1053.03				138.646	-446.826	121.873	189.143	-340.761	47.9544
1042	0	-337.196	-573.508	858.141				-237.749	-561.462	465.76	-199.33	-559.078	86.8319	-228.443	-441.395	28.1989	124.768	-557.337	886.292	106.215	-492.37	1053.1				141.505	-434.049	120.095	192.295	-325.776	49.3157
1043	0	-336.897	-570.897	858				-237.54	-560.315	466.009	-199.261	-558.992	86.8797	-228.394	-441.31	28.2316	125.189	-554.992	886.395	106.737	-489.579	1053.27				144.128	-421.915	118.734	195.38	-312.166	50.8756
1044	0	-336.273	-568.39	857.423				-236.906	-559.354	466.095	-199.117	-558.94	86.9099	-228.424	-441.291	28.2508	125.934	-552.75	886.061	107.434	-486.664	1053.37				146.789	-410.559	117.592	198.613	-298.438	52.1653
1045	0	-335.606	-565.437	856.671				-236.254	-558.482	466.277	-199.02	-558.944	86.971	-228.437	-441.258	28.2542	126.723	-550.063	885.553	108.215	-483.752	1053.49				149.01	-399.839	116.56	200.914	-287.127	54.3265
1046	0	-335.41	-562.65	856.346				-235.545	-557.375	466.413	-198.869	-558.989	87.1194	-228.45	-441.234	28.2531	127.04	-547.543	885.471	109.004	-480.649	1053.59				150.962	-389.855	115.911	203.848	-275.424	56.5317
1047	0	-333.59	-565.313	856.196				-234.813	-556.295	466.583	-198.765	-559.091	87.2726	-228.482	-441.323	28.2396	127.685	-544.651	885.21	109.992	-477.414	1053.51				152.611	-380.523	115.327	205.48	-264.161	57.1113
1048	0	-330.686	-566.189	856.857				-234.039	-555.667	466.843	-198.604	-559.205	87.3863	-228.433	-441.333	28.2304	127.936	-541.713	884.119	110.751	-474.203	1053.55				153.833	-371.989	114.664	206.757	-254.272	57.9158
1049	0	-329.148	-565.251	857.458				-233.12	-554.832	467.022	-198.492	-559.333	87.586	-228.414	-441.285	28.2727	130.191	-540.429	883.499	111.7	-470.861	1053.76				154.643	-364.31	114.105	208.176	-247.456	59.2073
1050	0	-328.427	-563.03	857.504				-232.309	-553.856	467.231	-198.311	-559.34	87.7025	-228.456	-441.206	28.2355	130.567	-537.325	882.672	112.667	-467.471	1053.75				155.221	-357.643	113.425	208.867	-240.394	59.8188
1051	0	-327.361	-559.56	857.455				-231.502	-552.43	467.507	-198.181	-559.432	87.8633	-228.475	-441.31	28.2818	131.322	-533.696	882.414	113.755	-464.085	1053.6				155.651	-351.859	112.723	208.629	-233.587	59.7666
1052	0	-326.605	-555.913	857.55				-230.657	-551.617	467.804	-197.984	-559.358	87.9696	-228.482	-441.374	28.3133	131.717	-530.409	881.828	115.039	-460.521	1053.48				155.523	-347.089	111.549	208.097	-226.661	58.6914
1053	0	-325.709	-552.742	857.631				-229.479	-551.001	467.904	-197.788	-559.344	88.0879	-228.456	-441.311	28.2804	133.13	-526.989	881.366	116.107	-456.994	1053.37				155.29	-343.276	110.286	207.13	-223.315	58.3994
1054	0	-324.384	-550.536	857.58				-228.359	-549.25	468.376	-197.6	-559.256	88.1482	-228.531	-441.243	28.2977	134.266	-523.695	880.839	117.388	-453.387	1053.35				154.679	-340.434	109.241	206.213	-220.567	57.5153
1055	0	-322.085	-549.031	858.134				-227.502	-547.946	468.501	-197.366	-559.319	88.2489	-228.5	-441.221	28.2799	137.863	-520.774	880.071	118.668	-449.668	1053.16				154.025	-338.705	108.086	206.234	-220.684	56.3519
1056	0	-319.684	-548.288	858.652				-226.196	-547.597	468.667	-197.183	-559.408	88.4136	-228.519	-441.237	28.2903	138.043	-518.027	879.49	120.318	-445.88	1052.77				152.889	-338.521	106.525	203.98	-218.424	53.8416
1057	0	-317.359	-547.647	859.069				-225.013	-546.475	468.915	-196.969	-559.597	88.6071	-228.499	-441.273	28.276	140.19	-513.843	879.515	121.89	-442.001	1052.69				151.57	-338.886	104.937	203.102	-218.988	53.403
1058	0	-315.095	-546.265	859.508				-223.777	-545.031	469.193	-196.717	-559.718	88.8304	-228.574	-441.251	28.3005	141.353	-509.673	879.241	123.569	-438.094	1052.46				150.135	-337.924	103.675	200.442	-217.012	52.1948
1059	0	-313.156	-544.043	859.934				-222.315	-544.152	469.543	-196.54	-559.749	88.9575	-228.559	-441.223	28.3297	143.449	-505.528	879.016	125.321	-433.953	1052.23				149.086	-336.098	102.568	198.236	-214.224	50.9599
1060	0	-311.223	-541.507	860.217				-221.024	-542.595	469.669	-196.278	-559.694	89.0854	-228.582	-441.195	28.307	144.726	-501.373	878.647	127.277	-429.884	1052.09				148.913	-333.77	101.769	200.428	-215.627	47.2645
1061	0	-309.191	-539.198	860.676				-219.451	-541.569	470.236	-196.042	-559.597	89.2538	-228.532	-441.224	28.3262	146.553	-497.308	878.201	129.287	-425.741	1051.97				149.127	-331.754	101.121	196.144	-214.234	44.1474
1062	0	-306.838	-537.493	861.188				-217.869	-540.197	470.424	-195.777	-559.559	89.4187	-228.571	-441.172	28.3781	149.012	-492.593	878.417	131.446	-421.433	1051.87				149.285	-330.847	100.774	195.402	-213.383	43.8887
1063	0	-304.328	-535.817	861.798				-216.346	-538.589	470.971	-195.552	-559.723	89.6842	-228.587	-441.116	28.3917	151.231	-488.184	878.307	133.664	-417.027	1051.9				149.556	-330.197	100.584	196.132	-211.806	43.457
1064	0	-301.873	-534.062	862.273				-214.555	-536.914	471.182	-195.332	-559.911	90.0174	-228.516	-441.219	28.3744	153.66	-483.656	878.4	135.891	-412.731	1052.08				149.938	-329.629	100.464	196.399	-210.899	43.3152
1065	0	-299.238	-532.773	863.004				-213.103	-535.619	471.643	-195.098	-559.934	90.2877	-228.446	-441.282	28.2947	155.912	-479.287	878.619	138.108	-408.308	1052.2				150.342	-328.965	100.369	196.819	-210.391	42.8413
1066	0	-296.362	-531.706	863.648				-211.309	-534.459	471.825	-194.853	-559.904	90.5048	-228.525	-441.225	28.3378	158.732	-474.812	879.217	140.545	-403.947	1052.38				151.017	-328.003	100.16	196.965	-210.619	42.5948
1067	0	-293.493	-530.445	864.16				-209.833	-532.84	472.081	-194.586	-559.817	90.7318	-228.492	-441.276	28.3133	160.725	-470.539	879.863	142.867	-399.64	1052.69				151.594	-327.237	99.9753	197.576	-209.412	42.006
1068	0	-292.339	-525.616	864.769				-208.078	-531.417	472.453	-194.316	-559.842	91.0803	-228.484	-441.248	28.3512	161.072	-462.501	880.877	145.259	-395.335	1052.79				152.326	-326.424	99.7117	198.14	-208.513	41.1461
1069	0	-289.674	-523.825	865.003				-206.58	-529.751	472.662	-194.073	-559.803	91.3424	-228.502	-441.21	28.3858	162.93	-457.5	881.516	147.746	-391.287	1052.81				152.893	-325.654	99.4695	198.637	-208.267	41.0318
1070	0	-286.075	-523.217	865.332				-204.849	-528.336	473.074	-193.853	-559.892	91.7514	-228.498	-441.132	28.4295	165.722	-453.682	882.25	150.227	-387.343	1053.07				153.396	-324.953	99.2152	198.78	-207.612	40.3162
1071	0	-282.356	-522.554	865.783				-203.05	-526.642	473.287	-193.64	-559.896	92.0797	-228.349	-441.137	28.0976	168.633	-449.81	883.106	152.679	-383.366	1053.2				153.749	-324.264	98.9416	197.417	-210.176	34.1006
1072	0	-279.171	-520.817	866.17				-201.31	-524.602	473.716	-193.35	-559.755	92.3884	-228.427	-441.276	28.3558	170.883	-445.49	883.699	155.256	-379.454	1053.34				154.205	-323.361	98.5941	197.56	-209.47	33.4615
1073	0	-275.913	-519.169	866.482				-199.465	-522.449	474.021	-193.016	-559.607	92.7304	-228.413	-441.25	28.4263	173.75	-441.333	884.001	157.884	-375.642	1053.6				154.565	-322.616	98.2561	197.441	-209.352	32.8876
1074	0	-272.534	-517.399	866.784				-197.574	-520.554	474.354	-192.7	-559.505	93.0821	-228.402	-441.235	28.4355	176.81	-437.292	884.343	160.505	-371.753	1053.77				154.775	-322.031	98.0318	197.245	-209.255	32.6308
1075	0	-269.268	-515.527	867.149				-195.806	-518.491	474.646	-192.393	-559.527	93.5095	-228.334	-441.229	28.481	179.952	-433.305	884.43	163.188	-367.86	1053.94				155.048	-321.458	97.8567	197.676	-208.627	31.9239
1076	0	-266.164	-513.12	867.428				-193.95	-516.726	475.006	-192.108	-559.486	93.9136	-228.236	-441.142	28.5016	183.106	-429.288	884.526	165.892	-364.061	1054.01				155.406	-320.749	97.6878	197.472	-208.15	31.4252
1077	0	-264.089	-507.878	867.401				-191.925	-515.575	475.346	-191.743	-559.338	94.3821	-228.205	-441.159	28.47	186.228	-424.876	884.521	168.58	-360.139	1054.36				155.488	-320.012	97.5195	197.334	-207.908	31.2986
1078	0	-262.07	-503.098	867.209				-190.357	-513.298	475.586	-191.45	-559.18	94.8225	-228.137	-441.236	28.5172	189.292	-420.928	884.352	171.311	-356.297	1054.47				155.504	-319.462	97.394	197.289	-207.716	31.1861
1079	0	-258.214	-502.44	867.83				-188.364	-512.252	476.003	-191.195	-559.103	95.2647	-228.093	-441.245	28.5164	192.271	-416.94	884.442	174.126	-352.34	1054.77				155.589	-318.879	97.2632	197.164	-207.532	31.1312
1080	0	-254.776	-501.173	868.364				-187.231	-509.744	476.296	-190.979	-558.938	95.7666	-227.95	-441.302	28.4998	195.095	-412.92	884.477	176.907	-348.407	1054.98				155.667	-318.282	97.1221	196.766	-207.418	31.0939
1081	0	-251.699	-498.956	868.766				-185.719	-506.894	476.797	-190.746	-558.852	96.2824	-227.92	-441.398	28.5886	197.763	-408.873	884.355	179.8	-344.455	1055.2				155.711	-317.832	97.0384	196.966	-207.091	30.6507
1082	0	-249.207	-495.721	869.136				-184.134	-505.212	477.383	-190.534	-558.708	96.789	-227.9	-441.304	28.5803	200.426	-404.91	884.248	182.428	-340.587	1055.57				155.767	-317.383	96.9266	196.885	-207.017	30.7851
1083	0	-247.114	-491.91	869.451				-182.996	-503.098	477.713	-190.346	-558.537	97.4168	-226.677	-444.035	28.0736	202.857	-400.704	884.216	185.332	-336.59	1055.86				155.807	-316.957	96.8162	196.875	-206.921	30.7225
1084	0	-245.076	-488.068	869.847				-181.582	-500.866	478.256	-190.196	-558.381	98.0651	-226.911	-443.996	28.1421	205	-396.496	884.085	187.979	-332.791	1056.01				155.88	-316.576	96.7068	196.858	-206.806	30.716
1085	0	-243.065	-484.233	870.373				-180.026	-499.517	478.881	-190.085	-558.245	98.9162	-227.245	-443.176	28.1517	207.309	-392.542	884.068	190.666	-328.814	1056.35				155.929	-316.188	96.5719	196.919	-206.789	30.5926
1086	0	-241.074	-480.487	870.943				-179.086	-496.547	479.634	-189.997	-557.874	99.6904	-227.444	-442.828	28.1352	209.685	-388.682	884.225	193.154	-325.081	1056.64				155.977	-315.782	96.4264	196.983	-206.612	30.4949
1087	0	-238.927	-477.541	871.719				-178.231	-493.895	480.419	-189.929	-557.74	100.71	-227.662	-442.471	28.1374	212.043	-384.918	884.422	195.956	-321.35	1056.83				155.93	-315.461	96.2346	196.814	-206.505	30.5688
1088	0	-236.615	-475.187	872.765				-177.092	-491.852	481.504	-189.987	-557.288	101.648	-227.852	-442.173	28.1817	213.95	-381.126	884.606	198.318	-317.686	1057.05				156.045	-315.244	96.2247	196.89	-206.551	30.4205
1089	0	-234.305	-472.996	873.924				-176.377	-489.027	482.535	-190.298	-556.091	102.517	-228.057	-441.936	28.129	216.044	-377.548	885.077	200.527	-314.086	1057.69				155.973	-315.017	96.0958	196.749	-206.292	30.4946
1090	0	-232.034	-470.995	875.172				-174.969	-487.267	483.502	-190.506	-555.364	103.781	-228.283	-441.71	28.0871	217.966	-373.89	885.321	202.842	-310.622	1058.02				155.988	-314.853	96.0337	196.739	-206.31	30.509
1091	0	-230.052	-468.548	876.417				-174.492	-484.541	484.593	-191.315	-552.724	104.414	-228.467	-441.542	28.0187	219.863	-370.237	885.936	205.025	-307.172	1058.68				156.017	-314.686	95.9331	196.706	-206.276	30.4725
1092	0	-228.105	-466.202	877.873				-174.001	-481.193	486.12	-191.306	-551.133	105.429	-228.731	-441.379	27.9279	222.005	-367.04	886.383	207.353	-303.826	1059.1				156.031	-314.561	95.8886	196.734	-206.241	30.4352
1093	0	-226.287	-463.976	879.392				-173.203	-478.328	487.31	-191.042	-550.801	107.064	-229.048	-441.303	27.71	223.744	-363.712	886.744	209.443	-300.52	1059.79				156.064	-314.501	95.8439	196.701	-206.204	30.416
1094	0	-224.395	-461.732	880.876				-172.568	-475.85	488.484	-190.825	-549.698	108.359	-229.332	-441.419	27.4394	226.934	-364.063	887.305	211.581	-297.37	1060.4				156.126	-314.438	95.8232	196.712	-206.282	30.2164
1095	0	-222.68	-459.804	882.498				-172.113	-472.792	490.15	-190.637	-548.901	109.943	-229.509	-441.654	27.1992	228.829	-360.667	888.047	213.688	-294.351	1061.12				156.111	-314.352	95.7634	196.69	-206.295	30.2122
1096	0	-220.927	-457.655	884.101				-171.593	-469.862	491.412	-190.273	-547.831	111.373	-229.612	-442.029	27.0668	230.211	-357.304	888.454	215.672	-291.226	1061.86				156.137	-314.343	95.74	196.674	-206.291	30.2235
1097	0	-219.16	-455.934	885.829				-171.009	-467.045	492.671	-189.865	-546.837	112.857	-229.737	-442.366	27.0552	231.296	-354.284	888.752	217.664	-288.408	1062.42				155.991	-314.226	95.6559	196.655	-206.288	30.2343
1098	0	-217.415	-454.328	887.567				-170.966	-463.496	494.161	-189.297	-545.901	114.384	-229.803	-442.688	27.0871	232.495	-351.564	889.177	219.6	-285.464	1063.16				155.984	-314.152	95.6114	196.757	-206.391	30.3825
1099	0	-215.946	-452.563	889.215				-170.5	-461.702	495.153	-188.557	-544.581	115.897	-229.804	-442.815	27.0807	234.065	-348.814	889.717	221.342	-282.666	1063.74				155.913	-314.047	95.5264	196.698	-206.358	30.3742
1100	0	-214.366	-450.875	890.958				-170.454	-459.039	495.731	-187.855	-543.432	117.5	-229.844	-442.968	27.0468	234.945	-346.237	890.124	223.039	-279.882	1064.43				155.822	-313.978	95.472	196.214	-206.793	30.3582
1101	0	-212.89	-449.313	892.754				-170.363	-455.41	497.074	-187.019	-542.06	119.018	-229.899	-443.165	27.0848	235.703	-343.477	890.203	224.378	-277.349	1065.13				155.612	-313.776	95.4203	196.519	-206.52	30.4361
1102	0	-211.645	-447.59	894.499				-170.22	-452.054	498.376	-186.205	-540.834	120.57	-229.82	-443.349	27.1334	236.662	-340.899	890.605	225.702	-274.715	1065.9				155.389	-313.596	95.3109	196.366	-206.432	30.312
1103	0	-210.321	-445.704	896.013				-170.112	-448.547	499.335	-185.282	-539.5	121.94	-229.673	-443.085	26.951	236.72	-336.395	890.125	227.198	-272.041	1066.52				155.789	-312.826	94.8393	196.555	-206.416	30.4993
1104	0	-209.168	-443.391	897.388				-169.984	-444.858	500.377	-184.343	-538.002	123.225	-230.17	-444.599	27.637	237.626	-333.627	890.515	228.708	-269.344	1067.22				154.35	-313.22	95.0802	196.578	-206.3	30.6273
1105	0	-208.107	-441.079	898.685				-169.912	-441.254	501.527	-183.447	-536.976	124.739	-229.896	-445.023	27.8667	238.588	-331.208	890.79	229.221	-267.144	1067.95				153.956	-312.943	94.9491	196.35	-206.209	30.6733
1106	0	-207.225	-438.613	899.8				-169.609	-437.766	502.666	-182.472	-535.58	125.909	-229.275	-444.25	27.5276	239.708	-328.799	891.223	229.945	-264.652	1068.49				153.672	-312.675	94.7818	196.282	-206.214	30.7493
1107	0	-206.015	-436.488	900.878				-169.252	-434.345	503.822	-182.259	-535.752	127.868	-228.523	-443.455	27.2289	241.055	-326.261	891.347	231.839	-261.921	1069				153.507	-312.481	94.6829	196.269	-206.202	30.8024
1108	0	-204.541	-434.918	902.054				-170	-429.524	504.368	-181.057	-534.385	129.191	-227.39	-441.904	26.7213	242.106	-323.353	891.432	233.073	-259.352	1069.46				153.273	-312.251	94.5369	196.242	-206.207	30.8487
1109	0	-204.085	-431.111	902.911				-170.481	-426.447	504.763	-179.852	-532.78	130.395	-226.486	-440.823	26.6054	243.021	-320.332	891.574	234.528	-256.659	1070.04				153.166	-312.082	94.4396	196.195	-206.238	30.8802
1110	0	-203.613	-427.729	903.478				-170.838	-422.623	505.431	-178.798	-531.248	131.641	-225.793	-439.962	26.5152	246.255	-320.656	892.328	235.558	-254.209	1070.59				153.102	-312.018	94.2277	196.172	-206.283	30.9128
1111	0	-202.603	-425.539	904.226				-171.007	-419.008	506.324	-177.637	-529.554	132.739	-225.072	-438.962	26.3354	246.912	-317.459	892.342	237.131	-251.466	1071.12				153.065	-311.918	94.0747	196.167	-206.272	30.9436
1112	0	-201.397	-423.646	904.906				-171.083	-415.581	506.99	-176.46	-527.309	133.493	-224.499	-438.158	26.9173	248.32	-314.427	892.674	238.131	-248.856	1071.68				153.07	-311.817	93.9981	196.21	-206.263	30.9866
1113	0	-200.245	-421.767	905.505				-171.146	-412.543	507.776	-175.55	-525.389	134.445	-226.083	-441.862	28.7539	249.504	-311.363	892.844	239.358	-246.177	1072.26				153.073	-311.755	93.8929	196.214	-206.279	31.0391
1114	0	-198.944	-419.743	906.067				-171.064	-409.802	508.383	-174.717	-523.062	135.223	-225.428	-440.292	28.7478	250.847	-308.208	893.383	240.489	-243.524	1072.87				153.088	-311.695	93.8181	196.093	-206.386	30.9874
1115	0	-197.628	-418.266	906.693				-171.092	-407.392	509.034	-174.088	-520.31	135.788	-224.826	-437.392	28.4021	251.945	-305.219	893.683	241.273	-240.809	1073.32				153.139	-311.611	93.7547	196.095	-206.423	31.0025
1116	0	-196.219	-416.789	907.154				-171.178	-404.873	509.892	-173.585	-516.932	136.083	-224.279	-433.824	28.167	253.318	-302.226	894.019	242.624	-238.026	1074.28				153.113	-311.53	93.7025	196.107	-206.43	30.9989
1117	0	-194.823	-415.296	907.632				-171.306	-402.684	510.58	-173.418	-513.343	136.286	-224.026	-429.863	27.9838	254.434	-299.172	894.36	243.676	-235.391	1074.9				153.138	-311.422	93.6081	195.604	-206.811	31.0735
1118	0	-193.435	-413.679	908.113				-171.714	-398.075	511.344	-173.314	-508.987	136.183	-223.981	-425.553	27.8156	255.15	-295.755	894.54	244.469	-232.829	1075.64				153.122	-311.381	93.5415	196.152	-206.331	31.1808
1119	0	-192.029	-412.295	908.517				-171.665	-395.376	511.893	-173.471	-504.615	136.17	-224.099	-420.654	27.6929	255.942	-292.712	894.763	245.173	-230.273	1076.29				153.116	-311.297	93.4683	196.187	-206.295	31.1616
1120	0	-190.724	-410.863	908.911				-171.366	-392.836	512.385	-173.812	-499.38	135.723	-224.343	-415.19	27.4864	257.053	-289.591	895.009	245.616	-227.691	1076.84				153.143	-311.206	93.446	196.177	-206.278	31.2019
1121	0	-189.441	-409.435	909.255				-171.062	-390.496	512.817	-174.293	-494.077	135.384	-224.716	-409.013	27.2241	257.764	-286.536	895.207	246.716	-225.13	1077.57				153.127	-311.095	93.4098	196.176	-206.305	31.2351
1122	0	-188.184	-407.821	909.468				-170.554	-387.849	513.128	-174.871	-488.305	134.917	-225.592	-402.736	27.2039	258.496	-283.45	895.461	247.289	-222.554	1078.15				153.14	-310.997	93.3575	196.136	-206.317	31.2123
1123	0	-186.994	-406.401	909.739				-170.107	-385.406	513.455	-175.529	-482.218	134.493	-227.091	-396.091	27.4063	259.319	-280.364	895.522	248.046	-219.793	1078.8				153.146	-310.885	93.3149	196.097	-206.314	31.2826
1124	0	-185.85	-405.076	909.983				-169.693	-382.812	513.741	-176.118	-475.702	133.933	-229.344	-389.568	27.5835	259.903	-277.39	895.668	248.858	-217.056	1079.44				153.167	-310.778	93.2744	196.099	-206.292	31.2871
1125	0	-184.722	-403.793	910.112				-169.084	-379.953	513.982	-176.944	-468.977	133.454	-231.998	-382.667	27.5957	260.471	-274.309	895.797	249.024	-214.475	1080.02				153.155	-310.628	93.2543	196.151	-206.238	31.2741
1126	0	-183.569	-402.429	910.2				-168.739	-376.844	514.292	-178	-461.588	132.77	-234.9	-375.429	27.5056	261.156	-271.256	895.912	249.758	-211.742	1080.45				153.149	-310.516	93.2288	196.137	-206.259	31.2499
1127	0	-182.385	-401.146	910.235				-168.444	-373.633	514.544	-179.157	-453.685	132.047	-237.847	-367.124	27.032	261.764	-268.247	896.069	250.329	-209.132	1081				153.154	-310.44	93.2189	196.122	-206.25	31.2563
1128	0	-181.19	-400.024	910.203				-168.213	-369.872	514.591	-180.427	-445.181	131.414	-240.503	-356.236	25.5484	262.149	-265.228	896.187	250.595	-206.511	1081.42				153.145	-310.366	93.1861	196.084	-206.261	31.282
1129	0	-179.994	-398.802	910.082				-168.106	-366.356	514.837	-181.719	-436.121	130.551	-245.742	-352.388	27.8658	262.636	-262.195	896.354	250.991	-203.834	1081.84				153.165	-310.283	93.1674	196.092	-206.233	31.2741
1130	0	-178.715	-397.741	909.943				-167.779	-362.716	515.103	-183.186	-426.928	129.946	-249.499	-344.764	29.0462	263.228	-259.2	896.524	251.325	-201.23	1082.28				153.162	-310.197	93.1455	196.11	-206.202	31.2401
1131	0	-177.534	-396.604	909.74				-168.234	-357.926	515.271	-184.819	-417.124	129.209	-252.575	-334.578	29.1243	263.513	-256.213	896.61	251.961	-198.553	1082.58				153.164	-310.096	93.1522	196.096	-206.206	31.2447
1132	0	-176.278	-395.505	909.522				-169.112	-351.884	515.209	-186.608	-406.764	128.489	-256.26	-325.47	29.3995	264	-253.201	896.746	251.947	-196.02	1082.92				153.16	-310.028	93.108	196.113	-206.175	31.2349
1133	0	-175.148	-394.195	909.21				-169.1	-347.473	515.51	-188.391	-396.534	128.244	-258.579	-315.212	30.7237	264.594	-250.227	896.868	252.263	-193.464	1083.16				153.187	-309.924	93.1096	196.107	-206.176	31.2394
1134	0	-173.863	-393.497	909.179				-169.39	-342.307	515.879	-190.317	-385.926	128.046	-257.253	-303.375	33.0458	264.897	-247.323	896.928	252.39	-190.918	1083.47				153.191	-309.838	93.0843	196.122	-206.133	31.2146
1135	0	-172.84	-392.127	908.889	-103.221	-380.938	1162.93	-169.978	-336.568	516.343	-192.503	-376.292	128.503	-259.39	-291.748	35.3044	265.472	-244.335	897.058	252.663	-188.443	1083.88				153.181	-309.715	93.1114	196.145	-206.095	31.2093
1136	0	-171.785	-390.716	908.541	-102.193	-380.551	1162.49	-170.538	-330.498	516.78	-194.612	-364.555	128.583	-265.806	-278.726	37.5836	265.911	-241.365	897.145	253.013	-185.947	1084.09				153.15	-309.637	93.1222	196.159	-206.067	31.2061
1137	0	-170.798	-389.297	908.194	-101.09	-379.686	1162.08	-171.175	-324.21	517.36	-196.949	-351.849	128.574	-268.141	-264.84	38.6574	265.902	-238.433	897.065	253.226	-183.289	1084.49				153.124	-309.535	93.1426	196.16	-206.036	31.2149
1138	0	-169.824	-387.849	907.9	-100.089	-379.242	1161.64	-171.84	-317.359	517.881	-199.589	-339.993	129.072	-270.244	-251.135	39.8461	266.124	-235.682	897.101	253.376	-180.741	1084.76				153.076	-309.427	93.2543	196.148	-206.033	31.2042
1139	0	-168.815	-386.297	907.623	-99.1127	-378.75	1161.11	-172.63	-310.159	518.54	-202.315	-329.203	130.004	-272.138	-237.345	40.9991	266.555	-232.845	897.101	253.435	-178.286	1085				153.005	-309.326	93.2769	196.148	-206.015	31.2017
1140	0	-167.835	-384.607	907.299	-98.0362	-377.963	1160.62	-173.376	-302.787	519.262	-204.956	-317.613	130.92	-274.34	-223.171	42.2825	266.634	-230.072	896.988	253.422	-175.933	1085.27				152.857	-309.145	93.2973	196.157	-205.976	31.1933
1141	0	-166.894	-382.904	907.008	-97.0859	-377.263	1160.05	-174.576	-295.213	520.168	-207.496	-304.35	131.241	-275.935	-210.032	43.8129	266.755	-227.373	896.98	253.549	-173.602	1085.53				152.807	-309.062	93.3093	196.142	-205.983	31.1942
1142	0	-166.033	-381.115	906.72	-96.2582	-376.778	1159.53	-175.67	-287.231	521.046	-210.171	-292.55	132.168	-277.462	-196.455	45.3987	267.167	-224.566	897.042	253.573	-171.282	1085.78				152.754	-309	93.3687	196.156	-205.923	31.1934
1143	0	-165.281	-378.947	906.361	-95.4109	-376.125	1158.92	-176.868	-279.121	521.943	-212.33	-279.773	132.903	-279.034	-182.904	47.0471	267.157	-221.837	897.014	253.627	-168.967	1086.14				152.712	-308.937	93.3923	195.842	-206.257	31.0364
1144	0	-164.621	-376.595	906.045	-94.6583	-375.42	1158.44	-178.072	-271.103	523.006	-214.587	-268.021	134.014	-280.591	-168.61	48.4066	267.136	-219.093	896.913	253.479	-166.364	1086.61				152.673	-308.85	93.4399	196.129	-205.995	31.1205
1145	0	-164.023	-374.12	905.68	-93.9406	-374.571	1157.86	-179.116	-262.9	524.093	-216.994	-256.771	135.256	-276.846	-154.662	50.0184	267.765	-217.055	896.852	253.376	-164.077	1087.43				152.596	-308.739	93.4879	195.835	-206.214	31.0555
1146	0	-163.343	-371.542	905.177	-93.3398	-373.563	1157.22	-180.283	-254.796	525.132	-218.931	-244.592	136.255	-277.794	-142.315	51.9336	267.902	-215.424	896.581	253.508	-161.749	1086.69				152.532	-308.654	93.5182	195.801	-206.227	31.0516
1147	0	-162.699	-368.752	904.747	-92.7818	-372.602	1156.77	-181.354	-246.86	526.195	-220.922	-232.866	137.457	-278.427	-129.43	53.7868	268.16	-213.39	896.366	253.387	-159.351	1086.9				152.476	-308.528	93.5517	195.82	-206.222	31.0484
1148	0	-162.687	-365.622	904.387	-92.3348	-371.615	1156.01	-182.269	-239.136	527.359	-222.807	-221.579	138.569	-278.294	-117.55	55.0404	268.128	-210.394	896.49	253.469	-157.148	1087				152.418	-308.405	93.5589	195.686	-206.31	31.066
1149	0	-162.988	-362.187	904.047	-92.0091	-370.429	1155.4	-183.146	-231.143	528.301	-224.502	-210.67	139.922	-279.437	-104.34	57.3292	267.672	-206.071	896.806	253.594	-155.097	1087.17				152.357	-308.298	93.594	195.64	-206.306	31.0672
1150	0	-163.246	-358.587	903.77	-91.7155	-369.047	1154.81	-183.966	-223.502	529.262	-225.967	-199.459	141.107	-280.065	-91.5625	59.0413	267.573	-203.976	896.616	253.819	-153.163	1087.45				152.289	-308.222	93.6272	196.124	-205.975	30.9436
1151	0	-163.541	-354.874	903.477	-91.5662	-367.627	1154.13	-184.67	-215.865	530.243	-227.336	-188.339	142.242	-280.606	-79.3688	60.8409	268.928	-203.109	896.572	253.671	-151.125	1087.81				152.249	-308.134	93.6433	196.152	-205.898	30.9143
1152	0	-163.949	-351.105	903.209	-91.6309	-366.283	1153.61	-185.298	-208.839	531.221	-228.631	-177.586	143.393	-281.23	-67.8861	62.7151	266.893	-196.249	896.417	253.608	-149.01	1087.91				152.212	-308.026	93.7119	195.982	-206.005	30.9025
1153	0	-164.312	-347.068	902.921	-91.6271	-364.385	1152.84	-185.886	-201.55	531.902	-229.694	-167.111	144.493	-281.808	-56.9252	64.6249	265.871	-192.223	896.434	253.501	-147.046	1088.04				152.157	-307.934	93.735	196.206	-205.758	31.0564
1154	0	-164.677	-342.991	902.553	-91.6886	-361.902	1152.15	-186.378	-194.623	532.672	-230.669	-156.907	145.5	-282.71	-45.5974	66.6047	266.224	-190.175	896.487	253.451	-144.951	1088.04				152.125	-307.846	93.749	196.252	-205.678	30.9922
1155	0	-165.229	-338.953	902.183	-92.0273	-359.944	1151.71	-186.632	-188.065	533.237	-231.535	-147.2	146.497	-282.345	-36.6308	67.6302	266.266	-188.167	896.418	253.432	-143.051	1088.28				152.078	-307.801	93.7924	196.361	-205.57	30.9517
1156	0	-165.86	-334.583	901.775	-92.2986	-357.816	1151.02	-186.958	-181.501	533.672	-232.245	-137.537	147.247	-283.463	-25.9148	69.8208	266.553	-186.295	896.63	253.594	-141.372	1088.47				152.025	-307.678	93.838	196.421	-205.555	30.8445
1157	0	-166.546	-330.316	901.42	-92.4935	-355.025	1150.26	-187.082	-175.236	534.01	-232.7	-128.336	148.025	-284.428	-15.7599	71.1932	266.992	-184.359	896.55	253.707	-139.649	1088.61				152.005	-307.574	93.8749	196.264	-205.746	30.6482
1158	0	-167.296	-325.882	901.022	-93.1419	-353.086	1149.83	-187.275	-169.096	534.163	-233.06	-119.477	148.534	-284.434	-5.63406	72.5497	267.039	-182.171	896.429	253.626	-137.973	1088.8				151.938	-307.542	93.9404	196.306	-205.719	30.5916
1159	0	-168.057	-321.535	900.548	-93.7046	-350.532	1149.17	-187.262	-163.444	534.212	-233.305	-111.027	149.029	-285.359	2.81472	73.3993	266.898	-180.039	896.407	253.48	-136.14	1088.99				151.905	-307.461	94.0192	196.325	-205.728	30.5659
1160	0	-168.825	-317.098	899.984	-93.222	-344.182	1147.83	-187.334	-157.931	534.234	-233.296	-102.686	149.342	-285.4	11.1262	74.4002	266.791	-177.928	896.507	253.421	-134.339	1089.02				151.863	-307.362	94.1667	196.349	-205.691	30.4926
1161	0	-169.676	-312.599	899.32	-93.3408	-338.852	1146.38	-187.255	-152.291	533.936	-232.978	-94.9203	149.728	-285.604	19.2559	74.9001	267.072	-176.014	896.534	253.365	-132.926	1089.11				151.831	-307.275	94.2205	196.373	-205.658	30.4781
1162	0	-170.423	-307.986	898.594	-94.2027	-335.839	1145.51	-187.051	-147.075	533.517	-232.965	-87.574	149.696	-285.228	26.9006	75.027	267.982	-176.03	896.722	253.195	-131.379	1089.03				151.693	-307.135	94.2316	196.689	-205.488	30.3406
1163	0	-171.216	-303.536	897.808	-95.166	-333.079	1144.75	-186.734	-142.191	533.165	-232.73	-82.384	150.241	-285.024	34.0547	75.0061	267.849	-174.502	896.958	253.02	-129.453	1088.79				151.658	-307.032	94.2927	196.446	-205.598	30.3911
1164	0	-172.019	-298.952	896.983	-96.3251	-330.588	1143.78	-186.566	-137.278	532.518	-232.101	-75.5226	149.892	-284.461	41.2344	74.6086	266.924	-170.424	896.425	252.839	-128.28	1088.71				151.6	-306.936	94.3723	196.461	-205.614	30.3536
1165	0	-172.841	-294.35	896.119	-97.3006	-327.069	1142.76	-186.182	-132.66	531.89	-231.556	-69.4815	149.501	-282.552	46.736	73.6279	266.462	-167.926	896.373	252.485	-126.655	1088.68				151.561	-306.833	94.3876	196.058	-205.977	30.4076
1166	0	-173.7	-289.718	895.165	-98.6862	-324.681	1141.87	-185.945	-127.86	530.78	-230.622	-62.9221	148.83	-282.044	52.899	72.9141	267.483	-168.253	896.885	252.296	-125.255	1088.65				151.507	-306.76	94.4655	196.017	-206.065	30.3473
1167	0	-174.59	-285.241	894.144	-100.068	-321.87	1140.84	-185.406	-123.633	529.788	-229.662	-57.5436	148.137	-280.854	58.8499	71.4118	267.579	-166.405	896.938	252.045	-123.526	1088.58				151.432	-306.647	94.5436	196.039	-206.024	30.3118
1168	0	-175.452	-280.742	893.107	-101.398	-318.86	1139.88	-184.881	-119.424	528.591	-228.793	-52.6438	147.35	-279.295	64.2957	69.8201	267.269	-164.021	897.02	251.843	-122.015	1088.65				151.372	-306.601	94.5992	196.135	-205.995	30.277
1169	0	-176.455	-276.208	892.053	-102.708	-315.479	1138.72	-184.33	-115.288	527.293	-227.721	-48.175	146.344	-277.319	69.1187	67.9843	266.977	-162.048	896.903	251.176	-120.086	1088.47				151.313	-306.454	94.6225	196.149	-205.964	30.2237
1170	0	-177.368	-271.694	890.992	-104.268	-312.621	1137.65	-183.721	-111.46	525.933	-226.438	-43.5226	145.025	-275.075	73.4884	65.9615	266.596	-160.042	896.874	250.759	-118.394	1088.51				151.254	-306.436	94.6985	196.18	-205.951	30.1775
1171	0	-178.365	-267.357	889.925	-105.663	-308.948	1136.51	-182.969	-107.92	524.459	-225.095	-39.2031	143.606	-272.807	77.7195	63.4273	266.176	-157.668	896.882	250.385	-116.562	1088.4				151.189	-306.374	94.7718	196.225	-205.962	30.1642
1172	0	-179.363	-263.027	888.978	-107.358	-305.784	1135.38	-182.256	-104.263	522.716	-223.678	-35.0162	141.965	-270.291	81.7356	60.8369	266.025	-155.832	896.833	249.871	-114.789	1088.25				151.177	-306.27	94.7945	196.131	-205.907	30.022
1173	0	-180.326	-258.66	887.949	-109.326	-303.02	1134.42	-181.41	-101.004	521.075	-222.315	-31.4336	140.462	-267.901	85.4077	58.0464	264.838	-152.223	896.775	249.175	-112.894	1088.2				151.081	-306.174	94.86	196.157	-205.869	29.9933
1174	0	-181.401	-254.5	886.941	-111.014	-299.343	1133.17	-180.748	-97.4247	519.085	-220.65	-27.9569	138.698	-266.023	88.7304	55.1142	264.171	-149.896	896.696	248.586	-111.144	1088.1				151.018	-306.137	94.9508	196.169	-205.926	29.9669
1175	0	-182.441	-250.165	885.913	-113.069	-295.851	1132.07	-179.559	-94.1376	517.431	-219.066	-24.8288	136.954	-263.73	92.0822	52.1705	263.562	-147.721	896.625	247.844	-109.282	1087.93				150.933	-306.014	95.0131	197.03	-205.236	29.86
1176	0	-183.382	-245.824	884.867	-114.881	-292.057	1131	-177.872	-92.7763	515.274	-217.243	-21.7256	134.936	-261.005	95.1928	49.0383	263.274	-145.628	896.562	246.941	-106.863	1087.64				150.869	-305.922	95.0777	196.944	-205.275	29.8401
1177	0	-184.455	-241.644	883.893	-117.047	-288.601	1129.82	-177.233	-89.8669	513.136	-215.609	-19.1137	132.912	-258.203	98.0513	45.8585	262.424	-143.5	896.385	246.119	-105.061	1087.57				150.76	-305.787	95.1492	197.014	-205.269	29.8079
1178	0	-185.562	-236.924	882.655	-119.014	-284.158	1128.84	-176.136	-87.1716	511.038	-213.597	-16.7431	130.821	-255.445	100.819	42.7588	261.814	-141.321	896.196	245.592	-103.147	1087.21				150.712	-305.729	95.2618	196.983	-205.282	29.7951
1179	0	-186.658	-232.504	881.757	-121.342	-280.254	1127.78	-174.851	-84.9386	508.847	-211.732	-14.7649	128.771	-247.367	101.538	39.5313	261.038	-139.216	895.964	245.218	-101.361	1086.93				150.59	-305.598	95.3653	197.368	-205.296	29.7763
1180	0	-187.755	-228.177	880.933	-123.347	-275.818	1126.79	-173.61	-82.6357	506.559	-209.592	-12.51	126.26	-243.652	102.319	36.6385	260.308	-136.999	895.682	243.318	-98.717	1087.05				150.504	-305.533	95.4738	197.423	-205.285	29.7254
1181	0	-188.955	-223.83	880.025	-125.634	-271.967	1125.95	-172.349	-80.8571	504.268	-207.491	-11.0887	123.919	-240.639	103.885	33.4804	259.279	-134.945	895.376	242.861	-96.7146	1086.41				150.384	-305.428	95.5857	197.383	-205.279	29.7122
1182	0	-190.182	-219.507	879.116	-127.689	-267.501	1124.96	-170.985	-79.1329	501.896	-205.022	-9.77776	121.373	-237.181	105.154	30.1222	258.434	-132.706	895.134	241.622	-94.3684	1086.08				150.347	-305.284	95.6869	197.446	-205.277	29.7063
1183	0	-191.318	-214.901	878.134	-130.065	-263.089	1124.18	-169.828	-77.6586	499.609	-202.532	-9.3185	118.904	-233.678	105.77	27.2017	257.235	-130.578	894.813	239.701	-91.5023	1086.43				150.211	-305.279	95.7833	197.464	-205.217	29.6785
1184	0	-192.496	-210.428	877.05	-132.501	-258.634	1123.5	-168.541	-76.0665	497.264	-199.199	-8.53887	116.368	-231.306	106.146	27.3887	256.038	-128.367	894.384	237.871	-88.8365	1085.99				150.105	-305.141	95.8834	197.506	-205.194	29.6635
1185	0	-193.804	-206.066	876.007	-134.858	-253.995	1122.68	-167.21	-74.4224	494.963	-195.687	-9.5916	115.171	-229.872	106.646	27.9492	254.768	-126.12	893.94	235.918	-85.875	1085.86				150.028	-305.047	96.0048	197.519	-205.213	29.6709
1186	0	-195.089	-201.728	874.991	-137.247	-248.735	1121.94	-165.764	-73.0072	492.778	-193.052	-10.7518	113.672	-228.764	106.754	28.5982	253.403	-123.876	893.469	234.755	-83.7289	1085.35				149.945	-304.866	96.1132	197.478	-205.246	29.6383
1187	0	-196.415	-197.16	874.008	-139.86	-243.904	1121.31	-164.227	-71.9601	490.771	-191.096	-10.7636	111.733	-227.945	107.455	29.236	252.091	-121.591	893.081	233.613	-81.1338	1084.54				149.823	-304.78	96.2812	197.55	-205.177	29.6444
1188	0	-197.763	-192.774	873.059	-142.368	-238.754	1120.8	-163.06	-70.4424	488.721	-188.928	-9.85633	109.488	-226.976	107.908	29.9135	250.62	-119.232	892.696	231.874	-78.2898	1083.99				149.76	-304.681	96.4415	197.596	-205.196	29.6667
1189	0	-199.194	-188.387	872.135	-145.075	-234.014	1120.08	-161.934	-70.1833	486.58	-186.575	-8.08863	106.813	-226.14	107.978	30.6984	249.284	-116.83	892.393	230.599	-75.7726	1083.46				149.625	-304.521	96.5862	197.594	-205.18	29.6595
1190	0	-200.59	-184.198	871.172	-147.566	-228.654	1119.86	-160.768	-71.4877	484.123	-184.911	-8.65148	105.006	-225.691	108.058	31.1409	247.555	-114.328	891.931	228.818	-73.1939	1083.22				149.553	-304.417	96.7259	197.605	-205.135	29.6519
1191	0	-202.245	-180.146	870.274	-150.479	-223.912	1119.07	-160.767	-70.8518	482.475	-183.494	-9.05692	103.219	-225.142	108.081	31.3917	245.882	-111.832	891.519	227.943	-70.507	1082.37				149.421	-304.285	96.9351	197.626	-205.181	29.58
1192	0	-203.961	-176.116	869.432	-153.526	-219.84	1118.21	-161.034	-69.0854	480.939	-182.507	-9.57886	101.995	-224.703	108.034	31.7174	244.341	-109.316	891.249	226.075	-67.3811	1082.05				149.349	-304.182	97.1245	197.64	-205.161	29.5608
1193	0	-205.718	-171.843	868.593	-156.069	-214.531	1118.1	-161.706	-67.3737	480.079	-182.062	-8.80043	100.305	-224.45	107.959	31.8657	242.451	-106.722	890.779	224.06	-62.6664	1081.56				149.28	-304.162	97.3682	197.78	-205.149	29.5427
1194	0	-207.575	-167.824	867.85	-159	-209.252	1117.7	-162.127	-65.385	479.237	-181.652	-9.31273	99.9017	-224.348	107.833	31.8832	240.794	-104.093	890.291	221.741	-58.898	1081.18				149.188	-304.053	97.6187	197.786	-205.171	29.4948
1195	0	-209.594	-163.966	867.312	-161.94	-204.445	1117.31	-163.099	-60.7993	479.735	-181.527	-9.53451	99.5875	-224.418	108.051	31.8436	238.824	-101.441	889.835	219.997	-55.5194	1080.57				149.054	-303.991	97.9567	197.787	-205.127	29.4449
1196	0	-211.65	-160.059	866.817	-165.17	-201.189	1117.71	-164.289	-57.8564	478.917	-181.31	-9.2824	99.3977	-224.372	108.098	31.7994	236.886	-98.6432	889.482	217.939	-52.4834	1079.97				148.921	-303.854	98.2745	197.675	-205.099	29.3972
1197	0	-213.742	-156.742	866.587	-167.529	-195.347	1117.47	-165.155	-55.9081	478.745	-180.96	-8.99724	99.0587	-224.268	108.124	31.8095	234.983	-95.8632	889.048	215.814	-49.2808	1079.54				148.767	-303.744	98.6371	197.696	-205.06	29.3849
1198	0	-215.938	-153.222	866.573	-170.423	-190.715	1117.28	-165.772	-56.2131	477.631	-180.427	-8.08748	98.4722	-223.955	107.944	31.8451	232.672	-93.0348	888.55	213.529	-45.7245	1079.06				148.638	-303.594	98.9884	197.743	-205.033	29.383
1199	0	-218.13	-149.788	866.53	-172.885	-186.423	1118.1	-166.926	-54.1537	477.436	-179.795	-7.29191	98.1748	-223.519	107.605	31.8365	230.558	-90.1518	888.036	211.18	-41.969	1078.59				148.501	-303.445	99.4466	197.737	-204.964	29.3406
1200	0	-220.419	-146.833	866.778	-175.533	-182.682	1118.42	-167.59	-51.8863	477.282	-179.251	-6.72892	97.7638	-223.272	107.406	31.9259	228.178	-87.227	887.58	208.57	-37.734	1078.19				148.321	-303.291	99.8697	197.749	-205	29.3282
1201	0	-222.459	-143.121	866.865	-177.746	-178.527	1118.77	-168.065	-49.5836	477.013	-178.289	-6.35479	97.6518	-222.655	107.082	31.9851	225.793	-84.1435	887.163	206.125	-33.7708	1077.62				148.111	-303.089	100.298	197.727	-204.945	29.3169
1202	0	-224.567	-140.022	866.937				-168.534	-47.4183	476.628	-177.646	-5.86418	97.0949	-222.197	106.86	32.0408	223.009	-81.0757	886.66	203.671	-29.5684	1077.09				147.96	-302.979	100.863	197.681	-204.925	29.2538
1203	0	-226.581	-136.386	867.017				-168.88	-44.2001	477.021	-176.504	-5.50065	96.8216	-221.822	106.737	32.1302	220.575	-77.9607	886.318	201.163	-25.3104	1076.49				147.804	-302.742	101.405	197.782	-204.836	29.35
1204	0	-228.924	-133.382	867.027				-169.648	-41.9989	476.594	-176.079	-5.02974	96.1135	-221.476	106.697	32.1846	217.716	-74.7375	885.959	198.785	-21.3898	1075.97				147.659	-302.548	101.984	197.324	-205.057	29.4819
1205	0	-231.119	-129.78	866.879				-170.744	-40.1043	475.997	-175.739	-4.72654	95.6445	-221.378	106.716	32.2948	214.94	-71.4921	885.648	196.28	-17.0877	1075.38				147.572	-302.242	102.729	197.212	-205.13	29.4853
1206	0	-233.496	-126.339	866.883				-171.596	-40.2349	474.93	-175.53	-4.31048	95.2424	-221.239	106.681	32.2789	212.068	-68.2481	885.433	193.76	-12.8055	1074.9				147.567	-301.778	103.506	197.819	-204.573	29.5448
1207	0	-235.922	-122.69	866.952				-172.817	-38.9373	474.889	-175.461	-4.12561	94.9498	-221.286	106.764	32.2396	209.326	-64.7968	885.131	191.163	-8.31559	1074.38				147.599	-301.181	104.587	197.867	-204.318	29.6847
1208	0	-238.357	-118.419	866.96				-174.291	-36.523	475.389	-175.615	-3.87292	94.7186	-221.26	106.738	32.2478	207.043	-61.4856	884.995	188.445	-3.68664	1073.94				147.659	-300.445	105.855	197.951	-204.378	29.6346
1209	0	-240.919	-115.004	867.279				-175.823	-34.9089	475.483	-175.613	-4.11912	94.7747	-221.308	106.78	32.2284	204.576	-58.084	885.023	185.962	0.147031	1073.67				147.727	-299.488	107.259	197.977	-205.388	28.4724
1210	0	-243.295	-111.19	867.583				-177.301	-32.9304	475.718	-175.701	-4.27957	94.7546	-221.416	106.914	32.1822	202.231	-54.5901	884.963	183.603	3.36545	1073.5				147.749	-298.41	109.063	197.81	-205.007	28.7209
1211	0	-245.814	-107.253	867.888				-178.871	-31.0091	475.658	-176.212	-3.49513	94.2753	-221.447	106.896	32.1884	199.775	-51.1732	884.997	181.019	6.42576	1073.46				147.762	-297.157	111.199	197.697	-204.398	29.1328
1212	0	-248.188	-104.206	868.356				-180.044	-29.6356	475.666	-175.825	-4.12544	94.5528	-221.378	106.798	32.244	197.49	-47.7132	885.184	178.605	9.92392	1073.42				147.9	-295.466	113.601	197.706	-204.167	29.3903
1213	0	-249.615	-103.464	868.911				-181.217	-28.5111	475.503	-175.47	-5.07231	94.4614	-221.436	106.889	32.1843	195.174	-44.2914	885.249	176.357	12.4865	1073.89				147.925	-293.693	116.458	197.747	-203.758	30.1745
1214	0	-252.335	-99.4992	868.682				-182.222	-27.3295	475.394	-174.801	-6.58737	94.6496	-221.349	106.833	32.2075	192.977	-40.8673	885.456	174.146	14.8631	1073.82				147.992	-291.507	119.821	197.644	-203.554	30.322
1215	0	-255.14	-95.5769	868.423				-183.345	-26.3536	475.155	-174.727	-6.63646	94.3251	-221.359	106.867	32.2448	190.695	-37.4854	885.634	171.869	18.0904	1073.86				147.951	-288.914	123.519	197.58	-203.138	30.7718
1216	0	-257.569	-91.4496	868.13				-184.077	-26.0581	475.257	-174.654	-6.70201	94.3652	-221.358	106.839	32.2567	188.789	-33.8985	885.777	169.602	21.4074	1073.87				147.903	-285.748	127.73	197.191	-202.568	31.5791
1217	0	-260.497	-87.8209	867.864				-185.507	-24.014	474.927	-174.645	-6.61212	94.2632	-221.386	106.893	32.2375	186.384	-30.8102	885.948	167.558	24.5498	1073.87				147.885	-282.141	132.376	196.958	-201.947	32.252
1218	0	-263.148	-84.0602	867.604				-186.817	-22.5133	474.777	-175.02	-5.80344	94.0901	-221.363	106.847	32.2552	184.255	-27.59	886.125	165.479	27.5544	1073.97				147.993	-277.912	137.647	196.692	-201.552	33.2293
1219	0	-265.833	-80.4504	867.251				-188.086	-21.7648	474.571	-175.149	-5.52377	93.9381	-221.414	106.883	32.2375	182.094	-24.5206	886.208	163.392	30.3374	1074				147.954	-272.713	143.059	196.511	-201.055	34.8815
1220	0	-268.179	-76.9469	866.965				-189.129	-21.1826	474.257	-175.238	-5.49408	93.8987	-221.448	106.907	32.2308	180.27	-21.5576	886.359	161.31	32.9158	1074.06				147.933	-266.538	148.91	196.093	-199.916	37.3246
1221	0	-269.855	-74.561	866.374				-190.417	-20.0874	474.158	-175.4	-5.37322	93.7315	-221.469	106.959	32.2085	179.117	-19.712	886.204	159.322	35.2773	1073.72				147.718	-259.644	155.2	195.806	-198.473	40.9153
1222	0	-271.932	-71.6241	865.94				-191.526	-19.4218	473.946	-175.552	-5.15978	93.5171	-221.494	106.956	32.2005	177.563	-17.3156	886.207	157.533	37.5828	1073.63				147.185	-252.195	161.938	195.009	-196.418	45.3825
1223	0	-274.141	-68.4393	865.461				-192.756	-19.131	473.641	-175.7	-4.83379	93.1967	-221.535	106.929	32.2184	175.876	-14.6712	886.164	156.078	39.7073	1073.35				146.268	-244.364	168.948	194.338	-193.583	50.9895
1224	0	-275.953	-65.754	864.801				-193.856	-18.6457	473.517	-175.831	-4.67219	93.0436	-221.549	106.924	32.2015	174.587	-12.5263	885.941	154.431	41.6217	1072.85				145.089	-236.217	176.173	193.594	-189.907	57.4212
1225	0	-277.834	-63.3359	864.327				-195.654	-16.7614	473.578	-176.066	-4.64597	92.838	-221.569	106.941	32.1992	173.23	-10.6487	885.903	152.875	43.3867	1072.31				143.563	-227.789	183.18	192.787	-185.585	64.0972
1226	0	-279.456	-61.1457	863.661				-196.302	-17.5016	473.059	-176.323	-4.61252	92.7196	-221.657	107.073	32.2044	172.13	-8.99884	885.674	151.703	45.0963	1071.47				141.794	-219.484	189.441	191.678	-180.534	70.3819
1227	0	-281.014	-58.9316	862.866				-196.817	-18.8134	472.886	-176.492	-4.68856	92.6603	-221.672	107.066	32.2052	171.095	-7.32517	885.315	150.417	46.7472	1070.74				139.839	-211.404	195.355	189.926	-173.693	75.223
1228	0	-282.506	-56.6131	862.168				-198.033	-18.014	472.487	-176.712	-4.61278	92.5144	-221.7	107.005	32.1607	170.126	-5.54718	885.054	149.515	48.3088	1069.73				138.061	-202.234	199.658	188.205	-164.698	79.4616
1229	0	-283.781	-54.223	861.03				-199.074	-17.2541	472.361	-176.882	-4.61357	92.4733	-222.008	107.582	32.1331	169.374	-3.69747	884.352	148.807	49.9788	1068.56				136.261	-191.789	202.452	186.294	-153.715	82.2404
1230	0	-284.681	-52.3725	860.807				-199.668	-17.5726	472.128	-177.036	-4.49205	92.3716	-222.309	108.132	32.0544	168.997	-2.38744	884.566	148.136	51.672	1067.44				134.634	-180.226	203.871	183.144	-140.539	83.3664
1231	0	-285.335	-50.5166	860.635				-200.567	-17.4062	472.012	-177.234	-4.38012	92.3495	-222.571	108.624	31.9885	168.866	-1.07189	884.831	147.372	53.4695	1066.52				133.24	-167.592	203.801	180.984	-126.857	83.5406
1232	0	-286.172	-48.6292	860.797				-201.287	-16.505	472.039	-177.383	-4.37513	92.3196	-222.698	108.813	31.948	168.552	0.27501	885.429	146.727	55.3726	1065.65				131.913	-154.518	202.808	177.691	-111.389	82.4959
1233	0	-286.904	-46.7724	861.073				-201.718	-16.0324	471.768	-177.488	-4.40637	92.3256	-222.746	108.809	31.9249	168.342	1.59143	886.142	146.207	57.5284	1064.99				130.408	-140.505	200.482	176.195	-93.6471	80.5656
1234	0	-287.675	-44.3004	861.496				-201.898	-16.2101	471.683	-177.622	-4.32743	92.2926	-222.774	108.825	31.9395	168.094	3.52301	887.001	145.761	59.8431	1064.5				129.333	-125.535	197.21	174.799	-75.7783	78.2323
1235	0	-288.124	-42.927	861.462				-202.408	-15.3824	471.963	-177.698	-4.33585	92.3362	-222.811	108.852	31.9081	167.766	6.32244	887.923	145.491	62.3285	1064.1				128.475	-109.889	193.083	173.707	-56.5164	75.2439
1236	0	-288.339	-41.6545	861.504				-202.708	-14.5336	472.035	-177.753	-4.30629	92.4144	-222.853	108.85	31.9181	167.592	7.43292	888.664	145.155	64.7065	1063.92				127.562	-93.4679	188.006	173.198	-36.2171	72.2165
1237	0	-288.255	-40.6634	861.58				-202.782	-13.669	472.364	-177.803	-4.30021	92.4355	-222.864	108.913	31.8832	167.691	8.95727	889.512	144.786	67.0909	1064.14				127.146	-76.6051	182.693	173.194	-14.7689	68.9581
1238	0	-287.947	-40.1103	862.098				-203.052	-12.7566	472.264	-177.825	-4.28622	92.4866	-222.864	108.892	31.8957	167.933	9.76416	890.3	144.543	69.5844	1064.17				127.522	-58.5363	176.893	173.678	6.85043	66.087
1239	0	-287.646	-38.004	862.397				-203.081	-12.0859	472.299	-177.836	-4.22556	92.5702	-222.841	108.8	31.9209	168.166	12.1242	890.868	144.512	71.9922	1064.22				127.64	-40.3635	170.79	174.567	29.4386	62.8163
1240	0	-287.694	-36.5785	862.697				-202.934	-11.406	472.347	-177.861	-4.26966	92.6397	-222.832	108.803	31.9129	168.052	13.8035	891.436	144.811	74.3769	1064.14				128.326	-21.815	164.635	175.905	51.9527	59.7502
1241	0	-287.602	-35.0474	862.86				-202.71	-10.289	472.447	-177.823	-4.23694	92.7498	-222.807	108.744	31.9261	168.077	15.5883	891.869	144.851	76.6512	1064.35				129.574	-3.03784	158.653	177.807	75.2951	56.8147
1242	0	-287.453	-33.3506	862.914				-202.442	-9.21201	472.623	-177.844	-4.11277	92.6525	-222.8	108.738	31.9254	168.159	17.5389	892.192	145.263	79.0568	1064.43				131.315	16.002	152.862	179.786	97.9093	54.4253
1243	0	-286.773	-31.7027	862.955				-202.123	-8.53552	472.673	-177.808	-4.09592	92.7088	-222.725	108.58	31.9339	168.772	19.4406	892.502	145.823	81.4868	1064.48				133.716	35.0631	147.287	182.739	121.224	52.7029
1244	0	-286.344	-29.7985	862.959				-201.622	-7.58305	472.644	-177.749	-4.11896	92.7507	-222.549	108.298	32.0145	169.134	21.5986	892.775	146.519	83.8982	1064.46				136.513	54.0387	142.204	185.813	143.742	51.2723
1245	0	-285.375	-27.8293	863.047				-200.912	-6.80729	472.749	-177.663	-4.01169	92.809	-222.368	108.027	32.0433	170.037	23.8216	893.133	147.35	86.419	1064.47				139.722	72.9247	137.363	189.281	166.181	50.1818
1246	0	-284.327	-25.7493	862.802				-200.384	-6.06393	472.759	-177.494	-4.07789	92.8956	-222.201	107.616	32.0947	171.018	26.1554	893.157	148.204	89.0822	1064.36				143.291	91.5422	133.124	192.976	187.858	49.5262
1247	0	-282.918	-23.799	862.804				-199.709	-4.83297	472.825	-177.352	-4.23295	93.0794	-221.556	107.256	31.9795	172.36	28.3594	893.429	149.246	91.9056	1064.17				147.251	109.678	129.405	197.159	209.842	50.4954
1248	0	-281.615	-20.4218	862.217				-199.152	-3.52486	473.046	-177.152	-4.17058	93.0765	-221.79	106.914	32.1566	173.596	31.9904	893.111	150.32	94.9663	1063.89				151.276	127.046	126.231	200.841	230.271	51.2059
1249	0	-280.529	-17.7702	862.176				-198.348	-2.41156	473.077	-176.949	-4.15286	93.1416	-221.644	106.571	32.1772	174.615	34.8958	893.339	151.48	98.1598	1063.67				155.462	143.697	123.631	204.65	249.857	52.4391
1250	0	-278.999	-15.1564	861.751				-197.484	-1.55377	473.162	-176.716	-4.11101	93.2283	-221.761	106.803	32.1906	176.078	37.7634	893.183	152.739	101.645	1063.34				159.616	159.486	121.524	208.277	268.43	54.0272
1251	0	-277.492	-11.8358	861.18				-196.513	-0.547513	473.302	-176.541	-4.18087	93.2637	-221.764	106.948	32.2032	177.519	41.3377	892.882	154.022	105.41	1062.93				163.695	174.044	119.791	211.751	285.196	54.9961
1252	0	-276.912	-8.01709	860.951				-195.618	0.574248	473.524	-176.269	-4.1071	93.3682	-221.9	107.231	32.1447	178.571	45.4958	892.549	155.358	109.328	1062.38				167.502	187.269	118.473	214.149	300.886	57.2451
1253	0	-276.083	-4.5781	860.919				-194.637	2.25119	473.583	-176.057	-4.23476	93.5816	-222.064	107.594	32.1072	180.127	49.548	892.299	156.603	113.513	1062.13				171.201	199.003	117.392	217.668	314.148	58.9833
1254	0	-274.799	-2.08198	861.174				-192.888	1.84108	473.833	-175.779	-4.38911	93.7316	-222.18	107.849	32.0891	181.903	53.6394	891.797	158.039	118.036	1061.71				174.514	209.026	116.197	220.181	326	58.519
1255	0	-273.229	-0.334054	861.466				-192.103	4.02042	473.922	-175.477	-4.44839	93.8536	-222.212	107.927	32.0937	183.062	58.8472	890.881	159.398	122.849	1061.25				177.152	217.717	115.181	222.6	336.08	58.4686
1256	0	-271.281	0.947575	861.859				-190.819	5.68896	474.401	-175.198	-4.41285	93.9875	-222.213	107.963	32.0348	184.034	63.8841	890.048	160.916	127.964	1060.83				179.158	224.89	113.943	224.097	344.114	59.1426
1257	0	-269.14	2.04728	862.338				-189.603	7.20583	474.715	-174.866	-4.45171	94.1511	-222.115	107.708	32.074	185.672	68.7974	889.312	162.507	133.346	1060.54				180.742	230.379	112.316	223.406	352.004	61.7217
1258	0	-266.982	3.53562	862.9				-188.283	8.77565	475.154	-174.639	-4.06089	94.1265	-221.858	107.281	32.055	187.165	74.3629	888.346	164.146	139.148	1060.25				181.534	234.37	110.692	223.863	355.737	60.4195
1259	0	-264.684	5.28134	863.344				-186.845	10.5009	475.442	-174.356	-4.13454	94.3515	-221.694	106.855	32.0958	188.372	80.4976	887.513	165.823	145.235	1060.05				181.555	236.812	108.977	223.804	357.849	58.1206
1260	0	-262.177	7.07978	863.954				-185.115	11.7627	475.801	-174.054	-4.23346	94.6259	-221.638	106.81	32.1028	189.472	86.8338	886.953	167.697	151.507	1060.09				180.962	237.274	106.755	223.223	359.478	54.6902
1261	0	-259.483	8.86993	864.535				-183.672	13.5582	476.116	-173.787	-4.37135	94.886	-221.658	106.876	32.0938	191.782	93.6958	886.296	169.374	157.773	1059.8				180.261	237.892	105.299	222.716	360.852	52.6808
1262	0	-256.575	10.4145	865.09				-182.156	15.8822	476.612	-173.48	-4.21733	95.2105	-221.677	106.827	32.0494	193.629	99.6746	885.589	171.002	164.107	1059.72				180.749	240.66	104.472	223.007	358.955	45.2053
1263	0	-253.287	11.722	865.792				-180.16	17.5508	476.988	-173.173	-4.39755	95.7095	-221.651	106.809	32.0629	195.379	106.314	885.075	171.71	170.049	1059.76				181.253	243.274	103.771	222.835	360.337	42.7542
1264	0	-249.746	13.1763	866.548				-178.025	19.1775	477.369	-172.889	-4.18688	96.0314	-221.62	106.82	32.0641	197.79	112.478	884.878	173.268	176.215	1059.61				181.85	244.551	103.538	223.006	361.305	40.6789
1265	0	-246.211	14.5979	867.425				-176.221	21.862	477.792	-172.501	-3.90821	96.3849	-221.553	106.781	32.0755	200.143	119.193	885.059	175.63	182.499	1059.61				182.222	245.77	103.448	222.895	361.494	39.8131
1266	0	-242.626	16.4389	868.215				-174.223	24.3093	478.252	-172.136	-3.73777	96.7687	-221.442	106.687	32.0745	202.833	125.526	885.558	177.894	188.748	1059.7				182.598	246.61	103.335	221.981	361.285	39.0977
1267	0	-239.954	20.765	868.986				-172.321	26.7243	478.709	-171.754	-3.66904	97.239	-221.401	106.691	32.0678	205.215	132.066	886.416	179.86	194.896	1059.84				183.044	247.465	103.228	221.657	361.891	38.1455
1268	0	-237.458	24.8685	869.924				-170.432	28.8402	479.024	-171.344	-2.93746	97.5684	-221.4	106.679	32.0766	207.42	138.383	887.441	182.204	200.909	1060.08				183.753	248.71	103.117	221.868	362.186	37.6123
1269	0	-234.524	28.3028	870.879				-168.533	31.134	479.408	-171.092	-3.11659	98.1606	-221.341	106.659	32.0959	210.065	144.031	888.484	184.624	206.729	1060.32				184.356	249.393	102.965	223.074	362.596	37.2881
1270	0	-232.022	32.1091	871.89				-166.477	33.0372	479.722	-170.841	-3.08885	98.5963	-221.358	106.704	32.0775	212.276	150.051	889.582	187.043	212.333	1060.74				184.828	249.914	102.844	221.986	362.676	36.2441
1271	0	-228.793	33.8915	872.41				-164.573	35.4293	480.407	-170.52	-2.72222	99.1025	-221.334	106.73	32.0758	215.215	154.046	890.191	189.789	217.576	1061.23				185.105	250.734	102.691	221.469	362.766	36.0261
1272	0	-225.386	36.8663	873.296				-162.687	38.3652	480.926	-170.137	-2.29401	99.49	-221.143	106.642	32.0761	218.332	159.235	891.164	192.659	222.525	1061.73				185.367	251.517	102.353	221.266	362.974	35.7636
1273	0	-221.99	40.0217	874.102				-160.461	40.4643	481.52	-169.757	-1.85571	100.056	-220.996	106.57	32.0549	221.438	164.604	892.058	195.642	227.122	1062.22				185.471	251.993	102.112	221.244	363.3	35.6329
1274	0	-218.32	42.8394	874.561				-158.321	42.4159	481.884	-169.349	-1.72835	100.862	-220.852	106.463	32.0041	224.817	169.635	892.604	198.803	231.637	1062.71				185.592	252.502	101.828	221.409	363.52	35.5858
1275	0	-214.531	45.471	874.74				-155.929	44.0007	482.48	-169.053	-1.53184	101.453	-220.704	106.255	31.9917	228.316	174.48	892.871	202.094	236.003	1063.22				185.657	253.059	101.548	221.44	363.786	35.4807
1276	0	-210.73	48.144	874.987				-154.228	46.5443	483.143	-168.677	-1.24284	102.326	-220.432	105.997	31.9298	231.827	179.366	893.205	205.332	240.309	1063.81				185.745	253.526	101.341	222.704	364.157	35.5789
1277	0	-206.923	50.4297	875.156				-152.442	48.9653	484.18	-168.516	-0.594223	103.034	-220.308	105.919	31.8791	235.344	183.866	893.462	208.68	244.562	1064.41				185.723	254.061	101.11	221.483	364.155	35.1868
1278	0	-202.97	52.8098	875.162				-150.866	51.2882	484.79	-168.948	0.956298	103.776	-223.695	108.124	32.874	239.006	188.459	893.555	211.947	248.716	1064.9				186.009	254.505	100.906	222.797	364.518	35.3234
1279	0	-198.83	54.8179	875.272				-149.041	53.0148	485.73	-168.882	1.73865	104.673	-223.694	108.867	32.8361	242.856	192.681	893.753	215.335	252.881	1065.53				186.148	254.87	100.798	220.006	364.666	34.606
1280	0	-195.257	56.709	875.375				-147.483	55.1004	486.814	-168.484	2.44173	105.818	-224.211	108.508	32.9187	246.139	196.786	893.944	218.409	257.077	1066.16				186.193	255.172	100.653	220.141	364.867	34.6285
1281	0	-192.494	60.1247	876.422				-146.409	57.6105	487.769	-168.174	3.36846	106.994	-224.224	108.513	32.8196	249.289	200.735	894.121	221.433	261.221	1066.74				186.355	255.418	100.615	220.407	364.985	34.7087
1282	0	-190.01	64.0026	877.346				-145.031	59.9794	489.232	-167.769	4.55299	108.06	-223.513	107.575	32.474	252.577	204.503	894.478	224.509	265.404	1067.4				186.352	255.676	100.377	220.305	365.079	34.6008
1283	0	-187.745	67.9383	878.355				-143.968	62.5279	490.386	-166.918	4.95722	109.707	-223.418	106.737	32.2611	255.201	208.002	894.769	227.447	269.489	1068.02				186.339	255.764	100.282	220.399	365.172	34.4935
1284	0	-185.205	70.2919	879.801				-142.601	64.7886	491.704	-166.086	5.02131	111.642	-222.749	105.893	31.9073	257.421	211.433	895.02	230.2	273.468	1068.61				186.646	255.937	100.136	220.559	365.266	34.4444
1285	0	-182.388	72.5597	881.405				-141.426	67.4976	493.171	-165.113	5.92451	113.245	-222.264	104.976	31.769	259.918	214.779	895.429	232.734	277.354	1069.31				186.817	256.076	99.9715	220.468	365.29	34.3106
1286	0	-180.198	76.1131	883.025				-140.247	70.2885	494.633	-164.021	7.00338	114.841	-222.018	103.994	31.6921	261.979	217.846	895.894	235.355	281.097	1070.04				186.976	256.163	99.8337	220.423	365.376	34.258
1287	0	-177.985	79.374	884.69				-139.469	73.6669	496.481	-163.404	7.07384	116.718	-221.93	103.454	31.5617	264.08	221.021	896.419	237.776	284.733	1070.73				187.267	256.189	99.7512	220.453	365.413	34.213
1288	0	-175.558	81.3661	886.483				-138.285	76.7261	497.805	-162.148	7.92348	118.527	-221.894	103.209	31.3582	265.826	223.941	896.937	240.221	288.254	1071.52				187.597	256.158	99.6431	220.43	365.444	34.1131
1289	0	-171.759	79.8892	889.055				-137.348	79.5337	499.337	-160.746	9.55402	119.953	-221.456	102.506	31.4822	267.625	226.866	897.561	242.402	291.67	1072.33				187.788	256.108	99.5629	220.389	365.489	34.0327
1290	0	-169.909	82.7762	890.823				-136.409	82.723	501.005	-159.268	10.9672	121.742	-220.985	101.88	31.6999	269.142	229.609	898.107	244.427	295.112	1073.25				187.985	256.06	99.4668	220.331	365.718	34.2904
1291	0	-168.096	85.9634	892.493				-135.539	85.8875	502.342	-157.765	12.4534	123.425	-220.184	101.261	31.8572	271.11	232.471	898.764	246.586	298.569	1074.05				188.235	256.026	99.3393	220.356	365.762	34.2785
1292	0	-166.188	88.1045	894.363				-134.873	89.3122	504.064	-156.242	13.7555	125.115	-218.374	100.042	31.8862	272.754	235.245	899.366	248.63	302.084	1074.73				188.388	255.985	99.3241	220.359	365.758	34.2752
1293	0	-164.423	90.1224	896.073				-134.087	92.5702	505.471	-154.71	15.0029	126.885	-216.142	98.3714	31.9763	274.415	237.907	900.004	250.322	305.889	1075.65				188.579	255.938	99.1893	220.38	365.789	34.2293
1294	0	-162.732	91.8555	897.842				-133.519	95.8778	506.858	-153.047	16.7372	128.34	-215.708	97.2621	31.7863	275.723	240.524	900.452	252.249	310.039	1076.45				188.853	255.881	99.0687	220.507	365.598	33.8871
1295	0	-160.983	93.465	899.66				-133.231	99.6947	508.274	-151.386	18.6201	129.528	-218.861	101.061	32.8507	277.471	243.191	900.97	253.78	314.773	1077.54				188.896	255.872	99.0062	220.475	365.592	33.8545
1296	0	-159.277	95.2531	901.326				-132.762	103.609	509.976	-149.771	20.0968	130.94	-218.228	102.863	32.8584	278.669	245.649	901.134	255.461	318.687	1078.17				189.343	255.884	98.8168	220.521	365.606	33.8757
1297	0	-157.667	97.0361	903.033				-132.61	108.191	511.115	-148.376	20.5427	132.756	-215.053	100.654	32.6978	279.732	248.276	901.283	258.288	317.014	1077.49				190.102	256.036	98.593	220.489	365.588	33.8829
1298	0	-156.235	98.8385	904.676				-132.5	112.229	512.269	-146.911	22.7821	134.09	-214.766	98.0263	32.8402	281.12	250.78	901.452	260.216	318.693	1077.85				189.407	255.692	98.6547	220.494	365.587	33.8432
1299	0	-154.935	100.575	906.269				-132.165	116.055	513.26	-145.692	24.4158	135.808	-213.185	97.27	33.3759	282.239	253.36	901.3	261.744	321.436	1078.11				189.533	255.616	98.6364	220.5	365.59	33.8814
1300	0	-153.741	102.656	907.751				-132.42	120.718	514.597	-144.583	26.5043	137.268	-213.735	98.706	34.3216	283.146	255.826	901.468	263.686	324.086	1078.38				189.567	255.648	98.5399	220.5	365.609	33.8622
1301	0	-152.691	105.064	909.06				-132.684	125.505	515.621	-143.792	27.9689	138.815	-214.199	100.174	35.0389	284.138	258.323	901.408	265.269	326.644	1078.8				189.541	255.647	98.4552	220.503	365.598	33.8539
1302	0	-151.696	107.472	910.288				-132.945	130.075	516.509	-142.956	30.1338	140.097	-214.383	101.701	35.857	285.412	260.879	901.449	266.424	328.875	1078.79				189.557	255.643	98.431	220.522	365.599	33.835
1303	0	-150.804	109.699	911.516				-133.578	135.087	517.509	-142.531	32.015	141.467	-214.398	102.445	36.3554	286.274	263.44	901.315	268.311	331.858	1078.92				189.53	255.692	98.3772	220.613	365.6	33.9218
1304	0	-149.912	112.067	912.643				-133.626	138.62	518.339	-142.154	34.5908	142.664	-214.726	104.879	37.4487	287.468	265.9	901.244	269.692	334.309	1079.07				189.458	255.708	98.3076	220.774	365.628	33.9822
1305	0	-148.993	114.685	913.622				-134.547	143.348	519.322	-142.364	36.8562	143.731	-214.374	106.686	37.7055	288.729	268.385	901.125	270.862	336.41	1079.13				189.418	255.769	98.2633	220.496	365.565	33.949
1306	0	-148.123	117.36	914.481				-135.184	147.836	520.444	-142.825	39.8385	144.637	-214.724	109.289	38.3528	289.747	270.866	900.932	272.28	338.385	1079.17				189.426	255.751	98.2807	220.456	365.547	33.9754
1307	0	-147.275	119.914	915.28				-135.984	151.889	521.33	-143.765	43.5312	145.248	-215.364	112.79	38.7544	290.701	273.1	900.717	273.668	340.106	1079.25				189.24	255.819	98.2055	220.365	365.469	33.9685
1308	0	-146.476	122.484	915.993				-136.594	155.533	522.007	-145.181	47.4763	145.874	-215.81	117.162	39.1377	291.565	275.469	900.439	274.944	341.899	1079.35				189.129	255.869	98.1565	220.382	365.461	33.9884
1309	0	-145.767	125.29	916.667				-137.483	159.409	522.835	-147.04	51.8072	146.343	-211.692	119.593	38.6838	292.436	277.697	900.243	276.178	343.76	1079.41				189.011	255.936	98.1261	220.415	365.381	34.0545
1310	0	-145.053	128.127	917.229				-138.059	162.871	523.456	-149.296	57.0171	146.171	-213.948	126.637	39.3061	293.331	280.036	900.099	277.571	345.427	1079.5				188.929	255.955	98.1016	220.454	365.386	34.0848
1311	0	-144.42	130.855	917.833				-138.88	166.398	524.129	-152.495	62.5264	146.157	-215.278	135.309	38.9824	294.059	282.322	899.856	278.821	347.059	1079.59				188.882	255.937	98.0992	220.425	365.311	34.1135
1312	0	-143.811	133.712	918.277				-139.366	169.735	524.732	-155.311	69.3921	145.768	-217.483	143.425	38.3528	295.136	284.585	899.724	280.228	348.22	1079.66				188.686	256.009	98.0269	220.423	365.301	34.1563
1313	0	-143.173	136.432	918.806				-140.141	173.309	525.286	-158.934	76.5695	145.354	-219.708	153.234	38.1632	295.916	286.831	899.52	281.542	350.096	1079.69				188.606	256.052	98.0254	220.459	365.25	34.1933
1314	0	-142.42	139.174	919.28				-140.616	176.95	525.895	-162.351	85.275	144.87	-221.9	163.89	37.4519	296.723	288.979	899.262	283.175	351.088	1079.96				188.523	256.031	98.0308	220.474	365.192	34.2775
1315	0	-141.711	141.706	919.707				-141.715	181.226	526.296	-166.429	93.6939	144.226	-223.673	174.346	37.0477	297.268	291.154	899.103	284.177	352.902	1080.12				188.439	256.066	98.0378	220.487	365.191	34.2805
1316	0	-141.088	144.157	920.192				-141.922	184.895	526.997	-170.462	102.483	143.841	-221.433	183.846	36.6227	298.009	293.281	898.863	284.704	357.796	1080.54				188.297	256.133	98.0137	220.462	365.152	34.2504
1317	0	-140.514	146.436	920.65				-142.604	189.186	527.45	-174.371	110.862	143.947	-222.876	195.359	36.8527	298.627	295.269	898.71	286.161	358.635	1080.48				188.195	256.208	98.02	220.396	365.27	34.566
1318	0	-139.965	148.413	921.203				-143.13	193.637	528.042	-178.068	120.998	143.346	-225.65	208.128	37.1635	299.206	297.225	898.475	287.445	359.449	1080.53				188.169	256.298	98.1038	220.376	365.323	34.5684
1319	0	-139.305	150.258	921.769				-143.753	198.397	528.635	-181.401	129.623	143.754	-227.801	220.333	37.8487	299.81	299.239	898.284	288.901	360.573	1080.51				188.019	256.395	98.0405	220.508	365.134	34.3249
1320	0	-138.692	151.315	922.29				-144.475	203.571	529.259	-184.515	139.786	143.589	-230.306	232.622	38.5634	300.298	301.24	898.088	289.9	361.819	1080.55				187.928	256.449	98.0439	220.492	365.155	34.3235
1321	0	-138.507	154.745	921.82				-145.248	209.269	530.018	-187.719	148.948	144.39	-231.823	243.837	39.9883	300.71	303.27	897.917	291.116	363.149	1080.62				187.83	256.567	98.0915	220.559	365.17	34.2956
1322	0	-138.675	158.208	921.221				-145.984	215.115	530.615	-189.838	157.836	144.852	-233.94	255.572	41.3067	300.769	305.333	897.617	291.966	364.532	1080.72				187.723	256.612	98.1125	220.409	365.202	34.2301
1323	0	-138.346	161.584	920.876				-146.653	221.121	531.105	-192.443	167.34	145.448	-236.148	267.175	42.8984	301.324	307.31	897.57	292.964	366.061	1080.82				187.574	256.687	98.1539	220.549	365.21	34.2564
1324	0	-138.209	164.922	920.449				-147.472	227.502	531.928	-194.377	178.701	145.84	-238.476	278.248	44.7106	301.689	309.248	897.443	293.566	367.516	1080.95				187.485	256.777	98.1814	220.503	365.213	34.193
1325	0	-138.219	168.229	920.012				-148.316	234.295	532.724	-197.352	191.575	145.578	-240.89	289.095	46.5917	301.906	311.155	897.305	294.4	369.028	1081.08				187.392	256.912	98.1696	220.494	365.22	34.1769
1326	0	-138.431	171.551	919.617				-149.084	241.01	533.59	-199.672	203.147	145.508	-242.981	299.293	48.5998	301.922	313.078	897.208	295.07	370.472	1081.16				187.225	256.874	98.2713	220.473	365.207	34.1529
1327	0	-138.357	174.785	919.139				-149.801	247.493	534.274	-200.892	212.451	146.467	-247.088	312.747	50.2764	302.223	314.912	897.03	295.659	371.961	1081.27				187.141	256.969	98.2953	220.499	365.258	34.1075
1328	0	-138.402	177.956	918.686				-150.619	254.381	535.084	-202.611	224.567	145.871	-249.427	323.767	52.1255	302.404	316.683	896.876	296.23	373.355	1081.42				187.033	257.038	98.332	220.513	365.258	34.1222
1329	0	-138.586	181.177	918.293				-151.554	261.774	535.985	-204.158	235.926	145.867	-251.502	333.927	54.1094	302.448	318.504	896.781	296.758	374.813	1081.54				186.814	257.101	98.3155	220.456	365.253	34.0981
1330	0	-138.797	184.306	917.86				-152.469	269.053	536.846	-203.983	244.296	147.31	-253.541	343.99	56.13	302.464	320.234	896.648	297.222	376.115	1081.65				186.698	257.159	98.3899	220.469	365.263	34.0964
1331	0	-138.935	187.414	917.462				-153.297	276.234	537.8	-205.146	254.759	147.793	-255.175	354.246	58.0005	302.553	321.942	896.548	297.755	377.506	1081.7				186.682	257.233	98.3935	220.466	365.229	34.0866
1332	0	-139.151	190.442	917.122				-153.952	283.06	538.721	-204.372	262.914	149.435	-256.503	364.357	59.8188	302.564	323.57	896.507	298.27	378.706	1081.84				186.55	257.363	98.3358	220.489	365.224	34.0983
1333	0	-139.559	193.421	916.595				-154.599	289.96	539.726	-203.76	270.066	150.921	-257.761	374.761	61.5456	302.383	325.149	896.279	298.806	379.935	1081.92				186.341	257.448	98.3261	220.542	365.226	34.1256
1334	0	-139.75	196.433	916.113				-154.869	296.147	540.443	-203.644	277.42	151.927	-258.698	385.572	63.0699	302.42	326.762	896.096	299.389	381.05	1081.95				186.137	257.573	98.2856	220.504	365.2	34.1417
1335	0	-139.928	199.357	915.682				-155.673	303.142	541.253	-205.186	290.099	152.247	-259.135	395.983	64.7412	302.468	328.286	895.964	299.864	382.225	1082				185.892	257.677	98.2719	220.55	365.199	34.2002
1336	0	-140.004	202.366	915.154				-156.341	310.418	541.724	-205.943	302.059	153.016	-259.264	406.577	66.3332	302.62	329.896	895.735	300.332	383.331	1082.04				185.708	257.774	98.2391	220.996	364.841	34.1291
1337	0	-140.269	205.347	914.63				-156.227	316.234	542.429	-206.047	310.863	154.078	-259.626	417.571	67.7959	302.582	331.476	895.509	301.002	384.371	1082.03				185.527	257.895	98.2154	221.179	364.805	34.1534
1338	0	-140.664	208.366	914.044				-156.81	323.283	543.293	-207.337	321.051	154.526	-259.455	428.518	69.2067	302.414	333.096	895.223	301.583	385.38	1081.99				185.378	258.023	98.2037	221.061	364.795	34.2047
1339	0	-140.869	211.461	913.54				-157.21	330.193	544.107	-206.892	331.262	155.346	-259.008	439.567	70.6091	302.437	334.791	895.018	302.058	386.368	1081.89				185.216	258.167	98.1935	221.098	364.764	34.162
1340	0	-141.07	214.517	912.971				-157.689	336.934	544.92	-207.36	340.553	156.633	-258.463	450.826	71.9547	302.463	336.447	894.748	302.471	387.431	1081.79				185.07	258.3	98.1932	221.045	364.79	34.247
1341	0	-141.171	217.735	912.384				-157.813	343.528	545.61	-208.246	349.918	157.701	-257.824	461.494	73.3065	302.589	338.265	894.46	303.269	388.388	1081.82				184.859	258.437	98.1782	221.092	364.751	34.2531
1342	0	-141.29	220.979	911.915				-157.99	350.195	546.267	-209.129	360.485	158.079	-257.128	472.259	74.6255	302.697	340.11	894.289	303.558	389.495	1081.92				184.676	258.53	98.1898	221.101	364.731	34.2725
1343	0	-141.458	224.2	911.318				-158.041	356.223	546.806	-209.471	371.071	158.512	-256.349	483.175	75.8125	302.756	341.931	893.991	304.127	390.452	1081.77				184.572	258.704	98.1939	221.131	364.747	34.2909
1344	0	-141.72	227.396	910.832				-158.083	363.03	547.491	-209.923	380.178	159.685	-255.526	493.827	77.1186	302.721	343.728	893.805	304.546	391.521	1081.76				184.415	258.815	98.215	221.214	364.674	34.27
1345	0	-141.989	230.683	910.441				-157.955	368.876	547.87	-210.35	388.267	160.572	-254.831	504.032	78.3312	302.68	345.614	893.712	305.001	392.559	1081.74				184.325	258.988	98.2738	221.227	364.636	34.297
1346	0	-142.287	234.108	909.925				-158.022	375.154	548.216	-209.497	397.387	161.093	-254.386	513.89	79.6236	302.608	347.641	893.495	305.345	393.563	1081.77				184.233	259.099	98.2948	221.302	364.545	34.2238
1347	0	-142.661	237.874	909.543				-157.703	380.766	548.484	-210.666	407.108	161.428	-253.972	523.598	81.0099	302.462	350.006	893.412	305.646	394.672	1081.78				184.084	259.262	98.3145	221.273	364.56	34.2193
1348	0	-143.158	241.361	909.066				-157.369	386.412	548.746	-211.207	418.369	161.075	-253.466	533.178	82.2702	302.192	352.094	893.234	305.914	395.81	1081.78				183.994	259.437	98.3513	221.212	364.596	34.2225
1349	0	-143.463	244.81	908.586				-157.243	392.536	548.998	-210.619	425.005	162.153	-252.797	542.295	83.32	302.114	354.143	893.053	306.125	396.956	1081.84				183.876	259.616	98.3328	221.285	364.617	34.2118
1350	0	-143.763	247.928	908.071				-156.68	397.866	549.049	-210.157	432.534	162.791	-252.632	550.759	84.2971	302.041	355.861	892.837	306.248	398.149	1081.88				183.793	259.751	98.4768	221.25	364.582	34.1914
1351	0	-144.064	251.239	907.606				-156.078	402.658	549.013	-209.231	441.343	162.729	-251.712	559.812	85.5844	301.967	357.773	892.671	306.359	399.372	1081.91				183.646	259.994	98.4451	221.285	364.641	34.2132
1352	0	-144.436	254.4	907.06				-155.844	408.221	549.108	-208.32	446.581	163.829	-250.605	567.86	86.0367	301.823	359.534	892.424	306.467	400.606	1081.91				183.541	260	98.6609	221.246	364.627	34.2041
1353	0	-144.633	257.692	906.681				-155.232	413.129	548.753	-207.279	455.073	163.341	-250.205	574.964	86.6092	301.853	361.426	892.344	306.521	401.89	1081.92				183.484	260.163	98.7342	221.25	364.676	34.184
1354	0	-145.06	260.983	906.208				-154.423	417.577	548.732	-208.041	462.276	163.706	-249.709	582.766	87.3881	301.653	363.317	892.17	306.514	403.198	1082.01				183.363	260.361	98.7553	221.228	364.674	34.1784
1355	0	-145.424	264.352	905.77				-155.062	424.709	548.867	-207.226	469.002	163.51	-248.819	590.188	88.1483	301.516	365.287	892.03	306.566	404.548	1081.97				183.27	260.605	98.797	221.203	364.691	34.1682
1356	0	-146.066	267.752	905.211				-154.636	429.579	548.799	-205.631	474.969	163.311	-247.886	596.804	88.2129	301.101	367.287	891.771	306.84	405.956	1082.49				183.15	260.807	98.8382	221.252	364.703	34.1364
1357	0	-146.487	271.231	904.726				-153.805	433.19	548.622	-205.048	481.16	163.355	-247.09	603.842	88.7578	300.908	369.366	891.584	306.546	407.447	1082.34				183.096	261.001	98.8893	221.178	364.696	34.1275
1358	0	-146.829	274.556	904.257				-153.665	438.127	548.05	-204.426	487.124	163.282	-246.118	608.936	88.1912	300.793	371.292	891.415	306.522	408.742	1082.02				182.99	261.262	98.9203	221.174	364.743	34.125
1359	0	-147.443	277.984	903.83				-153.437	442.983	547.701	-202.684	492.204	163.095	-244.981	614.983	88.2613	300.406	373.32	891.287	306.374	410.181	1082.03				182.907	261.428	98.9859	221.182	364.743	34.0871
1360	0	-148.201	281.551	903.344				-153.212	447.626	546.994	-201.577	499.171	162.281	-243.664	620.33	87.6137	299.876	375.487	891.099	306.239	411.647	1081.95				182.848	261.613	99.0571	221.189	364.719	34.0633
1361	0	-148.711	285.278	902.887				-152.715	451.077	546.704	-200.497	503.285	162.112	-243.043	626.214	87.5513	299.593	377.815	890.941	305.722	413.28	1082.44				182.766	261.831	99.1075	221.166	364.79	34.0369
1362	0	-149.282	288.471	902.414				-152.115	454.186	546.167	-199.196	507.206	161.552	-241.481	631.073	86.6399	299.248	379.607	890.767	305.208	414.905	1082.54				182.689	262.012	99.1479	221.275	364.835	34.0094
1363	0	-149.792	291.82	902.002				-152.111	458.541	545.399	-198.341	512.52	161.084	-239.927	635.568	85.7404	298.966	381.557	890.655	304.872	416.442	1082.43				182.642	262.141	99.236	222.01	365.118	33.9475
1364	0	-150.399	295.542	901.419				-152.351	463.419	544.303	-197.043	517.413	160.344	-238.701	639.888	84.5863	298.586	383.879	890.37	304.517	418.002	1082.41				182.558	262.31	99.3233	221.301	364.865	33.9591
1365	0	-151.175	299.504	900.958				-151.605	466.079	543.784	-195.819	521.457	159.58	-237.475	644.093	83.4756	298.037	386.442	890.209	304.27	419.729	1082.7				182.47	262.488	99.4027	221.206	364.837	33.9054
1366	0	-152.08	303.556	900.48				-151.329	469.251	542.651	-194.951	526.799	158.39	-236.213	648.085	82.1048	297.359	389.094	890.03	303.57	421.302	1082.44				182.408	262.679	99.4987	221.298	364.883	33.8778
1367	0	-153.244	308.955	900.33				-150.96	472.571	541.939	-194.69	528.686	157.998	-233.969	651.842	80.5269	296.423	393.094	890.179	303.065	423.004	1082.49				182.338	262.836	99.6084	221.319	364.912	33.8302
1368	0	-154.04	312.394	899.906				-150.864	476.169	541.07	-193.036	531.995	157.235	-232.631	655.619	79.1628	295.853	395.133	890.053	302.648	424.681	1082.37				182.293	262.913	99.7099	221.374	364.96	33.8114
1369	0	-154.193	315.242	899.437				-150.691	479.001	540.095	-191.929	535.441	156.24	-230.978	659.104	77.6883	295.927	396.581	889.883	302.036	426.377	1082.39				182.231	263.089	99.8355	221.425	365.016	33.7665
1370	0	-154.68	318.13	898.927				-150.234	481.397	538.888	-191.875	538.11	155.657	-227.288	662.05	75.387	295.668	398.07	889.672	302.572	428.205	1081.93				182.182	263.183	99.9751	221.403	365.001	33.7272
1371	0	-155.276	321.316	898.437				-150.072	484.475	537.845	-190.888	541.856	154.155	-225.682	665.134	73.4698	295.299	399.856	889.481	300.688	429.546	1082.11				182.097	263.338	100.128	221.471	365.048	33.712
1372	0	-155.605	324.646	898.052				-149.956	487.604	536.89	-189.908	544.806	153.11	-224.137	668.013	71.6082	295.198	401.785	889.395	300.728	431.378	1081.96				182.055	263.523	100.24	221.595	365.051	33.6428
1373	0	-156.694	327.968	897.385				-149.923	490.564	535.738	-189.233	547.535	151.902	-222.758	670.663	69.5195	294.336	403.708	889.027	300.456	433.246	1081.82				182.002	263.677	100.368	221.684	365.107	33.6291
1374	0	-157.509	331.303	896.945				-149.834	493.235	534.568	-188.723	550.445	151.235	-221.405	673.351	67.527	293.747	405.643	888.886	299.365	435.036	1082.19				181.864	263.816	100.475	221.767	365.153	33.6446
1375	0	-158.118	334.551	896.396				-149.589	495.551	533.318	-188.234	554.082	149.473	-220.119	676.105	65.3441	293.365	407.492	888.635	298.587	436.963	1082.14				181.869	263.977	100.53	221.733	365.153	33.6036
1376	0	-158.754	337.868	895.999				-149.361	497.571	531.879	-187.995	557.249	148.451	-218.828	678.198	63.1559	292.957	409.409	888.537	298.068	438.836	1082.12				181.705	264.038	100.545	221.809	365.181	33.5934
1377	0	-159.684	341.203	895.41				-148.937	499.277	530.524	-187.551	559.493	147.197	-218.092	680.898	61.0331	292.254	411.345	888.248	297.009	440.678	1081.92				182.189	264.321	100.585	221.894	365.195	33.5389
1378	0	-160.092	344.91	895.116				-148.68	501.121	528.976	-187.023	561.502	146.058	-217.08	683.305	58.9569	292.073	413.652	888.252	295.993	442.66	1081.85				182.33	264.589	100.917	222.021	365.241	33.5389
1379	0	-161.296	348.134	894.427				-148.472	503.311	527.577	-187.122	564.767	144.69	-216.236	685.65	57.1451	291.097	415.475	887.862	295.201	444.597	1081.62				181.994	264.606	101.141	222.097	365.279	33.5178
1380	0	-162.145	351.697	893.979				-148.408	505.266	526.06	-186.696	567.02	143.186	-215.256	687.762	55.102	290.475	417.639	887.714	293.889	446.6	1081.58				181.694	264.578	101.085	222.127	365.268	33.4913
1381	0	-162.929	355.131	893.453				-148.361	507.431	524.597	-186.736	569.17	141.958	-214.324	689.852	53.2367	289.918	419.673	887.487	293.012	448.681	1081.37				181.596	264.719	101.481	222.214	365.315	33.4508
1382	0	-163.843	358.763	893.054				-148.176	508.798	522.897	-186.479	571.338	140.207	-213.662	692.199	51.1927	289.231	421.906	887.386	291.77	450.768	1081.2				181.459	264.767	101.689	222.654	365.5	33.365
1383	0	-164.873	362.227	892.472				-147.963	509.813	521.213	-186.327	573.46	138.725	-212.889	694.017	49.1812	288.428	423.97	887.104	290.519	453.005	1080.96				181.449	264.846	101.876	222.733	365.493	33.3518
1384	0	-166.006	365.907	891.996				-147.744	510.933	519.255	-186.259	575.051	136.977	-212.17	695.875	47.0674	287.522	426.251	886.927	289.383	455.186	1080.79				181.491	264.985	102.062	222.379	365.407	33.2801
1385	0	-166.943	369.598	891.553				-147.692	511.868	517.726	-186.318	577.01	135.537	-211.215	697.133	44.7281	286.813	428.542	886.782	288.118	457.494	1080.74				181.654	265.142	102.172	223.04	365.642	33.2332
1386	0	-168.486	372.923	890.879				-147.576	513.059	516.068	-185.954	578.295	133.765	-210.081	697.423	42.3684	285.497	430.466	886.407	286.837	459.721	1080.48				181.736	265.306	102.317	223.083	365.656	33.2258
1387	0	-169.04	376.941	890.639				-148.367	515.828	514.77	-185.788	579.295	131.991	-209.794	698.943	40.1088	285.17	433.085	886.466	285.391	462.075	1080.33				181.919	265.485	102.385	222.979	365.55	33.2511
1388	0	-170.281	380.574	890.303				-148.701	517.645	512.879	-185.805	580.667	130.397	-209.23	699.758	37.6529	284.156	435.318	886.429	283.929	464.559	1080.19				181.723	265.476	102.327	222.883	365.5	33.2097
1389	0	-171.937	383.987	889.557				-148.717	518.222	511.535	-185.88	581.632	128.583	-208.848	700.346	35.1629	282.727	437.332	885.982	282.51	467.049	1080.01				181.069	265.395	102.605	222.881	365.52	33.213
1390	0	-173.287	387.761	889.115				-148.492	518.48	509.161	-185.562	581.89	126.675	-208.4	700.398	33.3621	281.604	439.706	885.839	280.871	469.611	1079.88				181.109	265.541	102.81	222.944	365.533	33.197
1391	0	-174.524	391.506	888.72				-149.446	521.136	508.073	-184.78	581.438	124.918	-207.054	699.499	33.2223	280.594	442.051	885.743	279.274	472.255	1079.66				181.075	265.64	102.954	222.879	365.54	33.1763
1392	0	-175.953	395.377	888.332				-149.974	522.867	506.458	-183.86	580.591	123.841	-206.344	699.103	33.2073	279.393	444.522	885.654	277.526	474.989	1079.51				180.93	265.714	103.121	223.045	365.589	33.2069
1393	0	-177.367	399.246	887.86				-150.107	523.983	504.484	-183.461	580.786	122.45	-205.862	699.441	33.2789	278.206	446.992	885.481	275.663	477.778	1079.27				180.917	265.867	103.26	223.016	365.535	33.2086
1394	0	-179.074	403.822	886.431				-150.184	524.732	502.625	-183.122	580.644	120.835	-205.062	699.549	33.45	276.767	449.485	885.325	273.833	480.643	1079.08				180.84	266.026	103.436	222.978	365.575	33.2217
1395	0	-180.492	407.293	885.168				-150.256	525.447	500.755	-182.016	579.009	119.405	-204.04	699.713	33.8432	275.055	451.952	885.111	271.87	483.553	1078.87				180.729	266.131	103.634	223.189	365.64	33.229
1396	0	-181.77	410.355	883.945				-150.203	526.171	499.115	-181.401	578.469	117.529	-203.251	699.874	34.2036	273.711	454.735	884.906	269.863	486.587	1078.64				180.584	266.232	103.774	223.048	365.589	33.2452
1397	0	-183.165	413.832	882.821				-150.089	526.753	497.348	-180.923	577.846	115.933	-202.717	699.764	34.4996	271.994	457.367	884.842	267.828	489.658	1078.43				180.46	266.324	103.957	223.037	365.617	33.2881
1398	0	-184.582	417.275	881.531				-149.98	527.087	495.442	-180.228	577.21	114.374	-202.123	699.248	34.6229	270.249	460.049	884.659	265.552	492.835	1078.13				180.33	266.408	104.114	223.032	365.631	33.3329
1399	0	-186.095	420.493	880.495				-149.901	527.531	494.008	-179.166	576.242	112.593	-201.683	698.741	34.7774	268.542	462.925	884.49	263.459	495.946	1078.07				180.142	266.534	104.363	222.715	365.575	33.3592
1400	0	-187.641	423.642	879.535				-149.805	527.983	492.457	-177.19	576.862	110.964	-201.182	698.46	35.0955	267.146	466.12	884.487	261.175	499.152	1077.77				179.966	266.698	104.569	222.905	365.641	33.4002
1401	0	-189.229	427.087	878.523				-149.563	528.452	490.942	-175.127	578.047	109.541	-200.722	698.688	35.7529	264.966	468.959	884.352	258.85	502.497	1077.5				179.787	266.811	104.821	223.08	365.793	33.4032
1402	0	-190.815	430.282	877.697				-149.195	529.376	489.68	-173.576	578.137	108.527	-200.4	698.972	36.1908	262.71	471.54	884.006	256.439	505.774	1077.26				179.649	266.95	105.057	222.859	365.703	33.5044
1403	0	-192.585	433.336	877.032				-148.638	530.04	488.342	-171.846	578.092	107.394	-200.213	699.014	36.4898	260.587	474.358	883.835	254.144	509.136	1076.96				179.544	267.062	105.311	222.782	365.673	33.5082
1404	0	-194.282	436.495	876.469	-134.315	387.166	1127.97	-148.11	531.457	487.289	-169.633	579.236	106.141	-199.924	698.836	36.5764	258.44	477.347	883.659	251.48	512.641	1076.79				179.43	267.211	105.61	222.832	365.73	33.5752
1405	0	-196.076	439.325	875.814				-147.873	532.694	486.167	-168.234	579.199	105.63	-199.673	698.79	36.7657	256.46	480.403	883.655	248.999	516.198	1076.53				179.29	267.356	105.875	222.861	365.749	33.5936
1406	0	-197.794	442.352	875.126				-147.842	534.035	485.282	-167.127	581.102	104.448	-199.658	699.106	37.0945	254.05	483.041	883.369	246.442	519.84	1076.35				179.187	267.538	106.237	222.551	365.642	33.6849
1407	0	-199.732	444.927	874.534				-148.107	535.829	484.629	-166.187	581.046	103.923	-199.276	698.651	37.1204	251.591	485.802	883.256	243.89	523.495	1076.15				179.135	267.653	106.625	222.496	365.769	33.7013
1408	0	-201.693	447.733	873.992				-148.846	538.036	484.098	-165.553	582.022	103.379	-199.591	699.431	37.4412	249.253	488.675	883.252	241.202	527.168	1076.01				178.996	267.813	107.051	222.259	365.626	33.77
1409	0	-203.71	450.259	873.666				-149.413	539.365	483.761	-165.354	582.41	103.044	-199.89	699.958	37.6491	246.919	491.774	883.333	238.5	530.941	1075.8				178.868	267.961	107.513	222.322	365.714	33.8218
1410	0	-205.757	452.632	873.429				-150.494	541.065	483.511	-165.113	581.922	103.141	-200.079	700.246	37.6526	244.402	494.857	883.382	235.835	534.696	1075.58				178.804	268.139	108.028	222.803	365.928	33.8179
1411	0	-207.771	455.348	873.336				-151.443	542.276	483.384	-164.913	581.876	102.846	-200.107	700.276	37.6441	242.053	497.813	883.513	233.151	538.391	1075.31				178.712	268.361	108.573	222.343	365.738	33.8675
1412	0	-209.887	457.622	873.346				-153.032	543.703	483.421	-164.896	582.531	102.309	-200.182	700.328	37.6214	239.274	500.558	883.662	230.469	542.085	1075.23				178.689	268.649	109.25	222.718	366.023	33.8635
1413	0	-212.111	460.077	873.441				-154.084	544.227	483.181	-164.928	582.34	102.31	-200.244	700.374	37.6196	236.828	503.207	883.931	227.774	545.793	1075.14				178.66	268.927	110.03	222.515	365.91	33.9554
1414	0	-214.371	462.53	873.624				-155.634	545.255	483.262	-164.878	582.295	102.128	-200.269	700.357	37.5673	234.501	505.748	884.252	225.041	549.443	1075.2				178.57	269.25	110.924	222.512	365.944	34.0005
1415	0	-216.716	465.264	873.96				-157.133	546.737	483.346	-164.853	582.356	102.032	-200.333	700.368	37.5602	231.881	507.994	884.591	222.34	553.063	1075.45				178.499	269.706	111.965	222.386	365.941	34.0039
1416	0	-219.037	467.632	874.192				-158.232	547.109	483.211	-164.864	582.333	101.927	-200.327	700.325	37.539	229.484	510.007	885.046	219.631	556.657	1075.61				178.418	270.323	113.008	222.278	366.001	34.0523
1417	0	-221.432	470.148	874.445				-159.69	548.119	483.264	-164.558	581.758	101.849	-200.378	700.336	37.5376	227.007	512.239	885.469	216.917	560.149	1075.82				178.342	270.934	114.162	222.178	366.033	34.1097
1418	0	-223.802	472.714	874.727				-160.7	548.556	483.006	-164.67	582.296	101.636	-200.37	700.291	37.5339	224.827	514.583	886.163	214.344	563.622	1076.01				178.266	271.589	115.575	222.178	366.12	34.1786
1419	0	-226.259	475.33	874.854				-162.194	550.02	482.976	-164.771	582.277	101.599	-200.386	700.271	37.5143	222.148	516.372	886.561	211.716	567.004	1076.31				178.128	272.395	117.002	222.285	366.241	34.29
1420	0	-228.627	477.922	874.957				-163.232	550.612	482.777	-164.783	582.413	101.485	-200.394	700.322	37.5287	219.616	518.941	887.038	209.05	570.317	1076.55				178.097	273.335	118.534	222.165	366.298	34.3783
1421	0	-231.111	480.894	875.138				-164.575	551.783	482.681	-164.921	582.49	101.283	-200.371	700.297	37.527	217.192	521.607	887.481	206.46	573.564	1076.67				178.071	274.402	120.242	221.989	366.347	34.5557
1422	0	-233.541	483.517	875.121				-165.774	552.883	482.524	-164.944	582.54	101.152	-200.377	700.255	37.4976	215.01	523.947	887.896	203.9	576.671	1076.74				177.815	275.572	122.254	221.946	366.518	34.8166
1423	0	-235.987	486.454	875.079				-166.861	553.988	482.397	-164.79	582.336	101.233	-200.383	700.288	37.5328	212.669	526.599	888.28	201.328	579.693	1076.84				177.64	277.069	124.208	222.402	366.828	35.1415
1424	0	-238.377	489.471	874.972				-168.152	555.465	482.223	-164.868	582.346	100.895	-200.369	700.296	37.5372	210.299	528.994	888.523	198.785	582.699	1076.92				177.457	278.593	126.489	222.208	366.933	35.4988
1425	0	-240.62	492.485	874.801				-169.192	556.611	482.038	-164.856	582.536	100.641	-200.333	700.24	37.5495	208.145	531.716	888.839	196.238	585.587	1077.1				177.224	280.478	129.066	222.244	367.213	35.9183
1426	0	-242.963	495.676	874.722				-170.523	558	481.906	-164.47	582.864	100.512	-200.349	700.287	37.5777	205.873	534.305	889.08	193.712	588.345	1077.08				176.842	282.488	131.99	222.049	367.407	36.4225
1427	0	-245.216	498.789	874.574				-171.605	558.739	481.581	-164.815	583.068	100.215	-200.404	700.392	37.6611	203.803	536.397	889.387	191.238	591.247	1077.08				176.359	284.99	135.151	221.754	367.66	37.0498
1428	0	-247.447	502.161	874.296				-172.874	560.264	481.458	-164.536	582.694	99.7684	-200.321	700.357	37.5969	201.553	539.228	889.424	188.674	594.342	1077.08				176.009	287.765	138.752	221.561	367.82	38.0716
1429	0	-249.622	505.598	873.976				-173.956	561.127	481.097	-164.345	582.394	99.498	-200.331	700.409	37.6458	199.339	541.895	889.403	186.001	597.944	1077.15				175.243	291.194	142.842	221.25	368.523	38.9401
1430	0	-251.826	508.945	873.702				-175.198	562.361	480.876	-164.621	583.068	99.4641	-200.336	700.458	37.6821	197.4	542.186	889.495	183.369	602.014	1077.21				174.52	295.316	147.137	220.452	369.824	40.1735
1431	0	-253.887	512.416	873.388				-176.294	562.948	480.42	-164.506	582.621	99.0778	-200.357	700.529	37.7183	195.312	546.372	889.428	180.808	605.831	1077.28				173.567	300.097	151.851	219.751	370.302	42.6192
1432	0	-256.091	515.752	873.028				-177.705	563.95	480.316	-164.54	582.371	98.9395	-200.371	700.651	37.7344	193.298	547.294	889.32	178.338	609.228	1077.04				172.169	305.63	157.229	218.959	370.118	44.9625
1433	0	-258.204	518.962	872.66				-178.648	564.216	479.94	-164.694	582.621	98.7823	-200.389	700.725	37.7619	191.332	548.478	889.089	175.733	611.912	1076.65				170.712	312.102	162.814	217.864	371.029	48.2273
1434	0	-260.352	522.254	872.28				-180.129	565.314	479.82	-164.87	582.703	98.6796	-200.426	700.886	37.8505	189.528	550.417	889.041	174.287	608.664	1076.05				168.953	319.272	168.882	216.747	373.242	52.4954
1435	0	-262.48	525.044	872.073				-181.544	565.807	479.455	-165.056	582.995	98.4599	-200.482	701.063	37.869	187.673	552.35	889.057	172.468	608.265	1075.84				166.884	326.66	175.235	215.05	375.447	57.6193
1436	0	-264.424	527.642	871.898				-182.643	565.897	479.108	-165.251	583.087	98.3326	-200.486	701.077	37.9326	186.017	554.487	888.823	170.414	610.619	1075.54				164.547	334.239	181.864	213.749	379.279	63.4132
1437	0	-266.374	529.96	871.656				-183.951	566.314	478.731	-165.442	583.122	98.234	-200.517	701.249	37.9444	184.627	557.067	888.747	168.52	612.581	1075.15				161.976	342.059	188.669	210.995	381.881	69.1998
1438	0	-268.32	532.035	871.438				-185.133	566.41	478.541	-165.71	583.785	97.748	-200.573	701.354	37.965	183.125	559.07	888.635	166.572	614.228	1074.62				158.831	349.837	195.063	208.609	381.527	73.5208
1439	0	-270.246	534.379	871.093				-186.476	567.05	478.308	-165.845	583.398	97.8636	-200.585	701.392	37.9943	181.466	561.566	888.401	164.995	615.131	1073.76				155.674	357.875	200.931	206.125	386.613	79.8141
1440	0	-272.271	536.419	870.65				-187.478	567.234	478.14	-166.12	583.429	97.7838	-200.604	701.469	37.9726	180.241	562.771	888.331	163.624	615.908	1072.95				152.212	365.259	206.821	204.915	393.763	84.7861
1441	0	-273.769	537.476	870.603				-188.777	567.652	477.828	-166.311	583.539	97.6278	-200.62	701.461	37.9542	178.96	564.043	888.237	162.345	616.864	1071.9				148.648	373.377	211.317	201.666	402.34	88.9434
1442	0	-275.161	537.845	870.178				-189.8	568.035	477.857	-166.448	583.625	97.5217	-200.655	701.486	37.9467	177.776	565.824	888.324	161.14	617.686	1071.01				145.594	382.984	213.995	199.183	412.325	92.8844
1443	0	-276.819	538.977	869.931				-190.324	567.324	477.282	-166.593	583.586	97.4804	-200.761	701.585	37.9207	176.925	566.546	888.513	160.049	619.069	1070.06				142.473	393.364	215.754	196.579	424.127	95.2462
1444	0	-278.493	540.254	869.834				-191.539	567.922	477.468	-166.705	583.57	97.4456	-200.731	701.57	37.9169	176.321	567.484	888.737	159.195	620.14	1069.01				139.685	404.785	216.245	193.935	436.863	96.398
1445	0	-280.199	541.813	869.545				-192.466	568.521	477.452	-166.83	583.568	97.4355	-200.764	701.665	37.9202	175.74	568.553	889.209	158.388	621.75	1068.12				137.033	416.739	215.737	190.913	450.66	96.4025
1446	0	-281.739	543.689	869.397				-193.146	568.484	477.313	-166.907	583.552	97.3983	-200.84	701.679	37.9385	174.881	569.342	889.764	157.714	623.543	1067.24				134.481	429.209	214.426	187.485	466.256	96.098
1447	0	-283.216	545.463	869.204				-194.018	568.969	477.307	-167.024	583.74	97.3903	-200.802	701.577	37.8808	174.456	571.453	890.581	156.776	625.751	1066.64				132.159	442.613	211.943	185.349	483	94.7663
1448	0	-284.311	546.532	869.058				-194.657	568.809	477.257	-167.157	583.587	97.3298	-200.746	701.499	37.8943	173.768	573.407	891.385	156.108	627.648	1065.9				130.244	456.655	208.672	183.221	500.287	92.3906
1449	0	-285.072	547.038	868.917				-195.123	568.745	477.109	-167.365	583.507	97.3435	-200.811	701.621	37.9215	172.908	574.97	891.957	155.317	630.099	1065.48				128.616	471.398	204.508	181.677	518.668	89.3659
1450	0	-285.721	547.351	868.75				-195.478	568.847	477.041	-167.39	583.415	97.3758	-200.778	701.538	37.8849	172.637	576.957	892.686	154.581	631.973	1065				127.406	486.777	199.61	180.122	537.865	86.0273
1451	0	-286.164	547.606	868.581				-195.891	569.123	476.994	-167.573	583.586	97.2572	-200.855	701.583	37.8457	171.992	578.972	893.307	153.715	634.006	1064.73				126.577	502.626	194.288	179.197	558.074	82.5075
1452	0	-286.424	547.775	868.529				-196.405	569.786	476.922	-167.634	583.646	97.2427	-200.812	701.56	37.886	170.909	581.247	893.82	152.945	635.381	1064.54				126.352	519.043	188.507	178.195	579.372	78.3341
1453	0	-286.588	548.103	868.519				-196.74	570.272	476.914	-167.587	583.399	97.2937	-200.929	701.722	37.8897	170.865	579.237	893.848	152.326	637.4	1064.42				126.537	535.952	182.285	178.22	600.663	74.7407
1454	0	-286.54	548.224	868.514				-196.743	570.308	476.786	-167.634	583.374	97.2933	-200.838	701.57	37.9072	170.595	581.354	893.948	151.867	639.991	1064.13				126.98	553.236	176.007	178.193	622.562	70.9656
1455	0	-286.377	548.504	868.568				-196.818	570.507	476.678	-167.719	583.544	97.2056	-200.884	701.68	37.8857	170.448	583.6	894.244	151.462	642.626	1063.94				128.832	571.052	169.512	178.513	645.1	67.4583
1456	0	-286.185	549.301	868.578				-196.889	570.998	476.635	-167.725	583.611	97.1783	-200.857	701.615	37.8715	170.274	585.201	894.38	151.1	645.484	1063.6				129.736	588.84	163.474	179.324	667.532	64.1834
1457	0	-286.076	550.714	868.661				-197.22	571.542	476.752	-167.71	583.61	97.2004	-200.889	701.585	37.8666	170.205	587.613	894.42	150.873	648.068	1063.33				131.574	606.815	157.562	180.187	689.778	61.3715
1458	0	-286.007	552.141	868.77				-197.216	572.089	476.813	-167.573	583.401	97.2613	-200.87	701.565	37.8671	170.485	590.113	894.54	151.02	650.883	1063.09				133.592	624.705	151.819	181.443	712.258	59.0232
1459	0	-285.783	553.79	868.774				-196.75	572.471	476.617	-167.618	583.605	97.1691	-200.825	701.511	37.9039	170.972	592.56	894.705	150.969	653.025	1062.64				136.005	642.509	146.683	182.844	734.458	57.312
1460	0	-285.533	555.546	868.838				-196.555	573.216	476.623	-167.574	583.617	97.2081	-200.871	701.525	37.8549	171.639	595.223	894.767	151.16	655.344	1062.14				138.9	660.129	141.731	184.755	755.753	56.0838
1461	0	-285.202	557.35	868.876				-196.358	574.069	476.705	-167.505	583.623	97.2514	-200.829	701.504	37.883	172.183	597.614	894.544	151.595	658.323	1061.67				141.667	677.189	137.514	187.002	776.302	55.1716
1462	0	-284.756	558.958	868.955				-196.196	574.823	476.785	-167.419	583.54	97.3113	-200.901	701.561	37.8713	173.186	600.785	894.601	152.007	661.713	1061.27				144.412	693.809	133.747	189.61	796.662	55.1894
1463	0	-284.179	560.875	869.031				-195.962	575.681	476.887	-167.296	583.455	97.3701	-200.899	701.619	37.8819	174.063	603.836	894.534	152.672	665.356	1060.59				147.165	709.625	130.528	192.179	815.512	56.5767
1464	0	-283.674	562.282	869.099				-195.643	576.744	477.024	-167.206	583.522	97.3866	-200.923	701.56	37.8477	174.861	606.658	894.13	153.227	668.547	1059.97				150.377	724.006	128.08	194.839	832.911	57.2501
1465	0	-283	564.208	869.294				-195.133	577.549	477.106	-167.074	583.433	97.4508	-200.907	701.564	37.866	175.259	609.51	893.64	153.952	671.278	1059.51				152.822	737.933	125.857	197.391	849.513	58.6131
1466	0	-282.313	565.707	869.593				-194.458	578.361	477.13	-166.941	583.334	97.6106	-200.883	701.531	37.8424	176.271	612.998	893.24	154.954	674.707	1058.93				155.144	750.821	123.754	199.85	864.149	59.8289
1467	0	-281.581	567.391	869.634				-193.685	579.007	477.209	-166.829	583.307	97.6718	-200.924	701.536	37.847	176.954	616.277	892.644	155.783	678.603	1058.26				157.437	762.157	122.265	202.16	877.41	61.3348
1468	0	-280.709	569.408	869.646				-193.032	579.846	477.339	-166.698	583.34	97.7799	-200.913	701.503	37.8366	177.205	619.502	891.685	156.892	681.946	1057.78				159.311	772.082	120.723	204.073	888.569	63.0553
1469	0	-279.747	571.292	869.771				-192.327	581.413	477.784	-166.537	583.387	97.8982	-200.917	701.527	37.8489	178.097	623.172	890.827	158.074	685.674	1057.17				160.904	780.387	119.37	205.592	898.216	63.5556
1470	0	-278.78	573.248	870.024				-191.625	582.942	478.147	-166.302	583.362	98.0585	-200.936	701.561	37.8652	178.587	626.967	889.79	159.318	689.784	1056.63				162.267	787.088	118.1	206.957	906.239	64.1675
1471	0	-277.748	575.297	870.266				-190.832	584.276	478.424	-166.192	583.486	98.2173	-200.956	701.535	37.8526	179.014	630.815	888.654	160.556	694.332	1056.23				162.88	792.095	117.157	207.26	911.149	64.3058
1472	0	-276.67	577.638	870.694				-189.466	585.235	478.56	-165.958	583.373	98.3216	-200.886	701.44	37.8585	179.719	635.22	887.458	162.208	699.874	1055.6				162.995	795.232	116.267	207.475	913.992	63.7122
1473	0	-275.21	579.535	871.139				-188.663	586.982	479.108	-165.763	583.294	98.5196	-200.888	701.338	37.826	180.299	639.576	886.384	163.515	704.334	1055.35				162.092	796.096	114.747	207.169	913.927	61.5353
1474	0	-273.362	581.083	871.794				-187.563	588.511	479.482	-165.528	583.326	98.6427	-200.896	701.255	37.8495	181.343	644.204	885.514	165.017	709.054	1055.16				160.756	794.91	113.239	205.722	914.242	59.855
1475	0	-271.368	582.792	872.438				-186.442	590.232	479.934	-165.265	583.329	98.8425	-200.848	701.101	37.7671	182.58	649.273	884.845	166.671	713.871	1054.81				159.643	794.938	111.983	204.656	914.501	58.1494
1476	0	-269.176	584.359	873.053				-185.025	591.904	480.386	-165.063	583.396	99.0394	-200.82	700.911	37.6746	183.594	654.318	884.247	168.29	718.927	1054.73				159.541	796.665	111.01	203.238	915.623	55.8203
1477	0	-266.641	585.716	873.955				-183.831	594.034	480.894	-164.838	583.434	99.2403	-200.754	700.795	37.6418	185.02	659.536	883.853	169.542	723.168	1054.65				159.71	799.174	110.249	202.402	917.114	53.5819
1478	0	-263.779	587.029	875.04				-182.054	595.613	481.205	-164.621	583.524	99.4755	-200.725	700.616	37.5748	187.015	664.891	883.668	171.605	727.86	1054.75				160.288	801.258	109.789	202.242	918.139	51.4648
1479	0	-261.521	589.231	876.061				-180.624	597.921	481.688	-164.331	583.464	99.7945	-200.643	700.491	37.5006	189.016	670.091	883.695	173.475	733.318	1054.74				161.171	802.32	109.361	202.646	918.795	49.4328
1480	0	-258.973	591.879	876.742				-178.981	599.762	482.033	-164.051	583.416	100.14	-200.628	700.386	37.5156	190.993	675.435	883.974	175.534	738.737	1054.83				161.654	803.33	109.039	203.177	919.205	47.6723
1481	0	-256.534	594.319	877.534				-177.329	602.001	482.478	-163.831	583.451	100.511	-200.57	700.335	37.5177	193.114	680.718	884.584	177.458	744.288	1055				162.51	804.563	108.712	203.307	919.47	46.1554
1482	0	-254.077	597.091	877.988				-175.628	604.011	482.888	-163.497	583.424	100.852	-200.565	700.199	37.4942	194.938	685.925	885.202	179.478	749.36	1055.23				163.127	805.776	108.446	203.059	919.289	44.9878
1483	0	-251.634	599.957	878.496				-174.018	606.02	483.367	-163.247	583.532	101.16	-200.544	700.291	37.5136	197.72	691.151	886.181	181.569	754.962	1055.4				163.873	806.821	108.264	203.316	920.81	43.5052
1484	0	-249.143	602.733	879.04				-172.398	607.894	483.745	-162.951	583.569	101.466	-200.571	700.237	37.5427	200.096	696.186	887.026	183.67	760.659	1055.87				164.6	807.776	108.098	202.774	920.504	42.5315
1485	0	-246.673	605.771	879.446				-170.526	609.771	484.165	-162.767	583.901	101.865	-200.569	700.253	37.5427	202.477	701.427	887.964	185.511	765.099	1056.53				165.269	808.745	107.864	203.231	921.024	41.8918
1486	0	-244.139	608.606	879.789				-168.786	611.855	484.532	-162.571	584.101	102.322	-200.544	700.329	37.5542	205.147	706.477	888.848	187.784	769.356	1056.94				165.574	809.722	107.421	203.403	921.186	41.3406
1487	0	-241.454	611.669	880.189				-167.037	614.061	485.071	-162.299	584.337	102.733	-200.56	700.307	37.6388	207.838	711.329	889.589	189.782	774.121	1057.53				165.749	810.258	107.309	203.389	920.027	41.6391
1488	0	-238.547	614.509	880.495				-165.076	616.064	485.52	-161.952	584.22	103.28	-200.559	700.399	37.6973	210.573	716.201	890.489	192.089	778.155	1058.39				165.784	810.662	107.124	203.289	921.609	41.1111
1489	0	-235.528	617.374	880.829				-163.281	618.544	486.068	-161.627	584.266	103.814	-200.509	700.4	37.6877	213.375	721.133	891.108	194.468	781.703	1059.03				165.952	811.225	106.896	203.387	921.386	40.8897
1490	0	-232.487	619.988	881.258				-161.261	620.163	486.369	-161.304	584.337	104.404	-200.446	700.395	37.7232	216.169	725.875	891.641	196.628	784.839	1059.83				166.016	811.784	106.758	203.127	921.776	41.0043
1491	0	-229.379	622.645	881.741				-159.842	622.572	486.979	-160.968	584.914	104.958	-200.393	700.39	37.7559	219.015	730.384	892.195	199.384	789.522	1060.47				166.052	812.167	106.634	202.864	922.084	40.9647
1492	0	-226.31	625.315	882.3				-157.888	624.328	487.443	-160.828	585.377	105.412	-200.358	700.477	37.7976	221.806	734.846	892.661	202.02	794.17	1061.24				166.043	812.605	106.44	202.895	922.063	40.8357
1493	0	-223.333	627.981	882.803				-156.267	626.646	487.974	-160.413	585.545	106.203	-200.326	700.552	37.8267	224.551	739.015	892.99	204.71	798.598	1061.86				166.095	812.965	106.261	202.953	922.403	40.8173
1494	0	-220.484	630.792	883.368				-154.875	628.432	488.8	-160.455	585.371	106.966	-200.285	700.536	37.8135	227.299	742.944	893.223	207.41	802.299	1062.44				166.153	813.286	106.061	202.711	922.393	40.6427
1495	0	-217.746	633.274	884.131				-153.325	630.111	489.356	-160.212	585.86	107.664	-200.299	700.611	37.8099	230.019	746.716	893.345	210.209	806.122	1063.01				166.135	813.607	105.932	202.769	922.711	40.6362
1496	0	-215.186	636.034	884.836				-152.385	633.041	490.964	-160.082	586.547	108.544	-200.276	700.556	37.7681	232.493	750.326	893.479	213.023	810.753	1063.54				166.341	813.863	105.841	202.646	922.818	40.5347
1497	0	-212.666	638.652	885.705				-151.228	634.956	491.676	-160.202	586.709	109.721	-200.312	700.48	37.6874	235.03	753.769	893.612	215.492	814.043	1064.1				166.421	814.028	105.736	202.715	922.975	40.4742
1498	0	-210.279	641.266	886.623				-149.633	636.115	492.364	-159.887	586.994	110.959	-200.399	700.511	37.5669	237.453	757.073	893.63	218.233	818.212	1064.62				166.526	814.165	105.636	202.861	923.043	40.4209
1499	0	-208.029	643.904	887.617				-148.881	638.603	493.774	-160.462	587.987	111.974	-200.577	700.595	37.5073	239.49	760.284	893.646	220.777	822.357	1065.15				166.609	814.364	105.531	202.94	923.128	40.3782
1500	0	-205.708	646.815	888.652				-148.16	641.365	495.135	-160.754	588.394	113.551	-201.029	701.324	37.6642	241.814	763.391	893.963	223.07	826.258	1065.61				166.679	814.514	105.413	202.889	923.156	40.3045
1501	0	-203.447	649.077	889.834				-147.065	643.35	496.085	-160.875	590.464	114.499	-201.331	701.328	37.5483	243.919	766.414	894.101	225.421	828.726	1066.11				166.891	814.595	105.252	202.881	923.288	40.2167
1502	0	-201.454	649.99	891.575				-145.928	645.162	497.329	-160.602	591.017	115.847	-201.636	700.825	37.2391	245.981	769.419	894.409	227.835	832.141	1066.58				166.929	814.717	105.207	202.894	923.283	40.2098
1503	0	-199.433	651.895	893.131				-145.016	647.833	498.732	-160.29	590.457	117.568	-201.9	700.519	36.9796	247.809	772.382	894.79	230.001	835.531	1067.13				167.035	814.739	105.048	202.908	923.367	40.1311
1504	0	-197.467	654.18	894.659				-144.158	650.345	499.887	-160.2	591.489	118.871	-202.101	700.589	36.8055	249.759	775.313	895.283	231.986	839.483	1067.72				167.129	814.772	104.923	202.811	923.357	40.1242
1505	0	-195.453	656.072	896.341				-143.284	653.378	500.992	-159.992	592.431	120.285	-202.209	700.327	36.5673	251.392	778.198	895.868	234.123	841.766	1068.26				167.135	814.831	104.859	202.87	923.395	40.1277
1506	0	-193.573	657.902	897.833				-142.861	656.094	502.969	-159.655	593.201	121.805	-202.133	700.285	36.2332	253.195	780.898	896.472	236.257	844.555	1068.91				167.264	814.839	104.729	202.912	923.432	40.0875
1507	0	-191.549	659.498	899.324				-142.197	658.856	504.134	-159.326	594.502	123.149	-201.986	700.021	35.9385	254.863	783.675	897.095	238.223	847.243	1069.49				167.151	814.888	104.53	202.882	923.481	40.0582
1508	0	-189.505	660.743	901.019				-141.619	661.468	505.809	-158.547	595.456	124.704	-201.958	699.966	35.9115	256.539	786.245	897.667	240.165	850.402	1070.18				167.332	814.819	104.476	202.953	923.467	40.0607
1509	0	-187.454	662.275	902.674				-141.282	664.139	506.987	-158.123	596.447	126.11	-202.041	699.808	35.95	258.064	788.757	898.309	242.127	853.247	1070.75				167.499	814.773	104.418	202.964	923.53	40.0741
1510	0	-185.441	663.934	904.288				-140.572	666.509	508.225	-157.344	597.363	127.824	-202.228	699.561	36.1392	259.623	791.22	898.823	243.845	855.54	1071.5				167.647	814.685	104.325	202.966	923.513	40.0704
1511	0	-183.721	665.501	905.983				-140.05	670.13	510.132	-156.54	598.704	129.188	-202.75	698.968	36.3596	261.142	793.654	899.291	245.696	857.553	1072.07				167.872	814.559	104.256	202.933	923.546	40.0612
1512	0	-182.125	667.136	907.671				-139.753	672.729	511.172	-155.357	600.489	130.834	-202.579	698.813	36.3444	262.352	795.908	899.782	247.465	859.865	1072.68				168.11	814.537	104.153	202.955	923.556	40.066
1513	0	-180.735	668.881	909.164				-139.461	675.86	512.607	-154.932	601.507	132.381	-202.403	698.725	36.3461	263.567	798.243	900.244	249.134	862.732	1073.31				168.054	814.304	104.026	202.988	923.61	40.0482
1514	0	-179.413	670.484	910.862				-139.121	679.697	514.199	-154.216	602.965	133.92	-201.839	698.872	36.1156	264.858	800.358	900.725	250.742	865.352	1073.84				168.152	814.264	103.865	203.053	923.628	40.0614
1515	0	-178.183	672.408	912.376				-139.424	683.251	515.054	-153.552	604.183	135.533	-201.519	698.682	36.1597	265.861	802.573	901.183	252.194	867.857	1074.38				168.289	814.118	103.787	203.069	923.664	40.0232
1516	0	-176.998	674.208	913.837				-139.163	686.387	516.484	-153.131	605.106	137.035	-201.217	698.414	36.1829	266.967	804.703	901.556	253.641	870.383	1074.95				168.465	814.074	103.701	203.17	923.686	40.0279
1517	0	-175.82	675.762	915.353				-139.394	690.889	518.172	-152.624	606.419	138.495	-200.922	698.327	36.2994	268.133	806.782	901.943	255.131	873.141	1075.38				168.61	813.999	103.571	203.337	923.725	40.1054
1518	0	-174.585	677.082	916.799				-139.895	695.427	519.492	-151.953	607.654	139.98	-200.459	698.413	36.4926	269.026	808.924	902.27	256.386	875.731	1075.97				168.77	813.909	103.446	203.126	923.671	40.0456
1519	0	-173.447	678.639	918.141				-139.656	698.488	520.369	-151.501	608.861	141.613	-200.099	698.619	36.7763	270.111	811.112	902.653	257.792	877.79	1076.39				168.891	813.829	103.324	203.074	923.738	39.99
1520	0	-172.242	680.275	919.532				-140.34	702.743	521.575	-151.459	610.333	143.078	-199.79	698.919	37.08	271.211	813.157	902.961	258.845	880.216	1076.84				169.064	813.769	103.269	203.131	923.686	39.949
1521	0	-171.115	681.717	920.683				-140.964	707.333	522.888	-151.255	611.707	144.788	-199.561	699.341	37.4327	272.22	815.257	903.226	260.164	882.638	1077.14				169.118	813.742	103.167	203.132	923.699	39.9325
1522	0	-170.106	683.266	921.991				-141.579	711.452	523.744	-151.206	613.462	146.027	-199.455	699.809	37.9234	273.041	817.376	903.372	261.213	884.645	1077.5				169.163	813.722	103.055	203.183	923.777	39.9164
1523	0	-169.166	684.514	923.31				-142.562	716.233	524.626	-151.51	614.469	147.671	-199.507	700.509	38.4786	274.01	819.452	903.56	262.242	887.295	1077.8				169.183	813.618	102.963	203.162	923.777	39.9266
1524	0	-168.098	686.859	924.134				-142.83	719.65	525.424	-151.756	616.459	149.036	-199.755	701.333	39.0075	275.008	821.559	903.624	263.39	889.376	1077.98				169.219	813.552	102.903	203.245	923.767	39.9156
1525	0	-167.309	688.747	925.058				-143.887	724.129	526.551	-152.54	618.254	150.314	-200.974	702.16	39.7653	275.89	823.596	903.706	264.481	890.88	1078.14				169.27	813.522	102.795	203.148	923.818	39.7971
1526	0	-166.293	691.35	925.938				-144.854	728.801	527.93	-153.178	620.732	151.475	-201.841	704.013	40.2577	276.811	825.624	903.688	265.462	893.323	1078.37				169.278	813.438	102.726	203.107	923.828	39.7802
1527	0	-165.535	693.085	926.831				-145.223	732.098	529.016	-154.153	624.391	152.474	-202.429	707.165	40.7743	277.962	827.515	903.681	266.522	895.114	1078.48				169.252	813.477	102.68	203.227	923.747	39.838
1528	0	-164.711	695.076	927.622				-146.532	736.581	529.977	-155.71	627.266	153.275	-203.826	710.323	41.253	278.711	829.373	903.724	267.735	896.753	1078.61				169.261	813.438	102.674	203.298	923.771	39.8591
1529	0	-163.956	697.134	928.388				-147.943	740.931	530.872	-157.397	631.673	153.846	-205.172	713.776	41.5817	279.604	831.193	903.649	268.628	898.766	1078.78				169.186	813.434	102.62	203.259	923.808	39.8106
1530	0	-163.173	699.667	929.043				-148.157	742.872	531.386	-159.577	635.901	154.276	-207.671	718.748	42.0123	280.169	832.94	903.606	269.832	900.441	1078.79				169.192	813.448	102.628	203.159	923.85	39.7439
1531	0	-162.467	702.08	929.714				-149.438	746.453	532.144	-161.932	640.998	154.493	-209.813	724.05	42.2738	281.219	834.562	903.543	270.945	901.955	1078.87				169.176	813.467	102.604	203.396	923.808	39.8583
1532	0	-161.93	704.57	930.286				-150.898	750.781	533.753	-165.127	645.656	154.677	-212.582	730.231	42.4736	281.913	836.114	903.458	272.367	900.396	1078.64				169.11	813.533	102.608	203.332	923.872	39.8265
1533	0	-161.44	706.969	930.901				-151.109	752.543	534.237	-167.992	652.243	154.54	-214.974	737.001	42.5724	282.568	837.749	903.299	273.546	901.752	1078.61				169.07	813.592	102.627	203.358	923.878	39.7964
1534	0	-161.031	709.751	931.376				-152.48	755.99	534.96	-171.358	658.308	154.307	-218.129	744.123	42.7065	283.147	839.402	903.09	274.685	903.411	1078.6				168.97	813.669	102.608	203.24	923.822	39.6881
1535	0	-160.798	712.221	931.903				-153.422	759.044	535.444	-175.096	665.377	154.154	-221.05	752.307	42.7211	283.715	841.077	902.734	275.866	904.92	1078.58				168.838	813.717	102.628	203.375	923.847	39.7572
1536	0	-160.409	714.77	932.49				-154.3	761.626	535.904	-178.623	672.909	153.861	-223.895	760.674	42.8795	284.022	842.721	902.477	276.818	906.321	1078.57				168.753	813.772	102.649	203.374	923.86	39.7555
1537	0	-160.152	717.292	932.875				-155.683	765.545	536.564	-182.532	681.113	153.57	-226.121	770.599	43.4207	284.883	844.357	902.341	277.89	907.841	1078.49				168.566	813.852	102.62	203.323	923.915	39.6654
1538	0	-159.92	719.74	933.417				-156.844	769.44	537.359	-186.338	688.867	153.584	-229.299	781.21	44.3025	285.527	846.067	902.158	278.947	909.255	1078.44				168.492	813.947	102.667	203.307	923.97	39.6673
1539	0	-159.686	722.244	933.886				-158.476	774.3	538.097	-189.928	697.271	153.534	-232.311	791.582	45.6229	285.927	847.845	901.877	279.853	910.689	1078.36				168.414	813.987	102.751	203.309	923.953	39.638
1540	0	-159.515	724.434	934.219				-158.835	777.034	538.418	-193.656	705.786	153.674	-235.332	801.879	47.0059	286.414	849.681	901.599	280.68	912.145	1078.33				168.238	814.12	102.756	203.282	923.792	39.6116
1541	0	-159.384	726.629	934.578				-160.197	781.365	538.985	-197.255	714.455	153.803	-238.192	812.002	48.4541	286.741	851.534	901.279	281.525	913.69	1078.32				168.068	814.213	102.829	203.28	924.017	39.6431
1542	0	-159.273	728.877	934.915				-161.517	786.37	539.621	-200.64	723.316	154.234	-241.789	822.993	50.1307	287.039	853.455	901.031	282.332	915.284	1078.38				167.91	814.36	102.856	203.254	924.02	39.7514
1543	0	-159.181	731.267	935.24				-162.818	791.654	540.412	-204.013	732.443	154.559	-244.919	833.246	51.6409	287.285	855.468	900.796	282.902	916.87	1078.42				167.762	814.52	102.894	203.293	923.964	39.7614
1544	0	-159.237	733.483	935.497				-163.975	796.443	541.226	-207.057	741.128	155.047	-248.329	843.478	53.4915	287.6	857.485	900.585	283.574	918.547	1078.49				167.585	814.673	102.928	203.156	923.834	39.6171
1545	0	-159.308	735.751	935.887				-165.106	801.484	541.88	-210.146	749.501	155.749	-251.552	853.519	55.2977	287.757	859.592	900.369	283.941	920.07	1078.58				167.451	814.75	103.005	203.26	923.811	39.5205
1546	0	-159.508	737.602	936.224				-166.322	806.723	542.549	-212.84	757.908	156.471	-254.86	863.687	57.1704	287.842	861.736	900.173	284.398	921.768	1078.68				167.569	814.779	103.106	203.233	923.98	39.6474
1547	0	-159.498	740.193	936.535				-167.78	812.779	543.148	-215.487	766.827	157.206	-257.843	873.061	59.0721	287.563	863.939	899.958	284.806	923.492	1078.82				167.438	814.878	103.164	203.191	923.976	39.6754
1548	0	-159.574	742.819	936.799				-168.822	818.132	544.077	-217.571	775.933	157.897	-260.944	882.638	61.1116	287.687	866.057	899.878	285.143	925.068	1078.94				167.298	815.011	103.213	203.126	923.988	39.5921
1549	0	-159.67	745.105	936.976				-170.064	824.177	544.98	-219.891	785.256	158.306	-263.969	892.041	63.1064	287.717	868.166	899.732	285.382	926.681	1079.11				167.175	815.065	103.316	203.108	923.832	39.5187
1550	0	-159.731	747.53	937.024				-171.317	830.41	545.884	-221.921	794.138	159.065	-266.888	901.342	65.0259	287.661	870.315	899.643	285.666	928.408	1079.25				167.094	815.171	103.401	203.201	923.896	39.5266
1551	0	-159.785	750.151	937.276				-172.486	836.511	546.773	-223.789	802.813	159.907	-269.537	910.551	66.9076	287.439	872.421	899.532	285.928	929.997	1079.36				166.873	815.411	103.381	203.188	923.921	39.5399
1552	0	-159.808	752.79	937.354				-173.689	842.802	547.725	-225.145	811.56	160.807	-272.07	919.783	68.7917	287.248	874.531	899.298	286.153	931.684	1079.54				166.672	815.596	103.425	203.353	923.963	39.4078
1553	0	-159.818	755.492	937.479				-174.829	848.981	548.632	-226.41	820.116	161.407	-274.319	929.039	70.5461	287.083	876.602	899.14	286.284	933.342	1079.68				166.532	815.714	103.49	203.137	923.908	39.5802
1554	0	-159.913	758.143	937.598				-176.065	855.446	549.558	-227.746	829.316	162.317	-276.371	938.312	72.2449	286.906	878.72	898.977	286.453	934.749	1079.79				166.393	815.78	103.549	203.192	923.822	39.3314
1555	0	-159.826	760.904	937.657				-177.27	861.876	550.475	-228.732	838.786	162.894	-278.049	947.756	73.804	286.715	880.688	898.847	287.056	937.152	1079.83				166.213	815.916	103.587	203.336	923.916	39.3931
1556	0	-159.857	763.802	937.642				-178.349	868.091	551.357	-229.989	848.022	163.567	-279.562	957.044	75.3598	286.52	882.634	898.745	286.946	937.984	1080				165.906	816.143	103.657	203.251	923.776	39.3512
1557	0	-160.066	766.835	937.705				-179.318	874.335	552.196	-231.117	856.688	164.405	-281.079	966.87	76.8877	286.115	884.643	898.544	287.5	940.15	1080.01				165.472	816.437	103.736	203.181	923.894	39.6411
1558	0	-160.251	769.888	937.617				-180.185	880.478	552.998	-231.92	865.986	164.895	-282.04	976.451	78.177	285.754	886.663	898.276	287.781	941.863	1080.1				164.917	816.944	103.682	203.187	923.925	39.393
1559	0	-160.574	773.032	937.533				-181.042	886.873	553.801	-233.757	874.233	165.975	-282.858	986.225	79.4578	285.528	888.617	897.957	288.012	943.338	1080.12				164.676	817.019	103.66	203.134	923.767	39.4622
1560	0	-161.07	776.249	937.425				-181.584	893.127	553.946	-234.463	883.222	166.579	-283.082	995.149	80.6664	285.292	890.656	897.645	288.156	944.752	1080.16				164.323	817.345	103.6	203.057	923.917	39.4335
1561	0	-161.695	779.419	937.331				-182.11	898.999	554.498	-234.776	892.784	166.967	-283.64	1005.15	81.8242	285.057	892.686	897.373	288.49	946.244	1080.08				163.922	817.888	103.585	202.957	923.832	39.3722
1562	0	-162.236	782.756	937.17				-182.662	905.16	555.096	-235.518	901.728	167.817	-283.763	1014.44	83.0308	284.604	894.833	897.122	288.67	947.605	1080.08				163.709	818.115	103.624	202.978	923.788	39.4448
1563	0	-162.815	786.299	936.89				-183.307	911.486	555.658	-236.229	910.964	168.188	-283.667	1023.93	84.0093	284.54	896.873	896.783	288.78	948.879	1080.03				163.469	818.329	103.685	203.105	923.979	39.5486
1564	0	-163.343	790.043	936.543				-183.286	916.701	555.964	-236.749	919.652	168.678	-283.609	1033.5	85.2078	284.345	899.033	896.432	288.922	950.367	1080				163.271	818.526	103.713	203.064	924.027	39.5944
1565	0	-164.02	793.535	936.274				-183.718	922.93	556.516	-237.046	928.356	169.265	-283.804	1043.63	86.1739	283.984	901.251	896.09	289.024	951.811	1079.96				163.374	818.685	103.815	202.959	923.861	39.5354
1566	0	-164.68	796.546	936.017				-184.345	929.545	556.65	-237.553	937.044	169.742	-283.526	1053	87.1929	283.585	903.541	895.858	289.144	953.244	1079.97				162.956	818.97	103.817	202.918	923.869	39.5738
1567	0	-165.365	799.976	935.716				-184.412	935.073	557.041	-237.601	946.133	169.919	-283.13	1062.5	88.13	283.549	905.789	895.635	289.174	954.719	1080.01				162.766	819.149	103.879	202.989	924.053	39.7133
1568	0	-165.983	803.355	935.548				-184.435	940.805	557.204	-237.646	954.906	170.186	-282.924	1071.96	89.1193	283.476	907.987	895.282	289.233	956.138	1080.05				162.623	819.374	103.935	203.081	924.138	39.8301
1569	0	-166.617	806.711	935.319				-184.347	946.204	557.445	-237.961	963.679	170.511	-282.224	1080.93	89.9412	283.107	909.929	894.984	289.219	957.624	1080.08				162.46	819.655	103.817	202.935	924.04	39.7757
1570	0	-167.211	810.485	934.802				-184.462	951.664	557.427	-237.651	971.879	170.748	-281.833	1090.04	90.882	282.6	912.288	894.745	289.115	959.153	1080.13				162.256	819.67	104.108	202.906	924.066	39.7368
1571	0	-167.789	814.284	934.288				-184.066	957.168	557.44	-237.588	980.323	170.761	-281.382	1098.91	91.7953	282.876	914.419	894.549	288.999	960.624	1080.16				162.27	819.859	104.201	202.871	924.075	39.7807
1572	0	-168.326	817.866	933.707				-183.854	962.377	557.404	-237.343	988.332	171.035	-280.757	1107.65	92.6471	282.342	916.713	894.244	288.789	962.029	1080.29				162.114	820.11	104.188	202.829	924.083	39.7551
1573	0	-168.988	821.48	933.237				-183.427	967.7	557.419	-237.018	996.251	171.094	-280.143	1116.21	93.3577	281.858	918.939	894.141	288.497	963.438	1080.41				161.983	820.359	104.231	202.823	924.08	39.7894
1574	0	-169.5	825.222	932.648				-182.877	972.096	557.112	-236.621	1004.12	171.142	-279.401	1124.44	93.9214	281.274	921.875	894.011	288.315	965.195	1080.52				161.903	820.527	104.282	202.848	924.075	39.7958
1575	0	-170.106	829.077	932.104				-182.699	977.429	556.79	-236.316	1011.35	171.092	-278.646	1132.22	94.6584	280.901	924.321	893.799	288.018	966.583	1080.66				161.725	820.705	104.311	202.796	924.092	39.7757
1576	0	-170.691	832.912	931.549				-182.237	982.339	556.702	-235.394	1018.89	170.853	-277.931	1140.07	95.201	280.611	926.458	893.699	287.436	967.484	1080.72				161.648	820.914	104.416	202.717	923.95	39.7418
1577	0	-171.362	836.604	930.92				-182.465	988.383	556.647	-234.803	1026.16	170.791	-277.18	1148.01	95.5442	280.165	928.878	893.529	287.369	969.549	1080.82				161.881	821.147	104.501	202.789	924.134	39.7864
1578	0	-171.959	840.454	930.227				-181.83	992.963	555.89	-234.227	1033.22	170.626	-276.437	1155.38	95.862	279.982	931.004	893.48	286.857	970.787	1080.98				161.624	821.31	104.562	202.819	924.157	39.7859
1579	0	-172.585	844.023	929.63				-181.051	996.631	555.565	-233.325	1039.82	170.371	-275.602	1162.33	95.9518	279.24	933.448	893.289	286.568	972.486	1081.08				161.41	821.47	104.621	202.826	924.173	39.7904
1580	0	-173.195	847.954	928.922				-180.661	1001.19	555.056	-232.39	1046.41	169.962	-274.495	1169.08	96.0951	278.753	936.245	893.204	286.299	974.084	1081.18				161.412	821.663	104.683	202.823	924.163	39.7779
1581	0	-173.855	851.813	928.124				-180.721	1006.8	554.683	-231.292	1052.4	169.555	-273.161	1175.11	95.8233	278.184	937.975	893.01	285.983	975.828	1081.26				161.318	821.929	104.83	202.826	924.212	39.777
1582	0	-174.469	855.522	927.376				-180.039	1010.85	553.712	-230.235	1058.63	169.234	-272.287	1181.17	95.6245	277.928	940.324	892.903	285.691	977.543	1081.37				161.16	822.146	104.929	202.799	924.199	39.7466
1583	0	-175.161	859.219	926.623				-179.339	1014.41	553.317	-229.3	1064.35	168.75	-271.136	1187.07	95.0413	277.451	941.438	892.562	285.257	979.137	1081.54				160.999	822.271	105.064	202.815	924.221	39.7418
1584	0	-175.877	862.89	925.787				-178.559	1017.99	552.242	-227.881	1070.12	168.063	-269.964	1192.59	94.417	277.19	943.442	892.368	284.845	980.853	1081.55				160.981	822.497	105.165	202.808	924.256	39.7215
1585	0	-176.534	866.531	925.009				-178.298	1022.15	551.478	-226.764	1075.57	167.512	-268.787	1197.71	93.4789	276.479	948.756	893.17	284.695	983.021	1082.04				160.838	822.524	105.262	202.834	924.272	39.7039
1586	0	-177.142	870.424	924.154				-178.358	1027.39	551.022	-225.629	1080.61	166.886	-267.504	1202.73	92.5362	276.054	951.086	892.866	284.297	984.806	1082.15				160.828	822.779	105.339	202.833	924.311	39.6651
1587	0	-177.91	874.319	923.233				-177.574	1030.41	549.858	-224.355	1085.23	166.214	-266.069	1207.29	91.2894	275.808	952.41	892.644	283.822	986.551	1082.29				160.804	822.96	105.439	202.842	924.345	39.6267
1588	0	-178.569	878.452	922.276				-177.42	1034.6	549.026	-222.993	1089.67	165.378	-264.754	1211.68	89.9971	275.194	955.624	892.653	282.984	987.957	1082.45				160.764	823.135	105.536	202.903	924.352	39.629
1589	0	-179.286	881.764	921.513				-177.156	1038.56	548.153	-221.654	1094.23	164.352	-263.318	1215.67	88.5126	274.705	957.407	892.576	282.413	989.654	1082.41				160.697	823.305	105.652	202.895	924.418	39.5753
1590	0	-179.984	885.578	920.558				-176.694	1042.26	547.072	-220.662	1098.19	163.19	-261.699	1219.42	86.9442	274.409	960.133	892.569	281.911	991.548	1082.52				160.617	823.452	105.746	202.913	924.423	39.5089
1591	0	-180.701	889.569	919.625				-176.541	1046.16	546.181	-219.258	1102.3	162.062	-260.021	1223.36	85.1804	273.875	962.913	892.553	281.063	993.133	1082.73				160.547	823.639	105.876	202.962	924.455	39.4959
1592	0	-181.352	893.69	918.654				-176.387	1049.86	545.148	-217.856	1105.64	160.754	-258.151	1226.83	83.3119	273.423	964.555	892.494	280.634	995.048	1082.61				160.501	823.774	106.011	202.979	924.438	39.4655
1593	0	-182.185	897.337	917.783				-176.044	1053.31	543.946	-216.869	1109.43	159.652	-256.351	1230.21	81.2587	273.074	967.121	892.635	279.75	996.635	1082.78				160.422	823.874	106.188	203.01	924.492	39.4396
1594	0	-182.843	901.502	916.727				-175.907	1057.03	542.776	-215.72	1113.05	158.324	-254.75	1233.93	79.0667	272.542	968.695	892.597	278.84	998.441	1082.84				160.424	824.079	106.306	203.049	924.513	39.3881
1595	0	-183.695	905.121	915.759				-175.772	1060.27	541.418	-214.698	1116.8	157.013	-252.938	1237.44	76.8962	272.016	970.967	892.371	278.222	1000.49	1082.85				160.414	824.191	106.484	203.062	924.488	39.3633
1596	0	-184.494	908.896	914.737				-175.582	1063.52	540.173	-213.68	1120.28	155.618	-250.985	1240.55	74.4981	271.769	972.865	892.056	277.422	1002.44	1082.89				160.294	824.358	106.574	203.047	924.531	39.3238
1597	0	-185.168	912.942	913.584				-175.284	1066.53	538.724	-212.804	1124.02	154.177	-249.156	1243.46	72.0812	271.074	975.202	892.153	276.662	1004.36	1082.92				160.247	824.513	106.727	203.067	924.534	39.3151
1598	0	-185.79	917.464	912.256				-175.013	1069.51	537.256	-212.15	1127.12	152.855	-247.555	1246.89	69.9098	270.552	977.261	891.979	275.75	1006.26	1083				160.138	824.654	106.911	203.164	924.533	39.3148
1599	0	-186.603	921.804	911.08				-174.649	1072.25	535.613	-211.833	1129.89	151.581	-246.013	1250.28	67.6561	270.126	978.758	891.802	275.47	1008.86	1083.29				160.025	824.788	107.028	203.101	924.557	39.2713
1600	0	-187.373	926.027	909.771				-174.171	1074.94	533.924	-210.715	1133.44	150.055	-243.7	1253.37	65.2272	269.403	981.501	891.804	274.157	1010.63	1083.41				159.955	824.903	107.094	203.213	924.591	39.3235
1601	0	-188.181	929.955	908.745				-173.643	1077.24	532.127	-210.74	1136.68	148.845	-242.246	1256.69	63.0961	268.766	986.525	892.214	273.547	1012.81	1083.21				160.102	825.111	107.274	203.216	924.576	39.3045
1602	0	-189.076	934.349	907.541				-173.078	1079.04	530.201	-209.973	1140.17	147.255	-240.986	1260.12	61.1391	268.12	988.74	892.175	272.324	1014.71	1083.42				160.026	825.249	107.305	203.189	924.516	39.2848
1603	0	-189.919	938.532	906.283				-172.629	1081.43	528.352	-209.53	1143.49	145.631	-239.554	1263.52	59.1453	267.429	991.039	892.086	271.274	1016.96	1083.51				159.783	825.35	107.382	203.266	924.59	39.3201
1604	0	-190.902	942.297	905.113				-172.134	1083.45	526.429	-209.043	1146.66	144.046	-238.132	1267.13	57.3462	266.812	993.127	892.063	269.871	1018.95	1083.68				159.667	825.478	107.444	203.243	924.569	39.3086
1605	0	-191.863	946.693	903.732				-171.58	1085.08	524.453	-208.626	1150.06	142.454	-236.763	1270.51	55.4894	266.044	995.428	891.97	268.787	1021.27	1083.64				159.589	825.633	107.533	203.276	924.637	39.3125
1606	0	-192.917	950.594	902.435				-170.691	1086.36	522.536	-209.025	1153.25	140.984	-235.529	1273.93	53.659	265.374	997.647	891.871	267.501	1023.5	1083.8				159.555	825.751	107.685	203.267	924.545	39.2737
1607	0	-193.895	955.315	900.939				-170.137	1087.97	520.476	-207.661	1156.34	139.001	-234.496	1277.34	51.7858	264.502	999.975	891.794	266.235	1025.85	1083.71				159.482	825.957	107.779	203.252	924.53	39.2734
1608	0	-195.055	959.557	899.58				-169.695	1089.35	518.416	-207.31	1159.15	137.38	-233.377	1280.57	50.0036	263.62	1002.27	891.711	264.636	1028.23	1083.83				159.407	826.106	107.904	203.278	924.594	39.3116
1609	0	-196.085	964.071	898.021				-169.335	1090.98	516.36	-207.423	1161.8	135.69	-232.136	1283.29	47.992	262.672	1004.6	891.644	263.196	1030.77	1083.81				159.311	826.25	108.021	203.241	924.601	39.3093
1610	0	-197.166	968.091	896.578				-169.097	1092.86	514.352	-206.466	1164.23	133.74	-230.88	1285.78	45.9352	261.567	1007	891.584	261.689	1033.43	1083.8				159.212	826.331	108.118	203.262	924.547	39.3422
1611	0	-198.263	971.884	895.068				-168.914	1094.89	512.47	-205.833	1166.01	131.705	-229.57	1287.76	43.6383	260.671	1009.34	891.583	259.97	1036.03	1083.79				159.13	826.419	108.241	203.354	924.566	39.3368
1612	0	-199.357	975.985	893.478				-168.646	1096.73	510.451	-204.928	1167.6	129.702	-228.114	1289.11	40.9871	259.545	1011.74	891.462	258.309	1038.76	1083.7				158.982	826.551	108.335	203.85	924.798	39.4736
1613	0	-200.584	980.24	891.796				-169.059	1099.39	508.953	-204.029	1168.64	127.315	-226.465	1289.82	38.375	258.215	1014.19	891.352	256.422	1041.54	1083.65				158.871	826.641	108.424	203.336	924.576	39.3401
1614	0	-201.774	984.095	890.133				-168.455	1100.5	506.469	-202.512	1169.04	125.282	-225.661	1290.23	38.3196	257.078	1016.55	891.151	254.589	1044.48	1083.5				158.798	826.761	108.56	203.231	924.508	39.3344
1615	0	-202.924	987.771	888.486				-169.25	1104.04	505.115	-200.38	1168.9	123.82	-224.817	1290.6	38.3944	255.723	1019.02	890.976	252.606	1047.42	1083.32				158.636	826.812	108.652	203.282	924.527	39.3148
1616	0	-204.256	991.364	886.933				-169.115	1106.15	503.224	-199.475	1168.8	122.153	-223.427	1290.44	38.3321	254.12	1021.5	890.75	250.622	1050.46	1083.04				158.509	826.895	108.805	203.261	924.521	39.3244
1617	0	-205.691	995.787	885.269	-142.193	940.537	1135.12	-168.99	1108.06	501.183	-197.73	1168.67	120.336	-221.404	1289.58	38.1558	252.625	1024.05	890.59	248.491	1053.49	1082.69				158.391	827.027	108.964	203.316	924.577	39.3476
1618	0	-207.011	999.737	883.736	-144.723	945.006	1134.04	-168.898	1109.78	499.223	-195.988	1169.15	118.186	-219.559	1289.37	38.3222	251.029	1026.71	890.283	246.305	1056.73	1082.45				158.217	827.135	109.15	203.307	924.58	39.3779
1619	0	-208.552	1002.9	882.291	-147.33	949.468	1132.94	-168.65	1111	497.113	-194.001	1168.64	116.229	-218.886	1291.41	39.5251	249.356	1029.37	889.951	244.258	1060.02	1082.09				158.059	827.218	109.308	203.305	924.609	39.4054
1620	0	-210.125	1006.4	880.901	-149.905	954.045	1131.84	-168.314	1112.02	495.07	-192.343	1168.96	114.532	-218.377	1291.98	39.9262	247.715	1032.14	889.618	241.946	1063.3	1081.65				157.916	827.294	109.512	203.331	924.648	39.392
1621	0	-211.585	1010.46	879.444	-152.837	958.759	1130.74	-168.013	1113.02	493.022	-190.78	1169.76	112.557	-218.132	1291.88	40.138	245.717	1035.05	889.291	239.652	1066.74	1081.3				157.754	827.531	109.83	203.315	924.635	39.3899
1622	0	-213.117	1014.79	877.993	-155.739	963.511	1129.71	-167.615	1114.05	491.14	-188.7	1170.05	111.378	-217.747	1291.73	40.3092	243.749	1037.99	889.032	237.281	1070.15	1080.93				157.641	827.657	110.129	203.315	924.626	39.3693
1623	0	-214.785	1018.76	876.614				-167.222	1115	489.556	-186.5	1170.58	110.565	-217.416	1291.6	40.5459	241.623	1040.93	888.709	234.826	1073.51	1080.55				157.55	827.713	110.374	203.359	924.659	39.3403
1624	0	-216.561	1022.77	875.617				-166.722	1116.73	488.308	-182.866	1167.69	108.714	-217.152	1291.6	40.8252	239.158	1043.86	888.552	232.286	1076.98	1080.19				157.685	827.513	110.82	203.404	924.654	39.2715
1625	0	-218.422	1027.13	874.741				-166.168	1119.19	487.515	-182.302	1169.75	108.53	-216.758	1291.62	41.1739	237.284	1046.87	888.155	229.677	1080.43	1079.9				157.398	827.966	111.15	203.454	924.702	39.2129
1626	0	-220.537	1031.08	874.18				-165.672	1121.68	486.793	-180.321	1169.38	107.392	-216.438	1291.54	41.3686	234.86	1049.87	888.025	227.077	1083.98	1079.64				157.632	827.475	111.831	203.503	924.741	39.1504
1627	0	-222.55	1035.35	873.763				-165.59	1124.3	486.272	-179.315	1168.62	106.76	-216.258	1291.5	41.4403	232.408	1052.99	887.963	224.313	1087.61	1079.44				157.624	827.51	112.426	203.52	924.754	39.1457
1628	0	-224.769	1039.42	873.572				-166.301	1127.51	486.018	-179.898	1171.1	106.79	-216.243	1291.55	41.4339	229.954	1056.22	887.886	221.565	1091.38	1079.32				157.581	827.766	112.995	203.496	924.819	39.1072
1629	0	-226.9	1042.85	873.577				-167.46	1130.09	486.103	-180.277	1171.8	107.18	-216.361	1291.63	41.419	227.553	1059.12	887.799	218.774	1095.1	1079.19				157.519	828.058	113.635	203.514	924.854	39.0956
1630	0	-229.296	1045.93	873.926				-169.07	1132.19	486.444	-180.179	1171.36	106.787	-216.48	1291.65	41.3036	224.931	1062.25	887.822	215.985	1099.13	1079.14				157.478	828.314	114.428	203.512	924.859	39.1018
1631	0	-231.921	1048.93	874.434				-171.093	1133.79	486.897	-180.397	1171.1	106.522	-216.614	1291.85	41.0963	222.208	1065.63	888.009	213.075	1103.2	1079.17				157.335	828.788	115.296	203.477	924.886	39.1147
1632	0	-234.294	1051.88	875.126				-173.198	1134.98	487.337	-181.285	1171.81	106.598	-216.829	1291.79	41.1195	219.581	1068.42	888.422	210.192	1107.43	1079.34				157.277	829.3	116.152	203.513	924.932	39.1687
1633	0	-236.933	1055.17	875.971				-175.198	1136.07	487.654	-182.287	1173.3	107.105	-216.95	1291.82	41.0421	216.724	1071.27	888.672	207.328	1111.72	1079.5				157.165	829.822	117.18	203.391	924.956	39.154
1634	0	-239.541	1057.98	876.846				-177.099	1136.69	487.825	-182.877	1175.11	107.48	-216.987	1291.81	40.9969	214.086	1071.93	888.882	204.323	1116.07	1079.79				157.152	830.263	118.326	203.4	924.988	39.2008
1635	0	-242.48	1060.46	877.371				-178.874	1137.32	487.941	-183.009	1172.71	107.063	-217.048	1291.75	40.9679	210.978	1075.22	889.519	201.333	1120.54	1080.06				157.091	830.944	119.556	203.384	925.043	39.2112
1636	0	-245.1	1062.67	878.047				-180.397	1137.72	487.79	-182.705	1171.75	106.793	-217.035	1291.7	40.9443	208.053	1078.48	890.038	198.469	1125.02	1080.37				157.189	831.747	120.874	203.33	925.072	39.2174
1637	0	-247.894	1064.88	878.446				-182.018	1138.75	487.669	-182.359	1172.13	106.127	-217.055	1291.71	40.9428	204.822	1081.48	890.531	195.521	1129.4	1080.63				157.294	832.514	122.236	203.265	925.21	39.295
1638	0	-250.544	1067.25	878.813				-183.232	1139.43	487.516	-182.976	1173.61	106.474	-217.015	1291.69	40.9838	201.894	1085.22	891.22	192.573	1133.75	1080.83				157.375	833.349	123.739	203.348	925.325	39.4887
1639	0	-253.418	1069.64	878.768				-184.602	1140.67	487.351	-183.244	1174.59	106.482	-217.017	1291.79	41.013	198.882	1088.2	891.85	189.564	1138.11	1081.09				157.663	834.121	125.278	203.3	925.383	39.5699
1640	0	-256.122	1072.12	878.766				-185.82	1141.91	487.19	-183.051	1175.41	106.067	-216.975	1291.69	41.0139	196.148	1091.45	892.458	186.577	1142.25	1081.33				157.73	835.398	127.059	203.312	925.599	39.7076
1641	0	-258.62	1074.39	878.692				-187.083	1143.33	487.057	-183.209	1175.56	105.931	-216.959	1291.71	41.0546	193.26	1094.8	892.911	183.744	1146.44	1081.35				157.871	836.436	129.006	203.162	925.634	39.9697
1642	0	-261.027	1077.07	878.583				-188.343	1144.89	486.906	-183.127	1175.08	105.725	-216.961	1291.72	41.0565	190.723	1098	893.411	180.83	1150.5	1081.42				157.98	837.868	131.005	203.205	925.798	40.1471
1643	0	-263.34	1080.12	878.249				-189.583	1146.42	486.759	-182.994	1174.95	105.412	-216.9	1291.61	41.0399	188.379	1101.17	893.76	177.904	1154.36	1081.44				158.059	839.31	133.31	203.978	926.253	40.4237
1644	0	-265.908	1083.19	878.005				-190.77	1147.76	486.594	-182.894	1174.99	105.157	-216.881	1291.64	41.042	185.718	1104.32	893.97	174.962	1157.94	1081.27				158.078	841.2	135.762	203.99	926.577	40.6178
1645	0	-268.559	1086.35	877.76				-192	1149.28	486.46	-182.698	1174.95	104.998	-216.857	1291.62	41.0375	183.446	1107.64	894.172	172.352	1163.53	1081.58				158.075	843.293	138.552	203.811	926.473	40.9845
1646	0	-271.082	1089.53	877.508				-193.206	1150.38	486.138	-182.8	1175.41	104.821	-216.831	1291.6	41.0574	181.288	1111	894.381	169.563	1167.24	1081.52				157.858	845.661	141.708	203.693	926.707	41.4845
1647	0	-273.633	1093.19	877.173				-194.332	1151.44	485.799	-182.923	1175.92	104.754	-216.77	1291.49	41.0381	178.963	1114.48	894.491	166.746	1170.65	1081.48				157.638	848.483	145.194	203.604	926.919	42.0372
1648	0	-276.115	1096.7	876.853				-195.713	1152.51	485.42	-183.03	1176.26	104.593	-216.739	1291.43	41.0294	176.649	1117.94	894.567	164.025	1173.96	1081.33				157.531	851.914	149.094	203.438	927.277	43.014
1649	0	-278.343	1100.74	876.561				-196.984	1153.44	485.221	-182.861	1176.14	104.427	-216.704	1291.41	41.0088	174.507	1121.28	894.644	161.343	1177.18	1081.23				157.009	855.987	153.357	202.963	927.134	44.0427
1650	0	-280.377	1103.84	876.209				-198.359	1154.26	484.872	-183.114	1176.24	104.117	-216.685	1291.4	41.0053	172.308	1124.61	894.583	158.777	1180.28	1081.18				156.613	860.809	158.234	202.732	927.491	45.9585
1651	0	-282.168	1107.04	875.846				-199.658	1154.77	484.535	-183.207	1176.19	103.911	-216.675	1291.37	40.9709	170.235	1127.85	894.475	156.224	1183.28	1081.04				155.924	866.757	163.621	202.095	928.193	48.5437
1652	0	-284.034	1110.18	875.61				-200.92	1155.81	484.316	-183.297	1175.98	103.631	-216.661	1291.32	40.9476	168.034	1131.01	894.385	153.686	1186.03	1080.86				154.907	873.668	169.306	201.558	929.518	51.814
1653	0	-285.828	1113.42	875.24				-202.355	1155.82	483.866	-183.386	1176.18	103.492	-216.674	1291.32	40.9493	166.054	1133.99	894.285	151.321	1188.73	1080.65				153.87	880.834	175.71	200.65	931.244	56.1578
1654	0	-287.873	1117.01	874.75				-203.854	1156.34	483.525	-183.462	1175.99	103.245	-216.677	1291.23	40.8982	163.87	1136.51	894.185	149.066	1191.46	1080.38				152.397	888.5	182.441	199.138	933.063	61.1028
1655	0	-290.223	1120.61	874.327				-205.186	1156.75	483.248	-183.6	1176.07	103.172	-216.655	1291.17	40.8413	161.897	1139.25	894.042	146.84	1193.9	1080.08				150.525	896.592	189.516	197.138	935.527	66.9372
1656	0	-292.258	1123.63	873.478				-206.687	1157.39	482.994	-183.75	1176.03	103.005	-216.673	1291.17	40.8424	160.022	1141.44	893.962	144.754	1196.38	1079.67				148.016	904.941	196.956	196.103	939.44	73.5513
1657	0	-294.477	1126.64	872.866				-207.826	1157.41	482.669	-183.817	1175.77	102.776	-216.696	1291.19	40.7894	158.139	1143.43	893.826	142.701	1198.59	1079.11				145.228	913.444	203.376	193.943	943.802	80.1125
1658	0	-296.785	1129.65	872.362				-209.22	1157.67	482.39	-184.015	1175.84	102.597	-216.671	1291.16	40.7823	156.38	1145.37	893.571	140.843	1200.71	1078.43				142.232	922.091	209.692	191.467	949.354	86.3103
1659	0	-299.057	1132.41	871.873				-210.433	1157.92	482.066	-184.327	1176.09	102.481	-216.677	1291.09	40.7744	154.708	1147.23	893.485	139.032	1202.78	1077.63				138.796	930.542	215.353	189.093	956.969	90.9277
1660	0	-301.103	1134.68	871.438				-211.617	1158.3	481.828	-184.389	1175.94	102.328	-216.694	1291.09	40.7624	153.297	1149.09	893.12	137.568	1204.73	1076.82				135.751	940.075	219.508	185.547	966.641	94.985
1661	0	-303.131	1136.31	871.087				-212.849	1158.79	481.647	-184.566	1175.86	102.25	-216.691	1291.08	40.7021	151.884	1150.83	893.023	136.082	1206.62	1075.83				132.819	950.847	222.121	181.869	979.445	97.8147
1662	0	-305.06	1137.67	870.81				-213.783	1158.81	481.424	-185.001	1175.27	101.955	-216.69	1291.08	40.7006	150.778	1152.63	893.137	134.849	1208.49	1074.99				130.2	962.479	223.603	178.346	992.303	99.3841
1663	0	-306.83	1139.04	870.621				-214.844	1159.48	481.346	-184.917	1175.77	102.15	-216.702	1290.96	40.6595	149.842	1154.35	893.463	133.365	1208.69	1074.08				127.81	975.001	223.538	174.658	1006.06	99.5459
1664	0	-308.478	1139.52	870.631				-215.796	1160.05	481.316	-185.141	1175.93	102.298	-216.753	1291.06	40.6584	148.762	1156.48	894.078	132.183	1210.7	1073.26				125.305	987.985	222.594	170.793	1020.41	98.2145
1665	0	-309.865	1140.47	870.65				-216.78	1160.71	481.451	-185.227	1175.92	102.131	-216.708	1290.97	40.6493	147.91	1158.35	894.795	131.097	1213.11	1072.76				122.781	1001.46	220.59	167.699	1036.31	96.4148
1666	0	-311.044	1141.26	870.689				-217.597	1161.36	481.355	-185.498	1176.21	102.157	-216.73	1291	40.6401	147.029	1160.26	895.565	130.073	1215.71	1072.38				120.58	1015.85	217.533	165.204	1053.27	93.8493
1667	0	-312.122	1142.01	870.722				-218.151	1161.78	481.408	-185.604	1176.21	102.167	-216.752	1291.06	40.6591	146.449	1162.19	896.444	129.112	1218.44	1072.42				118.932	1030.87	213.693	163.246	1071.56	90.9472
1668	0	-312.854	1142.92	870.714				-218.769	1162.59	481.433	-185.73	1176.31	102.196	-216.81	1291.06	40.6456	146.275	1163.49	897.489	128.149	1221.23	1072.37				117.269	1046.57	209.147	161.564	1090.93	87.3362
1669	0	-313.512	1144.27	870.676				-219.313	1163.41	481.418	-185.669	1176.13	102.176	-216.792	1291	40.6292	145.682	1165.79	898.25	127.34	1224.2	1072.34				115.91	1062.52	204.046	160.57	1111.59	83.7868
1670	0	-314.062	1145.85	870.653				-219.672	1164.15	481.487	-185.702	1176.03	102.163	-216.788	1290.99	40.6276	145.022	1168.3	899.093	126.921	1229.14	1072.31				115.103	1079.2	198.407	159.736	1132.51	79.6309
1671	0	-314.473	1147.36	870.704				-219.925	1165.02	481.567	-185.817	1176.33	102.235	-216.789	1291	40.6282	144.51	1170.8	899.938	126.206	1232.19	1072.36				115.248	1096.33	192.388	160.018	1154.17	75.4187
1672	0	-314.911	1149	870.631				-220.17	1166.22	481.631	-185.765	1176.12	102.193	-216.777	1291.01	40.6412	143.553	1171.66	900.247	125.512	1234.97	1072.42				115.764	1114.07	186.158	160.888	1176.43	71.3331
1673	0	-315.228	1150.75	870.666				-220.186	1166.9	481.501	-185.849	1176.36	102.295	-216.813	1291.01	40.6448	143.193	1174.25	900.928	124.924	1237.77	1072.5				117.239	1131.65	180.13	161.982	1198.94	67.5603
1674	0	-315.308	1152.77	870.67				-220.269	1167.76	481.575	-185.874	1176.57	102.365	-216.787	1290.99	40.6451	142.831	1177.24	901.554	124.363	1240.61	1072.59				118.614	1150.43	173.652	163.735	1222.21	64.224
1675	0	-315.435	1154.83	870.726				-220.306	1168.79	481.612	-185.774	1176.51	102.393	-216.803	1291.03	40.6669	142.633	1180.27	902.061	123.898	1243.47	1072.66				120.894	1169.06	167.485	165.219	1244.28	61.5879
1676	0	-315.344	1157.13	870.698				-220.183	1169.95	481.633	-185.772	1176.6	102.384	-216.778	1291.08	40.6639	142.625	1183.29	902.538	123.555	1246.39	1072.76				123.618	1187.73	161.92	168.167	1267.51	59.5431
1677	0	-315.39	1159.53	870.629				-220.232	1171.25	481.677	-185.688	1176.64	102.455	-216.77	1291.08	40.683	142.592	1186.36	902.948	123.272	1249.36	1072.86				126.317	1206.38	156.598	171.503	1291.22	57.2928
1678	0	-315.241	1162.09	870.437				-219.94	1171.96	481.613	-185.659	1176.7	102.487	-216.773	1291.1	40.6708	142.71	1189.45	903.336	123.121	1252.33	1072.9				129.385	1224.87	151.978	174.228	1312.6	56.8144
1679	0	-314.989	1164.41	870.372				-219.689	1173	481.675	-185.528	1176.69	102.613	-216.769	1291.08	40.7072	143.088	1192.49	903.725	123.03	1255.41	1072.9				132.713	1243.15	147.869	177.822	1334.4	56.4755
1680	0	-314.654	1166.91	870.348				-219.376	1173.98	481.716	-185.633	1176.2	102.368	-216.774	1291.09	40.6844	143.465	1195.63	904.05	123.035	1258.52	1072.88				136.592	1261.32	144.356	181.353	1355.43	56.8345
1681	0	-314.224	1169.31	870.339				-219.113	1174.92	481.779	-185.162	1175.26	102.15	-216.769	1291.08	40.7071	143.928	1198.84	904.303	123.217	1261.68	1072.78				140.121	1278.86	141.334	185.478	1376.08	57.7675
1682	0	-313.857	1171.36	870.348				-218.739	1175.87	481.865	-185.085	1176.47	102.683	-216.79	1291.14	40.7127	144.533	1202.18	904.467	123.467	1265.02	1072.64				143.748	1296.11	138.783	189.371	1396.23	58.7061
1683	0	-313.334	1173.29	870.35				-218.474	1177.01	481.983	-185.008	1176.98	102.751	-216.752	1291.07	40.7055	145.335	1205.4	904.46	123.811	1268.35	1072.44				147.271	1312.63	136.546	193.543	1415.81	60.8948
1684	0	-312.842	1175.29	870.43				-217.998	1178.2	482.052	-184.756	1176.73	102.821	-216.757	1291.09	40.741	146.075	1208.63	904.388	124.195	1271.87	1072.35				150.84	1328.73	134.871	197.652	1435.4	63.0185
1685	0	-312.251	1177.38	870.488				-217.407	1178.93	482.246	-184.591	1176.69	102.928	-216.75	1291.07	40.7051	146.701	1212.13	904.251	124.677	1275.46	1072.12				154.024	1344.02	133.459	201.193	1451.36	64.9551
1686	0	-311.746	1179.18	870.596				-216.794	1179.92	482.411	-184.368	1176.67	103.045	-216.768	1291.07	40.7066	147.135	1215.76	903.877	125.209	1279.26	1071.98				156.779	1358.72	132.376	204.35	1467.87	67.4608
1687	0	-311.176	1180.79	870.701				-216.107	1180.69	482.558	-184.179	1176.74	103.151	-216.769	1291.08	40.7075	147.408	1219.59	903.471	125.749	1283.2	1071.75				159.333	1372.49	131.494	207.24	1483.61	70.1146
1688	0	-310.405	1182.54	870.839				-215.406	1181.94	482.791	-184.032	1176.74	103.271	-216.792	1291.1	40.7302	147.495	1223.63	902.785	126.404	1287.34	1071.55				160.365	1383.08	130.795	209.592	1498.16	72.4452
1689	0	-309.424	1184	871.161				-214.744	1183.07	482.925	-183.907	1176.75	103.381	-216.816	1291.12	40.7173	148.013	1227.56	902.158	126.603	1289.95	1071.59				162.344	1394.72	130.43	211.375	1511.16	74.6077
1690	0	-308.405	1185.28	871.241				-213.867	1183.95	483.03	-183.767	1176.85	103.538	-216.815	1291.09	40.7452	148.548	1231.5	901.396	127.315	1294.35	1071.4				163.799	1405.56	129.929	212.642	1523.68	76.401
1691	0	-307.232	1186.54	871.628				-213.054	1185.18	483.394	-183.606	1176.81	103.645	-216.823	1291.06	40.7096	149.196	1235.66	900.636	128.199	1298.98	1071.11				164.922	1415.04	129.605	213.603	1534.78	78.114
1692	0	-305.892	1187.7	871.982				-212.221	1186.36	483.627	-183.428	1176.84	103.77	-216.848	1291.09	40.7148	150.073	1239.72	899.895	129.023	1303.8	1070.83				165.302	1423.11	129.069	213.51	1543.66	79.0156
1693	0	-304.38	1189.02	872.401				-211.411	1187.85	483.879	-183.172	1176.78	103.917	-216.837	1291.1	40.7314	150.832	1244.18	899.285	129.75	1308.6	1070.59				165.522	1429.96	128.254	212.531	1550.13	78.5688
1694	0	-302.716	1190.54	872.671				-210.179	1188.73	484.017	-182.895	1176.78	104.048	-216.872	1291.1	40.7324	151.927	1248.92	898.613	130.695	1313.55	1070.29				165.058	1435.15	127.064	211.557	1556.42	78.0331
1695	0	-300.921	1192.09	872.971				-209.183	1190.03	484.376	-182.635	1176.78	104.198	-216.908	1291.16	40.74	153.167	1253.8	898.051	131.43	1318.45	1069.98				164.389	1438.66	125.514	210.163	1562.17	76.926
1696	0	-299.054	1193.87	873.344				-208.289	1191.73	484.754	-182.305	1176.75	104.375	-216.944	1291.14	40.7422	154.444	1258.86	897.549	132.415	1323.71	1069.69				163.415	1440.49	124.057	207.964	1563.09	74.788
1697	0	-297.216	1195.75	873.751				-206.958	1192.87	484.807	-182.119	1176.84	104.521	-216.922	1291.11	40.7116	155.893	1264.18	897.078	133.56	1329.07	1069.34				162.132	1441.39	122.635	205.587	1563.23	72.4837
1698	0	-295.111	1197.31	874.186				-205.783	1194.24	485.222	-181.848	1176.9	104.723	-216.967	1291.18	40.7254	157.313	1269.61	896.616	134.696	1334.49	1068.93				160.52	1441.06	120.767	203.017	1563.35	70.2474
1699	0	-292.99	1199.47	874.566				-204.659	1196.15	485.644	-181.684	1177.04	104.93	-217.023	1291.15	40.7242	158.647	1275.21	896.097	135.988	1339.96	1068.51				159.175	1440.83	119.49	200.596	1561.75	67.3468
1700	0	-290.714	1201.35	874.981				-203.192	1197.36	485.788	-181.495	1177.01	105.186	-217.045	1291.23	40.7407	160.037	1281.11	895.365	137.446	1345.53	1068.09				158.098	1441.05	117.955	198.217	1561.83	65.074
1701	0	-288.321	1203.28	875.496				-201.886	1199.1	486.331	-181.097	1176.67	105.426	-217.068	1291.24	40.7545	161.609	1286.85	894.834	139.014	1351.08	1067.73				157.841	1442.49	117.255	196.706	1563.5	63.0245
1702	0	-285.948	1205.38	876.041				-200.177	1200.33	486.435	-180.928	1176.87	105.652	-217.107	1291.32	40.7824	163.553	1292.63	894.334	140.522	1356.58	1067.41				158.463	1445.72	117.077	196.231	1565.2	61.1336
1703	0	-283.417	1207.65	876.575				-198.813	1202.41	487.073	-180.784	1177.24	105.985	-217.138	1291.38	40.7749	165.242	1299.55	894.413	142.52	1362.3	1067.01				158.425	1448.22	116.821	196.469	1566.98	59.1424
1704	0	-280.932	1209.49	877.268				-196.991	1203.79	487.185	-180.461	1177.41	106.302	-217.154	1291.43	40.8128	167.258	1305.7	894.37	144.341	1367.75	1066.84				158.925	1449.89	116.62	196.41	1569.65	57.4949
1705	0	-278.448	1211.93	877.942				-195.568	1205.76	487.761	-179.906	1177.27	106.532	-217.335	1291.61	40.9112	169.465	1312.07	894.485	146.132	1373.21	1066.79				159.229	1451.5	116.289	196.441	1570.6	55.676
1706	0	-275.922	1214.2	878.549				-193.753	1206.95	487.778	-179.597	1177.21	106.753	-217.203	1291.54	40.8478	171.654	1316.49	894.73	148.036	1378.57	1066.68				159.576	1453.02	116.308	196.252	1572.21	54.2761
1707	0	-273.437	1216.62	878.976				-192.415	1208.96	488.33	-179.387	1177.27	107.035	-217.322	1291.61	40.9089	173.608	1322.96	895.174	149.875	1383.9	1066.63				160.158	1454.43	116.125	195.893	1572.36	53.086
1708	0	-270.776	1219.07	879.364				-190.657	1210.34	488.521	-179.13	1177.4	107.508	-217.344	1291.62	40.9294	175.542	1329.3	895.64	151.93	1389.3	1066.69				160.633	1455.86	115.745	195.908	1572.55	51.8275
1709	0	-268.078	1221.8	879.717				-189.182	1212.48	489.151	-178.802	1177.48	107.816	-217.369	1291.58	40.9331	177.767	1335.13	896.246	153.963	1394.5	1066.71				161.151	1457.18	115.642	195.529	1571.08	49.6282
1710	0	-265.271	1224.3	880.002				-187.37	1214.1	489.262	-178.391	1177.39	108.146	-217.378	1291.59	40.9069	180.072	1340.44	896.813	156.126	1399.58	1066.73				161.511	1458.25	115.569	195.954	1572.03	49.1711
1711	0	-262.363	1226.78	880.32				-185.844	1216.4	489.806	-178.222	1177.9	108.556	-217.349	1291.57	40.9253	182.52	1345.78	897.189	158.355	1404.5	1066.65				161.78	1459.12	115.366	195.506	1570.59	48.5509
1712	0	-259.366	1229.71	880.635				-183.836	1217.99	489.949	-177.956	1178.35	109.038	-217.338	1291.6	40.9364	185.051	1350.8	897.579	160.64	1409.38	1066.63				161.834	1459.55	115.208	195.94	1571.97	48.2066
1713	0	-256.213	1232.49	880.909				-182.254	1220.18	490.51	-177.492	1178.82	109.633	-217.304	1291.75	41.0179	187.791	1353.95	897.757	163.09	1414.39	1066.61				161.824	1460.22	114.991	195.662	1572.41	47.7129
1714	0	-253.009	1235.36	881.211				-180.063	1221.7	490.676	-177.121	1178.13	109.976	-217.248	1291.56	40.9499	190.5	1358.71	898.019	165.505	1419.22	1066.67				161.683	1460.86	114.716	195.432	1571.88	47.3924
1715	0	-249.903	1238.29	881.543				-178.467	1224.55	491.173	-176.806	1178.09	110.402	-217.257	1291.56	41.0061	193.394	1363.82	898.155	167.908	1424.08	1066.77				161.302	1461.4	114.471	195.685	1572.19	47.5401
1716	0	-246.795	1241.26	881.82				-176.727	1226.61	491.778	-176.443	1178.32	110.901	-217.181	1291.49	41	196.197	1368.83	898.181	170.423	1429.02	1066.87				161.152	1461.85	114.303	195.355	1571.92	47.2434
1717	0	-243.882	1242.99	882.23				-175.074	1228.91	492.065	-176.245	1177.92	111.562	-217.152	1291.46	41.0248	199.281	1374.5	898.411	172.948	1433.84	1066.95				161.113	1462.51	114.069	195.706	1571.76	46.8906
1718	0	-240.778	1245.28	882.702				-173.254	1230.98	492.716	-175.754	1179.15	112.126	-217.147	1291.55	41.0557	202.139	1379.26	898.373	175.394	1438.73	1067.02				160.999	1462.97	113.991	195.728	1571.87	46.7367
1719	0	-237.873	1248.09	883.261				-171.746	1233.45	493.2	-175.657	1178.57	113.081	-217.14	1291.58	41.0772	205.079	1384.18	898.268	178.015	1443.55	1067.12				161.105	1463.46	113.908	195.73	1572.03	46.5579
1720	0	-234.909	1251.54	883.922				-169.778	1234.99	493.647	-175.453	1178.34	113.665	-217.078	1291.48	41.0354	207.674	1388.87	898.184	180.616	1448.33	1067.21				161.127	1463.9	113.787	195.722	1572.16	46.4605
1721	0	-231.934	1255.11	884.259				-168.557	1237.54	494.45	-174.991	1177.8	114.236	-217.097	1291.49	41.0183	210.211	1393.41	898.094	183.185	1453.04	1067.34				161.168	1464.31	113.668	195.703	1572.43	46.4559
1722	0	-229.106	1258.54	884.805				-167.171	1239.91	495.172	-174.372	1177.18	114.84	-217.071	1291.38	40.9774	212.736	1398.02	897.974	185.792	1457.65	1067.45				161.164	1464.62	113.578	195.438	1572.11	46.5488
1723	0	-226.246	1261.98	885.571				-165.863	1242.2	496.003	-173.945	1177.06	115.558	-217.052	1291.28	40.9415	215.047	1402.49	897.772	188.436	1462.28	1067.54				161.247	1465.02	113.498	195.361	1572.1	46.5049
1724	0	-223.552	1265.13	886.347				-164.807	1244.9	497.097	-173.738	1177.67	116.561	-217.04	1290.72	40.6903	217.198	1407.37	897.701	190.869	1466.63	1067.7				161.135	1465.31	113.379	195.356	1572.2	46.4951
1725	0	-220.93	1268.12	887.255				-163.336	1246.76	497.782	-173.655	1179.21	117.474	-216.917	1289.96	40.4685	219.912	1410.14	897.408	193.496	1471.04	1067.85				161.392	1465.9	113.459	195.574	1572.69	46.2725
1726	0	-218.378	1270.94	888.244				-161.872	1248.65	498.579	-173.293	1180.32	118.815	-216.647	1289.17	40.2254	221.614	1415.95	897.527	196.027	1475.29	1068.01				161.352	1465.99	113.239	195.618	1572.94	46.2721
1727	0	-216.018	1273.75	889.402				-160.738	1251.33	499.692	-172.139	1179.46	120.04	-216.264	1288.41	39.9889	223.571	1419.9	897.765	198.548	1479.45	1068.2				161.397	1466.2	113.144	195.723	1573.19	46.201
1728	0	-213.598	1276.7	890.597				-159.892	1254.61	501.226	-171.848	1180.85	121.342	-217.202	1289.81	40.2581	225.672	1423.78	897.867	201.072	1483.49	1068.41				161.506	1466.38	113.079	195.801	1573.34	46.1931
1729	0	-211.291	1279.7	891.943				-157.932	1255.99	502.018	-171.551	1181.98	122.657	-217.649	1290.17	40.3668	227.796	1427.96	898.028	203.507	1487.43	1068.71				161.527	1466.63	112.951	195.794	1573.41	46.1818
1730	0	-208.961	1282.37	893.305				-156.887	1258.93	503.107	-171.251	1183.91	124.224	-218.445	1289.98	40.4473	229.747	1431.65	898.344	205.954	1491.28	1068.99				161.541	1466.84	112.835	195.878	1573.52	46.1791
1731	0	-206.62	1284.84	894.844				-156.086	1262.05	504.849	-170.823	1185.77	125.837	-218.482	1289.23	40.2759	231.765	1435.53	898.77	208.296	1494.99	1069.37				161.615	1466.99	112.722	195.868	1573.61	46.1818
1732	0	-204.336	1287.48	896.348				-154.633	1264.05	505.929	-169.733	1186.24	127.299	-218.275	1288.78	40.1563	233.779	1438.67	899.261	210.681	1498.68	1069.79				161.617	1467.06	112.623	195.814	1573.58	46.1363
1733	0	-202.237	1290.07	898.022				-153.565	1266.52	507.15	-168.855	1187.23	128.821	-217.812	1287.89	39.8155	235.605	1442.03	899.672	212.999	1502.32	1070.3				161.839	1467.26	112.541	195.522	1573.23	45.99
1734	0	-200.084	1292.69	899.681				-152.443	1269.07	508.806	-167.732	1188.01	130.338	-217.729	1287.32	39.6735	237.444	1445.5	900.258	215.191	1505.81	1070.8				162.165	1467.6	112.47	195.18	1572.95	45.7191
1735	0	-198.037	1295.14	901.381				-151.769	1272.18	510.063	-166.554	1189.11	131.895	-217.674	1286.83	39.6401	239.283	1448.43	900.824	217.314	1509.24	1071.35				162.284	1467.79	112.413	195.161	1572.92	45.6794
1736	0	-196.064	1297.4	903.279				-150.826	1275.02	511.487	-165.734	1190.21	133.676	-217.513	1286.39	39.6552	240.929	1451.31	901.407	219.348	1512.61	1071.9				162.343	1467.82	112.327	195.215	1572.81	45.6495
1737	0	-194.158	1299.34	905.168				-150.226	1278.23	513.236	-164.173	1191.7	135.258	-217.315	1285.88	39.6586	242.551	1454.07	901.915	221.393	1515.89	1072.4				162.43	1467.89	112.237	195.223	1572.84	45.6685
1738	0	-192.235	1301.53	907.06				-149.438	1281.31	514.656	-162.894	1193.09	137.022	-217.077	1285.54	39.7178	244.111	1456.73	902.497	223.242	1519.16	1073.03				162.519	1467.82	112.149	195.547	1573.42	45.8238
1739	0	-190.399	1303.41	909.053				-148.79	1284.47	516.354	-161.589	1195.68	138.622	-216.696	1285.27	39.8342	245.661	1459.4	902.993	225.088	1522.4	1073.65				162.575	1467.79	112.087	195.773	1573.67	45.8743
1740	0	-188.588	1305.11	910.939				-148.247	1287.65	517.796	-160.59	1196.31	140.498	-216.441	1285.08	40.0736	247.004	1461.9	903.475	226.789	1525.62	1074.28				162.304	1467.68	111.722	195.713	1573.48	45.7956
1741	0	-186.858	1307.08	912.805				-147.182	1289.67	519.337	-159.466	1197.67	142.208	-216.096	1284.9	40.2457	248.348	1464.27	903.92	228.363	1528.73	1074.93				162.544	1467.58	111.858	196.204	1573.9	46.0418
1742	0	-185.209	1309.07	914.692				-146.488	1292.53	520.615	-158.275	1199.26	143.906	-215.432	1284.65	40.4161	249.691	1466.74	904.375	230.003	1531.92	1075.58				162.262	1467.02	111.651	196.218	1573.89	46.0428
1743	0	-183.612	1310.87	916.578				-146.48	1296.7	521.94	-156.993	1200.81	145.676	-215.165	1284.5	40.7728	250.941	1469.12	904.894	231.521	1534.95	1076.23				162.196	1466.89	111.451	196.203	1573.88	46.0248
1744	0	-182.112	1312.73	918.435				-146.134	1300.1	523.738	-155.948	1202.08	147.445	-214.548	1284.62	41.2429	252.158	1471.31	905.39	233.018	1537.9	1076.93				162.752	1467.35	111.437	196.212	1573.87	46.0303
1745	0	-180.687	1314.45	920.124				-145.838	1303.58	525.103	-154.847	1204.06	149.04	-213.888	1284.87	41.9409	253.302	1473.67	905.899	234.437	1540.77	1077.64				162.361	1466.8	111.187	195.674	1573.51	45.8127
1746	0	-179.382	1316.45	921.868				-145.733	1307.22	526.279	-154.125	1205.04	150.581	-213.247	1284.99	42.4549	254.391	1475.99	906.356	235.908	1543.65	1078.24				162.855	1467.18	111.159	196.149	1573.78	46.0347
1747	0	-178.064	1318.57	923.543				-145.696	1310.95	527.597	-152.863	1207.36	152.593	-212.558	1285.16	43.2165	255.515	1478.27	906.841	237.291	1546.28	1078.87				162.993	1467.24	111.066	195.812	1573.53	45.725
1748	0	-176.871	1320.78	925.15				-145.698	1314.75	528.841	-152.046	1209.63	154.174	-212.316	1285.33	43.734	256.643	1480.36	907.209	238.737	1548.86	1079.48				162.549	1466.66	110.862	196.326	1574.13	46.0606
1749	0	-175.631	1322.93	926.739				-145.704	1318.65	530.132	-151.285	1211.78	155.72	-211.507	1285.96	44.6838	257.729	1482.55	907.617	240.215	1551.27	1080.06				163.101	1467.15	110.879	196.34	1574.07	45.7397
1750	0	-174.399	1325.03	928.089				-145.56	1322.4	531.218	-150.34	1212.96	157.305	-210.952	1286.49	45.5113	258.842	1484.63	908.004	241.67	1553.66	1080.68				162.674	1466.6	110.704	196.262	1573.96	45.9573
1751	0	-173.226	1327.3	929.474				-145.672	1326.17	532.361	-149.783	1215.03	158.817	-210.429	1287.06	46.2811	260.066	1486.72	908.345	243.066	1555.9	1081.29				163.205	1466.99	110.727	196.33	1574.11	45.9648
1752	0	-172.088	1329.44	930.67				-146.014	1330.41	533.365	-149.171	1217.26	160.286	-210.231	1288.01	47.1318	261.273	1488.84	908.645	244.636	1558.1	1081.76				163.266	1466.97	110.646	196.357	1574.08	45.9105
1753	0	-170.943	1331.86	931.952				-145.825	1333.82	534.538	-148.895	1219.8	161.567	-210.275	1289.31	48.0151	262.47	1490.93	908.993	246.032	1560.26	1082.26				163.621	1467.08	110.562	196.328	1574.08	45.8451
1754	0	-169.947	1334.1	932.97				-146.667	1339.12	535.671	-148.815	1222.44	162.878	-210.522	1290.85	48.9028	263.686	1493.01	909.298	247.431	1562.33	1082.71				163.171	1466.5	110.413	196.258	1573.94	45.8105
1755	0	-168.944	1336.5	933.983				-147.041	1343.29	536.448	-149.151	1225.2	163.875	-211.033	1292.95	49.7228	264.84	1494.88	909.442	248.76	1564.42	1083.12				163.795	1467.05	110.512	196.428	1574.17	45.7628
1756	0	-168.021	1338.63	934.748				-147.536	1347.51	537.327	-149.462	1228.55	165.013	-211.711	1295.65	50.5649	265.88	1496.76	909.592	250.094	1566.54	1083.54				164.028	1467.24	110.522	196.421	1574.15	45.6885
1757	0	-167.033	1341.05	935.734				-147.687	1350.74	537.952	-150.092	1232.3	165.742	-212.704	1298.74	51.2749	266.897	1498.7	909.723	251.408	1568.57	1083.89				163.964	1467.17	110.419	196.456	1574.2	45.6402
1758	0	-166.244	1343.35	936.423				-147.993	1354.05	538.445	-151.079	1236.23	166.362	-214.168	1302.8	51.9939	267.914	1500.58	909.845	252.648	1570.47	1084.17				164.089	1467.18	110.494	196.509	1574.19	45.5904
1759	0	-165.439	1345.49	937.15				-148.527	1357.72	539.328	-152.317	1240.43	166.777	-215.345	1306.76	52.436	268.813	1502.37	909.942	253.778	1572.44	1084.46				164.263	1467.36	110.534	196.492	1574.22	45.5508
1760	0	-164.654	1347.84	937.734				-149.166	1361.58	540.087	-153.948	1245.31	166.967	-216.943	1311.93	52.8858	269.614	1504.23	910.003	254.954	1574.23	1084.64				164.302	1467.42	110.467	196.511	1574.28	45.5077
1761	0	-163.99	1350.17	938.213				-149.85	1365.55	540.887	-155.749	1250.5	167.037	-218.792	1317.91	53.2694	270.372	1506.09	909.93	256.029	1575.99	1084.82				164.3	1467.42	110.458	196.611	1574.34	45.4865
1762	0	-163.395	1352.21	938.848				-150.669	1369.6	541.462	-157.906	1256.13	166.987	-220.617	1324.7	53.3653	271.159	1507.89	909.857	256.944	1577.63	1084.87				164.352	1467.6	110.525	196.622	1574.37	45.4589
1763	0	-162.868	1354.73	939.323				-151.176	1373.11	541.948	-160.623	1262.44	166.632	-222.574	1332.3	53.235	271.747	1509.56	909.671	258.05	1579.4	1084.91				164.381	1467.6	110.482	196.624	1574.41	45.3932
1764	0	-162.674	1355.33	939.803				-152.104	1376.98	542.476	-163.462	1269.28	166.081	-224.578	1340.77	53.0117	272.424	1511.47	909.486	258.903	1580.83	1084.98				164.331	1467.67	110.58	196.677	1574.42	45.3899
1765	0	-162.265	1356.53	940.354				-153.005	1380.82	542.958	-166.741	1276.47	165.558	-226.482	1349.78	52.4932	272.95	1513.17	909.202	259.804	1582.43	1084.92				164.356	1467.74	110.484	196.748	1574.47	45.3874
1766	0	-161.898	1358.43	940.762				-154.195	1385.4	543.633	-170.28	1284.05	164.926	-228.417	1359.6	51.9921	273.491	1514.88	909.012	260.566	1583.85	1084.82				164.245	1467.64	110.582	196.762	1574.49	45.3362
1767	0	-161.561	1360.65	941.025				-155.46	1390.17	544.326	-174.354	1291.41	165.052	-229.873	1370.11	51.539	273.903	1516.61	908.717	261.356	1585.46	1084.74				164.202	1467.73	110.537	196.758	1574.52	45.312
1768	0	-161.255	1363.01	941.598				-156.798	1395.06	544.912	-177.883	1299.91	164.275	-231.836	1381.12	51.4789	274.247	1518.57	908.445	262.055	1586.88	1084.56				164.112	1467.78	110.558	196.795	1574.51	45.2803
1769	0	-160.905	1365.23	941.974				-157.954	1399.73	544.867	-181.656	1308.88	163.668	-233.472	1392.62	51.4827	274.619	1520	908.052	262.74	1588.26	1084.45				164.009	1467.84	110.597	196.763	1574.48	45.2902
1770	0	-160.655	1367.24	942.438				-159.121	1404.47	545.417	-185.521	1318.45	163.147	-235.244	1404.4	51.597	274.978	1521.47	907.731	263.282	1589.64	1084.32				163.887	1467.85	110.671	196.77	1574.58	45.3128
1771	0	-160.52	1369.55	942.475				-160.306	1409.33	545.953	-188.901	1327.79	162.763	-237.08	1416.33	51.9781	275.156	1523.24	907.43	263.965	1590.95	1084.15				163.784	1467.9	110.648	196.807	1574.65	45.3116
1772	0	-160.514	1370.87	942.928				-161.344	1414.14	546.42	-192.382	1337.6	162.466	-239.205	1428.54	52.552	275.315	1524.99	907.151	264.574	1592.33	1084.01				163.737	1468.08	110.818	196.754	1574.59	45.3006
1773	0	-160.568	1372.44	943.092				-162.389	1419.34	546.891	-195.766	1347.38	162.248	-241.346	1440.53	53.3161	275.463	1526.61	906.613	265.07	1593.54	1083.93				163.468	1468.04	110.644	196.82	1574.6	45.3039
1774	0	-160.663	1374.37	943.425				-163.519	1424.77	547.482	-199.009	1357.5	162.119	-243.588	1452.26	54.194	275.6	1528.1	906.443	265.625	1594.88	1083.81				163.338	1468.07	110.664	196.792	1574.6	45.3103
1775	0	-160.901	1376.26	943.471				-164.717	1430.64	547.875	-202.204	1367.77	162.312	-245.872	1463.67	55.239	275.57	1529.74	906.152	266.138	1595.99	1083.73				163.271	1468.1	110.692	196.79	1574.59	45.3101
1776	0	-161.048	1378.16	943.77				-165.803	1436.4	548.443	-205.182	1377.47	162.561	-248.053	1474.92	56.4287	275.519	1531.47	905.949	266.544	1597.24	1083.7				163.101	1468.14	110.701	196.74	1574.54	45.3642
1777	0	-161.25	1380.49	943.808				-167.607	1443.51	548.953	-207.726	1387.19	162.838	-250.884	1486.25	58.0698	275.392	1533.07	905.701	267.03	1598.48	1083.67				163.028	1468.09	110.705	196.714	1574.5	45.4036
1778	0	-161.451	1382.89	944.132				-168.645	1449.63	549.577	-210.233	1397.16	163.17	-253.521	1497.12	59.5904	275.21	1534.8	905.439	267.307	1599.64	1083.7				162.423	1467.66	110.659	196.7	1574.43	45.4247
1779	0	-161.569	1384.98	944.284				-169.631	1455.25	550.212	-213.016	1407.67	163.695	-256.529	1507.79	61.3377	275.061	1536.33	905.21	267.772	1600.8	1083.75				162.743	1468.09	110.755	196.655	1574.32	45.4449
1780	0	-161.736	1387.44	944.394				-170.616	1460.98	550.878	-215.397	1417.34	164.121	-259.522	1518.19	63.0055	274.874	1537.92	905.069	268.223	1602.04	1083.83				162.668	1468.27	110.745	196.627	1574.29	45.5202
1781	0	-161.969	1390.47	944.567				-172.62	1468.96	551.788	-217.357	1426.88	164.544	-262.349	1528.44	64.7392	274.675	1539.52	904.827	268.545	1603.11	1083.93				161.992	1467.79	110.673	196.637	1574.25	45.5644
1782	0	-162.119	1393.16	944.441				-173.551	1474.88	552.164	-219.236	1436.18	164.993	-265.141	1538.54	66.4366	274.466	1541.18	904.643	268.939	1604.12	1084				161.805	1467.86	110.708	196.599	1574.23	45.5863
1783	0	-162.421	1395.88	944.534				-174.893	1481.55	552.973	-221.004	1445.47	165.65	-268.118	1548.58	68.0908	274.199	1542.78	904.373	269.31	1605.25	1084.05				161.538	1467.92	110.638	196.588	1574.27	45.6992
1784	0	-162.802	1398.95	944.619				-176.592	1488.86	553.626	-222.846	1455.12	166.079	-270.797	1558.47	69.7738	274.043	1544.36	904.138	269.732	1606.18	1084.16				161.276	1468.02	110.64	196.518	1574.17	45.743
1785	0	-163.147	1402.01	944.495				-177.566	1494.65	554.199	-224.022	1464.68	166.28	-273.374	1568.49	71.3767	273.826	1546.15	903.928	270.122	1607.2	1084.27				161.003	1468.04	110.548	196.487	1574.09	45.7577
1786	0	-163.686	1405.07	944.377				-178.555	1500.41	554.861	-225.332	1473.39	166.84	-276.163	1578.71	73.2017	273.644	1547.91	903.736	270.467	1608.19	1084.37				160.849	1468.16	110.581	196.498	1574.13	45.8301
1787	0	-164.143	1408.34	944.3				-180.442	1508.24	555.741	-226.654	1482.82	167.084	-278.336	1588.69	74.8106	273.48	1549.68	903.613	270.857	1609.16	1084.54				160.579	1468.07	110.518	196.453	1574.19	45.8893
1788	0	-164.707	1411.61	944.251				-181.372	1514.19	556.452	-228.059	1492.57	167.54	-280.585	1598.85	76.4834	273.297	1551.31	903.439	271.28	1610.2	1084.69				160.453	1468.17	110.409	196.469	1574.14	45.9386
1789	0	-165.282	1414.99	944.108				-182.231	1520.12	556.905	-229.638	1501.92	168.287	-282.83	1609.31	78.1259	273.191	1553.2	903.313	271.594	1611.16	1084.93				160.323	1468.27	110.411	196.5	1574.07	45.9445
1790	0	-165.934	1418.32	944				-182.704	1525.19	556.963	-231.088	1511.72	168.837	-283.932	1619.11	79.5845	272.984	1555.08	903.222	271.902	1612.06	1085.19				160.283	1468.36	110.496	196.477	1574.22	46.0127
1791	0	-166.381	1421.59	943.763				-183.537	1530.93	557.609	-232.713	1521.35	169.48	-285.918	1629.83	81.1623	272.875	1557.23	903.198	272.258	1613.1	1085.51				160.119	1468.44	110.417	196.472	1574.03	46.0163
1792	0	-166.711	1424.78	943.486				-184.713	1537.49	558.095	-233.664	1530.43	169.819	-286.866	1639.94	82.4293	272.782	1559.1	903.184	272.537	1614.1	1085.83				160.08	1468.6	110.438	196.411	1574.06	46.1021
1793	0	-167.199	1427.9	943.437				-185.568	1543.6	558.728	-235.223	1539.84	170.522	-288.476	1650.45	83.9625	272.668	1561.37	903.253	272.757	1615.04	1086.19				159.956	1468.67	110.444	196.442	1574.11	46.0932
1794	0	-167.866	1431.23	943.115				-186.741	1550.08	559.355	-236.417	1549.03	171.007	-289.604	1660.79	85.3662	272.546	1563.51	903.305	272.935	1616.04	1086.54				159.882	1468.77	110.483	196.067	1573.89	45.9818
1795	0	-168.59	1434.78	942.911				-187.475	1556.07	559.775	-237.808	1558.5	171.702	-290.859	1671.29	86.485	272.408	1565.58	903.534	273.09	1616.91	1086.9				159.755	1468.89	110.472	195.926	1573.68	45.9082
1796	0	-169.423	1438.22	942.572				-188.227	1561.87	560.179	-238.968	1567.82	172.254	-291.081	1680.86	87.9335	272.106	1567.11	903.623	273.208	1617.9	1087.34				159.637	1468.97	110.506	196.026	1573.76	45.9924
1797	0	-170.387	1441.92	942.116				-188.96	1568.08	560.607	-240.216	1577.02	172.703	-291.882	1690.76	89.1185	271.893	1568.5	903.549	273.378	1618.83	1087.71				159.553	1469.1	110.486	195.999	1573.79	46.0232
1798	0	-171.172	1445.66	941.635				-189.59	1573.78	560.895	-241.155	1585.67	173.238	-292.389	1700.51	90.0775	271.699	1570.3	903.514	273.532	1619.86	1088.08				159.469	1469.24	110.641	196.192	1573.89	46.2009
1799	0	-172.009	1449.13	941.208				-190.193	1579.7	561.177	-242.222	1594.58	173.739	-293.103	1709.96	91.5461	271.478	1572.18	903.486	273.659	1620.8	1088.41				159.215	1469.31	110.491	196.22	1574.01	46.244
1800	0	-172.971	1452.6	940.941				-190.644	1585.35	561.314	-243.182	1603.34	174.16	-293.693	1719.23	92.6878	271.26	1574.05	903.41	273.736	1621.77	1088.7				159.431	1469.66	110.692	196.192	1573.93	46.2361
1801	0	-173.745	1455.86	940.59				-191.068	1590.84	561.479	-241.393	1607.25	172.991	-294.132	1728.29	93.7541	271.064	1575.69	903.417	273.728	1622.73	1089.02				159.05	1469.65	110.602	196.209	1573.9	46.2634
1802	0	-174.678	1459.55	940.063				-191.339	1596.2	561.357	-243.291	1618.01	174.246	-294.587	1737.07	94.6643	270.826	1577.32	903.439	273.67	1623.65	1089.31				159.172	1469.86	110.709	196.183	1573.98	46.2555
1803	0	-175.476	1463.29	939.408				-191.689	1601.62	561.552	-244.284	1627.56	174.753	-294.945	1745.57	95.5282	270.484	1579.02	903.311	273.632	1624.62	1089.56				159.044	1469.98	110.73	196.167	1573.98	46.3018
1804	0	-176.208	1466.98	938.688				-191.985	1607.14	561.462	-245.132	1635.99	175.245	-295.085	1753.59	96.2209	270.175	1580.68	903.314	273.595	1625.57	1089.78				158.958	1470.09	110.741	196.193	1573.96	46.2855
1805	0	-177.014	1470.43	938.282				-192.082	1612.18	561.145	-246.388	1643.67	175.902	-295.292	1761.57	96.7364	270.016	1582.53	903.308	273.524	1626.65	1090				158.995	1470.22	110.94	196.196	1573.98	46.2986
1806	0	-177.808	1474.06	937.644				-192.527	1617.84	561.109	-246.269	1650.8	175.816	-295.303	1769.26	97.3072	269.581	1583.99	903.246	273.363	1627.58	1090.2				158.939	1470.45	110.952	196.149	1573.97	46.3041
1807	0	-178.692	1478.1	936.881				-192.482	1622.5	560.674	-246.073	1657.63	175.504	-295.253	1776.77	97.5632	269.119	1585.15	903.13	273.193	1628.6	1090.41				158.894	1470.6	110.988	196.143	1574	46.3333
1808	0	-179.447	1482.93	935.81				-192.502	1627.31	560.382	-245.785	1664.78	175.5	-295.026	1784.04	97.7942	268.803	1586.68	903.029	272.945	1629.7	1090.63				158.84	1470.74	111.037	196.169	1573.99	46.3349
1809	0	-180.379	1487.2	934.778				-192.531	1632.11	559.922	-245.668	1671.81	175.485	-294.655	1790.9	97.896	268.469	1588.52	902.931	272.707	1630.73	1090.77				158.813	1470.91	111.053	196.165	1573.97	46.3196
1810	0	-181.342	1491.31	934.16				-192.438	1636.62	559.494	-243.315	1675.53	173.956	-294.082	1797.7	97.6819	268.084	1590.5	902.909	272.357	1631.69	1090.96				158.693	1471.05	111.118	196.136	1574	46.3532
1811	0	-182.209	1494.58	933.134				-192.881	1642.08	558.868	-243.969	1683.55	174.258	-293.339	1804.25	97.3011	267.799	1592.27	902.875	271.996	1632.8	1091.15				158.722	1471.19	111.181	196.186	1573.96	46.3011
1812	0	-183.116	1498.9	932.082				-192.424	1645.84	558.107	-243.628	1690.47	173.842	-292.493	1810.78	96.8139	267.375	1593.83	902.823	271.705	1633.86	1091.22				158.592	1471.22	111.195	196.2	1574.01	46.2929
1813	0	-184.18	1502.8	931.323				-192.383	1650.31	557.278	-243.128	1696.93	173.435	-291.349	1816.96	96.0749	267.025	1595.57	902.744	271.308	1634.9	1091.32				158.512	1471.22	111.238	196.252	1574.1	46.3106
1814	0	-184.925	1506.56	930.228				-192.121	1654.21	556.315	-242.057	1702.35	172.581	-290.045	1823.06	95.1681	266.638	1597.18	902.725	270.796	1636.06	1091.44				158.422	1471	111.184	196.215	1574.06	46.2307
1815	0	-185.89	1510.11	929.148				-192.035	1658.52	555.41	-239.358	1705.34	170.755	-288.639	1829	94.0682	266.323	1598.7	902.688	270.348	1637.16	1091.53				158.385	1471.32	111.352	196.122	1573.98	46.0999
1816	0	-186.749	1513.71	928.081				-191.563	1662.12	554.21	-240.376	1713.56	170.777	-287.038	1834.8	92.8035	265.915	1600.4	902.676	269.874	1638.28	1091.58				158.373	1471.44	111.4	196.475	1574.33	46.2986
1817	0	-187.493	1517.44	926.805				-191.036	1665.43	552.848	-238.227	1717.71	169.107	-285.264	1840.51	91.4547	265.505	1601.94	902.572	269.263	1639.38	1091.61				158.259	1471.52	111.547	196.64	1574.49	46.182
1818	0	-188.26	1521.06	925.654				-190.512	1668.79	551.522	-238.095	1724.22	168.537	-283.423	1846.06	89.96	265.061	1603.56	902.402	268.699	1640.52	1091.56				158.182	1471.5	111.518	196.966	1574.85	46.2722
1819	0	-189.105	1524.4	924.156				-189.961	1671.93	549.915	-237.046	1729.48	167.23	-281.361	1851.53	88.3097	264.62	1605.13	902.265	268.028	1641.67	1091.48				158.095	1471.6	111.617	196.711	1574.52	46.1997
1820	0	-189.778	1527.45	922.79				-189.169	1674.87	548.32	-234.616	1732.44	165.586	-279.308	1856.8	86.7277	264.131	1606.73	902.063	267.38	1642.8	1091.36				158.035	1471.67	111.617	196.72	1574.49	46.1476
1821	0	-190.62	1531.1	921.385				-188.301	1677.65	546.547	-232.387	1735.74	163.82	-277.116	1861.88	85.1503	263.724	1608.04	901.925	266.583	1643.83	1091.19				157.971	1471.76	111.689	196.825	1574.55	46.1759
1822	0	-191.34	1534.51	919.936				-187.442	1680.25	544.75	-230.216	1739.56	161.629	-274.769	1866.86	83.5178	263.162	1609.29	901.691	265.886	1644.91	1090.96				157.846	1471.83	111.722	197.064	1574.79	46.1539
1823	0	-192.118	1537.73	918.519				-186.402	1682.68	542.82	-229.472	1744.5	160.444	-271.67	1871	81.6827	262.572	1610.78	901.468	265.129	1646.07	1090.75				157.79	1471.91	111.798	197.076	1574.87	46.1452
1824	0	-193.059	1541.4	917.145				-185.471	1684.82	540.89	-229.444	1751.46	159.79	-270.143	1875.93	80.0313	261.996	1612.1	901.171	264.264	1647.2	1090.48				157.688	1472.03	111.82	196.777	1574.53	46.0502
1825	0	-193.887	1545.12	915.666				-184.769	1687.67	539.03	-226.332	1752.78	157.577	-266.879	1879.55	77.915	261.306	1613.59	900.876	263.462	1648.36	1090.32				157.36	1471.95	111.753	196.778	1574.4	45.9375
1826	0	-194.772	1548.58	914.195				-183.973	1690.23	537.093	-223.633	1754.32	155.279	-264.621	1883.09	75.8681	260.761	1614.91	900.633	262.524	1649.52	1090				157.477	1472.14	111.914	196.783	1574.23	45.8679
1827	0	-195.634	1552.09	912.646				-182.258	1690.8	534.87	-222.198	1757.99	153.315	-261.849	1886.13	73.5317	260.022	1616.12	900.318	261.548	1650.75	1089.79				157.179	1472.11	111.878	196.796	1574.33	45.9161
1828	0	-196.472	1555.69	911.293				-181.323	1692.89	532.658	-221.104	1761.94	151.628	-259.53	1889.07	71.0677	259.267	1617.34	900.013	260.525	1652.01	1089.55				157.309	1472.36	112.057	196.723	1574.25	45.9101
1829	0	-197.196	1559.22	909.881				-180.365	1694.72	530.565	-219.133	1764.36	149.513	-256.068	1890.72	68.1164	258.422	1618.6	899.787	259.502	1653.43	1089.35				156.963	1472.22	112.019	196.717	1574.2	45.8823
1830	0	-198.062	1562.79	908.25				-179.791	1697.53	528.527	-216.77	1765.82	147.016	-252.938	1892.22	64.8048	257.683	1620.31	899.522	258.388	1654.86	1089.19				156.871	1472.33	112.097	196.623	1574.09	45.8408
1831	0	-198.866	1566.26	907.059				-178.202	1698.12	526.27	-214.23	1766.54	144.805	-249.294	1892.88	61.457	256.798	1621.98	899.314	257.194	1656.36	1088.95				157.08	1472.65	112.36	196.71	1574.26	45.8742
1832	0	-199.634	1570.02	905.417				-177.372	1700.04	524.183	-211.752	1767.22	142.34	-245.65	1893.25	57.6681	255.958	1623.53	899.099	255.915	1658	1088.81				156.974	1472.69	112.425	196.734	1574.27	45.8498
1833	0	-200.612	1573.94	903.904				-176.638	1702.17	521.994	-209.914	1768.52	139.858	-242.106	1893.05	53.7861	254.939	1625.38	898.912	254.566	1659.58	1088.66				156.889	1472.74	112.509	196.735	1574.24	45.8175
1834	0	-201.651	1577.27	902.533				-175.676	1703.77	519.697	-208.094	1769.28	137.735	-236.424	1891	49.0731	253.914	1627.04	898.659	253.202	1661.46	1088.49				156.857	1472.93	112.576	196.727	1574.21	45.7871
1835	0	-202.677	1580.58	901.238				-174.775	1705.09	517.344	-205.82	1769.11	134.966	-231.802	1888.87	44.4253	252.862	1628.89	898.446	251.829	1663.39	1088.37				156.763	1473.03	112.768	196.771	1574.24	45.7779
1836	0	-203.806	1585.21	899.65				-173.794	1706.5	514.952	-203.243	1768.11	132.14	-227.914	1887.12	42.8837	251.66	1630.95	898.207	250.191	1665.35	1088.16				156.712	1473.16	112.887	196.807	1574.23	45.7998
1837	0	-205.019	1589.19	898.073				-172.851	1707.3	512.459	-198.028	1764.4	129.39	-225.527	1886.53	43.2273	250.41	1633.1	897.984	248.659	1667.56	1088.01				156.633	1473.22	112.991	196.835	1574.3	45.7547
1838	0	-206.288	1593.19	896.387				-171.592	1708.05	510.092	-197.769	1766.39	128.639	-223.422	1886.39	43.3974	249.155	1635.17	897.797	246.966	1669.73	1087.84				156.59	1473.3	113.08	196.842	1574.36	45.7495
1839	0	-207.522	1597.1	894.947				-170.646	1709.31	507.766	-195.791	1765.67	126.704	-221.878	1886.54	43.5128	247.738	1637.48	897.618	245.166	1671.96	1087.55				156.521	1473.43	113.254	196.855	1574.38	45.7163
1840	0	-208.903	1600.66	893.624				-169.957	1710.68	505.626	-193.946	1765.06	124.836	-220.239	1886.49	44.1448	246.242	1639.45	897.334	243.395	1674.47	1087.48				156.433	1473.46	113.365	196.935	1574.28	45.6098
1841	0	-210.144	1604.87	891.762				-169.461	1711.76	503.502	-192.564	1765.18	123.214	-218.945	1886.17	44.8028	244.704	1641.88	897.1	241.45	1676.95	1087.33				156.426	1473.57	113.572	196.978	1574.36	45.5686
1842	0	-211.571	1609.29	890.337				-168.539	1711.74	501.227	-191.331	1764.99	121.328	-218.773	1886.37	45.3714	243.097	1644.24	896.913	239.605	1679.63	1087.22				156.36	1473.54	113.811	197.084	1574.37	45.492
1843	0	-213.033	1613.76	888.512				-168.147	1712.6	499.184	-190.533	1765.06	119.484	-219.332	1887.44	46.1212	241.428	1646.71	896.736	237.65	1682.21	1086.94				156.308	1473.67	114.044	197.118	1574.3	45.399
1844	0	-214.863	1618.34	887.026				-168.25	1714.02	497.416	-188.523	1764.34	117.822	-219.182	1886.99	46.177	239.74	1649.24	896.554	235.537	1684.92	1086.75				156.22	1473.83	114.329	197.153	1574.36	45.3689
1845	0	-216.49	1622.79	885.654				-168.386	1715.88	495.96	-183.863	1759.49	114.251	-218.956	1886.66	46.144	238.032	1651.83	896.324	233.373	1687.76	1086.59				156.114	1474.06	114.597	197.221	1574.43	45.3404
1846	0	-218.36	1627.64	884.381				-168.312	1717.34	494.457	-183.499	1760.77	113.306	-218.864	1886.64	46.1401	236.231	1654.17	896.113	231.131	1690.55	1086.32				156.012	1474.17	114.775	197.229	1574.39	45.3237
1847	0	-220.24	1631.81	883.178				-168.484	1719.17	493.442	-182.782	1761.52	112.431	-218.771	1886.71	46.1893	234.316	1656.99	895.995	228.818	1693.39	1086.15				155.908	1474.37	114.974	197.19	1574.33	45.2783
1848	0	-222.068	1635.32	882.23				-169.064	1721.83	492.81	-182.021	1762.35	112.037	-219.039	1887.37	46.5727	232.322	1659.67	895.861	226.473	1696.5	1086.13				155.707	1474.49	115.211	197.158	1574.38	45.3201
1849	0	-223.908	1638.86	881.554				-169.359	1723.73	492.363	-181.395	1763.05	111.529	-218.829	1887.37	46.6861	230.37	1662.34	895.753	224.055	1699.53	1086.07				155.168	1474.45	115.394	197.167	1574.39	45.3321
1850	0	-225.922	1641.94	881.201				-170.006	1726.14	492.11	-180.728	1763.44	111.119	-218.704	1887.37	46.7122	228.302	1665	895.557	221.52	1702.71	1086				155.196	1474.73	115.865	197.158	1574.35	45.3718
1851	0	-227.947	1644.84	880.872				-170.518	1728.01	491.988	-180.223	1763.84	110.845	-218.632	1887.36	46.7489	226.082	1667.79	895.479	218.87	1705.93	1086				154.871	1474.75	116.208	197.09	1574.33	45.4098
1852	0	-229.797	1648.09	881.324				-171.417	1729.94	492.005	-180.129	1764.4	110.623	-218.635	1887.45	46.7804	223.657	1670.53	895.365	216.328	1709.4	1085.99				154.738	1474.91	116.688	197.036	1574.36	45.4507
1853	0	-232.094	1651	881.13				-172.428	1731.71	491.98	-179.881	1764.7	110.5	-218.68	1887.59	46.8101	221.387	1673.31	895.363	213.631	1712.95	1086.05				154.472	1475.03	117.069	196.983	1574.34	45.5068
1854	0	-234.378	1653.64	881.098				-173.497	1733.07	492.017	-179.665	1764.84	110.22	-218.729	1887.72	46.8194	218.732	1676.39	895.327	211.022	1716.73	1086.08				154.243	1475.27	117.547	196.907	1574.38	45.6151
1855	0	-236.608	1656.03	881.077				-174.78	1734.29	491.988	-179.687	1765.15	110.079	-218.747	1887.67	46.8672	216.127	1678.88	895.338	208.376	1720.51	1086.06				154.087	1475.43	117.994	196.847	1574.33	45.6384
1856	0	-239.086	1658.46	881.238				-175.886	1735.02	491.752	-179.731	1765.61	109.91	-218.763	1887.67	46.8471	213.348	1681.41	895.405	205.655	1724.32	1085.97				153.801	1475.44	118.508	196.764	1574.25	45.7168
1857	0	-241.376	1661.3	881.392				-177.383	1735.97	491.671	-179.848	1766.04	109.69	-218.765	1887.69	46.8347	210.599	1683.94	895.512	203.031	1728.18	1085.84				153.535	1475.6	119.146	196.753	1574.22	45.758
1858	0	-243.653	1662.83	881.544				-178.662	1736.63	491.499	-180.034	1766.4	109.555	-218.831	1887.73	46.8297	207.782	1686.68	895.714	200.403	1732.03	1085.68				153.365	1475.75	119.707	196.681	1574.16	45.7645
1859	0	-245.786	1664.73	881.901				-180.093	1737.18	491.302	-180.122	1766.68	109.465	-218.911	1887.76	46.8312	204.928	1689.39	895.848	197.74	1735.94	1085.54				153.241	1475.97	120.306	196.691	1574.18	45.7614
1860	0	-247.975	1666.72	881.985				-181.395	1737.69	491.156	-180.26	1766.82	109.361	-218.876	1887.71	46.7847	202.162	1691.92	896.042	195.178	1739.76	1085.35				153.096	1476.24	120.999	196.677	1574.13	45.7395
1861	0	-250.068	1668.56	882.254				-182.689	1738.27	491.059	-180.379	1766.7	109.125	-218.991	1887.75	46.77	199.474	1694.69	896.339	192.508	1743.53	1085.15				153.113	1476.6	121.684	196.612	1574.13	45.7002
1862	0	-252.433	1670.59	881.996				-183.945	1738.78	490.877	-180.483	1766.85	108.964	-219.003	1887.73	46.7619	196.893	1697.15	896.507	189.867	1747.37	1085.02				152.975	1476.96	122.582	196.641	1574.04	45.6291
1863	0	-254.8	1672.56	881.999				-185.154	1739.58	490.699	-180.751	1767.37	108.857	-219.024	1887.75	46.7445	194.427	1699.98	896.76	187.224	1751.07	1084.93				153.007	1477.37	123.572	196.626	1574.15	45.6431
1864	0	-257.116	1674.73	882.233				-186.377	1740.29	490.486	-180.963	1767.84	108.776	-219.03	1887.67	46.7038	192.226	1702.66	897.027	184.685	1754.78	1084.77				153.135	1478.1	124.613	196.608	1574.19	45.6008
1865	0	-259.278	1677.42	882.501				-187.532	1741.15	490.421	-181.15	1768.62	108.787	-219.037	1887.69	46.6919	190.004	1705.49	897.304	181.934	1758.45	1084.81				152.879	1478.55	125.812	196.606	1574.27	45.6239
1866	0	-261.56	1679.95	882.124				-188.611	1742.12	490.344	-181.851	1769.77	108.829	-219.017	1887.64	46.6976	187.794	1708.47	897.556	179.37	1762.02	1084.8				153.024	1479.62	127.306	196.559	1574.32	45.6878
1867	0	-263.454	1682.74	882.515				-189.675	1742.92	490.067	-182.094	1770.33	108.871	-219.035	1887.66	46.7174	185.742	1711.2	897.747	176.788	1765.43	1084.71				153.164	1480.83	129.112	196.432	1574.28	45.7648
1868	0	-265.683	1685.17	881.949				-190.702	1743.93	489.993	-181.525	1769.79	108.522	-219.003	1887.63	46.6908	183.754	1713.93	897.982	174.237	1768.92	1084.67				152.893	1481.84	130.894	196.329	1574.3	45.9486
1869	0	-267.563	1687.39	882.389				-191.764	1745	489.885	-181.962	1770.34	108.572	-218.997	1887.7	46.7169	181.661	1716.5	898.12	171.885	1772.3	1084.65				152.912	1483.34	133.001	196.23	1576.92	46.7868
1870	0	-269.304	1689.85	882.161				-192.933	1746.26	489.803	-181.557	1769.99	108.284	-219.018	1887.64	46.7228	179.722	1719.53	898.271	169.545	1775.55	1084.65				153.268	1484.95	135.51	196.269	1577.8	47.1399
1871	0	-271.293	1692.5	882.194				-193.927	1747.29	489.704	-181.483	1769.89	108.052	-219.021	1887.69	46.7146	177.693	1722.15	898.336	167.134	1778.61	1084.58				153.198	1486.83	138.076	196.021	1577.69	47.4092
1872	0	-272.938	1695.28	882.033				-195.046	1748.52	489.724	-181.632	1770.14	107.918	-219.009	1887.67	46.6859	175.783	1724.78	898.337	164.756	1781.41	1084.52				153.104	1489.03	141.018	195.824	1577.56	47.8861
1873	0	-274.798	1697.89	881.843				-196.061	1749.74	489.602	-181.741	1770.4	107.859	-219.023	1887.76	46.7265	173.895	1727.3	898.323	162.619	1784.27	1084.47				152.853	1491.21	143.933	195.615	1577.78	48.3664
1874	0	-276.51	1700.98	881.414				-197.193	1750.87	489.545	-181.845	1770.53	107.764	-219.035	1887.78	46.7058	171.959	1729.89	898.231	160.649	1787.03	1084.45				152.574	1493.91	147.486	195.16	1577.02	48.8125
1875	0	-278.279	1703.96	881.257				-198.126	1751.69	489.231	-181.956	1770.75	107.668	-219.016	1887.71	46.6876	170.152	1732.88	898.185	158.332	1789.52	1084.41				152.296	1496.9	151.131	195.266	1578.35	49.3834
1876	0	-279.781	1706.94	881.656				-199.197	1752.75	489.225	-182.022	1770.83	107.528	-219.013	1887.69	46.6774	168.335	1735.29	898.099	156.429	1792.14	1084.39				152.219	1500.56	155.111	195.059	1578.51	50.3448
1877	0	-281.541	1709.21	881.427				-200.133	1753.42	488.955	-182.118	1771.02	107.414	-219.019	1887.74	46.6983	166.753	1738.12	898.013	154.641	1794.64	1084.25				152.457	1505	159.429	195.033	1578.87	51.7506
1878	0	-283.343	1711.87	881.272				-201.142	1754.01	488.69	-182.224	1771.15	107.278	-219.026	1887.74	46.6931	165.247	1740.75	897.871	152.684	1796.94	1084.09				152.244	1509.83	164.181	194.717	1579.05	53.1543
1879	0	-285.117	1714.28	881.169				-202.277	1754.91	488.558	-182.39	1771.27	107.181	-219.036	1887.76	46.6719	163.931	1743.34	897.643	150.946	1799.2	1083.87				152.046	1515.38	169.322	194.451	1580.1	55.5153
1880	0	-286.811	1716.44	881.05				-203.35	1755.49	488.332	-182.481	1771.38	107.06	-219.056	1887.73	46.6576	162.751	1745.8	897.518	149.051	1801.38	1083.54				151.486	1521.44	174.83	194.026	1581.19	58.3154
1881	0	-288.402	1718.66	880.851				-204.512	1756.11	488.213	-182.593	1771.41	106.878	-219.035	1887.68	46.6153	161.542	1748.2	897.422	147.361	1803.67	1083.15				151.023	1528.24	180.475	192.978	1581.99	61.249
1882	0	-290.179	1720.81	880.575				-205.495	1756.21	487.936	-182.803	1771.65	106.744	-219.088	1887.75	46.6506	160.406	1750.5	897.411	145.667	1805.86	1082.8				150.415	1535.71	186.496	192.379	1583.68	65.3443
1883	0	-291.927	1722.82	880.389				-206.668	1756.86	487.872	-182.971	1771.7	106.621	-219.079	1887.67	46.585	159.395	1753	897.488	144.093	1808.08	1082.27				149.62	1543.28	192.989	191.025	1585.71	70.0561
1884	0	-293.674	1724.63	880.183				-207.602	1756.82	487.444	-183.098	1771.84	106.521	-219.073	1887.64	46.5539	158.453	1755.39	897.571	142.367	1810.12	1081.68				147.557	1550.72	199.567	191.875	1590.25	76.2048
1885	0	-295.252	1727.33	879.76				-208.641	1757.18	487.373	-183.247	1771.83	106.419	-219.098	1887.66	46.5366	157.616	1757.44	897.745	140.827	1812.08	1081.14				145.535	1558.4	205.215	188.679	1592.86	81.4859
1886	0	-296.855	1728.18	879.795				-209.535	1757.16	487.086	-183.327	1771.74	106.299	-219.14	1887.69	46.5358	156.801	1759.7	897.883	139.476	1814.17	1080.35				143.176	1566.01	211.006	188.202	1598.32	87.1259
1887	0	-298.426	1729.73	879.534				-210.571	1757.58	487.026	-183.434	1771.59	106.19	-219.122	1887.62	46.4904	156.167	1761.8	898.037	138.16	1816.19	1079.57				140.413	1572.89	216.456	185.849	1605.25	91.2501
1888	0	-299.955	1731.25	879.32				-211.421	1757.49	486.776	-183.571	1771.8	106.109	-219.099	1887.58	46.4479	155.526	1764.04	898.25	136.946	1818.21	1078.71				137.689	1580.83	220.667	182.597	1612.56	94.9539
1889	0	-301.172	1732.28	879.064				-212.211	1757.65	486.777	-183.639	1771.48	105.975	-219.183	1887.58	46.4481	155.029	1766.12	898.569	135.816	1820.31	1077.84				135.122	1590.14	223.051	180.33	1623.41	98.303
1890	0	-302.672	1733.55	878.799				-212.93	1757.65	486.588	-183.725	1771.42	105.981	-219.18	1887.52	46.4188	154.528	1768.16	899.035	134.791	1822.49	1076.99				132.474	1600.43	224.314	177.35	1634.9	99.7357
1891	0	-303.627	1734.33	878.645				-213.714	1757.82	486.522	-183.917	1771.49	105.98	-219.208	1887.57	46.3938	154.118	1770.03	899.488	133.886	1824.71	1076.22				132.065	1613.25	224.104	175.195	1648.61	100.02
1892	0	-304.66	1735.13	878.59				-214.281	1757.91	486.446	-183.941	1771.36	105.926	-219.23	1887.58	46.3769	153.721	1771.86	900.037	133.374	1827.23	1075.5				128.98	1624.98	222.338	172.929	1663.79	99.3044
1893	0	-305.363	1735.69	878.61				-214.783	1758.22	486.43	-184.038	1771.27	105.883	-219.278	1887.56	46.3858	153.228	1773.93	900.756	132.794	1829.73	1074.89				126.904	1637.59	220.103	170.104	1678.63	97.1025
1894	0	-305.837	1736.12	878.628				-215.3	1758.62	486.404	-184.164	1771.24	105.906	-219.255	1887.5	46.3521	152.928	1775.58	901.448	132.132	1832.02	1074.5				125.46	1651.36	216.939	168.195	1695.63	94.5377
1895	0	-306.35	1736.91	878.643				-215.635	1758.9	486.283	-184.332	1771.5	105.944	-219.28	1887.53	46.348	153.08	1773.5	901.53	131.601	1834.34	1074.1				124.514	1666.2	212.818	166.804	1714	91.4461
1896	0	-306.686	1737.65	878.698				-215.953	1759.42	486.389	-184.403	1771.49	105.928	-219.329	1887.59	46.3659	152.743	1775.14	902.041	131.254	1836.75	1073.67				123.555	1681.44	207.96	165.865	1733.38	88.1155
1897	0	-306.79	1738.22	878.668				-216.213	1759.96	486.407	-184.446	1771.43	105.944	-219.31	1887.53	46.345	152.556	1777.13	902.528	130.838	1838.99	1073.3				123.143	1697.29	202.489	165.702	1754.05	84.6281
1898	0	-306.927	1739.28	878.726				-216.502	1760.67	486.498	-184.56	1771.56	105.993	-219.338	1887.59	46.3654	152.434	1778.93	902.918	130.732	1841.18	1073.04				123.344	1713.66	196.674	165.759	1775.16	81.0261
1899	0	-306.945	1740.57	878.793				-216.582	1761.29	486.518	-184.53	1771.45	105.999	-219.362	1887.6	46.3594	152.342	1780.68	903.136	130.725	1843.42	1072.76				123.912	1730.65	190.56	166.41	1796.93	77.5518
1900	0	-306.835	1741.71	878.821				-216.564	1761.91	486.514	-184.503	1771.4	105.94	-219.338	1887.5	46.3287	152.238	1782.42	903.224	130.79	1845.54	1072.44				124.97	1747.83	184.344	167.507	1818.47	73.9637
1901	0	-306.556	1743.49	878.83				-216.5	1762.55	486.5	-184.594	1771.63	106.087	-219.333	1887.57	46.3583	152.223	1784.16	903.224	131.04	1847.7	1072.04				126.612	1765.39	178.273	168.625	1839.77	70.6078
1902	0	-306.261	1745.28	878.774				-216.458	1763.26	486.457	-184.551	1771.63	106.07	-219.344	1887.54	46.3404	152.376	1786	903.171	131.333	1849.83	1071.79				128.495	1782.82	172.281	170.759	1861.83	67.9334
1903	0	-306.031	1747.12	878.787				-216.333	1764.14	486.467	-184.358	1771.26	105.984	-219.346	1887.52	46.3416	152.648	1787.92	903.062	131.638	1851.88	1071.56				131.012	1801.01	166.059	173.552	1883.88	65.6575
1904	0	-305.679	1749.28	878.762				-216.189	1765.08	486.525	-184.22	1771.12	105.947	-219.329	1887.54	46.3254	153.068	1789.82	902.939	132.077	1854.04	1071.25				134.709	1819.55	160.556	177.019	1905.79	64.1473
1905	0	-305.324	1751.57	878.868				-215.994	1765.82	486.576	-184.186	1771.08	105.985	-219.33	1887.56	46.3341	153.654	1791.79	902.757	132.784	1856.35	1070.83				137.621	1837.11	155.505	180.169	1927.62	62.9811
1906	0	-304.946	1753.92	878.9				-215.764	1766.9	486.668	-184.18	1771.17	106.068	-219.351	1887.49	46.33	154.311	1794.11	902.419	133.431	1858.69	1070.49				139.847	1853.81	150.94	183.828	1948.93	62.3103
1907	0	-304.36	1756.23	878.961				-215.482	1767.84	486.73	-184.043	1771.11	106.059	-219.38	1887.56	46.3451	155.216	1795.86	902.196	134.322	1861.23	1070.1				143.079	1870.46	146.902	186.67	1970.19	62.2034
1908	0	-303.9	1758.64	879.089				-215.156	1768.84	486.855	-183.999	1771.14	106.14	-219.334	1887.54	46.3106	155.648	1802.43	902.473	135.061	1863.91	1069.61				146.146	1886.64	143.454	191.025	1989.9	62.5117
1909	0	-303.313	1761.02	879.248				-214.705	1769.88	487.101	-183.871	1771.09	106.192	-219.35	1887.52	46.3144	156.508	1806.45	902.216	136.028	1866.75	1069.21				149.792	1902.4	140.41	194.472	2008.28	62.9612
1910	0	-302.705	1763.32	879.401				-214.292	1771.01	487.227	-183.831	1771.11	106.31	-219.387	1887.56	46.3221	157.43	1809.17	901.837	137.1	1869.84	1068.66				152.843	1916.91	137.808	197.696	2025.78	63.9965
1911	0	-301.962	1765.61	879.641				-213.647	1771.81	487.377	-183.65	1771.1	106.303	-219.411	1887.58	46.332	158.302	1812.3	901.382	137.989	1873.02	1068.03				155.594	1930.42	135.432	200.802	2044.85	66.4129
1912	0	-301.162	1767.68	879.887				-212.984	1773.07	487.531	-183.465	1771.18	106.419	-219.421	1887.61	46.3466	159.314	1815.74	900.785	139.052	1876.43	1067.42				157.706	1942.59	133.552	202.659	2055.92	66.9273
1913	0	-300.255	1769.85	880.206				-212.295	1774.33	487.818	-183.243	1771.03	106.636	-219.392	1887.58	46.35	160.299	1819.39	900.185	140.255	1880.27	1066.78				159.523	1953.35	131.876	204.49	2067.2	67.4388
1914	0	-299.27	1771.84	880.452				-211.384	1775.41	488.013	-183.039	1771.06	106.731	-219.367	1887.55	46.3421	161.279	1823.1	899.375	141.547	1884.21	1066.14				161.836	1963.01	130.511	205.885	2076.56	67.824
1915	0	-298.085	1773.55	880.818				-210.514	1776.81	488.285	-182.892	1771.08	106.892	-219.376	1887.54	46.317	162.23	1826.81	898.439	142.643	1888.31	1065.49				162.736	1970.55	128.835	207.029	2085.76	68.458
1916	0	-296.549	1775.29	881.224				-209.547	1778.28	488.606	-182.603	1770.8	106.931	-219.382	1887.53	46.3085	163.114	1830.83	897.414	143.884	1892.63	1064.93				163.872	1976.77	127.486	207.738	2093.19	68.5497
1917	0	-295.228	1777.22	881.785				-208.441	1779.64	488.925	-182.341	1770.79	107.097	-219.376	1887.54	46.316	164.06	1835.24	896.35	145.106	1897.2	1064.34				164.871	1981.56	126.675	208.489	2098.35	68.3843
1918	0	-293.414	1779.06	882.095				-207.293	1781.3	489.3	-182.057	1770.67	107.232	-219.412	1887.58	46.3335	165.024	1839.94	895.259	146.476	1901.96	1063.91				163.609	1983.87	124.967	209.016	2101.54	67.4213
1919	0	-291.373	1780.62	882.487				-206.017	1782.85	489.747	-181.923	1771.5	107.542	-219.41	1887.52	46.3304	166.196	1844.54	894.241	147.891	1906.86	1063.46				163.645	1984.53	123.761	208.275	2101.11	64.9678
1920	0	-289.089	1782.44	883.072				-204.685	1784.27	490.082	-181.673	1771.55	107.712	-219.392	1887.49	46.3031	167.468	1849.55	893.469	149.408	1911.94	1063.11				162.822	1984.08	122.253	207.587	2098.66	61.803
1921	0	-286.719	1784.22	883.701				-203.374	1786.3	490.545	-181.211	1770.45	107.958	-219.39	1887.48	46.3082	168.861	1855.06	892.706	150.96	1917.03	1062.68				162.673	1985.54	121.503	207.201	2099.02	59.726
1922	0	-284.116	1785.81	884.232				-201.688	1787.9	490.903	-180.778	1769.86	108.025	-219.41	1887.52	46.3432	170.387	1860.62	892.185	152.747	1922.34	1062.51				162.309	1987.72	120.459	206.898	2100.88	58.3738
1923	0	-281.172	1787.59	885.017				-200.083	1790.23	491.5	-180.507	1770	108.474	-219.419	1887.55	46.3706	172.075	1866.19	891.973	154.645	1927.75	1062.45				163.623	1989.97	120.476	206.92	2101.16	56.5195
1924	0	-278.472	1789.66	885.823				-198.17	1792.08	491.954	-180.179	1769.67	108.646	-219.431	1887.57	46.406	173.899	1871.82	892.027	156.61	1933.09	1062.6				164.502	1991.18	120.799	207.572	2102.77	56.325
1925	0	-275.688	1791.73	886.772				-196.514	1794.33	492.411	-179.729	1769.45	108.958	-219.437	1887.62	46.4631	175.839	1877.63	892.403	158.672	1938.54	1062.83				163.643	1991.31	120.247	207.197	2106.04	56.9494
1926	0	-272.999	1793.9	887.597				-194.684	1796.24	492.881	-179.312	1769.07	109.383	-219.446	1887.65	46.4995	177.844	1883.03	893.09	160.817	1944.03	1063.27				164.717	1992.48	120.454	206.735	2102.77	55.0751
1927	0	-270.347	1796.32	888.398				-192.842	1797.98	493.258	-178.984	1769.23	109.81	-219.379	1887.57	46.4947	179.703	1888.71	894.07	162.889	1949.46	1063.87				164.984	1993.47	120.207	206.165	2101.48	53.7712
1928	0	-267.811	1798.93	889.016				-191.249	1800.18	493.816	-178.648	1769.09	110.125	-219.331	1887.49	46.4871	181.949	1893.84	895.161	165.279	1955.01	1064.46				163.766	1993.45	119.439	206.742	2103.73	54.4068
1929	0	-265.22	1801.63	889.392				-189.378	1801.78	494.234	-179.033	1769.67	110.927	-219.342	1887.51	46.5138	184.136	1899.38	896.455	167.46	1960.16	1065.28				163.665	1993.5	119.197	206.906	2106.03	54.7044
1930	0	-262.519	1804.32	889.779				-187.611	1803.76	494.696	-178.697	1769.01	111.249	-219.315	1887.5	46.5318	186.364	1904.21	897.462	169.578	1965.12	1066.1				164.074	1994.22	118.93	206.642	2103.91	53.4034
1931	0	-259.575	1806.85	890.107				-185.799	1805.7	495.212	-177.674	1768.01	111.287	-219.32	1887.5	46.5529	189.076	1909.39	898.519	171.884	1969.86	1066.92				164.602	1994.91	118.996	206.813	2103.69	53.3027
1932	0	-256.712	1809.47	890.331				-183.879	1807.53	495.56	-177.083	1767.38	111.584	-219.275	1887.49	46.5678	191.955	1914.6	899.54	174.182	1974.44	1067.76				165.059	1995.37	118.784	206.44	2105.18	53.2206
1933	0	-253.563	1812.02	890.606				-182.193	1809.95	496.192	-176.944	1768.14	112.22	-219.274	1887.59	46.6255	194.955	1919.99	900.42	176.516	1978.84	1068.57				165.32	1995.85	118.615	206.939	2102.37	52.1373
1934	0	-250.288	1814.66	890.944				-180.2	1811.83	496.598	-176.652	1768.48	112.961	-219.296	1887.69	46.6972	197.827	1924.97	901.08	178.942	1983.14	1069.4				165.532	1996.31	118.464	206.795	2102.61	51.8551
1935	0	-246.995	1817.52	891.388				-178.494	1814.07	497.06	-176.781	1769.34	113.688	-219.202	1887.61	46.7428	200.639	1929.37	901.658	181.389	1987.35	1070.22				166.097	1997.09	118.467	206.761	2102.71	51.8664
1936	0	-243.805	1820.72	891.628				-176.56	1815.94	497.648	-176.52	1769.76	114.285	-219.166	1887.66	46.8123	203.499	1934.07	902.272	183.909	1991.57	1071.03				166.697	1997.87	118.443	206.488	2102.6	51.7968
1937	0	-240.574	1824.03	891.921				-174.789	1817.97	498.073	-176.262	1770.25	114.957	-219.107	1887.69	46.8216	206.332	1938.59	902.73	186.38	1995.62	1071.84				166.853	1998.4	118.382	206.477	2102.64	51.7604
1938	0	-237.552	1826.8	892.376				-173.262	1820.17	498.731	-175.887	1770.42	115.576	-219.103	1887.63	46.8116	209.141	1942.76	903.179	188.896	1999.65	1072.61				166.804	1998.66	118.279	206.824	2102.74	51.6596
1939	0	-234.977	1827.31	892.818				-171.76	1822.29	499.347	-175.325	1770	116.165	-219.025	1887.54	46.7914	212.034	1946.89	903.776	191.452	2003.62	1073.29				166.901	1999.15	118.239	206.768	2102.96	51.6146
1940	0	-232.143	1830.51	893.189				-170.183	1824.1	499.969	-176.133	1771.91	117.927	-218.935	1887.38	46.7257	214.783	1950.57	904.021	193.97	2007.46	1073.93				166.955	1999.55	118.172	206.842	2103.19	51.501
1941	0	-229.576	1834.44	893.466				-168.993	1826.35	500.848	-175.378	1771.88	117.812	-218.441	1886.23	46.2746	217.379	1954.2	904.106	196.581	2011.28	1074.56				166.968	1999.87	118.151	206.831	2103.31	51.3255
1942	0	-227.2	1838.19	893.862				-167.502	1827.97	501.478	-176.249	1774.17	119.788	-218.745	1886.41	46.3649	219.863	1957.69	904.207	199.116	2014.97	1075.14				166.927	2000.14	118.027	206.817	2103.4	51.2415
1943	0	-224.844	1841.42	894.532				-166.225	1830.18	502.128	-176.326	1775.31	121.187	-218.515	1885.57	46.0716	222.261	1961.04	904.184	201.708	2018.61	1075.67				166.796	2000.37	117.833	206.822	2103.43	51.1771
1944	0	-222.467	1844.3	895.168				-165.318	1832.82	503.342	-175.604	1775.74	122.021	-218.681	1885.39	46.0455	224.519	1964.31	904.195	204.191	2022.07	1076.16				166.907	2000.68	117.704	206.794	2103.57	51.1428
1945	0	-220.224	1847.06	895.832				-163.754	1834.73	504.048	-174.891	1776	122.99	-218.827	1885.3	46.0582	226.584	1967.64	904.297	206.645	2025.48	1076.62				166.904	2000.93	117.541	206.795	2103.75	51.1739
1946	0	-218.025	1849.84	896.923				-162.458	1836.97	504.851	-174.126	1776.38	123.992	-219.883	1886.3	46.5775	229.021	1967.77	903.969	209.043	2028.77	1077.07				166.833	2001.08	117.372	206.737	2103.89	51.1923
1947	0	-215.933	1852.3	897.935				-161.536	1839.66	505.883	-173.646	1777.18	124.978	-220.11	1886.16	46.605	230.959	1971.03	904.411	211.314	2032	1077.56				166.705	2001.28	117.283	206.711	2103.9	51.1694
1948	0	-213.962	1855.08	898.913				-160.363	1842.11	506.924	-173.428	1778.11	126.229	-218.709	1883.82	45.7426	232.652	1974.16	904.828	213.508	2035.11	1078.15				166.592	2001.45	117.13	206.705	2104	51.1893
1949	0	-211.972	1858.19	899.859				-159.067	1844.03	507.729	-172.41	1778.94	127.085	-218.588	1883.26	45.5783	234.283	1976.98	905.289	215.634	2038.19	1078.7				166.432	2001.56	117.045	206.627	2104.01	51.1271
1950	0	-210.042	1861.69	900.865				-158.127	1846.37	508.84	-171.582	1779.74	128.204	-218.624	1883.04	45.5362	235.926	1979.59	905.783	217.681	2041.18	1079.27				166.437	2001.67	116.981	206.626	2104.01	51.1299
1951	0	-208.573	1863.76	901.873				-157.235	1849.01	509.985	-170.689	1780.47	129.189	-218.576	1882.72	45.4405	237.509	1982.25	906.323	219.643	2044.07	1079.92				166.31	2001.69	116.923	206.641	2104.07	51.1823
1952	0	-207.108	1864.31	903.648				-156.448	1851.49	511.079	-170.042	1781.67	130.58	-219.426	1883.84	45.8294	239.006	1984.81	906.812	221.612	2046.87	1080.59				166.423	2001.9	116.917	206.621	2104.06	51.2768
1953	0	-205.22	1865.79	905.071				-155.723	1854.15	512.348	-169.341	1782.51	131.643	-219.676	1883.92	45.8461	240.885	1987.46	907.412	223.507	2049.56	1081.32				166.649	2002.09	116.92	206.595	2104.04	51.2994
1954	0	-203.844	1867.95	906.464				-155.026	1856.56	513.478	-168.533	1783.93	133.119	-219.56	1883.5	45.8919	242.364	1989.98	908.041	225.3	2052.16	1081.97				166.499	2001.99	116.789	206.589	2104.02	51.3238
1955	0	-202.469	1870.68	907.802				-154.23	1859.05	514.635	-167.811	1785.24	134.576	-219.509	1883.25	45.9654	243.924	1992.41	908.599	227.043	2054.72	1082.67				166.342	2001.98	116.702	206.525	2104.01	51.3313
1956	0	-201.065	1872.96	909.106				-153.724	1861.61	515.955	-166.984	1786.58	135.947	-219.541	1883.11	46.1064	245.307	1994.7	909.214	228.778	2057.21	1083.46				166.163	2001.81	116.543	206.52	2104.01	51.3618
1957	0	-199.535	1876.76	910.19				-153.082	1864.08	517.12	-165.913	1787.37	137.333	-219.428	1882.92	46.1923	246.684	1996.95	909.871	230.421	2059.67	1084.2				165.723	2001.35	116.389	206.507	2104	51.4502
1958	0	-198.403	1879.42	911.309				-152.561	1866.64	518.323	-165.212	1789.04	138.827	-219.301	1882.73	46.272	247.851	1999.18	910.487	231.977	2062.1	1085.01				165.612	2001.29	116.267	206.487	2103.97	51.5215
1959	0	-197.014	1881.65	912.846				-151.97	1869.19	519.441	-164.314	1790.24	140.242	-219.065	1882.53	46.3229	249.14	2001.31	911.122	233.52	2064.56	1085.85				165.378	2001.17	116.13	206.443	2103.88	51.6319
1960	0	-195.788	1883.2	914.409				-151.71	1872.15	520.691	-162.885	1791.19	141.502	-218.858	1882.31	46.4388	250.16	2003.49	911.767	234.953	2067.05	1086.66				165.646	2001.33	115.889	206.393	2103.86	51.7377
1961	0	-194.904	1884.94	915.88				-151.699	1875.63	521.924	-161.618	1791.79	142.685	-218.509	1882.09	46.5897	251.27	2005.53	912.412	236.366	2069.54	1087.49				165.253	2001.02	115.94	206.36	2103.79	51.9033
1962	0	-193.848	1886.51	917.289				-151.247	1878.18	523.236	-159.7	1791.65	143.412	-218.391	1882.16	46.8524	252.331	2007.66	912.971	237.612	2072.12	1088.35				165.331	2001.08	115.703	206.304	2103.76	52.0112
1963	0	-192.717	1888.34	918.693				-150.81	1880.79	524.179	-159.01	1793.35	144.804	-218.074	1882.12	47.076	253.298	2009.83	913.561	238.815	2074.73	1089.23				165.34	2001	115.597	206.29	2103.69	52.0762
1964	0	-191.833	1890.3	919.943				-150.388	1883.17	525.031	-158.281	1795.11	146.169	-218.083	1882.51	47.4608	254.349	2012.01	914.186	240	2077.31	1090.07				165.366	2000.97	115.505	206.273	2103.68	52.1144
1965	0	-190.78	1892.22	921.017				-150.629	1886.83	526.126	-157.36	1796.54	147.415	-217.887	1882.86	47.7879	255.298	2014.24	914.767	241.138	2079.88	1091				165.324	2000.89	115.554	206.238	2103.66	52.1998
1966	0	-189.871	1894.24	922.347				-150.238	1889.37	526.997	-156.829	1798.65	148.629	-217.76	1883.41	48.1009	256.176	2016.53	915.379	242.193	2082.39	1091.94				165.532	2001.03	115.202	206.257	2103.64	52.2975
1967	0	-188.919	1896.26	923.295				-150.153	1892.13	528.039	-155.909	1799.91	149.757	-217.716	1884.15	48.4841	257.079	2018.82	915.956	243.109	2084.76	1092.84				165.505	2000.97	115.099	206.18	2103.56	52.2805
1968	0	-188.083	1898.37	924.446				-150.227	1895.14	528.934	-155.57	1802.46	150.795	-217.775	1885.06	48.8703	257.967	2021.07	916.454	243.91	2086.69	1093.9				165.585	2000.96	115.036	206.163	2103.55	52.2795
1969	0	-187.277	1900.4	925.296				-150.21	1898.37	529.883	-154.865	1804.86	151.64	-218.013	1886.34	49.3236	258.772	2023.4	916.984	244.745	2088.54	1094.72				165.622	2000.92	114.996	206.152	2103.47	52.2985
1970	0	-186.485	1902.58	926.303				-150.121	1901.13	530.617	-154.264	1807.29	152.316	-218.374	1888	49.7948	259.563	2025.79	917.494	245.516	2090.64	1095.36				165.645	2000.88	114.889	206.241	2103.57	52.3946
1971	0	-185.832	1904.61	926.99				-150.415	1904.69	531.352	-154.359	1810.64	153.166	-219.013	1890.09	50.2836	260.207	2028.16	917.949	246.251	2092.98	1096.03				165.716	2000.86	114.824	206.225	2103.5	52.2485
1972	0	-185.058	1906.61	927.878				-150.533	1908.79	532.226	-154.169	1813.92	153.64	-219.773	1892.64	50.7022	260.855	2030.54	918.377	246.969	2095.4	1096.77				165.745	2000.89	114.734	206.212	2103.53	52.3203
1973	0	-184.301	1908.39	928.419				-150.927	1911.28	532.639	-154.468	1817.77	154.121	-221.045	1895.8	51.248	261.526	2032.86	918.737	247.563	2097.62	1097.4				165.75	2000.82	114.653	206.235	2103.55	52.3125
1974	0	-183.472	1910.18	928.978				-151.1	1914.32	533.142	-155.351	1822.81	154.755	-222.214	1899.49	51.7239	262.127	2035.2	919.058	248.271	2099.89	1097.99				165.104	2000.75	113.821	206.238	2103.56	52.2821
1975	0	-182.74	1912	929.485				-151.636	1918	533.731	-155.934	1827.74	155.031	-223.779	1904.15	52.1524	262.775	2037.48	919.39	248.866	2102.02	1098.58				165.12	2000.75	113.779	206.238	2103.56	52.2815
1976	0	-181.974	1913.87	929.979				-152.163	1921.82	534.257	-156.731	1832.94	155.006	-225.146	1909.37	52.6158	263.321	2039.79	919.663	249.494	2104.22	1099.08				165.287	2000.85	113.781	206.242	2103.55	52.321
1977	0	-181.289	1915.62	930.326				-152.579	1925.49	534.572	-158.081	1839.09	155.133	-226.871	1915.57	53.0726	263.908	2042.05	919.857	250.046	2106.37	1099.51				165.279	2000.86	113.685	206.074	2103.53	52.1987
1978	0	-180.489	1917.3	930.613				-153.167	1929.57	535.033	-159.467	1845.44	155.202	-228.721	1922.24	53.581	264.39	2044.27	920.047	250.578	2108.55	1099.92				165.357	2000.92	113.69	206.088	2103.55	52.1823
1979	0	-179.858	1919.15	930.918				-153.929	1934.05	535.473	-161	1852.16	155.109	-230.876	1929.55	54.087	264.994	2046.66	920.192	251.082	2110.72	1100.29				165.402	2001	113.667	206.308	2103.59	52.1881
1980	0	-179.25	1920.99	931.207				-154.853	1938.74	535.869	-162.933	1859.5	154.99	-232.84	1936.64	54.2402	265.425	2048.93	920.33	251.541	2112.88	1100.66				165.358	2000.98	113.609	206.291	2103.59	52.1512
1981	0	-178.618	1922.81	931.411				-155.834	1943.76	536.235	-165.01	1867.09	154.929	-235.287	1944.26	54.0404	265.919	2051.37	920.432	251.878	2115.02	1101				165.322	2000.99	113.55	206.341	2103.62	52.1014
1982	0	-178.181	1924.66	931.628				-157.105	1949.26	536.723	-167.009	1874.46	154.521	-237.852	1952.53	53.9041	266.198	2053.75	920.451	252.269	2117.2	1101.33				165.34	2001.07	113.577	206.373	2103.65	52.0943
1983	0	-177.745	1926.53	931.746				-158.257	1954.54	537.173	-169.311	1882.82	154.147	-240.469	1961.29	53.7275	266.547	2056.12	920.465	252.55	2119.34	1101.64				165.215	2001.05	113.548	206.395	2103.65	52.1139
1984	0	-177.208	1928.29	931.807				-159.848	1960.7	537.801	-172.252	1892.15	153.877	-243.328	1970.6	53.2401	266.79	2058.52	920.415	252.836	2121.59	1101.94				165.638	2001.14	114.137	206.374	2103.65	52.0308
1985	0	-176.635	1929.79	931.684				-160.773	1965.54	537.951	-174.999	1901.41	153.447	-246.302	1980.58	53.065	267.069	2061.27	920.411	253.051	2123.76	1102.2				165.689	2001.23	114.172	206.393	2103.65	52.0421
1986	0	-176.201	1931.59	931.766				-162.216	1971.2	538.372	-178.072	1911.36	153.098	-249.182	1991.53	52.8839	267.251	2063.81	920.395	253.203	2125.94	1102.45				165.777	2001.35	114.166	206.407	2103.71	52.0324
1987	0	-175.832	1933.47	931.669				-163.894	1977.3	538.93	-181.527	1921.68	152.739	-252.18	2003.3	52.7575	267.369	2066.47	920.371	253.384	2128.16	1102.74				165.788	2001.45	114.212	206.431	2103.72	51.9968
1988	0	-175.345	1935.26	931.541				-165.295	1983.21	539.363	-185.085	1932.48	152.57	-255.079	2015.71	52.6903	267.511	2069.13	920.341	253.455	2130.44	1103.01				165.758	2001.49	114.227	206.43	2103.73	51.9484
1989	0	-174.862	1937.06	931.444				-166.702	1989.19	539.77	-188.226	1942.66	152.153	-257.684	2028.73	52.9734	267.516	2071.86	920.318	253.533	2132.71	1103.3				165.771	2001.61	114.234	206.437	2103.73	51.9341
1990	0	-174.523	1938.96	931.219				-168.482	1995.78	540.289	-192.418	1954.49	152.24	-260.145	2042.13	53.2952	267.638	2074.72	920.357	253.482	2135.06	1103.6				165.797	2001.73	114.21	206.444	2103.74	51.9128
1991	0	-174.151	1940.84	930.951				-169.928	2002.18	540.479	-194.655	1963.58	151.279	-262.802	2056.41	54.1408	267.566	2077.71	920.344	253.326	2137.46	1103.96				165.806	2001.85	114.274	206.453	2103.76	51.8915
1992	0	-173.891	1943.07	930.754				-171.724	2009.47	541.089	-198.927	1976.05	151.834	-265.372	2071.15	55.2792	267.802	2080.72	920.426	253.191	2139.81	1104.31				165.744	2001.86	114.245	206.497	2103.76	51.8885
1993	0	-173.763	1945.27	930.487				-173.631	2017.11	541.838	-201.801	1986.75	151.658	-267.756	2085.8	56.6688	267.66	2083.67	920.448	252.922	2142.22	1104.67				165.788	2002	114.316	206.498	2103.74	51.8452
1994	0	-173.673	1947.43	930.249				-175.513	2024.87	542.657	-205.086	1998.18	151.783	-270.092	2100.55	58.2454	267.611	2086.86	920.58	252.554	2144.61	1105.06				165.698	2002.01	114.336	206.498	2103.77	51.858
1995	0	-173.549	1949.74	929.968				-177.395	2032.85	543.617	-208.572	2010.62	152.438	-272.593	2115.52	59.9877	267.33	2089.87	920.664	252.187	2147.1	1105.56				165.506	2002.01	114.466	206.504	2103.72	51.8396
1996	0	-173.514	1952.31	929.563				-178.611	2040.06	544.279	-212.286	2023.69	153.265	-274.934	2130.09	61.8054	266.925	2092.88	920.786	251.753	2149.5	1106.02				165.268	2001.96	114.408	206.51	2103.72	51.8166
1997	0	-173.646	1955.03	929.279				-180.691	2048.92	545.237	-215.435	2036.35	154.08	-277.296	2144.35	63.7346	266.484	2095.78	920.9	251.3	2151.9	1106.46				165.249	2002.01	114.49	206.507	2103.68	51.8429
1998	0	-173.922	1957.22	928.726				-182.279	2056.73	546.049	-218.721	2049.23	155.098	-279.675	2158.47	65.7115	266.03	2098.81	921.016	250.802	2154.34	1106.95				165.168	2002.08	114.544	206.518	2103.69	51.8349
1999	0	-174.121	1960.17	928.312				-183.938	2065	546.959	-221.378	2061.73	156.158	-282.007	2172.32	67.8052	265.534	2101.84	921.032	250.346	2156.71	1107.37				165.162	2002.2	114.581	206.562	2103.7	51.8413
2000	0	-174.347	1963.73	927.461				-185.555	2073.23	547.688	-224.102	2074.32	157.207	-284.479	2186.16	70.0998	265.018	2104.84	921.24	249.781	2159.08	1107.76				165.044	2002.21	114.662	206.568	2103.7	51.8396
2001	0	-174.617	1967.66	926.771				-186.818	2080.92	548.502	-226.442	2086.68	158.311	-286.735	2199.4	72.2248	264.498	2107.8	921.386	249.221	2161.43	1108.17				164.925	2002.24	114.684	206.566	2103.65	51.8128
2002	0	-174.779	1971	925.985				-188.335	2089.28	549.366	-228.522	2098.68	159.142	-289.037	2212.61	74.3594	263.956	2110.77	921.539	248.586	2163.81	1108.57				164.83	2002.32	114.736	206.578	2103.71	51.8225
2003	0	-175.109	1973.76	925.311				-189.719	2097.07	549.989	-230.374	2110.72	160.086	-291.048	2225.42	76.4037	263.358	2113.7	921.691	248.008	2166.09	1108.93				164.605	2002.3	114.768	206.577	2103.68	51.8016
2004	0	-175.9	1977.01	924.524				-190.881	2104.7	550.5	-232.42	2122.81	161.092	-292.855	2238.14	78.2453	262.827	2116.54	921.799	247.346	2168.44	1109.25				163.711	2002.01	114.467	206.575	2103.71	51.7832
2005	0	-176.78	1980.88	923.818				-192.053	2112.33	551.033	-234.156	2134.58	161.995	-294.387	2250.56	79.9331	262.25	2119.35	921.879	246.621	2170.68	1109.56				164.243	2002.33	114.848	206.623	2103.74	51.785
2006	0	-177.525	1985.02	923.059				-193.115	2119.9	551.399	-235.595	2146.1	162.751	-295.794	2262.96	81.5647	261.697	2122.2	921.994	245.932	2172.9	1109.81				164.306	2002.57	114.966	206.632	2103.7	51.7638
2007	0	-178.521	1989.74	922.21				-193.935	2126.93	551.633	-236.827	2157.35	163.378	-296.612	2274.81	82.8712	261.063	2124.99	922.07	245.186	2175.09	1110.06				164.315	2002.7	115.054	206.676	2103.71	51.728
2008	0	-179.612	1994.41	921.201				-194.712	2133.96	551.568	-237.859	2168.21	163.887	-297.268	2286.64	84.0892	260.45	2127.79	922.158	244.343	2177.25	1110.29				164.099	2002.76	115.028	206.675	2103.75	51.6514
2009	0	-180.588	1998.89	920.22				-195.425	2140.82	551.568	-238.809	2179.04	164.311	-297.627	2298.16	85.0445	259.876	2130.39	922.168	243.578	2179.38	1110.44				164.048	2002.96	115.063	206.677	2103.73	51.5914
2010	0	-181.694	2003.24	919.369				-195.956	2147.47	551.419	-239.575	2189.43	164.732	-297.681	2309.6	85.8312	259.241	2133.05	922.182	242.713	2181.6	1110.61				163.944	2003.08	115.084	206.715	2103.75	51.5925
2011	0	-182.854	2007.9	918.015				-196.352	2153.94	550.946	-240.138	2199.6	164.818	-297.316	2320.32	86.3166	258.617	2135.6	922.161	241.768	2183.92	1110.79				164.214	2003.42	115.256	206.718	2103.76	51.5729
2012	0	-184.126	2013.07	916.743				-196.528	2160.12	550.293	-240.499	2209.41	164.968	-296.606	2330.7	86.4645	257.915	2138.14	922.185	240.828	2186.32	1110.89				164.135	2003.55	115.28	206.747	2103.78	51.5446
2013	0	-185.551	2018.26	915.585				-196.709	2166.09	549.622	-240.726	2218.94	164.856	-295.543	2340.57	86.3972	257.065	2140.46	922.109	239.823	2188.73	1111.04				164.061	2003.68	115.324	206.781	2103.79	51.5088
2014	0	-187.111	2022.69	914.373				-196.542	2172	548.741	-240.502	2227.75	164.614	-294.306	2350.1	86.0968	256.188	2142.97	922.034	238.651	2191.36	1111.18				163.938	2003.84	115.415	206.707	2103.69	51.4831
2015	0	-188.74	2026.69	913.237				-196.421	2177.59	547.779	-240.236	2236.32	164.181	-292.677	2359.01	85.367	255.275	2145.19	921.999	237.473	2193.96	1111.21				163.793	2003.95	115.507	206.778	2103.79	51.4044
2016	0	-190.252	2031.24	912.091				-196.147	2182.94	546.505	-239.804	2244.45	163.54	-290.706	2367.37	84.5143	254.676	2147.53	921.852	236.511	2195.3	1110.71				163.547	2004.1	115.625	206.785	2103.79	51.4128
2017	0	-191.724	2036.69	910.513				-195.466	2187.67	544.999	-239.247	2252.26	162.721	-288.673	2375.33	83.248	254.199	2149.89	921.384	235.284	2197.37	1110.55				163.482	2004.28	115.692	206.748	2103.72	51.3822
2018	0	-193.377	2042.19	909.018				-194.781	2192.26	543.438	-238.162	2259.39	161.624	-286.209	2382.6	81.7561	253.233	2152.21	921.103	233.974	2199.65	1110.4				163.146	2004.36	115.721	206.754	2103.77	51.3625
2019	0	-195.275	2047.25	907.685				-194.337	2197.13	541.79	-237.505	2266.23	160.631	-283.294	2389.27	79.9758	252.201	2154.59	920.904	232.646	2201.88	1110.17				163.03	2004.58	115.856	206.752	2103.78	51.356
2020	0	-197.003	2052.46	906.141				-193.247	2200.8	539.684	-235.719	2272.13	158.896	-280.371	2395.62	77.8358	251.022	2156.9	920.58	231.17	2204.25	1109.9				162.86	2004.71	115.944	206.798	2103.79	51.3257
2021	0	-198.71	2057.95	904.766				-192.579	2205.12	537.691	-234.445	2278.1	157.109	-277.349	2401.36	75.3972	249.852	2159.36	920.288	229.645	2206.59	1109.57				162.567	2004.75	115.991	206.791	2103.79	51.308
2022	0	-200.791	2063.22	903.067				-191.65	2208.7	535.327	-232.312	2282.71	155.116	-273.496	2406.3	72.4557	248.394	2161.72	919.982	227.997	2208.88	1109.24				162.422	2004.86	116.115	206.894	2103.8	51.2888
2023	0	-202.889	2068.52	901.679				-190.393	2211.84	532.716	-230.378	2287.11	152.954	-269.318	2410.53	69.1502	246.453	2163.98	919.709	226.354	2211.42	1108.83				162.175	2005.04	116.261	206.847	2103.77	51.2849
2024	0	-204.718	2074.26	899.794				-189.535	2215.34	530.295	-228.437	2291.17	150.476	-264.814	2413.94	65.353	244.726	2166.39	919.444	224.566	2213.86	1108.44				161.967	2005.1	116.388	206.883	2103.79	51.2309
2025	0	-206.974	2079.35	898.131				-188.596	2218.59	527.669	-225.157	2293.53	147.162	-259.447	2416.16	61.0053	242.962	2168.83	919.025	222.652	2216.51	1107.96				161.602	2005.14	116.475	206.922	2103.86	51.253
2026	0	-209.121	2085.06	896.289				-187.602	2221.53	524.911	-222.949	2296.43	144.395	-253.742	2417.38	56.0933	240.962	2171.33	918.605	220.718	2219.06	1107.46				161.491	2005.3	116.576	206.856	2103.82	51.3159
2027	0	-211.302	2091.09	894.552				-186.628	2224.42	521.974	-219.002	2297.14	140.667	-248.156	2418.12	50.8808	239.161	2173.96	918.209	218.613	2221.82	1106.96				161.312	2005.48	116.688	206.846	2103.82	51.2411
2028	0	-213.629	2096.75	892.523				-184.097	2224.44	518.245	-216.785	2298.98	137.408	-242.325	2418.32	45.6035	237.203	2176.66	917.738	216.424	2224.78	1106.36				161.4	2005.78	116.927	206.873	2103.79	51.2358
2029	0	-215.857	2102.52	890.845				-184.395	2228.83	515.71	-211.92	2297.73	133.657	-237.589	2417.29	45.5507	235.236	2179.42	917.349	214.189	2227.69	1105.78				161.066	2005.84	117.05	206.896	2103.78	51.2576
2030	0	-218.353	2107.97	889.088				-183.399	2231.27	512.526	-206.768	2296.32	131.392	-234.546	2417.29	46.2927	233.151	2182.38	916.844	211.805	2230.73	1105.13				161.046	2006.02	117.279	206.89	2103.73	51.2617
2031	0	-220.581	2113.92	887.272				-182.255	2233.54	509.436	-205.799	2298.78	129.692	-232.395	2417.96	47.3114	230.907	2185.31	916.345	209.267	2233.89	1104.41				160.908	2006.23	117.548	206.921	2103.81	51.2483
2032	0	-222.894	2119.29	885.455				-180.25	2234.22	505.752	-202.766	2298.2	126.857	-230.653	2418.44	48.5348	228.539	2188.34	915.77	206.617	2237.27	1103.73				160.722	2006.45	117.768	206.899	2103.8	51.1859
2033	0	-225.141	2124.81	883.372				-177.627	2232.75	501.873	-200.299	2297.46	124.711	-229.326	2418.18	49.3302	226.221	2191.46	915.258	203.955	2240.63	1102.97				160.513	2006.64	117.995	206.929	2103.77	51.2182
2034	0	-227.268	2130.78	881.372				-177.992	2235.18	499.008	-197.793	2295.58	122.259	-228.85	2417.51	49.558	223.724	2194.68	914.638	201.2	2244.05	1102.3				160.311	2006.81	118.212	206.934	2103.77	51.2203
2035	0	-229.528	2136.53	879.119				-177.642	2235.72	496.516	-195.152	2294.33	120.187	-229.194	2417.93	50.039	221.268	2197.96	913.936	198.42	2247.39	1101.55				159.951	2006.84	118.46	206.941	2103.79	51.1706
2036	0	-231.782	2141.91	877.284				-177.396	2236.36	494.262	-189.054	2291.22	115.353	-228.512	2417.21	49.7848	218.593	2201.26	913.139	195.48	2250.94	1100.91				159.715	2006.94	118.898	206.991	2103.82	51.1227
2037	0	-234.651	2147.27	875.679				-178.511	2239.33	493.371	-187.619	2292.44	114.122	-228.815	2417.98	50.4004	215.854	2204.63	912.399	192.518	2254.44	1100.21				159.696	2007.1	119.353	207.185	2103.92	51.0635
2038	0	-237.788	2151.99	874.675				-179.222	2242.25	492.605	-187.747	2295.27	114.298	-228.559	2418.12	50.5751	213.073	2207.95	911.677	189.404	2257.89	1099.61				159.521	2007.33	119.799	207.097	2103.93	51.0519
2039	0	-240.582	2156.34	874.167				-179.822	2244.94	492.207	-186.799	2296.35	114.075	-228.937	2419	51.0118	210.198	2211.21	910.858	186.178	2261.21	1098.98				159.221	2007.66	120.374	207.236	2104.06	51.0278
2040	0	-243.646	2161.04	873.749				-180.934	2247.72	492.238	-186.661	2296.74	113.893	-228.556	2418.47	50.7626	206.724	2214.38	910.18	182.964	2264.1	1098.67				159.072	2008.18	121.286	207.1	2104.1	51.045
2041	0	-246.89	2165.18	873.276				-182.387	2249.88	492.203	-186.945	2297.34	113.789	-228.662	2418.52	50.7469	203.567	2217.52	909.473	179.723	2266.7	1098.03				158.825	2008.51	122.062	207.155	2104.08	51.0655
2042	0	-250.341	2169.3	872.898				-184.913	2252.23	492.677	-187.385	2297.74	113.666	-228.746	2418.4	50.6021	200.636	2220.51	908.619	176.41	2269.6	1097.34				157.853	2008.71	122.882	207.149	2104.11	51.0637
2043	0	-253.573	2173.04	872.453				-187.176	2253.23	492.898	-187.966	2298.07	113.545	-229.064	2418.54	50.6205	197.425	2223.61	907.585	172.988	2272.59	1096.55				157.293	2009.28	124.048	206.878	2104.13	51.177
2044	0	-257.25	2176.44	872.597				-189.365	2253.39	492.863	-188.31	2298.01	113.316	-228.992	2418.37	50.4335	193.917	2226.7	906.455	169.615	2275.91	1095.68				156.823	2010.18	125.473	206.741	2104.15	51.2866
2045	0	-261.072	2179.25	873				-191.507	2253.32	492.703	-188.317	2297.88	112.92	-229.087	2418.45	50.4278	190.227	2229.7	905.384	166.192	2279.48	1094.75				156.639	2011.24	127.383	206.635	2104.05	51.3728
2046	0	-264.5	2181.34	873.452				-193.55	2253.26	492.392	-188.267	2297.99	112.644	-229.19	2418.6	50.5498	186.521	2232.59	904.53	162.83	2283.33	1093.9				156.421	2012.68	129.496	206.487	2104.02	51.5437
2047	0	-267.712	2182.85	873.761				-195.16	2253.01	491.863	-188.527	2298.9	112.394	-229.038	2418.32	50.4495	182.799	2235.29	903.788	159.377	2287.18	1093.07				155.23	2013.76	131.953	206.261	2104.01	51.9265
2048	0	-270.652	2183.95	873.8				-196.948	2253.55	491.36	-188.177	2299.17	111.964	-229.275	2418.63	50.7063	178.958	2237.76	903.228	155.894	2290.99	1092.26				153.715	2014.92	134.635	206.079	2106.2	53.4286
2049	0	-273.21	2184.68	873.63				-198.477	2254.68	490.965	-188.201	2299.93	111.676	-229.298	2418.69	50.7888	175.124	2240.13	902.644	152.449	2294.65	1091.42				154.594	2017.81	138.891	205.906	2107.27	54.1576
2050	0	-275.482	2185.15	873.468				-199.769	2255.73	490.517	-188.246	2300.26	111.513	-229.256	2418.69	50.8209	171.394	2242.21	902.151	149.113	2298.28	1090.54				156.054	2021.55	143.471	205.682	2107.57	54.7248
2051	0	-277.917	2185.83	873.286				-201.139	2256.87	489.989	-187.864	2300.38	111.441	-229.252	2418.75	50.851	167.795	2244.23	901.756	145.962	2301.95	1089.53				155.167	2024.34	147.46	206.23	2108.52	55.7034
2052	0	-280.103	2186.44	873.209				-202.474	2257.53	489.649	-188.661	2301.53	111.337	-229.258	2418.77	50.8895	164.516	2246.08	901.436	142.669	2305.62	1088.35				154.051	2027.19	151.908	205.492	2109.16	57.0073
2053	0	-282.343	2187.5	873.245				-204.084	2258.19	489.413	-189.269	2302.46	111.323	-229.3	2418.75	50.8857	161.514	2247.88	901.046	139.622	2309.01	1087.47				153.381	2031	156.619	205.159	2109.62	58.4986
2054	0	-284.958	2189.23	873.143				-205.794	2258.58	489.232	-189.14	2302.26	110.982	-229.273	2418.7	50.8287	158.857	2249.6	900.727	136.774	2311.66	1086.82				153.335	2035.54	161.553	204.857	2110.13	60.6613
2055	0	-287.637	2191	872.912				-207.552	2258.9	489.086	-189.272	2302.37	110.84	-229.283	2418.7	50.7859	156.446	2251.4	900.397	133.898	2313.78	1086.23				152.69	2040.57	166.569	204.689	2111.03	63.1417
2056	0	-290.474	2192.99	872.7				-209.26	2259.15	488.975	-189.511	2302.57	110.714	-229.302	2418.73	50.7989	154.277	2253.08	900.032	131.198	2315.53	1085.4				151.364	2045.32	171.631	203.712	2112.14	65.9381
2057	0	-293.278	2195.18	872.558				-210.922	2259.47	488.746	-189.653	2302.64	110.47	-229.291	2418.71	50.794	152.251	2254.68	899.541	128.797	2317.1	1084.4				150.552	2050.85	176.908	202.997	2113.43	68.9624
2058	0	-295.927	2197.08	872.292				-212.468	2259.69	488.408	-189.775	2302.68	110.292	-229.325	2418.69	50.7911	150.379	2256.42	899.087	126.663	2318.61	1083.27				148.924	2056.04	182.046	202.157	2115.08	72.4488
2059	0	-298.315	2198.69	871.967				-213.84	2259.81	488.058	-189.844	2302.74	110.127	-229.298	2418.63	50.7627	148.6	2258.05	898.659	124.659	2320.02	1082.09				147.876	2062.14	187.42	201.4	2117.19	76.1938
2060	0	-300.418	2200.39	871.834				-215.143	2260.14	487.671	-189.979	2302.81	109.991	-229.32	2418.67	50.787	146.946	2259.85	898.194	122.793	2321.34	1080.94				146.408	2068.1	192.532	200.328	2119.46	80.406
2061	0	-302.314	2202.03	871.775				-216.592	2260.56	487.381	-190.071	2302.82	109.852	-229.333	2418.65	50.763	145.372	2261.59	897.853	121.105	2322.81	1079.82				144.843	2074.1	197.186	199.24	2122.22	84.9257
2062	0	-304.158	2203.58	871.85				-217.829	2260.76	487.129	-190.267	2302.81	109.678	-229.33	2418.65	50.7645	143.943	2263.46	897.629	119.473	2324.27	1078.72				143.602	2080.42	202.178	197.942	2125.27	89.5884
2063	0	-306.004	2205.08	871.608				-219.217	2261.13	486.947	-190.48	2302.94	109.562	-229.344	2418.67	50.7645	142.703	2265.36	897.599	117.875	2325.69	1077.56				143.991	2087.13	207.556	196.595	2128	93.2231
2064	0	-308.048	2206.61	871.64				-220.488	2261.52	486.831	-190.707	2302.98	109.453	-229.25	2418.57	50.6791	141.636	2267.27	897.695	116.395	2327.28	1076.6				141.398	2092.14	211.262	194.606	2132.93	95.8805
2065	0	-310.055	2207.9	871.795				-221.674	2261.89	486.66	-190.985	2303.09	109.513	-229.224	2418.44	50.6332	140.652	2269.29	897.943	115.001	2329.01	1075.75				139.781	2097.89	213.988	191.986	2139.54	97.7915
2066	0	-311.985	2209.45	871.868				-222.836	2262.24	486.554	-191.125	2303.06	109.341	-229.353	2418.51	50.6741	139.692	2271.27	898.324	113.807	2331	1075.04				138.259	2104.46	215.579	188.843	2147.2	98.9456
2067	0	-313.503	2213.9	871.413				-223.81	2262.71	486.475	-191.457	2303.32	109.366	-228.909	2417.73	50.3	138.731	2273.17	898.77	112.688	2333.11	1074.4				137.199	2111.59	216.769	185.704	2155.23	99.0314
2068	0	-315.289	2215.21	871.811				-224.752	2263.3	486.419	-191.477	2303.22	109.304	-229.211	2418.23	50.4863	137.812	2274.89	899.243	111.494	2335.21	1074				136.501	2119.61	217.107	182.497	2164.1	98.6696
2069	0	-316.943	2216.11	871.779				-225.546	2263.82	486.28	-191.351	2303.03	109.163	-229.406	2418.6	50.6833	136.791	2276.52	899.842	110.321	2337.2	1073.74				135.062	2127.86	216.21	179.355	2173.6	97.8231
2070	0	-318.49	2216.93	871.78				-226.251	2264.46	486.307	-191.4	2302.91	109.133	-229.264	2418.34	50.5649	135.676	2278.03	900.518	109.156	2339.25	1073.54				134.402	2136.6	215.001	176.974	2183.85	96.4965
2071	0	-319.614	2217.72	871.865				-226.919	2265.14	486.226	-191.424	2302.87	109.1	-229.283	2418.36	50.5852	134.562	2279.38	901.145	107.747	2340.91	1073.59				130.145	2144.05	212.211	174.949	2194.36	94.8909
2072	0	-320.841	2218.95	871.925				-227.587	2265.91	486.283	-191.494	2302.92	109.123	-229.209	2418.42	50.6254	133.542	2280.53	901.757	106.467	2342.51	1073.65				127.077	2152.13	209.178	173.355	2206.04	93.2248
2073	0	-321.807	2220.27	872.177				-228.172	2266.72	486.278	-191.544	2302.98	109.104	-229.217	2418.46	50.6397	132.528	2281.52	902.443	105.417	2344.09	1073.66				125.67	2161.48	206.145	172.276	2218.01	91.3076
2074	0	-322.793	2221.72	872.319				-228.672	2267.56	486.358	-191.636	2303	109.119	-229.219	2418.45	50.6521	131.466	2282.39	903.089	104.527	2345.51	1073.67				125.102	2171.76	202.719	171.85	2230.65	89.2563
2075	0	-323.71	2223.37	872.476				-229.275	2268.52	486.431	-191.698	2303	109.109	-229.205	2418.44	50.6429	130.585	2282.75	903.585	103.703	2346.84	1073.64				123.431	2181.59	198.841	171.803	2244.04	87.1028
2076	0	-324.334	2225.05	872.648				-229.765	2269.45	486.486	-191.713	2302.94	109.093	-229.22	2418.48	50.6845	129.372	2285.5	904.604	103.125	2348.06	1073.56				124.123	2192.91	194.498	172.262	2258.03	84.877
2077	0	-325.259	2227.31	872.846				-230.793	2271.38	486.796	-191.744	2302.96	109.079	-229.225	2418.53	50.7006	128.65	2286.19	905.203	102.655	2349.2	1073.43				124.372	2204.19	189.942	173.044	2272.31	82.5529
2078	0	-325.949	2229.69	872.971				-230.67	2271.63	486.637	-191.812	2302.98	109.053	-229.238	2418.42	50.7123	127.957	2286.77	905.666	102.337	2350.23	1073.25				126.638	2217.08	185.631	174.057	2287.29	80.4007
2079	0	-326.756	2232.21	873.02				-231.145	2272.81	486.766	-191.833	2303.07	109.081	-229.279	2418.52	50.7882	127.496	2287.37	906.116	102.137	2351.26	1073.01				125.476	2227.42	180.475	175.457	2302.17	78.7336
2080	0	-327.474	2234.83	873.025				-231.55	2274.05	486.771	-191.842	2303.09	109.03	-229.297	2418.62	50.8262	127.282	2287.72	906.651	102.024	2352.25	1072.76				126.128	2239.06	175.626	176.89	2318.67	76.3677
2081	0	-327.995	2237.45	873.026				-231.934	2275.23	486.941	-191.798	2303.03	109.008	-228.785	2417.76	50.4378	126.918	2288.52	907.048	102.028	2353.12	1072.42				128.284	2251.86	171.319	178.45	2334.7	74.6519
2082	0	-328.738	2240.32	873.08				-231.946	2275.77	486.884	-191.862	2303.08	109.006	-229.21	2418.51	50.8364	126.634	2289.36	907.256	100.218	2352.59	1072.24				129.793	2264.1	166.341	180.334	2350.46	72.9474
2083	0	-329.224	2242.86	873.209				-232.383	2277.16	486.823	-191.878	2303.12	108.982	-229.299	2418.66	50.8826	126.483	2290.23	907.427	101.458	2354.44	1071.9				132.468	2276.88	162.288	182.072	2365.91	71.5461
2084	0	-329.651	2245.31	873.343				-232.598	2278.14	486.708	-191.895	2303.2	109.008	-229.268	2418.68	50.8935	126.587	2290.99	907.512	101.489	2355.25	1071.51				134.436	2289.18	158.382	184.042	2381.04	70.2319
2085	0	-330.097	2247.72	873.457				-232.822	2278.98	486.706	-191.905	2303.23	109	-228.72	2417.76	50.5057	126.699	2291.98	907.55	100.819	2355.4	1071.21				139.818	2302.99	155.264	185.994	2396.19	69.4046
2086	0	-330.562	2250.19	873.574				-232.792	2279.39	486.584	-191.94	2303.26	108.99	-229.178	2418.55	50.8836	126.88	2292.85	907.451	100.912	2356.37	1070.86				141.171	2314.55	151.583	187.718	2410.71	68.8131
2087	0	-330.835	2252.51	873.664				-233.669	2281.31	486.898	-191.922	2303.31	109.001	-229.231	2418.69	50.9154	127.115	2293.81	907.273	101.188	2357.46	1070.5				143.422	2326.1	148.582	189.633	2424.68	68.8632
2088	0	-331.234	2254.9	873.832				-233.679	2281.96	486.944	-191.965	2303.36	109.003	-229.011	2418.56	50.8533	127.288	2294.83	907.08	101.602	2358.71	1070.19				144.693	2337	145.841	191.945	2438.48	68.5554
2089	0	-331.575	2257.03	873.922				-233.574	2282.51	486.965	-191.936	2303.34	108.994	-228.934	2418.39	50.7756	127.506	2295.76	906.813	101.954	2359.94	1069.86				146.261	2347.63	143.474	193.939	2450.85	68.6565
2090	0	-331.79	2259.07	874.132				-233.433	2282.96	486.948	-191.929	2303.33	109.034	-229.002	2418.52	50.8991	127.737	2296.74	906.509	102.345	2361.33	1069.49				147.364	2357.63	141.47	195.887	2463.3	69.3448
2091	0	-331.892	2261.02	874.191				-233.418	2283.76	487.05	-191.889	2303.28	109.032	-228.977	2418.48	50.879	128.012	2297.75	906.131	102.851	2362.74	1069.14				149.557	2367.24	140.106	197.872	2473.61	69.7464
2092	0	-331.745	2262.67	874.326				-233.319	2284.66	487.169	-191.902	2303.36	109.098	-228.969	2418.46	50.8734	128.298	2298.68	905.816	103.354	2364.13	1068.88				148.649	2375.52	138.269	199.655	2485.16	70.9525
2093	0	-331.537	2264.27	874.52				-233.178	2285.3	487.274	-191.838	2303.31	109.092	-228.98	2418.5	50.8867	128.637	2299.66	905.518	104.055	2365.67	1068.52				147.706	2382.81	136.333	201.364	2495.77	72.191
2094	0	-331.396	2265.76	874.882				-232.775	2285.83	487.405	-191.791	2303.26	109.116	-228.982	2418.56	50.9041	128.913	2300.63	905.209	104.908	2367.33	1068.15				148.114	2390.3	134.982	202.995	2504.94	73.0822
2095	0	-331.044	2267.23	875.256				-232.729	2286.86	487.569	-191.732	2303.27	109.171	-228.957	2418.55	50.8995	129.234	2301.78	904.833	105.879	2369.05	1067.83				149.251	2397.65	134.377	204.248	2513.02	73.6888
2096	0	-330.656	2268.87	875.536				-232.306	2287.59	487.725	-191.616	2303.14	109.198	-228.974	2418.56	50.9292	129.65	2302.99	904.467	106.664	2370.68	1067.59				149.561	2404.14	133.348	205.097	2520.31	74.1714
2097	0	-329.778	2270.06	875.643				-231.786	2288.22	487.815	-191.551	2303.15	109.276	-228.955	2418.54	50.9286	130.159	2303.98	904.137	107.679	2372.36	1067.2				150.248	2410.37	132.595	203.8	2517.07	69.7303
2098	0	-328.81	2271.24	875.984				-231.501	2289.25	488.163	-191.814	2303.46	109.479	-228.958	2418.57	50.936	130.68	2305.27	903.76	108.899	2374.19	1066.89				149.614	2415.3	131.52	203.903	2523.06	69.5216
2099	0	-327.938	2272.7	876.451				-230.773	2289.87	488.178	-191.602	2303.33	109.586	-228.968	2418.57	50.9294	131.376	2306.6	903.242	109.937	2375.93	1066.58				150.491	2420.6	130.516	203.612	2528.43	68.8442
2100	0	-326.852	2274.02	876.715				-230.188	2290.85	488.476	-191.477	2303.33	109.664	-228.956	2418.54	50.9552	132.116	2307.97	902.846	111.336	2377.84	1066.29				151.086	2425.24	129.761	202.988	2533.21	68.2493
2101	0	-325.641	2275.31	877.053				-229.458	2291.67	488.695	-191.341	2303.28	109.743	-228.814	2418.26	50.8059	132.89	2309.6	902.241	112.52	2379.71	1065.89				150.385	2429.07	129.104	202.982	2538.27	68.4143
2102	0	-324.373	2276.82	877.457				-228.563	2292.51	489.001	-191.003	2302.92	109.756	-228.792	2418.29	50.81	133.846	2311.19	901.653	114.014	2381.8	1065.66				151.049	2432.26	128.385	202.727	2547.73	70.4371
2103	0	-322.926	2278.34	877.768				-227.748	2293.29	489.048	-190.833	2302.94	109.867	-228.752	2418.25	50.8051	134.881	2312.79	900.998	115.33	2383.78	1065.34				149.567	2433.14	127.577	201.39	2549.6	69.702
2104	0	-321.594	2280.08	878.116				-226.851	2294.37	489.389	-190.723	2303.01	110.031	-228.725	2418.22	50.7943	135.905	2314.67	900.291	116.966	2386	1064.97				149.218	2433.19	126.737	199.729	2550.8	68.3085
2105	0	-319.968	2281.53	878.656				-225.819	2295.06	489.538	-190.499	2302.93	110.145	-228.865	2418.5	50.9646	137.055	2316.71	899.6	118.554	2388.2	1064.7				148.029	2432.77	125.86	198.215	2550.68	66.9886
2106	0	-318.362	2283.42	879.062				-224.795	2296.07	489.843	-190.29	2302.84	110.274	-228.757	2418.26	50.8517	138.438	2318.94	899.01	120.263	2390.5	1064.49				148.153	2433.43	125.354	197.073	2550.42	65.8824
2107	0	-316.579	2284.65	879.555				-223.598	2297.03	490.195	-190.093	2302.79	110.397	-228.739	2418.22	50.8386	139.93	2321.25	898.518	122.099	2392.86	1064.36				148.574	2434.44	124.846	196.43	2550.95	64.6293
2108	0	-314.596	2286.11	879.97				-222.379	2298.12	490.54	-189.898	2302.82	110.646	-228.747	2418.24	50.8492	141.701	2323.77	898.233	124.038	2395.41	1064.27				149.196	2435.59	124.645	196.544	2552.31	63.611
2109	0	-312.696	2287.52	880.461				-220.999	2299.11	490.902	-189.626	2302.68	110.725	-228.713	2418.24	50.8957	143.597	2326.4	898.239	126.019	2397.94	1064.3				149.586	2436.35	124.441	197.234	2553.24	62.7237
2110	0	-310.655	2288.95	881.164				-219.644	2300.21	491.258	-189.344	2302.55	110.812	-228.692	2418.21	50.8837	145.553	2329.23	898.442	128.077	2400.58	1064.47				150.004	2436.8	124.023	197.701	2553.71	62.0778
2111	0	-308.429	2290.05	881.596				-218.097	2301.02	491.57	-189.074	2302.42	111.028	-228.679	2418.21	50.8829	147.398	2332.16	898.781	130.195	2403.26	1064.81				149.946	2436.99	123.865	197.753	2554.27	62.1324
2112	0	-306.265	2291.77	882.17				-216.837	2302.44	491.947	-188.777	2302.16	111.162	-228.819	2418.52	51.1075	149.326	2335.07	899.308	132.408	2406.12	1065.19				149.523	2437.25	123.652	197.168	2553.66	61.6762
2113	0	-304.125	2294.14	882.504				-215.16	2303.26	492.186	-188.707	2302.32	111.491	-228.799	2418.52	51.0988	151.449	2338.15	899.899	134.617	2408.98	1065.77				149.418	2437.64	123.539	196.851	2552.8	61.493
2114	0	-301.65	2293.64	883.138				-213.727	2304.58	492.706	-188.301	2302.1	111.64	-228.808	2418.51	51.1169	153.641	2341.24	900.555	136.862	2411.8	1066.4				149.594	2438.04	123.413	196.902	2553.17	61.0511
2115	0	-299.045	2294.19	883.652				-212.083	2305.71	493.009	-187.948	2302	111.786	-228.806	2418.51	51.125	155.983	2344.38	901.208	139.067	2414.69	1067.11				149.9	2438.35	123.365	197.008	2553.73	60.7843
2116	0	-296.354	2296.12	883.955				-210.385	2306.88	493.335	-187.621	2301.89	111.938	-228.681	2418.22	50.94	158.41	2347.74	901.836	141.434	2417.56	1067.74				150.5	2438.66	123.527	197.002	2553.76	60.382
2117	0	-293.681	2297.51	884.382				-208.768	2308.3	493.821	-187.358	2301.92	112.125	-228.801	2418.51	51.1434	160.985	2351.01	902.411	143.801	2420.43	1068.39				149.461	2438.86	122.956	197.031	2553.59	60.0821
2118	0	-291.05	2299.03	884.64				-206.981	2309.57	494.13	-187.036	2301.76	112.402	-228.803	2418.51	51.18	163.632	2354.27	903.009	146.156	2423.28	1069.05				149.344	2439.16	122.752	197.002	2553.62	59.9495
2119	0	-288.336	2300.53	885.136				-205.192	2310.85	494.472	-186.64	2301.52	112.621	-228.795	2418.5	51.1955	166.367	2357.56	903.534	148.516	2426.18	1069.68				150.146	2439.7	122.38	197.006	2553.66	59.846
2120	0	-285.333	2302.04	885.467				-203.481	2312.39	494.874	-186.301	2301.32	112.884	-228.808	2418.57	51.2303	169.142	2360.76	903.957	150.936	2429.1	1070.29				149.953	2439.93	122.362	196.981	2553.58	59.7347
2121	0	-282.286	2303.58	885.701				-201.673	2313.88	495.204	-186.137	2301.51	113.167	-228.743	2418.5	51.2246	171.953	2364.34	904.381	153.433	2432.12	1070.8				150.165	2440.32	122.196	196.929	2553.34	59.5382
2122	0	-279.276	2305.54	885.652				-199.791	2315.34	495.563	-185.51	2300.99	113.28	-228.724	2418.49	51.2421	174.785	2367.58	904.712	155.986	2435.15	1071.37				150.497	2440.72	122.088	196.939	2553.04	59.6944
2123	0	-276.24	2307.95	885.9				-198.01	2317.1	495.979	-185.5	2301.48	113.672	-228.731	2418.5	51.2557	177.613	2371.01	904.976	158.611	2438.27	1071.86				150.543	2440.98	121.969	196.952	2553.11	59.6676
2124	0	-273.332	2310.49	886.155				-196.264	2318.57	496.282	-184.944	2301.05	113.872	-228.706	2418.45	51.2783	180.484	2374.38	905.177	161.244	2441.43	1072.31				150.8	2441.44	121.942	196.895	2553.19	59.0592
2125	0	-270.565	2313.13	886.128				-194.31	2320.1	496.623	-184.503	2300.63	113.956	-228.672	2418.43	51.2654	183.382	2377.93	905.29	163.943	2444.68	1072.79				150.964	2441.74	121.733	196.901	2552.29	58.3417
2126	0	-268.044	2311.53	887.789				-192.798	2321.94	497.055	-184.048	2300.26	114.153	-228.645	2418.4	51.2577	186.198	2381.41	905.38	166.697	2447.94	1073.22				151.156	2442.13	121.703	196.976	2548.74	56.2627
2127	0	-264.794	2313.23	888.044				-191.017	2323.49	497.384	-183.905	2300.94	114.563	-228.642	2418.45	51.2914	188.933	2385.02	905.487	169.446	2451.19	1073.66				151.297	2442.5	121.483	196.888	2548.73	56.1082
2128	0	-261.857	2315.78	888.768				-189.163	2325.02	497.699	-183.74	2301.18	114.879	-228.581	2418.39	51.2785	191.662	2388.58	905.486	172.207	2454.5	1074.07				151.499	2442.94	121.368	196.852	2549.03	55.9485
2129	0	-258.993	2318.32	889.172				-187.7	2326.99	498.049	-183.442	2300.92	115.182	-228.565	2418.36	51.2927	194.338	2391.92	905.465	175.008	2457.77	1074.47				151.636	2443.42	121.213	196.819	2549.21	55.889
2130	0	-255.924	2320.43	889.099				-186.028	2328.71	498.388	-183.504	2301.36	115.683	-228.534	2418.37	51.311	196.971	2395.3	905.509	177.804	2461.04	1074.83				151.711	2443.76	121.064	196.814	2549.34	55.7926
2131	0	-253.091	2322.38	889.711				-184.381	2330.38	498.757	-183.064	2301.27	115.912	-228.46	2418.27	51.2738	199.53	2398.79	905.621	180.698	2464.29	1075.29				151.757	2444.14	120.947	196.798	2549.45	55.6896
2132	0	-250.23	2324.52	890.33				-182.836	2332.32	499.164	-182.736	2301.23	116.216	-228.442	2418.27	51.3073	202.092	2402.16	905.674	183.458	2467.42	1075.76				151.721	2444.5	120.76	196.77	2549.63	55.5867
2133	0	-247.608	2326.81	890.652				-181.325	2333.91	499.555	-182.527	2301.35	116.639	-228.328	2418.17	51.2752	204.658	2405.52	905.793	186.197	2470.5	1076.25				151.769	2444.91	120.593	196.825	2549.85	55.8979
2134	0	-245.131	2329.2	891.118				-179.848	2335.78	499.993	-182.38	2301.67	117.16	-228.164	2418	51.2206	207.166	2408.75	905.981	188.858	2473.48	1076.71				151.619	2445.08	120.409	196.76	2550.05	55.6242
2135	0	-242.604	2331.45	891.898				-178.811	2338.21	500.576	-182.257	2301.86	117.616	-227.98	2417.77	51.1334	209.574	2411.79	906.261	191.614	2476.44	1077.27				151.839	2445.49	120.329	196.786	2550.23	55.5012
2136	0	-240.051	2333.7	892.44				-177.015	2339.29	501.027	-182.096	2301.96	118.124	-227.86	2417.61	51.06	211.994	2415.01	906.642	194.352	2479.31	1077.8				151.931	2445.8	120.277	196.76	2550.35	55.4478
2137	0	-237.536	2335.81	893.102				-175.726	2341.28	501.612	-181.94	2302.15	118.762	-227.518	2417.06	50.791	214.305	2418	906.968	197.011	2482.08	1078.37				151.976	2445.99	120.163	196.734	2550.44	55.4021
2138	0	-235.108	2337.97	893.701				-174.479	2342.91	502.254	-183.809	2303.86	120.945	-227.509	2416.98	50.7523	216.654	2420.92	907.361	199.578	2484.7	1078.93				152.017	2446.17	120.046	196.739	2550.55	55.355
2139	0	-232.731	2340.18	894.543				-173.323	2344.53	502.959	-185.63	2306.65	122.427	-227.659	2417.13	50.6944	218.925	2423.7	907.709	202.098	2487.15	1079.6				152.062	2446.35	119.932	196.716	2550.6	55.2726
2140	0	-230.667	2342.53	895.337				-172.44	2346.68	503.87	-186.186	2307.68	123.328	-227.628	2417.04	50.6203	221.205	2426.42	908.126	204.565	2489.62	1080.19				152.285	2446.67	119.868	196.718	2550.7	55.2234
2141	0	-228.304	2344.59	896.317				-171.605	2348.71	504.813	-186.23	2307.9	124.659	-227.66	2417.04	50.5203	223.481	2428.9	908.495	207.763	2492.51	1080.85				152.154	2446.67	119.717	196.754	2550.76	55.1337
2142	0	-226.126	2346.69	897.422				-171.037	2351.22	505.861	-186.084	2308.21	125.271	-227.717	2417.09	50.4385	225.645	2431.54	908.858	210.185	2494.73	1081.45				152.419	2446.89	119.666	196.716	2550.78	55.0753
2143	0	-224.313	2349.08	898.555				-169.967	2352.8	507.065	-186.059	2308.58	126.433	-227.811	2417.11	50.3423	227.743	2433.84	909.235	212.712	2496.97	1082.12				152.257	2446.83	119.493	196.787	2550.86	55.0568
2144	0	-222.229	2350.93	899.878				-169.716	2355.73	508.449	-186.289	2309.48	127.567	-227.952	2417.17	50.2649	229.764	2436.17	909.656	214.414	2498.44	1082.92				152.289	2446.78	119.404	196.792	2550.78	54.9541
2145	0	-220.498	2352.96	901.298				-168.788	2357.88	509.754	-186.401	2310.04	128.802	-228.39	2417.55	50.2949	231.67	2438.21	910.028	216.632	2500.42	1083.65				152.36	2446.81	119.34	196.792	2550.78	54.9188
2146	0	-218.869	2355.02	902.592				-168.322	2360.31	511.16	-186.324	2310.95	130.052	-228.599	2417.55	50.145	233.493	2440.12	910.435	218.925	2502.37	1084.45				152.431	2446.84	119.275	196.734	2550.86	54.9922
2147	0	-217.381	2356.1	904.188				-167.753	2362.75	512.442	-185.865	2312.35	131.327	-228.772	2417.59	50.0199	235.159	2441.94	910.875	221.102	2504.34	1085.3				152.424	2446.79	119.18	196.732	2550.81	54.9864
2148	0	-215.739	2358.67	905.938				-167.487	2365.73	514.137	-186.053	2313.22	132.752	-229.044	2417.57	49.8542	236.609	2443.89	911.361	223.318	2506.24	1086.12				152.487	2446.81	119.135	196.758	2550.88	55.0353
2149	0	-214.277	2360.7	907.663				-167.428	2368.96	515.528	-185.879	2314.5	134.145	-229.228	2417.42	49.6849	238.088	2445.5	911.812	225.41	2508.08	1086.95				152.545	2446.78	119.057	196.764	2550.88	55.0377
2150	0	-212.907	2362.47	909.457				-166.936	2371.45	517.115	-186.21	2315.02	135.797	-229.385	2417.36	49.6113	239.411	2447.2	912.31	227.436	2509.88	1087.83				152.6	2446.75	119	196.761	2550.83	55.0781
2151	0	-211.751	2364.59	911.26				-166.775	2374.27	518.568	-185.301	2316.62	137.264	-229.525	2417.26	49.559	240.659	2448.77	912.818	231.075	2512.92	1088.62				152.667	2446.78	118.935	196.76	2550.83	55.0974
2152	0	-210.27	2366.15	913.068				-166.665	2377.41	520.223	-184.761	2318.06	138.778	-229.25	2416.95	49.4341	241.864	2450.15	913.326	233.183	2514.68	1089.51				152.658	2446.73	118.868	196.712	2550.8	55.127
2153	0	-209.112	2367.85	914.871				-166.456	2380.43	521.595	-183.981	2319.61	140.323	-229.737	2417.16	49.5785	242.986	2451.61	913.823	234.923	2516.2	1090.34				152.649	2446.66	118.783	196.701	2550.75	55.1373
2154	0	-207.867	2369.69	916.617				-166.437	2383.52	523.198	-183.77	2320.64	142.003	-229.862	2417.23	49.6652	244.082	2453.06	914.3	236.754	2517.81	1091.18				152.7	2446.63	118.701	196.665	2550.74	55.2003
2155	0	-206.753	2371.44	918.824				-166.409	2386.85	524.666	-182.673	2322.57	143.459	-229.83	2417.18	49.7344	245.229	2454.46	914.733	238.536	2519.36	1092.02				152.694	2446.58	118.607	196.697	2550.74	55.3122
2156	0	-205.747	2373.17	920.46				-166.487	2390.24	526.212	-182.232	2330.99	146.939	-229.895	2417.21	49.7882	246.439	2456.05	915.152	240.172	2520.94	1092.81				152.697	2446.57	118.541	196.641	2550.67	55.2711
2157	0	-204.823	2375.05	922.003				-166.526	2393.5	527.526	-181.658	2334.35	149.019	-231.05	2418.8	50.5765	247.63	2457.62	915.605	241.775	2522.45	1093.59				152.754	2446.55	118.45	196.664	2550.66	55.3809
2158	0	-203.703	2376.81	923.512				-166.743	2397.16	528.853	-181.226	2335.94	150.422	-231.396	2419.37	50.7982	249.062	2457.41	915.713	243.403	2523.95	1094.45				152.82	2446.58	118.388	196.657	2550.66	55.4193
2159	0	-202.647	2378.38	924.902				-166.914	2400.84	530.22	-180.526	2338.73	151.645	-231.537	2420.06	51.0623	250.195	2458.72	916.073	245.164	2525.3	1095.36				152.894	2446.61	118.288	196.63	2550.64	55.4104
2160	0	-201.708	2380.11	925.762				-166.977	2404.17	531.417	-180.157	2340.82	152.642	-231.653	2420.97	51.3755	251.368	2460.53	916.367	246.645	2526.78	1096.09				152.945	2446.58	118.242	196.62	2550.65	55.3801
2161	0	-200.624	2381.67	927.368				-167.313	2408.07	532.638	-178.889	2340.64	153.116	-232.19	2422.61	51.9508	252.483	2462.98	917.117	248.023	2528.45	1096.71				153.01	2446.61	118.155	196.627	2550.59	55.4505
2162	0	-199.579	2383.39	928.539				-167.607	2411.76	533.92	-177.693	2340.81	152.677	-233.008	2424.72	52.5358	253.661	2465	917.542	249.375	2530.11	1097.3				153.078	2446.64	118.084	196.629	2550.64	55.4681
2163	0	-198.776	2385.13	929.34				-167.694	2415.3	534.831	-177.175	2342.59	153.401	-233.914	2427.31	53.0874	254.891	2467.15	917.951	250.569	2531.76	1097.88				153.085	2446.65	118.001	196.6	2550.59	55.5053
2164	0	-197.488	2386.5	930.247				-167.869	2418.79	535.79	-177.39	2346.59	154.288	-234.876	2430.48	53.5564	256.037	2469.22	918.21	251.794	2533.52	1098.49				153.085	2446.65	117.894	196.599	2550.59	55.5049
2165	0	-196.494	2388.07	931.111				-168.277	2422.84	536.862	-179.1	2353.52	155.98	-236.59	2434.51	54.2787	257.295	2471.11	918.41	252.936	2535.17	1099.04				153.098	2446.71	117.819	196.652	2550.6	55.5165
2166	0	-195.654	2389.84	932.045				-168.678	2426.65	537.808	-180.439	2361	157.294	-238.142	2439.02	54.7881	258.398	2473.16	918.657	254.131	2537	1099.28				153.103	2446.72	117.715	196.624	2550.58	55.5236
2167	0	-194.451	2391.12	932.715				-169.472	2431.08	538.794	-181.875	2367.61	158.09	-240.14	2444.29	55.407	259.519	2475.23	918.782	255.118	2538.69	1099.69				153.112	2446.78	117.657	196.622	2550.56	55.5592
2168	0	-193.603	2392.57	933.372				-169.354	2434.25	539.458	-183.541	2374.31	158.817	-242.164	2450.16	55.8724	260.579	2477.37	918.859	256.015	2540.33	1100.05				153.126	2446.85	117.598	196.616	2550.56	55.576
2169	0	-192.693	2394.07	933.925				-169.454	2437.37	539.953	-185.553	2381.35	159.443	-244.509	2456.68	56.3841	261.533	2479.59	918.968	257.033	2542.17	1100.43				153.095	2446.94	117.525	196.615	2550.51	55.5885
2170	0	-191.291	2395.56	934.822				-169.934	2441.35	540.717	-187.437	2388.29	159.726	-246.795	2463.7	56.797	262.533	2481.82	919.065	257.77	2543.8	1100.88				153.049	2446.97	117.49	196.616	2550.52	55.5985
2171	0	-189.835	2400.3	933.812				-170.601	2445.48	541.525	-189.548	2395.72	159.934	-249.568	2471.7	57.3753	263.448	2484.01	919.097	258.669	2545.55	1101.33				152.946	2447.03	117.42	196.609	2550.51	55.6009
2172	0	-189.378	2402.11	934.115				-171.647	2450.36	542.557	-191.919	2404.02	160.233	-252.509	2480.21	57.8064	264.215	2486.25	919.099	259.503	2547.35	1101.7				152.909	2447.12	117.399	196.616	2550.5	55.6958
2173	0	-188.176	2402.59	934.592				-172.472	2454.6	543.282	-194.671	2412.74	160.564	-254.852	2489.29	58.0402	264.951	2488.55	919.046	260.317	2549.13	1102.07				152.815	2447.19	117.341	196.606	2550.53	55.7232
2174	0	-187.023	2403.24	934.936				-173.45	2459.51	544.204	-197.301	2421.48	160.511	-258.314	2499.16	58.5288	265.748	2490.83	918.965	261.136	2550.95	1102.41				152.702	2447.19	117.265	196.573	2550.47	55.7252
2175	0	-186.253	2404.56	935.206				-174.321	2464.17	544.995	-200.201	2430.64	160.754	-260.819	2509.09	58.7555	266.53	2493.18	918.907	261.895	2552.81	1102.69				152.658	2447.28	117.251	196.568	2550.51	55.7472
2176	0	-185.732	2406.17	935.438				-175.105	2468.67	545.665	-202.939	2439.85	160.939	-263.227	2519.6	59.2402	267.188	2495.54	918.858	262.598	2554.62	1102.98				152.726	2447.5	117.317	196.567	2550.51	55.7565
2177	0	-184.717	2407.41	935.541				-176.129	2473.38	546.429	-205.672	2449.36	161.426	-265.422	2530.47	60.195	267.895	2497.94	918.792	263.401	2556.64	1103.26				152.552	2447.5	117.278	196.564	2550.51	55.7865
2178	0	-183.643	2408.53	935.547				-177.289	2478.86	547.52	-208.305	2459.23	161.857	-267.794	2542.03	61.6619	268.54	2500.38	918.681	264.092	2558.57	1103.48				152.578	2447.66	117.322	196.56	2550.51	55.7933
2179	0	-182.92	2410.07	935.524				-177.948	2483.7	548.145	-210.851	2469.21	162.678	-269.957	2553.65	63.4818	269.122	2502.94	918.601	264.702	2560.56	1103.7				152.555	2447.76	117.339	196.525	2550.53	55.7955
2180	0	-182.176	2411.58	935.573				-176.909	2485.99	548.211	-213.243	2479.21	163.24	-271.965	2565.26	65.4409	269.658	2505.43	918.55	265.267	2562.58	1103.97				152.517	2447.85	117.35	196.533	2550.53	55.803
2181	0	-181.537	2413.12	935.618				-177.62	2491.04	548.982	-215.557	2489.2	164.214	-274.082	2577	67.4903	270.198	2508.08	918.539	265.71	2564.63	1104.24				152.479	2447.94	117.366	196.53	2550.53	55.806
2182	0	-180.68	2414.42	935.636				-179.114	2498.2	550.073	-218.223	2500.51	165.22	-276.477	2588.81	69.8196	270.635	2510.67	918.524	266.116	2566.71	1104.54				152.304	2447.91	117.315	196.522	2550.53	55.8231
2183	0	-179.746	2415.73	935.598				-179.405	2503.08	550.92	-220.004	2510.92	166.572	-278.262	2599.81	72.0239	271.067	2513.47	918.51	266.466	2568.8	1104.86				152.253	2447.99	117.304	196.496	2550.5	55.8145
2184	0	-178.768	2417.1	935.589				-180.821	2509.77	551.933	-221.743	2520.7	167.625	-280.32	2610.85	74.1694	271.374	2516.08	918.524	266.76	2570.86	1105.2				152.207	2448.03	117.281	196.526	2550.52	55.82
2185	0	-177.877	2418.53	935.525				-180.926	2515.08	552.781	-223.272	2530.02	168.522	-282.248	2621.46	76.2236	271.713	2518.88	918.574	266.981	2573.01	1105.57				152.109	2448.1	117.269	196.526	2550.53	55.8235
2186	0	-176.927	2420.04	935.362				-181.551	2520.69	553.629	-224.586	2539.35	169.397	-284.019	2631.84	78.4441	271.968	2521.66	918.612	267.169	2575.14	1105.9				152.127	2448.21	117.287	196.512	2550.54	55.8189
2187	0	-176.082	2421.53	935.215				-182.223	2526.99	554.63	-225.815	2548.98	170.521	-285.729	2641.83	80.488	272.225	2524.38	918.629	267.328	2577.26	1106.26				151.879	2448.18	117.378	196.546	2550.57	55.809
2188	0	-175.436	2423.48	935.082				-182.837	2533.15	555.54	-226.714	2558.63	171.799	-287.487	2651.72	82.716	272.454	2527.19	918.565	267.44	2579.41	1106.59				152.106	2448.41	117.305	196.547	2550.57	55.8018
2189	0	-175.022	2425.66	934.903				-183.362	2538.96	556.387	-227.59	2568.18	173.001	-288.62	2661.09	84.6253	272.667	2529.97	918.487	267.569	2581.53	1106.9				151.991	2448.45	117.404	196.53	2550.55	55.7692
2190	0	-174.583	2427.81	934.507				-184.091	2545.41	557.325	-228.283	2578.38	174.42	-289.838	2670.36	86.556	272.785	2532.51	918.509	267.674	2583.63	1107.18				152.034	2448.61	117.305	196.555	2550.57	55.7529
2191	0	-174.236	2430.13	934.289				-184.45	2551	558.036	-228.912	2587.5	175.464	-290.464	2679.18	88.1755	272.865	2535.02	918.479	267.736	2585.75	1107.45				151.952	2448.73	117.299	196.558	2550.57	55.745
2192	0	-173.935	2432.85	933.951				-184.78	2557.08	558.812	-229.059	2596.08	176.335	-291.104	2688	89.8725	272.917	2537.53	918.435	267.772	2587.83	1107.7				151.849	2448.8	117.269	196.568	2550.64	55.65
2193	0	-173.647	2435.25	933.623				-185.201	2563.12	559.524	-229.226	2604.62	177.165	-291.384	2696.6	91.1935	273.011	2540	918.379	267.809	2589.89	1107.92				151.817	2448.95	117.3	196.568	2550.65	55.6298
2194	0	-173.432	2438.12	933.157				-185.302	2568.68	560	-229.286	2613.2	177.925	-291.899	2705.55	92.64	273.006	2542.53	918.393	267.935	2591.93	1108.07				151.722	2449.02	117.273	196.6	2550.67	55.5874
2195	0	-173.442	2440.79	932.716				-185.464	2574.41	560.489	-229.159	2621.39	178.642	-291.973	2714.34	93.9412	273.057	2544.92	918.368	267.986	2593.96	1108.23				151.627	2449.14	117.285	196.609	2550.67	55.5746
2196	0	-173.398	2444.05	932.254				-185.452	2580.17	560.915	-228.995	2629.57	179.281	-291.648	2722.85	94.9527	273.177	2547.4	918.328	268.036	2595.98	1108.37				151.603	2449.29	117.289	196.58	2550.73	55.5453
2197	0	-173.438	2447.31	931.818				-185.377	2585.42	561.207	-228.859	2637.8	179.912	-291.081	2731.4	95.8571	273.166	2549.81	918.217	268.105	2597.97	1108.51				151.565	2449.39	117.307	196.579	2550.73	55.4902
2198	0	-173.532	2450.32	931.367				-185.099	2590.68	561.253	-228.637	2645.97	180.461	-290.352	2739.78	96.6884	273.233	2552.36	918.191	268.179	2599.98	1108.64				151.476	2449.51	117.349	196.579	2550.77	55.5009
2199	0	-173.617	2453.7	930.707				-184.933	2596.3	561.509	-228.521	2654.08	180.918	-289.467	2748.14	97.3702	273.275	2554.8	918.118	268.244	2601.94	1108.72				151.45	2449.65	117.429	196.581	2550.78	55.4505
2200	0	-173.893	2457.16	930.133				-184.533	2601.16	561.494	-228.112	2661.62	181.235	-282.705	2751.36	94.2628	273.273	2557.23	918.039	268.273	2603.98	1108.88				151.356	2449.72	117.426	196.591	2550.78	55.4132
2201	0	-174.155	2460.53	929.524				-184.001	2606.25	561.345	-227.444	2668.4	181.18	-286.491	2763.77	97.8088	273.173	2559.7	917.965	268.264	2606.03	1108.99				151.336	2449.92	117.5	196.621	2550.79	55.3607
2202	0	-174.351	2464.08	928.867				-183.488	2611.14	561.116	-226.678	2674.81	180.983	-285.984	2772.32	98.3705	273.197	2562.18	917.881	268.214	2608.06	1109.11				151.265	2450.1	117.583	196.621	2550.83	55.3174
2203	0	-174.706	2467.59	928.12				-182.863	2615.86	560.737	-225.767	2680.93	180.648	-283.896	2779.26	98.0305	273.182	2564.71	917.803	268.174	2610.14	1109.22				151.186	2450.28	117.666	196.621	2550.85	55.2305
2204	0	-175.071	2470.8	927.197				-182.266	2620.76	560.25	-224.851	2687.02	180.241	-281.558	2785.71	97.4928	273.129	2567.28	917.717	268.096	2612.25	1109.37				151.162	2450.43	117.747	196.627	2550.9	55.1678
2205	0	-175.317	2474.6	926.451				-181.363	2625	559.655	-223.953	2693.23	179.866	-273.288	2786.92	93.0064	273.027	2569.77	917.611	267.876	2614.31	1109.53				151.086	2450.61	117.833	196.623	2550.92	55.109
2206	0	-175.9	2478.38	925.653				-180.54	2629.39	558.922	-222.957	2699.42	179.507	-276.287	2806.55	96.2138	272.903	2572.28	917.489	267.694	2616.37	1109.66				151.056	2450.76	117.918	196.658	2550.96	55.0436
2207	0	-176.251	2482.15	924.799				-179.551	2633.37	558.011	-221.892	2705.33	178.952	-278.674	2826.68	101.223	272.819	2574.85	917.449	267.334	2618.42	1109.84				150.96	2450.82	117.968	196.654	2550.98	54.9748
2208	0	-176.765	2485.95	923.873				-178.713	2637.84	557.119	-220.555	2710.6	178.201	-279.869	2843.36	104.708	272.734	2577.31	917.319	267.021	2620.4	1109.94				150.869	2450.94	118.026	196.691	2551.02	54.8811
2209	0	-177.264	2489.84	922.765				-177.671	2641.57	555.974	-218.971	2714.74	177.029	-269.218	2823.09	92.5479	272.473	2579.79	917.227	266.549	2622.4	1110.06				150.839	2451.09	118.116	196.694	2551.03	54.8095
2210	0	-177.634	2493.99	921.8				-176.587	2645.12	554.75	-217.177	2718.46	175.586	-266.618	2827.76	90.7671	272.3	2582.32	917.166	266.137	2624.35	1110.11				150.823	2451.3	118.248	196.745	2551.06	54.7335
2211	0	-178.205	2497.94	920.615				-175.581	2649	553.565	-215.452	2722.11	174.184	-264.03	2832.21	88.9266	272.076	2584.71	917.051	265.63	2626.32	1110.16				150.789	2451.4	118.341	196.786	2551.11	54.6591
2212	0	-178.583	2501.85	919.388				-174.514	2652.51	552.188	-213.681	2724.17	172.406	-261.294	2836.25	86.8501	271.772	2587.13	916.985	265.114	2628.3	1110.15				150.698	2451.51	118.432	196.818	2551.14	54.5777
2213	0	-178.9	2505.95	918.111				-173.303	2655.5	550.626	-211.301	2725.97	170.337	-258.227	2839.36	84.3872	271.489	2589.52	916.895	264.571	2630.3	1110.1				150.719	2451.62	118.569	196.848	2551.18	54.5165
2214	0	-179.533	2509.88	917.103				-172.053	2658.38	548.998	-208.889	2727.23	168.326	-255.197	2842.81	82.052	271.063	2591.9	916.775	264.001	2632.33	1110.06				150.685	2451.72	118.664	196.967	2551.18	54.3859
2215	0	-180.015	2513.96	915.528				-170.887	2661.35	547.255	-206.987	2730.14	166.067	-252.135	2846.09	79.5777	270.773	2594.27	916.687	263.405	2634.3	1109.95				150.647	2451.79	118.807	197.007	2551.31	54.3846
2216	0	-180.766	2517.73	913.773				-169.636	2664.03	545.431	-205.125	2733.39	164.62	-249.316	2850.19	77.3551	270.396	2596.59	916.66	262.731	2636.31	1109.84				150.617	2451.94	118.947	197.07	2551.33	54.3169
2217	0	-181.244	2522.36	912.474				-168.283	2666.21	543.536	-203.044	2736.09	162.404	-248.058	2859.25	77.466	270.107	2598.95	916.581	262.106	2638.37	1109.68				150.519	2452	119.054	197.128	2551.26	54.2125
2218	0	-181.896	2525.97	911.461				-166.93	2668.55	541.449	-201.621	2739.16	161.032	-246.467	2868.21	77.3041	269.62	2601.27	916.458	261.335	2640.44	1109.55				150.492	2452.14	119.159	197.157	2551.33	54.1789
2219	0	-182.517	2530.05	910.208				-168.703	2682.07	542.144	-200.015	2742.59	159.476	-243.886	2873.91	75.6048	269.207	2603.58	916.32	260.546	2642.53	1109.36				150.697	2452.34	119.446	197.183	2551.39	54.1787
2220	0	-183.329	2534.11	908.624				-167.145	2683.9	540.197	-198.799	2747	157.948	-240.369	2876.22	72.5522	268.731	2605.88	916.207	259.722	2644.63	1109.19				150.666	2452.43	119.571	197.247	2551.37	54.0883
2221	0	-183.979	2538.02	907.374				-165.833	2685.52	537.623	-196.422	2748.81	155.791	-236.187	2876	68.5069	268.184	2608.26	916.105	258.862	2646.8	1109.01				150.653	2452.54	119.688	197.314	2551.43	54.0597
2222	0	-184.832	2542.21	905.858				-164.331	2686.97	535.425	-194.142	2750.15	153.227	-231.72	2874.99	64.1389	267.662	2610.53	915.925	257.991	2649.05	1108.85				150.641	2452.64	119.812	197.346	2551.51	54.0485
2223	0	-185.384	2545.78	904.36				-162.979	2688.87	532.995	-192.142	2751.83	151.283	-227.426	2874.02	59.8959	266.991	2612.89	915.79	256.96	2651.3	1108.7				150.701	2452.78	119.978	197.405	2551.51	53.9992
2224	0	-186.079	2549.71	902.936				-161.478	2690.13	530.498	-190.674	2754.71	149.969	-222.466	2868.08	55.6646	266.307	2615.3	915.622	255.949	2653.64	1108.49				150.65	2452.91	120.09	197.493	2551.56	53.9453
2225	0	-186.78	2553.49	901.509				-160.213	2691.97	528.274	-186.001	2754.14	147.098	-218.974	2862.81	53.5341	265.578	2617.69	915.408	254.897	2656	1108.29				150.594	2453.04	120.18	197.507	2551.57	53.8788
2226	0	-187.664	2557.49	899.819				-158.354	2692.36	525.448	-182.604	2751.52	144.86	-217.151	2861.2	52.9915	264.763	2620.04	915.207	253.769	2658.35	1108.05				150.597	2453.21	120.347	197.549	2551.58	53.8231
2227	0	-188.329	2561.33	898.636				-156.919	2694.13	523.062	-178.646	2749.02	141.986	-217.175	2864.82	54.9482	263.907	2622.46	914.92	252.569	2660.8	1107.78				150.575	2453.44	120.498	197.609	2551.65	53.811
2228	0	-189.167	2565.41	897.009				-155.449	2695.61	520.899	-175.578	2748.98	140.069	-215.574	2863.37	54.5686	262.939	2624.96	914.656	251.311	2663.21	1107.51				150.531	2453.57	120.653	197.62	2551.66	53.7792
2229	0	-189.912	2569.38	895.67				-153.749	2695.48	518	-174.031	2750.91	138.819	-214.072	2861.47	54.2956	261.938	2627.46	914.382	250.043	2665.75	1107.2				150.496	2453.83	120.867	197.639	2551.68	53.7893
2230	0	-190.827	2573.52	894.299				-152.652	2696.46	515.939	-171.986	2751.78	137.056	-214.198	2864.05	56.0982	260.913	2629.91	914.057	248.687	2668.29	1106.9				150.362	2453.94	120.995	197.667	2551.67	53.7652
2231	0	-191.736	2577.43	892.986				-151.511	2696.55	513.551	-169.677	2752.87	135.346	-213.585	2864.16	56.6341	259.789	2632.45	913.747	247.28	2670.88	1106.63				150.295	2454.08	121.173	197.697	2551.7	53.7777
2232	0	-192.613	2581.55	891.649				-150.683	2696.85	511.396	-167.835	2752.44	133.538	-213.582	2866.15	58.1079	258.611	2634.96	913.397	245.86	2673.49	1106.31				150.187	2454.23	121.33	197.536	2551.58	53.6943
2233	0	-193.723	2585.49	890.426				-149.974	2696.95	509.491	-166.3	2751.63	131.873	-213.686	2867.82	59.2507	257.398	2637.5	913.093	244.337	2676.11	1105.99				150.119	2454.42	121.51	197.671	2551.67	53.7449
2234	0	-194.918	2589.76	889.377				-149.492	2697.27	507.768	-165.344	2750.66	130.291	-213.581	2868.25	59.6484	256.038	2640.07	912.743	242.757	2678.86	1105.66				150.062	2454.71	121.803	197.55	2551.59	53.7285
2235	0	-196.301	2593.8	888.438				-149.271	2697.69	506.192	-164.749	2750.36	129.188	-213.275	2867.65	59.51	254.653	2642.6	912.455	241.155	2681.6	1105.34				149.856	2454.84	122.011	197.686	2551.68	53.785
2236	0	-197.591	2597.86	887.701				-149.224	2697.76	505.002	-164.128	2749.83	128.035	-212.37	2864.72	58.2171	253.13	2645.15	912.119	239.467	2684.42	1105.02				149.781	2455.08	122.261	197.699	2551.7	53.8204
2237	0	-198.916	2601.42	886.845				-150.191	2700.54	505.044	-163.835	2749.23	127.034	-212.207	2864.09	58.0315	251.445	2647.7	911.775	237.719	2687.26	1104.68				149.537	2455.16	122.498	197.669	2551.68	53.8288
2238	0	-200.373	2604.93	886.293				-150.802	2702.32	504.443	-163.414	2748.76	126.299	-211.939	2863.51	57.7847	249.849	2650.26	911.393	235.898	2690.2	1104.36				149.417	2455.33	122.72	197.667	2551.67	53.8638
2239	0	-202.028	2608.26	885.824				-151.156	2703.53	503.758	-162.955	2748.89	125.602	-212.021	2864.15	58.1682	248.079	2652.81	911.009	233.997	2693.16	1104				149.163	2455.42	122.989	197.609	2551.65	53.8916
2240	0	-203.782	2611.36	885.6				-151.599	2705.19	503.394	-162.215	2748.43	124.832	-212.307	2865.57	58.925	246.21	2655.37	910.623	232.054	2696.28	1103.69				148.92	2455.66	123.329	197.545	2551.61	53.9235
2241	0	-205.248	2614.23	885.411				-151.911	2707.1	502.985	-161.672	2748.89	124.28	-211.538	2863.44	57.9841	244.293	2657.91	910.202	230.074	2699.4	1103.27				148.771	2455.82	123.737	197.514	2551.6	53.9337
2242	0	-207.007	2616.92	885.379				-152.529	2709.92	502.635	-162.048	2752.14	124.461	-211.362	2863.4	58.1512	242.175	2660.49	909.796	227.959	2702.71	1102.94				148.611	2456.09	124.237	197.52	2551.62	53.9472
2243	0	-208.824	2619.5	885.161				-152.67	2711.12	502.478	-162.331	2755.22	125.146	-210.521	2860.91	57.0317	240.102	2662.98	909.415	225.88	2706.1	1102.56				148.518	2456.34	124.745	197.464	2551.64	53.9463
2244	0	-210.634	2621.83	885.038				-153.404	2713.21	502.422	-162.342	2757.4	125.564	-209.992	2859.54	56.5327	237.987	2665.54	909.005	223.736	2709.6	1102.18				148.316	2456.49	125.093	197.458	2551.63	53.9354
2245	0	-212.033	2623.71	884.836				-154.35	2715.76	501.743	-162.025	2758.12	125.389	-210.57	2861.84	57.6611	235.685	2668.01	908.667	221.583	2713.16	1101.76				148.127	2456.64	125.535	197.516	2551.66	53.8968
2246	0	-213.904	2625.85	884.836				-154.45	2715.69	501.409	-161.495	2757.91	124.796	-210.319	2861.13	57.2829	233.451	2670.49	908.274	219.422	2716.83	1101.35				147.988	2456.78	126.087	197.546	2551.68	53.8498
2247	0	-215.398	2627.72	884.721				-155.616	2717.33	501.495	-161.084	2757.33	124.203	-209.964	2859.99	56.8389	231.163	2672.9	908.037	217.167	2720.51	1100.91				148.059	2457.18	126.759	197.606	2551.75	53.7999
2248	0	-217.299	2629.8	884.776				-156.392	2717.5	500.718	-160.78	2756.86	123.641	-210.557	2862.15	57.8689	228.786	2675.38	907.853	215.009	2724.21	1100.47				147.708	2457.3	127.347	197.642	2551.8	53.7506
2249	0	-218.83	2632.54	884.649				-157.495	2718.11	500.656	-160.77	2756.86	123.44	-211.405	2864.88	59.0641	226.529	2677.93	907.735	212.697	2727.94	1100.13				147.641	2457.68	128.104	197.724	2551.88	53.685
2250	0	-221.028	2634.15	885.102				-158.719	2718.59	500.548	-160.963	2757.05	123.358	-210.601	2861.92	57.6168	224.285	2680.39	907.689	210.472	2731.57	1099.86				147.748	2458.19	129.05	197.848	2551.97	53.6993
2251	0	-222.873	2636.31	885.346				-160.201	2719.72	500.524	-161.198	2757.2	123.317	-210.674	2862.11	57.8053	222.063	2682.84	907.697	208.187	2735.13	1099.7				147.636	2458.78	130.067	197.908	2552.07	53.6597
2252	0	-225.084	2638.31	885.537				-161.076	2719.38	500.508	-159.657	2751.85	121.425	-211.227	2863.83	58.5354	219.847	2685.39	907.792	205.943	2738.65	1099.58				147.765	2459.53	131.147	197.994	2552.17	53.6462
2253	0	-226.875	2640.94	885.876				-162.298	2719.71	500.476	-158.93	2748.53	120.066	-211.744	2865.42	59.2075	217.767	2687.99	907.931	203.769	2742.1	1099.47				147.8	2460.35	132.345	198.045	2552.25	53.6491
2254	0	-228.9	2643.19	886.231				-163.478	2720.53	500.418	-159.08	2748.51	119.827	-212.017	2866.18	59.5134	215.612	2690.7	908.106	201.556	2745.48	1099.46				147.979	2461.31	133.894	198.134	2552.38	53.7057
2255	0	-230.864	2645.26	886.398				-164.839	2721.95	500.51	-159.545	2749.75	120.135	-210.763	2861.79	57.4401	213.667	2693.45	908.249	199.324	2748.89	1099.42				148.474	2462.66	135.753	198.215	2552.49	53.7777
2256	0	-232.865	2647.6	886.522				-165.526	2722.05	500.306	-160.343	2752.1	120.844	-210.092	2859.4	56.4706	211.654	2696.28	908.393	197.108	2752.22	1099.32				148.413	2463.77	137.737	198.239	2552.62	53.9194
2257	0	-235.014	2650.09	886.702				-166.449	2722.65	500.081	-161.487	2755.63	122.026	-210.562	2861.11	57.2775	209.584	2699.09	908.544	194.873	2755.54	1099.22				148.745	2465.9	140.93	198.32	2552.78	54.0723
2258	0	-237.118	2652.48	886.649				-167.401	2723.76	499.977	-162.293	2758.25	122.906	-210.452	2860.71	56.9965	207.698	2702.02	908.672	192.708	2758.83	1099.08				149.259	2468.16	144.1	198.352	2552.82	54.1456
2259	0	-238.882	2654.63	886.567				-168.344	2724.43	499.728	-162.589	2759.22	123.159	-211.041	2862.84	58.0272	205.638	2704.98	908.668	190.521	2762.12	1098.97				149.601	2470.44	147.138	198.375	2552.82	54.3373
2260	0	-240.647	2657	886.473				-169.401	2725.39	499.663	-162.412	2758.74	122.803	-210.621	2861.31	57.274	203.759	2707.89	908.618	188.338	2765.32	1098.81				150.123	2472.68	150.13	198.413	2552.8	54.5707
2261	0	-242.468	2659.43	886.353				-170.492	2726.5	499.626	-162.09	2757.79	122.206	-210.217	2859.91	56.672	201.881	2710.11	908.294	186.262	2768.44	1098.55				150.646	2474.22	152.848	198.475	2553.06	54.9719
2262	0	-244.223	2661.9	886.036				-171.785	2727.99	499.691	-161.96	2757.15	121.738	-211.084	2862.37	57.913	199.731	2715.8	908.699	184.163	2771.5	1098.33				150.7	2477.08	156.522	198.536	2553.78	55.964
2263	0	-245.86	2664.2	885.598				-172.722	2728.48	499.496	-161.949	2756.94	121.457	-211.727	2865.18	59.0526	197.909	2719	908.535	182.127	2774.36	1098.02				150.748	2480.42	160.413	198.675	2558.9	58.7174
2264	0	-247.813	2666.75	885.448				-173.867	2729.3	499.273	-162.105	2757.21	121.34	-210.804	2861.97	57.5091	196.141	2721.72	908.207	180.201	2777.17	1097.66				151.111	2484.57	164.806	198.844	2561.79	60.9544
2265	0	-249.335	2669.97	885.342				-174.86	2729.96	498.925	-162.41	2757.78	121.33	-210.159	2859.66	56.5696	194.508	2724.6	907.879	178.295	2779.84	1097.24				151.498	2489.47	169.611	198.82	2559.64	60.839
2266	0	-251.022	2674.49	884.366				-176.098	2731.12	498.62	-162.689	2758.43	121.419	-210.621	2861.39	57.3992	193.011	2727.29	907.33	176.484	2782.35	1096.78				151.679	2494.93	174.808	198.761	2559.97	62.6084
2267	0	-253.151	2676.92	883.907				-177.487	2732.35	498.664	-162.874	2758.77	121.379	-211.457	2864.26	58.6261	191.601	2729.98	906.953	174.788	2784.79	1096.18				152.271	2501.46	180.069	198.518	2561.07	65.1358
2268	0	-254.91	2678.95	883.624				-177.912	2731.27	498.254	-163.005	2758.86	121.205	-211.56	2864.08	58.6795	190.222	2732.62	906.411	173.227	2786.99	1095.55				152.754	2508.7	185.781	198.313	2562.69	68.5885
2269	0	-256.542	2681.21	883.412				-179.203	2732.19	498.341	-163.181	2758.88	121.038	-211.431	2863.58	58.4789	188.986	2735.11	905.921	171.832	2789.09	1094.79				151.916	2515.7	192.811	197.775	2564.97	72.8618
2270	0	-258.41	2683.56	883.224				-179.798	2730.91	497.838	-163.244	2758.6	120.76	-211.301	2863.06	58.1877	187.854	2737.37	905.416	170.538	2791.09	1093.94				151.092	2523.19	199.177	197.249	2567.89	77.965
2271	0	-260.175	2685.87	883.195				-181.147	2731.85	497.91	-163.376	2758.35	120.535	-211.337	2863.1	58.1875	186.859	2739.53	904.908	169.335	2793.01	1093.03				150.585	2531.22	205.294	196.312	2571.34	83.5646
2272	0	-261.771	2687.89	883.182				-182.568	2732.96	498.07	-163.445	2757.95	120.254	-211.471	2863.43	58.3544	186.091	2741.47	904.401	168.27	2794.82	1092.01				149.641	2539.2	211.335	195.421	2575.72	89.5679
2273	0	-263.163	2689.5	883.144				-183.054	2731.54	496.998	-163.52	2757.59	120.053	-212.184	2866.06	59.7459	185.423	2743.41	903.886	167.312	2796.63	1090.93				148.647	2547.01	216.679	194.536	2581.01	95.5546
2274	0	-264.592	2691.18	883.044				-183.603	2729.97	496.465	-163.642	2757.38	119.898	-212.428	2866.98	60.1128	184.788	2745.25	903.489	166.491	2798.48	1089.81				147.127	2554.37	221.869	193.789	2586.86	99.7358
2275	0	-265.702	2692.32	882.92				-184.837	2731.16	496.654	-163.801	2757.2	119.818	-212.438	2866.81	60.0492	184.332	2747.01	903.032	165.697	2800.33	1088.72				145.573	2561.52	225.997	192.759	2593.1	102.246
2276	0	-266.761	2693.05	882.838				-185.284	2730.39	496.348	-163.947	2757.06	119.717	-212.217	2865.58	59.4104	183.805	2748.85	902.83	165.153	2802.29	1087.54				144.605	2570.53	228.251	191.526	2602.89	105.146
2277	0	-267.552	2693.49	882.954				-186.417	2731.83	496.631	-164.109	2757.07	119.679	-212.216	2865.5	59.3555	183.546	2750.41	902.827	164.854	2804.39	1086.42				143.742	2580.57	229.401	190.327	2614.38	106.442
2278	0	-268.338	2694.25	883.37				-186.734	2731.3	496.437	-164.319	2757.33	119.79	-212.434	2866.36	59.8042	183.292	2752.28	903.125	165.015	2806.82	1085.39				143.236	2591.74	229.19	189.015	2627.08	106.433
2279	0	-268.888	2694.51	883.579				-187.135	2731.22	496.526	-164.465	2757.53	119.88	-212.527	2866.65	59.9377	183.258	2753.92	903.433	163.325	2807.71	1084.7				143.437	2603.9	227.78	187.818	2641.56	105.494
2280	0	-269.438	2694.95	883.787				-187.473	2731.4	496.553	-164.551	2757.64	119.927	-212.548	2866.62	59.9063	183.25	2755.63	903.807	162.896	2809.78	1083.93				143.233	2616.46	225.064	186.858	2657.26	103.556
2281	0	-269.875	2695.47	883.953				-188.019	2732.53	496.632	-164.605	2757.55	119.898	-212.589	2866.57	59.8872	183.125	2757.47	904.265	162.784	2812.09	1083.3				139.85	2628.55	220.031	186.241	2674.12	100.898
2282	0	-270.046	2695.98	884.025				-188.119	2732.44	496.592	-164.615	2757.4	119.898	-212.583	2866.55	59.8792	183.115	2759.37	904.753	162.634	2814.48	1082.76				140.077	2642.58	215.656	185.842	2692.18	97.7993
2283	0	-270.323	2696.76	884.145				-188.12	2732.23	496.638	-164.579	2757.19	119.871	-212.601	2866.52	59.871	183.248	2761.07	905.231	162.677	2816.87	1082.33				140.727	2657.38	210.693	185.863	2711.51	94.2947
2284	0	-270.383	2698	884.423				-188.161	2732.69	496.778	-164.619	2757.19	120.011	-212.646	2866.58	59.8989	183.418	2762.71	905.673	162.847	2819.35	1081.94				141.609	2672.72	205.183	186.354	2731.2	90.3942
2285	0	-270.304	2699.32	884.651				-188.136	2733.18	496.862	-164.582	2757.09	119.971	-212.631	2866.46	59.8271	183.726	2764.43	906.065	163.012	2821.6	1081.52				142.652	2688.47	199.116	187.319	2752.44	86.7691
2286	0	-270.104	2700.54	884.809				-188.021	2733.68	496.935	-164.533	2756.93	119.93	-212.616	2866.39	59.8179	184.155	2766.05	906.388	163.363	2823.8	1081.06				143.84	2704.67	192.724	188.868	2773.99	82.9069
2287	0	-269.798	2701.92	884.992				-187.841	2734.23	497.012	-164.498	2756.82	119.968	-212.617	2866.4	59.8196	184.69	2767.83	906.735	163.888	2825.89	1080.6				145.69	2721.34	186.263	190.995	2796.78	79.5501
2288	0	-269.412	2703.48	885.015				-187.568	2734.92	497.077	-164.429	2756.76	119.966	-212.65	2866.51	59.8494	185.305	2769.79	906.922	164.574	2827.8	1080.01				147.736	2738.2	179.956	193.383	2818.7	75.9469
2289	0	-268.818	2705	884.992				-187.205	2735.57	497.117	-164.368	2756.74	119.984	-212.669	2866.49	59.8621	186.128	2771.7	907.064	165.43	2829.81	1079.51				150.018	2755.05	173.933	196.167	2840.2	72.8766
2290	0	-267.77	2706.48	885.298				-186.873	2736.24	497.193	-164.313	2756.73	120.06	-212.656	2866.45	59.8413	187.139	2773.55	907.064	166.309	2831.88	1078.87				152.911	2771.99	168.157	199.244	2861.33	70.1433
2291	0	-266.579	2707.98	885.528				-186.461	2737.4	497.422	-164.264	2756.74	120.093	-212.652	2866.43	59.8548	188.293	2775.4	906.989	167.285	2833.97	1078.35				155.813	2788.62	163.041	202.712	2882.1	67.9969
2292	0	-265.396	2709.8	885.77				-186.096	2738.49	497.618	-164.148	2756.71	120.126	-212.659	2866.37	59.8327	189.44	2777.59	906.926	168.432	2836.13	1077.68				159.517	2805.27	158.134	206.32	2900.31	68.1127
2293	0	-263.92	2711.42	885.926				-185.648	2739.81	497.903	-164.016	2756.62	120.169	-212.65	2866.42	59.8502	190.88	2779.57	906.776	169.656	2838.4	1077.1				162.151	2821.03	153.404	210.221	2918.31	68.1424
2294	0	-262.432	2713.42	885.912				-185.151	2741.22	498.195	-163.819	2756.49	120.175	-212.661	2866.38	59.8347	192.332	2781.93	906.458	170.987	2840.7	1076.45				165.597	2836.7	148.535	214.134	2936.7	68.0029
2295	0	-260.873	2715.4	885.848				-183.858	2740.17	497.905	-163.664	2756.43	120.232	-212.558	2865.9	59.5804	193.855	2784.28	906.088	172.477	2843.24	1075.81				169.223	2851.59	144.89	218.118	2955.07	67.8128
2296	0	-259.377	2717.13	886.306				-183.068	2741.21	497.714	-163.438	2756.38	120.282	-212.433	2865.37	59.2997	195.507	2786.67	905.505	173.988	2845.87	1075.18				173.506	2865.84	141.671	222.231	2973.48	67.4087
2297	0	-257.985	2719.22	886.837				-182.255	2742.74	498.163	-163.245	2756.27	120.366	-212.586	2866.06	59.7143	197.056	2789.43	904.995	175.681	2848.83	1074.5				177.368	2878.99	139.126	226.24	2992.27	67.078
2298	0	-256.476	2721.28	887.153				-181.161	2743.79	498.308	-162.993	2756.22	120.454	-212.292	2864.81	58.9684	198.722	2792.16	904.27	177.447	2851.9	1073.97				181.211	2891.07	137.124	229.338	3005.49	67.4501
2299	0	-254.148	2722.47	887.529				-180.241	2745.41	498.237	-162.825	2756.47	120.641	-212.52	2865.79	59.5908	200.366	2795.34	903.553	179.216	2855.2	1073.48				186.117	2902.6	135.363	232.299	3017.96	68.1898
2300	0	-252.281	2723.82	887.666				-178.81	2746.12	498.692	-162.709	2756.77	121.032	-212.167	2864.42	58.8105	202.039	2798.47	902.702	181.177	2858.68	1073.07				189.02	2911.94	133.548	234.767	3029.06	68.903
2301	0	-250.471	2725.53	887.735				-177.62	2747.88	498.924	-162.524	2757.05	121.125	-212.518	2865.76	59.6157	203.655	2801.96	901.785	183.3	2862.43	1072.8				192.783	2920.44	132.668	237.068	3037.81	69.8609
2302	0	-248.105	2727.09	888.992				-175.921	2748.7	499.366	-162.144	2757.12	121.284	-212.179	2864.42	58.8085	205.291	2805.61	900.804	185.37	2866.38	1072.64				195.553	2927.15	131.998	238.735	3042.48	69.5375
2303	0	-245.201	2728.23	891.126				-174.734	2751.14	499.826	-161.694	2756.77	121.345	-212.501	2865.71	59.5907	206.887	2809.7	899.912	187.592	2870.56	1072.51				196.615	2930.94	130.596	240.182	3045.3	68.0193
2304	0	-242.552	2730.13	890.482				-172.727	2751.75	500.131	-161.278	2756.27	121.367	-212.231	2864.6	58.9124	208.921	2813.97	899.044	190.039	2874.88	1072.55				197.194	2931.81	129.57	240.578	3045.75	65.2929
2305	0	-239.791	2732.34	890.045				-170.874	2753.11	500.58	-159.704	2752.45	120.237	-212.534	2865.83	59.6473	211.067	2818.56	898.383	192.53	2879.38	1072.62				194.879	2929.91	128.437	240.738	3047.24	64.2475
2306	0	-236.996	2734.84	889.768				-169.512	2756.11	501.268	-158.432	2749.1	119.35	-212.165	2864.37	58.779	213.247	2823.45	897.882	195.104	2884.04	1072.71				194.92	2929.89	127.963	240.388	3047.94	64.6274
2307	0	-233.927	2737.51	889.656				-167.178	2757	501.585	-157.94	2748.36	119.418	-212.494	2865.68	59.5992	215.701	2828.49	897.546	197.785	2888.76	1072.92				194.393	2931.44	127.611	239.407	3046.4	63.7982
2308	0	-230.71	2740.14	889.78				-165.048	2758.72	502.06	-157.738	2748.96	120.044	-212.156	2864.34	58.7922	218.302	2833.5	897.445	200.519	2893.53	1073.26				196.003	2933.15	127.576	238.392	3044.63	61.8321
2309	0	-227.889	2739.99	889.909				-162.805	2760.7	502.514	-157.706	2749.61	120.842	-211.97	2863.77	58.5972	220.508	2835.73	897.35	203.36	2898.35	1073.71				196.373	2934.28	127.525	238.576	3041.89	59.7437
2310	0	-224.452	2742.2	890.63				-160.435	2762.48	502.773	-157.378	2750.32	121.34	-211.746	2863.04	58.2903	223.33	2840.32	897.846	206.308	2903.24	1074.21				196.675	2934.88	127.325	238.988	3045.19	60.8857
2311	0	-220.979	2745.36	891.849				-158.17	2764.69	503.167	-157.044	2750.32	121.757	-211.787	2863.19	58.341	226.188	2845.86	898.842	209.27	2908.21	1074.83				195.638	2935.33	126.734	239.158	3046.81	61.2418
2312	0	-217.597	2748.31	893.205				-156.001	2767.06	503.764	-156.755	2750.44	122.138	-211.816	2863.41	58.4335	228.955	2851.18	899.974	212.246	2913.25	1075.5				195.287	2935.96	126.385	238.849	3045.72	60.5802
2313	0	-214.124	2751.16	894.521				-153.91	2769.81	504.387	-156.488	2750.71	122.663	-211.827	2863.45	58.4738	231.813	2856.41	901.065	215.303	2918.27	1076.24				195.821	2936.61	126.161	238.877	3042.69	58.5566
2314	0	-210.552	2754.04	895.823				-151.682	2772.09	504.872	-156.163	2750.87	123.104	-211.651	2862.94	58.3392	234.77	2861.67	902.143	218.417	2923.14	1077.08				196.048	2937.15	125.935	238.962	3045.47	59.8371
2315	0	-206.725	2756.97	897.053				-149.402	2774.06	505.29	-155.952	2751.22	123.729	-211.797	2863.41	58.5296	237.982	2866.97	903.149	221.536	2927.87	1078				196.24	2937.73	125.732	239.016	3046.28	59.9094
2316	0	-202.738	2759.59	898.165				-147.101	2775.81	505.578	-155.69	2751.77	124.276	-211.646	2863.1	58.3937	241.353	2871.97	904.036	224.588	2932.34	1078.9				196.473	2938.27	125.499	238.915	3043.45	58.4447
2317	0	-198.605	2761.96	899.431				-145.091	2778.42	506.228	-155.45	2752.16	124.776	-211.673	2863.25	58.4794	244.871	2876.72	905.079	227.745	2936.67	1079.72				196.74	2938.71	125.224	238.908	3043.57	58.2367
2318	0	-195.28	2765.86	899.967				-143.236	2781.3	507.024	-155.206	2752.49	125.272	-211.543	2862.96	58.4433	248.487	2881.52	905.936	231.027	2940.93	1080.52				196.876	2939.07	124.945	238.95	3043.82	58.0958
2319	0	-191.854	2768.95	900.42				-141.097	2783.11	507.288	-155.044	2752.86	126.009	-211.503	2862.9	58.3572	252.129	2886.22	906.634	234.274	2945.08	1081.45				196.956	2939.35	124.686	238.944	3043.97	57.9752
2320	0	-188.441	2772.07	901.083				-139.215	2785.33	507.93	-154.868	2753.49	126.863	-211.452	2862.92	58.3451	255.695	2890.45	907.283	237.643	2949.17	1082.37				197.172	2939.69	124.461	238.936	3044.07	57.8098
2321	0	-184.955	2775.16	901.811				-137.548	2788.02	508.785	-154.756	2753.97	127.67	-210.783	2860.96	57.2189	259.221	2894.66	907.969	240.945	2953.19	1083.31				197.324	2939.95	124.274	238.981	3044.26	57.7358
2322	0	-181.554	2778.05	902.566				-135.863	2790.05	509.466	-154.663	2754.64	128.684	-210.631	2860.28	56.8859	262.693	2898.72	908.659	244.196	2957.04	1084.36				197.49	2940.16	124.056	239.022	3044.44	57.6651
2323	0	-178.305	2780.99	903.413				-134.486	2792.45	510.492	-154.725	2755.33	129.86	-210.508	2860.08	56.8257	265.966	2902.2	909.282	247.457	2960.76	1085.37				197.826	2940.42	123.998	239.101	3044.56	57.5606
2324	0	-175.188	2783.89	904.446				-133.402	2795.5	511.949	-154.795	2756.3	131.164	-210.761	2860.55	56.9558	269.275	2905.72	909.885	251.012	2964.59	1086.25				197.824	2940.49	123.732	239.197	3044.65	57.4723
2325	0	-172.117	2786.75	905.433				-132.216	2797.92	513.162	-154.776	2757.37	132.766	-210.768	2860.47	56.889	272.401	2909.23	910.539	254.526	2968.24	1087.28				198.048	2940.63	123.638	239.221	3044.7	57.3104
2326	0	-169.208	2789.15	906.628				-131.404	2801.09	515.079	-154.618	2757.54	134.151	-211.168	2860.93	57.0675	275.406	2913.96	911.214	257.592	2971.43	1088.23				198.177	2940.7	123.53	239.294	3044.77	57.2045
2327	0	-166.558	2792.12	907.98				-130.526	2803.99	516.827	-155.296	2760.24	136.728	-211.547	2861.53	57.3517	278.251	2917.09	911.956	260.757	2974.52	1089.27				198.334	2940.73	123.421	239.324	3044.85	57.1636
2328	0	-163.161	2796.84	909.537				-129.583	2806.41	518.135	-155.428	2759.46	138.503	-211.654	2861.01	57.1003	280.937	2919.7	912.53	263.574	2977.3	1090.34				198.415	2940.75	123.33	239.308	3044.94	57.1172
2329	0	-161.749	2798.42	911.528				-128.656	2808.59	520.013	-154.653	2761.59	140.327	-211.672	2860.31	56.768	283.418	2922.13	913.044	266.404	2979.88	1091.43				198.54	2940.72	123.239	239.286	3044.98	57.0899
2330	0	-159.051	2800.17	913.38				-127.832	2811.21	521.668	-154.396	2761.6	142.232	-211.925	2860.09	56.7303	285.647	2924.28	913.614	269.106	2982.27	1092.44				198.613	2940.65	123.144	239.313	3044.99	57.025
2331	0	-156.527	2802.02	915.25				-127.139	2814.08	523.41	-152.455	2759.2	142.321	-212.161	2860.14	56.8864	287.788	2926.15	914.274	271.823	2984.5	1093.5				198.72	2940.58	123.062	239.314	3044.99	56.9742
2332	0	-154.191	2804.06	917.215				-126.773	2817.63	525.314	-150.406	2756.88	142.861	-212.315	2860.19	57.1065	289.804	2928.1	915.019	274.424	2986.66	1094.55				198.978	2940.6	123.036	239.345	3045.03	56.9207
2333	0	-152.242	2806.52	919.264				-126.316	2821.04	527.209	-148.52	2755.74	143.475	-212.273	2860.26	57.2971	291.802	2929.94	915.625	277.02	2988.74	1095.55				199.185	2940.48	122.966	239.397	3045.05	56.8827
2334	0	-150.017	2808.67	921.307				-125.816	2824.49	528.919	-147.848	2757.31	145.758	-212.134	2860.26	57.4233	293.703	2931.54	916.234	279.558	2990.81	1096.57				199.408	2940.41	122.86	239.398	3045.05	56.8325
2335	0	-147.962	2811	923.376				-125.458	2828.04	530.714	-146.532	2759.18	147.149	-211.593	2859.68	57.3099	295.535	2933.61	916.971	282.124	2992.77	1097.49				199.568	2940.31	122.771	239.423	3045.07	56.7909
2336	0	-146.233	2813.22	925.316				-125.007	2831.52	532.487	-146.524	2762.64	149.973	-210.809	2858.44	56.7703	297.302	2935.29	917.675	284.584	2994.75	1098.39				199.719	2940.23	122.673	239.452	3045.11	56.7549
2337	0	-144.669	2814.88	927.062				-124.749	2835.45	534.169	-146.265	2766.91	152.836	-210.046	2858.25	56.8408	299.064	2936.88	918.265	286.973	2996.64	1099.13				199.835	2940.12	122.61	239.476	3045.13	56.7152
2338	0	-143	2816.63	929.132				-124.589	2839.58	535.885	-145.438	2770.44	155.167	-209.408	2858.65	57.2762	300.722	2938.51	918.804	289.336	2998.54	1099.82				199.966	2939.98	122.508	239.511	3045.13	56.6633
2339	0	-141.794	2818.7	930.925				-124.38	2843.64	537.502	-144.644	2772.9	157.149	-210.859	2864.64	60.638	302.254	2940.2	919.269	291.574	3000.43	1100.45				200.188	2939.91	122.384	239.563	3045.15	56.6072
2340	0	-140.394	2820.53	932.709				-124.314	2848.26	539.138	-144.069	2776.08	159.322	-212.444	2872.05	64.4336	303.71	2941.86	919.68	293.735	3002.26	1100.97				200.351	2939.79	122.395	239.568	3045.15	56.5385
2341	0	-139.228	2822.63	934.273				-124.136	2852.8	540.59	-143.4	2778.16	161.389	-213.224	2877.23	67.138	305.194	2943.55	920.015	295.799	3004.08	1101.42				200.503	2939.68	122.341	239.622	3045.16	56.5141
2342	0	-138.072	2824.94	935.817				-124.032	2857.47	541.924	-142.835	2780.78	162.944	-213.054	2879.62	68.365	306.659	2945.07	920.291	297.784	3005.9	1101.84				200.605	2939.61	122.264	239.622	3045.13	56.4712
2343	0	-136.804	2826.88	937.258				-124.015	2862.31	543.206	-142.687	2783.48	164.772	-211.939	2880.06	68.5129	308.186	2946.31	920.45	299.746	3007.69	1102.17				200.663	2939.49	122.207	239.654	3045.17	56.4308
2344	0	-135.84	2828.89	938.793				-124.03	2867.02	544.354	-143.14	2786.98	166.48	-210.39	2880.32	68.034	309.616	2947.92	920.607	301.563	3009.38	1102.44				200.75	2939.42	122.141	239.678	3045.15	56.3786
2345	0	-134.714	2830.81	939.618				-124.217	2871.77	545.522	-144.435	2791.99	168.531	-208.674	2882.1	67.5585	311.128	2949.51	920.718	303.381	3011	1102.59				200.786	2939.34	122.049	239.686	3045.17	56.3143
2346	0	-133.464	2832.99	941.32				-124.416	2876.38	546.319	-145.856	2797.49	170.023	-207.042	2885.95	67.2663	312.527	2951.03	920.767	305.101	3012.59	1102.67				200.91	2939.28	122.029	239.761	3045.2	56.2862
2347	0	-132.387	2835.18	942.205				-125.116	2882.13	547.67	-147.213	2802.57	170.886	-202.53	2883.44	63.252	313.858	2952.48	920.738	306.776	3014.08	1102.69				200.992	2939.25	122.017	239.767	3045.21	56.2006
2348	0	-131.324	2838.04	943.081				-125.551	2886.52	548.772	-148.669	2807.29	171.314	-197.839	2885.29	60.1702	315.254	2953.89	920.674	308.378	3015.54	1102.65				201.07	2939.22	121.937	239.798	3045.21	56.133
2349	0	-130.37	2840.82	943.909				-125.901	2890.96	549.869	-149.103	2808.98	170.199	-197.151	2894.24	61.4011	316.541	2955.21	920.561	309.959	3016.89	1102.55				201.202	2939.26	121.926	239.854	3045.22	56.0765
2350	0	-129.516	2843.5	944.678				-126.144	2894.93	550.787	-150.259	2812.09	169.285	-196.018	2905.47	62.599	317.727	2956.44	920.391	311.49	3018.2	1102.37				201.287	2939.29	121.91	239.855	3045.27	56.0383
2351	0	-128.654	2846.03	945.402				-126.537	2899.37	551.84	-152.334	2817.74	168.774	-194.281	2916.11	63.2327	318.922	2957.52	920.174	313.027	3019.41	1102.13				201.353	2939.31	121.868	239.907	3045.28	55.9672
2352	0	-127.943	2848.55	946.036				-126.815	2903.69	552.859	-154.844	2824.51	168.664	-193.596	2930.02	65.5119	319.966	2958.58	919.868	314.469	3020.49	1101.78				201.351	2939.32	121.839	239.937	3045.3	55.9073
2353	0	-127.197	2850.88	946.677				-126.947	2907.58	553.807	-157.178	2831.41	168.278	-192.688	2943.15	67.2875	321.044	2959.46	919.569	315.966	3021.45	1101.42				201.424	2939.39	121.832	239.964	3045.34	55.872
2354	0	-126.637	2853.12	947.308				-127.359	2912.29	554.938	-159.385	2839.2	167.778	-189.482	2948.54	65.5805	321.937	2960.24	919.26	317.444	3022.36	1100.98				201.451	2939.45	121.841	240.017	3045.36	55.8014
2355	0	-126.011	2855.25	947.816				-127.473	2916.77	555.983	-161.916	2846.82	167.71	-188.398	2958.17	66.5041	322.895	2960.91	918.827	318.875	3023.17	1100.44				201.447	2939.5	121.827	240.065	3045.39	55.7639
2356	0	-125.535	2857.34	948.261				-127.641	2921.45	557.031	-164.301	2855.08	167.839	-188.641	2970.34	68.8071	323.704	2961.55	918.332	320.289	3023.84	1099.82				201.46	2939.55	121.843	240.07	3045.43	55.7076
2357	0	-124.979	2859.27	948.812				-127.741	2926.14	558.021	-166.683	2863.68	168.313	-189.668	2982.49	71.5625	324.592	2962.02	917.943	321.656	3024.4	1099.17				201.45	2939.65	121.86	240.096	3045.42	55.7103
2358	0	-124.622	2861.15	949.217				-127.957	2930.95	558.661	-168.917	2872.2	168.945	-189.825	2989.68	72.3488	325.282	2962.45	917.408	323.031	3024.88	1098.45				201.408	2939.69	121.844	240.122	3045.45	55.6695
2359	0	-124.166	2862.91	949.715				-128.173	2935.98	559.493	-170.99	2880.38	169.755	-191.902	2999.71	75.1009	326.071	2962.75	916.966	324.481	3025.25	1097.72				201.084	2939.55	121.737	240.119	3045.49	55.6672
2360	0	-123.725	2864.62	950.209				-128.969	2942.09	560.7	-172.783	2887.92	170.493	-193.875	3007.52	76.9815	326.844	2963	916.519	325.891	3025.54	1096.91				201.309	2939.77	121.851	240.123	3045.48	55.649
2361	0	-123.319	2866.51	950.667				-129.216	2946.53	561.659	-174.654	2895.25	171.574	-197.478	3017.64	80.5122	327.582	2963.44	916.037	327.198	3025.72	1096.19				201.292	2939.82	121.841	240.123	3045.45	55.6189
2362	0	-122.865	2867.83	951.128				-129.507	2950.65	562.562	-176.448	2902.37	172.683	-201.293	3027.54	84.1716	328.369	2963.3	915.559	328.484	3025.89	1095.46				201.206	2939.84	121.813	240.152	3045.44	55.6036
2363	0	-122.535	2869.36	951.73				-130.728	2956.61	563.998	-178.183	2909.12	174.051	-205.205	3036.43	87.5631	329.031	2963.37	915.22	329.674	3025.9	1094.78				201.141	2939.82	121.802	240.153	3045.44	55.6032
2364	0	-122.179	2870.61	952.211				-131.331	2960.36	565.616	-180.071	2915.81	175.44	-208.791	3044.21	90.5813	329.72	2963.18	914.761	330.864	3025.95	1094.08				201.141	2939.82	121.752	240.152	3045.4	55.5916
2365	0	-121.92	2872.19	952.838				-132.684	2965.8	567.083	-181.932	2922.22	177.025	-212.185	3051.4	93.5	330.312	2963.3	914.447	332.024	3025.98	1093.53				201.096	2939.77	121.723	240.181	3045.42	55.5815
2366	0	-121.568	2873.88	953.614				-133.333	2969.02	568.038	-183.924	2928.32	178.714	-214.057	3054.57	94.3169	330.996	2963.54	914.284	333.034	3026.02	1093.01				201.081	2939.76	121.683	240.208	3045.42	55.5853
2367	0	-121.359	2875.51	954.36				-134.608	2973.42	569.539	-185.98	2934.54	180.201	-215.492	3057.52	95.0928	331.538	2963.71	914.089	334.045	3025.99	1092.56				200.767	2939.58	121.524	240.211	3045.38	55.5373
2368	0	-121.144	2878.31	955.377				-135.673	2976.82	571.103	-188.835	2937.61	181.518	-218.92	3066.9	99.0663	332.086	2965.05	914.167	335.049	3026.01	1092.25				200.753	2939.53	121.482	240.237	3045.37	55.5395
2369	0	-120.851	2880.09	955.979				-137.162	2981.38	572.673	-191.117	2942.77	182.82	-220.944	3073.59	101.367	332.711	2965.38	913.828	336	3026.08	1091.97				201	2939.6	121.593	240.241	3045.37	55.5216
2370	0	-120.665	2881.53	956.578				-138.869	2986.54	574.755	-193.489	2948.88	184.631	-223.418	3082.41	104.871	333.23	2965.36	913.487	336.953	3026.13	1091.7				200.786	2939.41	121.459	240.27	3045.35	55.5002
2371	0	-120.514	2883.13	957.457				-139.773	2989.23	576.174	-195.857	2954.69	186.185	-225.5	3090.65	107.854	333.714	2965.51	913.425	337.927	3026.19	1091.49				200.771	2939.36	121.394	240.3	3045.3	55.4549
2372	0	-120.272	2882.37	958.012				-141.403	2993.64	577.839	-198.12	2960.05	187.69	-226.757	3096.82	109.978	334.288	2963.29	913.041	338.803	3026.19	1091.31				201.026	2939.47	121.54	240.328	3045.32	55.4463
2373	0	-120.128	2883.86	958.399				-142.316	2996.24	579.515	-200.528	2964.99	189.242	-227.399	3101.14	111.243	334.764	2963.32	912.487	339.801	3026.21	1091.16				200.81	2939.28	121.406	240.328	3045.28	55.4344
2374	0	-120.152	2885.46	959.196				-143.924	3000.67	581.012	-202.843	2969.46	190.648	-228.02	3105.06	112.383	335.073	2963.47	912.344	340.728	3026.2	1090.98				201.054	2939.38	121.499	240.354	3045.28	55.4369
2375	0	-120.08	2887.07	959.983				-145.602	3005.43	583.132	-204.986	2973.34	191.405	-228.863	3109.14	113.753	335.477	2963.62	912.19	341.649	3026.23	1090.87				200.799	2939.18	121.356	240.358	3045.24	55.4068
2376	0	-120.056	2888.66	960.765				-146.442	3007.97	584.116	-207.175	2977.55	193.165	-230.023	3113.53	115.343	335.834	2963.76	912.032	342.577	3026.15	1090.72				200.787	2939.17	121.348	240.387	3045.25	55.38
2377	0	-120.062	2890.25	961.578				-147.262	3010.42	585.654	-209.19	2981.54	194.617	-231.39	3117.96	116.984	336.161	2963.89	911.906	343.457	3026.06	1090.56				200.784	2939.13	121.338	240.41	3045.25	55.3683
2378	0	-120.116	2891.83	962.367				-148.437	3013.86	586.942	-211.283	2984.99	195.925	-232.841	3121.91	118.557	336.44	2964.02	911.754	344.337	3026.01	1090.36				200.873	2939.2	121.505	240.417	3045.21	55.3527
2379	0	-120.251	2895.8	963.349				-149.631	3017.49	587.993	-213.367	2988.51	197.106	-234.387	3125.47	120.028	336.637	2966.53	911.796	345.189	3025.94	1090.24				200.876	2939.21	121.508	240.417	3045.21	55.3523
2380	0	-120.398	2897.64	964.091				-150.472	3020.09	589.423	-215.345	2991.9	198.289	-236.062	3128.98	121.557	336.822	2966.92	911.598	345.995	3025.84	1090.07				200.839	2939.2	121.522	240.416	3045.17	55.3402
2381	0	-120.503	2899.29	964.81				-151.247	3022.52	590.202	-217.267	2995.28	199.395	-237.796	3132.31	122.97	337.05	2967.11	911.377	346.846	3025.81	1089.91				200.807	2939.2	121.516	240.42	3045.17	55.323
2382	0	-120.684	2900.83	965.52				-152.141	3025.27	591.31	-219.198	2997.99	200.447	-239.636	3135.46	124.358	337.201	2967.19	911.147	347.525	3025.72	1089.8				200.771	2939.2	121.531	240.42	3045.17	55.323
2383	0	-120.844	2902.38	966.248				-152.873	3027.42	592.243	-221.036	3000.85	201.413	-241.535	3138.77	125.931	337.374	2967.29	910.934	348.202	3025.67	1089.67				200.742	2939.24	121.538	240.419	3045.13	55.3613
2384	0	-121.024	2903.87	966.979				-153.543	3029.63	592.729	-222.838	3003.68	202.327	-243.288	3141.76	127.021	337.527	2967.32	910.725	348.824	3025.69	1089.61				200.676	2939.22	121.571	240.419	3045.09	55.3491
2385	0	-121.279	2905.44	967.762				-154.398	3032.25	593.533	-224.381	3006.09	203.027	-244.92	3144.5	128.094	337.604	2967.44	910.568	349.351	3025.66	1089.52				200.674	2939.24	121.567	240.42	3045.08	55.3648
2386	0	-121.539	2907.04	968.514				-154.669	3033.34	593.773	-226.221	3008.73	203.696	-246.496	3147.22	129.086	337.677	2967.58	910.379	349.923	3025.67	1089.47				200.642	2939.21	121.564	240.424	3045.04	55.3349
2387	0	-121.848	2908.61	969.279				-155.121	3034.9	594.178	-227.638	3011.06	204.295	-247.855	3149.79	129.947	337.7	2967.7	910.204	350.396	3025.68	1089.44				200.603	2939.21	121.578	240.475	3045.05	55.3464
2388	0	-122.222	2910.88	969.805				-155.548	3036.47	594.499	-229.163	3013.8	204.928	-249.055	3152.17	130.663	337.699	2967.88	909.994	350.77	3025.67	1089.42				200.569	2939.2	121.592	240.476	3045.01	55.3522
2389	0	-122.352	2912.95	970.304				-155.967	3038.13	594.804	-230.492	3016.07	205.358	-250.081	3154.58	131.383	337.718	2968.2	909.801	351.216	3025.7	1089.39				200.568	2939.21	121.572	240.45	3044.99	55.3426
2390	0	-122.533	2914.23	970.703				-156.492	3040.29	595.295	-231.687	3018.03	205.671	-250.971	3157.03	132.03	337.682	2968.44	909.613	351.613	3025.74	1089.39				200.531	2939.2	121.606	240.45	3044.95	55.3301
2391	0	-122.748	2916.21	970.969				-156.52	3041.08	595.249	-232.651	3020.16	206.035	-251.637	3159.37	132.519	337.647	2968.72	909.396	352.007	3025.82	1089.37				200.53	2939.2	121.607	240.475	3044.97	55.3406
2392	0	-123.125	2917.94	971.378				-157.01	3043.41	595.793	-233.505	3021.93	206.211	-252.081	3161.39	132.874	337.592	2968.83	909.16	352.303	3025.87	1089.36				200.686	2939.34	121.72	240.479	3044.97	55.3232
2393	0	-123.407	2919.84	971.637				-156.871	3044.08	595.8	-234.174	3023.68	206.377	-252.306	3163.22	133.159	337.568	2968.78	908.846	352.598	3025.96	1089.34				200.69	2939.34	121.739	240.479	3044.97	55.3228
2394	0	-123.756	2921.64	971.869				-156.966	3045.2	595.695	-234.381	3024.45	206.438	-252.309	3164.97	133.225	337.491	2968.84	908.596	352.89	3026.11	1089.32				200.716	2939.43	121.777	240.479	3044.97	55.3055
2395	0	-123.963	2922.74	972.122				-157.077	3046.66	595.788	-234.954	3027.33	207.211	-252.191	3166.69	133.332	337.338	2970.31	908.844	353.157	3026.31	1089.28				200.668	2939.42	121.796	240.479	3044.97	55.3053
2396	0	-123.969	2923.81	972.13				-157.116	3048.09	595.765	-234.979	3028.68	206.674	-251.922	3168.39	133.372	337.189	2971.14	908.768	353.371	3026.55	1089.23				200.617	2939.45	121.808	240.479	3044.97	55.3054
2397	0	-124.052	2924.72	972.372				-157.198	3049.52	595.929	-234.94	3030.19	206.71	-251.342	3169.71	133.184	337.02	2971.66	908.583	353.487	3026.78	1089.18				200.602	2939.51	121.872	240.505	3044.97	55.3083
2398	0	-124.376	2925.95	972.574				-157.186	3050.9	596.002	-234.832	3032.28	207.211	-250.603	3171.1	133.002	336.814	2972.43	908.44	353.576	3027.05	1089.14				200.585	2939.56	121.888	240.503	3044.98	55.2921
2399	0	-124.791	2927.22	972.705				-157.17	3052.36	596.193	-234.481	3033.13	206.521	-249.82	3172.66	132.802	336.645	2973	908.304	353.611	3027.4	1089.08				200.592	2939.66	121.93	240.503	3044.98	55.2919
2400	0	-125.173	2928.5	972.879				-157.134	3053.76	596.122	-234.155	3034.54	206.363	-248.907	3174.32	132.646	336.371	2973.64	908.151	353.623	3027.77	1089				200.56	2939.69	121.957	240.507	3044.97	55.2741
2401	0	-125.641	2929.78	972.983				-157.173	3055.34	596.134	-233.637	3036.29	206.298	-247.905	3176.07	132.411	336.064	2974.44	907.993	353.581	3028.22	1088.93				200.488	2939.71	121.97	240.503	3044.98	55.2918
2402	0	-125.926	2930.66	973.065				-157.031	3056.51	596.078	-233.215	3037.95	206.046	-246.883	3177.67	132.205	335.739	2975.17	907.741	353.49	3028.66	1088.84				200.481	2939.8	122.001	240.477	3044.98	55.2892
2403	0	-126.034	2931.11	973.038				-156.951	3057.8	595.995	-232.579	3039.56	205.845	-245.825	3179.53	131.944	335.44	2975.79	907.551	353.346	3029.18	1088.73				200.45	2939.89	122.035	240.476	3044.98	55.2886
2404	0	-126.263	2931.7	973.006				-156.812	3059.21	595.954	-232.058	3041.45	205.601	-244.734	3181.28	131.719	335.105	2976.63	907.439	353.155	3029.66	1088.59				200.379	2939.91	122.049	240.479	3044.97	55.3037
2405	0	-126.486	2932.32	972.96				-156.619	3060.48	595.826	-231.362	3043.36	205.428	-243.748	3183.21	131.489	334.749	2977.42	907.319	352.964	3030.15	1088.45				200.29	2939.93	122.039	240.474	3045.02	55.3195
2406	0	-126.765	2933.16	972.874				-156.524	3062.08	595.745	-230.786	3045.54	205.238	-242.86	3185.28	131.377	334.43	2977.95	907.135	352.697	3030.7	1088.32				200.264	2939.98	122.067	240.452	3045	55.3416
2407	0	-127.199	2934.26	972.759				-156.186	3063.01	595.545	-230.068	3047.4	204.941	-242.07	3187.58	131.328	334.074	2978.69	906.983	352.48	3031.19	1088.21				200.219	2940.01	122.065	240.446	3045	55.3606
2408	0	-127.419	2935	972.667				-156.042	3064.66	595.714	-229.624	3050.6	205.382	-241.366	3189.99	131.361	333.718	2979.48	906.846	352.209	3031.75	1088.13				200.126	2940.03	122.075	240.448	3045	55.3596
2409	0	-127.572	2935.55	972.538				-155.638	3065.77	595.071	-228.74	3051.78	204.513	-240.67	3192.42	131.348	333.389	2980.18	906.739	351.965	3032.24	1088.08				200.019	2940.04	122.077	240.395	3044.98	55.3988
2410	0	-127.715	2935.99	972.41				-155.3	3066.84	594.972	-228.048	3054.01	204.238	-240.15	3195.09	131.512	333.059	2980.85	906.73	351.745	3032.75	1088.04				199.962	2940.08	122.079	240.393	3044.98	55.432
2411	0	-127.776	2936.52	972.232				-154.899	3068.02	594.752	-227.425	3056.4	203.94	-239.563	3197.69	131.639	332.721	2981.71	906.701	351.523	3033.27	1088.08				199.889	2940.06	122.076	240.365	3044.96	55.4585
2412	0	-127.832	2936.97	972.049				-154.511	3069.29	594.498	-226.789	3058.88	203.917	-239.074	3200.51	131.793	332.47	2982.34	906.704	351.276	3033.75	1088.14				199.854	2940.1	122.079	240.338	3044.96	55.506
2413	0	-127.883	2937.4	971.841				-154.098	3070.49	594.361	-226.125	3061.73	203.601	-238.643	3203.5	132.106	332.159	2983.1	906.74	351.05	3034.29	1088.25				199.745	2940.07	122.075	240.312	3044.94	55.5475
2414	0	-128.027	2938.11	971.664				-153.735	3071.79	594.175	-225.827	3065.27	203.883	-238.114	3206.39	132.318	331.821	2983.96	906.763	350.828	3034.77	1088.35				199.689	2940.05	122.06	240.336	3044.92	55.5772
2415	0	-128.427	2938.7	971.169				-153.325	3072.99	593.881	-224.784	3066.42	203.081	-237.678	3209.48	132.654	331.619	2984.63	906.733	350.624	3035.35	1088.53				199.636	2940.03	122.047	240.285	3044.89	55.6333
2416	0	-128.349	2939.45	971.249				-152.961	3074.38	593.801	-224.158	3068.89	202.822	-237.056	3212.36	132.837	331.361	2985.39	906.74	350.372	3035.86	1088.71				199.623	2940.03	122.059	240.28	3044.9	55.6842
2417	0	-128.521	2940.36	971.02				-152.594	3075.61	593.575	-223.499	3071.41	202.534	-236.371	3215.18	132.94	331.042	2986.38	906.776	350.14	3036.46	1088.9				199.613	2940.06	122.023	240.254	3044.84	55.7134
2418	0	-128.679	2941.24	970.715				-152.207	3077	593.273	-222.977	3075.08	202.688	-235.888	3218.31	133.194	330.805	2987.29	906.778	349.911	3037.04	1089.06				199.52	2940.05	122.037	240.227	3044.83	55.7606
2419	0	-128.825	2942.24	970.362				-151.842	3078.4	593.138	-221.924	3076.29	202.224	-235.259	3221.42	133.389	330.599	2988.1	906.745	349.632	3037.63	1089.21				199.448	2940.02	122.017	240.226	3044.79	55.7992
2420	0	-129.047	2943.19	970.093				-151.485	3080.09	593.015	-221.183	3077.99	201.282	-234.635	3224.47	133.575	330.365	2988.96	906.709	349.376	3038.28	1089.35				199.412	2940.06	122.044	240.226	3044.79	55.8168
2421	0	-129.22	2943.69	969.938				-151.409	3082.04	592.665	-220.948	3082.53	201.571	-234.023	3227.6	133.779	330.1	2989.93	906.703	349.095	3038.95	1089.47				199.34	2940.03	122.018	240.17	3044.74	55.8606
2422	0	-129.251	2944.52	969.403				-151.018	3083.3	592.614	-220.077	3085.34	201.687	-233.414	3230.62	133.819	329.858	2991	906.683	348.786	3039.65	1089.62				199.426	2940.16	122.083	240.169	3044.73	55.9111
2423	0	-129.342	2945.19	969.07				-150.568	3084.46	591.972	-219.329	3087.59	201.133	-232.719	3233.55	133.847	329.614	2992.11	906.661	348.477	3040.42	1089.73				199.304	2940.16	122.057	240.169	3044.69	55.9496
2424	0	-129.636	2946.15	968.728				-150.285	3086.13	591.837	-218.56	3089.51	200.376	-231.941	3236.24	133.748	329.345	2993.29	906.57	348.114	3041.28	1089.87				199.094	2940.2	122.013	240.142	3044.69	55.9969
2425	0	-130.002	2947.4	968.332				-150.03	3087.83	591.535	-218.003	3093.03	200.449	-231.128	3238.89	133.54	329.082	2994.3	906.501	347.774	3042.13	1090				198.839	2940.18	121.965	240.116	3044.66	56.0373
2426	0	-130.447	2948.74	968.007				-149.8	3089.57	591.216	-217.525	3096.76	200.967	-230.518	3241.87	133.47	328.784	2995.51	906.457	347.386	3043.04	1090.13				198.676	2940.24	121.947	240.115	3044.66	56.0876
2427	0	-130.65	2950.19	967.678				-149.657	3091.72	591.202	-216.717	3099.13	200.207	-229.8	3244.71	133.349	328.457	2996.84	906.432	346.917	3044.03	1090.27				198.503	2940.38	121.984	240.056	3044.61	56.1171
2428	0	-130.925	2951.24	967.006				-149.373	3093.23	590.556	-215.911	3101.2	199.228	-229.075	3247.46	133.123	328.161	2998.13	906.311	346.546	3045.06	1090.42				198.367	2940.48	122.002	240.028	3044.63	56.1724
2429	0	-131.054	2952.03	966.404				-149.199	3095.09	590.229	-215.111	3103.22	198.462	-228.289	3250.16	132.848	327.834	2999.48	906.229	346.05	3046.13	1090.58				198.24	2940.62	122.01	239.94	3044.53	56.1597
2430	0	-131.089	2952.85	965.919				-149.005	3096.99	589.843	-214.531	3106.23	198.251	-227.622	3253	132.563	327.5	3001.01	906.18	345.604	3047.19	1090.75				198.125	2940.72	122.048	239.787	3044.41	56.1202
2431	0	-131.336	2953.93	965.252				-148.821	3098.85	589.213	-214.078	3110.55	198.515	-226.931	3255.83	132.281	327.139	3002.6	906.171	345.101	3048.39	1090.91				197.936	2940.8	122.119	239.761	3044.33	56.2754
2432	0	-131.763	2955.43	964.89				-148.745	3100.91	589.017	-213.009	3112.44	197.703	-226.155	3258.48	131.834	326.827	3004.23	906.159	344.673	3049.61	1091.1				197.641	2940.85	122.138	239.762	3044.33	56.3262
2433	0	-132.277	2957.12	964.222				-148.702	3103.26	588.388	-212.418	3115.02	196.974	-225.52	3261.26	131.404	326.518	3005.87	906.051	344.094	3050.82	1091.32				197.492	2940.96	122.144	239.706	3044.32	56.3816
2434	0	-132.68	2958.79	963.587				-148.501	3104.87	588.082	-211.756	3117.81	196.583	-225.017	3264.35	131.114	326.156	3007.49	906.017	343.589	3052.1	1091.53				197.004	2940.88	122.152	239.704	3044.31	56.4293
2435	0	-132.803	2960.13	962.858				-148.531	3107.18	587.584	-211.357	3121.97	196.431	-224.357	3267.12	130.596	325.844	3009.11	906.022	343.007	3053.43	1091.75				196.803	2940.95	122.18	239.531	3044.24	56.3396
2436	0	-133.073	2961.2	962.254				-148.369	3109.02	587.292	-213.645	3140.93	200.342	-223.846	3270.05	130.059	325.448	3010.95	906.068	342.447	3054.79	1091.99				196.69	2941.11	122.221	239.732	3044.45	56.4058
2437	0	-133.344	2962.56	961.364				-148.284	3110.99	586.486	-212.956	3144.02	199.809	-223.458	3273.12	129.636	325.115	3012.54	906.011	341.835	3056.23	1092.23				196.584	2941.31	122.301	239.861	3044.6	56.468
2438	0	-133.829	2964.26	960.631				-148.278	3113.01	585.943	-212.269	3147.12	199.18	-223.016	3276.04	129.063	324.71	3014.56	906.027	341.2	3057.69	1092.46				196.468	2941.46	122.39	239.842	3044.57	56.5386
2439	0	-134.226	2965.77	959.88				-148.247	3115.1	585.342	-211.46	3150.05	198.461	-222.779	3279.28	128.606	324.393	3016.4	906.024	340.587	3059.2	1092.7				196.296	2941.59	122.414	239.761	3044.57	56.5647
2440	0	-134.246	2967.33	959.083				-148.42	3117.75	584.785	-210.555	3152.9	197.69	-222.472	3282.23	128.055	324.062	3018.5	906.135	339.922	3060.75	1092.97				196.178	2941.74	122.475	239.679	3044.53	56.6137
2441	0	-134.439	2968.72	958.063				-148.225	3119.29	583.958	-209.596	3155.74	196.816	-222.411	3285.64	127.654	323.714	3020.45	906.172	339.255	3062.35	1093.23				196.117	2941.91	122.53	239.591	3044.53	56.6467
2442	0	-135	2970.48	957.065				-148.499	3122.07	583.66	-208.714	3158.89	195.983	-222.468	3289.23	127.383	323.34	3022.4	906.216	338.616	3063.94	1093.52				195.935	2941.99	122.54	239.635	3044.58	56.6902
2443	0	-135.534	2972.19	956.07				-148.092	3123.14	582.432	-207.884	3162.2	195.296	-222.539	3292.92	127.127	322.993	3024.3	906.264	337.875	3065.56	1093.79				195.814	2942.14	122.577	239.942	3044.81	56.964
2444	0							-147.74	3124.35	581.395	-207.008	3165.6	194.512	-222.602	3296.59	126.82	322.613	3026.4	906.374	337.177	3067.29	1094.11				195.697	2942.29	122.593	239.457	3044.43	56.9241
2445	0							-148.129	3127.51	580.707	-206.071	3168.93	193.738	-222.846	3300.57	126.628	322.231	3028.54	906.504	336.411	3068.92	1094.44				195.637	2942.46	122.622	239.41	3044.46	56.9482
2446	0							-147.548	3128.35	579.673	-205.159	3172.21	192.876	-222.852	3304.18	126.202	321.848	3030.71	906.628	335.663	3070.71	1094.78				195.524	2942.61	122.613	239.397	3044.45	56.9861
2447	0							-147.296	3129.98	578.358	-204.201	3175.54	191.998	-222.915	3307.83	125.751	321.398	3032.76	906.671	334.869	3072.44	1095.09				195.475	2942.83	122.655	239.398	3044.45	56.9864
2448	0							-146.942	3131.26	577.63	-203.26	3178.92	191.095	-223.114	3311.8	125.381	320.967	3034.85	906.789	334.023	3074.26	1095.43				195.391	2942.9	122.682	239.375	3044.48	57.0073
2449	0							-146.481	3132.6	576.425	-202.217	3182.09	190.095	-223.26	3315.72	124.916	320.515	3036.89	906.931	333.181	3076.03	1095.78				195.331	2943.06	122.733	239.362	3044.49	57.0131
2450	0							-145.751	3133.44	574.009	-201.269	3185.39	189.054	-223.332	3319.38	124.258	320.063	3038.91	907.065	332.334	3077.93	1096.1				195.204	2943.16	122.759	239.324	3044.46	57.0178
2451	0							-145.305	3134.8	572.666	-200.403	3188.98	188.177	-223.417	3323.07	123.581	319.585	3041.02	907.151	331.468	3079.8	1096.39				195.167	2943.24	122.846	239.32	3044.46	57.0399
2452	0							-144.804	3136.36	571.308	-199.385	3192.12	187.141	-223.431	3326.74	122.871	319.098	3043.3	907.311	330.548	3081.69	1096.71				195.141	2943.32	122.886	239.332	3044.51	57.0559
2453	0							-144.311	3137.82	569.978	-198.456	3195.41	186.078	-223.343	3330.05	121.899	318.649	3045.34	907.424	329.626	3083.64	1097.02				195.052	2943.39	122.936	239.383	3044.54	57.0617
2454	0							-143.759	3139.2	568.715	-197.293	3198.11	184.903	-223.353	3333.46	120.977	318.086	3047.63	907.63	328.656	3085.61	1097.35				195.034	2943.51	122.989	239.396	3044.59	57.1006
2455	0							-143.227	3140.61	567.218	-196.252	3201.03	183.594	-223.184	3336.51	119.865	317.503	3049.91	907.759	327.639	3087.58	1097.63				195.005	2943.6	123.054	239.406	3044.6	57.0855
2456	0							-142.569	3141.92	565.795	-195.446	3204.46	182.72	-223.027	3339.57	118.779	316.948	3052.1	907.886	326.598	3089.62	1097.91				194.985	2943.73	123.108	239.292	3044.55	57.0322
2457	0							-141.932	3143.14	564.248	-194.486	3207.62	181.622	-222.797	3342.45	117.577	316.401	3054.09	908.017	325.578	3091.69	1098.2				195.013	2943.83	123.163	239.352	3044.62	57.0747
2458	0							-141.311	3144.47	562.732	-190.993	3205.76	177.846	-222.477	3344.96	116.193	315.791	3056.37	908.201	324.489	3093.74	1098.48				194.982	2943.91	123.203	239.41	3044.64	57.0706
2459	0							-140.702	3145.65	561.156	-187.04	3201.77	173.494	-222.215	3347.46	114.72	315.209	3058.62	908.429	323.349	3095.85	1098.78				195.02	2944.05	123.271	239.359	3044.61	57.0142
2460	0							-140.012	3146.87	559.528	-183.653	3198.9	169.88	-221.729	3349.49	112.98	314.609	3060.76	908.555	322.161	3097.95	1099.07				194.995	2944.14	123.313	239.37	3044.66	57.0054
2461	0							-139.345	3148.04	557.821	-181.36	3198.61	167.455	-221.293	3351.45	111.118	313.979	3062.99	908.688	320.971	3100.11	1099.33				195.015	2944.24	123.367	239.371	3044.67	56.9812
2462	0							-138.703	3149.26	556.182	-180.183	3200.72	166.145	-220.595	3352.88	108.965	313.371	3064.56	908.422	319.713	3102.24	1099.56				195.039	2944.34	123.422	239.42	3044.69	57.009
2463	0							-138.015	3150.24	554.407	-179.513	3203.89	165.351	-219.945	3354.14	106.719	312.696	3066.9	908.504	318.431	3104.39	1099.82				195.012	2944.42	123.462	239.373	3044.67	56.9349
2464	0							-137.724	3152.4	553.187	-178.89	3207.08	164.335	-218.999	3354.89	104.142	312.028	3069.59	908.896	317.125	3106.58	1100.04				194.981	2944.5	123.525	239.382	3044.71	56.9472
2465	0							-136.683	3152.47	550.902	-177.88	3209.26	163.133	-217.854	3355.16	101.362	311.313	3072.2	909.251	315.793	3108.81	1100.29				194.992	2944.54	123.589	239.387	3044.71	56.9261
2466	0							-136.024	3153.48	548.972	-176.442	3210.1	161.348	-216.771	3355.68	98.553	310.578	3074.73	909.448	314.342	3111.03	1100.48				194.961	2944.63	123.629	239.437	3044.73	56.9154
2467	0							-135.443	3154.65	547.064	-174.596	3209.91	159.091	-215.579	3356.22	95.8157	309.75	3077.11	909.6	312.962	3113.34	1100.68				194.916	2944.65	123.727	239.453	3044.78	56.9088
2468	0							-134.956	3155.86	545.227	-174.37	3212.53	158.599	-214.075	3356.18	92.6606	308.952	3079.4	909.747	311.539	3115.66	1100.83				194.883	2944.74	123.767	239.502	3044.82	56.9156
2469	0							-134.462	3156.99	543.338	-173.538	3214.66	157.312	-212.351	3355.68	89.2862	308.1	3081.75	909.819	310.014	3118.03	1100.98				194.906	2944.83	123.894	239.455	3044.79	56.8364
2470	0							-133.927	3157.97	541.266	-172.845	3216.43	156.1	-210.493	3354.99	85.6885	307.178	3084.15	909.851	308.541	3120.44	1101.07				194.875	2944.91	123.984	239.528	3044.82	56.8127
2471	0							-133.483	3158.98	539.256	-171.117	3216.18	153.212	-208.455	3353.97	81.8822	306.205	3086.55	909.907	306.951	3122.87	1101.1				194.841	2944.99	124.072	239.534	3044.82	56.768
2472	0							-132.917	3159.76	537.091	-168.603	3213.76	150.005	-206.295	3352.6	78.0863	305.212	3089.01	909.907	305.454	3125.41	1101.15				194.807	2945.08	124.161	239.59	3044.85	56.762
2473	0							-132.417	3160.59	534.86	-165.902	3210.61	146.536	-203.936	3350.86	73.9751	304.192	3091.48	909.854	303.79	3127.97	1101.18				194.788	2945.2	124.288	239.565	3044.83	56.6748
2474	0							-131.965	3161.35	532.659	-169.116	3219.81	149.272	-201.583	3348.93	69.7693	303.099	3093.96	909.82	302.154	3130.52	1101.15				194.745	2945.23	124.387	239.629	3044.9	56.6556
2475	0							-131.408	3161.91	530.319	-169.347	3223.29	149.066	-199.259	3347.08	65.55	301.978	3096.53	909.759	300.419	3133.21	1101.08				194.667	2945.34	124.524	239.631	3044.91	56.5839
2476	0							-131.015	3162.61	527.938	-168.464	3223.26	146.946	-196.767	3344.47	62.4735	300.721	3099.09	909.604	298.714	3135.9	1100.94				194.699	2945.48	124.691	239.687	3044.92	56.5271
2477	0							-130.668	3163.41	525.649	-164.471	3218.01	143.568	-193.951	3341.16	61.4018	299.384	3101.69	909.397	296.89	3138.66	1100.74				194.626	2945.6	124.831	239.752	3044.99	56.4847
2478	0							-130.379	3164.44	523.728	-159.71	3207.4	139.439	-191.332	3339.17	60.9687	298.025	3104.39	909.116	295.011	3141.5	1100.58				194.602	2945.72	125.055	239.756	3045	56.3894
2479	0							-129.999	3165.65	522.229	-158.498	3204.72	136.577	-189.48	3338.89	61.2867	296.544	3107.07	908.845	293.098	3144.28	1100.25				194.524	2945.82	125.294	239.811	3045.02	56.3324
2480	0							-129.67	3166.97	520.384	-157.391	3204.23	134.473	-188.121	3340.02	62.3209	294.969	3109.86	908.517	291.108	3147.19	1099.99				194.443	2945.93	125.505	239.881	3045.08	56.293
2481	0							-128.466	3165.88	517.066	-156.07	3204.31	133.064	-187.235	3341.31	63.4288	293.434	3112.69	908.178	289.121	3150.06	1099.67				194.417	2946.06	125.731	239.94	3045.1	56.1903
2482	0							-128.676	3168.32	516.316	-155.284	3203.14	131.491	-186.963	3342.24	64.3604	291.716	3115.56	907.795	286.998	3152.99	1099.26				194.408	2946.23	125.946	240.006	3045.17	56.1709
2483	0							-128.274	3169.49	514.531	-153.679	3202.65	130.061	-186.686	3342.23	64.5618	289.988	3118.51	907.388	284.896	3155.91	1098.85				194.411	2946.46	126.178	240.063	3045.19	56.0914
2484	0							-127.831	3170.91	512.962	-147.227	3204.93	127.053	-186.165	3342.33	64.7767	288.122	3121.48	906.948	282.656	3158.88	1098.38				194.412	2946.69	126.435	240.116	3045.21	56.0577
2485	0							-127.389	3173.08	511.753	-150.285	3203.32	128.49	-185.718	3342.44	65.1963	286.23	3124.45	906.561	280.365	3161.91	1097.98				194.412	2946.91	126.74	240.132	3045.26	55.9778
2486	0							-126.628	3175.43	510.455	-146.801	3214.38	129.253	-184.413	3338.69	65.8999	284.148	3127.45	906.132	277.935	3164.96	1097.51				194.357	2947.11	127.103	240.182	3045.28	55.967
2487	0							-126.043	3178.82	509.96	-145.049	3214.67	128.503	-183.773	3337.02	65.6365	282.004	3130.48	905.784	275.407	3168.02	1097.18				194.259	2947.35	127.395	240.198	3045.33	55.9606
2488	0							-125.676	3182.05	509.329	-143.972	3215.45	128.096	-183.464	3336.75	65.8105	279.872	3133.55	905.451	272.853	3171.21	1096.88				194.201	2947.55	127.733	240.197	3045.33	55.9355
2489	0							-126.05	3185.96	509.489	-143.855	3217.44	128.424	-183.15	3335.99	65.5129	277.545	3136.58	905.12	270.254	3174.49	1096.6				194.033	2947.72	128.069	240.196	3045.33	55.935
2490	0							-126.662	3188.67	509.073	-144.178	3218.48	128.661	-183.209	3336.11	65.6224	275.17	3139.6	904.856	267.628	3177.84	1096.45				193.882	2947.99	128.503	240.208	3045.38	55.9506
2491	0							-127.736	3190.31	509.186	-144.773	3221.51	129.086	-183.293	3336.14	65.521	272.726	3142.54	904.682	264.978	3181.31	1096.32				193.737	2948.27	128.893	240.209	3045.38	55.9513
2492	0							-129.79	3192.91	509.723	-145.894	3223.71	129.739	-183.457	3335.96	65.3217	270.136	3145.42	904.545	262.307	3184.85	1096.28				193.52	2948.47	129.326	240.157	3045.36	55.9612
2493	0							-131.57	3193.76	509.987	-146.783	3224.79	130.221	-183.593	3335.86	65.1125	267.472	3148.24	904.577	259.684	3188.38	1096.31				193.144	2948.67	129.852	240.165	3045.41	55.999
2494	0							-133.666	3195.03	510.567	-147.313	3225.09	130.308	-183.653	3335.68	65.0831	264.736	3150.87	904.714	257.039	3191.93	1096.46				192.994	2949.02	130.427	240.123	3045.45	56.0233
2495	0							-135.528	3195.36	511.011	-147.6	3225.26	130.213	-183.774	3335.75	65.0106	261.931	3153.42	904.971	254.467	3195.54	1096.67				192.71	2949.36	131.031	240.08	3045.48	56.0713
2496	0							-137.239	3195.58	510.83	-147.788	3225.18	130.153	-183.827	3335.79	64.96	258.955	3155.94	905.326	251.874	3199.11	1096.94				192.512	2949.63	131.806	240.091	3045.52	56.0873
2497	0							-138.616	3195.3	510.378	-147.96	3225.13	130.074	-183.876	3335.78	64.9325	256.083	3158.47	905.791	249.334	3202.68	1097.15				192.526	2950.21	132.728	240.05	3045.56	56.0631
2498	0							-140.14	3195.65	510.932	-148.067	3224.72	129.879	-183.908	3335.69	64.8598	253.238	3160.91	906.276	246.801	3206.2	1097.34				192.561	2950.8	133.633	240.061	3045.61	56.0779
