# Supplementary material for: A Brake-Based Overground Gait Rehabilitation Device for Altering Propulsion Impulse Symmetry
Source: Sensors (Basel). 2021 Oct 5;21(19):6617. doi: 10.3390/s21196617 (PMC8512803; doi:10.3390/s21196617)
Supplement: Supplementary file 1 [file sensors-21-06617-s001.zip › GPT animations/code and data/stroke_data/Trajectory/TR 27.csv]

Trajectories
100
		BDP031:LTroc			BDP031:LIliac			BDP031:LKnee			BDP031:LAnkle			BDP031:LToe			BDP031:RTroc			BDP031:RIliac			BDP031:RKnee			BDP031:RAnkle			BDP031:RToe
Frame	Sub Frame	X	Y	Z	X	Y	Z	X	Y	Z	X	Y	Z	X	Y	Z	X	Y	Z	X	Y	Z	X	Y	Z	X	Y	Z	X	Y	Z
		mm	mm	mm	mm	mm	mm	mm	mm	mm	mm	mm	mm	mm	mm	mm	mm	mm	mm	mm	mm	mm	mm	mm	mm	mm	mm	mm	mm	mm	mm
2320	0	-236.482	-621.893	910.373				-172.447	-630.741	476.572	-178.183	-674.894	96.2474	-215.907	-557.263	26.3524	215.259	-538.454	878.414	202.25	-484.568	1050.53				159.023	-486.105	96.1555	197.854	-377.45	33.6929
2321	0	-233.899	-619.528	911.313				-171.364	-628.519	477.541	-178.691	-673.704	96.9112	-215.963	-557.206	26.3033	217.773	-535.01	879.014	204.876	-480.691	1051.31				159.086	-485.889	96.0598	197.816	-377.378	33.6355
2322	0	-231.268	-616.725	912.369				-170.373	-626.379	478.738	-178.906	-672.838	97.9081	-216.039	-557.105	26.2042	220.193	-531.656	879.428	207.389	-476.835	1052.05				159.134	-485.742	95.9353	198.411	-378.143	33.655
2323	0	-228.878	-614.081	913.526				-169.339	-623.705	479.738	-179.279	-672.317	99.1933	-216.144	-557.135	26.1397	222.573	-528.42	879.817	209.807	-473.122	1052.78				159.137	-485.597	95.8443	197.827	-377.358	33.7013
2324	0	-226.582	-611.598	914.85				-168.448	-621.08	480.972	-179.634	-671.571	100.455	-216.219	-557.107	26.0519	224.613	-525.151	880.142	212.334	-469.573	1053.61				159.143	-485.453	95.7297	198.193	-377.846	33.7074
2325	0	-224.426	-608.977	916.226				-167.81	-618.793	482.429	-179.978	-670.861	101.815	-216.349	-557.099	25.9189	226.452	-522.015	880.538	214.645	-466.077	1054.44				159.119	-485.294	95.5991	198.164	-377.858	33.6702
2326	0	-222.322	-606.413	917.722				-166.982	-616.14	483.746	-180.289	-670.169	103.295	-216.507	-557.288	25.9203	228.245	-518.741	880.94	216.79	-462.659	1055.23				159.125	-485.19	95.5075	198.18	-377.808	33.6568
2327	0	-220.37	-603.791	919.307				-166.248	-613.378	485.219	-180.64	-669.626	104.983	-216.622	-557.079	25.6954	230.009	-515.802	881.546	219.005	-459.316	1056.08				159.098	-485.052	95.412	198.143	-377.728	33.6689
2328	0	-218.5	-601.321	921.059				-165.6	-610.691	486.759	-180.957	-668.634	106.503	-216.755	-557.037	25.5638	231.578	-512.512	881.924	221.067	-456.074	1056.88				159.113	-484.932	95.3165	198.074	-377.671	33.7154
2329	0	-216.612	-598.703	922.85				-165.051	-608.123	488.244	-181.35	-667.78	108.203	-216.961	-556.935	25.4136	233.159	-509.76	882.668	223.171	-452.852	1057.73				159.119	-484.817	95.2428	198.042	-377.644	33.696
2330	0	-214.847	-596.194	924.657				-164.585	-605.33	489.825	-181.688	-666.91	109.919	-217.131	-556.783	25.1991	234.328	-506.597	883.119	225.278	-449.735	1058.65				159.122	-484.73	95.2036	198.036	-377.668	33.7098
2331	0	-213.231	-593.782	926.57				-164.033	-602.448	491.572	-181.993	-665.849	111.58	-217.439	-556.851	25.1112	235.867	-503.712	883.779	227.145	-446.638	1059.48				159.13	-484.604	95.0811	197.985	-377.597	33.7467
2332	0	-211.653	-591.392	928.583				-163.83	-599.643	493.159	-182.313	-664.728	113.285	-217.69	-556.682	24.8078	238.65	-503.528	884.417	229.198	-443.593	1060.31				159.09	-484.535	94.9977	197.945	-377.534	33.7277
2333	0	-210.186	-589.125	930.533				-163.125	-594.673	496.051	-182.504	-663.461	114.899	-217.968	-556.621	24.6125	240.644	-500.655	885.248	231.033	-440.538	1061.14				159.051	-484.501	94.901	197.944	-377.526	33.7411
2334	0	-208.728	-586.777	932.455				-163.39	-590.466	497.696	-182.618	-662.229	116.639	-218.252	-556.652	24.4905	241.941	-497.895	885.721	233.012	-437.529	1061.83				158.992	-484.484	94.8275	197.909	-377.508	33.773
2335	0	-207.436	-584.713	934.386				-164.678	-586.78	498.552	-182.667	-660.712	118.255	-218.479	-556.642	24.4426	243.041	-495.208	886.121	234.579	-434.548	1062.62				158.935	-484.485	94.728	197.851	-377.53	33.7893
2336	0	-206.295	-583.018	936.36				-165.041	-583.613	500.031	-182.664	-659.303	119.958	-218.692	-556.552	24.368	244.185	-492.52	886.519	236.307	-431.677	1063.48				158.872	-484.488	94.6586	197.218	-377.195	33.6642
2337	0	-205.016	-580.682	938.109				-165.349	-579.567	501.026	-182.63	-657.814	121.632	-218.879	-556.517	24.3793	245.249	-489.964	886.853	237.835	-428.792	1064.23				158.805	-484.446	94.5521	197.295	-377.319	33.6826
2338	0	-203.823	-578.519	939.894				-165.81	-575.708	502.621	-182.466	-656.11	123.252	-218.991	-556.37	24.3638	246.261	-487.439	887.29	239.34	-425.947	1064.88				158.727	-484.428	94.3973	197.209	-377.195	33.7642
2339	0	-202.756	-576.514	941.671				-165.94	-571.894	504.291	-182.379	-654.334	124.841	-219.071	-556.243	24.4324	247.058	-484.924	887.564	240.795	-423.113	1065.59				158.632	-484.396	94.2941	197.169	-377.217	33.8114
2340	0	-201.683	-574.24	943.314				-166.53	-567.114	505.819	-182.14	-652.479	126.419	-219.14	-555.974	24.4718	248.194	-482.42	887.901	242.226	-420.2	1066.22				158.557	-484.341	94.1927	197.1	-377.221	33.8609
2341	0	-200.672	-572.179	944.921				-167.975	-561.357	507.087	-182.039	-650.72	127.985	-219.203	-555.627	24.5573	249.312	-479.902	888.147	243.597	-417.374	1066.88				158.445	-484.281	94.0795	197.294	-377.048	34.1378
2342	0	-199.604	-569.828	946.252				-168.887	-557.28	508.354	-181.975	-648.816	129.561	-219.395	-555.057	24.7521	250.094	-477.378	888.502	244.849	-414.424	1067.45				158.387	-484.215	93.9535	197.378	-377.099	34.1639
2343	0	-198.697	-567.791	947.655				-169.783	-553.193	509.645	-181.992	-646.724	131.205	-219.738	-554.216	24.9969	250.982	-474.894	888.573	246.022	-411.575	1068.07				158.316	-484.149	93.8703	197.638	-377.339	34.3618
2344	0	-197.922	-566.053	949.273				-170.551	-548.781	510.984	-182.208	-644.068	132.558	-220.332	-552.915	25.3289	252.394	-472.387	888.843	247.237	-408.623	1068.69				158.265	-484.047	93.761	197.614	-377.355	34.3911
2345	0	-196.854	-563.579	950.261				-171.48	-544.562	512.321	-182.673	-641.008	133.847	-221.857	-552.579	26.0432	253.324	-469.925	889.013	248.359	-405.678	1069.15				158.211	-484.041	93.7035	197.612	-377.361	34.4136
2346	0	-195.96	-561.37	951.324				-172.286	-540.101	513.534	-183.433	-637.71	135.042	-222.981	-550.023	26.4261	254.48	-467.544	889.161	249.309	-402.747	1069.62				158.18	-483.957	93.6253	197.596	-377.372	34.4576
2347	0	-195.077	-559.416	952.369				-173.248	-535.89	514.71	-184.451	-633.642	136.014	-224.149	-545.798	26.2159	255.581	-465.036	889.263	250.36	-399.897	1070.03				158.137	-483.914	93.5581	197.635	-377.402	34.4729
2348	0	-194.267	-557.327	953.305				-174.297	-531.942	515.785	-185.803	-628.91	136.791	-225.69	-540.844	26.1869	256.173	-462.539	889.246	251.421	-396.953	1070.38				158.114	-483.838	93.5013	197.595	-377.43	34.5089
2349	0	-193.418	-555.403	954.179				-175.386	-528.017	516.792	-187.729	-623.573	137.23	-227.602	-535.118	26.3607	257.46	-460.045	889.399	252.303	-394.053	1070.73				158.068	-483.722	93.4053	197.578	-377.4	34.505
2350	0	-192.589	-553.359	954.957				-176.483	-524.087	517.722	-189.932	-617.476	137.565	-229.802	-528.459	26.3932	257.828	-457.659	889.201	252.966	-391.208	1071.11				158.108	-483.611	93.3549	197.305	-377.442	34.3962
2351	0	-191.698	-551.113	955.594				-177.716	-520.061	518.447	-192.589	-610.689	137.817	-232.206	-520.873	26.5119	259.012	-454.747	889.316	253.799	-388.317	1071.49				158.173	-483.4	93.2456	197.22	-377.412	34.375
2352	0	-190.796	-548.925	956.166				-179.15	-516.621	519.339	-195.324	-602.982	137.845	-235.165	-512.698	26.757	259.494	-451.388	889.246	254.561	-385.442	1071.87				158.336	-483.154	93.1155	197.207	-377.407	34.4363
2353	0	-190.062	-546.934	956.715				-180.309	-512.85	520.14	-198.277	-594.24	137.647	-238.622	-503.656	26.7714	261.083	-448.542	889.637	255.171	-382.561	1072.16				157.705	-483.656	92.9812	197.212	-377.422	34.445
2354	0	-189.224	-544.81	957.214				-180.188	-508.843	521.711	-201.823	-585.519	137.547	-242.457	-494.208	27.156	261.525	-445.635	889.542	255.866	-379.788	1072.5				157.62	-483.591	93.101	197.293	-377.415	34.4733
2355	0	-188.46	-542.886	957.673				-182.092	-505.552	521.915	-205.428	-575.588	137.138	-246.439	-483.546	27.2826	261.784	-442.338	889.706	256.551	-377.057	1072.88				157.657	-483.394	93.1369	197.354	-377.469	34.5325
2356	0	-187.726	-540.962	958.074				-182.89	-501.626	522.359	-209.456	-565.678	137.398	-251.948	-475.275	28.4974	259.203	-434.829	889.309	257.066	-374.431	1073.19				157.732	-483.168	93.0908	197.517	-377.474	34.5889
2357	0	-186.986	-538.983	958.397				-184.621	-493.56	523.958	-213.691	-556.007	137.395	-256.538	-464.174	28.9464	258.652	-430.578	889.517	257.779	-371.586	1073.38				157.677	-483.089	93.0891	197.402	-377.453	34.5863
2358	0	-186.309	-537.1	958.61				-185.89	-489.651	524.123	-217.722	-545.544	137.684	-261.389	-452.985	30.0784	259.319	-428.077	889.475	258.15	-368.985	1073.83				157.589	-482.994	93.0865	197.455	-377.44	34.6504
2359	0	-185.502	-534.838	958.779				-187.046	-485.195	524.861	-221.477	-534.595	137.741	-266.236	-441.212	31.8054	262.051	-428.481	889.544	258.331	-366.396	1074.17				157.517	-482.871	93.0743	197.486	-377.467	34.6478
2360	0	-184.954	-533.071	959.201				-188.118	-479.946	525.668	-226.022	-525.536	138.862	-270.977	-428.635	34.1154	260.782	-423.806	889.672	258.932	-363.664	1074.39				157.425	-482.799	93.0844	197.492	-377.446	34.6967
2361	0	-184.377	-531.054	959.17				-189.42	-474.036	526.542	-229.5	-514.758	139.391	-275.803	-415.705	36.9302	260.979	-420.306	889.644	259.423	-360.949	1074.64				157.335	-482.71	93.0966	197.455	-377.436	34.6444
2362	0	-183.846	-528.955	959.259				-190.956	-468.15	527.553	-232.722	-503.507	140.072	-280.484	-402.451	39.8615	261.291	-417.455	889.652	259.606	-358.34	1074.83				157.26	-482.631	93.0552	197.403	-377.377	34.604
2363	0	-183.531	-527.185	959.22				-192.482	-461.728	528.455	-235.875	-492.049	140.724	-285.06	-389.438	42.7993	260.422	-413.086	889.443	259.818	-355.772	1075.12				157.184	-482.549	93.0625	197.448	-377.437	34.6386
2364	0	-183.074	-524.799	959.254				-193.957	-455.354	529.501	-238.99	-480.553	141.542	-289.444	-376.913	45.5113	261.718	-411.455	889.789	259.893	-353.127	1075.44				157.146	-482.456	93.0602	197.485	-377.39	34.6896
2365	0	-182.756	-522.497	959.315				-195.373	-448.456	530.489	-241.894	-469.293	142.483	-293.501	-363.914	47.885	260.916	-407.103	889.194	260.449	-350.377	1075.71				157.051	-482.377	93.0522	197.502	-377.447	34.6369
2366	0	-182.406	-519.896	959.287				-196.942	-441.302	531.479	-244.777	-458.108	143.459	-297.389	-351.443	50.3073	261.958	-405.37	889.43	260.539	-347.755	1076.09				156.973	-482.322	93.06	197.496	-377.447	34.6512
2367	0	-182.217	-517.719	959.326				-198.661	-434.362	532.576	-247.343	-447.063	144.534	-301.07	-339.722	52.7705	262.122	-402.447	889.436	260.575	-345.192	1076.65				156.901	-482.285	93.0388	197.563	-377.495	34.67
2368	0	-182.001	-515.088	959.188				-200.223	-426.818	533.614	-249.732	-435.915	145.592	-304.527	-328.268	55.1571	262.215	-399.137	889.36	260.774	-342.626	1076.91				156.842	-482.215	93.0452	197.5	-377.465	34.6511
2369	0	-181.837	-512.457	959.046				-201.858	-419.612	534.816	-252.019	-424.878	146.619	-307.639	-316.665	57.2866	262.423	-395.983	889.451	260.764	-340.016	1077.45				156.76	-482.22	93.0212	197.52	-377.461	34.6331
2370	0	-181.772	-509.908	958.897				-203.599	-412.284	535.561	-254.19	-413.693	147.656	-310.401	-305.097	59.3275	262.717	-392.867	889.705	260.962	-337.507	1077.75				156.706	-482.137	93.0472	197.582	-377.49	34.6155
2371	0	-181.698	-507.079	958.516				-205.134	-404.583	536.482	-256.279	-402.477	148.693	-312.791	-293.641	61.1412	263.121	-389.585	889.864	260.996	-334.884	1078.11				156.693	-482.032	93.0311	197.628	-377.554	34.59
2372	0	-181.54	-503.71	957.883				-206.69	-396.895	537.326	-258.225	-391.464	149.814	-314.799	-282.208	62.944	262.585	-386.151	890.154	261.039	-332.329	1078.45				156.717	-481.96	93.025	197.62	-377.49	34.5287
2373	0	-181.518	-500.441	957.39				-208.238	-389.454	538.215	-260.228	-380.521	150.928	-316.409	-270.554	64.3879	262.996	-383.034	890.177	260.713	-329.844	1078.82				156.718	-481.796	93.0148	197.727	-377.535	34.4899
2374	0	-181.771	-497.662	956.848				-209.683	-381.999	539.09	-261.975	-369.303	151.95	-317.526	-259.485	66.0356	263.04	-380.188	889.946	260.555	-327.428	1079.11				156.721	-481.746	93.0411	197.777	-377.924	34.0244
2375	0	-181.892	-494.307	956.223				-210.95	-374.637	539.957	-263.594	-358.135	153.032	-317.982	-248.802	67.6717	263.518	-377.011	889.96	259.452	-325.227	1079.4				156.69	-481.622	93.0431	197.756	-377.492	34.398
2376	0	-181.911	-490.51	955.404				-212.03	-367.164	540.671	-265.244	-347.175	153.851	-318.622	-237.447	69.3959	263.64	-374.038	890.081	258.982	-322.783	1079.74				156.675	-481.561	93.0601	197.855	-377.939	33.9197
2377	0	-182.227	-487.275	954.68				-212.973	-359.781	541.346	-266.812	-336.223	154.822	-320.044	-225.412	70.5045	263.717	-371.153	889.958	259.357	-320.155	1080				156.651	-481.471	93.0812	197.954	-377.962	33.8262
2378	0	-182.449	-483.46	953.919				-213.745	-352.396	541.777	-268.091	-325.235	155.685	-320.848	-213.523	71.9845	263.827	-368.269	889.928	259.141	-317.774	1080.39				156.612	-481.349	93.1362	197.968	-377.928	33.7426
2379	0	-182.718	-479.51	953.044				-214.415	-345.241	542.187	-269.382	-314.591	156.61	-321.409	-201.944	73.1081	263.923	-365.192	889.952	259.29	-315.654	1080.66				156.559	-481.209	93.1551	197.949	-377.982	33.6382
2380	0	-182.909	-475.124	952.23				-214.923	-338.285	542.604	-270.494	-303.768	157.351	-321.988	-190.658	74.4396	263.773	-362.395	889.771	259.408	-313.858	1080.81				156.538	-481.021	93.2265	197.835	-377.901	33.5699
2381	0	-183.316	-470.836	951.31				-215.075	-331.609	542.833	-271.402	-293.451	158.141	-321.666	-179.463	75.253	263.857	-359.636	889.802	258.535	-309.385	1079.68				156.468	-480.921	93.2823	197.867	-377.937	33.4751
2382	0	-183.896	-466.832	950.448				-215.297	-324.944	542.903	-272.073	-282.875	158.648	-321.294	-168.479	76.1121	263.739	-356.727	889.779	258.145	-306.255	1079.67				156.388	-480.777	93.3084	197.723	-377.836	33.3579
2383	0	-184.406	-462.113	949.384				-215.149	-318.478	542.889	-272.577	-272.953	159.235	-318.291	-156.699	76.6354	263.476	-353.903	889.652	257.878	-303.872	1079.78				156.32	-480.698	93.4073	197.691	-377.866	33.2685
2384	0	-185.191	-458.215	948.673				-214.871	-311.827	542.576	-272.725	-263.723	159.712	-318.18	-146.227	77.0818	263.061	-351	889.575	257.721	-301.702	1080.02				156.239	-480.575	93.5156	197.759	-377.837	33.2737
2385	0	-185.918	-454.114	947.853				-214.571	-305.475	542.164	-272.678	-254.363	160.013	-317.531	-136.499	77.5071	262.93	-348.678	889.376	257.119	-299.13	1079.91				156.119	-480.454	93.6198	197.82	-377.932	33.2519
2386	0	-186.69	-449.567	946.883				-213.929	-299.151	541.54	-272.375	-245.871	160.281	-316.964	-126.989	77.7265	262.875	-345.957	889.407	256.544	-296.416	1079.79				156.034	-480.315	93.6995	197.839	-377.904	33.2041
2387	0	-187.503	-444.826	945.811				-213.429	-293.607	540.955	-271.852	-237.444	160.234	-316.015	-117.72	77.7713	261.928	-342.238	889.235	255.566	-293.6	1079.72				155.94	-480.191	93.8186	197.869	-377.857	33.2053
2388	0	-188.373	-440.378	944.774				-212.622	-287.96	540.029	-271.163	-228.885	159.868	-314.87	-108.816	77.5867	261.342	-339.365	889.01	255.04	-291.367	1079.76				155.846	-480.019	94.0081	197.971	-377.853	33.251
2389	0	-189.315	-435.561	943.591				-211.733	-282.434	539.114	-270.046	-220.618	159.186	-313.371	-100.277	77.105	260.959	-336.517	888.859	254.27	-288.82	1079.71				155.8	-479.875	94.1153	197.88	-377.758	33.1854
2390	0	-190.274	-430.934	942.449				-210.729	-277.032	537.759	-268.831	-212.799	158.194	-311.717	-91.9814	76.3122	260.517	-333.675	888.766	253.744	-286.563	1079.32				155.619	-479.649	94.1759	197.969	-377.85	33.0797
2391	0	-191.326	-425.979	941.203				-209.659	-272.133	536.364	-267.17	-205.292	157.12	-309.657	-84.1296	75.195	259.74	-330.81	888.597	252.187	-283.376	1080.02				155.55	-479.539	94.2848	197.98	-377.824	33.0284
2392	0	-192.406	-421.237	939.928				-208.497	-267.293	534.845	-265.372	-198.358	155.806	-307.138	-77.0102	73.9806	259.149	-327.801	888.421	251.451	-281.042	1079.33				155.42	-479.356	94.429	198.007	-377.766	32.9798
2393	0	-193.563	-416.298	938.549				-207.242	-262.545	533.095	-263.332	-192.078	154.437	-304.405	-70.249	72.3165	258.475	-324.984	888.407	249.684	-277.826	1079.47				155.296	-479.278	94.5717	198.027	-377.745	32.9251
2394	0	-194.768	-411.327	937.141				-205.807	-257.969	531.316	-260.983	-186.296	152.768	-300.813	-64.5651	70.2453	257.589	-322.083	888.44	248.963	-275.725	1079.43				155.223	-479.249	94.7003	198.082	-377.649	32.9129
2395	0	-196.038	-406.435	935.733				-204.582	-253.68	529.412	-258.496	-181.087	150.924	-296.966	-59.4581	67.7251	256.953	-319.096	888.407	247.909	-273.165	1079.1				155.126	-479.167	94.8784	198.121	-377.575	32.8721
2396	0	-197.328	-401.392	934.256				-203.08	-249.437	527.384	-255.727	-176.551	148.973	-292.712	-55.162	64.7525	255.931	-315.996	888.261	248.886	-271.117	1078.07				155.112	-478.898	95.1265	198.075	-377.462	32.8106
2397	0	-198.669	-396.29	932.76				-201.603	-245.267	525.195	-252.725	-172.591	146.77	-288.358	-50.1366	61.75	254.717	-313.044	888.058	247.929	-268.214	1077.95				154.992	-478.836	95.2924	198.174	-377.423	32.9516
2398	0	-200.095	-391.301	931.233				-200.161	-241.619	523.042	-249.327	-168.792	144.223	-283.321	-47.6777	57.7241	253.523	-310.02	887.752	246.739	-265.516	1077.64				154.973	-478.642	95.3885	198.207	-377.385	32.92
2399	0	-201.599	-386.365	929.651				-198.676	-238.141	520.757	-245.898	-165.959	141.58	-277.623	-45.4336	53.6582	252.539	-307.065	887.582	245.136	-262.4	1077.29				155.026	-478.351	95.4606	198.212	-377.283	32.7699
2400	0	-203.011	-381.15	928.02				-197.029	-234.534	518.269	-242.071	-163.426	138.672	-272.384	-42.3187	49.1804	251.426	-303.937	887.448	243.869	-259.396	1076.71				155.761	-477.572	95.5098	198.279	-377.259	32.8004
2401	0	-204.766	-376.515	926.47				-195.357	-231.007	515.525	-238.349	-161.581	135.734	-266.727	-40.5579	44.388	250.187	-300.887	887.219	242.081	-256.318	1076.64				155.52	-477.591	95.8126	198.344	-377.138	32.8531
2402	0	-206.092	-371.202	924.882				-193.786	-227.359	512.846	-234.342	-159.979	132.442	-260.796	-40.0905	39.3104	248.637	-297.873	887.002	240.462	-253.116	1076.22				155.271	-477.641	96.1253	198.569	-377.103	32.8461
2403	0	-207.642	-365.675	923.164				-191.963	-224.159	510.302	-229.956	-159.585	129.126	-254.687	-40.4311	34.1511	246.973	-294.741	886.633	238.773	-250.039	1075.67				155.002	-477.652	96.4804	198.581	-377.148	32.7513
2404	0	-209.326	-360.421	921.473				-189.374	-223.63	507.188	-225.68	-158.704	125.555	-248.396	-41.2094	28.7921	245.657	-291.471	886.308	236.739	-246.489	1075.24				154.965	-477.564	96.7923	198.57	-377.067	32.5946
2405	0	-211.055	-355.168	919.766				-188.024	-220.831	503.937	-220.56	-157.178	121.349	-243.098	-42.57	26.4831	243.923	-288.281	885.865	234.691	-243.087	1074.78				154.875	-477.543	97.1502	198.663	-377.067	32.4969
2406	0	-212.889	-349.857	918.026				-186.039	-218.523	500.806	-215.016	-158.211	119.056	-239.869	-42.7915	27.2111	242.102	-284.98	885.419	232.374	-237.183	1074.17				154.788	-477.528	97.515	198.787	-377.052	32.4015
2407	0	-214.867	-344.452	916.3				-184.013	-216.801	497.467	-210.355	-159.426	116.89	-237.776	-42.8001	28.101	240.35	-281.605	885.123	229.868	-232.099	1073.49				154.708	-477.491	97.909	199.058	-377.058	32.4548
2408	0	-216.783	-338.621	914.5				-181.685	-215.48	494.185	-206.706	-160.1	113.859	-236.199	-42.7849	28.8058	238.499	-278.28	884.593	227.865	-228.889	1072.66				154.612	-477.351	98.3188	198.999	-377.003	32.3037
2409	0	-218.879	-332.965	912.72				-179.444	-214.551	490.919	-203.316	-160.931	110.955	-235.001	-42.8479	29.7044	236.695	-274.924	884.071	226.294	-225.694	1071.83				154.501	-477.207	98.8102	199.082	-377.009	32.2514
2410	0	-221.052	-327.214	910.94				-177.8	-213.82	487.921	-199.917	-161.49	108.682	-233.995	-43.2918	30.3196	234.477	-271.357	883.459	223.495	-222.816	1071.71				154.406	-477.048	99.2903	199.183	-376.986	32.2613
2411	0	-223.26	-321.535	909.118				-177.01	-212.641	485.286	-196.417	-162.185	106.596	-232.831	-43.4597	31.0656	232.494	-267.749	882.871	221.255	-219.385	1070.83				154.324	-476.838	99.7505	199.42	-377.069	32.3819
2412	0	-225.509	-315.568	907.391				-176.227	-211.576	482.912	-193.119	-163.211	105.292	-231.448	-43.5329	32.1504	230.23	-264.173	882.282	219.334	-217.141	1070.22				154.343	-476.509	100.177	199.534	-377.026	32.4023
2413	0	-227.888	-309.8	905.789				-175.53	-209.528	480.95	-190.671	-163.311	103.415	-230.83	-44.3675	32.9855	228.095	-260.44	881.617	216.326	-212.51	1069.72				154.32	-476.119	100.663	199.522	-376.937	32.2791
2414	0	-230.377	-303.872	904.053				-175.126	-207.252	479.15	-188.798	-164.415	101.531	-230.348	-44.5295	33.3242	225.677	-256.669	880.972	213.669	-207.186	1068.68				154.323	-475.744	101.241	199.69	-377.023	32.3231
2415	0	-232.795	-298.273	902.629				-175.201	-204.015	478.138	-187.768	-164.407	99.9794	-230.168	-44.4634	33.5159	223.282	-252.729	880.33	210.776	-202.954	1068.2				154.281	-475.263	101.891	199.847	-376.948	32.362
2416	0	-235.291	-292.956	901.441				-175.799	-201.306	476.512	-187.616	-164.403	98.6602	-230.145	-44.4423	33.4927	220.91	-248.877	879.778	208.035	-199.429	1067.53				154.252	-474.789	102.724	199.979	-376.905	32.439
2417	0	-237.774	-287.736	900.366				-176.475	-199.503	475.674	-187.572	-164.165	97.2107	-230.238	-44.4003	33.394	218.173	-244.767	878.956	205.338	-195.832	1066.91				154.245	-474.227	103.653	200.267	-377.013	32.6527
2418	0	-240.327	-282.899	899.619				-178.614	-195.157	475.079	-187.672	-163.621	96.2563	-230.397	-44.4732	33.2911	215.581	-240.548	878.248	202.439	-191.269	1065.92				154.195	-473.511	104.873	199.709	-376.391	32.3923
2419	0	-242.993	-278.362	899.119				-179.919	-195.673	473.802	-187.72	-162.976	95.606	-230.424	-44.4128	33.2443	212.657	-236.258	877.388	199.193	-186.404	1065.36				154.178	-472.549	106.395	199.693	-376.685	31.9682
2420	0	-245.85	-274.267	899.091				-182.151	-193.749	473.372	-187.391	-162.645	95.2736	-230.425	-44.2448	33.2045	209.451	-231.992	876.391	196.108	-182.044	1064.58				154.097	-471.326	108.236	199.921	-376.578	32.0908
2421	0	-248.796	-270.201	899.215				-183.708	-191.513	473.382	-187.036	-162.05	94.9169	-230.433	-44.1805	33.2236	206.443	-227.609	875.721	192.847	-177.271	1063.8				154.041	-469.765	110.533	200.306	-376.49	32.5613
2422	0	-251.831	-266.666	899.721				-185.188	-189.697	473.471	-186.868	-161.537	94.6668	-230.412	-44.1285	33.2514	203.187	-223.345	874.969	190.219	-174.788	1063.63				153.842	-468.003	113.456	200.431	-376.172	32.9254
2423	0	-254.778	-263.051	900.172				-185.98	-187.722	474.288	-186.909	-161.156	94.389	-230.423	-44.0723	33.2515	199.741	-219.08	874.142	186.9	-170.62	1062.84				153.686	-465.786	116.911	200.308	-375.613	33.2618
2424	0	-257.856	-259.467	900.495				-187.667	-186.75	474.047	-186.914	-160.961	94.1666	-230.463	-44.0991	33.2835	196.298	-214.92	873.543	183.919	-166.468	1062.29				153.485	-463.059	120.837	200.406	-375.291	33.6158
2425	0	-260.838	-256.185	900.799				-189.222	-185.667	473.664	-186.997	-160.679	93.8264	-230.444	-44.0659	33.2686	192.914	-210.964	872.874	181.104	-162.028	1061.74				153.294	-459.898	125.302	200.4	-374.905	34.0217
2426	0	-263.837	-253.072	901.031				-191.2	-184.634	473.532	-187.03	-160.346	93.5299	-230.49	-44.1087	33.3137	189.688	-207.217	872.416	177.791	-157.758	1061.42				153.075	-456.118	130.389	200.008	-374.228	34.9071
2427	0	-266.949	-249.891	901.328				-193.479	-184.843	472.31	-187.294	-160.139	93.1401	-230.511	-44.0815	33.3262	186.99	-205.142	871.604	174.718	-153.67	1060.78				152.617	-451.424	135.744	199.582	-373.264	35.912
2428	0	-269.978	-246.593	901.385				-195.484	-184.447	471.943	-187.469	-160.163	92.8941	-230.569	-44.0912	33.3345	184.146	-201.73	871.404	171.919	-149.886	1060.06				152.231	-446.018	141.743	199.31	-372.365	37.3118
2429	0	-272.962	-243.346	901.306				-196.974	-183.83	471.853	-187.591	-160.131	92.7092	-230.634	-43.9904	33.2817	180.495	-197.192	870.657	169.122	-146.336	1059.18				151.689	-439.699	148.248	198.887	-371.04	39.5256
2430	0	-275.989	-239.795	901.14				-198.872	-183.994	471.146	-187.819	-160.049	92.5339	-230.655	-43.9662	33.2571	177.379	-193.671	870.126	165.987	-143.028	1058.42				150.887	-432.488	155.102	198.229	-368.733	43.1078
2431	0	-278.988	-236.715	901.103				-200.296	-183.67	470.999	-188.052	-160.125	92.3889	-230.696	-43.9712	33.2132	173.644	-188.279	869.042	163.393	-139.938	1057.69				149.928	-424.554	162.489	197.237	-366.572	47.2573
2432	0	-281.762	-233.267	900.851				-202.114	-183.648	470.498	-188.416	-160.057	92.1068	-230.717	-43.9303	33.1955	172.9	-189.065	869.425	160.839	-136.999	1056.83				149.031	-415.842	170.112	196.7	-363.831	52.1962
2433	0	-284.368	-230.178	900.733				-203.675	-183.156	470.107	-188.48	-160.048	91.9454	-230.736	-43.9066	33.1911	170.731	-185.716	869.294	158.393	-134.238	1056.02				147.714	-406.892	177.797	195.387	-360.314	58.1139
2434	0	-286.819	-227.139	900.414				-205.129	-183.275	469.805	-188.615	-159.936	91.6839	-230.724	-43.8955	33.1567	168.699	-182.356	868.896	156.325	-131.59	1054.83				145.733	-397.327	185.654	193.932	-356.019	64.8125
2435	0	-289.002	-224.015	900.124				-206.549	-182.97	469.55	-188.701	-159.705	91.3863	-230.737	-43.8668	33.1317	166.931	-179.408	868.509	154.08	-129.061	1054.05				143.54	-387.513	193.117	192.427	-351.366	72.0051
2436	0	-291.03	-220.999	899.831				-207.952	-181.155	470.134	-188.912	-159.606	91.1629	-230.906	-44.0404	33.1816	165.54	-176.451	868.386	152.251	-126.441	1052.95				141.23	-378.039	199.443	190.567	-345.183	79.0019
2437	0	-292.856	-218.488	899.556				-209.227	-182.744	468.849	-189.067	-159.734	91.0692	-230.953	-44.0577	33.1692	164.506	-173.51	868.363	150.462	-123.852	1051.82				138.654	-368.448	205.67	189.224	-338.722	84.7623
2438	0	-294.542	-216.335	899.45				-209.677	-182.655	469.115	-189.128	-159.75	91.0065	-230.867	-43.9735	33.1302	163.251	-170.557	868.845	148.781	-121.15	1050.91				135.712	-359.586	211.133	187.257	-329.193	89.6843
2439	0	-296.02	-214.082	899.334				-211.375	-182.372	468.504	-189.326	-159.671	90.8465	-230.988	-44.1086	33.1293	164.024	-170.357	869.443	147.216	-118.117	1049.98				133.319	-349.608	214.997	183.825	-318.946	93.8997
2440	0	-297.4	-211.9	899.245				-212.097	-182.028	467.951	-189.426	-159.65	90.7505	-230.995	-44.1366	33.1342	161.612	-164.829	870.271	145.779	-115.104	1049.27				130.907	-338.331	217.073	182.24	-305.959	96.413
2441	0	-298.722	-209.713	899.19				-212.986	-181.35	468.291	-189.527	-159.599	90.6933	-231.05	-44.0768	33.1015	160.452	-160.753	871.331	144.727	-111.842	1048.58				128.757	-325.965	217.807	179.294	-292.636	97.1775
2442	0	-299.942	-207.535	899.233				-213.34	-179.776	468.909	-189.6	-159.584	90.6608	-230.892	-43.9577	33.0721	159.779	-157.694	872.699	143.304	-108.505	1048.25				126.793	-313.093	217.247	176.475	-278.061	96.7917
2443	0	-300.944	-205.167	899.087				-214.231	-179.457	468.365	-189.61	-159.605	90.6915	-230.892	-43.9049	33.0482	159.384	-154.579	873.935	142.141	-104.992	1048.11				124.784	-299.841	215.689	173.567	-262.092	95.3197
2444	0	-301.761	-203.458	899.14				-214.397	-178.944	468.174	-189.65	-159.58	90.6873	-231.081	-44.1118	33.0838	158.904	-151.515	875.051	141.036	-101.291	1048.27				122.864	-285.561	212.784	171.103	-244.879	93.1227
2445	0	-302.445	-202.052	899.189				-214.505	-178.484	468.165	-189.656	-159.558	90.6577	-230.993	-44.038	33.0823	158.385	-148.312	876.396	140.089	-97.5458	1048.57				121.238	-270.763	208.933	168.863	-226.504	90.1552
2446	0	-302.889	-200.06	898.902				-214.805	-177.658	468.527	-189.568	-159.583	90.7749	-230.963	-44.0307	33.1091	157.955	-145.277	877.649	139.188	-93.7423	1049.06				120.038	-255.371	204.358	167.116	-207.263	86.628
2447	0	-303.417	-197.928	898.917				-214.516	-176.503	469.023	-189.517	-159.704	90.909	-231.073	-44.0896	33.1119	157.715	-142.332	878.99	138.272	-89.8997	1049.6				119.223	-239.616	199.201	165.725	-186.739	82.8975
2448	0	-303.461	-196.699	898.928				-214.843	-175.762	468.728	-189.507	-159.686	90.9321	-231.063	-44.1153	33.116	157.119	-139.123	880.164	137.601	-86.1942	1050.3				118.604	-222.926	193.139	164.839	-165.645	78.9815
2449	0	-302.842	-196.277	898.861				-214.615	-174.853	468.794	-189.409	-159.702	90.9915	-231.042	-44.1366	33.1204	156.834	-135.992	881.386	136.753	-82.5122	1051.09				118.51	-205.931	186.91	164.491	-143.873	74.6637
2450	0	-302.06	-195.963	898.878				-214.385	-173.274	469.086	-189.242	-159.714	91.123	-231.026	-44.1487	33.1574	156.831	-133.083	882.524	136.284	-78.7922	1051.78				118.878	-188.344	180.215	164.398	-121.769	70.585
2451	0	-301.867	-193.739	899.145				-213.83	-171.799	469.58	-189.092	-159.571	91.1762	-230.846	-43.9849	33.1437	156.699	-130.013	883.478	135.878	-75.195	1052.52				119.825	-170.336	173.311	165.239	-98.9947	66.3095
2452	0	-302.742	-189.142	898.91				-213.764	-171.02	469.209	-189.04	-159.793	91.3133	-230.991	-44.0407	33.1527	156.668	-127.017	884.386	135.554	-71.5041	1053.24				121.173	-151.87	166.322	166.314	-75.9365	62.3267
2453	0	-302.917	-184.878	898.807				-213.09	-169.315	469.685	-188.921	-159.594	91.3407	-230.852	-44.0494	33.1743	157.508	-124.182	885.356	135.338	-67.9681	1053.79				123.102	-133.163	159.537	167.867	-52.672	58.7892
2454	0	-302.531	-181.581	898.736				-212.733	-168.155	469.737	-188.823	-159.66	91.3849	-230.782	-43.9501	33.16	157.565	-121.016	886.267	135.327	-64.4326	1054.19				125.506	-114.186	152.982	169.93	-29.1319	55.7106
2455	0	-301.582	-179.4	898.736				-212.225	-166.798	469.761	-188.59	-159.526	91.4495	-230.805	-44.0123	33.2022	157.473	-117.462	886.823	135.362	-60.8957	1054.44				128.041	-95.0975	146.63	172.299	-5.72123	53.1593
2456	0	-300.435	-177.228	898.721				-211.737	-165.542	469.856	-188.503	-159.537	91.5007	-230.79	-44.0639	33.2457	158.326	-114.033	887.494	135.667	-57.3523	1054.6				131.155	-76.0585	141.086	174.976	17.2227	51.3815
2457	0	-299.506	-174.319	898.666				-211.238	-164.21	469.92	-188.284	-159.595	91.6852	-230.726	-44.0039	33.2083	159.15	-110.647	888.157	135.955	-53.6182	1054.67				134.122	-57.2656	135.883	177.378	39.7218	50.203
2458	0	-298.912	-170.561	898.693				-210.69	-162.485	470.052	-188.074	-159.371	91.6694	-230.761	-44.0221	33.2631	159.748	-106.795	888.485	136.375	-49.7875	1054.58				137.334	-38.5623	131.113	180.289	61.9345	49.0916
2459	0	-298.569	-166.435	898.657				-210.627	-161.198	469.684	-187.958	-159.348	91.7665	-230.764	-44.0469	33.2526	160.766	-103.02	888.813	136.968	-45.9318	1054.39				140.727	-20.4131	127.195	183.019	83.4318	48.423
2460	0	-296.647	-165.323	898.907				-209.526	-159.224	470.358	-187.666	-159.399	91.9268	-230.753	-44.0232	33.2403	161.289	-98.8706	888.732	137.658	-41.827	1054.21				144.022	-2.78036	123.502	187.193	103.547	49.4354
2461	0	-295.604	-162.538	898.987				-209.091	-158.341	470.112	-187.475	-159.448	92.0432	-230.744	-44.0364	33.2572	162.673	-95.1633	888.714	138.369	-37.6779	1054.07				147.276	14.101	120.452	189.889	123.376	49.4553
2462	0	-294.21	-159.932	899.462				-208.213	-156.926	470.148	-187.254	-159.466	92.1345	-230.741	-43.9912	33.2495	163.942	-91.2633	888.318	139.224	-33.2826	1053.89				150.591	30.237	117.901	192.757	141.787	50.0603
2463	0	-292.975	-157.246	899.516				-207.124	-156.25	470.467	-187.108	-159.458	92.2163	-230.711	-44.0314	33.2566	164.162	-86.487	888.097	140.192	-28.5908	1053.66				153.597	45.41	115.711	195.441	159.184	50.69
2464	0	-291.723	-153.51	899.732				-206.707	-154.223	470.486	-186.847	-159.41	92.32	-230.742	-44.082	33.2679	165.124	-82.2235	887.43	141.11	-23.7294	1053.4				156.378	59.3851	113.865	198.329	175.062	51.3691
2465	0	-290.437	-149.678	899.717				-205.752	-152.006	470.84	-186.631	-159.398	92.4474	-230.761	-44.1126	33.2611	166.159	-77.6613	886.672	142.238	-18.6652	1053.18				158.867	71.9637	112.344	199.884	189.198	51.6314
2466	0	-289.143	-146.199	899.899				-204.939	-150.636	470.83	-186.457	-159.313	92.5125	-230.754	-44.0958	33.2699	166.946	-72.9926	885.748	143.408	-13.463	1052.96				160.701	83.1293	111.144	201.699	202.031	52.7135
2467	0	-287.68	-142.443	900.296				-203.746	-148.819	471.144	-186.077	-159.308	92.7366	-230.758	-44.1141	33.2635	167.989	-68.0358	884.457	144.693	-8.00352	1052.75				162.012	92.7166	109.986	202.404	212.77	53.4543
2468	0	-285.805	-138.847	900.53				-202.558	-146.671	471.51	-185.805	-159.132	92.8919	-230.76	-44.1004	33.2536	169.071	-62.7916	882.971	146.193	-2.40488	1052.57				162.572	100.673	109.222	203.435	219.729	56.5539
2469	0	-282.979	-136.988	900.882				-201.555	-144.62	471.705	-185.639	-159.06	92.9874	-230.759	-44.1066	33.2597	169.941	-57.4087	881.793	147.939	3.38454	1052.3				162.571	107.066	108.476	202.714	226.323	55.3618
2470	0	-280.528	-134.93	901.47				-200.384	-142.524	472.056	-185.263	-158.763	93.1481	-230.77	-44.0539	33.2436	171.237	-51.862	880.437	149.495	9.27156	1052.17				161.954	111.157	107.133	202.043	230.952	53.6126
2471	0	-277.071	-132.771	902.115				-198.66	-141.271	472.534	-185.16	-158.65	93.3737	-230.751	-44.0514	33.2156	173.071	-46.6709	879.266	151.226	15.2025	1051.96				161.051	112.829	105.667	201.493	230.326	47.5042
2472	0	-272.457	-131.374	903.101				-197.73	-138.4	472.667	-184.824	-158.548	93.7082	-230.913	-44.1197	33.2315	175.13	-40.9211	878.583	153.065	21.2399	1051.91				159.851	112.781	103.93	201.51	231.177	45.7534
2473	0	-273.238	-129.265	902.965				-196.275	-135.713	473.009	-184.609	-158.567	93.9531	-230.924	-44.1099	33.2034	176.58	-34.6333	877.96	154.883	27.4689	1051.55				158.612	113.124	102.493	199.468	232.539	44.9989
2474	0	-270.948	-123.492	903.916				-194.958	-133.161	473.304	-184.467	-158.577	94.217	-230.829	-44.0842	33.2138	178.689	-28.9027	877.48	157.221	33.6413	1051.26				158.654	115.749	101.747	198.467	233.839	42.3782
2475	0	-269.319	-117.754	903.985				-193.26	-130.69	473.794	-184.169	-158.578	94.6161	-230.913	-44.0837	33.213	180.421	-22.3355	877.35	159.261	39.8295	1051.15				159.182	119.065	101.183	198.524	234.759	41.0897
2476	0	-267.102	-112.141	904.61				-191.526	-128.123	474.237	-183.734	-158.213	95.0386	-230.813	-44.0385	33.2473	182.167	-15.8507	877.058	161.584	46.0273	1051.06				159.421	120.592	100.869	198.911	235.221	39.8376
2477	0	-264.322	-107.725	905.205				-189.8	-125.339	474.708	-183.466	-158.175	95.4881	-230.768	-43.9859	33.2434	184.397	-9.53491	877.065	163.814	52.2036	1051.16				159.36	120.775	101.055	199.09	235.215	39.6228
2478	0	-260.258	-104.423	905.984				-187.972	-122.754	475.134	-183.284	-158.019	95.8849	-230.762	-43.9794	33.297	186.409	-2.76218	877.501	165.674	58.2055	1051.32				159.365	121.236	101.148	198.882	235.459	39.5088
2479	0	-259.602	-96.0876	905.95				-185.38	-120.257	476.435	-182.914	-157.895	96.4259	-230.691	-43.9561	33.3176	188.875	3.35121	878.296	167.959	64.4118	1051.57				159.677	122.347	101.163	198.811	235.623	39.288
2480	0	-256.859	-90.9911	906.229				-184.63	-117.181	476.042	-182.468	-157.701	97.0666	-230.673	-43.9667	33.347	191.214	8.64567	879.233	169.125	69.9823	1051.88				160.262	123.446	101.065	199.046	235.855	38.7897
2481	0	-253.939	-86.3909	906.723				-183.039	-114.333	476.455	-182.161	-157.712	97.5839	-230.633	-43.8999	33.3466	193.592	15.0984	880.447	171.042	75.8775	1052.48				160.682	124.033	100.95	198.956	236.039	38.3618
2482	0	-251.571	-83.8516	907.249				-181.354	-111.767	477.085	-181.847	-157.836	98.4574	-230.571	-43.8691	33.3361	196.097	21.2436	881.644	173.481	81.5687	1053.08				160.953	124.839	100.874	198.981	236.327	38.1138
2483	0	-248.413	-80.9087	907.628				-179.646	-109.116	477.611	-181.556	-157.796	99.2498	-230.54	-43.8565	33.3048	198.379	27.3167	882.95	175.63	87.0621	1053.74				161.122	125.602	100.761	199.008	236.655	37.9711
2484	0	-246.303	-79.413	908.435				-177.998	-106.205	478.304	-181.276	-157.75	99.9362	-230.472	-43.8238	33.2689	201.045	33.3077	884.146	177.898	92.3759	1054.4				161.173	126.149	100.562	199.044	237.053	38.0763
2485	0	-243.155	-75.4846	908.82				-176.34	-103.551	479.045	-181.221	-156.322	100.574	-230.426	-43.8748	33.2934	203.324	39.2215	885.149	180.609	97.7591	1054.9				161.192	126.634	100.365	199.242	237.212	38.1231
2486	0	-240.126	-71.724	909.504				-174.978	-100.529	479.787	-181.333	-155.554	101.609	-230.349	-43.8249	33.2417	205.912	45.1056	885.99	183.201	103.045	1055.65				161.224	126.986	100.203	199.223	237.372	38.2182
2487	0	-236.936	-67.9414	910.166				-173.219	-98.1283	481.009	-181.422	-154.284	102.499	-230.351	-43.7778	33.2552	208.612	50.6972	886.63	185.791	108.16	1056.45				161.291	127.413	100.039	199.22	237.543	38.1571
2488	0	-234.048	-63.5614	911.304				-171.768	-95.5111	482.238	-181.294	-153.203	103.819	-230.392	-43.7847	33.2089	211.23	56.1619	887.222	188.413	113.412	1057.32				161.393	127.841	99.8958	199.184	237.672	38.0656
2489	0	-231.157	-60.4728	912.762				-170.623	-92.0018	483.73	-181.238	-152.288	105.324	-230.474	-43.8188	33.2066	213.799	61.3019	887.731	191.008	118.58	1058.22				161.496	128.177	99.8291	199.264	237.783	37.9134
2490	0	-228.154	-56.5797	914.303				-169.569	-89.6459	485.129	-181.656	-151.137	106.919	-230.567	-43.8048	33.1232	216.528	66.2078	888.243	193.451	123.704	1059.16				161.596	128.579	99.7793	199.135	237.884	37.9138
2491	0	-224.796	-52.4536	915.882				-168.854	-86.3151	486.926	-181.916	-150.452	108.976	-230.683	-43.7572	33.0206	218.875	70.8184	888.498	196.211	129.181	1060.07				161.743	128.911	99.7528	199.073	238.022	37.8071
2492	0	-222.633	-51.1422	918.121				-167.768	-83.4	488.553	-182.357	-149.321	110.596	-231.037	-43.8314	32.9107	221.028	75.2798	888.671	198.52	135.257	1061.27				161.854	129.259	99.6579	199.245	238.07	37.9344
2493	0	-219.867	-48.5438	920.143				-167.381	-79.7567	490.651	-182.817	-148.522	112.754	-231.343	-43.8906	32.7203	223.405	79.5325	888.938	199.667	142.99	1062.96				161.917	129.509	99.5846	199.038	238.139	37.7737
2494	0	-217.191	-45.6512	922.229				-167.072	-76.6342	492.538	-183.341	-147.426	114.797	-231.685	-43.645	32.3901	225.783	83.4816	889.421	202.834	145.85	1062.91				161.983	129.68	99.521	198.961	238.216	37.7867
2495	0	-214.781	-43.0273	924.405				-166.486	-74.2299	494.391	-183.975	-146.241	116.863	-232.102	-43.4442	32.1889	227.746	87.4427	890.039	205.853	149.684	1063.44				162.062	129.915	99.4428	198.989	238.217	37.8456
2496	0	-212.42	-40.3864	926.735				-165.632	-71.5837	496.475	-184.694	-145.118	119.05	-232.445	-43.1768	31.8744	229.778	91.2619	890.312	207.754	154.438	1064.62				162.114	130.128	99.3333	199.198	238.275	37.842
2497	0	-210.351	-37.3202	928.98				-165.757	-66.1876	499.22	-185.395	-143.687	121.088	-232.795	-43.0456	31.4859	231.259	95.1236	890.611	210.419	158.71	1064.89				162.16	130.311	99.2409	199.254	238.263	37.8849
2498	0	-208.291	-34.235	931.307				-166.153	-62.3573	501.014	-186.065	-142.276	123.19	-233.132	-42.8002	31.0356	232.625	98.7845	891.189	212.743	162.826	1065.66				162.155	130.41	99.144	198.905	238.312	37.8452
2499	0	-206.321	-30.9608	933.761				-166.653	-58.1507	502.751	-186.62	-140.453	125.225	-233.239	-42.0743	30.5251	233.964	102.478	891.552	214.86	167.407	1066.65				162.152	130.431	99.0337	198.83	238.402	37.8523
2500	0	-204.509	-28.0304	936.117				-167.05	-54.5387	504.937	-187.174	-139.17	127.429	-233.43	-41.566	30.3002	235.239	105.925	892.141	216.78	171.367	1067.15				162.171	130.507	98.8921	198.842	238.403	37.8534
2501	0	-202.776	-25.2919	938.372				-167.019	-51.0685	506.399	-187.425	-136.954	129.261	-233.662	-41.3904	30.2891	236.577	109.476	892.477	218.729	175.421	1067.75				162.23	130.549	98.7973	198.838	238.405	37.8726
2502	0	-201.206	-22.2814	940.618				-167.281	-46.6499	508.26	-187.76	-135.212	131.293	-233.762	-40.9565	30.4908	238.072	113.021	893.216	220.696	179.323	1068.44				162.258	130.527	98.6712	198.933	238.353	37.9479
2503	0	-199.571	-19.2802	942.711				-167.652	-42.2957	510.007	-188.682	-134.844	133.983	-235.02	-43.1303	31.0044	239.224	116.352	893.717	222.58	183.21	1069.21				162.257	130.575	98.5576	198.944	238.319	38.0481
2504	0	-198.101	-16.7698	944.834				-167.986	-37.9996	511.741	-187.975	-131.601	135.388	-234.999	-43.0278	31.0792	240.477	119.729	894.258	224.996	186.84	1069.46				162.276	130.584	98.4606	198.806	238.428	37.895
2505	0	-196.499	-13.7835	946.825				-168.067	-33.9587	513.617	-189.123	-132.936	138.388	-234.77	-42.3904	31.0754	241.875	123.046	894.752	226.223	190.708	1070.37				162.314	130.559	98.3311	198.808	238.431	37.9136
2506	0	-195.143	-11.365	948.73				-169.178	-27.8509	515.258	-188.869	-129.924	139.926	-234.209	-41.2895	30.9014	243.051	126.424	895.123	227.849	194.431	1071.13				162.34	130.514	98.3301	198.823	238.478	37.829
2507	0	-193.771	-8.84943	950.51				-170.071	-23.058	516.361	-188.616	-127.657	141.901	-233.824	-40.3895	31.1247	244.302	129.729	895.494	229.766	197.988	1071.56				162.343	130.629	98.1438	198.686	238.4	37.9285
2508	0	-192.214	-6.03089	952.131				-171.001	-17.5797	517.993	-188.323	-125.095	143.552	-233.721	-39.9932	31.4529	245.788	132.988	895.687	231.426	201.136	1072.15				162.313	130.712	98.0132	198.8	238.492	37.8517
2509	0	-190.884	-3.2224	953.734				-171.913	-12.6473	519.457	-188.158	-123.575	145.779	-233.921	-40.3149	31.856	247.156	136.416	895.911	232.988	204.66	1072.71				162.292	130.723	97.9148	198.644	238.351	37.9295
2510	0	-189.568	-0.528137	955.253				-172.745	-7.48688	520.735	-188.128	-121.333	147.581	-234.272	-41.0357	32.3787	248.149	139.427	895.966	234.451	207.855	1073.3				162.287	130.776	97.7841	198.592	238.35	37.9364
2511	0	-188.238	2.48872	956.592				-173.679	-2.34504	522.036	-188.035	-118.97	149.346	-234.069	-40.2065	32.5699	249.443	142.57	896.048	235.947	211.096	1073.81				162.292	130.852	97.6868	198.745	238.43	37.894
2512	0	-187.034	4.88383	958.063				-174.685	2.31148	523.402	-188.032	-116.264	150.858	-234.108	-39.3225	32.8546	250.519	145.61	896.018	237.465	214.046	1074.22				162.298	130.901	97.6014	198.455	238.303	37.9277
2513	0	-185.675	7.64095	959.232				-175.648	7.14899	524.69	-188.163	-113.326	152.378	-234.431	-37.986	33.5076	251.617	148.61	896.074	238.778	218.267	1074.49				162.247	130.926	97.5088	198.529	238.319	37.958
2514	0	-184.511	10.4371	960.441				-176.591	11.8878	525.809	-188.556	-109.829	153.781	-235.383	-35.8147	34.1431	252.879	151.627	896.08	239.852	220.702	1075.2				162.165	131.034	97.3692	198.543	238.274	37.9763
2515	0	-183.378	13.0576	961.44				-177.436	16.6664	526.928	-189.361	-105.65	154.898	-236.697	-32.6137	34.9113	253.936	154.55	896.061	240.617	223.253	1075.72				162.23	131.092	97.3064	198.657	238.434	37.8876
2516	0	-182.277	15.6354	962.426				-178.15	21.0785	527.943	-190.607	-100.913	155.901	-238.479	-28.3375	35.6125	255.056	157.523	896.295	241.711	226.295	1076.33				162.163	131.184	97.1462	198.635	238.443	37.9072
2517	0	-181.206	18.2752	963.259				-178.896	25.1791	528.997	-192.298	-95.2647	156.471	-240.713	-23.2103	36.2304	255.935	160.245	896.14	242.999	229.328	1076.46				162.136	131.294	97.0741	198.538	238.302	38.0405
2518	0	-180.077	21.1654	964.026				-179.603	28.6935	530.143	-194.579	-89.3012	156.853	-243.448	-16.9897	36.8265	256.981	163.011	896.136	244.151	232.094	1076.78				162.106	131.344	97.057	198.649	238.354	37.8978
2519	0	-179.028	23.8568	964.805				-180.195	32.9211	530.874	-197.248	-82.1568	156.913	-246.688	-9.6133	37.4023	257.735	165.829	896.127	245.375	234.63	1077.12				162.091	131.416	96.967	198.541	238.265	38.0541
2520	0	-177.986	26.5795	965.562				-180.685	36.9427	531.696	-200.324	-74.4799	156.781	-250.291	-0.805036	37.705	258.83	168.618	896.172	246.577	237.352	1077.46				162.213	131.624	96.9045	198.499	238.234	38.0754
2521	0	-177.044	29.1697	965.991				-181.266	41.1155	532.437	-203.825	-66.1099	156.429	-254.008	8.84908	38.0385	259.447	171.402	896.072	247.694	241.164	1077.46				162.474	131.803	96.7521	198.475	238.247	38.0526
2522	0	-176.067	31.9539	966.437				-181.776	45.2611	533.172	-207.603	-56.6752	155.927	-257.931	19.5611	38.2714	260.305	174.207	895.879	248.751	242.978	1077.96				161.719	131.606	96.6846	198.416	238.235	38.056
2523	0	-175.229	34.2784	966.966				-182.338	49.5594	533.55	-211.681	-46.6528	155.337	-262.1	31.285	38.4867	260.893	176.985	895.897	249.829	245.726	1078.22				161.676	131.726	96.8046	198.483	238.2	38.0824
2524	0	-174.254	37.0177	967.33				-182.744	53.3694	534.041	-215.896	-35.9432	154.63	-265.922	44.3949	38.5727	261.748	179.824	895.75	250.752	248.034	1078.51				161.693	131.887	96.8422	198.442	238.24	38.0494
2525	0	-173.401	39.6375	967.546				-184.966	63.1125	535.63	-220.451	-24.5631	154.008	-269.855	57.8393	38.6774	262.367	182.661	895.531	251.73	250.547	1078.68				161.649	132.032	96.8486	198.475	238.204	38.0889
2526	0	-172.549	42.0647	967.797				-185.689	68.5079	536	-224.713	-12.7346	153.503	-273.773	71.7662	39.4056	262.926	185.473	895.434	252.835	253.057	1078.86				161.565	132.117	96.9041	198.392	238.183	38.0967
2527	0	-171.751	44.4875	967.906				-186.735	72.7825	536.048	-228.817	-0.663202	153.194	-277.525	86.4028	40.6111	263.588	188.265	895.044	253.538	255.557	1079.06				161.472	132.186	96.9209	198.409	238.181	38.1103
2528	0	-171.098	46.8607	968.123				-187.942	78.9714	536.603	-232.847	11.6397	152.997	-281.149	101.374	42.2237	264.388	191.235	894.943	254.313	257.81	1079.5				161.356	132.34	96.8897	198.378	238.204	38.0824
2529	0	-170.407	49.3939	968.288				-189.159	85.6462	537.296	-236.458	24.0659	152.897	-284.464	117.131	44.1294	264.684	194.079	894.722	254.991	260.305	1079.47				161.253	132.435	96.9111	198.344	238.168	38.1046
2530	0	-169.818	51.7018	968.416				-190.418	92.953	538.112	-240.003	36.8875	152.895	-287.851	132.355	46.0017	265.149	196.948	894.515	255.736	262.458	1079.69				161.185	132.466	96.9331	198.493	238.14	38.2143
2531	0	-169.345	53.9956	968.558				-191.73	100.593	538.901	-243.255	49.5894	153.234	-290.985	147.152	47.8588	265.478	199.783	894.289	256.417	264.565	1079.92				161.085	132.551	96.9077	198.425	238.147	38.1396
2532	0	-168.808	56.3593	968.728				-193.127	108.511	539.788	-246.309	62.1698	153.712	-294.118	161.529	49.8123	265.565	202.669	893.994	256.929	266.859	1080.09				161.003	132.621	96.9208	198.467	238.062	38.224
2533	0	-168.383	58.8109	968.825				-194.605	116.855	540.685	-249.038	74.7132	154.134	-297.276	175.333	51.8382	266.118	205.471	893.894	257.44	269.199	1080.33				160.893	132.701	96.8796	198.469	238.08	38.2038
2534	0	-167.974	61.208	969.026				-196.138	125.377	541.714	-251.229	87.057	154.818	-299.866	189.138	53.913	266.566	208.302	893.867	257.853	271.453	1080.62				160.836	132.749	96.9086	198.443	238.053	38.1745
2535	0	-167.633	64.1258	969.099				-197.76	134.182	542.797	-253.556	99.7788	155.442	-302.391	203.086	55.8017	266.575	211.124	893.697	258.245	273.608	1080.85				160.742	132.846	96.9218	198.481	238.029	38.2249
2536	0	-167.455	66.7088	969.062				-199.407	143.263	543.81	-255.574	112.194	156.377	-304.634	216.412	57.9043	266.556	214.013	893.712	258.569	275.954	1081.15				160.661	132.91	96.892	198.494	238.03	38.2352
2537	0	-167.268	69.5984	968.984				-200.953	152.265	544.957	-257.209	123.903	157.339	-306.645	229.684	59.9432	266.833	216.904	893.515	258.928	278.304	1081.57				160.604	132.988	96.9075	198.371	238.085	38.129
2538	0	-167.159	72.6837	968.924				-202.522	161.143	546.147	-258.939	136.579	158.169	-308.326	242.812	61.9867	267.063	219.733	893.511	259.152	280.666	1081.8				160.59	132.969	96.8767	198.487	237.992	38.2171
2539	0	-167.153	75.8005	968.782				-204.058	169.912	547.358	-260.659	149.183	159.044	-309.668	256.199	63.7842	267.223	222.555	893.474	259.281	282.945	1082.09				160.468	133.121	96.8829	198.53	237.986	38.2547
2540	0	-167.13	79.4276	968.567				-205.481	178.668	548.593	-262.139	161.039	160.118	-310.574	269.622	65.6409	267.377	225.363	893.377	259.467	285.151	1082.5				160.409	133.198	96.8763	198.576	238.004	38.2133
2541	0	-167.327	82.7749	968.322				-206.734	187.52	549.709	-263.637	172.129	161.35	-311.331	283.014	67.3465	267.47	228.139	893.39	259.798	287.029	1082.87				160.352	133.275	96.9449	198.562	237.993	38.194
2542	0	-167.535	86.6472	968.045				-208.055	196.367	550.745	-264.98	185.759	162.079	-311.807	296.325	69.0954	267.723	230.94	893.426	260.495	288.851	1083.14				160.31	133.32	96.9401	198.308	237.738	37.8554
2543	0	-167.698	90.6708	967.698				-209.203	204.721	551.8	-266.258	198.238	162.797	-312.009	309.792	70.7705	267.825	233.668	893.478	261.224	290.432	1083.48				160.249	133.39	96.9658	198.295	237.747	37.8325
2544	0	-167.985	94.1698	967.327				-210.246	213.122	552.822	-267.52	210.594	163.766	-312.089	323.568	72.2437	267.564	236.337	893.521	261.444	292.275	1083.86				160.126	133.49	96.9816	198.337	237.726	37.8043
2545	0	-168.403	98.7348	966.921				-211.12	221.224	553.759	-268.784	223.169	164.585	-312.356	336.793	74.009	267.906	239.249	893.521	261.404	294.43	1084.19				160.056	133.557	97.0134	198.361	237.709	37.8254
2546	0	-168.864	103.05	966.468				-211.789	229.1	554.613	-270.081	235.338	165.593	-312.577	349.774	75.8446	267.906	242.207	893.577	261.41	296.729	1084.67				160.021	133.608	97.0608	198.364	237.689	37.8041
2547	0	-169.4	107.401	965.928				-212.263	237.369	555.11	-271.215	248.025	166.295	-312.959	362.578	77.4878	268.012	245.044	893.657	261.832	298.155	1085				159.877	133.728	97.0571	198.383	237.695	37.8043
2548	0	-169.975	111.755	965.303				-212.686	244.977	555.736	-272.232	260.511	166.947	-312.06	377.336	78.9947	267.982	248.034	893.784	261.961	300.019	1085.34				159.814	133.801	97.0588	198.39	237.671	37.7967
2549	0	-170.605	116.328	964.709				-212.858	252.694	555.912	-272.995	272.261	167.75	-311.858	390.97	80.5224	267.911	250.928	893.793	262.079	301.847	1085.67				159.754	133.934	97.0589	198.434	237.653	37.7823
2550	0	-171.397	120.762	964.023				-212.987	260.376	556.34	-273.794	284.106	168.545	-312.05	403.374	82.1238	267.892	253.572	893.854	262.336	303.582	1085.97				159.639	134.045	97.1174	198.354	237.695	37.7533
2551	0	-172.116	125.226	963.357				-212.82	267.635	556.335	-274.313	295.988	168.98	-312.241	416.077	83.5831	267.752	256.11	893.884	262.416	305.39	1086.15				159.55	134.103	97.1507	198.657	237.801	37.9042
2552	0	-172.908	130.078	962.646				-212.594	274.909	556.257	-274.726	307.25	169.605	-312.386	428.174	85.0755	267.431	259.174	893.972	262.551	306.972	1086.38				159.452	134.226	97.1837	198.786	237.98	38.0599
2553	0	-173.859	134.734	961.819				-212.236	281.791	556.115	-274.845	318.429	169.76	-312.497	439.872	86.5046	267.109	262.083	893.896	262.647	308.898	1086.62				159.351	134.355	97.3012	198.821	237.989	38.0924
2554	0	-174.815	139.29	961.083				-211.87	288.636	555.874	-274.74	329.035	170.095	-312.475	451.299	87.7195	267.221	263.623	893.709	262.585	310.645	1086.74				159.243	134.505	97.3571	198.865	237.988	38.0857
2555	0	-175.647	144.291	959.934				-211.405	295.439	555.503	-274.443	339.317	170.219	-312.324	462.263	89.013	266.971	265.766	893.719	262.537	312.534	1086.88				159.142	134.628	97.4917	198.929	238.005	38.061
2556	0	-176.698	149.161	959.136				-210.943	301.929	554.924	-273.997	349.461	170.098	-311.816	472.889	89.7327	267.988	264.604	893.342	262.572	313.919	1086.93				159.05	134.796	97.5859	198.95	238.032	37.9375
2557	0	-177.654	154.054	958.304				-210.292	308.358	554.315	-273.24	358.966	170.005	-311.16	483.257	90.4425	267.16	268.736	893.633	262.382	315.779	1087.01				158.927	134.975	97.7007	198.605	237.765	37.5485
2558	0	-178.594	159.541	957.318				-209.718	314.445	553.697	-272.424	368.368	169.714	-310.054	492.871	90.6349	266.251	273.453	893.479	262.66	316.598	1086.91				158.836	135.112	97.8273	198.477	237.697	37.5018
2559	0	-179.676	164.517	956.208				-208.919	320.636	552.852	-271.313	377.044	169.273	-308.676	502.061	90.7921	266.109	275.399	893.313	262.355	318.8	1086.95				158.712	135.32	97.8491	198.971	237.988	37.888
2560	0	-180.832	169.589	955.066				-208.149	326.217	552.078	-270.046	385.519	168.794	-306.907	510.651	90.3467	265.674	277.583	893.124	261.866	320.715	1086.91				158.647	135.482	98.03	199.181	238.014	37.7906
2561	0	-181.849	174.796	953.817				-207.334	332.363	551.004	-268.561	393.222	168.113	-304.816	518.69	89.5473	265.073	279.423	893.084	261.417	322.426	1086.75				158.533	135.608	98.1473	199.19	237.984	37.7156
2562	0	-183.035	179.523	952.538				-206.463	338.111	549.919	-266.817	401.144	167.259	-302.393	526.126	88.2344	265.013	281.275	892.981	261.095	324.028	1086.66				158.428	135.778	98.2559	199.242	238.071	37.5942
2563	0	-184.166	184.663	951.307				-205.506	343.738	548.626	-264.891	408.036	166.347	-299.564	532.9	86.5153	264.512	283.316	892.785	260.206	325.948	1086.45				158.313	135.948	98.3576	198.851	237.793	37.4184
2564	0	-185.387	189.881	949.824				-204.629	349.005	547.315	-262.871	414.635	165.181	-296.347	539.214	84.5641	263.827	285.309	892.762	259.626	327.494	1086.25				158.221	136.096	98.4652	198.882	237.825	37.3622
2565	0	-186.522	194.376	948.374				-203.543	354.25	545.997	-260.633	420.511	164.046	-292.79	545.084	82.2962	263.578	287.19	892.663	258.851	329.446	1086.12				158.127	136.226	98.6095	199.121	238.027	37.4676
2566	0	-187.858	199.295	947.216				-202.34	359.406	544.622	-258.223	425.737	162.49	-288.873	550.566	79.6993	262.841	289.391	892.65	257.921	330.807	1085.88				158.031	136.351	98.716	199.208	237.985	37.477
2567	0	-189.152	203.805	945.68				-201.431	364.433	542.796	-255.659	430.648	160.93	-284.485	555.626	76.995	262.113	291.536	892.566	257.091	333.5	1085.78				157.935	136.52	98.8538	199.114	238.011	37.3751
2568	0	-190.337	208.749	944.143				-200.298	369.031	541.048	-252.865	435.406	159.057	-279.791	560.439	73.9593	261.364	293.762	892.619	255.85	335.17	1085.53				157.832	136.579	98.9762	199.174	238.061	37.3862
2569	0	-191.814	213.352	942.954				-199.062	373.25	539.198	-250.031	439.965	157.046	-275.147	564.732	70.8725	260.343	296.059	892.658	255.31	337.048	1085.29				157.704	136.674	99.088	199.113	238.044	37.2831
2570	0	-193.054	218.269	941.418				-197.62	377.363	537.155	-247.042	444.278	154.926	-270.315	568.598	67.6272	259.376	298.437	892.485	254.514	339.251	1085.05				157.603	136.765	99.1949	199.186	238.032	37.3408
2571	0	-194.563	222.79	939.769				-196.198	381.225	535.009	-243.99	448.038	152.583	-265.446	572.164	64.161	258.306	300.698	892.422	253.154	341.567	1084.93				157.541	136.784	99.3228	199.197	238.029	37.2943
2572	0	-195.984	227.566	938.463				-194.372	385.62	533.357	-240.729	451.874	150.308	-260.655	575.376	60.7008	257.208	303.202	892.382	251.863	343.723	1084.8				157.397	136.895	99.4714	199.267	238.005	37.2627
2573	0	-197.441	232.133	936.936				-192.447	388.21	531.049	-237.668	455.208	147.801	-255.897	578.143	57.1533	255.972	305.552	892.259	250.527	346.055	1084.68				157.284	137.017	99.5975	199.288	238.019	37.2608
2574	0	-198.993	236.961	935.478				-190.095	388.227	527.718	-234.305	458.088	145.341	-250.988	580.742	53.6383	254.71	308.091	892.255	248.982	348.528	1084.54				157.159	137.076	99.7437	199.228	238.065	37.2048
2575	0	-200.57	241.787	933.97				-188.805	391.244	525.012	-230.821	460.697	142.693	-246.359	582.904	50.1393	253.513	310.805	892.178	247.35	351.306	1084.31				156.933	137.098	99.909	199.462	237.679	36.9363
2576	0	-202.155	246.45	932.464				-187.039	393.551	522.298	-227.079	462.693	139.827	-241.515	584.269	46.468	252.161	313.442	892.144	245.757	353.912	1084.17				156.786	137.086	100.057	199.512	237.718	36.9442
2577	0	-203.724	251.507	930.706				-185.218	395.613	519.464	-223.454	464.498	137.026	-236.796	585.247	42.9533	250.404	316.516	892.03	243.907	357.287	1083.96				157.306	137.389	99.9834	199.546	237.71	36.9749
2578	0	-205.428	256.163	929.156				-183.286	397.123	516.475	-219.341	466.164	133.892	-232.069	586.095	39.2009	249.039	319.125	892.003	241.92	359.917	1083.76				156.984	137.474	100.489	199.537	237.75	36.9348
2579	0	-207.012	261.353	927.232				-181.613	398.628	513.472	-215.762	466.473	130.776	-227.326	586.224	35.2722	247.664	321.832	891.941	240.061	362.905	1083.61				156.71	137.481	100.812	199.333	237.948	37.0359
2580	0	-208.777	265.996	925.584				-180.119	399.945	510.679	-211.749	466.391	127.522	-222.567	585.583	31.2593	246.092	324.638	891.879	238.129	365.934	1083.25				156.396	137.493	101.044	199.532	237.721	36.9211
2581	0	-210.48	271.115	923.893				-178.243	400.964	507.463	-207.477	465.476	124.47	-219.453	584.643	31.085	244.397	327.088	891.688	235.967	368.531	1082.81				156.244	137.557	101.287	199.565	237.749	36.915
2582	0	-212.32	276.048	922.095				-176.125	402.219	504.908	-202.644	464.487	122.284	-218.296	585.633	31.9517	242.481	329.864	891.413	233.996	371.319	1082.48				156.141	137.647	101.533	199.393	238.009	37.019
2583	0	-214.124	281.108	920.007				-174.439	403.226	501.838	-198.91	463.602	119.492	-216.649	585.697	32.4786	240.518	332.533	891.215	231.707	374.659	1081.93				155.974	137.745	101.815	199.502	238.042	37.0428
2584	0	-216.008	286.174	918.032				-172.693	402.451	498.119	-196.005	463.157	116.803	-214.927	585.853	33.1715	238.635	335.316	891.026	229.345	378.277	1081.47				155.805	137.881	102.151	199.521	238.035	37.029
2585	0	-218.007	291.103	916.122				-171.714	402.741	495.076	-193.495	462.571	114.755	-213.071	585.339	33.9449	236.944	338.254	890.728	226.968	381.275	1081.01				155.6	137.951	102.577	199.584	238.085	37.0409
2586	0	-219.924	296.057	914.078				-170.875	402.986	492.224	-191.329	461.713	112.646	-211.917	584.839	34.2665	234.97	341.138	890.338	224.586	384.267	1080.41				155.416	138.077	102.961	199.597	238.049	37.0005
2587	0	-221.874	301.087	912.026				-170.46	403.125	489.564	-189.1	461.427	109.777	-210.883	583.48	34.3391	232.636	344.304	889.884	222.268	387.804	1079.67				155.237	138.258	103.374	199.557	238.03	36.9267
2588	0	-224.08	305.913	910.231				-170.819	404.277	487.139	-187.489	460.92	107.518	-210.315	582.576	34.576	230.521	347.423	889.445	219.635	391.152	1079.25				155.019	138.446	103.908	199.145	238.283	36.7169
2589	0	-226.291	310.653	908.276				-170.879	404.559	485.299	-185.721	460.083	105.904	-210.207	582.966	35.0421	228.435	350.724	888.938	217.027	394.622	1078.68				154.793	138.645	104.496	199.33	238.006	36.5228
2590	0	-228.574	315.377	906.683				-171.029	405.6	483.512	-183.928	458.005	105.137	-210.164	583.869	35.3098	225.99	353.912	888.304	214.345	398.428	1077.99				154.595	138.886	105.176	199.222	237.945	36.3245
2591	0	-231	319.871	905.335				-171.421	406.503	482.373	-182.463	458.282	104.327	-210.088	583.77	35.4786	223.173	357.236	887.543	211.66	401.936	1077.17				154.474	139.203	105.892	199.102	238.037	36.2909
2592	0	-233.501	323.922	904.25				-171.845	408.678	481.714	-181.446	459.041	103.843	-209.444	583.019	35.5898	220.861	360.667	886.79	208.836	405.729	1076.49				154.439	139.659	106.776	199.081	238.162	36.2783
2593	0	-236.072	327.717	903.485				-172.413	411.535	481.124	-180.103	460.033	102.905	-208.929	582.458	35.6553	218.286	364.428	886.033	205.686	409.962	1075.74				154.327	140.232	107.881	199.073	238.288	36.3141
2594	0	-238.843	331.209	902.914				-172.886	413.722	480.526	-178.875	460.942	102.349	-208.99	582.764	35.8477	215.507	368.217	885.167	202.644	413.566	1075.07				154.218	141.038	109.235	199.179	238.454	36.4241
2595	0	-241.611	334.56	902.696				-173.683	416.134	479.993	-177.701	461.312	101.81	-209.044	583.515	36.2438	212.494	372.076	884.239	199.524	417.714	1074.34				154.14	142.1	110.92	199.171	238.713	36.749
2596	0	-244.42	337.53	902.405				-174.399	417.815	479.276	-176.901	461.731	101.1	-208.991	583.565	36.2868	209.534	375.973	883.347	196.325	421.57	1073.58				153.937	143.309	112.924	199.263	238.824	36.8516
2597	0	-247.235	340.392	902.242				-175.496	419.491	478.86	-176.377	462.094	100.557	-208.954	583.511	36.286	206.65	379.986	882.651	193.051	425.807	1072.81				153.667	144.762	115.347	199.194	239.078	37.0182
2598	0	-250.021	342.982	901.975				-176.701	420.496	478.307	-175.917	462.743	100.112	-208.98	583.489	36.3551	203.556	384.122	881.854	189.966	429.957	1072.06				153.394	146.459	118.062	199.072	239.219	37.3084
2599	0	-252.927	345.69	901.887				-178.53	421.764	477.747	-175.741	463.116	99.7177	-209.019	583.617	36.367	200.648	388.182	881.233	186.732	434.199	1071.28				153.097	148.523	121.351	199.099	239.522	37.5033
2600	0	-255.875	348.285	901.953				-180.03	422.939	477.721	-175.704	463.271	99.3763	-209.055	583.633	36.3794	197.292	392.05	880.88	183.664	438.64	1070.46				152.738	151.02	124.976	198.931	239.848	37.9203
2601	0	-258.814	350.753	902.116				-181.725	423.709	477.65	-175.586	463.49	99.1666	-209.083	583.468	36.3303	193.754	395.814	880.506	180.344	442.171	1069.97				152.368	153.901	129.084	198.769	240.027	38.756
2602	0	-261.738	353.537	902.097				-183.502	424.254	477.541	-175.935	463.498	98.9231	-209.167	583.612	36.3367	190.374	399.066	880.231	177.431	445.669	1069.48				151.873	157.26	133.666	198.863	240.37	39.7086
2603	0	-264.63	356.139	902.113				-185.458	425.422	477.525	-176.044	463.521	98.7651	-209.238	583.662	36.3256	187.699	401.579	879.859	174.227	449.597	1069.1				151.342	161.188	138.734	198.568	240.896	40.6181
2604	0	-267.537	358.85	902.343				-186.655	425.998	477.051	-176.133	463.457	98.5466	-209.306	583.73	36.3217	185.363	403.178	879.46	171.14	452.551	1068.69				150.699	165.707	144.107	198.189	241.474	41.9471
2605	0	-270.399	361.683	902.329				-188.407	426.736	476.77	-176.166	463.449	98.3338	-209.274	583.696	36.3302	182.108	406.497	879.55	168.315	455.496	1068.27				150.008	171.029	149.747	197.807	241.961	43.9743
2606	0	-273.156	364.469	902.241				-189.785	427.532	476.449	-176.227	463.573	98.0943	-209.304	583.608	36.2717	179.418	409.877	879.587	165.5	459.01	1067.79				149.006	176.933	155.706	197.066	243.09	46.7286
2607	0	-275.832	367.311	902.104				-191.184	427.996	476.09	-176.29	463.697	97.8724	-209.276	583.636	36.3088	177.065	412.271	879.415	162.774	461.774	1067.18				147.863	183.55	161.891	196.189	244.544	50.0127
2608	0	-278.336	369.978	901.964				-192.672	428.642	475.73	-176.355	463.833	97.6141	-209.335	583.583	36.2551	174.606	414.875	879.196	160.141	463.95	1066.74				146.622	190.495	168.407	195.186	246.167	53.7601
2609	0	-280.777	372.534	901.726				-194.189	428.926	475.411	-176.413	463.932	97.3685	-209.259	583.853	36.1168	172.271	417.514	879.037	157.777	466.365	1066				145.299	198.076	174.854	194.091	248.106	57.8543
2610	0	-283.313	375.118	901.667				-195.555	429.444	475.009	-176.517	463.989	97.1827	-209.332	583.601	36.284	170.364	419.996	878.828	155.356	469.111	1065.25				143.903	205.882	181.431	192.692	250.486	62.5265
2611	0	-285.606	377.867	901.309				-197.045	430.017	474.734	-176.603	464.002	97.0207	-209.358	583.608	36.2755	168.7	422.358	878.601	153.187	472.13	1064.24				142.403	213.768	188.064	191.296	253.479	67.63
2612	0	-287.714	380.114	901.246				-198.454	430.552	474.522	-176.693	464.017	96.864	-209.373	583.596	36.2601	167.123	424.656	878.348	151.163	473.949	1063.54				140.851	221.846	194.408	189.636	257.081	73.3239
2613	0	-289.623	382.051	901.216				-199.916	430.954	474.322	-176.826	464.035	96.7433	-209.419	583.548	36.2352	165.748	427.097	878.187	149.439	475.442	1062.69				139.021	229.8	200.202	187.916	261.507	79.3593
2614	0	-291.562	384.29	901.153				-201.178	431.539	474.109	-176.953	464.17	96.6368	-209.487	583.467	36.1584	164.481	429.539	878.262	147.642	477.582	1061.78				137.105	237.536	205.507	185.921	266.979	84.5545
2615	0	-293.301	386.452	901.187				-202.516	432.185	473.94	-177.102	464.117	96.538	-209.472	583.523	36.1964	163.147	432.17	878.504	145.952	480.149	1060.86				135.071	244.979	210.558	184.374	274.253	88.6779
2616	0	-295.177	388.519	901.166				-203.657	432.526	473.776	-177.241	464.119	96.4832	-209.481	583.514	36.1606	161.795	434.824	878.874	144.462	482.592	1060.06				133.24	252.733	214.381	182.497	283.306	92.6144
2617	0	-296.802	390.348	901.26				-204.631	433.166	473.674	-177.317	464.115	96.3789	-209.505	583.48	36.1487	160.819	437.042	879.318	143.025	484.865	1059.47				131.726	261.564	216.936	180.13	293.189	95.2663
2618	0	-298.485	392.047	901.268				-205.733	433.831	473.595	-177.426	464.165	96.3482	-209.501	583.432	36.1285	159.713	439.347	879.916	141.671	487.188	1058.95				130.438	271.237	218.244	178.575	304.218	96.5527
2619	0	-299.887	393.828	901.361				-206.585	434.361	473.559	-177.541	464.169	96.2838	-209.515	583.438	36.1313	159.08	441.43	880.72	140.34	489.791	1058.55				129.403	281.628	218.363	176.058	315.903	96.6618
2620	0	-301.355	395.853	901.446				-207.243	435.025	473.521	-177.631	464.196	96.2841	-209.53	583.411	36.116	158.116	443.449	881.548	139.069	492.584	1058.17				128.429	292.258	217.682	173.533	328.357	95.9919
2621	0	-302.515	397.338	901.618				-207.836	435.633	473.515	-177.697	464.191	96.2482	-209.527	583.455	36.1181	157.265	445.2	882.313	138.028	494.758	1058.19				127.449	303.178	216.194	172.181	342.157	94.5193
2622	0	-303.629	399.029	901.577				-208.103	436.302	473.335	-177.764	464.212	96.2657	-209.541	583.353	36.1295	156.446	446.918	883.3	136.981	497.238	1058.3				126.554	314.834	213.639	170.826	356.668	92.6948
2623	0	-304.698	400.879	901.597				-208.897	437.346	473.487	-177.794	464.268	96.2796	-209.505	583.391	36.1285	155.865	448.291	884.164	136.024	499.338	1058.43				125.963	326.947	210.168	169.909	372.103	90.2884
2624	0	-305.617	402.632	901.767				-209.42	438.613	473.721	-177.836	464.266	96.3114	-209.547	583.37	36.1396	155.167	449.966	885.173	134.959	501.793	1058.69				125.588	339.571	206.223	169.512	388.496	87.4005
2625	0	-306.46	404.383	901.887				-209.51	439.119	473.613	-177.818	464.26	96.3082	-209.481	583.334	36.1556	154.116	451.377	886.115	134.153	503.6	1058.95				125.394	352.636	201.611	169.338	405.482	84.3837
2626	0	-306.986	406.001	901.732				-209.713	440.005	473.601	-177.824	464.277	96.331	-209.482	583.346	36.1417	153.467	453.097	886.974	133.258	506.077	1059.3				125.506	366.191	196.559	169.511	423.088	81.2554
2627	0	-307.313	407.522	901.81				-209.861	440.894	473.633	-177.803	464.356	96.3344	-209.462	583.37	36.2052	152.606	454.585	888.012	132.723	508.013	1059.58				125.927	380.23	190.991	169.976	441.18	77.8169
2628	0	-307.522	409.295	901.771				-210.014	441.938	473.599	-177.79	464.421	96.3593	-209.468	583.363	36.2182	152.273	456.029	888.677	132.278	509.766	1059.87				126.704	394.732	185.2	170.767	459.626	74.3152
2629	0	-307.751	411.568	901.731				-210.082	442.82	473.578	-177.715	464.445	96.3562	-209.421	583.386	36.2175	151.998	457.426	889.552	131.787	511.85	1060.14				127.757	409.588	179.181	172.034	478.589	71.0461
2630	0	-307.932	413.906	901.722				-210.096	443.656	473.568	-177.654	464.551	96.4204	-209.409	583.416	36.272	151.523	458.995	890.242	131.532	513.876	1060.4				129.017	424.593	173.184	173.558	497.816	67.8264
2631	0	-307.378	415.615	901.402				-210.148	444.911	473.621	-177.613	464.572	96.3623	-209.421	583.392	36.2876	151.23	460.622	890.652	131.458	515.414	1060.56				130.688	439.947	167.2	175.35	517.193	64.9955
2632	0	-307.268	417.508	901.471				-210.022	445.725	473.678	-177.58	464.562	96.3927	-209.346	583.436	36.3178	151.347	462.125	890.983	131.491	516.842	1060.7				132.351	455.392	161.481	177.215	536.607	62.4419
2633	0	-307.552	420.387	901.462				-209.918	446.602	473.77	-177.473	464.631	96.4369	-209.331	583.451	36.3186	151.342	464.837	891.605	131.693	518.621	1060.69				134.35	470.862	156.109	179.284	555.963	60.1636
2634	0	-307.292	422.954	901.47				-209.845	447.648	473.718	-177.413	464.672	96.4359	-209.313	583.373	36.3321	151.866	465.333	891.779	131.834	520.108	1060.63				136.335	486.231	150.911	181.424	574.986	58.6724
2635	0	-307.484	425.693	901.543				-209.701	448.517	473.699	-177.332	464.718	96.4552	-209.295	583.372	36.3462	152.364	467.165	891.981	132.197	521.87	1060.47				138.437	501.563	146.063	183.376	593.633	57.3881
2636	0	-307.447	428.541	901.677				-209.539	449.423	473.701	-177.292	464.773	96.4518	-209.296	583.405	36.3771	152.725	468.905	892.071	132.55	523.899	1060.28				140.639	516.445	141.738	185.765	611.737	56.4398
2637	0	-307.456	431.132	901.772				-209.394	450.476	473.802	-177.2	464.718	96.4846	-209.266	583.398	36.3829	153.302	470.857	892.098	132.864	526.038	1060.01				142.816	531.06	137.839	187.827	629.224	55.9922
2638	0	-307.195	433.606	901.877				-209.226	451.405	473.89	-177.104	464.763	96.5241	-209.249	583.449	36.4476	153.607	472.706	891.943	133.418	528.08	1059.85				144.933	545.245	134.331	189.579	646.356	55.374
2639	0	-307.181	436.222	902.042				-208.988	452.176	473.926	-176.995	464.73	96.5392	-209.263	583.436	36.4343	153.952	474.833	891.688	133.887	530.161	1059.48				146.851	559.059	131.263	191.78	662.309	55.5867
2640	0	-306.607	438.159	902.123				-208.74	453.027	473.98	-176.94	464.839	96.5333	-209.275	583.485	36.4339	154.442	477.462	891.631	134.396	532.412	1059.16				148.902	572.137	128.723	194.284	677.663	56.4388
2641	0	-305.957	439.605	902.198				-208.446	454.082	474.076	-176.832	464.845	96.5749	-209.252	583.398	36.4474	155.282	478.432	890.923	135.043	534.966	1058.87				150.81	584.503	126.414	196.177	692.151	57.5433
2642	0	-305.039	440.853	902.369				-208.087	454.917	474.189	-176.753	464.783	96.6142	-209.253	583.456	36.4624	155.658	480.73	890.483	135.796	537.512	1058.49				152.571	596.035	124.485	197.724	705.563	58.276
2643	0	-304.414	442.808	902.52				-207.644	455.843	474.325	-176.631	464.805	96.6536	-209.24	583.456	36.4427	156.295	482.592	889.812	136.687	539.925	1058.22				154.085	606.68	122.769	198.747	718.078	59.0104
2644	0	-303.33	443.939	902.744				-207.13	456.838	474.503	-176.536	464.808	96.6848	-209.235	583.47	36.4763	156.623	484.647	889.055	137.589	542.706	1057.95				155.352	616.163	121.389	199.91	728.848	60.1231
2645	0	-302.542	445.328	903.108				-206.607	457.753	474.676	-176.462	464.846	96.7766	-209.261	583.509	36.5041	157.126	486.84	888.138	138.628	545.698	1057.6				156.233	624.345	120.085	200.825	738.487	60.8411
2646	0	-301.327	446.862	903.481				-206.013	458.724	474.91	-176.311	464.764	96.8665	-209.247	583.496	36.4947	157.661	489.098	887.161	139.568	549.161	1057.24				156.869	631.453	118.696	201.098	746.652	60.9378
2647	0	-300.499	448.702	903.735				-205.458	459.95	475.104	-176.201	464.848	96.9389	-209.291	583.507	36.5534	158.172	491.445	886.164	140.649	552.219	1057.04				157.193	637.294	117.347	201.328	752.993	61.3
2648	0	-299.085	449.625	904.228				-204.767	461.188	475.402	-176.092	464.322	97.2358	-209.272	583.453	36.5304	158.874	493.999	885.235	141.892	554.98	1056.68				157.333	641.613	115.826	201.273	758.17	60.5826
2649	0	-297.729	451.232	904.504				-204.127	462.372	475.689	-175.859	464.751	97.2102	-209.256	583.467	36.547	159.607	496.765	884.319	143.131	558.317	1056.35				157.237	644.677	114.379	200.871	761.317	60.1343
2650	0	-296.249	452.652	904.975				-203.475	463.773	475.946	-175.708	464.941	97.2261	-209.276	583.46	36.5174	160.539	499.688	883.447	144.345	561.987	1056.01				156.348	646.66	113.257	200.035	762.6	58.9569
2651	0	-294.938	454.648	905.512				-202.396	464.666	476.278	-175.512	464.897	97.3279	-209.266	583.476	36.5364	161.237	502.813	882.77	145.774	565.341	1055.68				155.322	646.875	111.848	199.892	762.756	57.9259
2652	0	-293.793	457.119	906.182				-201.609	465.854	476.498	-175.37	464.784	97.4638	-209.264	583.479	36.5375	162.589	506.253	882.089	147.31	567.904	1055.24				153.93	645.861	110.252	198.645	763.039	56.4263
2653	0	-292.167	458.838	906.686				-200.643	467.036	476.766	-175.282	464.834	97.5792	-209.261	583.387	36.5474	163.936	509.794	881.27	148.776	571.568	1054.86				153.187	645.596	109.47	198.369	762.959	55.7819
2654	0	-290.19	460.157	907.218				-199.767	468.845	477.143	-175.037	464.783	97.7173	-209.351	583.385	36.4909	165.13	513.55	880.818	150.435	575.187	1054.51				153.32	646.531	108.545	197.851	763.602	54.3429
2655	0	-287.39	460.544	907.869				-198.404	469.955	477.446	-174.882	464.787	97.8963	-209.319	583.384	36.4933	166.506	517.498	880.367	152.129	579.175	1054.22				153.526	648.047	108.186	198.945	763.164	53.8205
2656	0	-285.562	461.901	908.398				-197.271	471.412	477.966	-174.674	464.803	98	-209.304	583.418	36.4982	168.092	521.715	880.108	153.682	583.08	1054.05				154.07	649.118	107.968	198.717	763.746	52.2103
2657	0	-283.739	464.189	909.011				-195.949	473.353	478.225	-174.429	464.808	98.2717	-209.248	583.36	36.4996	169.679	525.965	880.074	155.424	587.29	1054.01				154.49	649.677	107.766	199.081	764.151	51.2306
2658	0	-282.761	467.932	909.778				-194.626	474.622	478.593	-174.292	464.818	98.4767	-209.235	583.296	36.5439	171.264	530.157	880.383	157.202	591.141	1054.01				154.791	650.339	107.638	198.192	765.078	50.2906
2659	0	-280.793	470.167	910.347				-193.247	475.757	478.912	-174.099	464.714	98.7052	-209.244	583.408	36.5696	173.112	534.608	880.909	158.894	595.072	1054.22				154.998	650.879	107.636	197.878	765.277	49.6653
2660	0	-278.463	471.805	910.804				-191.901	477.044	479.152	-173.947	464.792	98.9102	-209.162	583.355	36.5927	174.972	538.781	881.636	160.597	599.248	1054.62				155.443	651.493	107.51	197.815	765.428	49.2299
2661	0	-276.124	473.545	911.24				-190.549	478.762	479.57	-173.774	464.878	99.1182	-209.151	583.394	36.6302	176.708	542.849	882.484	162.393	603.05	1055.07				155.974	652.183	107.405	197.88	765.725	48.7847
2662	0	-273.622	474.91	911.528				-189.182	479.965	479.85	-173.558	464.994	99.316	-209.169	583.303	36.668	178.53	546.928	883.387	164.158	606.941	1055.63				156.46	652.822	107.26	197.907	765.954	48.1298
2663	0	-271.709	477.303	911.772				-187.638	481.385	480.22	-173.354	464.939	99.5675	-209.121	583.356	36.642	180.61	551.154	884.264	166.138	610.558	1056.1				156.951	653.498	107.105	197.827	766.165	47.4293
2664	0	-269.265	479.873	912.152				-186.234	482.814	480.585	-173.096	465.014	99.7522	-209.092	583.407	36.6472	182.748	555.367	885.034	168.051	614.51	1056.6				157.361	654.096	106.949	197.936	766.389	47.0389
2665	0	-267.009	482.219	912.601				-184.391	483.665	480.657	-172.805	465.045	99.9636	-209.111	583.293	36.6677	184.779	559.452	885.596	170.188	618.157	1057.07				157.653	654.681	106.704	197.677	766.594	46.5685
2666	0	-262.922	483.059	912.946				-182.949	485.936	481.262	-172.566	465.173	100.197	-209.074	583.236	36.6898	187.546	563.811	885.947	172.467	621.464	1057.47				157.886	655.242	106.493	197.735	766.752	46.1421
2667	0	-260.633	484.371	913.2				-181.102	487.02	481.332	-172.367	465.349	100.483	-209.043	583.296	36.7684	189.782	567.775	886.157	174.47	625.212	1057.92				158.087	655.761	106.323	197.682	766.829	45.8649
2668	0	-258.051	486.536	913.541				-179.873	489.366	481.977	-172.204	465.571	100.732	-209.014	583.321	36.7573	192.355	571.867	886.475	177.02	629.094	1058.17				158.321	656.338	106.144	197.678	767.149	45.493
2669	0	-254.405	488.231	914.061				-177.812	490.446	482.045	-171.978	465.602	101.027	-208.992	583.313	36.7707	194.914	575.97	886.598	178.988	632.519	1058.6				158.557	656.993	105.965	197.346	767.424	45.0632
2670	0	-250.249	488.484	914.339				-176.741	493.042	482.825	-171.697	465.712	101.362	-208.928	583.225	36.7965	197.501	580.143	886.69	181.566	636.296	1058.98				158.768	657.69	105.74	197.268	767.71	44.6209
2671	0	-248.11	490.358	914.775				-174.865	494.34	482.923	-171.427	465.765	101.772	-208.875	583.228	36.8313	200.078	584.152	886.638	183.812	639.988	1059.43				158.826	658.331	105.572	197.277	767.841	44.5126
2672	0	-246.935	495.563	915.511				-173.554	496.589	483.644	-171.165	465.887	102.116	-208.825	583.061	36.7926	202.472	588.057	886.539	186.446	644.011	1059.51				158.878	658.617	105.47	197.26	767.923	44.3425
2673	0	-244.242	498.533	915.897				-172.151	498.529	483.94	-170.971	466.158	102.418	-208.765	583.094	36.8484	204.861	591.85	886.393	189.085	648.071	1059.69				158.905	659.084	105.351	197.556	768.059	44.5643
2674	0	-241.317	500.505	916.291				-170.57	500.082	484.343	-170.703	466.179	102.774	-208.755	583.047	36.8656	207.312	595.622	886.246	191.787	652.172	1060				158.957	659.503	105.203	197.575	768.242	44.3188
2675	0	-238.475	502.604	916.683				-169.283	502.214	484.789	-170.479	466.55	103.187	-208.731	583.112	36.8346	209.759	599.429	885.902	194.436	655.462	1060.09				158.988	659.851	105.044	197.479	768.28	44.3177
2676	0	-235.675	504.586	917.275				-167.595	503.533	485.015	-170.251	466.921	103.565	-208.74	583.073	36.8626	212.046	603.314	885.673	197.014	658.995	1060.25				158.992	660.221	104.863	197.391	768.402	44.2913
2677	0	-232.952	506.638	917.961				-166.391	505.593	485.619	-170.019	466.929	104.004	-208.606	582.477	36.6023	214.519	607.153	885.594	199.519	662.83	1060.47				158.954	660.462	104.772	197.707	768.421	44.3235
2678	0	-230.415	509.048	918.448				-165.259	507.877	486.22	-169.812	467.084	104.488	-208.847	583.468	36.9762	216.856	610.772	885.324	201.902	666.875	1060.64				158.978	660.8	104.643	197.73	768.489	44.3348
2679	0	-227.791	511.518	918.94				-163.657	509.249	486.601	-169.665	467.162	105.141	-208.872	583.449	36.9242	218.993	614.371	885.113	204.331	670.472	1060.73				158.982	661.144	104.504	197.797	768.593	44.3314
2680	0	-225.389	513.964	919.726				-162.625	511.371	487.223	-169.384	467.117	105.632	-208.655	582.604	36.5823	221.177	618.06	884.951	206.841	673.551	1061.04				159.024	661.467	104.383	197.821	768.667	44.2743
2681	0	-222.854	516.456	920.17				-161.497	513.787	487.889	-169.232	467.344	106.113	-208.822	583.042	36.6915	223.446	621.443	884.909	209.201	676.957	1061.23				159.025	661.82	104.301	197.48	768.959	44.0308
2682	0	-220.561	518.946	920.823				-160.349	515.486	488.573	-169.463	468.214	106.714	-208.745	582.6	36.5017	225.544	624.992	884.775	211.494	680.743	1061.51				158.973	662.085	104.186	197.452	769.02	43.9413
2683	0	-218.275	521.503	921.669				-159.149	517.21	489.302	-169.769	468.858	107.427	-209.318	583.246	36.4697	227.647	628.33	884.732	213.847	683.616	1061.63				158.95	662.309	104.081	197.52	769.109	43.8739
2684	0	-215.912	523.702	922.569				-158.38	519.1	489.991	-169.987	469.555	108.261	-209.59	583.465	36.3819	229.881	631.578	884.64	216.291	686.659	1061.76				158.901	662.563	104.008	197.499	769.214	43.8163
2685	0	-213.74	525.915	923.54				-157.391	521.235	490.856	-170.054	470.183	108.974	-209.975	583.91	36.3929	232.04	634.632	884.56	218.855	689.433	1061.86				158.882	662.787	103.947	197.511	769.302	43.788
2686	0	-211.576	528.64	924.527				-156.483	523.547	491.743	-170.175	470.945	110.07	-210.156	584.005	36.3548	234.122	637.651	884.538	221.328	692.36	1062.01				158.871	663.017	103.841	197.558	769.405	43.6708
2687	0	-209.415	530.655	925.66				-155.607	525.491	492.682	-169.967	471.569	111.043	-210.076	583.616	36.3024	236.02	640.408	884.453	223.703	694.951	1062.14				158.833	663.219	103.747	197.295	769.62	43.5374
2688	0	-207.206	532.298	927.085				-154.686	527.295	493.755	-169.898	471.637	112.459	-210.411	584.018	36.3464	237.863	643.256	884.535	226.122	697.896	1062.35				158.831	663.35	103.679	197.035	769.592	43.3191
2689	0	-205.302	534.501	928.321				-153.958	529.826	494.876	-169.584	472.451	113.484	-210.529	583.92	36.2839	239.634	645.912	884.614	228.412	700.525	1062.56				158.846	663.498	103.585	197.047	769.616	43.2686
2690	0	-203.306	536.238	929.882				-153.642	532.559	495.859	-169.318	472.895	115.024	-210.838	583.58	36.2018	241.343	648.358	884.71	230.771	703.558	1062.89				158.881	663.586	103.529	197.063	769.729	43.2234
2691	0	-201.45	538.164	931.363				-153.043	535.321	497.275	-169.102	473.961	116.291	-211.019	583.307	36.0642	242.895	650.802	884.868	232.986	705.811	1063.07				158.961	663.696	103.467	197.058	769.806	43.1635
2692	0	-199.724	539.987	933.231				-152.424	537.795	498.757	-168.691	474.678	117.859	-211.234	583.153	35.8881	244.522	653.134	885.061	235.277	708.493	1063.47				159.061	663.805	103.362	197.131	769.947	42.9577
2693	0	-198.031	541.66	934.992				-152.462	540.698	500.019	-168.618	475.611	119.378	-211.542	583.123	35.6119	245.945	655.419	885.367	237.315	711.094	1063.87				159.158	663.855	103.287	197.125	770.023	42.9005
2694	0	-196.372	542.806	936.782				-152.437	544.105	501.432	-168.303	476.637	120.834	-211.475	583.06	35.2549	247.402	657.559	885.727	239.34	714.476	1064.34				159.273	663.848	103.231	197.601	769.941	42.956
2695	0	-194.816	544.192	938.753				-152.475	548.093	503.694	-168.21	478.157	122.423	-211.464	583.262	34.9572	248.666	659.682	886.158	241.368	716.409	1064.78				159.373	663.824	103.171	197.666	769.986	42.8824
2696	0	-193.301	545.869	940.615				-152.417	550.886	504.998	-168.415	479.269	124.09	-211.706	583.252	34.8277	250.039	661.707	886.713	243.082	719.146	1065.48				159.357	663.769	103.088	197.694	769.999	42.8171
2697	0	-191.914	547.241	942.747				-152.923	554.929	506.651	-168.748	480.47	125.785	-212.545	582.616	34.7953	251.263	663.828	887.466	244.811	721.368	1066.16				159.568	663.712	103.033	197.635	770.067	42.6815
2698	0	-190.492	548.372	944.896				-153.854	558.357	508.066	-169.355	481.995	127.473	-212.933	582.343	34.5982	252.409	665.892	888.004	246.401	723.7	1066.83				159.856	663.661	102.988	197.664	770.115	42.5555
2699	0	-189.337	549.677	946.878				-154.655	562.364	509.756	-170.369	483.057	129.285	-213.168	582.488	34.3155	253.699	667.882	888.788	247.809	726.083	1067.56				160.06	663.623	102.911	197.726	770.168	42.4557
2700	0	-188.082	550.989	949.023				-155.439	566.228	511.561	-171.496	483.974	131.215	-213.576	582.75	34.0621	254.819	669.834	889.645	249.128	729.01	1068.26				160.267	663.53	102.864	197.861	770.133	42.3877
2701	0	-186.999	552.376	951.068				-156.149	569.999	513.404	-172.771	485.253	133.254	-213.785	583.353	33.6904	255.944	671.833	890.183	250.598	731.439	1068.96				160.433	663.509	102.772	197.839	770.184	42.2928
2702	0	-185.8	553.96	953.279				-157.69	575.161	515.828	-174.379	486.345	135.058	-214.374	584.06	33.5838	256.984	673.736	890.911	251.74	733.822	1069.6				160.602	663.47	102.684	197.862	770.198	42.2218
2703	0	-184.857	555.632	955.252				-159.63	579.484	517.156	-176.429	488.06	136.903	-215.269	584.96	33.6133	257.941	675.709	891.55	253.11	735.85	1070.23				160.655	663.356	102.577	197.9	770.273	42.143
2704	0	-183.721	557.06	957.208				-161.351	583.842	519.245	-178.698	490.298	138.851	-216.44	586.409	33.7994	258.995	677.564	892.143	254.281	738.258	1070.74				160.835	663.332	102.553	197.934	770.277	42.1127
2705	0	-182.798	558.662	959.119				-163.04	588.362	520.951	-181.393	493.441	140.348	-218.139	588.46	34.2014	260.029	679.452	892.62	255.48	740.607	1071.12				160.94	663.243	102.468	197.934	770.287	42.0753
2706	0	-181.802	560.35	960.626				-164.899	592.332	522.983	-184.212	495.663	142.61	-220.044	591.174	34.6017	260.901	681.32	893.053	256.942	742.725	1071.38				161.019	663.19	102.411	197.916	770.347	42.0264
2707	0	-180.881	561.998	962.576				-166.928	596.686	524.844	-188.025	499.796	143.959	-222.438	594.645	35.1061	261.875	683.152	893.331	258	745.154	1071.52				161.06	663.089	102.35	197.903	770.362	41.9802
2708	0	-179.924	563.88	964.27				-168.993	600.557	526.864	-192.07	503.585	145.696	-225.339	599.381	35.4885	262.891	684.902	893.525	259.337	747.229	1071.61				161.122	663.065	102.292	197.942	770.383	41.9463
2709	0	-179.04	565.854	965.818				-171.447	604.499	528.702	-196.747	508.843	147.007	-228.07	604.342	36.0413	263.771	686.687	893.603	260.596	749.525	1071.69				161.13	663.022	102.207	197.954	770.378	41.9086
2710	0	-178.298	568.045	967.442				-173.709	608.401	530.599	-201.813	514.115	148.173	-231.028	610.659	36.478	264.732	688.483	893.683	261.579	751.656	1071.75				161.156	662.957	102.192	197.949	770.399	41.9034
2711	0	-177.403	570.182	968.701				-175.666	611.51	532.394	-207.359	520.709	149.141	-234.622	618.346	37.0463	265.45	690.134	893.641	263.028	753.203	1071.38				161.18	662.902	102.14	197.977	770.393	41.8866
2712	0	-176.716	572.112	970.265				-178.096	615.028	534.083	-212.997	527.957	150.033	-237.498	626.473	38.3623	266.343	691.719	893.605	264.026	755.431	1071.28				161.161	662.894	102.113	197.955	770.402	41.8326
2713	0	-176.176	574.078	971.257				-181.188	620.255	536.253	-218.84	535.65	150.965	-241.265	635.734	40.0906	267.17	693.411	893.523	265.215	757.392	1070.99				161.125	662.888	102.071	197.99	770.399	41.8273
2714	0	-175.465	576.078	972.528				-183.331	623.807	537.865	-224.759	543.867	152.031	-245.769	645.528	42.5989	267.956	695.006	893.374	266.523	759.121	1070.79				161.127	662.936	102.043	198.055	770.382	41.8192
2715	0	-174.885	578.438	973.518				-185.916	628.194	539.494	-230.391	552.231	153.213	-250.677	655.862	45.2614	268.535	696.628	893.216	267.138	760.953	1070.83				161.06	662.998	102.051	198.071	770.387	41.8004
2716	0	-174.532	580.196	974.593				-187.892	631.897	541.053	-236.013	560.972	154.434	-255.636	666.339	48.2083	269.279	698.193	893.107	268.233	762.881	1070.59				161.103	663.057	102.067	198.092	770.422	41.7945
2717	0	-173.92	582.579	975.601				-190.493	637.449	542.814	-241.869	570.247	155.757	-261.423	677.253	51.1187	269.754	699.765	892.92	269.3	764.656	1070.37				161.025	663.164	102.085	198.078	770.445	41.7668
2718	0	-173.537	584.752	976.51				-192.706	642.585	544.187	-247.014	578.689	157.434	-267.793	687.591	54.4176	270.24	701.402	892.676	269.983	766.198	1070.13				161.298	663.281	102.13	198.117	770.452	41.759
2719	0	-173.157	586.666	977.29				-194.643	647.331	545.518	-252.179	587.226	159.139	-274.182	697.803	58.2491	270.664	703.111	892.399	270.937	767.785	1069.86				160.911	663.291	102.067	198.085	770.504	41.7698
2720	0	-172.833	588.724	977.913				-196.923	653.008	547.103	-257.152	596.14	160.682	-281.052	707.949	62.0139	270.962	704.812	892.011	271.753	769.15	1069.64				160.635	663.356	102.163	198.161	770.481	41.8086
2721	0	-172.436	590.78	978.705				-199.306	658.782	548.748	-261.68	604.596	162.167	-287.982	717.616	65.8791	271.24	706.65	891.56	272.796	770.252	1069.27				160.566	663.492	102.236	198.142	770.501	41.7693
2722	0	-172.211	592.692	979.326				-201.359	663.93	550.094	-266.106	612.868	163.936	-294.919	726.97	69.6694	271.529	708.471	891.191	273.3	771.708	1068.69				160.49	663.619	102.319	198.098	770.544	41.7503
2723	0	-171.942	594.684	980.003				-203.211	668.713	551.314	-269.911	621.076	165.528	-301.641	735.961	73.1215	271.73	710.239	890.705	274.077	773.581	1068.55				160.313	663.706	102.374	198.148	770.549	41.7608
2724	0	-171.977	596.769	980.496				-206.328	675.908	553.338	-273.872	629.562	167.06	-307.98	744.927	76.6651	271.776	712.286	890.275	274.832	774.903	1068.28				160.166	663.901	102.501	198.1	770.56	41.7516
2725	0	-171.812	599.1	981.029				-207.966	680.438	554.49	-277.644	637.949	168.403	-313.913	753.972	80.0824	271.869	714.37	889.744	275.439	776.468	1067.92				160.001	664.063	102.586	198.089	770.608	41.7307
2726	0	-171.824	601.281	981.526				-210.095	685.375	555.809	-280.757	646.109	169.877	-319.356	761.812	82.9364	271.779	716.447	889.157	276.145	777.79	1067.51				159.831	664.203	102.681	198.136	770.609	41.7486
2727	0	-171.826	603.387	981.874				-212.888	691.454	556.979	-283.793	654.632	171.194	-324.369	770.394	85.8833	271.644	718.558	888.695	276.648	779.132	1067.16				159.724	664.347	102.773	198.133	770.65	41.7184
2728	0	-171.878	605.568	982.423				-215.176	697.292	558.42	-286.923	663.296	172.558	-329.169	779.816	88.614	271.436	720.643	888.226	276.975	781.15	1066.88				159.598	664.517	102.884	198.161	770.787	41.6866
2729	0	-172.176	608.151	982.678				-217.049	702.791	559.764	-289.834	671.782	174.041	-333.009	788.631	91.0375	271.588	722.864	887.853	277.277	782.636	1066.61				159.483	664.69	102.966	198.182	770.797	41.662
2730	0	-172.232	610.497	982.975				-219.26	708.548	561.306	-292.566	680.1	175.467	-336.391	797.68	93.2817	271.162	725.058	887.359	277.627	784.658	1066.24				159.365	664.844	103.073	198.205	770.773	41.6397
2731	0	-172.414	612.844	983.419				-220.787	714.117	562.213	-295.123	688.733	176.632	-339.138	806.436	95.3315	270.795	727.342	886.903	277.782	786.172	1065.94				159.253	665.001	103.077	198.221	770.683	41.5676
2732	0	-172.648	615.199	983.587				-222.412	719.813	563.348	-297.6	697.367	177.946	-341.559	815.38	97.3464	270.444	729.481	886.539	277.947	787.999	1065.73				159.073	665.168	103.167	198.23	770.683	41.5688
2733	0	-172.969	618.042	983.659				-224.138	725.667	564.5	-299.991	705.582	179.168	-343.174	823.816	98.9733	270.165	731.718	886.123	277.876	789.555	1065.26				158.907	665.305	103.233	198.202	770.709	41.5657
2734	0	-173.403	620.835	983.822				-225.509	731.433	565.519	-302.135	713.538	180.347	-344.755	833.152	100.49	269.772	733.936	885.685	278.181	791.229	1065.38				158.576	665.406	103.251	198.221	770.707	41.5454
2735	0	-173.912	623.516	983.974				-227.005	737.736	566.603	-303.968	722.293	181.363	-346.105	842.169	101.893	269.226	736.245	885.174	278.221	792.693	1065.17				158.378	665.703	103.242	198.241	770.668	41.5723
2736	0	-174.281	626.182	983.877				-228.281	743.954	567.556	-305.716	730.973	182.139	-346.624	850.996	103.019	268.779	738.359	884.63	278.322	794.489	1065.02				158.029	665.912	103.225	198.21	770.674	41.5808
2737	0	-174.781	629.258	983.904				-229.319	749.648	568.316	-307.268	738.928	183.002	-346.744	859.845	103.827	268.353	740.567	884.278	278.361	795.828	1064.83				157.683	666.108	103.242	198.136	770.696	41.6058
2738	0	-175.321	632.373	983.803				-230.451	755.724	569.096	-308.531	747.2	183.674	-347.33	868.494	105.07	267.7	742.818	883.695	278.398	797.205	1064.74				157.381	666.278	103.294	198.072	770.631	41.5401
2739	0	-175.718	635.334	983.698				-231.331	761.691	569.785	-309.593	755.109	184.28	-347.498	877.019	105.862	267.306	744.999	883.282	278.431	798.517	1064.6				157.09	666.468	103.316	198.09	770.558	41.568
2740	0	-176.356	638.58	983.451				-232.15	767.693	570.335	-310.371	763.118	184.747	-347.426	885.402	106.626	266.604	747.245	882.851	278.55	799.963	1064.6				156.818	666.686	103.252	198.051	770.541	41.6078
2741	0	-176.988	641.86	983.359				-232.76	773.481	570.685	-310.881	770.799	185.194	-346.966	893.196	107.353	266.012	749.411	882.328	278.567	801.471	1064.37				156.602	666.896	103.343	197.782	770.63	41.5946
2742	0	-177.718	645.225	983.315				-233.116	778.986	571.034	-311.15	778.616	185.396	-346.897	901.985	108.012	265.497	751.563	881.894	278.553	802.771	1064.25				156.36	667.122	103.327	197.705	770.632	41.6574
2743	0	-178.252	648.503	983.051				-233.342	784.601	571.249	-311.385	786.379	185.593	-346.602	910.35	108.714	264.756	753.808	881.386	278.538	804.368	1064.18				156.154	667.329	103.394	197.577	770.643	41.6609
2744	0	-179.096	651.939	982.728				-233.547	790.057	571.456	-311.403	794.149	185.513	-346.1	918.419	109.202	264.23	755.973	880.925	278.581	805.579	1064.06				155.954	667.564	103.422	197.571	770.658	41.7222
2745	0	-179.741	655.541	982.406				-233.807	795.534	571.404	-311.209	801.645	185.371	-345.608	926.669	109.7	263.488	758.136	880.323	278.591	807.326	1063.99				155.781	667.795	103.455	197.544	770.636	41.7311
2746	0	-180.833	658.813	982.057				-233.913	800.564	571.148	-310.662	809.285	185.07	-344.895	934.517	109.798	262.763	760.38	879.784	278.533	808.49	1063.82				155.622	668.041	103.53	197.524	770.614	41.7635
2747	0	-181.386	662.72	981.605				-233.514	805.385	570.894	-310.091	816.752	184.615	-344.213	942.826	110.321	262.283	762.873	879.546	278.353	809.353	1063.66				155.421	668.235	103.583	197.481	770.621	41.818
2748	0	-182.224	666.23	981.213				-233.265	810.381	570.342	-309.471	824.11	184.162	-343.3	950.58	110.6	261.539	765.286	879.031	278.081	810.961	1063.52				155.295	668.468	103.628	197.467	770.588	41.8654
2749	0	-183.161	669.777	980.728				-233.231	815.462	569.874	-308.521	831.643	183.533	-342.292	958.451	110.697	260.93	767.638	878.45	277.72	812.704	1063.42				155.122	668.649	103.735	197.438	770.59	41.8768
2750	0	-184.141	673.399	980.079				-232.66	820.388	569.185	-307.667	838.887	182.858	-340.95	965.734	110.695	260.19	770.029	878.042	277.355	814.045	1063.26				154.963	668.885	103.823	197.386	770.553	41.9054
2751	0	-185.088	677.047	979.438				-231.803	824.535	568.413	-306.503	846.134	182.066	-340.053	974.045	110.708	259.609	772.386	877.623	277.079	813.993	1062.98				154.844	669.115	103.881	197.332	770.567	41.9346
2752	0	-186.077	680.793	978.617				-231.189	828.714	567.524	-305.458	853.318	181.308	-338.811	981.848	110.618	258.943	774.727	877.056	276.899	815.37	1062.82				154.681	669.349	103.945	197.411	770.591	42.1364
2753	0	-186.962	684.286	977.936				-230.434	833.566	566.51	-304.155	860.377	180.592	-337.328	989.255	110.373	258.178	777.157	876.511	276.376	817.531	1062.54				154.557	669.563	104.03	197.33	770.601	42.1523
2754	0	-187.844	687.525	977.025				-229.599	837.955	565.525	-302.947	867.45	179.603	-335.495	996.131	109.881	257.543	779.527	876.116	276.107	818.975	1062.33				154.394	669.753	104.134	197.319	770.596	42.2199
2755	0	-188.639	691.041	976.154				-228.912	841.918	564.514	-301.487	874.336	178.729	-334.101	1003.93	109.627	256.858	782.044	875.663	275.327	820.516	1062.22				154.216	669.966	104.192	197.295	770.609	42.2358
2756	0	-189.66	694.527	975.118				-227.999	846.721	563.352	-300.158	881.149	177.769	-332.277	1011.06	109.121	256.194	784.359	875.078	274.599	822.384	1062.17				154.364	670.123	104.293	197.237	770.594	42.3071
2757	0	-190.524	698.149	974.203				-227.144	850.851	562.086	-298.598	887.923	176.59	-330.312	1018.11	108.388	255.447	786.737	874.611	273.906	822.773	1062.07				154.203	670.429	104.401	197.217	770.575	42.3431
2758	0	-191.485	701.707	973.006				-226.283	855.103	560.999	-296.659	895.164	175.198	-328.219	1024.78	107.537	254.913	788.985	874.282	273.485	824.979	1061.71				154.103	670.64	104.498	197.201	770.577	42.3833
2759	0	-192.41	705.195	972.119				-225.392	859.07	559.832	-295.12	900.459	174.413	-325.719	1030.67	106.508	254.184	791.355	873.884	272.714	827.55	1061.6				153.889	670.804	104.611	197.012	770.55	42.1584
2760	0	-193.184	708.244	970.893				-224.469	862.983	558.456	-293.245	906.485	173.223	-323.737	1037.35	105.542	253.578	793.662	873.466	272.176	829.92	1061.63				153.76	671.011	104.679	197.143	770.562	42.392
2761	0	-194.253	711.952	970.021				-223.607	866.808	557.088	-291.444	912.053	172.206	-321.453	1043.72	104.442	252.876	795.995	873.165	271.089	831.587	1061.42				153.635	671.185	104.76	197.109	770.553	42.4397
2762	0	-195.161	715.275	968.744				-222.514	870.256	555.848	-289.464	917.896	170.905	-319.051	1049.52	103.111	252.101	798.339	872.844	270.456	832.709	1061.42				153.538	671.32	104.817	197.07	770.472	42.4692
2763	0	-196.053	718.821	967.692				-221.449	873.571	554.607	-287.554	923.348	169.568	-316.602	1055.31	101.702	251.483	800.639	872.566	269.741	834.823	1061.34				153.404	671.428	104.938	197.037	770.548	42.5122
2764	0	-197.1	722.106	966.597				-220.552	876.792	553.111	-285.474	929.023	168.275	-314.032	1060.75	100.205	250.711	802.972	872.293	269.128	836.418	1061.38				153.245	671.564	104.972	197.007	770.558	42.4906
2765	0	-197.889	725.676	965.499				-219.722	879.714	551.506	-283.565	934.524	166.761	-311.652	1066.27	98.7028	250.156	805.103	872.04	267.841	838.156	1061.63				153.084	671.686	105.035	197.046	770.538	42.5134
2766	0	-198.93	729.099	964.432				-218.755	882.764	549.806	-281.346	939.054	165.385	-309.043	1071.22	97.1479	249.476	807.334	871.785	267.138	840.023	1061.71				153.022	671.77	105.121	196.987	770.552	42.5418
2767	0	-199.844	732.826	963.264				-217.869	885.665	548.107	-279.571	943.876	163.934	-306.778	1076.49	95.5424	248.727	809.366	871.508	266.1	842.136	1061.9				152.888	671.849	105.169	197.002	770.495	42.5272
2768	0	-200.866	736.21	961.995				-216.792	888.579	546.467	-277.584	948.325	162.568	-304.287	1081.11	93.8142	247.992	811.436	871.338	265.196	843.771	1062.11				152.761	671.93	105.218	196.995	770.545	42.5599
2769	0	-201.858	740.122	960.858				-215.877	890.978	544.715	-275.548	953.221	160.989	-301.974	1085.63	91.9151	247.392	813.491	871.244	264.15	844.952	1062.41				152.65	672.039	105.269	196.974	770.527	42.5643
2770	0	-202.857	743.826	959.432				-214.838	893.898	542.969	-273.778	957.512	159.458	-299.606	1089.78	89.8854	246.911	815.434	871.263	263.379	847.125	1062.62				152.53	672.099	105.335	196.89	770.488	42.5747
2771	0	-203.76	747.716	958.209				-214.005	896.685	541.173	-271.72	961.894	157.917	-297.496	1094.12	87.8973	246.256	817.495	871.352	262.255	849.517	1063.04				152.447	672.196	105.434	196.888	770.469	42.5746
2772	0	-204.811	751.45	956.765				-213.055	899.4	539.283	-269.977	966.024	156.425	-295.368	1097.93	85.6493	245.768	819.336	871.456	261.371	851.736	1063.38				152.436	672.245	105.472	196.928	770.51	42.4732
2773	0	-205.821	755.54	955.144				-212.192	902.065	537.431	-268.14	969.874	154.762	-293.277	1101.31	83.237	245.349	821.302	871.632	260.225	853.544	1063.81				152.398	672.293	105.544	197.003	770.566	42.4233
2774	0	-206.795	759.223	953.542				-211.434	904.696	535.506	-266.425	973.648	153.201	-291.422	1104.75	80.7706	244.739	823.677	872.094	259.134	855.196	1064.32				152.389	672.345	105.607	197.031	770.567	42.3312
2775	0	-207.768	763.059	952.022				-210.513	907.198	533.607	-264.555	976.707	151.411	-289.317	1107.27	78.0283	244.354	825.825	872.276	257.994	857.195	1064.76				152.338	672.38	105.734	197.091	770.556	42.2443
2776	0	-208.746	767.119	950.403				-209.744	909.582	531.679	-263.003	979.808	149.819	-287.548	1109.99	75.3195	243.95	827.359	872.55	256.519	859.623	1065.33				152.419	672.36	105.797	197.139	770.583	42.1623
2777	0	-209.827	770.904	948.774				-208.793	911.764	529.663	-261.098	982.591	148.008	-285.443	1111.7	72.1905	243.337	829.456	872.86	254.828	866.255	1066.08				152.434	672.33	105.874	197.208	770.593	42.054
2778	0	-210.819	775.133	947.063				-208.023	913.972	527.594	-259.143	984.788	145.954	-283.448	1113.34	69.0364	242.835	831.642	873.267	253.227	869.312	1066.77				152.437	672.276	106.006	197.244	770.605	41.9296
2779	0	-211.876	778.986	945.332				-207.188	916.325	525.588	-257.077	987.209	143.896	-281.458	1114.72	65.7107	242.352	833.68	873.663	251.918	871.256	1067.38				152.532	672.23	106.142	197.373	770.612	41.8366
2780	0	-212.975	783.054	943.628				-206.418	918.598	523.509	-255.073	988.592	141.742	-279.439	1115.78	62.1474	241.703	835.926	874.082	250.415	873.243	1067.91				152.571	672.224	106.238	197.47	770.606	41.7523
2781	0	-214.005	787.301	941.875				-205.7	920.765	521.365	-253.241	989.841	139.49	-277.437	1116.71	58.2956	241.089	838.006	874.395	249.017	875.371	1068.36				152.662	672.226	106.365	197.57	770.587	41.7035
2782	0	-215.278	791.278	940.148				-204.981	922.904	519.104	-251.045	991.353	136.991	-274.884	1116.87	54.5286	240.328	840.214	874.696	247.373	877.513	1068.81				152.672	672.223	106.494	197.648	770.587	41.6525
2783	0	-216.447	795.719	938.296				-204.425	924.929	516.817	-248.982	991.978	134.485	-272.617	1117.19	50.2713	239.615	842.484	875.061	245.703	879.866	1069.29				152.74	672.343	106.647	197.663	770.382	41.4994
2784	0	-217.784	799.938	936.458				-203.838	926.997	514.515	-246.841	993.028	131.834	-269.553	1116.56	46.0572	238.815	844.689	875.355	243.951	882.269	1069.77				152.755	672.232	106.724	197.736	770.441	41.4782
2785	0	-219.105	804.3	934.503				-203.188	929.176	512.193	-244.843	993.073	129.133	-266.935	1116.29	41.7427	237.725	851.785	875.99	242.186	884.732	1070.07				152.752	672.216	106.84	197.865	770.617	41.3871
2786	0	-220.531	808.742	932.62				-202.72	931.078	509.68	-242.831	993.55	126.376	-263.687	1114.9	37.0295	236.491	855.548	876.289	240.227	887.308	1070.35				152.77	672.221	106.974	197.823	770.579	41.3163
2787	0	-222.093	813.255	930.643				-202.088	932.516	506.964	-240.617	993.306	123.862	-260.612	1113.4	35.8093	235.332	857.621	876.341	238.394	890.038	1070.56				152.779	672.255	107.089	197.879	770.563	41.2542
2788	0	-223.658	818.101	928.683				-201.373	934.251	504.367	-237.872	992.515	122.428	-259.811	1114.41	37.1082	234.062	859.972	876.119	236.265	892.81	1070.78				152.73	672.272	107.255	197.934	770.612	41.1041
2789	0	-225.366	822.637	926.684				-200.704	935.727	501.732	-235.536	992.354	120.208	-258.318	1114.98	37.6817	232.763	862.505	876.421	234.247	895.626	1070.87				152.754	672.396	107.413	197.983	770.624	41.0739
2790	0	-227.259	827.625	924.763				-199.64	937.098	498.946	-233.561	992.086	118.384	-256.746	1114.87	38.0969	231.166	864.966	876.267	232.089	898.638	1070.89				152.662	672.462	107.691	198.407	770.667	41.0487
2791	0	-229.11	832.243	922.803				-198.586	938.66	496.627	-230.03	991.76	115.832	-254.387	1113.48	38.8518	229.421	867.686	876.299	229.69	901.683	1070.77				152.631	672.602	107.94	198.455	770.68	41.0283
2792	0	-231.379	837.659	920.922				-198.019	940.217	493.957	-227.06	993.277	113.221	-253.403	1112.7	39.2676	227.925	870.391	876.049	227.35	904.853	1070.69				152.65	672.691	108.183	198.474	770.701	40.9966
2793	0	-233.28	842.291	919.094				-197.005	941.774	491.936	-223.991	992.032	111.715	-252.853	1112.62	39.8027	226.081	873.257	875.945	224.842	908.129	1070.57				152.614	672.795	108.42	198.531	770.698	40.978
2794	0	-235.489	847.074	917.334				-196.36	943.351	489.805	-221.59	991.348	110.172	-252.725	1112.65	40.1826	223.987	876.243	875.752	222.292	911.396	1070.43				152.548	672.943	108.677	198.438	770.782	40.9099
2795	0	-237.882	852.084	915.77				-195.056	944.58	488.041	-219.428	991.602	108.951	-251.744	1111.66	39.9105	221.922	879.395	875.608	219.483	914.78	1070.26				152.524	673.079	108.924	198.458	770.801	40.9099
2796	0	-240.186	856.653	914.367				-194.391	946.956	486.79	-217.943	992.719	108.039	-251.81	1112.07	40.5428	219.683	882.635	875.561	216.678	918.206	1070.17				152.464	673.307	109.388	198.484	770.79	40.9182
2797	0	-242.93	861.564	913.283				-193.758	949.65	485.725	-216.166	994.194	107.405	-251.623	1112.7	41.0648	217.41	885.904	875.628	213.7	921.864	1070.09				152.427	673.573	109.879	198.742	770.948	41.0334
2798	0	-245.231	865.366	912.492				-193.665	952.878	485.183	-214.982	995.14	106.977	-251.564	1112.95	41.2834	214.967	889.412	875.685	210.741	925.492	1070.02				152.303	673.717	110.39	198.76	771.023	41.0587
2799	0	-247.711	869.363	912.191				-194.064	955.972	484.898	-214.797	995.574	106.801	-251.529	1112.99	41.2841	212.332	892.968	875.826	207.442	929.178	1070.01				152.238	674.014	110.991	198.728	771.013	41.0813
2800	0	-250.271	873.153	912.299				-195.183	959.129	485.146	-215.041	995.948	106.657	-251.742	1113.48	41.4589	210.74	891.07	876.042	204.213	933.096	1070.12				152.113	674.463	111.724	198.382	770.855	40.9137
2801	0	-252.767	876.36	912.716				-196.981	962.039	485.817	-215.419	996.067	106.604	-251.757	1113.14	41.1113	208.154	894.758	876.277	200.978	936.971	1070.25				151.991	674.941	112.52	198.792	771.237	41.2456
2802	0	-255.604	879.5	913.445				-199.297	964.119	486.609	-216.022	996.082	106.634	-251.822	1112.88	40.9076	205.276	899.214	876.915	197.624	941.005	1070.5				151.833	675.307	113.723	198.772	771.337	41.3148
2803	0	-258.391	881.975	914.509				-201.838	966.007	487.369	-216.938	996.31	106.679	-252.226	1113.87	41.2183	202.179	902.589	877.533	194.162	945.153	1070.82				151.712	675.914	114.812	198.743	771.39	41.3345
2804	0	-261.2	884.442	915.673				-204.268	967.218	487.851	-217.645	996.371	106.707	-252.434	1113.95	41.0787	198.77	906.511	878.125	190.831	949.421	1071.27				151.615	676.641	116.119	198.712	771.534	41.4266
2805	0	-264.164	886.667	916.561				-206.499	968.155	488.183	-218.193	996.352	106.709	-252.579	1113.97	40.9923	193.947	912.255	878.836	187.613	953.667	1071.68				151.596	677.445	117.584	198.66	771.59	41.4859
2806	0	-267.037	888.932	917.536				-208.584	968.412	488.289	-218.615	996.432	106.636	-252.776	1114.17	41.0045	190.243	916.05	879.692	184.232	958.002	1072.07				151.564	678.225	119.084	198.668	771.733	41.5607
2807	0	-270.054	891.203	918.226				-210.502	968.057	488.199	-218.839	996.314	106.433	-252.72	1113.92	40.8811	186.729	919.487	880.622	180.853	962.346	1072.5				151.534	679.182	120.593	198.731	771.879	41.6395
2808	0	-273.075	893.01	918.535				-212.376	967.612	487.97	-219.032	996.275	106.272	-252.728	1113.88	40.8695	184.078	917.329	881.316	177.493	966.674	1072.8				151.621	680.078	122.424	198.356	771.801	41.5647
2809	0	-276.172	894.809	918.461				-213.932	967.45	487.671	-218.945	995.994	105.977	-252.41	1113.89	40.8429	180.626	920.437	882.208	174.001	971.008	1073.16				151.795	681.141	124.284	198.402	771.922	41.673
2810	0	-279	896.862	918.407				-215.348	967.123	487.239	-218.692	995.721	105.676	-252.722	1113.88	40.8989	177.582	923.899	883.037	170.483	975.296	1073.44				152.062	682.354	126.197	198.4	772.226	41.8638
2811	0	-281.88	898.748	917.99				-216.549	966.945	486.99	-218.42	995.774	105.371	-252.439	1113.84	40.781	174.488	926.946	883.752	166.895	979.486	1073.74				152.244	683.652	128.401	199.468	772.195	42.2853
2812	0	-284.881	901.031	917.396				-217.693	966.925	486.406	-218.268	995.852	105.107	-252.454	1113.91	40.8178	171.525	930.152	884.495	163.179	983.696	1074.14				152.396	685.128	130.701	199.765	772.404	42.5382
2813	0	-287.677	903.074	916.786				-218.832	967.25	485.969	-218.165	995.785	104.785	-252.734	1114.02	41.0094	168.665	933.312	884.995	159.647	987.801	1074.56				152.541	686.865	133.202	199.045	772.336	42.4192
2814	0	-290.544	905.332	916.276				-219.992	968.064	485.654	-218.011	995.986	104.525	-252.784	1114.07	41.0089	165.56	935.175	885.729	156.041	991.939	1075.02				152.72	688.875	136.009	199.108	772.652	42.7055
2815	0	-293.326	907.556	915.675				-221.126	968.502	485.212	-217.999	995.995	104.323	-252.844	1114.05	40.9951	163.099	938.3	886.225	152.588	995.853	1075.53				152.821	691.242	139.083	199.975	773.321	43.4646
2816	0	-296.106	909.942	915.154				-222.481	969.527	484.918	-218.019	996	104.169	-252.865	1114.05	40.9801	160.961	942.251	886.638	149.543	996.573	1075.64				153.117	694.055	142.608	199.495	774.309	44.0475
2817	0	-298.861	912.644	914.635				-223.732	970.038	484.784	-218.057	996.134	103.974	-252.652	1114.14	40.8046	158.756	945.885	886.979	146.853	995.115	1076.02				153.172	697.183	146.607	199.424	774.751	44.9372
2818	0	-301.323	914.861	914.152				-225.174	970.569	484.597	-218.075	996.177	103.774	-252.668	1114.14	40.7897	156.62	949.858	887.17	143.602	997.899	1076.19				153.197	701.239	150.783	199.55	775.375	45.6727
2819	0	-303.72	916.899	913.831				-226.457	971.051	484.352	-218.047	996.105	103.531	-253.02	1114.15	40.9174	154.658	953.771	887.453	140.671	1001.16	1076.32				152.918	705.694	155.437	199.677	776.052	47.0531
2820	0	-306.239	919.127	913.345				-227.902	971.158	484.053	-218.091	996.177	103.281	-253.295	1114.37	40.9209	152.356	957.614	887.695	137.816	1004.32	1076.33				152.632	711.068	160.661	199.669	777.195	48.9742
2821	0	-308.661	921.23	912.834				-229.311	971.861	483.735	-218.1	996.155	103.102	-253.331	1114.44	40.9277	150.352	961.51	887.874	134.936	1007.38	1076.28				152.061	717.058	166.202	199.367	778.404	51.7826
2822	0	-310.85	923.49	912.421				-230.288	971.659	483.258	-218.133	996.162	102.843	-253.327	1114.43	40.9268	148.774	968.297	888.215	132.367	1010.38	1076.18				151.685	723.204	172.626	198.904	780.023	55.2059
2823	0	-313.107	926	911.848				-231.687	972.178	482.721	-218.24	996.339	102.647	-253.287	1114.8	40.8497	146.257	971.907	888.234	129.738	1013.36	1075.98				150.117	731.213	178.724	198.144	782.037	59.1279
2824	0	-315.097	928.349	911.27				-232.819	972.505	482.447	-218.284	996.45	102.465	-253.352	1114.47	40.895	143.868	975.019	888.313	127.162	1016.23	1075.77				148.965	738.863	185.717	197.197	784.41	64.0537
2825	0	-317.161	930.789	910.916				-234.056	972.936	482.06	-218.407	996.584	102.283	-253.368	1114.44	40.9119	141.776	977.906	888.36	124.71	1018.97	1075.53				147.219	747.553	192.612	195.86	787.509	69.6729
2826	0	-319.062	933.198	910.455				-235.26	972.991	481.846	-218.51	996.577	102.137	-253.409	1114.53	40.8794	139.83	980.612	888.444	122.323	1021.56	1075.07				144.688	757.057	199.311	193.578	791.403	75.9751
2827	0	-320.903	935.515	910.08				-236.512	973.416	481.615	-218.69	996.552	102.004	-253.174	1114.3	40.9041	138.091	983.192	888.515	120.32	1024.17	1074.8				142.394	765.715	206.069	191.815	796.503	82.9181
2828	0	-322.822	937.828	909.818				-237.577	973.128	481.256	-218.833	996.583	101.904	-253.215	1114.25	40.9023	136.415	983.369	888.159	118.302	1026.63	1074.34				139.345	774.759	212.018	189.526	802.609	90.0312
2829	0	-324.737	939.937	909.605				-238.828	973.71	481.099	-219.009	996.608	101.761	-253.454	1114.47	40.84	134.997	985.672	887.994	116.475	1028.98	1073.72				136.525	783.631	217.885	187.27	810.115	95.3289
2830	0	-326.707	942.079	909.356				-239.726	973.467	480.793	-219.157	996.572	101.675	-253.258	1114.24	40.8715	133.746	987.773	888.141	114.834	1031.29	1073.06				133.045	792.008	222.68	184.603	819.487	99.8514
2831	0	-328.481	943.844	909.231				-240.764	973.753	480.582	-219.225	996.551	101.607	-253.266	1114.19	40.8079	132.648	990.2	887.9	113.369	1033.6	1072.47				129.768	802.068	225.955	181.215	830.359	103.724
2832	0	-329.894	945.08	908.877				-241.574	973.826	480.335	-219.33	996.575	101.508	-253.27	1114.2	40.8058	131.703	992.249	888.004	111.913	1035.69	1071.75				127.092	812.251	228.121	177.598	842.605	105.734
2833	0	-331.113	945.852	908.857				-242.487	974.332	480.339	-219.392	996.553	101.468	-253.304	1114.24	40.8175	130.7	994.08	888.327	110.707	1038.03	1071.11				124.437	823.905	228.693	173.873	855.916	106.354
2834	0	-332.328	946.436	908.756				-243.4	975.04	480.219	-219.482	996.559	101.41	-253.305	1114.15	40.7709	129.856	996.134	888.797	109.501	1040.2	1070.62				121.961	836.552	227.814	169.97	870.204	105.827
2835	0	-333.45	947.33	908.795				-243.978	975.12	480.24	-219.529	996.537	101.41	-253.32	1114.12	40.7869	129.072	997.945	889.35	108.304	1042.52	1070.14				119.551	849.273	226.373	165.931	885.56	104.228
2836	0	-334.515	948.162	908.837				-244.588	975.441	480.178	-219.566	996.615	101.424	-253.327	1114.13	40.7893	128.454	1000.1	890.28	107.249	1045	1069.83				117.034	862.708	223.853	162.566	902.248	101.982
2837	0	-335.38	948.873	908.989				-245.288	976.318	480.151	-219.634	996.463	101.367	-253.337	1114.15	40.773	127.774	1001.95	891.154	106.164	1047.48	1069.72				114.644	876.81	220.298	159.162	920.039	99.2446
2838	0	-335.975	949.402	909.073				-245.749	976.899	480.27	-219.67	996.621	101.391	-253.341	1114.08	40.7818	127.143	1003.77	892.092	105.138	1050.07	1069.7				112.683	891.516	215.936	156.459	938.948	95.9418
2839	0	-336.636	950.365	909.154				-246.087	977.343	480.383	-219.728	996.481	101.382	-253.359	1114.11	40.7437	126.2	1005.04	893.209	104.068	1052.58	1069.82				110.917	907.162	210.882	154.226	958.656	92.3445
2840	0	-336.398	950.152	909.054				-246.382	977.771	480.399	-219.768	996.518	101.451	-253.349	1114.07	40.7214	125.691	1006.72	894.313	103.19	1055.18	1069.91				109.627	923.097	205.289	152.432	979.192	88.1355
2841	0	-336.818	951.753	909.089				-246.605	978.372	480.354	-219.736	996.532	101.485	-253.354	1114.09	40.7681	125.05	1009.42	895.263	102.252	1057.75	1070.01				108.555	939.652	199.301	150.608	1000.04	83.9454
2842	0	-337.575	954.047	909.028				-246.726	978.997	480.253	-219.73	996.499	101.43	-253.389	1114.15	40.7514	124.237	1017.56	896.299	101.434	1060.31	1070.16				108.146	956.657	192.954	149.702	1021.78	79.8197
2843	0	-338.157	956.32	908.902				-247.016	979.999	480.343	-219.73	996.521	101.487	-253.361	1114.09	40.7889	123.477	1019.82	897.916	100.662	1063	1070.34				107.823	973.969	186.444	149.456	1043.72	75.8365
2844	0	-338.51	958.662	908.713				-247.154	981.11	480.399	-219.702	996.481	101.475	-253.353	1114.08	40.7884	122.442	1021.9	898.816	99.9356	1065.46	1070.53				108.182	991.761	180.021	150.202	1066.15	72.3884
2845	0	-338.992	960.468	908.663				-247.175	982.146	480.449	-219.689	996.574	101.514	-253.346	1114.07	40.7872	122.205	1024.11	899.329	99.3097	1068.18	1070.66				108.956	1009.84	173.636	151.104	1088.71	69.1477
2846	0	-338.987	963.119	908.547				-247.092	982.881	480.5	-219.567	996.677	101.56	-253.356	1114.11	40.8141	122.077	1026.42	899.86	98.7939	1070.87	1070.8				110.213	1028.25	167.4	152.556	1111.37	66.5434
2847	0	-339.169	965.182	908.464				-247.002	983.823	480.476	-219.559	996.731	101.526	-253.334	1114.14	40.7943	122.111	1029	900.186	98.3287	1073.56	1070.88				111.86	1046.62	161.606	154.468	1134.14	64.4666
2848	0	-339.086	967.323	908.415				-246.859	986.001	480.329	-219.472	996.665	101.525	-253.333	1114.16	40.8377	122.036	1031.73	900.396	98.1189	1076.39	1070.95				113.702	1065.18	156.36	156.323	1156.67	62.9454
2849	0	-338.78	969.304	908.352				-246.856	986.061	480.496	-219.438	996.697	101.552	-253.339	1114.16	40.842	122.499	1034.46	900.795	97.9907	1079.21	1070.98				115.871	1083.5	151.608	158.529	1178.94	62.0777
2850	0	-338.438	971.365	908.376				-246.677	986.818	480.504	-219.371	996.704	101.614	-253.334	1114.15	40.8597	122.719	1037.26	900.968	98.0847	1082.31	1070.84				118.223	1101.62	147.414	160.798	1200.71	61.6386
2851	0	-338.446	974.032	908.49				-246.399	987.778	480.535	-219.328	996.759	101.647	-253.338	1114.16	40.8378	123.183	1040.23	901.025	98.1527	1085.4	1070.64				120.647	1119.45	143.739	163.573	1221.88	62.0868
2852	0	-338.212	976.549	908.597				-246.266	988.682	480.625	-219.282	996.886	101.716	-253.326	1114.14	40.8557	123.51	1043.37	900.909	98.4292	1088.48	1070.31				123.437	1136.76	140.628	165.845	1242.75	62.7286
2853	0	-337.382	978.35	908.817				-246.089	989.637	480.762	-219.23	996.793	101.744	-253.329	1114.14	40.8607	123.858	1046.42	900.825	98.7716	1091.78	1069.92				126.245	1153.64	137.887	167.96	1262.56	63.6817
2854	0	-337.147	980.485	908.924				-245.775	990.725	480.873	-219.061	996.809	101.784	-253.333	1114.14	40.8609	124.3	1049.34	900.609	99.2183	1095.2	1069.61				128.369	1169.83	135.448	170.823	1281.49	65.8319
2855	0	-336.282	982.367	909.101				-245.359	991.578	480.933	-218.91	996.95	101.889	-253.336	1114.14	40.8641	124.653	1052.19	900.291	99.6531	1098.57	1069.14				131.62	1185.34	133.937	173.415	1299.49	67.8665
2856	0	-336.554	985.068	909.401				-244.898	992.6	481.083	-218.827	996.841	101.909	-253.302	1114.1	40.8544	125.228	1051.1	898.679	100.236	1102.34	1068.68				133.531	1199.94	132.536	176.631	1315.42	69.9986
2857	0	-335.223	986.271	909.429				-244.51	993.817	481.214	-218.647	996.824	102.003	-253.31	1114.1	40.8577	125.663	1054.15	898.155	100.765	1106.02	1068.16				135.717	1213.5	131.606	178.534	1331.16	71.8017
2858	0	-334.851	988.543	909.899				-243.955	994.886	481.395	-218.496	996.869	102.072	-253.345	1114.08	40.8543	125.767	1057.8	897.383	101.402	1110.06	1067.59				138.054	1225.89	130.997	180.797	1345.21	74.2118
2859	0	-334.039	990.782	910.274				-243.286	996.251	481.592	-218.338	996.89	102.162	-253.313	1114.1	40.8606	126.199	1061.51	896.628	102.112	1114.11	1067.21				139.657	1237.07	130.479	181.602	1358.72	76.2196
2860	0	-333.075	992.756	910.612				-242.627	997.404	481.839	-218.19	996.892	102.248	-253.33	1114.04	40.858	126.62	1065.44	895.632	102.652	1118.23	1066.67				140.859	1246.87	129.955	182.913	1370.15	76.9913
2861	0	-331.777	994.43	910.883				-241.713	998.416	482.002	-218.029	996.86	102.38	-253.328	1113.99	40.8323	127.216	1069.46	894.688	103.369	1122.54	1066.31				141.568	1255.28	129.282	184.148	1379.48	78.7477
2862	0	-330.317	996.054	911.216				-240.862	999.774	482.37	-217.823	996.777	102.483	-253.316	1113.98	40.8317	127.895	1073.46	893.639	104.052	1126.88	1065.99				141.971	1262.38	128.573	183.094	1379.16	80.4066
2863	0	-328.689	997.901	911.587				-240.098	1001.34	482.69	-217.605	996.824	102.627	-253.349	1114.04	40.8576	128.406	1077.64	892.742	104.613	1131.24	1065.66				142.27	1268.04	127.49	183.179	1384.78	79.377
2864	0	-327.116	999.879	912.02				-239.089	1002.66	482.912	-217.426	996.894	102.817	-253.347	1114.04	40.8581	128.966	1081.94	892.132	105.525	1136.01	1065.41				141.567	1272.39	126.101	182.917	1389.57	79.0583
2865	0	-325.368	1001.84	912.374				-237.816	1003.75	483.081	-217.168	996.912	102.995	-253.367	1113.98	40.8552	129.811	1086.35	891.497	106.562	1140.89	1065.05				140.918	1275.33	124.405	182.078	1392.92	77.4745
2866	0	-323.587	1004.06	912.791				-236.828	1005.36	483.726	-217.063	997.058	103.13	-253.357	1114.04	40.8586	130.831	1090.99	890.861	107.709	1145.83	1064.79				139.957	1276.84	122.324	180.925	1394.92	74.7205
2867	0	-321.613	1006.29	913.111				-235.795	1007.39	483.873	-216.888	997.213	103.323	-253.35	1113.95	40.8518	131.921	1095.63	890.529	108.953	1150.87	1064.47				138.033	1277.12	120.057	179.598	1396.58	73.613
2868	0	-319.437	1008.54	913.524				-234.425	1008.58	483.923	-216.732	997.344	103.506	-253.398	1114.03	40.8777	133.113	1100.49	889.993	110.276	1155.86	1064.09				136.85	1277.2	118.642	177.562	1397.21	71.5262
2869	0	-317.123	1010.92	913.968				-233.309	1010.3	484.353	-216.394	997.352	103.709	-253.374	1113.97	40.831	134.737	1105.38	889.316	111.743	1161.08	1063.67				135.944	1277.25	116.791	174.568	1395.85	68.6104
2870	0	-314.849	1013.48	914.387				-232.064	1012.31	484.706	-216.16	997.356	103.902	-253.406	1113.98	40.8946	136.513	1110.64	888.781	113.336	1166.32	1063.44				133.82	1276.87	114.784	171.647	1396.41	65.5913
2871	0	-312.435	1016.32	914.815				-230.346	1013.42	484.775	-215.911	997.233	104.119	-253.372	1113.92	40.8458	138.014	1115.95	888.034	115.154	1171.55	1063.13				133.195	1277.52	113.366	170.982	1399.12	63.081
2872	0	-309.985	1019.25	915.21				-229.131	1015.79	485.373	-215.662	997.297	104.356	-253.411	1114.04	40.8895	139.637	1121.1	887.379	117.06	1176.7	1062.79				132.391	1280.13	112.635	168.945	1401.34	60.3709
2873	0	-307.45	1022.16	915.739				-227.156	1017.18	485.474	-215.396	997.394	104.559	-253.388	1113.99	40.918	141.656	1126.4	886.822	119.036	1181.97	1062.69				132.703	1283.84	112.291	167.812	1402.62	57.7298
2874	0	-304.763	1025.06	916.209				-225.848	1019.81	486.117	-215.211	997.725	104.882	-253.362	1113.99	40.931	143.813	1131.81	886.553	121.071	1187.1	1062.49				133.333	1286.12	111.773	167.722	1403.46	55.0658
2875	0	-302.213	1028.23	916.66				-223.821	1021.13	486.119	-214.882	997.793	105.32	-253.333	1114.05	40.9529	145.938	1137.31	886.543	123.4	1192.29	1062.38				133.862	1286.71	111.368	169.067	1404.23	52.9647
2876	0	-299.435	1031.29	917.03				-222.462	1023.64	486.788	-214.598	998.146	105.621	-253.328	1114.01	41.0224	148.798	1141.84	886.76	125.637	1197.49	1062.37				134.004	1287.55	111.319	169.37	1404.6	51.8194
2877	0	-296.528	1034.09	917.4				-220.462	1025.03	486.828	-214.303	998.458	105.934	-253.462	1114.22	40.9487	151.101	1147.2	887.218	127.924	1202.57	1062.49				134.578	1288.81	110.995	168.771	1406.49	51.3614
2878	0	-293.645	1036.98	917.834				-219.183	1027.68	487.53	-214.011	998.534	106.303	-253.429	1114.2	40.9743	153.734	1152.03	887.856	130.237	1207.67	1062.73				135.085	1289.81	110.777	168.874	1406.18	49.9461
2879	0	-290.772	1039.94	918.221				-217.325	1029.46	487.678	-213.736	998.778	106.695	-253.405	1114.18	41.0064	155.756	1157.89	888.676	132.503	1212.5	1063.03				135.583	1290.57	110.663	169.28	1408.83	50.0277
2880	0	-287.884	1043.11	918.492				-215.763	1031.89	488.315	-213.478	998.825	107.116	-253.317	1114.03	40.9909	159.104	1161.72	889.707	134.958	1217.13	1063.36				135.702	1291.3	110.377	169.339	1410	50.0866
2881	0	-285.246	1046.9	918.801				-213.9	1033.84	488.516	-213.297	998.998	107.538	-253.238	1113.89	40.9652	161.542	1166.4	890.635	137.476	1221.71	1063.73				136.221	1292	110.32	169.428	1410.04	49.4941
2882	0	-282.47	1050.67	919.216				-212.332	1036.19	489.012	-213.089	999.156	107.976	-253.194	1113.86	40.938	164.318	1170.99	891.595	140.075	1226.18	1064.07				136.492	1292.85	110.249	169.653	1407.59	48.11
2883	0	-279.186	1053.8	919.434				-210.388	1038.2	489.296	-212.682	999.111	108.445	-253.137	1113.66	40.8427	166.966	1175.54	892.419	142.762	1230.5	1064.48				136.486	1293.5	110.089	170.177	1406.51	47.7719
2884	0	-276.105	1057.19	919.703				-208.626	1040.69	489.863	-212.153	999.238	108.92	-253.313	1113.79	40.8081	169.668	1180.08	893.15	145.733	1234.98	1064.84				136.264	1294.08	109.895	170.502	1406.67	47.4354
2885	0	-272.536	1060.06	919.831				-206.478	1042.55	490.115	-211.874	999.298	109.383	-253.376	1114.04	40.9042	172.374	1184.54	893.678	148.695	1239.24	1065.27				136.223	1294.69	109.722	170.419	1407.09	47.4864
2886	0	-269.571	1063.77	920.07				-204.779	1045.22	490.728	-211.509	999.793	110.097	-253.36	1114.07	40.9117	175.274	1189.08	893.991	151.66	1243.35	1065.66				136.266	1295.2	109.605	169.891	1406.87	47.361
2887	0	-266.227	1067.18	920.213				-202.588	1047.11	490.955	-211.121	1000.13	110.766	-253.309	1114.1	40.9694	178.259	1193.46	894.142	154.635	1247.41	1066.05				136.244	1295.73	109.445	169.681	1406.88	47.0378
2888	0	-262.558	1070.13	920.732				-201.23	1050.15	491.598	-211.077	1000.88	111.59	-252.523	1113.25	40.8244	181.365	1197.88	894.155	157.693	1251.41	1066.36				136.103	1296.24	109.21	169.562	1406.82	46.9437
2889	0	-259.707	1073.96	921.036				-199.182	1051.73	492.002	-211.004	1001.12	112.014	-252.348	1112.73	40.687	184.24	1202.37	894.075	160.916	1255.5	1066.64				136.115	1296.73	109.123	169.329	1406.98	46.8945
2890	0	-256.576	1077.41	921.706				-198.038	1054.75	493.017	-210.789	1001.15	113.262	-252.438	1112.74	40.6525	187.289	1206.78	893.964	164.191	1259.72	1066.84				136.115	1297.19	108.979	169.258	1407.03	46.7965
2891	0	-253.18	1080.18	922.403				-196.611	1057.47	493.873	-210.536	1000.55	114.232	-253.591	1113.96	40.9487	190.265	1211.18	893.892	167.38	1263.85	1067.1				136.261	1297.64	108.853	169.184	1407.16	46.8404
2892	0	-250.838	1084.59	923.437				-195.24	1059.48	494.648	-209.597	1000.33	115.088	-254.316	1114.82	41.0458	192.959	1215.49	893.671	170.489	1268.12	1067.42				136.278	1297.95	108.737	169.262	1407.37	46.8322
2893	0	-247.589	1087.78	924.273				-194.139	1062.12	495.633	-209.881	1001.54	116.158	-254.383	1114.73	40.9994	195.445	1219.7	893.437	173.517	1272.32	1067.67				136.358	1298.23	108.613	169.46	1407.62	46.7746
2894	0	-245.064	1090.83	925.556				-193.128	1065.28	496.625	-209.462	1002.68	117.415	-254.305	1114.18	40.7815	198.162	1223.77	893.338	176.451	1276.52	1068.01				136.839	1298.61	108.558	169.446	1407.72	46.7936
2895	0	-242.109	1093.6	926.804				-191.928	1067.63	497.773	-209.13	1003.25	118.615	-253.926	1113.45	40.6042	200.691	1227.7	893.31	179.251	1280.72	1068.37				136.993	1298.92	108.462	169.487	1407.79	46.7112
2896	0	-239.68	1096.6	928.161				-190.496	1069.85	498.884	-208.528	1003.55	119.976	-254.126	1113.39	40.5087	203.137	1231.51	893.366	182.033	1284.84	1068.81				137.071	1299.05	108.324	169.46	1407.74	46.6262
2897	0	-237.129	1099.44	929.695				-189.504	1073.07	500.234	-208.06	1004.25	121.415	-254.273	1113.22	40.4216	205.34	1235.21	893.489	184.744	1288.92	1069.41				136.931	1299.06	108.089	169.285	1407.75	46.5292
2898	0	-234.649	1102.12	931.285				-188.385	1076.13	501.548	-207.416	1005.69	122.829	-255.074	1112.91	40.5776	207.341	1238.68	893.751	187.218	1292.8	1069.97				137.031	1299.2	108.011	169.286	1407.75	46.4967
2899	0	-232.299	1105.17	932.861				-187.651	1079.34	502.988	-206.971	1006.79	124.464	-255.087	1112.46	40.3567	209.428	1242.06	894.146	189.64	1296.44	1070.6				137.101	1299.3	107.931	169.219	1407.82	46.5144
2900	0	-230.083	1107.93	934.634				-186.813	1082.49	504.514	-206.3	1007.57	126.032	-255.069	1112.15	40.0373	211.369	1245.25	894.659	192.087	1300.01	1071.22				137.253	1299.36	107.853	169.115	1407.74	46.5056
2901	0	-227.924	1110.94	936.428				-186.077	1085.68	506.001	-205.842	1008.87	127.769	-254.554	1111.14	39.5959	213.247	1248.18	895.201	194.526	1303.32	1072.01				137.346	1299.38	107.773	169.214	1407.75	46.4584
2902	0	-225.792	1113.82	938.288				-185.573	1089.05	507.604	-205.175	1010.23	129.432	-254.879	1111.3	39.5734	215.229	1250.93	895.84	197.007	1306.52	1072.71				137.45	1299.39	107.673	169.121	1407.69	46.4505
2903	0	-223.599	1116.41	940.338				-184.866	1091.99	509.155	-204.607	1011.5	131.087	-255.04	1111	39.4143	216.914	1253.74	896.471	199.4	1309.54	1073.58				137.576	1299.37	107.564	169.104	1407.66	46.445
2904	0	-221.51	1119.19	942.167				-184.648	1095.85	510.897	-204.147	1012.88	132.904	-254.966	1110.74	39.3196	218.747	1256.45	897.168	201.813	1312.45	1074.38				137.626	1299.3	107.442	169.087	1407.71	46.4473
2905	0	-219.465	1121.88	944.18				-184.286	1099.4	512.571	-203.604	1014.64	134.694	-254.796	1110.01	39.2194	220.384	1259.07	897.817	204.285	1315.26	1075.16				137.81	1299.27	107.331	169.069	1407.66	46.4461
2906	0	-217.509	1124.47	946.172				-184.105	1103.11	514.122	-203.232	1015.32	136.722	-254.744	1109.91	39.4038	221.958	1261.65	898.416	206.699	1317.93	1075.89				137.925	1299.22	107.231	169.121	1407.62	46.3854
2907	0	-215.651	1126.92	948.129				-183.938	1106.88	515.864	-202.466	1017.18	138.44	-255.036	1110.16	39.5786	223.686	1264.08	899.005	208.98	1320.51	1076.57				138.067	1299.14	107.077	169.097	1407.64	46.3822
2908	0	-213.914	1129.44	950.057				-184.135	1111.07	517.168	-202.169	1019.08	140.413	-255.218	1109.97	39.7908	225.203	1266.46	899.495	211.378	1323.07	1077.32				138.322	1299.12	107.041	169.1	1407.68	46.3656
2909	0	-212.34	1132.04	952.046				-184.251	1115.49	518.847	-201.831	1019.55	142.477	-254.908	1109.62	39.8134	226.75	1268.85	899.936	213.551	1325.57	1077.99				138.445	1299.05	106.954	169.074	1407.66	46.3468
2910	0	-210.8	1134.37	953.905				-184.234	1119.49	520.337	-201.434	1020.66	144.422	-254.575	1109.42	39.8445	228.233	1271.18	900.261	215.745	1328.05	1078.59				138.58	1298.98	106.913	169.089	1407.67	46.3274
2911	0	-209.288	1136.9	955.786				-184.545	1124.34	521.777	-200.901	1021.94	146.184	-254.248	1109.5	39.974	229.257	1274.1	900.361	217.866	1330.49	1079.17				138.708	1299	106.775	169.069	1407.63	46.3406
2912	0	-207.81	1139.21	957.611				-185.433	1129.52	523.439	-200.63	1023.64	148.011	-253.89	1109.54	40.2713	230.661	1276.26	900.579	219.882	1332.84	1079.64				138.848	1298.98	106.674	169.102	1407.58	46.263
2913	0	-206.835	1142.14	959.087				-185.852	1134.48	524.614	-200.367	1025.57	149.82	-253.388	1109.36	40.6112	231.883	1278.59	901.169	221.751	1335.18	1080.05				138.973	1298.95	106.582	169.101	1407.64	46.287
2914	0	-205.159	1143.94	960.951				-186.84	1140.32	526.047	-200.285	1027.47	151.803	-253.358	1110.2	41.2654	233.292	1280.62	901.325	223.613	1337.46	1080.44				139.248	1298.85	106.557	169.127	1407.58	46.2073
2915	0	-204.14	1146.42	962.543				-188.248	1147.28	527.392	-200.359	1029.73	153.697	-253.167	1110.43	41.8087	234.638	1282.7	901.493	225.446	1339.77	1080.79				139.194	1298.85	106.483	169.039	1407.61	46.1412
2916	0	-203.017	1148.71	964.002				-189.377	1153.39	529.126	-200.713	1031.81	155.816	-253.16	1111.21	42.3951	235.764	1284.89	901.609	227.118	1342.01	1081.08				139.267	1298.84	106.378	169.127	1407.58	46.1094
2917	0	-201.891	1150.96	965.288				-190.336	1159.08	530.198	-201.249	1034.46	157.736	-253.234	1112.62	43.0247	237.047	1286.85	901.724	228.813	1344.18	1081.28				139.386	1298.81	106.326	169.132	1407.5	46.0449
2918	0	-200.979	1153.25	966.691				-191.489	1164.85	531.271	-202.13	1037.3	159.443	-253.777	1113.71	43.8724	238.287	1288.93	901.745	230.495	1346.36	1081.45				139.455	1298.78	106.281	168.9	1407.39	46.0483
2919	0	-199.968	1155.3	967.794				-192.604	1171.31	532.451	-203.278	1040.43	161.077	-254.713	1116.14	44.7149	239.267	1291.09	901.729	232.053	1348.36	1081.53				139.461	1298.77	106.198	169.113	1407.6	46.0269
2920	0	-198.959	1157.46	968.978				-193.918	1175.58	533.311	-205.061	1044.38	162.416	-255.954	1119.83	45.4064	240.401	1292.97	901.577	233.715	1350.38	1081.54				139.549	1298.82	106.153	168.664	1407.2	45.9835
2921	0	-197.986	1159.57	969.957				-195.215	1180.5	534.418	-207.346	1048.83	163.61	-257.627	1124.21	46.0149	241.507	1295.07	901.525	235.235	1352.3	1081.51				139.618	1298.82	106.091	169.085	1407.56	45.8902
2922	0	-197.17	1161.86	971.01				-196.41	1185.07	535.245	-210.114	1054.16	164.234	-259.654	1130.06	46.4864	242.688	1296.82	901.343	236.794	1354.16	1081.45				139.623	1298.85	106.061	169.095	1407.56	45.9012
2923	0	-196.307	1164.21	971.934				-197.808	1189.31	536.242	-213.737	1060.11	164.764	-262.212	1137.35	47.0632	243.745	1298.72	901.141	238.204	1355.96	1081.32				139.49	1298.78	106.062	169.125	1407.62	45.8952
2924	0	-195.354	1166.07	972.857				-199.264	1193.72	537.859	-217.607	1067.02	164.848	-264.769	1145.72	47.4168	244.671	1300.51	900.885	239.714	1357.73	1081.13				139.567	1298.86	105.954	169.135	1407.74	45.8526
2925	0	-194.438	1168.26	973.784				-201.095	1198.41	539.123	-222.09	1075.14	164.716	-267.704	1156.64	47.7975	245.635	1302.09	900.619	241.19	1359.42	1080.91				139.558	1298.89	105.931	169.117	1407.95	45.9463
2926	0	-193.717	1170.56	974.685				-202.614	1202.46	540.258	-227.117	1084.2	164.289	-270.152	1167.55	47.2264	246.595	1303.55	900.243	242.601	1361.1	1080.69				139.511	1298.81	105.943	169.121	1407.84	45.8931
2927	0	-192.925	1172.64	975.507				-204.021	1205.86	541.206	-232.597	1094.23	163.802	-273.384	1180.34	47.2436	247.393	1305.17	899.912	244.016	1362.6	1080.42				139.46	1298.87	105.802	169.084	1407.94	45.9113
2928	0	-192.094	1174.85	976.292				-205.427	1209.81	542.29	-238.183	1104.91	163.253	-276.014	1193.35	47.3712	248.297	1306.71	899.634	245.379	1364.08	1080.11				139.416	1298.82	105.885	169.076	1407.85	45.9073
2929	0	-191.359	1176.97	977.136				-206.497	1213.6	543.267	-243.768	1116.05	162.866	-278.964	1207.8	48.258	249.14	1307.99	899.408	246.76	1365.56	1079.84				139.432	1298.84	105.89	169.071	1407.91	45.9194
2930	0	-190.55	1178.88	977.89				-207.75	1217.8	544.186	-249.301	1128.31	162.733	-281.452	1222.64	49.5702	249.884	1309.14	899.097	247.915	1366.84	1079.58				139.4	1298.83	105.848	169.102	1407.98	45.9726
2931	0	-189.909	1180.99	978.669				-208.982	1222.58	545.22	-254.503	1139.89	162.713	-284.723	1237.47	51.5614	250.591	1310.65	898.93	249.151	1368.09	1079.35				139.342	1298.81	105.842	169.063	1407.79	45.9387
2932	0	-189.336	1183.12	979.371				-210.183	1227.63	546.833	-259.364	1152.47	163.059	-288.65	1252.53	54.1001	251.279	1311.65	898.653	250.233	1369.25	1079.17				139.561	1298.96	105.833	169.022	1407.85	46.0012
2933	0	-188.642	1184.93	980.076				-211.48	1233.77	548.026	-264.002	1164.89	163.742	-292.689	1267.64	57.0843	251.847	1312.69	898.458	251.307	1370.32	1078.97				139.596	1298.9	105.843	169.106	1408.01	46.0241
2934	0	-188.112	1186.69	980.793				-212.389	1239.43	549.214	-268.253	1177.13	164.646	-296.694	1282.23	60.1646	252.353	1314.01	898.238	252.36	1371.39	1078.83				139.253	1298.81	105.721	169.128	1407.91	46.0006
2935	0	-187.338	1188.36	981.388				-213.283	1245.63	550.521	-271.906	1188.6	165.504	-301.16	1296.27	63.7123	252.705	1315.18	898.079	253.235	1372.31	1078.71				139.554	1298.85	105.85	169.134	1407.95	45.9936
2936	0	-187.083	1189.87	982.268				-214.167	1253.18	552.23	-275.2	1199.73	166.765	-305.962	1309.77	67.368	253.16	1316.3	897.876	254.18	1373.32	1078.59				139.501	1298.86	105.867	169.084	1407.92	45.9933
2937	0	-186.772	1191.44	983.113				-215.338	1258.55	553.4	-278.407	1211.27	168.275	-311.375	1322.7	71.3209	253.507	1317.5	897.744	255.009	1374.21	1078.48				139.144	1298.77	105.743	168.934	1409.22	46.4388
2938	0	-186.53	1193.21	983.824				-216.682	1265.8	555.148	-281.014	1222.15	169.652	-316.081	1334.73	75.1191	253.589	1318.64	897.592	255.82	1375.16	1078.39				139.398	1298.85	105.855	168.917	1409.56	46.4949
2939	0	-186.332	1194.7	984.652				-217.616	1272.16	556.48	-283.117	1232.57	170.888	-320.054	1345.53	78.6689	254.058	1319.77	897.371	256.664	1376.01	1078.28				139.068	1298.78	105.767	168.903	1409.43	46.4876
2940	0	-186.124	1196.25	985.416				-218.5	1278.52	557.818	-285.103	1243.06	172.472	-324.253	1356.66	82.5053	254.281	1320.99	897.194	257.474	1376.89	1078.08				138.989	1298.76	105.761	168.945	1409.41	46.4444
2941	0	-186.141	1198.14	986.121				-219.677	1285.19	559.499	-286.507	1252.94	173.933	-328.301	1367.42	86.1642	254.458	1322.15	896.971	258.222	1377.67	1077.94				139.003	1298.8	105.809	168.942	1409.36	46.4673
2942	0	-186.025	1199.99	986.845				-221.147	1292.47	561.284	-287.915	1262.75	175.363	-331.92	1377.62	89.6368	254.692	1323.19	896.755	258.933	1378.42	1077.72				138.901	1298.78	105.753	168.934	1409.42	46.5176
2943	0	-186.132	1201.97	987.526				-222.598	1298.23	562.693	-289.149	1272.44	176.844	-335.255	1388.45	93.0492	254.957	1324.36	896.427	259.718	1379.27	1077.5				138.866	1298.81	105.737	168.957	1409.5	46.5225
2944	0	-186.036	1203.8	988.201				-223.423	1305.24	564.393	-290.272	1281.91	178.275	-337.581	1398.15	95.9621	255.296	1325.39	896.083	260.429	1380.01	1077.27				138.83	1298.77	105.74	168.924	1409.38	46.5392
2945	0	-186.035	1205.61	988.8				-224.501	1311.77	565.941	-291.205	1291.32	179.846	-339.284	1407.84	98.6404	255.562	1326.39	895.796	261.155	1380.81	1077.08				138.814	1298.75	105.717	168.939	1409.34	46.5476
2946	0	-186.19	1207.89	989.37				-225.825	1318.65	567.705	-292.235	1300.6	181.41	-340.56	1417.51	100.914	255.703	1327.46	895.504	261.721	1381.52	1076.88				138.8	1298.77	105.704	168.923	1409.28	46.5799
2947	0	-186.422	1210.48	989.796				-226.985	1325.62	569.361	-293.195	1309.96	182.812	-341.418	1427.45	103.015	255.876	1328.42	895.319	262.338	1382.19	1076.75				138.7	1298.7	105.704	168.897	1409.19	46.7753
2948	0	-186.246	1212.89	990.158				-227.733	1331.68	570.781	-294.193	1318.98	184.315	-341.285	1436.55	104.711	256.039	1329.42	895.1	262.946	1382.92	1076.6				138.795	1298.72	105.767	168.911	1409.21	46.6775
2949	0	-186.628	1215.44	990.637				-228.602	1338.02	572.197	-294.769	1327.49	185.736	-340.993	1445.99	106.321	256.13	1330.35	894.864	263.524	1383.54	1076.53				138.911	1298.77	105.823	168.976	1409.12	46.7127
2950	0	-186.783	1217.99	990.759				-229.637	1344.84	573.658	-295.549	1336.06	187.009	-339.882	1454.71	107.495	256.182	1331.18	894.632	264.073	1384.11	1076.38				138.776	1298.68	105.803	168.931	1409.13	46.7496
2951	0	-187.148	1221.01	991.109				-230.345	1351.21	574.966	-296.292	1344.59	188.408	-339.031	1463.95	108.844	256.34	1332.16	894.468	264.756	1384.64	1076.34				138.711	1298.76	105.766	168.746	1408.16	46.4994
2952	0	-187.349	1223.86	991.379				-231.114	1357.52	576.168	-296.706	1352.59	189.63	-337.624	1472.9	109.885	256.446	1333.18	894.274	265.303	1385.01	1076.29				138.559	1298.72	105.779	168.972	1408.97	46.7722
2953	0	-187.618	1226.84	991.555				-231.492	1363.6	577.412	-297.044	1360.35	190.604	-336.413	1481.06	110.708	256.578	1334.11	894.108	265.949	1385.43	1076.17				138.403	1298.72	105.78	168.995	1409.29	46.8593
2954	0	-187.992	1230.05	991.589				-231.84	1369.88	578.172	-297.276	1368.04	191.442	-335.046	1489.44	111.514	256.731	1335.09	893.84	266.574	1385.75	1076.13				138.273	1298.81	105.764	168.675	1408.18	46.4629
2955	0	-188.16	1233.05	991.665				-231.955	1375.47	579.319	-297.307	1375.43	192.274	-333.599	1497.48	112.218	256.794	1336.25	893.611	267.193	1386.09	1076.12				137.824	1298.77	105.702	168.987	1408.62	46.6811
2956	0	-188.803	1236.79	991.678				-232.145	1381.11	580.202	-297.032	1382.14	192.904	-331.407	1504.79	112.751	256.825	1337.46	893.367	267.943	1386.51	1076.14				137.626	1298.84	105.8	169.105	1409.22	46.8696
2957	0	-188.842	1239.74	991.734				-232.283	1387.42	580.909	-296.965	1389.43	193.571	-329.912	1512.24	113.282	256.859	1339.03	893.171	268.443	1386.79	1076.11				137.487	1298.96	105.837	168.92	1409.07	46.8804
2958	0	-189.321	1243.32	991.717				-231.867	1392.52	581.404	-296.585	1396.24	194.004	-328.571	1519.71	113.826	256.924	1340.61	893.019	269.029	1387.23	1076.18				137.362	1299.11	105.804	169.172	1409.31	46.8221
2959	0	-189.603	1246.69	991.631				-231.954	1398.23	582.007	-296.144	1402.84	194.324	-327.08	1526.54	114.307	256.856	1342.17	892.812	269.667	1387.8	1076.25				137.229	1299.26	105.869	169.115	1409.24	47.0239
2960	0	-190.144	1250.37	991.562				-231.366	1403.11	582.219	-295.29	1408.89	194.371	-325.673	1533.11	114.574	256.777	1344.03	892.837	270.255	1388.39	1076.36				137.03	1299.4	105.849	169.245	1408.29	46.7702
2961	0	-190.528	1253.76	991.453				-230.944	1408.1	582.338	-294.103	1414.54	194.288	-324.126	1539.53	114.848	256.548	1344.92	892.582	270.611	1389	1076.45				136.761	1299.63	105.85	169.27	1409.09	46.8364
2962	0	-191.038	1257.39	991.26				-230.426	1412.94	582.422	-293.968	1421.54	194.225	-322.819	1545.77	115.139	256.431	1346.27	892.321	270.939	1389.73	1076.57				136.514	1299.81	105.923	169.27	1409.28	46.849
2963	0	-191.348	1260.87	990.924				-229.803	1417.54	582.182	-293.144	1427.91	194.219	-321.496	1552.25	115.417	256.244	1348	891.997	271.273	1390.48	1076.66				136.411	1300.13	105.963	169.551	1407.23	46.3046
2964	0	-191.814	1264.62	990.679				-228.671	1421.43	581.854	-291.778	1433.5	193.761	-320.377	1558.83	115.767	256.118	1349.77	891.741	271.555	1391.4	1076.77				136.139	1300.43	106.124	169.528	1406.91	46.2792
2965	0	-192.101	1268.12	990.374				-227.86	1425.78	581.513	-290.501	1439.07	193.204	-319.272	1565.31	116.051	255.959	1351.54	891.486	271.758	1392.45	1076.89				135.897	1300.74	106.183	169.259	1409.16	46.9123
2966	0	-192.639	1272.08	989.856				-226.897	1429.82	580.891	-289.494	1444.99	192.716	-317.91	1571.33	116.134	255.677	1353.45	891.213	271.862	1393.44	1076.97				135.519	1300.8	106.174	169.588	1407.17	46.371
2967	0	-192.987	1275.67	989.318				-225.952	1433.72	580.262	-288.329	1450.84	192.027	-316.62	1577.47	116.126	255.403	1355.67	890.917	271.916	1394.67	1077.07				135.238	1301.02	106.172	169.242	1409.02	46.9003
2968	0	-193.429	1279.22	988.725				-224.956	1437.54	579.541	-286.161	1455.16	190.966	-315.293	1583.79	116.121	255.163	1357.89	890.661	271.945	1395.85	1077.17				135.009	1301.16	106.203	169.538	1407.06	46.3839
2969	0	-193.76	1282.52	988.119				-223.834	1441.32	578.7	-285.485	1461.85	190.578	-313.785	1589.68	115.89	254.926	1359.97	890.438	271.922	1397.15	1077.23				134.819	1301.38	106.219	169.408	1406.76	46.4265
2970	0	-194.149	1285.88	987.229				-222.758	1445.04	577.83	-284.103	1467.6	189.709	-312.081	1595.36	115.727	254.577	1362.04	890.093	271.903	1398.52	1077.36				134.657	1301.64	106.248	169.512	1407.02	46.3772
2971	0	-194.492	1289.2	986.5				-221.692	1448.76	576.973	-282.553	1472.97	188.792	-310.504	1601.41	115.417	254.375	1364.42	889.791	271.857	1399.94	1077.45				134.527	1301.89	106.297	169.448	1406.94	46.4777
2972	0	-194.904	1292.74	985.603				-220.478	1452.3	575.965	-281.199	1478.62	188.009	-308.79	1607.18	115.068	254.235	1366.79	889.442	271.755	1401.41	1077.55				134.413	1302.14	106.398	169.423	1406.95	46.4621
2973	0	-195.154	1295.85	984.75				-219.464	1456.14	574.924	-279.695	1483.88	187.048	-306.97	1612.91	114.696	253.97	1369.04	888.917	271.547	1402.96	1077.66				134.295	1302.35	106.43	169.418	1407.01	46.5071
2974	0	-195.527	1298.81	983.711				-218.308	1459.65	573.902	-277.528	1488.59	185.995	-304.976	1618.32	113.994	253.726	1371.26	888.538	271.415	1404.64	1077.77				134.227	1302.54	106.473	169.436	1406.93	46.4671
2975	0	-195.83	1301.73	982.635				-217.193	1463.25	572.959	-276.136	1494.11	185.194	-302.935	1623.63	113.379	253.459	1373.7	888.356	271.222	1406.24	1077.89				134.123	1302.75	106.506	169.461	1406.95	46.4188
2976	0	-196.2	1304.83	981.752				-216.257	1466.72	571.88	-274.428	1499.4	184.256	-300.765	1628.83	112.714	253.128	1376.42	888.26	270.998	1408.01	1078.04				134.098	1302.92	106.582	169.451	1407.06	46.4348
2977	0	-196.85	1308.51	980.642				-215.457	1470.23	570.867	-272.599	1504.25	183.234	-298.611	1633.95	111.798	252.856	1379.03	888.085	270.702	1409.82	1078.13				134.059	1303.12	106.639	169.433	1407.07	46.4453
2978	0	-197.023	1311.19	979.648				-214.523	1473.74	569.933	-269.654	1507.22	181.65	-296.525	1638.95	110.799	252.519	1381.55	887.877	270.384	1411.62	1078.27				133.993	1303.37	106.689	169.449	1407.03	46.4311
2979	0	-197.288	1313.58	978.565				-213.744	1477.11	568.939	-267.06	1510.95	180.44	-294.468	1643.86	109.826	252.308	1384.33	887.721	270.159	1413.59	1078.44				133.856	1303.58	106.722	169.532	1407.15	46.3935
2980	0	-197.528	1316.38	977.602				-212.825	1480.54	567.937	-266.069	1517.23	179.881	-292.24	1648.66	108.784	251.978	1386.77	887.473	269.755	1415.33	1078.53				133.84	1303.79	106.758	169.524	1407.14	46.3725
2981	0	-197.902	1319.21	976.587				-212.26	1484.21	567.019	-264.733	1523.16	179.231	-290.056	1653.16	107.689	251.791	1387.19	887.351	269.346	1417.19	1078.61				133.675	1303.91	106.787	169.513	1407.18	46.4115
2982	0	-198.387	1322.15	975.574				-211.39	1487.56	566.14	-262.858	1527.81	178.304	-287.939	1657.68	106.539	251.498	1389.27	887.038	268.982	1419.11	1078.68				133.61	1304.07	106.782	169.504	1407.2	46.4099
2983	0	-198.707	1324.98	974.585				-210.753	1491.1	565.169	-260.813	1532.17	177.423	-285.859	1662.07	105.322	251.258	1391.47	886.807	268.573	1421.04	1078.73				133.535	1304.17	106.807	169.431	1407.17	46.4668
2984	0	-199.189	1328.01	973.518				-210.051	1494.7	564.255	-258.82	1536.83	176.551	-283.899	1666.38	104.063	250.967	1393.64	886.65	268.133	1422.96	1078.74				133.456	1304.33	106.848	169.498	1407.2	46.3225
2985	0	-199.632	1331.01	972.579				-209.514	1498.3	563.424	-256.01	1539.7	175.036	-282.564	1670.81	102.873	250.575	1395.96	886.517	267.708	1424.93	1078.77				133.396	1304.5	106.887	169.411	1407.17	46.4637
2986	0	-200.113	1334.09	971.593				-208.872	1501.89	562.498	-254.477	1544.62	174.377	-280.808	1675.15	101.727	250.269	1398.34	886.363	267.229	1426.92	1078.8				133.313	1304.66	106.942	169.4	1407.15	46.4501
2987	0	-200.523	1337.16	970.596				-208.307	1505.56	561.641	-253.008	1549.62	173.646	-279.001	1679.34	100.602	249.891	1400.77	886.228	266.665	1428.95	1078.9				133.266	1304.76	107.029	169.396	1407.16	46.4497
2988	0	-200.982	1340.21	969.641				-207.722	1509.31	560.857	-251.719	1554.64	172.998	-277.36	1683.5	99.6306	249.568	1403.15	886.149	266.228	1430.95	1078.9				133.347	1304.92	107.165	169.452	1407.25	46.2822
2989	0	-201.532	1343.38	968.704				-207.183	1512.93	559.935	-249.095	1557.55	171.684	-275.758	1687.78	98.7162	249.274	1405.48	886.069	265.669	1432.93	1078.9				133.087	1305.06	107.181	169.434	1407.24	46.2627
2990	0	-202.043	1346.78	967.72				-206.575	1516.7	559.128	-246.938	1560.68	170.431	-274.602	1692.49	97.6496	248.907	1407.81	885.953	265.21	1435.01	1078.92				133.004	1305.2	107.243	169.59	1407.06	45.9318
2991	0	-202.622	1350.15	966.794				-206.018	1520.34	558.294	-246.479	1566.67	170.121	-273.003	1696.83	96.9049	248.643	1410.3	885.861	264.678	1437.19	1078.94				132.962	1305.28	107.348	169.659	1407.71	46.578
2992	0	-203.035	1353.29	965.809				-205.442	1523.9	557.383	-245.609	1572.1	169.553	-271.685	1701.18	96.1723	248.424	1412.77	885.802	263.981	1439.18	1079.03				132.874	1305.43	107.441	169.684	1407.88	46.6228
2993	0	-203.623	1356.62	964.861				-204.933	1527.58	556.48	-243.603	1575.27	168.428	-270.409	1705.51	95.4028	248.084	1415.12	885.742	263.559	1441.46	1079.01				132.771	1305.5	107.551	169.713	1407.85	46.4876
2994	0	-204.076	1359.93	963.863				-204.586	1531.38	555.698	-241.986	1578.96	167.42	-269.216	1709.92	94.5275	247.775	1417.49	885.681	262.72	1443.5	1079.14				132.764	1305.66	107.638	169.68	1407.83	46.4503
2995	0	-204.701	1363.63	962.827				-204.079	1534.89	554.776	-241.28	1584.04	166.768	-268.093	1714.41	93.6576	247.542	1419.9	885.596	261.992	1445.62	1079.09				132.703	1305.76	107.757	169.652	1407.89	46.434
2996	0	-205.239	1367.04	961.95				-203.645	1538.31	553.732	-241.172	1590.06	166.375	-267.213	1719.06	92.89	247.217	1422.4	885.534	261.342	1447.91	1079.19				132.725	1305.86	107.879	169.637	1407.91	46.3915
2997	0	-205.756	1370.4	960.886				-203.265	1541.76	552.794	-240.5	1595.03	165.75	-266.321	1723.49	91.9796	246.88	1424.83	885.486	260.736	1450.45	1079.5				132.673	1305.96	107.957	169.629	1407.91	46.3518
2998	0	-206.426	1373.9	959.807				-202.897	1545.26	551.887	-239.65	1599.46	164.983	-265.468	1727.77	90.9459	246.622	1427.36	885.498	259.984	1452.78	1079.57				132.648	1306.09	108.018	169.716	1408.01	46.3961
2999	0	-207.007	1377.34	958.789				-202.549	1548.64	550.748	-239.641	1604.4	164.545	-264.832	1732.03	89.8017	246.306	1429.86	885.491	258.915	1454.97	1079.63				132.627	1306.16	108.106	169.706	1408.02	46.3644
3000	0	-207.529	1380.9	957.702				-202.13	1551.85	549.589	0	0	0	-264.145	1736.31	88.5773	245.929	1432.41	885.478	258.262	1457.43	1079.73				132.572	1306.31	108.177	169.653	1408.01	46.3511
3001	0	-208.248	1384.6	956.678				-201.759	1554.85	548.48	0	0	0	-263.75	1740.44	87.2814	245.543	1434.91	885.493	257.386	1460.07	1079.86				132.542	1306.4	108.271	169.712	1408.08	46.3859
3002	0	-208.967	1388.19	955.59				-201.53	1557.93	547.334	-237.875	1618.06	162.22	-263.176	1744.61	85.7684	245.146	1437.5	885.506	256.53	1462.62	1080.01				132.479	1306.52	108.318	169.747	1408.14	46.4163
3003	0	-209.563	1391.48	954.42				-201.118	1560.69	545.954	-237.193	1622.2	161.339	-262.959	1748.63	84.3801	244.805	1440.55	885.606	255.55	1465.22	1080.17				132.208	1307.01	108.49	169.763	1408.15	46.4305
3004	0	-210.322	1395.18	953.232				-200.732	1563.27	544.471	-236.727	1626.43	160.472	-262.818	1752.77	83.0141	244.171	1443.52	885.785	254.559	1467.93	1080.3				132.38	1306.79	108.479	169.774	1408.07	46.3911
3005	0	-211.093	1399.05	952.197				-200.353	1565.57	542.905	-236.364	1630.74	159.516	-262.672	1756.79	81.6325	243.561	1446.91	885.976	253.575	1470.59	1080.44				132.321	1306.97	108.561	169.778	1408.11	46.4724
3006	0	-211.791	1402.72	951.071				-199.951	1567.73	541.237	0	0	0	-262.533	1760.58	80.1721	242.893	1450.71	885.71	252.588	1473.38	1080.59				132.264	1307.08	108.609	169.81	1408.21	46.4476
3007	0	-212.606	1406.3	949.86				-199.486	1569.69	539.471	0	0	0	-262.591	1764.36	78.6258	242.279	1453.83	885.82	251.356	1476.04	1080.64				132.207	1307.17	108.676	169.786	1408.13	46.4467
3008	0	-213.462	1410.11	948.715				-199.136	1571.58	537.64	0	0	0	-262.793	1768.21	77.0312	241.762	1456.62	885.757	250.354	1478.93	1080.73				132.152	1307.26	108.791	169.817	1408.09	46.413
3009	0	-214.317	1413.85	947.511				-198.767	1573.23	535.727	0	0	0	-262.929	1771.63	75.3696	241.112	1459.27	885.84	249.176	1481.73	1080.84				132.091	1307.36	108.897	169.865	1408.25	46.4405
3010	0	-215.28	1417.98	946.32				-198.557	1574.98	533.835	0	0	0	-263.053	1774.79	73.7683	240.45	1461.9	885.884	247.978	1484.53	1080.93				132.043	1307.47	109.019	169.866	1408.26	46.4491
3011	0	-216.196	1421.82	945.018				-198.347	1576.61	531.912	-235.021	1653.28	152.574	-263.311	1777.85	72.1352	239.693	1464.64	885.852	246.722	1487.37	1080.91				132.006	1307.57	109.176	169.887	1408.25	46.4142
3012	0	-217.338	1426.04	943.698				-198.157	1578.04	529.917	-235.072	1656.64	151.26	-263.453	1780.38	70.2067	238.924	1467.33	885.824	245.531	1490.3	1081.02				131.983	1307.7	109.262	169.962	1408.12	46.3522
3013	0	-218.285	1429.92	942.379				-197.987	1579.63	527.954	-235.08	1659.41	149.647	-263.639	1782.79	68.2805	238.194	1470.06	885.85	244.217	1493.22	1080.98				131.945	1307.84	109.46	169.936	1408.19	46.3438
3014	0	-219.641	1434.11	941.03				-197.873	1581.04	525.933	-234.426	1661.31	147.834	-263.642	1784.54	66.016	237.366	1472.97	885.882	242.817	1496.23	1080.81				131.881	1307.95	109.614	169.973	1408.16	46.3344
3015	0	-220.633	1438.33	939.619				-197.897	1582.77	523.998	-234.381	1663.43	145.975	-263.654	1785.95	63.6393	236.505	1475.89	885.801	241.371	1499.41	1080.84				131.797	1308.07	109.758	170.001	1408.23	46.3009
3016	0	-221.888	1442.65	938.232				-198.466	1585.49	522.24	-234.196	1665.04	144.111	-263.47	1787.01	60.9098	235.574	1478.92	885.808	239.955	1502.7	1080.7				131.761	1308.24	109.971	170.015	1408.26	46.2812
3017	0	-223.176	1446.78	936.737				-198.305	1586.76	520.061	-233.165	1665.4	141.66	-263.044	1787.4	57.8223	234.6	1481.9	885.594	238.379	1505.95	1080.53				131.621	1308.39	110.162	170.088	1408.25	46.2363
3018	0	-224.5	1451.13	935.25				-198.624	1588.69	518.088	-232.767	1665.86	139.281	-262.439	1787.37	54.3125	233.547	1484.95	885.468	236.676	1509.27	1080.3				131.556	1308.57	110.334	170.094	1408.33	46.227
3019	0	-225.916	1455.39	933.779				-199.077	1590.89	516.125	-232.302	1666.11	136.911	-261.627	1786.77	50.5073	232.558	1487.74	885.2	234.991	1512.81	1080.05				131.469	1308.64	110.514	170.149	1408.37	46.2114
3020	0	-227.278	1459.65	932.258				-199.437	1592.86	514.051	-231.793	1665.98	134.382	-260.573	1785.78	46.4418	231.191	1490.78	884.917	233.169	1516.32	1079.62				131.482	1308.77	110.674	170.189	1408.32	46.1482
3021	0	-228.821	1464.03	930.673				-200.022	1595.24	512.075	0	0	0	-259.169	1784.15	42.1888	229.883	1493.74	884.599	231.408	1520.14	1079.18				131.552	1308.87	110.913	170.262	1408.36	46.1348
3022	0	-230.468	1468.51	929.192				-200.45	1597.12	509.906	0	0	0	-258.982	1784.8	41.8318	228.431	1496.98	884.375	229.517	1523.86	1078.7				131.374	1309.13	110.968	170.315	1408.36	46.0566
3023	0	-232.226	1473.11	927.664				-201.111	1599.4	507.779	0	0	0	-258.19	1785.61	42.8473	226.761	1500.38	884.06	227.357	1527.68	1078.05				131.333	1309.13	111.304	170.357	1408.41	46.0429
3024	0	-233.918	1477.53	926.159				-201.286	1600.85	505.512	0	0	0	-256.663	1785.52	43.0388	225.001	1503.93	883.719	225.314	1531.78	1077.39				131.252	1309.28	111.562	170.341	1408.37	45.931
3025	0	-235.882	1482.21	924.68				-201.396	1602.64	503.332	-226.825	1660.87	123.251	-255.102	1785.81	43.63	223.128	1507.36	883.3	223.134	1535.84	1076.68				131.159	1309.41	111.834	170.403	1408.26	45.8462
3026	0	-237.854	1487	923.289				-201.619	1604.66	501.245	-228.338	1662.47	122.622	-253.812	1786.4	44.4825	221.105	1511.11	882.907	220.759	1539.91	1075.94				131.166	1309.55	112.048	170.366	1408.48	45.7705
3027	0	-239.954	1491.8	921.823				-201.633	1606.19	499.129	-227.854	1662.85	120.516	-252.927	1786.8	44.8811	218.998	1514.87	882.303	218.598	1544.27	1075.18				131.082	1309.62	112.218	170.378	1408.48	45.7502
3028	0	-242.111	1496.69	920.567				-201.609	1607.38	497.082	-227.03	1662.44	118.799	-252.49	1786.71	45.3068	216.873	1518.57	881.738	216.065	1548.54	1074.35				131.018	1309.75	112.448	170.38	1408.46	45.7154
3029	0	-244.555	1502.01	919.423				-201.555	1608.92	495.284	-224.817	1664.2	117.157	-251.984	1786.28	45.5876	214.567	1522.28	881.044	213.477	1552.86	1073.54				131.112	1309.75	112.796	170.611	1408.43	45.7762
3030	0	-246.883	1506.82	918.306				-201.391	1610.62	493.613	-223.225	1664.02	115.92	-251.597	1786.19	45.9392	212.216	1526.29	880.538	210.952	1557.46	1072.77				131.024	1309.82	113.148	170.642	1408.44	45.7926
3031	0	-249.398	1511.72	917.271				-200.906	1612.57	492.072	-219.689	1661.56	113.277	-251.285	1786.43	46.2699	209.539	1530.32	879.882	208.096	1562.12	1071.9				131.098	1309.84	113.565	170.625	1408.48	45.7836
3032	0	-251.986	1516.69	916.51				-200.327	1615.01	490.724	-219.101	1663.26	112.773	-250.956	1786.66	46.6825	206.93	1534.36	879.303	205.242	1566.83	1071.05				130.999	1310.27	114.045	170.63	1408.48	45.7726
3033	0	-254.565	1521.4	915.757				-199.726	1617.53	489.605	-217.283	1664.22	111.828	-250.497	1786.66	46.9437	204.052	1538.57	878.747	202.301	1571.8	1070.27				130.893	1310.57	114.574	170.859	1408.47	45.8275
3034	0	-257.133	1525.83	915.376				-199.509	1620.05	488.815	-216.162	1664.73	111.416	-250.363	1786.67	46.9858	201.201	1543.08	878.235	199.008	1576.37	1069.58				130.749	1311.03	115.291	170.423	1408.7	45.7841
3035	0	-259.859	1530.07	915.101				-200.211	1622.7	488.377	-216.01	1665.8	111.143	-250.334	1786.73	46.9562	198.359	1547.29	877.734	195.735	1581.21	1068.92				130.665	1311.68	116.202	170.383	1408.75	45.8245
3036	0	-262.677	1534.32	915.291				-201.746	1624.93	488.424	-216.127	1666.03	110.845	-250.512	1786.78	46.8613	195.339	1551.25	877.361	192.804	1586.62	1068.32				130.521	1312.32	117.37	170.433	1408.78	45.9707
3037	0	-265.495	1537.94	915.796				-203.994	1626.73	488.985	-217.106	1666.34	110.752	-250.735	1786.89	46.6971	192.404	1555.82	877.148	190.073	1592.15	1067.77				130.045	1313	118.561	170.293	1408.81	46.0743
3038	0	-268.38	1541.32	916.686				-206.623	1627.83	489.608	-217.166	1665.88	110.309	-250.929	1786.81	46.4741	189.246	1560.27	877.181	186.451	1596.71	1067.44				129.875	1314.09	120.131	170.124	1409.04	46.2588
3039	0	-271.222	1544.72	917.775				-209.402	1628.82	490.277	-217.888	1666.17	110.233	-251.114	1786.8	46.3402	186.02	1564.39	877.356	183.987	1602.58	1067.29				129.474	1315.09	121.914	169.971	1409.25	46.3616
3040	0	-274.107	1548.01	918.852				-211.861	1629.1	490.494	-219.441	1667.1	110.523	-251.253	1786.66	46.1708	182.785	1568.27	877.787	181.086	1608.02	1067.34				129.106	1316.17	123.738	169.914	1409.38	46.5634
3041	0	-276.812	1551.26	919.848				-214.319	1629.44	490.706	-219.073	1666.26	110.045	-251.354	1786.57	46.0728	179.575	1572.29	878.366	178.079	1613.27	1067.54				129.023	1317.36	125.924	169.912	1409.21	46.9083
3042	0	-279.567	1554.5	920.696				-216.485	1629.67	490.798	-219.037	1665.72	109.753	-251.443	1786.56	46.0092	176.342	1576.31	879.141	175.402	1618.81	1067.92				129.019	1318.79	128.209	169.863	1409.45	47.3074
3043	0	-282.398	1557.94	921.203				-218.155	1629.78	490.591	-219.166	1665.67	109.586	-251.44	1786.57	45.9851	173.161	1579.98	879.943	172.096	1623.8	1068.44				129.412	1320.42	130.901	169.843	1409.65	47.5447
3044	0	-285.185	1561.32	921.421				-219.495	1629.98	490.4	-219.381	1666.15	109.619	-251.444	1786.57	46.01	170.072	1583.56	880.843	169.032	1628.94	1068.95				129.611	1322.28	133.844	169.884	1409.96	47.9549
3045	0	-287.453	1563.9	921.524				-220.764	1630.8	490.078	-219.135	1666.02	109.424	-251.441	1786.57	46.0379	167.127	1587.36	881.743	166.08	1633.94	1069.5				129.23	1324.29	136.872	169.859	1410.45	48.658
3046	0	-289.757	1566.8	921.444				-221.542	1631.69	489.811	-218.912	1665.87	109.195	-251.429	1786.63	46.0707	164.485	1591.35	882.614	163.227	1638.81	1070.02				129.157	1326.82	140.508	170.118	1410.88	49.3813
3047	0	-292.24	1570.37	921.257				-222.619	1633.31	489.685	-218.793	1665.97	109.061	-251.468	1786.99	46.3512	162.136	1595.12	883.502	160.434	1643.39	1070.54				128.694	1329.73	144.44	169.856	1411.2	50.2278
3048	0	-294.846	1574.36	921.048				-223.392	1634.39	489.222	-219.465	1667.06	108.972	-251.447	1787.01	46.3627	160.321	1599.03	884.385	157.58	1647.65	1071.21				127.916	1333.17	148.672	169.69	1411.58	51.0057
3049	0	-297.427	1578.75	920.825				-224.413	1635.78	489.065	-219.027	1666.79	108.72	-251.478	1787.02	46.3633	158.531	1602.86	885.097	154.903	1651.68	1071.83				127.509	1337.27	153.325	169.631	1412.43	51.996
3050	0	-299.902	1583.03	920.608				-225.613	1637.35	489.005	-219.195	1667.04	108.736	-251.481	1787.02	46.3349	156.911	1606.81	885.811	152.162	1655.31	1072.46				127.327	1342	158.742	168.865	1414.41	53.8967
3051	0	-302.232	1587.52	920.256				-226.762	1638.74	488.979	-219.374	1667.49	108.588	-251.468	1787.08	46.3479	155.393	1610.59	886.399	149.766	1659.07	1073.2				126.149	1347.64	164.168	168.605	1415.36	56.0065
3052	0	-304.296	1591.68	920.059				-227.82	1640.07	488.78	-219.707	1668.08	108.651	-251.482	1787.1	46.3275	153.742	1614.38	886.988	147.294	1662.16	1073.81				125.18	1354.25	169.947	168.161	1416.64	58.6926
3053	0	-306.357	1596.04	919.663				-229.071	1641.7	488.708	-219.619	1668.14	108.502	-251.517	1787.14	46.3611	152.144	1618.09	887.415	144.928	1665.21	1074.32				123.85	1361.73	176.338	167.495	1418.47	62.0977
3054	0	-308.423	1600.71	919.401				-229.934	1642.77	488.226	-219.202	1668.16	108.132	-251.5	1787.14	46.3616	150.568	1621.81	887.75	142.693	1667.92	1074.54				122.758	1370.08	182.948	166.727	1420.48	66.0803
3055	0	-310.242	1605.34	919.035				-230.974	1644.07	488.016	-218.957	1667.84	107.811	-251.465	1787.13	46.3416	149.004	1625.36	888.002	140.776	1670.51	1074.62				121.888	1378.97	189.971	165.213	1423.47	71.3447
3056	0	-311.97	1609.89	918.602				-232.107	1645.4	487.669	-219.176	1668.32	107.809	-251.463	1787.2	46.3759	147.547	1628.66	888.051	138.69	1672.71	1074.46				118.707	1386.27	197.327	163.839	1426.67	77.334
3057	0	-313.537	1614.43	918.219				-233.233	1646.84	487.684	-219.203	1668.24	107.533	-251.44	1787.19	46.3706	146.093	1631.76	888.052	136.98	1674.82	1074.17				116.205	1395.31	204.589	162.039	1430.85	83.781
3058	0	-314.919	1618.63	917.878				-234.285	1647.82	487.206	-219.357	1668.37	107.398	-251.439	1787.17	46.3339	144.715	1634.54	887.92	135.059	1676.52	1073.65				113.827	1404.86	211.088	159.653	1435.76	90.6638
3059	0	-316.236	1622.91	917.556				-235.359	1648.83	486.897	-219.565	1668.45	107.238	-251.446	1787.18	46.3405	143.711	1636.12	887.886	134.072	1678.94	1073.04				111.002	1414.53	217.474	158.073	1441.18	96.224
3060	0	-317.441	1626.77	917.468				-236.417	1649.84	486.676	-219.987	1668.8	107.201	-251.454	1787.12	46.2834	142.871	1638.3	887.629	132.914	1681.05	1072.21				107.66	1423.53	223.694	156.654	1449.17	100.426
3061	0	-318.855	1630.49	917.416				-237.624	1650.9	486.492	-220.229	1669.02	107.177	-251.471	1787.17	46.3288	142.143	1640.92	887.43	131.468	1682.78	1071.35				104.451	1433.66	227.893	154.495	1460.63	105.241
3062	0	-320.226	1634.16	917.416				-238.55	1651.82	486.446	-220.33	1668.98	107.059	-251.475	1787.16	46.2733	141.507	1643.4	887.405	130.547	1685.04	1070.5				101.684	1445.62	230.091	152.036	1475.07	108.907
3063	0	-321.544	1637.33	917.474				-239.555	1652.94	486.456	-220.106	1668.56	106.875	-251.534	1787.14	46.2711	141.083	1645.65	887.601	129.69	1687.55	1069.8				99.2588	1459.12	230.705	149.727	1490.35	110.397
3064	0	-322.584	1640.22	917.542				-240.328	1653.94	486.615	-220.132	1668.42	106.799	-251.492	1787.12	46.2741	140.847	1646.19	887.915	128.72	1690.01	1069.32				97.0128	1473.61	229.666	147.204	1506.61	110.119
3065	0	-323.554	1642.67	917.617				-241.108	1655.38	486.535	-220.996	1669.67	107.444	-251.516	1787.14	46.2705	140.414	1647.47	888.289	127.96	1692.81	1068.99				94.8126	1488.92	227.352	144.846	1525.49	108.694
3066	0	-324.689	1645.5	917.672				-241.559	1656.31	486.524	-221.193	1669.97	107.519	-251.534	1787.14	46.2717	139.908	1649.5	889.146	127.235	1695.79	1068.89				93.0831	1504.64	224.096	142.88	1544.46	105.393
3067	0	-325.574	1647.89	917.688				-242.016	1657.43	486.459	-221.379	1670.19	107.696	-251.546	1787.15	46.2739	139.328	1651.39	890.04	126.371	1698.68	1068.88				91.8229	1521.56	219.387	140.443	1566.96	101.848
3068	0	-326.223	1650.03	917.668				-242.345	1658.56	486.676	-221.28	1670.19	107.61	-251.5	1787.2	46.2892	138.658	1653.36	891.022	125.429	1701.3	1069.27				91.0078	1539.63	213.717	138.875	1589.04	96.9778
3069	0	-326.759	1652.07	917.714				-242.556	1659.56	486.676	-220.432	1668.97	106.967	-251.52	1787.16	46.2853	138.177	1654.94	892.151	124.802	1704.29	1069.56				90.72	1558.42	207.29	137.826	1611.75	91.8852
3070	0	-327.175	1654.15	917.806				-242.712	1660.82	486.702	-220.132	1668.29	106.893	-251.531	1787.14	46.2795	137.718	1657.29	893.13	124.409	1707.36	1069.86				90.9728	1577.81	200.236	137.432	1636.52	86.5482
3071	0	-327.46	1656.43	917.878				-242.79	1661.9	486.832	-220.224	1668.41	106.983	-251.532	1787.21	46.3129	137.42	1659.37	894.256	124.021	1710.34	1070.17				92.4827	1598.27	192.939	137.571	1662.23	81.3155
3072	0	-327.737	1658.92	917.944				-242.789	1663.12	486.984	-220.271	1668.62	107.067	-251.499	1787.14	46.3103	137.172	1661.71	895.091	123.808	1713.39	1070.63				94.3431	1619.08	185.168	138.701	1688.92	76.4731
3073	0	-327.832	1661.49	917.996				-242.641	1664.34	487.083	-220.306	1668.81	107.107	-251.508	1787.2	46.3285	136.978	1664.22	896.047	123.38	1716.29	1071.04				96.5892	1640.29	177.631	140.335	1712.04	70.8253
3074	0	-327.716	1664.15	917.988				-242.443	1665.4	487.092	-221.169	1670.14	107.96	-251.477	1787.17	46.3267	137.003	1666.54	896.746	123.337	1719.33	1071.41				99.3208	1661.75	170.101	141.533	1737.26	66.2687
3075	0	-327.384	1666.88	917.988				-242.257	1666.72	487.166	-221.213	1670.35	108.012	-251.476	1787.18	46.3615	136.903	1669.75	897.857	123.426	1722.47	1071.79				102.768	1683.58	162.751	144.761	1764.56	63.0265
3076	0	-326.731	1669.56	917.925				-241.815	1668.04	487.199	-220.337	1669.32	107.501	-251.455	1787.19	46.3668	136.935	1673.04	898.639	123.599	1725.66	1072.05				106.43	1705.09	156.122	147.737	1793.39	61.1806
3077	0	-326.259	1672.85	917.816				-241.349	1669.46	487.235	-220.323	1669.48	107.585	-251.434	1787.23	46.4142	137.392	1676.2	899.224	123.811	1728.88	1072.22				109.706	1725.96	149.902	151.677	1817.45	58.9924
3078	0	-325.582	1675.93	917.706				-240.877	1670.77	487.299	-219.989	1669.29	107.598	-251.424	1787.22	46.4135	138.123	1679.76	899.791	124.254	1732.25	1072.36				115.095	1747.44	145.049	156.001	1842.74	58.3119
3079	0	-324.806	1679.1	917.597				-240.307	1672.2	487.38	-220.236	1669.81	107.799	-251.41	1787.23	46.4249	139.102	1683.21	900.218	124.833	1735.84	1072.41				119.817	1767.93	140.84	160.377	1868.75	59.0922
3080	0	-323.743	1682.01	917.56				-239.66	1673.62	487.367	-219.713	1669.36	107.682	-251.375	1787.18	46.4503	140.084	1687.67	900.446	125.642	1739.59	1072.38				124.084	1787.47	137.015	165.166	1892.8	60.1473
3081	0	-322.827	1685.1	917.482				-238.961	1674.92	487.426	-219.37	1669.08	107.709	-251.35	1787.22	46.4589	141.446	1690.59	900.144	126.559	1743.49	1072.26				128.782	1806.18	133.956	169.442	1914.25	61.3971
3082	0	-321.743	1688.17	917.505				-238.13	1676.16	487.591	-219.752	1670.04	108.251	-251.365	1787.24	46.4829	142.718	1694.21	899.921	127.691	1747.73	1072				132.552	1823.57	131.397	173.865	1937.36	64.3656
3083	0	-320.505	1691.03	917.518				-237.276	1677.54	487.697	-219.678	1670.44	108.48	-251.357	1787.24	46.4939	144.092	1698.45	899.749	128.74	1752.09	1071.75				136.829	1839.87	129.571	177.884	1955.33	66.3304
3084	0	-319.146	1693.81	917.593				-236.008	1678.21	487.624	-219.476	1670.54	108.636	-251.361	1787.24	46.4884	145.366	1703.68	899.389	130.054	1756.79	1071.5				140.464	1854.46	128.065	180.878	1970.55	67.9822
3085	0	-317.702	1696.49	917.731				-235.335	1680.29	487.891	-219.355	1670.8	108.804	-251.378	1787.29	46.5149	146.474	1709.63	898.885	131.366	1761.68	1071.22				142.999	1867.13	126.689	183.143	1981.61	68.4743
3086	0	-316.045	1699.07	917.894				-234.395	1681.97	488.111	-219.099	1670.73	108.797	-251.383	1787.23	46.5299	147.664	1714.74	898.212	132.805	1766.88	1070.79				145.532	1878.35	125.747	185.546	1993.78	70.3624
3087	0	-314.342	1701.51	918.146				-233.436	1683.74	488.377	-218.979	1671.06	109.161	-251.373	1787.23	46.5146	148.738	1720.11	897.389	134.109	1772.17	1070.49				145.485	1886.86	125.041	187.285	2003.07	71.1307
3088	0	-312.501	1704.03	918.519				-232.257	1685.35	488.651	-218.537	1670.69	109.135	-251.348	1787.22	46.4935	149.949	1725.53	896.483	135.71	1777.86	1070				145.43	1893.06	123.793	188.065	2009.34	70.9796
3089	0	-310.608	1706.23	918.958				-231.163	1687.08	489.127	-217.805	1670.03	108.879	-251.35	1787.21	46.5161	151.168	1731.11	895.635	137.428	1783.77	1069.66				145.865	1896.99	122.732	187.843	2012.46	69.222
3090	0	-308.513	1708.33	919.36				-229.915	1688.95	489.375	-217.375	1669.61	108.942	-251.388	1787.24	46.5159	152.456	1737.11	894.839	139.307	1789.93	1069.28				145.752	1898.35	121.345	186.976	2013.7	65.7001
3091	0	-306.315	1710.65	919.957				-228.634	1690.78	489.672	-217.069	1669.4	109.106	-251.414	1787.08	46.3881	153.94	1743.21	894.111	141.192	1796.23	1068.82				146.922	1898.81	120.214	185.672	2014.93	62.1364
3092	0	-304.038	1712.9	920.62				-227.216	1692.55	490.019	-217.062	1669.74	109.493	-251.274	1786.74	46.2394	155.443	1749.66	893.424	143.26	1802.78	1068.49				146.998	1900.21	119.333	184.379	2016.38	59.4145
3093	0	-301.64	1715.08	921.239				-225.875	1694.97	490.545	-217.221	1670.46	110.266	-251.268	1786.72	46.2317	156.872	1756.3	892.874	145.554	1809.57	1068.14				147.617	1903.57	118.823	183.747	2017.66	57.6913
3094	0	-299.216	1717.38	922.02				-224.038	1697.01	491.027	-217.054	1670.67	110.604	-251.275	1786.73	46.2608	158.449	1763.1	892.592	147.432	1815.88	1067.9				148.167	1905.87	118.665	183.625	2018.55	56.1849
3095	0	-296.654	1719.74	922.753				-222.464	1699.52	491.556	-216.82	1671.1	111.028	-251.275	1786.73	46.2622	160.425	1770.12	892.531	149.366	1822.26	1067.74				148.255	1906.35	118.676	183.676	2018.56	55.4131
3096	0	-294.064	1722.31	923.561				-220.495	1701.65	491.95	-215.282	1669.34	110.698	-251.255	1786.73	46.2598	162.363	1777.24	892.897	152.915	1830.36	1067.73				148.733	1906.9	118.962	183.727	2018.9	55.4697
3097	0	-291.274	1724.65	924.216				-218.88	1704.31	492.532	-214.666	1668.47	110.929	-251.214	1786.67	46.2692	164.528	1784.4	893.608	155.463	1837.52	1067.94				147.233	1906.99	118.533	183.58	2019.19	55.4947
3098	0	-288.412	1727.23	924.864				-216.938	1706.21	492.883	-215.041	1670.57	112.058	-251.214	1786.67	46.2692	166.836	1791.3	894.391	157.566	1844.27	1068.33				148.749	1908.81	118.702	183.729	2019.21	55.0275
3099	0	-285.485	1729.93	925.47				-215.352	1708.78	493.517	-215.727	1670.73	112.996	-251.194	1786.67	46.2667	169.445	1796.25	895.311	159.581	1850.91	1068.88				149.201	1909.88	118.574	184.168	2019.27	54.4525
3100	0	-282.546	1732.78	925.978				-213.396	1710.86	494.091	-214.593	1669.37	112.812	-251.197	1786.67	46.2915	171.937	1802.4	896.529	161.449	1857.3	1069.52				149.295	1910.66	118.487	184.895	2023.84	55.49
3101	0	-279.398	1735.67	926.522				-211.677	1713.17	494.667	-215.302	1671.24	114.254	-251.194	1786.67	46.2672	174.773	1808.63	897.696	163.291	1863.36	1070.15				149.289	1911.48	118.336	184.967	2025.2	55.5522
3102	0	-276.257	1738.64	927.043				-209.802	1715.29	495.143	-216.173	1671.56	115.231	-251.183	1786.74	46.2852	177.492	1815.04	898.713	165.255	1869.21	1070.62				149.233	1912.2	118.173	184.814	2025.46	55.2983
3103	0	-273.031	1741.42	927.481				-207.921	1717.42	495.725	-213.045	1668.62	114.321	-251.163	1786.74	46.2842	179.708	1823.84	899.721	167.387	1874.81	1071.14				149.128	1912.82	117.914	184.601	2025.69	55.1294
3104	0	-269.853	1744.49	927.951				-206.191	1720.01	496.559	-212.03	1666.97	114.602	-251.179	1786.74	46.2609	182.198	1830.82	900.298	169.735	1880.26	1071.65				148.863	1913.24	117.753	184.345	2026.3	54.9206
3105	0	-266.772	1747.64	928.643				-204.392	1722.01	497.242	-213.816	1670.86	117.167	-251.182	1786.74	46.2338	184.927	1836.16	900.624	172.233	1885.49	1072.19				148.754	1913.68	117.601	184.661	2025.93	54.5842
3106	0	-263.44	1750.47	929.251				-202.679	1724.23	498.025	-213.953	1672.21	118.202	-251.182	1786.74	46.1668	187.957	1841.44	901.065	174.818	1890.59	1072.78				148.843	1914.26	117.548	184.913	2022.51	54.0697
3107	0	-260.332	1753.63	930.128				-201.076	1726.46	498.935	-213.875	1672.72	119.48	-251.181	1786.74	46.1647	191.342	1842.6	901.018	177.602	1895.58	1073.37				148.789	1914.61	117.365	184.184	2021.99	53.869
3108	0	-257.16	1756.41	931.038				-199.672	1728.93	500.13	-213.535	1672.96	120.474	-251.18	1786.73	46.1135	194.171	1847.71	901.408	180.439	1900.5	1074.04				148.926	1914.98	117.256	184.342	2022.21	53.6648
3109	0	-253.979	1759	932.211				-198.255	1731.19	501.331	-213.354	1673.59	121.866	-251.233	1786.72	46.0714	197.028	1852.8	901.774	183.283	1905.34	1074.69				148.904	1915.29	117.177	184.632	2022.48	53.58
3110	0	-251.1	1761.99	933.463				-197.003	1733.41	502.609	-213.325	1674.27	123.118	-251.31	1786.78	46.0393	199.728	1857.53	902.163	186.115	1910.1	1075.41				148.388	1915.05	116.975	184.74	2022.57	53.5518
3111	0	-248.113	1764.6	934.853				-195.855	1736.02	504.044	-213.221	1675.17	124.734	-251.393	1786.71	45.9305	202.136	1861.85	902.556	188.896	1914.8	1076.2				148.608	1915.44	116.918	184.847	2022.69	53.4735
3112	0	-245.303	1767.13	936.398				-194.849	1738.77	505.626	-213.394	1676.34	126.3	-251.546	1786.74	45.7798	204.489	1866.14	902.98	191.656	1919.37	1076.97				148.477	1915.47	116.81	184.863	2022.79	53.4919
3113	0	-242.429	1769.43	938.151				-193.931	1741.37	507.268	-213.541	1677.32	127.936	-251.791	1786.94	45.7234	206.741	1870.07	903.415	194.263	1923.77	1077.8				148.548	1915.73	116.715	184.689	2022.72	53.4877
3114	0	-239.891	1771.94	939.92				-192.97	1743.99	508.809	-213.74	1678.24	129.726	-252.055	1787	45.5646	209.138	1873.83	903.763	196.964	1928.16	1078.54				148.57	1915.89	116.577	184.559	2022.8	53.5708
3115	0	-237.37	1774.14	941.677				-192.266	1746.97	510.578	-213.837	1678.92	131.53	-252.26	1787.07	45.3849	211.426	1877.29	903.989	199.6	1932.37	1079.33				148.566	1915.98	116.513	184.581	2022.83	53.5797
3116	0	-234.709	1776.21	943.72				-191.556	1750.17	512.477	-214.272	1679.5	133.347	-252.563	1787.02	45.0948	213.406	1880.79	904.395	201.929	1936.21	1080.14				148.409	1915.99	116.308	184.642	2022.83	53.5455
3117	0	-232.524	1778.61	945.71				-190.984	1753.1	514.132	-214.859	1680.71	135.568	-252.828	1786.78	44.8747	214.834	1886.16	905.082	204.318	1940.1	1080.94				148.654	1916.2	116.329	184.607	2022.8	53.5773
3118	0	-230.276	1781	947.729				-190.28	1756.04	515.825	-214.948	1681.85	137.394	-253.087	1786.76	44.6995	216.634	1889.74	905.769	206.487	1943.68	1081.83				148.645	1916.29	116.165	184.59	2022.8	53.5722
3119	0	-228.031	1782.98	949.791				-189.854	1759.41	517.532	-214.987	1682.76	139.146	-253.546	1786.81	44.7024	218.445	1892.68	906.401	208.666	1947.18	1082.59				148.526	1916.26	115.963	184.557	2022.8	53.6208
3120	0	-226.139	1785.16	951.807				-189.403	1762.92	519.258	-214.786	1684.23	140.916	-253.741	1786.73	44.6748	220.083	1895.75	907.037	210.766	1950.57	1083.33				148.293	1916.11	115.707	184.524	2022.77	53.6703
3121	0	-224.181	1787.37	953.939				-189.201	1766.77	521.031	-214.408	1685.63	142.717	-253.828	1786.69	44.6035	221.765	1898.5	907.681	212.538	1953.79	1084.14				148.11	1916.01	115.435	184.495	2022.75	53.7269
3122	0	-222.193	1789.25	955.883				-188.9	1770.4	522.653	-213.953	1687.32	144.42	-253.921	1786.66	44.6372	223.214	1901.53	908.23	214.772	1957.27	1084.83				147.985	1916	115.242	184.497	2022.77	53.7842
3123	0	-220.299	1791.33	957.806				-188.512	1774.1	524.16	-213.222	1688.91	146.197	-253.861	1786.61	44.6463	224.842	1904.3	908.787	216.823	1960.56	1085.47				147.951	1916	115.02	184.431	2022.73	53.8286
3124	0	-218.455	1793.29	959.69				-188.492	1778.33	525.69	-212.702	1690.71	147.813	-253.799	1786.66	44.7523	226.209	1907.33	909.295	218.564	1963.7	1086.1				147.844	1915.95	114.794	184.354	2022.69	53.8933
3125	0	-216.711	1795.37	961.528				-188.441	1782.37	527.184	-211.96	1692.6	149.605	-253.639	1786.57	44.871	227.766	1909.98	909.763	220.18	1966.79	1086.68				147.85	1915.99	114.655	184.293	2022.65	53.9258
3126	0	-214.966	1797.18	963.306				-188.593	1786.8	528.768	-210.882	1694.29	151.409	-253.26	1786.46	45.0209	229.163	1913.05	910.107	221.963	1970.03	1087.23				147.929	1916.04	114.519	184.244	2022.58	54.0062
3127	0	-213.227	1798.9	964.903				-188.708	1791.15	530.153	-209.976	1696.37	152.883	-252.814	1786.33	45.2517	230.726	1915.76	910.375	223.44	1973.31	1087.81				147.938	1916.05	114.414	184.267	2022.61	54.0219
3128	0	-211.445	1800.5	966.55				-188.796	1795.31	531.443	-208.738	1697.93	154.743	-252.186	1786.2	45.5376	232.07	1918.53	910.577	225.021	1976.55	1088.36				148.14	1916.2	114.367	184.195	2022.55	53.9615
3129	0	-209.867	1802.24	968.1				-189.225	1799.98	532.883	-206.976	1698.94	156.425	-251.57	1786.41	45.9104	233.43	1921.58	910.845	226.417	1979.85	1088.86				148.085	1916.18	114.198	184.169	2022.52	53.9964
3130	0	-208.325	1803.78	969.601				-189.576	1804.6	534.27	-205.587	1700.61	157.98	-251.02	1786.72	46.3458	234.686	1924.53	911.077	227.772	1983.17	1089.34				147.764	1915.78	113.864	184.135	2022.44	53.9845
3131	0	-206.804	1805.38	970.981				-189.693	1808.93	535.369	-204.39	1702.48	159.563	-250.409	1787.06	46.9293	235.781	1927.47	911.228	229.062	1986.52	1089.78				148.289	1916.22	114.02	184.123	2022.44	54.0189
3132	0	-205.478	1807.2	972.283				-190.105	1813.32	536.498	-203.104	1704.63	161.01	-249.995	1787.79	47.5546	236.755	1930.44	911.33	230.266	1989.85	1090.23				148.309	1916.22	113.949	184.117	2022.36	54.0098
3133	0	-204.049	1808.75	973.586				-190.405	1817.86	537.826	-202.287	1707.34	162.586	-249.82	1789.06	48.252	237.987	1933.43	911.482	231.474	1993.19	1090.71				148.469	1916.32	113.893	184.135	2022.43	53.9993
3134	0	-202.54	1810.11	974.73				-190.522	1821.86	538.753	-201.805	1710.39	163.873	-250.078	1791.1	49.0302	238.992	1936.76	911.586	232.567	1996.45	1091.14				148.589	1916.34	113.836	184.071	2022.33	53.9807
3135	0	-201.222	1811.59	975.707				-190.845	1825.91	539.869	-201.209	1713.7	164.933	-250.486	1793.68	49.7883	240.425	1938.54	911.671	233.56	1999.69	1091.56				148.512	1916.31	113.701	184.115	2022.39	53.9894
3136	0	-199.96	1813.28	976.791				-190.982	1829.85	540.855	-201.049	1717.35	165.834	-251.245	1796.92	50.4636	241.565	1941.44	911.699	234.562	2002.85	1091.95				148.604	1916.36	113.617	184.166	2022.38	53.9665
3137	0	-198.464	1814.65	977.629				-191.096	1833.65	541.785	-201.884	1722.21	166.699	-252.392	1801.19	51.1134	242.638	1944.15	911.608	235.59	2005.88	1092.31				148.57	1916.22	113.499	184.141	2022.34	53.9305
3138	0	-197.327	1816.51	978.563				-191.17	1837.24	542.747	-202.522	1727.02	167.026	-253.666	1805.76	51.6184	243.658	1947.03	911.563	236.477	2008.8	1092.64				148.885	1916.45	113.555	184.182	2022.39	53.9083
3139	0	-196.113	1818.2	979.227				-191.308	1840.6	543.374	-203.843	1732.96	167.316	-255.805	1811.78	52.338	244.564	1949.98	911.524	237.258	2011.66	1092.93				148.926	1916.5	113.48	184.298	2022.45	53.9982
3140	0	-194.84	1819.89	980.016				-191.426	1844.04	544.265	-205.48	1739.37	167.377	-258.412	1818.9	52.9331	245.514	1952.95	911.504	238.052	2014.44	1093.27				148.97	1916.55	113.453	184.307	2022.46	53.9999
3141	0	-193.812	1821.75	980.551				-191.514	1847.65	544.828	-207.382	1746.44	167.301	-260.874	1826.23	53.3468	246.464	1955.96	911.343	238.831	2017.12	1093.55				148.715	1916.39	113.37	184.319	2022.47	53.9797
3142	0	-192.644	1823.48	981.109				-191.766	1851.35	545.736	-209.648	1754.27	167.26	-263.664	1834.5	53.8678	247.324	1958.72	911.244	239.596	2019.73	1093.79				148.98	1916.69	113.324	184.241	2022.39	53.9151
3143	0	-191.479	1825.3	981.64				-191.681	1854.82	546.121	-212.462	1762.7	167.052	-266.691	1843.68	54.315	248.057	1961.4	911.193	240.366	2022.3	1093.94				148.943	1916.73	113.323	184.213	2022.42	53.9211
3144	0	-190.564	1827.39	982.095				-192.239	1859.28	546.806	-215.125	1771.45	166.675	-269.796	1853.73	54.5197	248.689	1964	911.166	241.063	2024.74	1094.09				148.945	1916.81	113.318	184.207	2022.34	53.8883
3145	0	-189.349	1828.93	982.417				-192.295	1863.09	547.555	-218.43	1781.08	166.359	-272.778	1864.35	54.7089	249.153	1966.6	911.051	241.724	2027.13	1094.22				148.892	1916.9	113.322	184.203	2022.41	53.9205
3146	0	-188.431	1830.88	982.782				-192.604	1867.45	548.077	-221.395	1790.96	165.911	-275.794	1875.41	54.867	249.643	1969.23	910.94	242.465	2029.58	1094.29				148.828	1916.98	113.293	184.242	2022.45	53.9336
3147	0	-187.591	1832.92	983.021				-193.207	1872.34	548.773	-224.438	1800.69	165.708	-278.41	1886.99	55.5088	250.016	1971.71	910.853	243.055	2031.89	1094.38				148.793	1917.09	113.271	184.225	2022.42	53.9245
3148	0	-186.693	1834.85	983.267				-193.872	1877.43	549.443	-227.362	1810.87	165.527	-281.082	1899.25	56.3754	250.48	1974.32	910.752	243.694	2034.26	1094.5				148.894	1917.24	113.452	184.203	2022.47	53.9591
3149	0	-185.724	1836.51	983.455				-194.572	1882.82	550.151	-230.265	1821.3	165.468	-283.674	1911.86	57.8138	250.88	1976.89	910.642	244.299	2036.6	1094.56				148.739	1917.25	113.288	184.225	2022.45	53.9411
3150	0	-184.833	1838.15	983.518				-195.063	1887.99	550.356	-233.075	1832.03	165.479	-285.924	1924.09	59.1614	251.239	1979.57	910.474	244.885	2038.92	1094.63				148.706	1917.32	113.298	184.203	2022.37	53.9535
3151	0	-184.231	1840.04	983.646				-195.709	1893.54	551.011	-235.385	1842.25	165.386	-288.211	1936.61	60.7082	251.53	1982.12	910.362	245.363	2041.24	1094.71				148.687	1917.41	113.261	184.193	2022.37	53.9722
3152	0	-183.447	1841.61	983.626				-196.322	1899.32	551.703	-237.949	1853.2	165.625	-290.683	1949.23	62.3357	251.778	1984.98	910.27	245.846	2043.61	1094.84				148.712	1917.58	113.353	184.146	2022.35	53.9889
3153	0	-182.812	1843.34	983.681				-197.877	1906.87	552.681	-240.308	1864.06	166.004	-293.149	1961.65	63.8903	252.01	1987.73	910.114	246.166	2045.92	1095.03				148.586	1917.54	113.325	184.116	2022.26	53.9662
3154	0	-182.318	1845.22	983.717				-198.52	1913.15	553.514	-242.39	1874.64	166.358	-295.399	1973.63	65.515	252.126	1990.72	909.998	246.516	2048.28	1095.24				148.498	1917.55	113.344	184.156	2022.26	53.9779
3155	0	-181.865	1847.2	983.755				-199.165	1919.16	554.147	-244.042	1884.83	166.73	-297.622	1985.27	67.1937	252.377	1993.65	909.981	246.742	2050.61	1095.52				148.474	1917.63	113.431	184.132	2022.27	53.9993
3156	0	-181.423	1849.05	983.678				-200.554	1926.73	555.114	-245.881	1895.67	167.421	-299.906	1996.83	68.9127	252.526	1996.79	909.954	247.005	2053.02	1095.85				148.4	1917.69	113.436	184.141	2022.22	54.0891
3157	0	-181.103	1851.08	983.601				-201.058	1933.13	555.583	-247.42	1906.16	168.004	-301.851	2007.92	70.6494	252.67	1999.93	909.931	247.212	2055.37	1096.17				148.329	1917.78	113.467	184.164	2022.24	53.996
3158	0	-180.651	1852.97	983.438				-201.828	1939.84	556.288	-248.594	1916.27	168.659	-303.682	2018.87	72.4767	252.78	2003.09	909.914	247.276	2057.68	1096.52				148.263	1917.83	113.456	184.187	2022.25	53.9624
3159	0	-180.403	1854.89	983.309				-203.293	1947.56	557.344	-248.508	1924.37	168.612	-305.467	2029.85	74.2214	252.89	2006.27	910.006	247.399	2060.02	1096.93				148.26	1917.89	113.47	184.211	2022.27	53.9694
3160	0	-180.243	1857.15	983.147				-204.015	1954.21	558.218	-250.682	1936.48	169.918	-306.947	2040.58	75.9003	253.021	2009.51	910.115	247.406	2062.33	1097.38				148.167	1917.94	113.483	184.157	2022.25	53.9868
3161	0	-180.4	1859.92	982.987				-205.27	1961.88	559.198	-250.938	1945.39	170.213	-308.126	2051.16	77.2781	253.06	2012.7	910.157	247.328	2064.62	1097.85				148.152	1918.05	113.517	184.162	2022.19	53.9535
3162	0	-179.99	1862.03	982.656				-205.906	1968.58	559.905	-251.511	1954.7	170.81	-309.149	2062.01	78.7092	253.043	2015.81	910.275	247.277	2066.77	1098.31				148.13	1918.15	113.589	184.172	2022.19	53.9279
3163	0	-179.814	1864.38	982.44				-207.141	1976.14	560.687	-252.307	1964.87	171.545	-309.907	2072.7	80.0759	252.983	2018.69	910.378	247.218	2068.91	1098.73				147.408	1917.61	113.272	184.22	2022.24	53.9284
3164	0	-179.952	1867.22	982.133				-207.427	1982.22	561.524	-254.162	1976.44	173.01	-310.208	2083.37	81.2224	252.936	2021.37	910.494	247.128	2071.01	1099.21				147.515	1917.8	113.376	184.324	2022.3	53.9081
3165	0	-180.098	1870.24	981.884				-208.218	1988.98	562.291	-254.462	1985.38	173.485	-310.594	2094.36	82.4351	252.855	2024.04	910.648	247.084	2073.07	1099.65				147.442	1917.83	113.398	184.354	2022.3	53.903
3166	0	-180.245	1873.34	981.574				-208.835	1995.63	563.089	-254.889	1994.66	173.904	-310.65	2105.17	83.5336	252.84	2026.54	910.844	247.071	2075	1100.08				147.455	1917.94	113.475	184.377	2022.28	53.8542
3167	0	-180.685	1876.71	981.211				-209.295	2002.06	563.734	-255.775	2004.75	174.654	-310.216	2115.92	84.4995	252.864	2028.89	911.004	247.115	2076.9	1100.49				147.08	1917.76	113.338	184.383	2022.24	53.8445
3168	0	-180.667	1879.78	980.723				-209.718	2008.54	564.28	-257.797	2016.77	176.028	-309.958	2126.65	85.4286	252.853	2031.3	911.094	247.193	2078.78	1100.87				147.397	1918.14	113.573	184.458	2022.32	53.8625
3169	0	-181.157	1883.42	980.279				-209.993	2014.74	564.653	-258.668	2026.97	176.74	-309.807	2137.56	86.4265	252.876	2033.62	911.18	247.281	2080.53	1101.18				147.226	1918.09	113.568	184.474	2022.29	53.833
3170	0	-181.49	1886.83	979.786				-210.086	2020.85	564.679	-258.794	2035.49	176.828	-309.601	2148.18	87.3107	252.875	2035.73	911.298	247.308	2082.18	1101.45				146.977	1918	113.523	184.485	2022.29	53.8262
3171	0	-182.062	1890.68	979.236				-210.438	2027.26	565.006	-259.369	2044.77	177.214	-309.424	2158.8	88.178	252.833	2037.67	911.338	247.448	2083.87	1101.71				146.85	1918.03	113.528	184.533	2022.31	53.8359
3172	0	-182.475	1894.27	978.751				-210.613	2033.56	565.168	-260.223	2054.65	177.879	-309.097	2168.96	88.9791	252.787	2039.52	911.305	247.531	2085.45	1101.93				146.75	1918.16	113.566	184.529	2022.25	53.776
3173	0	-183.303	1898.43	978.084				-210.887	2039.84	565.341	-260.955	2064.23	178.294	-308.904	2179.02	89.7878	252.738	2041.5	911.265	247.618	2086.97	1102.1				146.707	1918.25	113.636	184.655	2022.33	53.8716
3174	0	-183.954	1902.31	977.435				-211.287	2046.3	565.44	-261.365	2073.22	178.61	-308.809	2189.06	90.6064	252.695	2043.51	911.23	247.691	2088.42	1102.26				146.607	1918.37	113.7	184.655	2022.31	53.8473
3175	0	-184.747	1906.39	976.795				-211.13	2052.11	565.27	-261.478	2081.98	178.578	-308.608	2198.62	91.2991	252.59	2045.52	911.186	247.727	2090.03	1102.4				146.504	1918.49	113.755	184.718	2022.4	53.8542
3176	0	-185.614	1910.57	976.045				-210.925	2057.65	564.896	-261.702	2090.59	178.716	-308.34	2207.76	91.8584	252.521	2047.48	911.136	247.689	2091.97	1102.62				146.412	1918.67	113.831	184.71	2022.39	53.831
3177	0	-186.48	1914.63	975.247				-210.663	2062.98	564.76	-262.286	2099.42	178.868	-308.062	2216.8	92.3549	252.386	2049.49	911.132	247.492	2094.08	1102.94				146.325	1918.86	113.911	184.742	2022.41	53.7973
3178	0	-187.355	1918.88	974.422				-210.749	2068.85	564.431	-262.503	2107.94	178.967	-307.707	2225.48	92.5854	252.229	2051.58	911.024	247.147	2096.25	1103.2				146.222	1918.98	114.003	184.763	2022.43	53.7453
3179	0	-188.38	1923.32	973.588				-210.55	2074.3	563.739	-262.327	2115.77	178.781	-307.174	2233.91	92.6687	252.028	2053.59	910.941	246.96	2097.79	1102.94				146.282	1919.22	114.112	184.792	2022.45	53.6814
3180	0	-189.36	1927.7	972.622				-210.354	2079.63	563.238	-262.173	2123.38	178.508	-306.517	2241.91	92.549	251.875	2055.67	910.949	246.759	2099.12	1102.98				146.019	1919.17	114.095	184.812	2022.51	53.646
3181	0	-190.301	1932.04	971.689				-210.212	2084.83	562.751	-261.813	2130.7	178.079	-305.559	2249.52	92.0099	251.631	2057.64	910.981	246.355	2100.82	1103.03				146.28	1919.53	114.282	184.831	2022.52	53.6011
3182	0	-191.216	1936.28	970.612				-209.912	2089.92	562.094	-261.963	2138.41	177.859	-304.568	2257	91.4998	251.304	2059.58	910.999	245.918	2102.38	1103.04				146.296	1919.69	114.382	184.861	2022.53	53.5684
3183	0	-192.323	1940.87	969.436				-209.769	2095.05	561.293	-261.346	2145.23	177.317	-303.311	2263.94	90.5903	251.108	2061.58	911.056	245.41	2103.89	1103.14				146.282	1919.8	114.462	185.044	2022.79	53.6825
3184	0	-193.277	1945.23	968.203				-209.694	2100.11	560.513	-260.296	2151.3	176.663	-302.052	2270.88	89.7275	250.77	2063.6	911.155	244.793	2105.56	1103.25				146.256	1919.91	114.537	185.103	2022.91	53.6691
3185	0	-194.361	1949.76	967.034				-209.229	2104.48	559.473	-259.616	2157.61	175.837	-300.431	2277.18	88.5205	250.318	2065.55	911.226	244.068	2107.31	1103.27				146.276	1920.08	114.638	185.148	2022.99	53.7322
3186	0	-195.367	1954.05	965.769				-209.244	2109.62	558.512	-258.611	2163.37	175.065	-298.651	2283.11	87.2472	249.987	2067.5	911.34	243.328	2108.77	1103.38				146.233	1920.19	114.729	185.168	2022.96	53.634
3187	0	-196.379	1958.25	964.56				-208.84	2114.03	557.341	-257.145	2168.64	174.054	-296.565	2288.59	85.7527	249.543	2069.48	911.41	242.441	2110.73	1103.49				146.224	1920.35	114.799	185.027	2022.67	53.2608
3188	0	-197.322	1962.2	963.18				-208.744	2118.91	556.36	-257.534	2175.73	173.764	-294.617	2293.95	84.162	249.132	2071.43	911.516	241.544	2112.55	1103.59				146.413	1920.65	114.993	185.082	2022.72	53.194
3189	0	-198.457	1966.39	961.872				-208.319	2123.14	555.216	-256.667	2181.35	173.019	-292.33	2298.8	82.4348	248.614	2073.41	911.622	240.657	2114.33	1103.73				146.247	1920.73	115.066	185.294	2022.93	53.4755
3190	0	-199.564	1970.45	960.597				-207.94	2127.33	553.908	-253.916	2184.42	171.063	-289.973	2303.45	80.4459	248.041	2075.32	911.723	239.529	2116.54	1103.88				146.315	1920.85	115.222	185.367	2022.97	53.4536
3191	0	-200.763	1974.58	959.401				-207.4	2131.09	552.636	-251.983	2188.19	169.502	-287.395	2307.66	78.3929	247.412	2077.32	911.783	238.475	2118.7	1103.95				146.187	1920.94	115.286	185.38	2022.97	53.4148
3192	0	-201.731	1978.32	958.023				-206.749	2134.75	551.191	-252.083	2194.42	168.87	-284.961	2311.95	76.3466	246.785	2079.43	911.883	237.361	2120.73	1104.08				146.049	1920.98	115.383	185.417	2022.87	53.3431
3193	0	-203.008	1982.54	956.796				-205.902	2137.99	549.631	-250.863	2199.1	167.635	-282.034	2315.56	73.9555	245.979	2081.47	911.944	236.162	2122.89	1104.24				145.981	1921.04	115.46	185.306	2022.83	53.2929
3194	0	-204.306	1986.64	955.559				-205.057	2140.97	547.96	-249.138	2203.11	165.866	-279.401	2319.23	71.7697	245.199	2083.56	911.999	234.882	2125.08	1104.32				146.003	1921.14	115.628	185.457	2022.9	53.325
3195	0	-205.629	1990.88	954.327				-204.176	2143.86	546.164	-247.32	2206.73	164.193	-276.402	2322.26	69.2441	244.335	2085.59	911.983	233.577	2127.32	1104.41				145.861	1921.11	115.672	185.517	2022.9	53.2565
3196	0	-207.081	1995.03	952.947				-203.266	2146.81	544.245	-245.001	2209.57	162.414	-273.556	2325.38	66.8131	243.339	2087.67	912.059	232.159	2129.91	1104.48				145.733	1921.09	115.761	185.522	2022.92	53.273
3197	0	-208.426	1999.08	951.641				-202.094	2148.92	542.132	-242.99	2212.72	160.32	-270.715	2328.18	64.3175	242.275	2089.85	912.092	230.666	2132.48	1104.55				145.59	1921.09	115.83	185.521	2022.89	53.2601
3198	0	-209.879	2003.37	950.323				-201.065	2151.26	540.102	-240.98	2215.64	158.332	-267.682	2330.63	61.6474	241.199	2092.08	912.158	229.094	2135.06	1104.61				145.546	1921.11	115.935	185.522	2022.9	53.2322
3199	0	-211.386	2007.58	948.829				-199.347	2152.53	537.504	-238.72	2218.09	156.154	-264.789	2332.91	59.091	239.956	2094.29	912.101	227.452	2137.66	1104.62				145.327	1921.1	116.084	185.56	2022.9	53.2213
3200	0	-212.887	2011.89	947.363				-197.83	2153.51	535.036	-236.188	2219.99	153.842	-261.705	2334.8	56.2727	238.621	2096.65	912.043	225.844	2140.32	1104.55				145.258	1921.23	116.26	185.609	2022.85	53.187
3201	0	-214.631	2016.56	945.865				-196.744	2155.16	532.701	-233.716	2221.57	151.315	-258.605	2336.32	53.3783	237.243	2099.06	911.985	224.124	2142.91	1104.44				145.258	1921.49	116.592	185.483	2022.82	53.195
3202	0	-216.205	2020.95	944.328				-196.136	2157.56	530.732	-231.192	2222.84	148.704	-255.273	2337.33	50.2339	235.729	2101.45	911.903	222.338	2145.64	1104.28				145.132	1921.57	116.808	185.469	2022.8	53.1879
3203	0	-217.971	2025.53	942.662				-195.261	2159.27	528.13	-228.538	2223.47	145.856	-251.735	2337.83	46.8967	234.113	2103.98	911.751	220.416	2148.45	1104.15				144.997	1921.65	117.018	185.488	2022.81	53.1938
3204	0	-219.709	2030.09	940.918				-194.276	2160.59	525.47	-225.713	2223.48	142.826	-249.205	2338.32	45.3177	232.445	2106.54	911.582	218.371	2151.29	1104				144.906	1921.83	117.266	185.697	2022.96	53.1905
3205	0	-221.594	2034.87	939.073				-193.292	2161.64	522.721	-222.653	2223.22	140.931	-246.21	2336.15	44.4732	230.732	2109.21	911.424	216.353	2154.29	1103.76				144.765	1921.87	117.427	185.695	2023.02	53.2121
3206	0	-223.404	2039.44	937.153				-192.125	2162.37	519.816	-216.812	2219.03	137.426	-244.816	2335.6	44.408	228.818	2111.78	911.125	214.189	2157.21	1103.45				144.489	1921.87	117.512	185.545	2022.8	53.137
3207	0	-225.451	2044.23	935.203				-191.116	2163.34	517.029	-213.767	2216.95	134.219	-243.707	2335.68	44.6613	226.977	2114.58	910.87	211.952	2160.24	1103.05				144.268	1921.82	117.74	185.751	2022.97	53.1856
3208	0	-227.456	2048.84	933.155				-190.072	2163.61	514.021	-212.791	2217.16	131.905	-242.466	2336.33	45.6002	224.968	2117.31	910.554	209.597	2163.52	1102.76				143.918	1921.8	117.999	185.807	2022.99	53.1373
3209	0	-229.584	2053.56	931.056				-189.464	2163.83	511.184	-213.347	2220.18	130.664	-241.482	2336.79	46.394	222.876	2120.23	910.166	207.208	2166.76	1102.29				143.912	1922.04	118.401	185.845	2023	53.1025
3210	0	-231.858	2058.44	928.979				-189.228	2164.15	508.405	-212.332	2219.36	128.604	-242.493	2339.52	48.2235	220.721	2123.1	909.796	204.853	2169.96	1101.7				143.755	1922.06	118.712	185.875	2022.99	53.0897
3211	0	-234.13	2063.19	926.824				-189.373	2164.84	505.909	-211.209	2217.65	126.375	-242.124	2339.39	48.6533	218.461	2125.99	909.248	202.284	2173.22	1101.25				143.855	1922.51	119.229	185.953	2023	52.9894
3212	0	-236.515	2067.87	924.788				-189.299	2165.05	503.496	-210.005	2216.35	124.642	-241.312	2338.7	48.7219	216.17	2129.05	908.757	199.84	2174.78	1100.77				143.7	1922.78	119.665	185.978	2023.06	53.044
3213	0	-239.032	2072.62	922.813				-189.391	2165.6	501.341	-207.594	2215.59	122.677	-240.767	2338.52	49.0482	213.813	2132.1	908.196	197.183	2176.9	1099.86				143.652	1923.05	120.032	185.974	2022.96	52.9544
3214	0	-241.643	2077.15	921.084				-189.979	2167.43	499.776	-204.076	2215.45	120.362	-240.535	2338.49	49.3246	211.29	2135.2	907.558	194.326	2179.07	1098.96				143.404	1923.34	120.498	185.964	2023.13	53.0647
3215	0	-244.516	2081.71	919.6				-190.216	2169.26	498.452	-201.947	2215.15	119.012	-240.384	2338.71	49.5787	208.713	2138.37	906.928	191.412	2181.73	1098.08				143.139	1923.7	121.108	185.963	2023.14	53.0909
3216	0	-247.415	2085.91	918.363				-190.079	2170.77	496.934	-199.651	2214.6	117.305	-240.118	2338.73	49.8221	205.984	2141.63	906.22	188.357	2185	1097.46				143.225	1924.27	121.94	185.922	2023.2	53.1469
3217	0	-250.307	2089.86	917.377				-190.814	2173.75	496.143	-198.026	2214.46	116.381	-239.832	2338.65	50.0239	203.134	2144.97	905.563	185.227	2188.38	1096.75				142.621	1924.55	122.528	185.895	2023.3	53.2145
3218	0	-253.232	2093.51	916.67				-191.095	2175.98	495.361	-196.558	2215.02	115.702	-239.539	2338.52	50.1852	200.234	2148.49	904.795	182.046	2191.97	1096.19				142.557	1925.36	123.714	185.844	2023.4	53.2892
3219	0	-256.174	2096.92	916.15				-191.669	2178.3	494.682	-195.382	2215.35	114.955	-239.372	2338.49	50.3872	197.246	2152.03	903.98	178.719	2195.51	1095.57				142.184	1925.94	124.727	185.772	2023.46	53.3891
3220	0	-259.067	2100.04	915.849				-192.548	2180.44	494.058	-194.597	2215.66	114.294	-239.284	2338.5	50.5153	194.067	2155.52	903.157	175.449	2199.26	1094.97				142.09	1927.03	126.278	185.703	2023.67	53.5648
3221	0	-262.114	2103.16	915.555				-193.629	2182.17	493.647	-194.185	2216.37	113.727	-239.223	2338.52	50.6063	190.808	2159.04	902.508	172.213	2203.21	1094.45				141.791	1927.84	127.712	185.675	2023.51	53.7965
3222	0	-265.125	2106.05	915.409				-195.263	2183.71	493.359	-194.081	2216.47	113.279	-239.23	2338.53	50.6307	187.45	2162.48	901.963	168.854	2207.05	1093.92				141.425	1928.93	129.601	185.594	2023.51	53.9071
3223	0	-268.259	2108.81	915.44				-196.993	2184.7	493.218	-194.246	2216.88	113.073	-239.269	2338.49	50.5896	184.014	2165.76	901.585	165.613	2210.94	1093.44				141.401	1930.32	131.688	185.497	2023.65	54.0371
3224	0	-271.373	2111.53	915.615				-199.111	2185.75	493.284	-194.747	2217.92	113.125	-239.323	2338.54	50.5803	180.587	2168.92	901.295	162.352	2214.68	1093.01				141.424	1931.82	134.179	185.155	2023.83	54.146
3225	0	-274.823	2114.39	915.968				-201.251	2186.45	493.393	-195.338	2218.44	113.132	-239.505	2338.56	50.5718	177.152	2171.92	901.165	159.044	2218.27	1092.72				141.722	1933.68	137.612	185.498	2024.6	54.5275
3226	0	-278.01	2117.06	916.379				-203.427	2187.24	493.495	-195.868	2219.03	113.108	-239.425	2338.51	50.4514	173.915	2173.96	900.832	155.787	2221.74	1092.41				140.6	1935.16	140.822	185.611	2024.91	54.8188
3227	0	-281.329	2120.01	916.801				-205.452	2188.08	493.468	-196.206	2218.97	112.896	-239.602	2338.53	50.5036	170.396	2178.95	901.21	152.597	2225.02	1092.22				140.136	1937.52	144.588	185.61	2025.27	55.1035
3228	0	-284.499	2122.67	917.079				-207.019	2188.36	493.388	-196.404	2219.03	112.679	-239.597	2338.51	50.485	167.133	2181.92	901.4	149.432	2228.11	1092.02				140.202	1940.33	148.574	185.759	2025.56	55.6782
3229	0	-287.699	2125.48	917.301				-208.862	2189.56	492.964	-196.546	2219.26	112.499	-239.592	2338.52	50.4988	163.902	2184.19	901.496	146.198	2230.94	1091.76				139.624	1943.44	152.769	185.792	2025.99	56.5091
3230	0	-290.928	2128.31	917.341				-210.356	2190.08	492.534	-196.619	2219.43	112.272	-239.418	2338.5	50.4623	160.705	2186.36	901.548	143.066	2233.51	1091.4				142.208	1948.48	158.543	185.813	2026.36	57.1114
3231	0	-294.089	2130.95	917.278				-211.846	2190.95	492.122	-196.606	2219.65	112.088	-239.405	2338.55	50.5158	157.608	2188.58	901.581	140.001	2236.02	1090.9				142.193	1952.99	163.468	186.13	2026.75	57.9364
3232	0	-297.171	2133.49	917.052				-213.263	2191.64	491.766	-196.712	2219.85	111.888	-239.458	2338.55	50.5684	154.637	2190.78	901.541	136.996	2238.28	1090.4				142.337	1958.17	168.855	186.063	2028.21	59.8398
3233	0	-300.186	2136.06	916.7				-215.168	2192.78	491.247	-196.824	2220.06	111.676	-239.346	2338.56	50.5579	151.981	2192.77	901.44	134.064	2240.38	1089.69				142.686	1964.09	174.608	185.804	2030.05	62.4855
3234	0	-303.169	2138.59	916.388				-216.568	2192.8	490.938	-196.999	2220.15	111.468	-239.332	2338.56	50.5533	149.68	2194.83	901.212	131.288	2242.17	1088.87				142.94	1970.66	180.476	185.77	2031.64	65.5966
3235	0	-305.928	2140.94	915.988				-218.406	2193.1	490.561	-197.193	2220.19	111.295	-239.339	2338.53	50.5216	147.593	2196.77	900.916	128.509	2243.8	1087.91				142.921	1977.39	186.242	185.39	2033.71	69.4552
3236	0	-308.715	2143.48	915.638				-220.199	2193.42	490.255	-197.449	2220.24	111.111	-239.405	2338.55	50.4945	145.554	2198.81	900.662	125.846	2245.21	1086.83				143.354	1984.75	192.751	185.081	2036.28	74.0591
3237	0	-311.33	2145.77	915.388				-221.966	2193.65	489.97	-197.891	2220.48	111.05	-239.416	2338.55	50.4799	143.602	2200.64	900.136	123.035	2246.05	1085.61				141.411	1990.89	199.145	184.503	2039.21	79.0279
3238	0	-313.773	2148	915.1				-223.565	2193.71	489.594	-198.099	2220.58	110.835	-239.431	2338.57	50.4446	141.543	2203.06	899.701	120.797	2247.37	1084.4				140.524	1998.04	205.378	183.76	2042.46	84.0194
3239	0	-316.09	2150.08	914.886				-225.235	2193.77	489.451	-198.408	2220.76	110.709	-239.445	2338.58	50.4243	139.725	2204.71	899.361	118.79	2248.68	1083.15				139.765	2005.02	211.096	183.024	2045.54	88.7952
3240	0	-318.249	2152.14	914.731				-226.878	2194.32	488.767	-198.564	2220.85	110.596	-239.507	2338.74	50.5222	138.773	2204.69	898.701	117.136	2250.17	1081.85				137.416	2011.27	215.612	181.73	2051	93.3103
3241	0	-319.962	2153.35	914.563				-227.625	2193.39	488.27	-198.673	2220.8	110.449	-239.662	2338.76	50.595	137.554	2204.53	898.505	115.298	2251.43	1080.61				135.972	2017.85	220.28	180.293	2057.31	97.2872
3242	0	-321.416	2154.1	914.399				-229.276	2194.22	488.206	-198.78	2220.74	110.319	-239.577	2338.82	50.5514	135.996	2205.33	898.183	113.667	2252.81	1079.5				134.482	2025.01	223.832	178.616	2064.81	100.99
3243	0	-323.162	2155.3	914.179				-230.837	2194.87	488.075	-198.903	2220.77	110.221	-239.621	2338.94	50.5798	134.507	2206.59	898.261	112.18	2254.46	1078.46				132.824	2032.66	226.387	176.826	2072.99	103.475
3244	0	-324.878	2156.54	914.066				-231.751	2194.72	487.829	-199.047	2220.7	110.113	-239.59	2338.89	50.5548	133.135	2208.1	898.582	110.799	2256.3	1077.72				131.415	2041.34	228.145	174.854	2081.97	104.925
3245	0	-326.58	2157.85	914.053				-232.881	2195.08	487.789	-199.176	2220.74	110.056	-239.661	2338.88	50.5617	131.997	2209.54	899.207	109.205	2257.96	1077.05				130.306	2050.46	228.94	172.427	2091.77	105.564
3246	0	-328.218	2158.93	914.067				-233.78	2195.28	487.559	-199.34	2220.7	110.002	-239.659	2338.86	50.5513	130.722	2210.91	899.929	107.753	2259.93	1076.73				128.647	2059.65	228.703	171.069	2102.86	105.951
3247	0	-329.877	2160.17	914.145				-234.69	2195.76	487.642	-199.429	2220.63	109.948	-239.654	2338.81	50.5278	129.676	2212.3	900.811	106.366	2261.99	1076.53				127.56	2069.62	227.736	169.053	2114.48	105.359
3248	0	-331.427	2161.58	914.198				-235.449	2196.19	487.443	-199.573	2220.62	109.944	-239.648	2338.78	50.5119	128.478	2213.63	901.766	105.032	2264.1	1076.46				125.579	2079.87	225.26	167.062	2126.83	104.149
3249	0	-332.76	2162.63	914.262				-235.98	2196.53	487.4	-199.709	2220.7	109.999	-239.668	2338.8	50.5268	127.317	2214.96	902.746	103.677	2266.15	1076.53				123.1	2089.92	222.208	165.679	2139.8	102.351
3250	0	-333.931	2163.68	914.276				-236.473	2196.94	487.549	-199.788	2220.63	109.991	-239.674	2338.84	50.5299	126.293	2216.24	903.869	102.444	2268.16	1076.63				122.205	2101.32	219.34	164.236	2153.46	100.28
3251	0	-335.012	2164.96	914.279				-237.157	2197.85	487.419	-199.789	2220.49	109.95	-239.772	2338.72	50.5836	125.318	2217.49	904.848	102.166	2271.03	1076.81				120.978	2112.68	215.749	163.159	2168.03	98.1949
3252	0	-336.009	2166.38	914.271				-237.557	2198.48	487.382	-199.834	2220.45	109.943	-239.751	2338.71	50.5915	124.274	2218.68	905.875	100.691	2272.65	1076.99				120.168	2124.73	211.663	162.693	2183.29	95.7013
3253	0	-336.88	2167.9	914.246				-237.754	2198.92	487.113	-199.87	2220.48	109.955	-239.77	2338.72	50.6271	123.461	2219.85	906.819	99.754	2274.44	1077.29				119.27	2136.93	206.921	162.197	2198.64	92.874
3254	0	-337.568	2169.39	914.167				-237.829	2199.29	487.069	-199.921	2220.54	109.98	-239.743	2338.77	50.6368	122.691	2221	907.691	97.2149	2274.78	1077.48				118.887	2149.62	202.012	162.101	2214.42	89.9453
3255	0	-338.053	2171.03	914.11				-238.798	2201.26	487.358	-199.997	2220.62	109.987	-239.725	2338.73	50.6306	122.039	2222.07	908.472	96.4856	2276.4	1077.65				119.961	2163.56	197.068	162.277	2230.73	86.9496
3256	0	-338.555	2172.81	914.056				-238.862	2201.87	487.373	-200.007	2220.63	109.992	-239.713	2338.74	50.6589	121.442	2223.16	909.203	95.7299	2277.93	1077.79				119.776	2176.67	191.806	162.442	2246.97	84.0794
3257	0	-338.741	2174.65	914.037				-238.836	2202.31	487.228	-200.022	2220.72	110.018	-239.702	2338.74	50.6605	121.016	2224.22	909.92	95.3949	2279.48	1077.81				119.487	2189.58	186.309	163.202	2263.96	81.3074
3258	0	-339.173	2176.97	913.976				-239.727	2204.44	487.516	-200.027	2220.73	110.003	-239.663	2338.68	50.6806	120.571	2225.36	910.482	95.6489	2281.53	1077.9				120.432	2203.55	181.179	164.211	2281.35	78.9036
3259	0	-340.012	2180.12	913.99				-239.739	2205.26	487.505	-200.012	2220.79	110.019	-239.574	2338.8	50.681	120.288	2226.55	910.954	95.3649	2282.93	1077.88				121.831	2217.75	176.358	165.339	2298.71	76.6909
3260	0	-341.375	2184.4	914.062				-239.63	2205.58	487.211	-199.974	2220.76	110.004	-239.65	2338.73	50.728	120.265	2227.8	911.338	94.6934	2283.75	1077.66				122.827	2231.6	171.595	166.5	2316.05	74.8933
3261	0	-341.018	2186.22	914.081				-239.604	2206.35	487.389	-200.002	2220.93	110.051	-239.631	2338.69	50.7336	120.328	2229.24	911.648	94.708	2285.13	1077.45				124.056	2245.56	167.122	167.922	2333.27	73.3721
3262	0	-341.074	2188.48	914.036				-239.412	2207	486.872	-199.962	2220.98	110.082	-239.514	2338.77	50.7272	120.532	2230.71	911.869	94.8377	2286.6	1077.24				126.55	2260	163.107	169.509	2350.26	72.1795
3263	0	-341.254	2191.03	914.02				-240.175	2209.07	487.185	-199.959	2220.96	110.081	-239.477	2338.8	50.7283	120.658	2232.23	912.003	94.9304	2287.94	1076.98				130.819	2275.26	159.267	170.965	2366.78	71.3773
3264	0	-341.389	2193.6	914.078				-239.976	2209.67	487.265	-199.823	2220.9	110.047	-239.492	2338.81	50.7407	120.818	2233.72	912.011	95.1183	2289.47	1076.75				132.802	2288.75	155.838	172.562	2382.88	70.9265
3265	0	-341.432	2196.05	914.176				-239.993	2210.62	487.268	-199.803	2220.94	110.078	-239.453	2338.75	50.7588	121.04	2235.33	911.905	95.3912	2291.1	1076.51				134.479	2301.74	152.955	174.355	2398.48	70.9274
3266	0	-341.391	2198.41	914.21				-239.856	2211.23	487.347	-199.755	2220.97	110.102	-239.441	2338.75	50.7792	121.168	2236.88	911.674	95.741	2292.83	1076.28				135.197	2313.96	150.144	176.004	2413.51	71.2743
3267	0	-341.199	2200.59	914.308				-239.77	2212.12	487.389	-199.698	2220.99	110.14	-239.432	2338.76	50.7558	121.253	2238.44	911.345	96.0544	2294.64	1076.09				136.275	2325.9	147.804	177.708	2427.83	71.9449
3268	0	-340.967	2202.64	914.398				-239.677	2213.24	487.477	-199.64	2221.01	110.157	-239.421	2338.78	50.7752	121.379	2239.94	910.926	96.7641	2296.83	1075.89				135.702	2336.19	145.276	179.288	2441.49	72.9261
3269	0	-340.664	2204.61	914.552				-239.539	2214	487.585	-199.537	2220.96	110.195	-239.423	2338.8	50.8068	121.509	2241.57	910.363	97.0329	2298.76	1075.69				136.664	2346.84	143.53	180.534	2454.29	73.8322
3270	0	-340.267	2206.4	914.692				-239.086	2214.6	487.686	-199.449	2220.99	110.275	-239.369	2338.76	50.7953	121.762	2243.57	909.805	97.6537	2300.97	1075.48				138.289	2357.13	142.199	181.552	2466.13	75.2857
3271	0	-340.416	2208.92	914.859				-238.784	2215.47	487.773	-199.33	2220.99	110.306	-239.407	2338.72	50.7955	121.889	2245.8	909.249	98.4735	2303.5	1075.21				138.737	2366.18	140.725	182.199	2476.92	75.905
3272	0	-340.566	2211.48	915.087				-238.475	2216.52	487.986	-199.266	2221	110.404	-239.372	2338.73	50.8198	121.881	2249.5	908.514	98.8657	2305.83	1075.07				139.558	2374.5	139.65	182.619	2486.49	76.9377
3273	0	-339.439	2212.44	915.344				-238.17	2217.58	488.226	-199.12	2221.01	110.514	-239.399	2338.76	50.8188	122.285	2251.83	907.757	99.7369	2308.64	1074.8				140.117	2382.04	138.647	182.896	2495.04	77.7061
3274	0	-338.608	2213.79	915.623				-237.757	2218.63	488.434	-199.043	2221.09	110.656	-239.417	2338.77	50.8598	122.579	2253.91	906.826	100.58	2311.45	1074.55				140.064	2388.49	137.619	182.855	2502.53	78.2231
3275	0	-337.714	2215.22	915.927				-237.331	2219.86	488.58	-198.923	2221.06	110.737	-239.388	2338.75	50.8463	122.911	2256.47	905.848	101.458	2314.47	1074.32				140.125	2394.28	136.52	182.227	2508.9	78.2497
3276	0	-336.695	2216.6	916.253				-236.913	2221	488.964	-198.772	2220.96	110.79	-239.372	2338.75	50.8445	123.122	2259.01	905.056	102.392	2317.47	1074.01				139.284	2398.8	135.199	180.865	2514.1	77.7655
3277	0	-335.647	2218.15	916.529				-236.162	2221.88	488.97	-198.607	2220.93	110.86	-239.402	2338.76	50.8588	123.507	2261.68	904.178	103.25	2320.64	1073.71				138.627	2402.87	133.786	180.075	2518.81	77.0843
3278	0	-334.573	2219.78	916.86				-235.917	2223.58	489.506	-198.549	2221.03	111.042	-239.293	2338.48	50.7117	124.32	2264.64	903.257	104.249	2323.94	1073.37				137.674	2406.1	132.15	181.244	2523.21	76.1087
3279	0	-333.439	2221.49	917.255				-234.832	2224.16	489.547	-198.29	2220.86	111.058	-239.382	2338.74	50.8488	124.961	2267.72	902.604	105.148	2327.28	1073.11				136.192	2408.52	130.285	179.844	2526.08	74.6476
3280	0	-332.157	2223.26	917.589				-233.941	2225.11	489.693	-198.166	2220.92	111.215	-239.411	2338.78	50.8691	125.669	2271.07	901.991	106.23	2330.92	1072.76				134.48	2410.35	129.002	175.85	2527.2	73.1791
3281	0	-330.755	2225.12	917.971				-233.256	2226.41	490.178	-197.999	2220.93	111.334	-239.39	2338.78	50.8742	126.624	2274.5	901.473	107.254	2334.53	1072.42				133.031	2411.72	127.459	173.572	2528.36	71.7763
3282	0	-329.263	2226.89	918.323				-232.302	2227.49	490.224	-197.645	2220.77	111.327	-239.386	2338.79	50.8691	127.512	2278.08	900.969	108.351	2338.27	1072.16				131.106	2411.91	125.639	171.033	2529.48	70.2939
3283	0	-327.748	2228.91	918.741				-231.347	2228.72	490.534	-197.486	2220.81	111.462	-239.372	2338.75	50.8511	128.482	2281.77	900.484	109.722	2342.19	1071.86				129.349	2412.66	124.527	168.862	2531.13	68.5561
3284	0	-326.173	2230.9	919.193				-230.311	2229.82	490.978	-197.311	2220.81	111.568	-239.384	2338.74	50.879	129.597	2285.69	899.98	110.966	2346.05	1071.68				128.882	2414.82	123.718	166.98	2532.92	67.0326
3285	0	-324.475	2233.09	919.645				-229.19	2231.09	491.105	-197.15	2220.93	111.748	-239.362	2338.71	50.8612	130.775	2289.81	899.582	112.326	2349.95	1071.52				128.695	2416.82	122.894	166.624	2535.13	63.9583
3286	0	-322.66	2234.95	920.14				-228.253	2232.61	491.449	-197.039	2221.08	111.949	-239.379	2338.76	50.8728	132.129	2294.05	899.351	113.614	2353.76	1071.44				128.413	2418.83	122.367	165.729	2536.73	61.2953
3287	0	-320.858	2237.04	920.663				-227.039	2233.72	491.931	-196.796	2221.06	112.128	-239.288	2338.5	50.7372	133.64	2298.25	899.273	115.213	2357.76	1071.44				128.49	2420.72	122.467	164.625	2536.87	60.2525
3288	0	-318.913	2239.06	921.13				-225.789	2235.05	492.054	-196.57	2221.04	112.237	-239.277	2338.47	50.7321	135.226	2302.54	899.448	116.748	2361.68	1071.57				129.015	2421.3	122.484	164.921	2536.6	60.1551
3289	0	-317.005	2241.24	921.564				-224.499	2236.27	492.265	-196.414	2221.03	112.38	-239.277	2338.46	50.7495	137.001	2306.83	899.83	118.27	2365.58	1071.76				129.056	2420.67	122.518	165.243	2536.8	59.7855
3290	0	-314.888	2243.23	921.986				-223.256	2237.57	492.623	-196.185	2220.96	112.482	-239.274	2338.48	50.7731	138.834	2311.01	900.465	119.965	2369.54	1072.14				129.375	2421.25	122.684	165.152	2536.87	59.803
3291	0	-312.733	2245.22	922.372				-221.915	2238.83	492.863	-196.029	2221.04	112.625	-239.288	2338.47	50.7593	140.851	2315.34	901.213	121.674	2373.52	1072.48				127.139	2421.22	121.937	165.058	2537.02	59.5953
3292	0	-310.515	2247.2	922.729				-220.473	2240.08	493.17	-195.889	2221.06	112.815	-239.276	2338.47	50.7556	142.87	2319.66	902.131	123.511	2377.39	1072.95				127.947	2422.04	122.118	165.21	2537.16	59.25
3293	0	-308.299	2249.42	923.032				-219.154	2241.66	493.559	-195.707	2221.15	113.031	-239.248	2338.45	50.7801	144.969	2323.72	902.994	125.332	2381.15	1073.34				126.995	2422.04	121.553	165.246	2537.39	59.0735
3294	0	-306.028	2251.58	923.394				-217.675	2243.07	493.827	-195.58	2221.59	113.464	-239.286	2338.48	50.7763	147.014	2327.65	903.789	127.283	2384.79	1073.77				127.968	2422.84	121.872	165.433	2537.55	58.9806
3295	0	-303.549	2253.55	923.662				-216.224	2244.65	494.215	-195.344	2221.42	113.615	-239.245	2338.42	50.7704	149.071	2331.69	904.424	129.383	2388.61	1074.22				128.225	2423.42	121.87	165.284	2537.79	58.9105
3296	0	-301.06	2255.68	923.984				-214.683	2246.18	494.529	-195.201	2221.7	113.945	-239.272	2338.48	50.7989	151.03	2335.77	905.057	131.527	2392.35	1074.56				128.735	2424.03	121.808	165.432	2538.09	58.8186
3297	0	-298.497	2257.82	924.205				-213.066	2247.74	494.88	-195.021	2221.73	114.173	-239.23	2338.43	50.7878	153.179	2339.84	905.591	133.758	2396.01	1074.88				129.086	2424.47	121.699	165.466	2538.22	58.7871
3298	0	-295.959	2260.06	924.515				-211.589	2249.5	495.214	-194.867	2221.95	114.555	-239.235	2338.48	50.8343	155.443	2343.73	905.906	136.057	2399.75	1075.17				129.236	2424.88	121.549	165.207	2538.35	58.5913
3299	0	-293.333	2262.41	924.882				-210.048	2251.22	495.598	-194.751	2222.18	114.893	-239.228	2338.48	50.8441	157.831	2347.57	906.07	138.357	2403.48	1075.42				129.334	2425.31	121.362	165.539	2538.48	58.5483
3300	0	-290.613	2264.74	925.238				-208.579	2253.29	496.005	-194.732	2222.56	115.25	-239.194	2338.48	50.844	160.397	2351.45	906.101	140.737	2407.35	1075.65				129.356	2425.65	121.229	165.612	2538.62	58.4469
3301	0	-287.92	2267.11	925.606				-207.019	2254.92	496.366	-194.542	2222.68	115.602	-239.194	2338.53	50.8865	162.915	2355.43	906.104	143.13	2411.28	1075.86				129.461	2426.14	121.144	165.435	2538.67	58.3277
3302	0	-285.221	2269.61	925.967				-205.536	2256.96	496.718	-194.435	2222.89	115.933	-239.192	2338.55	50.8979	165.432	2359.39	905.901	145.519	2415.2	1075.99				129.525	2426.6	121.057	165.464	2538.76	58.346
3303	0	-282.482	2272.06	926.441				-204	2258.85	497.119	-194.162	2222.37	116.206	-239.106	2338.3	50.793	167.821	2363.32	905.693	148.024	2419.16	1076.06				129.674	2426.99	121.059	165.468	2538.91	58.3078
3304	0	-279.766	2274.67	926.854				-202.445	2260.78	497.369	-193.64	2221.79	116.356	-239.134	2338.47	50.902	170.344	2367.29	905.256	150.495	2423.21	1076.1				129.767	2427.36	121.045	165.427	2539	58.2852
3305	0	-277.127	2277.3	927.232				-200.984	2262.8	497.719	-193.53	2222.26	116.742	-239.145	2338.54	50.923	172.75	2371.36	904.786	153.079	2427.3	1076.07				129.798	2427.69	120.947	165.412	2539.14	58.188
3306	0	-274.464	2279.97	927.677				-199.411	2264.66	497.987	-193.295	2222.44	117.089	-239.155	2338.55	50.9602	175.196	2375.31	904.225	155.555	2431.39	1076.07				129.885	2428.05	120.844	165.241	2539.17	58.2004
3307	0	-271.843	2282.75	928.131				-198.164	2267.16	498.455	-192.924	2222.25	117.34	-239.089	2338.55	50.9687	177.626	2379.38	903.775	158.07	2435.44	1075.97				129.912	2428.4	120.736	165.56	2539.27	58.1041
3308	0	-269.216	2285.4	928.534				-196.676	2269.02	498.656	-192.773	2222.47	117.692	-239.075	2338.52	50.9555	179.992	2383.5	903.344	160.642	2439.51	1075.94				129.998	2428.76	120.688	165.431	2539.29	58.1221
3309	0	-266.594	2288.1	928.98				-195.185	2271.09	498.996	-192.665	2222.69	118.254	-239.063	2338.57	50.9887	182.277	2387.76	902.963	163.157	2443.6	1075.89				130.17	2429.21	120.648	165.517	2539.39	58.1136
3310	0	-264.081	2290.91	929.518				-193.901	2273.25	499.444	-192.653	2223.36	118.801	-239.138	2338.61	51.0183	184.454	2391.87	902.658	165.653	2447.62	1075.91				130.268	2429.57	120.606	165.562	2539.45	58.0574
3311	0	-261.599	2293.68	930.004				-192.537	2275.4	499.843	-192.75	2224.13	119.405	-239.196	2338.61	51.0101	186.626	2395.85	902.305	168.192	2451.6	1075.91				130.407	2429.9	120.587	165.592	2539.51	57.9954
3312	0	-259.106	2296.42	930.63				-191.298	2277.69	500.297	-192.115	2223.24	119.849	-239.264	2338.63	51.0129	188.745	2399.96	902.12	170.701	2455.46	1075.92				130.511	2430.32	120.561	165.566	2539.56	57.9676
3313	0	-256.733	2299.3	931.326				-190.063	2280.05	500.977	-193.196	2225	121.35	-239.318	2338.68	50.9898	190.835	2403.91	901.952	173.261	2459.33	1076.04				130.589	2430.63	120.479	165.558	2539.61	57.9698
3314	0	-254.307	2302.02	932.091				-188.986	2282.1	501.633	-195.298	2226.94	123.6	-239.357	2338.72	50.9371	192.977	2407.68	901.875	175.73	2463.06	1076.17				130.581	2430.85	120.369	165.557	2539.66	57.9455
3315	0	-251.933	2304.62	932.999				-187.919	2284.37	502.372	-192.952	2225.32	123.03	-239.413	2338.77	50.867	195.065	2411.59	901.927	178.167	2466.67	1076.34				130.636	2431.09	120.269	165.541	2539.69	58.0004
3316	0	-249.615	2307.22	934.021				-186.947	2286.68	503.311	-191.503	2223.67	122.736	-239.462	2338.76	50.7545	197.056	2415.48	902.114	180.596	2470.26	1076.53				130.65	2431.37	120.19	165.555	2539.74	57.9932
3317	0	-247.348	2309.65	935.284				-185.997	2288.65	504.355	-191.514	2223.98	123.737	-239.555	2338.79	50.681	199.094	2419.04	902.319	182.929	2473.66	1076.84				130.646	2431.59	120.049	165.53	2539.71	57.9808
3318	0	-245.185	2311.98	936.604				-185.323	2291.06	505.538	-191.851	2225.01	125.019	-239.643	2338.89	50.5865	201.014	2422.59	902.626	185.208	2477.12	1077.22				130.701	2431.83	120	165.523	2539.76	57.9934
3319	0	-242.971	2314.09	938.18				-184.64	2293.55	506.888	-192.059	2225.93	126.469	-239.811	2338.99	50.5024	202.76	2426.1	902.985	187.346	2480.41	1077.71				130.736	2431.96	119.926	165.486	2539.79	57.9734
3320	0	-240.945	2316.31	939.922				-184.012	2296.04	508.409	-192.38	2226.76	127.961	-239.991	2339.12	50.3873	204.602	2429.29	903.387	189.491	2483.8	1078.25				131.924	2433.12	120.117	165.483	2539.8	57.9868
3321	0	-238.954	2318.32	941.847				-183.708	2298.64	509.968	-192.754	2227.61	129.572	-240.206	2339.2	50.2486	206.241	2432.58	903.759	191.602	2487.02	1078.93				132.202	2433.47	120.114	165.463	2539.84	58.0074
3322	0	-237.122	2320.29	943.97				-183.179	2301.21	511.62	-193.444	2228.74	131.532	-240.438	2339.22	50.0692	207.914	2435.53	904.117	193.842	2490.38	1079.66				132.309	2433.57	120.025	165.225	2539.85	57.8963
3323	0	-235.239	2321.87	946.163				-183.202	2304.32	513.495	-193.812	2229.61	133.388	-240.615	2339.1	49.7049	209.457	2438.35	904.546	195.776	2493.56	1080.48				132.379	2433.65	119.991	165.214	2539.85	57.9003
3324	0	-233.554	2323.67	948.558				-183.27	2307.34	515.468	-195.074	2230.99	135.64	-240.849	2339.09	49.3703	210.787	2441.04	905.015	197.646	2496.75	1081.37				132.507	2433.72	119.908	165.175	2539.87	57.9196
3325	0	-231.798	2325.09	950.966				-183.284	2310.17	517.324	-195.078	2231.02	137.403	-241.232	2339.1	49.1282	211.981	2443.79	905.546	199.552	2499.86	1082.27				132.54	2433.73	119.855	165.169	2539.88	57.9263
3326	0	-230.129	2326.62	953.528				-183.612	2313.58	519.395	-195.067	2231.31	139.232	-241.831	2339.37	49.0814	213.215	2446.12	906.115	201.356	2503	1083.18				132.618	2433.72	119.78	165.403	2539.86	58.0359
3327	0	-228.519	2328.02	956.081				-184.075	2317	521.498	-196.674	2233.75	142.102	-242.178	2339.5	49.0428	214.158	2448.49	906.734	203.632	2506.62	1084.13				132.731	2433.71	119.764	165.395	2539.87	58.0341
3328	0	-227.044	2329.48	958.659				-184.423	2320.13	523.458	-197.342	2235.8	144.143	-242.489	2339.69	49.0247	215.091	2450.8	907.371	205.179	2509.48	1085.04				132.844	2433.71	119.695	165.409	2539.9	58.0105
3329	0	-225.53	2330.84	961.146				-184.943	2323.88	525.471	-197.869	2237.54	146.354	-243.156	2339.91	49.1976	216.037	2453.01	908.026	206.115	2511.91	1086.02				132.989	2433.67	119.658	165.174	2539.92	57.8956
3330	0	-224.158	2332.25	963.642				-185.728	2327.89	527.595	-201.333	2243.8	149.634	-243.366	2339.93	49.1732	217.014	2455.07	908.648	207.66	2514.73	1086.89				133.152	2433.65	119.592	165.148	2539.91	57.8938
3331	0	-222.979	2333.93	966.137				-186.588	2332.05	529.568	-202.387	2245.34	152.201	-243.603	2340.14	49.1756	217.821	2457.33	909.284	208.895	2517.46	1087.81				133.243	2433.59	119.541	165.141	2539.9	57.8692
3332	0	-221.668	2335.42	968.502				-187.478	2336.22	531.512	-202.75	2246.68	154.08	-243.89	2340.36	49.236	218.585	2459.51	909.942	210.382	2520.21	1088.63				133.376	2433.6	119.487	165.129	2539.96	57.8669
3333	0	-220.343	2336.97	970.809				-188.655	2340.48	533.613	-201.971	2247.45	155.62	-244.167	2340.65	49.3851	219.525	2461.64	910.593	213.22	2524.07	1089.31				133.443	2433.57	119.397	165.155	2539.92	57.8354
3334	0	-219.142	2338.5	972.978				-189.994	2345.17	535.443	-200.502	2246.3	156.467	-244.382	2340.97	49.6553	220.469	2463.78	911.154	214.525	2526.58	1090.04				133.509	2433.55	119.303	165.128	2539.96	57.8541
3335	0	-218.059	2340.27	975.113				-191.025	2349.4	537.237	-201.122	2248.2	158.467	-244.565	2341.49	50.0021	221.322	2466.04	911.684	215.638	2528.93	1090.7				133.574	2433.53	119.175	165.121	2539.96	57.8778
3336	0	-217.057	2342.19	977.043				-192.457	2354.1	539.068	-202.155	2250.25	160.483	-245.24	2342.43	50.4925	222.172	2468.57	912.134	216.725	2531.1	1091.3				133.655	2433.56	119.114	165.12	2539.96	57.8553
3337	0	-215.955	2343.97	978.873				-193.868	2358.87	540.841	-203.299	2252.63	162.574	-245.935	2343.62	51.0395	223.121	2470.78	912.51	217.868	2533.32	1091.9				133.651	2433.52	119.003	165.119	2539.96	57.8548
3338	0	-214.953	2345.83	980.639				-195.39	2363.69	542.555	-204.848	2255.42	164.361	-246.916	2345.35	51.6561	224.114	2472.86	912.782	219.029	2535.46	1092.44				133.657	2433.48	118.892	165.126	2539.96	57.9066
3339	0	-214.151	2347.97	982.196				-196.74	2368.26	544.055	-207.795	2260.42	166.955	-248.357	2347.52	52.3673	224.979	2475.11	913.026	220.322	2537.61	1092.92				133.608	2433.45	118.768	165.087	2539.98	57.9081
3340	0	-213.052	2349.87	983.729				-198.509	2373.09	545.779	-210.229	2264.63	168.663	-249.878	2350.38	53.111	225.812	2477.51	913.235	221.455	2539.7	1093.4				133.533	2433.41	118.658	165.089	2539.99	57.9154
3341	0	-212.226	2352.01	985.073				-200.014	2377.53	547.163	-213.427	2270.03	170.595	-251.867	2354.02	53.8	226.841	2479.61	913.39	222.72	2541.79	1093.8				133.552	2433.42	118.533	165.084	2539.98	57.9297
3342	0	-211.339	2354.15	986.306				-201.81	2382.12	548.817	-216.329	2274.74	171.845	-254.348	2358.4	54.5022	227.877	2481.67	913.466	224.132	2544.08	1094.03				133.567	2433.42	118.453	165.114	2540	57.9381
3343	0	-210.406	2356.06	987.336				-203.292	2386.13	550.021	-218.996	2279.4	172.71	-257.201	2363.59	55.1598	228.773	2483.99	913.472	225.348	2546.2	1094.37				133.568	2433.48	118.392	165.092	2539.98	57.9311
3344	0	-209.546	2358.21	988.382				-205.009	2390.48	551.489	-221.039	2283.12	172.622	-260.306	2369.48	55.6942	229.591	2486.12	913.519	226.382	2548.3	1094.72				133.4	2433.36	118.208	165.086	2539.99	57.9371
3345	0	-208.747	2360.41	989.209				-206.371	2394.12	552.454	-227.155	2292.73	174.259	-263.711	2376.55	56.2279	230.491	2488.12	913.537	227.378	2550.4	1095.05				133.536	2433.54	118.299	165.09	2539.98	57.9074
3346	0	-207.894	2362.47	989.946				-208.241	2398.43	553.819	-231.008	2300.12	174.869	-267.453	2384.3	56.6936	231.345	2490.08	913.561	228.313	2552.37	1095.38				133.519	2433.59	118.221	165.092	2539.99	57.9145
3347	0	-207.146	2364.67	990.601				-209.539	2401.82	554.64	-235.54	2307.68	175.245	-271.6	2392.75	57.2938	232.07	2492.15	913.557	229.266	2554.42	1095.74				133.448	2433.59	118.164	165.098	2539.98	57.9083
3348	0	-206.306	2366.74	991.21				-211.454	2406.33	555.989	-241.515	2317.39	176.266	-276.093	2402.01	57.8904	232.73	2494.3	913.504	230.17	2556.33	1096.01				133.447	2433.64	118.123	165.085	2539.99	57.9136
3349	0	-205.568	2368.78	991.658				-213.002	2410.32	556.778	-244.825	2325.39	175.677	-280.752	2411.89	58.538	233.459	2496.19	913.377	231.25	2558.28	1096.23				133.341	2433.67	118.105	165.104	2539.99	57.9109
3350	0	-204.656	2370.55	991.999				-214.621	2414.63	557.87	-248.683	2333.32	175.258	-285.511	2422.17	59.0253	234.19	2498.03	913.2	232.187	2560.13	1096.39				133.289	2433.75	118.06	165.063	2539.93	57.8981
3351	0	-204.007	2372.61	992.312				-216.153	2418.77	558.554	-253.886	2344.1	175.862	-290.531	2432.75	59.8896	234.796	2499.92	912.991	233.199	2561.93	1096.5				133.195	2433.82	118.054	165.073	2539.92	57.9269
3352	0	-203.209	2374.52	992.532				-217.634	2423.61	559.643	-258.784	2354.57	176.463	-296.01	2443.88	61.36	235.399	2501.96	912.8	234.084	2563.68	1096.59				133.098	2433.89	118.046	165.064	2539.91	57.9189
3353	0	-202.621	2376.56	992.714				-219.133	2428.48	560.383	-262.934	2364.61	176.866	-301.548	2455.49	63.4194	235.92	2503.93	912.458	234.978	2565.37	1096.63				132.987	2434	118.03	165.071	2539.92	57.9498
3354	0	-201.842	2378.22	992.767				-220.264	2433.04	560.944	-266.366	2374.05	176.842	-307.308	2467.34	66.0877	236.537	2505.97	911.957	235.882	2567.08	1096.68				132.891	2434.07	118.022	165.063	2539.91	57.9648
3355	0	-201.253	2380.05	992.781				-222.072	2438.97	562.16	-268.423	2381.91	176.621	-313.804	2479.33	69.4426	237.329	2508.11	911.212	236.662	2568.7	1096.74				132.719	2434.14	118.023	165.063	2539.92	57.9493
3356	0	-200.61	2381.77	992.772				-223.522	2444.46	562.848	-272.208	2392.77	177.473	-319.739	2491.49	72.6664	238.101	2510.27	910.908	237.421	2570.35	1096.8				132.606	2434.19	118.01	165.053	2539.91	57.991
3357	0	-200.145	2383.65	992.749				-224.455	2449.57	563.326	-274.713	2402.02	177.798	-325.726	2503.42	75.9321	238.737	2512.42	910.607	238.131	2571.95	1096.87				132.495	2434.26	117.978	165.052	2539.91	57.9916
3358	0	-199.567	2385.43	992.671				-226.17	2455.93	564.331	-277.064	2411.66	178.148	-331.141	2514.68	78.9946	239.194	2514.6	910.276	238.781	2573.55	1096.99				132.267	2434.24	117.92	165.049	2539.92	58.0139
3359	0	-199.341	2387.6	992.536				-227.405	2461.95	565.28	-279.484	2421.59	178.786	-336.673	2526.23	81.9389	239.529	2517.05	910.025	239.392	2575.2	1097.15				132.05	2434.19	117.894	165.046	2539.87	58.0388
3360	0	-198.786	2389.32	992.467				-228.723	2467.92	566.144	-281.578	2431.41	179.303	-336.853	2533.57	82.1833	239.902	2519.42	909.76	239.885	2576.89	1097.36				131.906	2434.2	117.84	165.024	2539.83	58.0644
3361	0	-198.348	2391.14	992.395				-229.71	2473.73	566.799	-283.675	2441.51	179.97	-340.89	2543.6	84.5994	240.239	2521.95	909.458	240.344	2578.57	1097.64				131.788	2434.23	117.831	165.003	2539.82	58.0838
3362	0	-198.129	2393.32	992.265				-229.217	2477.07	566.938	-285.322	2451.45	180.618	-345.118	2554.4	87.383	240.401	2524.33	909.24	240.725	2580.32	1097.92				131.781	2434.32	117.785	165.022	2539.79	58.0925
3363	0	-197.832	2395.34	992.116				-230.315	2483	567.804	-286.904	2461.51	181.24	-348.746	2564.95	90.0099	240.526	2527.05	908.996	241.053	2582.06	1098.22				131.741	2434.45	117.787	165.004	2539.78	58.1319
3364	0	-197.504	2397.43	991.875				-231.629	2489.68	568.738	-288.069	2471.44	181.661	-351.759	2575.29	92.4227	240.567	2529.62	908.795	241.343	2583.85	1098.52				130.788	2433.75	117.552	165.009	2539.73	58.1508
3365	0	-197.294	2399.5	991.616				-232.728	2495.91	569.562	-289.435	2481.44	182.587	-354.145	2585.65	94.5177	240.592	2532.24	908.636	241.57	2585.6	1098.83				130.693	2433.84	117.523	164.975	2539.71	58.1615
3366	0	-197.053	2401.61	991.292				-233.789	2502.5	570.398	-290.407	2491.43	183.077	-356.224	2596.23	96.4967	240.632	2534.86	908.382	241.82	2587.39	1099.12				130.639	2433.99	117.547	164.964	2539.66	58.1885
3367	0	-196.967	2404.07	990.949				-234.673	2508.79	571.145	-291.641	2501.63	183.836	-357.656	2606.94	98.1722	240.555	2537.58	908.146	241.955	2589.16	1099.41				130.619	2434.14	117.577	164.966	2539.66	58.2264
3368	0	-196.813	2406.42	990.562				-235.829	2515.94	571.925	-292.396	2511.41	184.238	-358.603	2617.78	99.6719	240.641	2540.23	907.965	242.114	2590.95	1099.7				130.597	2434.3	117.58	164.908	2539.63	58.273
3369	0	-196.776	2408.82	989.984				-236.512	2522.3	572.588	-293.416	2521.55	185.087	-359.275	2629.06	101.163	240.646	2542.93	907.723	242.278	2592.73	1099.97				130.513	2434.42	117.591	164.975	2539.67	58.3451
3370	0	-196.664	2411.32	989.48				-237.269	2528.75	573.165	-294.537	2531.88	185.864	-359.225	2640.08	102.337	240.63	2545.67	907.583	242.388	2594.5	1100.24				130.472	2434.51	117.631	164.87	2539.61	58.3382
3371	0	-196.675	2413.9	988.731				-237.442	2534.99	573.548	-295.326	2542.11	186.558	-359.038	2651.41	103.502	240.686	2548.41	907.535	242.429	2596.28	1100.53				130.388	2434.63	117.596	164.899	2539.62	58.3698
3372	0	-196.714	2416.61	988.103				-238.257	2542.23	574.108	-296.005	2552.21	186.983	-358.449	2662.64	104.516	240.773	2550.92	907.549	242.522	2598.06	1100.8				130.285	2434.69	117.618	164.859	2539.56	58.381
3373	0	-196.969	2419.57	987.336				-238.162	2548.17	574.406	-296.983	2562.53	187.971	-357.39	2673.64	105.344	240.761	2553.74	907.516	242.563	2599.83	1101.11				130.184	2434.75	117.613	164.856	2539.55	58.3727
3374	0	-197.148	2422.47	986.549				-238.771	2555.53	574.853	-297.195	2572.5	188.306	-356.243	2684.57	106.08	240.73	2556.45	907.51	242.514	2601.54	1101.45				130.095	2434.87	117.596	164.861	2539.55	58.3972
3375	0	-197.364	2425.37	985.715				-239.236	2562.81	575.211	-297.265	2582.1	188.793	-354.99	2695.45	106.823	240.648	2559.06	907.57	242.484	2603.26	1101.78				130.057	2434.97	117.637	164.861	2539.56	58.3977
3376	0	-197.598	2428.42	984.88				-239.251	2569.39	575.324	-296.775	2591.31	188.824	-353.673	2706.18	107.55	240.532	2561.68	907.677	242.489	2604.96	1102.06				129.91	2435.06	117.631	164.861	2539.55	58.4018
3377	0	-197.88	2431.6	983.938				-238.965	2575.78	575.372	-297.032	2601.2	189.358	-352.13	2716.54	108.044	240.49	2564.09	907.799	242.423	2606.6	1102.38				129.879	2435.21	117.685	164.861	2539.55	58.3975
3378	0	-198.172	2434.79	982.861				-238.9	2582.47	575.38	-296.601	2610.66	189.542	-350.561	2726.55	108.42	240.416	2566.52	908.012	242.305	2608.19	1102.7				129.786	2435.28	117.683	164.854	2539.55	58.4049
3379	0	-198.441	2438	981.815				-238.181	2588.36	575.005	-295.939	2619.71	189.414	-349.09	2736.48	108.8	240.312	2569	908.261	242.199	2609.74	1102.99				129.756	2435.42	117.737	164.855	2539.51	58.3945
3380	0	-198.826	2441.47	980.684				-237.453	2594.24	574.597	-295.1	2628.67	189.274	-346.45	2744.62	108.237	240.385	2571.15	908.447	242.101	2611.3	1103.31				129.787	2435.54	117.77	164.885	2539.5	58.375
3381	0	-199.282	2444.94	979.518				-235.361	2597.89	573.623	-293.908	2637.21	189.128	-344.584	2753.56	108.18	240.469	2573.3	908.604	241.968	2612.78	1103.57				129.741	2435.58	117.769	164.916	2539.53	58.383
3382	0	-199.948	2448.77	978.298				-234.734	2603.89	573.115	-292.463	2645.45	188.657	-343.719	2763.54	108.809	240.591	2575.48	908.698	241.77	2614.31	1103.83				129.701	2435.66	117.78	164.941	2539.49	58.3268
3383	0	-200.29	2452.14	976.975				-233.555	2609.19	572.35	-290.696	2653.5	187.924	-341.866	2772.23	108.671	240.714	2577.61	908.757	241.564	2615.76	1104.03				129.728	2435.78	117.811	164.944	2539.49	58.2918
3384	0	-200.767	2455.8	975.63				-232.072	2613.92	571.311	-289.073	2661.62	187.57	-339.77	2780.23	108.183	240.907	2579.57	908.82	241.341	2617.23	1104.2				129.746	2435.85	117.796	164.994	2539.48	58.2929
3385	0	-201.418	2459.67	974.25				-230.841	2619.08	570.337	-287.087	2669.31	186.796	-337.681	2788.23	107.669	241.071	2581.51	908.831	241.026	2618.65	1104.34				129.707	2435.94	117.868	165.036	2539.46	58.2501
3386	0	-201.969	2463.43	972.859				-229.152	2623.56	569.029	-284.823	2676.56	185.877	-335.367	2795.69	106.891	241.181	2583.32	908.812	240.742	2620.02	1104.41				129.722	2436	117.828	165.049	2539.47	58.2167
3387	0	-202.559	2467.28	971.416				-227.499	2628	567.685	-282.599	2683.67	184.966	-333.082	2803.14	106.032	241.6	2582.65	908.495	240.424	2621.41	1104.44				129.686	2436.09	117.893	165.119	2539.44	58.1535
3388	0	-203.181	2471.1	969.958				-225.865	2632.29	566.302	-280.102	2690.57	184.062	-330.426	2810	104.954	241.553	2585	908.532	240.103	2622.8	1104.43				129.635	2436.12	117.917	165.117	2539.5	58.1575
3389	0	-203.733	2474.84	968.46				-223.91	2636.09	564.582	-277.441	2697.09	182.928	-325.737	2815.28	102.287	241.522	2586.84	908.447	239.814	2624.14	1104.35				129.659	2436.23	117.95	165.192	2539.42	58.1355
3390	0	-204.415	2478.76	966.974				-222.058	2640.03	562.97	-274.664	2703.29	181.688	-323.628	2822.58	101.569	241.458	2588.45	908.354	239.481	2625.43	1104.23				129.626	2436.33	118.019	165.215	2539.44	58.1102
3391	0	-205.032	2482.57	965.406				-220.154	2643.75	561.234	-271.763	2709.19	180.356	-319.869	2828.68	99.7899	241.376	2590.02	908.212	239.167	2626.71	1104.06				129.636	2436.39	118.063	165.249	2539.46	58.117
3392	0	-205.753	2486.45	963.872				-218.088	2647.19	559.35	-268.73	2714.87	178.985	-316.09	2842.84	99.3477	241.235	2591.57	908.114	238.831	2627.97	1103.86				129.614	2436.53	118.144	165.247	2539.47	58.0943
3393	0	-206.504	2490.32	962.322				-216.02	2650.45	557.406	-265.438	2719.94	177.347	-312.443	2851.49	98.3667	240.974	2593.14	907.998	238.402	2629.3	1103.66				129.564	2436.57	118.173	165.254	2539.42	58.0725
3394	0	-207.195	2494.1	960.753				-213.762	2653.3	555.297	-261.557	2724.24	175.34	-307.755	2856.91	96.0927	240.726	2594.62	907.977	238.014	2630.56	1103.42				129.524	2436.65	118.237	165.26	2539.42	58.0703
3395	0	-208.027	2498	959.287				-211.608	2656.34	553.186	-259.131	2729.41	174.04	-302.443	2860.32	93.0125	240.321	2596.18	907.925	237.489	2631.91	1103.23				129.488	2436.74	118.305	165.302	2539.44	58.0361
3396	0	-208.842	2501.77	957.751				-209.386	2658.91	551.03	-256.176	2734.32	172.236	-297.299	2865.55	90.6355	239.961	2597.78	907.877	236.932	2633.28	1103.04				129.446	2436.83	118.428	165.311	2539.43	58.0247
3397	0	-209.76	2505.64	956.164				-207.189	2661.47	548.788	-252.173	2737.5	169.806	-291.764	2868.81	87.3064	239.536	2599.36	907.816	236.273	2634.76	1102.83				129.408	2436.93	118.472	165.318	2539.44	58.0129
3398	0	-210.835	2509.58	954.597				-204.934	2663.63	546.416	-246.424	2738.91	166.552	-286.108	2872.23	84.0153	239.074	2600.96	907.707	235.617	2636.24	1102.6				129.408	2437.04	118.565	165.321	2539.39	58.0003
3399	0	-211.783	2513.28	953.027				-202.612	2665.83	543.985	-243.5	2742.53	164.736	-280.242	2875.1	80.6733	238.551	2602.59	907.641	234.818	2637.85	1102.4				129.453	2437.13	118.678	165.332	2539.39	57.9542
3400	0	-212.884	2517.2	951.505				-200.339	2667.82	541.647	-237.86	2743.48	161.399	-274.31	2876.99	76.9147	237.987	2604.3	907.551	233.924	2639.59	1102.25				129.418	2437.24	118.789	165.377	2539.42	57.986
3401	0	-213.896	2521	949.96				-198.1	2669.88	539.265	-233.18	2744.57	158.576	-268.653	2880.21	74.0303	237.279	2606.01	907.444	232.938	2641.32	1102.03				129.358	2437.27	118.818	165.392	2539.37	57.9556
3402	0	-215.085	2524.97	948.409				-195.784	2671.51	536.713	-233.78	2750.05	158.323	-263.314	2883.56	71.1687	236.516	2607.87	907.353	231.859	2643.18	1101.78				129.053	2437.14	118.764	165.396	2539.37	57.9308
3403	0	-216.274	2528.94	946.886				-193.598	2673.37	534.224	-231.932	2766.46	159.688	-257.588	2885.32	67.7939	235.728	2609.73	907.288	230.71	2645.13	1101.55				129.187	2437.36	118.979	165.43	2539.38	57.9281
3404	0	-217.425	2532.85	945.356				-192.058	2675.93	531.866	-230.43	2776.35	160.327	-251.52	2885.4	63.7982	234.819	2611.65	907.207	229.378	2647.13	1101.28				129.189	2437.44	119.097	165.441	2539.39	57.9296
3405	0	-218.601	2536.77	943.869				-189.132	2676.25	529.192	-226.486	2778.21	158.245	-245.349	2884.31	59.435	233.789	2613.67	907.086	227.94	2649.11	1101.02				129.107	2437.52	119.197	165.469	2539.36	57.8229
3406	0	-219.989	2541.03	942.328				-186.96	2677.37	526.567	-221.182	2774.57	153.891	-239.116	2882.5	54.8283	232.659	2615.63	906.945	226.205	2650.93	1100.69				128.929	2437.49	119.188	165.487	2539.37	57.8247
3407	0	-221.221	2545.1	940.753				-184.917	2678.41	524.035	-215.531	2769.03	149.42	-234.003	2880.17	54.0661	231.509	2617.7	906.813	224.805	2653.24	1100.4				128.919	2437.61	119.363	165.493	2539.36	57.8511
3408	0	-222.502	2549.17	939.182				-182.913	2679.34	521.419	-209.274	2764.53	146.692	-230.338	2878.41	54.3295	230.341	2619.79	906.678	223.363	2655.63	1100.09				128.843	2437.69	119.467	165.559	2539.41	57.7852
3409	0	-223.889	2553.46	937.71				-180.792	2680.05	518.898	-203.946	2758.74	142.581	-227.344	2876.57	54.2712	228.982	2621.94	906.473	221.78	2658.02	1099.8				128.821	2437.82	119.66	165.569	2539.41	57.7856
3410	0	-225.277	2557.64	936.181				-178.552	2680.3	516.36	-199.627	2754.78	139.129	-224.917	2874.73	54.0632	227.583	2624.12	906.262	220.172	2660.5	1099.38				128.696	2437.88	119.847	165.621	2539.39	57.7264
3411	0	-226.808	2562.07	934.664				-176.811	2680.78	513.854	-196.494	2753.43	136.88	-222.989	2873.92	54.6021	226.113	2626.31	906.066	219.349	2663.74	1099.27				128.602	2437.95	120.096	165.643	2539.39	57.7166
3412	0	-228.33	2566.49	933.176				-178.285	2690.87	514.337	-193.97	2754.54	135.744	-221.719	2873.78	55.2407	224.618	2628.57	905.785	216.916	2665.75	1098.61				128.559	2438.04	120.333	165.695	2539.41	57.6709
3413	0	-229.805	2570.78	931.628				-177.423	2691.1	512.177	-192.248	2754.5	134.24	-221.18	2873.32	55.548	223.056	2630.84	905.561	215.21	2668.37	1098.2				128.474	2438.11	120.581	165.755	2539.44	57.6256
3414	0	-231.472	2575.26	930.19				-177.1	2690.97	510.155	-191.085	2753.63	132.685	-220.905	2872.97	55.7751	221.442	2633.24	905.251	213.501	2671.07	1097.75				128.428	2438.2	120.813	165.759	2539.43	57.6505
3415	0	-233.016	2579.49	928.753				-177.39	2692.04	508.684	-190.056	2753.04	131.111	-220.492	2872.5	55.9106	219.885	2635.64	904.959	211.683	2673.77	1097.3				128.013	2438	120.944	165.812	2539.45	57.6259
3416	0	-234.802	2583.73	927.477				-177.853	2693.37	507.258	-190.049	2751.96	129.954	-220.273	2872.42	55.9847	218.298	2638.01	904.61	209.861	2676.54	1096.72				127.797	2438.11	121.104	165.881	2539.52	57.5348
3417	0	-236.674	2587.98	926.361				-178.554	2694.95	506.086	-189.87	2752.53	128.89	-220.248	2872.37	55.9634	216.548	2640.45	904.24	208.07	2679.46	1096.18				127.782	2438.28	121.535	165.914	2539.52	57.4968
3418	0	-238.594	2592.01	925.45				-179.96	2697.65	505.686	-190.046	2752.49	128.26	-220.272	2872.33	55.8804	214.829	2642.92	903.877	205.875	2682.25	1095.61				127.677	2438.41	121.861	165.941	2539.54	57.4897
3419	0	-240.635	2595.9	924.744				-181.14	2699.5	504.779	-190.169	2752.33	127.469	-220.379	2872.3	55.798	213.059	2645.4	903.462	203.702	2685.08	1095.04				127.444	2438.57	122.273	165.947	2539.59	57.4771
3420	0	-242.696	2599.45	924.316				-182.423	2701.17	504.534	-190.121	2752.55	126.801	-220.381	2872.33	55.7563	211.161	2648	903.034	201.528	2688.18	1094.44				126.692	2438.31	122.605	165.941	2539.59	57.5006
3421	0	-244.708	2602.7	924.086				-182.717	2700.49	503.249	-190.188	2754.73	126.374	-220.347	2872.4	55.7896	209.166	2650.65	902.569	199.259	2691.33	1093.91				127.047	2439.04	123.227	165.904	2539.61	57.5018
3422	0	-246.888	2605.77	924.041				-183.748	2702.47	503.253	-190.198	2756.92	126.836	-220.235	2872.4	55.8893	206.97	2653.34	902.096	196.779	2694.66	1093.36				126.883	2439.43	123.859	165.864	2539.66	57.5418
3423	0	-249.202	2608.78	924.136				-184.665	2704.6	503.088	-189.854	2758.88	127.33	-220.099	2872.31	55.9993	204.669	2656.16	901.656	194.365	2698.2	1092.83				126.573	2439.69	124.518	165.867	2539.7	57.5967
3424	0	-251.429	2611.47	924.248				-185.444	2706.25	502.799	-189.249	2760.33	127.154	-219.996	2872.32	56.1756	202.2	2659.12	901.222	191.858	2701.91	1092.33				126.25	2440.01	125.253	165.812	2539.73	57.6383
3425	0	-253.662	2614.19	924.301				-185.91	2707.06	502.271	-188.498	2761.09	126.711	-219.864	2872.28	56.3344	199.626	2662.08	900.853	189.245	2705.72	1091.85				126.098	2440.53	126.033	165.723	2539.79	57.677
3426	0	-256.059	2617.03	924.204				-186.846	2709.17	501.566	-186.374	2757.25	125.287	-219.691	2872.2	56.4686	196.919	2665.16	900.524	186.691	2709.69	1091.31				125.642	2440.77	126.976	165.621	2539.81	57.8071
3427	0	-258.391	2619.7	923.961				-187.144	2708.92	500.848	-185.031	2755.5	123.769	-219.54	2872.17	56.6281	194.086	2668.16	900.33	183.975	2713.63	1090.87				125.494	2441.19	127.896	165.599	2539.96	57.8552
3428	0	-260.91	2622.6	923.645				-188.18	2710.67	499.991	-184.667	2756.65	123.503	-219.39	2872.18	56.8226	191.222	2671.16	900.288	181.341	2717.59	1090.34				125.504	2441.86	129.148	165.612	2540.07	57.8932
3429	0	-263.422	2625.51	923.219				-189.024	2711.78	499.442	-184.475	2758.15	123.424	-219.326	2872.06	56.85	188.346	2674.23	900.382	178.67	2721.53	1089.8				125.417	2442.51	130.193	165.668	2540.22	57.868
3430	0	-266.079	2628.61	922.898				-189.741	2711.75	498.421	-184.849	2760.37	123.262	-219.266	2871.99	56.8486	185.509	2677.18	900.509	175.964	2725.43	1089.3				125.601	2443.37	131.517	165.704	2540.36	57.8312
3431	0	-268.737	2631.75	922.573				-190.966	2713.31	498.313	-185.175	2761.92	123.445	-219.272	2872.05	56.8879	182.817	2680.2	900.6	173.066	2729.17	1088.76				125.607	2444.25	133.069	165.764	2540.55	57.8732
3432	0	-271.493	2635.12	922.426				-192.338	2714.75	498.353	-184.651	2760.02	122.869	-219.272	2872.05	56.8837	180.229	2683.23	900.723	170.227	2732.79	1088.4				125.914	2445.48	134.681	165.822	2540.74	57.9644
3433	0	-274.178	2638.54	922.446				-193.631	2715.97	497.735	-184.743	2759.59	122.171	-219.297	2872.07	56.8791	177.763	2686.27	900.864	167.467	2736.27	1088.06				125.534	2446.39	136.404	165.85	2541.02	58.1291
3434	0	-276.876	2642.15	922.463				-195.227	2717.78	498.168	-184.699	2758.7	122.206	-219.33	2872.03	56.8252	175.347	2689.35	901.005	164.623	2739.65	1087.81				0	0	0	166.087	2541.27	58.4748
3435	0	-279.401	2645.71	922.555				-196.58	2718.9	498.117	-184.77	2758.57	121.902	-219.319	2872.01	56.811	173.035	2692.46	901.166	161.746	2742.82	1087.7				0	0	0	166.041	2541.57	58.6446
3436	0	-281.822	2649.42	922.622				-197.801	2719.69	497.811	-184.829	2758.73	121.622	-219.326	2872.01	56.8169	170.841	2695.6	901.382	159.031	2746.02	1087.63				123.045	2450.29	144.259	165.973	2541.94	58.9576
3437	0	-284.176	2653.07	922.641				-199.168	2720.7	497.691	-184.848	2758.79	121.457	-219.302	2871.98	56.8081	168.655	2698.58	901.567	156.339	2749.05	1087.54				123.652	2452.99	147.915	165.92	2542.34	59.4164
3438	0	-286.433	2656.61	922.555				-200.288	2721.52	497.269	-184.846	2758.88	121.284	-219.272	2872.02	56.8482	166.515	2701.12	901.649	153.806	2752.12	1087.48				123.915	2455.94	151.614	165.754	2542.82	59.7401
3439	0	-288.685	2660.04	922.407				-201.433	2722.01	496.783	-184.781	2758.82	121.143	-219.239	2872	56.8581	164.213	2705.24	901.968	151.313	2755.06	1087.39				123.722	2459.14	155.516	165.977	2543.14	60.5484
3440	0	-290.841	2663.43	922.239				-202.384	2722.25	496.267	-184.573	2758.19	120.649	-219.221	2872.03	56.8678	162.087	2708.08	902.126	148.891	2757.9	1087.31				126.885	2464.25	161.381	165.941	2543.59	61.2673
3441	0	-293.018	2666.62	921.965				-203.731	2723.51	496.237	-184.998	2759.43	120.866	-219.187	2872.1	56.8883	160.07	2710.69	902.225	146.672	2760.66	1087.21				126.572	2468.74	166.46	165.996	2543.98	62.1827
3442	0	-295.141	2669.8	921.744				-205.152	2724.77	496.073	-185.548	2761.11	120.95	-219.206	2871.98	56.8795	158.241	2713.06	902.267	144.505	2763.2	1087.02				126.053	2473.93	171.463	166.045	2544.41	63.1389
3443	0	-297.341	2672.92	921.513				-206.461	2725.55	495.751	-186.037	2762.42	121.284	-219.209	2871.93	56.8623	156.479	2715.39	902.326	142.403	2765.55	1086.7				125.048	2479.23	176.7	165.79	2544.72	64.8577
3444	0	-299.45	2675.96	921.265				-207.886	2726.33	495.501	-185.434	2760.11	120.587	-219.247	2872.34	57.0819	154.827	2717.6	902.238	140.42	2767.68	1086.39				124.633	2485.63	182.112	165.609	2546.62	68.3526
3445	0	-301.538	2678.8	921.037				-209.416	2727.1	495.305	-185.318	2759.03	119.857	-219.238	2872.1	56.8936	153.327	2719.59	902.075	138.396	2769.66	1085.94				124.13	2492.52	188.268	164.954	2547.7	71.5463
3446	0	-303.675	2681.73	920.802				-210.845	2727.63	495.023	-185.465	2758.86	119.737	-219.227	2872.01	56.8292	151.764	2721.48	901.847	136.486	2771.36	1085.39				123.634	2499.48	195.37	164.177	2549.65	75.8214
3447	0	-305.68	2684.48	920.561				-212.022	2727.57	494.508	-185.977	2760.08	119.706	-219.186	2872.11	56.8349	150.326	2723.26	901.539	134.095	2772.55	1084.93				122.51	2506.48	201.957	163.154	2552.1	80.6351
3448	0	-307.601	2687.15	920.381				-213.194	2727.35	493.752	-186.534	2761.41	120.105	-219.242	2872	56.7905	149.022	2724.91	901.186	132.495	2774.13	1084.17				121.139	2513.8	208.112	161.987	2555.36	85.8329
3449	0	-309.478	2689.66	920.178				-214.774	2728.45	493.997	-186.917	2762.25	120.322	-219.23	2871.95	56.7585	147.768	2726.55	900.834	131.139	2775.77	1083.36				119.734	2521	213.743	161.147	2559.21	90.913
3450	0	-311.312	2692.11	920.065				-215.986	2729.1	493.834	-186.162	2759.4	119.554	-219.26	2872.05	56.8043	146.582	2728.3	900.402	129.92	2777.37	1082.38				118.371	2528.09	219.204	159.617	2564.7	95.0975
3451	0	-313.084	2694.5	920.062				-217.052	2729.14	493.523	-185.978	2758.02	118.931	-219.281	2872.03	56.77	145.496	2730	900.116	128.766	2778.99	1081.32				116.429	2535.17	223.648	158.109	2571.97	99.1162
3452	0	-314.667	2696.61	920.038				-217.994	2729.22	493.237	-186.095	2757.87	118.814	-219.281	2872	56.7491	144.483	2731.77	900.06	127.745	2780.75	1080.33				114.482	2543.22	226.825	156.952	2580.59	103.339
3453	0	-316.163	2698.67	920.116				-219.26	2730.68	493.441	-186.875	2759.51	119.49	-219.272	2871.97	56.7371	143.597	2733.69	900.277	126.806	2782.63	1079.34				113.052	2552.21	229.106	155.495	2590.35	105.695
3454	0	-317.539	2700.68	920.305				-220.01	2730.87	493.216	-187.067	2760.4	119.745	-219.314	2872.04	56.7682	142.769	2735.75	900.759	125.922	2784.72	1078.51				112.305	2562.37	230.488	152.898	2600.11	106.468
3455	0	-318.759	2702.47	920.446				-220.815	2731.51	493.333	-187.18	2760.28	119.677	-219.315	2872.08	56.7607	142.033	2737.64	901.489	125.014	2786.92	1077.91				111.705	2572.85	231.062	151.665	2611.65	106.855
3456	0	-319.91	2704.34	920.551				-221.676	2732.84	493.333	-187.005	2759.2	119.382	-219.315	2872.08	56.7604	141.309	2739.62	902.46	124.148	2789.29	1077.35				111.34	2583.87	230.569	151.345	2624.78	106.599
3457	0	-320.83	2706.04	920.637				-222.093	2733.15	493.454	-187.084	2758.9	119.254	-219.31	2872.06	56.7458	140.474	2741.88	903.501	123.201	2791.74	1077.08				110.852	2595.48	228.916	150.814	2638.59	105.414
3458	0	-321.657	2707.78	920.703				-222.726	2734.54	493.348	-187.153	2758.84	119.254	-219.329	2872.03	56.732	139.635	2744.18	904.618	122.282	2794.3	1076.92				110.738	2607.89	226.188	150.477	2653.39	103.54
3459	0	-322.396	2709.62	920.768				-223.173	2735.54	493.436	-187.219	2758.83	119.246	-219.319	2872.02	56.731	138.906	2746.56	905.692	121.438	2796.94	1076.82				111.102	2621.11	221.799	150.457	2669.12	101.126
3460	0	-322.166	2710.11	920.798				-223.342	2735.93	493.253	-187.265	2758.92	119.325	-219.326	2872.04	56.7432	138.326	2748.69	906.657	120.576	2799.5	1076.9				111.507	2634.52	217.838	150.925	2686.09	98.7285
3461	0	-322.676	2711.87	920.924				-223.735	2737.43	493.495	-187.274	2758.88	119.408	-219.344	2872.01	56.7369	137.852	2750.93	907.596	119.708	2802.06	1077.1				112.065	2648.35	213.506	151.701	2703.63	95.9127
3462	0	-323.12	2713.84	921.03				-223.877	2738.37	493.669	-187.287	2758.89	119.462	-219.31	2872.04	56.7358	137.428	2753.16	908.421	118.939	2804.6	1077.37				113.139	2662.64	208.829	152.97	2721.79	92.8685
3463	0	-323.605	2716.14	921.136				-223.763	2738.58	493.449	-187.287	2758.91	119.481	-219.306	2872.03	56.7303	137.145	2755.42	909.215	118.3	2807.04	1077.7				114.417	2677.49	203.468	154.713	2740.41	89.6691
3464	0	-323.813	2718.27	921.19				-223.839	2739.63	493.563	-187.269	2758.93	119.55	-219.292	2872	56.7325	136.834	2757.72	909.902	117.886	2809.56	1077.98				116.154	2692.83	197.884	156.928	2759.5	86.4572
3465	0	-323.957	2720.55	921.259				-224.053	2741.39	493.883	-187.259	2758.99	119.574	-219.285	2871.97	56.7491	136.712	2759.97	910.523	117.498	2811.99	1078.32				118.432	2708.49	192.123	159.787	2779.15	83.4393
3466	0	-323.882	2722.77	921.273				-224.069	2742.64	493.997	-187.229	2759.06	119.654	-219.28	2871.94	56.7335	136.741	2762.17	911.112	117.247	2814.33	1078.52				121.095	2724.51	186.486	162.937	2798.96	80.547
3467	0	-323.742	2725.05	921.271				-223.932	2743.57	493.994	-187.203	2759.07	119.797	-219.274	2872.02	56.7913	136.663	2764.69	911.686	117.208	2816.73	1078.73				124.163	2740.82	180.95	166.358	2819	77.8391
3468	0	-323.459	2727.26	921.199				-223.692	2744.1	494.109	-187.147	2759.06	119.829	-219.259	2871.96	56.7735	136.872	2766.62	912.169	117.32	2819.1	1078.87				127.516	2757.35	175.612	169.962	2839.11	75.4223
3469	0	-323.378	2729.96	921.279				-223.436	2744.57	493.469	-187.039	2759.08	119.703	-219.255	2871.95	56.7714	137.283	2768.06	912.542	117.516	2821.59	1078.94				131.07	2774.02	170.565	173.945	2859.36	73.6171
3470	0	-323.355	2732.81	921.284				-223.28	2745.81	493.786	-186.952	2759.14	119.716	-219.256	2871.97	56.7904	137.778	2770.21	912.717	117.865	2824.09	1078.89				134.786	2790.64	165.972	177.878	2879.47	72.1254
3471	0	-323.694	2736.37	921.446				-223.074	2746.88	493.858	-186.865	2759.2	119.793	-219.208	2871.89	56.7793	138.336	2772.51	912.834	118.328	2826.62	1078.74				138.418	2807.17	161.804	181.942	2899.47	71.3833
3472	0	-323.355	2738.89	921.514				-222.925	2748.02	493.999	-186.792	2759.3	119.855	-219.215	2871.97	56.8057	138.993	2774.93	912.873	118.912	2829.24	1078.56				141.945	2823.47	157.805	185.771	2919.01	70.9975
3473	0	-322.758	2741.15	921.655				-222.716	2748.97	494.086	-186.911	2760.06	120.149	-219.216	2871.91	56.7926	139.86	2777.66	912.827	119.588	2831.99	1078.2				0	0	0	189.487	2938.21	71.1742
3474	0	-322.072	2743.23	921.813				-222.523	2750.21	494.242	-186.858	2760.36	120.305	-219.174	2871.98	56.8112	140.755	2780.4	912.624	120.287	2834.84	1077.81				0	0	0	193.077	2956.67	71.688
3475	0	-321.379	2745.34	921.993				-222.037	2750.92	494.28	-186.781	2760.42	120.402	-219.212	2871.92	56.7944	141.613	2783.19	912.354	121.082	2837.86	1077.36				153.01	2871.07	148.186	196.589	2974.78	72.1452
3476	0	-320.653	2747.39	922.19				-221.644	2751.73	494.351	-186.702	2760.49	120.489	-219.204	2871.87	56.7658	142.376	2786.02	911.99	121.922	2841.03	1076.82				156.279	2885.97	145.992	200.066	2992.27	73.2441
3477	0	-319.758	2749.15	922.369				-221.15	2752.76	494.512	-186.617	2760.64	120.643	-219.192	2871.9	56.8096	143.055	2788.89	911.438	122.797	2844.35	1076.27				159.603	2900.38	144.363	203.32	3008.89	74.6678
3478	0	-318.809	2750.96	922.605				-220.525	2753.62	494.494	-185.892	2759	119.905	-219.21	2871.89	56.8031	143.775	2791.83	910.832	123.709	2847.82	1075.76				162.327	2913.89	143.27	206.551	3024.55	76.1585
3479	0	-317.782	2752.6	922.87				-219.992	2754.7	495.108	-185.648	2758.52	119.788	-219.164	2872.02	56.8605	144.48	2794.94	910.184	124.627	2851.48	1075.14				165.638	2926.94	141.952	209.373	3039.12	77.8165
3480	0	-316.58	2754.18	923.175				-219.391	2756.35	495.224	-185.588	2758.97	119.95	-219.172	2872	56.8601	145.212	2798.19	909.388	125.638	2855.33	1074.64				167.872	2938.65	141.388	211.339	3052.4	79.128
3481	0	-315.259	2755.71	923.493				-218.624	2757.38	495.318	-185.515	2759.42	120.203	-219.212	2872.04	56.8792	145.997	2801.55	908.461	126.762	2859.41	1074.1				169.896	2949.24	140.697	213.227	3064.27	80.6305
3482	0	-313.888	2757.18	923.81				-217.564	2757.94	495.392	-185.369	2759.74	120.442	-219.245	2871.92	56.8563	146.787	2805.07	907.485	127.816	2863.59	1073.6				171.521	2958.39	140.028	215.125	3074.61	82.1351
3483	0	-312.347	2758.62	924.147				-216.631	2758.94	495.477	-185.153	2759.67	120.509	-219.25	2871.94	56.8637	147.691	2808.84	906.383	129.008	2867.95	1073.15				172.553	2966.27	139.174	215.901	3083.51	82.8911
3484	0	-310.671	2760.16	924.547				-215.809	2760.76	496.083	-184.937	2759.76	120.483	-219.227	2872	56.8486	148.683	2812.82	905.291	130.192	2872.44	1072.67				173.003	2972.78	138.081	216.531	3090.78	83.4938
3485	0	-308.827	2761.56	924.964				-214.521	2761.6	496.334	-184.714	2759.87	120.66	-219.263	2871.89	56.8324	149.9	2817.03	904.206	131.497	2877.04	1072.25				173.239	2978.1	136.92	216.424	3096.6	83.3866
3486	0	-306.884	2763.02	925.364				-213.44	2762.96	496.594	-184.496	2759.92	120.798	-219.315	2871.89	56.8412	151.231	2821.53	903.273	132.795	2881.78	1071.78				173.05	2982.42	135.908	215.832	3100.53	82.7879
3487	0	-304.786	2764.64	925.853				-212.324	2764.51	497.126	-183.456	2757.59	119.678	-219.315	2871.92	56.8249	152.515	2826.24	902.652	134.227	2886.67	1071.41				172.546	2985.51	134.949	214.8	3102.9	81.5226
3488	0	-302.581	2766.33	926.285				-210.889	2765.37	497.272	-182.647	2755.6	119.007	-219.309	2871.87	56.7847	153.92	2831.19	902.155	135.734	2891.64	1071.01				171.474	2986.96	133.498	213.462	3104.25	79.4758
3489	0	-300.215	2768.05	926.744				-209.682	2767.3	497.78	-182.194	2754.86	118.833	-219.37	2871.9	56.8333	155.544	2836.22	901.722	137.402	2896.68	1070.72				169.824	2987.15	131.649	211.752	3105.88	76.5561
3490	0	-299.153	2776.22	928.676				-208.092	2768.25	498.047	-182.07	2755.29	119.157	-219.365	2871.89	56.7956	157.428	2841.38	901.232	139.204	2901.85	1070.4				168.73	2988.11	130.217	209.715	3107.32	74.2326
3491	0	-297.755	2782.66	929.728				-206.698	2770.25	498.567	-181.798	2755.19	119.249	-219.37	2871.92	56.8518	159.381	2846.7	900.864	141.061	2907.03	1070.1				169.006	2990.43	129.445	207.246	3108.19	71.8054
3492	0	-295.383	2785.64	930.447				-205.063	2771.8	498.988	-182.679	2758.63	120.898	-219.37	2871.94	56.8359	161.425	2852.14	900.501	143.013	2912.22	1069.88				169.207	2992.45	128.753	211.29	3105.63	65.981
3493	0	-292.497	2786.96	930.896				-203.103	2772.49	499.169	-181.407	2756.17	119.92	-219.357	2871.86	56.8111	163.561	2857.7	900.332	145.19	2917.33	1069.7				169.155	2994.08	128.245	211.342	3106.12	63.5601
3494	0	-289.53	2788.55	931.347				-201.642	2774.86	499.62	-180.484	2754.02	119.34	-219.362	2871.88	56.8407	165.825	2863.33	900.367	147.21	2922.42	1069.63				169.464	2995.41	127.973	211.368	3107.46	62.5362
3495	0	-286.729	2790.91	931.843				-199.875	2776.67	500.216	-180.249	2754.06	119.498	-219.366	2871.89	56.8623	168.248	2868.92	900.562	149.532	2927.57	1069.81				170.781	2996.35	128.229	208.861	3111.54	65.5729
3496	0	-283.883	2793.64	932.3				-197.857	2777.5	500.413	-180.121	2754.74	119.913	-219.343	2871.82	56.8364	170.775	2874.58	901.102	151.674	2932.57	1070.08				171.811	2997.18	128.571	208.922	3115.54	66.4128
3497	0	-280.971	2796.28	932.746				-196.196	2779.87	500.71	-179.92	2755.17	120.287	-219.351	2871.85	56.8611	173.346	2880.19	902.073	153.997	2937.56	1070.49				171.074	2997.52	127.92	209.511	3114.76	65.8008
3498	0	-277.919	2798.83	933.082				-194.396	2781.94	500.944	-179.75	2755.45	120.683	-219.343	2871.82	56.8363	175.937	2885.99	903.36	156.385	2942.42	1070.96				173.244	2998.45	128.958	209.81	3112	63.7226
3499	0	-274.778	2801.42	933.39				-192.301	2783.02	501.222	-179.41	2755.27	121.088	-219.339	2871.8	56.8548	178.606	2890.9	904.554	158.685	2947.15	1071.49				174.503	2999.38	129.189	209.802	3112.13	63.2937
3500	0	-271.686	2804.36	933.669				-190.336	2784.78	501.656	-179.173	2755.84	121.412	-219.343	2871.79	56.8532	181.273	2895.58	905.752	161.01	2951.61	1071.95				174.796	3000	128.979	209.858	3112.37	63.3337
3501	0	-268.493	2807.42	933.96				-188.431	2786.91	501.911	-180.439	2760.32	124.041	-219.319	2871.89	56.8972	183.882	2900.09	906.792	163.523	2956.07	1072.41				175.143	3000.58	128.71	209.58	3112.6	63.3195
3502	0	-265.271	2810.54	934.232				-186.343	2788.64	502.177	-180.95	2763.38	125.477	-219.301	2871.84	56.8814	185.9	2901.47	907.224	166.167	2960.47	1072.92				175.431	3001.01	128.534	209.314	3112.75	63.3049
3503	0	-261.942	2813.52	934.525				-184.315	2790.6	502.47	-179.694	2760.81	124.64	-219.294	2871.83	56.9039	188.592	2905.34	907.771	168.987	2964.82	1073.46				175.8	3001.57	128.253	209.506	3113.02	63.1177
3504	0	-258.392	2816.11	934.747				-182.438	2792.76	503.062	-178.56	2758.25	123.879	-219.264	2871.8	56.9005	191.346	2909.64	908.251	171.884	2969.1	1073.95				170.868	3000.64	125.947	208.458	3112.56	63.0404
3505	0	-254.93	2818.93	935.046				-180.425	2794.65	503.455	-177.957	2757.71	123.975	-219.239	2871.82	56.9392	194.241	2913.98	908.654	175.028	2973.44	1074.41				171.455	3001.27	125.744	208.485	3112.68	62.8895
3506	0	-251.534	2822.13	935.411				-178.326	2796.4	503.738	-178.809	2761.05	126.378	-219.207	2871.82	56.9464	197.349	2918.12	908.724	178.146	2977.67	1074.86				171.747	3001.83	125.617	208.928	3112.87	62.9404
3507	0	-248.084	2825.27	935.769				-176.571	2798.95	504.325	-179.798	2765.58	128.39	-219.217	2871.96	57.0316	200.472	2922.2	908.837	181.263	2981.94	1075.33				171.858	3002.24	125.467	209.499	3113.43	62.6262
3508	0	-244.65	2828.45	936.25				-174.777	2801.37	504.93	-180.395	2768.5	130.069	-219.234	2872.23	57.1638	203.565	2926.51	908.847	184.567	2986.21	1075.79				171.89	3002.72	125.333	209.627	3113.55	62.5411
3509	0	-241.286	2831.59	936.777				-172.917	2803.36	505.384	-180.491	2769.65	131.09	-219.274	2872.29	57.159	206.681	2930.61	908.777	187.71	2990.42	1076.23				172.075	3003.23	125.292	209.759	3113.69	62.4449
3510	0	-237.934	2834.73	937.377				-170.85	2804.59	505.643	-180.221	2769.13	131.363	-219.309	2872.32	57.112	209.845	2934.64	908.631	190.914	2994.72	1076.65				172.265	3003.71	125.269	209.985	3113.84	62.4211
3511	0	-234.657	2837.86	938.05				-169.667	2807.83	506.639	-179.726	2767.91	131.631	-219.353	2872.36	57.0656	212.964	2939.16	908.625	194.15	2998.99	1077.1				172.046	3004.04	125.046	209.809	3113.86	62.4845
3512	0	-231.51	2841.16	938.819				-168.315	2810.56	507.514	-179.346	2766.75	131.905	-219.403	2872.36	56.9945	216.035	2943.34	908.642	197.133	3003.21	1077.61				172.471	3004.5	125.12	209.624	3113.89	62.503
3513	0	-228.362	2844.24	939.679				-166.684	2812.47	508.264	-177.545	2761.37	131.065	-219.46	2872.38	56.9076	219.117	2947.57	908.659	200.113	3007.46	1078.12				172.048	3004.69	124.81	209.439	3113.94	62.572
3514	0	-225.355	2847.37	940.695				-165.396	2814.57	509.701	-177.727	2761.31	131.956	-219.54	2872.46	56.874	221.889	2951.9	908.579	203.149	3011.76	1078.61				172.049	3004.98	124.641	209.208	3113.84	62.6095
3515	0	-222.456	2850.42	941.82				-164.214	2817.3	510.757	-177.871	2761.77	133.015	-219.615	2872.56	56.8004	224.579	2958.38	909.064	206.087	3016.07	1079.17				172.12	3005.28	124.505	209.483	3114	62.4896
3516	0	-219.625	2853.34	943.076				-162.759	2819.2	511.729	-178.075	2762.22	134.283	-219.728	2872.57	56.7303	227.192	2963	909.171	208.875	3020.37	1079.74				172.4	3005.55	124.484	209.589	3114.08	62.5246
3517	0	-216.836	2856.04	944.519				-161.935	2822.75	513.435	-178.342	2761.64	135.396	-219.846	2872.69	56.6761	229.692	2967.5	909.365	211.512	3024.66	1080.37				172.453	3005.72	124.387	209.786	3114.23	62.4301
3518	0	-214.29	2859.15	946.02				-161.15	2826.3	514.743	-178.663	2763.08	137.001	-219.997	2872.76	56.5861	232.023	2972.2	909.649	214.154	3029.01	1081.12				172.546	3005.88	124.321	209.814	3114.3	62.4093
3519	0	-211.74	2861.86	947.724				-160.26	2829.2	516.123	-178.734	2764.27	138.79	-220.18	2872.76	56.4481	234.333	2976.27	910.085	216.679	3033.28	1081.99				172.714	3006.11	124.308	209.722	3114.26	62.4111
3520	0	-209.144	2864.24	949.467				-159.645	2832.85	517.988	-179.017	2765.67	140.297	-220.419	2872.74	56.3075	236.516	2979.9	910.519	219.042	3037.49	1082.89				172.909	3006.26	124.287	209.765	3114.33	62.3718
3521	0	-206.694	2866.77	951.303				-159.11	2836.36	519.658	-179.362	2766.88	142.301	-220.688	2872.63	56.0405	238.614	2982.75	910.823	221.345	3041.67	1083.86				173.093	3006.36	124.247	209.821	3114.41	62.2277
3522	0	-204.385	2869.26	953.248				-158.76	2839.93	521.423	-179.29	2768.59	144.368	-220.881	2872.22	55.611	240.606	2984.91	911.177	223.466	3045.7	1084.98				173.33	3006.47	124.221	209.792	3114.46	62.239
3523	0	-201.964	2871.42	955.227				-158.357	2843.6	523.099	-179.204	2770.25	146.347	-221.125	2872.19	55.4383	242.387	2987.59	911.779	225.637	3049.77	1086.14				173.539	3006.5	124.17	209.897	3114.49	62.1717
3524	0	-199.696	2873.69	957.265				-158.021	2847.21	524.842	-180.2	2772.87	149.32	-221.362	2872.18	55.354	244.098	2992.3	912.787	227.697	3053.59	1087.38				173.749	3006.51	124.115	209.94	3114.5	62.1318
3525	0	-197.441	2875.65	959.384				-157.829	2850.85	526.603	-179.466	2774.37	150.988	-221.651	2872.53	55.6236	245.636	2994.31	913.253	229.642	3057.33	1088.54				173.917	3006.56	124.086	209.595	3114.62	61.8722
3526	0	-195.258	2877.61	961.482				-157.599	2854.62	528.335	-179.027	2777.1	153.271	-221.708	2872.3	55.4951	247.214	2997.3	913.892	231.531	3060.87	1089.77				173.978	3006.58	123.98	209.589	3114.62	61.8725
3527	0	-193.212	2879.6	963.585				-157.528	2858.54	530.143	-179.224	2782.08	156.346	-221.698	2872.24	55.6055	248.595	3000.41	914.618	233.509	3064.39	1090.95				174.078	3006.56	123.894	209.59	3114.62	61.8698
3528	0	-191.304	2881.56	965.712				-157.444	2862.58	531.876	-179.309	2787.07	159.617	-221.675	2872.82	56.0917	250.048	3003.29	915.252	235.308	3067.77	1092.21				174.137	3006.58	123.835	209.576	3114.61	61.8642
3529	0	-189.467	2883.66	967.804				-157.479	2867	533.603	-178.813	2790.52	162.253	-221.469	2872.89	56.2856	251.298	3006.12	915.823	237.142	3071.11	1093.38				174.303	3006.63	123.758	209.58	3114.61	61.8646
3530	0	-187.738	2885.86	969.885				-157.75	2871.67	535.332	-177.655	2792.13	164.071	-221.321	2873.42	56.6588	252.617	3008.85	916.372	238.982	3074.28	1094.54				174.431	3006.71	123.73	209.561	3114.58	61.8734
3531	0	-186	2887.85	971.872				-158.024	2876.51	536.923	-175.926	2792.25	165.386	-220.758	2872.73	56.4758	253.949	3011.43	916.799	240.64	3077.28	1095.55				174.612	3006.81	123.669	209.574	3114.58	61.8788
3532	0	-184.4	2889.83	973.763				-158.573	2881.5	538.54	-174.123	2792.28	166.496	-220.152	2872.25	56.6695	255.23	3014.14	917.252	242.376	3080.25	1096.53				174.672	3006.84	123.588	209.563	3114.59	61.9048
3533	0	-182.802	2891.88	975.59				-159.256	2886.64	540.157	-172.436	2792.91	167.91	-219.503	2872.6	57.2846	256.51	3016.69	917.657	244.047	3083.12	1097.43				174.739	3006.9	123.519	209.57	3114.59	61.9015
3534	0	-181.439	2894.21	977.362				-160.064	2892.18	541.751	-171.005	2794.6	169.646	-219.206	2873.71	58.1139	257.691	3019.21	918.025	245.554	3085.9	1098.27				174.798	3006.92	123.462	209.563	3114.59	61.9245
3535	0	-180.194	2896.92	979.008				-160.843	2897.54	543.25	-169.653	2796.69	171.461	-218.173	2873.15	58.1265	258.919	3021.84	918.376	247.183	3088.63	1099.08				174.816	3006.98	123.355	209.584	3114.56	61.9198
3536	0	-178.878	2899.22	980.604				-161.563	2902.79	544.616	-168.477	2798.26	172.996	-217.654	2873.72	58.9183	260.094	3024.48	918.679	248.66	3091.29	1099.78				174.875	3007	123.248	209.419	3114.2	62.5515
3537	0	-177.616	2901.39	982.028				-162.418	2908.29	545.951	-167.328	2800.69	174.726	-217.374	2874.64	59.6864	261.194	3027.1	918.957	250.158	3093.86	1100.43				174.879	3007	123.175	209.754	3114.4	62.2685
3538	0	-176.364	2903.74	983.307				-163.355	2913.98	547.26	-166.82	2804.12	176.448	-217.528	2876.41	60.638	262.323	3029.78	919.144	251.703	3096.44	1101.02				174.896	3007.05	123.069	209.761	3114.41	62.3159
3539	0	-175.224	2906.13	984.496				-164.328	2919.61	548.513	-166.609	2807.88	178.004	-217.904	2878.64	61.3952	263.421	3032.37	919.256	253.092	3098.94	1101.56				174.913	3007.1	123.01	209.739	3114.35	62.3174
3540	0	-174.015	2908.44	985.604				-165.47	2925.58	549.613	-166.829	2812.15	179.259	-218.684	2881.66	62.1748	264.49	3035.29	919.324	254.574	3101.46	1102.08				174.932	3007.16	122.904	209.448	3114.2	62.5461
3541	0	-172.945	2910.9	986.524				-166.456	2931.23	550.841	-167.471	2817.06	180.14	-220.153	2886.26	63.2492	265.662	3037.92	919.378	255.874	3103.98	1102.53				174.89	3007.2	122.833	209.673	3114.32	62.3797
3542	0	-171.858	2913.28	987.315				-167.089	2935.75	551.564	-168.707	2822.57	180.88	-222.302	2892.54	64.4188	266.722	3042.57	919.799	257.276	3106.56	1103.01				174.917	3007.3	122.764	209.669	3114.28	62.3858
3543	0	-170.771	2915.66	988.082				-167.835	2940.26	552.515	-170.654	2829.93	181.896	-224.632	2898.45	64.5322	267.651	3048	920.232	258.554	3109.19	1103.46				174.881	3007.34	122.67	209.656	3114.27	62.4044
3544	0	-169.659	2917.88	988.694				-168.536	2944.7	553.337	-173.234	2837.62	181.816	-227.473	2905.92	64.8828	268.707	3051.06	920.195	259.886	3111.87	1103.96				174.853	3007.43	122.586	209.388	3114.12	62.5969
3545	0	-168.584	2920.22	989.27				-169.071	2948.63	554.051	-175.913	2845.44	181.482	-231.165	2916.28	65.9721	269.648	3053.44	920.07	261.014	3114.45	1104.47				174.879	3007.54	122.543	209.369	3114.1	62.6127
3546	0	-167.513	2922.63	989.716				-170.009	2953.54	555.023	-179.045	2853.96	180.92	-234.985	2926.22	66.0847	270.687	3056.05	919.929	262.154	3117.12	1104.99				174.788	3007.56	122.434	209.385	3114.12	62.6168
3547	0	-166.501	2925.07	990.12				-170.743	2957.99	555.806	-183.032	2865.23	181.345	-238.979	2937.06	66.0782	271.507	3058.66	919.783	263.333	3119.75	1105.5				174.81	3007.67	122.387	209.573	3114.16	62.4805
3548	0	-165.459	2927.64	990.443				-171.358	2962.23	556.334	-187.635	2875.77	180.486	-243.2	2949.36	66.1925	272.336	3061.31	919.653	264.406	3122.31	1105.97				174.772	3007.71	122.317	209.563	3114.16	62.4947
3549	0	-164.439	2930.19	990.674				-172.255	2967.3	557.232	-191.951	2886.2	179.524	-246.65	2960.03	64.7123	273.056	3063.91	919.53	265.814	3125.09	1106.26				174.679	3007.73	122.23	209.571	3114.16	62.517
3550	0	-163.368	2932.57	990.838				-172.915	2971.86	557.766	-196.365	2896.54	178.319	-250.475	2972.43	64.072	273.765	3066.48	919.357	267.073	3127.69	1106.62				174.637	3007.77	122.18	209.575	3114.13	62.5156
3551	0	-162.248	2934.73	990.911				-173.981	2977.82	558.971	-200.864	2907.66	177.22	-254.487	2986.65	64.4392	274.479	3068.88	919.133	267.918	3130.05	1106.98				174.613	3007.85	122.123	209.548	3114.08	62.5511
3552	0	-161.111	2936.75	990.967				-174.479	2982.74	559.242	-205.446	2920.28	177.036	-258.64	3002.34	65.6857	275.193	3071.42	918.958	268.497	3132.17	1107.43				174.531	3007.92	122.099	209.541	3114.06	62.5381
3553	0	-160.005	2938.79	990.959				-175.31	2988.37	559.927	-209.968	2932.14	176.8	-263.048	3019.35	68.0183	275.908	3073.86	918.659	269.102	3134.3	1107.91				174.515	3008.06	122.081	209.529	3114.08	62.5585
3554	0	-159.079	2941.09	990.94				-176.276	2994.65	560.81	-213.983	2945.53	176.86	-267.664	3037.44	71.2957	276.568	3076.5	918.46	269.716	3136.47	1108.33				174.49	3008.14	122.049	209.534	3114.07	62.5006
3555	0	-158.272	2943.6	990.941				-177.371	3001.57	562.015	-218.288	2959.15	177.568	-271.306	3052.42	73.331	277.229	3079.14	918.266	270.376	3138.72	1108.81				174.474	3008.28	122.078	209.547	3114.08	62.5041
3556	0	-157.408	2945.77	990.91				-178.202	3008.44	562.588	-221.998	2972.16	178.199	-274.74	3066.24	75.2331	277.884	3081.86	918.072	270.987	3141.11	1109.31				174.402	3008.4	122.095	209.544	3114.11	62.5162
3557	0	-156.491	2947.48	990.811				-179.046	3015.43	563.689	-225.246	2984.67	178.63	-278.082	3079.9	77.3416	278.517	3084.65	917.816	271.566	3143.67	1109.89				174.385	3008.53	122.125	209.546	3114.11	62.51
3558	0	-155.806	2949.62	990.764				-179.802	3022.47	564.308	-228.295	2998.11	179.677	-281.816	3094.72	80.3235	279.219	3087.43	917.598	272.126	3146.42	1110.52				174.359	3008.61	122.141	209.561	3114.13	62.4693
3559	0	-155.246	2951.91	990.732				-180.581	3029.68	565.395	-231.059	3010.78	180.742	-285.623	3109.48	83.6595	279.794	3090.29	917.435	272.583	3149.19	1111.12				174.328	3008.7	122.181	209.574	3114.13	62.4697
3560	0	-154.629	2953.94	990.698				-181.604	3037.74	566.647	-233.121	3022.69	181.793	-288.727	3122.14	86.2621	280.265	3093.28	917.405	273.041	3150.07	1111.01				174.297	3008.78	122.22	209.575	3114.14	62.4279
3561	0	-154.134	2956.13	990.64				-182.805	3046.21	567.733	-234.718	3034.22	182.869	-292.27	3136.35	89.9733	280.533	3096.22	917.426	273.429	3150.4	1111				174.283	3008.91	122.275	209.61	3114.18	62.4411
3562	0	-153.732	2958.6	990.544				-183.519	3053.63	568.93	-235.881	3046.05	184.007	-294.377	3146.72	91.8282	280.656	3099.23	917.46	273.797	3152.54	1111.32				174.266	3009.04	122.331	209.611	3114.18	62.4458
3563	0	-153.56	2961.26	990.45				-185.01	3062.85	570.571	-236.991	3057.8	185.401	-296.827	3159.06	94.866	280.772	3102.2	917.459	274.024	3154.76	1111.64				174.246	3009.18	122.41	209.611	3114.19	62.3994
3564	0	-153.272	2963.69	990.308				-185.714	3070.16	571.258	-237.54	3069.09	186.609	-299.116	3171.86	97.8962	280.781	3105.12	917.386	274.314	3157.13	1112				174.162	3009.25	122.437	209.615	3114.22	62.4075
3565	0	-153.172	2966.43	990.138				-187.109	3079.4	572.881	-237.842	3079.87	187.733	-299.976	3181.63	99.3645	280.779	3108	917.271	274.57	3159.17	1112.24				174.143	3009.37	122.515	209.617	3114.23	62.3707
3566	0	-153.121	2969.44	989.948				-187.773	3086.74	573.564	-237.573	3089.68	188.287	-299.939	3189.88	99.8469	280.863	3110.78	917.214	274.821	3161.32	1112.47				174.074	3009.49	122.557	209.612	3114.23	62.3648
3567	0	-153.15	2972.55	989.639				-188.745	3094.84	574.977	-237.608	3100.02	189.296	-300.522	3201.98	102.096	280.917	3113.6	917.06	275.026	3163.48	1112.66				174.055	3009.63	122.611	209.611	3114.23	62.3609
3568	0	-153.191	2975.76	989.336				-189.668	3102.95	576.19	-237.354	3110.49	190.212	-300.778	3214.72	104.292	281.048	3116.27	916.955	275.309	3165.44	1112.79				174.04	3009.76	122.69	209.631	3114.24	62.4622
3569	0	-153.477	2979.43	989.001				-190.516	3111.19	577.243	-237.402	3120.96	191.146	-299.354	3223.45	104.1	281.136	3118.9	916.892	275.587	3167.52	1112.95				173.969	3009.87	122.731	209.666	3114.28	62.3198
3570	0	-153.69	2982.92	988.583				-190.73	3117.76	577.386	-237.382	3131.51	192.033	-297.678	3232.76	104.017	281.264	3121.43	916.8	275.824	3169.46	1113.06				173.909	3010.04	122.786	209.659	3114.28	62.321
3571	0	-153.974	2986.43	988.119				-191.431	3126.03	578.287	-237.512	3142.37	193.113	-296.211	3243.79	104.573	281.284	3123.91	916.694	276.148	3171.55	1113.22				173.837	3010.16	122.875	209.628	3114.25	62.391
3572	0	-154.44	2990.35	987.662				-191.913	3133.88	579.184	-237.252	3152.37	193.667	-295.257	3257.43	106.288	281.29	3126.36	916.602	276.412	3173.41	1113.27				173.779	3010.32	122.955	209.673	3114.32	62.3091
3573	0	-155.013	2994.57	987.105				-192.13	3141.35	579.841	-236.757	3161.84	194.034	-293.937	3270.77	107.662	281.229	3128.77	916.55	276.722	3175.25	1113.32				173.665	3010.47	123.02	209.639	3114.29	62.3587
3574	0	-155.647	2998.9	986.563				-192.129	3148.63	580.284	-236.579	3171.74	194.465	-292.169	3282.23	108.143	281.214	3131.15	916.511	276.984	3177.09	1113.4				173.593	3010.58	123.084	209.662	3114.3	62.3771
3575	0	-156.288	3003.24	985.939				-191.911	3155.51	580.49	-236.405	3181.25	194.606	-289.01	3290	106.587	281.129	3133.67	916.497	277.204	3178.76	1113.43				173.521	3010.7	123.171	209.651	3114.29	62.356
3576	0	-156.961	3007.47	985.279				-191.648	3162.57	580.516	-236.041	3191.12	194.854	-287.041	3301.31	107.042	281.115	3136.24	916.471	277.424	3180.4	1113.43				173.406	3010.85	123.236	209.677	3114.3	62.368
3577	0	-157.732	3011.92	984.607				-191.148	3169.18	580.421	-235.455	3198.56	194.248	-285.249	3313.21	107.743	281.073	3142.25	917.103	277.622	3181.99	1113.43				173.342	3011.02	123.363	209.677	3114.31	62.3718
3578	0	-158.526	3016.28	983.862				-190.349	3175.18	579.854	-234.42	3206.24	193.343	-283.486	3324.68	108.359	280.978	3144.49	917.015	277.748	3183.61	1113.43				173.283	3011.18	123.468	209.701	3114.31	62.3412
3579	0	-159.392	3020.66	983.013				-189.582	3181.43	579.512	-233.215	3214.25	192.565	-281.449	3335.27	108.56	280.837	3146.51	916.876	277.825	3185.25	1113.39				173.208	3011.3	123.581	209.706	3114.31	62.3412
3580	0	-160.338	3025.26	982.218				-188.792	3187.82	578.956	-233.098	3224.38	192.51	-279.601	3345.19	108.572	280.688	3148.58	916.677	277.781	3186.92	1113.37				173.152	3011.46	123.685	209.702	3114.31	62.3341
3581	0	-161.367	3030.04	981.38				-187.83	3193.89	578.198	-232.35	3233.96	192.63	-277.837	3355	108.651	280.563	3150.65	916.544	277.668	3188.52	1113.33				173.09	3011.62	123.813	209.736	3114.32	62.3292
