# Supplementary material for: A Brake-Based Overground Gait Rehabilitation Device for Altering Propulsion Impulse Symmetry
Source: Sensors (Basel). 2021 Oct 5;21(19):6617. doi: 10.3390/s21196617 (PMC8512803; doi:10.3390/s21196617)
Supplement: Supplementary file 1 [file sensors-21-06617-s001.zip › GPT animations/code and data/stroke_data/Trajectory/TR 28.csv]

Trajectories
100
		BDP031:LTroc			BDP031:LIliac			BDP031:LKnee			BDP031:LAnkle			BDP031:LToe			BDP031:RTroc			BDP031:RIliac			BDP031:RKnee			BDP031:RAnkle			BDP031:RToe
Frame	Sub Frame	X	Y	Z	X	Y	Z	X	Y	Z	X	Y	Z	X	Y	Z	X	Y	Z	X	Y	Z	X	Y	Z	X	Y	Z	X	Y	Z
		mm	mm	mm	mm	mm	mm	mm	mm	mm	mm	mm	mm	mm	mm	mm	mm	mm	mm	mm	mm	mm	mm	mm	mm	mm	mm	mm	mm	mm	mm
459	0	-347.516	-1664.02	882.911	-300.913	-1664.64	1104.04	-254.853	-1634.54	452.828	-254.315	-1609.47	75.2068	-239.725	-1483.38	18.1299	112.995	-1668.38	858.905	99.3783	-1601.6	1035.88				82.7468	-1756.22	202.202	117.685	-1710.13	76.3634
460	0	-347.961	-1662.72	882.965	-301.527	-1662.49	1103.97	-255.393	-1634.16	452.805	-254.438	-1609.9	75.1456	-239.899	-1483.69	18.2979	112.411	-1667.08	859.535	98.9191	-1600.17	1035.4				82.3767	-1744.11	198.433	118.274	-1693.61	74.5817
461	0	-348.234	-1661.7	883.129	-302.057	-1660.37	1103.97	-255.761	-1634.05	452.892	-254.39	-1610.63	75.1953	-239.945	-1483.78	18.3419	111.962	-1665.79	860.14	98.7971	-1599.38	1035.04				82.3901	-1731.78	193.915	118.803	-1676.72	71.6851
462	0	-348.437	-1660.61	883.212	-302.458	-1658.2	1103.96	-256.058	-1633.88	452.897	-254.271	-1611.28	75.1625	-239.963	-1483.73	18.3257	111.566	-1664.39	860.692	98.4018	-1597.94	1034.6				82.5622	-1718.68	188.352	120.4	-1659.47	68.8772
463	0	-348.522	-1658.98	883.327	-302.723	-1655.9	1103.96	-256.238	-1633.17	452.935	-254.035	-1611.4	75.1621	-239.761	-1483.45	18.1566	111.271	-1663.06	861.138	97.9379	-1596.12	1034.17				83.1953	-1705.49	182.37	122.087	-1642	66.0004
464	0	-348.29	-1657.28	883.412	-302.918	-1653.69	1103.99	-256.101	-1632.39	452.942	-253.481	-1611.44	75.1321	-239.892	-1483.68	18.2914	111.113	-1661.75	861.386	97.5822	-1594.13	1033.86				84.2567	-1692.28	176.01	127.94	-1625.52	64.5574
465	0	-348.124	-1655.63	883.535	-302.958	-1651.36	1103.99	-256.029	-1631.65	452.989	-252.993	-1611.53	75.1404	-239.939	-1483.77	18.3367	111.071	-1660.39	861.662	97.4719	-1592.46	1033.65				85.3977	-1678.2	168.851	134.227	-1608.72	63.7812
466	0	-347.877	-1653.83	883.534	-302.817	-1648.87	1103.98	-255.876	-1630.77	452.91	-252.424	-1611.47	75.0241	-239.936	-1483.77	18.3337	111.015	-1658.79	861.613	97.6259	-1590.99	1033.57				89.0844	-1667.6	163.936	136.906	-1590.97	60.492
467	0	-347.612	-1651.92	883.764	-302.506	-1646.34	1104	-255.706	-1629.78	453.063	-251.837	-1611.3	75.1389	-239.796	-1483.6	18.2281	111.098	-1657.27	861.616	97.8874	-1589.53	1033.57				91.4139	-1654.26	157.263	139.564	-1572.94	56.9695
468	0	-347.323	-1650.16	883.882	-302.069	-1643.84	1104.03	-255.511	-1628.94	453.103	-251.226	-1611.29	75.1414	-239.842	-1483.66	18.3217	111.172	-1655.51	861.531	98.2782	-1588.05	1033.48				93.8901	-1640.51	150.381	142.968	-1556.09	54.397
469	0	-347.006	-1648.46	883.978	-301.474	-1641.29	1104.08	-255.289	-1628.15	453.122	-250.588	-1611.32	75.1226	-239.838	-1483.74	18.352	111.52	-1653.97	861.421	99.2076	-1587.45	1033.53				96.6265	-1626.91	143.755	146.056	-1538.88	51.5542
470	0	-346.534	-1646.92	884.296	-300.741	-1638.76	1104.14	-254.912	-1627.53	453.362	-249.794	-1611.53	75.3251	-239.755	-1483.61	18.2679	112.011	-1652.52	861.238	99.9462	-1586.14	1033.36				99.6458	-1613.65	137.495	149.492	-1522.78	49.1917
471	0	-346.272	-1644.86	884.337	-299.916	-1636.28	1104.22	-254.745	-1626.38	453.326	-249.211	-1611.21	75.2508	-239.819	-1483.7	18.3336	112.626	-1651.04	861.006	100.722	-1584.6	1033.13				102.905	-1601.2	131.835	152.645	-1506.88	46.5521
472	0	-345.665	-1642.7	884.252	-298.961	-1633.76	1104.3	-254.232	-1625.14	453.163	-248.282	-1610.8	75.0505	-239.865	-1483.79	18.3733	113.333	-1649.47	860.697	101.563	-1582.83	1032.73				106.225	-1589.42	126.679	156.21	-1492.43	44.4924
473	0	-345.321	-1641.23	884.663	-297.865	-1631.23	1104.38	-253.982	-1624.58	453.498	-247.616	-1611.07	75.3468	-239.805	-1483.68	18.3646	114.148	-1647.98	860.349	102.445	-1580.91	1032.32				109.413	-1578.47	122.034	159.72	-1479.21	42.7782
474	0	-344.855	-1639.72	884.998	-296.637	-1628.73	1104.46	-253.611	-1623.99	453.755	-246.828	-1611.3	75.5661	-239.787	-1483.72	18.3773	115.062	-1646.63	859.879	103.312	-1578.59	1031.86				112.344	-1568.57	117.919	161.353	-1466.75	41.1957
475	0	-344.156	-1637.95	885.032	-295.343	-1626.32	1104.54	-253.007	-1623.14	453.712	-245.808	-1611.27	75.485	-239.708	-1483.6	18.3066	116.168	-1645.49	859.256	104.629	-1576.91	1031.49				115.019	-1559.75	114.197	162.882	-1455.41	39.8248
476	0	-343.439	-1636.03	885.377	-294.001	-1624.02	1104.69	-252.384	-1622.14	453.979	-244.768	-1611.09	75.7151	-239.79	-1483.71	18.4149	117.048	-1644.06	858.568	106.083	-1575.37	1031.26				117.39	-1552.28	110.952	164.44	-1445.89	39.0025
477	0	-342.797	-1634.31	885.592	-292.532	-1621.72	1104.83	-251.837	-1621.33	454.117	-243.805	-1611.11	75.8146	-239.763	-1483.75	18.428	117.978	-1642.69	857.668	107.326	-1572.94	1030.8				119.457	-1546.1	108.115	166.835	-1438.63	38.3197
478	0	-342.035	-1633.13	885.538	-291.035	-1619.62	1105.05	-251.17	-1621.07	453.986	-242.722	-1611.68	75.6457	-239.758	-1483.67	18.3943	119.073	-1641.53	856.827	109.014	-1571.16	1030.55				120.998	-1541.31	105.502	167.523	-1433.26	38.8933
479	0	-341.344	-1631.03	886.016	-289.431	-1617.59	1105.31	-250.574	-1619.88	454.386	-241.709	-1611.32	76.0086	-239.803	-1483.73	18.4307	120.287	-1640.4	855.883	110.612	-1568.83	1030.24				122.027	-1537.94	103.158	168.141	-1426.96	39.9987
480	0	-340.403	-1629.22	886.31	-287.658	-1615.51	1105.59	-249.726	-1618.99	454.603	-240.446	-1611.25	76.187	-239.674	-1483.53	18.3182	121.172	-1638.38	854.587	112.271	-1566.37	1029.95				122.548	-1535.9	100.79	167.714	-1422.98	37.8258
481	0	-338.808	-1627.91	886.853	-285.822	-1613.63	1105.94	-248.818	-1618.03	454.942	-239.12	-1611.12	76.489	-239.732	-1483.61	18.3686	121.905	-1635.74	853.229	114.199	-1564.04	1029.79				122.687	-1535.08	98.3709	167.504	-1422.09	36.154
482	0	-336.948	-1626.29	887.335	-283.917	-1611.83	1106.36	-247.643	-1616.75	455.221	-237.529	-1610.66	76.7295	-239.68	-1483.55	18.2845	123.723	-1632.69	852.551	116.008	-1560.97	1029.54				122.396	-1535.52	95.7863	166.731	-1421.94	33.7125
483	0	-335.675	-1625.59	887.916	-281.879	-1610.09	1106.78	-247.057	-1616.4	455.599	-236.527	-1611.13	77.0695	-239.778	-1483.7	18.3686	124.954	-1630.57	851.972	118.023	-1558.11	1029.35				121.662	-1536.73	93.4288	165.273	-1423.29	30.0967
484	0	-333.915	-1624.56	888.495	-279.823	-1608.57	1107.29	-245.97	-1615.49	456.078	-235.024	-1611.05	77.5113	-239.86	-1483.77	18.4104	126.684	-1627.89	851.495	120.139	-1554.94	1029.15				120.528	-1537.76	91.5434	164.694	-1424.74	29.3698
485	0	-331.683	-1622.8	889.041	-277.583	-1606.93	1107.8	-244.685	-1614.23	456.344	-233.323	-1610.62	77.7389	-239.83	-1483.72	18.3841	128.614	-1624.86	850.803	122.25	-1551.33	1028.9				118.97	-1538.83	89.5681	166.098	-1427.89	26.7021
486	0	-329.726	-1621.6	889.735	-275.288	-1605.33	1108.35	-243.676	-1613.52	456.757	-231.897	-1610.73	78.1144	-239.833	-1483.72	18.3815	130.267	-1622.38	850.26	124.681	-1548.26	1028.79				117.896	-1539.45	88.6096	168.475	-1428.42	26.9347
487	0	-327.239	-1619.9	890.536	-272.933	-1603.69	1108.9	-242.136	-1612.32	457.277	-229.941	-1610.35	78.5961	-239.821	-1483.78	18.4043	132.451	-1619.41	849.822	126.841	-1544.44	1028.66				117.822	-1538.12	88.8473	167.857	-1428.17	27.9183
488	0	-325.294	-1619.14	891.06	-270.505	-1602.21	1109.62	-241.139	-1612.05	457.52	-228.528	-1610.91	78.8013	-239.817	-1483.76	18.4439	134.092	-1617.37	849.109	129.281	-1541.19	1028.74				118.109	-1536.8	88.9855	167.541	-1427.42	27.6672
489	0	-323.256	-1618.26	891.839	-268.003	-1600.67	1110.42	-240.157	-1611.34	458.179	-227.129	-1611.03	79.423	-239.771	-1483.68	18.4411	135.718	-1614.89	848.811	131.54	-1537.54	1028.89				118.429	-1536.65	89.0885	167.494	-1427.09	26.7083
490	0	-320.596	-1616.66	892.151	-265.498	-1599.28	1111.26	-238.553	-1609.9	458.371	-225.109	-1610.41	79.5774	-239.735	-1483.69	18.4413	137.966	-1611.68	848.047	133.882	-1534.04	1029.25				118.73	-1535.98	89.0706	167.918	-1427.34	26.1441
491	0	-317.651	-1614.6	892.477	-262.918	-1597.64	1112.03	-236.665	-1608.01	458.578	-222.804	-1609.35	79.7467	-239.783	-1483.77	18.5225	139.478	-1607.5	848.939	136.367	-1531.17	1029.75				119.156	-1535.4	88.8515	168.043	-1427.41	25.0846
492	0	-315.535	-1613.84	893.174	-260.49	-1596.08	1112.72	-235.606	-1607.4	459.156	-221.329	-1609.57	80.2863	-239.737	-1483.69	18.4827	141.148	-1603.89	850.043	138.416	-1527.56	1030.19				119.422	-1535.11	88.6686	167.732	-1427.2	23.9464
493	0	-312.748	-1612.47	893.597	-258.151	-1594.46	1113.22	-233.875	-1606.19	459.458	-221.2	-1609.73	80.5591	-239.752	-1483.71	18.4971	143.085	-1600.71	851.362	140.698	-1524.65	1030.76				119.783	-1534.53	88.5067	166.105	-1426.17	23.7703
494	0	-310.113	-1610.62	894.22	-255.71	-1592.7	1113.62	-232.297	-1604.51	459.962	-221.188	-1609.84	81.198	-239.729	-1483.67	18.4754	145.427	-1598.14	852.613	142.961	-1521.75	1031.36				120.122	-1533.95	88.4114	163.745	-1423.99	25.4262
495	0	-307.603	-1609.3	894.791	-253.238	-1590.85	1113.98	-230.843	-1603.35	460.413	-221.055	-1610.02	81.4632	-239.723	-1483.66	18.4697	147.987	-1595.43	853.593	145.496	-1519.46	1031.84				120.429	-1533.33	88.2367	164.582	-1424.53	23.3027
496	0	-304.649	-1607.37	895.244	-250.662	-1588.97	1114.33	-228.945	-1601.59	460.747	-220.536	-1609.52	81.4052	-239.728	-1483.75	18.5082	150.609	-1592.47	854.279	148.292	-1517.78	1032.32				120.657	-1532.64	88.0218	168.446	-1426.05	23.8186
497	0	-301.644	-1605.38	895.748	-247.946	-1586.96	1114.7	-226.997	-1599.77	461.131	-220.237	-1609.4	81.7102	-239.668	-1483.64	18.4948	153.29	-1589	854.592	150.741	-1514.97	1032.62				120.752	-1532.21	87.8787	168.522	-1425.44	24.032
498	0	-298.915	-1603.76	896.389	-245.145	-1584.85	1115.09	-225.325	-1598.3	461.653	-219.986	-1609.35	82.1305	-239.693	-1483.68	18.5261	156.348	-1585.92	854.86	153.491	-1512.42	1032.94				120.846	-1531.73	87.7067	168.055	-1424.94	23.715
499	0	-296.026	-1601.95	897.008	-242.294	-1582.93	1115.55	-223.492	-1596.66	462.152	-219.722	-1609.32	82.4818	-239.639	-1483.66	18.5526	159.74	-1583.29	855.165	156.576	-1510.33	1033.41				120.907	-1531.23	87.5216	168.075	-1424.62	23.4376
500	0	-293.102	-1599.87	897.579	-239.367	-1580.97	1116.09	-221.625	-1594.74	462.603	-219.296	-1609.07	82.8484	-239.524	-1483.56	18.5236	163.099	-1580.64	855.487	159.841	-1508.2	1033.97				120.911	-1530.9	87.4096	168.11	-1424.5	23.1464
501	0	-290.275	-1597.88	898.304	-236.323	-1578.92	1116.64	-219.855	-1592.92	463.209	-219.005	-1608.85	83.2816	-239.546	-1483.56	18.5853	166.309	-1578.04	855.881	163.071	-1505.88	1034.61				120.854	-1530.43	87.2209	168.126	-1424.44	22.7957
502	0	-287.644	-1596.34	899.292	-233.204	-1576.83	1117.23	-218.28	-1591.54	464.077	-218.646	-1608.65	83.6488	-239.577	-1483.7	18.6398	169.306	-1575.5	856.215	166.18	-1503.25	1035.37				120.838	-1530.04	87.0991	168.046	-1424.16	22.6145
503	0	-284.76	-1594.18	900.254	-230.229	-1574.88	1117.87	-216.452	-1589.55	464.92	-218.411	-1608.37	84.1415	-239.426	-1483.5	18.5808	171.569	-1571.84	856.344	168.991	-1499.73	1036.07				120.841	-1529.85	87.0356	168.11	-1424.1	22.6619
504	0	-279.999	-1590.17	901.778	-227.324	-1573.12	1118.58	-212.748	-1585.7	466.324	-218.241	-1607.99	84.5139	-239.242	-1483.21	18.4748	175.99	-1567.21	857.296	171.846	-1496.45	1036.94				120.771	-1529.44	86.9304	167.94	-1423.76	22.6047
505	0	-277.125	-1587.2	902.753	-224.414	-1571.16	1119.27	-210.93	-1582.9	467.179	-218.194	-1607.39	84.9244	-238.892	-1482.56	18.1487	178.526	-1563.64	857.699	174.665	-1493.06	1037.86				120.75	-1529.12	86.8282	167.87	-1423.62	22.5877
506	0	-274.673	-1585.31	903.344	-221.66	-1569.42	1120.02	-209.535	-1581.17	467.651	-218.604	-1606.47	85.3195	-239.12	-1483.05	18.3928	180.638	-1561.13	857.719	177.483	-1489.9	1038.76				120.737	-1528.93	86.7432	167.862	-1423.6	22.5883
507	0	-272	-1583.14	904.144	-218.967	-1567.61	1120.78	-207.918	-1579.16	468.331	-218.607	-1605.52	85.6978	-239.325	-1483.38	18.5136	182.972	-1558.35	857.948	180.466	-1487.57	1039.76				120.693	-1528.65	86.6356	167.875	-1423.56	22.5005
508	0	-271.849	-1580.43	902.852	-216.328	-1565.8	1121.55	-208.824	-1576.62	466.92	-218.644	-1604.99	86.4226	-239.568	-1483.68	18.672	182.784	-1555.03	856.084	183.129	-1484.57	1040.62				120.65	-1528.39	86.5137	167.868	-1423.5	22.4628
509	0	-269.869	-1578.41	904.177	-213.734	-1563.97	1122.41	-207.9	-1574.76	468.125	-218.658	-1604.54	87.2759	-239.525	-1483.45	18.4892	184.426	-1552.39	856.838	185.715	-1481.75	1041.51				120.597	-1528.17	86.4124	167.814	-1423.48	22.5345
510	0	-267.492	-1576.36	905.326	-211.181	-1562.18	1123.31	-206.746	-1572.49	469.285	-218.681	-1604	88.177	-239.648	-1483.51	18.4814	186.881	-1549.66	857.009	188.208	-1479.14	1042.41				120.548	-1527.97	86.2943	167.833	-1423.51	22.5698
511	0	-265.573	-1574.94	906.803	-208.623	-1560.4	1124.36	-206.048	-1570.85	470.773	-218.702	-1603.37	89.2182	-239.624	-1483.35	18.326	188.879	-1547.55	857.509	190.591	-1476.52	1043.35				120.499	-1527.78	86.2098	167.756	-1423.39	22.4801
512	0	-263.008	-1572.31	907.888	-206.292	-1559.08	1125.61	-204.706	-1568.01	471.868	-218.734	-1602.58	90.3167	-239.821	-1483.36	18.3291	190.92	-1544.92	857.855	192.779	-1473.8	1044.28				120.51	-1527.78	86.1869	167.703	-1423.34	22.5565
513	0	-260.624	-1569.72	909.059	-204.048	-1557.97	1127.01	-203.544	-1565.2	473.049	-218.671	-1601.79	91.5151	-239.935	-1483.33	18.2947	192.837	-1542.22	858.319	195.282	-1471.97	1045.5				120.394	-1527.45	86.0543	167.655	-1423.31	22.6411
514	0	-258.719	-1567.74	910.642	-201.831	-1556.95	1128.55	-202.861	-1563	474.642	-218.661	-1600.97	92.8762	-239.969	-1483.14	18.1157	194.763	-1539.71	858.875	197.534	-1469.62	1046.66				120.34	-1527.34	85.9632	167.715	-1423.39	22.6528
515	0	-256.586	-1565.27	912.079	-200.845	-1558.55	1130.97	-201.951	-1560.31	476.09	-218.585	-1600.06	94.2336	-240.14	-1483.12	17.9983	196.759	-1537.62	859.584	199.587	-1466.88	1047.82				120.326	-1527.21	85.9136	167.612	-1423.31	22.6343
516	0	-254.47	-1562.66	913.557	-197.686	-1559.26	1131.69	-201.057	-1557.49	477.579	-218.499	-1599.15	95.6741	-240.433	-1483.06	17.8677	198.8	-1535.8	860.393	201.944	-1465.07	1049.2				120.332	-1527.08	85.8778	167.579	-1423.22	22.6371
517	0	-252.457	-1560.97	915.118	-194.381	-1559.44	1132.24	-200.018	-1554.15	478.909	-218.423	-1598.17	97.1753	-240.751	-1483.24	17.8504	200.779	-1533.83	861.213	203.873	-1462.35	1050.41				120.341	-1526.99	85.8178	167.58	-1423.23	22.6825
518	0	-250.814	-1559.79	917.075	-191.447	-1560.14	1133.2	-199.35	-1551.31	480.635	-218.28	-1597.11	98.6517	-241.016	-1483.08	17.5333	202.649	-1531.92	861.975	205.917	-1459.88	1051.64				120.341	-1526.92	85.7889	167.561	-1423.28	22.7342
519	0	-248.772	-1557.64	918.69	-188.113	-1559.86	1133.81	-198.282	-1547.5	482.019	-218.086	-1596.07	100.171	-241.212	-1482.96	17.239	204.414	-1530.01	862.699	208.353	-1458.63	1053.12				120.349	-1526.85	85.7372	167.563	-1423.28	22.7372
520	0	-249.206	-1561.54	920.633	-185.199	-1560.1	1134.79	-197.634	-1544.21	483.773	-217.902	-1595.07	101.789	-241.401	-1482.74	16.9478	206.133	-1528.15	863.501	210.351	-1456.52	1054.29				120.398	-1526.79	85.7053	167.525	-1423.28	22.7711
521	0	-246.778	-1558	922.414	-182.051	-1559.9	1135.57	-196.752	-1540.48	485.331	-217.568	-1593.9	103.349	-241.573	-1482.72	16.7829	207.764	-1526.33	864.256	212.48	-1454.91	1055.48				120.383	-1526.76	85.6687	167.492	-1423.28	22.8113
522	0	-244.79	-1555.49	924.131	-179.756	-1559.92	1136.53	-196.722	-1536.97	487.069	-217.286	-1592.65	104.959	-241.796	-1482.64	16.6956	209.191	-1524.5	864.873	214.621	-1453.7	1056.68				120.403	-1526.74	85.6049	167.449	-1423.27	22.7966
523	0	-243.391	-1554.32	926.02	-177.913	-1559.72	1137.35	-197.145	-1533.24	488.655	-217.032	-1591.4	106.659	-242.01	-1482.54	16.6449	210.485	-1522.78	865.349	216.408	-1451.73	1057.64				120.371	-1526.69	85.5429	167.483	-1423.35	22.8384
524	0	-241.99	-1553	927.749	-175.62	-1559.69	1138.32	-197.118	-1529.69	490.402	-216.863	-1589.93	108.279	-242.147	-1482.17	16.5373	211.711	-1521.06	865.794	217.859	-1449.07	1058.41				120.406	-1526.75	85.539	167.439	-1423.34	22.8752
525	0	-240.701	-1552.01	929.549	-175.169	-1562.02	1139.09	-198.933	-1528.48	491.941	-216.688	-1588.45	109.935	-242.517	-1481.98	16.6519	212.828	-1519.23	866.209	219.494	-1447.08	1059.22				120.408	-1526.75	85.4961	167.464	-1423.37	22.8931
526	0	-239.361	-1550.79	931.224	-172.874	-1561.63	1139.99	-198.903	-1524.56	493.616	-216.746	-1586.76	111.561	-242.705	-1480.98	16.3577	213.845	-1517.23	866.55	221.409	-1446.02	1060.11				120.384	-1526.78	85.4303	167.473	-1423.47	22.9872
527	0	-238.219	-1549.87	932.925	-170.488	-1560.88	1140.74	-198.784	-1520.28	495.148	-216.919	-1584.79	113.127	-243.428	-1480.46	16.6146	214.91	-1515.35	866.909	222.975	-1444.22	1060.86				120.389	-1526.8	85.3653	167.473	-1423.57	23.0431
528	0	-236.988	-1548.71	934.435	-168.453	-1560.48	1141.58	-199.014	-1516.35	496.757	-217.391	-1582.48	114.652	-244.181	-1479.45	16.9069	215.932	-1513.35	867.27	224.411	-1442.09	1061.5				120.432	-1526.76	85.2954	167.829	-1423.69	23.0333
529	0	-235.797	-1547.58	935.844	-166.75	-1560.29	1142.4	-199.577	-1512.63	498.348	-218.007	-1579.84	116.071	-244.977	-1477.33	16.7415	216.943	-1511.31	867.527	225.906	-1440.14	1062.19				120.699	-1526.54	85.1796	167.873	-1423.78	23.0846
530	0	-234.716	-1546.55	937.186	-164.978	-1559.83	1143.14	-200.072	-1508.64	499.869	-218.914	-1576.51	117.287	-246.283	-1475.08	16.9388	218.033	-1509.3	867.825	227.443	-1438.5	1062.84				121.364	-1525.94	84.886	167.833	-1423.68	23.0197
531	0	-233.62	-1545.38	938.392	-163.556	-1559.71	1143.92	-200.915	-1504.98	501.422	-220.192	-1572.82	118.562	-247.597	-1471.58	16.7519	219.168	-1507.4	868.043	228.718	-1436.32	1063.33				121.163	-1526.43	84.4074	167.443	-1423.49	22.9534
532	0	-232.558	-1544.18	939.519	-161.839	-1558.93	1144.37	-201.464	-1500.68	502.648	-221.789	-1568.45	119.596	-249.842	-1468.65	17.4503	220.335	-1505.58	868.334	230.1	-1434.61	1063.88				120.169	-1527.19	85.2589	167.507	-1423.57	22.9382
533	0	-231.599	-1543.17	940.603	-160.399	-1558.65	1144.94	-202.29	-1496.87	503.987	-223.692	-1563.31	120.533	-252.092	-1464.09	17.3982	221.3	-1503.21	868.401	231.211	-1432.22	1064.16				120.493	-1526.92	85.17	167.525	-1423.56	22.8892
534	0	-230.526	-1541.9	941.521	-159.132	-1558.41	1145.52	-203.288	-1493.1	505.342	-225.938	-1557.56	121.292	-254.432	-1458.53	17.5164	222.323	-1500.92	868.564	232.151	-1429.87	1064.47				120.705	-1526.72	85.0697	167.489	-1423.48	22.8124
535	0	-229.452	-1540.66	942.349	-157.853	-1558.03	1145.97	-204.275	-1489.19	506.566	-228.413	-1551.11	122.004	-257.106	-1452.28	17.9552	223.355	-1498.63	868.552	233.755	-1429.35	1064.98				120.799	-1526.63	85.0292	167.434	-1423.45	22.7086
536	0	-228.404	-1539.43	943.1	-156.446	-1557.2	1146.26	-205.134	-1484.82	507.629	-231.186	-1543.92	122.625	-259.738	-1444.35	17.9397	224.457	-1496.53	868.67	234.756	-1427.43	1065.15				120.846	-1526.57	85.0062	167.505	-1423.46	22.7436
537	0	-227.446	-1538.38	943.816	-155.168	-1556.39	1146.51	-206.122	-1480.49	508.652	-234.271	-1536.1	123.214	-262.92	-1436.34	18.4856	225.295	-1493.89	868.553	235.687	-1425.34	1065.25				120.851	-1526.49	84.9745	167.512	-1423.48	22.7446
538	0	-226.421	-1537.24	944.439	-154.212	-1556.02	1147	-207.432	-1476.59	509.915	-237.61	-1527.5	123.729	-266.196	-1427.69	19.2592	226.477	-1492.37	868.623	236.665	-1423.63	1065.43				120.887	-1526.48	84.982	167.52	-1423.48	22.7462
539	0	-225.419	-1536.04	944.943	-153.151	-1555.43	1147.4	-208.636	-1472.46	511.094	-241.089	-1518.31	124.238	-269.281	-1417.75	19.6654	227.485	-1490.44	868.615	236.937	-1420.21	1065.29				120.864	-1526.34	84.94	167.529	-1423.48	22.7648
540	0	-224.444	-1534.88	945.401	-152.026	-1554.41	1147.71	-209.777	-1467.92	512.176	-244.661	-1508.67	124.856	-272.444	-1407.32	20.5537	228.415	-1488.59	868.558	238.286	-1419.46	1065.45				120.887	-1526.31	84.969	167.539	-1423.48	22.7689
541	0	-223.462	-1533.71	945.787	-151.034	-1553.33	1148.12	-211.051	-1463.31	513.36	-248.193	-1498.93	125.647	-275.555	-1396.08	22.0003	229.321	-1486.76	868.427	239.1	-1417.79	1065.53				120.858	-1526.16	84.9357	167.506	-1423.42	22.7608
542	0	-222.531	-1532.47	946.102	-149.977	-1551.61	1148.41	-212.26	-1458.06	514.419	-251.6	-1488.9	126.507	-278.847	-1384.74	24.5062	230.059	-1484.75	868.172	240.109	-1416.46	1065.69				120.795	-1526.04	84.9299	167.497	-1423.45	22.7708
543	0	-221.698	-1531.4	946.385	-149.225	-1549.8	1148.85	-213.775	-1452.71	515.641	-254.93	-1478.64	127.496	-282.163	-1372.81	27.5384	230.727	-1482.65	867.843	241.012	-1414.97	1065.74				120.7	-1525.89	84.9337	167.489	-1423.46	22.8078
544	0	-220.879	-1530.24	946.633	-148.292	-1547.68	1149.2	-215.107	-1447.06	516.76	-258.057	-1468.19	128.634	-285.385	-1360.18	30.6467	231.351	-1480.52	867.489	242.324	-1414.55	1065.91				120.602	-1525.75	84.9247	167.465	-1423.48	22.822
545	0	-220.093	-1528.97	946.801	-147.488	-1545.48	1149.7	-216.569	-1441.33	518.035	-261.238	-1457.56	129.885	-289.075	-1348.2	34.0144	231.923	-1478.42	867.137	242.912	-1412.41	1065.81				120.515	-1525.57	84.9405	167.439	-1423.47	22.828
546	0	-219.372	-1527.71	946.973	-146.819	-1543.24	1150.34	-218.166	-1435.57	519.446	-264.232	-1446.85	131.317	-292.363	-1336.39	37.473	232.324	-1476.14	866.704	243.338	-1409.79	1065.68				120.423	-1525.44	84.971	167.437	-1423.48	22.8759
547	0	-218.737	-1526.47	947.187	-146.342	-1540.43	1150.86	-219.954	-1429.23	520.747	-267.125	-1436.07	132.725	-294.531	-1326.73	40.4725	232.767	-1473.98	866.354	243.819	-1407.43	1065.59				120.28	-1525.27	84.9613	167.422	-1423.49	22.8967
548	0	-218.209	-1525.34	947.372	-145.506	-1538.49	1151.72	-221.384	-1423.75	522.38	-269.847	-1425.55	134.289	-299.027	-1314.44	44.1979	233.175	-1471.71	865.995	244.802	-1406.55	1065.72				120.195	-1525.15	85.0099	167.383	-1423.46	22.9075
549	0	-217.756	-1524.09	947.552	-144.354	-1536.29	1152.49	-222.498	-1418.03	523.92	-272.286	-1415.05	135.798	-303.296	-1300.8	48.1506	233.509	-1469.33	865.673	245.714	-1405.69	1065.87				120.093	-1525	85.0229	167.308	-1423.47	22.9616
550	0	-217.313	-1522.74	947.692	-142.995	-1534.09	1153.19	-223.405	-1412.29	525.4	-274.476	-1404.77	137.359	-307.513	-1287.32	51.8033	233.78	-1466.77	865.378	246.45	-1404.54	1066.01				119.975	-1524.84	85.0461	167.291	-1423.45	22.9954
551	0	-216.97	-1521.39	947.836	-142.261	-1531.12	1153.58	-224.937	-1405.79	526.562	-276.406	-1394.7	139.086	-311.558	-1274.69	56.4632	233.964	-1463.97	865.066	247.203	-1403.63	1066.17				119.893	-1524.73	85.0613	167.291	-1423.52	23.063
552	0	-216.663	-1520.01	947.937	-140.747	-1528.04	1154.14	-225.689	-1399.18	527.898	-278.124	-1384.8	140.805	-315.348	-1263.07	59.9196	234.131	-1461.23	864.757	247.838	-1402.61	1066.39				119.819	-1524.55	85.078	167.064	-1423.39	22.9994
553	0	-216.372	-1518.52	947.995	-139.446	-1525.6	1154.9	-226.654	-1393.21	529.43	-279.716	-1375.08	142.537	-318.714	-1252.32	63.1749	234.349	-1458.51	864.499	248.348	-1401.39	1066.59				119.737	-1524.45	85.1291	167.03	-1423.34	23.0095
554	0	-215.934	-1516.58	947.935	-138.637	-1524.98	1154.8	-227.648	-1387.32	531.011	-281.014	-1365.22	144.251	-321.606	-1242.55	66.592	234.525	-1455.77	864.35	248.638	-1399.73	1066.7				119.665	-1524.28	85.1302	167.018	-1423.34	23.0658
555	0	-215.92	-1515.31	948.047	-138.142	-1524.76	1154.68	-228.657	-1381.45	532.616	-282.095	-1355.7	146.087	-324.434	-1233.22	69.9738	234.648	-1452.88	864.15	248.672	-1397.55	1066.76				119.557	-1524.14	85.181	167.038	-1423.41	23.1401
556	0	-215.771	-1513.71	948.017	-137.481	-1524.18	1154.34	-229.5	-1375.23	533.984	-282.875	-1346.28	147.652	-326.763	-1224.2	73.0238	234.771	-1449.98	863.889	248.397	-1394.7	1066.79				119.496	-1523.99	85.202	167.023	-1423.42	23.1812
557	0	-215.633	-1511.94	947.947	-136.83	-1523.46	1153.91	-230.554	-1369.38	535.504	-284.064	-1337.84	149.761	-327.785	-1214.7	75.2813	234.841	-1447.12	863.717	248.055	-1391.64	1066.74				119.409	-1523.88	85.2576	167.003	-1423.42	23.2266
558	0	-215.521	-1510.11	947.829	-136.448	-1523.05	1153.36	-231.128	-1362.92	536.523	-284.774	-1328.79	151.369	-328.329	-1204.59	77.038	234.875	-1444.25	863.518	247.958	-1389.26	1066.86				119.324	-1523.77	85.2939	167.033	-1423.45	23.3775
559	0	-215.479	-1508.31	947.682	-136.022	-1522.42	1152.76	-232	-1357.81	538.182	-285.781	-1321.08	153.617	-329.169	-1195.83	79.4349	234.793	-1441.35	863.24	248.049	-1387.68	1067.09				119.235	-1523.68	85.3214	166.968	-1423.38	23.3805
560	0	-215.504	-1506.46	947.489	-135.755	-1521.85	1152.2	-232.385	-1352.28	539.508	-286.301	-1312.97	155.532	-329.523	-1186.66	81.4985	234.721	-1438.57	863.016	248.535	-1387.03	1067.39				119.118	-1523.5	85.3344	166.945	-1423.38	23.4189
561	0	-215.473	-1504.44	947.224	-135.396	-1520.95	1151.54	-232.783	-1347.01	540.752	-286.834	-1305.1	157.365	-329.889	-1177.74	83.4799	234.618	-1435.79	862.817	248.849	-1386.01	1067.67				119.037	-1523.4	85.3521	166.907	-1423.38	23.4575
562	0	-215.472	-1502.27	946.87	-135.102	-1520.04	1150.87	-232.707	-1341.86	541.931	-286.894	-1297.35	159.132	-329.782	-1168.93	85.3962	234.52	-1433.21	862.6	248.803	-1384.22	1067.87				118.979	-1523.28	85.3562	166.929	-1423.44	23.5221
563	0	-215.525	-1500.08	946.441	-134.887	-1519.09	1150.16	-233.535	-1335.75	543.23	-287.857	-1288.66	161.021	-330.578	-1159.18	87.4332	234.443	-1430.59	862.405	248.717	-1382.13	1067.95				118.903	-1523.12	85.3444	166.913	-1423.48	23.5503
564	0	-215.614	-1497.77	946.005	-134.762	-1518.06	1149.42	-233.53	-1328.44	544.342	-287.987	-1278.76	162.721	-330.543	-1148.23	89.2825	234.388	-1428.03	862.252	248.602	-1380.02	1068.03				118.827	-1523	85.3591	166.815	-1423.39	23.5173
565	0	-215.749	-1495.49	945.483	-134.743	-1517.01	1148.68	-234.108	-1322.01	545.315	-288.7	-1269.73	164.284	-331.089	-1138.14	90.9932	234.252	-1425.52	862.051	248.574	-1378.12	1068.14				118.772	-1522.89	85.351	166.822	-1423.43	23.5873
566	0	-215.916	-1493.02	944.924	-134.726	-1515.85	1147.86	-234.739	-1316.83	544.543	-289.467	-1261.95	164.101	-331.689	-1129.31	90.9593	234.191	-1423.03	861.881	248.64	-1376.6	1068.26				118.729	-1522.79	85.3915	166.764	-1423.4	23.5622
567	0	-216.171	-1490.66	944.331	-134.835	-1514.67	1147.08	-234.972	-1311.45	544.351	-289.835	-1253.99	164.498	-331.89	-1120.28	91.5047	234.013	-1420.5	861.695	248.798	-1375.6	1068.41				118.631	-1522.63	85.4189	166.706	-1423.36	23.5602
568	0	-216.513	-1488.37	943.701	-134.967	-1513.23	1146.2	-234.997	-1306.79	544.776	-289.995	-1246.73	165.512	-331.884	-1111.97	92.6674	233.806	-1417.89	861.472	249.018	-1374.81	1068.58				118.55	-1522.51	85.4636	166.643	-1423.32	23.5779
569	0	-216.837	-1485.8	942.99	-135.184	-1511.92	1145.34	-234.829	-1302.16	544.939	-289.962	-1239.51	166.264	-331.685	-1103.7	93.5686	233.653	-1415.42	861.24	249.51	-1374.73	1068.84				118.489	-1522.37	85.5248	166.63	-1423.39	23.654
570	0	-217.264	-1483.33	942.247	-135.427	-1510.31	1144.42	-234.601	-1297.24	544.854	-289.869	-1232	166.768	-331.426	-1095.13	94.2206	233.479	-1412.89	861.055	249.11	-1372.56	1068.73				118.387	-1522.23	85.5809	166.502	-1423.32	23.6975
571	0	-217.713	-1480.78	941.45	-135.771	-1508.83	1143.47	-234.375	-1292.78	544.75	-289.778	-1224.94	167.253	-331.168	-1087.01	94.8548	233.291	-1410.42	860.929	248.17	-1368.81	1068.42				118.324	-1522.09	85.6489	166.435	-1423.29	23.7332
572	0	-218.118	-1478.02	940.536	-136.21	-1507.14	1142.51	-234.007	-1288.33	544.545	-289.546	-1217.9	167.637	-330.769	-1078.92	95.3868	233.085	-1407.7	860.664	247.314	-1365.48	1068.14				118.244	-1521.97	85.6982	166.473	-1423.31	23.6643
573	0	-218.696	-1475.45	939.644	-136.684	-1505.43	1141.46	-233.529	-1283.96	544.213	-289.203	-1210.94	167.894	-330.259	-1070.9	95.7929	232.728	-1404.75	860.403	246.778	-1363.08	1067.97				118.171	-1521.82	85.7428	166.467	-1423.32	23.6679
574	0	-219.343	-1472.9	938.686	-137.197	-1503.68	1140.43	-232.997	-1279.54	543.686	-288.806	-1203.93	167.956	-329.696	-1062.83	96.0031	232.257	-1401.38	860.072	246.53	-1361.63	1067.93				118.112	-1521.67	85.7876	166.487	-1423.34	23.6796
575	0	-219.923	-1470.29	937.74	-137.802	-1501.81	1139.39	-232.486	-1275.41	543.088	-288.43	-1197.21	167.947	-329.154	-1055.06	96.1431	231.817	-1398.2	859.738	246.444	-1360.76	1067.95				118.053	-1521.53	85.8329	166.497	-1423.36	23.7025
576	0	-220.787	-1467.91	936.765	-138.461	-1499.91	1138.28	-231.904	-1271.61	542.294	-287.984	-1190.82	167.743	-328.541	-1047.61	96.0873	231.432	-1395.26	859.468	246.325	-1359.78	1067.95				117.972	-1521.41	85.9214	166.467	-1423.39	23.6968
577	0	-221.993	-1465.15	935.954	-139.129	-1497.86	1137.22	-231.091	-1267.72	541.348	-287.306	-1184.33	167.385	-327.696	-1040.06	95.8783	231.072	-1392.39	859.203	245.894	-1358.18	1067.88				117.925	-1521.23	85.9878	166.449	-1423.33	23.668
578	0	-222.824	-1458.73	935.635	-139.87	-1495.75	1136.13	-230.231	-1263.99	540.151	-286.005	-1179.25	166.689	-326.229	-1033.93	95.3308	230.752	-1389.82	858.978	245.608	-1356.95	1067.85				117.868	-1521.08	86.0598	166.457	-1423.37	23.6828
579	0	-224.239	-1454.06	935.542	-140.654	-1493.48	1135.02	-229.954	-1262	539.181	-284.742	-1174.36	165.719	-324.8	-1027.98	94.5089	230.451	-1387.29	858.73	244.829	-1354.48	1067.62				117.827	-1520.9	86.1742	166.505	-1423.36	23.6555
580	0	-224.639	-1447.55	934.94	-141.477	-1491.15	1133.9	-228.663	-1258.18	537.701	-282.272	-1171.45	164.187	-322.163	-1024.02	93.1254	230.189	-1384.88	858.604	243.969	-1351.9	1067.38				117.792	-1520.74	86.2475	166.503	-1423.35	23.6392
581	0	-225.342	-1441.8	934.279	-142.359	-1488.7	1132.75	-227.674	-1255.11	536.162	-280.104	-1169.29	162.596	-319.829	-1020.8	91.6836	229.87	-1382.5	858.453	242.9	-1348.66	1067.01				117.733	-1520.6	86.3289	166.546	-1423.36	23.6482
582	0	-226.24	-1436.73	933.578	-143.318	-1486.17	1131.61	-226.88	-1252.74	534.584	-278.131	-1167.82	160.966	-317.689	-1018.27	90.2017	229.504	-1380.09	858.26	241.919	-1345.77	1066.71				117.704	-1520.46	86.4068	166.547	-1423.32	23.6179
583	0	-227.102	-1431.55	932.738	-144.337	-1483.52	1130.45	-226.051	-1250.25	532.866	-276.123	-1166.24	159.196	-315.514	-1015.64	88.5806	229.128	-1377.64	858.121	241.386	-1344.28	1066.59				117.691	-1520.3	86.5049	166.603	-1423.35	23.6092
584	0	-227.772	-1426.25	931.642	-145.431	-1480.88	1129.32	-225.029	-1247.63	530.892	-273.922	-1164.53	157.169	-313.147	-1012.87	86.7027	228.676	-1375.19	857.946	240.866	-1342.88	1066.51				117.645	-1520.19	86.6059	166.601	-1423.35	23.6107
585	0	-228.446	-1421.49	930.571	-146.553	-1478.06	1128.18	-224.012	-1245.56	528.943	-271.725	-1163.37	155.169	-310.783	-1010.66	84.8511	228.277	-1372.88	857.806	240.166	-1341.1	1066.38				117.584	-1520.06	86.7073	166.572	-1423.26	23.5514
586	0	-229.11	-1416.89	929.216	-147.772	-1475.13	1127.04	-222.984	-1243.65	526.71	-269.518	-1162.36	152.884	-308.41	-1008.59	82.7145	227.861	-1370.52	857.652	239.57	-1339.66	1066.28				117.522	-1519.9	86.8089	166.629	-1423.29	23.5765
587	0	-229.711	-1412.26	927.807	-149.049	-1472.13	1125.87	-221.894	-1241.7	524.423	-267.249	-1161.33	150.545	-305.974	-1006.5	80.5242	227.34	-1368.16	857.521	238.576	-1337.33	1066.06				117.461	-1519.77	86.8737	166.628	-1423.28	23.5606
588	0	-230.379	-1408.11	926.377	-150.389	-1469.03	1124.71	-220.87	-1240.24	522.116	-265.046	-1160.77	148.186	-303.605	-1004.89	78.3137	226.861	-1365.83	857.37	237.414	-1334.54	1065.76				117.4	-1519.62	86.9304	166.656	-1423.29	23.5743
589	0	-230.867	-1403.84	924.746	-151.775	-1465.78	1123.55	-219.667	-1238.66	519.607	-262.663	-1160.1	145.625	-301.055	-1003.16	75.9014	226.357	-1363.42	857.201	235.981	-1331.11	1065.4				117.359	-1519.52	87.0354	166.703	-1423.34	23.6053
590	0	-231.445	-1399.88	923.098	-153.255	-1462.48	1122.37	-218.553	-1237.38	517.081	-260.371	-1159.73	143.047	-298.596	-1001.74	73.4719	225.767	-1360.97	857.057	234.858	-1328.53	1065.13				117.263	-1519.39	87.0887	166.736	-1423.4	23.6392
591	0	-231.985	-1395.99	921.262	-154.818	-1459.1	1121.2	-217.402	-1236.18	514.368	-258.04	-1159.44	140.282	-296.099	-1000.39	70.8553	225.132	-1358.49	856.866	233.907	-1326.62	1064.89				117.202	-1519.23	87.1862	166.658	-1423.24	23.5354
592	0	-232.551	-1392.24	919.466	-156.444	-1455.54	1119.98	-216.276	-1235.13	511.694	-255.735	-1159.29	137.556	-293.628	-999.187	68.2782	224.458	-1356	856.679	232.789	-1324.57	1064.63				117.136	-1519.14	87.3104	166.68	-1423.26	23.5834
593	0	-233.208	-1388.83	917.537	-158.08	-1451.89	1118.8	-215.241	-1234.39	508.887	-253.521	-1159.47	134.696	-291.247	-998.307	65.5672	223.751	-1353.43	856.465	231.806	-1322.56	1064.38				117.053	-1519.03	87.4093	166.715	-1423.26	23.5945
594	0	-233.688	-1385.32	915.455	-159.831	-1448.16	1117.56	-214.029	-1233.58	505.928	-251.13	-1159.56	131.685	-287.089	-1001.9	60.608	222.988	-1350.89	856.263	230.581	-1320.06	1064.06				116.945	-1518.95	87.5326	166.714	-1423.27	23.6085
595	0	-234.271	-1381.98	913.396	-161.663	-1444.34	1116.3	-212.921	-1232.93	502.991	-248.842	-1159.82	128.696	-283.433	-1003.9	55.8564	222.186	-1348.35	856.057	229.174	-1317.38	1063.67				116.859	-1518.85	87.6217	166.71	-1423.25	23.6203
596	0	-234.83	-1378.71	911.214	-163.508	-1440.43	1115.09	-211.788	-1232.34	499.931	-246.53	-1160.14	125.584	-279.883	-1004.72	51.7211	221.265	-1345.67	855.84	227.956	-1314.9	1063.38				116.755	-1518.76	87.7173	166.728	-1423.28	23.6378
597	0	-235.452	-1375.54	908.943	-165.415	-1436.49	1113.89	-210.719	-1231.86	496.783	-244.281	-1160.57	122.384	-276.909	-1004.57	47.6544	220.286	-1343.05	855.614	226.351	-1311.82	1062.96				116.654	-1518.63	87.8336	166.702	-1423.24	23.6121
598	0	-236.115	-1372.56	906.729	-167.423	-1432.36	1112.58	-209.69	-1231.56	493.691	-242.074	-1161.18	119.24	-273.578	-1004.59	42.611	219.285	-1340.35	855.304	224.549	-1308.1	1062.45				116.548	-1518.55	87.9381	166.766	-1423.28	23.6795
599	0	-236.895	-1369.5	904.393	-169.495	-1428.23	1111.32	-208.779	-1231.2	490.477	-239.983	-1161.72	115.974	-270.749	-1005.11	37.6905	218.144	-1337.57	855.021	222.745	-1304.54	1061.86				116.437	-1518.45	88.0831	166.774	-1423.29	23.6893
600	0	-237.62	-1366.54	902.123	-171.636	-1423.92	1110.02	-207.812	-1230.92	487.329	-237.837	-1162.36	112.774	-267.663	-1006.29	32.6088	217.055	-1334.95	854.74	220.549	-1300.06	1061.19				116.302	-1518.33	88.2449	166.783	-1423.21	23.6898
601	0	-238.421	-1363.49	899.805	-173.877	-1419.56	1108.69	-206.922	-1230.56	484.134	-235.767	-1162.91	109.527	-264.312	-1008.99	27.0226	215.852	-1332.09	854.379	219.157	-1297.76	1060.78				116.216	-1518.21	88.3983	166.769	-1423.18	23.7385
602	0	-239.283	-1360.83	897.6	-176.189	-1415.01	1107.32	-206.093	-1230.59	481.051	-233.759	-1163.84	106.392	-261.184	-1012.79	21.4314	214.53	-1329.22	854.005	217.563	-1295.08	1060.26				116.111	-1518.12	88.5393	166.77	-1423.18	23.7398
603	0	-240.222	-1358.11	895.348	-178.604	-1410.4	1105.94	-205.34	-1230.55	477.921	-231.827	-1164.71	103.21	-257.575	-1017.64	18.4144	213.247	-1326.36	853.659	215.533	-1291.56	1059.61				116.011	-1517.98	88.6571	166.707	-1423.05	23.6647
604	0	-241.134	-1355.37	893.065	-181.069	-1405.64	1104.49	-204.561	-1230.5	474.761	-229.869	-1165.57	99.9979	-254.505	-1022.6	18.4033	211.858	-1323.4	853.265	213.53	-1288.02	1058.95				115.928	-1517.93	88.8286	166.725	-1423.01	23.6361
605	0	-242.108	-1354.18	890.464	-183.675	-1400.82	1103.03	-203.842	-1232	471.282	-227.971	-1167.98	96.4664	-251.502	-1025.23	19.5323	210.359	-1320.45	852.864	211.552	-1284.6	1058.25				115.883	-1517.96	89.0613	166.756	-1422.99	23.6219
606	0	-244.377	-1351.82	887.443	-186.351	-1395.88	1101.52	-203.245	-1232.64	468.079	-226.194	-1169.52	93.2121	-248.153	-1025.6	20.3227	208.773	-1317.47	852.45	209.468	-1281.19	1057.55				115.748	-1517.75	89.1929	166.839	-1423.02	23.5692
607	0	-245.415	-1347.69	884.784	-189.172	-1390.88	1100.04	-201.416	-1231.5	465.238	-223.186	-1169.3	90.3186	-246.181	-1024.58	21.4429	207.138	-1314.45	852.059	206.775	-1276.03	1056.51				115.651	-1517.72	89.3751	166.886	-1423.04	23.5081
608	0	-247.456	-1344.52	882.331	-192.083	-1385.86	1098.65	-200.59	-1231.32	462.604	-221.181	-1170.02	87.6325	-246.112	-1023.4	21.5074	205.432	-1311.35	851.653	204.54	-1272.31	1055.8				115.621	-1517.72	89.5758	166.775	-1422.73	23.1729
609	0	-249.091	-1339.53	880.819	-195.251	-1381.08	1097.53	-199.358	-1229.33	460.91	-218.77	-1168.94	85.8864	-246.168	-1022.98	21.6311	203.573	-1308.23	851.266	202.397	-1269.2	1055.16				115.62	-1517.71	89.7763	166.927	-1422.85	23.2127
610	0	-251.71	-1334.3	880.655	-198.343	-1376.02	1096.5	-199.11	-1227.09	460.564	-217.343	-1167.61	85.4884	-245.414	-1023.24	22.2779	201.749	-1305.12	850.915	199.856	-1265.28	1054.44				115.612	-1517.67	90.0956	167.143	-1423.08	23.2506
611	0	-254.021	-1326.14	880.849	-201.546	-1371.42	1095.91	-198.554	-1221.92	460.577	-215.608	-1163.35	85.4492	-244.804	-1022.85	22.7571	199.844	-1301.99	850.562	197.256	-1261.32	1053.79				115.581	-1517.67	90.5006	167.213	-1423.04	23.1917
612	0	-255.847	-1321.1	879.769	-204.82	-1367.07	1095.84	-197.38	-1215.98	461.129	-213.255	-1158.31	85.9496	-244.458	-1022.35	23.0598	197.83	-1298.87	850.164	194.964	-1258.44	1053.35				115.512	-1517.58	90.792	167.208	-1422.93	23.1627
613	0	-258.089	-1317.52	879.543	-207.735	-1362.49	1095.81	-196.883	-1214.02	459.969	-211.578	-1157.26	84.7375	-244.457	-1022.17	23.0733	195.785	-1295.89	849.793	192.434	-1254.96	1052.96				115.413	-1517.44	91.185	167.213	-1422.83	23.1893
614	0	-260.411	-1314.53	879.687	-210.583	-1358.28	1096.28	-196.807	-1208.73	461.256	-210.323	-1152.88	85.9728	-244.238	-1022.32	23.0677	193.771	-1292.99	849.404	189.702	-1250.75	1052.64				115.223	-1517.21	91.7402	167.239	-1422.81	23.2976
615	0	-262.593	-1311.66	880.097	-213.083	-1353.81	1096.91	-198.257	-1203.62	462.037	-210.593	-1148.68	86.7009	-244.486	-1022.37	22.9157	191.696	-1290.14	849.089	187.25	-1246.97	1052.68				114.971	-1517.05	92.3038	167.206	-1422.72	23.3953
616	0	-264.667	-1308.51	880.681	-215.38	-1349.52	1097.68	-200.889	-1200.8	461.526	-212.046	-1146.77	86.1378	-244.601	-1022.32	22.8191	189.488	-1287.23	848.867	184.672	-1242.58	1052.82				114.723	-1516.9	93.0321	167.192	-1422.68	23.4907
617	0	-267.529	-1303.65	881.428	-217.358	-1344.87	1098.74	-203.833	-1198.75	461.615	-213.811	-1145.63	86.175	-244.898	-1022.1	22.4935	187.286	-1284.68	848.817	182.36	-1238.49	1053.2				114.542	-1516.6	93.7419	167.098	-1422.54	23.4521
618	0	-269.745	-1300.07	882.446	-219.324	-1340.51	1099.8	-206.131	-1198	461.977	-214.93	-1145.78	86.4847	-244.965	-1022.09	22.3936	184.942	-1282.24	848.99	179.828	-1233.73	1053.64				114.428	-1516.32	94.5539	167.117	-1422.49	23.4573
619	0	-271.704	-1297.11	883.69	-221.177	-1336.2	1101.17	-208.172	-1197.86	462.563	-215.792	-1146.55	87.0187	-244.939	-1022.4	22.4771	182.454	-1279.84	849.373	176.722	-1227.09	1053.97				114.413	-1515.98	95.4506	167.086	-1422.41	23.447
620	0	-273.529	-1294.25	884.694	-222.933	-1331.69	1102.46	-210.079	-1197.81	462.91	-217.673	-1147.53	87.3143	-244.974	-1022.65	22.4271	179.542	-1277.42	849.999	174.366	-1222.85	1054.68				114.301	-1515.6	96.4556	167.069	-1422.28	23.5639
621	0	-276.754	-1292.97	886.526	-224.971	-1327.33	1103.83	-211.467	-1197.32	463.024	-219.035	-1148.06	87.3755	-244.957	-1022.74	22.3849	176.558	-1275.14	850.875	172.27	-1219.49	1055.34				114.244	-1515.17	97.653	167.084	-1422.09	23.6901
622	0	-279.167	-1288.89	887.164	-227.064	-1323.06	1105.21	-212.739	-1196.39	463.044	-220.281	-1148.15	87.344	-244.967	-1022.72	22.3894	173.973	-1274.27	852.028	170.234	-1216.41	1055.95				114.167	-1514.72	98.9601	167.124	-1422.01	23.7739
623	0	-281.465	-1284.76	887.789	-229.822	-1317.99	1106.33	-213.897	-1195.4	463.053	-221.412	-1148.18	87.3001	-245.016	-1022.76	22.3834	171.453	-1273.24	853.227	167.531	-1212	1056.28				114.222	-1514.18	100.403	167.147	-1421.86	23.7356
624	0	-284.03	-1280.8	888.229	-232.438	-1313.56	1107.39	-214.971	-1193.76	462.894	-222.46	-1147.56	87.0897	-245.013	-1022.79	22.3734	168.714	-1271.23	854.296	164.806	-1207.27	1056.53				114.368	-1513.48	101.855	167.212	-1421.74	23.7416
625	0	-286.596	-1276.86	888.528	-235.344	-1309.15	1108.19	-215.861	-1192.36	463.08	-223.325	-1147.19	87.2229	-244.947	-1022.72	22.4484	165.977	-1268.53	855.211	162.221	-1203.47	1056.97				114.549	-1512.74	103.372	167.353	-1421.62	23.9653
626	0	-289.093	-1273.35	889.034	-238.236	-1304.47	1108.87	-216.577	-1190.97	463.746	-224.015	-1146.82	87.837	-244.975	-1022.63	22.4285	163.507	-1265.75	856.167	159.995	-1200.73	1057.54				114.745	-1511.8	105.052	167.471	-1421.41	24.1155
627	0	-291.782	-1269.45	889.043	-240.969	-1299.45	1109.38	-217.486	-1189.18	463.917	-224.897	-1146.05	87.9554	-245.07	-1022.48	22.2572	161.286	-1262.93	857.079	157.315	-1196.97	1058.04				114.968	-1510.76	106.781	167.591	-1421.23	24.22
628	0	-294.195	-1265.93	889.23	-243.963	-1295.01	1109.83	-218.546	-1187.02	463.889	-225.932	-1144.92	87.8758	-244.943	-1022.52	22.4544	159.241	-1259.87	857.828	154.554	-1192.93	1058.47				115.134	-1509.63	108.66	167.723	-1421.06	24.4417
629	0	-296.634	-1262.7	889.449	-246.911	-1290.68	1110.34	-219.658	-1185.05	464.137	-227.018	-1143.97	88.071	-244.981	-1022.43	22.4084	157.329	-1256.76	858.594	151.695	-1188.78	1058.8				115.327	-1508.3	110.77	167.901	-1420.93	24.7773
630	0	-298.554	-1259.58	889.706	-249.285	-1285.6	1110.36	-220.787	-1183.03	463.833	-228.121	-1142.97	87.7157	-244.971	-1022.29	22.3215	155.227	-1252.83	859.056	148.854	-1184.77	1059.06				115.474	-1506.82	113.024	167.903	-1420.62	25.0203
631	0	-299.214	-1256.33	889.695	-251.792	-1281.29	1110.59	-221.715	-1180.84	463.785	-229.023	-1141.8	87.6148	-244.918	-1022.09	22.391	152.859	-1248.1	859.213	146.251	-1181.32	1059.38				115.692	-1505.14	115.67	167.985	-1420.33	25.302
632	0	-299.818	-1253.37	889.647	-254.329	-1276.79	1110.72	-222.588	-1178.95	463.7	-229.87	-1140.93	87.4779	-244.66	-1022.23	22.5728	150.631	-1243.87	859.305	143.64	-1177.64	1059.59				115.939	-1503.32	118.805	167.994	-1419.94	25.7961
633	0	-300.548	-1250.36	889.399				-223.586	-1177.01	463.415	-230.841	-1140.01	87.1403	-244.842	-1022.37	22.4126	148.733	-1240.52	859.369	141.141	-1173.96	1059.6				116.237	-1501.29	122.311	168.042	-1419.56	26.3413
634	0	-301.572	-1246.98	889.523				-224.879	-1174.69	463.501	-232.108	-1138.71	87.1747	-244.763	-1022.43	22.4595	146.904	-1237.45	859.466	138.828	-1170.54	1059.57				115.002	-1496.24	124.823	168.089	-1419.28	27.1928
635	0	-302.072	-1244.41	889.304				-225.646	-1173.18	463.245	-232.85	-1138.23	86.8661	-244.744	-1022.44	22.534	144.927	-1234.08	859.43	136.326	-1166.61	1059.32				114.736	-1492.31	128.665	167.95	-1418.89	28.0756
636	0	-302.984	-1241.8	889.042				-226.827	-1171.64	462.946	-234.005	-1137.71	86.5155	-244.715	-1022.4	22.5178	142.873	-1230.63	859.265	134.23	-1163.84	1059.33				115.045	-1489	133.298	167.73	-1418.26	29.043
637	0	-304.001	-1239.64	888.997				-228.112	-1170.55	462.864	-235.264	-1137.64	86.3811	-244.73	-1022.49	22.4378	140.863	-1227.2	859.221	132.097	-1160.99	1059.42				115.012	-1484.38	138.61	167.482	-1417.43	30.8055
638	0	-304.879	-1237.52	888.759				-229.258	-1169.49	462.588	-236.384	-1137.61	86.0531	-244.634	-1022.38	22.5213	138.946	-1223.82	859.153	131.292	-1162.02	1059.81				114.862	-1478.67	144.261	167.266	-1416.37	33.3745
639	0	-305.782	-1235.71	888.761				-230.43	-1168.74	462.553	-237.529	-1137.88	85.9657	-244.495	-1022.47	22.6405	137.019	-1220.52	859.154	129.197	-1159.33	1059.77				114.592	-1471.85	150.24	167.059	-1414.6	36.6253
640	0	-306.782	-1233.55	888.643				-231.698	-1167.65	462.398	-238.771	-1137.81	85.7583	-244.608	-1022.46	22.53	135.371	-1217.25	859.322	127.086	-1156.65	1059.69				114.309	-1464.21	156.671	166.77	-1412.47	40.6285
641	0	-307.782	-1231.79	888.462				-232.966	-1166.96	462.18	-240.014	-1138.14	85.4881	-244.462	-1022.54	22.5905	133.491	-1214.07	859.328	124.949	-1153.96	1059.53				114.005	-1455.97	163.332	166.244	-1409.85	45.4313
642	0	-308.801	-1230.5	888.223				-234.253	-1166.73	461.904	-241.274	-1138.94	85.1599	-244.419	-1022.61	22.5883	131.906	-1210.99	859.466	123.102	-1151.76	1059.34				113.656	-1447.56	170.324	165.771	-1406.74	51.1794
643	0	-309.947	-1229.02	887.977				-235.668	-1166.32	461.62	-242.664	-1139.55	84.8241	-244.416	-1022.64	22.5427	130.117	-1207.96	859.429	121.181	-1149.61	1059.06				112.869	-1438.47	177.291	165.34	-1402.77	57.5493
644	0	-310.775	-1227.61	887.702				-236.764	-1165.97	461.308	-243.734	-1140.21	84.4601	-244.663	-1022.5	22.3734	128.973	-1205.97	859.56	119.425	-1147.6	1058.67				111.793	-1429.18	183.699	163.87	-1397.29	64.2676
645	0	-311.599	-1226.78	887.153				-237.856	-1166.2	460.722	-244.799	-1141.47	83.8217	-244.685	-1022.28	22.3479	128.135	-1205.07	859.721	117.77	-1145.72	1058.2				110.686	-1420.02	189.68	162.871	-1391.07	70.4665
646	0	-312.741	-1225.16	887.195				-239.267	-1165.65	460.727	-246.184	-1141.94	83.7745	-244.718	-1022.38	22.3103	127.107	-1203.44	859.733	116.138	-1143.78	1057.62				108.983	-1410.95	195.489	162.209	-1383.06	75.2016
647	0	-313.461	-1223.71	886.955				-240.255	-1165.26	460.45	-247.147	-1142.58	83.4454	-244.745	-1022.45	22.3289	126.055	-1201.47	859.586	114.9	-1142.08	1057.04				107.417	-1402.4	200.578	161.2	-1373.86	80.0575
648	0	-314.219	-1222.92	886.671				-241.281	-1165.54	460.128	-248.147	-1143.88	83.0714	-244.754	-1022.45	22.3004	124.794	-1199.14	859.393	113.615	-1140.3	1056.4				106.58	-1392.58	203.897	159.782	-1362.62	83.7105
649	0	-315.289	-1221.2	886.694				-242.62	-1164.88	460.114	-249.459	-1144.24	83.0051	-244.737	-1022.44	22.2212	123.723	-1196.93	859.482	112.522	-1138.42	1055.65				105.407	-1381.65	205.588	158.472	-1350.6	85.773
650	0	-315.843	-1220.05	886.718				-243.441	-1164.8	460.101	-250.255	-1145.19	82.9396	-244.769	-1022.52	22.2226	122.971	-1194.83	859.796	111.423	-1136.43	1054.89				104.747	-1370.75	206.367	157.376	-1337.65	86.9544
651	0	-316.367	-1219.34	886.499				-244.234	-1165.16	459.845	-251.021	-1146.56	82.631	-244.699	-1022.5	22.2429	122.34	-1192.93	860.448	110.541	-1134.51	1054.19				103.686	-1359.77	206.045	156.115	-1323.69	86.7961
652	0	-317.022	-1217.78	886.379				-245.157	-1164.66	459.688	-251.918	-1147.09	82.422	-244.738	-1022.55	22.2017	121.736	-1191.22	861.397	109.672	-1132.37	1053.52				104.815	-1345.56	205.177	155.45	-1309.01	85.7124
653	0	-317.564	-1215.98	886.592				-245.967	-1163.92	459.863	-252.703	-1147.37	82.5453	-244.78	-1022.53	22.2231	121.062	-1189.43	862.369	108.869	-1130.33	1052.95				103.973	-1332.81	202.525	154.865	-1292.87	83.9514
654	0	-317.867	-1214.58	886.673				-246.539	-1163.59	459.908	-253.248	-1148.06	82.5376	-244.731	-1022.53	22.3605	120.389	-1187.75	863.43	108.08	-1127.97	1052.29				103.768	-1319.47	199.109	154.816	-1275.99	81.8676
655	0	-317.999	-1213.49	886.615				-246.939	-1163.56	459.812	-253.622	-1149.05	82.3895	-244.782	-1022.48	22.2474	119.612	-1185.88	864.374	107.403	-1125.78	1051.78				103.413	-1304.75	194.694	155.203	-1258.2	79.016
656	0	-318.16	-1212.36	886.502				-247.368	-1163.5	459.662	-254.026	-1150.01	82.1874	-244.721	-1022.51	22.3356	118.944	-1184.11	865.236	106.722	-1123.51	1051.29				103.775	-1289.85	189.599	155.833	-1239.4	75.6595
657	0	-318.205	-1210.85	886.489				-247.681	-1163.06	459.612	-254.313	-1150.59	82.0855	-244.768	-1022.51	22.2432	118.353	-1182.33	866.003	106.094	-1121.28	1050.87				104.597	-1274.67	184.032	157.101	-1220.4	72.1622
658	0	-318.225	-1209.21	886.594				-247.97	-1162.47	459.679	-254.575	-1151.03	82.1007	-244.761	-1022.59	22.4082	117.786	-1180.41	866.705	105.523	-1119.06	1050.42				107.163	-1261.26	179.108	158.571	-1200.57	68.1994
659	0	-318.013	-1207.55	886.588				-248.026	-1161.88	459.636	-254.605	-1151.47	82.0051	-244.76	-1022.55	22.2287	117.421	-1178.61	867.363	105.011	-1116.82	1050.01				109.127	-1245.86	172.99	160.27	-1179.8	63.9989
660	0	-317.725	-1205.87	886.573				-248.006	-1161.27	459.584	-254.559	-1151.87	81.9013	-244.733	-1022.65	22.3107	117.243	-1176.78	867.925	104.595	-1114.58	1049.76				110.916	-1228.84	166.006	162.452	-1158.76	60.0651
661	0	-317.407	-1204.15	886.608				-247.956	-1160.61	459.582	-254.483	-1152.24	81.847	-244.65	-1022.68	22.3824	117.039	-1174.76	868.439	104.344	-1112.44	1049.45				113.259	-1211.89	159.164	165.056	-1137.67	56.5502
662	0	-317.069	-1202.5	886.679				-247.886	-1160.03	459.615	-254.388	-1152.68	81.8276	-244.744	-1022.56	22.2476	117.115	-1172.78	868.766	104.139	-1110.15	1049.27				116.097	-1195.05	152.636	168.15	-1116.71	53.521
663	0	-316.593	-1200.71	886.691				-247.679	-1159.3	459.59	-254.154	-1152.98	81.7507	-244.775	-1022.54	22.1066	118.035	-1172.2	869.276	104.097	-1107.9	1049.11				119.147	-1177.65	145.881	170.913	-1095.02	50.3462
664	0	-316.117	-1199.04	886.809				-247.471	-1158.7	459.672	-253.92	-1153.39	81.7798	-244.75	-1022.4	22.2361	118.469	-1170.17	869.612	104.269	-1105.66	1049.03				122.413	-1160.87	139.883	174.328	-1074.24	48.0184
665	0	-315.559	-1196.78	886.814				-247.181	-1157.5	459.639	-253.605	-1153.22	81.6952	-244.841	-1022.35	22.2517	119.102	-1167.98	869.879	104.527	-1103.35	1048.97				125.87	-1144.22	134.29	178.174	-1054.6	46.1432
666	0	-314.945	-1194.38	886.935				-246.836	-1156.17	459.723	-253.233	-1152.91	81.7271	-244.81	-1022.45	22.2155	119.967	-1166.03	870.222	104.892	-1100.97	1048.89				129.537	-1128.35	129.169	181.45	-1034.25	44.3011
667	0	-314.235	-1192.64	887.11				-246.394	-1155.5	459.861	-252.765	-1153.26	81.8124	-244.755	-1022.47	22.2333	120.9	-1163.92	870.396	105.442	-1098.59	1048.84				132.979	-1112.39	124.602	184.934	-1015.02	43.3517
668	0	-313.546	-1191.12	887.214				-245.973	-1155.04	459.927	-252.319	-1153.82	81.8269	-244.758	-1022.44	22.2639	121.933	-1161.87	870.558	106.035	-1096.15	1048.74				136.338	-1096.9	120.547	188.303	-996.399	42.4554
669	0	-312.701	-1189.08	887.374				-245.396	-1154.06	460.05	-251.715	-1153.86	81.8971	-244.787	-1022.42	22.2705	122.892	-1159.67	870.604	106.767	-1093.75	1048.68				139.663	-1082.02	116.936	192.104	-980.064	42.1726
670	0	-311.904	-1187.18	887.466				-244.867	-1153.23	460.105	-251.161	-1154.05	81.9001	-244.595	-1022.53	22.4882	124.07	-1157.52	870.488	107.671	-1091.14	1048.54				142.687	-1067.57	113.839	195.217	-962.792	42.4099
671	0	-311.096	-1185.4	887.719				-244.327	-1152.51	460.32	-250.595	-1154.36	82.0633	-244.749	-1022.54	22.2849	125.076	-1155.42	870.192	108.659	-1088.57	1048.42				145.595	-1053.9	111.205	198.863	-946.794	43.5476
672	0	-310.079	-1183.59	887.964				-243.579	-1151.77	460.529	-249.82	-1154.64	82.2197	-244.58	-1022.65	22.4924	126.083	-1153.03	869.716	109.775	-1085.88	1048.32				148.245	-1041.2	108.881	201.243	-933.145	43.4217
673	0	-309.049	-1181.7	888.092				-242.817	-1150.94	460.619	-249.032	-1154.83	82.2581	-244.722	-1022.58	22.3304	127.102	-1150.86	869.191	110.888	-1083	1048.2				150.592	-1029.39	106.917	202.281	-917.799	43.8454
674	0	-308.089	-1179.25	888.363				-242.126	-1149.56	460.853	-248.315	-1154.47	82.4398	-244.591	-1022.58	22.4713	128.163	-1148.52	868.426	112.205	-1080.09	1048.08				152.521	-1018.68	105.133	203.289	-905.232	44.2236
675	0	-307.16	-1177.16	888.682				-241.465	-1148.54	461.135	-247.628	-1154.47	82.6691	-244.568	-1022.66	22.5192	129.362	-1146.78	867.673	113.644	-1076.96	1048.02				154.053	-1009.18	103.395	204.033	-894.739	45.018
676	0	-305.915	-1175.41	888.977				-240.488	-1147.84	461.393	-246.626	-1154.8	82.8751	-244.716	-1022.63	22.3864	130.434	-1143.79	866.821	115.204	-1073.62	1047.96				155.061	-1000.72	101.884	204.952	-885.293	44.4344
677	0	-304.535	-1173.43	889.278				-239.376	-1146.94	461.656	-245.487	-1154.92	83.0862	-244.771	-1022.55	22.3066	131.946	-1141.46	866.005	116.82	-1070.23	1047.95				155.435	-993.488	101.125	204.338	-877.862	44.5903
678	0	-303.449	-1171.2	889.479				-238.559	-1145.76	461.82	-244.644	-1154.77	83.1978	-244.785	-1022.53	22.2864	133.163	-1138.86	865.09	118.551	-1066.71	1047.89				155.361	-987.764	100.32	203.926	-872.094	44.1186
679	0	-302.135	-1168.7	889.771				-237.513	-1144.33	462.075	-243.572	-1154.36	83.4006	-244.783	-1022.53	22.3123	134.57	-1134.9	864.551	120.426	-1063.02	1047.8				154.735	-984.444	99.2929	202.853	-868.972	43.8809
680	0	-300.498	-1166.59	890.179				-236.144	-1143.28	462.446	-242.177	-1154.33	83.7194	-244.618	-1022.68	22.4244	136.299	-1131.32	864.128	122.362	-1059.31	1047.69				153.951	-983.254	98.2861	202.004	-868.72	42.8522
681	0	-299.367	-1164.59	890.461				-235.281	-1142.35	462.691	-241.288	-1154.42	83.9123	-244.587	-1022.8	22.4575	137.524	-1127.85	863.58	124.326	-1055.37	1047.58				153.124	-983.805	97.1503	201.8	-867.874	40.7157
682	0	-297.616	-1161.99	890.396				-233.799	-1140.82	462.588	-239.78	-1153.91	83.7572	-244.555	-1022.78	22.5083	139.367	-1123.79	862.683	126.574	-1051.48	1047.44				152.362	-984.265	96.2758	201.547	-866.554	39.7544
683	0	-295.986	-1159.78	891.215				-232.436	-1139.67	463.37	-238.391	-1153.79	84.4867	-244.565	-1022.66	22.4651	141.026	-1118.92	862.251	128.68	-1047.35	1047.34				152.303	-982.654	95.6212	201.193	-865.444	39.1091
684	0	-294.237	-1156.84	891.556				-230.956	-1137.8	463.674	-236.885	-1152.93	84.739	-244.743	-1022.55	22.4587	143.115	-1114.7	862.036	130.911	-1043.32	1047.3				152.636	-980.53	95.0941	199.876	-864.801	38.4366
685	0	-292.31	-1154.41	891.973				-229.297	-1136.43	464.054	-235.201	-1152.59	85.0663	-244.804	-1022.46	22.3576	145.168	-1109.97	862.022	133.148	-1039.22	1047.3				153.092	-979.146	94.701	199.447	-864.11	36.9918
686	0	-290.592	-1151.5	892.466				-227.847	-1134.59	464.51	-233.724	-1151.77	85.4701	-244.643	-1022.62	22.5441	147.259	-1105.25	862.178	135.363	-1035.06	1047.38				153.717	-978.119	94.4878	199.418	-863.526	35.5339
687	0	-288.576	-1149	892.753				-226.1	-1133.15	464.759	-231.951	-1151.36	85.6673	-244.557	-1022.66	22.5793	149.401	-1100.87	862.626	137.637	-1030.96	1047.51				154.235	-977.088	94.2351	199.56	-863.257	34.2606
688	0	-286.675	-1146.59	893.169				-224.467	-1131.8	465.138	-230.292	-1151.03	85.9937	-244.56	-1022.64	22.5766	151.477	-1096.16	863.141	139.939	-1026.95	1047.76				154.612	-976.316	94.1078	199.171	-862.274	32.7217
689	0	-284.487	-1144.5	893.66				-222.548	-1130.78	465.592	-228.347	-1151.03	86.3955	-244.733	-1022.52	22.58	153.602	-1091.47	863.727	142.347	-1023.02	1048.05				155.065	-975.582	93.9249	199.139	-861.331	31.0799
690	0	-282.594	-1141.57	893.964				-220.923	-1128.91	465.859	-226.696	-1150.18	86.6103	-244.786	-1022.4	22.5334	155.962	-1086.96	864.338	144.708	-1019.14	1048.33				155.58	-974.732	93.7552	198.663	-860.901	30.415
691	0	-280.986	-1138.06	894.464				-219.583	-1126.47	466.322	-225.33	-1148.77	87.0217	-244.714	-1022.47	22.5714	158.51	-1082.51	865.024	147.149	-1015.38	1048.6				156.078	-974.018	93.6131	198.722	-860.351	29.8541
692	0	-278.531	-1135.3	894.821				-217.396	-1124.77	466.642	-223.117	-1148.09	87.2892	-244.669	-1022.6	22.6535	161.243	-1078	865.725	149.693	-1011.8	1048.83				156.496	-973.334	93.4488	199.358	-860.843	29.2669
693	0	-276.837	-1132.11	895.397				-215.97	-1122.65	467.18	-221.665	-1146.99	87.7751	-244.627	-1022.57	22.6421	164.032	-1073.5	866.309	152.277	-1008.25	1049.11				156.806	-972.652	93.2513	199.296	-860.873	29.2093
694	0	-274.283	-1129.71	895.664				-213.684	-1121.31	467.41	-219.354	-1146.67	87.9529	-244.584	-1022.48	22.9009	166.81	-1069.29	866.878	154.929	-1004.7	1049.42				157.024	-972.123	93.059	199.009	-860.888	28.9932
695	0	-272.37	-1126.56	896.217				-212.04	-1119.23	467.925	-217.683	-1145.62	88.4162	-244.54	-1022.51	22.7655	169.58	-1065.03	867.393	157.861	-1001.17	1049.85				157.164	-971.844	92.9057	198.96	-860.769	29.1681
696	0	-269.659	-1121.83	897.214				-209.597	-1115.56	468.885	-215.214	-1142.97	89.3242	-244.544	-1022.62	22.7955	172.409	-1060.93	867.825	160.571	-997.474	1050.31				157.337	-971.401	92.6961	198.809	-860.732	29.1318
697	0	-268.138	-1119.35	897.283				-208.344	-1114.15	468.918	-213.935	-1142.58	89.3041	-244.365	-1022.61	22.8677	175.144	-1056.74	868.062	163.541	-993.704	1050.87				157.525	-970.972	92.494	198.762	-860.743	28.9979
698	0	-265.826	-1117.56	897.487				-206.3	-1113.42	469.084	-211.865	-1142.87	89.4187	-244.259	-1022.58	22.8983	178.038	-1052.67	868.347	166.476	-989.927	1051.33				157.699	-970.598	92.3451	198.751	-860.584	29.0639
699	0	-263.577	-1115.22	898.05				-204.32	-1112.15	469.61	-209.859	-1142.62	89.8923	-244.286	-1022.65	22.9149	181.092	-1048.92	868.632	169.524	-986.29	1051.96				157.858	-970.234	92.1998	199.032	-860.717	29.1462
700	0	-261.549	-1112.19	898.502				-202.56	-1110.19	470.025	-209.124	-1142.21	90.3053	-244.255	-1022.62	22.961	183.989	-1045.14	868.753	172.59	-982.612	1052.44				157.969	-969.855	92.0468	199.006	-860.329	28.8836
701	0	-259.37	-1107.66	898.714				-200.649	-1106.72	470.199	-208.238	-1140.3	90.4784	-244.193	-1022.65	22.9731	186.912	-1041.55	868.868	175.64	-978.949	1052.9				158.055	-969.549	91.9165	198.679	-860.107	28.776
702	0	-257.749	-1104.91	899.489				-199.296	-1105.03	470.937	-207.909	-1140.16	91.2148	-244.122	-1022.79	22.9481	189.767	-1037.97	868.86	178.715	-975.361	1053.41				158.105	-969.158	91.7755	199.185	-860.251	28.4217
703	0	-255.712	-1102.97	899.872				-197.527	-1104.16	471.283	-207.165	-1140.84	91.56	-244.07	-1022.79	23.0508	192.56	-1034.3	868.744	181.728	-971.783	1053.76				158.115	-968.679	91.629	198.724	-859.489	28.2864
704	0	-253.626	-1100.25	900.258				-195.71	-1102.51	471.632	-206.373	-1140.74	91.9071	-243.973	-1022.81	23.0935	195.404	-1031.02	868.609	184.729	-968.222	1054.1				158.073	-968.176	91.4794	198.984	-859.746	28.2094
705	0	-251.816	-1097.21	900.684				-194.168	-1100.53	472.021	-205.855	-1140.32	92.2947	-243.866	-1022.84	23.084	198.261	-1028	868.511	187.777	-964.911	1054.35				157.989	-967.684	91.3281	198.944	-859.462	28.3282
706	0	-249.857	-1094.01	901.354				-192.478	-1098.39	472.653	-205.19	-1139.74	92.9257	-243.83	-1022.85	23.0767	201.017	-1024.63	868.309	190.85	-961.671	1054.66				157.89	-967.186	91.201	198.619	-859.075	28.2382
707	0	-248.094	-1090.75	901.843				-190.983	-1096.2	473.105	-204.72	-1139.1	93.3759	-243.822	-1022.96	23.1013	203.602	-1021.1	868.004	193.792	-958.442	1054.85				157.771	-966.638	91.0174	198.638	-858.898	28.5202
708	0	-246.143	-1087.82	902.441				-189.3	-1094.33	473.666	-204.062	-1138.78	93.9355	-243.769	-1022.92	23.0657	206.262	-1017.93	867.794	196.751	-955.368	1054.99				157.668	-966.146	90.8895	198.668	-858.794	28.6766
709	0	-243.332	-1085.23	902.929				-187.991	-1092	474.201	-203.776	-1138	94.4695	-243.809	-1022.97	23.0994	208.952	-1015.07	867.624	199.694	-952.256	1055.16				157.557	-965.727	90.7498	198.679	-858.663	28.6968
710	0	-240.283	-1083.2	903.686				-186.443	-1090.22	475.006	-203.253	-1137.78	95.2725	-243.784	-1023	22.9996	211.581	-1011.98	867.389	202.449	-949.19	1055.34				157.431	-965.287	90.6418	198.691	-858.585	28.6955
711	0	-237.224	-1081.04	904.208				-184.884	-1088.31	475.575	-202.72	-1137.42	95.8409	-243.808	-1023.03	23.0417	214.133	-1009.17	867.259	205.342	-946.349	1055.5				157.247	-964.886	90.5627	198.674	-858.507	28.6546
712	0	-234.404	-1079.97	905.487				-183.825	-1086.02	476.562	-202.685	-1136.69	96.8266	-243.886	-1023.12	22.9426	215.986	-1006.39	867.328	208.175	-943.492	1055.74				157.096	-964.508	90.4729	198.6	-858.331	28.5688
713	0	-231.375	-1078.7	906.737				-182.557	-1083.52	477.521	-202.442	-1135.74	97.7839	-244.051	-1023.2	22.9662	218.048	-1003.41	867.368	210.932	-940.674	1056.07				156.914	-964.205	90.3708	198.578	-858.229	28.5427
714	0	-228.656	-1077.1	907.97				-181.144	-1081.52	478.461	-202.053	-1135.29	98.7223	-244.038	-1023.2	22.9716	220.254	-1000.92	867.39	213.616	-937.875	1056.32				156.71	-963.922	90.2487	198.56	-858.204	28.6384
715	0	-226.085	-1075.37	909.196				-179.878	-1079.39	479.395	-201.812	-1134.72	99.6552	-244.046	-1023.28	22.9608	222.314	-998.308	867.405	216.285	-935.07	1056.75				156.522	-963.66	90.1161	198.505	-858.158	28.7697
716	0	-225.875	-1069.63	910.073				-178.247	-1077.93	480.371	-201.206	-1134.81	100.629	-244.201	-1023.65	22.9114	224.738	-996.361	867.463	218.91	-932.289	1057.1				156.354	-963.483	90.0049	198.437	-858.097	28.8218
717	0	-224.826	-1065.26	910.981				-177.032	-1075.74	481.279	-201.016	-1134.17	101.536	-244.052	-1023.98	22.9275	226.747	-993.69	867.453	221.468	-929.52	1057.59				156.259	-963.316	89.9214	198.379	-858.049	28.8735
718	0	-223.124	-1062.22	912.094				-175.766	-1073.52	482.613	-200.774	-1133.51	102.869	-243.798	-1023.99	22.8546	228.806	-990.986	867.868	223.986	-926.829	1058.02				156.205	-963.201	89.8506	198.334	-858.034	28.8965
719	0	-221.025	-1060.58	913.672				-174.474	-1071.08	483.721	-198.794	-1132.25	103.921	-243.924	-1024.04	22.8106	230.892	-988.064	868.058	226.434	-924.133	1058.61				156.207	-963.092	89.7673	198.275	-858	28.8772
720	0	-218.373	-1060.19	915.307				-173.046	-1069.28	484.816	-196.677	-1131.63	104.96	-243.703	-1024.75	23.1039	233.114	-985.779	868.234	228.72	-921.45	1059.12				156.259	-963.056	89.7047	198.273	-857.965	28.8719
721	0	-215.676	-1060.38	917.138				-171.724	-1067.6	486.152	-194.667	-1131.12	106.24	-243.468	-1025.69	22.8942	235.229	-983.609	868.652	230.939	-918.749	1059.71				156.368	-963.013	89.6122	198.224	-857.955	28.8429
722	0	-211.929	-1062.65	919.782				-170.668	-1065.43	487.592	-192.923	-1130.13	107.625	-243.027	-1026.46	22.9073	236.849	-981.076	869.15	232.985	-916.107	1060.31				156.604	-962.875	89.4838	198.249	-857.9	28.7941
723	0	-210.133	-1061.53	921.509				-169.303	-1063.44	488.817	-191.106	-1128.35	108.602	-242.645	-1026.7	23.0994	237.893	-977.266	869.643	234.98	-913.496	1060.87				156.818	-962.846	89.3598	198.254	-857.907	28.7185
724	0	-208.498	-1060.71	923.255				-168.114	-1061.5	489.983	-189.018	-1127.15	109.879	-242.285	-1026.41	23.4331	239.269	-974.508	870.202	236.861	-910.853	1061.53				157.639	-962.294	88.9458	198.297	-857.908	28.664
725	0	-206.461	-1059.97	924.931				-166.738	-1059.27	491.561	-186.882	-1126.36	111.474	-241.342	-1027.08	23.6305	241.373	-973.87	871.051	238.52	-908.21	1062.3				156.735	-963.534	89.2527	198.342	-857.877	28.5081
726	0	-204.525	-1060.28	926.759				-165.839	-1057.22	493.029	-185.189	-1124.83	112.799	-240.911	-1026.89	23.7535	242.953	-971.879	871.821	240.167	-905.646	1062.99				157.142	-963.425	89.2181	198.406	-857.943	28.4239
727	0	-202.408	-1060.36	928.485				-165.287	-1054.04	494.615	-183.321	-1123.65	114.526	-240.377	-1026.17	23.9524	244.392	-969.54	872.506	241.728	-903.159	1063.81				157.48	-963.333	89.1283	198.459	-857.951	28.3882
728	0	-200.614	-1060.13	930.278				-164.5	-1051.33	496.333	-182.106	-1121.99	115.676	-239.982	-1025.55	24.1088	245.77	-967.366	873.265	243.137	-900.55	1064.55				157.711	-963.374	89.0495	198.475	-857.938	28.3246
729	0	-198.876	-1059.79	931.676				-163.959	-1048.65	497.51	-181.072	-1120.04	116.983	-239.874	-1025.07	24.165	246.378	-963.232	873.643	244.59	-897.987	1065.31				157.911	-963.452	88.9764	198.5	-857.914	28.2663
730	0	-197.18	-1056.96	933.095				-163.46	-1043.47	498.707	-179.941	-1118.84	118.488	-239.751	-1024.66	24.2052	247.423	-960.417	874.16	245.895	-895.541	1065.96				158.11	-963.509	88.907	198.55	-857.94	28.2468
731	0	-196.313	-1056.31	935.198				-163.791	-1040.47	500.588	-179.333	-1116.91	119.566	-239.551	-1024.37	24.1764	248.74	-958.257	874.74	247.313	-893.207	1066.58				158.276	-963.601	88.8174	198.592	-857.954	28.2224
732	0	-195.573	-1054	936.648				-163.499	-1037.91	501.923	-178.751	-1115.18	121.078	-239.26	-1023.9	24.1767	249.902	-956.098	875.201	248.616	-890.814	1067.18				158.453	-963.734	88.7472	198.631	-857.958	28.1759
733	0	-194.454	-1052.18	938.174				-163.423	-1035.19	503.105	-182.688	-1114.5	122.664	-239.159	-1023.15	24.514	251.202	-954.021	875.593	249.94	-888.509	1067.69				158.594	-963.826	88.6602	198.662	-857.922	28.112
734	0	-193.447	-1050.46	939.465				-164.015	-1031.29	504.858	-181.354	-1114.78	124.964	-239.399	-1021.85	24.8159	252.312	-951.946	875.905	251.28	-886.227	1068.12				158.739	-963.992	88.6216	198.665	-857.937	28.0473
735	0	-191.943	-1049.24	940.861				-164.245	-1027.64	505.795	-181.982	-1112.64	126.452	-236.917	-1021.78	23.9154	253.461	-949.875	876.147	252.7	-884.043	1068.46				158.834	-964.13	88.5331	198.711	-857.947	28.0147
736	0	-190.693	-1048.25	942.149				-164.703	-1024.42	506.941	-183.224	-1109.99	127.813	-237.258	-1020.39	24.4341	255.412	-949.656	876.473	253.989	-881.837	1068.78				158.951	-964.278	88.4651	198.763	-857.956	27.9599
737	0	-188.961	-1047.61	943.471				-165.339	-1021.02	508.038	-184.805	-1106.71	128.815	-237.745	-1017.86	24.6876	256.583	-948.141	876.608	255.474	-879.645	1068.94				158.997	-964.411	88.3884	198.77	-857.963	27.8928
738	0	-187.265	-1047.22	944.679				-166.29	-1017.28	509.352	-186.952	-1103.38	129.896	-239.554	-1013.85	25.6806	257.637	-946.263	876.676	256.875	-877.582	1069.14				159.052	-964.453	88.2743	198.725	-857.89	27.8229
739	0	-185.379	-1046.99	945.813				-167.111	-1013.94	510.362	-189.22	-1098.96	130.568	-242.282	-1008.42	26.1129	258.787	-944.433	876.722	258.229	-875.57	1069.21				159.084	-964.512	88.197	198.647	-857.741	27.6883
740	0	-183.506	-1047.17	947.006				-168.253	-1010.58	511.391	-192.061	-1094.6	131.597	-243.369	-1004.71	25.6903	259.803	-942.437	876.714	259.676	-873.41	1069.3				159.09	-964.534	88.0882	198.645	-857.745	27.6561
741	0	-181.674	-1046.86	948.013				-169.19	-1007.46	512.089	-195.246	-1090.29	132.547	-245.509	-999.806	26.0656	260.621	-940.438	876.657	260.9	-871.501	1069.47				159.096	-964.59	88.0415	198.656	-857.757	27.6621
742	0	-180.141	-1046.08	948.81				-170.509	-1003.6	513.277	-198.475	-1083.72	132.675	-248.005	-993.291	26.0806	261.432	-938.414	876.572	262.601	-869.491	1068.65				159.095	-964.577	87.9444	198.653	-857.764	27.6301
743	0	-179.712	-1042.54	950.045				-172.034	-999.39	514.836	-202.269	-1078.03	133.259	-250.6	-986.548	26.3097	262.301	-936.465	876.563	263.684	-867.847	1069.36				159.093	-964.495	87.8591	198.655	-857.775	27.6018
744	0	-178.817	-1041.04	949.862				-173.093	-997.226	514.976	-206.025	-1071.22	133.817	-253.505	-978.818	26.2889	263.186	-934.609	876.52	264.759	-866.002	1069.71				159.06	-964.521	87.8535	198.674	-857.786	27.6041
745	0	-177.962	-1038.9	950.324				-174.671	-994.879	515.672	-209.782	-1063.5	133.74	-256.324	-970.908	26.3961	264.016	-932.66	876.52	266.061	-864.305	1069.78				159.009	-964.465	87.8096	198.658	-857.788	27.575
746	0	-177.367	-1036.68	950.832				-175.755	-989.601	516.967	-214.059	-1056.28	134.441	-259.161	-962.464	27.0767	264.849	-930.753	876.302	267.322	-862.667	1070.02				158.948	-964.439	87.7792	198.696	-857.818	27.5885
747	0	-176.959	-1033.94	951.098				-177.458	-984.166	518.209	-218.161	-1047.54	134.777	-262.545	-952.604	27.3697	265.588	-929.058	876.154	268.224	-861.199	1069.96				158.868	-964.406	87.7664	198.75	-857.798	27.5945
748	0	-176.153	-1031.52	951.244				-179.326	-978.899	519.424	-221.8	-1037.9	135.022	-264.855	-943.507	28.3342	266.157	-926.298	875.845	269.808	-859.722	1069.17				158.778	-964.307	87.7325	198.81	-857.782	27.6012
749	0	-175.259	-1030.07	951.702				-180.804	-974.067	520.682	-225.521	-1030.01	135.693	-265.754	-930.26	28.7875	266.91	-924.717	875.724	270.852	-858.228	1069.23				158.679	-964.221	87.7065	198.899	-857.802	27.6832
750	0	-174.25	-1028.73	952.411				-182.248	-969.528	521.336	-229.444	-1021.53	136.3	-267.874	-919.958	30.3876	267.389	-922.382	875.525	271.788	-856.761	1069.3				158.59	-964.118	87.6897	198.935	-857.797	27.7363
751	0	-173.193	-1027.74	952.932				-183.691	-964.435	522.235	-232.16	-1012.24	136.917	-270.529	-909.628	32.0362	267.861	-920.153	875.319	272.174	-855.327	1070.35				158.436	-964.073	87.7142	198.859	-857.789	27.7487
752	0	-172.212	-1026.7	953.536				-185.257	-958.858	523.254	-235.245	-1002.76	137.51	-273.097	-899.368	33.8468	268.39	-917.999	875.177	273.062	-853.849	1070.4				158.317	-963.991	87.7102	198.705	-857.79	27.713
753	0	-171.842	-1025.72	953.538				-186.785	-953.313	524.212	-237.942	-993.726	138.374	-276.168	-888.997	35.6017	268.887	-915.888	875.007	273.914	-852.421	1070.53				158.161	-963.886	87.694	198.666	-857.779	27.7273
754	0	-171.337	-1024.25	954.061				-188.034	-947.813	525.294	-240.408	-984.852	139.254	-279.28	-878.897	37.7324	269.243	-913.71	874.802	274.576	-850.797	1070.66				158.035	-963.857	87.7144	198.971	-857.782	27.7914
755	0	-170.882	-1021.73	954.283				-189.323	-941.749	526.305	-242.694	-975.658	140.16	-282.555	-868.691	39.8511	269.266	-910.87	874.438	275.297	-849.209	1070.87				157.88	-963.786	87.7273	199.192	-857.746	27.8907
756	0	-170.615	-1019.22	953.993				-190.488	-935.42	527.434	-244.352	-965.715	141.113	-285.983	-858.68	42.2738	269.699	-908.956	874.326	276.071	-847.515	1070.88				157.747	-963.682	87.7304	199.598	-857.743	27.9521
757	0	-170.141	-1016.89	953.953				-191.4	-929.661	528.342	-245.756	-956.342	141.846	-289.905	-849.641	45.0457	270.041	-906.603	874.205	276.838	-845.743	1071.2				157.667	-963.595	87.7132	199.755	-857.695	28.1036
758	0	-169.969	-1014.03	954.187				-192.616	-923.378	529.526	-247.463	-946.443	142.854	-294.331	-842.313	48.065	270.232	-904.183	874.086	277.201	-844.028	1071.34				157.521	-963.495	87.6826	200.109	-857.681	28.1476
759	0	-169.819	-1010.72	954.136				-193.852	-916.645	530.424	-249.191	-936.096	143.577	-297.629	-832.412	50.8279	270.355	-901.723	873.863	277.574	-842.305	1071.63				157.433	-963.376	87.7041	200.008	-857.712	28.1298
760	0	-169.231	-1007.96	954.091				-194.651	-910.461	531.327	-250.483	-926.297	144.305	-300.593	-821.725	53.2993	270.473	-899.083	873.722	278.094	-840.546	1071.8				157.355	-963.257	87.6414	199.927	-857.673	28.1818
761	0	-168.305	-1007.45	954.387				-195.498	-903.979	532.447	-251.822	-916.2	145.249	-303.211	-810.649	55.5382	270.656	-896.724	873.575	278.488	-838.628	1072.09				157.258	-963.178	87.6831	198.288	-858.375	27.5845
762	0	-167.658	-1006.54	954.558				-196.233	-897.736	533.357	-253.05	-906.342	145.983	-305.31	-799.276	57.6322	270.657	-894.185	873.413	278.697	-836.857	1072.42				157.17	-963.19	87.7361	197.837	-857.951	27.3391
763	0	-167.193	-1004.82	954.615				-196.86	-891.53	534.307	-254.168	-896.521	146.758	-307.251	-787.503	59.8466	270.686	-891.629	873.269	278.966	-834.989	1072.57				157.05	-963.014	87.7608	199.846	-857.661	28.1137
764	0	-166.832	-1002.87	954.591				-197.384	-884.986	535.084	-254.511	-887.173	148.226	-308.969	-775.739	62.0173	270.671	-889.168	873.117	279.147	-833.153	1072.86				156.993	-962.967	87.8169	200.076	-857.671	28.1934
765	0	-167.731	-1001.06	954.218				-197.764	-878.906	536.061	-254.71	-878.287	149.894	-310.635	-764.01	64.5693	270.626	-886.698	872.977	279.372	-831.311	1073.01				156.906	-962.869	87.8351	199.971	-857.681	28.1845
766	0	-167.604	-997.591	953.963				-197.942	-872.975	536.663	-254.707	-869.552	151.187	-312.133	-752.907	66.7476	270.616	-884.28	872.892	279.531	-829.519	1073.32				156.811	-962.504	87.7767	199.822	-858.203	28.2268
767	0	-167.585	-993.722	953.971				-198.229	-866.648	537.528	-255.49	-859.049	152.118	-313.976	-741.863	69.4362	270.47	-881.75	872.695	279.76	-827.696	1073.48				156.718	-962.363	87.785	199.544	-858.196	28.2295
768	0	-167.113	-992.35	953.97				-198.273	-860.683	538.349	-256.21	-848.321	153.066	-315.208	-731.723	71.7794	270.416	-879.544	872.607	279.816	-826.01	1073.68				156.638	-962.226	87.8083	199.207	-858.246	28.1249
769	0	-167.528	-991	953.833				-198.528	-854.21	539.093	-256.964	-837.856	154.124	-317.394	-724.652	75.789	270.282	-876.938	872.491	279.957	-824.266	1073.87				156.585	-962.099	87.8402	198.897	-858.211	28.1127
770	0	-167.653	-988.875	953.877				-198.493	-846.961	540.018	-257.359	-827.401	155.288	-317.656	-714.039	78.1733	270.132	-874.757	872.33	279.931	-822.503	1074				156.485	-961.935	87.9023	198.809	-858.196	28.1376
771	0	-166.479	-985.852	953.607				-198.637	-841.134	540.544	-257.883	-816.929	156.246	-317.918	-702.417	80.0188	270.049	-872.221	872.147	280.068	-820.867	1074.18				156.43	-961.772	87.9623	198.965	-858.203	28.208
772	0	-166.737	-983.023	953.279				-198.749	-835.037	541.103	-258.222	-806.81	157.263	-317.427	-690.868	81.863	269.836	-869.939	871.98	280.168	-819.183	1074.19				156.326	-961.592	88.0032	198.88	-857.731	28.0448
773	0	-167.479	-979.286	952.795				-198.543	-828.769	541.836	-258.489	-796.402	158.157	-316.942	-680.222	83.8713	269.666	-867.465	871.842	280.301	-817.54	1074.17				156.225	-961.409	88.0797	199.064	-858.165	28.2512
774	0	-169.267	-975.892	952.05				-198.202	-822.496	542.235	-258.585	-786.582	159.197	-316.237	-669.827	85.7146	269.495	-865.065	871.728	280.396	-815.954	1074.22				156.159	-961.248	88.1679	198.99	-858.115	28.232
775	0	-168.671	-973.248	951.921				-198.182	-815.844	542.727	-258.569	-777.032	160.141	-315.334	-659.603	87.4396	269.143	-863.109	871.517	280.358	-814.367	1074.24				156.091	-961.029	88.2114	198.779	-857.718	28.0583
776	0	-168.014	-970.911	951.847				-198.102	-809.498	543.275	-258.315	-767.308	160.777	-312.678	-645.657	87.0817	268.861	-860.834	871.277	280.39	-812.671	1074.19				156.007	-960.837	88.3209	198.72	-857.647	28.0731
777	0	-168.715	-967.434	951.231				-197.656	-803.669	543.582	-257.992	-758.085	161.558	-311.626	-635.808	88.3925	268.567	-858	870.983	280.366	-811.074	1074.14				155.915	-960.603	88.3897	198.702	-857.663	28.0312
778	0	-170.291	-964.345	950.45				-197.231	-797.381	543.866	-257.38	-749.395	162.204	-310.356	-626.959	89.8572	268.271	-855.934	870.737	280.277	-809.532	1074.03				155.89	-960.493	88.527	198.659	-857.585	28.0759
779	0	-170.125	-959.615	950.193				-197.174	-790.434	544.14	-256.762	-740.493	162.581	-309.046	-618.585	91.3698	267.832	-853.308	870.416	280.247	-807.918	1073.78				155.794	-960.296	88.6621	198.617	-857.562	28.0803
780	0	-170.991	-955.445	949.549				-196.977	-784.313	544.302	-255.795	-732.266	163.073	-307.653	-610.16	92.2984	267.507	-851.183	870.197	280.07	-806.271	1073.59				155.698	-960.071	88.7841	198.629	-857.567	28.1186
781	0	-171.886	-951.517	948.897				-196.33	-779.137	544.431	-254.822	-724.191	163.384	-306.147	-601.908	92.9321	267.087	-848.625	869.933	279.882	-804.638	1073.38				155.645	-960.117	89.024	198.406	-857.345	27.9713
782	0	-172.881	-947.714	948.167				-195.697	-774.018	544.396	-253.754	-716.726	163.643	-304.495	-594.142	93.588	266.736	-846.302	869.628	279.701	-802.989	1073.16				155.521	-959.662	89.0053	198.618	-857.508	28.1662
783	0	-173.638	-943.732	947.43				-195.327	-768.439	544.237	-252.488	-709.054	163.552	-302.798	-586.575	93.8522	266.397	-843.926	869.313	279.367	-801.255	1072.91				155.425	-959.418	89.1009	198.583	-857.514	28.1947
784	0	-174.573	-940.327	946.664				-194.79	-762.72	544.025	-251.265	-701.86	163.592	-300.979	-578.91	93.8216	265.815	-840.898	868.99	279.073	-799.564	1072.68				155.333	-959.229	89.198	198.575	-857.491	28.1763
785	0	-175.149	-936.933	945.917				-194.465	-757.026	543.697	-250.016	-695.09	163.406	-299.11	-571.641	93.6118	265.365	-838.65	868.663	278.734	-797.773	1072.42				155.229	-959.198	89.3694	198.586	-857.508	28.228
786	0	-175.968	-933.553	945.049				-194.156	-751.497	543.307	-248.488	-688.265	163.116	-297.207	-564.928	93.435	264.865	-836.111	868.264	278.265	-796.034	1072.21				155.161	-958.949	89.4336	198.57	-857.444	28.1949
787	0	-176.636	-930.31	944.222				-193.377	-746.692	542.747	-247.244	-681.978	162.758	-295.276	-558.156	92.784	264.335	-833.473	867.908	277.741	-794.079	1071.93				155.08	-958.706	89.5538	198.543	-857.424	28.218
788	0	-177.486	-926.683	943.253				-192.789	-742.296	541.931	-245.662	-675.712	162.304	-293.125	-551.627	92.0647	263.905	-831.228	867.633	277.301	-792.288	1071.78				155.001	-958.498	89.6559	198.542	-857.413	28.2064
789	0	-178.304	-923.263	942.251				-192.171	-737.981	541.227	-244.444	-669.805	161.73	-290.605	-544.042	90.6435	263.431	-828.835	867.31	276.801	-790.464	1071.61				154.952	-958.301	89.8037	198.548	-857.382	28.2032
790	0	-178.927	-919.914	941.272				-191.349	-733.793	540.287	-242.854	-664.088	161.132	-288.268	-537.505	89.4869	262.902	-826.328	866.949	276.153	-788.523	1071.45				154.841	-958.117	89.9683	198.537	-857.375	28.2005
791	0	-179.69	-916.477	940.142				-190.778	-729.742	539.273	-241.369	-658.557	160.27	-286.54	-532.519	88.4932	262.324	-823.855	866.672	275.563	-786.652	1071.29				154.765	-957.929	90.0903	198.537	-857.365	28.2277
792	0	-180.454	-913.022	938.982				-190.23	-725.601	538.161	-240.253	-653.893	160.203	-284.47	-526.843	86.953	261.807	-821.555	866.417	274.876	-784.757	1071.13				154.694	-957.722	90.2253	198.527	-857.348	28.2107
793	0	-181.316	-909.43	937.748				-189.629	-721.752	537.055	-238.414	-648.605	158.573	-282.468	-521.956	85.7212	261.181	-818.942	866.086	274.217	-782.841	1070.97				154.611	-957.523	90.3435	198.524	-857.317	28.2096
794	0	-182.171	-905.827	936.519				-188.998	-718.04	535.639	-237.031	-643.495	157.471	-280.524	-517.033	83.9969	260.517	-816.088	865.738	273.531	-781.005	1070.78				154.5	-957.391	90.4884	198.273	-857.134	28.0523
795	0	-183.088	-902.098	935.178				-188.465	-714.342	534.432	-235.623	-638.814	156.34	-278.691	-512.134	82.2806	260.141	-814.222	865.541	272.773	-779.067	1070.57				154.408	-957.255	90.5999	198.482	-857.3	28.2344
796	0	-183.982	-898.398	933.894				-188.014	-710.914	532.847	-233.99	-633.853	155.484	-276.057	-505.888	81.7711	259.68	-811.854	865.289	272.034	-777.17	1070.36				154.317	-957.143	90.7572	198.266	-857.117	28.126
797	0	-184.844	-894.711	932.48				-187.261	-707.803	531.364	-232.468	-629.569	153.227	-274.314	-499.976	80.1271	259.132	-809.368	865.01	271.229	-775.257	1070.23				154.104	-956.646	90.8514	198.252	-857.1	28.1211
798	0	-185.786	-891.076	931.103				-186.786	-705.085	529.719	-231.559	-625.805	152.354	-272.783	-494.723	78.1773	258.618	-807.05	864.79	270.34	-773.32	1070.11				154.121	-956.787	90.9575	198.471	-857.275	28.3003
799	0	-186.629	-887.534	929.753				-186.41	-702.531	527.736	-230.428	-621.645	150.798	-270.948	-490.501	75.9325	258.073	-804.502	864.599	269.481	-771.325	1069.97				154.012	-956.625	91.0699	198.485	-857.294	28.3066
800	0	-187.585	-883.946	928.413				-186.079	-699.011	526.102	-229.262	-618.166	149.434	-269.036	-486.874	73.8279	257.372	-801.893	864.416	268.474	-769.273	1069.84				153.933	-956.471	91.1544	198.261	-857.08	28.1741
801	0	-188.461	-880.463	927.028				-185.001	-697.255	524.087	-228.154	-614.474	147.828	-266.376	-485.011	71.3411	256.935	-799.882	864.33	267.483	-767.264	1069.81				153.868	-956.353	91.2291	198.494	-857.242	28.3266
802	0	-189.414	-876.719	925.609				-184.345	-695.82	521.805	-227.32	-610.88	146.123	-264.827	-481.034	69.2377	256.281	-797.216	864.171	266.447	-765.169	1069.78				153.768	-956.257	91.3013	198.508	-857.263	28.3743
803	0	-190.619	-872.958	924.245				-183.778	-693.834	519.582	-226.512	-607.8	144.269	-263.415	-477.039	67.3012	255.707	-795.745	864.091	265.263	-763.116	1069.76				153.676	-956.209	91.4077	198.506	-857.252	28.3662
804	0	-191.641	-868.9	922.711				-183.113	-692.027	517.544	-225.607	-604.9	142.601	-261.753	-473.778	65.08	255.019	-793.267	864.064	263.97	-760.924	1069.69				153.569	-956.13	91.4909	198.32	-857.047	28.2049
805	0	-192.862	-865.141	921.355				-182.519	-690.243	515.367	-224.772	-602.023	140.793	-260.372	-470.922	63.0111	254.202	-790.405	864.013	262.849	-758.808	1069.65				153.5	-956.007	91.5963	198.341	-857.061	28.2216
806	0	-193.375	-861.659	919.484				-182.02	-688.604	513.206	-223.838	-599.659	139.131	-259.06	-468.808	61.0744	253.348	-787.852	863.848	261.495	-756.551	1069.61				153.429	-956.012	91.7035	198.365	-857.036	28.2443
807	0	-194.934	-857.925	918.798				-181.622	-686.836	510.899	-222.992	-597.464	137.097	-257.699	-466.605	58.8392	252.513	-786.063	863.732	260.029	-754.314	1069.55				153.334	-955.962	91.801	198.384	-857.012	28.2516
808	0	-196.411	-854.276	917.18				-180.914	-685.911	508.659	-222.202	-595.512	134.892	-256.387	-464.542	56.2298	251.617	-783.956	863.66	258.599	-752.063	1069.46				153.273	-955.81	91.8293	198.39	-856.993	28.243
809	0	-197.62	-850.286	915.917				-180.689	-684.603	506.449	-220.759	-595.943	132.257	-254.645	-465.474	52.6018	250.757	-782.449	863.633	257.141	-749.749	1069.33				153.21	-955.792	91.9311	198.456	-857.009	28.265
810	0	-199.03	-846.351	914.427				-180.433	-682.833	504.447	-219.286	-595.915	129.829	-253.214	-464.749	49.4767	249.65	-779.594	863.536	255.529	-747.38	1069.17				153.163	-955.664	91.9842	198.468	-856.986	28.2383
811	0	-200.487	-842.093	912.909				-180.423	-681.37	502.295	-218.059	-596.192	127.252	-251.495	-464.458	46.0247	248.52	-777.726	863.389	253.951	-745.038	1068.99				153.074	-955.677	92.0911	198.48	-856.99	28.2433
812	0	-201.354	-838.645	911.155				-180.478	-679.793	500.328	-216.896	-596.355	124.859	-249.521	-464.794	42.2419	247.408	-775.619	863.275	252.302	-742.582	1068.71				153	-955.613	92.1455	198.503	-856.998	28.2505
813	0	-202.218	-835.499	909.18				-180.529	-678.516	498.14	-215.731	-596.82	122.245	-247.497	-465.625	38.2198	246.02	-773.299	863.093	250.479	-740.122	1068.46				152.926	-955.563	92.2248	198.631	-857.195	28.2924
814	0	-203.085	-832.316	907.205				-180.584	-677.204	495.952	-214.568	-597.248	119.631	-245.363	-466.897	33.9	244.585	-770.977	862.871	248.693	-737.45	1068.09				152.832	-955.491	92.2541	198.62	-857.17	28.2919
815	0	-204.313	-828.931	905.723				-181	-675.689	494.257	-213.767	-597.474	117.511	-243.228	-469.099	29.1803	243.219	-769.004	862.661	246.73	-734.788	1067.78				152.708	-955.484	92.3611	198.666	-857.112	28.2861
816	0	-205.675	-825.545	903.642				-181.55	-674.174	491.962	-213.1	-597.699	114.791	-240.612	-471.211	24.626	241.611	-766.894	862.363	244.885	-732.24	1067.46				152.564	-955.353	92.4744	198.617	-857.099	28.2898
817	0	-206.87	-822.66	901.438				-181.933	-673.158	489.546	-212.266	-598.424	111.949	-238.464	-473.458	22.1428	240.043	-764.828	862.07	242.842	-729.378	1067.04				152.407	-955.321	92.623	198.68	-857.213	28.3379
818	0	-207.939	-820.327	899.299				-182.189	-672.695	487.194	-211.304	-599.702	109.171	-237.026	-474.222	22.5996	238.303	-762.521	861.784	240.554	-725.398	1066.37				152.239	-955.326	92.8111	198.599	-857.009	28.3168
819	0	-208.833	-818.293	897.291				-182.272	-672.532	484.973	-210.17	-601.279	106.524	-235.689	-473.991	23.4584	236.496	-760.351	861.463	238.15	-721.049	1065.56				152.07	-955.302	92.9753	198.695	-857.185	28.4064
820	0	-209.701	-816.219	895.074				-182.327	-672.327	482.543	-209.203	-602.338	104.314	-234.079	-473.677	24.0419	234.507	-757.991	861.043	235.518	-716.371	1064.81				151.853	-955.201	93.1369	198.69	-857.215	28.4086
821	0	-210.558	-813.683	892.902				-182.372	-671.662	480.158	-208.226	-602.935	102.149	-232.61	-472.944	24.6261	232.458	-755.501	860.665	232.959	-712.749	1064.34				151.497	-955.061	93.3014	198.664	-857.217	28.4922
822	0	-211.78	-810.993	891.24				-182.783	-670.842	478.282	-207.614	-603.379	100.493	-231.703	-472.328	25.2714	230.337	-753.018	860.217	231.153	-710.949	1063.83				151.295	-955.014	93.5239	198.598	-857.21	28.5345
823	0	-213.24	-808.058	889.567				-183.43	-669.778	476.397	-207.239	-603.577	98.8273	-231.327	-472.404	25.5624	228.099	-750.503	859.816	229.025	-708.826	1063.32				151.102	-954.877	93.8665	198.555	-857.237	28.5646
824	0	-214.58	-804.963	888.023				-183.958	-668.553	474.639	-206.744	-603.615	97.29	-231.173	-472.515	25.7701	225.812	-747.855	859.345	226.681	-706.161	1062.77				150.853	-954.725	94.1401	198.52	-857.252	28.6316
825	0	-215.515	-801.868	887.129				-184.081	-667.328	473.532	-205.845	-603.652	96.4029	-230.804	-472.242	26.0238	223.46	-745.325	858.93	224.145	-702.929	1062.11				150.556	-954.672	94.4867	198.428	-857.257	28.6768
826	0	-216.516	-797.825	885.973				-184.27	-665.155	472.163	-205.012	-602.743	95.2538	-230.236	-471.812	26.4745	220.892	-742.312	858.387	221.24	-698.814	1061.31				150.186	-954.504	94.8297	198.398	-857.195	28.6998
827	0	-217.176	-793.005	885.44				-184.117	-662.205	471.417	-203.837	-601.056	94.7276	-229.942	-471.774	26.7285	218.26	-739.574	857.914	218.497	-695.373	1060.88				149.963	-954.388	95.318	198.572	-857.916	28.2963
828	0	-217.764	-787.683	885.14				-183.894	-658.753	470.905	-202.591	-598.867	94.4348	-229.691	-471.718	26.9101	215.467	-736.554	857.348	215.609	-692.266	1060.24				149.691	-954.243	95.764	198.566	-857.976	28.2704
829	0	-218.5	-782.809	884.747				-183.818	-655.749	470.298	-200.281	-598.867	94.1865	-229.401	-471.589	27.185	212.803	-733.764	856.877	212.692	-688.688	1059.73				149.477	-954.143	96.2314	198.527	-858.023	28.2712
830	0	-219.57	-777.739	884.571				-184.076	-652.549	469.909	-198.86	-598.389	93.8827	-229.255	-471.615	27.3878	209.989	-730.872	856.371	209.724	-685.199	1059.25				149.182	-954.02	96.8906	198.518	-857.978	28.3691
831	0	-221.066	-772.872	884.586				-184.759	-649.553	469.712	-198.175	-597.452	93.4377	-229.219	-471.417	27.3137	207.141	-727.896	855.891	206.604	-680.87	1058.78				148.805	-953.838	97.4948	198.508	-858.003	28.4207
832	0	-222.98	-768.785	884.477				-185.861	-647.336	469.39	-198.047	-596.32	92.7543	-229.197	-471.242	27.3456	204.299	-724.965	855.475	203.634	-676.879	1058.37				148.339	-953.451	98.2135	198.435	-857.96	28.5672
833	0	-225.453	-765.339	884.513				-187.523	-645.761	469.213	-198.248	-595.496	92.1361	-229.248	-471.214	27.3071	201.38	-722.231	855.201	200.239	-671.471	1057.89				148.008	-953.1	98.9805	198.334	-857.983	28.7563
834	0	-228.297	-762.399	884.846				-189.554	-644.691	469.333	-198.563	-595.104	91.8542	-229.291	-471.407	27.1938	198.445	-719.644	855.001	197.36	-667.624	1057.69				147.535	-952.721	99.884	198.256	-857.998	28.944
835	0	-231.168	-759.883	885.258				-191.613	-644.045	469.531	-198.923	-595.091	91.6993	-228.244	-473.41	27.1021	195.523	-717.15	854.954	194.659	-664.073	1057.55				147.173	-952.314	100.881	198.218	-858.041	29.1588
836	0	-234.207	-757.299	885.738				-193.84	-643.331	469.799	-199.207	-595.327	91.6388	-228.092	-474.567	26.8422	192.555	-715.018	855.11	191.577	-660.255	1057.81				146.824	-951.955	102.05	198.225	-858.019	29.3105
837	0	-237.224	-754.298	886.322				-196.044	-642.2	470.169	-199.323	-595.724	91.6588	-228.182	-474.622	26.7701	189.604	-712.824	855.527	188.643	-655.877	1057.75				146.602	-951.44	103.301	198.482	-858.146	28.7621
838	0	-239.874	-751.981	886.534				-197.883	-641.753	470.169	-199.454	-596.224	91.7113	-228.312	-474.299	26.8218	186.592	-711.077	856.084	185.68	-651.493	1058.07				146.513	-950.804	104.665	198.507	-857.931	29.8525
839	0	-242.366	-748.93	886.604				-199.563	-640.573	470.025	-199.525	-596.43	91.6649	-228.329	-474.095	26.851	183.547	-708.786	856.829	182.696	-647.031	1058.4				146.517	-950.073	106.184	198.711	-857.92	30.2133
840	0	-244.49	-745.713	886.717				-200.874	-639.226	469.926	-199.628	-596.44	91.5524	-228.317	-474.104	26.8454	180.66	-705.989	857.697	179.787	-643.555	1058.95				146.529	-949.22	107.928	198.87	-857.735	30.4598
841	0	-246.667	-742.652	886.644				-202.239	-638.035	469.64	-199.656	-596.375	91.4266	-228.313	-474.156	26.89	177.826	-703.484	858.512	176.88	-639.558	1059.33				146.571	-948.197	109.778	198.199	-856.669	30.3378
842	0	-248.63	-739.617	886.792				-203.39	-636.87	469.575	-199.7	-596.201	90.8638	-228.29	-474.174	26.9361	175.163	-700.775	859.523	174.02	-636.056	1059.86				146.672	-946.98	111.82	198.244	-856.434	30.4888
843	0	-250.441	-736.859	886.697				-204.389	-635.982	469.267	-200.054	-595.15	90.2928	-228.291	-474.226	26.9146	172.667	-697.889	860.439	171.029	-631.491	1060.06				146.678	-945.554	114.113	198.649	-856.854	30.6443
844	0	-252.631	-733.413	886.827				-205.767	-634.407	469.184	-199.971	-594.893	90.0396	-228.229	-474.301	26.9294	170.18	-694.884	861.139	167.656	-627.39	1060.54				146.668	-943.94	116.585	199.518	-857.228	31.6079
845	0	-254.593	-730.013	886.909				-206.917	-632.877	469.052	-199.871	-594.749	89.88	-228.24	-474.409	26.9378	167.773	-691.995	861.831	164.618	-623.51	1060.89				146.658	-942.028	119.289	199.507	-856.94	32.0184
846	0	-256.6	-726.64	886.943				-208.111	-631.374	468.874	-199.741	-594.561	89.7427	-228.176	-474.347	26.9446	165.487	-688.793	862.298	161.572	-619.658	1061.13				146.593	-940.008	122.278	200.056	-856.709	32.7335
847	0	-258.661	-723.39	887.035				-209.361	-629.994	468.752	-199.686	-594.399	89.604	-228.136	-474.284	26.9658	163.255	-685.418	862.742	158.398	-615.615	1061.49				146.48	-937.555	125.53	200.47	-856.021	32.6334
848	0	-261.539	-718.245	887.761				-211.427	-626.719	469.265	-199.427	-594.604	89.6208	-228.057	-474.377	26.9582	161.062	-682.034	863.109	156.56	-615.577	1062.23				146.259	-934.677	129.073	198.868	-856.042	33.3513
849	0	-262.881	-715.866	887.586				-211.956	-626.211	468.877	-198.719	-595.682	90.1252	-228.064	-474.45	26.9653	158.801	-678.214	863.347	153.64	-612.591	1062.54				145.932	-931.248	132.893	198.576	-855.336	34.2539
850	0	-264.678	-713.745	887.44				-212.942	-625.959	468.518	-198.833	-595.388	89.9734	-228.056	-474.453	26.974	156.69	-674.58	863.464	150.8	-609.161	1062.69				145.348	-926.945	136.926	198.018	-854.214	35.928
851	0	-266.816	-710.584	887.523				-214.268	-624.669	468.389	-199.312	-594.135	89.1462	-228.113	-474.415	26.9444	154.613	-670.936	863.498	147.993	-605.747	1062.77				144.878	-922.33	141.492	197.698	-852.846	37.2559
852	0	-268.67	-707.502	887.416				-215.309	-623.457	468.068	-199.344	-593.658	88.9609	-228.085	-474.404	26.9747	152.397	-667.297	863.349	145.489	-602.379	1062.38				144.361	-917.059	146.484	197.331	-851.252	39.7191
853	0	-270.799	-704.384	887.211				-216.626	-622.209	467.65	-199.25	-593.648	89.0338	-228.044	-474.294	27.0581	150.284	-663.713	863.119	142.868	-599.275	1062.38				143.689	-911.17	152.024	196.894	-849.659	42.6101
854	0	-272.839	-701.511	887.196				-217.854	-621.206	467.422	-199.153	-593.885	89.0249	-228.04	-474.243	27.0557	148.335	-660.122	862.847	140.485	-596.277	1062.04				142.907	-904.513	157.996	196.231	-847.828	45.8998
855	0	-274.9	-698.261	887.249				-219.103	-619.826	467.262	-199.058	-594.138	88.9679	-227.968	-474.245	27.0421	146.335	-656.722	862.496	138.14	-593.366	1061.67				141.96	-897.125	164.202	195.631	-845.489	49.8639
856	0	-277.089	-695.674	887.26				-220.48	-619.11	467.06	-199.136	-594.21	88.8735	-227.955	-474.381	27.044	144.438	-653.373	862.143	135.904	-590.652	1061.26				141.009	-889.069	170.607	194.759	-842.73	54.3722
857	0	-279.267	-692.927	887.401				-221.846	-618.233	466.988	-199.326	-594.135	88.7188	-228.046	-474.338	27.0287	142.696	-650.202	861.76	134.036	-588.012	1060.62				140.056	-880.522	177.174	193.843	-839.598	59.2868
858	0	-281.436	-690.454	887.281				-223.202	-617.63	466.655	-199.584	-593.977	88.4889	-228.052	-474.292	27.0293	140.99	-646.974	861.5	131.982	-585.483	1060.04				138.833	-871.354	183.744	193.045	-835.345	64.4769
859	0	-283.777	-688.169	887.344				-224.731	-617.216	466.505	-199.715	-593.77	88.2789	-228.075	-474.384	27.0072	139.531	-643.73	861.287	129.997	-582.994	1059.75				137.369	-861.855	190.216	191.322	-830.54	70.846
860	0	-285.759	-685.906	887.147				-225.902	-616.823	466.095	-199.849	-593.71	88.1896	-228.068	-474.444	26.9673	138.124	-640.768	861.057	128.173	-580.391	1059.23				135.658	-852.532	196.318	189.643	-824.579	77.3487
861	0	-287.741	-683.509	887.258				-227.071	-616.295	465.993	-199.923	-593.78	88.1034	-228.112	-474.427	26.9521	136.761	-638.023	860.918	126.49	-577.767	1058.72				133.64	-843.088	202.094	187.134	-818.666	83.1616
862	0	-290.169	-681.144	887.034				-228.687	-615.801	465.556	-200.089	-593.769	88.0176	-228.073	-474.428	26.9486	135.458	-635.356	860.855	124.696	-575.416	1058.18				131.376	-834.262	207.666	185.479	-809.678	87.0024
863	0	-291.614	-679.021	887.331				-229.32	-615.548	465.64	-200.216	-593.736	87.9384	-228.12	-474.44	26.9381	134.125	-632.907	860.939	123.16	-572.777	1057.39				129.342	-825.162	212.089	182.334	-798.883	90.6183
864	0	-293.713	-676.605	887.349				-230.607	-615.003	465.445	-200.606	-593.448	87.4705	-228.187	-474.317	26.9417	132.969	-630.481	861.103	121.633	-570.231	1056.72				127.55	-814.721	215.07	178.265	-787.105	93.0116
865	0	-295.469	-674.215	887.47				-231.551	-614.483	465.353	-201.069	-592.774	87.1274	-228.165	-474.271	26.9475	131.976	-627.996	861.478	120.311	-567.546	1056.1				125.587	-803.565	216.843	174.625	-774.123	93.9732
866	0	-296.992	-672.18	887.586				-232.261	-614.317	465.256	-201.311	-592.577	86.9725	-228.199	-474.362	26.9127	130.994	-625.59	862.06	118.87	-564.93	1055.37				123.936	-791.465	217.272	171.228	-760.378	94.1781
867	0	-298.833	-669.584	887.715				-233.29	-613.592	465.172	-201.463	-592.59	86.954	-228.218	-474.436	26.8475	129.839	-623.03	862.826	117.687	-562.174	1054.75				122.108	-778.904	216.793	167.446	-746.011	92.9989
868	0	-300.447	-667.349	887.736				-234.093	-613.228	464.98	-201.596	-592.533	86.9115	-228.226	-474.448	26.8838	128.899	-620.614	863.794	116.677	-559.379	1054.06				120.101	-766.085	215.653	164.197	-730.448	91.5003
869	0	-301.866	-665.175	888.11				-234.7	-612.924	465.141	-201.727	-592.37	86.8111	-228.206	-474.43	26.8406	127.891	-618.135	864.861	115.379	-556.707	1053.58				117.764	-752.595	213.33	160.818	-714.21	89.3241
870	0	-303.22	-662.534	888.335				-235.241	-612.153	465.153	-201.916	-592.197	86.7534	-228.205	-474.445	26.8608	126.928	-615.952	865.958	114.346	-554.073	1053.16				115.983	-738.862	210.178	158.129	-697.033	86.7216
871	0	-304.648	-659.434	888.605				-235.857	-610.923	465.21	-201.998	-592.131	86.7463	-228.2	-474.454	26.8529	126.018	-613.946	867.058	113.49	-551.496	1052.45				114.319	-724.411	206.212	155.919	-679.097	83.9406
872	0	-305.878	-656.699	888.821				-236.275	-610.058	465.213	-202.047	-592.103	86.7255	-228.217	-474.562	26.8134	125.141	-611.921	868.145	112.613	-549.196	1052.13				113.735	-710.372	201.874	154.674	-660.407	80.9728
873	0	-306.967	-654.226	889.019				-236.552	-609.455	465.198	-202.101	-592.146	86.7697	-228.191	-474.616	26.8288	124.308	-609.848	869.11	111.831	-546.881	1051.77				112.609	-695.022	196.699	153.945	-641.094	77.6441
874	0	-308.066	-651.835	889.205				-236.839	-608.934	465.171	-202.125	-592.054	86.7275	-228.24	-474.587	26.8665	123.601	-607.637	870.029	111.015	-544.629	1051.79				111.974	-679.269	191.17	153.735	-621.301	74.4457
875	0	-309.105	-649.194	889.405				-237.065	-608.163	465.158	-202.128	-592.081	86.7448	-228.238	-474.555	26.8533	123.047	-605.438	870.823	110.513	-542.403	1051.3				111.972	-663.304	185.363	154.159	-600.858	70.8835
876	0	-310.181	-646.154	889.631				-237.329	-606.994	465.171	-202.129	-592.072	86.7366	-228.224	-474.453	26.8152	122.641	-603.199	871.619	109.924	-540.186	1051.35				112.469	-646.91	179.341	154.969	-580.235	67.5241
877	0	-311.146	-643.044	889.838				-237.483	-605.754	465.164	-202.156	-591.975	86.7429	-228.172	-474.427	26.9159	122.477	-601.539	872.296	109.536	-538.024	1051.18				113.328	-630.228	173.28	156.154	-559.225	64.2223
878	0	-311.974	-639.976	890.078				-237.498	-604.556	465.191	-202.129	-592.018	86.7901	-228.186	-474.536	26.9041	122.833	-601.51	873.053	109.233	-535.824	1050.98				114.786	-613.639	167.429	157.917	-538.103	61.1925
879	0	-312.749	-636.966	890.306				-237.461	-603.416	465.207	-202.107	-592.009	86.7929	-228.193	-474.496	26.9078	119.915	-589.23	872.437	109.154	-533.532	1050.87				116.404	-596.535	161.524	159.867	-516.835	58.735
880	0	-313.481	-634.072	890.55				-237.381	-602.393	465.238	-202.061	-591.988	86.8383	-228.187	-474.451	26.8872	118.975	-583.098	872.136	109.059	-531.247	1050.77				118.329	-579.312	155.811	162.175	-495.603	56.6329
881	0	-314.232	-631.198	890.878				-237.32	-601.389	465.352	-202.01	-591.984	86.8375	-228.177	-474.429	26.9519	119.425	-581.079	872.505	109.237	-528.81	1050.7				120.509	-562.188	150.455	164.765	-474.708	54.9902
882	0	-314.92	-628.214	891.154				-237.196	-600.275	465.415	-201.964	-591.987	86.8952	-228.171	-474.431	26.9215	121.746	-584.924	873.754	109.327	-526.317	1050.68				122.953	-545.145	145.412	167.723	-454.062	53.5484
883	0	-315.484	-625.056	891.451				-236.948	-598.988	465.499	-201.913	-591.98	86.95	-228.176	-474.512	26.9607	123.216	-585.067	874.334	109.572	-523.694	1050.61				125.549	-528.273	140.895	170.485	-433.859	52.401
884	0	-316.177	-621.992	891.679				-236.829	-597.793	465.515	-201.846	-591.876	86.9538	-228.173	-474.551	26.9156	123.78	-582.453	874.415	109.95	-520.935	1050.45				128.206	-511.762	136.8	173.684	-414.272	51.8249
885	0	-316.841	-618.961	891.957				-236.68	-596.632	465.58	-201.698	-592.039	87.093	-228.15	-474.554	26.9305	124.262	-579.478	874.319	110.399	-518.04	1050.33				130.874	-495.606	132.97	176.593	-395	51.8976
886	0	-317.447	-616.138	892.303				-236.475	-595.679	465.712	-201.642	-591.926	87.1731	-227.873	-474.574	27.0592	123.35	-571.582	873.468	110.928	-515.042	1050.09				133.965	-479.484	129.914	180.125	-376.865	52.9286
887	0	-317.918	-613.166	892.625				-236.133	-594.578	465.822	-201.608	-591.799	87.2074	-228.513	-473.442	27.1786	123.267	-567.082	873.022	111.523	-512.009	1050.03				136.482	-464.334	127.104	182.637	-358.901	53.0554
888	0	-318.248	-610.176	892.923				-235.651	-593.458	465.906	-201.497	-591.722	87.2515	-228.7	-473.138	27.1437	124.06	-564.972	872.784	112.123	-508.68	1049.81				138.929	-449.71	124.692	185.23	-341.795	53.7016
889	0	-318.48	-607.409	893.266				-235.071	-592.562	466.037	-201.385	-591.66	87.2937	-228.854	-472.92	27.1452	124.97	-563.176	872.513	112.855	-505.303	1049.63				141.385	-435.715	122.618	187.688	-325.603	54.8083
890	0	-318.698	-604.55	893.581				-234.477	-591.572	466.139	-201.254	-591.705	87.4146	-228.958	-472.873	27.1466	125.838	-561.309	872.168	113.602	-501.711	1049.41				143.432	-422.331	120.804	189.606	-310.315	55.4079
891	0	-318.477	-602.721	893.324				-233.444	-591.614	465.668	-201.108	-591.741	87.542	-228.949	-472.854	27.1924	126.023	-556.852	871.047	114.517	-497.96	1049.21				145.386	-409.896	119.328	191.689	-296.681	56.403
892	0	-319.156	-598.937	894.251				-233.311	-589.7	466.382	-201.018	-591.764	87.6368	-228.913	-472.89	27.2035	126.745	-554.829	870.653	115.396	-494.09	1048.92				146.899	-398.26	118.029	193.469	-282.434	59.1026
893	0	-319.463	-594.645	894.746				-232.806	-587.279	466.664	-200.856	-591.897	87.7594	-228.907	-472.883	27.1977	127.839	-552.298	869.826	116.371	-490.062	1048.66				148.192	-387.747	116.859	194.745	-271.214	59.3045
894	0	-319.561	-591.165	895.335				-232.092	-585.668	467.04	-200.768	-591.923	87.9331	-228.91	-472.893	27.2046	129.144	-550.578	869.094	117.43	-485.948	1048.43				149.087	-378.325	115.685	195.648	-261.17	58.9258
895	0	-319.609	-588.141	895.796				-231.328	-584.515	467.288	-200.604	-591.881	88.0062	-228.899	-472.888	27.2082	130.497	-549.315	868.233	118.596	-481.737	1048.22				149.702	-369.997	114.385	196.222	-252.313	58.0186
896	0	-319.465	-585.086	896.226				-230.372	-583.329	467.506	-200.441	-591.825	88.1276	-228.909	-472.906	27.2164	131.292	-544.689	867.279	119.606	-477.288	1047.92				149.898	-362.963	113.027	196.033	-245.089	57.1589
897	0	-319.167	-581.784	896.629				-229.261	-581.898	467.695	-200.238	-591.849	88.2413	-228.915	-472.942	27.2409	132.258	-540.164	866.435	120.848	-472.693	1047.65				149.734	-357.134	111.399	195.649	-239.029	55.7689
898	0	-319.26	-578.442	897.127				-228.542	-580.426	467.98	-200.039	-591.822	88.3934	-228.845	-473.03	27.1416	133.411	-535.789	865.754	122.143	-468.081	1047.47				149.393	-352.633	109.716	196.677	-232.557	57.788
899	0	-319.103	-574.272	897.606				-227.573	-578.126	468.246	-199.845	-591.784	88.4886	-228.841	-473.047	27.1415	134.794	-531.557	865.208	123.613	-463.329	1047.11				148.632	-349.453	108.363	191.892	-228.351	58.2888
900	0	-318.823	-570.572	898.276				-226.481	-576.297	468.703	-199.637	-591.782	88.6138	-228.83	-473.083	27.1622	136.173	-527.113	864.665	124.858	-458.532	1047.05				147.63	-347.394	107.043	189.904	-225.743	56.5546
901	0	-318.47	-567.557	898.665				-225.316	-575.152	468.879	-199.436	-591.816	88.8119	-228.837	-473.096	27.1685	137.608	-522.55	864.127	126.291	-453.551	1046.89				146.218	-347.291	105.088	188.295	-224.467	53.7994
902	0	-316.93	-563.254	899.076				-224.085	-573.198	469.05	-199.27	-591.928	89.0343	-228.824	-473.121	27.2057	139.133	-517.626	863.555	127.723	-448.531	1046.78				144.491	-347.568	103.377	187.857	-226.367	51.95
903	0	-315.32	-559.276	899.501				-222.984	-571.073	469.509	-199.141	-591.989	89.2629	-228.821	-473.112	27.1843	140.891	-512.726	863.159	129.433	-443.442	1046.72				143.186	-345.935	102.243	187.421	-225.145	50.492
904	0	-313.515	-555.509	900.279				-221.462	-569.493	469.73	-198.941	-592.029	89.4939	-228.834	-473.12	27.1989	142.658	-507.469	862.754	131.266	-438.287	1046.52				142.917	-343.022	101.3	186.755	-223.876	48.8579
905	0	-310.864	-552.676	900.554				-220.093	-567.43	470.089	-198.668	-591.989	89.8029	-228.797	-473.118	27.2241	144.725	-502.32	862.474	133.102	-433.152	1046.74				143.298	-340.549	100.678	186.176	-222.212	46.7511
906	0	-308.429	-550.172	901.189				-218.486	-565.166	470.539	-198.384	-591.849	90.0026	-228.793	-473.066	27.2248	146.812	-496.679	862.269	135.198	-428.017	1046.79				143.683	-339.162	100.293	187.697	-222.561	44.5006
907	0	-305.477	-547.743	901.605				-216.363	-564.543	471.041	-198.095	-591.765	90.2591	-228.776	-473.083	27.275	148.81	-491.236	862.221	137.441	-423.019	1046.79				144.083	-338.079	99.9801	188.315	-222.125	43.0663
908	0	-302.823	-545.13	902.214				-215.128	-561.579	471.131	-197.811	-591.733	90.5725	-228.739	-473.073	27.2815	150.789	-485.697	862.423	139.638	-418.043	1047.2				144.339	-337.229	99.8848	188.212	-221.376	41.6554
909	0	-299.925	-542.378	902.574				-213.826	-559.175	471.629	-197.559	-591.6	90.8988	-228.757	-473.054	27.3264	152.682	-480.004	862.82	142.045	-413.181	1047.32				144.618	-336.119	99.8104	186.471	-220.578	39.3172
910	0	-297.229	-539.491	903.052				-212.075	-557.078	471.84	-197.352	-591.614	91.2088	-228.775	-472.942	27.3764	154.869	-474.544	863.429	144.344	-408.333	1047.91				145.008	-334.762	99.8102	184.215	-217.325	41.361
911	0	-294.277	-536.545	903.39				-210.588	-554.973	472.204	-197.098	-591.436	91.507	-228.766	-472.921	27.3663	157.082	-468.968	864.395	146.689	-403.596	1048.1				145.434	-333.663	99.8058	183.88	-216.12	40.1978
912	0	-291.425	-533.315	903.673				-208.809	-552.745	472.571	-196.834	-591.319	91.8746	-228.774	-472.822	27.4379	159.533	-463.412	865.423	149.16	-399.016	1048.64				146.047	-332.395	99.7036	185.791	-218.56	37.0388
913	0	-288.817	-529.597	903.947				-207.154	-550.134	472.856	-196.587	-591.26	92.261	-228.777	-472.735	27.4655	161.894	-457.965	866.38	151.696	-394.471	1048.84				146.552	-330.908	99.4968	185.466	-218.124	36.3182
914	0	-286.163	-525.353	904.041				-205.526	-547.804	473.287	-196.35	-591.209	92.7734	-228.777	-472.699	27.5029	164.235	-452.602	867.298	154.129	-390.025	1049.31				146.656	-329.806	99.3076	186.446	-218.394	36.127
915	0	-283.515	-520.846	904.107				-203.655	-545.343	473.594	-196.012	-591.254	93.2486	-228.801	-472.588	27.4975	166.676	-447.38	868.02	156.812	-385.605	1049.49				146.614	-329.411	99.1506	186.183	-218.218	35.9855
916	0	-280.754	-516.54	904.266				-202.309	-543.576	473.378	-195.695	-591.064	93.6531	-228.731	-472.463	27.5383	169.158	-442.25	868.666	159.33	-381.137	1049.9				146.564	-328.734	98.9246	186.258	-217.884	36.0658
917	0	-277.811	-512.683	904.492				-200.464	-541.498	473.701	-195.318	-590.88	94.167	-228.717	-472.348	27.5844	171.741	-437.101	869.074	162.108	-376.61	1050.09				146.588	-327.812	98.6384	186.523	-217.674	35.9023
918	0	-274.652	-509.257	904.75				-198.569	-539.229	474.176	-194.97	-590.692	94.7065	-228.697	-472.396	27.6869	174.552	-432.062	869.287	165.021	-371.935	1050.38				146.537	-327.121	98.403	186.661	-217.484	35.5013
919	0	-271.319	-506.149	905.196				-197.099	-536.715	474.442	-194.682	-590.714	95.3733	-228.657	-472.234	27.6447	177.286	-426.842	869.468	167.924	-366.997	1050.94				146.526	-326.473	98.2191	186.73	-217.235	35.2096
920	0	-267.952	-503.053	905.638				-195.487	-534.378	474.959	-194.368	-590.6	96.0288	-228.643	-472.162	27.7193	180.004	-421.723	869.491	170.517	-362.021	1051.55				146.531	-325.751	98.0683	186.852	-217.026	35.2489
921	0	-264.75	-499.653	906.158				-193.837	-532.034	475.403	-194.126	-590.212	96.6293	-228.912	-471.624	27.5354	182.859	-416.707	869.358	173.317	-356.918	1051.93				146.5	-325.114	97.9491	186.609	-216.704	34.9246
922	0	-261.945	-495.782	906.528				-192.318	-529.756	476.193	-194.105	-589.522	97.188	-228.948	-471.563	27.6244	185.669	-411.824	869.25	176.022	-351.753	1052.4				146.491	-324.533	97.8098	186.604	-216.178	34.4509
923	0	-259.176	-491.739	907.137				-190.967	-527.131	476.7	-194.172	-588.638	97.8763	-228.948	-471.345	27.6071	188.356	-406.971	869.071	178.956	-346.679	1052.82				146.456	-324.049	97.6806	186.822	-216.141	34.7262
924	0	-256.268	-488.065	907.911				-189.758	-524.549	477.46	-194.321	-588.027	98.7959	-228.949	-471.187	27.5999	190.841	-402.401	868.891	181.48	-341.526	1053.59				146.445	-323.688	97.6029	186.774	-216.048	34.7907
925	0	-253.565	-484.528	908.687				-188.462	-521.596	478.293	-194.607	-586.908	99.7952	-228.959	-471.132	27.6239	193.178	-397.227	868.792	184.056	-336.464	1054.22				146.457	-323.344	97.4961	186.754	-215.948	34.7568
926	0	-250.884	-481.253	909.71				-187.3	-518.775	479.465	-194.695	-585.87	100.897	-228.971	-471.087	27.5815	196.737	-395.984	869.423	186.634	-331.48	1054.85				146.524	-322.957	97.3941	186.732	-215.761	34.6018
927	0	-248.057	-478.428	910.897				-186.026	-516.283	480.632	-194.752	-585.124	102.177	-228.992	-471.372	27.4588	199.163	-391.593	869.445	189.137	-326.634	1055.46				146.563	-322.77	97.2677	186.596	-215.811	34.6852
928	0	-245.311	-475.486	912.291				-185.368	-513.36	481.688	-194.841	-584.433	103.752	-228.906	-471.815	27.317	201.525	-387.114	869.676	191.542	-321.874	1056.16				147.152	-322.069	97.0353	186.55	-215.578	34.4519
929	0	-242.836	-472.453	913.8				-183.897	-510.085	483.342	-195.051	-583.425	105.186	-228.612	-472.916	27.0666	203.689	-382.68	869.948	194.03	-317.265	1056.87				146.393	-322.631	97.0422	186.784	-215.546	34.5312
930	0	-240.371	-469.47	915.453				-183.293	-507.268	484.662	-195.285	-582.442	106.769	-228.718	-472.673	27.0588	205.797	-378.429	870.41	196.377	-312.787	1057.69				146.49	-322.486	97.0395	186.811	-215.506	34.4773
931	0	-238.109	-466.429	917.092				-182.515	-503.991	486.183	-195.452	-581.682	108.626	-228.857	-472.212	27.0044	207.826	-374.346	870.924	198.828	-308.271	1058.55				146.625	-322.292	96.9646	186.878	-215.463	34.4397
932	0	-235.691	-463.415	918.988				-181.954	-501.061	487.879	-195.693	-580.499	110.359	-228.843	-472.029	26.9456	209.839	-370.36	871.518	201.027	-304.018	1059.63				146.685	-322.199	96.8557	186.886	-215.434	34.4089
933	0	-233.359	-460.734	920.958				-181.119	-498.113	489.758	-195.951	-579.157	112.192	-230.422	-471.755	26.4521	211.754	-366.582	872.216	203.193	-299.805	1060.75				146.789	-322.114	96.7244	186.864	-215.389	34.3921
934	0	-231.826	-456.197	923.097				-180.791	-494.618	491.421	-196.274	-577.951	114.189	-230.824	-471.641	26.264	213.622	-362.988	872.944	205.738	-295.543	1061.9				146.92	-321.991	96.6571	186.936	-215.37	34.3619
935	0	-230.194	-452.105	924.939				-180.331	-491.639	493.444	-196.528	-576.457	116.065	-231.111	-471.667	26.0378	215.47	-359.4	873.722	208.073	-291.6	1062.98				146.978	-321.896	96.5651	186.908	-215.383	34.3432
936	0	-228.317	-448.793	927.052				-179.706	-488.266	495.57	-196.846	-575.063	118.081	-231.23	-471.657	25.8753	217.222	-355.922	874.518	210.248	-287.775	1064.07				147.023	-321.771	96.4513	186.943	-215.342	34.3598
937	0	-226.617	-446.467	929.317				-179.119	-484.755	497.797	-197.091	-573.465	119.985	-231.457	-471.814	25.7903	218.851	-352.604	875.256	212.422	-284.1	1065.18				147.016	-321.703	96.3375	186.878	-215.382	34.3911
938	0	-224.696	-443.609	931.633				-178.615	-479.851	500.277	-197.352	-571.815	122.059	-231.546	-471.616	25.6036	220.479	-349.359	876.018	214.63	-280.483	1066.27				147.025	-321.721	96.2381	186.963	-215.44	34.3866
939	0	-222.693	-440.396	933.882				-179.129	-476.924	501.41	-197.589	-570.058	124.025	-231.658	-471.302	25.5311	222.096	-346.157	876.687	216.754	-276.788	1067.23				146.869	-321.595	96.0927	186.833	-215.403	34.4125
940	0	-220.929	-437.87	936.164				-179.71	-474.03	502.569	-197.666	-568.026	125.891	-231.855	-471.17	25.5126	223.504	-342.967	877.173	218.6	-273.116	1068.62				146.859	-321.584	95.9893	186.44	-215.528	34.2102
941	0	-219.38	-435.8	938.641				-180.05	-469.741	504.406	-197.763	-566.369	127.94	-232.016	-471.087	25.4083	225.012	-339.914	877.675	220.675	-269.598	1069				146.693	-321.462	95.8468	186.075	-215.745	34.0152
942	0	-217.644	-433.193	940.707				-180.189	-465.514	506.167	-197.967	-564.95	129.923	-232.148	-471.136	25.2991	226.265	-336.859	877.959	222.79	-266.004	1070.1				146.598	-321.393	95.7508	186.238	-215.561	34.35
943	0	-215.874	-430.284	942.855				-180.627	-461.541	507.941	-197.783	-562.713	131.942	-232.194	-471.304	25.3084	227.55	-333.844	878.306	224.853	-262.493	1071.21				146.572	-321.29	95.6561	186.274	-215.512	34.4257
944	0	-214.611	-429.024	945.27				-181.095	-457.27	509.71	-197.803	-560.927	133.7	-232.135	-471.391	25.2629	228.765	-330.713	878.515	226.737	-259.013	1071.81				146.499	-321.21	95.5514	186.463	-215.547	34.5756
945	0	-212.72	-425.756	947.136				-181.679	-452.648	511.195	-197.734	-559.184	135.591	-232.005	-471.375	25.2946	229.923	-327.562	878.765	228.721	-255.542	1072.77				146.481	-321.161	95.4754	186.196	-215.585	34.5354
946	0	-211.601	-424.652	949.371				-182.375	-448.255	512.862	-199.046	-559.719	138.348	-232.04	-471.337	25.5071	231.302	-324.274	879.158	230.548	-252.034	1073.54				146.478	-321.071	95.3608	186.343	-215.567	34.6345
947	0	-209.728	-421.971	951.111				-183.246	-443.784	514.398	-198.943	-557.454	140.102	-232.489	-472.064	25.9594	233.145	-320.916	879.497	232.127	-248.576	1074.34				146.454	-320.942	95.2726	186.06	-215.592	34.5839
948	0	-208.372	-420.253	952.941				-184.133	-439.274	515.858	-199.159	-554.706	141.664	-232.51	-470.811	26.0419	234.937	-317.475	879.915	233.731	-244.94	1075.01				146.49	-320.822	95.1863	186.272	-215.609	34.7061
949	0	-206.666	-417.727	954.637				-185.114	-434.92	517.475	-199.695	-552.011	143.223	-232.589	-468.66	25.8474	236.274	-314.038	880.219	235.226	-241.294	1075.63				146.523	-320.731	95.1077	186.271	-215.591	34.729
950	0	-205.315	-416.374	956.381				-186.071	-430.875	518.938	-200.604	-548.771	144.625	-232.716	-465.615	25.7797	237.308	-310.452	880.537	236.898	-237.901	1076.27				146.571	-320.628	95.0245	186.023	-215.642	34.6446
951	0	-204.146	-415.625	958.006				-186.214	-427.783	520.519	-201.933	-545.193	145.925	-233.314	-461.702	25.8173	238.301	-306.961	880.784	238.014	-234.299	1076.94				146.638	-320.517	94.9306	186.308	-215.639	34.6877
952	0	-202.163	-412.595	959.28				-187.882	-420.492	522.935	-203.755	-540.796	146.919	-234.622	-457.343	26.2509	239.184	-303.883	880.971	239.321	-230.762	1077.65				146.718	-320.401	94.8838	186.249	-215.579	34.7849
953	0	-200.898	-411.458	960.67				-189.509	-414.878	524.561	-206.156	-535.597	147.678	-236.674	-451.854	26.7109	240.385	-301.345	881.191	240.426	-227.101	1078.27				146.797	-320.279	94.798	186.357	-215.49	34.8743
954	0	-199.524	-410.039	961.987				-190.709	-410.923	525.586	-209.07	-529.461	148.321	-239.483	-444.787	27.0318	241.665	-298.218	881.293	241.348	-223.527	1079				146.879	-320.165	94.7737	186.34	-215.584	34.7051
955	0	-197.613	-407.209	962.958				-191.906	-406.468	527.131	-212.642	-522.621	148.778	-243.136	-436.626	27.5088	242.605	-292.925	881.542	242.037	-219.865	1079.7				146.948	-320.116	94.7599	186.385	-215.48	34.8649
956	0	-196.324	-405.972	963.979				-193.235	-402.074	528.541	-216.82	-514.358	149.012	-247.458	-427.283	28.1101	243.624	-287.989	881.652	240.71	-216.63	1080.58				146.994	-320.046	94.7149	186.372	-215.562	34.7038
957	0	-194.756	-404.087	964.883				-194.546	-398.085	529.57	-221.486	-504.854	148.964	-252.224	-416.639	28.6806	244.81	-284.118	881.787	241.123	-213.008	1081.18				147.1	-319.863	94.6068	186.17	-215.55	34.5425
958	0	-193.324	-402.631	965.842				-195.809	-393.248	530.811	-226.671	-494.464	148.833	-257.278	-404.94	29.4162	246.869	-280.38	881.899	241.968	-209.58	1081.77				147.181	-319.823	94.6039	186.161	-215.541	34.5691
959	0	-191.406	-399.962	966.441				-197.187	-388.309	531.948	-232.186	-483.337	148.732	-262.729	-392.308	30.3256	247.541	-276.759	882.101	243.219	-207.372	1082.63				147.153	-319.747	94.6502	186.145	-215.568	34.5644
960	0	-190.076	-398.614	967.14				-198.599	-383.269	533.371	-237.835	-471.318	148.547	-268.535	-378.839	31.6885	248.762	-273.196	882.202	244.245	-204.2	1083.07				147.177	-319.681	94.6256	186.431	-215.52	34.6767
961	0	-188.622	-397.184	967.583				-200.327	-377.033	534.399	-243.466	-458.798	148.738	-274.117	-365.573	34.2405	249.873	-269.682	882.259	244.732	-197.867	1082.61				147.232	-319.586	94.6532	186.146	-215.483	34.5878
962	0	-186.766	-394.757	967.922				-201.997	-370.496	535.383	-248.85	-446.067	149.071	-280.805	-350.638	37.2523	250.904	-266.296	882.291	245.432	-193.889	1083.19				147.25	-319.489	94.6479	186.433	-215.459	34.6773
963	0	-185.405	-393.57	968.347				-203.652	-363.388	536.462	-254.117	-433.04	149.763	-287.736	-335.367	40.8053	251.535	-262.975	882.304	246.671	-191.252	1083.38				147.261	-319.193	94.5837	186.39	-215.451	34.6995
964	0	-183.751	-391.469	968.36				-205.482	-356.167	537.596	-259.016	-419.765	150.615	-294.8	-319.453	44.5535	252.291	-259.773	882.129	247.64	-188.243	1083.68				147.246	-319.154	94.654	186.156	-215.435	34.6024
965	0	-182.281	-389.841	968.597				-207.375	-348.759	538.803	-263.692	-406.324	151.574	-301.378	-303.769	48.1302	252.915	-256.555	882.19	248.676	-185.143	1083.98				147.218	-318.965	94.6101	186.082	-215.462	34.6293
966	0	-180.956	-388.584	969.155				-209.298	-340.46	540.094	-267.987	-393.002	152.713	-307.166	-289.214	51.4341	253.807	-253.413	882.009	249.475	-182.053	1084.2				147.188	-318.814	94.6081	186.088	-215.429	34.6408
967	0	-179.411	-386.17	968.991				-211.393	-331.87	541.553	-271.881	-379.811	154.105	-312.74	-274.274	55.0293	254.686	-250.39	881.752	250.392	-179.095	1084.42				147.177	-318.689	94.6297	186.338	-215.387	34.7402
968	0	-178.237	-384.82	969.194				-213.623	-323.076	543.246	-277.143	-363.772	154.78	-317.987	-258.978	58.6184	255.768	-247.206	881.605	251.036	-176.338	1084.72				147.134	-318.576	94.6336	186.071	-215.375	34.6231
969	0	-177.096	-383.002	969.358				-215.861	-314.319	544.629	-280.914	-349.736	155.913	-324.622	-245.179	62.0396	256.571	-243.926	881.348	251.838	-173.759	1084.88				147.095	-318.524	94.6479	186.067	-215.362	34.6372
970	0	-176.068	-381.112	969.41				-217.908	-305.439	546.259	-284.028	-336.421	157.268	-330.874	-231.716	65.3973	257.141	-240.693	881.05	252.498	-170.998	1085.2				147.01	-318.491	94.7294	186.351	-215.336	34.7268
971	0	-175.115	-379.049	969.462				-220.017	-296.501	547.967	-287.213	-322.433	158.455	-334.581	-218.644	68.2496	257.838	-237.238	880.897	253.085	-168.337	1085.5				147.058	-318.408	94.6906	186.347	-215.305	34.6968
972	0	-174.306	-376.901	969.552				-222.062	-287.912	549.846	-289.835	-309.171	159.76	-338.704	-201.61	70.7832	258.551	-233.745	880.751	253.632	-165.559	1085.77				146.992	-318.341	94.7209	186.345	-215.302	34.6978
973	0	-173.656	-374.549	969.411				-223.741	-279.491	551.286	-292.075	-296.494	161.916	-341.659	-187.21	73.606	258.758	-230.219	880.6	254.17	-162.79	1086.04				146.992	-318.263	94.7494	186.123	-215.439	34.4609
974	0	-173.041	-371.841	969.252				-225.372	-270.556	552.816	-294.561	-282.844	163.334	-343.841	-173.326	76.2424	259.111	-226.624	880.527	254.758	-160.219	1086.35				146.995	-318.199	94.7275	186.41	-215.372	34.5304
975	0	-172.659	-369.268	969.218				-227.021	-261.515	554.588	-297.093	-269.173	165.082	-345.758	-159.434	78.88	259.536	-223.026	880.515	255.414	-157.614	1086.56				146.961	-318.114	94.7884	186.173	-215.407	34.4366
976	0	-172.285	-366.243	968.95				-228.453	-252.553	555.942	-299.33	-255.797	166.481	-347.082	-145.334	81.3592	259.811	-219.485	880.487	256.031	-155.156	1086.81				146.934	-317.997	94.8162	186.142	-215.268	34.5465
977	0	-171.947	-363.118	968.654				-229.606	-243.35	557.415	-300.969	-243.276	168.814	-347.917	-131.151	83.6434	259.856	-216.048	880.373	256.372	-152.628	1087.21				146.886	-317.942	94.8439	186.448	-215.281	34.476
978	0	-171.791	-359.655	968.296				-230.188	-235.2	558.797	-302.727	-230.232	170.485	-347.078	-115.321	85.5626	260.135	-212.487	880.429	256.959	-150.261	1087.54				146.864	-317.826	94.9131	186.22	-215.356	34.435
979	0	-171.668	-356.099	967.812				-230.833	-226.936	559.874	-304.391	-217.092	171.932	-347.473	-101.448	87.7348	260.249	-208.996	880.5	257.472	-147.76	1087.73				146.791	-317.743	94.998	186.214	-215.339	34.4218
980	0	-171.681	-352.37	967.363				-231.501	-218.21	561.049	-305.736	-204.682	173.443	-347.51	-88.4466	89.6277	260.187	-205.498	880.543	257.843	-145.28	1088.07				146.747	-317.587	95.0623	186.492	-215.286	34.5488
981	0	-171.816	-348.608	966.847				-231.903	-209.131	562.143	-306.582	-192.232	174.874	-347.009	-74.5637	91.5122	260.033	-202.114	880.551	258.415	-143.215	1088.35				146.723	-317.428	95.2379	186.494	-215.218	34.5978
982	0	-171.928	-344.508	966.224				-232.467	-199.959	563.077	-307.166	-180.909	176.363	-346.314	-60.8289	93.3134	259.753	-198.725	880.594	258.86	-140.849	1088.4				146.545	-317.217	95.3219	186.517	-215.188	34.6114
983	0	-172.159	-340.142	965.596				-232.452	-191.24	563.969	-307.574	-169.052	177.527	-345.804	-48.0049	95.0298	259.298	-195.281	880.538	259.334	-138.765	1088.44				146.491	-317.094	95.434	186.554	-215.105	34.505
984	0	-172.534	-335.83	964.937				-232.345	-183.227	564.567	-307.467	-158.036	178.574	-345.331	-35.5529	96.6611	258.868	-191.96	880.424	259.94	-136.937	1088.51				146.442	-316.904	95.5328	186.357	-215.038	34.5572
985	0	-172.976	-331.323	964.261				-231.876	-175.387	564.985	-307.078	-147.804	179.584	-344.659	-23.4612	98.0651	258.667	-188.729	880.372	260.37	-134.955	1088.4				146.319	-316.718	95.6568	186.339	-215.032	34.6048
986	0	-173.466	-326.557	963.477				-232.031	-166.639	565.201	-306.311	-137.462	180.413	-344.148	-11.5027	99.3791	258.372	-185.713	880.191	260.94	-133.146	1088.27				146.263	-316.538	95.7945	186.332	-214.933	34.5983
987	0	-174.084	-321.863	962.689				-231.34	-158.967	565.417	-305.944	-126.135	180.639	-343.374	0.313866	100.592	258.284	-183.011	880.012	261.317	-131.227	1088.09				146.119	-316.346	95.9071	186.321	-214.93	34.6062
988	0	-174.697	-317.034	961.88				-230.466	-152.486	565.179	-305.096	-115.076	180.748	-342.508	11.6921	101.754	257.918	-180.635	879.672	261.626	-129.38	1087.83				146.037	-316.172	96.0707	186.313	-214.884	34.6257
989	0	-175.478	-312.042	961.08				-229.584	-145.551	564.819	-304.212	-103.976	180.653	-341.441	22.6774	102.569	257.912	-178.236	879.401	261.866	-127.458	1087.5				145.89	-315.978	96.2264	186.282	-214.815	34.5883
990	0	-176.273	-307.004	960.192				-228.617	-138.831	564.332	-302.973	-93.965	180.653	-340.121	33.7546	103.146	258.028	-175.78	879.09	261.349	-124.567	1087.45				145.759	-315.797	96.4047	186.265	-214.841	34.6189
991	0	-177.103	-301.638	959.251				-228.196	-130.712	564.063	-301.598	-83.83	180.419	-338.603	44.0491	103.525	257.067	-173.617	878.517	261.974	-123.202	1086.74				145.642	-315.596	96.5548	186.273	-214.819	34.6373
992	0	-177.94	-296.257	958.33				-227.41	-123.003	563.328	-300.008	-74.0506	180.054	-336.745	54.6855	103.549	257.028	-171.101	878.194	262.141	-121.554	1086.36				145.498	-315.398	96.7268	186.257	-214.784	34.6207
993	0	-178.974	-291.297	957.338				-226.276	-116.511	562.559	-298.15	-64.3927	179.534	-334.704	64.4635	103.375	257.093	-168.567	877.897	262.166	-119.706	1085.93				145.336	-315.144	96.8744	186.257	-214.738	34.6401
994	0	-179.751	-285.931	956.219				-225.067	-110.115	561.303	-296.228	-54.7082	178.718	-332.4	74.1939	102.873	256.576	-166.179	877.444	262.244	-117.986	1085.46				145.178	-314.932	97.0142	186.254	-214.692	34.6556
995	0	-180.786	-280.861	955.026				-223.734	-104.159	560.107	-294.229	-45.2652	177.83	-329.818	83.6468	102.074	259.545	-162.773	877.022	262.285	-116.062	1084.9				144.999	-314.709	97.1832	186.233	-214.691	34.6475
996	0	-181.681	-275.68	953.81				-222.302	-97.9724	558.554	-291.917	-36.6605	177.032	-327.008	92.3208	101.044	259.171	-160.259	876.434	262.368	-114.347	1084.24				144.889	-314.449	97.3287	186.229	-214.635	34.6578
997	0	-182.662	-270.778	952.475				-220.66	-92.3133	557.476	-289.287	-28.4884	175.944	-323.76	100.632	99.8303	258.353	-157.78	875.695	264.325	-113.707	1083.39				144.799	-314.249	97.5367	186.431	-214.668	34.7992
998	0	-183.536	-265.702	951.212				-219.173	-87.0526	555.981	-286.719	-20.2866	174.633	-320.484	108.741	98.3114	257.592	-155.187	875.204	264.811	-112.241	1082.55				144.647	-314.057	97.7255	186.296	-214.612	34.6693
999	0	-184.465	-261.005	949.766				-217.631	-81.3804	554.211	-284.025	-12.4949	173.18	-316.919	116.244	96.5805	256.914	-152.552	874.78	264.67	-110.457	1081.68				144.51	-313.827	97.9091	186.315	-214.57	34.657
1000	0	-185.321	-256.013	948.279				-216.219	-75.8927	552.454	-281.036	-5.38526	171.665	-313.089	123.237	94.5695	256.2	-149.854	874.406	264.673	-108.423	1081.29				144.444	-313.615	98.0548	186.29	-214.617	34.7161
1001	0	-186.248	-251.349	946.974				-214.782	-70.1933	550.823	-277.814	0.97245	170.148	-309.15	129.841	92.3024	255.492	-147.195	873.96	264.326	-106.571	1080.35				144.373	-313.429	98.2151	186.344	-214.586	34.6812
1002	0	-187.035	-246.577	945.323				-213.046	-65.6545	548.883	-274.826	8.02934	168.119	-305.074	135.967	89.8987	254.798	-144.452	873.518	263.67	-104.149	1079.93				144.272	-313.227	98.3855	186.574	-214.613	34.6783
1003	0	-187.958	-242.333	943.915				-211.135	-61.0743	546.922	-271.438	13.7701	166.635	-300.707	141.827	87.3095	253.792	-141.666	873.193	262.661	-101.475	1079.41				144.171	-313.059	98.5871	186.478	-214.538	34.5751
1004	0	-189.35	-239.54	942.501				-209.632	-56.6783	544.971	-267.995	18.9672	164.635	-296.388	147.31	84.5195	254.108	-138.85	873.254	262.086	-99.2848	1078.88				144.052	-312.906	98.8233	186.503	-214.498	34.5236
1005	0	-189.613	-233.772	940.871				-208.171	-51.6033	543.091	-264.553	24.1745	162.591	-291.882	152.184	81.6813	254.552	-136.109	872.73	261.197	-96.8376	1078.24				143.971	-312.762	99.0448	186.556	-214.607	34.4303
1006	0	-190.618	-229.567	939.501				-206.56	-47.4374	541.019	-261.091	29.4437	160.423	-287.306	156.819	78.6357	253.371	-133.293	872.14	260.094	-94.0155	1078				143.898	-312.578	99.2642	186.745	-214.626	34.4549
1007	0	-191.865	-226.206	937.929				-204.683	-44.0164	538.65	-257.618	34.3959	158.177	-282.835	160.948	75.3838	252.104	-130.621	871.62	259.24	-91.771	1077.26				143.818	-312.432	99.4411	186.629	-214.611	34.3669
1008	0	-192.411	-221.178	936.499				-203.122	-39.8326	536.49	-254.254	38.9973	155.889	-278.222	165.232	72.1576	251.256	-127.92	871.16	258.055	-89.0297	1077.05				143.747	-312.243	99.6579	186.66	-214.6	34.3405
1009	0	-193.338	-217.464	935.198				-201.431	-36.5149	534.486	-250.854	43.3093	153.575	-273.697	169.291	68.9709	250.504	-125.153	870.745	257.07	-86.155	1077.02				143.623	-312.112	99.8925	186.715	-214.545	34.3274
1010	0	-194.08	-214.56	933.593				-199.618	-33.5182	531.737	-247.511	47.2295	151.203	-269.348	172.693	65.6099	249.763	-122.543	870.21	256.299	-83.7074	1075.82				143.507	-311.926	100.105	186.878	-214.626	34.4401
1011	0	-195.747	-211.57	932.187				-198.078	-29.8949	529.362	-244.115	50.9713	148.845	-265.185	176.234	62.3181	248.533	-119.887	869.752	254.553	-80.9979	1075.46				143.446	-311.829	100.314	186.659	-214.56	34.3733
1012	0	-196.079	-208.136	930.432				-196.596	-26.4868	526.945	-240.872	54.375	146.354	-260.494	178.306	58.8366	247.482	-117.261	869.265	253.516	-78.3238	1075.05				143.384	-311.675	100.541	186.793	-214.464	34.3856
1013	0	-196.171	-204.972	929.111				-194.692	-24.1089	524.316	-237.723	57.4514	143.85	-255.77	179.441	55.3461	246.568	-114.639	868.806	252.054	-75.5732	1074.38				143.27	-311.531	100.75	186.698	-214.575	34.3551
1014	0	-197.417	-201.084	927.75				-193.238	-21.1871	521.656	-234.684	60.392	141.147	-251.618	180.872	51.883	245.412	-112.063	868.304	250.791	-72.545	1073.89				143.188	-311.372	100.965	186.743	-214.616	34.3262
1015	0	-198.636	-196.751	925.844				-191.553	-18.8351	519.045	-231.624	62.8798	138.47	-247.804	182.73	48.4716	244.328	-109.417	867.766	249.399	-69.8732	1073.18				143.086	-311.228	101.198	186.969	-214.233	34.2532
1016	0	-200.605	-192.127	923.575				-189.947	-16.7868	516.288	-228.442	64.6251	135.979	-244.564	185.016	45.2088	243.179	-106.82	867.324	248.188	-67.6944	1072.57				143.019	-311.079	101.434	186.999	-214.23	34.2105
1017	0	-201.104	-187.855	922.738				-188.783	-13.9775	513.675	-225.523	66.1784	132.841	-241.143	186.543	41.7079	241.854	-104.245	866.79	246.634	-65.0224	1071.81				142.963	-311.01	101.661	187.032	-214.258	34.18
1018	0	-202.35	-183.288	920.85				-187.399	-11.9878	510.877	-222.477	67.2848	129.883	-237.637	187.328	37.8262	240.769	-101.564	866.312	245.117	-62.1245	1071.04				142.89	-310.942	101.923	187.037	-214.195	34.1578
1019	0	-204.116	-177.848	919.283				-186.077	-10.4019	508.052	-219.776	67.7609	126.804	-234.149	187.621	33.782	239.233	-99.0391	865.73	243.725	-59.7108	1070.28				142.864	-310.862	102.2	187.034	-214.063	34.1706
1020	0	-206.153	-171.953	917.539				-185.152	-8.56059	505.155	-216.88	67.742	123.538	-229.999	186.233	29.3952	237.945	-96.3455	865.211	241.947	-56.7931	1069.54				142.833	-310.78	102.472	187.324	-213.929	34.5586
1021	0	-208.609	-165.638	915.625				-184.329	-6.57157	502.204	-214.344	67.2406	120.057	-227.831	187.235	27.2578	236.412	-93.6935	864.628	240.38	-53.9519	1068.53				142.849	-310.68	102.78	186.912	-214.015	33.681
1022	0	-210.72	-159.884	913.902				-183.687	-4.56153	499.258	-210.392	63.4001	117.433	-226.524	187.952	27.9167	234.839	-90.907	864.068	238.635	-51.0405	1067.63				142.839	-310.555	103.049	187.275	-214.52	33.3825
1023	0	-212.572	-154.616	912.172				-182.771	-3.46348	496.2	-207.302	61.7898	114.708	-224.887	187.827	28.368	233.277	-88.2854	863.505	236.817	-48.3226	1066.69				142.908	-310.396	103.369	187.536	-214.189	33.985
1024	0	-214.917	-149.23	910.332				-181.667	-2.30907	493.19	-204.981	61.7545	111.175	-223.13	187.531	28.8737	231.441	-85.4005	862.915	235.058	-45.3971	1065.82				142.957	-310.19	103.685	187.39	-214.478	33.1745
1025	0	-217.35	-143.298	908.883				-180.878	-1.03759	490.442	-203.855	63.1695	108.638	-221.061	187.264	29.5458	229.559	-82.7551	862.295	233.031	-42.4396	1064.84				142.947	-309.975	104.074	185.972	-215.828	31.5699
1026	0	-219.63	-137.872	907.106				-180.376	0.232072	487.741	-202.75	63.427	106.822	-218.978	185.911	30.1547	227.766	-79.5126	861.673	231.015	-39.2768	1063.9				142.932	-309.709	104.565	187.171	-214.679	32.641
1027	0	-221.749	-132.742	905.372				-179.882	1.50289	485.267	-201.367	62.9251	105.152	-218.792	187.107	30.667	225.885	-76.351	861.004	228.891	-36.1476	1062.95				142.944	-309.411	105.078	187.268	-214.566	32.6742
1028	0	-224.048	-127.332	904.046				-179.414	3.03442	483.096	-199.605	63.5017	102.979	-218.568	187.622	31.1024	223.73	-73.4586	860.327	226.676	-33.0239	1062.07				142.978	-309.032	105.672	186.472	-215.463	31.6957
1029	0	-226.897	-121.266	902.95				-179.17	4.67949	481.377	-197.307	63.9713	101.644	-218.105	187.656	31.5547	221.539	-70.2711	859.642	224.319	-29.6827	1061.2				143.066	-308.602	106.415	186.589	-215.458	31.671
1030	0	-229.547	-115.377	901.977				-178.727	6.86196	480.217	-194.201	62.2767	101.001	-217.441	187.184	31.8976	219.195	-67.0245	858.892	221.969	-26.4715	1060.3				143.106	-307.973	107.254	186.951	-215.211	31.8322
1031	0	-232.682	-109.399	901.022				-178.145	9.18601	478.793	-191.997	61.5473	100.44	-217.023	186.787	32.0489	216.748	-63.8066	858.132	219.494	-22.7999	1059.49				143.127	-307.284	108.196	187.122	-214.957	31.9072
1032	0	-235.362	-103.759	900.429				-177.544	11.9391	477.923	-190.029	63.2755	99.5232	-216.882	186.947	32.2866	214.205	-60.4625	857.456	216.926	-19.1164	1058.85				143.111	-306.567	109.411	187.952	-214.13	33.0547
1033	0	-238.236	-98.7108	899.972				-177.342	15.0728	477.12	-188.552	64.8316	98.572	-216.564	186.81	32.5326	211.568	-57.1217	856.695	214.288	-15.3582	1058.16				142.989	-305.721	110.824	188.001	-213.97	33.2884
1034	0	-240.525	-94.5999	900.106				-177.683	18.3393	476.743	-187.545	64.8894	98.0094	-216.488	186.814	32.5878	208.974	-53.6027	855.965	211.65	-11.6373	1057.59				142.835	-304.726	112.444	188.12	-213.858	33.384
1035	0	-243.302	-90.1882	900.059				-178.256	20.5408	476.441	-187.002	65.2641	97.6123	-216.525	186.623	32.4734	206.266	-50.0449	855.294	208.983	-7.76503	1057.14				142.607	-303.574	114.325	188.082	-213.752	33.5676
1036	0	-245.956	-84.5572	900.551				-179.77	23.0645	476.346	-187.002	65.7044	97.3167	-217.043	187.592	32.6493	203.534	-46.5588	854.61	206.237	-3.03618	1056.91				142.487	-302.214	116.317	188.071	-213.601	33.8848
1037	0	-248.453	-79.7723	901.146				-181.663	24.702	476.375	-187.242	65.8945	97.0927	-216.726	186.789	32.356	200.739	-42.9313	854.148	203.552	1.9911	1056.8				142.154	-300.831	118.74	188.051	-213.448	34.2483
1038	0	-250.757	-76.7306	901.788				-183.779	26.2053	476.771	-188.137	65.4358	97.2198	-216.759	186.432	32.2268	197.867	-39.4367	853.738	200.754	6.59103	1056.93				141.757	-299.137	121.369	187.859	-213.306	34.6919
1039	0	-253.136	-74.1923	902.312				-185.971	27.2053	477.049	-188.167	66.2376	96.6722	-216.829	186.381	32.1022	194.955	-35.9198	853.617	198.313	10.947	1057.25				141.31	-297.257	124.207	187.562	-213.041	35.2432
1040	0	-256.523	-69.2823	903.079				-188.08	28.3535	477.405	-188.431	66.4563	96.447	-216.849	186.51	32.0663	192.008	-32.4568	853.62	195.722	14.8294	1057.86				140.774	-295.085	127.316	187.269	-212.702	35.774
1041	0	-258.909	-65.1486	903.778				-190.142	29.3666	477.486	-188.526	66.7637	96.1977	-216.724	186.744	32.2873	189.158	-28.955	853.765	193.056	19.4703	1058.46				140.233	-292.435	130.707	186.946	-212.206	36.4753
1042	0	-260.969	-62.515	904.726				-191.767	30.4409	477.487	-188.537	66.4342	96.2325	-216.766	186.894	32.2946	186.393	-25.1955	854.034	190.333	24.7553	1059.21				139.631	-289.559	134.452	186.681	-211.858	37.291
1043	0	-262.773	-60.341	905.145				-193.014	30.8952	477.388	-188.454	66.6669	95.9797	-216.786	186.804	32.2971	183.68	-21.3713	854.371	187.576	29.4644	1059.91				139.098	-286.105	138.535	186.374	-211.358	38.3322
1044	0	-264.887	-57.7644	905.38				-194.255	31.9874	477.166	-188.39	67.0108	95.6312	-216.702	186.768	32.2951	181.263	-17.4468	854.828	185.057	33.5698	1060.56				138.442	-281.988	142.806	186.157	-210.563	39.6478
1045	0	-266.669	-55.2339	905.598				-195.027	32.3929	476.833	-188.179	67.0987	95.4013	-216.716	186.77	32.3714	179.027	-13.2271	855.259	182.592	37.3025	1061.24				137.838	-277.279	147.428	185.772	-209.652	41.1886
1046	0	-269.207	-51.7011	905.631				-195.667	32.7852	476.375	-187.827	67.2659	95.2295	-216.689	186.883	32.4144	177.081	-8.60811	855.772	179.985	41.5839	1061.86				137.28	-271.881	152.297	185.486	-208.556	43.1082
1047	0	-271.296	-47.767	905.485				-196.573	33.7911	476.25	-187.799	67.3192	95.0602	-217.078	188.403	32.9449	175.175	-4.29405	856.212	176.925	47.6845	1062.9				136.709	-265.918	157.545	184.905	-207.107	45.4364
1048	0	-274.41	-41.7755	904.808				-197.462	34.6628	476.083	-187.562	67.4867	94.8731	-216.651	187.227	32.6303	173.392	-0.0593066	856.593	174.988	49.9581	1063.04				136	-259.157	162.995	184.362	-204.998	48.1769
1049	0	-276.59	-38.5615	904.852				-198.221	35.0693	475.685	-187.592	67.8368	94.6211	-217.11	188.427	32.9845	171.792	4.24246	856.958	172.496	52.8961	1063.7				135.397	-251.827	168.78	183.684	-202.573	51.5446
1050	0	-277.902	-36.7689	904.651				-199.383	36.2915	475.631	-187.598	68.1166	94.4112	-217.249	188.925	33.0875	170.375	8.53893	857.313	170.422	56.4484	1064				134.834	-243.757	174.789	183.157	-200.345	55.2909
1051	0	-279.178	-35.381	904.657				-200.205	36.5797	475.434	-187.571	68.2066	94.2433	-217.216	189.174	33.2392	169.297	12.6812	857.517	168.236	59.9754	1064.42				134.206	-235.145	181.065	182.687	-197.746	59.6933
1052	0	-280.812	-32.1765	904.341				-201.148	37.1043	474.965	-187.681	68.3831	93.9424	-217.227	189.229	33.2347	168.315	16.72	857.715	166.191	63.1976	1064.61				133.604	-226.144	187.4	181.925	-194.363	64.7771
1053	0	-282.344	-29.0443	904.056				-202.066	38.0369	474.71	-187.762	68.4005	93.739	-217.256	189.264	33.2723	167.417	20.4746	857.777	164.304	66.3657	1064.73				133.171	-216.853	193.81	181.082	-190.742	69.8185
1054	0	-283.908	-25.8708	903.846				-202.586	37.4799	473.966	-187.628	68.2162	93.6982	-217.24	189.207	33.2061	166.493	23.7262	857.756	162.778	69.3186	1064.73				132.735	-207.003	199.942	179.793	-186.528	75.6368
1055	0	-285.339	-22.3744	903.551				-203.412	37.5098	473.694	-187.706	68.1713	93.5706	-217.268	189.187	33.1661	165.884	26.9826	857.509	161.103	72.0936	1064.61				132.137	-196.973	205.679	179.767	-181.306	81.1359
1056	0	-286.493	-19.2834	903.29				-204.476	38.0288	473.505	-187.929	68.2725	93.3123	-217.333	189.15	33.1222	165.132	30.55	857.157	159.876	74.8845	1064.36				131.052	-187.395	211.16	178.165	-175.023	87.7239
1057	0	-287.615	-16.402	903.197				-205.14	38.2496	473.2	-187.863	68.2598	93.2265	-217.312	189.095	33.1342	164.434	33.5441	857.002	158.75	77.5148	1064.01				129.906	-177.8	216.412	177.229	-168.031	93.4831
1058	0	-288.635	-13.7934	903.152				-205.728	38.0145	473.024	-188.04	68.3637	92.9666	-217.33	189.13	33.136	163.928	35.8102	856.885	157.573	80.0557	1063.65				128.546	-168.35	221.266	176.738	-159.252	96.8658
1059	0	-289.475	-11.6095	903.051				-206.612	37.7464	472.766	-188.112	68.1683	93.0142	-217.361	189.187	33.1633	163.475	37.9106	856.861	156.794	82.5546	1063.35				127.016	-160.087	225.778	174.905	-148.847	100.509
1060	0	-290.253	-9.68609	903.057				-207.45	38.2071	472.689	-188.241	68.1163	92.9404	-217.383	189.097	33.0819	163.021	39.9656	856.95	155.794	85.0357	1063.12				125.66	-150.491	228.745	172.856	-136.182	103.921
1061	0	-290.825	-8.132	903.154				-207.937	38.6101	472.631	-188.376	67.9342	92.9105	-217.432	189.186	33.0898	162.753	41.7931	857.511	155.002	87.4308	1062.82				124.269	-139.941	230.221	170.802	-122.358	105.719
1062	0	-291.38	-6.68371	903.292				-208.259	38.6476	472.51	-188.471	67.9214	92.8653	-217.44	189.166	33.0707	162.693	43.6417	858.265	154.129	89.8542	1062.56				122.979	-128.166	230.123	168.72	-107.755	105.85
1063	0	-291.948	-5.1914	903.378				-208.574	38.6775	472.424	-188.56	67.9272	92.8805	-217.457	189.128	33.0571	162.611	45.1057	859.232	153.499	92.1033	1062.33				122.097	-115.893	229.002	166.852	-92.2735	104.726
1064	0	-292.448	-3.84999	903.442				-208.785	38.8327	472.378	-188.654	67.7969	92.9138	-217.48	189.121	33.0854	162.623	46.3818	860.378	153.003	94.2324	1062.09				121.042	-103.714	227.243	164.456	-75.8826	103.221
1065	0	-292.905	-2.39092	903.545				-209.184	39.5721	472.337	-188.686	67.9103	92.8883	-217.459	189.106	33.0747	162.585	47.4433	861.562	152.8	96.3533	1061.83				120.2	-90.9632	224.331	162.79	-58.9156	100.329
1066	0	-293.402	-0.837637	903.62				-209.368	40.1508	472.355	-188.674	67.7661	92.9102	-217.465	189.168	33.0997	162.559	48.4524	862.684	152.618	98.2255	1061.3				119.514	-77.529	220.359	161.276	-41.0433	97.1779
1067	0	-293.783	0.764004	903.691				-209.392	40.1611	472.285	-188.709	67.7262	92.8782	-217.475	189.104	33.092	162.211	50.4687	863.662	152.306	99.9848	1060.75				119.136	-63.3633	215.465	160.417	-22.1367	93.5001
1068	0	-293.492	1.48654	904.206				-209.463	40.3535	472.26	-188.763	67.736	92.9266	-217.464	189.102	33.0915	161.616	53.361	864.686	152.621	101.819	1060.07				119.17	-48.7049	209.904	159.736	-2.46279	89.6794
1069	0	-293.929	3.9239	904.103				-209.531	40.93	472.273	-188.92	67.193	93.1403	-217.493	189.046	33.0954	162	54.2012	864.623	152.912	103.5	1059.57				119.723	-33.5369	203.585	160.415	18.3439	85.4445
1070	0	-294.214	6.2286	903.967				-209.596	41.4942	472.288	-188.854	67.6436	92.9704	-217.453	188.864	32.9464	162.386	55.0292	864.563	152.992	104.981	1058.74				120.636	-17.7944	196.796	161.296	39.3633	81.193
1071	0	-294.222	8.45257	903.8				-209.569	41.8862	472.224	-188.874	67.7397	92.9304	-217.519	188.904	32.987	162.864	55.6851	864.422	153.497	106.635	1058				122.031	-1.73485	189.527	163.408	61.2103	77.142
1072	0	-294.074	10.6838	903.809				-209.463	42.311	472.168	-188.871	67.7562	92.934	-217.507	188.904	33.0058	163.422	56.3737	864.291	153.859	108.145	1057.21				123.989	14.689	182.095	165.633	83.2589	72.825
1073	0	-293.768	13.1068	903.661				-209.337	43.4033	472.154	-188.878	67.773	92.8945	-217.469	189.006	33.0594	163.999	57.7299	864.201	154.374	109.771	1056.62				126.518	31.5802	174.458	168.108	105.088	68.3905
1074	0	-293.465	15.5337	903.591				-209.103	44.5176	472.147	-188.836	67.7514	92.9407	-217.448	188.921	33.057	164.685	59.108	864.119	154.711	111.469	1056.22				129.588	48.7099	166.69	171.439	127.339	64.8452
1075	0	-292.961	18.0547	903.59				-208.843	45.3158	472.052	-188.766	67.782	92.9667	-217.441	188.95	33.0692	165.395	60.1699	863.948	155.492	113.191	1055.24				133.104	66.04	159.289	175.146	149.434	61.7753
1076	0	-292.39	20.8396	903.556				-208.477	46.0943	472.005	-188.722	67.8114	92.9441	-217.441	188.952	33.0924	166.213	61.2123	863.826	156.273	114.93	1054.63				136.976	83.2687	152.313	179.258	171.425	59.2541
1077	0	-291.647	23.7358	903.502				-208.064	47.4462	472.103	-188.624	67.7758	93.044	-217.407	188.98	33.1162	167.078	62.8281	863.847	157.34	116.836	1053.99				141.197	100.254	145.875	183.456	192.862	57.29
1078	0	-290.845	26.7128	903.588				-207.53	48.1642	472.121	-188.482	67.6563	93.052	-217.307	188.962	33.1092	168.064	63.8098	863.79	158.33	118.83	1053.42				145.558	116.588	139.962	187.589	213.08	55.9182
1079	0	-289.968	29.5066	903.717				-206.872	49.2147	472.173	-188.481	67.9202	93.0397	-217.301	188.956	33.0949	169.172	65.1242	863.766	159.42	121.033	1052.84				149.944	132.004	134.842	191.932	232.287	54.6954
1080	0	-288.972	32.4305	903.883				-206.176	50.3635	472.235	-188.351	67.8425	93.16	-217.285	188.863	33.1496	170.32	66.5369	863.753	160.676	123.357	1052.39				154.262	146.426	130.151	196.181	249.704	54.1533
1081	0	-287.847	35.1763	904.1				-205.587	51.5819	472.407	-188.248	67.9092	93.2211	-217.316	188.91	33.1507	171.361	68.0191	863.849	162.057	125.694	1051.94				158.18	159.578	126.156	200.833	265.453	54.4764
1082	0	-286.556	38.007	904.428				-204.929	53.373	472.583	-188.107	68.1547	93.166	-217.266	188.898	33.1647	172.469	70.074	863.949	163.574	128.258	1051.53				161.927	171.214	122.775	205.154	279.621	53.8811
1083	0	-285.246	40.6294	904.661				-204.208	55.1664	472.978	-187.918	68.0496	93.3685	-217.261	188.869	33.1644	173.642	72.1312	864.268	165.333	131.089	1051.11				164.841	181.158	119.882	208.531	291.364	53.8501
1084	0	-283.558	43.3985	905.015				-203.256	56.4662	473.119	-187.769	68.142	93.5173	-217.22	188.934	33.1894	175.045	73.6949	864.334	167.172	134.207	1050.76				167.294	189.126	117.282	211.192	300.67	54.2447
1085	0	-281.852	45.8577	905.397				-201.991	57.628	473.273	-187.598	68.2867	93.5922	-217.216	188.91	33.1926	176.762	75.1205	864.412	169.147	137.506	1050.51				168.991	195.118	114.732	212.538	308.47	55.556
1086	0	-279.911	48.6432	905.883				-201.015	59.1927	473.596	-187.297	68.0213	93.7879	-217.259	188.919	33.2816	178.189	76.949	864.66	171.111	141.005	1050.23				170.432	199.063	111.995	214.131	313.097	52.7609
1087	0	-277.93	51.1321	906.324				-200.07	61.4789	474.098	-187.351	68.4028	93.7896	-217.18	189.005	33.2574	179.586	79.499	865.086	173.264	144.697	1049.91				170.651	201.41	108.358	213.627	316.099	49.3364
1088	0	-275.778	53.6581	906.96				-198.764	63.5174	474.605	-187.082	68.4804	94.0356	-217.192	188.989	33.2635	181.122	82.6204	864.187	175.569	148.675	1049.66				170.737	202.354	106.447	212.169	315.99	45.8072
1089	0	-273.444	56.3072	907.625				-197.44	65.1784	474.963	-187.028	68.4983	94.2848	-217.248	188.909	33.2862	182.627	86.5734	863.013	177.935	152.9	1049.43				169.701	202.142	104.081	210.217	315.669	42.3351
1090	0	-271.005	58.9791	908.361				-196.261	67.2957	475.427	-186.849	68.4638	94.489	-217.035	188.066	33.0342	184.384	90.691	861.97	180.393	157.332	1049.25				167.81	202.294	102.207	207.887	316.378	42.1848
1091	0	-268.486	61.4682	909.165				-194.563	68.8286	475.84	-186.72	68.4877	94.7995	-217.183	188.386	33.1369	186.155	95.0661	860.949	182.953	161.949	1049.11				167.277	204.301	101.739	206.922	315.109	42.1501
1092	0	-265.85	64.2498	910.056				-192.946	70.9601	476.19	-186.353	68.177	95.3192	-217.067	188.159	33.1152	188.378	99.7359	860.33	185.595	166.637	1049.07				167.57	206.259	101.967	207.779	317.265	40.5936
1093	0	-263.251	66.8687	911.089				-191.245	73.8745	477.184	-186.261	68.5039	95.7004	-217.023	188.247	33.1631	191.073	104.715	860.098	188.437	171.445	1049.09				168.122	206.299	102.482	208.412	317.693	39.7757
1094	0	-260.657	69.5378	912.081				-189.359	76.7706	477.939	-186.14	68.7973	96.0611	-217.02	188.279	33.208	193.83	109.938	860.534	191.217	176.343	1049.34				168.252	206.964	102.685	208.318	317.867	40.0736
1095	0	-258.023	72.3362	913.062				-187.575	79.4089	478.424	-185.836	69.0355	96.447	-216.985	188.29	33.2302	196.019	115.243	861.46	194.173	181.241	1049.38				168.526	208.304	102.381	208.615	318.229	39.783
1096	0	-255.404	75.0037	913.954				-185.798	81.7658	478.876	-185.337	68.5625	97.0725	-216.989	188.249	33.2567	197.83	120.437	862.911	196.837	186.144	1049.65				168.751	208.81	102.145	208.495	318.357	39.3869
1097	0	-252.597	77.857	914.669				-184.213	84.3396	479.436	-185.267	68.7636	97.5492	-217.013	188.285	33.2386	199.585	125.6	864.394	199.275	190.84	1049.9				168.968	209.094	101.977	208.428	318.541	38.6133
1098	0	-249.824	80.5925	915.432				-182.474	86.3931	479.994	-184.964	68.6565	98.0712	-217.149	187.683	32.8945	201.437	130.691	865.956	201.998	195.266	1050.11				169.158	209.866	101.836	208.522	318.585	38.2104
1099	0	-247.034	83.5263	916.065				-180.979	88.9962	480.711	-184.799	68.7353	98.5824	-216.994	187.308	32.8486	203.61	135.573	867.399	204.281	199.44	1050.78				169.328	210.307	101.85	208.933	319.207	37.9931
1100	0	-244.18	86.4568	916.76				-179.373	91.2397	481.263	-184.687	68.6441	99.1819	-217.151	187.724	32.9489	206.199	140.381	868.602	206.767	203.409	1051.42				169.385	210.83	101.524	208.625	319.538	38.0533
1101	0	-241.326	89.375	917.367				-177.731	93.1677	481.944	-184.686	68.7836	99.7917	-217.115	187.714	32.9515	208.916	145.053	869.475	209.126	207.474	1052.09				169.453	211.235	101.369	208.66	319.779	38.1936
1102	0	-238.414	92.3248	918.083				-176.166	95.6381	482.727	-184.592	68.5691	100.756	-217.11	187.629	32.8557	211.911	149.66	870.171	211.549	211.671	1052.77				169.452	211.543	101.193	208.756	319.982	38.1788
1103	0	-235.648	95.0875	918.828				-174.457	97.7695	483.43	-184.625	68.886	101.418	-217.303	188.094	32.9404	215.116	154.011	870.614	214.006	216.172	1053.6				169.38	211.921	101.026	209.01	320.114	38.1254
1104	0	-232.755	98.1249	919.587				-173.154	100.425	484.242	-185.129	69.8707	102.055	-216.782	186.543	32.4117	218.039	158.267	871.024	216.152	221.525	1054.3				169.322	212.218	100.851	208.664	320.262	38.057
1105	0	-229.917	100.941	920.484				-171.846	102.863	485.169	-185.972	71.6063	102.76	-216.73	186.344	32.3113	220.978	162.274	871.245	219.266	223.042	1054.65				169.289	212.511	100.744	208.619	320.346	38.0396
1106	0	-227.07	103.858	921.5				-170.574	105.172	486.254	-186.07	71.7043	104.095	-216.922	186.769	32.3734	223.761	166.143	871.588	222.274	225.873	1055.47				169.316	212.725	100.651	208.555	320.478	38.003
1107	0	-224.43	106.463	922.696				-169.363	107.385	487.323	-186.411	72.4475	105.062	-216.974	187.125	32.3813	226.254	169.694	871.79	225.014	229.601	1056.27				169.323	212.932	100.57	208.547	320.548	37.9493
1108	0	-221.785	109.286	924.002				-168.475	109.87	488.559	-186.558	73.0477	106.406	-217.114	187.334	32.3588	228.674	172.707	871.928	227.718	233.52	1057.17				169.341	213.122	100.487	208.564	320.587	38.0118
1109	0	-219.304	111.756	925.442				-167.422	112.408	489.944	-186.601	73.8076	107.671	-217.173	187.644	32.3539	231.138	174.981	872.348	230.61	237.106	1057.87				169.375	213.238	100.4	208.528	320.616	37.9708
1110	0	-216.824	114.321	926.892				-166.549	115.139	491.315	-186.866	74.3538	109.059	-217.299	187.849	32.3478	233.391	177.568	872.79	233.397	240.518	1058.91				169.388	213.404	100.318	208.497	320.674	37.9699
1111	0	-214.431	116.69	928.525				-165.519	117.349	492.746	-187.031	75.096	110.529	-217.446	187.969	32.253	235.319	180.309	873.027	236.169	244.032	1060.13				169.371	213.506	100.197	208.468	320.717	37.9703
1112	0	-212.191	118.878	930.102				-164.716	119.665	494.238	-187.462	75.631	112.088	-217.64	188.281	32.1745	237.37	183.039	873.403	238.883	247.364	1061.04				169.374	213.539	100.129	208.471	320.737	37.9542
1113	0	-210.055	120.969	931.782				-164.034	122.318	495.823	-187.639	76.9466	113.549	-217.921	188.508	32.0777	239.098	185.654	873.7	241.7	250.612	1061.95				169.376	213.623	100.068	208.453	320.75	37.9358
1114	0	-207.892	123.118	933.502				-163.525	125.696	497.591	-188.174	77.8984	115.262	-218.208	188.856	31.9758	240.965	188.151	874.181	244.028	253.661	1063.18				169.367	213.69	99.9638	208.43	320.739	37.9737
1115	0	-205.931	125.142	935.303				-162.963	128.531	499.104	-188.403	78.8273	116.88	-218.676	189.535	31.7762	242.73	190.663	874.758	246.295	256.893	1064.17				169.355	213.717	99.8755	208.401	320.76	37.9644
1116	0	-204.058	127.439	937.036				-162.577	131.586	500.877	-188.877	80.3467	118.579	-218.777	189.27	31.5069	244.353	193.185	875.377	248.485	259.831	1065.18				169.384	213.709	99.797	208.377	320.793	37.9663
1117	0	-202.154	129.569	939.016				-162.357	135.105	502.494	-189.067	81.5155	120.271	-219.366	189.747	31.4074	246.072	195.738	876.185	250.489	262.744	1066.14				169.407	213.746	99.7263	208.264	320.667	37.9591
1118	0	-200.512	131.213	941.108				-162.349	138.954	504.379	-189.11	82.6388	122.097	-219.409	189.268	31.186	247.712	198.381	877.086	252.423	265.539	1067.35				169.421	213.745	99.6362	208.291	320.746	37.9411
1119	0	-198.587	133.572	943.101				-162.339	142.548	506.194	-188.866	84.3133	123.587	-219.479	188.81	31.0071	249.183	200.962	877.935	254.194	268.54	1068.5				169.504	213.711	99.5574	208.233	320.734	37.9368
1120	0	-197.004	135.481	945.046				-162.082	145.759	507.821	-188.59	85.8821	125.442	-220.345	188.432	30.4325	250.811	203.572	878.858	256.129	271.214	1069.74				169.571	213.675	99.4743	208.341	320.759	37.9711
1121	0	-196.172	135.819	947.094				-162.07	149.694	509.56	-188.872	87.6147	127.288	-220.916	189.475	30.5731	252.508	206.081	879.785	257.912	273.897	1070.8				169.635	213.634	99.4125	208.317	320.782	37.9634
1122	0	-194.342	138.291	949.053				-162.447	154.123	511.27	-188.68	89.1461	129.102	-220.932	189.653	30.7391	253.996	208.724	880.626	259.643	276.464	1071.88				169.765	213.596	99.363	208.336	320.755	37.9845
1123	0	-192.379	141.544	950.868				-162.816	157.464	512.517	-188.509	90.6774	130.827	-220.924	189.81	30.9486	255.508	211.334	881.41	261.312	279.218	1072.96				169.825	213.513	99.3048	208.282	320.792	38.0026
1124	0	-191.142	143.391	952.52				-163.22	161.573	514.158	-188.41	92.4125	132.628	-220.922	190.007	31.1488	257.01	213.875	882.117	262.933	281.975	1073.93				169.896	213.478	99.2476	208.279	320.8	37.9912
1125	0	-189.893	144.877	954.21				-163.694	166.188	515.76	-188.314	94.001	134.472	-220.882	190.175	31.3426	258.516	216.301	882.784	264.744	284.353	1074.74				169.937	213.395	99.1659	208.257	320.781	38.0155
1126	0	-188.594	146.363	955.867				-164.143	170.679	517.341	-188.162	95.6228	136.261	-221.182	189.95	31.651	260.596	218.644	883.528	266.313	286.738	1075.69				169.968	213.349	99.0889	208.324	320.76	37.9326
1127	0	-187.331	148.357	957.442				-164.752	175.241	518.884	-188.143	97.2506	138.227	-221.526	190.59	31.9084	259.366	221.045	883.552	267.707	289.24	1076.25				170.025	213.317	99.033	208.22	320.776	37.9513
1128	0	-186.08	150.301	958.971				-165.238	179.667	520.403	-188.018	99.6442	140.009	-222.073	192.004	32.2444	261.459	223.264	884.052	269.141	291.866	1077.02				170.07	213.277	98.9769	208.315	320.74	37.9309
1129	0	-184.903	152.198	960.381				-166.011	184.097	521.857	-188.199	101.892	141.66	-222.355	193.751	32.7076	262.962	225.482	884.547	270.689	294.323	1077.41				170.125	213.239	98.89	208.28	320.779	37.9425
1130	0	-183.939	153.94	961.703				-166.458	188.419	523.203	-188.251	104.739	143.26	-222.729	195.557	33.3653	264.059	227.692	884.942	272.022	296.499	1077.8				170.143	213.249	98.8276	208.305	320.744	37.9704
1131	0	-182.901	155.935	962.75				-167.17	193.123	524.538	-188.774	108.09	144.852	-223.434	198.208	34.0546	264.963	229.905	885.181	273.356	298.853	1078.38				170.181	213.271	98.752	208.189	320.765	37.9128
1132	0	-181.74	158.137	963.947				-167.774	197.178	525.983	-189.584	111.223	146.26	-224.418	200.805	34.9211	265.89	232.037	885.499	274.553	301.049	1078.77				170.209	213.278	98.6714	208.213	320.759	37.931
1133	0	-180.766	160.5	964.945				-168.546	201.607	526.945	-190.317	116.114	147.035	-225.897	204.67	35.5498	266.794	234.144	885.761	275.786	303.287	1079.09				170.158	213.314	98.5923	208.211	320.786	37.9381
1134	0	-179.881	162.577	965.643				-169.232	205.852	528.092	-191.426	120.953	148.036	-227.774	208.928	36.3142	267.696	236.183	885.916	276.871	305.592	1079.57				170.155	213.333	98.5291	208.28	320.762	37.9443
1135	0	-179.296	163.668	966.616				-169.895	209.615	529.026	-192.777	126	148.807	-229.815	213.66	37.0442	268.495	238.194	886.003	277.947	307.698	1079.88				170.118	213.392	98.464	208.217	320.762	37.9109
1136	0	-178.335	166.318	967.298				-170.592	213.766	529.951	-194.549	131.055	149.886	-232.338	218.851	37.6327	269.276	240.368	885.999	279.117	309.479	1080.13				170.066	213.411	98.4245	208.25	320.734	37.9699
1137	0	-177.507	168.848	967.826				-171.127	217.77	530.505	-196.294	137.686	150.133	-234.84	224.977	38.1721	270.043	242.749	885.878	280.113	311.677	1080.46				170.008	213.449	98.3507	208.256	320.716	37.9871
1138	0	-176.636	171.466	968.038				-171.898	221.606	531.486	-198.171	144.827	150.281	-237.48	231.647	38.7685	270.495	245.619	885.67	281.045	314.065	1080.76				169.898	213.503	98.3391	208.275	320.763	37.9367
1139	0	-176.027	173.431	968.589				-172.555	225.439	532.135	-200.493	151.919	150.538	-240.949	237.984	39.3996	270.906	248.472	885.559	282.111	316.775	1080.78				169.762	213.611	98.2826	208.218	320.749	37.9194
1140	0	-174.976	176.793	968.786				-173.391	229.611	532.968	-202.546	159.912	150.71	-243.958	246.235	39.6192	271.53	250.726	885.411	283.019	319.242	1080.78				169.645	213.712	98.2743	208.19	320.728	37.9777
1141	0	-174.237	179.546	968.904				-173.884	233.912	533.355	-205.095	167.621	150.665	-246.915	254.148	40.2365	271.974	252.654	885.104	283.957	321.26	1080.72				169.56	213.834	98.2557	208.215	320.797	37.9484
1142	0	-173.98	181.083	968.782				-174.527	238.14	533.76	-207.497	176.65	150.619	-250.053	263.11	40.5233	271.961	254.636	884.873	284.898	322.738	1080.68				169.423	213.935	98.2797	208.164	320.764	37.9133
1143	0	-173.324	183.489	968.937				-175.058	242.276	534.548	-209.988	185.417	150.702	-253.212	272.58	40.7514	271.961	256.832	884.561	285.839	324.429	1080.57				169.325	214.064	98.3167	208.14	320.737	37.9789
1144	0	-172.581	186.512	968.862				-175.6	246.985	534.74	-212.38	194.489	150.755	-256.232	282.319	41.2436	275.45	259.072	884.68	286.703	326.561	1080.5				169.171	214.232	98.3267	208.116	320.759	37.9787
1145	0	-171.92	189.381	969.039				-176.504	251.775	535.48	-214.767	204.042	150.711	-259.197	292.602	41.985	275.315	261.558	884.257	287.474	328.533	1080.4				169.08	214.374	98.3947	208.045	320.715	37.9325
1146	0	-171.616	191.476	969.155				-176.744	256.724	535.43	-216.605	213.154	150.822	-262.328	302.793	43.3647	275.218	264.184	883.811	288.223	330.194	1080.24				168.921	214.507	98.4066	208.033	320.829	37.8975
1147	0	-171.065	193.931	969.045				-177.431	261.768	536.066	-218.958	223.008	151.038	-265.375	313.583	44.9228	275.042	266.89	883.352	288.916	332.173	1080.15				168.784	214.726	98.4553	208.031	320.796	37.8939
1148	0	-170.563	196.604	968.859				-177.793	266.915	536.43	-220.945	232.406	151.41	-268.161	324.363	46.9814	275.065	269.674	882.887	289.352	334.207	1080.07				168.661	214.885	98.5012	208.001	320.814	37.9063
1149	0	-170.463	198.234	968.657				-178.628	272.55	537.051	-222.631	242.158	151.474	-270.869	335.265	49.1006	275.08	272.523	882.419	289.835	336.342	1080				168.553	215.092	98.5414	208.062	320.833	37.9517
1150	0	-169.938	201.032	968.595				-179.224	278.296	537.565	-224.57	251.043	152.329	-272.987	345.951	51.2052	275.217	275.39	881.992	290.208	338.42	1079.99				168.43	215.286	98.6015	208.049	320.854	37.9963
1151	0	-169.777	203.581	968.389				-179.699	284.222	538.069	-226.108	260.376	152.629	-275.564	357.033	53.3347	275.209	278.433	881.574	290.492	340.805	1080.11				168.318	215.541	98.6511	208.046	320.83	38.0596
1152	0	-169.199	206.283	968.029				-180.15	290.066	538.536	-227.683	270.734	153.316	-277.684	367.684	55.1979	275.238	281.552	881.208	290.737	343.374	1080.11				168.188	215.768	98.6928	208.096	320.87	38.1559
1153	0	-169.075	208.984	967.954				-180.46	295.692	539.114	-228.85	280.972	153.692	-279.7	378.421	57.1108	275.181	284.69	880.753	290.928	345.53	1080.11				168.055	215.992	98.7283	207.996	320.885	38.1267
1154	0	-168.938	211.354	967.791				-180.988	302.107	539.814	-230.385	290.135	154.415	-281.265	388.75	58.502	275.142	287.932	880.358	291.175	347.709	1080.15				167.931	216.246	98.7912	208.038	320.865	38.3268
1155	0	-168.935	213.886	967.554				-181.777	309.278	540.525	-230.907	300.184	154.756	-282.266	398.608	59.7033	275.198	291.316	880.004	291.359	350.009	1080.1				167.814	216.493	98.8533	208.059	320.879	38.4369
1156	0	-168.84	216.359	967.351				-182.62	315.53	540.915	-232.116	309.428	155.441	-283.413	408.736	61.2529	275.034	294.62	879.621	291.439	352.196	1080.11				167.672	216.76	98.8952	207.994	320.866	38.4028
1157	0	-168.833	219.219	967.121				-183.233	321.639	541.494	-232.655	319.529	155.862	-284.599	419.229	62.7397	274.997	298.011	879.3	291.478	354.789	1080.25				167.562	217.049	98.9773	208.071	320.958	38.3685
1158	0	-168.886	221.634	966.865				-183.713	328.217	541.976	-233.445	328.899	156.469	-285.159	429.18	64.1011	274.916	301.41	879.047	291.37	357.488	1080.51				167.474	217.229	99.0217	207.993	320.823	38.5048
1159	0	-168.881	224.408	966.647				-184.274	334.732	542.734	-233.613	338.896	157.012	-285.556	439.367	65.401	274.632	304.74	878.731	291.29	360.25	1080.68				167.386	217.396	99.073	208.15	320.827	38.5357
1160	0	-169.048	226.959	966.322				-184.822	341.065	543.297	-234.065	348.273	157.578	-285.985	449.524	66.6307	274.655	308.09	878.54	291.161	362.684	1080.93				167.285	217.601	99.119	208.077	320.751	38.6496
1161	0	-169.342	229.251	965.873				-185.247	347.381	543.885	-234.719	357.356	158.207	-286.003	459.659	67.876	274.577	311.474	878.337	291.154	364.961	1081.11				167.186	217.729	99.1721	208.077	320.801	38.6828
1162	0	-169.3	232.638	965.752				-185.667	353.8	544.414	-234.481	367.215	158.771	-285.977	469.626	68.9948	274.137	314.799	878.12	290.945	367.402	1081.47				167.116	217.925	99.1878	208.12	320.857	38.6477
1163	0	-169.468	235.803	965.298				-185.963	360.038	544.981	-234.899	376.263	159.438	-285.821	479.893	70.0811	273.937	318.174	877.932	290.824	369.647	1081.53				167.011	218.091	99.2351	208.05	320.791	38.7508
1164	0	-169.748	239.274	964.892				-186.178	366.413	545.445	-234.787	385.836	159.93	-285.339	489.608	71.0714	273.866	321.518	877.754	290.593	372.095	1081.76				166.968	218.288	99.2741	208.03	320.773	38.7625
1165	0	-170.093	241.898	964.625				-186.297	372.423	545.867	-235.05	394.231	160.772	-284.803	499.558	71.9095	273.515	324.728	877.558	290.332	374.658	1081.86				166.905	218.45	99.3382	208.004	320.877	38.673
1166	0	-170.598	244.777	964.312				-186.331	378.316	546.195	-234.684	404.092	160.917	-284.113	509.117	72.9117	273.025	327.881	877.328	290.115	376.923	1081.98				166.878	218.517	99.351	208.025	320.795	38.6842
1167	0	-170.652	248.523	963.592				-186.305	384.152	546.516	-234.961	412.728	161.526	-283.655	519.181	73.7699	272.547	331.01	877.151	289.905	379.133	1082.07				166.734	218.732	99.442	207.987	320.81	38.6849
1168	0	-171.105	252.133	963.143				-186.308	390.412	546.887	-234.676	421.433	161.896	-283.047	528.822	74.6195	272.157	333.921	876.905	289.635	381.546	1082.07				166.667	218.895	99.4782	207.992	320.779	38.7197
1169	0	-171.691	255.476	962.624				-187.031	398.817	547.954	-234.36	430.669	162.164	-282.194	538.008	75.4308	271.857	336.89	876.716	289.479	383.244	1082.09				166.655	219.005	99.6128	208.037	320.814	38.7033
1170	0	-171.947	259.208	962.076				-186.051	402.507	547.248	-233.841	439.684	162.325	-281.905	547.903	76.2684	271.569	339.791	876.576	289.082	385.495	1082.14				166.466	219.132	99.6081	208.04	320.824	38.748
1171	0	-172.45	262.696	961.357				-186.192	408.992	547.516	-233.811	447.969	162.739	-280.888	557.009	76.9706	271.27	342.553	876.468	288.696	387.963	1082.13				166.389	219.29	99.6658	207.982	320.78	38.7436
1172	0	-173.136	265.99	960.878				-185.982	415.01	547.388	-233.121	456.442	162.887	-280.129	566.206	77.646	270.923	345.378	876.363	288.521	390.208	1082.04				166.269	219.449	99.7621	207.954	320.786	38.7654
1173	0	-173.578	270.24	960.111				-185.669	420.456	547.316	-232.896	464.064	163.01	-279.536	575.867	78.1596	270.593	348.162	876.338	288.235	392.237	1081.93				166.181	219.592	99.8331	207.949	320.781	38.7228
1174	0	-174.266	273.594	959.489				-185.382	425.699	547.018	-232.183	472.206	163.009	-278.656	583.606	78.3809	270.118	350.495	876.129	287.858	394.476	1081.8				166.115	219.712	99.9402	207.953	320.777	38.7312
1175	0	-174.955	277.24	958.683				-184.885	430.882	546.595	-231.918	479.808	162.875	-277.21	591.571	78.349	269.718	352.828	875.966	287.385	396.79	1081.66				166.076	219.873	100.022	207.939	320.79	38.7064
1176	0	-175.385	281.457	957.768				-184.485	436.101	546.113	-231.475	486.718	162.668	-275.831	599.75	78.2617	269.358	355.411	875.821	286.972	398.733	1081.46				165.975	220.028	100.124	207.875	320.77	38.6904
1177	0	-176.238	285.248	957.057	-93.8129	257.059	1164.09	-184.264	440.763	545.443	-230.797	493.899	162.485	-275.265	608.039	78.0968	268.834	357.968	875.617	286.309	400.985	1081.23				165.894	220.14	100.207	207.895	320.736	38.6968
1178	0	-176.98	289.162	956.073	-96.2092	256.296	1162.97	-184.056	445.804	544.568	-229.862	501.106	161.838	-273.076	614.699	77.3183	268.419	360.813	875.489	285.784	403.438	1081.07				165.791	220.292	100.301	207.885	320.688	38.7169
1179	0	-177.683	292.523	955.034	-98.4103	255.175	1162	-183.654	450.488	543.839	-229.007	508.199	161.121	-271.716	621.988	76.6066	267.915	363.643	875.378	285.129	405.849	1080.87				165.653	220.408	100.401	207.852	320.521	38.8244
1180	0	-178.284	297.198	953.89	-99.3629	258.638	1160.45	-182.897	454.972	543.124	-228.544	514.025	160.56	-269.4	629.368	75.3983	267.501	366.505	875.334	284.403	408.269	1080.68				165.54	220.543	100.481	207.624	320.346	38.5938
1181	0	-179.153	300.837	952.682	-101.173	260.171	1159.74	-182.426	459.353	542.01	-228.124	518.723	160.063	-267.865	635.804	74.1891	267.029	369.404	875.306	283.61	410.685	1080.49				165.419	220.617	100.564	207.623	320.357	38.548
1182	0	-179.693	304.806	951.421	-102.111	263.023	1158.04	-182.08	463.821	540.909	-227.362	523.754	159.23	-266.315	641.581	72.7437	266.593	372.341	875.323	282.926	412.99	1080.28				165.404	220.675	100.692	207.721	320.646	38.6117
1183	0	-180.456	308.607	950.074	-103.828	265.7	1157.68	-181.76	468.135	539.99	-226.044	530.804	157.701	-264.789	647.229	71.1162	266.326	375.245	875.469	282.193	415.334	1079.82				165.292	220.738	100.735	207.46	320.48	38.3263
1184	0	-181.112	312.98	948.559	-105.335	268.072	1156.43	-181.229	472.144	538.185	-225.328	535.149	156.633	-262.882	652.271	69.3745	265.993	378.246	875.657	281.385	417.44	1079.45				165.326	220.761	100.898	207.416	320.454	38.2789
1185	0	-181.818	316.961	947.054	-106.444	272.072	1154.13	-180.895	476.102	536.661	-224.536	539.441	155.429	-261.113	656.931	67.3407	265.568	381.135	875.906	280.402	419.536	1079				165.314	220.751	101.034	207.542	320.509	38.1508
1186	0	-182.684	320.62	945.575	-107.83	275.91	1153.13	-180.502	479.852	535.057	-223.313	544.041	153.814	-259.229	661.434	65.2075	265.196	384.086	876.099	279.346	421.571	1078.53				165.295	220.85	101.068	207.502	320.53	38.1308
1187	0	-183.156	325.231	943.809	-109.278	279.873	1151.7	-179.931	483.445	533.477	-222.19	548.394	152.314	-257.328	665.381	62.9011	264.72	386.947	876.362	278.167	423.814	1078.13				165.297	220.888	101.17	207.508	320.516	38.0722
1188	0	-184.218	329.127	942.169	-110.995	283.821	1150.09	-179.63	487.022	531.714	-221.172	552.508	150.598	-255.283	669.216	60.5273	264.288	390.017	876.509	276.912	426.186	1077.69				165.327	220.975	101.308	207.52	320.51	38.0248
1189	0	-185.086	333.28	940.5	-112.59	287.606	1148.43	-179.207	490.436	529.903	-219.676	556.396	148.625	-253.313	672.889	57.8845	263.791	393.005	876.604	275.655	428.571	1077.15				165.303	221.027	101.474	207.594	320.556	37.9976
1190	0	-186.033	337.674	938.996	-114.141	292.024	1146.85	-178.658	493.493	527.913	-218.727	559.642	146.964	-251.329	676.244	55.1813	263.287	396.035	876.628	274.385	430.696	1076.74				165.268	221.109	101.642	207.81	320.501	37.8729
1191	0	-187.023	341.673	937.472	-116.58	295.207	1145.86	-178.145	496.241	525.844	-217.877	562.495	145.179	-249.232	679.294	52.4293	262.689	399.031	876.576	273.043	433.583	1076.29				165.317	221.395	101.835	207.596	320.533	37.9216
1192	0	-187.769	346.459	935.941	-117.869	299.212	1144.26	-177.594	498.917	523.767	-216.734	565.537	143.054	-247.234	682.044	49.6379	261.928	402.023	876.46	271.505	436.511	1075.84				165.182	221.266	102.043	208.001	320.317	37.6816
1193	0	-189.105	350.911	934.172	-119.86	303.199	1142.97	-176.971	501.484	521.57	-215.34	568.375	141.094	-245.058	684.686	46.7189	261.066	404.974	876.205	270.232	439.62	1075.56				165.167	221.365	102.248	208.221	320.366	37.5837
1194	0	-190.213	355.103	932.617	-121.866	307.312	1141.68	-176.364	504.177	519.379	-213.576	571.458	138.489	-243.013	687.305	43.6747	260.198	407.973	875.919	268.653	442.826	1075.11				165.106	221.471	102.441	208.315	320.346	37.51
1195	0	-191.375	359.874	930.982	-124.06	311.967	1140.56	-175.825	506.707	517.078	-212.513	573.589	136.523	-240.962	689.393	40.7671	259.124	410.928	875.544	267.148	446.08	1075				165.013	221.562	102.603	208.257	320.317	37.4605
1196	0	-192.817	364.458	929.516	-126.124	316.358	1139.36	-175.154	508.973	514.707	-210.966	575.61	134.26	-238.788	691.429	37.8322	257.99	413.887	875.145	265.651	449.583	1074.52				164.957	221.68	102.79	208.188	320.292	37.3541
1197	0	-194.105	369.368	927.893	-127.766	321.859	1137.73	-174.082	509.175	511.671	-209.564	577.777	131.78	-236.825	693.819	34.7861	256.739	416.89	874.734	264.091	453.029	1074.12				164.838	221.876	103.008	208.069	320.378	37.3019
1198	0	-195.645	374.318	926.143	-129.616	327.092	1136.49	-173.982	511.906	509.291	-207.739	579.423	129.303	-235.228	694.871	33.4546	255.429	419.891	874.254	262.484	456.53	1073.68				164.771	221.967	103.233	208.031	320.326	37.1603
1199	0	-197.122	379.059	924.601	-132.134	332.59	1135.4	-173.624	514.467	506.822	-205.2	580.721	127.394	-234.221	695.316	33.4553	253.948	422.943	873.778	260.872	460.334	1073.1				164.69	222.089	103.427	208.04	320.3	37.0179
1200	0	-198.69	383.608	923.009	-134.331	337.519	1134.01	-172.944	516.461	504.053	-202.091	581.536	125.337	-233.696	696.253	33.5686	252.399	426.042	873.28	258.966	464.179	1072.58				164.643	222.166	103.663	208.227	320.492	37.1074
1201	0	-200.516	388.602	921.502	-136.686	342.037	1132.88	-172.179	518.485	501.408	-199.703	582.201	122.624	-233.187	697.012	33.7365	250.667	429.227	872.74	257.076	467.835	1072.09				164.641	222.302	103.963	208.115	320.337	36.8585
1202	0	-202.26	393.459	919.621	-139.168	347.344	1131.54	-171.661	520.825	499.162	-197.778	582.497	120.368	-232.548	697.67	33.9973	248.978	432.424	872.239	255.105	471.796	1071.57				164.597	222.431	104.237	208.081	320.437	36.6994
1203	0	-204.271	398.825	918.124	-141.961	352.573	1130.67	-171.111	522.844	496.638	-195.988	583.047	117.737	-231.401	697.624	34.6198	247.152	435.788	871.676	253.027	475.726	1070.98				164.52	222.575	104.55	208.379	320.689	36.9754
1204	0	-206.272	403.98	916.534	-144.647	358.355	1129.5	-170.61	524.514	494.216	-193.837	583.036	115.283	-230.492	697.44	35.2355	245.198	439.218	871.125	250.763	479.806	1070.33				164.546	222.734	104.925	208.354	320.71	36.9677
1205	0	-208.505	409.253	915.15	-147.443	363.578	1128.51	-169.924	526.356	492.005	-191.66	581.962	113.329	-229.784	697.121	35.8679	243.273	442.732	870.586	248.383	483.587	1069.45				164.489	222.914	105.282	208.404	320.789	36.8875
1206	0	-210.694	414.461	913.84	-150.538	369.098	1127.62	-169.395	528.012	489.83	-189.702	580.56	111.283	-229.009	696.745	36.2563	241.214	446.38	870.03	245.975	487.668	1068.72				164.491	223.085	105.718	208.364	320.812	36.8493
1207	0	-213.132	419.89	912.605	-153.059	375.343	1127.03	-168.915	529.803	488.012	-187.51	579.45	109.473	-228.592	696.632	36.5918	238.984	450.041	869.401	243.439	492.129	1067.9				164.496	223.327	106.123	208.377	320.826	36.838
1208	0	-215.698	425.221	911.554	-156.444	380.563	1126.21	-168.548	532.013	486.424	-185.814	579.131	108.111	-228.138	696.48	36.8304	236.671	453.792	868.775	240.812	496.385	1067.13				164.503	223.638	106.652	208.581	320.993	36.7855
1209	0	-218.052	430.521	910.577	-159.468	385.674	1125.88	-168.232	534.165	485.145	-185.057	578.887	106.752	-227.885	696.459	37.1158	234.282	457.638	868.131	238.113	500.994	1066.17				164.492	223.987	107.346	208.706	321.17	36.8017
1210	0	-220.606	435.579	909.744	-162.556	390.895	1125.53	-167.934	536.67	484.043	-184.191	578.645	105.482	-227.647	696.395	37.2627	231.715	461.536	867.462	235.403	505.184	1065.56				164.548	224.476	108.196	208.571	321.211	36.8694
1211	0	-223.225	440.752	909.038	-165.183	397.242	1125.44	-168.506	539.118	483.057	-183.469	578.717	104.44	-227.679	696.76	37.3649	229.117	465.533	866.833	232.615	510.234	1064.83				164.557	225.161	109.197	208.859	321.428	36.9842
1212	0	-225.887	445.688	908.492	-168.385	402.094	1125.07	-169.364	541.358	482.063	-183.044	579.226	103.661	-227.406	696.558	37.4208	226.392	469.632	866.112	229.71	515.375	1064.18				164.581	225.951	110.455	208.815	321.543	37.0449
1213	0	-228.401	450.149	908.356	-171.855	406.648	1125.19	-170.49	543.301	481.564	-182.732	579.653	103.029	-227.552	696.941	37.5236	223.598	473.729	865.382	226.848	520.536	1063.52				164.556	226.977	111.968	208.734	321.618	37.2153
1214	0	-231.364	454.626	908.403	-175.102	411.65	1126.09	-171.83	544.677	481.199	-182.493	579.791	102.535	-227.488	696.954	37.5253	220.681	477.884	864.661	223.849	525.915	1062.93				164.476	228.246	113.917	208.801	321.731	37.3859
1215	0	-234.154	458.536	908.554	-178.307	416.051	1126	-173.374	546.17	481.192	-182.52	579.912	102.264	-227.431	696.902	37.4893	217.631	482.086	863.995	220.855	531.384	1062.44				164.377	229.914	116.234	209.076	321.993	37.6318
1216	0	-236.901	462.68	909.018	-180.422	422.571	1127.21	-175.291	547.407	481.163	-182.679	580.103	102.052	-227.536	697.005	37.4815	214.448	486.341	863.453	217.81	536.383	1062.15				164.372	231.726	119.197	208.504	321.904	37.6559
1217	0	-239.637	466.442	909.481	-183.288	428.218	1127.8	-177.134	548.043	481.274	-182.892	580.133	101.903	-227.549	696.873	37.431	211.32	490.685	862.947	214.94	541.656	1062.04				164.4	233.979	122.582	208.991	322.618	38.4501
1218	0	-242.297	469.884	910.03	-185.947	433.001	1128.58	-179.034	548.503	481.337	-183.107	580.26	101.72	-227.541	696.747	37.392	208.43	495.167	862.588	211.81	547.151	1062.08				164.391	236.726	126.398	209.232	322.938	39.0639
1219	0	-244.949	473.121	910.604	-188.432	437.564	1129.41	-181.038	549.077	481.443	-183.317	580.361	101.568	-226.997	695.595	37.2761	205.457	499.646	862.354	208.681	552.343	1062.33				164.405	240.126	130.759	209.161	323.559	39.7359
1220	0	-247.451	476.276	911.03	-191.242	442.416	1130.1	-182.974	549.927	481.344	-183.457	580.42	101.348	-226.968	695.448	37.2578	202.432	504.117	862.212	205.599	557.376	1062.54				164.144	243.983	135.776	209.066	323.788	40.6037
1221	0	-250.012	479.479	911.289	-193.649	447.124	1130.72	-184.506	550.633	481.175	-183.519	580.568	101.094	-227.021	695.51	37.2568	199.601	508.788	862.09	202.471	562.698	1062.9				164.049	248.693	141.17	208.233	324.081	41.3552
1222	0	-252.689	482.68	911.452	-196.498	452.26	1131.21	-185.824	550.762	480.928	-183.647	580.494	100.96	-227.381	696.243	37.3519	196.804	513.371	862.062	199.306	567.845	1062.98				163.652	254.258	147.175	208.257	324.9	42.8228
1223	0	-255.08	485.791	911.53	-199.156	457.619	1131.4	-187.301	551.542	480.606	-183.597	580.78	100.56	-227.444	696.441	37.3558	194.24	517.911	862.067	196.215	572.488	1062.89				162.937	260.711	153.71	207.74	325.919	45.2344
1224	0	-257.562	488.804	911.521	-201.794	462.369	1131.5	-188.355	552.117	480.203	-183.573	580.966	100.244	-227.007	695.623	37.2555	191.792	522.451	861.983	192.919	578.877	1062.75				161.991	268.395	160.52	207.13	327.502	48.4313
1225	0	-260.121	492.121	911.391	-204.532	467.158	1131.51	-189.74	552.773	479.867	-183.643	581.18	100.042	-227.433	696.47	37.4055	189.47	526.918	861.85	190.1	582.058	1062.41				160.886	276.953	167.719	207.045	332.255	53.2295
1226	0	-262.738	495.534	911.162	-207.112	472.037	1131.55	-190.773	552.815	479.255	-183.638	581.161	99.7971	-227.034	695.648	37.2822	187.449	531.297	861.675	187.308	585.847	1061.98				159.613	286.537	175.17	205.112	334.72	57.8555
1227	0	-265.086	498.639	910.716	-209.67	477.522	1131.4	-192.234	553.382	478.857	-183.743	581.262	99.549	-227.4	696.46	37.3951	185.752	535.547	861.398	184.652	589.739	1061.44				157.948	296.719	182.861	203.976	338.118	63.9535
1228	0	-267.273	501.76	910.335	-212.013	482.224	1131.29	-193.479	553.166	478.497	-183.92	581.331	99.3107	-227.472	696.596	37.3952	184.147	539.655	861.09	182.156	593.486	1060.85				156.012	307.224	190.751	202.768	340.707	70.8924
1229	0	-269.308	504.831	909.941	-213.82	486.197	1131.03	-195.278	553.605	478.417	-184.053	581.314	99.118	-227.499	696.576	37.3841	182.867	543.658	860.788	179.857	597.104	1060.19				153.887	317.706	198.687	201.176	346.365	78.4827
1230	0	-271.138	507.637	909.648	-215.496	490.899	1130.78	-195.969	552.592	477.561	-184.326	581.327	98.9194	-227.499	696.442	37.3354	181.597	547.422	860.414	177.642	600.51	1059.27				151.404	328.133	205.463	199.48	353.375	86.2075
1231	0	-272.785	510.259	909.62	-217.129	496.01	1130.48	-197.652	553.464	477.519	-184.532	581.213	98.7203	-227.559	696.527	37.3165	180.438	550.953	860.21	175.778	603.859	1058.39				148.908	338.697	212.025	197.484	361.886	92.0292
1232	0	-274.399	512.814	909.431	-218.31	500.214	1130.41	-198.737	553.248	477.173	-184.679	581.167	98.532	-227.602	696.499	37.2988	179.535	554.59	859.849	174.28	607.21	1057.51				146.031	348.427	217.903	195.662	372.328	96.6902
1233	0	-275.573	515.272	909.416	-218.917	505.115	1130.69	-199.965	553.859	477.003	-184.841	581.131	98.3985	-227.693	696.586	37.286	178.835	558.104	859.93	172.804	610.559	1056.61				143.569	359.946	221.706	193.368	385.327	101.097
1234	0	-276.65	517.543	909.429	-220.273	508.919	1130.47	-200.878	553.997	476.905	-184.967	581.021	98.331	-227.731	696.573	37.2575	178.436	561.602	859.958	171.58	613.908	1055.65				141.441	373.152	223.284	191.241	399.87	103.274
1235	0	-277.568	519.605	909.444	-220.959	512.409	1130.81	-201.47	553.901	476.753	-185.064	580.984	98.234	-227.721	696.514	37.2327	178.153	565.061	860.573	170.597	617.515	1054.96				139.721	387.729	223.397	188.779	415.956	103.634
1236	0	-278.382	521.394	909.276	-221.752	515.589	1130.57	-202.296	554.761	476.704	-185.158	580.974	98.2108	-227.755	696.538	37.2559	177.818	568.482	861.382	169.762	621.034	1054.34				138.336	403.172	222.057	186.193	433.589	102.459
1237	0	-279.207	523.411	909.438	-222.923	518.684	1130.66	-202.737	555.163	476.658	-185.186	581.029	98.181	-227.782	696.519	37.2193	177.669	571.941	862.415	168.938	624.59	1053.67				137.089	419.155	219.547	184.585	453.201	100
1238	0	-279.583	524.91	909.551	-223.936	521.535	1130.77	-203.021	555.323	476.634	-185.254	580.99	98.1553	-227.822	696.5	37.2195	177.255	575.282	863.694	168.325	628.182	1053.31				136.127	436.249	215.795	182.594	474.221	96.5329
1239	0	-280.014	526.353	909.688	-224.899	525.29	1130.42	-203.256	555.728	476.699	-185.29	580.96	98.2062	-227.809	696.492	37.1997	176.716	578.577	864.918	167.781	631.726	1053.05				135.648	454.483	210.695	180.632	496.747	92.4339
1240	0	-280.352	527.848	909.787	-225.704	528.739	1130.48	-203.358	556.449	476.814	-185.305	581.01	98.2214	-227.853	696.536	37.2188	176.385	581.48	866.19	167.477	635.071	1052.92				135.498	473.577	204.832	179.719	520.709	87.7453
1241	0	-280.566	529.604	909.867	-226.371	532.351	1130.62	-203.32	557.335	476.998	-185.292	580.972	98.289	-227.843	696.533	37.2196	176.26	584.164	867.307	167.113	638.444	1052.99				135.743	493.393	198.27	179.277	545.904	82.8746
1242	0	-280.689	531.369	909.88	-226.929	535.901	1130.68	-203.175	558.158	477.111	-185.264	580.883	98.3693	-227.853	696.525	37.2201	176.227	586.589	868.556	166.983	641.633	1052.77				136.354	513.839	191.208	179.152	571.808	78.1456
1243	0	-280.685	533.253	909.863	-227.097	538.428	1130.47	-202.887	558.89	477.211	-185.172	580.91	98.4059	-227.854	696.543	37.2396	176.258	589.027	869.687	166.849	644.682	1052.7				137.468	535.068	183.788	179.859	598.735	73.5255
1244	0	-280.506	535.743	909.886	-227.567	542.254	1130.46	-202.574	559.713	477.34	-185.071	580.895	98.4987	-227.84	696.488	37.2133	176.308	591.537	870.954	166.748	647.643	1052.76				139.122	556.754	176.269	181.151	626.146	69.1606
1245	0	-280.035	537.905	909.795	-227.632	545.986	1130.87	-202.15	560.859	477.433	-184.922	580.907	98.55	-227.822	696.491	37.2668	176.599	594.317	872.019	166.959	650.618	1052.61				141.112	578.927	168.705	183.866	654.203	65.5347
1246	0	-279.527	540.162	909.862	-227.475	549.842	1130.54	-201.698	561.982	477.557	-184.789	580.937	98.6166	-227.803	696.471	37.2622	176.814	597.246	872.946	166.984	653.742	1052.55				143.742	601.304	161.396	186.369	681.965	62.3321
1247	0	-278.829	542.542	909.9	-227.16	553.689	1130.36	-200.758	563.134	477.815	-184.568	580.899	98.7463	-227.771	696.405	37.2711	177.35	600.206	873.833	167.182	657.096	1052.48				146.964	623.709	154.424	189.023	709.779	59.5484
1248	0	-277.905	545.074	910.012	-226.69	557.271	1130.21	-200.46	564.469	477.862	-184.243	581.076	98.8271	-227.768	696.384	37.2796	178.247	603.189	874.729	167.452	661.002	1052.63				150.293	646.178	147.931	192.827	737.227	57.7565
1249	0	-276.816	547.788	910.058	-225.787	560.644	1130.26	-199.632	565.639	477.877	-184.181	581.035	98.8754	-227.771	696.368	37.3025	179.253	606.262	875.46	167.756	665.386	1052.76				154.331	668.477	141.995	196.507	763.974	56.6017
1250	0	-275.655	550.554	910.109	-224.981	563.533	1129.69	-198.599	566.118	477.852	-183.898	581	98.9129	-227.757	696.429	37.3307	180.445	609.617	876.108	168.107	670.008	1052.86				158.609	690.084	136.727	199.252	789.664	55.3827
1251	0	-274.326	553.57	910.132	-223.679	567.565	1130.09	-197.773	567.682	478.1	-183.611	580.989	99.0135	-227.731	696.366	37.3332	181.683	613.334	876.603	168.807	674.809	1052.99				162.833	711.461	132.161	204.231	815.214	56.381
1252	0	-272.778	556.914	910.219	-222.437	571.824	1130.15	-196.945	569.297	478.286	-183.304	580.986	99.0848	-227.718	696.359	37.3533	182.991	617.337	877.001	169.598	679.727	1053.05				167.142	731.737	128.579	208.572	839.064	57.9516
1253	0	-271.242	559.329	910.202	-221.191	576.078	1130.07	-195.599	570.343	478.322	-183.074	581.042	99.2189	-227.684	696.341	37.3617	184.46	621.693	877.232	170.554	684.909	1053.2				171.757	749.824	126.212	212.227	861.086	59.2784
1254	0	-269.546	562.149	910.363	-219.654	579.962	1130.08	-194.263	571.658	478.294	-182.885	581.055	99.3704	-227.658	696.339	37.3562	186.207	626.439	877.283	171.746	690.31	1052.97				175.432	766.685	124.162	215.201	880.799	61.2515
1255	0	-267.687	565.21	910.651	-218.053	583.561	1130.37	-193.347	574.443	478.977	-182.595	581.176	99.456	-227.679	696.341	37.3577	187.717	631.653	877.166	172.954	695.845	1053.02				178.739	781.429	122.475	218.494	898.03	63.415
1256	0	-265.831	568.002	910.88	-216.074	587.351	1130.53	-192.152	576.767	479.378	-182.26	581.385	99.6029	-227.671	696.35	37.3732	189.439	637.197	876.834	174.416	701.883	1053.11				181.526	794.134	120.907	221.301	912.337	65.5418
1257	0	-263.909	570.798	911.37	-214.093	590.832	1130.93	-190.386	578.061	479.364	-181.844	581.558	99.7458	-227.687	696.404	37.3708	190.837	643.118	876.153	176.017	707.208	1053.11				183.853	804.483	119.383	222.896	923.959	66.0769
1258	0	-261.684	573.724	911.918	-211.629	594.379	1131.16	-189.321	580.783	480.094	-181.424	581.743	99.9569	-227.723	696.413	37.4016	192.216	649.367	875.229	177.194	710.739	1053.06				185.624	812.313	117.748	223.53	932.965	64.235
1259	0	-259.448	576.815	912.589	-209.118	597.984	1131.69	-188.039	583.211	480.596	-181.1	581.761	100.157	-227.736	696.417	37.3819	193.624	655.902	874.103	178.436	715.036	1052.89				186.293	818.626	116.315	223.171	939.458	63.5127
1260	0	-257.147	579.436	913.378	-206.398	601.55	1132.12	-186.501	585.35	481.025	-180.878	581.756	100.363	-227.768	696.422	37.3773	194.983	662.746	872.953	180.173	725.189	1053.35				186.593	823.032	114.603	223.268	941.477	61.2212
1261	0	-254.408	582.078	913.968	-203.557	604.866	1132.62	-185.103	587.896	481.513	-180.647	581.772	100.653	-228.076	696.966	37.4078	196.639	669.82	871.835	181.897	732.553	1053.38				186.447	824.518	112.289	222.52	943.045	56.9656
1262	0	-251.812	584.958	914.895	-200.537	607.446	1133.29	-184.161	591.59	482.578	-180.383	581.836	100.996	-228.114	697.004	37.3951	198.216	677.101	870.745	183.823	739.432	1053.71				185.472	824.728	110.007	220.762	943.816	52.1325
1263	0	-248.735	588.137	915.742	-197.314	610.363	1134.12	-182.117	593.456	482.777	-180.144	582.01	101.333	-228.141	696.98	37.3798	199.744	684.6	869.772	185.998	746.317	1054.13				184.814	827.161	108.833	219.283	944.708	50.0097
1264	0	-245.849	590.827	916.628	-193.887	613.186	1134.95	-180.266	596.211	483.407	-179.859	582.142	101.858	-228.174	697.049	37.4117	201.695	692.318	868.879	188.142	753.535	1054.66				185.148	831.398	108.312	218.232	945.919	48.2632
1265	0	-242.719	593.678	917.825	-190.223	616.113	1135.96	-178.51	599.24	484.08	-179.368	582.283	102.266	-228.161	697.111	37.4507	203.937	700.115	868.284	190.473	760.866	1055.22				185.386	833.43	108.116	217.969	947.172	47.183
1266	0	-239.649	596.656	918.994	-186.45	618.763	1137.29	-176.744	602.615	484.808	-179.033	582.368	102.828	-228.114	697.061	37.4687	206.47	708.133	868.258	192.802	768.387	1055.85				185.359	832.79	108.732	218.768	947.155	47.5864
1267	0	-236.608	599.676	920.123	-182.577	621.501	1138.72	-174.773	605.973	485.611	-178.567	583.023	103.417	-228.108	697.145	37.4828	208.56	716.58	868.816	194.686	775.99	1056.49				184.928	833.471	108.839	217.712	947.82	47.5808
1268	0	-233.518	603.01	921.356	-178.783	624.251	1139.86	-173.17	609.21	486.302	-178.251	582.814	104.104	-228.104	697.21	37.4869	210.449	725.404	870.21	196.454	783.698	1056.97				185.141	835.26	108.469	216.876	948.227	47.1686
1269	0	-230.383	606.454	922.311	-175.219	626.179	1141.46	-171.635	611.983	486.902	-177.929	583.19	104.772	-228.094	697.228	37.4813	208.87	732.011	871.911	199.633	784.847	1057.42				185.591	836.037	108.288	217.327	948.383	46.7532
1270	0	-227.384	609.684	923.203	-172.15	627.731	1142.42	-169.822	613.948	487.536	-177.827	583.554	105.496	-228.105	697.212	37.4324	208.113	738.559	873.638	202.193	788.979	1058.18				185.858	836.24	108.136	217.574	948.319	46.1625
1271	0	-224.196	612.837	924.124	-168.459	631.674	1143.73	-168.648	617.354	488.41	-177.974	584.376	106.219	-228.148	697.167	37.4267	210.293	743.811	874.755	204.383	794.989	1058.96				186.111	837.15	107.968	217.428	947.974	45.9458
1272	0	-221.215	616.432	925.136	-165.127	636.279	1144.86	-167.244	620.39	489.448	-178.155	584.978	107.207	-228.194	697.117	37.3483	213.465	749.216	876.72	206.46	801.444	1059.96				186.36	837.732	107.841	217.665	947.895	45.7612
1273	0	-218.054	619.536	925.937	-161.972	639.309	1145.44	-165.757	622.592	490.482	-178.272	585.426	108.165	-228.326	697.076	37.3683	216.537	754.3	877.775	208.662	806.876	1060.85				186.577	837.987	107.733	217.542	948.241	45.5577
1274	0	-214.961	623.07	926.951	-158.851	641.86	1146.38	-164.492	625.407	491.94	-178.436	586.13	109.286	-228.353	697.039	37.329	219.742	759.517	878.796	211.031	811.103	1061.75				186.885	838.366	107.47	217.437	948.775	45.5701
1275	0	-212.062	626.845	927.917	-155.825	644.54	1147.46	-163.512	628.008	492.67	-178.502	586.568	110.583	-228.923	696.721	37.4699	222.961	764.888	879.767	213.462	815.574	1062.61				187.071	838.647	107.364	217.019	949.446	45.3636
1276	0	-209.08	630.284	929.317	-152.577	647.51	1148.55	-161.976	629.934	493.988	-178.696	587.25	111.906	-229.027	696.629	37.406	225.963	770.108	880.559	215.993	820.332	1063.5				187.086	838.926	107.166	216.927	949.511	45.3728
1277	0	-206.074	633.531	930.595	-149.285	651.341	1149.59	-160.896	632.741	495.403	-178.716	587.816	113.385	-229.127	696.597	37.2888	228.673	775.061	881.008	218.701	824.691	1064.31				187.35	839.255	107.079	216.979	949.465	45.5484
1278	0	-203.243	637.157	932.056	-146.32	652.726	1149.93	-159.794	635.535	496.848	-178.516	588.028	115.36	-229.088	696.902	37.2156	231.442	779.567	881.569	221.645	828.837	1065.36				187.391	839.425	106.972	216.88	949.559	45.3533
1279	0	-200.396	640.633	933.652	-142.89	656.61	1151.69	-159.099	638.794	498.748	-178.677	589.121	117.214	-229.294	696.823	37.0647	234.37	783.733	881.958	224.495	833.514	1066.52				187.428	839.544	106.879	216.821	949.591	45.3421
1280	0	-197.642	643.634	935.445	-139.464	660.394	1153.07	-158.406	641.953	500.256	-178.833	590.4	118.859	-229.096	696.985	36.6434	236.703	787.227	881.898	227.505	837.557	1067.6				187.517	839.678	106.772	216.899	949.578	45.489
1281	0	-194.903	646.672	937.393	-136.081	664.116	1154.99	-157.757	645.05	502.307	-178.798	590.979	120.437	-230.037	696.009	36.6229	238.992	790.658	882.38	230.437	841.676	1068.95				187.357	840.033	106.8	216.899	949.556	45.4561
1282	0	-192.395	649.814	939.274	-133.127	666.925	1156.82	-157.111	648.34	503.756	-178.669	592.405	122.125	-229.743	696.184	36.161	240.579	793.704	882.372	233.333	845.745	1069.79				187.405	840.068	106.724	216.945	949.552	45.4102
1283	0	-189.755	652.634	941.058	-129.948	669.693	1158.4	-156.498	651.106	505.737	-178.332	593.766	123.711	-229.827	696.123	35.9671	242.941	796.668	882.683	236.206	849.715	1070.85				187.461	840.095	106.647	216.909	949.517	45.337
1284	0	-187.399	655.283	942.849	-127.101	672.526	1159.78	-155.885	654.24	507.255	-178.224	594.662	125.466	-230.159	696.037	35.8094	244.677	799.511	882.848	239.044	852.939	1071.85				187.734	839.941	106.401	216.958	949.517	45.2584
1285	0	-185.134	657.876	944.821	-124.28	675.261	1161.43	-155.297	657.277	509.036	-177.921	595.476	127.128	-230.226	695.86	35.8008	246.87	802.263	883.261	241.672	856.252	1072.74				187.751	839.974	106.285	216.92	949.56	45.2771
1286	0	-182.975	660.611	946.575	-121.496	678.315	1162.93	-154.746	660.632	510.664	-177.478	597.243	128.823	-230.341	695.79	35.8055	249.512	804.665	883.66	244.313	859.813	1073.49				187.771	840.015	106.169	216.93	949.688	45.3379
1287	0	-181.073	663.36	948.387	-118.501	680.556	1164.77	-153.984	663.175	512.642	-177.017	598.993	130.4	-230.365	695.755	35.9258	251.19	807.002	883.947	246.886	863.755	1073.99				187.805	840.04	106.079	216.613	949.711	45.2208
1288	0	-179.282	666.142	950.042	-115.917	682.754	1166.48	-153.84	667.872	514.517	-176.265	600.597	132.224	-230.362	695.689	36.0855	252.923	809.761	884.558	249.215	866.084	1074.58				187.904	839.986	105.965	216.71	949.802	45.2464
1289	0	-177.617	668.946	951.791	-113.287	684.31	1167.86	-153.649	671.928	516.069	-175.788	601.737	133.92	-230.441	695.606	36.3182	254.704	811.878	884.845	251.619	869.555	1075.19				187.995	840.014	105.878	216.707	949.817	45.2473
1290	0	-175.915	671.49	953.408	-111.082	687.674	1169.31	-153.462	674.96	517.105	-174.995	603.748	135.562	-230.375	695.571	36.504	255.958	814.847	885.294	253.521	871.98	1075.97				188.114	840.007	105.8	216.722	949.846	45.2856
1291	0	-174.387	674.115	955.107	-108.738	690.228	1170.78	-153.568	678.986	518.453	-174.566	605.441	137.322	-230.558	695.273	36.7689	255.747	818.964	886.093	255.653	875.519	1076.52				188.241	839.988	105.69	216.78	949.844	45.2212
1292	0	-172.722	676.589	956.624	-106.429	691.94	1172.31	-153.736	683.461	520.031	-173.779	607.224	138.886	-230.261	695.406	36.9541	255.474	823.531	887.122	257.506	878.705	1077.28				188.335	839.85	105.596	216.815	949.822	45.2093
1293	0	-171.377	679.481	958.158	-104.192	694.161	1173.57	-153.725	687.447	521.276	-173.101	608.889	140.529	-229.718	695.543	37.1224	255.379	827.609	887.819	259.218	881.042	1078.02				188.415	839.841	105.441	216.843	949.792	45.1647
1294	0	-169.754	681.865	959.735	-102.222	696.813	1174.95	-153.98	691.865	522.655	-172.422	610.514	142.215	-229.694	695.618	37.6875	257.569	830.062	888.363	261.031	883.78	1078.72				188.527	839.796	105.345	216.899	949.719	45.1457
1295	0	-168.419	684.296	961.172	-99.9107	699.205	1176	-154.506	696.568	523.835	-171.55	612.344	143.876	-229.409	695.892	38.5799	259.51	832.304	888.493	262.811	885.953	1079.46				188.605	839.731	105.239	216.869	949.671	45.1333
1296	0	-167.128	687.025	962.59	-98.1207	701.867	1177.34	-154.518	700.398	525.532	-171.225	614.747	145.672	-229.263	696.582	39.2645	261.965	833.674	889.138	264.589	888.72	1080.07				188.679	839.705	105.109	216.888	949.796	45.1808
1297	0	-165.786	689.58	964.072	-96.0403	703.753	1178.25	-154.944	705.148	526.523	-170.796	617.249	147.326	-229.498	697.759	40.2221	263.695	835.531	889.375	266.05	891.569	1080.7				188.791	839.738	105.178	216.888	949.812	45.237
1298	0	-164.584	692.054	965.306	-94.0667	705.765	1179.44	-155.477	710.023	527.805	-170.583	619.518	148.948	-229.641	699.155	40.9686	265.004	838.306	889.772	267.713	894.491	1081.29				188.789	839.598	104.916	216.842	949.792	45.248
1299	0	-163.244	694.206	966.529	-92.113	707.574	1180.34	-156.029	714.695	528.787	-170.649	622.295	150.472	-230.077	700.776	41.8703	265.963	839.696	889.246	269.321	896.509	1081.53				188.815	839.537	104.858	216.843	949.792	45.286
1300	0	-162.188	696.894	967.613	-91.2659	712.218	1182.46	-157.123	721.566	531.333	-171.051	626.101	151.897	-230.915	702.741	42.7878	266.38	843.286	890.285	270.591	900.851	1082.11				188.851	839.493	104.79	216.822	949.797	45.3055
1301	0	-161.151	699.33	968.697	-89.1913	713.459	1182.22	-156.989	725.034	531.508	-171.433	629.297	153.075	-232.024	705.051	43.5294	267.948	845.22	890.381	272.098	903.659	1082.6				188.832	839.469	104.734	216.853	949.78	45.322
1302	0	-160.189	701.997	969.706	-87.9352	716.097	1183.2	-157.934	729.868	533.095	-172.283	633.538	154.3	-233.438	708.348	44.3292	269.643	846.969	890.466	273.448	905.726	1083.13				188.847	839.481	104.685	216.942	949.712	45.3346
1303	0	-159.157	704.461	970.673	-85.6758	717.191	1183.37	-157.876	733.158	533.864	-173.339	638.412	155.179	-235.138	712.616	45.0771	272.179	847.531	890.478	274.917	907.879	1083.5				188.802	839.539	104.639	216.895	949.687	45.3092
1304	0	-158.274	707.201	971.653	-84.5394	720.246	1183.77	-158.941	738.41	534.871	-174.616	644.175	156.029	-237.141	717.076	45.7819	273.591	850.054	890.729	276.374	910.345	1083.94				188.743	839.558	104.608	216.895	949.667	45.3032
1305	0	-157.357	709.742	972.406	-82.7936	720.412	1184.48	-159.492	742.58	535.801	-176.361	649.642	156.498	-239.483	722.383	46.4168	274.265	851.937	890.63	277.682	912.399	1084.11				188.61	839.602	104.548	216.893	949.646	45.3475
1306	0	-156.536	712.23	972.961	-81.3668	722.151	1184.69	-159.891	746.162	536.305	-178.577	655.859	156.866	-242.15	728.8	46.9421	275.021	853.938	890.532	278.906	914.433	1084.27				188.44	839.611	104.518	216.891	949.651	45.3856
1307	0	-155.763	714.635	973.563	-80.6776	725.716	1185.29	-161.028	751.571	537.208	-181.017	662.568	157.186	-245.06	735.682	47.4415	275.448	856.068	890.41	280.019	916.616	1084.47				188.317	839.684	104.44	216.902	949.648	45.4189
1308	0	-155.047	717.375	973.967	-79.2584	726.773	1185.65	-161.298	754.459	537.357	-183.898	669.886	157.386	-247.855	743.168	47.6936	276.945	857.085	890.033	281.272	918.586	1084.51				188.136	839.876	104.367	216.387	949.517	45.1343
1309	0	-154.3	720.126	974.452	-77.9519	728.097	1185.66	-162.212	758.775	537.92	-186.746	678.449	157.324	-251.067	751.717	48.0781	277.796	859.532	890.07	282.415	920.915	1084.69				187.938	839.908	104.385	216.901	949.664	45.3493
1310	0	-153.535	722.558	974.656	-77.3124	730.982	1185.78	-163.21	763.506	538.492	-189.865	686.572	157.219	-254.28	760.693	48.2952	278.564	862.393	890.115	283.623	922.749	1084.34				187.25	840.756	104.215	216.463	949.564	45.0936
1311	0	-152.924	725.076	974.939	-75.9841	733.041	1185.92	-163.519	767.411	539.096	-193.302	695.108	157.154	-257.462	770.504	48.4504	279	864.721	889.879	284.491	924.875	1084.44				187.294	840.503	104.258	216.521	949.573	45.0724
1312	0	-152.311	727.681	975.34	-75.3096	735.981	1186.01	-164.481	772.196	539.637	-196.718	704.206	157.152	-260.481	780.748	48.83	278.782	867.93	889.579	285.504	926.863	1084.23				187.058	840.537	104.312	216.393	949.51	44.9583
1313	0	-151.745	730.219	975.429	-74.3742	737.41	1186.05	-165.57	777.462	540.196	-200.203	713.258	157.14	-263.505	791.82	49.5962	278.402	871.259	889.308	286.462	928.816	1084.22				186.439	841.333	104.068	216.528	949.579	44.8293
1314	0	-151.197	732.734	975.62	-73.4175	738.753	1186.15	-166.638	782.643	540.811	-203.574	722.9	157.226	-266.487	803.327	50.6353	279.019	873.303	889.08	287.194	930.899	1084.28				185.929	841.454	104.039	216.944	949.885	45.0449
1315	0	-150.692	735.126	975.674	-72.2077	741.896	1185.92	-167.764	788.013	541.47	-206.793	732.963	157.237	-269.016	815.111	51.6993	279.578	875.536	888.895	288.156	932.905	1084.05				185.753	841.475	104.085	216.591	949.707	44.7998
1316	0	-150.223	737.435	975.806	-71.4669	742.524	1185.73	-168.643	793.285	542.148	-210.04	743.104	157.451	-272.212	827.194	53.2612	280.383	877.672	888.729	288.644	935.228	1084.2				185.891	841.615	104.127	216.461	949.803	44.6783
1317	0	-149.752	739.933	975.81	-70.9222	743.663	1185.42	-169.719	799.068	542.713	-213.392	752.961	157.781	-274.766	839.472	54.5889	280.993	880.319	888.452	289.417	937.117	1084.05				185.52	842.101	103.934	216.941	950.027	45.0254
1318	0	-149.429	742.402	975.835	-70.4219	745.317	1185.28	-170.838	805.366	543.45	-216.377	763.536	158.065	-277.856	851.712	56.4417	280.025	883.099	887.889	289.97	939.151	1084.16				185.492	841.994	104.089	216.505	949.843	44.6752
1319	0	-149.03	744.746	975.936	-69.8926	747.31	1185.22	-171.929	812.003	544.265	-219.566	774.274	158.701	-280.374	863.407	57.9689	280.375	885.977	887.667	290.52	941.15	1084.27				185.263	842.103	104.037	217.3	949.459	44.6793
1320	0	-148.862	747.215	975.991	-69.2436	748.763	1185.13	-172.9	818.1	545.047	-222.29	785.057	159.318	-283.094	875.75	59.7766	280.844	888.316	887.411	291.762	939.822	1084.37				184.894	842.168	104.022	216.473	949.854	44.6859
1321	0	-148.631	749.834	975.95	-68.7028	751.127	1185.31	-173.979	825.107	546.102	-224.977	795.805	160.125	-285.694	887.683	61.4679	281.206	891.564	887.427	292.222	941.946	1084.52				184.686	842.301	104.042	216.79	949.433	44.4925
1322	0	-148.382	752.011	975.942	-68.2773	752.759	1185.29	-175.044	831.459	546.709	-227.304	806.542	160.863	-288.396	899.78	63.4547	281.581	894.157	886.996	292.492	944.167	1084.67				184.426	842.446	104.019	216.723	949.196	44.3979
1323	0	-148.106	754.458	975.924	-67.8261	754.395	1184.96	-176.781	839.683	548.139	-229.723	817.126	161.68	-290.838	911.615	65.5113	281.022	898.208	887.279	292.753	946.282	1084.92				184.252	842.595	104.069	216.771	949.451	44.5828
1324	0	-147.952	756.718	975.931	-67.3161	755.983	1184.55	-177.719	846.526	548.82	-231.686	828.24	162.507	-293.607	923.85	67.6313	281.261	900.878	886.812	293.072	948.505	1085.18				184.067	842.807	104.028	216.77	949.431	44.5848
1325	0	-147.905	759.273	975.948	-67.0442	757.451	1184.21	-178.895	853.25	549.565	-233.481	839.018	163.51	-295.812	935.658	69.7775	281.262	903.427	886.409	293.258	950.733	1085.54				183.918	842.963	104.003	217.163	949.619	44.8837
1326	0	-147.851	761.936	975.818	-66.7247	759.169	1183.98	-180.024	860.223	550.413	-235.269	849.958	164.502	-297.985	947.321	71.876	280.86	905.895	886.206	293.414	952.865	1085.94				183.772	843.119	103.985	216.739	949.418	44.6088
1327	0	-147.963	764.398	975.743	-66.3827	760.875	1183.94	-181.13	867.184	551.459	-236.827	860.812	165.419	-300.39	958.904	74.1631	280.579	908.135	885.873	293.637	955.108	1086.2				183.659	843.247	103.995	217.188	949.536	44.9848
1328	0	-147.973	767.319	975.596	-66.1134	762.648	1183.74	-182.066	873.949	552.284	-238.209	872.126	166.525	-302.127	970.726	76.2276	281.575	910.02	885.874	293.793	957.3	1086.57				183.52	843.413	104.023	217.111	949.655	44.9634
1329	0	-148.171	770.342	975.545	-65.8377	763.882	1183.63	-183.239	881.532	553.073	-239.729	882.821	167.571	-303.551	981.83	78.2137	282.335	912.722	885.839	293.844	959.275	1086.89				183.374	843.56	104.047	217.078	949.661	44.9565
1330	0	-148.344	773.186	975.411	-65.618	765.171	1183.4	-184.106	888.909	553.955	-241.003	893.681	168.557	-305.686	994.024	80.4437	281.326	915.911	885.807	293.971	961.361	1087.15				183.275	843.724	104.116	217.147	949.517	44.8856
1331	0	-148.565	775.987	975.357	-65.65	766.99	1182.92	-185.078	895.917	554.814	-242.352	904.807	169.59	-306.836	1006.01	82.4632	280.951	918.732	885.674	294.083	963.353	1087.41				183.111	843.906	104.087	216.686	949.312	44.7537
1332	0	-148.924	779.24	975.16	-65.5365	768.643	1182.61	-185.738	902.961	555.738	-243.689	915.703	170.809	-308.008	1017.98	84.4268	280.889	921.588	885.605	294.144	965.381	1087.67				183	844.1	104.077	217.192	949.515	44.9588
1333	0	-149.222	782.461	975.058	-65.5107	770.179	1182.07	-186.663	910.172	556.711	-245.087	926.756	171.919	-309.097	1030.04	86.5757	280.562	924.611	885.585	294.221	967.393	1087.94				182.895	844.324	104.1	216.7	949.39	44.7748
1334	0	-149.692	785.794	974.799	-65.5935	771.788	1181.61	-187.273	917.24	557.533	-246.258	937.843	173.066	-309.756	1041.66	88.5534	279.192	927.542	885.365	294.269	969.31	1088.2				182.878	844.503	104.136	217.115	949.544	44.832
1335	0	-150.192	789.307	974.569	-65.7994	773.473	1181.3	-188.059	924.366	558.428	-247.525	948.982	174.239	-310.732	1054.15	90.7178	279.654	930.184	885.519	294.273	971.254	1088.41				182.79	844.622	104.165	216.692	949.363	44.7154
1336	0	-150.574	792.875	974.269	-65.9756	775.63	1180.71	-188.422	931.214	559.046	-248.835	959.594	175.344	-311.558	1066.41	92.7466	280.539	932.547	885.396	294.268	973.061	1088.57				182.72	844.768	104.246	216.682	949.284	44.7211
1337	0	-151.167	796.603	974.013	-66.2081	777.806	1180.22	-189.025	938.122	559.719	-249.708	970.386	176.63	-312.121	1078.24	94.7328	280.051	935.159	885.392	294.35	974.868	1088.7				182.636	844.905	104.287	216.647	949.355	44.7597
1338	0	-151.788	800.229	973.828	-66.5124	779.747	1179.82	-189.372	944.883	560.477	-251.082	980.163	177.497	-312.405	1090.12	96.6383	279.819	937.625	885.472	294.366	976.641	1088.77				182.516	845.04	104.328	216.627	949.351	44.7683
1339	0	-152.441	804.083	973.39	-66.8838	782.002	1179.22	-189.921	951.817	561.091	-251.965	991.611	178.581	-312.457	1101.52	98.4196	279.386	940.263	885.41	294.38	978.387	1088.86				182.433	845.195	104.393	216.699	949.333	44.7028
1340	0	-153.152	807.924	972.856	-67.3359	784.676	1178.46	-190.429	958.671	561.649	-252.677	1002.58	179.416	-312.769	1113.11	100.297	278.992	942.821	885.29	294.354	980.078	1088.87				182.319	845.333	104.44	216.696	949.363	44.7147
1341	0	-153.834	811.976	972.506	-67.7947	787.019	1177.91	-190.814	965.717	562.266	-253.615	1011.82	180.473	-312.844	1124.32	101.972	278.722	945.572	885.23	294.401	981.669	1088.84				182.161	845.523	104.513	216.674	949.377	44.6669
1342	0	-154.698	816.129	972.043	-68.3575	789.236	1177.34	-190.996	971.995	562.429	-254.242	1021.43	181.391	-312.773	1135.23	103.519	278.655	947.554	884.715	294.359	983.386	1088.75				182.066	845.703	104.591	216.652	949.391	44.6872
1343	0	-155.46	820.061	971.599	-68.9502	791.796	1176.63	-191.279	978.673	562.929	-254.808	1031.83	182.025	-312.161	1146.01	104.969	278.487	949.936	884.538	294.361	985.02	1088.62				181.909	845.893	104.644	216.71	949.408	44.6442
1344	0	-156.422	824.032	971.065	-69.556	793.997	1175.91	-191.723	985.327	563.238	-255.141	1040.62	182.866	-311.808	1156.2	106.092	278.158	952.294	884.17	294.321	986.625	1088.44				181.761	846.14	104.73	216.642	949.163	44.4992
1345	0	-157.092	828.277	970.527	-70.3439	796.375	1175.18	-191.962	992.01	563.39	-255.621	1050.07	183.337	-311.417	1166.2	107.326	277.651	954.857	883.95	294.199	988.209	1088.17				181.535	846.428	104.819	216.757	949.438	44.6076
1346	0	-158.12	832.358	969.865	-70.9849	798.706	1174.35	-192.076	997.984	563.471	-256.006	1057.72	184.134	-310.819	1175.65	108.191	277.268	956.711	883.66	294.07	989.838	1087.87				181.559	846.397	104.917	216.73	949.468	44.5663
1347	0	-159.199	836.784	969.34	-71.6819	800.683	1173.55	-192.16	1004.39	563.461	-255.785	1067.32	184.481	-310.232	1185.02	108.888	277.235	958.882	883.419	293.891	991.379	1087.66				181.425	846.578	105.005	216.857	949.579	44.6608
1348	0	-160.037	841.793	968.772	-72.9276	803.888	1172.76	-192.484	1010.6	563.455	-256.126	1074.56	184.908	-309.622	1194.24	109.394	276.961	960.853	883.18	293.605	992.734	1087.24				181.35	846.744	105.075	216.797	949.544	44.71
1349	0	-161.139	846.064	967.857				-192.631	1016.7	563.512	-256.038	1082.93	185.121	-308.314	1202.7	109.576	276.444	963.884	883.412	293.26	994.061	1086.92				181.208	846.893	105.207	216.679	949.586	44.6346
1350	0	-162.259	850.203	967.22				-192.418	1021.93	563.031	-255.854	1090.49	185.242	-306.908	1211.16	109.569	276.287	966.041	883.106	292.684	995.042	1086.59				181.134	847.028	105.315	216.81	949.576	44.7107
1351	0	-163.275	854.628	966.53				-192.573	1027.86	562.652	-255.789	1098.21	185.048	-305.904	1219.69	109.422	275.763	968.901	882.902	292.265	996.579	1086.22				181.047	847.202	105.429	216.829	949.603	44.7229
1352	0	-164.372	859.24	965.714				-192.426	1032.83	562.154	-255.347	1105.68	185.028	-304.195	1227.25	108.823	275.539	970.791	882.579	291.802	998.207	1085.94				180.942	847.359	105.515	216.86	949.613	44.6986
1353	0	-165.457	863.741	964.841				-192.428	1038.12	561.621	-255.054	1112.82	184.654	-302.492	1234.59	108.218	275.168	973.013	882.22	291.299	999.876	1085.58				180.849	847.54	105.634	216.867	949.644	44.7203
1354	0	-166.617	868.061	964.064				-192.434	1043.45	560.864	-254.704	1119.91	184.238	-300.651	1241.49	107.221	274.792	975.262	881.639	290.882	1001.78	1085.19				180.754	847.735	105.711	216.909	949.69	44.704
1355	0	-167.719	872.477	963.278				-192.213	1048.14	560.084	-254.14	1125.65	183.71	-299.159	1248.83	106.349	274.643	976.88	881.033	290.272	1003.56	1084.84				180.64	847.889	105.774	216.91	949.745	44.6517
1356	0	-168.932	877.002	962.295				-192.11	1053.04	559.208	-253.464	1131.9	183.228	-297.415	1254.97	105.162	274.347	979.03	880.676	289.524	1005.28	1084.59				180.561	848.043	105.901	217.318	949.935	44.8676
1357	0	-170.131	881.146	961.485				-191.675	1057.36	558.397	-252.97	1138.22	182.417	-295.655	1261.01	103.935	273.217	981.42	880.199	288.818	1007.19	1084.37				180.49	848.162	105.986	217.325	949.964	44.7692
1358	0	-171.299	885.659	960.37				-191.669	1061.95	557.079	-252.063	1143.96	181.548	-293.698	1266.81	102.519	271.912	983.836	879.955	288.062	1009.18	1084.12				180.425	848.354	106.093	217.37	950.034	44.7506
1359	0	-172.593	890.043	959.474				-191.302	1066.33	556.05	-251.154	1148.99	180.535	-291.981	1272.13	100.926	271.14	986.23	879.737	287.257	1011.16	1083.9				180.357	848.475	106.218	217.357	950.034	44.678
1360	0	-173.888	894.149	958.349				-190.908	1070.35	554.862	-249.979	1153.45	179.274	-289.965	1277.3	99.3335	270.321	988.53	879.446	286.288	1013.18	1083.57				180.274	848.558	106.424	217.038	949.928	44.4217
1361	0	-175.187	898.609	957.294				-191.263	1075.52	553.985	-248.902	1157.81	178.113	-287.401	1281.56	97.2281	269.374	990.899	879.186	285.184	1014.98	1083.27				180.114	848.828	106.557	217.342	950.08	44.5584
1362	0	-176.495	902.948	956.243				-190.242	1078.02	551.961	-247.873	1162.17	176.5	-285.391	1286.08	95.2374	268.588	993.203	878.966	284.189	1017.07	1082.98				179.971	849.074	106.687	217.427	950.12	44.5165
1363	0	-177.775	907.225	955.154				-189.732	1081.88	550.423	-247.371	1166.28	175.053	-283.427	1289.98	92.9206	267.437	995.531	878.692	283.504	1019.61	1082.67				179.95	849.139	106.91	217.032	950.1	44.2723
1364	0	-179.163	911.741	953.935				-189.56	1084.71	548.629	-244.861	1168.91	173.034	-281.28	1293.42	90.3466	266.337	997.9	878.437	282.279	1021.5	1082.15				179.821	849.336	107.059	217.048	950.128	44.2344
1365	0	-180.587	915.901	952.831				-188.917	1087.18	546.87	-243.246	1170.97	170.937	-279.171	1296.74	87.6678	265.572	1000.12	878.198	281.001	1023.76	1081.92				179.67	849.477	107.225	216.993	950.047	44.2526
1366	0	-181.894	920.331	951.583				-188.291	1089.79	544.911	-241.922	1174.12	169.337	-276.993	1299.5	84.8159	264.288	1002.52	877.925	279.631	1025.79	1081.55				179.561	849.635	107.373	216.994	950.057	44.2335
1367	0	-183.422	924.891	950.335				-188.881	1094.53	543.299	-241.958	1179.43	168.019	-274.943	1302.57	81.9236	263.054	1004.88	877.694	278.447	1028.18	1081.24				179.515	849.702	107.51	216.992	950.051	44.2095
1368	0	-184.876	929.401	949.104				-188.455	1097.42	541.276	-239.927	1181.38	165.415	-272.484	1304.8	78.8702	262.093	1007.17	877.38	276.886	1030.31	1080.82				179.423	849.842	107.645	217.002	950.044	44.211
1369	0	-186.445	934.068	947.77				-187.811	1099.63	539.097	-238.044	1182.74	162.702	-270.113	1306.99	75.7688	260.669	1009.57	877.14	275.546	1032.7	1080.52				179.347	849.894	107.737	216.988	950.099	44.224
1370	0	-187.916	938.22	946.354				-186.828	1100.74	536.442	-237.003	1185.52	160.628	-267.743	1308.99	72.6692	259.673	1011.93	876.818	273.926	1034.95	1080.1				179.233	850.003	107.862	217.022	950.121	44.2173
1371	0	-189.461	942.747	945.101				-186.712	1103.62	533.997	-235.485	1187.33	158.267	-265.147	1310.46	69.3144	258.176	1014.38	876.516	272.363	1037.46	1079.82				179.119	850.174	107.975	217.053	950.104	44.2004
1372	0	-191.345	947.526	943.759				-186.271	1105.84	531.712	-234.911	1190.23	155.6	-262.359	1311.39	65.9393	256.977	1016.83	876.249	270.709	1040.08	1079.34				178.973	850.353	108.095	217.043	950.172	44.192
1373	0	-193	952.497	942.31				-185.45	1106.76	529.028	-233.196	1191.46	153.262	-259.923	1312.64	62.4905	255.46	1019.33	875.886	268.95	1042.58	1078.86				178.878	850.49	108.277	217.057	950.234	44.2248
1374	0	-194.664	956.956	940.881				-185.083	1108.06	526.39	-231.943	1192.98	150.759	-257.477	1313.52	58.8628	254.016	1021.87	875.605	267.047	1045.12	1078.46				178.786	850.645	108.457	217.396	950.206	44.2531
1375	0	-196.444	961.846	939.465				-184.477	1109.51	523.647	-231.035	1194.41	148.005	-255.044	1314.37	54.9743	252.404	1024.45	875.243	265.081	1047.94	1078.01				178.659	850.8	108.677	217.395	950.2	44.218
1376	0	-198.446	966.73	937.956				-184.196	1111.29	521.081	-229.373	1194.67	144.665	-252.726	1314.05	51.2982	250.77	1027.03	874.909	263.036	1050.62	1077.45				178.505	850.938	108.868	217.457	950.242	44.1887
1377	0	-200.124	971.263	936.399				-184.03	1113.03	518.491	-227.258	1193.63	141.483	-250.14	1313.49	47.1419	249.136	1029.66	874.611	261.014	1053.57	1076.98				178.416	851.018	109.075	217.478	950.258	44.1288
1378	0	-202.221	976.234	934.767				-183.815	1114.68	515.85	-225.953	1193.41	138.312	-247.371	1311.82	42.5887	247.379	1032.33	874.205	258.744	1056.26	1076.45				178.363	851.07	109.344	217.819	950.407	44.249
1379	0	-204.223	981.016	933.199				-183.688	1116.16	513.053	-224.373	1192.74	134.912	-244.567	1309.68	38.5769	245.47	1035.11	873.84	256.501	1059.32	1075.89				178.115	851.539	109.406	217.875	950.449	44.1487
1380	0	-206.452	986.044	931.532				-183.643	1117.84	510.514	-222.129	1190.67	131.828	-243.096	1308.66	38.7005	243.556	1037.85	873.477	254.223	1062.41	1075.35				178.26	851.309	109.741	217.714	950.371	43.9178
1381	0	-208.651	990.999	929.809				-183.49	1119.08	507.807	-219.225	1188.17	129.272	-241.569	1308.61	39.3596	241.641	1040.64	873.063	251.697	1065.34	1074.78				178.25	851.474	109.978	217.746	950.412	43.8042
1382	0	-211.092	995.949	928.251				-183.133	1120.03	504.961	-217.364	1186.37	126.346	-240.44	1308.61	39.8907	239.471	1043.49	872.586	249.178	1068.66	1074.16				178.297	851.712	110.09	217.863	950.409	43.7149
1383	0	-213.62	1001.22	926.621				-182.655	1121.05	502.323	-216.738	1186.05	124.05	-238.962	1308.64	40.7	237.218	1046.36	872.143	246.718	1072.13	1073.63				178.197	851.976	110.346	217.956	950.441	43.6519
1384	0	-216.09	1006.13	924.993				-182.571	1122.63	500.001	-213.313	1183.88	120.75	-236.633	1307.25	40.8699	234.841	1049.27	871.654	243.882	1075.25	1072.97				178.113	852.096	110.624	218.031	950.485	43.6137
1385	0	-218.751	1011.29	923.398				-182.843	1123.16	497.484	-211.528	1183.29	118.389	-235.85	1306.98	41.3894	232.449	1052.23	871.134	241.149	1078.71	1072.28				178.029	852.274	111	218.085	950.545	43.5969
1386	0	-221.51	1016.81	921.962				-183.119	1124.81	495.382	-210.001	1182.58	116.407	-235.54	1306.61	41.6183	229.994	1055.2	870.607	238.243	1082.1	1071.61				177.907	852.445	111.368	217.858	950.748	43.4399
1387	0	-224.417	1022.02	920.553				-183.324	1126.73	493.505	-208.808	1185.03	114.87	-235.812	1307.67	42.3535	227.412	1058.17	870.093	235.176	1085.34	1071				177.887	852.42	111.913	218.739	950.493	43.5199
1388	0	-227.306	1027.02	919.304				-183.492	1128.76	491.828	-207.547	1186.4	113.655	-235.816	1308.3	42.8341	224.768	1061.11	869.537	232.301	1088.98	1070.36				177.834	852.705	112.357	218.735	950.521	43.533
1389	0	-230.107	1031.84	918.29				-184.023	1131.45	490.62	-206.41	1185.91	112.243	-235.591	1308.15	42.8854	221.992	1064.08	869.002	229.431	1092.88	1069.94				177.749	852.735	112.886	218.494	950.679	43.6144
1390	0	-233.138	1036.79	917.235				-184.45	1133.84	489.407	-205.739	1185.89	111.017	-235.51	1308.29	43.0373	219.082	1067.04	868.479	226.384	1096.5	1068.97				177.39	853.405	113.257	218.736	950.578	43.5582
1391	0	-236.251	1041.62	916.549				-185.06	1136.07	488.356	-204.867	1186.47	110.091	-235.44	1308.34	43.1755	215.983	1070.01	867.945	222.777	1099.95	1068.55				177.435	853.327	114.127	218.189	950.996	43.5963
1392	0	-239.362	1046.12	916.032				-185.984	1138.33	487.785	-204.014	1186.72	109.514	-235.291	1308.16	43.2191	212.832	1072.87	867.413	219.595	1103.87	1068.14				177.374	853.648	114.964	218.065	951.078	43.6684
1393	0	-242.539	1050.39	915.751				-187.022	1140.69	487.318	-203.5	1187.03	108.973	-235.225	1308.04	43.2089	209.674	1075.71	866.992	216.219	1107.65	1067.8				177.296	853.799	115.854	218.068	951.125	43.7299
1394	0	-245.7	1054.09	915.72				-188.419	1142.71	487.028	-203.26	1187.24	108.485	-235.162	1307.93	43.2304	206.332	1078.51	866.667	212.728	1111.68	1067.54				177.074	854.52	117.054	218.29	950.969	43.9437
1395	0	-248.913	1057.76	915.986				-190.077	1144.57	487.054	-203.277	1187.54	108.172	-235.211	1307.99	43.2576	202.914	1081.27	866.398	209.376	1115.7	1067.35				176.746	855.25	118.346	218.201	951.043	44.0341
1396	0	-252.256	1061.42	916.282				-191.965	1146.25	487.157	-203.352	1187.54	107.979	-235.226	1308	43.2378	199.508	1083.9	866.277	206.176	1119.94	1067.26				176.381	856.062	119.956	218.119	951.112	44.1651
1397	0	-255.576	1064.69	916.743				-194.016	1147.7	487.29	-203.504	1187.56	107.79	-235.294	1307.96	43.1885	195.919	1086.51	866.34	202.42	1123.92	1067.59				175.714	857.208	121.679	218.019	951.234	44.4126
1398	0	-258.996	1068.38	917.271				-196.221	1148.9	487.387	-203.853	1187.66	107.59	-235.33	1307.92	43.1627	192.429	1089.09	866.599	199.122	1128.34	1067.81				175.354	858.278	123.694	217.947	951.349	44.7435
1399	0	-262.375	1071.72	917.868				-198.45	1149.99	487.383	-204.204	1187.71	107.33	-235.384	1307.93	43.1351	188.646	1091.59	866.791	195.772	1132.5	1068.09				174.787	859.414	125.896	217.793	951.445	45.0912
1400	0	-265.681	1074.86	918.187				-200.571	1150.83	487.256	-204.55	1187.72	107.14	-235.447	1307.95	43.1024	185.025	1094.01	867.37	192.089	1136.49	1068.67				174.631	860.756	128.412	217.752	951.653	45.3943
1401	0	-269.238	1078.28	918.716				-202.655	1151.27	486.846	-204.605	1187.78	106.881	-235.468	1307.96	43.1053	181.413	1096.51	867.963	188.519	1140.62	1069.1				174.235	862.372	130.932	217.639	951.847	45.7583
1402	0	-272.596	1081.72	918.99				-204.548	1152.69	486.944	-204.796	1187.72	106.783	-235.469	1307.86	43.0793	177.582	1099.1	868.573	184.978	1144.61	1069.42				173.87	864.067	133.706	217.523	952.092	46.1586
1403	0	-276.208	1085.37	919.116				-206.349	1153.85	486.888	-204.772	1187.84	106.459	-235.439	1307.81	43.0711	174.263	1101.74	869.299	181.206	1148.31	1069.87				173.491	865.978	136.548	217.872	951.778	46.7228
1404	0	-279.604	1088.88	919.135				-207.899	1154.96	486.577	-204.853	1187.98	106.247	-235.429	1307.87	43.077	170.828	1104.64	870.112	177.687	1152.13	1070.15				173.048	868.232	139.647	217.298	952.343	46.8839
1405	0	-282.944	1092.41	919.046				-209.385	1156.19	486.249	-204.848	1188.19	105.997	-235.428	1307.86	43.0909	167.518	1107.65	870.672	173.902	1155.82	1070.63				172.711	870.8	142.968	217.265	952.676	47.5843
1406	0	-286.325	1096.09	918.929				-210.927	1158.9	486.156	-204.866	1188.21	105.757	-235.392	1307.79	43.1221	164.462	1110.71	871.171	170.473	1159.44	1070.68				172.205	873.678	146.582	217.198	952.96	48.3076
1407	0	-289.608	1099.69	918.65				-212.647	1159.58	485.892	-204.861	1188.32	105.497	-235.344	1307.84	43.1226	161.605	1113.84	871.527	166.844	1162.91	1070.82				171.682	876.837	150.444	216.932	953.315	49.4001
1408	0	-292.759	1103.42	918.307				-214.242	1160.78	485.692	-204.909	1188.46	105.294	-235.333	1307.8	43.1183	158.777	1117.14	871.822	163.434	1166.4	1070.92				170.796	880.58	154.368	216.714	953.771	50.6406
1409	0	-295.629	1107.05	917.761				-215.734	1161.9	485.365	-204.933	1188.5	105.021	-235.317	1307.8	43.1164	156.19	1120.45	872.028	160.222	1169.85	1070.95				169.877	884.845	158.71	216.144	954.396	52.2155
1410	0	-298.961	1110.92	917.389				-217.371	1163.25	485.09	-204.967	1188.55	104.806	-235.309	1307.77	43.1513	153.683	1123.81	872.049	156.536	1172.86	1071.14				168.67	889.56	163.269	215.708	955.501	54.2462
1411	0	-301.696	1114.35	916.875				-218.959	1164.54	484.748	-204.987	1188.69	104.671	-235.299	1307.83	43.1577	151.352	1127.18	872.014	153.224	1176.08	1071.22				167.223	894.906	168.189	215.001	956.56	56.8961
1412	0	-304.633	1118.15	916.458				-220.699	1165.75	484.384	-204.933	1188.83	104.455	-235.309	1307.86	43.1236	149.086	1130.58	871.943	150.367	1179.48	1071.29				165.49	900.846	173.448	213.752	957.812	59.8271
1413	0	-307.217	1121.67	916.042				-222.385	1166.93	484.078	-205.085	1189	104.3	-235.196	1308.04	43.0639	147.066	1133.94	871.802	146.927	1182.19	1071.12				163.589	907.098	179.074	212.705	959.243	63.3772
1414	0	-309.844	1125.27	915.59				-223.896	1167.81	483.774	-205.166	1188.98	104.135	-235.305	1307.86	43.1462	145.033	1137.22	871.672	144.028	1185.16	1071.03				161.708	914.106	184.863	211.319	960.792	67.2746
1415	0	-312.572	1128.88	915.076				-225.562	1168.44	483.399	-205.405	1189.08	103.963	-235.275	1307.8	43.1394	143.06	1140.4	871.602	141.121	1188.02	1070.87				159.573	921.56	190.951	209.667	962.877	72.0139
1416	0	-314.652	1131.92	914.888				-227.152	1169.28	483.047	-205.687	1189.12	103.795	-235.307	1307.85	43.1221	141.179	1143.42	871.503	138.515	1190.86	1070.63				156.859	929.331	197.021	207.738	965.323	76.8502
1417	0	-316.924	1134.8	914.559				-228.756	1169.88	482.736	-205.93	1189.18	103.629	-235.327	1307.86	43.1252	139.323	1146.3	871.492	135.898	1193.6	1070.35				154.167	937.242	202.982	205.582	968.807	82.6069
1418	0	-318.995	1137.42	914.294				-230.107	1170.21	482.314	-206.115	1189.22	103.496	-235.329	1307.84	43.0882	137.493	1148.98	871.577	133.49	1196.32	1070.07				151.16	945.068	208.724	203.146	973.232	88.7455
1419	0	-321.094	1139.82	914.025				-231.664	1170.69	482.013	-206.286	1189.17	103.412	-235.374	1307.83	43.0759	135.753	1151.51	871.76	131.1	1198.81	1069.86				147.922	952.962	213.983	200.772	978.379	95.0187
1420	0	-323.322	1142.37	913.786				-233.042	1171.07	481.854	-206.532	1189.25	103.348	-235.381	1307.85	43.0541	133.961	1153.99	872.151	129.024	1201.41	1069.59				144.723	960.689	219.299	197.972	985.579	99.4036
1421	0	-325.544	1144.76	913.702				-234.403	1171.53	481.604	-206.676	1189.25	103.251	-235.427	1307.9	43.063	132.382	1156.24	872.534	126.947	1204.02	1069.43				141.171	968.113	223.527	194.728	994.076	103.102
1422	0	-327.523	1146.62	913.6				-235.72	1171.79	481.521	-206.786	1189.19	103.197	-235.452	1307.92	43.0438	130.95	1158.39	873.131	124.966	1206.65	1069.25				138.316	976.556	226.57	190.382	1004.2	106.075
1423	0	-329.381	1148.22	913.407				-236.809	1172.17	481.371	-206.988	1189.43	103.287	-235.459	1307.86	43.0442	129.51	1160.61	873.975	122.914	1209.03	1069.14				135.327	985.812	228.293	186.131	1015.16	107.477
1424	0	-331.073	1149.46	913.253				-237.88	1172.49	481.157	-207.106	1189.28	103.113	-235.46	1307.85	43.0165	128.139	1162.92	875.1	121.35	1211.69	1069.14				132.666	996.106	229.045	181.883	1026.82	107.823
1425	0	-332.77	1150.65	913.04				-238.794	1172.78	481.13	-207.213	1189.19	103.101	-235.49	1307.9	43.027	126.695	1165.37	876.252	119.688	1214.25	1069.11				130.407	1006.67	228.848	177.698	1038.89	107.408
1426	0	-334.252	1151.81	912.897				-239.568	1173.27	480.955	-207.342	1189.24	103.072	-235.501	1307.85	43.0224	127.334	1165.98	877.781	118.109	1216.81	1069.25				127.864	1017.35	228.037	173.856	1051.69	106.294
1427	0	-335.7	1153.07	912.771				-240.359	1173.97	480.934	-207.423	1189.31	103.121	-235.521	1307.81	43.0018	124.25	1168.97	878.663	116.622	1219.45	1069.38				125.504	1028.32	226.486	171.233	1064.69	104.795
1428	0	-337.045	1154.42	912.634				-240.951	1174.46	480.897	-207.478	1189.22	103.094	-235.472	1307.79	43.0054	124.348	1167.52	879.956	115.24	1222.1	1069.54				123.393	1039.87	224.096	168.47	1079.83	102.816
1429	0	-338.19	1155.74	912.525				-241.464	1175.15	480.85	-207.584	1189.37	103.112	-235.477	1307.76	42.9941	123.542	1169.34	881.381	113.803	1224.42	1069.8				121.559	1051.94	220.915	166.873	1095	100.759
1430	0	-339.228	1157.27	912.392				-241.998	1176.08	480.908	-207.662	1189.41	103.071	-235.504	1307.8	42.9999	122.362	1171.44	882.698	112.579	1227.08	1070.07				120.032	1064.47	217.315	165.253	1110.78	98.0799
1431	0	-340.21	1158.94	912.21				-242.334	1176.69	480.861	-207.654	1189.35	103.103	-235.515	1307.85	43.0223	121.552	1173.37	883.974	111.044	1229.17	1070.15				119.031	1077.45	213.225	164.45	1127.14	95.1173
1432	0	-341.074	1160.87	912.138				-242.57	1177.3	480.774	-207.688	1189.38	103.147	-235.519	1307.86	43.025	120.527	1175.12	885.051	110.022	1231.71	1070.53				118.707	1090.81	208.571	164.405	1144.41	92.1947
1433	0	-341.853	1162.97	911.991				-242.786	1178.03	480.708	-207.762	1189.52	103.11	-235.492	1307.82	43.0185	119.822	1177.15	886.32	108.88	1234	1070.84				118.529	1104.69	203.565	164.873	1162.11	89.0634
1434	0	-342.289	1164.68	911.873				-243.101	1179.12	480.809	-207.712	1189.47	103.177	-235.471	1307.8	43.0146	119.397	1179.07	887.504	107.799	1236.33	1071.14				119.415	1119.04	198.312	166.164	1180.41	85.9824
1435	0	-342.826	1167.12	911.673				-243.275	1180.23	480.778	-207.684	1189.44	103.197	-235.484	1307.89	43.049	118.862	1181.3	888.221	106.945	1238.74	1071.34				120.623	1133.67	192.851	167.87	1198.91	82.911
1436	0	-343.286	1169.49	911.495				-243.397	1181.4	480.721	-207.625	1189.5	103.201	-235.484	1307.88	43.0665	119.861	1185.57	889.663	106.353	1241.3	1071.59				122.227	1148.7	187.346	170.243	1217.84	80.2461
1437	0	-343.536	1172.06	911.35				-243.367	1182.37	480.702	-207.62	1189.56	103.234	-235.428	1307.8	43.0536	117.999	1184.69	890.03	105.122	1243.12	1071.88				124.348	1164.02	181.865	173.352	1237.5	77.8809
1438	0	-343.821	1174.64	911.161				-243.284	1183.38	480.716	-207.545	1189.65	103.275	-235.425	1307.85	43.0888	117.522	1186.08	891.079	103.914	1244.78	1072.33				126.834	1179.58	176.548	176.587	1257.06	75.6803
1439	0	-343.922	1177.18	910.88				-243.163	1184.38	480.719	-207.401	1189.52	103.276	-235.391	1307.8	43.1048	117.736	1188.71	891.727	103.398	1247.24	1072.66				129.48	1195.27	171.479	179.827	1276.51	73.8098
1440	0	-343.912	1179.8	910.507				-242.88	1185.07	480.694	-207.343	1189.69	103.312	-235.365	1307.85	43.109	118.044	1191.04	892.303	103.036	1249.75	1072.96				132.699	1211.14	166.63	183.212	1295.9	72.3267
1441	0	-343.816	1182.29	910.267				-242.641	1186.03	480.687	-207.206	1189.63	103.363	-235.346	1307.84	43.1235	118.541	1193.57	892.789	102.761	1252.2	1073.23				135.848	1226.99	161.876	186.861	1315.25	71.1028
1442	0	-343.572	1184.5	910.236				-242.391	1187.04	480.747	-207.104	1189.59	103.396	-235.34	1307.83	43.1455	118.832	1196.09	893.187	102.721	1254.88	1073.53				139.165	1242.76	157.702	190.481	1334.24	70.1988
1443	0	-343.2	1186.83	909.952				-242.157	1188.06	480.772	-206.994	1189.62	103.451	-235.31	1307.77	43.1521	119.372	1198.74	893.612	102.498	1257.46	1073.88				141.915	1258.22	153.85	194.319	1352.91	69.7585
1444	0	-342.899	1188.84	910.063				-241.862	1188.93	480.827	-206.859	1189.7	103.541	-235.296	1307.81	43.1724	119.741	1201.19	893.946	102.652	1260.35	1074.15				145.055	1273.56	150.391	197.949	1371.23	69.6954
1445	0	-342.394	1190.59	909.883				-241.545	1189.87	480.916	-206.718	1189.68	103.585	-235.298	1307.82	43.1738	120.439	1203.81	894.061	103.39	1263.83	1074.38				148.525	1288.83	147.423	201.201	1386.74	70.5589
1446	0	-342.039	1192.68	909.985				-241.28	1190.81	480.962	-206.665	1189.61	103.626	-235.279	1307.81	43.1706	120.821	1206.32	894.254	103.686	1266.95	1074.58				151.653	1303.65	144.849	204.726	1403.6	71.4236
1447	0	-341.489	1194.24	909.861				-240.946	1191.76	481.106	-206.602	1189.61	103.661	-235.256	1307.81	43.174	121.399	1208.92	894.339	104	1270.02	1074.77				154.152	1318.06	142.51	208.059	1421.67	72.8976
1448	0	-340.959	1195.78	909.837				-240.498	1192.68	481.198	-206.49	1189.68	103.758	-235.272	1307.79	43.1925	122.686	1212.83	894.073	104.5	1273.56	1074.99				156.729	1332.07	140.69	211.246	1437.16	74.2356
1449	0	-340.157	1197.06	909.746				-240.042	1193.57	481.308	-206.456	1189.74	103.859	-235.273	1307.79	43.1928	123.345	1215.72	893.994	104.739	1276.68	1075.17				159.925	1345.78	139.26	213.754	1451.24	75.3395
1450	0	-339.499	1198.54	909.993				-239.574	1194.45	481.472	-206.261	1189.69	103.886	-235.25	1307.78	43.1887	123.898	1218.33	893.853	105.403	1280.3	1075.18				161.957	1358.59	137.975	216.322	1465.8	77.2791
1451	0	-338.794	1200.01	910.113				-239.026	1195.09	481.574	-206.148	1189.73	104.017	-235.269	1307.77	43.2049	124.478	1221.15	893.649	106.09	1284	1075.2				163.977	1370.87	136.989	218.518	1477.26	78.6794
1452	0	-338.152	1201.72	910.264				-238.283	1195.72	481.647	-205.977	1189.74	104.098	-235.252	1307.77	43.2035	125.187	1224.06	893.274	106.638	1287.56	1075.18				164.609	1380.16	136.34	220.418	1489.54	80.4254
1453	0	-337.145	1203.19	910.372				-237.741	1196.68	481.75	-205.787	1189.62	104.16	-235.269	1307.77	43.2051	126.013	1227	892.975	107.325	1291.22	1075.09				166.805	1391.23	135.854	221.11	1502.21	82.1527
1454	0	-336.299	1204.82	910.402				-237.234	1197.76	481.938	-205.564	1189.45	104.274	-235.27	1307.69	43.1961	126.642	1230.18	892.568	108.119	1295.09	1074.99				168.016	1401.49	135.145	222.027	1511.59	82.9639
1455	0	-335.243	1206.26	910.529				-236.468	1198.51	482.065	-205.436	1189.61	104.336	-235.27	1307.69	43.182	127.627	1233.7	892.008	108.832	1298.98	1074.68				169.656	1411.19	134.64	222.721	1521.57	83.9868
1456	0	-334.134	1207.67	910.589				-235.809	1199.6	482.355	-205.253	1189.55	104.39	-235.269	1307.68	43.1951	128.712	1237.38	891.437	109.592	1302.89	1074.49				170.621	1419.9	134.075	223.036	1531.67	85.3822
1457	0	-332.783	1209.15	910.851				-234.928	1200.17	482.459	-205.088	1189.3	104.595	-235.271	1307.7	43.1828	129.929	1241.23	890.73	110.516	1306.97	1074.17				171.199	1427.7	133.533	222.977	1540.75	86.0321
1458	0	-331.52	1210.87	910.979				-234.141	1201.43	482.587	-205.163	1189.87	104.595	-235.269	1307.68	43.1952	131.017	1245.23	889.871	111.497	1311.17	1073.85				171.434	1434.4	132.678	222.585	1548.58	86.1854
1459	0	-330.253	1212.75	911.25				-233.391	1202.46	482.752	-204.709	1189.56	104.698	-235.286	1307.68	43.1971	129.943	1248.89	888.129	112.465	1315.4	1073.46				171.376	1440.08	131.668	221.234	1554.44	85.4143
1460	0	-328.571	1213.9	911.434				-232.441	1203.42	482.968	-204.613	1189.42	104.832	-235.278	1307.62	43.1893	131.932	1248.49	887.614	113.579	1319.74	1073.11				170.785	1444.57	130.444	219.561	1559.54	84.0733
1461	0	-327.14	1215.85	911.7				-231.49	1204.37	483.181	-204.55	1189.47	104.915	-235.304	1307.68	43.199	133.923	1253.59	886.652	114.724	1324.18	1072.68				169.95	1448.05	128.874	217.373	1563.35	81.9167
1462	0	-325.548	1217.84	911.941				-230.685	1205.68	483.364	-204.158	1189.44	104.977	-235.316	1307.64	43.1947	134.343	1259.18	885.655	115.961	1328.65	1072.24				168.697	1450.38	127.066	216.191	1566.93	80.3545
1463	0	-323.86	1219.78	912.301				-229.671	1206.77	483.559	-203.955	1189.42	105.101	-235.341	1307.68	43.198	135.633	1263.84	885.021	117.244	1333.21	1071.85				167.36	1451.81	125.884	214.288	1568.99	79.0233
1464	0	-321.96	1221.69	912.659				-228.635	1208.03	483.875	-203.657	1189.37	105.205	-235.348	1307.64	43.1776	137.047	1268.55	884.467	118.697	1337.86	1071.35				165.862	1452.64	124.274	211.969	1570.15	77.0767
1465	0	-320.039	1223.63	913.097				-227.731	1209.48	484.121	-203.494	1189.39	105.308	-235.381	1307.69	43.181	139.889	1272.08	884.019	120.335	1342.67	1070.86				164.374	1453.22	122.689	208.822	1570.93	75.0051
1466	0	-318.049	1225.88	913.518				-226.613	1210.83	484.363	-203.4	1189.41	105.5	-235.42	1307.68	43.1932	140.235	1277.91	882.997	122.169	1347.56	1070.19				162.644	1453.94	121.167	206.289	1572.1	73.8125
1467	0	-316.007	1228.15	913.887				-225.376	1212.14	484.682	-203.255	1189.45	105.702	-235.425	1307.69	43.1707	141.557	1282.93	882.224	124.12	1352.37	1069.48				161.363	1455.44	119.914	204.652	1574.89	71.9017
1468	0	-313.865	1230.57	914.325				-224.22	1213.83	485.018	-203.052	1189.52	105.889	-235.422	1307.68	43.1828	144.824	1286.61	881.753	126.01	1357.22	1069.02				160.447	1457.65	119.043	201.868	1577.41	69.5535
1469	0	-311.548	1232.81	914.875				-222.761	1215.08	485.247	-202.792	1189.55	106.001	-235.435	1307.67	43.2082	145.266	1292.56	880.762	128.025	1362.01	1068.44				159.929	1461.02	118.248	201.349	1580.92	67.1911
1470	0	-309.192	1235.2	915.268				-221.38	1216.69	485.679	-202.661	1189.78	106.245	-235.419	1307.68	43.1932	148.674	1296.32	880.471	130.233	1366.95	1067.95				159.818	1464.25	117.701	200.058	1583.1	64.433
1471	0	-306.835	1237.82	915.756				-219.981	1218.42	485.861	-202.387	1189.76	106.471	-235.435	1307.7	43.1932	149.489	1302.34	879.794	132.348	1371.68	1067.44				159.741	1466.28	117.182	198.547	1584.15	60.9732
1472	0	-304.391	1240.29	916.168				-218.43	1219.95	486.27	-202.079	1189.81	106.645	-235.42	1307.68	43.1931	151.553	1306.57	880.023	134.218	1376.37	1067.07				159.887	1467.7	116.759	198.56	1584.8	58.4891
1473	0	-301.844	1242.93	916.653				-217.076	1221.75	486.538	-201.871	1189.75	106.863	-235.426	1307.72	43.2262	153.419	1311.09	880.11	136.459	1381.3	1066.74				160.189	1469.17	116.449	199.02	1585.18	56.9286
1474	0	-299.216	1245.52	917.098				-215.19	1222.8	486.694	-201.575	1189.93	107.192	-235.454	1307.75	43.2499	155.818	1314.86	880.087	138.596	1386.06	1066.29				160.62	1470.61	116.15	198.903	1585.63	54.9143
1475	0	-296.541	1248.1	917.441				-213.986	1225.27	487.182	-201.263	1189.9	107.606	-235.425	1307.7	43.2569	157.534	1320.03	880.395	140.734	1390.87	1065.99				161.219	1472.23	115.97	198.972	1586.68	53.4135
1476	0	-293.863	1250.8	917.927				-212.038	1226.37	487.319	-200.983	1190.02	107.939	-235.426	1307.73	43.2851	159.68	1325.45	880.884	142.975	1395.6	1065.68				161.432	1473.5	115.852	199.528	1590.85	53.925
1477	0	-291.205	1253.64	918.256				-210.743	1229.01	487.854	-200.796	1190.33	108.276	-235.412	1307.73	43.287	161.903	1331.06	881.467	145.271	1400.4	1065.25				161.631	1474.47	115.741	199.817	1592.36	53.8249
1478	0	-288.319	1256.34	918.511				-208.749	1230.5	488.032	-200.584	1190.64	108.612	-235.429	1307.79	43.3251	164.093	1336.22	881.933	147.598	1405.1	1064.94				161.976	1474.86	115.656	199.932	1592.88	53.3043
1479	0	-285.453	1259.34	918.924				-207.298	1233.16	488.397	-200.355	1191.09	108.968	-235.387	1307.79	43.3632	166.817	1341.54	882.492	149.992	1409.69	1064.76				161.345	1474.93	115.392	200.056	1588.82	51.6243
1480	0	-282.555	1262.55	919.23				-205.335	1234.81	488.671	-199.994	1191.15	109.375	-235.389	1307.86	43.3887	169.368	1346.87	883.088	152.526	1414.44	1064.63				161.569	1475.91	115.253	199.185	1587.59	50.6763
1481	0	-279.539	1265.74	919.49				-203.733	1237.59	489.183	-199.556	1190.98	109.82	-235.395	1307.88	43.4479	172.302	1352.23	883.585	155.085	1419.06	1064.48				161.748	1476.83	115.182	200.112	1588.07	51.025
1482	0	-276.61	1269.25	919.669				-201.658	1239.52	489.626	-199.207	1191.08	110.3	-235.374	1307.98	43.4881	175.36	1357.77	884.238	157.805	1423.66	1064.47				161.698	1477.41	115.012	199.995	1588.47	50.7312
1483	0	-273.43	1272.7	919.907				-199.994	1242.05	489.889	-198.891	1191.37	110.716	-235.38	1308.06	43.532	178.173	1363.07	884.293	160.502	1428.22	1064.56				161.7	1478.12	114.853	199.948	1588.71	50.5357
1484	0	-270.252	1276.22	920.137				-198.102	1244.46	490.338	-198.468	1191.56	111.188	-235.403	1308.24	43.6414	181.215	1368.25	884.535	163.372	1432.84	1064.73				161.73	1478.97	114.771	199.855	1588.92	50.4947
1485	0	-267.012	1279.72	920.477				-196.059	1246.41	490.547	-198.169	1191.49	111.736	-235.347	1308.36	43.7337	184.407	1372.97	884.536	166.486	1437.61	1064.92				161.778	1479.47	114.733	200.117	1589.14	50.4352
1486	0	-263.736	1283.31	920.789				-194.454	1249.23	491.369	-197.912	1192.44	112.632	-235.323	1308.41	43.7651	187.161	1378.55	885.15	169.311	1442.16	1065.08				161.818	1480.07	114.643	199.927	1589.36	50.3066
1487	0	-260.458	1286.78	920.994				-192.351	1251.27	491.447	-197.604	1192.72	113.16	-235.31	1308.55	43.8186	190.53	1383.68	884.94	172.363	1446.84	1065.36				161.887	1480.7	114.615	199.958	1589.21	50.2406
1488	0	-257.248	1290.61	921.319				-190.808	1253.95	492.161	-197.195	1192.46	113.801	-235.286	1308.48	43.7801	193.58	1388.82	885.081	175.498	1451.53	1065.69				161.952	1481.33	114.581	200.048	1589.58	50.1877
1489	0	-254.006	1294.35	921.75				-188.934	1256.09	492.595	-197.245	1193.5	114.802	-235.065	1308.02	43.6413	196.722	1393.99	885.12	178.689	1456.33	1066.12				162.006	1481.89	114.494	199.776	1589.83	50.0387
1490	0	-250.938	1297.88	922.305				-187.427	1258.77	493.328	-196.862	1194.02	115.551	-234.202	1306.28	43.0612	199.871	1399.15	885.132	181.796	1461.06	1066.47				162.056	1482.35	114.402	199.824	1589.92	50.0081
1491	0	-247.883	1301.39	922.973				-186.056	1261.48	494.167	-196.581	1194.59	116.473	-233.896	1305.5	42.7779	203.017	1404.28	885.124	184.875	1465.73	1066.88				162.072	1482.77	114.26	199.783	1590.09	49.9923
1492	0	-245.001	1305.13	923.623				-184.342	1263.57	494.86	-196.303	1194.63	117.652	-233.96	1305.59	42.7582	206.152	1409.38	885.1	187.921	1470.39	1067.29				162.083	1483.23	114.084	199.521	1590.27	49.9512
1493	0	-241.807	1308.06	924.59				-183.18	1266.59	495.989	-196.371	1195.96	118.823	-234.082	1305.74	42.7516	209.268	1414.44	885.064	190.915	1475.05	1067.87				162.127	1483.56	113.994	199.399	1590.44	49.9888
1494	0	-239.034	1311.55	925.662				-182.042	1269.79	497.107	-195.85	1195.92	119.852	-234.301	1306.07	42.8385	212.357	1419.44	885.022	193.751	1479.55	1068.41				162.225	1483.83	113.918	199.364	1590.47	49.9168
1495	0	-236.532	1315.12	926.937				-180.584	1271.8	498.15	-196.566	1198.06	121.667	-234.327	1305.92	42.6377	215.412	1424.4	884.977	196.561	1483.82	1068.97				162.24	1483.97	113.807	199.413	1590.47	49.8714
1496	0	-233.898	1318.33	928.423				-179.458	1274.76	499.621	-196.593	1199.33	123.152	-234.331	1305.55	42.3589	218.427	1429.29	884.932	199.404	1488.17	1069.62				162.313	1484.14	113.732	199.56	1590.62	49.785
1497	0	-231.344	1321.5	930.075				-178.464	1277.82	501.071	-196.613	1200.44	124.821	-234.419	1305.3	42.2006	221.395	1434.11	884.892	202.128	1492.27	1070.32				162.525	1484.32	113.645	199.599	1590.57	49.6589
1498	0	-228.788	1324.51	931.916				-177.646	1281.03	502.826	-196.508	1201.61	126.746	-234.608	1305.1	42.0484	224.311	1438.86	884.859	204.765	1496.27	1071.01				162.488	1484.38	113.517	199.593	1590.62	49.6652
1499	0	-226.46	1327.57	933.902				-176.765	1284.05	504.474	-196.461	1202.94	128.741	-235.273	1305.9	42.252	227.169	1443.53	884.836	207.261	1500.14	1071.98				162.456	1484.32	113.329	199.556	1590.69	49.7115
1500	0	-224.224	1330.52	936.065				-176.061	1287.26	506.313	-196.288	1204.32	130.506	-235.468	1305.74	42.0786	229.964	1448.12	884.827	209.763	1503.94	1072.91				162.838	1484.76	113.377	199.528	1590.67	49.6852
1501	0	-221.775	1333.15	938.09				-175.253	1290.33	508.155	-196.288	1204.13	132.772	-236.152	1306.29	41.8478	232.691	1452.62	884.832	212.104	1507.47	1074.02				162.968	1484.8	113.18	199.557	1590.68	49.671
1502	0	-219.537	1335.93	940.454				-174.83	1294.03	510.273	-196.05	1205.63	134.717	-236.103	1306.21	41.7078	235.346	1457.04	884.856	214.745	1511.21	1075.31				163.069	1484.93	113.152	199.529	1590.74	49.7035
1503	0	-217.632	1338.89	942.866				-173.973	1296.89	511.924	-195.91	1206.39	136.847	-236.035	1305.89	41.5927	237.926	1461.36	884.898	217.048	1514.44	1076.26				163.14	1484.88	112.934	199.549	1590.69	49.6835
1504	0	-215.689	1341.66	945.278				-174.064	1301.11	514.209	-195.527	1207.34	138.968	-236.019	1305.56	41.5324	240.427	1465.58	884.961	219.392	1517.78	1077.56				163.204	1484.77	112.827	199.561	1590.65	49.6667
1505	0	-213.752	1344.15	947.712				-173.636	1304.6	516.071	-195.053	1208.76	140.912	-236.011	1304.07	41.1065	242.846	1469.7	885.047	221.755	1521.15	1078.74				163.302	1484.71	112.714	199.579	1590.68	49.6702
1506	0	-211.873	1346.63	950.09				-173.331	1308.19	517.976	-194.685	1210.53	143.136	-236.625	1305	41.4738	245.18	1473.73	885.156	223.931	1524.35	1079.73				163.382	1484.58	112.566	199.568	1590.64	49.6657
1507	0	-210.097	1349.08	952.483	-153.457	1383.66	1168.08	-173.203	1312.04	519.987	-194.288	1212.46	145.192	-236.503	1305.34	41.4408	247.426	1477.65	885.29	226.06	1527.62	1080.93				163.412	1484.48	112.501	199.618	1590.64	49.6405
1508	0	-208.368	1351.53	954.846	-151.179	1385.88	1170.29	-173.37	1316.76	521.834	-193.8	1214.7	147.297	-236.029	1305.52	41.6907	249.582	1481.47	885.45	228.307	1531.01	1081.87				163.475	1484.35	112.383	199.608	1590.62	49.6106
1509	0	-206.783	1353.89	957.086	-148.788	1388.93	1172.16	-173.071	1320.61	523.665	-193.405	1216.06	149.523	-236.04	1305.71	42.1841	251.647	1485.19	885.635	230.203	1534.19	1082.98				163.595	1484.31	112.3	199.632	1590.62	49.5819
1510	0	-205.327	1356.18	959.281	-146.521	1391.69	1174.11	-173.195	1325.39	525.435	-192.74	1217.86	151.533	-235.848	1305.36	42.235	253.619	1488.8	885.846	232.017	1537.45	1084.01				163.643	1484.25	112.159	199.68	1590.63	49.5425
1511	0	-204.03	1358.86	961.344	-144.337	1393.82	1175.88	-173.216	1329.73	526.97	-192.325	1219.77	153.579	-235.54	1305.68	42.7029	255.497	1492.31	886.085	233.83	1540.63	1084.77				163.623	1484.03	111.946	199.652	1590.58	49.496
1512	0	-202.587	1361.14	963.395	-142.298	1396.52	1177.84	-173.382	1334.64	528.689	-191.866	1221.74	155.574	-235.367	1306.15	43.2231	257.28	1495.71	886.349	235.574	1543.86	1085.56				163.666	1483.89	111.767	199.691	1590.62	49.4764
1513	0	-201.336	1363.43	965.218	-140.151	1398.72	1179.42	-173.44	1339.05	530.032	-191.487	1223.79	157.533	-235.265	1306.74	43.7603	258.966	1499.02	886.641	237.197	1546.93	1086.2				163.778	1483.89	111.667	199.715	1590.59	49.4385
1514	0	-200.165	1365.78	967.067	-138.179	1400.64	1180.77	-173.988	1344.19	531.399	-191.266	1225.95	159.372	-234.793	1306.78	44.194	260.557	1502.22	886.958	238.754	1549.85	1086.63				163.876	1483.78	111.55	199.735	1590.58	49.412
1515	0	-198.929	1368.21	968.745	-136.104	1402.36	1182.33	-174.564	1349.16	532.628	-191.013	1227.78	161.407	-234.994	1307.32	44.8843	262.051	1505.31	887.301	240.256	1552.72	1087.17				163.938	1483.68	111.472	199.647	1590.52	49.3041
1516	0	-197.932	1370.93	970.255	-134.324	1404.38	1183.76	-175.207	1354.68	533.938	-191.438	1230.03	163.288	-234.997	1308.31	45.7141	263.448	1508.31	887.669	241.724	1555.53	1087.6				164	1483.61	111.37	199.675	1590.51	49.3139
1517	0	-196.469	1372.64	971.716	-132.523	1406.66	1184.77	-175.641	1359.39	534.877	-191.358	1232.88	164.829	-235.306	1309.7	46.5309	264.75	1511.22	888.061	243.103	1558.17	1087.92				164.166	1483.78	111.4	199.879	1590.58	49.418
1518	0	-195.642	1375.46	972.995	-130.692	1408.68	1185.94	-176.214	1364.24	535.828	-191.7	1236.04	166.52	-235.713	1311.52	47.4035	265.956	1514.02	888.477	244.337	1560.65	1088.3				164.055	1483.63	111.24	199.69	1590.5	49.3144
1519	0	-194.911	1378.4	974.25	-128.942	1410.85	1186.94	-176.921	1368.87	536.754	-192.861	1239.13	168.34	-236.966	1314.56	48.794	267.067	1516.73	888.915	245.664	1563.23	1088.61				164.162	1483.67	111.234	199.683	1590.54	49.3297
1520	0	-193.86	1380.95	975.387	-127.166	1413.18	1187.89	-177.651	1373.57	537.578	-193.724	1242.85	169.532	-238.031	1317.89	49.6576	268.085	1519.36	889.375	246.868	1565.76	1088.93				164.018	1483.57	111.049	199.768	1590.54	49.4094
1521	0	-192.738	1383.44	976.2	-125.742	1414.76	1188.59	-178.124	1377.73	538.525	-194.747	1247.42	170.361	-239.489	1321.74	50.4569	269.009	1521.89	889.854	248.141	1568.19	1089.27				163.984	1483.59	110.994	199.733	1590.53	49.432
1522	0	-191.937	1386.36	977.188	-124.335	1416.41	1189.39	-178.802	1382.24	539.358	-196.366	1252.22	171.087	-241.183	1326.6	51.1255	269.843	1524.34	890.352	249.391	1570.4	1089.47				163.913	1483.65	110.938	199.773	1590.49	49.4472
1523	0	-191.057	1389.02	977.924	-122.82	1418.21	1190.01	-179.503	1386.74	540.228	-197.623	1257.99	171.271	-243.28	1332	51.7867	270.586	1526.7	890.867	250.64	1572.73	1089.72				163.825	1483.75	110.911	199.73	1590.51	49.477
1524	0	-190.074	1391.66	978.801	-121.441	1420.4	1190.46	-180.394	1391.17	541.017	-199.846	1264.21	171.592	-245.695	1338.29	52.1405	271.241	1528.99	891.398	251.954	1575.03	1089.92				163.716	1483.75	110.832	199.689	1590.48	49.5209
1525	0	-189.294	1394.41	979.371	-120.373	1421.78	1191.51	-181.258	1395.46	541.862	-202.571	1270.43	171.909	-248.443	1345.71	52.423	271.81	1531.2	891.942	253.168	1577.2	1090.13				163.567	1483.73	110.773	199.663	1590.45	49.5555
1526	0	-188.438	1397.12	980.061	-118.843	1423.62	1191.74	-181.979	1399.35	542.568	-205.469	1277.63	171.783	-251.364	1353.52	52.7229	272.295	1533.33	892.499	254.385	1579.43	1090.33				163.593	1483.91	110.791	199.725	1590.48	49.6166
1527	0	-187.508	1399.73	980.696	-117.837	1425.92	1192.11	-182.947	1403.58	543.281	-208.541	1285.65	171.521	-254.608	1362.16	52.6887	272.697	1535.4	893.066	255.616	1581.63	1090.49				163.573	1484.14	110.819	199.644	1590.45	49.6603
1528	0	-186.757	1402.41	981.19	-116.534	1428.13	1192.44	-184.052	1408.03	544.003	-211.166	1294.45	170.725	-257.968	1371.66	52.7254	273.019	1537.41	893.642	256.809	1583.83	1090.68				163.417	1484.25	110.761	199.624	1590.4	49.6797
1529	0	-185.982	1405.03	981.536	-115.297	1430.37	1192.61	-185.301	1412.68	544.624	-214.499	1303.76	170.163	-261.752	1381.95	52.8253	273.263	1539.35	894.224	257.912	1586.02	1090.84				163.35	1484.41	110.761	199.616	1590.4	49.7329
1530	0	-185.247	1407.56	982.148	-114.355	1432.17	1192.87	-186.251	1417.12	545.377	-218.4	1313.24	169.824	-265.629	1392.79	52.9015	273.432	1541.24	894.811	258.936	1588.2	1091.02				162.943	1484.48	110.698	199.606	1590.39	49.781
1531	0	-184.463	1409.97	982.493	-113.256	1433.73	1193.02	-187.364	1422.07	545.753	-220.942	1324.42	168.474	-269.491	1404.38	52.9971	273.528	1543.07	895.401	259.957	1590.46	1091.17				163.084	1484.8	110.795	199.551	1590.35	49.8662
1532	0	-183.696	1412.22	982.92	-112.177	1435.28	1193.27	-188.733	1427.38	546.518	-224.792	1334.93	168.227	-273.492	1416.54	53.1285	273.554	1544.86	895.991	260.882	1592.68	1091.45				162.745	1484.86	110.645	199.718	1590.32	49.9104
1533	0	-182.985	1414.44	983.202	-111.421	1436.8	1193.47	-190.133	1432.94	547.179	-229.513	1346.45	167.987	-277.428	1428.99	53.255	273.513	1546.61	896.58	261.651	1594.9	1091.65				162.617	1484.71	110.589	199.72	1590.39	50.0334
1534	0	-182.275	1416.47	983.49	-110.409	1438.56	1193.74	-191.293	1438.48	547.652	-233.137	1358.26	167.649	-281.379	1442	53.8214	273.407	1548.31	897.165	262.342	1597.28	1091.92				162.642	1485.18	110.743	199.536	1590.4	50.0736
1535	0	-181.766	1418.52	983.714	-109.55	1439.99	1193.72	-192.565	1444.64	548.182	-236.817	1369.6	167.346	-285.206	1455.43	54.7165	273.238	1549.98	897.744	262.899	1599.64	1092.14				162.245	1485.69	110.872	199.494	1590.37	50.0914
1536	0	-181.223	1420.6	983.86	-108.695	1441.02	1193.84	-193.678	1450.73	548.603	-240.094	1381.62	167.225	-288.994	1469.28	56.17	273.011	1551.62	898.315	263.46	1602.08	1092.42				162.145	1485.91	110.945	199.451	1590.41	50.0912
1537	0	-180.58	1422.39	983.895	-107.827	1442.68	1193.67	-195.503	1458.49	549.359	-243.251	1393.67	167.13	-292.852	1483.54	57.8513	272.728	1553.24	898.876	263.887	1604.51	1092.68				162.198	1486.09	110.951	199.449	1590.44	50.1217
1538	0	-180.177	1424.57	984.082	-107.158	1443.97	1193.75	-196.52	1464.85	549.61	-245.967	1406.14	167.188	-296.483	1497.63	59.8676	272.391	1554.83	899.426	264.219	1606.94	1093.03				161.996	1486.13	110.916	199.405	1590.38	50.1476
1539	0	-179.733	1426.55	983.992	-106.454	1444.75	1193.6	-197.588	1471.54	550.777	-248.866	1418.89	167.423	-299.938	1511.62	61.6307	272.004	1556.41	899.96	264.51	1609.48	1093.4				161.509	1486.09	110.8	199.355	1590.31	50.1802
1540	0	-179.358	1428.53	984.235	-106.023	1445.9	1193.39	-199.128	1479.51	551.264	-250.632	1431.02	167.328	-303.507	1525.44	63.5952	271.57	1557.98	900.479	264.656	1611.95	1093.78				161.736	1486.58	110.99	199.333	1590.36	50.2281
1541	0	-179.074	1430.73	984.186	-105.141	1446.67	1193.3	-200.219	1487.1	551.882	-253.476	1443.72	167.683	-306.587	1539.07	65.4867	271.091	1559.54	900.978	264.774	1614.48	1094.2				161.654	1486.98	111.001	199.293	1590.36	50.242
1542	0	-178.721	1432.99	984.022	-104.526	1447.92	1192.95	-201.975	1495.91	552.877	-255.736	1456.59	168.053	-309.455	1552.26	67.2435	270.571	1561.09	901.458	265.008	1617.06	1094.64				161.591	1487.02	111.042	199.258	1590.39	50.2846
1543	0	-178.481	1435.23	983.893	-103.885	1449.44	1192.72	-202.914	1503.3	553.692	-257.685	1468.75	168.657	-312.438	1565.8	69.253	270.012	1562.65	901.914	265.082	1619.53	1095.16				161.579	1487.25	111.084	199.268	1590.38	50.3154
1544	0	-178.226	1437.51	983.878	-103.364	1450.33	1192.52	-204.312	1511.84	554.274	-259.154	1480.97	168.986	-314.979	1579.34	71.2463	269.418	1564.22	902.347	265.113	1622.05	1095.64				161.47	1487.41	111.14	199.241	1590.45	50.3351
1545	0	-178.052	1439.99	983.665	-102.754	1451.38	1192.2	-205.361	1519.96	555.151	-261.069	1493.42	169.722	-317.434	1592.91	73.3637	268.79	1565.79	902.753	265.152	1624.55	1096.1				161.436	1487.6	111.208	199.203	1590.36	50.3513
1546	0	-178.086	1442.86	983.508	-102.368	1451.94	1191.87	-206.861	1528.92	556.196	-262.551	1506.02	170.461	-319.543	1606.39	75.3854	268.132	1567.39	903.13	265.094	1626.91	1096.64				161.371	1487.8	111.274	199.216	1590.38	50.3684
1547	0	-178.131	1445.71	983.194	-102.141	1452.55	1191.24	-208.478	1538.29	557.399	-264.154	1518.71	171.405	-321.456	1619.86	77.3789	267.447	1569	903.478	264.944	1629.26	1097.17				161.345	1487.98	111.338	199.219	1590.42	50.3774
1548	0	-178.002	1448.48	982.81	-101.931	1453.38	1190.71	-209.173	1546.09	558.175	-265.517	1531.92	172.098	-322.89	1633.44	79.2156	266.737	1570.63	903.794	264.932	1631.59	1097.66				160.992	1488.09	111.371	199.2	1590.37	50.3782
1549	0	-178.149	1451.61	982.495	-101.738	1454.97	1190.1	-209.939	1553.91	559.193	-266.612	1543.55	172.923	-323.987	1646.85	80.8836	266.004	1572.29	904.076	264.901	1633.76	1098.13				161.094	1488.35	111.47	199.201	1590.48	50.4216
1550	0	-178.255	1454.85	982.131	-101.663	1456.74	1189.47	-211.088	1563.04	559.94	-267.832	1556.29	173.854	-324.771	1660.31	82.4772	265.252	1573.99	904.324	264.908	1635.91	1098.52				160.949	1488.53	111.567	199.189	1590.51	50.4576
1551	0	-178.374	1457.98	981.56	-101.592	1458.4	1188.37	-211.889	1571.31	560.656	-267.271	1565.28	173.642	-325.499	1674.03	84.0635	264.481	1575.71	904.535	264.654	1638.19	1098.83				160.724	1488.66	111.635	199.156	1590.55	50.4468
1552	0	-178.695	1461.55	980.87	-101.645	1459.62	1187.64	-213.064	1580.4	561.617	-269.468	1580.05	175.172	-325.702	1687.66	85.542	263.696	1577.48	904.709	264.854	1640.28	1099.11				160.772	1488.92	111.682	199.175	1590.5	50.4411
1553	0	-178.904	1465.02	980.24	-101.755	1460.72	1187.03	-213.426	1588.31	562.293	-270.549	1593.41	175.942	-325.74	1701.27	86.9787	262.897	1579.29	904.844	264.845	1642.48	1099.37				160.705	1489.08	111.733	199.212	1590.49	50.4663
1554	0	-179.351	1468.62	979.517	-101.779	1462.18	1186.17	-213.986	1596.53	562.888	-271.332	1605.82	176.692	-325.719	1714.98	88.3853	262.087	1581.14	904.939	264.75	1644.65	1099.59				160.595	1489.15	111.766	199.214	1590.54	50.448
1555	0	-179.725	1472.38	978.731	-102.173	1464.08	1185.13	-214.274	1604.23	563.549	-272.017	1618.22	177.379	-325.37	1728.42	89.6769	261.268	1583.05	904.993	264.611	1646.83	1099.73				160.514	1489.13	111.744	199.177	1590.49	50.4544
1556	0	-180.343	1476.07	977.9	-102.481	1466.36	1184.36	-214.601	1611.94	563.435	-272.456	1630.02	177.833	-324.855	1741.91	91.0058	260.441	1585	905.006	264.461	1648.93	1099.87				160.406	1489.52	111.854	199.177	1590.45	50.4345
1557	0	-180.968	1480.08	977.081	-103.052	1468.76	1183.66	-214.826	1619.62	563.963	-273.389	1642.68	178.687	-324.267	1755.15	92.2104	259.608	1587.01	904.976	264.235	1650.99	1099.95				160.303	1489.73	111.941	199.222	1590.54	50.4484
1558	0	-181.735	1484.22	976.198	-103.509	1471.13	1182.35	-214.938	1627.25	563.867	-274.563	1654.65	179.608	-323.738	1768.23	93.388	258.769	1589.07	904.903	263.983	1652.97	1099.98				160.201	1489.92	112.013	199.224	1590.61	50.4739
1559	0	-182.528	1488.4	975.214	-103.924	1473.07	1181.58	-214.999	1634.74	564.143	-273.366	1663.87	179.264	-322.831	1780.74	94.4288	257.927	1591.2	904.786	263.676	1654.95	1099.96				160.058	1490.12	112.08	199.235	1590.55	50.4513
1560	0	-183.381	1492.63	974.182	-104.893	1475.31	1180.54	-215.05	1642.47	564.063	-274.297	1676.88	180.174	-321.778	1793.11	95.2936	257.082	1593.38	904.626	263.316	1656.94	1099.9				160.038	1490.34	112.189	199.222	1590.51	50.4415
1561	0	-184.206	1496.84	973.18	-105.698	1477.61	1179.46	-214.897	1649.46	563.846	-274.623	1688.74	180.618	-321.1	1805.29	96.1155	256.235	1595.63	904.423	263	1658.92	1099.77				159.922	1490.45	112.216	199.233	1590.61	50.4588
1562	0	-185.187	1501.26	972.149	-106.633	1480.49	1178.43	-214.875	1657.04	563.687	-272.864	1697.4	179.908	-319.763	1816.89	96.8802	255.387	1597.94	904.175	262.61	1660.88	1099.64				159.89	1490.61	112.328	199.26	1590.52	50.42
1563	0	-186.256	1505.79	971.01	-107.752	1483.17	1177.66	-214.081	1663.04	563.089	-273.291	1709.14	180.407	-318.477	1828.18	97.4047	254.537	1600.31	903.884	262.199	1662.67	1099.44				159.77	1490.73	112.376	199.277	1590.58	50.3987
1564	0	-187.398	1510.38	969.905	-108.965	1486.24	1176.32	-213.661	1669.54	562.441	-273.18	1719.92	180.584	-317.569	1839.22	97.8235	253.686	1602.75	903.551	261.782	1664.46	1099.28				159.732	1490.91	112.498	199.29	1590.56	50.3824
1565	0	-188.516	1515.14	968.845	-110.349	1489.14	1175.23	-213.172	1675.87	561.662	-271.068	1727.89	179.719	-316.174	1849.72	98.1341	252.834	1605.26	903.175	261.22	1666.19	1099.11				159.591	1490.99	112.566	199.306	1590.58	50.3834
1566	0	-189.727	1520.06	967.74	-111.573	1491.95	1174.28	-212.523	1682.11	561.022	-269.31	1735.97	178.81	-314.342	1859.7	97.9552	251.98	1607.83	902.758	260.686	1668.05	1098.91				159.474	1491.14	112.696	199.345	1590.67	50.3819
1567	0	-190.975	1524.97	966.476	-112.833	1495.22	1173.04	-211.854	1688	560.052	-268.149	1744.89	178.344	-312.404	1869.24	97.7144	251.124	1610.47	902.3	260.098	1669.87	1098.73				159.36	1491.26	112.767	199.345	1590.65	50.3407
1568	0	-192.26	1529.81	965.195	-114.392	1498.42	1171.92	-211.163	1693.22	558.798	-267.078	1753.7	177.851	-310.211	1878.47	97.0942	250.265	1613.18	901.804	259.504	1671.87	1098.58				159.24	1491.34	112.841	199.369	1590.62	50.3079
1569	0	-193.555	1534.69	963.99	-115.888	1501.95	1170.94	-210.409	1698.76	557.675	-265.921	1762.22	177.127	-307.937	1887.07	96.4341	249.401	1615.95	901.27	258.741	1673.74	1098.45				159.107	1491.59	112.958	199.407	1590.64	50.296
1570	0	-194.751	1539.51	962.791	-117.742	1504.36	1169.84	-209.552	1703.94	556.369	-264.42	1770.13	176.417	-305.248	1895.17	95.3675	248.531	1618.79	900.7	257.949	1675.48	1098.28				159.084	1491.62	113.042	199.452	1590.62	50.2737
1571	0	-196.238	1544.63	961.553	-119.505	1507.45	1168.64	-208.67	1708.83	554.946	-262.38	1777.04	175.124	-302.443	1902.77	94.0376	247.653	1621.69	900.096	256.983	1677.35	1098.09				158.952	1491.73	113.118	199.481	1590.63	50.2574
1572	0	-197.698	1549.62	960.255	-121.373	1511.02	1167.58	-208.282	1714.51	553.469	-260.285	1783.56	173.804	-299.51	1910.27	92.475	246.765	1624.65	899.461	256.063	1679.25	1097.79				158.765	1491.69	113.149	199.507	1590.6	50.2165
1573	0	-199.086	1554.39	958.851	-123.252	1514.92	1166.58	-207.187	1718.93	551.891	-258.216	1789.73	172.42	-296.237	1917.22	90.6376	245.865	1627.67	898.797	255.135	1681.23	1097.51				158.459	1491.73	113.223	199.491	1590.67	50.2235
1574	0	-200.658	1559.47	957.765	-125.232	1519.23	1165.19	-205.861	1722.63	550.012	-256.014	1795.66	170.955	-292.25	1922.79	88.2949	244.949	1630.74	898.107	254.007	1683.24	1097.16				158.316	1491.76	113.269	199.577	1590.6	50.2393
1575	0	-202.043	1564.2	956.408	-127.095	1523.21	1164.22	-204.786	1726.52	548.101	-254.253	1801.66	169.733	-287.408	1927.28	85.6455	244.016	1633.87	897.393	252.778	1685.21	1096.86				158.408	1491.78	113.39	199.587	1590.65	50.195
1576	0	-203.635	1569.16	955.064	-129.124	1526.19	1162.89	-203.733	1730.25	546.079	-254.542	1809.82	168.995	-283.405	1932.49	83.0985	243.06	1637.04	896.659	251.552	1687.43	1096.5				158.292	1491.77	113.44	199.596	1590.62	50.1861
1577	0	-205.298	1574.12	953.713	-131.488	1529.9	1162.22	-202.847	1734.47	544.116	-254.998	1818.48	168.316	-280.015	1938.68	80.9195	242.079	1640.27	895.909	250.163	1689.58	1096.16				158.152	1491.84	113.527	199.617	1590.6	50.1565
1578	0	-206.957	1578.94	952.19	-133.863	1534.29	1160.84	-201.376	1737.26	541.76	-249.676	1819.23	164.835	-276.22	1943.74	78.372	241.068	1643.53	895.146	248.703	1691.84	1095.81				158.093	1491.91	113.678	199.674	1590.5	50.0586
1579	0	-208.576	1583.86	950.722	-136.043	1538.62	1159.8	-200.21	1740.27	539.459	-248.105	1824.19	162.932	-272.937	1948.82	75.9094	240.022	1646.83	894.375	247.248	1694.25	1095.47				157.967	1492.01	113.779	199.822	1590.51	50.1139
1580	0	-210.301	1589.01	949.338	-138.5	1543.4	1158.61	-198.825	1742.65	537.082	-246.049	1828.91	160.779	-268.649	1952.06	72.8271	238.937	1650.15	893.599	245.659	1696.58	1095.17				157.908	1492.17	113.927	199.867	1590.53	50.16
1581	0	-211.93	1593.96	947.693	-141.033	1547.95	1157.36	-197.756	1745.65	534.5	-243.485	1832.09	158.31	-265.361	1956.14	70.1093	237.807	1653.51	892.824	243.998	1699	1094.84				157.851	1492.27	114.006	199.859	1590.52	50.1508
1582	0	-213.665	1599.07	946.063	-144.015	1552.52	1155.95	-196.717	1748.19	531.929	-240.848	1834.57	155.588	-261.416	1958.81	66.8935	236.627	1656.88	892.055	242.298	1701.54	1094.44				157.727	1492.46	114.209	199.861	1590.5	50.1143
1583	0	-215.381	1604.36	944.35	-146.53	1557.32	1154.9	-195.573	1750.47	529.292	-238.155	1836.68	152.64	-257.792	1960.99	63.5602	235.39	1660.26	891.297	240.606	1704.13	1094.13				157.696	1492.49	114.296	199.864	1590.54	50.106
1584	0	-217.062	1609.45	942.458	-149.459	1562.42	1153.71	-194.383	1752.55	526.456	-236.097	1839.38	150.131	-252.785	1961.88	59.3543	234.089	1663.65	890.555	238.796	1706.75	1093.82				157.61	1492.6	114.444	199.852	1590.55	50.114
1585	0	-218.696	1614.62	940.61	-152.595	1567.36	1152.2	-193.364	1754.49	523.64	-232.46	1839.12	146.33	-248.461	1961.95	54.9696	232.718	1667.03	889.837	236.967	1709.42	1093.42				157.421	1492.58	114.512	199.857	1590.57	50.0963
1586	0	-220.573	1620.1	938.642	-155.952	1572.53	1150.7	-192.566	1756.67	520.825	-229.833	1839.64	142.984	-244.271	1961.67	50.2517	231.268	1670.4	889.148	235.055	1712.18	1092.99				157.288	1492.7	114.659	199.698	1590.54	50.035
1587	0	-222.313	1625.44	936.613	-158.905	1578.51	1149.29	-191.801	1758.5	517.772	-226.444	1838.59	139.003	-240.004	1960.46	45.2263	229.733	1673.74	888.494	232.963	1714.9	1092.57				157.149	1492.66	114.738	199.703	1590.54	50.0304
1588	0	-224.159	1630.86	934.464	-162.39	1585.02	1147.72	-191.026	1760	514.676	-223.786	1838.01	135.883	-237.172	1958.88	44.8879	228.103	1677.06	887.884	230.723	1717.74	1092.11				157.021	1492.66	114.859	199.716	1590.57	49.9907
1589	0	-226.008	1636.26	932.335	-165.839	1591.02	1146.02	-190.214	1761.01	511.451	-220.183	1836.26	133.669	-235.426	1958.69	45.808	226.242	1680.28	887.359	228.51	1720.67	1091.51				156.88	1492.72	114.92	199.73	1590.53	49.978
1590	0	-227.94	1641.71	930.013	-168.943	1596.84	1144.23	-189.058	1761.83	508.133	-216.796	1833.74	129.556	-233.675	1958.57	46.2343	224.695	1683.54	886.797	226.113	1723.73	1090.92				156.592	1492.65	114.994	199.765	1590.57	49.9323
1591	0	-229.881	1647.13	927.733	-172.499	1602.7	1142.5	-188.332	1762.67	504.959	-215.13	1833.44	126.897	-231.428	1958.5	46.874	222.718	1686.82	886.38	223.766	1726.88	1090.34				156.306	1492.33	114.989	199.793	1590.61	49.9133
1592	0	-232.129	1653	925.493	-176.405	1608.47	1140.75	-187.956	1763.43	501.763	-213.278	1833.28	124.192	-229.518	1958.57	47.5349	220.391	1690.03	885.94	221.345	1730.15	1089.7				156.305	1492.58	115.195	199.779	1590.55	49.8615
1593	0	-234.23	1658.41	922.992	-180.182	1613.52	1138.96	-187.5	1763.63	498.764	-211.561	1831.7	122.338	-229.089	1957.98	47.8181	218.144	1692.68	885.698	218.842	1733.56	1089.1				156.324	1492.3	115.413	199.863	1590.56	49.8213
1594	0	-236.461	1663.97	920.706	-183.841	1620.25	1136.94	-187.275	1764.41	496.036	-209.431	1830.09	119.615	-228.96	1957.34	47.7953	216.317	1695.93	885.466	216.193	1737.07	1088.58				156.216	1492.37	115.651	199.948	1590.6	49.7383
1595	0	-239.067	1669.62	918.374	-187.893	1626.63	1135.16	-187.515	1765.82	493.796	-207.731	1829.7	117.791	-228.728	1957.25	47.9401	214.355	1699.44	885.041	213.585	1740.63	1087.99				156.138	1492.24	115.939	199.964	1590.59	49.6437
1596	0	-241.587	1674.94	916.424	-191.913	1632.75	1133.7	-187.724	1766.97	491.882	-205.22	1830.27	115.727	-228.646	1957.16	48.0077	211.878	1702.57	884.796	210.838	1744.35	1087.45				155.871	1491.87	116.099	200.064	1590.61	49.5943
1597	0	-244.295	1680.1	914.733	-195.567	1637.88	1132.53	-187.892	1768.85	490.45	-204.348	1837.76	115.963	-228.533	1957.38	48.2893	209.283	1705.85	884.381	207.982	1748.19	1086.93				156.046	1491.98	116.522	200.065	1590.69	49.5024
1598	0	-247.242	1684.94	913.511	-199.234	1643.67	1131.98	-188.075	1771.37	489.628	-202.567	1836.88	115.083	-228.173	1957.25	48.4151	206.92	1709.07	884.137	204.796	1752.04	1086.47				156.03	1492.19	117.043	200.146	1590.61	49.4408
1599	0	-250.08	1689.53	912.601	-202.711	1649.61	1131.63	-188.067	1774.05	489.017	-199.59	1832.42	112.781	-228.064	1957.22	48.535	204.525	1712.48	883.991	201.59	1756.28	1086.22				155.793	1492.14	117.562	200.153	1590.64	49.4479
1600	0	-252.825	1693.68	912.214	-206.627	1655.83	1131.43	-188.498	1777.02	488.547	-199.463	1834.71	112.84	-228.025	1957.23	48.582	202.235	1715.71	883.528	198.129	1760.53	1086.06				155.536	1492.51	118.128	200.138	1590.74	49.5195
1601	0	-255.666	1697.44	911.968	-211.057	1662.05	1131.41	-189.444	1779.98	488.265	-198.752	1834.4	112.097	-228.012	1957.24	48.583	200.068	1718.69	882.677	194.792	1765.17	1085.96				155.218	1492.85	119.062	200.005	1590.76	49.6133
1602	0	-258.505	1700.86	912.103				-190.936	1782.24	488.135	-198.553	1834.06	111.65	-228.098	1957.23	48.578	197.988	1721.48	881.491	191.353	1769.91	1086.03				154.651	1493.32	119.929	199.97	1591.05	49.8651
1603	0	-261.329	1703.94	912.511				-192.795	1783.79	488.191	-198.671	1833.98	111.403	-228.167	1957.23	48.5475	195.954	1724.17	880.038	187.971	1774.7	1086.24				154.229	1494.09	121.313	200.027	1591.19	50.034
1604	0	-264.399	1707.12	913.154				-194.959	1784.76	488.358	-199.17	1834.33	111.325	-228.212	1957.16	48.4662	193.927	1726.81	878.378	184.629	1779.46	1086.47				153.879	1495.04	122.834	199.968	1591.25	50.1497
1605	0	-267.295	1710.06	913.95				-197.231	1785.74	488.599	-199.413	1834.34	111.055	-228.329	1957.21	48.5052	191.878	1729.46	876.568	181.32	1784.23	1086.61				153.587	1496.16	124.699	199.914	1591.35	50.29
1606	0	-270.308	1713.39	914.765				-199.523	1786.77	488.74	-199.579	1834.21	110.683	-228.378	1957.28	48.511	189.781	1732.16	874.659	177.925	1788.65	1086.72				153.326	1497.43	126.908	199.861	1591.49	50.6636
1607	0	-273.434	1716.56	915.44				-201.704	1787.72	488.803	-199.666	1834.1	110.349	-228.467	1957.36	48.5577	187.615	1734.95	872.698	174.696	1793.07	1086.78				153.187	1498.98	129.416	199.887	1591.61	51.0317
1608	0	-276.5	1719.66	916.048				-203.637	1788.89	488.777	-199.782	1834.03	110.09	-228.455	1957.29	48.5498	185.365	1737.87	870.728	171.495	1797.26	1086.74				153.177	1500.7	132.364	199.779	1591.78	51.3536
1609	0	-279.674	1722.65	916.407				-205.386	1790.33	488.678	-199.805	1834.14	109.889	-228.413	1957.23	48.5333	183.019	1740.93	868.786	168.365	1801.22	1086.54				152.784	1502.45	135.442	199.7	1592.1	51.6531
1610	0	-282.783	1725.83	916.711				-206.765	1791.69	488.401	-199.869	1834.34	109.721	-228.392	1957.23	48.5736	180.57	1744.14	866.907	165.254	1804.95	1086.14				152.482	1504.51	138.665	199.597	1592.37	52.2117
1611	0	-285.964	1729.18	916.792				-208.044	1793.08	488.079	-199.786	1834.55	109.556	-228.452	1957.49	48.7299	178.014	1747.51	865.121	162.284	1808.47	1085.72				152.12	1506.9	142.262	199.391	1592.51	52.8356
1612	0	-288.96	1732.34	916.787				-209.331	1794.75	487.976	-200.526	1835.94	109.957	-228.417	1957.55	48.7673	175.351	1751.05	863.454	159.354	1811.74	1085.19				151.861	1509.66	145.984	199.427	1593.13	53.3911
1613	0	-292.053	1735.75	916.57				-210.786	1796.46	487.833	-200.639	1836.36	109.788	-228.399	1957.52	48.7827	172.585	1754.75	861.93	156.506	1814.67	1084.6				151.586	1512.96	150.04	199.081	1593.07	54.2473
1614	0	-294.972	1739.14	916.356				-212.204	1797.71	487.585	-199.974	1835.36	109.077	-228.377	1957.44	48.758	169.723	1758.6	860.566	153.736	1817.36	1083.96				151.892	1516.84	154.522	199.304	1593.81	55.2376
1615	0	-297.89	1742.71	916.202				-213.712	1798.9	487.474	-200.209	1835.75	108.99	-228.267	1957.28	48.6791	166.774	1762.59	859.38	151.085	1819.93	1083.34				151.692	1521.12	159.128	198.494	1595.57	57.0963
1616	0	-300.506	1745.93	916.019				-215.246	1800	487.366	-200.577	1836.36	108.895	-228.345	1957.46	48.7464	163.749	1766.7	858.383	148.434	1822.38	1082.73				150.952	1525.68	163.783	198.502	1596.32	59.079
1617	0	-303.124	1749.28	915.745				-216.939	1801.42	487.486	-200.139	1835.44	108.354	-228.373	1957.52	48.7673	160.663	1770.9	857.586	145.927	1824.78	1082.22				150.105	1530.8	168.808	197.91	1597.43	61.2405
1618	0	-305.629	1752.65	915.622				-218.409	1802.17	486.95	-200.055	1835.07	108.021	-228.325	1957.39	48.7102	157.531	1775.17	856.994	143.637	1827.23	1081.8				149.128	1536.48	174.244	197.457	1598.64	64.1219
1619	0	-308.055	1755.94	915.56				-219.902	1803.07	486.716	-200.211	1835.22	107.864	-228.312	1957.37	48.7079	154.371	1779.48	856.612	141.299	1829.43	1081.32				148.132	1542.74	179.947	197.068	1600.1	67.552
1620	0	-310.262	1759.09	915.432				-221.375	1804.05	486.492	-200.427	1835.43	107.715	-228.232	1957.22	48.6211	151.202	1783.81	856.442	139.121	1831.61	1080.73				147.039	1549.6	185.848	196.18	1602.16	71.3045
1621	0	-312.447	1762.32	915.285				-222.876	1804.6	486.135	-200.611	1835.58	107.586	-228.227	1957.21	48.6368	148.045	1788.13	856.481	137.145	1833.69	1080.12				146.164	1557.13	191.857	195.129	1604.56	75.347
1622	0	-314.475	1765.24	915.285				-224.256	1805.3	485.813	-201.202	1836.2	107.602	-228.26	1957.27	48.6567	144.919	1792.39	856.727	135.191	1835.62	1079.37				144.826	1564.94	198.153	193.997	1607.11	79.9967
1623	0	-316.459	1768.17	915.236				-225.78	1806.17	485.591	-202.133	1837.45	108.001	-228.282	1957.28	48.6283	141.847	1796.57	857.173	133.606	1837.74	1078.52				142.36	1572.61	204.208	192.687	1610.28	84.9827
1624	0	-318.376	1770.92	915.155				-227.21	1806.66	485.333	-201.839	1836.89	107.53	-228.293	1957.27	48.6259	138.849	1800.63	857.812	131.819	1839.66	1077.57				140.387	1581.13	209.913	191.033	1614.5	90.7066
1625	0	-320.163	1773.46	915.15				-228.511	1807.15	484.997	-201.737	1836.18	107.199	-228.299	1957.22	48.5971	135.949	1804.55	858.636	130.05	1841.47	1076.58				138.079	1589.39	215.008	189.406	1619.59	96.5193
1626	0	-321.895	1775.68	915.099				-229.89	1807.62	484.812	-202.337	1836.89	107.343	-228.298	1957.21	48.5956	133.167	1808.28	859.631	128.672	1843.55	1075.68				136.005	1597.89	220.381	187.378	1625.65	101.288
1627	0	-323.626	1777.73	915.184				-231.146	1808.23	484.638	-201.946	1836.02	106.872	-228.3	1957.22	48.5838	130.524	1811.81	860.786	127.179	1845.63	1074.82				132.972	1605.52	225.016	184.635	1633.46	104.247
1628	0	-325.427	1779.82	915.16				-232.259	1808.8	484.504	-201.798	1835.48	106.618	-228.362	1957.27	48.5821	128.04	1815.09	862.087	125.523	1847.46	1073.97				131.024	1613.98	228.606	180.943	1643.11	106.993
1629	0	-327.051	1781.56	915.153				-233.416	1809.38	484.344	-202.905	1837.06	107.279	-228.364	1957.27	48.5835	125.734	1818.11	863.517	124.343	1849.79	1073.29				129.239	1623.68	230.662	176.842	1654.32	108.727
1630	0	-328.642	1783.22	915.174				-234.356	1809.78	484.273	-203.664	1838.27	107.627	-228.369	1957.21	48.5542	123.624	1820.85	865.061	123.047	1852.02	1072.71				127.082	1633.87	231.503	172.441	1666.64	109.071
1631	0	-330.018	1784.61	915.172				-235.307	1810.41	484.222	-203.33	1837.49	107.392	-228.384	1957.21	48.5551	121.725	1823.27	866.701	121.959	1854.27	1072.09				123.969	1644.41	230.991	168.136	1679.65	108.416
1632	0	-331.221	1785.71	915.167				-235.993	1810.84	484.146	-203.385	1837.37	107.392	-228.397	1957.21	48.5549	120.052	1825.37	868.417	121.276	1856.65	1071.57				121.732	1655.61	229.819	164.589	1692.44	106.737
1633	0	-332.482	1787.1	915.225				-236.775	1811.6	484.21	-203.952	1838.12	107.569	-228.397	1957.21	48.5549	118.616	1827.14	870.193	120.029	1858.49	1071.38				120.43	1667.57	228.05	161.195	1707.17	104.719
1634	0	-333.641	1788.48	915.336				-237.554	1812.5	484.438	-204.623	1839.1	108.008	-228.396	1957.2	48.5666	117.426	1828.56	872.008	118.846	1860.34	1070.97				118.58	1679.65	225.179	157.867	1722.45	102.35
1635	0	-334.806	1790.13	915.353				-237.976	1812.99	484.195	-204.197	1838.24	107.591	-228.434	1957.2	48.5552	116.49	1829.64	873.841	117.828	1862.29	1070.65				116.835	1692.24	221.67	155.019	1737.19	99.3958
1636	0	-335.618	1791.58	915.419				-238.556	1813.83	484.312	-204.21	1837.92	107.491	-228.445	1957.19	48.5682	115.809	1830.39	875.673	116.798	1863.95	1070.38				114.521	1704.76	217.524	153.627	1753.59	96.6185
1637	0	-336.409	1793.35	915.483				-239.09	1814.74	484.545	-204.346	1838.05	107.509	-228.461	1957.2	48.5708	115.385	1830.8	877.484	115.671	1865.37	1070.1				113.028	1717.84	213.176	152.605	1770.33	93.9203
1638	0	-337.25	1795.49	915.602				-239.462	1815.47	484.229	-204.416	1838.06	107.505	-228.463	1957.2	48.5686	115.213	1830.91	879.254	114.092	1866.24	1069.77				112.191	1731.62	208.645	152.159	1787.74	91.0445
1639	0	-337.665	1797.21	915.608				-239.834	1816.31	484.32	-204.393	1837.9	107.424	-228.464	1957.19	48.548	115.287	1830.74	880.963	113.351	1867.74	1069.4				112.41	1746.08	203.675	152.714	1805.53	88.2882
1640	0	-338.241	1799.71	915.804				-240.113	1817.21	484.254	-204.51	1837.96	107.458	-228.402	1957.15	48.5375	115.594	1830.31	882.59	112.942	1869.37	1069.07				112.3	1760.33	198.29	153.68	1823.66	85.317
1641	0	-338.661	1802.16	915.785				-240.326	1818.18	484.264	-204.558	1838.02	107.482	-228.449	1957.2	48.5681	116.119	1829.68	884.118	112.544	1871.02	1068.74				112.872	1774.99	192.789	155.091	1842.3	82.6447
1642	0	-338.844	1804.55	915.824				-240.226	1818.75	484.086	-204.556	1838.1	107.461	-228.433	1957.2	48.5804	116.842	1828.9	885.528	112.404	1872.68	1068.44				113.892	1789.74	187.273	156.994	1861.03	80.0867
1643	0	-338.843	1806.81	915.756				-240.48	1820.06	484.186	-204.536	1838.07	107.451	-228.4	1957.14	48.5623	117.735	1828.02	886.803	112.218	1874.3	1068.2				115.584	1804.78	181.784	159.19	1879.5	77.7637
1644	0	-338.769	1809.25	915.686				-240.422	1821.03	484.14	-204.882	1838.63	107.748	-228.392	1957.2	48.6098	118.77	1827.11	887.926	112.232	1876.06	1068.05				117.335	1819.79	176.471	161.039	1897.03	75.3962
1645	0	-338.98	1812.37	915.66				-240.361	1822	484.14	-204.537	1838.22	107.511	-228.396	1957.2	48.6345	119.908	1826.26	888.882	112.456	1877.92	1067.83				119.471	1834.91	171.352	163.895	1915.68	73.6855
1646	0	-338.665	1814.83	915.717				-240.303	1823.14	484.18	-204.476	1838.17	107.509	-228.396	1957.2	48.6342	121.107	1825.55	889.656	112.707	1879.81	1067.62				122.193	1850.1	166.038	166.827	1934.17	72.169
1647	0	-338.434	1817.55	915.629				-240.163	1824.31	484.358	-204.441	1838.16	107.548	-228.368	1957.2	48.63	122.32	1825.1	890.237	112.864	1881.72	1067.47				125.476	1865.13	161.381	169.997	1952.42	70.9232
1648	0	-338.283	1820.39	915.615				-240.224	1825.52	484.621	-204.399	1838.18	107.55	-228.368	1957.2	48.6298	123.491	1825.01	890.612	113.119	1883.66	1067.33				128.998	1880.45	156.991	173.187	1970.03	70.0577
1649	0	-337.598	1822.53	915.605				-239.985	1826.5	484.735	-204.367	1838.4	107.665	-228.351	1957.15	48.6277	124.557	1825.42	890.773	113.47	1885.85	1067.19				132.218	1894.67	153.196	176.37	1986.97	69.5651
1650	0	-336.961	1824.75	915.624				-239.678	1827.38	484.852	-204.228	1838.32	107.679	-228.333	1957.14	48.6238	125.469	1826.45	890.721	114.023	1888.16	1067.1				135.153	1908.33	149.759	179.377	2006.03	69.999
1651	0	-336.16	1826.79	915.62				-239.004	1827.96	484.652	-204.167	1838.33	107.713	-228.331	1957.14	48.6564	126.256	1828.12	890.506	114.377	1890.4	1067.01				137.138	1920.89	146.533	182.734	2019.56	69.5791
1652	0	-335.104	1828.47	915.703				-238.613	1829.06	484.799	-204.416	1838.95	108.078	-228.327	1957.2	48.6741	127.144	1830.07	890.282	115.171	1893.07	1066.86				139.949	1933.58	143.693	185.661	2034.37	69.9006
1653	0	-334.441	1830.85	915.832				-238.011	1829.87	484.904	-204.369	1839.06	108.192	-228.328	1957.21	48.6754	127.841	1831.89	889.919	115.87	1895.64	1066.77				142.374	1945.24	141.474	188.487	2048.47	70.4598
1654	0	-333.687	1833.12	915.964				-236.993	1830.28	484.698	-203.916	1838.49	107.982	-228.332	1957.15	48.6577	128.592	1833.85	889.447	116.96	1898.61	1066.62				144.651	1956.42	139.134	191.177	2061.36	70.8431
1655	0	-332.621	1834.93	916.186				-236.758	1832.07	485.229	-203.777	1838.5	108.111	-228.328	1957.2	48.7051	129.401	1835.97	888.976	117.561	1901.16	1066.58				146.94	1966.85	137.086	192.768	2073.8	72.0438
1656	0	-331.579	1836.85	916.336				-236.093	1833.24	485.408	-203.585	1838.45	108.174	-228.325	1957.2	48.6998	130.121	1838.03	888.193	118.967	1904.5	1066.48				148.346	1975.95	135.281	194.438	2084.54	72.2291
1657	0	-330.341	1838.54	916.542				-235.244	1834.25	485.693	-203.268	1838.3	108.23	-228.263	1957.16	48.6888	131.046	1840.27	887.487	120.237	1907.81	1066.49				149.141	1984.15	133.739	195.751	2094	72.8655
1658	0	-329.194	1840.64	916.836				-234.368	1835.28	485.91	-203.171	1838.18	108.285	-228.261	1957.14	48.6991	131.979	1842.53	886.596	121.73	1911.28	1066.38				150.154	1991.68	131.981	196.274	2102.41	72.7514
1659	0	-327.831	1842.41	917.029				-233.179	1835.98	485.886	-202.958	1838.15	108.445	-228.262	1957.15	48.6998	133.038	1845.04	885.642	123.088	1914.67	1066.35				151.532	1998.69	130.599	195.742	2109.42	72.0067
1660	0	-326.24	1844.18	917.299				-232.482	1837.52	486.35	-202.81	1838.23	108.581	-228.266	1957.15	48.7077	134.286	1847.6	884.871	124.498	1918.2	1066.21				151.414	2004.23	128.803	195.465	2115.75	71.1853
1661	0	-324.671	1846.12	917.507				-231.404	1838.73	486.59	-202.632	1838.33	108.807	-228.264	1957.15	48.7323	135.485	1850.37	884.077	126.004	1921.84	1066.09				151.261	2009.14	127.559	195.676	2121.15	70.7677
1662	0	-322.821	1847.8	917.74				-230.106	1839.48	486.647	-202.33	1838.22	108.85	-228.264	1957.15	48.7324	136.826	1853.24	883.558	127.701	1925.57	1065.88				150.797	2013.21	126.514	194.941	2125.1	69.9044
1663	0	-321.172	1850.08	918.105				-229.107	1841.08	487.055	-202.235	1838.41	108.92	-228.259	1957.21	48.7493	138.405	1856.42	883.026	129.365	1929.36	1065.69				149.405	2015.29	124.912	194.129	2126.84	68.5821
1664	0	-319.329	1852.26	918.361				-228.083	1842.77	487.412	-202.219	1838.77	109.23	-228.258	1957.22	48.7713	140.076	1860	882.605	131.065	1933.21	1065.41				147.541	2015.13	123.651	192.244	2127.8	66.0537
1665	0	-317.172	1854.27	918.759				-226.759	1843.99	487.745	-202.326	1839.27	109.812	-228.262	1957.16	48.7537	141.837	1863.5	882.239	132.914	1937.11	1065.14				146.677	2015.14	122.604	190.129	2129.66	64.3691
1666	0	-315.14	1856.63	919.141				-225.459	1845.39	487.994	-201.293	1837.93	109.408	-228.257	1957.21	48.7692	143.694	1867.27	881.761	134.886	1941.13	1064.93				145.718	2016.42	121.507	187.988	2130.79	62.1096
1667	0	-312.861	1858.72	919.557				-224	1846.66	488.337	-200.864	1837.49	109.358	-228.258	1957.21	48.7832	145.561	1871.2	881.63	136.532	1944.78	1064.66				145.573	2018.21	120.744	185.808	2132.77	59.7001
1668	0	-310.439	1860.67	920.031				-222.519	1848.19	488.638	-200.749	1837.68	109.577	-228.246	1957.22	48.7839	147.942	1875.22	881.693	138.879	1949.05	1064.43				145.562	2020.08	120.229	185.31	2134.34	58.1407
1669	0	-308.057	1862.83	920.51				-220.846	1849.56	489.022	-200.909	1838.47	109.987	-228.192	1957.15	48.7738	150.267	1879.6	881.82	141.076	1953.07	1064.41				146.149	2021.85	120.187	185.019	2134.5	56.5084
1670	0	-305.659	1865.26	921.071				-219.242	1851.02	489.347	-200.371	1838.1	109.994	-228.188	1957.15	48.7924	152.462	1883.52	882.05	143.509	1957.2	1064.35				146.358	2022.28	120.231	185.459	2134.35	56.5055
1671	0	-303.005	1867.29	921.413				-217.533	1852.57	489.668	-199.815	1837.45	110.004	-228.171	1957.1	48.7871	154.722	1887.8	882.709	145.678	1961.06	1064.31				146.697	2022.35	120.356	185.69	2134.36	55.9791
1672	0	-300.46	1869.57	921.795				-215.518	1853.45	489.941	-198.846	1836.18	109.73	-228.167	1957.11	48.7965	157.191	1892.33	883.267	148.116	1965.02	1064.35				146.78	2022.89	120.259	185.778	2134.39	55.7292
1673	0	-297.782	1871.95	922.282				-214.193	1855.6	490.388	-198.555	1836.11	109.964	-228.192	1957.14	48.8244	159.384	1896.69	884.086	150.331	1968.64	1064.46				147.934	2024.4	120.559	185.922	2134.46	55.3734
1674	0	-295.006	1874.24	922.686				-212.519	1857.36	490.821	-198.188	1835.98	110.146	-228.188	1957.21	48.8428	161.652	1900.9	884.858	153.089	1972.67	1064.6				148.219	2025.04	120.559	186.153	2134.67	55.0622
1675	0	-291.963	1876.19	923.032				-210.916	1859.21	491.238	-197.891	1836.02	110.362	-228.194	1957.15	48.8267	164.291	1905.43	885.396	155.695	1976.52	1064.76				146.285	2024.75	119.62	186.07	2134.93	54.801
1676	0	-288.991	1878.39	923.373				-208.942	1860.66	491.529	-197.683	1836.21	110.705	-228.186	1957.21	48.8619	166.906	1909.7	885.978	158.171	1980.1	1064.92				146.344	2025.44	119.432	186.17	2135.59	54.8572
1677	0	-285.803	1880.49	923.793				-207.165	1862.53	491.981	-197.534	1836.6	111.109	-228.173	1957.15	48.8569	169.759	1914.24	886.599	160.934	1983.95	1065.06				146.675	2026.24	119.387	185.983	2135.98	54.8209
1678	0	-282.952	1882.96	924.085				-205.253	1864.37	492.319	-197.315	1836.76	111.461	-228.172	1957.21	48.8758	172.476	1918.65	886.934	163.86	1987.96	1065.27				146.377	2026.49	119.014	185.835	2136.22	54.6246
1679	0	-279.764	1885.23	924.469				-203.301	1866.21	492.92	-197.059	1836.83	111.744	-228.155	1957.21	48.887	175.537	1923.32	887.354	166.749	1992.11	1065.53				146.649	2027.22	118.999	186.073	2136.45	54.7688
1680	0	-276.562	1887.52	924.851				-201.402	1868.32	493.259	-196.783	1837.02	112.181	-228.155	1957.22	48.9216	178.436	1927.95	887.553	169.623	1996.25	1065.85				147.209	2028.07	119.084	186.013	2136.66	54.7831
1681	0	-273.476	1890.07	925.307				-199.451	1870.24	493.619	-196.528	1837.27	112.653	-228.107	1957.23	48.9231	181.271	1932.41	887.601	172.59	2000.59	1066.2				148.27	2029.44	119.234	186.033	2136.79	54.7031
1682	0	-270.266	1892.48	925.731				-197.427	1872.23	494.236	-196.241	1837.75	113.223	-228.076	1957.23	48.9538	184.325	1937.04	887.712	175.572	2005	1066.53				149.04	2030.46	119.255	185.815	2136.92	54.3914
1683	0	-266.885	1894.55	926.196				-195.73	1874.78	494.59	-195.908	1837.92	113.641	-228.072	1957.29	49.003	187.226	1941.7	887.903	178.487	2009.42	1066.89				149.167	2030.98	119.175	185.772	2136.97	54.2301
1684	0	-263.669	1896.69	926.707				-193.734	1876.67	494.991	-195.686	1838.07	114.056	-228.012	1957.24	49.0068	190.256	1946.38	888.056	181.391	2013.83	1067.32				149.021	2031.33	119.006	185.947	2137.1	54.244
1685	0	-260.495	1899.26	927.334				-192.016	1878.84	495.547	-195.548	1838.36	114.672	-227.988	1957.29	49.0189	193.339	1950.91	888.153	184.232	2018.24	1067.78				148.993	2031.66	118.832	186.031	2137.15	54.2177
1686	0	-257.408	1901.58	927.92				-190.238	1880.97	496.035	-195.559	1839.11	115.608	-227.945	1957.25	49.0045	196.163	1955.55	888.276	187.144	2022.75	1068.3				148.946	2031.94	118.705	185.996	2137.24	54.1829
1687	0	-254.275	1903.8	928.609				-188.541	1883.15	496.654	-195.512	1839.78	116.373	-227.91	1957.31	49.0181	198.819	1959.7	888.308	189.961	2027.08	1068.91				149.083	2032.38	118.596	185.943	2137.4	54.2119
1688	0	-251.422	1906.26	929.289				-186.883	1885.29	497.256	-196.544	1841.84	118.091	-227.908	1957.32	48.9884	201.753	1964.05	888.485	192.753	2031.34	1069.52				149.189	2032.66	118.486	185.845	2137.52	54.2823
1689	0	-248.451	1908.58	930.228				-185.44	1887.62	498.097	-196.661	1842.81	119.148	-227.941	1957.37	48.9923	204.405	1968.12	888.613	195.446	2035.37	1070.04				149.281	2032.96	118.39	185.895	2137.56	54.2154
1690	0	-245.732	1911.01	931.154				-183.94	1889.7	498.901	-196.383	1842.84	120.145	-227.946	1957.38	48.9494	206.79	1972.47	888.97	198.045	2039.28	1070.57				149.297	2033.15	118.283	185.965	2137.61	54.1768
1691	0	-242.869	1913.2	932.284				-182.726	1892.08	500.047	-196.286	1843.16	121.141	-227.819	1957.09	48.7624	209.361	1975.37	889.07	200.604	2043	1071.17				149.323	2033.26	118.175	186.028	2137.59	54.132
1692	0	-240.403	1915.66	933.595				-181.748	1894.57	501.326	-196.219	1843.61	122.38	-227.868	1957.26	48.7344	211.694	1978.36	889.301	203.066	2046.54	1071.81				149.324	2033.39	118.025	186.079	2137.64	54.118
1693	0	-237.813	1917.86	935.056	-187.097	1944.96	1153.21	-180.384	1896.57	502.484	-196.478	1843.51	123.613	-227.99	1957.44	48.7047	214.415	1980.88	889.413	205.574	2050.05	1072.5				149.36	2033.47	117.903	186.043	2137.69	54.1068
1694	0	-235.099	1919.63	936.681	-184.205	1948.37	1154.77	-179.392	1899.11	504.017	-196.438	1845.78	125.483	-228.108	1957.59	48.6592	216.763	1983.93	889.899	208.035	2053.36	1073.39				149.366	2033.52	117.818	186.257	2137.99	54.1362
1695	0	-232.93	1921.94	938.416	-181.156	1950.74	1156.21	-178.519	1901.7	505.499	-196.806	1845.39	126.869	-228.256	1957.77	48.6165	218.991	1987.03	890.333	210.507	2056.45	1074.32				149.428	2033.54	117.728	186.21	2137.89	54.1037
1696	0	-230.833	1924.23	940.408	-178.165	1953.19	1157.96	-177.751	1904.45	507.274	-196.961	1845.15	128.39	-228.443	1957.89	48.5234	221.116	1990.29	891.061	213.014	2059.4	1075.16				149.486	2033.57	117.611	186.385	2138.03	54.1093
1697	0	-228.73	1926.04	942.432	-175.36	1955.4	1159.75	-177.117	1907.03	508.983	-197.169	1846.23	130.189	-228.656	1957.99	48.3924	223.105	1993.38	891.724	215.483	2062.26	1076.2				149.541	2033.55	117.495	185.987	2137.57	53.9056
1698	0	-226.537	1927.57	944.649	-172.717	1957.53	1161.66	-176.671	1910.19	510.978	-197.469	1847.32	131.898	-228.953	1958.18	48.278	224.908	1997.05	892.671	217.938	2065	1077.22				149.664	2033.58	117.455	186.607	2138.2	53.9443
1699	0	-224.61	1929.25	946.998	-170.069	1959.65	1163.68	-176.496	1913.52	513.059	-197.78	1848.53	134	-229.351	1958.28	48.0489	226.439	2000.89	893.706	220.449	2067.77	1078.26				149.777	2033.53	117.393	186.714	2138.38	53.9091
1700	0	-222.848	1930.92	949.364	-167.52	1961.79	1165.75	-176.467	1916.82	514.951	-198.004	1849.76	135.966	-229.615	1958.32	47.8866	227.824	2004.7	894.55	222.75	2070.37	1079.38				149.77	2033.47	117.288	186.648	2138.28	53.8525
1701	0	-221.136	1932.54	951.825	-165.04	1963.69	1167.82	-176.096	1919.6	516.92	-198.451	1850.85	137.857	-229.899	1958.33	47.7923	229.552	2007.99	895.472	226.061	2073.91	1080.44				149.872	2033.47	117.262	186.686	2138.33	53.8403
1702	0	-219.348	1933.8	954.223	-162.691	1965.48	1169.92	-176.196	1923.12	518.994	-198.87	1852.09	139.843	-230.218	1958.55	47.7273	230.807	2012.02	896.5	228.343	2076.54	1081.57				149.963	2033.44	117.15	186.634	2138.24	53.8294
1703	0	-217.816	1935.32	956.584	-160.139	1966.97	1172.06	-176.18	1926.53	520.839	-199.129	1853.57	141.845	-230.601	1958.83	47.6691	232.179	2015.95	897.298	230.109	2078.76	1082.54				150.023	2033.42	117.092	186.6	2138.22	53.8052
1704	0	-216.236	1936.58	958.974	-157.54	1968.3	1174.1	-176.534	1930.55	522.935	-199.913	1855.51	144.087	-230.787	1959.08	47.5908	233.146	2018.15	898.313	232.771	2081.79	1083.56				150.285	2033.46	117.197	186.707	2138.34	53.8079
1705	0	-214.781	1938.05	961.265	-155.347	1969.92	1176.05	-176.812	1934.23	524.701	-200.23	1856.68	145.774	-230.874	1959.28	47.5517	234.189	2020.02	898.999	235.01	2084.51	1084.42				150.065	2033.24	116.917	186.727	2138.34	53.7703
1706	0	-213.447	1939.44	963.416	-153.202	1971.39	1177.92	-177.203	1938.32	526.515	-201.002	1858.62	147.837	-230.963	1959.58	47.619	235.118	2022.31	899.732	236.825	2086.99	1085.23				150.228	2033.15	116.829	186.684	2138.29	53.779
1707	0	-212.14	1940.84	965.557	-150.912	1972.44	1179.72	-177.708	1942.68	528.225	-201.61	1860.22	150.03	-231.072	1959.92	47.7792	235.935	2024.86	900.361	238.603	2089.5	1086.07				150.388	2033.08	116.764	186.734	2138.31	53.7792
1708	0	-210.784	1942.17	967.602	-148.539	1973.29	1181.45	-178.408	1947.09	529.985	-202.188	1861.81	151.957	-231.251	1960.37	47.9706	237.455	2027.74	900.751	240.271	2091.93	1086.79				150.541	2033.01	116.701	186.717	2138.3	53.7786
1709	0	-209.7	1943.7	969.456	-146.866	1974.78	1183.15	-179.322	1952.12	531.586	-202.66	1863.59	153.826	-231.526	1960.91	48.2268	238.739	2030.53	901.027	241.702	2094.27	1087.39				150.616	2032.86	116.592	186.728	2138.28	53.7601
1710	0	-208.693	1945.43	971.344	-145.018	1976.01	1184.63	-179.904	1956.3	533.093	-202.817	1865.41	155.535	-231.933	1961.39	48.4935	239.935	2033.36	901.358	243.045	2096.65	1088.04				150.752	2032.81	116.533	186.741	2138.25	53.7767
1711	0	-207.414	1946.63	972.976	-142.854	1976.78	1186.03	-180.737	1961.1	534.626	-203.431	1867.01	157.205	-232.142	1961.94	48.8266	241.055	2036.15	901.626	244.313	2098.99	1088.63				150.826	2032.75	116.434	186.765	2138.25	53.797
1712	0	-206.563	1948.45	974.453	-140.732	1977.45	1187.39	-181.659	1966.03	536.006	-203.839	1868.91	159.005	-232.382	1962.62	49.211	242.134	2038.83	901.734	245.54	2101.23	1089.06				150.799	2032.66	116.338	186.768	2138.26	53.8037
1713	0	-205.564	1950.23	975.881	-139.01	1978.4	1188.54	-182.624	1970.79	537.228	-204.444	1870.9	160.464	-232.758	1963.53	49.5409	243.078	2041.53	901.79	246.631	2103.47	1089.44				150.834	2032.61	116.275	186.79	2138.28	53.832
1714	0	-204.494	1951.78	977.105	-137.534	1979.64	1189.47	-183.713	1975.7	538.459	-205.216	1873.49	162.119	-233.341	1964.94	49.9586	244.183	2044.28	901.864	247.884	2105.78	1089.84				150.779	2032.5	116.167	186.816	2138.24	53.8595
1715	0	-203.548	1953.6	978.131	-135.735	1980.37	1190.38	-184.747	1980.48	539.664	-206.11	1876.33	163.308	-234.01	1966.92	50.3818	245.021	2046.82	901.723	248.869	2107.87	1090.02				150.815	2032.47	116.086	186.76	2138.2	53.9321
1716	0	-202.56	1955.47	979.031	-134.322	1981.34	1191.01	-185.763	1984.97	540.681	-207.048	1879.3	164.365	-235.03	1969.46	50.7876	245.996	2049.36	901.596	249.992	2109.96	1090.22				150.125	2031.92	115.852	186.73	2138.15	53.9387
1717	0	-201.688	1957.56	979.909	-132.654	1981.98	1191.7	-186.8	1989.49	541.687	-208.444	1883.36	165.328	-236.365	1972.96	51.2312	246.896	2051.85	901.466	251.039	2112.01	1090.41				150.487	2032.26	115.846	186.764	2138.12	53.9714
1718	0	-200.705	1959.41	980.566	-131.591	1983.19	1192.14	-187.876	1993.45	542.553	-210.116	1887.93	166.126	-237.872	1977.57	51.6392	247.853	2054.35	901.241	252.144	2114.05	1090.51				150.004	2031.89	115.601	186.763	2138.15	54.0497
1719	0	-199.822	1961.35	981.129	-129.962	1983.65	1192.49	-189.279	1997.93	543.307	-211.813	1892.57	166.408	-239.693	1982.76	51.9146	249.018	2056.98	900.903	253.457	2116.23	1090.49				149.745	2031.71	115.484	186.684	2138.08	54.1049
1720	0	-198.922	1963.41	981.637	-128.938	1984.8	1192.73	-190.348	2001.63	544.081	-214.127	1898.33	166.498	-241.583	1988.95	52.0859	249.958	2059.44	900.637	254.544	2118.25	1090.55				149.349	2031.41	115.235	186.503	2137.83	54.0754
1721	0	-197.929	1965.25	982.008	-127.94	1986.04	1193.07	-191.322	2005.18	544.799	-216.722	1904.63	166.48	-243.966	1996.1	52.1665	250.723	2061.69	900.421	255.457	2120.04	1090.66				149.448	2031.6	115.225	186.529	2137.91	54.2051
1722	0	-197.05	1967.13	982.311	-126.393	1986.58	1193.21	-192.332	2008.71	545.46	-219.507	1912.19	166.36	-246.62	2004.1	52.2476	251.538	2063.93	900.225	256.42	2121.83	1090.78				149.384	2031.68	115.189	186.601	2138	54.2754
1723	0	-196.034	1969.07	982.623	-125.153	1987.44	1193.36	-193.376	2012.27	546.099	-222.051	1919.46	165.731	-249.53	2012.9	52.3354	252.255	2066.15	900.105	257.284	2123.61	1090.99				149.257	2031.85	115.151	186.572	2138.02	54.329
1724	0	-195.289	1971.25	982.78	-124.051	1988.31	1193.37	-194.429	2015.81	546.732	-225.188	1927.96	165.279	-252.785	2022.51	52.438	253.18	2068.46	899.885	258.356	2125.47	1091.09				149.092	2031.94	115.087	186.512	2137.95	54.3545
1725	0	-194.383	1973.25	982.974	-123.026	1989.42	1193.33	-195.447	2019.35	547.338	-228.175	1936.74	164.551	-256.218	2032.67	52.6203	253.971	2070.72	899.71	259.295	2127.28	1091.24				148.989	2032.1	115.029	186.402	2137.82	54.4092
1726	0	-193.534	1975.17	983.047	-121.342	1989.81	1193.13	-196.416	2023.07	547.929	-231.522	1946.57	164.168	-259.913	2043.62	52.784	254.83	2073.08	899.495	260.302	2129.19	1091.34				148.908	2032.35	115.067	186.416	2137.91	54.4718
1727	0	-192.644	1976.95	983.058				-197.367	2026.74	548.429	-234.743	1956.54	163.445	-263.88	2055.12	53.044	255.673	2075.49	899.314	261.292	2131.15	1091.49				148.82	2032.5	115.06	186.29	2137.77	54.4909
1728	0	-191.74	1978.73	983.029				-197.82	2030.3	548.928	-237.895	1966.9	162.927	-267.898	2066.53	53.6996	256.442	2077.85	899.124	262.208	2133.07	1091.62				148.636	2032.63	115.05	186.275	2137.84	54.5537
1729	0	-190.968	1980.42	983.01				-198.477	2034.39	549.408	-240.981	1977.68	162.934	-271.812	2078.45	55.0892	257.128	2080.27	898.973	263.043	2135.04	1091.79				148.545	2032.89	115.106	185.986	2137.54	54.5838
1730	0	-190.165	1982.05	982.911				-199.242	2039.08	549.911	-244.042	1988.55	163.176	-276.569	2091.28	57.5689	257.749	2082.69	898.796	263.811	2137.01	1091.94				148.292	2032.94	115.048	185.991	2137.56	54.6355
1731	0	-189.462	1983.67	982.818				-200.125	2044.33	550.559	-246.69	1999.41	163.376	-281.072	2104.33	60.4934	258.295	2085.14	898.591	264.504	2139.01	1092.06				147.897	2032.88	114.929	186.16	2137.8	54.6612
1732	0	-188.912	1985.35	982.725				-200.859	2049.73	551.224	-249.138	2010.46	163.788	-283.468	2113.89	62.2374	258.799	2087.61	898.415	265.156	2141.03	1092.2				147.726	2033.01	114.927	186.154	2137.88	54.7145
1733	0	-188.258	1986.71	982.595				-201.515	2055.3	551.723	-251.662	2021.94	164.473	-289.076	2128.31	66.1102	259.204	2090.08	898.223	265.709	2143.05	1092.33				147.578	2033.14	114.932	186.143	2137.93	54.7467
1734	0	-187.844	1988.37	982.444				-202.137	2061.08	552.322	-254.034	2033.26	165.313	-293.799	2141.32	69.3583	259.497	2092.55	898.084	266.149	2145.07	1092.52				147.53	2033.42	114.991	186.091	2137.88	54.829
1735	0	-187.485	1990.13	982.301				-202.951	2067.33	553.039	-255.414	2044.23	165.782	-297.399	2152.33	71.851	259.74	2095.07	897.901	266.54	2147.14	1092.66				147.5	2033.61	115.022	186.05	2137.92	54.8597
1736	0	-187.05	1991.73	982.146				-203.887	2074.16	553.952	-256.76	2054.7	166.373	-301.17	2164.02	74.6169	259.92	2097.62	897.767	266.868	2149.25	1092.85				147.388	2033.82	115.077	186.023	2137.9	54.8971
1737	0	-186.728	1993.42	981.965				-204.271	2080.12	554.505	-257.809	2064.98	166.803	-304.666	2175.86	77.4896	260.008	2100.17	897.601	267.103	2151.34	1093				147.362	2034.04	115.087	186.037	2137.91	54.9076
1738	0	-186.463	1995.16	981.801				-205.667	2087.72	555.548	-257.828	2073.69	166.865	-307.7	2187.52	80.2538	260.053	2102.69	897.456	267.295	2153.42	1093.18				147.263	2034.21	115.105	185.907	2137.84	54.942
1739	0	-186.131	1996.91	981.498				-206.427	2094.57	556.425	-258.655	2084.07	167.623	-310.408	2199.19	82.9516	260.092	2105.35	897.326	267.482	2155.63	1093.37				147.197	2034.37	115.158	185.932	2137.88	55.0022
1740	0	-185.871	1998.82	981.28				-207.47	2101.88	557.502	-258.142	2093.49	167.502	-312.626	2210.73	85.4761	259.986	2107.96	897.21	267.524	2157.79	1093.58				147.051	2034.44	115.085	185.931	2137.88	55.0342
1741	0	-185.726	2000.99	981.094				-208.314	2108.93	558.397	-259.167	2104.28	168.466	-314.439	2222.47	87.9122	259.878	2110.54	897.113	267.563	2159.92	1093.81				146.88	2034.57	115.105	185.908	2137.87	55.0761
1742	0	-185.609	2003.22	980.826				-209.484	2116.86	559.664	-260.641	2115.88	169.879	-315.849	2234.26	90.157	259.84	2113.12	896.925	267.672	2162.05	1093.94				146.83	2034.72	115.152	185.848	2137.81	55.1301
1743	0	-185.406	2005.38	980.441				-209.926	2123.5	560.41	-261.791	2127.03	171.036	-316.927	2246.27	92.3949	259.715	2115.77	896.829	267.696	2164.25	1094.17				146.745	2034.84	115.153	185.866	2137.77	55.1225
1744	0	-185.303	2007.84	980.163				-211.11	2131.57	561.625	-262.611	2137.75	172.138	-317.285	2257.9	94.2991	259.567	2118.25	896.69	267.694	2166.29	1094.35				146.639	2034.96	115.183	185.859	2137.8	55.1562
1745	0	-185.498	2010.67	979.857				-211.776	2138.78	562.624	-263.421	2148.64	173.352	-317.541	2269.85	96.3086	259.534	2120.78	896.513	267.81	2168.37	1094.5				146.229	2034.74	115.003	185.859	2137.86	55.21
1746	0	-185.502	2013.32	979.31				-212.668	2146.61	563.744	-263.832	2159.24	174.365	-317.464	2281.68	98.0762	259.408	2123.27	896.409	267.83	2170.41	1094.72				146.4	2035.15	115.155	185.791	2137.79	55.2306
1747	0	-185.566	2016.11	979.025				-213.066	2153.76	564.733	-265.083	2170.47	175.743	-317.158	2293.63	99.9733	259.254	2125.67	896.281	267.825	2172.36	1094.91				146.249	2035.23	115.138	185.817	2137.76	55.2448
1748	0	-185.658	2019.03	978.606				-213.698	2161.22	565.775	-266.229	2181.89	177.214	-316.612	2305.23	101.691	259.138	2128.01	896.216	267.856	2174.25	1095.17				146.139	2035.34	115.127	185.828	2137.82	55.2836
1749	0	-185.956	2022.41	978.2				-214.263	2168.8	566.781	-266.973	2192.71	178.36	-316.082	2317.1	103.633	259.1	2130.39	896.057	267.966	2176.18	1095.34				146.087	2035.42	115.148	185.835	2137.81	55.2955
1750	0	-186.237	2025.64	977.716				-214.39	2175.7	567.372	-269.205	2204.76	180.648	-315.432	2328.62	105.35	259.008	2132.64	895.989	268.021	2177.98	1095.59				146.004	2035.45	115.143	185.777	2137.74	55.2809
1751	0	-186.249	2028.69	977.195				-214.508	2182.44	568.213	-269.934	2215.66	181.971	-314.542	2339.78	107.078	258.918	2134.82	895.824	268.078	2179.71	1095.75				145.76	2035.51	115.135	185.78	2137.77	55.3039
1752	0	-186.854	2032.64	976.686				-214.56	2189.4	568.89	-269.985	2225.69	182.881	-313.788	2350.79	108.731	258.794	2136.93	895.667	268.103	2181.37	1095.91				145.882	2035.77	115.275	185.835	2137.78	55.2936
1753	0	-187.18	2036.37	976.18				-214.622	2196.18	569.41	-270.22	2235.68	183.858	-313.119	2361.54	110.446	258.713	2139.04	895.504	268.169	2183.04	1096.07				145.905	2035.98	115.348	185.814	2137.78	55.2849
1754	0	-187.739	2040.33	975.564				-214.514	2202.89	569.886	-269.977	2245.36	184.666	-312.523	2372.06	112.002	258.588	2141.05	895.302	268.191	2184.6	1096.19				145.856	2036.08	115.404	185.798	2137.79	55.2894
1755	0	-188.215	2044.21	974.926				-214.338	2209.28	570.215	-269.646	2254.83	185.249	-312.02	2382.27	113.622	258.409	2143.09	895.094	268.16	2186.19	1096.31				145.862	2036.26	115.435	185.816	2137.76	55.2739
1756	0	-188.808	2048.41	974.334				-214.178	2215.9	570.491	-269.487	2264.23	185.932	-311.267	2391.72	114.899	258.177	2145.06	894.906	268.075	2187.71	1096.44				145.835	2036.38	115.517	185.803	2137.74	55.2606
1757	0	-189.297	2052.36	973.496				-213.967	2222.34	570.527	-268.743	2273.13	186.335	-310.79	2401.23	116.278	257.956	2147.13	894.649	268.002	2189.33	1096.51				145.742	2036.51	115.571	185.868	2137.81	55.2573
1758	0	-189.883	2056.47	972.784				-213.403	2227.95	570.474	-266.555	2280.62	185.8	-310.259	2410.28	117.401	257.722	2149.12	894.334	267.915	2190.87	1096.52				145.77	2036.7	115.594	185.839	2137.78	55.2801
1759	0	-190.54	2060.92	972.011				-212.809	2233.76	570.242	-265.697	2288.82	185.966	-309.686	2419.04	118.445	257.339	2151.1	893.921	267.681	2192.4	1096.43				145.692	2036.72	115.691	185.848	2137.72	55.2305
1760	0	-191.144	2065.17	971.128				-212.318	2239.59	569.903	-263.775	2296.23	185.613	-308.864	2427.3	119.138	257.009	2153.12	893.445	267.498	2193.98	1096.28				145.654	2036.83	115.748	185.941	2137.85	55.2123
1761	0	-191.851	2069.63	970.283				-211.653	2245.04	569.374	-262.829	2304.13	185.463	-308.294	2435.47	119.834	256.583	2155.19	892.955	267.219	2195.59	1096.11				145.571	2036.96	115.756	185.914	2137.83	55.2172
1762	0	-192.562	2074.06	969.393				-211.071	2250.55	568.82	-261.882	2312.05	185.346	-307.285	2443.09	120.121	256.056	2157.35	892.488	266.84	2197.31	1095.97				145.502	2037.08	115.815	185.965	2137.86	55.1647
1763	0	-193.289	2078.38	968.377				-210.181	2255.6	568.073	-260.536	2319.33	184.965	-306.11	2450.29	120.141	255.552	2159.53	892.065	266.483	2199.04	1095.86				145.508	2037.28	115.898	185.965	2137.85	55.162
1764	0	-194.073	2083.01	967.378				-209.251	2260.42	567.11	-258.838	2326.17	184.359	-304.747	2457.21	119.796	254.929	2161.82	891.649	266.008	2200.88	1095.77				145.409	2037.37	115.979	185.896	2137.52	55.0955
1765	0	-194.848	2087.43	966.383				-208.483	2265.44	566.147	-257.557	2333.07	183.78	-303.41	2464.37	119.427	254.359	2164.18	891.174	265.586	2202.79	1095.62				145.352	2037.58	116.04	185.995	2137.8	55.1013
1766	0	-195.514	2091.61	965.136				-207.53	2270.02	565.018	-255.753	2339.34	182.971	-301.555	2470.81	118.485	253.681	2166.54	890.693	265.055	2204.71	1095.46				145.03	2037.41	115.954	186.008	2137.88	55.0982
1767	0	-196.252	2095.84	963.889				-206.571	2274.26	563.656	-254.394	2345.92	182.235	-299.381	2476.97	117.246	252.954	2169.07	890.141	264.476	2206.78	1095.23				145.072	2037.63	116.105	185.997	2137.79	55.0731
1768	0	-196.951	2099.97	962.678				-205.522	2278.36	562.238	-252.578	2351.87	181.194	-296.896	2482.91	115.675	252.152	2171.53	889.637	263.821	2208.8	1095.05				145.095	2037.79	116.179	186.075	2137.85	55.0172
1769	0	-197.787	2104.38	961.472				-204.47	2282.36	560.76	-250.037	2356.65	179.702	-294.325	2488.63	113.848	251.336	2174.17	889.109	263.153	2210.98	1094.85				144.824	2037.77	116.162	186.061	2137.9	54.9989
1770	0	-198.627	2108.67	960.187				-203.438	2286.2	559.162	-248.999	2362.64	178.716	-291.518	2494.44	112.037	250.939	2176.86	888.815	262.427	2213.18	1094.7				144.584	2037.73	116.122	186.099	2137.87	54.965
1771	0	-199.421	2112.74	958.865				-202.326	2289.69	557.383	-248.874	2369.33	178.538	-288.197	2499.23	109.651	250.566	2179.62	888.515	261.592	2215.48	1094.57				144.472	2037.83	116.211	186.174	2137.93	54.9687
1772	0	-200.336	2117.13	957.529				-201.205	2293.02	555.544	-246.881	2374.12	176.972	-284.81	2504.18	107.27	250.169	2182.42	888.377	260.812	2217.78	1094.39				144.45	2038.03	116.294	186.165	2137.92	54.9226
1773	0	-201.225	2121.38	956.157				-200.072	2296.24	553.577	-245.397	2378.89	175.272	-281.302	2508.85	104.654	248.665	2184.81	888.088	259.91	2220.19	1094.19				144.363	2038.2	116.369	186.154	2137.89	54.9046
1774	0	-202.219	2125.64	954.781				-198.915	2299.24	551.493	-243.361	2383	173.347	-277.33	2512.71	101.632	247.183	2186.98	887.681	258.91	2222.68	1093.99				144.315	2038.29	116.467	186.153	2137.91	54.8803
1775	0	-203.225	2130.06	953.419				-197.748	2302.1	549.471	-241.428	2386.96	171.481	-273.381	2516.37	98.5155	246.766	2189.87	887.406	257.917	2225.19	1093.78				144.217	2038.4	116.531	186.188	2137.95	54.8721
1776	0	-204.249	2134.57	952.002				-196.445	2304.51	546.999	-239.157	2390.28	169.357	-268.999	2518.98	94.8976	246.328	2192.91	887.187	256.886	2227.75	1093.51				144.205	2038.55	116.657	186.197	2137.91	54.8561
1777	0	-205.206	2138.95	950.566				-195.19	2306.74	544.661	-236.628	2393.21	166.968	-265.117	2522.15	91.6634	245.899	2195.95	886.97	255.726	2230.33	1093.25				144.147	2038.68	116.727	186.285	2138.03	54.8275
1778	0	-206.178	2143.38	949.172				-193.88	2308.8	542.124	-234.763	2396.31	164.838	-261.427	2524.91	88.3203	244.58	2198.39	886.632	254.545	2233.01	1092.95				144.093	2038.81	116.841	186.329	2138	54.805
1779	0	-207.399	2148.16	947.731				-192.803	2311.03	539.614	-232.331	2398.63	162.335	-257.902	2527.22	84.9095	243.028	2201	886.323	253.318	2235.79	1092.7				144.202	2039.05	117.043	186.299	2138.01	54.7762
1780	0	-208.651	2152.93	946.272				-191.443	2312.85	537.024	-229.744	2400.31	159.618	-254.234	2528.75	81.1139	242.392	2204.04	886.067	252	2238.57	1092.33				144.159	2039.27	117.164	186.193	2137.84	54.7519
1781	0	-209.92	2157.81	944.86				-190.093	2314.44	534.269	-229.053	2403.65	157.749	-250.621	2529.65	77.1129	241.901	2207.21	885.889	250.604	2241.52	1092.02				143.663	2039	117.069	186.385	2138.03	54.7286
1782	0	-211.19	2162.65	943.424				-189.244	2316.58	531.757	-226.946	2405.19	155.075	-247.069	2529.99	72.9204	240.707	2210	885.565	249.154	2244.59	1091.66				144.012	2039.55	117.374	186.394	2138.08	54.6923
1783	0	-212.584	2167.67	941.983				-187.977	2317.95	528.937	-224.103	2405.4	151.923	-243.465	2529.76	68.4716	238.898	2212.62	885.223	247.586	2247.76	1091.27				144.098	2039.88	117.691	186.336	2138	54.6205
1784	0	-214.003	2172.72	940.567				-186.88	2319.47	526.176	-221.307	2405.05	148.59	-239.692	2528.61	63.6469	238.136	2215.79	884.892	245.983	2251.05	1090.8				143.919	2040.01	117.82	186.432	2138.07	54.6114
1785	0	-215.45	2177.78	939.179				-186.095	2321.3	523.592	-218.564	2404.34	145.252	-235.895	2527	58.6354	236.527	2218.52	884.509	244.291	2254.47	1090.34				143.717	2040.03	117.932	186.56	2138.17	54.5648
1786	0	-217.11	2183.14	937.752				-185.075	2322.7	520.816	-215.835	2403.16	141.742	-232.031	2524.71	53.3236	235.103	2221.51	884.142	242.51	2257.95	1089.77				143.771	2040.31	118.232	186.605	2138.22	54.5253
1787	0	-218.799	2188.33	936.336				-184.439	2324.33	518.105	-213.824	2402.44	138.606	-227.999	2521.72	47.7468	233.775	2224.49	883.635	240.782	2261.54	1089.2				143.693	2040.38	118.39	186.796	2138.4	54.6457
1788	0	-220.543	2193.82	934.913				-183.563	2325.42	515.302	-212.045	2401.31	136.022	-224.975	2519.41	47.1395	232.132	2227.42	883.189	238.835	2265.3	1088.48				143.355	2040.35	118.531	186.901	2138.43	54.5632
1789	0	-222.452	2199.29	933.517				-182.847	2326.45	512.475	-207.728	2397.78	133.241	-222.661	2518.68	47.9601	230.308	2230.2	882.605	236.966	2269.12	1087.73				143.298	2040.54	118.847	187.009	2138.52	54.4636
1790	0	-224.448	2204.82	932.175				-181.924	2327.66	509.724	-205.646	2396.87	130.671	-220.85	2519.07	48.8712	228.647	2233.22	882.031	234.859	2273.13	1086.78				143.289	2040.68	119.162	187.08	2138.53	54.3576
1791	0	-226.506	2210.48	930.871				-180.904	2328.6	507.048	-203.931	2395.79	128.327	-221.379	2522.24	51.7984	227.916	2236.81	881.689	232.855	2277.23	1085.61				143.308	2040.87	119.542	187.195	2138.54	54.2491
1792	0	-228.739	2216.36	929.505				-180.22	2329.68	504.544	-202.527	2395.47	126.332	-220.293	2522.64	52.7585	224.866	2239.33	880.775	230.643	2281.21	1084.69				143.206	2041.04	119.966	187.292	2138.58	54.1441
1793	0	-230.973	2222.29	928.207				-180.117	2330.96	502.367	-201.835	2394.86	124.935	-219.842	2522.13	52.9464	223.208	2242.46	880.374	228.56	2284.7	1083.67				143.102	2041.13	120.32	187.36	2138.63	54.1037
1794	0	-233.223	2228.07	926.984				-180.23	2332.61	500.56	-200.657	2394.29	123.484	-219.867	2521.71	52.9476	221.048	2245.59	879.757	226.361	2288.28	1082.75				142.98	2041.27	120.691	187.476	2138.69	54.0332
1795	0	-235.64	2234	925.942				-180.687	2335.21	499.216	-199.294	2394.4	122.379	-219.723	2521.55	53.0149	218.684	2248.63	879.105	223.883	2291.5	1081.95				142.908	2041.43	121.167	187.539	2138.75	53.9599
1796	0	-238.243	2239.9	925.119				-180.99	2338.2	498.092	-198.2	2395.3	121.429	-219.487	2521.64	53.1023	216.511	2252.04	878.258	221.69	2295.64	1080.99				142.906	2041.79	121.764	187.634	2138.74	53.8941
1797	0	-240.825	2245.55	924.44				-181.303	2341.86	497.319	-197.463	2396.42	120.556	-219.314	2521.74	53.2484	214.264	2255.23	877.79	219.076	2298.77	1080.13				142.586	2041.86	122.152	187.693	2138.84	53.8921
1798	0	-243.491	2251.04	924.141				-181.614	2345.67	496.878	-196.504	2397.33	120.255	-219.036	2521.78	53.3372	211.339	2258.41	877.056	216.515	2302.66	1079.32				142.819	2042.55	123.094	187.766	2138.96	53.8826
1799	0	-246.088	2256.2	924.142				-182.179	2349.48	496.668	-195.65	2398.13	120.005	-218.871	2521.89	53.4674	208.214	2261.67	876.236	213.796	2306.83	1078.46				143.037	2043.2	123.902	187.808	2139.02	53.8329
1800	0	-248.836	2261.06	924.502				-183.035	2353.05	496.739	-195.303	2398.9	119.553	-218.751	2521.91	53.4769	205.576	2265.14	875.735	211.432	2312.69	1077.84				143.055	2043.96	125.006	187.814	2139.11	53.9087
1801	0	-251.639	2265.56	925.018				-184.302	2356.2	496.929	-194.991	2399.13	119.507	-218.827	2521.98	53.5397	202.37	2268.45	875.035	208.198	2316	1077.33				142.734	2044.49	125.995	187.794	2139.19	53.9371
1802	0	-254.404	2269.76	925.675				-186.146	2358.87	497.091	-195.119	2399.57	119.32	-218.85	2522.04	53.4936	200.068	2272.37	874.396	205.246	2319.93	1077.07				142.966	2045.59	127.482	187.717	2139.28	54.0576
1803	0	-257.263	2273.76	926.394				-188.029	2360.52	497.29	-195.289	2399.67	119.088	-218.825	2521.98	53.4164	197.175	2275.94	874.166	202.231	2322.99	1076.84				142.91	2046.75	129.272	187.651	2139.54	54.1811
1804	0	-260.186	2277.68	927.175				-190.203	2361.74	497.398	-195.454	2399.89	118.891	-218.915	2521.98	53.397	193.128	2279.01	873.704	199.323	2326.52	1076.49				142.897	2048.23	131.116	187.565	2139.64	54.4844
1805	0	-262.961	2281.16	927.819				-192.611	2362.93	497.52	-195.533	2400.01	118.461	-219.011	2522.02	53.3219	190.494	2282.86	873.569	196.36	2330.35	1076.08				143.358	2049.81	134.016	187.517	2139.66	54.7481
1806	0	-265.847	2284.52	928.399				-194.787	2363.51	497.516	-195.867	2400.08	118.297	-219.074	2522.01	53.3236	186.222	2285.76	873.409	193.452	2334.5	1075.84				143.271	2051.45	136.758	187.451	2139.85	55.1308
1807	0	-268.748	2287.9	928.903				-196.855	2363.92	497.398	-196.54	2401.06	118.131	-219.098	2522.02	53.2702	183.215	2289.25	873.73	190.527	2338.89	1075.8				142.898	2052.99	139.563	187.407	2140.12	55.5213
1808	0	-271.658	2291.15	929.25				-198.731	2364.29	497.146	-196.548	2401.38	118.052	-219.09	2522	53.3257	179.739	2292.41	874.089	187.931	2343.85	1075.72				141.389	2054.33	142.602	187.312	2140.3	56.0432
1809	0	-274.552	2294.38	929.423				-200.391	2364.91	496.92	-196.163	2401.15	117.823	-219.06	2522.07	53.3365	176.479	2295.81	874.475	184.511	2348.02	1075.78				141.126	2056.51	145.863	187.206	2140.52	56.4525
1810	0	-277.429	2297.68	929.481				-201.85	2365.71	496.556	-196.062	2401.19	117.537	-219.019	2522.04	53.3561	173.566	2299.26	875.085	181.491	2352.44	1075.73				141.29	2059.16	149.294	187.454	2140.94	56.9932
1811	0	-280.326	2301	929.458				-203.159	2366.51	496.048	-196.329	2402.05	117.461	-219.016	2522.07	53.4	170.684	2302.83	875.405	178.467	2356.83	1075.65				141.618	2062.38	152.884	187.459	2141.22	57.608
1812	0	-283.051	2304.14	929.285				-204.42	2367.4	495.624	-194.964	2401.92	116.42	-218.993	2522.08	53.4301	167.435	2306.26	875.65	175.47	2361.06	1075.55				142.875	2066.34	157.664	187.693	2141.54	58.28
1813	0	-285.835	2307.56	929.006				-205.73	2368.17	495.145	-194.648	2401.98	116.054	-218.991	2522.08	53.4583	164.402	2309.87	875.762	172.483	2365.24	1075.34				143.032	2070.47	162.285	188.001	2142.15	59.22
1814	0	-288.495	2310.79	928.694				-207.064	2368.98	494.82	-195.065	2403.41	116.03	-218.946	2522.1	53.4547	163.027	2314.24	876.103	169.634	2369.32	1075.14				142.341	2074.83	167	187.602	2143.43	61.1572
1815	0	-291.052	2313.98	928.241				-208.543	2369.83	494.454	-194.586	2403.18	115.72	-218.955	2522.09	53.4613	160.886	2318.3	876.03	166.811	2373.3	1074.92				141.805	2079.96	172.162	187.672	2144.6	63.1591
1816	0	-293.448	2317.14	927.849				-210.075	2370.52	494.154	-194.354	2403.19	115.345	-218.93	2522.09	53.4569	158.222	2322.06	875.811	164.089	2377.14	1074.67				141.082	2085.97	177.692	187.58	2145.98	65.9384
1817	0	-295.717	2320.22	927.404				-211.596	2371.11	493.783	-194.285	2403.32	115.085	-218.915	2522.15	53.488	156.828	2326.33	875.842	161.36	2380.91	1074.29				140.74	2092.89	183.631	187.303	2148.04	69.2171
1818	0	-297.805	2323.14	926.99				-212.821	2371.2	493.392	-194.153	2403.2	114.668	-218.915	2522.15	53.5106	155.079	2330.48	875.522	158.789	2384.65	1074.03				141.641	2101.26	190.625	186.557	2149.99	73.0044
1819	0	-299.762	2326.02	926.535				-214.089	2371.31	492.964	-194.14	2403.14	114.421	-218.937	2522.13	53.4925	153.46	2334.34	875.435	156.315	2388.25	1073.71				138.489	2108.22	196.969	185.781	2152.65	77.5151
1820	0	-301.654	2328.84	926.208				-215.443	2371.74	492.544	-194.231	2403.18	114.221	-218.925	2522.15	53.4882	151.901	2338.08	875.422	154.16	2391.81	1073.3				137.358	2116.81	203.462	185.258	2156.01	82.6151
1821	0	-303.423	2331.56	925.787				-216.673	2372.03	492.097	-194.268	2403.17	113.993	-218.947	2522.09	53.4978	151.136	2342.04	875.428	152.026	2395.15	1072.94				136.02	2125.93	210.163	184.116	2160.44	88.2935
1822	0	-305.118	2334.31	925.517				-217.712	2372.05	491.725	-194.555	2403.41	113.973	-218.947	2522.09	53.4873	150.771	2345.08	875.568	150.057	2398.46	1072.6				134.02	2134.61	216.16	182.826	2166.69	94.6998
1823	0	-306.56	2336.83	925.206				-218.94	2372.54	491.532	-194.69	2403.46	113.816	-218.962	2522.1	53.4367	150.216	2348.61	875.887	148.319	2401.57	1072.07				133.893	2144.5	223.097	181.333	2173.47	101.96
1824	0	-307.96	2339.17	925.026				-219.873	2372.59	491.126	-194.878	2403.58	113.746	-218.986	2522.15	53.4463	148.577	2351.53	875.52	146.714	2404.67	1071.66				130.658	2152.87	229.23	179.653	2180.49	107.527
1825	0	-309.284	2341.51	924.882				-220.934	2373.19	490.987	-195.066	2403.67	113.667	-219	2522.09	53.4163	147.016	2354.36	875.018	145.187	2407.68	1071.12				127.663	2160.95	234.507	178.218	2188.35	111.817
1826	0	-310.584	2343.71	924.776				-221.781	2373.71	490.784	-195.203	2403.67	113.604	-219.025	2522.08	53.4089	145.761	2357.24	874.634	143.967	2410.74	1070.7				125.101	2170.39	238.417	176.364	2198.58	116.724
1827	0	-311.734	2345.6	924.714				-222.61	2374.18	490.713	-195.331	2403.65	113.566	-219.034	2522.05	53.382	145.156	2360.55	874.366	143.395	2414.23	1070.39				122.649	2180.72	241.069	174.308	2211.09	120.409
1828	0	-312.848	2347.48	924.762				-223.11	2374.5	490.482	-195.404	2403.64	113.524	-219.036	2522.03	53.363	143.545	2362.83	874.361	141.818	2416.68	1070.34				121.682	2192.87	242.679	172.158	2223.84	122.096
1829	0	-313.873	2349.16	924.755				-223.841	2375.24	490.62	-195.356	2403.54	113.45	-219.085	2522.08	53.3772	141.925	2364.98	874.459	140.232	2419.01	1070.4				118.196	2204.52	242.23	169.886	2233.86	121.323
1830	0	-314.769	2350.61	924.758				-224.324	2375.77	490.576	-195.405	2403.57	113.445	-219.095	2522.08	53.3755	141.681	2368.27	874.464	140.023	2422.48	1070.36				115.007	2216.44	240.955	167.322	2249.02	120.639
1831	0	-315.705	2352.32	924.758				-224.852	2376.57	490.631	-195.53	2403.59	113.592	-219.086	2522.08	53.378	140.325	2370.36	874.544	138.7	2424.74	1070.4				114.129	2229.95	239.141	164.93	2265.34	118.999
1832	0	-316.384	2353.85	924.749				-225.219	2377.41	490.683	-195.427	2403.51	113.451	-219.097	2522.03	53.34	139.545	2372.84	874.688	137.955	2427.4	1070.5				114.198	2244.88	235.853	162.904	2282.56	116.515
1833	0	-316.978	2355.35	924.767				-225.343	2377.99	490.751	-195.532	2403.68	113.618	-219.098	2522.02	53.3639	138.988	2375.4	874.889	137.432	2430.14	1070.66				112.714	2259.46	231.591	160.572	2300.03	113.17
1834	0	-317.437	2357.04	924.802				-225.5	2378.7	490.819	-195.571	2403.66	113.673	-219.084	2522.09	53.3959	138.39	2377.78	875.131	136.868	2432.7	1070.86				112.129	2274.71	227.056	159.436	2319.48	109.774
1835	0	-317.871	2358.93	924.836				-225.706	2379.7	490.845	-195.557	2403.65	113.675	-219.104	2522.02	53.4025	137.856	2379.98	875.317	136.368	2435.08	1071.01				111.824	2290.37	221.953	158.604	2339.86	105.975
1836	0	-318.187	2361.05	924.876				-225.9	2380.75	490.986	-195.484	2403.58	113.598	-219.079	2522.03	53.3977	137.394	2382.26	875.53	135.94	2437.54	1071.18				112.326	2306.78	216.079	158.336	2360.7	101.814
1837	0	-318.313	2363.29	924.824				-225.868	2381.68	491.109	-195.44	2403.62	113.621	-219.095	2521.97	53.3885	136.968	2384.42	875.641	135.548	2439.88	1071.25				113.182	2323.58	210.042	158.464	2382.08	97.6591
1838	0	-318.422	2365.69	924.845				-225.749	2382.66	491.165	-195.423	2403.59	113.651	-219.05	2522.04	53.3998	136.718	2386.64	875.729	135.332	2442.28	1071.3				114.07	2340.67	203.716	159.266	2403.83	93.5588
1839	0	-318.364	2368.28	924.833				-225.419	2383.47	491.246	-195.362	2403.6	113.682	-219.05	2522.04	53.4334	136.34	2388.76	875.89	134.988	2444.58	1071.42				115.864	2358.19	197.251	160.639	2425.69	89.7024
1840	0	-318.217	2370.83	924.804				-225.11	2384.44	491.311	-195.299	2403.66	113.731	-219.069	2522.02	53.4627	136.268	2391.06	876.037	134.95	2447.05	1071.52				118.099	2376	191.106	162.469	2447.72	86.2583
1841	0	-317.888	2373.48	924.759				-224.954	2385.85	491.177	-195.223	2403.67	113.747	-219	2522	53.463	136.278	2393.41	876.141	134.994	2449.58	1071.59				120.588	2393.69	185.032	165.052	2469.89	83.3997
1842	0	-317.629	2376.28	924.694				-224.683	2386.99	491.196	-195.178	2403.8	113.804	-218.988	2522.05	53.4753	136.292	2395.8	876.297	135.042	2452.15	1071.7				123.307	2411.35	179.328	167.836	2491.88	80.8612
1843	0	-317.177	2379.07	924.707				-224.265	2388.22	491.251	-194.976	2403.77	113.819	-218.991	2522.04	53.5006	136.514	2398.38	876.393	135.299	2454.91	1071.76				126.589	2429.08	173.818	171.068	2513.43	78.8483
1844	0	-316.555	2381.68	924.677				-223.634	2389.01	491.217	-194.85	2403.8	113.846	-218.956	2522	53.5018	136.867	2401.02	876.496	135.685	2457.73	1071.82				129.606	2445.58	168.546	174.747	2534.68	77.3467
1845	0	-315.87	2384.36	924.663				-223.396	2390.45	491.453	-194.7	2403.81	113.91	-218.928	2522.05	53.5322	137.423	2403.85	876.638	136.276	2460.74	1071.92				132.231	2462.72	163.544	178.499	2555.29	76.3233
1846	0	-315.126	2386.92	924.679				-222.929	2391.77	491.666	-194.494	2403.85	113.842	-218.926	2522.06	53.5616	137.939	2406.72	876.684	136.825	2463.78	1071.92				135.083	2479.75	158.519	182.561	2575.35	75.8543
1847	0	-314.18	2389.43	924.741				-222.421	2392.98	491.807	-194.414	2403.8	113.969	-218.929	2522.05	53.5759	138.592	2409.73	876.742	137.513	2466.98	1071.94				140.601	2496.67	155.178	186.579	2594.77	76.0175
1848	0	-313.111	2391.76	924.824				-221.89	2394.14	491.993	-194.12	2403.55	113.863	-218.939	2522.04	53.5979	139.263	2412.81	876.829	138.217	2470.23	1071.99				144.3	2512.28	151.907	190.637	2613.38	76.4208
1849	0	-312.15	2394.29	924.921				-221.122	2395.1	492.07	-194.627	2404.4	114.322	-218.939	2522.04	53.5982	140.028	2416.07	876.879	139.017	2473.67	1071.99				148.818	2527.75	149.346	194.397	2631.08	77.0122
1850	0	-310.962	2396.51	925.051				-220.467	2396.44	492.219	-193.811	2403.56	114.142	-218.93	2522.05	53.6014	141.008	2419.53	876.869	140.031	2477.31	1071.94				152.311	2541.91	146.743	198.157	2647.8	77.8217
1851	0	-309.666	2398.65	925.177				-219.512	2397.28	492.257	-193.703	2403.69	114.287	-218.93	2522.05	53.6014	142.08	2423.13	876.82	141.137	2481.08	1071.85				155.937	2555.2	144.492	201.415	2663.32	78.8322
1852	0	-308.226	2400.57	925.357				-218.835	2398.77	492.601	-193.548	2403.81	114.362	-218.93	2522.05	53.6014	143.168	2426.82	876.876	142.259	2484.96	1071.87				158.949	2567.2	142.445	204.138	2677.38	79.8792
1853	0	-306.755	2402.61	925.582				-217.849	2400.02	492.602	-193.311	2403.76	114.484	-218.931	2522.04	53.6339	144.349	2430.7	876.924	143.474	2489.01	1071.87				161.526	2577.78	140.51	206.329	2689.89	80.8392
1854	0	-305.272	2404.63	925.854				-217.078	2401.82	493.124	-193.143	2403.78	114.658	-218.93	2522.05	53.6019	145.757	2434.83	876.888	144.915	2493.32	1071.8				163.439	2586.72	138.647	207.909	2700.48	81.3837
1855	0	-303.689	2406.63	926.132				-215.84	2402.86	493.263	-192.801	2403.76	114.737	-218.94	2522.03	53.656	147.133	2439.04	876.882	146.326	2497.71	1071.75				164.961	2594.06	136.902	209.186	2709.29	81.5075
1856	0	-301.943	2408.63	926.497				-214.834	2404.5	493.674	-192.591	2403.74	114.839	-218.938	2522.05	53.6427	148.761	2443.45	876.87	147.987	2502.3	1071.7				165.755	2599.75	134.968	209.079	2716.21	80.586
1857	0	-300.106	2410.62	926.914				-213.808	2406.24	493.975	-192.292	2403.72	115.002	-218.928	2522.06	53.6199	150.203	2447.97	876.984	149.464	2507	1071.77				165.968	2603.91	132.946	208.37	2720.88	78.8487
1858	0	-298.108	2412.65	927.349				-212.105	2407.16	494.194	-192.063	2403.68	115.132	-218.928	2522.06	53.6196	151.963	2452.72	876.97	151.258	2511.93	1071.71				165.412	2606.64	131.471	207.452	2722.7	76.8175
1859	0	-296.075	2414.85	927.816				-211.179	2409.33	494.678	-190.09	2401.45	113.952	-218.92	2522.07	53.6134	153.813	2457.6	877.014	153.141	2516.99	1071.72				164.35	2607.64	129.581	205.726	2723.42	73.3848
1860	0	-293.879	2417.01	928.34				-210.007	2411.27	495.137	-189.556	2400.89	114.002	-218.934	2522	53.5823	155.584	2462.64	877.093	154.947	2522.2	1071.76				162.316	2607.01	127.518	203.118	2723.86	70.2528
1861	0	-291.44	2419.13	928.82				-208.339	2412.58	495.437	-189.463	2401.11	114.192	-218.958	2521.99	53.5849	157.709	2467.82	877.135	157.106	2527.56	1071.76				160.695	2608.08	126.096	201.166	2725.52	68.445
1862	0	-289.041	2421.56	929.35				-207.054	2414.89	495.98	-189.424	2401.48	114.516	-218.933	2522	53.5816	159.608	2472.9	877.097	159.039	2532.82	1071.68				160.554	2611.1	125.028	199.619	2727.36	65.9829
1863	0	-286.456	2423.86	929.961				-205.27	2416.33	496.361	-189.155	2401.57	114.771	-218.968	2521.99	53.6402	161.76	2478.01	877.165	161.226	2538.11	1071.7				160.587	2613.41	124.348	199.566	2729.06	63.224
1864	0	-283.918	2426.23	930.529				-203.799	2418.49	496.836	-188.833	2401.49	115.049	-218.941	2522.03	53.6567	163.796	2483.03	877.152	163.295	2543.31	1071.65				162.308	2615.89	124.923	199.04	2729.31	62.1412
1865	0	-281.336	2428.73	931.131				-202.023	2420.29	497.25	-189.925	2403.39	116.328	-218.932	2522.04	53.6602	166.13	2488	877.238	165.663	2548.46	1071.7				163.459	2616.84	125.347	199.507	2728.97	61.8676
1866	0	-278.639	2431.2	931.694				-199.929	2421.47	497.544	-188.722	2402.29	115.938	-218.932	2522.04	53.6599	168.263	2492.78	877.436	167.83	2553.42	1071.85				162.694	2616.17	125.102	199.586	2729.03	61.2086
1867	0	-275.851	2433.58	932.146				-198.514	2423.51	497.974	-188.237	2402.01	115.953	-218.932	2522.04	53.6599	170.513	2497.45	877.727	170.114	2558.26	1072.1				164.779	2618.15	125.53	199.717	2729.05	60.9214
1868	0	-272.978	2435.99	932.616				-196.722	2425.19	498.448	-187.842	2401.83	116.16	-218.924	2522.05	53.6536	172.959	2502.04	878.09	172.594	2563.03	1072.42				165.307	2619.32	125.403	199.953	2729.16	60.5177
1869	0	-270.037	2438.41	933.018				-195.206	2427.04	498.841	-187.661	2402.02	116.468	-218.943	2521.99	53.6468	175.344	2506.35	878.436	175.014	2567.52	1072.73				165.564	2619.7	125.1	199.969	2729.45	60.1375
1870	0	-266.974	2440.77	933.359				-193.477	2428.71	499.385	-187.524	2402.09	116.853	-218.933	2522	53.6576	177.856	2510.56	878.707	177.56	2571.91	1072.96				166.848	2620.42	125.314	199.917	2729.71	60.0315
1871	0	-263.851	2443.07	933.696				-191.392	2429.95	499.761	-187.303	2402.27	117.322	-218.941	2522	53.665	180.391	2514.62	878.897	180.129	2576.15	1073.11				161.591	2619.07	123.719	199.776	2729.95	60.0112
1872	0	-260.617	2445.38	933.991				-190.052	2432.64	500.339	-186.991	2402.14	117.716	-218.952	2521.99	53.6874	183.056	2518.59	879.013	182.827	2580.3	1073.18				161.808	2619.73	123.644	199.705	2730.19	60.0919
1873	0	-257.315	2447.69	934.304				-187.92	2434.11	500.785	-186.518	2401.67	118.104	-218.885	2521.96	53.67	185.783	2522.38	879.147	185.589	2584.26	1073.27				161.986	2620.22	123.526	199.782	2730.38	60.2442
1874	0	-253.974	2450.11	934.599				-185.567	2435.33	500.662	-186.231	2401.66	118.514	-218.881	2522	53.7207	188.64	2526.31	879.243	188.48	2588.37	1073.33				162.33	2620.96	123.466	199.652	2730.62	60.2021
1875	0	-250.665	2452.62	935.009				-183.43	2436.87	501.075	-185.965	2402.09	119.053	-218.816	2521.97	53.7053	191.499	2530.23	879.365	191.372	2592.48	1073.41				162.452	2621.46	123.223	199.359	2730.78	60.0943
1876	0	-247.306	2455	935.423				-181.999	2439.54	501.822	-187.514	2403.89	120.934	-218.795	2522.01	53.7408	194.429	2534.28	879.563	194.337	2596.7	1073.57				162.542	2622.01	123.089	199.534	2730.9	59.999
1877	0	-243.903	2457.46	935.961				-179.96	2441.12	502.283	-187.515	2404.52	121.963	-218.753	2521.98	53.7477	197.443	2538.49	879.846	197.385	2601.1	1073.81				162.483	2622.42	122.897	199.503	2731.02	59.7182
1878	0	-240.682	2459.98	936.572				-178.419	2443.36	503.186	-187.429	2404.12	122.656	-218.674	2521.95	53.741	200.505	2542.72	880.182	200.481	2605.5	1074.1				162.165	2622.62	122.638	199.649	2731.14	59.4852
1879	0	-237.48	2462.5	937.275				-176.641	2445.22	503.828	-187.901	2404.42	123.78	-218.691	2521.93	53.6983	203.578	2547.02	880.568	203.588	2609.98	1074.45				162.362	2623.05	122.579	199.618	2731.23	59.3948
1880	0	-234.315	2464.96	938.113				-175.102	2446.96	504.604	-187.304	2403.93	124.224	-218.703	2521.86	53.6606	206.534	2551.28	880.95	206.578	2614.42	1074.79				162.664	2623.53	122.527	199.589	2731.48	59.5347
1881	0	-231.126	2467.28	939.03				-173.593	2448.94	505.484	-187.13	2404.16	124.975	-218.776	2521.82	53.5961	209.442	2555.61	881.403	209.52	2618.92	1075.2				162.823	2623.9	122.476	199.393	2731.6	59.5656
1882	0	-228.046	2469.57	940.05				-172.249	2450.72	506.497	-186.693	2404.61	125.999	-218.883	2521.72	53.5333	212.386	2559.88	881.904	212.498	2623.38	1075.66				162.961	2624.21	122.327	199.322	2731.86	59.7885
1883	0	-225.179	2471.88	941.352				-170.863	2452.91	507.606	-186.535	2404.6	127.183	-219.029	2521.64	53.4729	215.301	2564.05	882.443	215.447	2627.72	1076.16				163.078	2624.47	122.173	199.157	2731.9	59.6666
1884	0	-222.421	2474.33	942.797				-169.308	2454.59	508.802	-186.444	2404.72	128.407	-219.238	2521.61	53.3942	218.592	2568.55	883.05	218.772	2632.4	1076.73				163.372	2624.79	122.039	199.329	2731.93	59.4456
1885	0	-219.615	2476.53	944.387				-168.251	2457.39	510.271	-186.27	2405.28	129.757	-219.405	2521.35	53.1964	220.801	2572.08	883.681	221.016	2636.11	1077.31				163.206	2624.76	121.854	199.453	2731.97	59.3253
1886	0	-217.04	2478.89	946.208				-167.167	2460.07	511.909	-186.279	2405.9	131.461	-219.682	2521.1	53.0082	223.871	2576.35	884.345	224.12	2640.56	1077.94				163.205	2624.8	121.676	199.499	2731.97	59.2128
1887	0	-214.438	2481.07	948.13				-166.074	2462.76	513.607	-186.219	2406.74	133.05	-219.882	2521.06	52.8747	225.729	2579.58	885.3	226.011	2643.97	1078.85				163.343	2624.91	121.621	199.498	2732.03	59.1678
1888	0	-211.969	2483.21	950.213				-165.251	2465.73	515.364	-186.319	2407.78	134.905	-220.213	2520.87	52.6357	227.919	2583.09	886.303	228.236	2647.66	1079.81				163.536	2625	121.492	199.468	2732.07	59.1961
1889	0	-209.469	2485.19	952.359				-164.439	2468.88	517.428	-186.325	2408.71	136.678	-220.721	2520.83	52.445	230.249	2586.63	887.305	230.6	2651.37	1080.77				163.727	2625.07	121.457	199.534	2732.14	59.2281
1890	0	-207.178	2487.29	954.649				-163.664	2471.86	519.402	-186.375	2409.78	138.7	-220.705	2520.82	52.0765	232.38	2590.02	888.529	232.765	2654.94	1081.96				163.904	2625.09	121.386	199.476	2732.13	59.1099
1891	0	-204.796	2489.16	957.007				-162.997	2474.89	521.414	-186.452	2410.97	140.72	-221.038	2520.58	51.8431	234.652	2593.37	889.679	235.071	2658.47	1083.07				164.126	2625.07	121.315	199.54	2732.19	59.1506
1892	0	-202.645	2491.12	959.428				-162.773	2478.47	523.72	-186.768	2412.41	143.014	-221.428	2520.33	51.6461	236.819	2596.48	890.908	237.272	2661.76	1084.25				164.29	2625.03	121.231	199.511	2732.13	59.0379
1893	0	-200.376	2492.89	961.855				-162.347	2481.52	525.73	-186.938	2413.91	145.11	-222.181	2520.17	51.7098	239	2599.45	892.035	239.487	2664.91	1085.34				164.552	2624.99	121.19	199.506	2732.14	58.994
1894	0	-198.269	2494.81	964.263				-162.141	2484.77	527.853	-187.147	2415.49	147.128	-222.658	2520.3	51.7386	241.222	2602.38	893.226	241.743	2668.02	1086.49				164.767	2624.91	121.133	199.527	2732.14	59
1895	0	-196.336	2496.85	966.674				-161.893	2487.64	529.819	-186.812	2417.57	149.041	-223.142	2520.5	51.8281	243.332	2605.27	894.365	243.887	2671.09	1087.59				164.974	2624.85	121.023	199.494	2732.18	58.9916
1896	0	-194.334	2498.7	968.98				-161.821	2491.59	531.853	-187.258	2419.24	151.263	-223.384	2520.69	51.9582	245.457	2608.02	895.471	246.046	2674.01	1088.65				165.12	2624.76	120.949	199.518	2732.14	58.9993
1897	0	-192.401	2500.57	971.315				-161.979	2495.74	534.021	-187.764	2421.02	153.383	-223.605	2520.84	52.0831	247.479	2610.77	896.596	248.102	2676.94	1089.74				165.205	2624.64	120.858	199.591	2732.21	59.0436
1898	0	-190.578	2502.57	973.582				-161.941	2499.64	536.006	-188.162	2422.73	155.492	-224.443	2521.1	52.583	249.486	2613.46	897.649	250.143	2679.82	1090.75				165.35	2624.54	120.758	199.555	2732.14	58.9893
1899	0	-188.84	2504.64	975.867				-162.462	2503.97	538.056	-188.622	2424.49	157.676	-224.08	2521.47	52.6215	253.429	2617.58	898.342	254.12	2684.11	1091.4				165.511	2624.5	120.723	199.576	2732.13	58.9988
1900	0	-187.142	2506.69	977.988				-162.955	2507.9	539.805	-189.371	2426.23	159.818	-224.27	2521.83	53.0345	254.908	2620.12	899.366	255.633	2686.83	1092.38				165.671	2624.46	120.669	199.554	2732.09	58.9706
1901	0	-185.638	2508.98	980.11				-163.384	2511.86	541.618	-190.336	2428.06	161.947	-224.483	2522.36	53.4425	256.389	2622.6	900.263	257.148	2689.49	1093.24				165.831	2624.43	120.56	199.554	2732.09	58.981
1902	0	-184.136	2511.22	982.147				-164	2516.08	543.276	-190.979	2429.79	163.925	-224.736	2522.83	53.8051	257.871	2625.07	901.083	258.664	2692.13	1094.02				165.884	2624.4	120.434	199.55	2732.09	58.9838
1903	0	-182.718	2513.53	984.063				-164.378	2519.87	544.791	-191.782	2431.68	165.973	-225.151	2523.43	54.3356	259.26	2627.48	901.786	260.087	2694.72	1094.68				165.92	2624.31	120.339	199.53	2732.06	58.9905
1904	0	-181.394	2515.96	985.839				-163.815	2522.48	546.11	-192.494	2433.55	167.901	-225.247	2524.14	54.7162	260.63	2629.89	902.499	261.492	2697.31	1095.35				166.028	2624.31	120.203	199.551	2732.02	59.0288
1905	0	-180.127	2518.49	987.521				-164.579	2527.15	547.509	-193.532	2435.75	169.855	-225.915	2524.95	55.305	262.021	2632.31	903.135	262.916	2699.91	1095.95				166.035	2624.32	120.127	199.544	2732.01	59.0417
1906	0	-178.926	2521.01	989.109				-165.645	2532.19	548.907	-194.608	2438.14	171.555	-226.669	2525.93	55.781	263.43	2634.7	903.752	264.359	2702.48	1096.52				165.977	2624.3	120.007	199.546	2731.97	59.0218
1907	0	-177.82	2523.58	990.462				-166.848	2537.46	550.41	-195.771	2440.68	173.266	-227.759	2527.55	56.3653	264.807	2637.15	904.284	265.77	2705.11	1097.01				165.976	2624.3	119.899	199.555	2731.96	59.0548
1908	0	-176.688	2526.17	991.77				-168.008	2542.21	551.674	-196.953	2443.53	174.742	-228.753	2529.44	56.8581	266.248	2639.6	904.803	267.245	2707.74	1097.49				165.919	2624.28	119.832	199.551	2731.92	59.0825
1909	0	-175.595	2528.69	992.845				-169.195	2546.98	552.79	-198.813	2447.32	176.24	-230.257	2531.89	57.5019	267.681	2642.05	905.25	268.713	2710.36	1097.9				165.861	2624.26	119.736	199.559	2731.91	59.0979
1910	0	-174.44	2531.21	993.877				-170.439	2551.93	553.935	-200.306	2450.85	177.472	-231.838	2535.05	58.1721	269.063	2644.46	905.644	270.129	2712.95	1098.25				165.814	2624.29	119.677	199.618	2731.98	59.1773
1911	0	-173.501	2534.14	994.802				-171.89	2556.91	555.169	-202.443	2455.39	178.694	-233.859	2538.98	58.7726	270.012	2647.67	905.782	271.549	2715.54	1098.57				165.828	2624.35	119.639	199.53	2731.85	59.0885
1912	0	-172.491	2536.6	995.618				-173.297	2561.56	556.288	-204.656	2460.36	179.755	-236.181	2543.68	59.5835	270.966	2650.86	905.865	272.973	2718.12	1098.84				165.785	2624.38	119.586	199.551	2731.91	59.0981
1913	0	-171.474	2539.17	996.302				-174.664	2566.22	557.331	-207.049	2465.89	180.503	-239.164	2549.01	60.5494	271.853	2653.99	905.954	274.331	2720.63	1099.11				165.735	2624.42	119.56	199.582	2731.87	59.0736
1914	0	-170.557	2542.24	997.057				-175.891	2570.53	558.274	-209.707	2471.93	181.147	-242.089	2555.35	61.1528	272.738	2657.14	906.039	275.688	2723.17	1099.38				165.762	2624.53	119.561	199.61	2731.88	59.0274
1915	0	-169.491	2544.35	997.521				-177.088	2575.02	559.223	-212.555	2478.55	181.617	-244.709	2562.34	61.5907	273.091	2659.61	905.995	276.511	2725.02	1099.52				165.731	2624.62	119.552	199.604	2731.88	59.0136
1916	0	-168.514	2546.87	998.052				-178.56	2580.42	560.281	-215.769	2486.01	182.006	-248.163	2570.03	62.1777	273.913	2662.58	906.03	277.805	2727.38	1099.74				165.696	2624.71	119.566	199.635	2731.93	58.9786
1917	0	-167.619	2549.45	998.515				-179.485	2583.83	560.984	-219.013	2493.87	182.2	-252.026	2578.46	62.8194	274.692	2665.55	906.067	279.055	2729.73	1099.96				165.603	2624.77	119.561	199.646	2731.93	58.9218
1918	0	-166.673	2551.98	998.924				-180.546	2588.42	561.816	-222.282	2502.26	182.262	-255.909	2587.63	63.2732	275.417	2668.43	906.063	280.25	2732	1100.14				165.504	2624.83	119.585	199.671	2731.93	58.8992
1919	0	-165.675	2554.38	999.208				-181.668	2593.25	562.662	-225.64	2511.19	182.3	-260.337	2597.28	64.1465	276.163	2671.33	906.079	281.468	2734.28	1100.34				165.41	2624.9	119.581	199.7	2731.96	58.8822
1920	0	-164.756	2556.79	999.461				-182.571	2597.86	563.385	-229.098	2520.65	182.51	-264.866	2607.56	65.4745	276.862	2674.13	906.066	282.637	2736.46	1100.51				165.374	2624.98	119.594	199.73	2732	58.8611
1921	0	-163.927	2559.46	999.67				-183.566	2602.79	564.135	-232.398	2530.18	182.933	-269.544	2618.45	67.2904	277.477	2676.88	906.083	283.723	2738.59	1100.71				165.282	2625.05	119.643	199.727	2732	58.8438
1922	0	-162.959	2561.84	1000				-184.535	2608.07	564.846	-235.626	2540.12	183.3	-274.487	2629.98	69.6777	278.148	2679.57	906.03	284.866	2740.67	1100.84				165.184	2625.11	119.666	199.731	2732	58.7887
1923	0	-162.043	2563.9	1000.08				-185.448	2613.27	565.558	-238.76	2550.33	183.815	-279.378	2641.99	72.2398	278.711	2682.23	905.99	285.899	2742.72	1100.98				165.158	2625.25	119.721	199.848	2732.1	58.8147
1924	0	-161.457	2566.74	1000.3				-186.334	2618.68	566.271	-241.506	2560.59	184.316	-284.501	2654.11	75.2871	279.25	2684.84	905.913	286.91	2744.71	1101.09				165.079	2625.38	119.761	199.826	2732.03	58.714
1925	0	-160.887	2568.93	1000.27				-187.165	2624.49	567.005	-244.62	2571.79	184.868	-289.278	2666.23	78.3691	279.76	2687.47	905.79	287.891	2746.72	1101.15				165.04	2625.46	119.801	199.865	2732.02	58.645
1926	0	-160.219	2571.19	1000.25				-187.902	2630.04	567.68	-246.995	2582.45	185.559	-294.319	2678.87	81.3663	280.142	2690	905.671	288.743	2748.63	1101.21				165.018	2625.6	119.881	199.895	2732.08	58.6313
1927	0	-159.434	2573.34	1000.34				-188.674	2636.17	568.429	-249.58	2593.56	186.255	-299.175	2691.45	84.4388	280.545	2692.6	905.545	289.618	2750.62	1101.27				164.934	2625.73	119.952	199.913	2732.09	58.5829
1928	0	-158.97	2575.71	1000.39				-189.256	2642.19	569.1	-253.073	2605.36	187.529	-303.682	2703.89	87.4482	280.843	2695.24	905.374	290.386	2752.64	1101.28				165.169	2626.03	120.195	199.976	2732.15	58.5359
1929	0	-158.437	2578.13	1000.59				-189.803	2648.34	569.759	-255.204	2616.56	188.423	-308	2716.38	90.636	281.061	2697.77	905.193	291.075	2754.55	1101.29				165.056	2626.13	120.244	199.978	2732.16	58.4803
1930	0	-158.127	2580.38	1000.45				-190.48	2654.97	570.656	-253.464	2624.72	187.198	-312.4	2729.26	94.0094	281.281	2700.36	904.983	291.766	2756.53	1101.26				164.938	2626.23	120.346	200.074	2732.25	58.4179
1931	0	-157.689	2582.72	1000.47				-191.003	2661.59	571.418	-251.568	2632.87	185.839	-314.957	2740.87	96.4301	281.42	2702.89	904.798	292.376	2758.44	1101.26				164.591	2626.15	120.277	200.099	2732.25	58.3815
1932	0	-157.438	2585.37	1000.56				-191.503	2668.62	572.233	-252.923	2644.27	186.626	-316.299	2751.72	98.7342	281.529	2705.42	904.586	292.956	2760.35	1101.23				164.771	2626.43	120.53	200.113	2732.3	58.3641
1933	0	-157.13	2587.51	1000.42				-191.875	2675.34	572.998	-254.01	2655.61	187.353	-315.161	2761.49	99.1851	281.589	2707.95	904.31	293.487	2762.27	1101.14				164.584	2626.48	120.613	200.151	2732.36	58.3193
1934	0	-156.93	2590.04	1000.36				-192.311	2682.5	573.823	-255.028	2667.17	188.161	-316.647	2773.3	101.513	281.653	2710.41	903.976	294.022	2764.11	1100.99				164.447	2626.56	120.698	200.164	2732.36	58.3109
1935	0	-156.855	2592.71	1000.17				-192.739	2689.93	574.674	-256.034	2678.61	189.061	-317.238	2784.68	103.413	281.665	2712.85	903.64	294.506	2765.93	1100.84				164.337	2626.66	120.773	200.186	2732.43	58.2639
1936	0	-156.618	2594.99	1000.07				-195.921	2707.92	578.425	-256.836	2690.12	190.066	-318.089	2797.02	105.725	281.675	2715.27	903.301	294.986	2767.74	1100.68				164.298	2626.79	120.869	200.215	2732.47	58.2325
1937	0	-156.471	2597.57	999.947				-196.336	2716.07	579.381	-257.466	2701.35	191.168	-318.341	2809.54	107.792	281.688	2717.62	902.914	295.47	2769.47	1100.48				164.249	2626.93	120.959	200.244	2732.54	58.2435
1938	0	-156.605	2600.48	999.747				-196.422	2722.7	580.1	-257.89	2712.48	192.014	-318.224	2821.98	109.793	281.651	2719.94	902.476	295.904	2771.17	1100.22				164.226	2627.12	121.069	200.272	2732.5	58.1914
1939	0	-156.638	2603.23	999.507				-196.848	2730.81	581.185	-258.287	2723.66	192.62	-318.626	2841.5	113.242	281.616	2722.15	902.056	296.34	2772.77	1099.99				164.172	2627.36	121.211	200.271	2732.54	58.1542
1940	0	-156.704	2606.24	999.488				-196.818	2737.96	581.894	-258.787	2734.69	193.955	-319.184	2860.92	117.635	281.582	2724.38	901.575	296.777	2774.38	1099.69				164.118	2627.54	121.294	200.278	2732.54	58.1714
1941	0	-156.664	2608.75	998.953				-197.09	2746.05	582.945	-258.969	2745.57	194.641	-318.674	2877.06	120.661	281.551	2726.49	901.041	297.217	2775.88	1099.34				164.062	2627.71	121.397	200.272	2732.54	58.1192
1942	0	-156.799	2611.74	998.726				-196.907	2753.36	583.667	-258.643	2755.88	195.226	-316.88	2889.51	122.149	281.443	2728.53	900.563	297.58	2777.3	1099.04				163.982	2627.88	121.498	200.296	2732.58	58.1431
1943	0	-156.935	2614.84	998.441				-197.156	2762.07	584.784	-258.69	2766.57	196.189	-314.327	2899.69	122.535	281.391	2730.56	899.998	297.999	2778.71	1098.66				163.918	2628.06	121.569	200.335	2732.6	58.1127
1944	0	-157.227	2617.81	997.901				-196.677	2768.76	585.42	-258.368	2777.59	196.236	-311.641	2909.71	122.868	281.364	2732.55	899.453	298.443	2780.09	1098.3				163.853	2628.29	121.723	200.302	2732.59	58.1045
1945	0	-157.453	2620.99	997.473				-196.349	2776	586.045	-257.834	2787.15	196.731	-308.853	2919.99	123.432	281.284	2734.51	898.909	298.834	2781.43	1097.94				163.757	2628.44	121.82	200.298	2732.59	58.1071
1946	0	-157.738	2624.54	997.168				-195.998	2783.31	586.632	-256.778	2796.09	196.887	-306.231	2930.68	124.213	281.235	2736.41	898.349	299.257	2782.71	1097.57				163.674	2628.66	121.92	200.354	2732.64	58.1256
1947	0	-158.622	2627.71	996.031				-195.889	2791.55	587.545	-255.639	2804.9	197.292	-303.412	2941.25	124.907	281.082	2738.25	897.775	299.574	2783.93	1097.17				163.57	2628.83	122.028	200.354	2732.65	58.0917
1948	0	-158.686	2631.19	995.905				-195.275	2798.48	587.789	-254.543	2814.23	197.628	-300.801	2951.71	125.664	280.978	2740.09	897.237	299.941	2785.17	1096.82				163.474	2629.1	122.136	200.339	2732.66	58.0982
1949	0	-159.214	2634.71	995.228				-194.267	2804.13	588.006	-253.231	2822.82	197.826	-298.082	2961.81	126.378	280.879	2741.86	896.669	300.314	2786.32	1096.44				163.356	2629.31	122.273	200.35	2732.69	58.1272
1950	0	-159.639	2638.35	994.617				-194.009	2812.14	588.672	-251.863	2831.4	197.787	-294.564	2968.51	125.597	280.701	2743.63	896.105	300.606	2787.47	1096.06				163.297	2629.54	122.396	200.35	2732.69	58.1074
1951	0	-161.508	2650.02	996.033				-192.6	2816.73	588.218	-250.336	2839.66	197.838	-292.077	2978.23	126.341	280.519	2745.39	895.575	300.895	2788.61	1095.71				163.206	2629.76	122.509	200.359	2732.73	58.1191
1952	0	-163.702	2659.67	995.953				-191.844	2822.86	588.161	-248.451	2847.33	197.643	-288.907	2985.59	125.868	280.339	2747.11	895.117	301.186	2789.71	1095.44				163.125	2630.03	122.655	200.354	2732.73	58.119
1953	0	-164.587	2664.79	995.314				-190.936	2828.68	588.018	-246.826	2855.35	197.457	-286.693	2995.4	126.832	280.105	2748.85	894.678	301.423	2790.84	1095.18				163.03	2630.3	122.762	200.297	2732.72	58.1313
1954	0	-164.745	2667.65	994.463				-189.944	2834.38	587.725	-245.073	2863.54	197.251	-284.905	3006.05	128.092	279.92	2750.64	894.227	301.709	2792.01	1094.91				162.922	2630.6	122.884	200.289	2732.71	58.1606
1955	0	-164.798	2670.31	993.415				-188.806	2839.73	587.292	-243.112	2870.99	196.939	-282.877	3015.35	128.796	279.658	2752.37	893.839	301.918	2793.12	1094.71				162.767	2630.8	122.972	200.286	2732.7	58.1949
1956	0	-165.004	2673.47	992.461				-187.595	2844.72	586.638	-240.962	2877.9	196.262	-280.601	3023.3	128.995	279.422	2754.07	893.476	302.153	2794.21	1094.53				162.63	2631	123.06	200.249	2732.69	58.195
1957	0	-165.361	2677.3	991.476				-186.389	2849.61	585.924	-238.962	2884.98	195.674	-278.265	3030.47	128.874	279.16	2755.74	893.114	302.362	2795.27	1094.35				162.437	2631.17	123.096	200.237	2732.72	58.2505
1958	0	-165.96	2681.73	990.454				-184.978	2853.77	584.958	-236.998	2892.35	195.247	-275.96	3037.42	128.68	279.368	2757.72	892.716	302.597	2796.33	1094.14				162.28	2631.36	123.134	200.197	2732.7	58.2764
1959	0	-166.272	2685.58	989.393				-183.876	2858.58	584.115	-235.07	2899.67	194.862	-273.718	3044.11	128.5	278.924	2759.42	892.389	302.755	2797.42	1093.93				162.141	2631.51	123.173	200.197	2732.7	58.2816
1960	0	-166.604	2689.15	988.241				-182.547	2862.83	583.069	-232.908	2906.47	194.102	-271.58	3050.77	128.275	279.346	2761.39	892.305	302.935	2798.53	1093.8				162.025	2631.71	123.25	200.191	2732.69	58.3314
1961	0	-166.814	2692.53	987.044				-181.22	2866.82	581.958	-230.489	2912.6	193.259	-269.359	3056.92	127.874	279.594	2763.2	892.051	303.055	2799.7	1093.76				161.972	2631.9	123.369	200.191	2732.69	58.3321
1962	0	-167.093	2696.08	985.844				-179.854	2870.52	580.684	-228.004	2918.16	192.17	-267.134	3062.68	127.346	279.908	2765.14	891.863	303.122	2800.9	1093.78				161.817	2632.03	123.366	200.191	2732.69	58.3359
1963	0	-167.432	2699.72	984.658				-178.504	2874.11	579.402	-225.504	2923.57	190.999	-264.953	3068.39	126.684	279.779	2766.8	891.631	303.158	2802.2	1093.85				161.789	2632.17	123.469	200.193	2732.7	58.3374
1964	0	-167.776	2703.28	983.469				-177.168	2877.47	578.101	-223.01	2928.9	189.909	-262.96	3074.19	126.156	279.879	2768.57	891.657	303.135	2803.7	1093.96				161.726	2632.35	123.598	200.162	2732.68	58.3056
1965	0	-168.1	2706.78	982.272				-175.788	2880.83	576.728	-220.509	2934.46	188.992	-260.787	3079.37	125.287	280.465	2770.6	891.513	303.057	2805.3	1094.14				161.685	2632.54	123.726	200.185	2732.74	58.2986
1966	0	-168.451	2710.19	981				-174.387	2883.81	575.286	-218.223	2939.75	187.957	-258.486	3083.92	124.183	280.147	2772.27	891.267	302.948	2807.03	1094.4				161.674	2632.7	123.833	200.195	2732.74	58.2786
1967	0	-168.787	2713.54	979.773				-173.083	2886.83	573.912	-215.743	2944.35	186.923	-256.139	3087.9	122.873	280.026	2773.95	891.272	302.705	2808.79	1094.7				161.647	2632.83	123.973	200.215	2732.74	58.28
1968	0	-169.131	2716.84	978.493				-171.801	2889.77	572.401	-213.202	2948.16	185.448	-253.754	3091.8	121.524	280.757	2775.97	891.199	302.464	2810.58	1095.06				161.633	2632.98	124.125	200.253	2732.76	58.2345
