# Supplementary material for: A Brake-Based Overground Gait Rehabilitation Device for Altering Propulsion Impulse Symmetry
Source: Sensors (Basel). 2021 Oct 5;21(19):6617. doi: 10.3390/s21196617 (PMC8512803; doi:10.3390/s21196617)
Supplement: Supplementary file 1 [file sensors-21-06617-s001.zip › GPT animations/code and data/stroke_data/Trajectory/TR 29.csv]

Trajectories
100
		BDP031:LTroc			BDP031:LIliac			BDP031:LKnee			BDP031:LAnkle			BDP031:LToe			BDP031:RTroc			BDP031:RIliac			BDP031:RKnee			BDP031:RAnkle			BDP031:RToe
Frame	Sub Frame	X	Y	Z	X	Y	Z	X	Y	Z	X	Y	Z	X	Y	Z	X	Y	Z	X	Y	Z	X	Y	Z	X	Y	Z	X	Y	Z
		mm	mm	mm	mm	mm	mm	mm	mm	mm	mm	mm	mm	mm	mm	mm	mm	mm	mm	mm	mm	mm	mm	mm	mm	mm	mm	mm	mm	mm	mm
576	0	-234.837	-1639.65	907.127				-179.874	-1461.49	520.281	-218.989	-1523.75	136.166	-275.077	-1440.72	31.0198	270.843	-1418.47	869.778	270.188	-1340.11	1066.73				169.776	-1455.1	85.7051	212.568	-1350.04	22.3151
577	0	-238.618	-1624.84	909.151				-180.693	-1455.58	521.122	-222.489	-1512.49	137.048	-278.628	-1427.15	32.9556	271.345	-1415.88	869.52	271.405	-1338.17	1066.85				169.648	-1454.99	85.7	212.535	-1350	22.2898
578	0	-242.292	-1609.14	911.578				-181.337	-1450.67	522.271	-226.207	-1500.36	137.681	-282.072	-1412.71	35.2926	271.536	-1413.3	869.198	272.553	-1335.81	1066.82				169.543	-1454.92	85.6849	212.508	-1349.95	22.2544
579	0	-242.611	-1590.8	913.292				-182.551	-1443.56	523.329	-229.858	-1487.97	138.448	-282.16	-1395.62	36.9179	271.686	-1410.7	868.776	273.659	-1333.83	1066.8				169.435	-1454.84	85.6915	212.523	-1349.97	22.2611
580	0	-245.941	-1571.89	916.406				-183.57	-1436.69	524.359	-233.307	-1475.38	139.446	-285.261	-1377.96	39.9434	271.533	-1408.12	868.302	274.972	-1332.34	1066.92				169.346	-1454.8	85.7392	212.718	-1350.33	22.3953
581	0	-249.495	-1553.54	919.711				-184.685	-1429.12	525.828	-236.81	-1462.21	140.447	-288.585	-1360.87	43.1588	271.405	-1405.52	867.869	275.962	-1330.28	1066.92				169.239	-1454.7	85.7762	212.49	-1349.99	22.2035
582	0	-253.381	-1535.65	923.36				-185.59	-1421.76	527.14	-240.188	-1449.03	141.474	-292.241	-1344.22	46.7192	270.462	-1402.75	866.395	276.902	-1328.11	1066.9				169.108	-1454.59	85.8319	212.418	-1349.87	22.116
583	0	-256.493	-1518.68	926.485				-186.629	-1414.51	528.412	-243.295	-1435.98	142.722	-295.122	-1328.5	49.7547	270.616	-1400.04	866.038	277.9	-1326.3	1066.85				169.005	-1454.43	85.8525	212.695	-1350.21	22.3193
584	0	-259.648	-1502.88	929.751				-187.46	-1406.84	529.921	-247.269	-1425.14	145.453	-298.047	-1313.96	52.9316	276.566	-1399.77	867.468	278.854	-1324.33	1066.81				168.881	-1454.31	85.9034	212.489	-1349.91	22.157
585	0	-262.374	-1487.97	932.832				-188.218	-1399.09	530.947	-251.17	-1414.23	147.7	-300.543	-1300.3	55.9237	276.28	-1396.98	866.933	279.55	-1322.07	1066.65				168.755	-1454.21	85.9386	212.462	-1349.91	22.1432
586	0	-265.585	-1473.84	936.53				-189.566	-1392.62	532.126	-254.362	-1401.46	150.929	-303.524	-1287.42	59.5321	276.119	-1394.24	866.428	280.297	-1320.01	1066.51				168.647	-1453.96	85.9433	212.443	-1349.84	22.1056
587	0	-267.796	-1459.91	939.123				-190.117	-1384.58	533.749	-256.553	-1388.9	153.054	-305.504	-1274.75	62.0368	276.241	-1391.4	865.941	280.781	-1317.17	1066.26				168.566	-1453.82	86.0222	212.541	-1349.8	22.1627
588	0	-270.418	-1446.45	942.817				-191.042	-1375.95	535.216	-259.155	-1376.81	156.279	-307.897	-1262.54	65.6418	276.446	-1388.58	865.504	281.353	-1314.99	1066.14				168.504	-1453.65	86.1391	212.471	-1349.76	22.0749
589	0	-272.442	-1433.11	945.729				-192.2	-1367.17	536.796	-261.159	-1364.83	158.722	-309.69	-1250.45	68.4643	276.589	-1385.68	865.113	282.235	-1314	1066.16				168.401	-1453.48	86.2705	212.577	-1349.74	22.1609
590	0	-274.997	-1420.38	949.408				-193.007	-1360.72	537.866	-263.695	-1353.46	161.932	-312.015	-1238.97	72.0544	276.74	-1382.91	864.748	282.972	-1312.74	1066.16				168.262	-1453.23	86.348	212.568	-1349.68	22.1264
591	0	-277.802	-1408.48	952.515				-193.551	-1352.95	539.366	-266.479	-1342.93	164.57	-314.59	-1228.33	75.0721	276.781	-1379.9	864.372	283.459	-1310.94	1066.15				168.147	-1453.03	86.4118	212.47	-1349.66	22.0261
592	0	-279.527	-1400.21	955.078				-194.494	-1344.39	540.795	-268.185	-1336.02	166.664	-316.085	-1221.31	77.5461	276.732	-1376.84	863.948	283.964	-1309.37	1066.13				168.024	-1452.84	86.4811	212.563	-1349.57	22.0954
593	0	-281.013	-1392.51	957.689				-195.198	-1336.4	542.273	-269.651	-1329.68	168.806	-317.341	-1214.85	80.0679	276.762	-1374.01	863.599	284.386	-1307.59	1066.04				167.938	-1452.71	86.5617	212.593	-1349.66	22.1536
594	0	-282.534	-1379.26	960.13				-196.21	-1328.83	543.657	-271.153	-1317.8	170.778	-318.632	-1202.86	82.4197	276.74	-1371.32	863.244	284.793	-1305.94	1065.94				167.817	-1452.5	86.6366	212.523	-1349.56	22.1221
595	0	-283.55	-1366.91	962.31				-196.496	-1321.82	544.819	-272.148	-1306.81	172.489	-319.417	-1191.76	84.5109	276.599	-1368.38	862.836	285.1	-1303.93	1065.77				167.749	-1452.33	86.7432	212.456	-1349.6	22.0773
596	0	-283.51	-1355.49	964.717				-197.25	-1314.21	545.941	-272.089	-1296.76	174.428	-319.147	-1181.59	86.8289	276.454	-1365.53	862.473	285.275	-1301.61	1065.55				167.651	-1452.09	86.8562	212.417	-1349.53	22.0726
597	0	-283.3	-1344.2	966.844				-197.674	-1307.15	546.817	-271.859	-1286.83	176.086	-318.707	-1171.56	88.8672	276.305	-1362.77	862.086	285.413	-1299.13	1065.3				167.531	-1451.89	86.9341	212.492	-1349.51	22.2195
598	0	-283.057	-1332.64	968.659				-198.363	-1300.26	547.762	-271.596	-1276.64	177.431	-318.234	-1161.25	90.5922	276.066	-1360.06	861.679	285.624	-1296.9	1065.09				167.387	-1451.78	86.983	212.483	-1349.55	22.2693
599	0	-283.008	-1321.05	970.308				-198.497	-1293.71	548.559	-271.528	-1266.41	178.612	-317.955	-1150.91	92.1525	275.876	-1357.48	861.292	285.537	-1293.76	1064.71				167.231	-1451.53	87.0082	212.437	-1349.48	22.3104
600	0	-282.552	-1309.74	971.592				-198.499	-1287.21	549.553	-271.051	-1256.47	179.427	-317.268	-1140.85	93.3474	275.605	-1354.98	860.86	285.616	-1291.28	1064.49				167.124	-1451.44	87.0748	212.403	-1349.49	22.36
601	0	-281.559	-1298.4	972.382				-198.541	-1280.29	549.846	-270.039	-1246.49	179.748	-316.046	-1130.76	94.0482	275.366	-1352.46	860.45	285.659	-1288.61	1064.22				167.017	-1451.27	87.1147	212.385	-1349.55	22.4292
602	0	-279.73	-1283.63	973.865				-198.78	-1273.78	550.474	-268.19	-1233.08	180.762	-313.987	-1117.24	95.4424	275.077	-1350	860.054	286.022	-1286.92	1064.12				166.875	-1451.11	87.185	212.321	-1349.52	22.4474
603	0	-277.976	-1268.21	975.238				-199.095	-1266.64	550.992	-266.417	-1219.02	181.666	-312.003	-1103.07	96.7261	274.913	-1347.6	859.65	286.49	-1285.61	1063.97				166.727	-1450.94	87.2537	212.263	-1349.49	22.5033
604	0	-277.589	-1254.89	976.678				-198.987	-1260.54	551.065	-266.009	-1207.07	182.638	-311.385	-1091.01	98.0773	274.685	-1345.1	859.213	286.888	-1284.21	1063.82				166.564	-1450.73	87.2866	212.268	-1349.5	22.5507
605	0	-275.577	-1245.04	977.239				-198.597	-1255.54	551.034	-263.978	-1198.59	182.729	-309.143	-1082.41	98.549	274.529	-1342.61	858.815	287.321	-1283.19	1063.75				166.447	-1450.52	87.3046	212.22	-1349.48	22.5794
606	0	-273.361	-1235.08	977.518				-198.003	-1250.43	550.722	-261.742	-1189.99	182.54	-306.697	-1073.7	98.739	274.339	-1340.11	858.412	287.744	-1281.99	1063.56				166.327	-1450.35	87.3372	212.196	-1349.53	22.6352
607	0	-273.508	-1226.46	978.131				-197.669	-1244.71	550.677	-261.87	-1182.73	182.684	-306.614	-1066.33	99.2634	274.146	-1337.6	857.967	288.017	-1280.53	1063.35				166.201	-1450.2	87.3519	212.167	-1349.55	22.6463
608	0	-271.368	-1216.76	978.547				-197.179	-1238.92	549.88	-259.709	-1174.4	182.632	-304.243	-1057.88	99.5905	274.065	-1335.21	857.563	288.326	-1279.41	1063.21				166.099	-1450.05	87.4086	212.418	-1349.87	22.8705
609	0	-269.178	-1207.27	979.435				-196.64	-1233.33	549.555	-257.499	-1166.27	183.05	-301.823	-1049.64	100.389	273.873	-1332.8	857.155	288.594	-1278.15	1063.03				166.013	-1449.91	87.4376	212.201	-1349.62	22.7771
610	0	-268.72	-1197.2	980.062				-196.028	-1227.83	548.92	-257.022	-1157.57	183.208	-301.135	-1040.83	100.927	273.738	-1330.46	856.823	288.718	-1276.73	1062.84				165.93	-1449.79	87.51	212.119	-1349.53	22.7107
611	0	-267.724	-1188.56	980.132				-194.878	-1223.75	547.728	-256.006	-1150.29	182.809	-299.909	-1033.44	100.907	273.619	-1328.16	856.457	288.605	-1274.72	1062.61				165.806	-1449.61	87.5808	212.174	-1349.56	22.739
612	0	-266.994	-1179.78	980.758				-193.994	-1219.53	547.093	-255.256	-1142.87	182.967	-298.949	-1025.91	101.445	273.467	-1325.98	856.164	288.139	-1271.91	1062.24				165.717	-1449.49	87.6374	212.138	-1349.57	22.7339
613	0	-266.413	-1169.95	980.951				-193.071	-1215.1	545.804	-254.655	-1134.4	182.691	-298.138	-1017.33	101.549	273.363	-1323.83	855.842	287.726	-1269.01	1061.94				165.657	-1449.33	87.7002	212.136	-1349.57	22.7485
614	0	-265.687	-1160.82	981.453				-192.004	-1211.37	544.824	-253.909	-1126.64	182.724	-297.181	-1009.45	101.962	273.097	-1321.4	855.517	287.569	-1267.37	1061.84				165.546	-1449.14	87.753	212.135	-1349.59	22.7352
615	0	-263.039	-1157.66	979.827				-190.912	-1208.07	543.31	-251.241	-1124.85	180.629	-294.303	-1007.55	100.246	272.715	-1318.62	855.122	287.608	-1266.32	1061.84				165.492	-1448.99	87.8507	212.121	-1349.53	22.7006
616	0	-260.955	-1152.88	978.025				-189.767	-1204.65	542.11	-249.138	-1121.43	178.358	-291.989	-1004.02	98.3556	272.231	-1315.54	854.712	287.635	-1265.5	1061.88				165.422	-1448.82	87.9145	212	-1349.43	22.7111
617	0	-258.84	-1147.54	975.947				-188.592	-1200.66	540.634	-247.003	-1117.45	175.812	-289.644	-999.927	96.1888	271.798	-1312.72	854.374	287.678	-1264.66	1061.99				165.329	-1448.66	88.0741	212.071	-1349.4	22.6622
618	0	-257.089	-1141.8	974.061				-187.781	-1196.29	539.349	-245.232	-1113.08	173.456	-287.663	-995.446	94.2128	271.446	-1310.14	854.107	287.16	-1262.28	1061.96				165.304	-1448.59	88.2065	212.046	-1349.41	22.6526
619	0	-255.201	-1136.17	971.844				-186.833	-1192.02	537.735	-243.325	-1108.82	170.77	-285.545	-991.066	91.9071	271.073	-1307.71	853.882	286.408	-1259.38	1061.88				165.221	-1448.4	88.3329	212.028	-1349.44	22.6297
620	0	-253.432	-1131.25	969.706				-186.003	-1188.46	536.199	-241.536	-1105.26	168.163	-283.545	-987.4	89.6801	270.568	-1304.75	853.549	285.768	-1256.92	1061.86				165.135	-1448.26	88.443	211.902	-1349.39	22.5435
621	0	-251.444	-1127.21	967.527				-184.954	-1185.78	534.622	-239.528	-1102.58	165.516	-281.327	-984.604	87.4122	270.012	-1301.77	853.194	285.21	-1254.81	1061.84				165.072	-1448.15	88.535	211.785	-1349.3	22.4619
622	0	-249.347	-1123.49	965.028				-183.797	-1183.42	532.724	-237.411	-1100.23	162.548	-279	-982.142	84.824	269.317	-1298.34	852.741	284.73	-1252.95	1061.82				164.994	-1448.03	88.6049	211.796	-1349.22	22.4932
623	0	-247.466	-1119.38	962.549				-182.856	-1180.67	530.848	-235.511	-1097.48	159.6	-276.89	-979.279	82.2564	268.405	-1294.51	852.308	284.152	-1250.96	1061.77				164.914	-1447.86	88.6955	212.006	-1349.39	22.7233
624	0	-245.761	-1115.48	960.159				-182.091	-1178.13	529.059	-233.786	-1094.94	156.741	-274.954	-976.629	79.7765	268.036	-1292.21	852.329	283.682	-1249.39	1061.79				164.831	-1447.71	88.7929	211.512	-1349.12	22.4063
625	0	-243.958	-1111.12	957.766				-181.227	-1175.13	527.268	-231.963	-1091.95	153.879	-272.921	-973.525	77.2951	267.685	-1290.17	852.242	283.203	-1247.88	1061.79				164.773	-1447.57	88.9213	210.783	-1348.96	22.0384
626	0	-242.191	-1106.59	955.417				-180.4	-1171.96	525.521	-230.176	-1088.78	151.062	-270.923	-970.245	74.8571	267.405	-1288.23	852.229	282.523	-1245.61	1061.64				164.689	-1447.48	89.0694	209.84	-1348.7	21.7464
627	0	-240.584	-1102.6	952.625				-179.733	-1169.33	523.331	-228.55	-1086.16	147.801	-269.087	-967.511	71.9758	266.986	-1285.96	852.137	281.591	-1242.91	1061.47				164.63	-1447.32	89.1501	213.344	-1349.18	23.5033
628	0	-239.094	-1098.66	950.12				-179.182	-1166.75	521.428	-227.04	-1083.58	144.827	-267.366	-964.821	69.3819	266.446	-1283.57	851.992	280.628	-1240.03	1061.32				164.562	-1447.26	89.2882	212.957	-1349.44	23.2527
629	0	-237.399	-1094.72	947.621				-178.427	-1164.17	519.53	-225.325	-1081.01	141.859	-265.442	-962.136	66.7934	265.882	-1281.21	851.91	279.849	-1238	1061.25				164.475	-1447.21	89.4406	212.094	-1349.18	22.7864
630	0	-234.806	-1090.75	944.399				-177.871	-1161.75	517.41	-222.712	-1078.4	138.168	-262.618	-959.411	63.4824	265.262	-1278.78	851.742	279.15	-1236.28	1061.22				164.39	-1447.08	89.516	212.193	-1349.18	22.718
631	0	-232.152	-1087	941.417				-177.268	-1159.26	515.199	-220.038	-1076.01	134.717	-259.734	-956.913	60.4113	264.582	-1276.18	851.611	278.444	-1234.63	1061.12				164.299	-1446.98	89.6683	212.313	-1349.25	22.7815
632	0	-229.043	-1084.63	937.827				-176.378	-1157.74	512.895	-216.91	-1075.01	130.658	-256.395	-955.8	56.732	263.798	-1273.59	851.442	277.101	-1231.22	1060.77				164.168	-1446.83	89.8008	212.314	-1349.25	22.6957
633	0	-226.248	-1083.01	933.77				-175.405	-1156.2	510.487	-214.094	-1074.76	126.132	-253.369	-955.434	52.5865	262.949	-1270.92	851.262	275.771	-1228.06	1060.45				164.082	-1446.73	89.9637	212.217	-1349.27	22.6476
634	0	-222.987	-1081.7	929.23				-174.682	-1155.06	508.072	-210.813	-1074.81	121.123	-249.878	-955.372	47.9573	262.077	-1268.29	851.119	274.347	-1224.65	1060.09				163.948	-1446.61	90.1175	211.744	-1349.08	22.5884
635	0	-220.27	-1080.27	925.318				-173.705	-1153.79	505.564	-208.077	-1074.75	116.742	-246.932	-955.196	43.9562	261.085	-1265.63	850.93	273.128	-1221.92	1059.8				163.81	-1446.51	90.2618	212.054	-1349.17	22.5658
636	0	-217.771	-1078.63	921.797				-173.005	-1152.36	502.865	-205.558	-1074.46	112.752	-244.202	-954.801	40.3456	260.016	-1262.85	850.714	271.86	-1219.43	1059.49				163.68	-1446.38	90.4185	212.081	-1349.2	22.6162
637	0	-215.546	-1076.73	918.247				-172.444	-1150.55	500.305	-203.314	-1073.93	108.734	-241.747	-954.156	36.707	258.923	-1260.11	850.536	270.727	-1217.34	1059.21				163.541	-1446.3	90.6181	212.085	-1349.2	22.6514
638	0	-213.596	-1075.34	914.281				-172.041	-1149.08	497.92	-201.344	-1073.91	104.299	-239.567	-954.019	32.6521	257.748	-1257.35	850.308	269.21	-1214.36	1058.77				163.407	-1446.16	90.7711	212.052	-1349.14	22.6469
639	0	-210.917	-1073.88	910.512				-171.305	-1147.67	495.384	-198.645	-1073.81	100.061	-236.658	-953.81	28.7935	256.528	-1254.56	850.077	267.497	-1210.83	1058.18				163.273	-1446.08	90.9407	212.078	-1349.17	22.7495
640	0	-208.958	-1072.54	907.301				-170.985	-1146.19	492.367	-196.666	-1073.84	96.3809	-234.469	-953.726	25.4936	255.178	-1251.71	849.83	265.803	-1207.48	1057.66				163.129	-1445.95	91.069	212.119	-1349.18	22.7486
641	0	-207.41	-1071.28	903.489				-170.587	-1145.28	490.012	-195.098	-1073.94	92.1	-232.69	-953.718	21.5925	253.75	-1248.75	849.517	263.949	-1203.87	1057.02				162.994	-1445.81	91.2249	212.086	-1349.12	22.7424
642	0	-205.627	-1070.64	901.529				-170.38	-1144.17	487.377	-193.296	-1074.66	89.6717	-230.678	-954.322	19.5441	252.292	-1245.7	849.191	261.869	-1199.83	1056.25				162.837	-1445.7	91.4989	212.104	-1349.14	22.7577
643	0	-204.671	-1070.16	901.858				-170.26	-1142.93	485.057	-192.32	-1075.54	89.5315	-229.492	-955.095	19.7838	250.724	-1242.66	848.885	260.202	-1196.73	1055.59				162.726	-1445.6	91.7464	212.072	-1349.04	22.7252
644	0	-203.711	-1069.22	902.725				-170.06	-1141.77	482.434	-191.34	-1075.97	89.9297	-228.301	-955.412	20.5617	249.116	-1239.61	848.481	258.252	-1193.43	1054.85				162.6	-1445.5	91.9531	212.124	-1349.06	22.708
645	0	-202.429	-1068.19	903.435				-169.732	-1140.54	479.801	-190.038	-1076.31	90.1709	-226.789	-955.636	21.1827	247.343	-1236.4	848.059	255.77	-1188.79	1053.93				162.524	-1445.47	92.1668	212.168	-1349.03	22.6598
646	0	-202.035	-1067.91	903.881				-169.553	-1139.23	477.333	-189.624	-1077.39	90.1478	-226.165	-956.605	21.5394	245.555	-1233.16	847.661	253.603	-1185.04	1053.17				162.485	-1445.47	92.4605	212.229	-1349.05	22.6128
647	0	-199.79	-1066.54	905.127				-169.685	-1138.13	475.12	-187.36	-1077.38	90.9255	-223.69	-956.482	22.6969	243.772	-1229.94	847.247	251.457	-1181.47	1052.3				162.497	-1445.41	92.7201	212.31	-1349.11	22.611
648	0	-199.499	-1064.79	905.748				-169.683	-1137.32	472.889	-187.049	-1077	91.0767	-223.169	-955.986	23.2279	241.77	-1226.63	846.757	249.247	-1177.98	1051.48				162.476	-1445.32	93.0288	212.333	-1349.06	22.5471
649	0	-199.726	-1063.24	905.987				-169.62	-1136.38	470.956	-187.256	-1076.82	90.8476	-223.166	-955.692	23.3786	239.764	-1223.2	846.271	247.103	-1174.79	1050.82				162.439	-1445.2	93.3358	212.342	-1348.97	22.5421
650	0	-199.825	-1061.92	906.145				-169.453	-1134.81	469.537	-187.336	-1076.86	90.5361	-223.035	-955.622	23.4469	237.699	-1219.83	845.84	244.698	-1171.03	1050.08				162.405	-1444.94	93.7866	212.4	-1349.02	22.5961
651	0	-199.63	-1060.82	906.478				-169.477	-1132.56	468.162	-187.12	-1077.12	90.4005	-222.609	-955.773	23.6911	235.528	-1216.48	845.368	241.801	-1166.16	1049.17				162.273	-1444.75	94.2614	212.403	-1348.9	22.6639
652	0	-199.476	-1059.8	906.746				-169.427	-1130.1	467.003	-186.947	-1077.46	90.1994	-222.225	-956.001	23.8699	233.194	-1213	844.865	238.732	-1160.72	1048.2				162.166	-1444.42	94.9096	212.35	-1348.87	22.7171
653	0	-199.149	-1058.52	907.049				-169.278	-1126.2	466.236	-186.6	-1077.55	90.0336	-221.668	-955.976	24.0839	230.756	-1209.44	844.373	235.959	-1156.54	1047.46				162.019	-1444.02	95.4879	212.334	-1348.83	22.8435
654	0	-199.165	-1057.23	907.17				-169.31	-1122.57	465.759	-186.596	-1077.63	89.6856	-221.454	-955.942	24.1157	228.167	-1205.9	843.881	232.928	-1151.58	1046.73				161.867	-1443.61	96.2786	212.267	-1348.65	22.958
655	0	-199.355	-1055.99	907.284				-169.936	-1119.11	465.475	-186.766	-1077.75	89.3313	-221.413	-955.949	24.1412	225.51	-1202.39	843.433	230.106	-1147.28	1046.17				161.768	-1443.04	97.2949	212.352	-1348.71	23.2896
656	0	-199.901	-1054.61	907.276				-171.238	-1116.18	465.795	-187.293	-1077.74	88.8535	-221.73	-955.826	24.0432	222.829	-1198.95	843.056	227.62	-1144.03	1045.95				161.631	-1442.4	98.5451	212.197	-1348.49	23.2956
657	0	-200.213	-1053.14	907.332				-173.072	-1114.32	466.232	-187.585	-1077.63	88.4417	-221.812	-955.602	24.0112	220.145	-1195.5	842.764	224.523	-1139.22	1045.66				161.335	-1441.52	99.9217	212.153	-1348.31	23.5198
658	0	-200.667	-1052.01	907.271				-175.489	-1112.41	467.087	-188.019	-1077.86	87.9113	-222.035	-955.723	23.8606	217.335	-1191.93	842.615	221.739	-1134.66	1045.72				160.985	-1440.55	101.482	212.167	-1348.17	24.0057
659	0	-200.927	-1050.88	907.283				-178.003	-1111.19	467.82	-188.771	-1077.65	87.7868	-222.065	-955.845	23.7838	214.388	-1188.43	842.586	218.811	-1129.84	1046.04				160.595	-1439.55	103.279	212.088	-1348.06	24.409
660	0	-201.292	-1049.81	907.193				-180.335	-1109.74	468.193	-189.241	-1077.64	87.7483	-222.2	-956.032	23.6046	211.367	-1184.85	842.809	215.577	-1124.18	1046.54				160.077	-1438.49	105.157	211.839	-1347.82	24.7364
661	0	-201.661	-1048.48	907.128				-182.674	-1108.8	468.533	-190	-1077.42	87.5881	-222.339	-955.953	23.4505	208.33	-1181.47	843.291	212.662	-1119.16	1047.39				159.689	-1437.48	107.297	213.422	-1348.24	26.2183
662	0	-201.823	-1047.18	907.318				-184.608	-1107.83	468.704	-190.353	-1077.19	87.2583	-222.271	-955.905	23.5517	205.292	-1177.87	843.966	209.969	-1114.51	1048.26				159.426	-1436.11	109.349	209.94	-1347.26	24.6566
663	0	-202.197	-1045.83	907.433				-186.643	-1106.7	468.578	-190.62	-1077.22	87.0915	-222.414	-955.807	23.5772	202.263	-1174.22	844.749	208.135	-1112.44	1049.21				159.337	-1434.67	111.571	211.522	-1347.68	25.9373
664	0	-202.475	-1044.51	907.494				-188.027	-1105.45	468.631	-190.718	-1077.12	86.9724	-222.462	-955.739	23.5488	199.232	-1170.13	845.622	205.218	-1107.24	1049.96				159.438	-1433.19	113.895	211.751	-1347.71	26.5141
665	0	-202.699	-1043.35	907.634				-189.525	-1104.18	468.467	-190.736	-1077.08	86.8303	-222.456	-955.824	23.5996	196.372	-1166.1	846.444	202.154	-1101.71	1050.5				159.724	-1431.49	116.349	211.837	-1347.32	26.896
666	0	-202.87	-1042.18	907.597				-190.611	-1102.58	468.463	-190.711	-1076.94	86.6991	-222.397	-955.912	23.4739	193.646	-1161.8	847.281	199.327	-1096.32	1050.99				160.05	-1429.89	119.108	212.027	-1346.94	27.4201
667	0	-203.079	-1040.9	907.77				-191.689	-1100.79	468.364	-190.568	-1076.76	86.5478	-222.376	-955.878	23.5578	191.068	-1157.26	847.92	196.478	-1090.97	1051.35				160.475	-1428.02	122.352	212.109	-1346.36	27.9509
668	0	-203.136	-1039.63	907.936				-192.656	-1099.05	468.283	-190.47	-1076.47	86.3723	-222.203	-955.866	23.6352	188.828	-1152.93	848.518	193.662	-1085.78	1051.67				159.441	-1423.25	124.295	212.147	-1345.78	28.6282
669	0	-203.378	-1038.52	907.893				-193.782	-1097.24	468.18	-190.325	-1076.19	86.2389	-222.215	-956.001	23.5032	186.757	-1148.52	849.019	190.848	-1080.59	1051.81				159.132	-1419.86	127.411	212.209	-1345.31	29.4462
670	0	-203.589	-1037.37	908.113				-194.879	-1095.2	468.152	-190.231	-1075.8	86.0302	-222.195	-956.112	23.6333	184.857	-1144.27	849.465	188.016	-1075.59	1051.97				159.453	-1417.61	131.475	212.143	-1344.76	30.7134
671	0	-203.772	-1036.03	908.27				-195.837	-1093.6	468.015	-190.171	-1075.53	85.8586	-222.148	-956.019	23.7015	182.988	-1139.65	849.732	185.282	-1070.77	1052.24				159.013	-1413.79	135.703	211.99	-1344.1	32.2247
672	0	-203.975	-1034.77	908.361				-197.147	-1091.59	467.862	-190.076	-1075.35	85.6632	-222.121	-956.012	23.7034	181.272	-1135.04	849.979	182.445	-1066.03	1052.53				158.143	-1409.23	140.232	211.847	-1343.39	34.3247
673	0	-204.184	-1033.55	908.457				-198.251	-1090.12	467.77	-190.107	-1075.09	85.4648	-222.1	-956.046	23.7111	179.595	-1130.3	850.106	179.556	-1061.29	1052.76				156.876	-1403.84	145.175	211.471	-1342.28	36.8019
674	0	-204.367	-1032.32	908.494				-199.179	-1089.45	466.779	-190.086	-1074.94	85.2798	-222.053	-956.067	23.6588	177.885	-1125.24	850.119	176.747	-1056.51	1053.09				155.265	-1397.48	150.57	210.903	-1340.88	40.1309
675	0	-204.587	-1030.99	908.534				-200.51	-1088.55	467.142	-190.09	-1074.84	85.1444	-222.043	-955.984	23.6097	176.243	-1120.26	850.032	174.089	-1051.95	1053.48				153.361	-1390.09	156.492	210.027	-1338.99	44.0971
676	0	-204.892	-1029.77	908.63				-201.913	-1087.15	466.81	-190.167	-1074.69	84.9312	-222.118	-956.022	23.6162	174.693	-1115.55	849.976	171.53	-1047.51	1053.9				151.349	-1381.64	162.814	209.719	-1337.25	48.9534
677	0	-205.081	-1028.56	908.723				-202.809	-1086.22	466.459	-190.268	-1074.48	84.6681	-222.077	-956.063	23.6204	173.216	-1110.81	849.845	169.066	-1043.2	1054.15				149.293	-1372.83	169.799	205.894	-1334.7	51.8229
678	0	-205.3	-1027.33	908.806				-203.996	-1085.76	466.025	-190.359	-1074.38	84.4796	-222.065	-956.084	23.6144	171.868	-1106.34	849.634	166.736	-1039.19	1054.41				146.119	-1362.08	176.142	202.687	-1330.28	58.0118
679	0	-205.511	-1025.98	908.835				-205.145	-1085.48	465.699	-190.43	-1074.34	84.3306	-222.046	-955.987	23.5544	170.666	-1101.94	849.466	164.648	-1035.49	1054.45				143.277	-1352.14	183.418	199.883	-1324.99	65.3495
680	0	-205.824	-1024.66	908.942				-206.302	-1085.07	465.374	-190.577	-1074.33	84.1755	-222.129	-955.912	23.5723	169.71	-1098.03	849.349	162.711	-1031.98	1054.31				139.451	-1341.61	190.066	196.676	-1318.24	73.236
681	0	-206.117	-1023.38	908.971				-207.041	-1085.23	465.003	-190.75	-1074.26	84.0419	-222.192	-955.892	23.5122	168.884	-1094.36	849.234	160.953	-1028.73	1054.02				135.5	-1330.73	196.435	191.504	-1309.63	80.6059
682	0	-206.297	-1022.23	909.054				-208.002	-1085.06	464.629	-190.947	-1074.34	83.9431	-222.141	-955.993	23.5057	168.118	-1090.88	849.209	159.437	-1025.68	1053.47				131.382	-1320.24	202.616	188.759	-1300.71	86.2732
683	0	-206.649	-1020.99	909.234				-209.123	-1084.79	464.472	-191.14	-1074.23	83.8107	-222.263	-955.999	23.5974	167.434	-1087.74	849.231	158.125	-1022.72	1052.88				128.676	-1312.65	208.961	186.622	-1290.77	91.2335
684	0	-206.901	-1019.77	909.241				-209.821	-1084.57	464.399	-191.29	-1074.31	83.7615	-222.285	-956.033	23.5151	166.789	-1084.72	849.296	156.878	-1019.74	1052.15				125.087	-1300.2	212.179	182.162	-1277.07	94.7279
685	0	-207.12	-1018.47	909.326				-210.468	-1084.04	464.234	-191.39	-1074.3	83.7331	-222.274	-955.983	23.5111	166.239	-1081.74	849.468	155.75	-1016.9	1051.59				121.706	-1286.48	213.584	178.389	-1261.87	95.9287
686	0	-207.359	-1017.26	909.371				-211.303	-1083.21	464.093	-191.492	-1074.29	83.7017	-222.283	-956.025	23.4666	165.963	-1079.43	850.114	154.896	-1014.02	1050.88				118.767	-1271.2	213.172	173.482	-1245.62	95.3706
687	0	-207.615	-1015.96	909.468				-211.859	-1082.68	464.119	-191.492	-1074.28	83.6992	-222.309	-955.978	23.4748	165.275	-1076.17	850.718	154.085	-1011.09	1050.25				116.16	-1256.17	212.067	168.511	-1227.4	92.925
688	0	-207.924	-1014.67	909.438				-212.469	-1082.08	464.196	-191.569	-1074.22	83.6507	-222.388	-955.937	23.3558	165.281	-1074.15	851.93	153.376	-1008.18	1049.7				113.759	-1240.35	209.887	164.404	-1208.05	89.6347
689	0	-208.174	-1013.41	909.667				-212.89	-1081.33	464.14	-191.615	-1074.22	83.6634	-222.407	-955.934	23.4959	164.678	-1071.01	852.946	152.77	-1005.28	1049.24				111.838	-1223.25	206.219	161.141	-1187.47	85.8216
690	0	-208.322	-1012.13	909.736				-213.232	-1080.4	464.084	-191.666	-1074.11	83.6666	-222.325	-955.908	23.4753	165.337	-1071.55	854.526	152.382	-1002.05	1048.84				110.106	-1204.73	201.084	158.596	-1165.7	81.2215
691	0	-208.611	-1010.9	909.706				-213.57	-1079.3	464.251	-191.74	-1074.05	83.6837	-222.384	-955.925	23.3563	164.868	-1070.02	855.774	152.018	-998.836	1048.45				109.066	-1185.79	195.18	163.994	-1145.47	80.5167
692	0	-208.871	-1009.58	909.922				-213.707	-1078.32	464.312	-191.796	-1073.93	83.6649	-222.414	-955.854	23.4833	164.141	-1067.03	856.994	151.887	-995.609	1048.1				108.876	-1166.81	189.069	162.754	-1120.94	75.2426
693	0	-209.113	-1008.24	910.093				-213.705	-1077.29	464.41	-191.799	-1073.82	83.7168	-222.426	-955.769	23.5653	163.677	-1064.29	858.048	151.834	-992.369	1047.7				109.178	-1146.96	182.248	161.985	-1095.07	69.554
694	0	-209.346	-1006.94	910.21				-213.694	-1076.25	464.432	-191.798	-1073.82	83.7632	-222.428	-955.726	23.593	163.469	-1061.64	858.871	151.907	-989.194	1047.27				109.993	-1126.21	174.79	162.233	-1068.85	64.1911
695	0	-209.622	-1005.7	910.221				-213.624	-1075.14	464.543	-191.771	-1073.77	83.8161	-222.474	-955.736	23.5146	163.362	-1058.88	859.657	152.079	-986.128	1046.88				111.509	-1104.88	167.06	163.368	-1042.34	59.1904
696	0	-209.796	-1004.58	910.304				-213.428	-1073.99	464.607	-191.676	-1073.68	83.8322	-222.419	-955.864	23.5093	163.431	-1055.97	860.325	152.349	-983.061	1046.41				113.674	-1083.16	159.21	165.406	-1015.7	54.3985
697	0	-209.987	-1003.42	910.378				-213.101	-1072.61	464.709	-191.551	-1073.64	83.8907	-222.379	-955.953	23.4943	163.621	-1052.78	860.877	152.735	-980.065	1046				116.552	-1061.21	151.512	167.902	-987.52	49.5955
698	0	-210.168	-1002.17	910.512				-212.415	-1071.17	464.599	-191.433	-1073.59	83.9555	-222.33	-955.964	23.5388	164.004	-1049.43	861.267	153.12	-976.935	1045.52				120.081	-1039.01	143.954	171.253	-959.859	45.8916
699	0	-210.423	-1000.9	910.599				-211.874	-1070	464.583	-191.26	-1073.56	84.0211	-222.355	-955.94	23.5372	164.598	-1045.88	861.532	153.558	-973.694	1045.07				124.101	-1016.63	136.73	175.239	-932.049	43.0606
700	0	-210.61	-999.722	910.732				-211.483	-1068.69	464.459	-191.139	-1073.52	84.0602	-222.312	-956.015	23.5803	165.351	-1042.05	861.791	154.281	-970.427	1044.65				129.571	-993.233	129.754	179.401	-904.172	40.8865
701	0	-210.851	-998.54	910.742				-210.879	-1067.66	464.632	-191.021	-1073.51	84.1078	-222.323	-956.085	23.502	166.173	-1037.95	861.853	154.898	-966.834	1044.22				133.493	-971.601	123.855	184.615	-877.706	40.1096
702	0	-211.077	-997.321	910.88				-210.108	-1066.33	464.571	-190.822	-1073.4	84.1931	-222.318	-956.118	23.5507	167.032	-1033.68	861.859	155.605	-962.985	1043.79				138.477	-949.836	118.579	189.083	-851.263	39.0189
703	0	-211.306	-996.057	910.987				-209.264	-1064.56	464.709	-190.649	-1073.46	84.3209	-222.318	-956.106	23.5688	167.697	-1029.22	861.762	156.407	-958.937	1043.52				143.661	-928.39	114.079	193.875	-826.291	39.2886
704	0	-211.54	-994.881	911.127				-208.674	-1062.66	464.906	-190.497	-1073.48	84.4547	-222.322	-956.181	23.6195	168.252	-1024.84	861.621	157.438	-954.551	1043.31				148.68	-907.783	110.332	198.676	-802.227	38.9691
705	0	-211.67	-993.678	911.164				-207.512	-1061.5	465.139	-190.255	-1073.4	84.5808	-222.221	-956.23	23.5672	169.126	-1019.89	861.617	158.471	-949.959	1043.17				153.6	-888.115	107.398	202.049	-777.823	40.5983
706	0	-211.905	-992.456	911.241				-206.389	-1060.21	465.021	-189.984	-1073.37	84.7468	-222.226	-956.26	23.5553	170.374	-1014.84	861.424	159.522	-944.999	1043.1				158.213	-869.699	105.072	204.161	-755.352	43.9442
707	0	-212.075	-991.187	911.361				-205.466	-1058.33	465.311	-189.734	-1073.3	84.823	-222.166	-956.243	23.5864	170.597	-1008.1	860.29	160.645	-939.888	1043.23				162.291	-852.857	103.168	209.146	-737.667	45.5087
708	0	-212.327	-989.918	911.374				-204.712	-1055.85	465.723	-189.482	-1073.33	84.9819	-222.188	-956.226	23.5098	172.367	-1003.35	859.449	161.897	-934.493	1043.2				165.915	-837.765	101.691	214.258	-720.556	45.6619
709	0	-212.609	-988.678	911.392				-203.027	-1054.8	465.96	-189.236	-1073.36	85.1502	-222.24	-956.238	23.439	176.363	-999.699	859.06	163.144	-928.883	1043.36				168.857	-824.502	100.767	216.476	-706.243	46.9113
710	0	-212.856	-987.443	911.554				-202.053	-1052.68	466	-188.965	-1073.33	85.3202	-222.257	-956.255	23.5125	178.029	-995.093	858.599	164.449	-923.072	1043.44				170.9	-813.337	100.511	218.404	-694.364	47.4581
711	0	-213.105	-986.289	911.575				-200.772	-1050.26	466.351	-188.669	-1073.26	85.5177	-222.276	-956.352	23.444	179.374	-989.812	857.658	165.921	-917.136	1043.66				172.221	-805.061	99.6042	220.177	-686.191	48.1896
712	0	-213.294	-985.012	911.641				-199.704	-1047.33	466.849	-188.345	-1073.24	85.76	-222.234	-956.327	23.4206	180.637	-984.331	856.67	167.539	-911.025	1043.78				172.945	-800.119	98.5051	222.145	-681.328	47.897
713	0	-213.557	-983.714	911.858				-198.158	-1045.38	467.3	-188.098	-1073.25	86.0682	-222.267	-956.281	23.5492	182.221	-978.3	855.766	169.192	-904.696	1043.94				173.196	-797.936	97.0933	220.817	-677.64	50.6051
714	0	-213.757	-982.405	912.009				-196.768	-1043.11	467.48	-187.852	-1073.27	86.4243	-222.237	-956.224	23.611	183.88	-972.082	855.069	170.964	-898.222	1044.05				172.975	-798.132	95.3402	217.927	-677.093	44.5657
715	0	-214.078	-981.244	912.042				-195.406	-1040.32	467.945	-187.559	-1073.19	86.7464	-222.328	-956.315	23.5548	185.652	-965.415	854.4	172.901	-891.618	1044.21				172.961	-797.712	94.1836	216.511	-677.651	41.1596
716	0	-214.215	-979.972	912.145				-193.854	-1037.58	468.412	-187.267	-1073.09	87.1596	-222.235	-956.294	23.5682	187.603	-958.505	853.76	174.935	-884.831	1044.45				173.79	-794.349	93.7584	214.832	-679.54	38.9405
717	0	-214.437	-978.677	912.267				-191.943	-1035.17	468.799	-186.977	-1073	87.6472	-222.226	-956.252	23.6017	190.314	-952.536	853.47	177.105	-878.073	1044.67				174.535	-791.37	93.3002	220.992	-676.221	33.9353
718	0	-214.638	-977.391	912.463				-190.458	-1031.91	469.302	-186.702	-1072.96	88.1945	-222.198	-956.217	23.7081	192.985	-945.931	853.362	179.435	-871.25	1044.86				174.627	-790.171	93.2469	218.34	-677.087	31.0284
719	0	-214.788	-976.216	912.554				-188.459	-1029.03	469.701	-186.389	-1072.81	88.7154	-222.117	-956.294	23.7103	195.135	-937.987	853.479	181.847	-864.422	1045.16				174.939	-789.504	93.4152	218.498	-676.464	30.9861
720	0	-215.022	-974.952	912.58				-186.704	-1025.82	470.179	-186.186	-1072.53	89.2167	-222.121	-956.282	23.647	197.817	-930.863	854.083	184.324	-857.664	1045.34				175.305	-788.621	93.6468	218.744	-675.809	31.3122
721	0	-215.236	-973.661	912.756				-184.962	-1022.9	470.727	-186.013	-1071.99	89.6021	-222.105	-956.242	23.734	199.747	-922.271	854.758	186.935	-851.065	1045.47				175.445	-787.471	93.4417	218.819	-675.353	31.0509
722	0	-215.423	-972.269	912.866				-182.955	-1020.14	471.303	-185.588	-1071.42	90.3395	-222.061	-956.102	23.7556	202.175	-915.165	855.939	189.584	-844.527	1045.62				175.691	-786.51	93.2496	218.968	-675.377	30.1899
723	0	-215.65	-971.039	912.942				-181.484	-1017.36	471.93	-185.699	-1070.82	91.1278	-222.058	-956.125	23.742	204.64	-908.266	857.244	192.202	-838.377	1045.71				175.843	-785.633	93.1173	219.022	-675.532	29.1965
724	0	-215.869	-969.927	912.957				-179.726	-1014.26	472.515	-185.522	-1069.91	91.8738	-222.047	-956.264	23.6679	208.07	-903.27	858.82	194.76	-832.472	1045.86				175.857	-784.743	92.9563	218.516	-675.405	28.7723
725	0	-216.142	-968.61	913.015				-177.928	-1011.66	473.409	-185.307	-1069.5	92.9289	-222.091	-956.2	23.6367	210.58	-897.119	859.779	197.398	-826.933	1045.96				175.857	-784.024	92.7907	218.298	-674.766	29.0999
726	0	-216.37	-967.253	913.101				-175.914	-1009.41	473.869	-184.874	-1069.44	93.5505	-222.088	-956.094	23.6337	212.427	-889.641	860.308	199.943	-821.629	1046.27				175.86	-783.385	92.6567	218.166	-674.222	29.6215
727	0	-216.568	-966.054	913.026				-174.265	-1007.06	475.359	-184.807	-1069.29	95.2021	-222.056	-956.147	23.4703	215.178	-883.185	861.218	202.464	-816.359	1046.49				175.921	-782.942	92.5417	217.763	-674.01	29.7986
728	0	-216.821	-964.799	913.162				-172.645	-1004.34	476.544	-184.769	-1068.76	96.5481	-222.079	-956.144	23.5171	218.191	-877.554	862.046	205.005	-811.092	1046.94				175.941	-782.708	92.4532	218.046	-673.944	29.9751
729	0	-217.094	-963.403	913.241				-171.191	-1001.26	477.76	-184.897	-1067.86	97.9252	-222.122	-955.999	23.5066	222.167	-874.904	863.084	207.763	-805.957	1047.8				176.044	-782.279	92.3257	217.956	-673.841	29.7905
730	0	-217.437	-962.051	913.274				-169.555	-998.337	479.509	-184.843	-1067.13	99.8366	-222.235	-955.899	23.4507	225.092	-869.476	863.688	210.494	-800.681	1048.68				176.148	-781.935	92.2758	217.679	-673.878	29.4115
731	0	-217.84	-960.578	913.26				-168.188	-995.609	481.252	-184.602	-1066.69	101.914	-222.407	-955.678	23.3482	226.851	-861.866	863.811	213.283	-795.399	1049.79				176.184	-781.55	92.1864	217.996	-673.736	29.4159
732	0	-218.508	-959.013	913.268				-167.388	-993.885	482.629	-184.849	-1065.25	103.597	-222.845	-955.365	23.2662	229.349	-856.886	864.293	215.941	-790.124	1051.17				176.225	-781.237	92.1087	218.149	-673.655	29.4179
733	0	-214.691	-957.291	915.392				-166.061	-990.318	484.7	-185.087	-1064.06	105.586	-223.055	-955.128	23.2855	232.007	-852.776	864.848	218.779	-784.693	1052.59				176.288	-780.997	92.0469	217.951	-673.455	29.3646
734	0	-212.252	-954.501	917.5				-165.382	-985.698	486.67	-185.293	-1062.61	107.508	-223.32	-954.926	22.8631	234.425	-848.696	865.334	221.206	-779.525	1054.34				176.372	-780.8	91.9813	218.108	-673.527	29.5293
735	0	-209.609	-953.142	919.854				-164.498	-982.509	488.886	-185.462	-1061.29	109.585	-223.501	-955.073	22.6659	236.679	-844.633	865.821	224.168	-774.081	1055.89				176.449	-780.548	91.9048	218.182	-673.456	29.6426
736	0	-207.603	-950.661	921.869				-164.252	-978.197	490.763	-185.552	-1059.98	111.836	-223.7	-955.237	22.4443	239.06	-840.87	866.489	226.534	-769.002	1057.7				176.528	-780.378	91.8194	218.083	-673.413	29.5728
737	0	-204.8	-949.495	924.262				-163.208	-975.201	493.018	-185.553	-1058.57	113.968	-224.112	-955.326	22.2543	241.187	-837.192	867.218	229.283	-764.029	1058.97				176.573	-780.156	91.7186	218.07	-673.382	29.5121
738	0	-203.23	-946.849	926.302				-163.399	-970.724	494.921	-185.511	-1057.06	116.022	-224.641	-955.059	22.1156	243.379	-833.599	867.951	231.975	-759.311	1060.24				176.647	-780.042	91.6529	218.107	-673.35	29.4796
739	0	-200.422	-945.424	928.741				-162.35	-967.47	497.221	-185.47	-1055.57	118.204	-225.027	-954.646	22.1719	245.438	-830.098	868.725	234.571	-754.684	1061.54				176.716	-779.913	91.592	218.108	-673.327	29.4484
740	0	-198.338	-943.333	930.794				-162.026	-963.548	499.136	-185.448	-1053.34	120.147	-225.027	-954.976	21.9431	247.407	-826.558	869.421	237.176	-750.405	1062.74				176.822	-779.793	91.4934	218.102	-673.278	29.4355
741	0	-195.893	-940.96	933.062				-161.34	-959.345	501.266	-185.155	-1051.53	122.301	-225.55	-954.263	22.2412	249.396	-822.782	870.157	239.859	-746.226	1063.3				176.874	-779.695	91.3883	218.097	-673.256	29.4121
742	0	-193.891	-938.899	934.726				-161.098	-955.453	502.793	-185.043	-1049.65	124.057	-225.73	-953.549	22.5567	251.386	-819.299	870.944	242.305	-742.115	1064.16				176.967	-779.635	91.2919	218.196	-673.307	29.4062
743	0	-191.866	-937.169	936.948				-160.833	-951.892	504.877	-184.377	-1048.19	126.219	-225.786	-953.241	22.8052	254.398	-818.76	872.058	244.455	-738.109	1065.01				177.039	-779.597	91.2117	218.127	-673.234	29.3475
744	0	-189.922	-934.651	938.484				-160.648	-947.544	506.275	-183.877	-1046.09	128.055	-225.58	-953.068	23.0711	255.083	-812.512	872.428	246.745	-733.954	1065.92				177.135	-779.552	91.123	218.145	-673.127	29.2839
745	0	-187.99	-931.461	940.192				-160.476	-942.524	507.845	-183.151	-1044.21	130.366	-225.276	-952.889	23.2001	256.644	-808.475	873.003	248.767	-729.869	1066.72				177.249	-779.574	91.0322	218.192	-673.044	29.2563
746	0	-186.798	-927.72	942.532				-161.044	-936.952	510.047	-182.731	-1041.69	132.282	-224.997	-952.744	23.5915	259.146	-807.11	873.978	251.018	-725.844	1067.6				177.372	-779.545	90.9358	218.21	-673.017	29.2386
747	0	-184.968	-924.654	943.812				-160.974	-932.057	511.189	-181.516	-1039.64	133.955	-224.552	-952.751	23.9359	261.24	-803.619	874.646	252.857	-722.056	1068.37				177.639	-779.42	90.8564	218.28	-673.028	29.191
748	0	-183.188	-921.796	945.041				-160.954	-927.368	512.28	-179.918	-1039.44	136.706	-223.998	-952.573	24.54	264.091	-799.529	875.334	254.661	-718.312	1069.14				177.773	-779.373	90.7371	218.317	-673.012	29.1562
749	0	-182.097	-918.063	946.458				-161.622	-921.804	513.559	-178.67	-1037.77	138.775	-223.814	-952.086	25.3491	266.419	-796.836	875.925	256.35	-714.815	1069.86				178.562	-778.677	90.3119	218.406	-673.042	29.0938
750	0	-180.301	-914.81	948.035				-161.586	-916.721	514.999	-177.769	-1035.25	140.44	-223.005	-951.639	26.3592	265.559	-793.577	875.528	258.027	-711.4	1070.54				177.523	-779.701	90.5577	218.428	-673.061	29.1193
751	0	-178.722	-911.706	949.139				-161.767	-911.786	515.964	-178.111	-1032.38	142.414	-222.554	-950.909	26.9207	267.277	-791.03	875.788	256.909	-709.415	1070.8				177.588	-779.621	90.4539	218.334	-673.064	29.1007
752	0	-177.242	-908.529	950.43				-162.047	-906.779	517.117	-180.431	-1029.09	143.865	-221.532	-952.605	26.7669	268.828	-788.305	876.001	258.043	-706.341	1071.88				177.647	-779.46	90.3472	218.298	-673.061	29.0823
753	0	-175.845	-904.744	951.687				-162.409	-901.164	518.237	-180.706	-1025.63	145.245	-220.856	-951.366	27.9424	269.76	-784.599	876.031	260.274	-703.092	1072.41				177.573	-779.368	90.2202	218.306	-673.076	29.0946
754	0	-174.329	-901.004	952.856				-162.653	-895.594	519.268	-179.632	-1022.61	146.996	-220.686	-948.751	28.8487	271.329	-782.412	876.177	261.669	-700.294	1072.6				177.513	-779.315	90.1415	218.311	-673.116	29.0923
755	0	-172.846	-897.78	953.943				-162.929	-890.539	520.216	-178.97	-1018.77	148.641	-220.759	-945.673	29.7683	272.309	-779.351	876.211	263.301	-697.444	1073.02				177.388	-779.262	90.0257	218.41	-673.247	29.1575
756	0	-171.027	-895.278	954.783				-162.871	-886.206	520.918	-179.455	-1014.34	149.79	-220.736	-941.127	30.4815	273.571	-776.652	876.282	264.966	-694.702	1073.26				177.248	-779.205	89.9309	218.252	-673.181	29.1529
757	0	-169.499	-892.403	955.971				-163.103	-881.501	521.969	-180.356	-1009.03	150.51	-221.639	-935.96	31.3328	274.509	-773.875	876.212	266.427	-692.065	1073.32				177.137	-779.157	89.8679	218.208	-673.178	29.1987
758	0	-167.939	-889.846	956.999				-163.302	-877.114	522.858	-181.335	-1003.56	150.049	-223.784	-930.392	31.9063	275.607	-771.398	876.166	268.211	-689.365	1073.37				177.043	-779.058	89.8089	218.19	-673.191	29.1999
759	0	-166.203	-887.042	958.006				-163.326	-872.48	523.728	-182.752	-997.039	150.168	-226.237	-922.383	32.6652	276.765	-768.992	876.124	269.841	-686.662	1073.88				176.947	-778.981	89.775	218.172	-673.231	29.2538
760	0	-164.526	-884.934	958.712				-163.408	-868.541	524.296	-184.438	-989.912	150.093	-228.965	-913.42	32.8273	277.841	-766.4	876.038	271.089	-684.258	1073.9				176.891	-778.85	89.7198	218.167	-673.221	29.2443
761	0	-162.735	-883.222	959.281				-163.377	-864.998	524.727	-187.324	-981.517	149.515	-232.612	-903.677	33.6166	278.772	-763.788	875.9	272.788	-681.775	1073.92				176.817	-778.726	89.6925	218.163	-673.236	29.2709
762	0	-160.982	-881.531	959.897				-163.384	-861.477	525.205	-190.493	-972.44	148.623	-236.252	-893.28	33.4021	279.786	-761.15	875.743	274.738	-679.124	1073.82				176.728	-778.606	89.6771	218.167	-673.229	29.3035
763	0	-159.403	-879.319	960.651				-163.564	-857.435	525.822	-193.194	-962.748	147.901	-241.475	-882.56	34.1778	280.822	-758.544	875.559	275.436	-676.945	1073.78				176.632	-778.488	89.6568	217.968	-673.134	29.2021
764	0	-157.734	-877.436	961.375				-163.656	-853.721	526.407	-197.186	-951.723	146.939	-246.432	-875.428	33.8878	281.692	-755.897	875.295	277.042	-674.477	1074.05				176.549	-778.384	89.6602	218.144	-673.185	29.3077
765	0	-156.153	-875.244	961.785				-163.834	-849.699	526.679	-200.376	-940.403	145.842	-248.001	-858.657	33.9292	282.497	-753.206	875.031	277.957	-672.201	1074.04				176.501	-778.309	89.6744	218.228	-673.196	29.3221
766	0	-154.869	-872.016	962.293				-164.309	-844.64	527.05	-204.501	-928.809	144.858	-252.888	-842.616	34.8743	283.309	-750.334	874.739	279.138	-669.809	1074.21				176.438	-778.204	89.7086	218.112	-673.198	29.3197
767	0	-154.788	-870.837	962.128				-164.462	-839.756	527.546	-207.203	-916.663	144.742	-256.198	-829.036	35.7911	284.103	-747.528	874.507	280.794	-667.212	1074.14				176.363	-778.059	89.7182	218.706	-673.1	29.502
768	0	-154.934	-869.275	961.727				-164.843	-834.488	527.805	-210.499	-904.633	144.442	-259.808	-816.426	37.2187	284.854	-744.671	874.307	280.748	-665.154	1074.18				176.302	-777.969	89.7681	217.441	-673.262	29.0331
769	0	-155.081	-867.041	961.492				-165.223	-828.549	528.231	-213.197	-892.66	144.565	-266.939	-804.594	40.4643	285.536	-741.912	874.074	279.255	-663.519	1075.64				176.232	-777.873	89.8107	217.781	-673.183	29.1153
770	0	-155.477	-864.17	961.4				-165.853	-821.971	528.801	-216.644	-879.407	144.299	-266.323	-787.934	42.7356	286.095	-739.159	873.877	282.495	-660.484	1074.41				176.19	-777.774	89.8783	217.911	-673.202	29.1561
771	0	-155.868	-861.14	961.386				-166.479	-815.236	529.448	-219.023	-867.307	144.726	-274.364	-775.286	45.7113	286.591	-736.516	873.712	283.207	-658.174	1074.48				176.137	-777.657	89.9112	218.117	-673.188	29.2041
772	0	-156.334	-857.84	961.204				-167.178	-808.23	529.927	-222.254	-853.726	144.549	-277.757	-760.997	48.1502	286.892	-733.877	873.479	283.567	-655.999	1074.79				176.082	-777.598	89.9764	218.16	-673.201	29.2117
773	0	-156.373	-855.142	960.963				-167.451	-801.827	530.347	-224.837	-840.423	144.619	-280.672	-747.185	50.5085	287.117	-731.28	873.241	282.004	-654.299	1076.25				175.988	-777.529	90.0512	218.155	-673.142	29.1792
774	0	-157.248	-850.99	961.168				-168.56	-793.969	531.213	-226.969	-828.406	145.301	-283.172	-734.058	52.657	287.119	-728.674	872.987	282.422	-652.159	1076.29				175.9	-777.496	90.1016	218.185	-673.114	29.2056
775	0	-158.284	-845.842	961.581				-169.83	-785.114	532.287	-228.592	-816.856	146.126	-285.322	-721.525	54.9783	287.583	-725.898	872.929	283.169	-649.897	1076.72				175.815	-777.42	90.1226	218.153	-673.141	29.1688
776	0	-159.281	-841.063	961.76				-171.061	-776.63	533.128	-229.741	-805.554	147.098	-287.317	-708.913	57.28	287.021	-723.37	872.561	283.912	-647.698	1076.68				175.749	-777.39	90.213	218.137	-673.129	29.1685
777	0	-160.196	-836.378	961.993				-172.21	-768.239	534.021	-231.534	-793.293	147.671	-289.178	-696.212	59.332	287.591	-720.634	872.255	284.407	-645.62	1077.33				175.637	-777.358	90.2037	218.154	-673.154	29.181
778	0	-160.942	-831.799	962.551				-173.19	-759.955	535.241	-232.462	-782.513	148.852	-290.894	-683.927	61.375	287.211	-718.219	871.965	285.168	-643.831	1076.02				175.543	-777.269	90.2181	218.187	-673.18	29.1506
779	0	-161.791	-827.254	962.791				-174.273	-751.704	536.141	-233.342	-771.488	149.646	-291.803	-672.536	63.5783	287.813	-715.61	872.082	285.084	-641.959	1077.16				175.472	-777.242	90.2678	218.177	-673.171	29.1546
780	0	-162.645	-822.423	963.541				-175.361	-743.167	537.552	-234.227	-760.177	150.952	-292.698	-660.794	65.3652	290.378	-712.966	872.19	285.835	-640.432	1076.02				175.304	-777.169	90.2439	218.168	-673.194	29.1634
781	0	-163.479	-817.773	964.078				-176.429	-734.812	538.75	-235.093	-749.047	152.044	-294.309	-646.923	66.4841	290.179	-710.76	871.992	286.471	-638.754	1075.98				175.181	-777.094	90.233	218.19	-673.223	29.167
782	0	-164.347	-813.096	964.65				-177.531	-726.428	539.983	-234.958	-740.122	153.777	-294.516	-635.937	68.0684	289.738	-708.709	871.351	286.382	-637.358	1076				175.069	-777.043	90.2308	218.194	-673.25	29.1778
783	0	-165.16	-808.308	965.2				-178.578	-717.935	541.195	-235.257	-730.029	155.079	-294.445	-625.205	69.8829	289.337	-706.679	870.916	287.169	-635.653	1075.82				174.944	-776.956	90.2259	218.201	-673.251	29.1791
784	0	-165.785	-803.867	965.891				-179.437	-709.788	542.547	-235.607	-719.559	156.341	-294.138	-613.889	71.0442	289.014	-704.665	870.58	287.261	-634.357	1075.87				174.82	-776.923	90.2473	218.184	-673.248	29.1897
785	0	-166.364	-799.594	966.061				-180.25	-701.809	543.377	-235.911	-709.257	157.081	-293.449	-602.566	72.0074	288.697	-702.573	870.275	286.878	-633.027	1077.02				174.722	-776.757	90.2099	218.162	-673.221	29.2001
786	0	-166.985	-795.303	966.432				-181.104	-693.813	544.41	-236.464	-698.144	157.732	-292.72	-592.279	73.3823	288.4	-700.627	869.877	287.777	-631.671	1076.94				174.636	-776.607	90.2092	218.188	-673.253	29.2233
787	0	-167.606	-790.914	966.866				-181.96	-685.718	545.505	-236.957	-687.356	158.317	-291.595	-581.216	74.4257	288.157	-698.692	869.486	287.878	-630.809	1075.92				174.528	-776.509	90.1805	218.168	-673.239	29.2178
788	0	-167.775	-787.337	966.948				-182.363	-678.435	546.248	-236.222	-678.907	159.856	-288.373	-566.341	73.8965	287.995	-696.7	869.161	288.754	-629.496	1075.78				174.385	-776.364	90.176	218.092	-673.252	29.2513
789	0	-168.043	-783.653	967.062				-182.865	-671.045	547.023	-236.504	-669.136	160.543	-287.465	-555.613	74.8234	287.783	-694.687	868.836	288.901	-628.681	1075.18				174.246	-776.266	90.1742	218.191	-673.298	29.32
790	0	-168.036	-780.38	966.975				-183.092	-664.066	547.597	-236.602	-658.78	161.259	-286.727	-545.732	76.1655	287.553	-692.791	868.509	289.483	-627.675	1074.71				174.07	-776.138	90.2054	218.127	-673.275	29.3027
791	0	-168.138	-776.742	966.872				-183.428	-656.723	548.155	-237.373	-647.554	161.183	-286.082	-535.435	77.5506	287.314	-690.842	868.166	290.607	-626.599	1074.53				173.907	-776.012	90.1697	218.138	-673.341	29.3254
792	0	-167.674	-773.88	966.496				-183.198	-650.155	548.441	-237.308	-637.475	161.614	-285.123	-524.676	78.7319	286.993	-688.829	867.781	295.295	-624.05	1074.55				173.716	-775.91	90.1983	218.127	-673.319	29.3601
793	0	-167.483	-770.779	966.027				-183.241	-643.347	548.632	-237.757	-627.472	161.883	-284.326	-514.092	79.8225	286.714	-686.888	867.416	296.077	-623.01	1073.81				173.573	-775.858	90.2278	217.985	-673.234	29.339
794	0	-167.237	-767.701	965.486				-183.229	-636.565	548.752	-237.766	-617.602	162.203	-283.517	-503.355	80.9662	286.324	-685.04	867.042	296.116	-622.309	1073.56				173.454	-775.751	90.2404	217.99	-673.241	29.3311
795	0	-166.45	-765.296	964.736				-182.675	-630.454	548.663	-237.935	-607.812	162.217	-282.306	-491.489	81.9697	285.963	-683.041	866.703	296.265	-621.464	1073.47				173.33	-775.64	90.2888	217.992	-673.245	29.3324
796	0	-165.676	-763.432	963.998				-182.135	-624.883	548.586	-238.274	-597.873	161.927	-281.113	-479.617	82.954	285.646	-681.127	866.377	296.944	-620.6	1072.92				173.212	-775.554	90.3334	217.992	-673.245	29.3325
797	0	-165.066	-761.404	962.769				-181.759	-619.15	548.018	-238.172	-589.208	161.887	-280.714	-469.48	84.1475	285.351	-679.312	866.08	296.392	-619.921	1073.11				173.089	-775.468	90.3738	218.082	-673.301	29.3874
798	0	-164.399	-759.073	961.863				-181.327	-613.113	547.774	-238.014	-580.24	162.17	-280.343	-459.525	85.2438	285.063	-677.425	865.814	296.502	-619.067	1072.9				172.957	-775.377	90.417	217.942	-673.232	29.3813
799	0	-163.499	-757.139	960.535				-180.66	-607.473	547.107	-237.623	-571.668	162.031	-280.097	-449.898	86.36	284.78	-675.625	865.519	296.765	-618.014	1072.77				172.836	-775.305	90.4453	217.937	-673.255	29.3688
800	0	-162.677	-755.481	959.424				-180.072	-602.11	546.657	-237.309	-563.373	162.109	-280.03	-440.769	87.5367	284.57	-673.883	865.189	296.826	-616.989	1072.54				172.709	-775.19	90.4839	217.947	-673.259	29.3633
801	0	-161.743	-754.017	957.956				-179.372	-596.94	545.85	-236.884	-555.271	161.83	-279.845	-431.644	88.5262	284.406	-672.111	864.833	296.915	-615.918	1072.38				172.624	-775.087	90.5385	218.079	-673.319	29.4192
802	0	-160.517	-752.322	956.582				-178.38	-591.539	545.137	-236.166	-546.939	161.645	-279.857	-423.133	89.4826	284.14	-670.055	864.51	296.941	-614.745	1072.33				172.557	-774.948	90.5939	217.956	-673.232	29.3607
803	0	-159.491	-751.7	955.102				-177.589	-587.212	544.318	-235.074	-540.28	161.078	-279.647	-414.913	90.3133	283.642	-667.164	864.178	296.969	-613.448	1072.24				172.478	-774.878	90.6519	217.949	-673.222	29.3557
804	0	-158.429	-751.033	953.553				-176.76	-582.839	543.431	-233.945	-533.577	160.442	-280.252	-409.02	91.1452	283.115	-664.401	863.848	296.953	-612.103	1072.22				172.427	-774.745	90.6919	218.077	-673.279	29.4028
805	0	-159.096	-746.732	952.517				-176.054	-578.169	542.487	-232.939	-526.577	159.751	-280.364	-402.616	91.6822	282.738	-662.066	863.476	296.971	-610.64	1072.27				172.357	-774.687	90.7734	218.086	-673.3	29.3789
806	0	-159.688	-742.362	951.47				-175.272	-573.43	541.532	-231.857	-519.507	159.048	-279.54	-395.05	91.5077	282.522	-659.988	863.163	296.856	-609.138	1072.35				172.306	-774.562	90.8385	218.006	-673.52	29.1374
807	0	-161.515	-735.085	949.932				-174.834	-568.682	540.519	-231.119	-512.428	158.287	-278.88	-387.928	91.0657	282.305	-657.958	862.853	296.641	-607.654	1072.4				172.257	-774.503	90.9311	217.808	-673.599	29.0236
808	0	-163.152	-728.713	948.569				-174.351	-563.921	539.624	-230.336	-505.337	157.644	-277.975	-381.726	90.585	282.124	-655.911	862.563	296.386	-606.098	1072.44				172.195	-774.426	91.0173	217.847	-673.61	28.9896
809	0	-164.422	-722.538	947.031				-173.978	-559.197	538.556	-229.662	-498.282	156.828	-276.735	-375.751	89.7789	281.873	-653.727	862.251	296.115	-604.505	1072.5				172.122	-774.27	91.103	217.648	-673.704	28.8437
810	0	-165.538	-717.592	945.872				-173.662	-554.472	537.718	-228.515	-492.547	155.782	-275.439	-369.485	88.5265	281.525	-651.589	861.945	295.799	-602.886	1072.59				172.063	-774.167	91.1827	217.381	-674.179	28.2608
811	0	-166.346	-712.991	944.405				-173.467	-549.73	536.34	-227.491	-486.794	154.197	-274.061	-365.002	87.2732	281.283	-649.344	861.622	295.472	-601.235	1072.59				171.968	-773.971	91.2767	219.176	-673.123	29.8082
812	0	-166.773	-709.542	943.407				-173.088	-545.473	535.577	-226.28	-481.526	153.227	-272.323	-360.296	85.8677	281.035	-646.94	861.277	295.148	-599.593	1072.56				171.928	-773.848	91.3944	218.446	-673.503	29.1262
813	0	-167.003	-706.523	942.171				-172.667	-541.652	533.923	-224.8	-477.73	151.627	-270.556	-355.115	84.1835	280.747	-644.741	860.948	294.773	-597.983	1072.53				171.841	-773.677	91.4723	218.26	-673.194	29.4217
814	0	-167.009	-704.026	941.278				-172.737	-537.257	532.909	-223.809	-473.359	150.667	-268.728	-351.061	82.0413	280.387	-642.383	860.562	294.357	-596.338	1072.4				171.77	-773.566	91.5644	218.083	-673.158	29.3211
815	0	-167.103	-701.243	940.21				-172.421	-532.726	531.707	-222.433	-468.852	149.519	-266.632	-346.538	79.8984	280.065	-640.02	860.206	293.935	-594.642	1072.19				171.728	-773.455	91.6744	218.013	-673.143	29.2698
816	0	-167.434	-698.449	938.96				-172.342	-528.182	530.323	-221.294	-464.333	148.19	-264.42	-342.483	77.6495	279.822	-637.551	859.884	293.495	-592.991	1071.95				171.657	-773.242	91.7852	218.018	-673.112	29.2608
817	0	-168.164	-694.715	937.594				-171.826	-524.208	528.965	-219.718	-460.384	146.886	-262.012	-338.185	75.2936	279.482	-635.019	859.518	292.948	-591.266	1071.7				171.639	-773.004	91.9526	218.524	-673.361	29.3771
818	0	-168.873	-690.72	936.419				-171.529	-520.852	527.518	-218.36	-457.052	145.493	-258.76	-332.137	72.8726	279.044	-632.736	859.142	292.367	-589.483	1071.35				171.574	-772.773	92.1651	218.582	-673.371	29.3393
819	0	-169.598	-686.085	935.495				-171.317	-517.065	525.976	-217.088	-453.29	144.006	-256.601	-328.275	70.6292	278.647	-629.629	858.77	291.746	-587.685	1070.97				171.55	-772.534	92.3631	218.177	-673.039	29.0728
820	0	-170.842	-681.571	933.648				-171.067	-512.948	524.762	-215.778	-449.197	142.846	-254.373	-324.41	68.2386	278.158	-627.122	858.391	291.004	-585.781	1070.62				171.414	-772.271	92.4757	218.308	-673.239	28.7343
821	0	-172.089	-676.927	932.347				-170.938	-508.55	523.088	-214.589	-444.823	141.227	-252.178	-320.531	65.9287	277.616	-624.618	857.992	290.113	-583.838	1070.11				171.352	-772.125	92.6501	218.271	-673.234	28.5087
822	0	-173.225	-672.106	930.787				-170.546	-504.872	521.452	-213.554	-440.43	139.007	-250.174	-317.052	63.5983	277.019	-622.294	857.634	289.345	-581.863	1069.57				171.304	-772.011	92.8449	218.239	-673.16	28.3355
823	0	-174.512	-667.505	929.32				-170.181	-501.216	520.068	-212.546	-436.059	137.039	-248.243	-313.643	61.3335	276.291	-620.018	857.259	288.508	-579.816	1069.05				171.278	-771.942	93.0456	218.315	-673.132	28.2337
824	0	-175.385	-662.431	927.786				-169.735	-497.702	518.268	-210.394	-434.309	135.201	-246.362	-310.005	59.1401	275.596	-617.643	856.831	287.597	-577.726	1068.35				171.259	-771.893	93.2691	218.443	-673.151	28.1223
825	0	-176.343	-657.956	925.928				-169.375	-494.786	516.145	-209.48	-431.279	133.296	-244.756	-306.664	56.9152	274.809	-615.269	856.444	286.609	-575.616	1067.66				171.281	-771.838	93.4347	218.374	-673.028	27.8937
826	0	-177.057	-652.922	924.489				-168.771	-491.312	514.44	-208.322	-427.69	131.809	-243.113	-303.416	54.6764	273.954	-613.106	856.059	285.557	-573.474	1066.72				171.304	-771.71	93.6055	218.467	-673.01	27.8918
827	0	-178.016	-647.823	923.032				-168.412	-487.773	512.717	-207.122	-423.303	129.7	-241.393	-300.004	52.3071	272.954	-610.793	855.676	284.476	-571.308	1065.93				171.269	-771.657	93.7624	218.48	-673.019	27.7291
828	0	-178.884	-642.871	921.367				-167.961	-484.38	510.786	-206.405	-419.262	127.319	-239.831	-296.569	49.9732	271.911	-609.026	855.286	283.314	-569.178	1064.99				171.245	-771.577	93.9365	218.583	-672.994	27.6728
829	0	-179.934	-637.996	919.455				-167.693	-481.065	508.608	-205.16	-416.138	125.301	-238.225	-293.091	47.5141	270.903	-606.659	854.867	282.078	-567.026	1064.04				171.181	-771.557	94.1407	218.665	-672.97	27.664
830	0	-180.868	-633.242	917.56				-167.309	-477.871	506.447	-203.801	-413.135	123.299	-236.561	-289.836	45.0247	269.759	-604.251	854.434	280.786	-564.66	1063.05				170.977	-771.609	94.2941	218.732	-672.944	27.6489
831	0	-181.862	-628.287	915.754				-166.984	-474.475	504.376	-202.019	-411.278	121.783	-234.899	-286.597	42.4897	268.563	-601.814	853.971	279.463	-562.201	1062.07				170.83	-771.644	94.3323	218.79	-672.973	27.5821
832	0	-182.901	-623.337	913.986				-166.705	-471.085	502.342	-200.794	-408.47	119.61	-233.241	-283.578	39.8824	267.355	-599.351	853.494	278.031	-559.664	1060.94				171.395	-770.713	94.8525	218.856	-672.949	27.6308
833	0	-184.094	-618.665	912.156				-166.58	-467.972	500.245	-199.723	-405.938	117.374	-231.541	-280.52	37.1406	265.981	-596.737	852.989	276.388	-557.111	1059.86				171.005	-770.898	95.0839	218.907	-672.901	27.6433
834	0	-185.217	-613.837	910.239				-166.384	-464.704	498.062	-198.801	-402.141	114.963	-229.748	-277.673	34.3475	264.683	-594.101	852.432	274.712	-554.385	1058.86				170.784	-770.965	95.2551	218.962	-672.91	27.634
835	0	-186.295	-609.205	908.026				-166.144	-461.632	495.584	-197.834	-398.54	112.257	-227.987	-274.666	31.399	263.165	-591.445	851.878	273.063	-551.513	1057.82				170.636	-770.879	95.4758	219.003	-672.901	27.603
836	0	-187.346	-604.806	905.74				-165.877	-458.792	493.031	-196.975	-395.861	109.52	-226.139	-272.039	28.2296	261.754	-588.554	851.264	271.175	-548.569	1056.88				170.501	-770.654	95.7321	219.049	-672.901	27.6418
837	0	-188.642	-599.908	903.612				-165.855	-455.454	490.638	-196.363	-392.681	106.943	-224.562	-269.674	25.5969	260.163	-585.62	850.619	269.31	-545.45	1055.98				170.387	-770.524	95.9839	219.193	-672.923	27.6609
838	0	-190.185	-594.966	901.511				-166.079	-452.072	488.271	-193.186	-391.124	104.957	-223.716	-268.151	26.1133	258.532	-582.571	849.939	267.39	-542.257	1055.03				170.256	-770.394	96.1907	219.158	-672.919	27.6359
839	0	-191.608	-590.179	899.368				-166.184	-448.844	485.862	-189.891	-389.72	102.93	-222.296	-268.286	26.6869	256.835	-579.419	849.241	265.194	-538.801	1054.17				170.107	-770.288	96.4452	219.174	-672.923	27.6423
840	0	-192.829	-585.667	896.98				-166.086	-445.892	483.209	-189.293	-387.822	100.43	-222.593	-265.685	27.5569	254.985	-575.846	848.522	263.042	-535.358	1053.17				169.986	-770.128	96.6931	219.212	-672.951	27.6258
841	0	-194.091	-581.076	894.577				-166.03	-442.86	480.54	-188.737	-385.845	97.9155	-221.958	-263.528	28.3929	253.177	-571.995	847.715	260.785	-531.844	1052.24				169.877	-769.94	96.9851	219.237	-672.934	27.604
842	0	-195.368	-576.374	892.243				-165.989	-439.718	477.939	-186.673	-386.534	96.9172	-220.376	-262.778	28.991	251.275	-568.4	846.933	258.435	-528.109	1051.27				169.72	-769.727	97.3113	219.278	-672.937	27.5972
843	0	-196.557	-572.102	889.843				-165.86	-437.005	475.274	-184.359	-385.304	95.7667	-218.817	-262.679	29.2356	249.233	-564.758	846.092	255.928	-524.289	1050.28				169.638	-769.569	97.6288	219.321	-672.921	27.6208
844	0	-197.284	-567.738	887.543				-165.268	-434.201	472.708	-180.771	-384.722	95.3692	-217.712	-263.099	29.6265	247.004	-560.914	845.23	253.439	-520.399	1049.37				169.571	-769.336	98.0457	219.267	-673.005	27.657
845	0	-197.503	-563.127	885.749				-164.169	-431.15	470.648	-177.241	-384.057	93.9933	-217.282	-263.345	29.7031	244.68	-557.042	844.357	250.708	-516.397	1048.39				169.541	-768.986	98.4722	219.367	-672.958	27.6745
846	0	-197.057	-557.834	884.769				-162.405	-427.416	469.402	-175.567	-381.333	93.0204	-216.76	-263.064	29.8763	242.208	-553.223	843.519	247.801	-512.286	1047.46				169.597	-768.674	99.11	219.417	-672.91	27.6652
847	0	-196.904	-551.698	884.871				-160.934	-422.841	469.238	-174.892	-378.8	93.5823	-216.438	-262.465	30.1074	239.747	-549.136	842.726	245.025	-508.325	1046.73				169.609	-768.13	99.8527	219.56	-672.768	27.709
848	0	-197.535	-544.511	885.938				-160.246	-417.213	470.039	-174	-377.904	93.5696	-216.304	-262.119	30.2232	237.264	-545.213	842.067	242.113	-504.234	1046.07				169.584	-767.465	100.762	219.532	-672.779	27.8392
849	0	-199.268	-537.129	887.428				-160.66	-411.391	471.263	-173.545	-377.902	93.653	-216.244	-261.9	30.2956	234.915	-541.129	841.484	239.204	-500.111	1045.79				169.467	-766.826	101.777	219.674	-672.801	28.1096
850	0	-202.306	-529.746	889.207				-162.38	-405.568	472.777	-173.714	-378.162	93.9058	-216.324	-261.871	30.2249	232.55	-537.163	841.067	236.466	-495.781	1045.82				169.223	-766.196	102.935	219.811	-672.834	28.5106
851	0	-205.975	-522.718	891.037				-164.732	-400.099	474.341	-174.315	-378.247	94.1063	-216.434	-262.129	30.0551	230.178	-533.233	840.822	233.669	-491.222	1046.32				169.055	-765.602	104.232	219.896	-672.807	28.8198
852	0	-210.256	-516.221	892.561				-167.693	-395.161	475.598	-174.987	-377.987	94.204	-216.481	-262.444	29.9345	227.575	-529.558	840.771	230.834	-486.327	1047.11				168.889	-764.774	105.426	219.63	-672.51	28.9471
853	0	-214.491	-510.197	894.121				-170.61	-390.697	476.893	-175.821	-377.25	94.0937	-217.232	-261.654	29.8397	224.831	-526.221	841.047	228.066	-481.178	1048.05				168.801	-763.976	106.726	219.449	-672.474	28.7153
854	0	-218.737	-504.713	895.156				-173.539	-386.773	477.662	-176.588	-376.484	94.0303	-217.386	-261.392	29.7313	222.015	-522.986	841.548	224.994	-475.815	1049.17				168.736	-763.285	108.09	219.444	-672.651	28.5228
855	0	-222.679	-500.008	895.739				-176.161	-383.628	477.979	-176.781	-376.683	94.2349	-217.533	-261.228	29.7768	219.048	-520.057	842.319	221.928	-470.491	1050.24				168.756	-762.554	109.492	219.584	-672.779	28.6703
856	0	-226.523	-495.829	896.022				-178.688	-381.008	477.996	-176.868	-376.578	94.1898	-217.582	-261.194	29.7686	216.146	-517.164	843.312	218.954	-465.124	1051.17				168.919	-761.8	110.825	219.773	-672.776	28.8714
857	0	-230.158	-493.072	895.676				-181.004	-379.81	477.384	-176.969	-376.444	94.1325	-217.6	-261.145	29.7521	213.126	-514.946	844.417	216.002	-459.59	1051.78				169.103	-761.174	112.156	219.974	-672.674	29.1644
858	0	-233.287	-490.588	895.448				-182.815	-378.886	476.89	-177.035	-376.628	94.1516	-217.62	-261.223	29.7414	210.24	-511.875	845.555	213.184	-454.177	1052.32				169.332	-760.606	113.525	220.291	-672.654	29.4114
859	0	-236.477	-488.415	895.259				-184.687	-378.273	476.436	-177.058	-376.831	94.1556	-217.625	-261.205	29.7035	207.501	-508.489	846.709	210.21	-448.697	1052.65				169.711	-759.846	114.848	220.554	-672.605	29.5603
860	0	-239.577	-485.944	895.424				-186.469	-377.361	476.334	-177.037	-376.918	94.1804	-217.638	-261.15	29.7019	204.903	-504.965	847.739	207.234	-443.271	1052.72				170.169	-759.104	116.118	220.88	-672.376	29.6481
861	0	-242.133	-484.057	895.347				-187.706	-377.034	475.991	-177.01	-376.669	94.0441	-217.62	-261.223	29.741	202.527	-501.048	848.699	204.465	-437.876	1052.78				170.487	-758.35	117.582	220.891	-672.199	29.6786
862	0	-244.57	-481.675	895.185				-188.825	-376.212	475.563	-177.039	-376.308	93.7614	-217.608	-261.171	29.7633	200.309	-497.312	849.556	201.642	-432.813	1052.84				170.903	-757.328	119.012	221.187	-672	29.8666
863	0	-246.45	-479.001	894.931				-189.387	-375.098	475.044	-176.953	-376.061	93.5854	-217.576	-261.157	29.7382	198.292	-493.41	850.334	198.703	-427.891	1052.98				171.128	-756.45	120.581	220.59	-671.102	29.9132
864	0	-248.255	-476.448	894.655				-189.873	-374.104	474.502	-176.733	-376.269	93.4279	-217.533	-261.251	29.7958	196.424	-489.652	851.036	195.696	-423.247	1053.16				171.384	-755.341	122.226	220.663	-670.787	30.0513
865	0	-250.569	-473.178	894.819				-190.869	-372.393	474.4	-176.607	-376.245	93.3798	-217.538	-261.218	29.8234	194.604	-485.624	851.81	192.801	-418.766	1053.53				171.565	-754.219	124.004	220.614	-670.595	30.2665
866	0	-253.089	-469.878	894.984				-192.07	-370.653	474.299	-176.513	-376.385	93.4087	-217.543	-261.289	29.8197	192.79	-481.625	852.559	189.93	-414.295	1054.02				171.626	-752.85	125.95	221.414	-671.252	30.5966
867	0	-255.509	-466.367	895.375				-193.172	-368.702	474.424	-176.474	-376.214	93.3353	-217.526	-261.242	29.8001	191.012	-477.754	853.312	187.145	-409.841	1054.42				171.762	-751.126	127.928	221.653	-671.236	30.8726
868	0	-257.89	-462.772	895.638				-194.235	-366.666	474.422	-176.53	-376.085	93.2692	-217.55	-261.272	29.8012	189.204	-473.954	854.005	184.625	-405.214	1054.98				171.766	-749.453	130.203	221.436	-670.876	31.0411
869	0	-260.505	-459.107	895.858				-195.532	-364.561	474.375	-176.541	-375.952	93.2462	-217.572	-261.251	29.8027	187.406	-470.194	854.705	181.85	-400.621	1055.57				171.681	-746.974	132.506	221.262	-670.568	31.2922
870	0	-262.87	-455.692	896.016				-196.579	-362.706	474.268	-176.49	-375.762	93.1761	-217.58	-261.243	29.7926	185.498	-466.358	855.322	179.38	-395.987	1056.02				171.842	-744.602	135.273	221.194	-670.154	31.9216
871	0	-265.246	-452.232	896.057				-197.636	-360.805	474.043	-176.409	-375.686	93.1659	-217.584	-261.106	29.761	183.506	-462.4	855.89	176.867	-391.285	1056.48				171.989	-741.77	138.23	221.122	-669.579	32.5114
872	0	-267.358	-448.912	896.039				-198.429	-359.045	473.759	-176.356	-375.612	93.0831	-217.578	-261.196	29.8248	181.601	-458.243	856.411	174.221	-386.607	1056.89				172.311	-738.521	141.548	221.288	-668.974	33.4324
873	0	-269.398	-445.886	895.945				-199.152	-357.578	473.399	-176.211	-375.473	92.9977	-217.553	-261.161	29.8182	179.649	-454.242	856.786	171.686	-381.947	1057.24				172.697	-734.693	145.068	221.264	-668.285	34.6258
874	0	-271.574	-442.6	896.092				-200.009	-355.852	473.28	-176.077	-375.399	92.9302	-217.663	-260.955	29.8105	177.861	-449.969	857.226	168.952	-377.316	1057.72				173.135	-730.311	149.008	221.401	-667.209	35.9926
875	0	-273.507	-439.572	896.094				-200.624	-354.383	473.017	-176.006	-375.274	92.8585	-217.672	-260.8	29.9106	176.014	-445.675	857.59	166.298	-372.796	1058.18				173.671	-725.352	153.334	221.368	-665.753	37.8324
876	0	-275.265	-437.13	896.091				-201.064	-353.501	472.748	-175.996	-375.194	92.7742	-217.676	-260.757	29.946	174.235	-441.214	857.947	163.628	-368.232	1058.65				174.14	-719.607	157.974	221.668	-665.017	39.7028
877	0	-277.282	-434.609	896.18				-201.762	-352.54	472.571	-175.937	-375.082	92.6763	-217.698	-260.76	29.9513	172.595	-436.574	858.238	160.795	-363.679	1059.23				174.606	-713.126	163.108	221.734	-662.742	42.1342
878	0	-279.359	-432.004	896.417				-202.52	-351.494	472.542	-175.881	-375.046	92.6231	-217.69	-260.707	29.9496	171.13	-432.026	858.615	158.074	-359.331	1059.8				175.121	-705.826	168.742	221.277	-660.158	45.3067
879	0	-281.192	-430.182	896.494				-203.036	-351.233	472.353	-175.913	-374.977	92.522	-217.671	-260.651	29.9324	169.701	-427.649	859.031	155.419	-355.246	1060.35				174.835	-697.173	174.288	221.009	-657.675	48.7235
880	0	-283.077	-428.958	896.507				-203.602	-351.567	472.1	-175.914	-374.971	92.3529	-217.692	-260.691	29.9679	168.404	-423.322	859.468	152.684	-351.335	1060.79				174.794	-687.953	180.189	220.817	-654.649	52.8667
881	0	-284.947	-427.585	896.567				-204.154	-351.755	471.894	-175.933	-374.929	92.1823	-217.692	-260.681	29.9504	167.041	-419.082	859.874	150.225	-347.75	1061.21				174.579	-678.433	186.481	220.55	-651.381	57.919
882	0	-287.03	-426.243	896.615				-204.919	-351.972	471.676	-176.016	-375.009	92.0045	-217.713	-260.652	29.9547	165.676	-414.393	860.358	147.859	-344.456	1061.5				174.243	-668.455	193.305	220.173	-647.422	63.4308
883	0	-288.94	-425.162	896.862				-205.51	-352.451	471.657	-176.106	-374.924	91.8372	-217.758	-260.69	29.9703	164.39	-409.712	860.785	145.8	-341.458	1061.72				174.213	-658.269	200.01	219.594	-642.864	69.3618
884	0	-291.055	-425.562	896.839				-206.307	-354.41	471.369	-176.241	-375.106	91.689	-217.792	-260.646	29.9744	163.124	-405.493	861.154	143.811	-338.528	1061.72				173.42	-647.343	206.095	218.506	-636.391	76.2317
885	0	-292.93	-426.678	896.841				-206.864	-357.086	471.104	-176.381	-374.958	91.3907	-217.834	-260.594	29.9062	161.979	-401.631	861.516	142.137	-335.693	1061.54				171.445	-636.212	212.323	216.837	-629.472	83.2621
886	0	-294.832	-428.084	896.854				-207.448	-360.051	470.851	-176.597	-375.35	91.3734	-217.883	-260.669	29.8868	160.999	-398.26	861.913	140.268	-332.894	1061.43				169.548	-624.812	218.043	215.957	-621.383	90.0562
887	0	-296.818	-429.844	897.017				-208.115	-363.372	470.749	-176.852	-375.378	91.1345	-217.942	-260.739	29.8524	159.966	-395.113	862.296	138.93	-330.094	1061.36				167.534	-613.575	223.418	214.383	-612.408	94.4293
888	0	-298.841	-432.58	897.069				-208.819	-367.667	470.535	-177.09	-375.486	90.9491	-218.003	-260.66	29.8181	159.122	-392.031	862.718	137.482	-327.156	1061.27				165.127	-603.796	228.443	212.237	-600.293	98.212
889	0	-300.662	-436.305	896.981				-209.323	-372.951	470.181	-177.423	-375.584	90.7547	-218.147	-260.664	29.7364	158.38	-389.057	863.323	136.113	-324.125	1061.26				162.849	-592.938	232.585	209.204	-585.454	102.577
890	0	-301.141	-435.97	897.352				-209.678	-379.453	469.567	-177.897	-375.877	90.4902	-217.842	-259.883	30.1745	157.646	-386.063	864.135	134.875	-320.986	1061.34				160.593	-581.098	235.082	206.295	-569.967	105.271
891	0	-302.16	-434.889	898.062				-210.088	-385.964	469.042	-178.343	-376.516	90.3801	-217.952	-259.793	30.172	156.871	-383.756	865.152	133.681	-317.783	1061.42				158.394	-568.374	236.11	203.409	-554.322	106.447
892	0	-303.162	-433.07	898.161				-210.653	-391.604	468.103	-178.749	-377.107	90.1107	-218.036	-259.873	30.1317	156.162	-380.977	866.198	132.459	-314.436	1061.46				156.378	-555.097	236.164	200.336	-538.566	106.668
893	0	-304.208	-431.096	897.963				-211.463	-395.45	467.493	-179.191	-377.609	89.8518	-218.125	-259.989	30.1074	155.48	-378.035	867.24	131.361	-311.183	1061.34				154.383	-541.831	235.58	197.165	-522.473	105.835
894	0	-305.497	-429.464	897.652				-211.612	-397.455	467.08	-179.545	-377.965	89.7653	-218.152	-260.052	30.0867	154.719	-375.321	868.229	130.39	-307.973	1061.18				152.46	-528.37	234.167	193.615	-506.32	104.213
895	0	-306.708	-428.155	897.313				-211.661	-397.575	466.776	-179.735	-378.003	89.6435	-218.265	-260	30.0662	153.888	-372.595	869.019	129.659	-304.862	1060.71				150.583	-514.462	231.854	191.161	-488.837	102.163
896	0	-307.657	-427.261	896.859				-212.429	-395.256	466.627	-179.77	-377.908	89.5894	-218.271	-259.954	30.0334	153.041	-370.006	869.785	128.87	-301.951	1060.07				148.963	-499.905	228.618	189.474	-470.345	99.2124
897	0	-307.721	-425.132	897.083				-212.905	-393.009	466.787	-179.729	-377.784	89.5231	-218.235	-260.063	30.032	152.116	-367.532	870.358	128	-299.195	1059.02				147.678	-484.605	224.555	188.05	-450.635	96.1727
898	0	-307.611	-424.02	897.312				-213.208	-391.78	466.951	-179.573	-377.808	89.5048	-218.239	-260.098	29.9968	151.503	-364.987	870.854	127.229	-296.594	1057.58				146.823	-468.691	219.756	187.409	-429.926	92.9572
899	0	-307.399	-423.744	897.44				-213.409	-391.387	467.015	-179.122	-378.126	89.6634	-218.242	-260.059	30.0234	151.035	-362.299	871.255	126.373	-294.048	1055.66				146.44	-452.242	214.397	187.43	-408.04	89.6956
900	0	-307.358	-423.651	897.503				-213.781	-391.177	467.013	-178.889	-378.262	89.6139	-218.188	-260.179	29.9945	150.712	-359.486	871.479	125.496	-291.523	1053.56				146.419	-435.378	208.442	187.809	-385.505	86.1845
901	0	-307.081	-424.889	897.667				-213.916	-392.299	467.113	-178.779	-378.344	89.5957	-218.176	-260.147	30.0196	150.741	-356.675	871.741	124.746	-289.095	1051.56				146.804	-418.121	202.066	188.331	-362.663	82.5458
902	0	-307.535	-424.635	897.684				-214.783	-391.928	467.065	-178.8	-378.265	89.5643	-218.216	-260.244	29.9694	150.859	-354.222	871.93	124.074	-286.626	1049.86				147.571	-400.413	195.168	189.185	-339.708	78.3901
903	0	-307.864	-424.126	898.011				-215.524	-391.302	467.328	-178.917	-378.133	89.5153	-218.189	-260.116	29.9303	151.206	-351.616	872.047	123.623	-283.845	1048.32				148.691	-382.351	187.929	190.963	-315.983	74.5395
904	0	-307.848	-423.827	898.138				-215.921	-390.886	467.39	-179.012	-378.207	89.4851	-218.242	-260.136	29.9441	150.464	-346.218	871.483	123.341	-280.861	1047.52				150.075	-363.956	180.504	192.273	-292.451	70.1887
905	0	-307.702	-423.253	898.226				-216.188	-390.195	467.413	-179.135	-378.193	89.5138	-218.301	-260.102	29.8938	150.396	-342.766	871.56	123.404	-277.392	1047.13				151.7	-345.246	172.958	194.236	-268.79	66.2224
906	0	-307.239	-422.396	898.274				-216.138	-389.221	467.397	-179.136	-378.469	89.6112	-218.305	-260.085	29.8837	150.813	-340.19	871.768	123.515	-273.809	1047.05				153.582	-326.219	165.541	196.368	-244.88	62.7324
907	0	-306.655	-421.595	898.344				-215.966	-388.304	467.403	-179.174	-378.421	89.5302	-218.298	-260.054	29.8714	152.102	-340.07	872.498	123.991	-270.035	1047.04				155.657	-306.952	158.271	198.883	-220.731	59.7522
908	0	-306.431	-419.451	898.649				-215.618	-387.574	467.409	-179.166	-378.393	89.5751	-218.359	-260.139	29.8556	152.312	-336.429	872.649	124.359	-266.32	1047.13				158.139	-287.566	151.639	201.39	-196.505	57.5059
909	0	-306.189	-417.191	898.924				-215.159	-387.171	467.439	-179.139	-378.338	89.5666	-218.324	-260.192	29.8596	152.72	-332.741	872.722	124.833	-262.698	1047.08				160.593	-267.961	145.206	204.2	-172.731	55.8666
910	0	-306.036	-414.372	899.31				-214.656	-386.221	467.436	-179.051	-378.375	89.5777	-218.337	-260.222	29.87	153.253	-329.215	872.789	125.315	-259.237	1046.85				163.234	-248.595	139.367	206.954	-149.394	54.5896
911	0	-305.906	-411.326	899.515				-214.166	-385.358	467.51	-178.963	-378.325	89.6239	-218.341	-260.248	29.8388	153.79	-325.827	872.743	125.884	-255.714	1046.35				166.147	-229.432	134.102	209.707	-126.436	53.4722
912	0	-305.719	-407.732	899.676				-213.649	-384.401	467.607	-178.899	-378.322	89.6885	-218.347	-260.261	29.8455	154.343	-322.435	872.499	126.739	-252.198	1045.44				169.103	-210.572	129.434	213.153	-104.153	54.6518
913	0	-305.272	-404.354	899.801				-213.082	-382.962	467.755	-178.736	-378.288	89.745	-218.327	-260.323	29.8284	154.916	-319.127	872.174	127.522	-248.808	1044.54				171.993	-192.366	125.425	216.014	-82.7568	54.7716
914	0	-304.372	-401.442	899.924				-212.459	-381.51	467.868	-178.525	-378.385	89.8569	-218.32	-260.302	29.8327	155.464	-315.878	871.709	128.746	-245.35	1043.32				174.782	-174.816	122.214	218.757	-62.269	55.7786
915	0	-303.112	-398.843	900.169				-211.753	-379.844	468.049	-178.237	-378.7	90.1254	-218.33	-260.315	29.8421	156.082	-312.714	871.08	129.468	-241.785	1042.83				177.185	-158.508	119.398	220.895	-43.4644	56.833
916	0	-301.612	-396.59	900.381				-211.08	-378.357	468.251	-177.924	-378.998	90.3114	-218.277	-260.32	29.8502	156.722	-309.582	870.275	130.371	-237.997	1042.12				179.314	-143.313	117.615	223.42	-26.0679	63.4771
917	0	-299.685	-394.62	900.605				-210.133	-376.754	468.575	-177.642	-379.161	90.4528	-218.235	-260.345	29.8555	157.494	-306.551	869.261	131.408	-233.734	1041.62				180.903	-129.639	116.011	225.382	-10.5637	62.662
918	0	-297.545	-392.89	900.86				-209.114	-375.45	468.786	-177.499	-379.102	90.5548	-218.218	-260.427	29.8651	158.175	-303.903	868.404	132.324	-229.176	1041.68				181.907	-117.896	114.862	226.891	2.30966	62.099
919	0	-295.333	-390.943	901.355				-208.188	-373.664	469.102	-177.024	-379.704	90.8024	-218.205	-260.47	29.8574	159.202	-300.493	867.189	133.521	-224.382	1041.68				182.441	-108.262	113.618	226.857	15.1715	67.0032
920	0	-293.218	-388.66	901.634				-207.196	-371.262	469.434	-177.189	-378.943	90.5879	-218.214	-260.485	29.8455	160.275	-296.887	866.007	134.768	-219.559	1041.66				182.629	-100.555	112.478	227.301	23.7986	67.8271
921	0	-291.88	-385.689	901.877				-206.161	-369.654	469.801	-177.061	-378.665	90.5805	-218.239	-260.513	29.8159	161.419	-293.046	864.719	135.742	-214.847	1042.23				182.22	-94.8717	111.155	227.455	29.9086	67.1913
922	0	-289.781	-381.634	902.242				-204.99	-367.652	470.24	-176.98	-378.307	90.6038	-218.239	-260.584	29.8314	162.804	-289.269	863.669	137.314	-209.79	1042.46				181.509	-91.0983	110.278	226.914	33.3137	66.5557
923	0	-288.242	-377.3	902.464				-203.71	-365.362	470.613	-176.808	-378.032	90.666	-218.244	-260.829	29.645	164.76	-285.979	862.803	138.921	-204.746	1042.7				180.476	-89.187	109.206	226.492	34.6384	65.5117
924	0	-286.629	-372.94	902.878				-202.651	-363.174	470.907	-176.568	-377.995	90.8535	-217.324	-262.817	29.477	166.76	-281.69	862.182	140.675	-199.72	1043.09				179.139	-89.4739	107.528	226.383	35.6102	62.3792
925	0	-284.649	-368.875	903.21				-201.291	-361.136	471.318	-176.358	-377.928	91.0569	-217.167	-263.764	29.2871	168.709	-276.826	861.762	142.664	-194.509	1043.57				177.893	-90.4608	106.066	224.578	35.0624	60.3712
926	0	-282.346	-365.327	903.814				-200.007	-358.988	471.675	-176.13	-377.959	91.2688	-217.166	-263.72	29.291	170.836	-272.032	861.489	144.882	-189.265	1043.92				177.194	-90.5512	104.559	221.32	33.8889	57.3877
927	0	-280.255	-362.282	904.203				-198.503	-356.476	471.974	-175.911	-377.876	91.4543	-217.207	-263.474	29.3433	173.535	-269.066	861.31	147.562	-183.913	1044.28				176.58	-90.6929	103.407	218.675	33.3347	52.847
928	0	-277.583	-358.667	904.644				-197.057	-353.943	472.432	-175.691	-377.769	91.6206	-217.207	-263.366	29.4185	175.431	-262.987	861.177	149.552	-178.933	1044.08				176.494	-88.915	102.371	216.232	34.7064	49.458
929	0	-275.342	-354.614	905.101				-195.38	-351.325	472.722	-175.46	-377.596	91.8283	-217.218	-263.361	29.4387	177.497	-257.953	861.102	151.433	-174	1044.16				176.749	-85.5956	101.714	214.779	36.4528	47.0456
930	0	-272.876	-350.273	905.18				-193.701	-348.703	472.854	-175.132	-377.584	92.1803	-217.197	-263.488	29.4139	179.498	-252.328	861.04	152.013	-169.229	1044.94				177.246	-82.6368	101.087	214.465	37.6859	44.6628
931	0	-270.191	-345.884	905.386				-191.914	-346.276	473.294	-174.804	-377.692	92.5309	-217.113	-263.45	29.4792	181.383	-245.734	861.126	154.93	-163.96	1044.9				177.987	-81.1807	100.542	214.801	38.5185	41.9843
932	0	-267.691	-341.575	905.563				-190.151	-343.613	473.442	-174.419	-377.586	92.8113	-217.111	-263.379	29.4868	182.825	-238.188	861.132	157.223	-158.812	1044.77				178.566	-79.9988	100.309	215.377	38.9195	39.6414
933	0	-264.817	-337.475	905.734				-188.541	-340.85	473.58	-174.137	-377.36	93.0237	-217.102	-263.373	29.4951	184.932	-232.053	861.463	160.139	-153.162	1045.32				179.06	-78.5296	100.053	215.67	39.3399	37.8009
934	0	-261.984	-333.313	906.115				-186.885	-337.997	474.126	-173.853	-377.03	93.3183	-217.057	-263.367	29.5246	187.143	-226.075	861.965	163.019	-147.679	1045.51				179.469	-77.3016	99.9155	215.637	39.6231	36.8197
935	0	-258.803	-329.17	906.093				-184.989	-335.486	474.361	-173.589	-376.994	93.7377	-217.021	-263.366	29.5712	189.402	-219.926	862.548	165.582	-142.24	1045.71				179.609	-76.2185	99.785	215.024	39.8849	36.4623
936	0	-255.857	-325.119	906.268				-183.307	-332.763	474.631	-173.322	-376.796	94.1065	-217.057	-263.37	29.5663	191.776	-213.847	863.132	168.105	-136.788	1046.34				179.815	-75.5055	99.8458	215.292	40.2961	36.3929
937	0	-252.731	-321.183	906.418				-181.448	-330.165	474.98	-172.987	-376.631	94.4554	-217.02	-263.262	29.6024	194.299	-207.866	863.869	170.774	-131.521	1046.49				180.077	-74.5438	99.8652	215.631	40.7327	35.8081
938	0	-249.464	-317.175	906.608				-179.558	-327.363	475.212	-172.695	-376.638	94.9977	-216.948	-263.306	29.624	196.774	-201.854	864.565	173.27	-126.551	1046.41				180.204	-73.0509	99.7026	215.715	41.1142	35.9306
939	0	-246.26	-312.92	906.704				-177.524	-324.898	475.499	-172.313	-376.382	95.4704	-216.971	-263.162	29.5355	199.265	-196.167	865.257	176.41	-121.23	1047.23				180.038	-72.0655	99.4096	216.203	41.2172	35.8923
940	0	-243.145	-308.451	906.733				-175.805	-321.672	475.862	-172.031	-375.996	95.909	-217.687	-262.836	30.0863	201.542	-190.473	865.896	179.649	-116.145	1047.26				179.86	-71.4936	99.356	216.102	41.5529	35.6604
941	0	-240.126	-303.795	906.746				-173.589	-319.127	476.261	-171.705	-375.615	96.4008	-218.005	-262.338	30.3336	204.277	-185.052	866.462	182.917	-111.124	1047.28				179.732	-70.6341	99.2173	215.246	42.2093	35.3961
942	0	-237.258	-298.655	906.78				-171.885	-315.753	476.647	-171.463	-374.969	96.8293	-217.942	-262.147	30.4156	206.915	-179.733	866.831	186.2	-105.97	1047.94				179.643	-69.7597	99.0342	215.8	42.3027	35.3627
943	0	-234.456	-293.263	906.759				-170.538	-313.95	476.281	-171.343	-374.159	97.4115	-217.103	-263.251	30.2418	209.84	-174.488	867.15	189.532	-101.129	1048.15				179.591	-69.165	98.9593	215.455	42.4946	35.1783
944	0	-231.589	-288.259	906.847				-168.89	-311.466	476.452	-171.133	-373.495	98.0085	-217.41	-262.666	30.2908	212.933	-169.282	867.284	192.314	-96.335	1048.64				179.518	-68.5082	98.8655	214.501	42.901	34.9076
945	0	-228.704	-283.145	907.011				-167.313	-308.494	476.983	-170.845	-372.847	98.7957	-217.699	-262.355	30.3391	216.084	-164.865	867.478	195.721	-91.2156	1049.11				179.424	-67.7185	98.6911	214.161	43.0353	34.6209
946	0	-225.912	-278.167	907.213				-165.63	-305.663	477.605	-170.537	-372.019	99.6335	-217.721	-262.403	30.5263	218.189	-157.311	867.102	199.04	-86.1862	1049.85				179.436	-67.1122	98.5765	213.892	42.9833	34.3241
947	0	-222.949	-273.26	907.634				-164.182	-302.734	478.313	-170.133	-371.349	100.556	-217.844	-262.233	30.5678	220.989	-151.709	867.042	201.778	-81.3044	1050.5				179.343	-66.5576	98.4486	213.609	43.2622	34.0978
948	0	-219.906	-269.091	908.316				-162.636	-300.175	479.204	-169.807	-370.628	101.689	-217.734	-261.912	30.4749	223.723	-146.927	867.072	204.945	-76.3815	1051.25				179.376	-66.1468	98.476	213.589	43.4029	34.143
949	0	-217.095	-264.962	909.147				-161.171	-297.273	480.321	-169.52	-370.017	102.911	-217.715	-261.855	30.4592	225.803	-139.779	866.542	208.172	-71.5889	1051.9				179.335	-65.784	98.4074	213.501	43.524	34.2008
950	0	-214.253	-260.729	910.169				-159.71	-294.558	481.507	-169.185	-369.145	104.411	-217.777	-261.6	30.2626	229.754	-139.177	867.66	210.668	-66.9959	1052.74				179.27	-65.4436	98.3261	213.452	43.6111	34.2164
951	0	-211.871	-256.365	911.345				-158.256	-291.678	482.795	-169.147	-368.28	105.892	-217.753	-261.861	30.3417	232.243	-134.552	867.94	213.621	-62.3137	1053.57				179.289	-65.2144	98.2994	213.439	43.66	34.2125
952	0	-209.417	-252.055	912.67				-156.837	-289.522	484.194	-168.965	-367.657	107.736	-217.911	-262.224	30.3303	234.5	-129.802	868.294	215.908	-58.0375	1054.39				179.285	-65.0065	98.2403	213.456	43.715	34.2366
953	0	-205.928	-251.252	914.852				-155.625	-285.736	486.432	-168.538	-366.468	109.376	-217.99	-262.365	30.2798	236.713	-125.466	868.744	216.97	-54.0783	1055.89				179.215	-64.6893	98.0944	213.484	43.7314	34.0898
954	0	-202.968	-249.847	916.626				-154.943	-281.348	488.264	-168.04	-364.689	110.977	-218.092	-262.65	30.1585	238.834	-121.471	869.246	220.719	-49.4872	1056.41				179.313	-64.5621	98.0827	213.467	43.7835	34.0811
955	0	-200.886	-246.047	918.428				-154.542	-277.99	489.387	-167.666	-364	112.941	-218.202	-263.08	30.0501	240.803	-117.768	869.755	221.728	-45.6411	1057.83				179.29	-64.3981	97.9675	213.401	43.7941	34.114
956	0	-199.091	-241.811	920.156				-153.886	-275.296	490.637	-167.215	-362.493	114.795	-218.097	-263.028	29.7835	242.67	-114.349	870.263	224.444	-41.4529	1058.74				179.32	-64.2968	97.9028	213.39	43.8345	34.1245
957	0	-197.347	-237.628	922.082				-153.414	-271.62	492.091	-166.66	-361.244	116.88	-217.938	-262.748	29.4491	244.586	-111.22	870.87	226.681	-37.365	1059.93				179.411	-64.2219	97.8545	213.392	43.8885	34.1266
958	0	-195.359	-234.391	924.181				-152.682	-268.297	494.237	-166.068	-359.772	118.97	-217.645	-262.359	29.1148	246.349	-108.196	871.441	228.927	-33.2592	1061.11				179.484	-64.1486	97.7691	213.445	43.8167	34.2391
959	0	-193.221	-231.708	926.354				-151.996	-264.63	495.871	-165.511	-358.272	120.958	-217.339	-261.862	28.9439	247.981	-105.166	872.056	231.205	-29.3158	1062.43				179.657	-64.1268	97.7804	213.509	43.813	34.2399
960	0	-191	-229.424	928.492				-151.131	-261.49	497.933	-165.614	-357.879	123.547	-218.322	-263.965	29.877	249.569	-101.989	872.715	233.308	-25.4161	1063.8				179.674	-64.0163	97.727	213.597	43.7976	34.2669
961	0	-189.094	-227.129	930.832				-150.331	-257.492	500.013	-164.161	-355.022	125.342	-218.464	-264.744	30.2282	251.092	-98.8567	873.439	234.045	-22.148	1064.62				179.736	-64.0212	97.6578	213.341	43.8348	34.0251
962	0	-187.239	-224.458	932.997				-150.135	-252.855	502.148	-164.215	-354.566	127.765	-218.12	-264.837	30.4559	252.514	-95.7941	874.112	236.035	-18.5804	1065.76				179.812	-63.9803	97.5981	213.409	43.7405	34.1632
963	0	-185.561	-221.392	935.181				-150.307	-247.71	504.152	-163.462	-352.654	129.84	-217.757	-264.494	30.3982	254.071	-92.5945	874.757	239.518	-14.5842	1067.37				179.896	-63.9214	97.4482	213.42	43.6972	34.1692
964	0	-184.151	-218.266	937.339				-150.241	-243.578	505.778	-162.691	-350.843	132.046	-217.136	-264.193	30.4681	255.725	-89.5261	875.341	239.633	-11.782	1068.12				180.296	-63.6844	96.8925	213.504	43.586	34.5091
965	0	-182.465	-215.421	939.494				-150.414	-238.711	507.862	-162.02	-349.817	134.302	-216.402	-263.686	30.7085	258.003	-86.3201	876.339	241.55	-8.54098	1069.17				179.747	-63.9513	97.2607	213.369	43.6376	34.2338
966	0	-181.358	-211.832	941.878				-150.932	-235.059	508.355	-160.978	-346.845	136.207	-215.771	-263.136	31.1133	257.378	-83.2022	876.432	243.613	-5.27895	1070.16				179.78	-63.8549	97.1748	213.342	43.6084	34.4371
967	0	-180.374	-207.734	943.791				-151.261	-230.823	509.552	-159.949	-344.179	138.12	-215.349	-263.008	31.5366	259.066	-80.1934	876.894	245.69	-2.09873	1070.88				179.722	-63.8027	97.0974	213.302	43.5572	34.4706
968	0	-179.26	-204.603	945.597				-151.491	-226.54	511.128	-159.237	-342.05	140.097	-214.538	-262.176	31.8291	260.585	-77.632	877.379	248.207	1.17018	1071.67				179.646	-63.7647	96.934	213.281	43.4786	34.5557
969	0	-177.972	-201.619	947.419				-151.664	-221.715	512.404	-158.37	-339.646	141.955	-213.996	-261.519	32.5526	262.261	-75.3664	877.891	249.85	4.21484	1072.43				179.609	-63.7462	96.8207	213.374	43.4383	34.6309
970	0	-176.733	-199.004	949.121				-152.085	-216.776	513.671	-157.645	-337.101	143.855	-213.64	-260.9	33.2684	264.053	-72.8471	878.431	251.257	7.19648	1073.21				179.533	-63.6979	96.6254	213.48	43.2993	34.8558
971	0	-175.534	-196.301	950.729				-152.644	-212.091	514.961	-156.948	-334.172	145.472	-214.23	-261.367	34.6086	264.68	-69.8135	878.772	252.771	10.2061	1073.98				179.466	-63.6531	96.5074	213.457	43.2686	34.9484
972	0	-174.201	-193.518	952.105				-153.113	-207.251	516.351	-156.425	-330.487	146.939	-214.01	-258.714	35.2766	265.714	-66.5591	879.074	252.79	12.747	1074.74				179.45	-63.6069	96.4549	212.676	43.0435	34.857
973	0	-172.951	-190.979	953.504				-153.667	-202.257	517.314	-156.378	-326.893	148.346	-213.795	-255.007	35.7218	266.676	-63.3455	879.285	253.825	15.5982	1075.47				179.377	-63.5573	96.2688	213.18	43.1745	34.9434
974	0	-171.622	-188.542	954.702				-154.222	-197.776	518.414	-156.423	-322.104	149.356	-215.456	-252.986	37.2238	267.505	-60.113	880.035	255.121	18.5802	1076.41				179.397	-63.56	96.2473	213.488	43.1124	35.1487
975	0	-170.266	-186.279	955.848				-154.631	-193.262	519.412	-157.061	-316.914	150.101	-216.654	-248.112	38.212	268.976	-56.9557	880.124	256.464	21.533	1077.12				179.409	-63.5836	96.1561	213.165	43.1077	35.0081
976	0	-168.906	-183.937	956.808				-155.038	-188.727	520.262	-158.068	-310.911	150.61	-218.472	-242.242	39.1405	270.029	-53.7845	880.357	257.247	24.4398	1078.19				179.372	-63.542	95.9775	213.476	43.0064	35.2182
977	0	-167.625	-181.827	957.633				-155.441	-184.842	521.272	-159.923	-305.27	151.085	-220.917	-236.048	39.5429	271.079	-50.6093	880.683	259.495	27.7254	1079.29				179.348	-63.5561	95.8465	213.217	43.0094	35.066
978	0	-166.319	-179.537	958.384				-155.538	-180.718	522.051	-161.947	-297.99	150.814	-223.842	-228.348	39.8194	272.395	-47.4897	880.884	260.627	30.7911	1079.51				179.347	-63.5286	95.7127	212.203	42.826	34.8024
979	0	-165.003	-177.127	958.944				-155.773	-177.064	523.038	-164.468	-290.18	150.443	-227.034	-219.544	39.9736	273.546	-44.3308	881.279	261.622	33.5366	1080.39				179.376	-63.5566	95.6877	212.519	42.7301	34.9493
980	0	-163.673	-174.829	959.465				-155.96	-173.041	523.644	-167.369	-281.401	149.773	-230.818	-209.755	40.0423	274.447	-41.3741	881.414	262.698	36.3381	1080.79				179.378	-63.5538	95.5649	212.598	42.7342	34.9771
981	0	-162.335	-172.526	959.82				-156.04	-169.437	524.538	-170.689	-271.645	148.915	-234.907	-199.013	39.8748	275.722	-38.4924	881.56	263.555	39.1077	1081.84				179.449	-63.5392	95.5297	212.596	42.7417	34.9331
982	0	-160.993	-170.127	960.142				-157.444	-161.955	525.842	-174.601	-261.666	148.155	-239.391	-187.314	39.634	276.875	-35.7551	881.808	265.546	41.9188	1082.1				179.487	-63.4846	95.4885	212.604	42.711	34.8603
983	0	-159.736	-167.894	960.461				-158.67	-154.922	526.692	-178.606	-250.264	147.232	-243.982	-175.127	39.4824	277.898	-32.7651	882.153	266.508	44.5808	1083.07				179.569	-63.4211	95.515	212.291	42.7338	34.6314
984	0	-158.488	-165.725	960.59				-159.396	-149.569	527.062	-182.956	-238.69	146.567	-248.763	-162.276	39.5386	278.237	-29.2429	882.242	267.534	47.2264	1083.29				179.601	-63.3537	95.4989	212.313	42.7687	34.7445
985	0	-157.23	-163.634	960.908				-159.831	-145.145	527.63	-187.292	-226.607	146.064	-253.429	-148.531	39.9782	277.384	-24.814	882.484	268.403	49.8922	1084.19				179.598	-63.2565	95.4496	212.443	42.7909	34.7415
986	0	-156.055	-161.565	961.216				-160.732	-139.393	528.184	-191.505	-214.311	145.651	-258.118	-134.46	41.1237	277.467	-21.1779	882.541	269.293	52.3819	1084.49				179.577	-63.1526	95.4628	212.397	42.8277	34.75
987	0	-154.92	-159.6	961.356				-161.608	-133.009	528.85	-195.414	-201.565	145.347	-262.356	-120.221	42.396	277.027	-17.1553	882.536	270.264	54.981	1084.65				179.574	-63.0701	95.505	212.57	42.795	34.847
988	0	-153.708	-157.378	961.338				-162.707	-126.201	529.295	-199.235	-189.197	145.387	-264.334	-105.724	44.2884	276.974	-13.7739	882.419	271.072	57.6143	1085.51				179.55	-62.9129	95.5288	212.553	42.8544	34.8408
989	0	-152.694	-155.295	961.295				-163.849	-119.251	529.779	-202.801	-176.47	145.466	-268.501	-91.1982	46.5529	277.527	-10.831	882.303	271.436	59.9932	1085.56				179.539	-62.8213	95.592	212.571	42.8946	34.7404
990	0	-151.753	-153.212	961.255				-164.896	-112.285	530.245	-206.31	-163.547	145.679	-273.572	-76.0487	49.0462	278.133	-7.94481	882.103	272.015	62.4099	1085.73				179.48	-62.7451	95.6769	212.592	42.9287	34.76
991	0	-150.89	-151.112	961.237				-166.14	-104.573	530.938	-209.573	-150.929	146.201	-277.804	-61.7058	50.9994	278.564	-4.94453	881.88	272.793	64.8111	1085.79				179.407	-62.6071	95.6542	212.547	42.9006	34.7257
992	0	-150.128	-148.991	961.24				-167.468	-96.4386	531.724	-212.622	-138.322	146.735	-281.701	-47.9823	52.9912	278.872	-1.95467	881.624	273.308	67.2452	1086.1				179.295	-62.459	95.6597	212.526	42.9322	34.7953
993	0	-149.49	-147.071	961.175				-169.165	-87.7742	532.326	-215.094	-125.795	147.175	-286.708	-33.4936	55.5586	279.437	1.0872	881.366	274.034	69.673	1086.19				179.209	-62.3302	95.6998	212.412	43.0187	34.6262
994	0	-148.97	-144.694	961.068				-170.633	-78.9238	533.226	-217.592	-114.273	147.971	-288.403	-20.9106	56.6718	279.596	3.98694	881.008	274.58	71.9224	1086.27				179.193	-62.2242	95.8452	212.338	42.9928	34.6006
995	0	-148.544	-142.346	960.972				-172.312	-69.9529	534.195	-220.091	-102.018	148.794	-292.362	-7.21947	59.0813	279.901	6.84627	880.715	275.153	74.2401	1086.25				179.12	-62.1315	95.8523	212.527	43.021	34.7157
996	0	-148.137	-139.381	960.771				-174.145	-60.6535	535.179	-221.736	-88.9813	149.273	-293.541	4.83587	60.6507	280.198	9.68927	880.363	275.557	76.4812	1086.28				179.055	-62.0118	95.9369	212.381	43.0308	34.632
997	0	-147.955	-136.933	960.61				-175.617	-51.9521	536.132	-223.458	-76.1285	149.781	-295.933	17.6484	62.337	280.47	12.4377	880.087	275.832	78.6998	1086.31				178.984	-61.8648	95.9135	213.404	43.1966	34.951
998	0	-147.883	-134.317	960.393				-177.013	-43.6386	536.99	-225.43	-64.3134	150.742	-297.29	30.9249	63.8326	280.822	15.1123	879.825	276.319	80.9525	1086.36				178.881	-61.7775	96.0835	213.45	43.2145	34.9601
999	0	-147.891	-131.361	960.205				-178.404	-35.1165	537.986	-226.808	-51.5996	151.553	-298.509	44.0261	65.393	281.118	17.7617	879.527	276.683	83.2946	1086.38				178.831	-61.6376	96.1457	213.406	43.2088	34.9219
1000	0	-148.056	-128.617	960.088				-179.859	-26.027	539.208	-228.363	-39.678	152.542	-299.51	57.2492	66.8946	281.348	20.4474	879.276	276.982	85.7001	1086.41				178.665	-61.5114	96.0686	213.445	43.2423	34.9645
1001	0	-148.182	-125.654	959.917				-181.356	-16.8458	540.141	-229.853	-27.0662	153.301	-300.15	70.3627	68.322	281.4	23.0984	879.034	277.08	88.1046	1086.52				178.642	-61.4313	96.1894	213.443	43.2081	34.9723
1002	0	-148.462	-121.908	959.612				-182.701	-7.92899	541.2	-231.224	-14.9676	154.34	-300.646	83.8213	69.6773	281.256	25.809	878.737	277.437	90.667	1086.79				178.547	-61.2991	96.2287	213.438	43.2137	34.9836
1003	0	-148.924	-118.6	959.484				-183.842	0.710416	542.226	-232.525	-2.72237	155.25	-300.82	96.9405	71.1877	281.168	28.5394	878.501	277.505	93.3991	1087.23				178.457	-61.2262	96.2668	213.428	43.2347	34.9715
1004	0	-149.345	-114.752	959.139				-184.852	8.85262	543.165	-233.712	9.43789	156.164	-301.213	110.61	72.6526	281.163	31.2288	878.253	278.752	91.6387	1086.35				178.385	-61.1461	96.335	213.427	43.211	34.9778
1005	0	-149.907	-110.69	958.835				-185.605	17.198	544.041	-234.964	21.5158	157.387	-301.584	124.415	73.9812	280.994	33.8799	878.036	279.414	92.228	1086.39				178.268	-61.0265	96.3622	213.435	43.2275	35.0008
1006	0	-150.558	-107.026	958.691				-186.255	25.333	544.879	-237.745	36.5881	158.072	-301.6	137.854	75.525	280.611	36.4093	877.764	279.542	94.1537	1086.38				178.174	-60.8977	96.4689	213.432	43.2375	34.9822
1007	0	-151.221	-103.032	958.337				-186.994	33.5444	545.71	-239.523	49.509	158.868	-298.888	151.212	76.9322	280.369	38.9678	877.565	279.627	96.1952	1086.31				178.101	-60.806	96.5422	213.445	43.2464	35.0316
1008	0	-151.874	-98.3002	957.886				-187.975	42.6361	546.806	-240.682	61.6582	159.448	-299.215	164.753	78.5369	280.232	41.5814	877.334	280.286	97.8591	1086.23				177.955	-60.603	96.4954	213.456	43.2524	35.0618
1009	0	-152.645	-93.9914	957.522				-187.748	49.514	547.093	-241.745	73.6429	160.374	-300.165	179.24	80.193	280.053	44.144	877.113	280.378	99.6558	1086.17				177.876	-60.5522	96.7007	213.45	43.239	35.0527
1010	0	-153.457	-89.6069	957.195				-187.95	56.3583	547.443	-242.93	85.5388	160.896	-300.723	192.922	81.9333	279.512	46.64	876.838	280.761	101.091	1086.03				177.758	-60.4476	96.7478	213.454	43.2673	35.0971
1011	0	-154.292	-85.1978	956.844				-188.106	63.8074	547.81	-243.471	96.6356	161.912	-300.575	205.55	83.7719	278.942	49.1033	876.543	281.158	102.707	1085.86				177.633	-60.2923	96.7087	213.401	43.3112	35.1526
1012	0	-155.2	-80.9235	956.376				-188.005	70.985	547.934	-244.154	108.098	162.566	-300.603	217.946	85.5663	278.751	51.6279	876.295	282.291	104.09	1085.72				177.504	-60.2126	96.8734	213.315	43.3363	35.0726
1013	0	-156.127	-76.154	955.857				-187.795	77.2121	548.309	-244.79	119.238	163.274	-300.764	230.177	87.3094	278.392	54.1049	875.993	282.426	105.738	1085.81				177.404	-60.0989	96.9298	213.394	43.3358	35.2051
1014	0	-157.069	-71.5208	955.256				-187.917	84.8908	548.19	-245.226	129.99	163.858	-300.993	242.004	89.1467	277.694	56.5382	875.65	282.795	107.146	1085.41				177.288	-59.9935	97.0174	213.408	43.2776	35.171
1015	0	-158.183	-67.6099	954.754				-188.265	92.7909	548.314	-245.676	140.785	164.267	-301.025	253.714	90.7289	277.495	59.0324	875.385	282.67	108.763	1085.18				177.108	-59.8451	96.9849	213.416	43.3032	35.1925
1016	0	-159.172	-62.6744	954.048				-188.205	100.02	548.176	-245.681	150.922	164.924	-301.268	265.138	92.1534	277.24	61.4332	875.064	282.111	110.895	1085.03				176.989	-59.6901	97.0581	213.414	43.3136	35.2007
1017	0	-160.243	-57.9976	953.28				-188.044	106.813	548.132	-245.982	161.156	165.217	-301.284	275.79	93.5798	276.565	63.7736	874.72	281.611	112.891	1084.68				176.868	-59.5515	97.1152	213.443	43.3079	35.1738
1018	0	-161.36	-53.4259	952.511				-187.627	112.614	547.65	-245.741	170.397	165.601	-301.023	286.051	94.7068	277.138	66.0903	874.487	281.246	115.029	1084.32				176.758	-59.4755	97.2186	213.42	43.3296	35.2062
1019	0	-162.543	-48.7926	951.659				-187.668	119.38	547.37	-245.854	179.924	165.822	-301.192	296.353	95.9377	277.987	68.1848	873.533	280.943	116.216	1083.74				176.666	-59.3509	97.3082	213.358	43.3701	35.1584
1020	0	-163.679	-44.1079	950.801				-187.379	125.538	546.854	-245.787	189.35	165.808	-301.153	306.058	96.8769	276.76	70.4481	873.284	280.627	117.453	1083.25				176.623	-59.2583	97.4353	213.48	43.3232	35.1864
1021	0	-164.829	-39.5839	949.853				-187.273	131.456	546.526	-245.406	198.135	165.827	-300.675	315.667	97.5832	276.258	72.6393	872.96	280.391	118.844	1082.72				176.515	-59.1127	97.5289	213.435	43.4029	35.1759
1022	0	-165.886	-35.1418	948.849				-187.298	137.641	545.865	-245.205	206.428	165.85	-300.133	324.525	97.9335	275.594	74.9123	872.569	279.996	120.621	1082.55				176.373	-58.9175	97.5294	213.494	43.4013	35.1906
1023	0	-167.037	-30.8485	947.967				-187.012	142.973	545.422	-244.833	214.672	165.561	-299.255	333.311	98.1962	274.973	77.3483	872.287	279.144	122.507	1082.04				176.338	-58.8378	97.6759	213.532	43.3738	35.2253
1024	0	-168.147	-26.6327	946.943				-187.251	149.152	544.669	-244.342	222.146	165.391	-298.221	341.761	98.1325	274.217	79.8945	872.003	278.408	124.479	1082.04				176.295	-58.7078	97.7937	213.56	43.3922	35.2449
1025	0	-169.144	-22.2948	945.849				-187.196	154.503	544.193	-243.774	229.392	165.127	-297.145	349.744	97.8244	273.476	82.4441	871.72	277.842	126.205	1081.54				176.192	-58.5203	97.7775	213.42	43.4743	35.1142
1026	0	-170.271	-18.2966	944.853				-187.302	160.114	543.38	-243.591	236.618	164.477	-295.596	356.874	97.2269	272.855	85.078	871.458	277.362	127.585	1081.24				176.165	-58.4421	97.9488	213.439	43.4179	35.1346
1027	0	-171.374	-14.0678	943.778				-187.387	165.618	542.696	-243.016	243.718	164.045	-294.14	364.016	96.4274	272.224	87.55	871.201	276.929	129.137	1081.05				176.072	-58.3072	98.0399	213.568	43.4048	35.2524
1028	0	-172.476	-10.0593	942.628				-187.271	170.339	541.716	-242.466	250.061	163.427	-292.861	370.636	95.2976	271.571	90.1186	870.949	276.425	130.801	1080.69				176.009	-58.2156	98.1774	213.482	43.4533	35.1728
1029	0	-173.599	-5.90793	941.485				-187.6	175.75	540.951	-242.215	256.539	162.578	-291.435	376.85	93.9057	270.978	92.6813	870.673	276.606	132.288	1080.48				175.926	-58.0958	98.2595	213.506	43.4389	35.1386
1030	0	-174.762	-1.96336	940.15				-187.591	180.197	539.972	-241.374	262.36	161.943	-289.658	382.799	92.286	270.091	95.1303	870.374	275.972	133.95	1080.13				175.845	-58.0159	98.3488	213.525	43.4383	35.0995
1031	0	-175.929	1.99947	938.893				-187.773	185.084	538.935	-240.776	267.397	161.43	-287.799	388.452	90.5013	269.276	97.6496	870.169	275.563	135.736	1079.8				175.746	-57.8595	98.3961	213.659	43.4182	35.1692
1032	0	-176.976	6.38673	937.441				-187.921	189.477	537.708	-240.144	271.94	160.726	-286.022	393.944	88.5191	268.549	99.9486	869.97	274.943	137.265	1079.39				175.615	-57.7294	98.3797	213.503	43.4852	35.0834
1033	0	-178.174	10.566	936.156				-187.503	192.999	536.259	-238.946	275.611	159.8	-284.178	399.36	86.3913	267.811	102.309	869.753	274.644	138.779	1078.94				175.508	-57.6447	98.4253	213.556	43.4642	35.1313
1034	0	-179.327	14.9849	934.674				-187.385	197.029	534.797	-237.641	279.819	158.607	-281.143	404.991	83.8608	267.163	104.438	869.593	273.917	140.573	1078.29				175.513	-57.6371	98.6201	213.529	43.4605	35.1134
1035	0	-180.488	19.4386	933.328				-187.199	200.893	532.995	-237.059	283.563	157.651	-279.325	409.356	81.541	266.504	106.566	869.413	272.675	142.775	1077.9				175.309	-57.5051	98.5663	213.976	43.2873	35.3492
1036	0	-181.641	24.202	931.792				-187.128	204.808	531.524	-236.939	288.633	155.958	-277.64	413.764	79.3475	265.619	108.514	869.215	271.649	144.701	1077.11				175.216	-57.4521	98.6562	214.041	43.2853	35.3334
1037	0	-182.887	28.9763	930.359				-186.765	207.579	529.531	-236.458	293.302	154.545	-276.16	418.117	77.2187	264.83	110.579	869.053	269.887	147.306	1076.95				175.115	-57.3946	98.6937	214	43.2693	35.3203
1038	0	-184.211	33.794	928.935				-186.217	209.948	527.413	-236.187	297.687	153.212	-274.783	422.526	75.22	264.025	112.443	868.875	269.146	148.975	1076.04				174.972	-57.3216	98.7889	213.792	43.4096	35.2344
1039	0	-185.623	38.6702	927.63				-185.68	212.528	525.211	-235.333	301.663	151.081	-273.555	426.725	73.2981	262.988	114.524	868.647	267.832	151.074	1075.4				174.876	-57.2574	98.9747	213.95	43.3211	35.1427
1040	0	-187.128	43.3607	926.266				-185.127	214.837	522.903	-234.047	305.252	149.191	-272.181	430.75	71.4355	261.984	116.516	868.396	266.347	153.372	1074.85				174.773	-57.1829	98.9998	214.129	43.2985	35.3559
1041	0	-188.697	48.273	924.987				-184.586	216.574	520.44	-233.746	308.572	147.32	-270.733	434.497	69.403	260.828	118.525	868.154	264.91	155.867	1074.15				174.641	-57.1391	99.0283	214.037	43.2466	35.3014
1042	0	-190.358	53.4168	923.547				-184.027	218.646	518.035	-232.762	311.928	145.099	-269.295	437.839	67.1022	259.684	120.646	867.944	263.471	158.19	1073.52				174.563	-57.0712	99.2061	214	43.3259	35.2702
1043	0	-192.088	58.0473	922.327				-183.551	220.25	515.512	-231.771	315.078	142.873	-267.843	440.635	64.4948	258.307	122.729	867.658	261.709	161.162	1072.97				174.434	-57.0037	99.3052	213.931	43.3268	35.0879
1044	0	-193.935	62.5523	920.855				-182.802	221.886	513.135	-231.136	317.269	140.114	-266.143	442.495	61.5685	257.044	124.909	867.425	260.12	164.123	1072.32				174.301	-56.9455	99.4227	214.089	43.2683	35.2533
1045	0	-195.545	68.0651	919.46				-182.721	223.963	510.479	-230.192	318.528	137.497	-264.044	443.527	58.1373	255.52	127.125	867.135	258.288	167.208	1071.7				174.112	-56.8213	99.4777	213.651	43.4393	35.0649
1046	0	-197.364	73.0367	917.931				-182.472	225.992	508.024	-228.191	318.788	134.46	-261.891	444.23	54.2058	254.089	129.384	866.815	256.542	169.648	1071.13				173.939	-56.6787	99.5829	213.936	43.3241	35.0715
1047	0	-199.236	77.7537	916.508				-182.334	227.862	505.525	-226.519	318.792	131.331	-259.302	443.863	49.5862	252.538	131.719	866.545	254.768	171.919	1070.49				173.803	-56.6237	99.7056	214.071	43.2645	35.2475
1048	0	-201.168	82.4826	914.937				-182.185	229.545	502.953	-225.542	319.102	128.328	-255.73	441.347	44.6375	250.772	134.205	866.162	252.761	173.075	1070.32				173.712	-56.6004	99.9239	214.027	43.2877	35.2113
1049	0	-203.09	87.3866	913.431				-182.102	231.335	500.317	-224.458	318.975	124.874	-252.521	439.43	39.3233	249.135	136.76	865.777	251.033	175.452	1069.34				173.564	-56.5158	100.034	214.188	43.2041	35.2739
1050	0	-205.07	92.5531	911.75				-182.559	234.233	497.732	-222.939	318.246	121.474	-248.876	437.278	33.5676	247.304	139.374	865.395	248.9	178.595	1068.62				173.272	-56.3698	100.059	214.257	43.1321	35.2679
1051	0	-207.198	97.199	910.232				-182.796	236.271	494.972	-221.4	316.633	117.839	-245.905	436.356	30.5822	245.285	142.05	864.977	246.679	181.783	1067.77				173.03	-56.3391	100.218	213.631	43.3896	34.9959
1052	0	-209.236	102.309	908.569				-182.888	237.795	492.164	-219.515	315.415	115.007	-243.748	435.589	31.3638	243.345	144.956	864.525	244.222	185.792	1067.04				172.87	-56.3551	100.436	214.246	43.1016	35.2449
1053	0	-211.525	107.377	906.864				-182.109	237.829	489.176	-216.759	312.706	111.994	-241.459	435.892	32.1261	241.168	147.901	864.018	241.699	189.614	1066.48				172.623	-56.2539	100.57	214.399	43.0434	35.2749
1054	0	-213.937	112.496	905.358				-181.457	237.671	486.008	-214.129	309.805	108.802	-239.579	436.259	33.3704	238.92	150.895	863.499	239.096	193.758	1065.52				172.43	-56.1869	100.895	214.357	43.0059	35.2292
1055	0	-216.433	117.852	903.456				-181.172	238.801	483.151	-213.931	311.11	106.418	-237.843	436.448	34.2037	236.638	154.141	862.95	236.314	198.166	1064.84				172.127	-56.0525	101.13	214.397	42.9982	35.2203
1056	0	-218.945	123.088	901.849				-180.882	239.162	480.441	-212.18	311.776	104.092	-237.386	436.139	34.5369	234.278	157.355	862.382	233.821	201.223	1064.22				171.898	-55.8933	101.374	214.4	42.9626	35.258
1057	0	-221.567	128.666	900.242				-180.993	240.011	478.186	-210.134	311.688	102.29	-237.436	435.844	34.5354	231.811	160.684	861.82	231.082	205.081	1063.44				171.716	-55.8265	101.635	214.355	42.9368	35.2533
1058	0	-224.395	134.074	898.889				-181.297	241.581	476.396	-208.167	310.788	101.493	-237.104	435.851	34.6341	229.294	164.12	861.25	228.198	208.776	1062.74				171.471	-55.7165	101.931	214.328	42.951	35.2298
1059	0	-227.272	139.354	897.556				-181.32	243.845	475.373	-206.109	311.818	100.501	-236.77	435.978	34.9571	226.635	167.533	860.681	225.416	213.061	1062.04				171.303	-55.5864	102.237	214.356	42.9538	35.2017
1060	0	-230.362	144.535	896.732				-181.296	246.933	474.595	-204.028	311.826	99.8607	-236.452	436.04	35.2197	223.91	171.06	860.132	222.389	217.47	1061.29				171.059	-55.4965	102.759	213.677	43.2566	34.9787
1061	0	-233.454	149.245	896.213				-181.2	250.8	474.242	-202.701	312.94	99.5678	-236.24	436.054	35.3021	221.074	174.569	859.604	218.88	221.97	1061.1				170.752	-55.3126	103.277	213.658	43.2664	34.9841
1062	0	-236.397	153.516	896.101				-181.498	254.509	474.275	-202.461	313.933	99.7191	-236.064	435.979	35.3045	218.33	178.16	859.058	215.981	226.13	1060.2				170.455	-55.1282	103.875	213.565	43.2904	34.9918
1063	0	-239.491	156.957	896.548				-182.76	258.225	474.637	-202.404	314.327	99.6607	-236.091	436.025	35.2718	215.535	181.62	858.503	212.833	230.548	1059.81				169.988	-54.8656	104.496	213.46	43.3577	35.2016
1064	0	-242.309	160.566	897.29				-184.656	261.289	475.258	-202.66	314.309	99.5362	-236.242	436.139	35.1909	212.707	185.193	858.02	209.551	235.117	1059.63				169.526	-54.5305	105.356	213.854	42.6027	34.6709
1065	0	-245.383	163.598	898.276				-187.009	262.861	475.946	-203.162	314.583	99.3663	-236.478	436.252	35.0898	209.745	188.465	857.705	206.377	240.234	1059.69				168.871	-54.2911	106.446	213.903	42.5581	34.9006
1066	0	-248.321	166.844	899.315				-189.649	263.511	476.208	-203.648	314.586	99.21	-236.627	436.348	34.9862	206.811	191.728	857.414	203.264	245.276	1059.96				168.08	-53.9042	107.682	213.314	42.4659	35.2782
1067	0	-251.26	169.658	900.579				-191.872	264.096	476.657	-204.194	314.533	98.9876	-236.742	436.267	34.9332	203.75	194.868	857.365	200.059	250.473	1060.29				167.538	-53.2648	109.065	213.036	42.4602	35.7034
1068	0	-254.029	172.737	901.66				-194.377	263.971	476.459	-204.611	314.379	98.8903	-236.796	436.314	34.8629	200.54	197.896	857.576	197.276	255.894	1060.93				167.062	-52.5742	110.559	212.927	42.4908	36.0361
1069	0	-256.417	176.885	902.316				-196.044	263.577	476.414	-204.901	314.631	98.5846	-236.847	436.246	34.8312	197.311	200.968	858.017	193.711	260.946	1061.64				166.623	-51.8073	112.217	212.951	42.4674	36.3377
1070	0	-259.009	180.386	902.967				-198.115	264.37	476.546	-205.063	314.717	98.4224	-236.86	436.232	34.829	193.835	204.324	858.68	190.607	265.685	1062.16				166.414	-50.8662	114.155	212.892	42.4989	36.5141
1071	0	-262.065	182.808	903.882				-199.89	265.349	476.535	-205.171	314.761	98.2972	-236.862	436.233	34.8219	190.551	207.055	859.463	187.482	271.06	1062.6				166.358	-49.6521	116.304	212.907	42.6507	36.9307
1072	0	-264.712	187.02	904.309				-201.129	265.808	476.178	-205.231	314.812	98.185	-236.881	436.239	34.8521	187.703	209.055	860.478	184.342	276.467	1062.85				166.338	-48.4572	118.427	212.858	42.7576	37.1744
1073	0	-267.707	190.4	904.46				-202.497	267.444	476.183	-205.26	314.883	98.0602	-236.862	436.244	34.8528	184.969	211.409	861.408	181.1	282.084	1062.93				166.358	-47.0944	120.948	212.901	42.8678	37.4119
1074	0	-270.564	193.83	904.609				-203.837	269.279	476.151	-205.262	315.032	97.9265	-236.847	436.236	34.8711	182.243	214.361	862.407	178.185	286.604	1063.05				166.524	-45.4172	123.375	212.8	43.0596	37.62
1075	0	-273.358	196.9	904.661				-204.91	270.935	476.035	-205.229	315.207	97.7906	-236.859	436.242	34.935	179.626	217.661	863.206	175.391	290.439	1062.99				166.475	-43.4161	125.937	212.891	43.2544	37.9929
1076	0	-276.004	199.933	904.766				-206.066	272.789	475.922	-205.12	315.351	97.6332	-236.808	436.238	34.9187	177.203	220.97	863.874	172.473	294.503	1062.85				166.389	-41.338	128.883	212.672	43.7387	38.7251
1077	0	-278.736	203.287	904.751				-207.119	274.28	475.94	-205.019	315.565	97.5136	-236.753	436.247	34.93	174.911	224.49	864.412	169.517	298.723	1062.72				166.347	-38.8179	131.947	212.33	44.0106	39.0837
1078	0	-281.168	206.889	904.366				-208.266	276.191	475.963	-204.92	315.785	97.3109	-236.733	436.239	34.969	172.807	228.098	864.885	166.619	302.663	1062.61				166.012	-36.0702	135.45	212.05	44.4239	39.6012
1079	0	-283.606	210.385	904.324				-209	276.982	475.43	-204.752	315.908	97.1865	-236.707	436.325	35.0062	170.825	231.895	865.174	163.953	306.23	1062.52				165.731	-32.8283	138.934	211.84	44.89	40.7447
1080	0	-285.968	213.791	904.265				-210.456	279.017	475.737	-204.591	316.131	97.0034	-236.676	436.27	35.0155	169.022	235.824	865.404	161.252	309.938	1062.4				165.445	-29.1753	142.848	211.779	45.5479	42.0225
1081	0	-288.096	217.314	904.129				-211.433	280.398	475.563	-204.543	316.104	96.8384	-236.627	436.198	35.0505	167.235	239.93	865.484	158.726	313.286	1062.32				164.886	-25.0317	147.108	211.475	46.1668	43.1869
1082	0	-290.219	220.658	904.006				-212.672	282.058	475.565	-204.38	316.539	96.6712	-236.611	436.293	35.0954	165.652	243.878	865.454	156.507	316.572	1062.32				164.343	-20.0716	151.684	211.147	47.0021	44.9452
1083	0	-292.185	224.651	903.846				-213.672	283.168	475.333	-204.338	316.842	96.4234	-236.579	436.252	35.0889	163.976	247.847	865.352	154.324	320.105	1062.25				163.443	-14.4916	156.62	210.453	47.903	47.2505
1084	0	-294.21	228.3	903.711				-214.994	285.003	475.253	-204.423	317.152	96.1648	-236.554	436.24	35.0726	162.425	251.91	865.174	152.108	323.52	1062.27				162.614	-8.27192	162.133	209.816	49.2957	50.0927
1085	0	-296.081	232.215	903.617				-215.923	285.955	475.003	-204.811	317.451	95.9199	-236.552	436.167	35.072	160.932	255.989	864.973	149.974	326.759	1062.35				161.637	-1.401	168.003	208.953	50.9558	53.5401
1086	0	-297.858	236.22	903.514				-217.342	287.669	474.908	-204.94	317.691	95.7918	-236.542	436.14	35.0466	159.353	259.962	864.68	147.932	329.751	1062.31				160.626	6.38727	174.142	208.11	53.077	57.4214
1087	0	-299.597	239.565	903.635				-218.337	288.531	474.726	-204.878	317.659	95.7406	-236.542	436.141	35.046	157.968	263.787	864.522	146.169	333.009	1062.16				159.168	14.8338	180.648	206.808	55.7672	62.2704
1088	0	-301.125	243.081	903.547				-219.508	289.625	474.537	-205.242	317.739	95.5834	-236.518	436.219	35.0822	156.842	267.438	864.5	144.594	335.447	1062				157.843	23.826	187.429	205.578	58.9051	67.1283
1089	0	-302.577	246.551	903.512				-220.567	290.289	474.255	-205.214	317.658	95.5749	-236.538	436.147	35.0707	155.676	270.796	864.576	142.689	338.524	1061.85				156.417	33.5595	194.035	204.094	62.5676	72.6578
1090	0	-304.201	249.97	903.431				-221.688	291.429	474.33	-205.32	317.725	95.4982	-236.595	436.224	35.0376	154.652	273.958	864.59	141.245	341.579	1061.63				154.768	43.6426	200.325	203.441	68.3894	78.8691
1091	0	-305.792	253.078	903.521				-222.645	292.211	474.089	-205.465	317.75	95.4448	-236.584	436.241	35.0811	153.852	276.871	864.785	138.808	348.486	1061.62				152.678	53.7513	206.402	201.844	74.2395	85.4777
1092	0	-307.197	256.083	903.588				-223.666	292.899	474.049	-205.576	317.702	95.3803	-236.601	436.267	35.0395	153.046	279.587	865.098	137.918	349.036	1061.07				150.444	63.9113	212.585	199.412	80.877	90.7434
1093	0	-308.507	258.852	903.545				-224.603	293.666	473.868	-205.681	317.787	95.2945	-236.636	436.356	35.0351	152.247	282.013	865.257	136.774	350.166	1060.55				147.946	73.0406	218.24	196.98	90.7937	94.0384
1094	0	-309.982	260.895	903.768				-225.346	293.981	473.762	-205.822	317.865	95.2282	-236.649	436.348	35.0792	151.552	284.216	865.557	135.65	352.182	1060.12				145.897	82.9903	222.573	193.502	103.146	97.3693
1095	0	-311.198	263.185	903.903				-226.332	294.858	473.794	-205.935	317.89	95.1878	-236.686	436.26	35.0497	150.88	286.314	865.982	134.634	354.463	1059.55				144.214	94.5799	224.845	189.369	117.24	99.6482
1096	0	-312.305	265.344	903.882				-227.076	295.63	473.738	-206.029	317.869	95.1854	-237.052	437.299	35.3301	150.161	288.348	866.46	133.8	356.89	1059.09				142.497	107.052	225.826	185.501	132.575	100.08
1097	0	-313.077	267.183	903.867				-227.632	296.311	473.744	-206.115	317.9	95.1536	-237.142	437.697	35.4143	149.462	290.251	867.312	133.098	359.15	1058.69				140.914	120.584	225.338	182.152	148.827	99.7557
1098	0	-314.041	268.715	904.114				-228.268	297.369	473.816	-206.2	317.97	95.1525	-237.163	437.741	35.4242	148.948	292.28	868.198	132.24	361.748	1058.27				139.506	134.361	223.922	178.758	165.304	98.1977
1099	0	-314.833	270.216	904.427				-228.722	298.327	473.901	-206.258	318.046	95.1244	-237.134	437.659	35.3834	148.508	294.224	869.218	131.666	364.1	1057.95				138.131	148.225	221.967	175.498	182.25	95.6552
1100	0	-315.37	271.912	904.603				-229.048	298.969	473.98	-206.297	318.004	95.1501	-237.135	437.606	35.363	148.099	296.344	870.359	131.28	366.456	1057.62				136.413	162.804	218.949	172.418	200.087	92.9088
1101	0	-315.834	273.861	904.783				-229.017	299.375	474.168	-206.329	318.056	95.199	-237.119	437.563	35.3575	147.558	298.289	871.343	131.191	368.834	1057.34				134.969	178.075	214.868	171.843	219.644	90.2262
1102	0	-316.167	275.936	905.012				-229.83	300.889	474.186	-206.352	317.992	95.2314	-237.136	437.612	35.3482	147.023	300.826	872.206	130.934	371.058	1057.08				133.436	194.207	210.177	170.066	239.66	86.8828
1103	0	-316.334	277.883	905.087				-230.2	302.335	474.381	-206.38	318.047	95.2313	-237.14	437.648	35.3908	146.169	304.235	873.125	130.883	373.23	1056.87				132.196	211.133	204.728	169.989	260.911	83.6528
1104	0	-316.722	280.343	905.38				-230.224	303.154	474.441	-206.402	318.115	95.259	-237.146	437.626	35.369	145.409	308	873.941	130.913	375.331	1056.52				131.801	228.377	198.938	170.675	282.714	80.3055
1105	0	-316.659	282.837	905.496				-230.188	304.193	474.567	-206.421	318.114	95.3087	-237.133	437.633	35.4019	146.137	307.942	874.434	131.09	377.282	1056.03				131.89	246.149	192.779	171.672	305.172	76.9741
1106	0	-316.757	285.079	905.755				-230.078	305.397	474.649	-206.416	318.149	95.3465	-237.139	437.626	35.4221	146.507	309.286	875.425	131.242	379.195	1055.66				132.56	264.298	186.393	173.429	328.219	73.6147
1107	0	-316.674	287.881	905.831				-229.935	306.452	474.73	-206.375	318.154	95.4058	-237.137	437.625	35.4071	146.869	310.839	876.161	131.563	381.094	1055.27				133.766	282.999	179.768	175.487	351.728	70.2475
1108	0	-316.543	290.521	905.827				-229.691	307.628	474.779	-206.316	318.112	95.4382	-237.158	437.652	35.428	147.347	312.898	876.887	131.723	382.888	1054.89				135.519	302.086	173.066	178.183	375.441	67.2046
1109	0	-316.235	293.633	905.987				-229.41	309.106	474.864	-206.21	318.13	95.4728	-237.075	437.497	35.4119	147.786	315.42	877.403	131.934	384.754	1054.46				137.689	321.386	166.506	181.122	399.396	64.4642
1110	0	-315.884	296.783	906.089				-229.068	310.362	474.92	-206.211	318.173	95.5404	-237.09	437.557	35.4839	148.217	318.023	877.878	132.286	386.655	1054.02				140.184	340.76	160.139	184.537	423.415	62.2386
1111	0	-315.264	299.919	906.092				-228.666	311.753	474.947	-206.348	318.201	95.4845	-237.069	437.62	35.4733	148.644	320.616	878.164	132.802	388.664	1053.63				143.157	360.097	154.167	188.291	447.342	60.3913
1112	0	-314.645	303.081	906.236				-228.236	313.023	475.05	-206.078	318.156	95.6041	-237.055	437.598	35.4928	149.527	323.223	878.393	133.413	390.939	1053.36				146.408	379.404	148.531	192.186	471.074	59.2377
1113	0	-313.833	306.303	906.262				-227.801	314.3	475.202	-205.974	318.195	95.6445	-237.022	437.571	35.5067	150.122	325.881	878.47	134.208	393.294	1052.95				149.902	398.462	143.451	195.797	494.003	58.4482
1114	0	-312.84	309.429	906.344				-227.279	315.609	475.26	-206.073	318.187	95.6912	-237.001	437.565	35.5247	150.941	328.584	878.406	135.09	395.878	1052.58				153.399	417.05	138.929	199.267	516.111	58.0745
1115	0	-311.67	312.278	906.457				-226.768	316.759	475.358	-205.759	318.2	95.7837	-237.019	437.591	35.4785	151.979	331.334	878.206	136.128	398.641	1052.2				156.934	435.068	134.942	202.927	537.41	58.2746
1116	0	-310.398	315.038	906.615				-226.06	317.971	475.492	-205.654	318.038	95.9321	-237.04	437.64	35.5415	153.011	334.133	877.857	137.302	401.769	1051.7				160.961	452.519	131.237	206.993	557.894	59.4828
1117	0	-309.05	317.963	906.804				-225.206	318.658	475.415	-205.498	318.111	95.9549	-237.019	437.572	35.5343	154.32	336.97	877.374	138.698	405.045	1051.29				163.905	468.677	128.32	209.941	576.972	60.0573
1118	0	-307.611	320.424	907.001				-224.36	319.776	475.435	-205.325	318.244	95.9832	-236.981	437.5	35.5395	155.587	339.916	876.624	140.272	408.597	1050.9				167.064	483.491	125.843	212.962	594.559	61.0613
1119	0	-306.094	322.921	907.298				-223.86	321.869	476.041	-205.13	318.311	96.1095	-236.972	437.474	35.5481	157.132	342.923	875.692	141.742	412.427	1050.38				169.596	496.554	123.65	215.726	610.038	62.3789
1120	0	-304.44	325.697	907.599				-222.779	323.519	476.28	-204.874	318.478	96.2075	-236.975	437.438	35.5204	158.556	346.089	874.686	143.55	416.602	1049.99				171.789	507.607	121.701	217.885	623.079	63.5315
1121	0	-302.683	327.742	907.971				-221.482	324.238	476.219	-204.847	318.596	96.2622	-236.971	437.45	35.5336	159.755	349.615	873.448	145.204	420.935	1049.58				173.437	516.485	119.898	219.747	633.389	64.2901
1122	0	-300.795	330.153	908.475				-220.402	326.301	476.759	-204.411	318.402	96.5174	-236.943	437.376	35.5479	160.895	353.251	872.093	147.201	425.6	1049.27				174.553	523.174	118.019	221.864	641.432	65.0725
1123	0	-298.748	332.352	909.023				-219.473	328.268	477.213	-204.168	318.268	96.7205	-236.954	437.425	35.5696	162.132	357.286	870.732	149.211	430.502	1049.1				174.953	527.841	116.017	223.279	647.388	64.7995
1124	0	-296.509	335.126	909.522				-217.813	329.306	477.306	-203.975	318.24	96.9483	-236.936	437.381	35.5557	163.627	361.846	869.469	151.222	435.728	1048.91				174.387	530.87	113.898	225.358	651.801	63.9704
1125	0	-294.139	337.382	910.157				-216.702	331.266	477.852	-203.738	318.18	97.0941	-236.936	437.328	35.5321	165.411	366.778	868.333	153.352	441.106	1048.83				173.161	532.011	112.216	221.537	654.788	66.5104
1126	0	-291.578	339.652	910.835				-215.349	333.517	478.301	-203.498	318.181	97.3086	-236.941	437.331	35.5191	167.261	371.83	867.359	155.661	446.74	1048.73				171.747	531.636	110.19	217.354	653.552	61.6091
1127	0	-288.847	342.078	911.311				-213.571	334.905	478.487	-203.302	318.287	97.5067	-236.981	437.454	35.5597	169.226	377.188	866.328	158.004	452.609	1048.7				170.492	530.933	108.322	218.043	651.074	55.6697
1128	0	-286.021	344.577	911.626				-212.249	337.49	479.173	-203.035	318.417	97.7112	-236.824	436.709	35.3037	171.46	382.785	865.304	160.448	458.625	1048.69				170.053	531.811	106.648	214.989	651.446	51.1085
1129	0	-283.126	347.261	912.472				-210.225	339.14	479.436	-202.738	318.58	97.9509	-236.702	436.294	35.2026	173.804	389.138	864.385	162.978	464.83	1048.82				170.253	534.693	105.832	211.159	652.108	46.6752
1130	0	-280.019	349.92	913.131				-208.543	341.586	480.049	-202.469	318.676	98.294	-236.478	436.117	35.2187	176.28	396.467	863.617	165.604	471.077	1048.98				170.574	538.395	105.475	210.635	653.636	46.1393
1131	0	-276.942	352.951	913.665				-206.249	343.578	480.237	-202.185	318.726	98.6927	-236.47	435.933	35.1436	179.333	402.94	863.355	168.465	477.282	1049.06				170.955	540.436	105.516	211.096	654.585	44.8089
1132	0	-273.761	355.602	914.292				-204.398	346.425	480.785	-201.809	318.73	99.1632	-236.339	435.468	35.064	182.578	408.488	863.602	171.478	483.37	1049.22				171.324	540.655	105.617	211.486	654.692	43.6881
1133	0	-270.516	358.349	914.981				-202.287	348.653	481.074	-201.43	318.763	99.4679	-236.258	435.253	34.9514	185.671	414.496	864.425	174.475	489.325	1049.55				171.647	541.068	105.797	210.871	654.49	42.6129
1134	0	-267.208	361.431	915.445				-200.052	350.435	481.225	-201.116	318.943	99.8057	-236.149	434.748	34.7872	188.469	420.72	865.385	177.666	495.176	1049.7				172.286	542.472	105.606	210.962	654.184	42.2157
1135	0	-263.748	364.449	915.828				-198.193	352.88	481.829	-200.869	319.076	100.264	-236.21	434.889	34.8105	191.504	426.808	866.553	180.381	500.774	1049.92				172.82	543.716	105.366	211.298	654.624	41.7625
1136	0	-260.23	367.116	916.226				-195.765	354.189	481.949	-200.607	318.997	100.759	-236.278	435.035	34.8463	194.245	432.557	867.834	184.036	506.046	1050.18				173.24	544.19	105.31	211.465	655.099	41.4479
1137	0	-256.598	370.251	916.693				-193.947	357.119	482.71	-200.222	318.913	101.298	-236.294	435.27	34.923	197.19	438.232	869.084	187.193	511.205	1050.75				173.576	545.188	105.189	211.117	655.451	40.9191
1138	0	-252.921	373.296	917.001				-191.841	359.449	483.239	-199.932	318.991	101.837	-236.286	435.258	35.0436	200.274	443.606	870.185	189.112	515.92	1051.5				173.677	546.177	104.885	211.025	655.715	40.7865
1139	0	-249.315	376.413	917.333				-189.312	360.981	483.448	-199.584	319.071	102.47	-236.263	435.581	35.1171	203.55	448.961	871.149	192.168	520.36	1051.9				173.708	546.781	104.638	210.902	656.027	40.6938
1140	0	-245.475	379.666	917.706				-187.444	363.631	484.208	-199.209	319.143	103.247	-236.211	435.721	35.1836	206.877	454.125	871.915	195.577	524.639	1052.17				173.724	547.138	104.41	210.682	656.308	40.6137
1141	0	-241.743	382.502	918.206				-185.226	365.943	484.929	-199.1	319.738	104.007	-236.241	435.99	35.234	210.314	459.158	872.425	199.313	528.758	1052.42				173.753	547.464	104.147	210.432	656.484	40.5208
1142	0	-238.053	385.455	918.828				-183.155	368.013	485.709	-199.339	321.282	104.72	-236.207	436.094	35.2694	213.719	463.844	872.909	203.112	532.898	1052.63				173.99	547.815	103.989	210.146	656.875	40.3089
1143	0	-234.385	388.495	919.54				-181.554	370.392	486.752	-199.302	322.068	105.825	-236.18	436.075	35.2969	217.159	468.448	873.293	206.428	537.035	1053.34				174.438	548.231	103.796	209.97	656.97	40.2346
1144	0	-230.775	391.425	920.488				-179.971	372.957	487.794	-199.176	322.518	107.213	-236.201	435.979	35.2628	220.502	472.743	873.68	210.202	541.231	1053.89				174.662	548.504	103.497	210.155	657.092	40.1783
1145	0	-227.243	394.075	921.618				-178.369	374.652	489.075	-199.03	323.028	108.709	-236.279	435.993	35.2237	223.643	476.643	873.992	213.426	545.51	1054.87				174.454	548.588	103.439	210.15	657.197	40.1156
1146	0	-223.876	396.703	923.136				-177.212	377.241	490.845	-198.933	323.48	110.288	-236.425	435.904	35.1011	226.655	480.298	874.336	217.067	549.75	1055.72				174.454	548.813	103.408	210.15	657.434	39.9521
1147	0	-220.667	399.232	924.825				-176.011	379.762	492.412	-198.688	324.421	111.899	-236.665	435.705	34.9546	229.52	483.848	874.659	220.28	553.967	1056.94				174.776	549.023	103.335	210.281	657.064	39.6213
1148	0	-217.412	401.692	926.49				-174.795	381.821	494.178	-198.399	324.962	113.8	-236.883	435.504	34.7914	232.189	487.559	875.154	223.29	558.043	1058.25				174.937	549.114	103.214	210.307	657.107	39.5641
1149	0	-214.381	404.348	928.592				-173.48	384.104	495.568	-198.146	326.464	115.403	-237.862	436.058	34.6626	234.704	491.337	875.516	226.727	562.015	1059.23				175.048	549.14	103.094	210.084	657.607	39.8333
1150	0	-211.59	406.339	930.789				-172.873	387.482	498.007	-197.92	327.115	117.341	-238.65	436.252	34.3877	237.235	494.844	876.03	229.611	565.895	1060.65				175.149	549.125	102.994	210.358	657.222	39.5087
1151	0	-209.025	407.588	933.088				-171.955	390.944	499.819	-197.833	328.802	119.596	-239.071	435.991	34.1649	239.656	498.048	876.553	232.504	569.776	1061.89				175.267	549.112	102.888	210.121	657.634	39.7686
1152	0	-206.453	409.589	935.292				-171.247	394.52	501.876	-197.221	330.383	121.356	-239.887	435.683	34.0139	241.892	501.144	877.229	235.268	574.233	1063.28				175.393	549.099	102.796	210.362	657.259	39.4233
1153	0	-203.977	411.966	937.371				-170.632	398.109	504.183	-197.055	331.525	123.583	-240.044	435.648	33.7806	244.234	504.02	877.946	237.916	579.843	1064.82				175.513	549.038	102.728	210.22	657.379	39.4793
1154	0	-201.677	414.682	939.796				-170.084	401.328	505.438	-196.996	332.755	125.678	-239.952	435.553	33.6171	246.362	506.626	878.701	240.232	586.071	1066.17				175.661	549.052	102.636	210.258	657.326	39.4387
1155	0	-199.422	417.037	942.023				-169.505	404.919	507.562	-196.749	334.076	127.909	-239.625	435.791	33.578	248.563	508.944	879.508	242.676	591.032	1067.61				175.811	549.02	102.528	210.11	657.324	39.3863
1156	0	-197.324	419.366	944.314				-168.651	408.932	509.605	-196.247	335.921	129.923	-239.714	435.887	33.6715	250.32	511.269	880.283	245.338	588.463	1068.06				175.983	548.97	102.458	210.097	657.333	39.3634
1157	0	-195.2	421.483	946.582				-168.634	413.492	511.922	-195.897	337.496	131.966	-239.89	435.896	33.8321	252.251	513.603	881.266	248.226	588.238	1068.98				176.133	548.898	102.385	210.098	657.621	39.6159
1158	0	-193.264	424.134	948.792				-168.896	419.132	513.661	-195.572	339.015	134.07	-240.517	434.609	33.9897	254.139	516.082	882.165	250.587	591.376	1069.94				176.257	548.825	102.273	210.059	657.685	39.6786
1159	0	-191.371	426.467	950.905				-168.558	423.047	515.966	-195.586	340.062	136.32	-240.26	434.642	34.0717	255.758	518.763	882.962	252.374	594.964	1071				176.373	548.731	102.196	210.077	657.664	39.6961
1160	0	-189.541	429.014	953.008				-168.75	427.039	517.203	-195.078	342.148	138.178	-239.778	435.006	34.1542	257.765	521.459	883.796	254.45	598.358	1071.8				176.472	548.699	102.136	210.083	657.661	39.6977
1161	0	-187.769	431.378	954.94				-169.303	432.36	518.709	-194.857	343.63	140.444	-239.289	435.835	34.6158	257.134	524.368	884.2	256.68	601.517	1072.4				176.591	548.657	102.047	210.113	657.641	39.67
1162	0	-186.156	433.94	956.897				-169.531	437.686	520.461	-194.457	345.583	142.538	-239.139	436.414	35.3625	259.991	526.923	884.768	258.072	604.804	1073.31				176.706	548.611	101.983	210.05	657.661	39.6729
1163	0	-184.581	436.445	958.686				-169.855	443.137	521.974	-194.1	347.334	144.702	-239.146	437.115	36.2978	261.871	529.557	885.222	259.857	607.608	1074.11				176.793	548.557	101.899	210.076	657.597	39.7742
1164	0	-183	438.828	960.44				-170.446	448.795	523.883	-194.143	350.136	146.787	-239.228	438.413	37.2958	263.348	532.252	885.557	261.799	611.427	1074.77				176.849	548.533	101.798	210.056	657.614	39.6836
1165	0	-181.527	441.614	962.038				-170.723	454.539	525.333	-194.281	353.166	148.832	-239.643	439.843	38.4221	264.785	535.007	885.832	263.544	614.276	1075.28				176.939	548.544	101.748	210.056	657.623	39.675
1166	0	-180.015	444.057	963.417				-171.412	461.021	526.706	-194.545	355.838	150.884	-240.278	441.741	39.5778	266.13	537.823	886.085	265.314	616.949	1075.89				176.933	548.577	101.717	210.055	657.643	39.6222
1167	0	-178.729	446.925	964.809				-171.879	466.849	528.172	-195.082	359.404	152.733	-241.35	444.541	40.6116	267.429	540.7	886.198	266.641	619.193	1076.46				176.966	548.576	101.659	210.071	657.638	39.6035
1168	0	-177.507	449.486	966.201				-172.494	472.859	529.179	-195.811	363.508	154.326	-242.334	446.934	41.7871	268.713	543.62	886.259	268.467	621.945	1076.74				176.986	548.621	101.615	210.132	657.665	39.5831
1169	0	-176.348	452.204	967.284				-173.363	478.714	530.875	-196.815	368.047	155.925	-243.454	450.764	42.7113	269.881	546.527	886.31	270.003	625.467	1077.01				177.002	548.657	101.595	210.076	657.677	39.587
1170	0	-175.301	454.802	968.391				-174.267	484.883	532	-197.949	372.766	156.982	-244.932	456.095	43.4023	271.047	549.386	886.318	271.503	628.574	1077.46				176.974	548.763	101.578	210.05	657.679	39.5532
1171	0	-174.13	457.449	969.154				-174.906	490.267	532.998	-199.744	378.91	157.89	-246.31	462.036	44.2181	272.122	552.278	886.315	272.551	630.955	1077.68				176.951	548.82	101.562	210.072	657.683	39.5328
1172	0	-173.048	460.133	970.036				-175.656	495.476	533.979	-201.795	386.145	158.187	-247.619	469.123	44.7351	273.135	555.152	886.328	274.068	633.266	1077.67				176.915	548.923	101.54	210.12	657.744	39.4872
1173	0	-172.141	462.415	970.599				-176.67	501.128	534.949	-204.084	393.383	158.654	-249.154	477.386	44.9395	273.993	558.059	886.057	275.588	635.496	1077.6				176.841	549	101.561	210.309	657.462	39.2579
1174	0	-171.135	465.335	971.458				-177.499	506.118	536.061	-206.852	401.742	158.723	-250.9	486.653	45.3952	274.787	561.039	885.848	276.726	637.73	1077.68				176.749	549.113	101.549	210.318	657.425	39.2146
1175	0	-170.198	468.217	971.977				-178.288	511.399	536.861	-209.6	410.711	158.672	-252.24	497.745	45.9306	275.581	564.016	885.698	277.874	639.273	1077.62				176.609	549.209	101.552	210.268	657.459	39.1767
1176	0	-169.159	470.85	972.331				-179.128	516.791	537.638	-212.619	420.383	158.458	-253.975	510.111	46.1941	276.289	566.916	885.375	279.22	640.551	1077.48				176.551	549.219	101.704	210.067	657.809	39.3927
1177	0	-168.311	473.603	972.795				-179.964	522.028	538.413	-215.496	430.502	158.275	-255.822	521.468	47.1474	276.96	569.626	885.071	280.11	643.322	1077.72				176.345	549.426	101.571	210.373	657.407	39.1201
1178	0	-167.493	476.512	972.974				-180.753	527.449	539.208	-218.47	441.345	158.094	-258.202	533.731	48.2045	277.589	572.318	884.735	281.508	646.186	1077.91				176.216	549.573	101.593	210.413	657.383	39.1013
1179	0	-166.76	479.47	973.269				-181.199	532.916	539.618	-221.622	452.297	157.987	-260.794	546.704	49.4597	278.226	574.759	884.488	282.692	648.731	1077.79				176.044	549.622	101.599	210.444	657.343	39.065
1180	0	-165.99	482.275	973.532				-181.946	539.206	540.437	-224.599	463.817	157.916	-263.193	560.346	51.1182	278.75	577.399	884.239	283.775	649.997	1077.23				175.923	549.733	101.626	210.44	657.394	39.0541
1181	0	-165.285	484.992	973.725				-182.406	545.418	541.091	-227.362	475.526	157.966	-265.335	574.673	52.7475	279.283	580.318	883.638	284.784	652.113	1077.66				175.816	549.837	101.671	210.455	657.455	39.099
1182	0	-164.619	487.654	973.776				-182.7	551.419	541.696	-229.812	487.572	157.834	-268.026	588.477	54.628	280.158	580.985	883.539	285.639	654.644	1077.84				175.673	549.863	101.684	210.482	657.481	39.058
1183	0	-164.091	490.383	974.003				-183.299	558.044	542.394	-232.389	499.324	158.222	-270.77	602.254	56.8639	280.539	584.254	883.344	286.819	657.005	1077.49				175.591	549.898	101.69	210.466	657.494	39.0479
1184	0	-163.562	492.99	974.129				-183.578	565.032	543.144	-234.639	511.307	158.825	-273.595	616.017	59.1007	280.979	586.323	883.111	287.32	658.802	1077.86				175.436	550.036	101.773	210.525	657.402	38.9599
1185	0	-163.053	495.759	974.243				-183.456	570.906	543.712	-236.664	523.425	159.179	-276.396	629.506	61.6889	280.193	592.886	882.946	288.359	661.048	1077.95				175.305	550.184	101.844	210.527	657.449	38.9272
1186	0	-162.541	498.737	974.263				-183.541	577.963	544.611	-238.495	535.336	159.778	-279.383	642.955	64.3209	280.744	594.313	882.812	288.886	663.099	1078.12				175.139	550.272	101.907	209.96	657.315	38.7359
1187	0	-162.256	501.463	974.365				-183.936	585.174	545.572	-239.845	546.982	160.593	-282.576	655.505	67.2264	281.236	596.015	882.639	289.651	664.872	1078.15				174.948	550.378	101.971	209.971	657.298	38.7282
1188	0	-161.92	504.064	974.369				-184.298	592.604	546.53	-241.293	559.091	161.23	-284.987	668.622	69.8137	282.306	598.388	882.166	290.188	666.701	1078.38				174.824	550.483	102.05	210.608	657.474	38.9048
1189	0	-161.621	506.868	974.454				-184.071	598.831	547.285	-242.358	571.242	161.878	-287.318	681.457	72.5636	281.62	601.307	882.165	290.771	668.764	1078.59				174.703	550.572	102.097	210.021	657.33	38.7152
1190	0	-161.448	509.919	974.528				-184.252	605.927	548.284	-243.011	583.36	162.483	-289.356	694.278	75.1169	281.732	604.162	881.93	291.228	670.53	1078.79				174.485	550.71	102.154	210.03	657.33	38.6691
1191	0	-161.276	512.753	974.539				-184.299	612.921	549.053	-243.502	594.842	163.056	-291.028	706.959	77.7001	281.709	606.959	881.68	291.738	673.283	1078.83				174.34	550.883	102.177	210.629	657.47	38.9086
1192	0	-161.229	515.614	974.587				-184.89	620.98	550.09	-243.422	606.066	163.927	-292.516	719.227	80.0533	281.298	609.839	881.379	292.045	674.534	1079.14				174.077	551.045	102.153	210.647	657.474	38.9167
1193	0	-161.114	518.854	974.503				-185.07	628.004	551.056	-243.426	618.682	164.652	-293.759	731.48	82.5363	280.899	612.8	881.171	292.354	678.501	1079.23				173.82	551.254	102.145	210.619	657.484	38.9634
1194	0	-161.047	521.71	974.371				-185.236	635.806	551.792	-243.565	629.598	165.552	-294.518	742.706	84.8923	279.327	615.867	880.974	292.679	680.507	1079.45				173.497	551.416	102.113	209.947	657.364	38.8487
1195	0	-161.07	524.679	974.227				-185.372	643.022	552.645	-243.272	641.419	166.258	-295.011	754.641	86.977	278.714	618.913	880.572	293.056	679.948	1079.47				173.212	551.553	102.109	210.56	657.48	39.0545
1196	0	-161.085	527.969	973.977				-185.546	650.261	553.506	-243.266	652.071	167.313	-295.266	766.251	89.0763	281.391	621.427	880.109	293.503	683.531	1079.5				172.986	551.777	102.091	209.886	657.333	38.9952
1197	0	-161.122	531.243	973.672				-185.873	658.514	554.387	-242.874	662.395	168.2	-294.984	777.965	90.9146	281.295	624.338	879.671	293.647	686.857	1079.72				172.796	551.948	102.118	210.371	657.457	39.1397
1198	0	-161.287	534.29	973.48				-185.583	665.01	555.039	-242.332	674.534	168.689	-294.454	789.421	92.6361	280.686	627.544	879.358	293.813	688.598	1079.73				172.571	552.174	102.097	210.361	657.498	39.2342
1199	0	-161.4	537.529	973.081				-185.879	672.767	555.721	-241.929	683.923	169.735	-293.531	800.958	94.1995	280.428	630.624	879.001	294.166	689.687	1079.68				172.404	552.363	102.11	210.285	657.506	39.2643
1200	0	-161.561	540.949	972.905				-185.78	680.274	556.559	-241.114	695.969	170.249	-292.312	812.27	95.6879	280.272	633.356	878.671	294.4	691.707	1079.47				172.244	552.623	102.11	209.84	657.347	39.1762
1201	0	-161.767	544.065	972.395				-186.124	687.461	556.809	-240.599	705.557	171.068	-290.862	823.495	96.9087	280.118	636.075	878.291	295.6	693.307	1079.46				172.054	552.894	102.057	210.266	657.47	39.2945
1202	0	-162.134	547.623	972.075				-186.101	694.51	557.525	-239.925	715.728	171.863	-289.064	834.49	98.1102	279.847	638.767	877.95	295.632	694.847	1079.49				171.873	553.233	102.063	210.302	657.498	39.344
1203	0	-162.187	551.231	971.495				-185.572	701.286	558.023	-239.06	725.89	172.398	-287.172	845.268	99.236	279.635	641.363	877.58	295.778	696.644	1079.51				171.711	553.462	102.076	210.317	657.498	39.3811
1204	0	-162.52	554.808	971.076				-185.29	708.137	558.517	-238.115	736.046	173.142	-285.306	855.817	100.288	279.396	643.919	877.217	295.88	698.482	1079.52				171.547	553.663	102.169	210.278	657.5	39.3856
1205	0	-162.823	558.191	970.497				-184.695	714.63	558.883	-237.168	745.744	173.572	-283.45	866.143	101.299	279.24	646.498	876.917	295.987	699.897	1079.54				171.453	553.888	102.236	210.252	657.494	39.3789
1206	0	-163.195	561.901	970.118				-184.14	720.958	559.25	-236.163	754.668	174.028	-281.269	876.234	102.202	279.002	649.006	876.606	296.104	701.768	1079.67				171.319	554.122	102.357	210.267	657.514	39.4064
1207	0	-163.468	565.565	969.534				-183.822	727.943	559.643	-234.91	763.936	174.495	-279.055	886.105	102.986	278.82	651.465	876.329	296.289	703.957	1079.85				171.209	554.357	102.481	210.214	657.51	39.4081
1208	0	-163.941	569.125	968.893				-183.032	734.493	560.02	-233.704	773.166	174.751	-276.958	895.765	103.75	278.619	653.895	876.012	296.581	705.274	1080.01				171.123	554.598	102.628	210.208	657.57	39.4529
1209	0	-164.482	573.031	968.342				-182.313	740.412	559.995	-232.426	781.487	174.989	-274.747	904.818	104.316	278.386	656.309	875.717	297.008	704.107	1079.85				170.918	554.849	102.833	210.209	657.57	39.4384
1210	0	-164.826	576.946	967.702				-181.852	746.994	560.131	-231.01	789.888	175.083	-272.497	913.919	104.88	278.083	658.631	875.441	297.118	707.787	1080.24				170.774	555.049	103.026	210.087	657.539	39.4328
1211	0	-165.38	580.63	967.095				-180.987	752.285	559.54	-229.728	797.647	175.043	-270.437	922.76	105.42	277.837	661.02	874.944	296.916	707.348	1080.07				170.563	555.287	103.209	210.132	657.604	39.4873
1212	0	-165.951	584.564	966.333				-180.388	757.745	559.336	-228.396	806.249	174.973	-267.77	931.401	105.762	277.649	663.433	874.54	297.236	708.343	1080.25				170.428	555.515	103.382	210.131	657.603	39.5161
1213	0	-166.363	588.607	965.535				-179.49	763.594	558.962	-227.03	813.014	174.874	-265.826	939.436	106.183	277.312	665.812	874.062	297.167	710.101	1080.19				170.285	555.816	103.496	210.122	657.612	39.543
1214	0	-166.96	592.648	964.698				-178.791	768.919	558.531	-225.443	820.468	174.345	-263.932	947.349	106.366	276.911	668.295	873.572	297.038	711.71	1080.11				170.114	556.063	103.641	210.105	657.617	39.6327
1215	0	-167.517	596.51	963.91				-177.932	774.251	557.87	-223.784	828.434	173.889	-262.278	954.834	106.615	276.589	670.808	873.028	296.654	713.08	1080.13				169.963	556.336	103.831	210.103	657.619	39.6233
1216	0	-168.12	600.534	962.918				-177.043	779.209	557.143	-222.599	834.619	173.402	-260.557	961.959	106.569	276.185	673.237	872.498	296.417	714.501	1080.06				169.839	556.53	104.045	210.059	657.671	39.5559
1217	0	-168.612	604.849	962.037				-176.206	783.972	556.377	-221.002	840.938	172.772	-258.959	969.043	106.5	275.771	675.672	871.947	296.165	715.705	1079.87				169.743	556.791	104.267	210.102	657.669	39.6607
1218	0	-169.195	608.762	961.109				-175.259	788.76	555.306	-219.675	847.262	172.076	-257.314	975.623	106.258	275.326	678.075	871.41	295.967	717.293	1079.62				169.596	557.007	104.456	210.079	657.68	39.6275
1219	0	-169.808	612.962	960.004				-174.336	793.124	554.497	-218.251	853.456	171.232	-255.824	982.016	105.996	274.953	680.486	870.936	295.514	718.643	1079.31				169.554	557.282	104.665	210.11	657.679	39.6129
1220	0	-170.421	616.986	958.856				-172.959	796.708	553.5	-216.964	858.988	170.305	-254.206	987.939	105.348	274.544	682.811	870.373	295.126	720.567	1079.02				169.489	557.566	104.826	210.12	657.761	39.492
1221	0	-170.979	620.882	957.76				-172.23	800.897	552.259	-215.619	864.618	169.231	-252.605	993.724	104.705	274.14	685.152	870.029	294.747	721.971	1078.71				169.418	557.785	105.036	210.125	657.731	39.5362
1222	0	-171.553	624.848	956.457				-171.533	805.318	551.154	-214.512	869.248	168.2	-251.122	999.278	103.902	273.783	687.531	869.554	294.308	723.605	1078.4				169.352	557.946	105.231	210.234	657.853	39.5085
1223	0	-172.209	628.82	955.315				-171.047	809.33	549.922	-213.275	874.604	167.188	-249.61	1004.44	102.882	273.289	689.901	869.04	293.796	725.513	1078.04				169.305	558.175	105.352	210.25	657.871	39.5012
1224	0	-172.976	632.844	953.993				-170.369	813.051	548.578	-212.088	879.585	165.958	-248.138	1009.32	101.79	272.855	692.328	868.527	293.215	727.328	1077.73				169.204	558.396	105.543	210.339	657.931	39.4529
1225	0	-173.717	636.695	952.755				-169.797	816.742	547.238	-211.102	883.846	164.571	-246.666	1013.86	100.571	272.361	694.792	868.037	292.647	728.901	1077.42				169.152	558.62	105.678	210.349	657.932	39.4128
1226	0	-174.228	640.39	951.391				-169.421	820.428	545.833	-209.98	888.133	163.201	-245.192	1018.09	99.1071	271.78	697.53	867.646	292.001	730.481	1077.07				169.098	558.815	105.855	210.435	657.882	39.3282
1227	0	-174.91	644.122	950.053				-169.201	824.322	544.526	-208.833	892.008	161.912	-243.67	1021.74	97.5316	271.231	700.354	867.264	291.216	732.261	1076.66				169.074	558.963	105.984	210.51	657.974	39.3585
1228	0	-175.654	647.902	948.705				-169.076	827.994	543.185	-207.642	895.595	160.492	-242.197	1025.53	95.7749	270.673	703.12	866.882	290.652	734.214	1076.47				169.039	559.058	106.159	210.51	658.019	39.3276
1229	0	-176.425	651.623	947.286				-168.968	831.421	541.861	-206.446	899.102	159.039	-240.784	1028.96	93.867	270.246	705.904	866.527	289.939	736.333	1076.21				169.003	559.21	106.333	210.534	658.018	39.2807
1230	0	-177.17	655.482	945.78				-168.868	834.676	540.341	-205.451	902.593	157.54	-239.6	1032.16	91.868	269.764	708.471	866.221	289.212	738.185	1075.98				168.947	559.38	106.508	210.586	657.998	39.2657
1231	0	-177.965	658.929	944.5				-169.042	838.305	539.043	-204.416	905.54	155.833	-238.246	1035.2	89.7503	269.258	710.911	865.898	288.3	739.786	1075.76				168.891	559.535	106.672	210.584	658.033	39.2579
1232	0	-178.765	662.449	943.155				-169.068	841.548	537.646	-203.392	908.49	154.216	-237.068	1037.73	87.5014	268.899	713.343	865.674	287.508	741.525	1075.57				168.829	559.699	106.769	210.607	658.016	39.2502
1233	0	-179.463	666.038	941.726				-169.101	844.534	536.167	-202.454	911.271	152.627	-235.997	1040.19	85.2536	268.517	715.588	865.486	286.421	743.753	1075.24				168.727	559.798	106.985	210.613	658.026	39.2352
1234	0	-180.37	669.575	940.193				-169.376	847.619	534.66	-201.429	913.97	151.172	-235.145	1042.55	82.911	268.023	717.845	865.29	285.533	745.603	1075.19				168.661	559.965	107.168	210.64	658.02	39.2441
1235	0	-181.182	673.343	938.746				-169.492	850.596	533.133	-200.439	916.165	149.414	-234.23	1044.73	80.5099	267.445	720.084	865.163	284.509	748.068	1075.05				168.576	560.09	107.339	210.604	657.942	39.2496
1236	0	-182.197	676.903	937.445				-169.64	853.325	531.527	-199.449	918.91	147.815	-233.504	1046.76	78.0366	266.84	722.363	864.987	283.47	750.395	1074.92				168.517	560.247	107.469	210.66	658.052	39.2401
1237	0	-183.151	680.743	935.885				-169.911	855.955	529.878	-198.729	921.579	146.094	-232.877	1048.96	75.4501	266.103	724.589	864.904	282.161	752.458	1074.89				168.437	560.369	107.613	210.669	658.041	39.2748
1238	0	-184.21	684.219	934.587				-170	858.367	528.136	-198.014	923.834	144.639	-232.178	1051.03	72.8104	265.282	727.007	864.795	280.97	754.847	1074.85				168.274	560.404	107.84	210.666	657.953	39.2457
1239	0	-185.026	687.929	933.305				-170.01	860.001	526.25	-197.459	926.706	142.986	-231.687	1053.17	70.3491	264.442	729.425	864.753	279.672	756.992	1074.82				168.213	560.607	107.89	210.617	658.038	39.2859
1240	0	-186.197	691.46	931.923				-169.987	861.871	524.314	-197.069	929.574	141.139	-231.322	1055.72	68.0078	263.569	731.816	864.701	278.221	759.467	1074.74				168.025	560.751	107.982	210.613	658.048	39.329
1241	0	-187.206	695.479	930.628				-169.913	863.461	522.225	-196.441	931.575	139.244	-230.982	1058.57	65.7529	262.578	734.337	864.587	276.723	762.194	1074.77				167.869	560.823	108.131	210.611	658.043	39.3747
1242	0	-188.581	699.037	929.221				-169.706	864.798	520.024	-196.664	934.507	137.814	-230.653	1061.52	63.7014	261.416	736.804	864.521	275.247	765.067	1074.79				167.676	560.909	108.224	210.563	658.044	39.4296
1243	0	-189.816	702.739	927.822				-169.418	865.806	517.781	-196.736	938.181	136.334	-230.628	1065.01	62.1138	260.451	739.435	864.465	273.639	767.571	1074.82				167.455	561.096	108.411	210.56	658.039	39.4799
1244	0	-191.138	706.534	926.582				-169.127	866.469	515.3	-196.623	941.578	134.478	-230.778	1068.85	60.701	259.23	742.009	864.429	272.044	770.037	1074.86				167.195	561.264	108.613	210.534	658.014	39.5704
1245	0	-192.484	710.202	925.085				-168.794	866.718	512.835	-195.895	942.974	132.528	-230.895	1072.71	59.532	257.973	744.635	864.453	270.332	772.713	1074.85				166.992	561.418	108.829	210.489	657.995	39.6373
1246	0	-193.978	713.945	923.58				-168.555	867.107	510.374	-196.587	946.498	131.225	-231.068	1076.63	58.4759	256.744	747.316	864.39	268.397	775.741	1074.94				166.775	561.549	109.008	210.399	657.994	39.7192
1247	0	-195.484	717.633	922.23				-168.123	866.653	508.1	-197.758	951.09	129.704	-231.34	1080.53	57.5158	255.264	749.963	864.258	266.443	778.664	1075				166.628	561.667	109.183	210.376	657.888	39.8341
1248	0	-197.029	721.365	920.719				-168.036	866.781	505.671	-198.492	954.644	128.045	-231.497	1083.99	56.393	253.904	752.656	864.224	264.526	781.821	1074.95				166.432	561.748	109.454	210.329	657.886	39.8993
1249	0	-198.639	725.277	919.169				-169.175	869.533	503.647	-198.567	956.925	126.122	-231.674	1086.77	54.9768	252.376	755.374	864.16	261.993	789.094	1074.91				166.253	561.867	109.667	210.284	657.864	39.9393
1250	0	-200.236	728.987	917.394				-168.902	869.559	500.929	-198.913	959.095	124.007	-231.663	1088.7	53.0055	250.893	758.185	864.056	259.794	792.389	1074.76				166.045	561.962	109.867	210.224	657.876	40.0285
1251	0	-201.947	732.589	915.733				-169.296	870.533	498.772	-198.871	960.075	121.558	-231.493	1089.86	50.4501	249.393	761.011	863.991	257.51	795.411	1074.61				165.796	562.065	110.066	210.182	657.85	40.0701
1252	0	-203.57	736.335	913.936				-170.532	873.733	497.155	-198.768	960.441	118.946	-231.113	1090.22	46.994	247.829	763.775	863.856	255.283	798.626	1074.4				165.583	562.232	110.365	210.096	657.847	40.1202
1253	0	-205.39	739.959	912.104				-170.952	874.847	494.662	-198.63	960.304	116.127	-230.532	1089.57	42.9774	246.246	766.695	863.674	252.872	801.96	1074.11				165.242	562.365	110.556	210.045	657.857	40.1746
1254	0	-207.103	743.434	910.19				-172.319	877.534	492.809	-198.604	959.518	113.261	-229.809	1088.54	38.4844	244.581	769.648	863.442	250.437	805.383	1073.78				165.001	562.48	110.772	210.008	657.819	40.2093
1255	0	-208.97	747.032	908.318				-172.928	878.605	490.133	-199.01	958.429	110.341	-229.191	1087.88	36.3738	242.816	772.557	863.103	247.788	809.066	1073.3				164.748	562.56	111.012	209.966	657.779	40.2411
1256	0	-210.751	750.796	906.281				-173.898	879.881	487.558	-198.486	957.311	108.035	-228.229	1088.4	36.9362	241.086	775.639	862.633	245.059	812.867	1072.87				164.521	562.634	111.218	209.911	657.792	40.2775
1257	0	-212.757	754.503	904.096				-174.896	881.055	485.077	-195.283	953.446	104.892	-225.106	1087.02	36.5436	239.236	778.681	862.137	242.465	816.743	1072.29				164.242	562.807	111.438	209.902	657.765	40.3185
1258	0	-214.861	758.457	901.888				-175.897	882.815	482.425	-196.257	958.127	104.591	-223.183	1088.17	36.8537	237.17	781.786	861.557	239.672	820.669	1071.58				164.174	562.878	111.81	209.839	657.706	40.3957
1259	0	-217.273	762.165	899.922				-175.547	882.601	480.073	-194.022	962.714	104.955	-222.742	1090	38.0427	235.061	785.093	860.79	236.554	824.593	1070.95				163.877	563.239	112.307	209.789	657.687	40.4525
1260	0	-219.787	766.228	898.171				-175.254	884.819	478.109	-190.05	966.783	105.816	-221.522	1090.41	39.161	232.827	788.365	860.04	233.724	828.467	1069.95				163.607	563.524	112.852	209.775	657.759	40.5479
1261	0	-222.346	769.91	896.604				-173.352	886.491	477.22	-184.67	967.275	105.747	-220.286	1091.21	40.3773	230.529	791.701	859.316	231.069	832.225	1069.14				163.356	563.924	113.375	209.705	657.785	40.7014
1262	0	-224.948	773.75	895.342				-171.553	890.253	476.567	-180.297	968.663	105.835	-218.467	1091.19	41.1958	228.011	795.03	858.615	227.99	836.08	1068.46				163.072	564.438	114.234	209.612	657.828	40.8722
1263	0	-227.42	777.235	894.48				-168.716	893.504	476.03	-177.113	970.821	105.977	-217.381	1091.28	41.4662	225.327	798.248	857.901	225.008	839.891	1067.67				162.71	564.91	115.044	209.485	657.906	41.1116
1264	0	-229.898	780.756	893.767				-166.841	897.871	475.365	-175.645	972.571	105.023	-216.862	1091.42	41.6076	223.005	801.651	857.306	221.85	843.922	1067.21				162.173	565.529	116.191	209.557	657.936	41.2492
1265	0	-232.273	783.76	892.948				-166.319	902.426	474.828	-174.725	973.812	104.877	-216.66	1091.87	41.7586	220.49	804.951	856.74	218.9	848.079	1066.79				161.432	566.088	117.431	209.262	657.984	41.773
1266	0	-234.641	786.915	892.417				-167.181	905.973	474.664	-174.758	974.606	104.546	-216.685	1091.89	41.6189	217.9	808.151	856.311	215.788	852.452	1066.64				160.934	567.088	118.782	209.031	658.1	41.9123
1267	0	-237.063	789.56	892.082				-169.257	908.492	475.055	-175.339	974.492	104.277	-217.017	1091.98	41.4187	215.249	811.303	856.058	212.65	856.889	1066.5				160.299	568.012	120.13	208.621	658.083	42.5996
1268	0	-239.638	792.071	892.459				-172.036	909.618	475.737	-176.184	974.223	104.148	-217.168	1091.78	41.2014	212.465	814.455	856.04	209.26	861.508	1066.56				159.664	568.865	121.701	208.536	658.005	42.8954
1269	0	-242.442	794.082	893.197				-175.08	910.34	476.679	-177.18	974.202	104.071	-217.582	1091.87	41.0129	209.649	817.698	856.327	206.31	866.312	1066.55				159.218	569.799	123.281	208.315	658.023	43.2659
1270	0	-245.456	796.321	894.415				-177.939	910.386	477.272	-178.049	973.889	104.062	-217.899	1091.96	40.8265	206.769	820.832	856.797	203.194	871.244	1066.94				158.831	570.689	124.848	208.308	658.084	43.6035
1271	0	-248.189	798.494	895.621				-180.395	910.525	477.67	-178.906	973.693	104.036	-218.039	1091.83	40.7283	203.571	823.422	857.618	199.845	876.325	1067.66				158.57	571.583	126.533	208.248	658.172	43.8282
1272	0	-250.951	800.662	896.819				-182.643	910.43	477.877	-179.406	973.531	103.998	-218.155	1091.88	40.6529	200.798	825.754	858.586	196.602	881.38	1068.38				158.535	572.642	128.161	208.174	658.406	43.9789
1273	0	-253.623	802.951	898.19				-184.481	910.563	477.884	-179.611	973.324	103.899	-218.232	1091.86	40.6134	198.058	827.857	859.782	193.016	886.617	1069.15				158.495	573.636	129.909	208.293	658.512	44.2917
1274	0	-256.334	804.885	899.13				-185.611	910.163	477.509	-179.751	973.137	103.865	-218.256	1091.83	40.6131	195.352	830.168	860.991	191.654	880.8	1069.42				158.5	574.684	131.696	208.398	658.721	44.528
1275	0	-258.865	806.943	899.68				-186.838	910.815	477.388	-179.789	972.979	103.86	-218.258	1091.79	40.6392	192.545	832.932	862.228	188.556	884.844	1070.03				158.528	575.817	133.339	208.346	658.823	44.668
1276	0	-261.619	808.783	900.037				-187.652	911.112	477.088	-179.797	972.899	103.744	-218.229	1091.71	40.6707	189.756	835.949	863.549	185.402	889.6	1070.62				158.573	577.006	134.999	208.429	658.737	45.2175
1277	0	-264.225	810.853	900.265				-188.821	911.773	476.93	-179.81	972.848	103.703	-218.218	1091.76	40.6791	187.058	839.078	864.732	182.277	894.327	1071.03				158.451	578.056	136.729	208.485	659.032	45.3549
1278	0	-266.584	812.837	900.289				-189.992	912.462	476.885	-179.857	972.715	103.69	-218.427	1091.89	40.6574	184.463	842.3	865.834	179.244	899.15	1071.35				158.383	579.271	138.415	208.378	659.331	45.8744
1279	0	-269.19	814.549	900.326				-191.387	913.715	477.031	-179.926	972.742	103.6	-218.306	1091.72	40.6077	181.938	845.521	866.91	176.238	904.096	1071.63				158.05	580.432	140.104	208.253	659.439	46.2134
1280	0	-271.717	815.697	900.283				-192.82	914.801	477.098	-180.009	972.8	103.515	-218.318	1091.73	40.5831	179.656	848.87	867.862	173.193	908.86	1071.72				157.661	581.534	141.812	208.216	659.535	46.6173
1281	0	-274.188	817.403	900.297				-194.111	915.589	477.173	-180.1	972.994	103.42	-218.394	1091.71	40.5648	177.248	852.305	868.827	170.013	913.137	1072.05				157.126	582.863	143.488	207.631	659.527	46.9982
1282	0	-276.677	819.053	900.292				-195.612	916.992	477.298	-180.077	973.191	103.302	-217.949	1090.96	40.4652	174.84	855.859	869.428	166.682	917.109	1072.21				156.749	584.225	145.16	207.874	659.918	47.6225
1283	0	-278.805	821.751	900.313				-196.581	917.96	477.153	-180.012	973.461	103.183	-218.386	1091.83	40.606	172.415	859.472	869.962	163.619	921.187	1072.07				156.371	585.659	146.909	207.737	659.844	48.2715
1284	0	-280.888	824.709	900.172				-197.824	919.41	477.294	-179.874	973.538	103.176	-217.923	1091.1	40.5078	170.107	863.132	870.332	160.58	925.261	1071.81				155.9	587.398	148.901	207.297	659.882	48.7552
1285	0	-283.133	826.749	900.056				-198.949	920.748	477.128	-179.552	973.883	102.923	-218.275	1091.74	40.6277	167.834	866.884	870.482	157.592	929.333	1071.67				155.58	589.395	150.842	207.218	660.12	49.2165
1286	0	-285.377	827.607	900.244				-199.696	921.634	476.764	-179.331	974.283	102.698	-217.837	1091.18	40.5635	165.6	870.686	870.465	154.647	933.361	1071.42				155.398	591.551	152.983	207.501	660.684	49.9847
1287	0	-287.481	829.847	899.738				-200.513	922.694	476.418	-179.098	974.589	102.547	-217.994	1091.42	40.6388	163.162	874.561	870.194	151.604	937.418	1071.2				155.119	594.038	155.372	206.857	660.848	50.5724
1288	0	-289.708	831.716	899.44				-201.514	924.213	476.227	-178.909	974.974	102.378	-217.803	1091.18	40.6241	160.904	878.39	869.886	148.621	941.622	1070.95				154.711	596.904	157.874	206.816	661.309	51.6394
1289	0	-291.782	834.121	899.073				-202.185	924.858	475.719	-178.798	975.29	102.146	-217.697	1090.99	40.655	158.886	882.33	869.486	145.698	945.649	1070.68				154.537	600.237	160.658	206.667	662.048	52.4892
1290	0	-293.851	836.135	898.801				-203.469	926.298	475.771	-178.758	975.522	102.008	-217.672	1090.98	40.6531	156.565	886.223	869.014	142.741	949.681	1070.43				154.231	604.04	163.711	206.329	662.83	53.711
1291	0	-295.814	837.71	898.693				-204.629	927.348	475.595	-178.765	975.673	101.879	-217.713	1091.15	40.6675	154.366	890.025	868.487	139.925	953.467	1070.13				154.054	608.189	166.936	206.143	663.503	54.9692
1292	0	-297.739	839.802	898.389				-205.765	928.164	475.392	-178.876	975.853	101.762	-217.747	1091.21	40.6752	152.485	893.672	868.064	137.14	957.033	1069.99				153.723	612.932	170.448	205.831	664.69	56.4503
1293	0	-299.788	841.881	898.341				-206.923	928.991	475.268	-178.995	975.948	101.716	-217.7	1091.05	40.6377	151.681	896.006	868.033	134.734	960.926	1069.56				153.479	618.118	174.258	205.971	666.072	58.4833
1294	0	-301.884	843.613	898.22				-208.007	929.393	475.022	-179.063	975.995	101.614	-217.694	1091.03	40.6223	150.032	898.894	867.891	132.007	964.299	1069.39				153.373	623.799	178.235	205.009	667.354	60.4874
1295	0	-303.788	845.232	898.161				-209.245	929.863	474.848	-179.157	976.011	101.51	-217.752	1091.13	40.5953	148.204	902.013	867.675	129.333	967.336	1069.19				153.211	629.912	182.502	204.5	669.103	63.0336
1296	0	-305.7	846.883	898.142				-210.31	930.143	474.645	-179.228	975.981	101.375	-217.76	1091.13	40.6174	146.147	905.153	867.468	126.819	970.201	1068.89				152.922	636.564	187.15	204.141	671.109	66.0255
1297	0	-307.667	848.202	898.089				-211.382	930.213	474.371	-179.298	976.041	101.292	-217.743	1091.08	40.5692	143.963	908.019	867.193	124.419	973.198	1068.63				152.872	643.674	191.974	203.877	673.558	69.4273
1298	0	-309.654	849.55	898.135				-212.557	930.206	474.217	-179.538	976.103	101.269	-217.757	1091.1	40.5445	142.346	910.961	867.06	121.996	975.867	1068.23				153.153	651.232	196.888	203.534	676.494	72.9289
1299	0	-311.468	850.829	898.026				-213.56	930.287	473.955	-179.523	976.078	101.124	-217.812	1091.09	40.553	140.706	913.685	866.95	119.637	978.255	1068				153.656	659.112	201.909	203.505	679.958	77.0739
1300	0	-313.349	851.899	897.974				-214.743	930.385	473.83	-179.657	976.088	101.011	-217.815	1091.11	40.5288	139.195	916.284	866.784	117.666	980.619	1067.58				154.273	667.301	207.019	203.178	683.765	81.0219
1301	0	-315.061	852.493	897.924				-215.476	929.769	473.357	-179.86	976.085	100.844	-217.839	1091.13	40.5238	137.618	918.834	866.698	115.713	982.758	1067.05				154.919	675.997	211.782	203.526	688.541	85.4728
1302	0	-316.663	852.798	897.782				-216.762	929.907	473.346	-180.01	976.043	100.822	-217.863	1091.06	40.4786	136.416	921.534	866.676	113.693	984.765	1066.74				155.695	684.874	216.639	203.449	693.816	89.966
1303	0	-318.048	853.124	897.753				-217.813	930.192	473.232	-180.213	976.096	100.745	-217.902	1091.11	40.444	133.818	924.756	866.1	111.743	986.628	1066.31				156.431	693.723	221.034	203.919	699.864	94.3887
1304	0	-319.223	853.211	897.615				-218.644	929.816	472.98	-180.319	976.12	100.662	-217.943	1091.09	40.4204	132.669	926.537	866.287	109.781	988.168	1065.9				157.251	702.903	225.053	204.51	706.246	98.5226
1305	0	-320.445	853.022	897.505				-219.534	929.447	472.829	-180.491	976.193	100.558	-217.975	1091.14	40.403	131.864	927.757	866.668	108.262	990.13	1065.48				158.064	712.257	228.703	204.406	713.074	101.841
1306	0	-321.594	852.819	897.362				-220.353	929.396	472.689	-180.613	976.151	100.518	-217.982	1091.04	40.3679	132.623	927.252	867.685	106.442	991.533	1064.96				158.907	721.26	232.07	204.628	719.98	104.747
1307	0	-322.66	852.708	897.226				-220.906	928.885	472.447	-180.638	976.014	100.439	-217.987	1091.05	40.3448	131.907	928.745	868.3	104.759	992.865	1064.55				159.814	729.63	235.307	203.579	727.19	105.538
1308	0	-323.688	852.341	896.979				-221.444	928.206	472.207	-180.726	975.962	100.387	-218.013	1091.02	40.3427	131.025	930.583	869.291	103.422	994.594	1064.07				161.201	737.129	237.963	201.38	735.65	105.362
1309	0	-324.644	852.525	896.809				-222.062	928.172	472.126	-180.78	975.827	100.329	-218.058	1091.05	40.3462	130.181	932.318	870.211	101.87	996.052	1063.65				161.41	745.074	239.604	197.913	745.944	105.599
1310	0	-325.696	852.134	896.569				-222.639	927.977	472.021	-180.829	975.756	100.291	-218.058	1090.97	40.2791	129.562	934.27	871.184	100.598	997.48	1063.15				161.327	752.949	241.184	194.062	757.398	105.959
1311	0	-326.407	852.479	896.409				-223.075	927.542	471.871	-180.868	975.661	100.24	-218.115	1090.94	40.2731	128.851	936.036	872.34	99.4541	999.312	1062.95				160.966	760.915	242.171	191.202	770.02	106.114
1312	0	-327.334	852.503	896.249				-223.281	927.052	471.661	-180.932	975.654	100.206	-218.118	1090.92	40.2941	128.412	937.888	873.552	98.2582	1001.02	1062.63				160.386	769.127	242.193	188.775	782.741	106.208
1313	0	-328.15	852.458	896.077				-223.476	926.771	471.532	-180.98	975.565	100.208	-218.124	1090.87	40.2771	127.558	938.96	874.455	96.9459	1002.01	1062.2				158.736	777.321	242.025	187.082	794.04	105.982
1314	0	-328.704	852.725	895.969				-223.635	926.591	471.431	-181.02	975.457	100.184	-218.099	1090.8	40.2446	127.085	939.672	875.563	95.7609	1003.4	1062				157.939	785.513	241.324	186.818	804.545	105.631
1315	0	-329.299	853.025	895.795				-223.815	926.492	471.321	-181.046	975.475	100.197	-218.164	1090.81	40.2275	126.641	941.199	876.733	94.6239	1004.95	1061.97				157.617	792.323	240.529	185.334	815.18	105.264
1316	0	-329.865	853.299	895.671				-224.07	926.532	471.254	-181.164	975.256	100.071	-218.145	1090.77	40.2431	126.094	942.482	877.963	93.6906	1006.37	1061.92				156.321	799.871	239.011	183.814	826.696	104.969
1317	0	-330.332	853.566	895.501				-224.345	926.612	471.144	-181.094	975.297	100.106	-218.134	1090.66	40.2507	125.785	943.804	879.069	92.7424	1007.68	1061.9				155.159	807.184	237.359	184.555	837.138	104.561
1318	0	-330.766	853.918	895.364				-224.628	926.909	471.092	-181.096	975.292	100.103	-218.129	1090.64	40.2488	125.601	944.949	880.219	91.9025	1009.07	1061.97				154.056	814.51	235.381	184.878	849.004	104.02
1319	0	-331.062	854.249	895.198				-224.846	927.128	471.044	-181.119	975.324	100.068	-218.156	1090.68	40.2522	125.192	946.121	881.271	90.9931	1009.66	1061.99				153.113	821.831	233.004	184.971	861.444	103.54
1320	0	-331.364	854.651	895.1				-225.066	927.454	471.046	-181.175	975.323	100.054	-218.159	1090.67	40.2535	124.366	947.643	881.729	90.1776	1010.33	1061.94				152.461	829.222	230.282	185.63	873.071	102.648
1321	0	-331.761	855.247	894.943				-225.24	927.737	471.04	-181.121	975.31	100.036	-218.157	1090.68	40.2528	124.149	948.355	882.705	89.6999	1011.14	1061.87				151.56	836.547	227.268	186.954	883.863	101.753
1322	0	-332.005	855.807	894.874				-225.356	927.916	471.018	-181.163	975.35	100.011	-218.158	1090.68	40.253	124.138	948.881	883.195	89.2616	1011.88	1061.75				151.309	843.969	224.042	187.544	894.557	100.409
1323	0	-332.235	856.527	894.806				-225.451	927.995	470.98	-181.158	975.402	100.009	-218.157	1090.67	40.2531	123.809	949.366	883.577	88.7083	1012.05	1061.73				150.912	851.328	220.447	188.197	904.91	98.8009
1324	0	-332.47	857.162	894.75				-225.456	928.122	470.943	-181.125	975.377	99.9883	-218.144	1090.64	40.2732	123.836	949.748	884.077	88.6049	1012.66	1061.62				150.853	858.635	216.766	188.749	915.203	96.9186
1325	0	-332.689	857.978	894.77				-225.517	928.188	470.882	-181.152	975.43	99.9986	-218.156	1090.72	40.2768	123.974	950.004	884.443	88.2522	1012.99	1061.71				151.055	865.99	212.956	189.395	925.28	94.9288
1326	0	-332.882	858.719	894.749				-225.572	928.363	470.849	-181.094	975.405	99.9717	-218.174	1090.72	40.3018	124.176	950.125	884.762	88.1231	1013.37	1061.67				151.625	873.287	209.048	190.188	935.547	92.8205
1327	0	-333.064	859.463	894.765				-225.567	928.4	470.832	-181.138	975.393	99.9999	-218.095	1090.6	40.2812	124.302	950.201	884.92	88.1247	1013.86	1061.78				152.329	880.498	205.083	191.269	945.712	90.4926
1328	0	-333.254	860.26	894.677				-225.598	928.532	470.771	-181.152	975.469	99.9945	-218.162	1090.69	40.2979	124.472	950.241	884.996	88.2358	1014.47	1061.83				152.913	887.813	200.8	192.533	955.993	88.5056
1329	0	-333.356	861.156	894.778				-225.619	928.726	470.781	-181.137	975.439	99.9677	-218.168	1090.7	40.3132	124.657	950.365	885.043	88.4274	1015.12	1061.86				153.881	894.556	196.678	193.301	965.783	85.8855
1330	0	-333.521	862.132	894.768				-225.433	928.571	470.551	-181.151	975.464	99.9979	-218.148	1090.76	40.3279	124.814	950.456	885.039	88.4731	1015.53	1061.76				154.947	901.521	192.446	194.694	975.388	83.8394
1331	0	-333.62	862.923	894.769				-225.403	928.621	470.505	-181.118	975.446	99.992	-218.134	1090.74	40.3319	124.886	950.513	884.964	88.7116	1015.95	1061.65				156.194	908.183	188.403	196.204	984.797	81.7959
1332	0	-333.654	863.616	894.784				-225.343	928.917	470.509	-181.103	975.526	99.9732	-218.102	1090.72	40.3324	125.052	950.3	884.97	89.0918	1016.52	1061.52				157.633	914.904	184.442	197.338	993.943	80.0424
1333	0	-333.677	864.34	894.814				-225.281	929.034	470.504	-181.135	975.606	100.027	-218.073	1090.66	40.3455	125.107	949.385	884.901	89.4014	1017.06	1061.46				158.383	920.995	180.467	199.229	1002.52	78.5228
1334	0	-333.624	865.022	894.876				-225.191	929.171	470.496	-181.102	975.559	99.9995	-218.118	1090.74	40.3754	125.427	948.327	884.734	89.3685	1016.71	1061.3				159.429	926.795	176.567	200.666	1010.86	76.8224
1335	0	-333.484	865.884	894.79				-225.31	929.728	470.689	-181.064	975.605	99.9979	-218.103	1090.82	40.3812	125.727	948.052	884.611	89.5082	1016.86	1061.18				160.215	932.265	173.066	202.065	1018.43	75.7285
1336	0	-333.305	866.745	894.827				-225.196	930.056	470.76	-181.043	975.631	100.002	-218.024	1090.78	40.3688	126.014	948.052	884.412	89.7446	1017.07	1060.98				161.207	936.926	169.87	203.6	1025.63	74.746
1337	0	-333.15	867.373	894.839				-225.086	930.424	470.815	-181.042	975.633	100.004	-218.077	1090.74	40.4106	126.374	947.878	884.263	90.0666	1017.29	1060.75				161.563	941.621	166.659	204.81	1031.98	73.7067
1338	0	-333.06	867.821	894.964				-224.866	930.703	470.869	-180.988	975.602	100.003	-218.072	1090.72	40.4267	126.176	947.676	883.568	90.5672	1017.8	1060.55				161.741	945.809	163.336	205.807	1037.48	72.7486
1339	0	-332.577	868.613	894.83				-224.689	930.954	470.942	-180.944	975.647	99.9974	-218.031	1090.71	40.409	126.973	947.324	883.62	90.9357	1017.77	1060.38				161.656	949.004	160.403	206.482	1042.27	71.9735
1340	0	-332.127	869.37	894.811				-224.409	931.164	470.97	-180.887	975.631	100.022	-217.931	1090.72	40.396	127.529	946.925	883.33	91.6218	1018.4	1060.29				161.03	951.723	158.136	206.96	1045.89	71.2853
1341	0	-331.662	869.832	894.791				-223.993	931.045	470.927	-180.812	975.637	100.014	-218.008	1090.73	40.4478	127.95	946.572	883.018	91.9093	1018.27	1060.11				160.523	953.223	155.563	207.486	1048.69	70.6518
1342	0	-331.139	870.476	894.881				-223.517	930.878	470.864	-180.985	976.108	100.158	-218.031	1090.79	40.4917	128.254	946.324	882.574	92.3553	1018.32	1059.91				159.492	953.758	153.633	207.222	1049.91	69.4607
1343	0	-330.505	871.235	894.895				-222.85	930.581	470.694	-180.712	975.699	100.055	-217.987	1090.72	40.5032	128.834	945.864	881.895	92.969	1018.55	1059.84				157.989	953.664	152.189	205.853	1049.88	67.8461
1344	0	-329.912	871.552	894.967				-222.378	930.792	470.784	-180.611	975.695	100.102	-217.983	1090.71	40.5188	129.145	945.421	881.31	93.843	1018.94	1059.87				156.432	952.466	150.47	204.887	1049.23	66.5435
1345	0	-329.107	872.124	895.02				-222.248	931.55	471.156	-180.538	975.66	100.115	-217.936	1090.74	40.5281	129.868	944.819	880.659	94.4776	1019.18	1060.03				154.472	950.483	149.313	203.092	1047	64.1895
1346	0	-328.263	872.518	895.105				-221.857	931.992	471.384	-180.486	975.734	100.177	-217.936	1090.74	40.5285	130.22	944.574	879.995	95.3955	1019.67	1059.88				151.79	947.628	148.359	200.004	1044.11	61.8033
1347	0	-327.463	872.882	895.273				-221.29	931.865	471.424	-180.407	975.666	100.225	-217.944	1090.73	40.5258	130.83	944.108	879.3	96.2743	1019.95	1059.98				149.03	943.689	147.076	197.095	1039.73	59.4978
1348	0	-326.562	873.384	895.409				-220.678	931.723	471.405	-180.352	975.559	100.313	-217.936	1090.71	40.5405	131.805	943.558	878.673	97.2444	1020.2	1060				146.035	938.51	146.31	193.34	1033.68	56.9453
1349	0	-325.593	873.434	895.633				-219.927	931.581	471.356	-180.305	975.625	100.327	-217.934	1090.7	40.5404	132.668	943.213	878.421	98.2752	1020.52	1060.18				142.168	933.606	145.019	189.417	1026.87	54.0791
1350	0	-324.536	874.017	895.867				-219.625	932.347	471.833	-180.206	975.545	100.332	-217.977	1090.8	40.5641	133.432	943.085	877.981	99.2986	1020.83	1060.45				138.565	927.795	143.943	185.333	1019.31	50.8002
1351	0	-323.58	874.127	896.122				-219.215	932.82	472.111	-180.168	975.385	100.516	-217.973	1090.79	40.5872	134.272	942.892	877.59	100.552	1021.28	1060.52				134.993	921.549	142.774	180.791	1011.1	47.0582
1352	0	-322.338	874.84	896.316				-218.668	933.216	472.245	-180.067	975.512	100.449	-217.944	1090.73	40.6001	135.032	942.66	877.091	101.941	1021.4	1060.63				131.655	915.176	141.131	175.616	1003.05	43.5926
1353	0	-321.237	875.394	896.605				-217.915	933.506	472.348	-180.006	975.541	100.528	-217.94	1090.8	40.6045	135.752	942.546	876.498	103.58	1021.93	1060.84				128.134	908.94	139.496	169.522	994.619	42.7872
1354	0	-320.145	876.06	896.806				-217.195	933.46	472.461	-179.968	975.53	100.602	-217.923	1090.78	40.6037	136.592	942.438	875.875	104.78	1021.65	1060.86				124.287	902.011	137.855	168.02	989.693	43.7827
1355	0	-318.891	876.709	897.114				-216.56	934.134	472.725	-179.91	975.559	100.668	-217.92	1090.77	40.6025	137.492	942.109	875.171	106.474	1021.76	1060.91				120.933	895.795	135.535	166.317	984.428	43.5373
1356	0	-317.692	877.237	897.453				-216.04	934.881	472.984	-179.81	975.52	100.741	-217.905	1090.73	40.6277	137.894	942.11	874.332	108.139	1021.88	1060.99				118.659	889.721	133.244	164.52	978.702	42.4879
1357	0	-316.268	877.94	897.659				-215.221	935.203	473.188	-179.711	975.507	100.786	-217.904	1090.78	40.6516	139.022	941.795	873.767	109.878	1021.83	1060.9				116.111	884.41	130.827	164.086	974.902	42.3299
1358	0	-315.046	878.767	898.044				-214.288	935.431	473.327	-179.654	975.519	100.909	-217.87	1090.69	40.6466	140.605	941.462	873.061	111.338	1021.59	1061.28				113.712	881.45	127.396	163.127	972.626	42.0923
1359	0	-313.753	879.507	898.394				-213.643	936.021	473.566	-179.562	975.57	100.945	-217.888	1090.82	40.6767	141.866	940.988	872.477	113.26	1021.91	1061.42				111.972	879.03	123.976	162.539	971.828	41.812
1360	0	-312.206	880.429	898.713				-213	936.986	473.86	-179.425	975.528	101.062	-217.857	1090.78	40.7125	143.447	940.241	872.084	114.967	1021.33	1061.4				110.685	877.448	120.998	162.204	971.383	41.7692
1361	0	-310.793	881.359	898.961				-211.792	936.863	474.008	-179.362	975.555	101.137	-217.803	1090.69	40.7236	145.05	939.401	871.643	117.107	1021.5	1061.58				109.738	876.056	118.692	161.532	971.411	41.9151
1362	0	-309.308	882.323	899.246				-211.075	937.488	474.224	-179.312	975.528	101.22	-217.862	1090.79	40.7494	146.35	938.467	871.229	118.991	1021.02	1061.71				108.477	874.927	117.004	161.416	971.152	42.0738
1363	0	-307.902	883.156	899.592				-210.251	938.141	474.506	-179.22	975.554	101.356	-217.815	1090.83	40.7728	147.947	937.186	871.11	120.784	1019.95	1061.71				107.973	873.427	115.773	161.12	970.745	42.0711
1364	0	-306.47	883.891	899.918				-209.139	938.205	474.652	-179.167	975.541	101.406	-217.828	1090.82	40.7901	149.139	935.788	871.157	122.595	1019.09	1061.96				107.371	872.728	114.526	161.073	970.533	42.1627
1365	0	-304.837	884.71	900.16				-208.394	938.889	474.979	-179.088	975.578	101.493	-217.828	1090.87	40.8142	150.657	934.23	871.324	124.666	1018.25	1062.07				106.89	872.088	113.363	161.183	970.28	42.2988
1366	0	-303.294	885.85	900.346				-207.568	939.409	475.29	-179.088	975.597	101.623	-217.812	1090.82	40.8472	152.009	932.514	871.574	126.864	1017.27	1062.29				106.579	871.512	112.515	161.101	970.174	42.3242
1367	0	-301.66	886.814	900.519				-206.487	939.62	475.43	-179.012	975.648	101.681	-217.807	1090.88	40.8513	153.486	930.642	871.888	129.081	1016	1062.38				106.307	871.198	111.932	161.091	970.136	42.4461
1368	0	-300.132	887.647	900.807				-205.651	940.001	475.726	-178.897	975.666	101.743	-217.773	1090.85	40.8526	154.921	928.78	872.197	131.409	1014.73	1062.46				106.093	871.104	111.462	161.134	970.193	42.5629
1369	0	-298.465	888.382	900.894				-204.648	940.725	475.891	-178.813	975.667	101.838	-217.749	1090.84	40.911	156.341	926.919	872.519	133.842	1013.31	1062.62				106.055	871.034	111.21	161.15	970.141	42.5549
1370	0	-296.752	889.173	901.089				-203.235	940.086	475.827	-178.712	975.627	101.964	-217.743	1090.82	40.9223	158.046	925.047	872.929	136.859	1012.08	1062.75				106.094	870.973	111.058	161.236	970.172	42.5811
1371	0	-295.153	889.875	901.198				-202.414	941.237	476.37	-178.622	975.739	102.087	-217.711	1090.78	40.9352	159.518	923.358	873.259	139.534	1010.41	1062.97				106.032	870.87	110.765	161.326	970.098	42.4332
1372	0	-293.356	890.778	901.243				-201.278	941.308	476.356	-178.506	975.737	102.189	-217.676	1090.85	40.9825	161.252	921.779	873.641	142.553	1009.3	1063.31				106.391	870.655	110.442	161.34	970.154	42.3696
1373	0	-291.626	891.746	901.312				-200.175	942.022	476.689	-178.408	975.738	102.276	-217.68	1090.86	40.9847	163.228	920.236	874.125	145.069	1006.92	1063.47				106.497	870.612	110.076	161.413	970.094	42.2936
1374	0	-289.727	892.742	901.33				-199.228	942.785	476.896	-178.304	975.735	102.356	-217.599	1090.8	40.989	165.151	918.912	874.533	147.727	1004.76	1063.67				106.603	870.452	109.789	161.51	970.032	42.2911
1375	0	-287.872	893.541	901.415				-197.916	943.25	477.056	-178.133	975.799	102.441	-217.602	1090.86	41.0536	167.154	917.717	874.922	150.469	1002.73	1063.88				106.67	870.359	109.572	161.765	970.041	42.4007
1376	0	-285.853	894.233	901.48				-196.912	943.926	477.329	-178.027	975.796	102.594	-217.574	1090.84	41.0759	169.304	916.625	875.184	153.352	1001.15	1064.07				106.881	870.334	109.325	161.564	970.073	42.2189
1377	0	-283.867	895.16	901.596				-195.705	944.691	477.6	-177.83	975.786	102.684	-217.516	1090.84	41.1071	171.385	915.693	875.361	155.955	998.74	1064.18				107.122	870.351	109.108	161.914	969.964	42.3603
1378	0	-281.77	896.03	901.767				-194.439	945.225	477.861	-177.649	975.863	102.768	-217.767	1091.32	41.1653	173.557	914.797	875.37	158.686	997.084	1064.44				107.253	870.368	108.93	161.716	969.965	42.1875
1379	0	-279.816	896.849	902.1				-193.427	946.198	478.191	-177.469	975.845	102.964	-217.504	1091.01	41.1763	175.778	913.883	875.34	161.586	995.741	1064.62				107.29	870.341	108.75	161.719	969.968	42.1751
1380	0	-277.608	897.556	902.449				-192.111	946.755	478.458	-177.252	975.874	103.052	-217.814	1091.62	41.2887	178.046	912.867	875.159	164.346	994.64	1064.86				107.357	870.4	108.554	161.706	970.002	42.1481
1381	0	-275.538	898.531	902.707				-190.922	947.59	478.75	-177.144	975.936	103.199	-217.78	1091.66	41.2956	180.391	911.685	874.848	166.984	993.838	1065.18				107.313	870.454	108.367	161.742	970.054	42.1771
1382	0	-273.343	899.533	903.031				-189.79	948.632	479.194	-177.041	975.964	103.364	-217.789	1091.67	41.3179	182.348	911.523	874.595	169.478	992.536	1065.47				107.37	870.538	108.132	161.749	970.069	42.1764
1383	0	-271.056	900.376	903.591				-188.577	949.542	479.557	-176.932	976.022	103.494	-217.764	1091.67	41.3263	184.178	911.95	874.2	172.229	992.369	1066.13				107.364	870.612	107.954	161.743	970.117	42.1781
1384	0	-268.861	901.326	903.938				-187.399	950.454	479.985	-176.878	976.087	103.667	-217.713	1091.67	41.3397	186.188	910.793	874.047	174.728	991.568	1066.65				107.304	870.631	107.826	161.778	970.142	42.1485
1385	0	-266.655	902.337	904.51				-186.084	951.23	480.311	-176.941	976.11	103.917	-217.684	1091.6	41.3237	188.327	910.215	873.915	177.271	991.056	1067.16				107.29	870.617	107.557	161.762	970.198	42.1526
1386	0	-264.492	903.402	905.089				-184.986	952.37	480.828	-176.773	976.135	104.045	-217.596	1091.45	41.2677	190.21	910.4	873.772	179.738	990.701	1067.89				107.369	870.721	107.397	161.747	970.229	42.1231
1387	0	-262.325	904.235	905.724				-183.824	953.515	481.189	-176.705	976.068	104.264	-217.579	1091.45	41.3012	191.932	910.967	873.769	182.279	990.428	1068.6				107.404	870.748	107.315	161.847	970.242	42.1411
1388	0	-260.319	904.97	906.277				-182.709	954.62	481.717	-176.651	975.956	104.485	-217.563	1091.45	41.3111	193.665	911.381	873.931	184.692	990.202	1069.55				107.481	870.832	107.096	161.857	970.33	42.1073
1389	0	-258.154	905.699	906.988				-181.594	955.732	482.016	-176.892	975.99	104.908	-217.526	1091.37	41.3284	195.577	911.16	874.219	187.438	990.249	1070.32				107.544	870.791	106.995	161.865	970.355	42.0892
1390	0	-256.279	906.402	907.802				-180.326	956.862	482.603	-176.716	975.769	105.039	-217.605	1091.5	41.4331	197.456	910.705	874.596	189.901	989.938	1071.19				107.56	870.789	106.817	161.765	970.452	41.9886
1391	0	-254.393	907.12	908.52				-179.198	958.214	483.219	-176.663	975.684	105.331	-217.627	1091.54	41.4779	199.419	910.578	875.087	192.044	989.343	1072.18				107.562	870.786	106.618	161.827	970.446	41.9992
1392	0	-252.404	907.736	909.327				-178.217	959.221	483.799	-176.688	975.564	105.617	-217.653	1091.5	41.5223	201.182	910.577	875.574	194.726	989.119	1073.05				107.63	870.737	106.499	161.925	970.483	41.9912
1393	0	-250.807	908.272	910.046				-177.313	961.088	484.633	-176.72	975.49	105.938	-217.635	1091.44	41.541	203.111	910.731	876.03	197.123	988.834	1073.98				107.747	870.709	106.343	162.004	970.58	41.8462
1394	0	-248.722	908.804	910.921				-176.496	962.954	485.457	-176.906	975.229	106.29	-217.668	1091.49	41.5362	205.179	910.974	876.61	199.519	988.681	1074.97				107.88	870.682	106.234	161.988	970.499	41.8783
1395	0	-247.102	909.747	911.882				-175.677	964.62	486.237	-176.926	975.201	106.721	-217.61	1091.25	41.4654	207.103	911.217	877.217	201.915	988.329	1075.73				108.005	870.663	106.088	161.983	970.534	41.8557
1396	0	-245.646	910.656	912.605				-174.943	966.238	486.895	-177.054	974.898	107.108	-217.637	1091.21	41.4613	209.027	911.512	877.647	204.043	987.656	1076.76				108.105	870.62	105.959	162.009	970.567	41.7992
1397	0	-243.745	911.371	913.616				-174.254	967.95	487.745	-177.258	974.79	107.598	-217.809	1091.26	41.5364	210.955	911.671	878.16	206.338	987.142	1077.41				108.169	870.686	105.717	162.029	970.611	41.7734
1398	0	-242.066	912.355	914.519				-173.878	970.186	488.829	-177.33	974.65	108.07	-217.908	1091.24	41.4682	212.858	911.897	878.662	208.604	986.642	1078.2				108.216	870.535	105.723	162.094	970.585	41.755
1399	0	-240.874	913.701	915.542				-173.614	972.394	489.866	-177.48	974.357	108.545	-217.98	1091.24	41.3767	214.592	912.125	879.11	210.814	986.31	1079.07				108.281	870.497	105.654	162.127	970.578	41.7396
1400	0	-239.075	914.51	916.713				-173.305	974.714	490.801	-178.146	974.912	109.368	-218.026	1091.14	41.1976	216.26	912.316	879.611	213.116	986.035	1079.92				108.291	870.498	105.571	162.407	970.512	41.6776
1401	0	-237.559	915.775	917.61				-173.225	977.329	491.976	-178.487	975.024	110.129	-218.237	1091.41	41.1342	217.876	912.567	880.095	214.991	985.518	1080.61				108.373	870.439	105.48	162.411	970.469	41.6669
1402	0	-236.347	917.38	918.961				-173.419	980.223	493.287	-178.842	975.468	110.978	-218.361	1091.63	41.0224	219.326	912.814	880.58	216.909	985.269	1081.51				108.479	870.378	105.384	162.422	970.486	41.64
1403	0	-234.665	918.474	920.139				-173.353	982.657	494.585	-179.335	976.383	111.918	-218.472	1092.02	40.8984	220.685	913.295	881.04	218.774	985.046	1082.35				108.489	870.429	105.411	162.076	970.674	41.6039
1404	0	-233.575	920.218	921.196				-173.548	985.662	495.981	-179.887	977.35	113.132	-218.656	1092.48	40.8717	221.869	913.684	881.604	220.591	985.019	1083.34				108.546	870.454	105.345	162.419	970.561	41.6097
1405	0	-231.964	921.628	922.718				-174.036	989.133	497.392	-180.9	979.546	114.877	-218.841	1092.77	40.7959	223.233	914.211	882.062	222.321	984.972	1084.15				108.655	870.41	105.35	162.436	970.556	41.5966
1406	0	-230.915	923.144	923.952				-174.294	992.828	499.045	-181.469	980.858	116.083	-219.114	1093.07	40.7034	224.309	914.611	882.541	223.876	984.728	1085.28				108.702	870.437	105.295	162.134	970.715	41.5361
1407	0	-229.548	924.497	925.429				-174.762	996.956	500.799	-182.191	982.115	117.506	-219.638	1093.46	40.5726	225.376	914.917	883.147	225.628	984.854	1086.17				108.787	870.38	105.326	162.126	970.721	41.5349
1408	0	-228.477	926.156	926.673				-175.197	1000.57	502.348	-182.739	983.549	118.872	-219.909	1093.2	40.222	226.577	915.202	883.735	226.894	984.783	1087.23				108.832	870.34	105.245	162.123	970.724	41.5515
1409	0	-227.253	927.532	928.14				-175.67	1004.43	504.199	-183.679	985.531	120.323	-220.865	1094.17	40.193	227.328	915.486	884.268	228.649	985.077	1088.11				109.102	870.399	105.168	162.086	970.741	41.5275
1410	0	-226.186	929.213	929.456				-176.282	1008.56	505.909	-184.305	987.592	121.804	-222.901	1097.16	40.0721	228.504	916.019	884.876	230.152	985.434	1089.17				109.11	870.288	105.13	162.107	970.727	41.4898
1411	0	-225.091	930.574	930.762				-177.028	1012.81	507.798	-185.406	990.502	123.004	-224.469	1099.79	40.1908	229.323	916.74	885.479	231.552	985.601	1090.08				108.921	870.135	105.055	162.074	970.744	41.5257
1412	0	-224.096	932.112	932.045				-177.59	1016.93	509.569	-186.633	993.793	124.532	-226.034	1102.57	40.1375	230.312	917.607	885.803	232.836	985.877	1090.98				108.652	869.914	104.974	162.251	970.588	41.6628
1413	0	-223.335	933.582	933.285				-178.362	1021.45	511.476	-187.982	998.672	125.499	-227.496	1105.97	39.9815	231.039	918.487	886.234	234.406	986.334	1091.76				108.73	869.915	104.982	162.267	970.481	41.5892
1414	0	-222.3	934.995	934.629				-179.197	1025.72	513.282	-189.636	1003.68	126.798	-228.952	1110.38	39.9432	231.781	920.111	886.686	235.663	986.774	1092.51				108.782	869.91	104.984	162.094	970.718	41.4935
1415	0	-221.554	936.651	935.706				-180.07	1029.62	515.138	-191.458	1009.41	128.013	-230.399	1115.7	40.2677	232.675	921.213	887.292	236.867	987.128	1093.23				108.783	869.862	104.966	162.291	970.56	41.6351
1416	0	-220.894	938.427	936.958				-181.025	1033.67	516.892	-193.346	1015.28	129.16	-231.876	1122.29	41.3249	233.296	921.988	887.637	238.149	987.731	1093.9				108.792	869.819	104.923	162.25	970.522	41.587
1417	0	-220.177	939.818	937.922				-182.105	1037.89	518.672	-195.338	1022.15	130.54	-232.802	1129.92	42.9523	234.351	922.323	887.97	239.184	988.402	1094.65				108.747	869.845	104.898	162.093	970.69	41.4837
1418	0	-219.382	941.132	939.062				-183.126	1042.02	520.492	-197.299	1029.68	131.801	-233.947	1138.66	45.2468	234.819	924.314	888.166	240.138	988.91	1095.23				108.74	869.785	104.86	162.083	970.688	41.4763
1419	0	-218.92	942.622	939.972				-184.15	1046.33	522.234	-199.497	1037.75	133.304	-235.28	1148.51	48.005	235.366	925.987	888.421	241.265	989.807	1095.67				108.727	869.762	104.857	162.065	970.68	41.4893
1420	0	-218.269	944.14	940.858				-184.988	1050.72	523.876	-201.709	1046.42	134.905	-236.28	1158.19	50.7762	236.01	927.608	888.594	242.201	990.582	1096.18				108.691	869.757	104.851	162.061	970.672	41.4824
1421	0	-217.803	945.789	941.703				-185.662	1054.83	525.5	-204.148	1055.53	136.56	-237.481	1168.58	53.6606	236.279	929.248	888.733	242.784	991.157	1096.76				108.691	869.774	104.843	162.06	970.715	41.5207
1422	0	-217.543	947.342	942.398				-186.365	1059.65	527.318	-206.526	1064.89	138.361	-239.158	1179.61	56.6142	236.915	930.852	888.786	243.818	992.307	1097.02				108.662	869.788	104.858	162.088	970.675	41.5122
1423	0	-217.085	948.859	943.123				-186.962	1064.44	528.86	-209.147	1073.16	140.386	-240.198	1190.03	59.8634	237.185	932.486	888.762	244.621	993.436	1097.24				108.585	869.832	104.837	162.384	970.554	41.5778
1424	0	-216.734	950.05	943.722				-187.546	1069.43	530.547	-210.87	1083.89	142.01	-241.09	1200.19	63.0233	237.409	933.838	888.697	245.163	994.203	1097.45				108.554	869.925	104.871	162.389	970.547	41.5846
1425	0	-216.497	951.589	944.323				-188.167	1074.53	532.195	-213.026	1093.63	143.934	-243.439	1212.64	66.9127	238.05	935.054	888.548	245.826	995.343	1097.42				108.505	869.919	104.891	162.034	970.699	41.5362
1426	0	-216	952.54	944.674				-188.834	1080.09	534.001	-214.621	1104.01	145.701	-244.949	1223.55	70.3707	238.364	936.234	888.323	246.369	996.626	1097.49				108.398	869.972	104.864	161.999	970.717	41.5393
1427	0	-215.833	953.855	944.916				-189.416	1085.57	535.625	-216.692	1111.96	147.877	-246.427	1233.98	73.8618	238.524	937.503	888.109	246.761	997.661	1097.36				108.374	870.048	104.932	162.049	970.72	41.5734
1428	0	-215.699	955.419	945.166				-189.924	1091.11	537.208	-218.114	1120.19	149.92	-248.016	1244.11	77.3176	238.708	938.88	887.838	247.252	998.877	1097.16				108.341	870.147	104.963	161.988	970.692	41.5193
1429	0	-215.593	956.798	945.373				-190.515	1096.51	538.721	-218.909	1131.78	151.615	-248.934	1253.1	80.2347	239.038	940.59	887.501	247.583	1000.29	1096.9				108.274	870.284	104.957	162.017	970.735	41.5789
1430	0	-215.447	958.382	945.495				-191.137	1102.47	540.455	-219.907	1142.06	153.553	-250.548	1262.67	83.5375	239.261	942.385	887.168	247.871	1001.57	1096.63				108.227	870.419	105.039	162.002	970.757	41.5882
1431	0	-215.502	959.89	945.626				-191.824	1108.32	541.953	-220.702	1150.9	155.512	-252.128	1272.32	86.872	239.305	944.365	886.725	248.175	1003.18	1096.31				108.19	870.536	105.06	162.073	970.726	41.6484
1432	0	-215.349	961.637	945.577				-192.291	1113.63	543.333	-221.29	1159.57	157.274	-254.298	1282.25	90.2567	239.395	946.344	886.296	248.358	1004.55	1096.09				108.112	870.644	105.131	162.056	970.767	41.691
1433	0	-215.274	963.233	945.49				-192.722	1119.08	544.677	-221.87	1167.93	158.983	-255.353	1291.06	93.131	239.488	948.454	885.878	248.436	1006.02	1095.74				107.965	870.789	105.075	162.033	970.777	41.7166
1434	0	-215.532	965.593	945.387				-193.14	1124.66	546.003	-221.836	1176.98	160.609	-257.297	1301.1	96.1184	239.578	950.618	885.331	248.769	1007.86	1095.25				107.872	871.016	105.108	161.956	970.813	41.7428
1435	0	-215.709	967.765	945.245				-193.909	1130.38	547.166	-221.837	1185.23	162.147	-258.296	1309.84	98.8268	239.528	952.916	884.815	248.943	1009.59	1094.79				107.725	871.229	105.102	161.951	970.834	41.8073
1436	0	-215.739	969.899	945.021				-194.721	1136.43	548.276	-221.84	1193.49	163.666	-259.225	1318.52	101.495	239.337	955.298	884.364	249.134	1011.32	1094.39				107.584	871.491	105.061	161.911	970.82	41.8219
1437	0	-215.74	971.96	944.901				-194.71	1140.9	549.191	-221.875	1201.81	165.047	-260.142	1327.27	104.051	239.334	957.803	883.765	249.181	1013.16	1094.01				107.434	871.807	105.091	162.138	970.802	42.0545
1438	0	-215.808	974.273	944.749				-195.494	1146.67	550.177	-221.676	1209.57	166.35	-260.403	1335.16	106.273	239.241	960.539	883.303	249.072	1015.15	1093.5				107.374	872.01	105.15	161.839	970.862	41.9071
1439	0	-216.114	976.602	944.496				-196.035	1152.3	551.002	-221.586	1217.43	167.488	-261.156	1343.39	108.572	239.242	963.352	882.804	249.129	1017.28	1093.13				107.26	872.238	105.181	161.814	970.849	41.9806
1440	0	-216.116	978.953	944.303				-196.08	1157	551.609	-221.314	1225.16	168.681	-261.323	1351.82	110.594	239.094	966.343	882.36	249.159	1019.4	1092.8				107.157	872.443	105.257	161.721	970.909	42.0388
1441	0	-216.546	981.921	943.861				-196.409	1162.21	552.237	-221.205	1232.86	169.676	-261.189	1359.96	112.424	238.783	969.548	881.852	249.281	1021.89	1092.38				107.111	872.635	105.316	161.752	970.898	42.0635
1442	0	-216.687	984.37	943.567				-195.868	1165.8	552.481	-221.014	1240.31	170.518	-260.591	1367.64	114.013	238.559	972.861	881.42	249.02	1024.11	1092.19				107.03	872.906	105.326	161.631	970.922	42.0998
1443	0	-216.889	986.989	943.195				-196.322	1170.94	552.727	-220.86	1247.61	171.469	-260.191	1375.51	115.489	238.258	976.39	880.891	248.629	1026.37	1091.98				106.898	873.12	105.406	161.648	970.87	42.1415
1444	0	-217.271	989.854	942.789				-196.262	1175.71	552.794	-220.765	1254.84	172.161	-259.429	1383	116.94	238.11	979.909	880.562	248.545	1029.18	1091.75				106.784	873.368	105.471	161.508	971.001	42.2245
1445	0	-217.384	992.574	942.369				-196.066	1180.08	552.863	-220.436	1261.45	172.561	-258.713	1390.24	118.092	237.948	983.047	880.074	248.272	1031.8	1091.62				106.636	873.577	105.551	161.487	970.966	42.2484
1446	0	-217.547	995.28	941.767				-195.449	1183.79	552.682	-219.879	1268.16	172.97	-257.584	1397.51	118.976	237.53	987.126	879.809	247.888	1034.6	1091.53				106.525	873.765	105.561	161.482	970.926	42.2378
1447	0	-217.927	998.348	941.291				-195.381	1188.22	552.427	-219.459	1274.92	173.192	-256.712	1403.97	119.808	237.087	990.935	879.468	247.436	1037.39	1091.43				106.412	873.97	105.625	161.44	970.907	42.2675
1448	0	-218.147	1001.4	940.692				-195.103	1192.36	552.008	-219.178	1280.79	173.39	-255.951	1410.43	120.265	236.887	994.495	879.114	246.892	1040.1	1091.4				106.367	874.159	105.714	161.352	970.902	42.2765
1449	0	-218.508	1004.68	939.893				-194.8	1196.31	551.531	-218.409	1286.73	173.215	-255.583	1416.52	120.627	236.586	998.308	878.859	246.412	1043.21	1091.39				106.306	874.316	105.85	161.319	970.847	42.2405
1450	0	-218.805	1007.56	939.368				-194.399	1200.19	550.841	-217.966	1292.25	172.965	-254.478	1421.98	120.518	236.253	1001.9	878.554	245.806	1046.21	1091.37				106.236	874.528	105.959	161.2	970.904	42.2416
1451	0	-219.139	1010.97	938.533				-193.845	1203.66	550.011	-217.065	1297.08	172.564	-254.024	1427.3	120.271	235.98	1005.51	878.315	245.207	1049.29	1091.34				106.196	874.694	106.025	161.163	970.881	42.2346
1452	0	-219.514	1014.28	937.779				-193.342	1207.08	549.05	-216.267	1301.93	171.962	-253.442	1432.14	119.812	235.616	1008.68	878.013	244.671	1052.56	1091.19				106.115	874.882	106.163	161.247	970.89	42.2605
1453	0	-220.084	1017.79	936.88				-192.844	1210.56	547.928	-215.433	1305.96	171.017	-252.781	1436.68	119.032	235.138	1012.49	877.692	243.953	1055.85	1091.09				106.041	875.056	106.362	161.196	970.898	42.2661
1454	0	-220.539	1021.31	936.055				-192.469	1213.98	546.84	-214.72	1310.39	170.137	-252.034	1440.74	117.847	234.756	1015.98	877.38	243.401	1059.2	1090.83				106.022	875.292	106.454	161.149	970.95	42.2605
1455	0	-221.144	1025.07	934.966				-191.9	1217.02	545.495	-213.6	1314.51	168.925	-251.344	1444.38	116.408	234.339	1019.45	877.093	242.4	1062.26	1090.67				105.996	875.527	106.619	161.159	970.912	42.2569
1456	0	-221.477	1028.49	934.091				-191.299	1219.65	543.831	-212.816	1318.18	167.686	-250.573	1447.71	114.567	233.835	1023.02	876.771	241.887	1065.89	1090.38				105.923	875.775	106.743	161.118	970.946	42.25
1457	0	-222.082	1032.16	932.976				-190.794	1222.24	542.127	-211.859	1321.6	166.54	-249.83	1451.05	112.525	233.386	1026.47	876.426	241.122	1069.34	1090.08				105.887	875.969	106.922	161.102	970.961	42.2323
1458	0	-222.614	1036.01	932.027				-190.156	1224.61	540.178	-211.036	1324.41	164.931	-248.924	1453.97	110.102	232.849	1030.05	876.05	240.286	1072.83	1089.65				105.785	876.139	107.078	161.066	970.987	42.2247
1459	0	-223.152	1039.96	930.904				-189.304	1226.38	538.124	-210.035	1327.32	162.998	-247.922	1456.76	107.436	232.292	1033.57	875.644	239.362	1076.39	1089.27				105.72	876.267	107.229	161.07	971.052	42.2133
1460	0	-223.779	1043.96	929.752				-189.032	1228.73	535.939	-209.197	1330.74	161.318	-246.246	1459.14	104.441	231.66	1037.18	875.258	238.348	1079.87	1088.83				105.648	876.461	107.485	161.044	971.046	42.1966
1461	0	-224.449	1048.04	928.66				-188.464	1230.67	533.662	-208.456	1333.11	159.267	-244.994	1461.42	101.277	230.959	1040.81	874.862	237.508	1083.71	1088.33				105.553	876.704	107.619	161.06	971.055	42.2096
1462	0	-225.105	1051.94	927.344				-187.979	1232.43	531.26	-207.762	1335.68	157.167	-243.592	1463.67	97.9785	230.256	1044.44	874.466	236.524	1087.49	1087.79				105.448	876.942	107.813	161.048	971.083	42.2102
1463	0	-225.781	1056.01	926.107				-187.133	1233.39	528.625	-207.131	1337.64	154.868	-242.104	1465.67	94.4931	229.439	1048.05	874.057	235.557	1091.41	1087.25				105.35	877.158	108.036	161.044	971.095	42.2277
1464	0	-226.54	1060.13	924.805				-186.568	1234.57	525.868	-206.685	1337.45	152.311	-240.648	1467.49	90.8052	228.604	1051.71	873.618	234.526	1095.35	1086.58				105.248	877.377	108.224	160.981	970.985	42.1643
1465	0	-227.33	1064.45	923.398				-186.164	1236.01	523.164	-204.796	1334.37	148.679	-238.955	1468.88	86.9048	227.7	1055.43	873.177	233.419	1099.23	1085.92				105.151	877.638	108.363	160.991	971.081	42.2366
1466	0	-228.101	1068.78	921.963				-185.756	1237.72	520.533	-205.499	1338.27	146.681	-237.115	1470.29	82.7449	226.849	1059.19	872.708	232.332	1103.25	1085.14				105.016	877.798	108.456	160.94	971.116	42.2208
1467	0	-228.882	1072.93	920.372				-185.499	1238.15	517.429	-204.149	1337.13	143.119	-235.311	1470.96	78.369	225.995	1062.99	872.272	231.168	1107.3	1084.37				104.947	877.953	108.578	160.933	971.14	42.241
1468	0	-229.68	1077.01	918.68				-185.205	1240.13	514.536	-204.866	1339.6	140.655	-232.379	1470.31	73.4867	225.015	1066.43	871.808	229.933	1111.37	1083.55				104.816	878.038	108.715	160.933	971.115	42.2413
1469	0	-230.641	1081.57	917.104				-185.11	1239.85	511.424	-204.752	1340.69	137.742	-230.098	1470.02	68.5905	224.027	1070.04	871.19	228.748	1115.65	1082.65				104.654	878.168	108.862	160.902	971.114	42.2121
1470	0	-231.577	1086.1	915.298				-184.824	1240.32	508.184	-204.616	1341.14	134.404	-228.143	1469.8	63.5347	222.853	1074.21	870.69	227.482	1120.03	1081.73				104.49	878.246	109.115	160.915	971.135	42.2357
1471	0	-232.531	1090.76	913.549				-184.755	1241.16	505.155	-204.141	1340.21	130.706	-226.27	1468.96	58.2669	221.478	1079.77	870.185	225.971	1124.36	1080.79				104.34	878.49	109.289	160.874	971.171	42.2364
1472	0	-233.125	1094.86	911.739				-184.786	1241.88	501.894	-201.526	1335.1	125.737	-224.329	1467.27	52.769	220.292	1084.55	869.586	224.751	1129.03	1079.68				104.195	878.759	109.544	160.87	971.183	42.217
1473	0	-234.477	1099.97	909.915				-184.929	1242.68	498.782	-202.223	1335.75	122.651	-224.18	1467.35	48.0383	219.175	1088.77	868.997	222.934	1133.34	1078.66				104.121	878.957	109.767	160.86	971.223	42.2128
1474	0	-235.766	1105.15	908.047				-185.325	1243.97	495.634	-202.827	1335.56	119.041	-222.821	1465.09	42.0586	217.866	1093.12	868.264	221.581	1138.37	1077.49				104.01	879.203	109.934	160.908	971.233	42.2042
1475	0	-237.368	1110.07	906.002				-185.538	1244.65	492.369	-202.654	1333.04	115.085	-220.791	1461.65	39.4851	216.441	1097.34	867.482	220.007	1143.29	1076.37				103.877	879.366	110.202	160.916	971.245	42.1739
1476	0	-238.325	1114.98	904.264				-185.723	1245.15	489.129	-201.041	1329.49	111.964	-218.756	1460.21	40.2973	215.223	1101.4	866.759	218.133	1148.26	1075.29				103.786	879.493	110.443	160.969	971.227	42.1431
1477	0	-239.643	1119.92	902.355				-185.741	1245.33	485.661	-197.537	1322.88	107.192	-216.067	1460.77	41.5968	213.75	1105.66	865.97	216.331	1153.44	1074.11				103.783	879.682	110.723	160.979	971.212	42.0533
1478	0	-241.231	1125.21	900.663				-185.54	1245.69	482.535	-195.692	1320.13	104.56	-213.38	1461.97	42.8447	212.152	1110.14	865.053	214.3	1158.73	1073.02				103.775	879.758	111.109	161.044	971.193	41.9586
1479	0	-243.061	1130.93	899.028				-184.989	1246.14	479.759	-193.969	1322.23	104.194	-212.008	1462.28	43.2221	210.528	1114.71	864.13	212.444	1164.11	1071.73				103.825	880.074	111.492	161.094	971.227	41.8676
1480	0	-244.962	1136.37	897.589				-184.325	1247.79	478.067	-191.978	1327.05	105.816	-211.794	1462.27	43.293	208.44	1119.52	863.106	210.318	1169.36	1070.6				103.974	880.368	112.039	161.198	971.191	41.7393
1481	0	-247.157	1142.09	896.536				-182.71	1250.14	477.341	-190.271	1334.92	107.481	-211.364	1462.09	43.6887	206.438	1124.34	862.139	208.145	1174.76	1069.45				104.117	880.667	112.481	161.271	971.316	41.76
1482	0	-249.28	1147.65	895.979				-180.993	1255.06	477.733	-187.888	1337.45	106.514	-210.496	1462.74	44.4002	204.435	1129.06	861.233	206.006	1180.03	1068.28				104.29	881.032	113.177	161.374	971.406	41.7354
1483	0	-251.5	1153.01	895.639				-179.258	1261.01	477.938	-185.553	1338.09	106.608	-210.104	1462.83	44.623	202.188	1133.85	860.289	203.593	1185.21	1067.28				104.496	881.484	113.992	161.074	971.588	41.5825
1484	0	-253.791	1157.99	895.471				-178.131	1267.19	478.003	-184.922	1338.71	106.788	-209.944	1463.01	44.6913	200.198	1138.54	859.375	201.057	1190.56	1066.39				104.571	881.993	114.826	160.926	971.587	41.5658
1485	0	-255.963	1162.67	896.104				-178.159	1273.24	478.55	-184.976	1339.2	106.644	-210.013	1463.24	44.7328	197.999	1143.19	858.465	198.552	1196.07	1065.52				104.776	882.718	116.02	161.291	971.529	41.6742
1486	0	-258.019	1167.15	896.946				-179.585	1277.55	479.477	-185.468	1339.61	106.584	-210.166	1463.31	44.5355	195.628	1147.87	857.618	196.009	1201.76	1064.97				104.859	883.627	117.507	161.293	971.589	41.743
1487	0	-260.218	1171.47	898.153				-182.328	1280.11	480.494	-186.171	1339.44	106.414	-210.343	1463.23	44.2221	193.565	1152.48	857.057	193.311	1207.61	1064.63				104.792	884.866	119.211	161.199	971.756	41.9183
1488	0	-262.287	1175.78	899.827				-185.425	1281.18	481.276	-187.272	1339.74	106.347	-210.719	1463.52	44.1262	191.147	1157.1	856.757	190.591	1213.56	1065.01				104.835	886.238	121.254	161.448	971.988	42.2071
1489	0	-264.151	1179.22	901.572				-188.276	1281.64	481.783	-188.228	1339.81	106.325	-210.918	1463.6	43.9715	188.437	1161.92	856.863	188.048	1219.58	1065.44				104.832	887.772	123.756	161.403	972.295	42.5063
1490	0	-266.375	1182.98	903.221				-191.029	1282.04	482.079	-188.664	1339.64	106.227	-211.021	1463.64	43.8573	186.167	1162.84	857.522	185.514	1225.73	1066.11				104.896	889.674	126.46	161.38	972.636	42.8576
1491	0	-268.968	1187.29	904.981				-193.615	1282.17	482.287	-188.974	1339.27	106.046	-211.088	1463.61	43.8272	183.354	1166.56	858.292	182.802	1231.69	1067				105.34	891.716	129.326	161.61	972.794	43.1688
1492	0	-271.344	1191.18	906.302				-195.6	1282.51	482.472	-189.286	1339.28	106.009	-211.042	1463.51	43.7845	180.244	1170.61	859.302	180.492	1238	1067.9				105.852	894.369	132.527	161.794	973.224	43.6888
1493	0	-274.013	1195.46	907.752				-197.139	1282.57	482.209	-189.629	1339.85	105.977	-210.956	1463.24	43.6887	177.147	1174.64	860.477	178.168	1244.17	1068.91				106.516	896.801	136.273	162.061	973.654	44.3384
1494	0	-276.802	1200.22	908.472				-198.31	1283.88	482.158	-189.861	1339.74	105.971	-211.01	1463.35	43.7399	174.233	1178.74	861.757	175.477	1249.64	1069.49				107.148	899.646	140.143	161.742	973.944	44.517
1495	0	-278.764	1203.91	909.084				-199.167	1285.42	481.904	-189.857	1339.61	105.834	-211.012	1463.52	43.8342	171.508	1182.9	862.981	173.205	1255.26	1070.17				108.175	902.485	144.502	162.104	974.418	45.2523
1496	0	-281.3	1208.63	909.368				-200.054	1288.42	481.916	-189.777	1339.62	105.633	-211.041	1463.58	43.8971	169.044	1187.05	864.153	170.974	1260.43	1070.53				108.864	906.386	148.937	163.038	974.963	46.3654
1497	0	-283.605	1213.27	909.621				-200.974	1289.03	481.576	-189.754	1339.76	105.467	-211.023	1463.56	43.9187	166.864	1191.11	865.2	168.833	1265.43	1070.75				109.654	910.781	153.702	162.575	975.643	47.0156
1498	0	-285.867	1218.05	909.646				-201.94	1290.67	481.278	-189.731	1340.17	105.333	-210.941	1463.49	43.9476	165.015	1195.13	865.987	166.634	1270.05	1070.72				110.642	915.905	158.562	163.231	976.552	48.5407
1499	0	-288.142	1222.6	909.481				-203.013	1292.67	481.179	-188.979	1339.57	104.763	-210.841	1463.52	43.996	163.235	1199.25	866.753	164.592	1274.3	1070.66				111.387	921.843	163.82	163.239	977.485	50.5545
1500	0	-289.945	1226.6	909.321				-203.918	1294.38	481.091	-189.081	1340.48	104.722	-210.826	1463.53	44.0846	161.714	1203.27	867.313	162.374	1278	1070.36				112.296	928.467	169.587	163.32	979.023	53.3516
1501	0	-292.043	1230.78	909.048				-205.04	1296.33	481.034	-188.669	1340.56	104.503	-210.756	1463.61	44.1141	160.543	1207.27	867.743	160.395	1281.56	1069.83				112.982	936.048	175.704	163.744	981.164	56.959
1502	0	-294.08	1235.03	908.524				-205.995	1297.63	480.707	-188.848	1341.42	104.403	-210.733	1463.62	44.1505	159.347	1211.55	867.908	158.17	1284.84	1069.36				113.611	944.222	182.268	163.811	983.507	60.7695
1503	0	-295.758	1239.06	907.931				-207.091	1298.51	480.263	-188.775	1341.69	104.198	-210.669	1463.55	44.1726	158.236	1215.97	867.841	156.102	1288.04	1068.67				114.34	953.528	188.965	163.879	986.641	65.4526
1504	0	-297.421	1243.53	907.82				-208.419	1299.62	480	-188.401	1341.05	103.755	-210.667	1463.62	44.1831	157.299	1220.25	867.628	154.459	1291.52	1068.14				114.91	963.429	195.964	163.863	990.127	70.95
1505	0	-299.079	1247.99	907.723				-209.556	1300.36	479.623	-188.307	1340.64	103.441	-210.637	1463.61	44.1587	156.399	1224.43	867.364	152.625	1294.77	1067.58				115.293	974.071	203.234	164.057	994.492	77.1993
1506	0	-300.937	1252.55	907.35				-211.036	1301.38	479.394	-188.951	1341.59	103.481	-210.665	1463.62	44.1605	155.895	1228.47	867.064	151.068	1298.02	1067.02				115.486	984.933	210.381	163.279	1000.16	84.3421
1507	0	-301.991	1256.47	907.178				-212.233	1301.68	478.977	-188.804	1341	103.158	-210.684	1463.52	44.0686	155.507	1232.38	866.75	149.519	1301.14	1066.46				115.036	995.592	217.396	162.159	1007.45	91.8985
1508	0	-303.091	1260.12	906.958				-213.45	1302.06	478.697	-188.759	1340.38	102.836	-210.704	1463.54	44.0665	155.068	1236.18	866.457	148.169	1304.21	1065.87				113.893	1006.5	223.962	161.424	1016.58	98.7721
1509	0	-304.186	1263.93	906.901				-214.632	1302.66	478.416	-189.469	1341.42	103.012	-210.731	1463.58	44.0535	154.735	1239.68	866.308	146.574	1307.06	1065.22				112.942	1017.25	230.229	161.074	1026.84	103.764
1510	0	-305.197	1267.44	907.127				-215.641	1302.84	478.159	-189.869	1341.71	102.989	-210.762	1463.51	43.9948	154.469	1243	866.247	145.601	1310.29	1064.62				112.094	1027.95	235.464	160.827	1039.3	109.23
1511	0	-306.112	1270.19	907.444				-216.699	1303.5	478.029	-190.006	1341.62	102.923	-210.801	1463.53	43.986	154.146	1246.24	866.375	144.627	1313.55	1064.15				110.944	1040.42	239.009	160.225	1054.12	113.807
1512	0	-307.333	1273.08	907.726				-217.43	1303.94	477.887	-189.759	1340.69	102.55	-210.801	1463.54	43.9865	153.636	1249.48	866.784	143.746	1316.57	1063.42				110.09	1053.87	240.885	159.828	1069.85	116.313
1513	0	-308.487	1275.54	907.926				-218.285	1304.67	477.846	-189.678	1340.18	102.393	-210.851	1463.6	43.9532	153.065	1252.54	867.727	142.908	1319.86	1062.91				110.099	1068.4	241.369	159.543	1086.34	117.268
1514	0	-309.472	1277.64	908.092				-219.122	1304.82	477.781	-189.832	1340.25	102.37	-210.846	1463.59	43.948	152.55	1255.55	868.941	142.371	1323.26	1062.52				110.245	1083.36	240.645	158.933	1104.06	116.691
1515	0	-310.364	1279.48	908.205				-219.471	1305.95	477.907	-189.989	1340.41	102.423	-210.879	1463.53	43.9191	152.581	1254.82	870.023	141.906	1326.4	1062.13				110.445	1098.79	238.983	158.636	1122.87	114.964
1516	0	-311.361	1281.34	908.215				-220.063	1306.86	477.998	-190.069	1340.4	102.515	-210.875	1463.54	43.9283	152.018	1257.29	871.299	141.653	1329.19	1061.93				111.007	1114.88	235.741	158.739	1143.17	112.291
1517	0	-312.109	1282.79	908.193				-220.569	1307.84	478.152	-190.127	1340.4	102.454	-210.883	1463.54	43.8955	150.906	1260.09	872.61	141.546	1332.04	1061.52				111.744	1131.66	231.393	159.265	1164.65	108.584
1518	0	-312.686	1284.19	908.204				-220.853	1308.56	478.248	-190.687	1341.46	102.81	-210.875	1463.52	43.9381	149.853	1262.64	873.824	141.518	1334.75	1061.24				112.905	1149.16	226.2	159.573	1187.03	104.217
1519	0	-313.372	1285.72	908.346				-221.047	1309.3	478.272	-190.366	1340.89	102.745	-210.863	1463.52	43.9156	150.278	1263.92	875.759	141.98	1337.71	1061.06				114.209	1167.22	220.116	160.888	1210.33	99.6847
1520	0	-313.448	1286.61	908.498				-221.162	1310.04	478.4	-190.134	1340.36	102.625	-210.861	1463.53	43.9409	150.533	1266.01	877.131	142.169	1340.26	1061.06				115.914	1185.64	213.491	162.555	1234.43	94.8673
1521	0	-313.643	1288.39	908.724				-221.288	1311.06	478.596	-190.728	1341.51	102.894	-210.871	1463.52	43.9129	150.33	1268.38	878.272	142.23	1342.43	1060.72				118.324	1204.52	206.523	165.151	1258.86	89.9947
1522	0	-314.13	1290.59	909.1				-221.524	1312.38	478.803	-190.84	1341.74	103	-210.891	1463.54	43.9632	148.991	1269.23	878.946	142.33	1344.58	1060.51				121.093	1223.64	199.075	167.819	1283.88	85.0688
1523	0	-313.997	1292.58	909.25				-221.668	1313.65	479.001	-190.732	1341.6	102.969	-210.886	1463.45	43.9159	148.746	1271.54	879.528	141.96	1346.01	1060.07				124.609	1243.12	191.564	171.598	1308.9	80.4561
1524	0	-314.415	1295.17	909.639				-221.682	1314.77	479.171	-190.731	1341.6	103.025	-210.891	1463.52	43.9602	148.965	1274.27	880.352	142.015	1348.16	1059.94				128.371	1262.73	184.141	175.957	1334.12	76.4523
1525	0	-313.777	1297.1	909.931				-221.683	1316.12	479.276	-190.714	1341.68	103.026	-210.887	1463.52	43.9612	149.136	1277.19	880.98	142.258	1350.45	1059.6				132.732	1282.46	177.08	180.729	1359.27	72.9079
1526	0	-313.282	1299.2	910.095				-221.52	1317.25	479.363	-190.569	1341.56	103.008	-210.879	1463.53	43.9937	149.834	1280.21	881.524	142.651	1352.85	1059.22				136.863	1302.13	170.031	185.318	1381.46	70.3061
1527	0	-312.719	1301.77	910.287				-221.187	1318.44	479.526	-190.504	1341.58	103.064	-210.853	1463.5	43.981	150.565	1283.44	882.007	142.978	1355.3	1058.76				141.607	1321.5	163.816	190.455	1404.85	68.1475
1528	0	-312.178	1304.99	910.49				-220.754	1320.67	479.771	-190.541	1341.78	103.158	-210.842	1463.51	43.9939	151.595	1286.8	882.338	143.36	1357.9	1058.34				146.904	1340.48	158.452	196.004	1427.18	66.8388
1529	0	-311.5	1308	910.567				-220.375	1321.39	479.809	-189.967	1340.98	102.974	-210.824	1463.46	43.9734	152.942	1290.42	882.655	143.85	1360.7	1057.91				152.626	1359.07	153.505	201.545	1448.77	66.2869
1530	0	-310.86	1310.97	910.685				-219.816	1322.52	479.899	-190.273	1341.79	103.269	-210.78	1463.43	44.0385	154.163	1293.98	882.709	144.507	1363.78	1057.42				158.131	1376.93	149.382	207.401	1469.92	66.6013
1531	0	-309.974	1313.92	911.006				-219.234	1324.02	479.982	-190.133	1342.03	103.3	-210.765	1463.49	44.049	155.502	1297.7	882.617	145.302	1367.15	1057.13				161.868	1392.12	145.696	213.215	1490.42	67.388
1532	0	-308.973	1316.97	911.23				-218.563	1325.31	480.112	-189.904	1341.93	103.387	-210.766	1463.49	44.0497	155.825	1300.1	882.862	146.234	1370.69	1056.82				166.434	1408.02	142.867	218.878	1509.64	68.8269
1533	0	-307.782	1319.84	911.413				-217.851	1326.68	480.271	-189.772	1341.96	103.423	-210.766	1463.51	44.0883	156.99	1303.61	882.625	147.324	1374.49	1056.72				170.947	1423.08	140.421	223.733	1528.88	71.2849
1534	0	-306.657	1322.59	911.711				-217.102	1327.97	480.527	-189.606	1342.08	103.55	-210.737	1463.47	44.0821	158.326	1307.58	882.088	148.499	1378.58	1056.71				175.014	1437.03	138.526	228.369	1545.78	72.9364
1535	0	-305.514	1325.14	912.011				-216.142	1329.11	480.768	-189.416	1341.97	103.649	-210.705	1463.51	44.0981	159.582	1311.44	881.607	149.819	1382.92	1056.65				178.75	1449.98	136.814	231.735	1559.7	74.0872
1536	0	-303.907	1327.38	912.238				-215.347	1330.49	481.033	-189.273	1341.98	103.746	-210.732	1463.56	44.114	160.624	1315.51	880.619	150.949	1387.27	1056.66				182.038	1461.54	135.264	234.457	1572.93	75.4055
1537	0	-302.396	1329.68	912.583				-214.387	1332.09	481.4	-189.111	1342.03	103.867	-210.723	1463.49	44.1166	161.735	1318.95	879.701	152.316	1391.88	1056.75				184.652	1471.89	133.855	236.108	1584.82	76.2098
1538	0	-300.858	1331.76	912.981				-213.444	1333.27	481.635	-188.993	1342.05	104.022	-210.746	1463.49	44.1044	163.056	1323.58	879.042	154.376	1397.19	1056.73				186.335	1480.54	132.296	236.894	1592.39	75.7495
1539	0	-299.11	1333.51	913.483				-212.336	1334.61	481.994	-188.758	1342.05	104.139	-210.76	1463.54	44.1165	164.543	1328.37	878.507	155.519	1401.59	1056.91				187.653	1487.96	130.585	237.697	1600.92	75.8649
1540	0	-297.362	1335.39	913.917				-211.289	1335.98	482.313	-188.412	1342.33	104.44	-210.762	1463.51	44.1075	165.968	1333.17	877.932	157.416	1406.85	1057.08				188.204	1493.66	128.601	237.679	1609.67	75.7859
1541	0	-295.236	1337.21	914.36				-210.08	1337.18	482.682	-187.811	1341.21	104.226	-210.784	1463.56	44.0901	167.555	1337.82	877.407	158.885	1411.49	1057.19				187.847	1497.92	126.248	237.058	1616.58	74.9331
1542	0	-293.136	1338.75	914.984				-208.793	1338.52	483.064	-187.744	1341.46	104.45	-210.799	1463.58	44.0933	169.222	1342.6	876.895	161.412	1417.41	1057.19				186.943	1500.58	123.618	235.626	1622.01	73.186
1543	0	-290.704	1340.06	915.514				-207.37	1339.89	483.457	-187.58	1341.69	104.692	-210.825	1463.49	44.069	171.023	1347.41	876.394	163.491	1422.52	1057.09				185.413	1502.18	121.684	233.171	1626.48	71.9452
1544	0	-288.301	1341.78	916.124				-205.875	1341.23	483.966	-187.332	1341.72	104.827	-210.875	1463.56	44.0876	172.896	1352.2	876.008	165.819	1427.93	1056.97				183.941	1502.8	119.579	231.017	1628.65	69.6621
1545	0	-286.005	1343.38	916.98				-204.384	1342.64	484.354	-187.183	1342.01	105.122	-210.898	1463.58	44.0842	174.766	1357.05	875.503	167.8	1433.08	1056.9				183.186	1503.64	117.658	229.757	1628.34	64.9065
1546	0	-283.461	1345.29	917.58				-202.749	1344.22	484.881	-186.984	1342.04	105.332	-210.915	1463.62	44.1017	176.779	1362.08	875.136	169.833	1438.37	1056.85				184.066	1506.6	116.746	227.688	1623.93	58.2834
1547	0	-280.472	1346.81	918.235				-200.867	1345.8	485.36	-186.734	1342.08	105.641	-210.868	1463.54	44.0761	179.04	1367.1	874.721	172.106	1443.85	1056.97				184.882	1509.11	116.427	225.108	1622.57	55.1666
1548	0	-277.676	1348.46	918.953				-198.878	1347.53	485.941	-186.34	1341.95	105.897	-210.864	1463.51	44.1301	181.407	1372.27	874.408	174.004	1448.96	1056.97				185.26	1510.3	116.435	226.201	1623.06	54.5781
1549	0	-274.842	1350.43	919.589				-196.821	1349.2	486.453	-185.995	1341.91	106.202	-210.861	1463.48	44.1166	183.843	1377.39	874.026	176.542	1454.65	1057.07				185.475	1510.58	116.446	226.488	1623.7	54.1071
1550	0	-271.695	1352.2	920.097				-194.833	1350.77	486.771	-185.603	1341.83	106.489	-210.831	1463.49	44.1511	186.209	1382.41	873.449	178.969	1460.23	1057.26				185.714	1511.31	116.581	227.916	1625.67	54.1735
1551	0	-268.672	1354.19	920.806				-192.796	1352.43	487.218	-185.258	1341.79	106.723	-210.817	1463.48	44.1498	189.244	1388.15	874.211	181.48	1465.75	1057.48				186.135	1512.5	116.453	227.648	1628.86	54.8651
1552	0	-265.447	1356.04	921.26				-190.892	1354.2	487.666	-184.428	1340.94	106.772	-210.792	1463.42	44.1794	192.181	1393.81	875.445	183.942	1471.18	1057.78				186.869	1513.57	116.383	227.597	1630.2	54.3885
1553	0	-262.334	1358	921.881				-188.882	1355.86	488.13	-183.98	1340.71	107.056	-210.767	1463.48	44.1703	194.832	1399.61	876.601	186.455	1476.21	1058.07				187.349	1513.97	116.314	227.533	1628.67	53.4723
1554	0	-259.028	1360.14	922.388				-186.883	1357.18	488.593	-184.387	1342.25	107.975	-210.719	1463.4	44.1552	197.487	1405.41	877.717	188.953	1480.94	1058.33				187.644	1514.71	116.182	227.031	1624.98	51.3583
1555	0	-255.527	1362.14	922.767				-184.924	1358.98	489.123	-184.036	1342.42	108.457	-210.716	1463.37	44.1973	200.297	1410.6	878.742	191.746	1485.53	1058.68				187.927	1515.77	115.854	225.858	1623.58	50.3725
1556	0	-252.175	1364.29	923.199				-182.84	1360.72	489.504	-183.667	1342.2	108.724	-210.658	1463.37	44.2185	204.051	1415.46	879.543	194.664	1489.85	1058.99				188.155	1516.52	115.553	226.719	1625.26	50.6557
1557	0	-248.621	1366.14	923.606				-180.566	1362.76	490.178	-183.372	1342.28	109.159	-210.641	1463.36	44.2299	207.581	1417.97	879.578	197.548	1494.1	1059.23				188.218	1516.89	115.274	227.053	1626.13	50.679
1558	0	-245.22	1368.49	924.103				-178.571	1364.35	490.64	-182.953	1342.28	109.611	-210.547	1463.34	44.2562	210.425	1424.35	880.449	200.553	1498.28	1059.51				188.423	1517.38	115.086	227.241	1626.45	50.4925
1559	0	-241.515	1370.41	924.536				-176.53	1366.17	491.182	-182.273	1342.13	110.238	-210.505	1463.27	44.2758	213.758	1429.3	881.03	203.789	1502.61	1059.67				188.63	1517.73	114.898	227.174	1626.6	50.3545
1560	0	-238.019	1372.46	925.159				-174.308	1367.91	491.704	-181.912	1342.21	110.789	-210.414	1463.21	44.2573	216.928	1433.75	881.704	206.995	1506.81	1060.13				188.841	1517.99	114.648	227.263	1626.66	50.0356
1561	0	-234.482	1374.62	925.716				-172.323	1369.88	492.49	-181.646	1342.59	111.499	-210.362	1463.06	44.2002	220.356	1438.34	881.963	210.067	1510.94	1060.66				189.036	1518.35	114.411	227.313	1626.79	49.8853
1562	0	-231.025	1376.68	926.448				-170.451	1371.77	493.094	-181.452	1343.19	112.38	-210.226	1462.84	44.1311	223.715	1442.65	882.078	213.13	1515.19	1061.32				189.161	1518.61	114.238	227.259	1626.82	49.7811
1563	0	-227.485	1378.71	927.398				-168.494	1373.47	493.953	-181.144	1343.51	113.101	-210.224	1462.73	44.085	226.433	1446.41	882.383	216.041	1519.27	1062.09				189.259	1518.82	114.12	227.231	1626.99	49.7867
1564	0	-224.009	1380.75	928.114				-166.783	1375.5	494.82	-180.859	1343.58	113.947	-210.292	1462.58	43.9975	229.335	1450.26	882.671	218.876	1523.35	1062.94				189.291	1518.99	113.979	227.217	1627.16	49.8011
1565	0	-220.736	1382.8	929.094				-165.287	1377.48	495.74	-180.64	1344.21	114.874	-210.519	1462.33	43.8738	232.021	1453.88	882.911	221.714	1527.37	1063.87				189.349	1519.17	113.874	227.142	1627.08	49.7973
1566	0	-217.931	1385.26	929.997				-163.867	1379.74	496.935	-180.116	1344.85	115.87	-210.752	1462	43.7454	234.615	1457.41	883.073	224.515	1531.29	1064.81				189.432	1519.4	113.736	227.179	1627.22	49.6546
1567	0	-214.282	1386.63	931.127				-162.246	1381.59	498.073	-179.562	1345.41	117.071	-210.973	1461.66	43.6	237.293	1460.78	883.357	227.293	1535.12	1065.75				189.498	1519.66	113.648	227.232	1627.13	49.5645
1568	0	-211.307	1388.8	932.347				-160.769	1383.92	499.225	-179.265	1347.48	118.4	-211.219	1461.46	43.5249	239.961	1464.05	883.497	230.112	1538.91	1066.71				189.549	1519.88	113.506	227.22	1627.12	49.5414
1569	0	-208.804	1391.55	933.716				-158.858	1385.65	500.302	-178.704	1347.49	119.796	-211.478	1461.43	43.4488	242.374	1467.25	883.712	232.726	1542.38	1067.69				189.481	1520.06	113.351	227.071	1627.26	49.6655
1570	0	-206.588	1394.8	934.976				-157.632	1388.46	501.75	-177.826	1347.47	120.873	-211.808	1461.39	43.4258	244.15	1468.01	884.756	235.448	1545.86	1068.65				189.242	1520.11	113.152	227.092	1627.34	49.6425
1571	0	-203.564	1396.85	936.507				-156.236	1391.09	503.173	-177.131	1348.29	122.285	-211.832	1460.65	43.1267	246.098	1468.59	885.776	238.013	1549.13	1069.65				189.243	1520.45	113.123	226.997	1627.34	49.6269
1572	0	-200.656	1398.56	937.953				-154.504	1393.05	504.189	-177.051	1350.03	123.791	-212.098	1460.44	43.0536	248.381	1468.5	886.389	240.574	1552.49	1070.68				189.319	1520.93	113.187	226.951	1627.34	49.6603
1573	0	-198.884	1401.61	939.53				-153.634	1396.52	505.862	-176.186	1351.07	125.227	-212.515	1460.43	43.045	249.802	1469.91	887.659	243.028	1555.71	1071.7				189.451	1521.45	113.16	226.879	1627.17	49.6199
1574	0	-195.844	1403.18	941.02				-152.531	1399.35	507.305	-175.597	1352.48	126.624	-212.767	1460.14	42.896	251.457	1470.7	888.698	245.391	1558.77	1072.78				189.382	1521.76	113.184	226.836	1627.34	49.7036
1575	0	-193.288	1404.77	942.575				-151.214	1401.8	508.597	-174.75	1353.49	127.936	-212.959	1459.72	42.771	253.325	1471.1	889.587	247.715	1561.93	1073.87				189.238	1521.96	112.962	226.822	1627.21	49.7828
1576	0	-191.047	1407.15	944.165				-150.219	1404.62	510.043	-173.803	1354.33	129.315	-213.157	1459.45	42.647	254.871	1471.86	890.63	249.967	1565.06	1075.02				189.182	1522.16	112.883	226.713	1627.32	49.7419
1577	0	-188.814	1409.12	945.953				-149.006	1407.23	511.269	-172.775	1355.53	130.711	-213.339	1459.09	42.4478	256.636	1472.42	891.453	252.085	1568.01	1076.18				189.124	1522.3	112.771	226.641	1627.29	49.7734
1578	0	-186.763	1411.1	947.541				-148.315	1410.6	512.829	-171.563	1356.86	132.263	-213.616	1458.93	42.5259	257.878	1473.75	892.609	254.183	1571	1077.34				189.078	1522.33	112.577	226.58	1627.38	49.7839
1579	0	-184.745	1412.69	949.157				-147.658	1413.66	514.291	-170.318	1357.95	133.554	-213.658	1458.69	42.5822	259.086	1474.76	893.668	256.228	1573.95	1078.47				189.041	1522.42	112.492	226.552	1627.37	49.8237
1580	0	-182.657	1414.37	950.813				-146.901	1416.76	515.843	-168.985	1359.39	135.038	-213.582	1458.43	42.6596	260.393	1475.8	894.817	258.088	1576.83	1079.67				188.955	1522.47	112.337	226.499	1627.34	49.8854
1581	0	-180.734	1415.97	952.465				-146.12	1419.88	517.042	-167.709	1361.06	136.571	-213.522	1458.33	42.7562	261.726	1476.87	895.613	259.892	1579.6	1080.95				188.622	1522.33	112.15	226.389	1627.3	49.9364
1582	0	-178.886	1417.13	954.195				-145.376	1422.4	518.34	-166.443	1362.77	137.996	-213.694	1458.55	42.9668	263.021	1477.34	896.508	261.726	1582.46	1082.15				188.922	1522.5	112.121	226.359	1627.26	49.9438
1583	0	-177.118	1418.04	955.823				-144.973	1426.18	520.114	-164.946	1364.13	139.483	-213.722	1458.53	43.0776	263.976	1479.08	897.878	263.225	1585.04	1083.51				188.913	1522.51	112.016	226.326	1627.21	49.9897
1584	0	-175.338	1418.2	957.559				-144.642	1429.62	521.633	-163.724	1365.91	140.866	-213.611	1458.54	43.1224	264.858	1480.46	898.994	264.78	1587.74	1084.8				188.904	1522.58	111.947	226.239	1627.2	50.0452
1585	0	-173.464	1418.97	959.189				-144.52	1433.48	523.275	-162.327	1367.37	142.225	-213.492	1458.64	43.2683	265.531	1482.27	900.233	266.194	1590.27	1086.22				188.717	1522.51	111.853	226.157	1627.77	50.2715
1586	0	-171.935	1420.44	960.892				-144.177	1436.62	524.701	-161.219	1369.52	143.679	-213.475	1459.14	43.5596	266.425	1483.36	901.255	267.7	1592.99	1087.46				188.895	1522.49	111.755	226.183	1627.16	50.1293
1587	0	-170.02	1421.44	962.512				-143.783	1439.42	525.826	-160.074	1372.19	145.112	-213.714	1460.2	44.1001	267.37	1484.11	901.978	269.013	1595.62	1088.91				188.956	1522.48	111.677	226.14	1627.11	50.139
1588	0	-168.749	1423.38	964.059				-143.79	1442.99	527.609	-159.087	1375.1	146.547	-214.141	1461.54	44.6858	267.914	1485.63	903.356	270.191	1598.38	1090.32				189.044	1522.46	111.562	226.116	1627.11	50.1797
1589	0	-167.442	1425.04	965.535				-143.756	1446.34	529.062	-158.582	1378.49	147.847	-215.25	1464.27	45.2904	268.5	1486.93	904.406	271.398	1601.17	1091.72				189.022	1522.38	111.453	226.08	1627.07	50.2145
1590	0	-165.829	1426.29	967.168				-143.558	1449.41	529.997	-158.279	1382.41	149.025	-215.939	1466.46	46.0533	269.249	1487.95	904.938	272.482	1603.92	1093.11				189.064	1522.41	111.371	226.074	1627.08	50.2242
1591	0	-164.569	1428.11	968.414				-143.686	1452.82	531.717	-158.359	1386.73	150.099	-217.199	1469.53	46.4896	269.672	1489.3	906.255	273.503	1606.67	1094.39				189.103	1522.36	111.271	226.014	1627.03	50.2678
1592	0	-163.459	1429.81	969.625				-143.787	1456.15	532.798	-158.722	1391.45	151.03	-219.15	1473.84	47.1913	270.122	1490.59	906.932	274.53	1609.5	1095.7				189.21	1522.43	111.21	225.998	1626.98	50.2962
1593	0	-162.21	1431.55	970.857				-143.795	1459.03	533.941	-159.585	1396.6	151.852	-220.79	1477.87	47.7354	270.665	1491.42	907.673	275.661	1612.3	1096.8				189.307	1522.37	111.116	225.984	1626.96	50.2836
1594	0	-160.836	1433.19	971.646				-144.387	1463.39	535.033	-160.784	1402.25	152.561	-222.989	1483.21	48.2102	270.625	1493.73	908.361	276.508	1614.89	1097.87				189.285	1522.35	110.828	225.925	1626.85	50.2768
1595	0	-159.797	1434.93	972.719				-144.28	1466.65	535.873	-162.32	1408.62	152.98	-225.088	1488.62	48.5319	271.283	1494.93	908.798	277.36	1617.43	1098.85				189.121	1522.22	110.68	225.945	1626.92	50.3293
1596	0	-158.683	1436.66	973.568				-144.988	1471.15	536.757	-164.135	1415	153.539	-227.387	1494.88	48.7507	271.126	1497.39	909.279	278.353	1619.98	1099.63				189.465	1522.36	110.649	225.929	1626.84	50.3046
1597	0	-157.681	1438.81	973.951				-145.804	1475.92	537.675	-166.367	1422.32	154.019	-230.104	1502.34	49.2182	270.862	1500.11	909.794	279.176	1622.31	1100.27				189.663	1522.42	110.754	225.929	1626.82	50.329
1598	0	-156.482	1440.3	974.673				-146.64	1480.82	538.558	-168.83	1429.99	154.312	-232.921	1510.61	49.8183	270.577	1502.96	910.273	279.984	1624.52	1100.85				189.632	1522.37	110.563	225.929	1626.78	50.3015
1599	0	-155.465	1442.17	975.014				-147.55	1485.68	539.837	-171.726	1438.27	154.731	-235.935	1519.49	50.804	270.217	1505.76	911.149	280.833	1626.68	1101.26				189.611	1522.36	110.502	225.922	1626.72	50.2679
1600	0	-154.58	1444.01	975.422				-148.594	1491	540.292	-174.539	1446.97	155.403	-238.898	1529.41	52.2452	269.725	1509.04	911.2	281.732	1628.84	1101.62				189.722	1522.4	110.591	225.903	1626.68	50.2752
1601	0	-153.392	1445.87	975.667				-149.634	1496.19	541.094	-177.487	1455.85	155.929	-241.963	1539.77	53.9298	269.236	1512.18	911.599	282.65	1630.95	1101.92				189.572	1522.34	110.409	225.907	1626.71	50.2754
1602	0	-152.57	1447.53	975.852				-150.359	1500.96	541.975	-180.682	1464.88	156.461	-244.965	1550.67	56.19	269.062	1514.9	912.078	283.385	1632.89	1102.11				189.535	1522.3	110.353	225.906	1626.62	50.2471
1603	0	-151.587	1449.46	975.872				-151.521	1506.79	542.792	-184.005	1474.65	157.2	-248.339	1561.91	57.6484	268.451	1518.67	912.49	284.253	1634.93	1102.29				189.661	1522.45	110.491	225.925	1626.66	50.2546
1604	0	-150.897	1451.54	976.035				-152.808	1512.79	543.429	-187.228	1484.6	157.961	-251.49	1573.29	59.6505	267.716	1522.62	912.724	285.073	1636.89	1102.37				189.63	1522.51	110.476	225.931	1626.68	50.2595
1605	0	-150.153	1453.55	976.026				-153.855	1518.64	544.308	-190.602	1494.68	158.819	-254.652	1584.68	61.6018	267.22	1526.42	913.201	285.872	1638.85	1102.43				189.568	1522.54	110.412	225.944	1626.63	50.2297
1606	0	-149.4	1455.4	976.088				-155.723	1525.78	545.19	-193.962	1505	159.603	-257.978	1596.41	63.5465	265.903	1531.51	913.679	286.639	1640.79	1102.43				189.34	1522.43	110.373	226.424	1626.69	50.5394
1607	0	-148.947	1457.23	975.892				-156.799	1531.9	545.966	-197.291	1515.26	160.512	-261.142	1607.8	65.4429	265.379	1535.58	914.052	287.326	1642.61	1102.39				189.317	1522.65	110.41	226.022	1626.76	50.2239
1608	0	-148.273	1459.14	975.789				-157.861	1537.84	546.721	-200.364	1525.47	161.261	-264.194	1619.05	67.4747	264.868	1539.47	914.403	288.11	1644.5	1102.3				189.095	1522.62	110.377	225.99	1626.76	50.2173
1609	0	-147.976	1461.32	975.553				-159.676	1545.23	547.678	-203.287	1535.69	162.274	-267.309	1630.35	69.5688	263.603	1544.82	914.957	288.816	1646.38	1102.21				188.889	1522.68	110.348	226.002	1626.79	50.214
1610	0	-147.459	1463.62	975.307				-160.664	1551.32	548.213	-206.226	1546.11	163.198	-270.504	1641.76	71.6233	263.167	1548.85	915.09	289.439	1648.18	1102.1				188.801	1522.76	110.385	225.98	1626.7	50.1848
1611	0	-147.147	1465.79	975.132				-162.046	1558.17	549.103	-208.735	1556.2	164.112	-273.47	1652.65	73.9497	262.336	1553.65	915.576	290.046	1650.03	1101.99				188.66	1522.91	110.414	226.538	1626.81	50.4957
1612	0	-146.878	1468.19	974.908				-163.642	1565.31	549.833	-211.426	1566.82	165.109	-276.541	1663.52	76.0029	261.292	1558.74	915.903	290.625	1651.85	1101.87				188.551	1523.03	110.461	226.579	1626.85	50.4646
1613	0	-146.879	1470.76	974.522				-164.553	1571.64	550.71	-213.683	1576.56	166.22	-279.576	1674.34	78.2233	260.931	1563.02	916.377	291.209	1653.71	1101.85				188.472	1523.11	110.502	226.069	1626.92	50.1608
1614	0	-146.706	1473.25	974.211				-165.581	1577.95	551.417	-215.707	1586.26	167.185	-282.319	1685.08	80.4144	260.455	1567.28	916.68	291.713	1655.57	1101.83				188.453	1523.36	110.57	226.041	1626.86	50.1386
1615	0	-146.464	1475.85	974.051				-167.301	1585.42	552.39	-217.744	1596.42	168.302	-285.117	1695.54	82.4528	259.286	1572.7	917.249	292.189	1657.35	1101.83				188.322	1523.37	110.591	226.046	1626.93	50.1794
1616	0	-146.507	1477.89	973.993				-168.161	1591.99	553.369	-219.639	1606.33	169.353	-287.713	1705.89	84.65	258.977	1577.22	917.826	292.633	1659.1	1101.84				188.244	1523.52	110.642	226.052	1626.95	50.1437
1617	0	-146.637	1481.64	973.508				-169.181	1598.12	554.081	-221.441	1616.18	170.346	-290.238	1716.33	86.814	258.509	1581.3	918.134	293.028	1660.87	1101.88				188.185	1523.66	110.677	226.133	1626.9	50.2718
1618	0	-146.686	1484.89	973.255				-170.122	1604.29	554.736	-222.942	1625.87	171.247	-292.575	1726.71	88.9538	258.119	1585.42	918.386	293.458	1662.73	1101.95				188.119	1523.8	110.723	226.154	1626.95	50.2883
1619	0	-146.895	1488.17	972.977				-171.528	1611.31	555.411	-224.443	1635.32	172.297	-294.853	1737.11	90.9245	257.264	1590.38	918.657	293.77	1664.51	1102.04				188.07	1523.96	110.739	226.093	1627.06	50.1407
1620	0	-147.051	1491.59	972.612				-172.415	1617.71	555.741	-226.198	1645.43	173.344	-296.852	1747.3	92.9452	256.928	1594.74	918.584	294.091	1666.25	1102.14				188.007	1524.04	110.77	226.114	1627.08	50.1519
1621	0	-147.229	1494.96	972.266				-172.895	1623.41	556.383	-227.489	1655.2	174.328	-298.694	1757.43	94.9519	257	1598.38	918.824	294.418	1668.03	1102.26				188.012	1524.23	110.839	226.093	1627.06	50.1399
1622	0	-147.573	1498.3	971.767				-173.61	1629.61	556.911	-228.65	1664.89	175.4	-300.452	1767.82	96.815	256.835	1602.54	918.948	294.66	1669.77	1102.41				187.861	1524.29	110.815	226.131	1627.12	50.1608
1623	0	-147.96	1501.84	971.446				-174.29	1635.76	557.465	-230.067	1674.6	176.541	-301.924	1777.84	98.6906	256.706	1606.64	919.098	294.881	1671.58	1102.48				187.574	1524.33	110.866	226.091	1626.98	50.1264
1624	0	-148.191	1505.5	971.105				-174.753	1641.65	557.758	-231.099	1683.8	177.257	-303.117	1787.78	100.462	256.795	1610.48	918.989	295.076	1673.35	1102.59				187.648	1524.52	110.881	226.179	1627.05	50.2476
1625	0	-148.643	1509.32	970.417				-175.159	1647.57	558.142	-232.379	1693.74	178.386	-304.263	1797.94	102.047	256.94	1614.34	918.969	295.308	1675.18	1102.76				187.543	1524.6	110.943	226.152	1627.08	50.0902
1626	0	-149.173	1512.89	970.106				-175.651	1653.78	558.204	-233.151	1702.75	178.908	-305.055	1807.66	103.553	256.999	1618.5	918.628	295.43	1676.93	1102.86				187.465	1524.67	110.977	226.21	1626.93	50.1777
1627	0	-149.619	1516.99	969.486				-176.301	1660.14	558.51	-234.35	1712.16	179.959	-305.74	1817.36	105.033	256.901	1622.81	918.531	295.566	1678.76	1102.94				187.168	1524.68	110.942	226.165	1627.06	50.0492
1628	0	-150.13	1520.56	968.943				-176.644	1666.19	558.742	-234.296	1720.41	180.383	-306.077	1826.92	106.17	257.109	1626.81	918.359	295.647	1680.55	1103.01				187.228	1524.87	111.02	226.152	1627.01	50.0102
1629	0	-150.741	1524.64	968.398				-177.175	1672.39	558.945	-234.693	1729.1	181.045	-306.323	1836.29	107.182	257.129	1630.96	918.159	295.658	1682.3	1103.02				187.028	1524.88	111.015	226.195	1627.02	49.9754
1630	0	-151.286	1528.34	967.699				-177.439	1678.47	559.003	-235.638	1738.51	181.786	-306.234	1845.61	107.973	257.416	1634.99	917.813	295.65	1684.09	1103.03				187	1524.99	111.133	226.241	1626.88	49.9309
1631	0	-152.127	1532.39	967.007				-177.781	1684.77	559.177	-236.554	1747.92	182.287	-305.985	1854.68	108.504	257.626	1639.24	917.584	295.591	1685.82	1102.97				186.683	1524.92	111.139	226.281	1627.13	49.9055
1632	0	-152.73	1536.27	966.222				-178.004	1690.6	558.874	-237.023	1756.77	183.031	-305.428	1863.63	108.895	257.954	1643.02	916.878	295.51	1687.62	1102.86				186.543	1524.94	111.211	226.342	1627.22	49.8727
1633	0	-153.38	1540.08	965.421				-178.243	1696.56	558.752	-236.93	1764.79	183.027	-304.533	1872.18	109.055	258.266	1646.93	916.353	295.318	1689.39	1102.72				186.657	1525.16	111.365	226.384	1627.17	49.8089
1634	0	-154.162	1544.11	964.388				-178.151	1701.95	558.326	-235.863	1771.67	182.65	-303.649	1880.79	108.9	258.909	1650.27	915.524	295.268	1691.34	1102.43				186.653	1525.3	111.485	226.495	1627	49.7396
1635	0	-155.08	1548.25	963.425				-178.273	1707.67	557.946	-235.361	1778.9	182.454	-302.378	1889.32	108.737	259.338	1653.93	914.741	295.01	1693.2	1102.15				186.595	1525.35	111.551	226.472	1627.02	49.7212
1636	0	-155.719	1551.81	962.245				-178.35	1713.36	557.373	-235.193	1786.8	182.372	-300.982	1897.39	108.305	259.813	1657.58	913.765	294.672	1695.07	1101.78				186.317	1525.34	111.543	226.48	1627.14	49.7063
1637	0	-156.614	1555.87	961.195				-178.024	1718.53	556.625	-235.011	1794.5	182.166	-299.403	1905.23	107.478	260.689	1660.7	912.613	294.214	1696.97	1101.41				186.515	1525.66	111.782	226.524	1627.23	49.6041
1638	0	-157.429	1559.77	960.042				-178.025	1723.93	555.837	-234.566	1801.92	181.662	-297.638	1912.93	106.743	261.239	1664.05	911.422	293.802	1699	1100.9				186.456	1525.81	111.873	226.565	1627.28	49.5877
1639	0	-158.478	1563.99	958.802				-177.81	1729.03	554.878	-233.95	1808.9	181.018	-295.95	1920.73	105.684	262.006	1667.09	910.06	293.168	1701.14	1100.42				186.356	1525.92	112.002	226.621	1627.41	49.5651
1640	0	-159.331	1567.69	957.493				-177.304	1733.59	553.757	-233.142	1815.75	180.266	-293.648	1927.57	104.412	263.064	1669.61	908.535	292.495	1703.39	1099.96				186.245	1526.09	112.102	226.697	1627.46	49.5588
1641	0	-160.466	1571.7	956.08				-177.115	1738.79	552.593	-232.289	1822.12	179.356	-291.745	1934.68	103.149	263.804	1672.76	906.968	291.706	1705.75	1099.44				186.173	1526.21	112.223	226.74	1627.38	49.4649
1642	0	-161.328	1575.62	954.902				-176.456	1742.96	551.23	-231.394	1828.62	178.41	-289.101	1940.9	101.402	265.013	1674.87	905.202	290.949	1708.22	1098.97				186.101	1526.43	112.323	226.813	1627.44	49.4497
1643	0	-162.354	1579.74	953.725				-175.628	1746.87	549.762	-230.608	1836.24	177.548	-286.714	1947.08	99.6565	266.393	1676.73	903.33	290.002	1710.41	1098.53				186.031	1526.55	112.436	226.799	1627.53	49.4233
1644	0	-163.735	1584.63	952.366				-174.835	1750.83	548.256	-229.458	1842.07	176.546	-283.96	1953	97.7136	267.737	1678.65	901.421	289.203	1713.08	1097.86				185.906	1526.68	112.544	226.858	1627.48	49.3522
1645	0	-164.974	1589.06	951.074				-174.167	1755.11	546.727	-228.406	1848.92	175.775	-281.231	1958.72	95.7147	268.956	1680.87	899.489	288.521	1714	1096.76				185.864	1526.89	112.652	226.879	1627.57	49.3266
1646	0	-165.98	1592.95	949.636				-173.298	1758.56	544.999	-227.298	1856.31	174.826	-278.238	1963.94	93.5114	270.377	1682.27	897.357	287.595	1715.92	1096.07				185.664	1526.98	112.738	226.947	1627.67	49.3221
1647	0	-167.066	1597.89	947.887				-172.465	1762.06	543.209	-226.273	1863.65	173.774	-275.085	1969.01	91.0984	271.761	1683.72	895.164	286.526	1717.92	1095.45				185.635	1527.15	112.861	226.949	1627.63	49.2904
1648	0	-168.437	1603.42	946.984				-171.587	1765.25	541.074	-225.037	1870.23	172.677	-271.782	1973.48	88.5582	273.19	1684.87	892.626	285.483	1720.54	1094.66				185.511	1527.28	112.969	226.95	1627.64	49.2941
1649	0	-169.81	1606.64	945.539				-170.834	1768.78	539.117	-223.402	1875.83	171.075	-268.44	1977.8	86.0174	274.494	1686.34	890.266	284.318	1722.93	1093.9				185.36	1527.42	113.115	226.971	1627.64	49.2607
1650	0	-170.897	1610.28	944.02				-169.923	1771.79	536.968	-221.514	1880.08	169.105	-264.673	1981.37	82.9197	275.957	1687.3	887.713	283.207	1725.38	1093.14				185.279	1527.59	113.244	227.012	1627.71	49.2651
1651	0	-172.374	1614.73	942.593				-169.019	1774.67	534.805	-219.279	1882.84	166.803	-260.512	1984.5	79.6364	277.411	1688.14	885.147	281.9	1727.87	1092.31				185.112	1527.7	113.448	227.038	1627.68	49.2427
1652	0	-173.543	1618.9	941.081				-168.004	1777.3	532.597	-216.911	1884.56	163.973	-256.741	1987.37	76.3163	276.936	1691.22	884.788	280.559	1730.29	1091.46				184.998	1527.84	113.602	227.055	1627.74	49.2542
1653	0	-175.163	1623.3	939.503				-166.711	1779.39	530.173	-214.369	1886	161.192	-253.064	1989.57	72.7684	275.413	1693.69	884.427	279.102	1733.04	1090.66				184.888	1527.91	113.748	227.055	1627.74	49.2145
1654	0	-176.699	1627.99	938.006				-165.619	1781.55	527.655	-211.798	1887.23	158.137	-249.132	1991.41	69.0673	273.972	1696.32	884.122	277.558	1735.7	1089.83				184.767	1528.01	113.895	227.072	1627.69	49.2069
1655	0	-178.179	1632.36	936.641				-165.485	1785.37	525.957	-209.072	1888.31	155.11	-245.42	1992.7	65.1875	272.262	1699.51	884.112	275.9	1738.58	1089.01				184.636	1528.11	114.053	227.095	1627.76	49.2015
1656	0	-179.834	1636.89	935.146				-164.901	1788.23	523.571	-206.503	1889.19	152.043	-241.544	1993.66	61.1217	271.002	1701.73	883.415	274.168	1741.23	1088.17				184.631	1528.27	114.168	227.145	1627.84	49.1636
1657	0	-181.556	1641.46	933.633				-163.967	1790.39	520.876	-203.928	1889.65	148.872	-236.961	1992.84	56.2798	270.399	1705.16	882.975	272.267	1744.35	1087.41				184.569	1528.46	114.316	227.146	1627.8	49.1303
1658	0	-183.198	1645.86	932.02				-163.217	1792.56	518.292	-200.882	1890.52	145.719	-232.553	1992.11	51.445	268.261	1707.55	882.841	270.364	1747.27	1086.59				184.415	1528.48	114.416	227.151	1628.4	49.2145
1659	0	-184.884	1650.18	930.391				-162.645	1794.89	515.452	-196.261	1873.02	138.398	-229.333	1993.1	47.2801	266.789	1710.44	882.664	268.495	1749.95	1085.89				184.361	1528.6	114.553	227.224	1627.94	49.0798
1660	0	-186.581	1654.52	928.659				-162.163	1797.01	513.06	-190.304	1858.34	129.824	-226.339	1992.91	45.9209	265.008	1713.23	882.412	266.42	1752.91	1085.2				184.03	1528.63	114.65	227.234	1627.81	49.0455
1661	0	-188.637	1659.56	926.979				-160.957	1797.8	510.107	-190.534	1871.58	133.118	-222.037	1989.83	44.8747	263.432	1716.07	882.135	264.33	1756.11	1084.56				184.073	1528.83	114.849	227.31	1627.87	49.0157
1662	0	-190.712	1664.68	925.388				-159.918	1798.72	507.095	-190.913	1875.52	131.714	-221.974	1992.86	45.9	261.59	1718.81	881.973	262.159	1759.29	1083.81				183.976	1528.93	115.086	227.318	1627.94	48.9832
1663	0	-192.764	1669.67	923.649				-158.856	1800.03	504.319	-188.669	1873.78	128.915	-220.33	1992.82	45.6988	259.708	1721.44	881.76	259.809	1762.61	1083.06				183.845	1529.05	115.302	227.36	1627.91	48.9571
1664	0	-195.106	1675.13	922.06				-158.303	1801.53	501.718	-186.539	1871.96	126.263	-219.152	1992.65	46.3889	257.696	1724.11	881.538	257.507	1765.71	1082.24				183.457	1529.03	115.366	227.384	1627.89	48.9535
1665	0	-197.301	1680.49	920.398				-157.643	1801.99	498.877	-184.779	1870.56	123.988	-218.608	1992.21	46.6836	255.69	1726.73	881.324	255.078	1769.22	1081.38				183.5	1529.26	115.635	227.417	1627.95	48.9565
1666	0	-199.496	1685.86	918.78				-157.742	1803.13	496.55	-181.885	1869.95	120.981	-218.371	1991.64	46.6669	253.73	1729.5	881.023	252.651	1772.4	1080.46				183.286	1529.4	115.822	227.453	1627.92	48.9088
1667	0	-201.956	1691.53	917.133				-157.934	1803.87	494.39	-179.852	1869.36	118.646	-218.031	1991.26	46.7872	251.688	1732.15	880.623	250.199	1775.75	1079.48				182.841	1529.39	115.923	227.446	1627.93	48.9245
1668	0	-204.286	1696.97	915.914				-158.359	1804.89	492.653	-178.076	1867.18	116.56	-217.785	1991.21	46.9208	249.44	1734.72	880.178	247.646	1778.99	1078.63				182.904	1529.6	116.209	227.483	1627.97	48.8849
1669	0	-207.316	1703.02	914.728				-159.099	1806.93	491.522	-176.948	1868.27	114.857	-217.596	1991.29	47.0648	246.964	1737.32	879.774	245.138	1782.47	1077.73				182.653	1529.74	116.518	227.512	1627.98	48.8828
1670	0	-209.678	1708.03	913.825				-159.421	1808.68	490.45	-176.408	1870.06	114.31	-217.418	1991.27	47.221	244.457	1740.02	879.318	242.534	1786.27	1076.8				182.472	1529.87	116.864	227.452	1627.92	48.8835
1671	0	-212.293	1713.04	913.157				-160.106	1811.43	489.87	-175.419	1870.81	113.726	-217.142	1991.4	47.4564	241.967	1742.74	878.831	239.924	1789.83	1076.01				182.35	1530.14	117.254	227.408	1627.95	48.9397
1672	0	-214.956	1717.97	912.744				-160.508	1813.92	489.427	-174.477	1871.15	113.247	-216.95	1991.64	47.6985	239.448	1745.55	878.358	237.203	1793.64	1075.32				182.089	1530.47	117.758	227.373	1627.99	48.9707
1673	0	-217.487	1722.03	912.592				-161.233	1816.99	489.245	-173.547	1871.39	112.797	-216.722	1991.58	47.8003	236.839	1748.48	877.837	234.378	1797.72	1074.74				181.669	1530.7	118.141	227.258	1627.94	49.0308
1674	0	-219.995	1725.67	912.713				-161.925	1819.6	488.918	-172.897	1871.7	112.404	-216.593	1991.6	47.8693	234.192	1751.28	877.262	231.557	1801.94	1074.41				181.341	1530.84	118.727	227.183	1627.95	49.1233
1675	0	-222.687	1729.3	912.892				-162.984	1821.8	488.739	-173.305	1873.16	112.112	-216.567	1991.64	47.911	231.324	1754.04	876.761	228.793	1806.4	1074.11				180.749	1530.98	119.482	227.026	1627.9	49.1601
1676	0	-225.405	1732.46	913.116				-164.296	1823.56	488.717	-172.585	1872.45	111.723	-216.554	1991.65	47.9142	228.493	1756.83	876.331	225.914	1810.75	1073.79				180.383	1531.51	120.265	226.863	1627.87	49.2671
1677	0	-228.167	1735.35	913.366				-165.919	1824.85	488.734	-172.273	1871.94	111.25	-216.595	1991.49	47.8202	225.905	1759.96	875.947	222.946	1815.45	1073.62				179.706	1531.76	121.009	226.684	1627.81	49.3816
1678	0	-230.946	1738.08	913.727				-167.58	1825.43	488.656	-172.358	1871.92	111.014	-216.649	1991.67	47.9265	222.681	1762.52	875.645	219.905	1820	1073.44				179.519	1532.48	122.246	226.518	1627.7	49.5409
1679	0	-233.699	1740.68	914.069				-169.394	1826.04	488.648	-172.547	1872.09	110.818	-216.696	1991.52	47.7929	219.568	1765.19	875.528	216.942	1824.78	1073.2				178.932	1532.9	123.226	226.347	1627.73	49.7
1680	0	-236.401	1742.97	914.419				-171.351	1826.77	488.666	-173.3	1872.78	111.009	-216.734	1991.67	47.8732	216.353	1767.75	875.575	213.905	1829.33	1072.98				178.698	1533.51	124.809	226.251	1627.76	49.8988
1681	0	-239.273	1745.5	914.816				-173.242	1827.34	488.569	-172.931	1872.13	110.264	-216.786	1991.72	47.878	213.014	1770.34	875.681	210.822	1834.24	1072.79				178.361	1533.7	126.222	226.203	1627.82	50.1183
1682	0	-242.32	1748.12	915.162				-174.966	1828.01	488.408	-172.929	1871.8	109.861	-216.836	1991.69	47.8483	210.03	1773	875.983	207.675	1838.86	1072.59				178.233	1534.54	127.841	226.109	1627.93	50.3009
1683	0	-245.347	1750.72	915.403				-176.449	1828.86	488.255	-173.068	1871.79	109.632	-216.878	1991.75	47.8506	207.084	1776	876.389	204.513	1843.43	1072.3				177.727	1535.16	129.589	226.1	1627.96	50.4821
1684	0	-248.282	1753.37	915.62				-177.958	1829.99	487.979	-173.199	1871.87	109.424	-216.888	1991.77	47.8543	204.174	1778.96	876.755	201.279	1848.22	1072.1				177.934	1536.72	131.83	226.205	1628.39	50.8618
1685	0	-251.031	1755.84	915.763				-179.159	1831.13	487.775	-173.304	1872.1	109.345	-216.892	1991.73	47.853	201.266	1782.03	877.158	198.15	1852.97	1071.87				178.214	1538.41	134.315	226.111	1628.33	51.0403
1686	0	-253.853	1758.53	915.794				-180.557	1832.46	487.719	-173.25	1872.25	109.162	-216.873	1991.72	47.8586	198.401	1785.28	877.552	194.994	1857.48	1071.71				177.952	1540.25	136.877	226.142	1628.5	51.5723
1687	0	-256.679	1761.43	915.859				-181.762	1833.63	487.518	-173.185	1872.26	108.941	-216.88	1991.74	47.8905	195.688	1788.68	877.81	191.916	1861.88	1071.59				177.579	1542.24	139.502	226.249	1628.82	52.0721
1688	0	-259.287	1764.08	915.897				-183.138	1835	487.489	-173.159	1872.32	108.742	-216.871	1991.72	47.8833	193.021	1792.22	877.925	188.942	1866.37	1071.36				176.556	1544.21	142.516	226.255	1629.44	52.8626
1689	0	-261.953	1767.08	915.84				-184.405	1836.01	487.416	-173.104	1872.35	108.502	-216.88	1991.73	47.8912	190.595	1796.04	878.009	186.054	1870.55	1071.22				176.061	1546.72	145.78	226.087	1629.62	53.5248
1690	0	-264.36	1769.89	915.659				-185.739	1836.89	487.213	-173.073	1872.32	108.32	-216.874	1991.78	47.9005	188.439	1800.05	878.019	183.234	1874.61	1071.04				175.449	1549.39	148.953	225.75	1630.09	54.3488
1691	0	-266.664	1772.85	915.578				-186.975	1837.87	487.203	-173.096	1872.42	108.173	-216.877	1991.76	47.8774	186.326	1804.03	878.079	180.434	1878.66	1070.8				174.818	1552.61	152.538	225.588	1630.56	55.4513
1692	0	-268.817	1775.72	915.471				-188.458	1839.01	487.151	-173.111	1872.44	107.988	-216.872	1991.7	47.8421	184.039	1807.95	878.001	177.738	1882.71	1070.63				174.249	1556.32	156.578	225.3	1630.77	56.7047
1693	0	-271.127	1778.86	915.386				-189.751	1840.17	486.977	-173.229	1872.55	107.914	-216.917	1991.74	47.8364	182.378	1812.26	877.927	175.269	1886.58	1070.42				173.247	1560.46	160.658	224.713	1631.74	58.2611
1694	0	-273.143	1781.9	915.333				-191.018	1841.2	486.857	-173.364	1872.72	107.814	-216.922	1991.76	47.8408	180.214	1816.16	877.733	172.779	1890.39	1070.28				172.573	1565.49	165.398	223.75	1633.47	60.3647
1695	0	-275.173	1785.04	915.189				-192.258	1842.38	486.705	-173.442	1872.74	107.713	-216.908	1991.75	47.8244	178.786	1820.49	877.566	170.398	1894.1	1070.06				171.395	1570.69	170.144	223.108	1634.53	62.6677
1696	0	-277.201	1788.21	915.122				-193.477	1843.45	486.595	-173.581	1872.8	107.591	-216.909	1991.74	47.817	176.777	1824.43	877.34	168.018	1897.65	1069.75				170.239	1576.77	175.365	222.527	1635.65	65.3632
1697	0	-279.114	1791.31	914.941				-194.569	1844.29	486.337	-173.761	1873.01	107.555	-216.893	1991.58	47.7307	175.4	1828.57	877.128	165.738	1901.43	1069.53				168.758	1583.36	180.607	221.642	1637.02	68.3817
1698	0	-280.892	1794.24	914.819				-195.718	1845.12	486.177	-173.853	1873.05	107.449	-216.906	1991.7	47.786	173.65	1832.49	877.045	163.593	1904.8	1069.27				167.997	1590.55	186.696	220.571	1637.84	71.9306
1699	0	-282.755	1797.26	914.751				-196.992	1846.2	486.063	-174.038	1873.25	107.361	-216.937	1991.76	47.7928	172.272	1836.46	876.999	161.428	1908.37	1068.92				166.151	1598.08	192.677	219.357	1640.93	76.1958
1700	0	-284.556	1800.12	914.784				-198.087	1846.76	485.762	-174.153	1873.31	107.251	-216.945	1991.75	47.7646	171.067	1840.42	876.985	159.449	1911.82	1068.6				164.166	1606.08	198.745	218.334	1643.58	81.0531
1701	0	-286.506	1803.16	914.813				-199.123	1847.42	485.677	-174.292	1873.3	107.161	-216.969	1991.71	47.7334	169.709	1843.99	876.904	157.431	1915.41	1068.2				161.457	1614.28	204.309	216.73	1646.85	86.0307
1702	0	-288.371	1806.06	914.858				-200.395	1848.2	485.616	-174.372	1873.22	107.044	-216.999	1991.73	47.7317	168.193	1847.39	876.856	155.626	1918.61	1067.8				159.361	1623.01	210.142	214.728	1652.28	92.8966
1703	0	-289.826	1808.21	914.984				-201.391	1848.65	485.491	-174.504	1873.25	106.996	-217.019	1991.68	47.6867	167.187	1850.83	876.88	153.928	1921.9	1067.33				156.972	1631.79	215.876	212.668	1658.09	99.5734
1704	0	-291.062	1810.05	915.184				-202.446	1849.23	485.381	-174.758	1873.38	106.97	-217.028	1991.67	47.6684	166.393	1854.27	876.912	152.408	1924.81	1067.04				154.613	1640.82	221.174	210.964	1663.82	104.876
1705	0	-293.012	1812.73	915.395				-203.361	1849.65	485.29	-174.859	1873.34	106.903	-217.046	1991.7	47.6431	165.587	1857.54	877.089	150.976	1927.07	1066.41				151.953	1648.82	226.796	208.393	1671.82	107.89
1706	0	-294.62	1814.96	915.589				-204.251	1850.27	485.27	-174.976	1873.29	106.86	-217.072	1991.62	47.6102	165.581	1861.19	877.549	149.669	1929.45	1065.67				149.231	1657.54	230.364	204.766	1681.82	110.145
1707	0	-295.683	1816.51	915.515				-204.976	1850.69	485.2	-175.122	1873.36	106.83	-217.101	1991.66	47.6219	165.078	1864.53	877.914	148.485	1932.22	1065.17				147.202	1667.82	232.148	200.45	1693.87	111.638
1708	0	-294.989	1816.07	915.19				-205.812	1851.45	485.269	-175.218	1873.31	106.805	-217.111	1991.62	47.5818	164.485	1867.65	878.765	147.331	1935.33	1064.7				145.487	1679.22	233.138	196.263	1706.97	111.509
1709	0	-296.287	1818.22	915.362				-206.394	1852.06	485.26	-175.334	1873.25	106.777	-217.112	1991.62	47.5687	163.801	1870.74	879.626	146.279	1938.42	1064.27				144.408	1691.85	232.764	192.418	1720.34	110.209
1710	0	-297.788	1820.82	915.674				-206.824	1852.59	485.224	-175.371	1873.2	106.77	-217.147	1991.57	47.5489	163.258	1873.67	880.646	145.248	1941.54	1063.98				141.643	1704.16	231.019	188.42	1735.17	108.513
1711	0	-296.942	1820.64	915.721				-207.272	1853.35	485.312	-175.43	1873.18	106.77	-217.162	1991.58	47.5336	162.508	1876.47	881.601	144.364	1944.69	1063.63				139.375	1716.82	229.151	185.076	1751.35	106.228
1712	0	-297.45	1822.23	915.882				-207.86	1854.62	485.512	-175.513	1873.27	106.867	-217.166	1991.6	47.5447	162.211	1879.41	882.919	143.638	1947.82	1063.46				138.412	1730.77	226.283	182.796	1768.49	103.726
1713	0	-297.165	1823.33	915.879				-208.055	1855.37	485.519	-175.534	1873.15	106.841	-217.194	1991.61	47.5526	161.422	1882.31	883.786	142.99	1950.85	1063.28				137.59	1745.6	222.762	181.332	1786.38	100.824
1714	0	-298.345	1826.17	916.224				-208.377	1856.41	485.729	-175.512	1873.1	106.889	-217.186	1991.53	47.5229	161.188	1885.16	884.756	142.351	1953.91	1063.21				135.86	1760.43	218.185	178.99	1803.61	97.0138
1715	0	-300.314	1830.93	916.489				-208.552	1857.45	485.864	-175.551	1873.14	106.946	-217.189	1991.55	47.5499	160.379	1885.12	884.95	141.893	1956.92	1063.17				133.556	1775.06	212.953	178.484	1823.11	93.7881
1716	0	-299.147	1831.16	916.583				-208.616	1858.42	485.898	-175.479	1873.07	106.943	-217.191	1991.52	47.5402	160.133	1888.26	885.905	141.563	1959.8	1063.17				133.242	1791.28	207.832	178.341	1843.47	90.4413
1717	0	-298.816	1832.5	916.375				-208.541	1859.23	485.904	-175.481	1873.13	107.024	-217.192	1991.56	47.5376	159.711	1891.17	886.737	141.325	1962.54	1063.1				133.251	1808.14	202.185	178.602	1864.89	87.0244
1718	0	-299.121	1835.24	916.586				-208.52	1860.45	485.906	-175.458	1873.21	107.08	-217.196	1991.58	47.5491	159.717	1893.99	887.281	141.173	1965.34	1062.95				133.5	1825.33	196.222	179.11	1886.09	83.4718
1719	0	-298.956	1837.64	916.6				-208.354	1861.47	485.943	-175.444	1873.29	107.173	-217.207	1991.57	47.5753	160.155	1896.93	888.346	141.202	1968.02	1062.74				134.393	1843.24	190.272	180.219	1908.43	80.0946
1720	0	-299.016	1840.71	916.611				-208.163	1862.67	486.004	-175.325	1873.34	107.236	-217.196	1991.55	47.5876	160.728	1900.02	889.198	141.448	1970.73	1062.59				135.865	1861.73	184.286	181.768	1930.78	77.1674
1721	0	-300.23	1845.87	916.961				-207.963	1863.77	486.098	-175.255	1873.35	107.294	-217.178	1991.56	47.587	161.131	1902.52	889.5	141.671	1973.49	1062.42				136.424	1879.36	178.186	183.325	1953.04	74.2497
1722	0	-300.191	1849.44	917.03				-207.691	1864.97	486.178	-175.194	1873.38	107.355	-217.157	1991.59	47.6111	161.245	1902.86	889.875	142.07	1976.33	1062.26				138.084	1897.89	172.422	184.862	1974.92	71.6836
1723	0	-299.553	1852.23	917.017				-207.367	1866.1	486.304	-175.708	1874.2	107.655	-217.17	1991.58	47.6101	161.39	1903.82	889.793	142.517	1979.23	1062.15				140.78	1917.06	166.986	187.012	1997.52	69.4212
1724	0	-298.936	1854.94	917.012				-206.986	1867.45	486.476	-175.081	1873.62	107.55	-217.153	1991.57	47.6232	162.054	1906.3	890.098	142.996	1982.15	1062.03				144.327	1936.69	161.772	189.414	2020.23	67.7091
1725	0	-298.073	1857.78	917.053				-206.581	1868.5	486.531	-174.796	1873.32	107.502	-217.157	1991.6	47.6216	163.007	1909.66	890.62	143.636	1985.26	1061.85				145.587	1954.87	156.562	192.066	2042.78	66.4044
1726	0	-297.169	1860.62	917.191				-206.176	1869.78	486.729	-174.708	1873.38	107.598	-217.157	1991.59	47.6345	163.791	1913.73	890.972	144.281	1988.48	1061.73				149.81	1974.45	152.537	194.749	2065.05	65.5908
1727	0	-296.192	1863.3	917.238				-205.733	1871.15	486.928	-174.698	1873.59	107.764	-217.167	1991.61	47.6446	164.881	1918.19	891.251	144.62	1991.63	1061.7				151.6	1992.68	148.143	197.583	2086.78	65.265
1728	0	-295.033	1865.9	917.338				-205.23	1872.41	487.108	-174.471	1873.44	107.772	-217.134	1991.55	47.6366	165.877	1921.44	892.001	145.33	1995.11	1061.49				153.579	2010.17	144.775	200.503	2108.43	65.6706
1729	0	-293.299	1867.87	917.376				-204.75	1873.84	487.313	-174.318	1873.49	107.869	-217.162	1991.62	47.6648	166.992	1924.2	891.464	146.151	1998.78	1061.23				156.207	2027.6	141.985	203.266	2129.33	66.4402
1730	0	-293.349	1872.02	917.791				-204.124	1875.4	487.498	-174.205	1873.55	107.964	-217.157	1991.6	47.6817	168.044	1927.21	891.521	147.342	2002.89	1061				159.1	2044.71	139.671	205.836	2149.27	67.4666
1731	0	-292.294	1874.91	918.2				-203.444	1876.73	487.787	-173.97	1873.46	108.033	-217.134	1991.62	47.6954	169.145	1931.08	891.104	148.099	2006.78	1060.77				161.738	2060.95	137.567	208.451	2168.31	68.7003
1732	0	-291.136	1877.92	918.488				-202.662	1878.18	487.954	-173.726	1873.41	108.104	-217.145	1991.57	47.6768	170.261	1935.23	890.917	149.025	2010.94	1060.41				164.969	2076.75	136.001	211.055	2186.33	70.1308
1733	0	-289.763	1880.86	918.711				-201.665	1879.56	488.056	-173.41	1873.33	108.161	-217.139	1991.61	47.6869	171.38	1939.12	890.326	150.092	2015.28	1060.09				167.204	2091.2	134.566	213.303	2203.4	71.5748
1734	0	-288.525	1883.79	919.056				-200.827	1881.22	488.336	-173.258	1873.51	108.328	-217.134	1991.61	47.7062	172.838	1942.99	889.924	151.211	2019.88	1059.78				169.085	2104.39	133.325	214.721	2218.46	72.3297
1735	0	-287.106	1886.73	919.377				-199.808	1882.89	488.593	-173.114	1873.7	108.519	-217.144	1991.63	47.6987	174.043	1947.15	889.273	152.441	2024.59	1059.37				170.836	2116.52	132.226	215.398	2231.36	72.816
1736	0	-286.086	1890.37	920.146				-198.54	1884.18	488.781	-172.943	1873.87	108.721	-217.139	1991.64	47.7067	175.119	1951.08	888.37	153.747	2029.55	1059.12				172.315	2127.4	131.167	216.288	2243.54	73.38
1737	0	-284.128	1893.11	920.493				-197.567	1886.15	489.166	-172.698	1873.88	108.87	-217.134	1991.61	47.7063	176.236	1955.99	886.866	155.204	2034.73	1058.75				173.43	2137.02	130.137	216.791	2254.33	73.5053
1738	0	-282.081	1895.9	920.803				-196.443	1888.3	489.517	-172.409	1873.87	109.019	-217.15	1991.65	47.725	177.357	1961.43	885.543	156.636	2039.98	1058.41				174.474	2145.51	128.947	217.144	2263.67	73.5348
1739	0	-280.408	1899.32	921.248				-194.986	1889.98	489.741	-172.23	1874.01	109.21	-217.152	1991.64	47.7191	179.326	1965.58	885.359	158.149	2045.37	1058.07				174.409	2152.31	128.189	217.197	2270.73	73.1204
1740	0	-277.735	1901.85	921.729				-193.824	1892.1	490.229	-172.539	1875.11	109.754	-217.134	1991.59	47.711	180.8	1970	884.432	159.906	2050.97	1057.82				174.691	2158.31	127.12	218.568	2277.34	72.781
1741	0	-275.375	1904.97	922.14				-192.489	1894.46	490.565	-171.937	1874.57	109.729	-217.145	1991.67	47.7301	182.376	1974.8	883.507	161.733	2056.68	1057.58				174.184	2161.87	125.405	218.589	2280.85	70.8641
1742	0	-272.958	1908.24	922.572				-190.724	1896.13	490.77	-171.512	1874.42	109.886	-217.166	1991.63	47.7348	184.327	1980.08	882.601	163.651	2062.48	1057.3				173.803	2163.56	123.704	218.154	2282.1	68.1492
1743	0	-270.497	1911.75	923.188				-189.531	1899.06	491.333	-171.245	1874.55	110.157	-217.135	1991.59	47.7172	186.216	1986.63	881.892	166.05	2068.7	1057.02				172.682	2164	121.752	217.075	2283.23	64.8529
1744	0	-267.767	1915.39	923.685				-187.728	1901.11	491.614	-171.077	1874.82	110.478	-217.155	1991.62	47.7401	188.36	1993.36	881.425	168.187	2074.77	1056.77				172.162	2165.95	120.463	214.984	2283.98	61.4123
1745	0	-265.115	1919.17	924.233				-186.189	1903.77	492.135	-170.808	1875.07	110.825	-217.121	1991.6	47.7395	190.602	1999.33	880.88	170.574	2080.91	1056.59				171.874	2169.3	119.789	213.132	2284	58.6608
1746	0	-262.046	1922.76	924.869				-184.348	1906.37	492.699	-170.59	1875.34	111.271	-217.097	1991.64	47.7477	193.047	2005.94	880.434	173.034	2087.07	1056.35				171.896	2171.53	119.312	213.22	2285.01	57.3897
1747	0	-258.859	1926.32	925.64				-182.551	1909.29	493.147	-170.293	1875.44	111.673	-217.083	1991.61	47.8075	195.447	2012.87	879.872	175.494	2093.12	1056.29				172.315	2172.41	119.501	213.252	2285.23	57.2029
1748	0	-255.835	1930.11	926.216				-180.434	1911.71	493.558	-170.008	1875.89	112.232	-216.982	1991.63	47.8242	198.329	2019.43	880.132	178.136	2099.17	1056.28				172.48	2173.02	119.936	213.126	2285.69	57.0706
1749	0	-252.629	1933.96	926.919				-178.759	1914.83	494.102	-169.699	1876.2	112.79	-216.993	1991.65	47.8897	200.722	2025.54	880.877	180.792	2105.16	1056.35				172.305	2173.96	119.895	212.882	2285.88	56.4657
1750	0	-249.638	1938.1	927.548				-176.64	1917.22	494.533	-169.503	1876.57	113.384	-216.978	1991.62	47.9051	204.212	2029.35	880.558	183.487	2111	1056.67				173.165	2175.74	119.952	213.163	2286.2	55.8366
1751	0	-246.425	1942.16	928.078				-175.052	1920.2	495.035	-169.607	1877.25	114.103	-216.98	1991.63	47.9574	207.169	2033.76	880.31	186.156	2116.81	1057.15				173.284	2176.41	119.686	213.223	2286.49	54.8344
1752	0	-243.339	1946.35	928.687				-173.059	1922.42	495.473	-169.45	1877.61	114.773	-216.992	1991.66	47.9919	210.533	2037.39	879.997	188.867	2122.4	1057.82				173.57	2177.26	119.557	213.181	2286.86	54.1115
1753	0	-240.136	1950.49	929.001				-171.295	1925.03	496.052	-169.898	1878.71	115.724	-216.993	1991.64	47.9993	213.667	2041.43	879.825	191.596	2127.69	1058.58				173.558	2177.95	119.415	213.426	2287.24	54.0435
1754	0	-237.13	1955.03	929.433				-169.223	1927.28	496.635	-169.614	1878.97	116.363	-217.187	1991.77	48.107	217.11	2045.1	879.657	194.41	2132.78	1059.32				173.995	2178.93	119.373	213.397	2287.54	53.7943
1755	0	-233.734	1959.12	929.843				-167.825	1930.67	497.566	-169.931	1879.69	117.638	-217.254	1991.8	48.0394	219.879	2049.9	879.837	197.337	2137.63	1059.99				174.037	2179.58	119.226	213.3	2287.86	53.7005
1756	0	-230.387	1963.1	930.325				-165.753	1932.83	498.206	-170.206	1881.29	119.016	-217.217	1991.72	47.9237	223.321	2053.49	879.727	200.205	2142.11	1060.55				173.943	2179.96	118.998	213.207	2288.11	53.6917
1757	0	-227.117	1967.25	930.878				-164.266	1935.93	499.287	-170.367	1882.05	120.573	-217.218	1991.75	47.9049	226.178	2058.01	880.056	203.152	2146.58	1061.06				173.913	2180.39	118.82	213.185	2288.31	53.7012
1758	0	-223.856	1971.34	931.65				-162.357	1938.21	500.224	-170.247	1882.57	121.581	-217.219	1991.73	47.8313	229.457	2061.7	880.243	206.219	2150.95	1061.55				173.798	2180.55	118.637	213.201	2288.38	53.6402
1759	0	-220.57	1975.31	932.648				-160.926	1941.02	501.4	-170.14	1883.35	122.645	-217.238	1991.78	47.8125	232.26	2065.93	880.669	209.301	2155.43	1062.34				173.779	2180.76	118.475	213.265	2288.46	53.5169
1760	0	-217.3	1979.19	933.913				-159.396	1943.64	502.701	-170.372	1884.59	124.658	-217.282	1991.82	47.7352	235.16	2069.98	881.218	212.472	2160.07	1063.22				173.844	2181.08	118.391	213.272	2288.57	53.4473
1761	0	-214.485	1983.41	935.363				-158.123	1946.38	504.221	-170.473	1885.9	126.354	-217.307	1991.87	47.6665	237.803	2074.14	881.988	215.593	2164.76	1064.28				173.938	2181.37	118.328	213.289	2288.56	53.4061
1762	0	-211.755	1987.57	937.065				-157.056	1949.37	505.924	-170.536	1888.63	128.647	-217.425	1991.81	47.538	240.24	2078.55	882.94	218.626	2169.48	1065.39				174.219	2181.73	118.305	213.294	2288.63	53.3942
1763	0	-208.336	1990.45	938.987				-155.979	1952.08	507.67	-171.064	1887.17	130.017	-217.598	1991.67	47.3245	242.688	2082.68	883.936	221.534	2174.21	1066.58				174.464	2182.01	118.268	213.292	2288.68	53.3292
1764	0	-205.013	1992.44	940.964				-155.332	1955.25	509.607	-171.169	1890.44	132.384	-217.836	1991.6	47.0288	244.706	2087.27	885.122	224.389	2178.89	1067.79				175.412	2182.81	118.445	213.357	2288.72	53.2958
1765	0	-201.552	1992.61	943.049				-154.578	1958.28	511.638	-171.712	1892.88	134.668	-218.34	1991.74	46.886	246.829	2091.72	886.402	227.094	2183.56	1069.05				175.679	2183	118.395	213.384	2288.76	53.2426
1766	0	-198.086	1994.09	945.179				-154.166	1961.64	513.752	-171.864	1894.18	136.859	-218.71	1991.72	46.7141	248.612	2096.5	887.765	229.674	2188.28	1070.42				175.765	2183	118.33	213.382	2288.82	53.2172
1767	0	-197.311	1999.03	948.173				-153.722	1964.9	515.785	-172.182	1895.62	138.959	-219.01	1991.68	46.4941	250.426	2101.18	889.047	232.139	2192.81	1071.79				175.799	2182.97	118.224	213.403	2288.82	53.2029
1768	0	-195.499	2002.68	950.722				-153.645	1968.97	517.928	-172.654	1897.94	141.656	-219.279	1991.4	46.4415	251.874	2106.67	890.44	234.499	2197.14	1073.28				175.895	2182.97	118.111	213.412	2288.82	53.1494
1769	0	-193.279	2005.3	953.144				-153.293	1972.44	520.056	-172.693	1899.58	143.506	-219.4	1991.25	46.3994	253.597	2111.56	891.817	236.772	2201.39	1074.64				176.194	2183.06	118.077	213.417	2288.83	53.1172
1770	0	-191.057	2007.89	955.666				-153.072	1976.32	522.229	-173.335	1902.54	146.158	-219.546	1991.36	46.3827	255.188	2116.86	893.24	238.952	2205.51	1075.93				176.389	2183.08	118.004	213.419	2288.86	53.1157
1771	0	-189.187	2010.84	958.083				-152.965	1980.19	524.271	-173.267	1904.34	148.215	-220.041	1991.8	46.6386	256.666	2122.16	894.53	241.117	2209.53	1077.06				176.543	2183.11	117.945	213.389	2288.82	53.1043
1772	0	-187.414	2013.71	960.419				-153.209	1984.72	526.296	-173.838	1906.69	150.64	-220.551	1992.13	46.9199	257.792	2128.11	895.804	242.999	2213.21	1078.3				176.833	2183.21	117.907	213.426	2288.83	53.0947
1773	0	-185.634	2016.57	962.773				-153.283	1988.97	528.186	-173.914	1908.87	152.793	-220.641	1992.35	47.1524	259.089	2133.78	896.944	244.949	2216.91	1079.39				177	2183.26	117.893	213.387	2288.85	53.0872
1774	0	-183.904	2019.29	964.951				-153.871	1994.03	530.024	-175.704	1906.22	154.736	-220.668	1992.49	47.497	259.87	2140.26	898.031	246.793	2220.47	1080.55				177.241	2183.29	117.815	213.418	2288.88	53.0768
1775	0	-182.286	2022.07	967.107				-154.117	1998.46	531.946	-176.793	1903.4	156.514	-220.682	1992.69	47.9693	261.536	2144.24	898.983	248.574	2223.9	1081.6				177.282	2183.25	117.739	213.43	2288.82	53.0399
1776	0	-180.529	2024.85	969.223				-154.812	2003.69	533.579	-177.074	1905.1	158.686	-220.566	1992.99	48.4278	262.444	2147.13	899.477	250.37	2227.16	1082.55				177.43	2183.29	117.663	213.425	2288.82	53.0183
1777	0	-179.149	2027.96	971.299				-155.359	2008.71	535.435	-177.055	1907.53	160.573	-220.869	1993.56	49.1151	263.498	2149.83	900.194	252.107	2230.38	1083.49				177.379	2183.2	117.582	213.423	2288.83	53.0025
1778	0	-177.772	2031.09	973.203				-156.693	2015.18	537.127	-177.425	1909.51	162.773	-220.843	1994.13	49.6591	264.438	2153.35	900.702	253.872	2233.49	1084.33				177.572	2183.24	117.507	213.432	2288.83	53.0038
1779	0	-176.275	2033.8	975.113				-157.242	2020.09	538.517	-177.857	1911.68	164.944	-220.861	1994.85	50.444	266.162	2155.32	900.908	255.576	2236.41	1085.11				177.432	2183.14	117.461	213.434	2288.87	52.9996
1780	0	-174.756	2036.39	976.796				-158.443	2026.16	540.044	-178.223	1913.8	167.08	-220.781	1995.35	51.0927	267.236	2158.45	901.251	257.228	2239.34	1085.85				177.473	2183.11	117.327	213.427	2288.83	52.9887
1781	0	-174.192	2040.27	978.465				-159.582	2032.36	541.525	-178.522	1916.32	169.015	-220.818	1996.16	51.8041	266.291	2161.01	902.325	258.877	2242.21	1086.49				177.523	2183.14	117.282	213.432	2288.83	52.9731
1782	0	-172.557	2042.62	979.991				-160.738	2038.08	542.693	-178.92	1918.37	171.073	-221.084	1997.47	52.7829	265.328	2163.09	903.085	260.525	2245.01	1087.08				177.438	2183.1	117.213	213.434	2288.83	52.9501
1783	0	-171.622	2045.68	981.354				-162.177	2044.45	543.983	-179.34	1921.42	173.003	-221.333	1998.98	53.6235	264.082	2165.84	903.968	262.098	2247.72	1087.6				177.499	2183.2	117.178	213.58	2288.76	52.8638
1784	0	-170.665	2048.76	982.729				-163.413	2050.67	545.07	-180.148	1924.82	174.843	-221.533	2000.93	54.3808	263.041	2168.41	904.648	263.657	2250.31	1088				177.515	2183.27	117.193	213.439	2288.83	52.8966
1785	0	-169.246	2051.15	983.865				-164.604	2056.69	546.069	-180.783	1928.14	176.344	-221.689	2003.3	54.9741	262.043	2170.8	905.239	265.163	2252.82	1088.3				177.542	2183.34	117.16	213.462	2288.87	52.8833
1786	0	-168.471	2054.28	984.893				-166.045	2062.84	547.222	-181.693	1931.99	177.686	-222.058	2006.84	55.6294	260.795	2173.32	905.984	266.615	2255.25	1088.57				177.494	2183.43	117.177	213.473	2288.83	52.858
1787	0	-167.534	2057.06	985.844				-167.171	2068.4	548.186	-182.893	1936.67	178.691	-222.258	2011.2	56.2176	259.863	2175.24	906.541	268.014	2257.6	1088.75				177.548	2183.56	117.2	213.498	2288.87	52.8386
1788	0	-166.434	2059.66	986.665				-168.605	2074.43	549.323	-184.493	1942.05	179.381	-223.197	2017.19	56.8282	258.623	2177.64	907.271	269.39	2259.88	1088.89				177.527	2183.67	117.22	213.516	2288.87	52.8415
1789	0	-165.677	2062.56	987.373				-169.758	2079.75	550.338	-186.02	1947.44	179.521	-223.82	2023.79	57.0867	257.664	2179.32	907.878	270.717	2262.09	1089.03				177.497	2183.76	117.214	213.503	2288.86	52.8371
1790	0	-165.209	2065.91	988.023				-170.424	2084.4	551.004	-188.179	1954.04	179.519	-224.673	2031.79	57.1818	257.191	2180.34	908.136	272.037	2264.2	1089.12				177.383	2183.9	117.256	213.517	2288.86	52.8131
1791	0	-164.266	2068.59	988.554				-171.159	2088.92	551.741	-190.9	1962	179.325	-225.949	2041.36	57.3318	256.65	2181.22	908.466	273.338	2266.19	1089.21				177.279	2183.97	117.244	213.509	2288.92	52.8375
1792	0	-163.528	2071.53	988.982				-171.85	2093.63	552.487	-193.82	1970.42	178.737	-227.014	2051.62	57.2515	256.153	2182.29	908.805	274.638	2268.11	1089.27				177.205	2184.15	117.292	213.55	2288.88	52.8244
1793	0	-162.694	2074.25	989.489				-172.503	2098.31	553.183	-196.973	1979.53	178.125	-228.422	2062.82	57.2089	255.693	2183.34	909.093	275.917	2269.98	1089.35				177.108	2184.28	117.304	213.547	2288.92	52.8241
1794	0	-162.008	2077.29	989.84				-173.138	2103.07	553.805	-200.329	1989.37	177.274	-229.809	2074.54	57.0451	255.253	2184.47	909.307	277.202	2271.84	1089.41				177.03	2184.41	117.313	213.554	2288.86	52.8063
1795	0	-161.231	2080	990.04				-173.704	2108.05	554.419	-203.538	1999.23	176.334	-231.305	2086.98	56.7679	254.88	2185.82	909.514	278.46	2273.54	1089.49				176.93	2184.47	117.324	213.584	2288.94	52.8097
1796	0	-160.418	2082.7	990.294				-174.071	2112.86	554.872	-206.915	2009.89	175.297	-232.605	2099.45	56.4709	254.707	2186.98	909.56	279.73	2275.25	1089.56				176.735	2184.51	117.354	213.575	2288.89	52.8141
1797	0	-159.806	2085.5	990.539				-174.212	2117.84	555.076	-210.303	2021.05	174.319	-234.323	2112.41	56.4631	254.759	2188.33	909.356	281.004	2276.95	1089.65				176.447	2184.46	117.331	213.585	2288.9	52.8241
1798	0	-159.387	2088.46	990.617				-174.442	2123.33	555.533	-213.187	2032.17	173.486	-236.601	2125.55	56.7784	254.722	2190.18	909.406	282.206	2278.56	1089.77				175.603	2183.91	117.123	213.586	2288.9	52.8245
1799	0	-158.991	2091.4	990.682				-174.551	2128.95	555.692	-215.949	2043.7	172.924	-239.611	2139.04	57.7365	254.807	2192.17	909.157	283.408	2280.22	1089.83				175.368	2183.92	117.111	213.578	2288.89	52.8606
1800	0	-158.203	2093.84	990.744				-174.656	2134.84	556.014	-218.332	2055.26	172.522	-243.312	2152.43	59.2421	254.896	2194.43	909.072	284.535	2281.83	1089.94				175.307	2184.13	117.174	213.582	2288.89	52.8807
1801	0	-157.537	2096.25	990.688				-174.753	2141	556.495	-220.751	2067.07	172.398	-247.408	2165.82	61.0835	254.993	2196.95	909.145	285.616	2283.43	1090.02				174.891	2184.06	117.068	213.607	2288.9	52.9324
1802	0	-156.866	2098.63	990.622				-174.712	2147.43	556.493	-222.761	2078.56	172.316	-251.947	2179.28	63.3535	255.227	2199.74	908.736	286.66	2285.06	1090.12				174.986	2184.44	117.233	213.597	2288.85	52.95
1803	0	-156.647	2101.45	990.492				-174.781	2153.83	556.703	-224.541	2090.36	172.195	-256.301	2192.31	65.731	255.352	2202.51	908.538	287.503	2286.63	1090.25				174.467	2184.29	117.042	213.6	2288.87	52.9755
1804	0	-156.039	2103.82	990.299				-174.673	2160.05	556.854	-225.987	2102	172.226	-261.108	2205.42	68.52	255.653	2205.09	908.282	288.347	2288.2	1090.42				174.14	2184.33	116.958	213.571	2288.83	53.008
1805	0	-155.683	2106.31	990.061				-174.891	2166.98	557.137	-227.252	2113.93	172.21	-265.764	2217.95	71.2214	255.63	2208.39	908.158	289.109	2289.81	1090.59				174.039	2184.56	116.997	213.545	2288.79	53.0599
1806	0	-155.272	2108.72	989.749				-174.881	2173.63	557.382	-228.467	2126.34	172.589	-268.691	2227.65	72.8801	255.833	2211.4	907.996	289.792	2291.4	1090.82				173.814	2184.66	116.912	213.533	2288.77	53.1069
1807	0	-154.753	2111.02	989.4				-175.099	2180.57	557.671	-228.909	2138.4	172.585	-274.664	2242.68	76.8904	255.809	2214.71	907.876	290.394	2292.98	1091.04				173.682	2184.82	116.894	213.506	2288.74	53.1773
1808	0	-154.509	2113.59	989.064				-175.18	2187.35	557.993	-229.362	2150.36	172.817	-278.789	2255.3	79.9221	255.921	2217.85	907.791	290.957	2294.61	1091.3				173.412	2184.8	116.808	213.466	2288.69	53.2373
1809	0	-154.004	2115.9	988.747				-175.302	2194.22	558.223	-229.253	2161.79	172.853	-281.488	2266.16	82.1339	255.993	2221.09	907.614	291.477	2296.21	1091.58				173.302	2184.9	116.756	213.436	2288.66	53.286
1810	0	-153.871	2118.55	988.285				-175.381	2200.9	558.718	-226.6	2169.94	171.423	-284.514	2278.22	84.9021	256.108	2224.13	907.701	291.901	2297.75	1091.85				173.158	2185.05	116.788	213.437	2288.62	53.338
1811	0	-153.655	2120.98	987.908				-175.269	2207.57	558.93	-226.995	2181.61	172.015	-286.998	2290.43	87.5095	256.414	2227.17	907.506	292.368	2299.3	1092.15				173.062	2185.17	116.771	213.406	2288.59	53.426
1812	0	-153.674	2123.76	987.451				-175.682	2215.07	559.543	-225.986	2192.95	171.75	-289.002	2302.74	90.0076	256.194	2231.03	907.712	292.81	2300.83	1092.43				172.957	2185.23	116.707	213.412	2288.6	53.4807
1813	0	-153.568	2126.37	986.99				-175.942	2222.42	560.081	-224.1	2203.3	170.952	-290.293	2315.1	92.2137	256.128	2234.75	907.842	293.183	2302.28	1092.66				172.975	2185.41	116.763	213.391	2288.53	53.5029
1814	0	-153.254	2128.52	986.48				-175.835	2229.42	560.444	-224.008	2214.65	171.237	-291.121	2327.66	94.2702	256.429	2238.12	907.797	293.597	2303.82	1092.9				172.7	2185.38	116.632	213.388	2288.48	53.5595
1815	0	-153.24	2131.25	986.014				-176.057	2236.92	561.078	-224.478	2226.93	172.049	-291.428	2340.55	96.2006	256.4	2241.98	908.023	293.974	2305.28	1093.13				172.516	2185.45	116.583	213.354	2288.48	53.6171
1816	0	-153.136	2133.88	985.418				-175.992	2244.21	561.399	-224.829	2238.86	172.811	-291.015	2353.13	97.868	256.66	2245.63	907.938	294.353	2306.7	1093.35				172.629	2185.74	116.634	213.364	2288.51	53.6238
1817	0	-153.093	2136.51	984.919				-175.87	2251.26	562.082	-224.93	2250.45	173.532	-290.183	2366	99.3741	256.975	2249.05	908.213	294.723	2308.07	1093.59				172.606	2185.98	116.623	213.323	2288.46	53.743
1818	0	-152.981	2139.14	984.305				-175.773	2258.56	562.399	-224.865	2261.66	174.182	-288.944	2378.66	100.788	257.265	2252.71	908.123	295.064	2309.51	1093.82				172.419	2186.02	116.584	213.29	2288.44	53.749
1819	0	-153.141	2142.12	983.789				-175.593	2265.81	563.129	-224.647	2272.55	174.855	-287.137	2391.15	101.969	257.64	2256.32	908.445	295.395	2310.95	1094.09				172.386	2186.22	116.595	213.292	2288.45	53.775
1820	0	-153.229	2145.13	983.352				-175.229	2272.92	563.436	-224.51	2283.58	175.647	-285.041	2403.3	103.013	258.196	2259.8	908.344	295.703	2312.33	1094.42				172.223	2186.33	116.574	213.322	2288.45	53.7853
1821	0	-153.457	2148.29	982.792				-175.286	2280.52	564.314	-227.213	2296.56	178.27	-282.605	2415.05	103.865	258.333	2263.77	908.815	295.98	2313.79	1094.74				172.138	2186.5	116.589	213.281	2288.44	53.8262
1822	0	-153.559	2151.29	982.33				-174.772	2287.63	564.845	-227.32	2307.89	179.459	-280.083	2426.63	104.589	259.041	2267.24	908.938	296.27	2315.21	1095.13				172.035	2186.56	116.588	213.283	2288.45	53.8604
1823	0	-153.795	2154.45	981.933				-174.65	2295.23	565.527	-226.632	2317.92	179.593	-277.504	2437.9	105.42	259.357	2271.2	909.214	296.492	2316.64	1095.53				172.002	2186.7	116.612	213.281	2288.45	53.8714
1824	0	-154.05	2157.9	981.458				-174.455	2302.65	566.24	-226.055	2327.93	180.382	-274.873	2448.82	106.131	259.745	2274.99	909.519	296.728	2318.07	1095.94				171.976	2186.86	116.67	213.252	2288.42	53.8796
1825	0	-154.495	2161.66	981.053				-174.142	2309.88	566.643	-224.366	2336.85	180.843	-272.233	2459.45	106.915	260.252	2278.58	909.514	296.98	2319.51	1096.33				171.884	2186.98	116.733	213.251	2288.46	53.8893
1826	0	-154.862	2165.23	980.585				-173.752	2316.96	567.289	-223.211	2346.01	181.233	-269.583	2469.7	107.634	260.836	2282.03	909.753	297.255	2320.98	1096.72				171.849	2187.13	116.789	213.212	2288.46	53.9592
1827	0	-155.211	2168.97	980.156				-173.091	2323.69	567.662	-222.621	2355.44	182.071	-266.986	2479.38	108.288	261.691	2285.13	909.718	297.446	2322.35	1097.13				171.78	2187.38	116.86	213.212	2288.46	53.9655
1828	0	-155.811	2173.1	979.749				-172.42	2330.29	567.912	-220.472	2363.39	182.199	-264.302	2488.42	108.678	262.555	2288.09	909.561	297.675	2323.77	1097.52				171.755	2187.54	116.888	213.214	2288.46	53.9488
1829	0	-156.178	2176.96	979.345				-171.806	2336.75	568.159	-219.294	2371.77	182.214	-261.877	2497.27	109.179	263.363	2290.91	909.401	297.878	2325.16	1097.9				171.67	2187.72	116.995	213.211	2288.55	53.9847
1830	0	-156.75	2181.15	978.884				-171.44	2343.59	568.717	-218.039	2380.1	182.461	-259.678	2505.84	109.787	263.923	2294.11	909.551	298.09	2326.53	1098.24				171.572	2187.84	117.064	213.203	2288.51	53.9821
1831	0	-157.34	2185.33	978.612				-170.435	2349.33	568.535	-215.832	2387.26	182.276	-257.288	2513.63	109.967	265.121	2296.22	908.962	298.213	2327.86	1098.56				171.54	2187.99	117.144	213.214	2288.55	53.9746
1832	0	-158.046	2189.87	978.188				-169.863	2355.67	568.437	-214.72	2395.12	182.444	-255.305	2521.6	110.456	265.887	2298.93	908.456	298.323	2329.21	1098.83				171.449	2188.11	117.208	213.205	2288.56	53.9395
1833	0	-158.748	2194.2	977.825				-168.888	2361.2	568.491	-213.247	2402.58	182.449	-253.257	2528.86	110.632	267.056	2300.82	908.103	298.403	2330.57	1099.1				171.459	2188.31	117.312	213.236	2288.57	53.9281
1834	0	-159.28	2198.61	977.367				-167.955	2366.54	568.283	-211.545	2409.41	182.153	-251.446	2536.06	110.851	268.183	2302.53	907.487	298.421	2331.9	1099.3				171.434	2188.48	117.396	213.208	2288.58	53.8542
1835	0	-160.067	2203	976.848				-167.194	2372.16	568.05	-209.968	2416.23	181.894	-249.812	2543.08	111.111	269.137	2304.51	906.846	298.418	2333.21	1099.45				171.228	2188.59	117.465	213.239	2288.56	53.7862
1836	0	-160.719	2207.45	976.366				-166.74	2378.06	567.625	-207.936	2422.45	181.445	-248.074	2549.87	111.264	269.785	2306.78	906.014	298.387	2334.55	1099.53				171.153	2188.72	117.531	213.273	2288.64	53.735
1837	0	-161.296	2211.6	975.727				-165.443	2382.51	567.24	-206.479	2428.79	181.092	-246.359	2556.19	111.17	271.276	2307.59	905.222	298.277	2335.88	1099.56				170.915	2188.73	117.552	213.3	2288.67	53.6566
1838	0	-162.128	2216.02	975.115				-164.699	2387.49	566.808	-204.993	2435.03	180.691	-244.853	2562.47	111.007	272.214	2308.94	904.383	298.155	2337.2	1099.6				170.881	2188.93	117.672	213.311	2288.71	53.5641
1839	0	-162.808	2220.06	974.412				-163.979	2392.25	566.258	-203.289	2440.77	179.919	-242.526	2567.47	110.294	273.127	2310.06	903.425	297.976	2338.57	1099.58				170.808	2189.12	117.786	213.313	2288.66	53.4784
1840	0	-163.414	2224.07	973.669				-163.43	2397.09	565.659	-201.741	2446.52	179.385	-241.496	2573.97	110.363	273.869	2311.27	902.418	297.747	2339.98	1099.56				170.773	2189.27	117.928	213.353	2288.74	53.4143
1841	0	-164.183	2228.19	972.832				-163.275	2402.38	565.028	-200.383	2452.13	178.794	-240.057	2579.74	109.964	274.218	2312.92	901.379	297.495	2341.32	1099.5				170.681	2189.39	117.993	213.354	2288.75	53.3532
1842	0	-164.916	2232.11	972.071				-162.237	2406.07	564.282	-199.02	2457.56	178.223	-238.533	2585.39	109.514	275.45	2312.97	900.227	297.214	2342.7	1099.39				170.657	2189.6	118.117	213.419	2288.82	53.3237
1843	0	-165.56	2235.86	971.12				-161.461	2409.83	563.18	-197.728	2462.67	177.444	-236.114	2589.51	108.315	276.42	2313.1	898.717	296.941	2344.04	1099.22				170.567	2189.73	118.213	213.416	2288.83	53.2886
1844	0	-166.223	2239.56	970.136				-161.397	2414.6	562.725	-196.246	2467.41	176.559	-234.986	2595.13	107.885	276.677	2314.24	897.854	296.641	2345.44	1099.01				170.545	2189.94	118.356	213.452	2288.86	53.2362
1845	0	-166.921	2243.29	969.125				-161.16	2418.81	561.911	-194.938	2472.21	175.742	-233.562	2600.26	107.096	277.108	2314.81	896.633	296.334	2346.8	1098.74				170.452	2190.07	118.434	213.452	2288.86	53.2189
1846	0	-167.579	2246.97	968.073				-160.925	2422.84	561.131	-193.6	2476.79	174.844	-231.218	2604.1	105.621	277.536	2315.21	895.446	295.937	2348.19	1098.5				170.347	2190.18	118.558	213.475	2288.81	53.2023
1847	0	-168.31	2250.65	966.987				-160.873	2426.74	560.263	-192.507	2481.36	173.917	-229.355	2608.17	104.281	277.782	2315.47	894.169	295.54	2349.61	1098.25				170.329	2190.39	118.652	213.477	2288.86	53.2215
1848	0	-168.993	2254.26	965.924				-160.829	2430.51	559.312	-191.407	2485.96	173.039	-227.814	2612.5	103.004	278.02	2315.6	892.811	295.093	2351.07	1097.99				170.187	2190.55	118.737	213.486	2288.86	53.224
1849	0	-169.65	2257.84	964.869				-161.096	2434.64	558.387	-190.579	2490.46	172.215	-226.943	2617.56	102.149	277.947	2316.1	891.479	294.609	2352.56	1097.74				170.096	2190.72	118.843	213.486	2288.91	53.2164
1850	0	-170.353	2261.56	963.764				-160.914	2437.7	557.336	-189.505	2494.6	171.155	-225.441	2621.5	100.451	278.323	2315.53	890.02	294.081	2354.07	1097.53				170.005	2190.84	118.9	213.462	2288.89	53.2347
1851	0	-171.218	2265.44	962.446				-160.967	2440.93	556.194	-188.765	2498.88	170.233	-224.165	2625.4	98.8681	277.797	2317.17	889.782	293.479	2355.65	1097.31				169.905	2190.96	118.991	213.431	2288.89	53.2663
1852	0	-171.935	2268.91	961.521				-161.536	2444.86	555.066	-187.936	2503.05	169.175	-223.053	2629.19	97.1769	276.756	2319.5	889.557	292.801	2357.2	1097.12				169.757	2191.1	119.049	213.426	2288.87	53.251
1853	0	-172.672	2272.5	960.442				-161.249	2447.19	553.859	-187.291	2507.16	168.148	-222.242	2633.14	95.6307	276.56	2321.8	889.614	292.041	2358.87	1096.97				169.667	2191.29	119.131	213.439	2288.87	53.2503
1854	0	-173.513	2276.32	959.389				-161.659	2450.36	552.523	-186.667	2511.17	166.965	-221.985	2637.64	94.3786	275.668	2324.92	889.543	291.248	2360.57	1096.83				169.547	2191.4	119.189	213.435	2288.88	53.2722
1855	0	-174.474	2280.22	958.283				-161.483	2452.54	551.167	-186.405	2515.23	165.972	-221.229	2641.16	92.6317	275.361	2327.06	889.452	290.368	2362.41	1096.75				169.457	2191.6	119.274	213.428	2288.87	53.2882
1856	0	-175.395	2283.97	957.134				-161.414	2454.74	549.642	-186.099	2519.07	164.734	-220.891	2645.02	91.2279	274.948	2329.22	889.191	289.484	2364.26	1096.71				169.432	2191.75	119.36	213.439	2288.88	53.3159
1857	0	-176.449	2287.86	956.025				-161.328	2456.93	548.004	-185.946	2522.97	163.6	-221.048	2649.28	90.1966	274.552	2331.37	888.817	288.535	2366.24	1096.67				169.355	2191.93	119.445	213.433	2288.87	53.3251
1858	0	-177.472	2291.65	955.006				-161.312	2458.99	546.298	-186.181	2526.92	162.43	-222.037	2654.24	89.6485	273.406	2333.58	888.727	287.463	2368.25	1096.63				169.208	2191.9	119.499	213.403	2288.85	53.3186
1859	0	-178.497	2295.5	953.992				-161.23	2460.78	544.517	-186.198	2530.78	161.225	-222.449	2658.55	88.8034	271.458	2337.7	889.148	286.314	2370.32	1096.63				169.29	2192.15	119.661	213.403	2288.84	53.3181
1860	0	-179.638	2299.44	952.961				-158.966	2459.11	541.857	-186.384	2534.5	160.138	-222.953	2662.62	87.9768	271.694	2338.35	888.691	285.211	2372.58	1096.62				169.264	2192.21	119.73	213.412	2288.84	53.3364
1861	0	-180.863	2303.43	951.879				-158.635	2460.29	539.906	-186.954	2538.44	158.974	-224.121	2667.06	87.6604	271.304	2340.99	888.746	283.912	2374.82	1096.64				169.177	2192.28	119.823	213.416	2288.81	53.3312
1862	0	-182.093	2307.41	950.877				-158.55	2461.94	538.161	-187.26	2541.92	157.802	-224.74	2671.04	86.7988	269.733	2343.04	888.607	282.533	2377.12	1096.64				169.099	2192.3	119.875	213.42	2288.76	53.3437
1863	0	-183.45	2311.49	949.914				-158.58	2463.51	536.433	-187.925	2545.6	156.811	-225.274	2674.56	85.6404	268.3	2345.21	888.682	281.238	2379.6	1096.62				169.087	2192.41	119.954	213.414	2288.75	53.3157
1864	0	-184.812	2315.53	948.878				-158.746	2465.03	534.744	-188.179	2548.57	155.485	-225.725	2677.86	84.4627	267.778	2347.83	888.723	279.718	2382.07	1096.58				168.833	2192.33	119.953	213.449	2288.78	53.3094
1865	0	-186.228	2319.68	947.863				-159.012	2466.66	533.082	-188.65	2551.36	154.195	-225.703	2680.27	82.6765	266.571	2350.07	888.74	278.287	2384.68	1096.5				168.952	2192.51	120.15	213.449	2288.78	53.3137
1866	0	-187.601	2323.71	946.858				-159.419	2468.5	531.513	-189.273	2554.09	153	-225.985	2682.85	81.0101	265.482	2352.44	888.656	276.733	2387.3	1096.41				168.912	2192.6	120.22	213.449	2288.73	53.3034
1867	0	-189.078	2327.97	945.892				-159.893	2470.34	529.989	-189.704	2556.36	151.45	-225.966	2684.66	78.7034	264.326	2354.82	888.62	275.154	2390.02	1096.23				168.638	2192.51	120.241	213.476	2288.78	53.2923
1868	0	-190.534	2332.14	944.854				-160.516	2472.5	528.526	-190.042	2557.95	149.879	-226.03	2686.34	76.3518	262.943	2356.92	888.469	273.478	2392.74	1096.06				168.533	2192.62	120.325	213.477	2288.73	53.3047
1869	0	-192.015	2336.27	943.795				-161.341	2474.89	527.118	-190.194	2559.06	148.118	-225.724	2687.38	73.6064	261.358	2359.24	888.373	271.775	2395.54	1095.83				168.448	2192.7	120.409	213.487	2288.74	53.271
1870	0	-193.565	2340.46	942.709				-162.263	2477.29	525.637	-190.699	2559.97	146.319	-224.993	2687.6	70.1405	259.675	2361.58	888.204	270.068	2398.44	1095.55				168.417	2192.85	120.539	213.478	2288.69	53.2938
1871	0	-195.25	2344.71	941.609				-163.146	2479.58	524.06	-191.333	2560.67	144.456	-223.744	2686.82	66.1067	258.276	2364.18	888.052	268.214	2401.4	1095.29				168.291	2192.98	120.679	213.476	2288.73	53.304
1872	0	-196.816	2348.89	940.591				-164.138	2481.71	522.385	-192.048	2561.09	142.484	-221.648	2685.61	61.255	256.769	2366.63	887.802	266.347	2404.47	1094.94				168.003	2192.95	120.707	213.443	2288.73	53.3068
1873	0	-198.668	2353.37	939.364				-165.305	2483.95	520.713	-195.003	2563.36	141.52	-220.854	2685.03	57.1844	255.012	2369.49	887.525	264.389	2407.59	1094.49				167.978	2193.12	120.879	213.451	2288.73	53.3494
1874	0	-200.194	2357.44	938.177				-166.324	2485.77	518.913	-194.381	2561.92	138.471	-220.533	2685.04	53.5119	253.402	2371.93	887.122	262.442	2410.84	1094.08				167.784	2193.19	120.977	213.441	2288.74	53.352
1875	0	-202.174	2362.04	936.957				-167.513	2487.52	517.004	-196.899	2562.95	136.872	-219.336	2683.63	49.0178	251.615	2374.97	886.874	260.33	2414.17	1093.66				167.524	2193.18	121.076	213.438	2288.73	53.3865
1876	0	-204.225	2366.85	935.653				-168.624	2488.9	514.836	-198.64	2563.2	135.022	-219.321	2690.24	49.1863	249.905	2377.63	886.367	258.279	2417.61	1093.15				167.372	2193.28	121.169	213.428	2288.74	53.4307
1877	0	-206.269	2371.65	934.257				-169.757	2490.18	512.496	-201.472	2564.45	134.662	-220.133	2695.49	52.3023	247.821	2381.23	885.968	256.027	2421.17	1092.65				167.149	2193.38	121.337	213.434	2288.73	53.4198
1878	0	-208.392	2376.52	932.802				-170.732	2491.19	510.17	-201.619	2563.87	132.203	-220.344	2700.48	53.7558	245.894	2384.57	885.584	253.79	2424.73	1092				166.998	2193.53	121.511	213.43	2288.74	53.4553
1879	0	-210.544	2381.41	931.274				-171.412	2491.64	507.622	-202.108	2563.41	129.996	-217.595	2695.86	52.6807	244.262	2387.34	884.978	251.457	2428.41	1091.35				166.758	2193.58	121.672	213.426	2288.73	53.4946
1880	0	-212.985	2386.81	929.788				-172.089	2492.32	505.193	-202.25	2563.37	128.012	-216.343	2695.89	53.2116	242.633	2390.34	884.49	249.097	2432.2	1090.59				166.592	2193.73	121.887	213.386	2288.71	53.5589
1881	0	-215.286	2391.93	928.246				-172.592	2492.76	502.851	-201.443	2562.86	125.927	-215.414	2696	53.6372	239.789	2393.4	883.929	246.564	2436.05	1089.86				166.201	2193.66	122.014	213.381	2288.72	53.6057
1882	0	-217.694	2397.05	926.689				-172.868	2493.44	500.793	-200.287	2562.24	124.203	-215.023	2695.97	54.0094	237.006	2396.63	883.209	243.999	2439.92	1089.01				166.135	2193.95	122.371	213.344	2288.76	53.6662
1883	0	-220.2	2402.35	925.25				-172.94	2494.54	499.05	-198.49	2561.71	123.473	-214.421	2695.65	54.2559	235.072	2400.37	882.552	241.232	2443.72	1088.17				165.76	2193.95	122.576	213.309	2288.72	53.7292
1884	0	-223.184	2407.94	924.117				-172.435	2496.02	497.633	-195.729	2562.64	122.818	-213.568	2695.55	54.8129	232.892	2404.07	881.851	238.348	2447.48	1087.29				165.459	2194.03	122.929	213.293	2288.77	53.7988
1885	0	-225.726	2412.87	923.228				-171.259	2498.52	496.587	-192.66	2563.34	122.003	-212.912	2694.99	55.1519	230.532	2407.82	881.155	235.353	2451.27	1086.36				165.292	2194.09	123.316	213.275	2288.86	53.8569
1886	0	-228.26	2417.4	922.407				-169.861	2501.97	495.757	-190.32	2564.36	121.412	-212.432	2694.8	55.3598	227.657	2411.39	880.252	232.094	2454.99	1085.52				164.704	2193.9	123.581	213.196	2288.84	54.0243
1887	0	-230.812	2421.63	921.753				-168.968	2506.03	495.105	-188.584	2565.8	121.314	-212.08	2694.95	55.6531	224.646	2414.84	879.524	229.041	2459.13	1084.76				164.24	2194.02	124.131	213.1	2288.88	54.1147
1888	0	-233.419	2425.81	921.268				-168.786	2510.08	494.631	-188.019	2566.87	121.054	-212.023	2695.21	55.7613	221.69	2418.27	878.723	226.172	2463.45	1084.1				163.678	2194.06	124.639	212.961	2288.86	54.3179
1889	0	-235.996	2429.56	921.026				-169.83	2513.64	494.649	-188.259	2567.05	120.844	-212.084	2695.2	55.6604	219.163	2421.75	878.111	223.131	2467.85	1083.59				163.161	2194.28	125.265	212.804	2288.84	54.534
1890	0	-238.629	2432.94	921.236				-171.879	2515.81	495.105	-188.893	2566.75	120.264	-212.237	2695.16	55.512	216.73	2425.07	877.524	220.058	2472.34	1083.1				162.82	2194.84	126.214	212.673	2288.89	54.7495
1891	0	-241.381	2435.97	921.837				-174.631	2516.76	495.711	-189.191	2567.51	120.431	-212.439	2695.25	55.3415	214.117	2428.1	877.136	217.102	2476.94	1082.75				162.19	2195.29	127.161	212.483	2288.86	54.9375
1892	0	-244.014	2438.6	922.61				-177.45	2517	496.251	-190.027	2567.8	120.385	-212.588	2695.49	55.3365	211.296	2430.87	876.985	214.241	2481.48	1082.55				161.377	2195.48	127.976	212.293	2288.79	55.099
1893	0	-246.659	2441.26	923.552				-180.162	2517.03	496.645	-190.59	2567.85	120.365	-212.742	2695.43	55.1753	208.493	2433.5	877.048	211.651	2486.33	1082.57				160.567	2195.84	128.96	212.141	2288.82	55.3595
1894	0	-249.196	2443.66	924.373				-182.715	2516.99	496.829	-191.134	2566.92	120.158	-212.812	2695.49	55.1921	205.213	2435.66	877.394	208.876	2491.08	1082.68				160.322	2196.63	130.217	211.982	2289	55.6804
1895	0	-251.929	2446.43	925.242				-184.937	2516.9	496.799	-191.155	2567.65	119.998	-212.863	2695.55	55.1759	202.144	2437.75	878.057	206.057	2495.68	1082.83				159.313	2196.78	131.298	211.864	2288.77	55.8213
1896	0	-254.486	2448.99	925.937				-186.689	2516.91	496.668	-191.343	2567.79	119.949	-212.896	2695.53	55.1547	199.212	2439.91	878.712	203.323	2500.24	1083.05				159.367	2197.96	132.711	211.771	2288.62	55.9613
1897	0	-257.077	2451.59	926.359				-187.923	2517.29	496.415	-191.45	2567.88	119.856	-212.885	2695.48	55.1328	195.918	2441.96	879.578	200.624	2504.84	1083.19				158.65	2198.38	133.963	211.645	2288.6	56.2557
1898	0	-259.72	2454.38	926.551				-188.978	2517.97	496.046	-191.474	2567.97	119.728	-212.885	2695.47	55.1872	193.666	2444.52	880.509	197.65	2509.11	1083.21				159.6	2199.86	136.476	211.587	2288.64	56.51
1899	0	-262.22	2457.1	926.578				-189.929	2518.92	495.689	-191.53	2567.87	119.592	-212.896	2695.43	55.1871	191.839	2447.34	881.454	194.75	2513.33	1083.19				160.38	2201.51	138.595	211.524	2288.68	56.7217
1900	0	-264.718	2459.87	926.532				-190.972	2520.06	495.505	-191.485	2567.9	119.441	-212.886	2695.48	55.2269	189.129	2449.95	882.244	191.91	2517.39	1083.1				160.269	2202.8	140.37	211.497	2288.77	57.0367
1901	0	-267.3	2462.81	926.444				-192.013	2521.13	495.343	-191.502	2567.94	119.269	-212.872	2695.35	55.213	186.421	2452.5	883.054	189.348	2521.62	1083.05				159.992	2204.1	142.289	211.458	2288.92	57.3136
1902	0	-269.926	2465.94	926.339				-193.219	2522.43	495.333	-191.416	2568.27	119.073	-212.858	2695.38	55.2247	184.965	2455.7	883.875	187.428	2526.19	1082.95				160.263	2205.93	144.522	211.377	2289.1	57.6319
1903	0	-272.339	2468.77	926.179				-194.302	2523.7	495.33	-191.56	2568.37	119.142	-212.852	2695.4	55.2325	183.012	2458.87	884.551	184.286	2529.41	1082.85				160.384	2207.83	146.919	211.222	2289.44	58.1578
1904	0	-273.154	2469.96	925.874				-195.306	2525.07	495.319	-191.541	2568.41	118.9	-212.834	2695.32	55.2401	181.59	2462.39	885.182	181.87	2533.03	1082.73				157.165	2208.35	148.804	211.117	2289.76	58.7599
1905	0	-274.447	2471.78	925.527				-196.325	2526.52	495.308	-191.316	2569.39	119.086	-212.799	2695.37	55.2958	179.927	2465.95	885.739	179.122	2536.1	1082.51				155.947	2209.96	151.239	211.075	2290.08	59.4943
1906	0	-276.668	2474.74	925.512				-197.136	2527.71	495.12	-191.263	2569.53	118.832	-212.761	2695.35	55.3458	178.473	2469.27	886.119	176.656	2539.38	1082.34				157.225	2213.55	154.692	210.902	2290.39	60.2037
1907	0	-277.876	2476.94	925.186				-198.07	2529.24	494.994	-191.289	2569.34	118.335	-212.705	2695.34	55.342	176.078	2472.37	886.199	174.371	2542.71	1082.16				157.26	2216.79	157.968	210.765	2290.94	61.2153
1908	0	-279.745	2479.84	924.988				-198.969	2530.72	494.924	-190.941	2568.9	117.999	-212.701	2695.33	55.3723	174.869	2476.14	886.344	172.143	2546.04	1082.05				156.744	2220.19	161.41	210.567	2291.4	62.4321
1909	0	-281.492	2483	924.755				-199.775	2532.03	494.705	-190.738	2569.47	118.118	-212.651	2695.33	55.3955	173.304	2479.71	886.262	169.913	2549.38	1081.99				156.046	2223.93	165.154	210.302	2292.06	63.8062
1910	0	-283.117	2486.1	924.483				-200.792	2533.57	494.515	-190.692	2569.76	117.963	-212.647	2695.33	55.4109	171.528	2483.52	886.208	167.918	2552.86	1081.9				155.067	2228.33	169.229	209.864	2292.81	65.4322
1911	0	-284.819	2489.59	924.145				-201.724	2535	494.408	-190.695	2570.13	117.797	-212.647	2695.33	55.4113	170.189	2487.45	886.008	165.953	2556.31	1081.87				152.622	2232.51	173.359	209.464	2293.66	67.4683
1912	0	-286.438	2493.14	923.862				-202.716	2536.36	494.234	-190.903	2570.71	117.734	-212.608	2695.29	55.4157	168.789	2491.29	885.739	164.016	2559.62	1081.86				151.698	2238.55	178.445	208.866	2296.4	70.9465
1913	0	-287.95	2497.18	923.604				-203.827	2537.73	494.052	-190.978	2571.14	117.337	-212.608	2695.3	55.3979	167.27	2495.16	885.463	163.898	2564.34	1082.31				150.455	2245.32	183.656	208.669	2301.21	74.5937
1914	0	-289.818	2501.74	923.297				-204.835	2538.92	493.92	-191.037	2571.3	117.187	-212.588	2695.32	55.4387	165.854	2498.84	885.237	162.291	2567.6	1082.44				148.946	2252.75	189.181	207.71	2303.54	78.3659
1915	0	-291.317	2505.42	923.451				-205.874	2539.96	493.774	-191.037	2571.26	117.016	-212.592	2695.33	55.4095	164.408	2502.38	884.997	160.515	2570.79	1082.41				146.961	2260.95	195.653	205.842	2301.94	82.2272
1916	0	-293.257	2510.26	923.637				-206.975	2541.02	493.657	-191.2	2571.05	116.879	-212.591	2695.31	55.4244	163.344	2505.78	884.99	159.026	2573.9	1082.26				144.913	2269.17	202.155	204.439	2305.32	87.2095
1917	0	-294.9	2513.26	923.868				-208.129	2542.02	493.528	-191.295	2571.5	116.937	-212.608	2695.3	55.3994	162.226	2509.13	884.969	157.714	2577.06	1082.09				141.988	2277.97	208.028	202.682	2311.88	93.8563
1918	0	-296.687	2516.88	923.701				-209.304	2542.95	493.391	-191.438	2571.59	116.788	-212.617	2695.41	55.4374	161.088	2512.41	884.942	155.957	2579.78	1081.86				139.497	2287.23	214.26	200.314	2316.79	100.625
1919	0	-298.398	2519.95	923.806				-210.469	2543.69	493.265	-191.58	2571.64	116.718	-212.633	2695.4	55.4345	160.524	2514.13	884.859	153.607	2581.71	1081.46				136.024	2296.3	219.829	197.828	2322.8	107.29
1920	0	-299.923	2522.44	923.676				-211.636	2544.39	493.13	-191.745	2571.84	116.626	-212.643	2695.33	55.3874	159.958	2515.81	884.767	151.799	2583.88	1080.93				134.63	2306.46	226.713	195.034	2328.86	112.933
1921	0	-301.165	2523.76	923.738				-212.879	2545.14	493.016	-191.944	2571.88	116.435	-212.647	2695.33	55.3526	159.315	2517.54	884.696	150.598	2586.41	1080.25				130.38	2314.88	232.13	191.878	2332.68	115.805
1922	0	-302.216	2524.9	923.85				-215.52	2548.17	493.306	-192.118	2571.88	116.276	-212.688	2695.39	55.3752	157.275	2521.56	885.029	149.482	2588.8	1079.44				126.505	2323.61	236.182	187.288	2339.64	117.319
1923	0	-303.41	2526.68	924.047				-216.93	2549.31	493.44	-192.304	2571.98	116.22	-212.703	2695.35	55.3596	156.465	2523.68	885.206	148.416	2591.19	1078.61				124.483	2334.72	238.634	183.127	2352.05	119.376
1924	0	-304.493	2528.13	924.204				-217.939	2549.95	493.303	-192.576	2571.99	116.338	-212.701	2695.33	55.316	156.057	2525.3	885.113	147.474	2593.44	1077.71				118.336	2345.23	238.644	178.864	2365.67	119.694
1925	0	-305.568	2529.84	924.369				-218.803	2550.59	493.265	-192.702	2571.97	116.302	-212.701	2695.33	55.3151	156.021	2527.93	885.787	146.677	2595.84	1076.81				118.179	2359.22	239.086	174.884	2380.64	119.106
1926	0	-306.451	2531.41	924.628				-219.771	2551.61	493.32	-192.779	2572.07	116.28	-212.696	2695.35	55.3022	158.819	2531.67	887.248	146.071	2598.14	1075.94				116.711	2373.05	238.194	171.093	2396.75	117.521
1927	0	-307.434	2533.36	924.826				-220.247	2552.08	493.244	-192.964	2572.07	116.305	-212.701	2695.34	55.3166	156.913	2533.2	888.394	145.61	2600.38	1075.11				114.898	2386.8	236.456	167.88	2413.28	115.032
1928	0	-308.3	2535.29	925.022				-221.028	2553.16	493.266	-192.659	2572.97	116.061	-212.738	2695.38	55.298	156.676	2535.16	889.258	145.011	2602.47	1074.37				112.836	2401.05	233.734	165.831	2431.03	112.047
1929	0	-309.078	2537.5	925.196				-221.34	2553.79	493.448	-193.115	2572.35	116.188	-212.739	2695.39	55.2997	156.244	2536.77	890.247	144.836	2604.62	1073.75				111.445	2416.13	229.689	164.691	2449.54	108.61
1930	0	-309.607	2539.48	925.356				-221.676	2554.84	493.225	-193.204	2572.37	116.178	-212.756	2695.34	55.3195	155.227	2538.12	890.778	144.599	2606.66	1073.18				110.946	2432.03	225.079	164.503	2469.15	104.984
1931	0	-310.102	2541.86	925.508				-221.994	2555.83	493.364	-193.267	2572.49	116.226	-212.756	2695.34	55.3181	155.053	2539.73	891.928	144.583	2608.57	1072.76				114.306	2450.08	220.177	165.011	2490.08	101.154
1932	0	-310.535	2544.57	925.658				-222.114	2556.78	493.438	-193.313	2572.44	116.246	-212.756	2695.34	55.3185	154.69	2541.24	892.623	144.735	2610.5	1072.3				114.713	2466.93	214.395	166.392	2511.83	97.34
1933	0	-311.026	2547.85	925.749				-222.02	2557.57	493.365	-192.9	2573.17	116.151	-212.71	2695.29	55.2992	154.274	2542.83	893.142	145.016	2612.3	1071.88				115.757	2484.01	208.317	168.461	2534.24	93.3298
1934	0	-311.226	2550.78	925.781				-221.884	2558.59	493.435	-193.243	2572.54	116.282	-212.712	2695.28	55.31	155.927	2545.27	894.849	145.207	2613.95	1071.45				117.877	2501.71	201.952	171.326	2557.02	89.4008
1935	0	-311.634	2555.61	925.924				-221.667	2559.73	493.518	-193.175	2572.51	116.311	-212.705	2695.33	55.3398	156.765	2547.73	895.694	145.578	2615.48	1070.97				120.938	2519.85	195.527	174.853	2580.09	85.5969
1936	0	-311.693	2559.55	926.026				-221.384	2560.99	493.582	-193.108	2572.45	116.306	-212.702	2695.35	55.3579	157.186	2549.61	896.085	146.047	2616.95	1070.53				124.595	2538.28	189.13	179.138	2603.45	82.0759
1937	0	-311.274	2562.9	925.976				-221.015	2562.16	493.62	-193.047	2572.4	116.35	-212.677	2695.25	55.343	155.395	2548.63	894.376	146.401	2618.41	1070.2				129.298	2557.15	183.024	183.708	2626.94	79.1772
1938	0	-310.642	2566.08	925.956				-220.439	2563.31	493.526	-193.055	2572.41	116.454	-212.646	2695.31	55.3662	155.456	2550.16	894.677	146.999	2620.02	1069.89				133.97	2575.77	177.26	189.064	2650.49	76.7712
1939	0	-309.726	2569.19	925.94				-219.841	2564.46	493.574	-192.933	2572.39	116.477	-212.643	2695.33	55.3866	155.863	2552.35	895.161	147.646	2621.8	1069.65				138.502	2594.29	170.386	194.715	2673.95	74.8452
1940	0	-308.591	2572.21	925.9				-219.347	2565.94	493.799	-192.606	2572.71	116.451	-212.647	2695.33	55.4112	157.015	2554.79	895.54	148.429	2623.73	1069.47				143.612	2612.72	164.47	200.51	2697.06	73.3998
1941	0	-307.396	2575.28	925.886				-218.807	2567.41	493.996	-192.606	2572.56	116.548	-212.616	2695.4	55.4555	158.212	2557.21	895.892	149.534	2625.92	1069.38				149.46	2631.04	159.634	206.592	2719.65	72.4074
1942	0	-306.046	2578.27	925.932				-218.182	2568.72	494.151	-192.597	2572.48	116.692	-212.588	2695.33	55.4435	159.618	2560	896.047	150.68	2628.26	1069.35				155.118	2648.87	155.537	212.648	2741.7	72.0659
1943	0	-304.801	2581.41	926.044				-217.506	2570.12	494.411	-192.481	2572.69	116.84	-212.588	2695.31	55.4384	162.012	2563.13	896.266	151.95	2630.91	1069.22				162.105	2666.99	151.971	218.521	2762.85	71.953
1944	0	-303.363	2584.39	926.171				-216.798	2571.47	494.639	-192.244	2572.58	116.838	-212.588	2695.32	55.4394	162.736	2565.71	896.171	153.66	2633.87	1069.11				169.58	2684.41	148.332	224.21	2783.42	72.4119
1945	0	-301.805	2587.1	926.283				-215.902	2572.79	494.76	-192.09	2572.69	116.969	-212.554	2695.29	55.4534	165.066	2568.91	895.981	155.106	2637.01	1069.06				175.23	2700.64	145.33	229.657	2802.86	73.3148
1946	0	-300.214	2589.82	926.531				-214.873	2573.95	494.92	-191.95	2572.61	117.107	-212.536	2695.3	55.4777	165.914	2571.93	895.687	157.038	2640.52	1069.08				180.363	2715.77	142.936	234.937	2821.21	74.5273
1947	0	-298.504	2592.43	926.777				-213.944	2575.44	495.195	-191.297	2573.52	117.291	-212.533	2695.31	55.4941	168.344	2575.58	895.28	158.87	2644.19	1069.07				185.103	2729.81	140.947	239.835	2838.19	76.4333
1948	0	-296.745	2594.99	927.033				-212.858	2576.91	495.368	-191.225	2573.49	117.34	-212.533	2695.31	55.4943	169.559	2579.93	893.676	160.856	2648.11	1068.98				189.285	2742.31	139.05	244.084	2853.45	78.2944
1949	0	-294.843	2597.41	927.309				-211.38	2577.99	495.404	-191.501	2572.75	117.419	-212.533	2695.31	55.494	171.179	2583.68	892.498	163.027	2652.38	1068.99				193.452	2753.79	137.582	248.615	2867.37	80.3612
1950	0	-292.643	2599.54	927.536				-210.375	2579.8	495.824	-191.318	2572.82	117.567	-212.494	2695.28	55.4826	172.326	2588.15	891.705	165.116	2656.75	1069.01				197.119	2763.76	136.23	251.551	2878.97	81.6861
1951	0	-290.503	2601.88	927.92				-208.914	2581.16	496.146	-190.635	2573.92	117.748	-212.508	2695.22	55.4619	173.93	2592.18	890.814	167.387	2661.48	1068.98				200.088	2772.27	134.809	253.762	2888.73	82.3883
1952	0	-288.127	2603.91	928.526				-207.553	2582.81	496.501	-190.907	2572.66	118.016	-212.509	2695.23	55.5	175.433	2596.48	889.955	169.935	2666.5	1069.02				202.386	2779.11	133.64	255.895	2896.49	83.0181
1953	0	-285.793	2606.55	928.71				-205.906	2584.25	496.73	-190.696	2572.48	118.162	-212.495	2695.28	55.5217	177.223	2600.59	888.971	172.427	2671.72	1069.12				203.724	2784.39	132.843	257.589	2902.1	82.4713
1954	0	-283.35	2609.33	928.98				-204.449	2586.03	497.211	-190.451	2572.65	118.437	-212.505	2695.23	55.4799	178.822	2605.03	888.238	175.036	2677.02	1069.16				204.284	2787.69	131.384	258.505	2905.67	81.3171
1955	0	-280.283	2610.49	929.818				-202.568	2587.62	497.483	-190.204	2572.63	118.596	-212.49	2695.26	55.5104	180.845	2609.29	887.297	177.765	2682.41	1069.23				203.586	2788.17	129.463	258.537	2911.07	80.5421
1956	0	-277.361	2612.9	929.992				-201.007	2589.55	497.951	-190.049	2572.49	118.704	-212.494	2695.28	55.4827	182.474	2611.65	887.738	180.562	2687.9	1069.38				201.693	2787.76	127.205	257.353	2913.38	77.4008
1957	0	-274.264	2614.73	930.109				-199.195	2591.46	498.449	-189.871	2572.34	119.192	-212.505	2695.23	55.4779	184.353	2613.98	888.209	183.502	2693.57	1069.45				201.566	2789.97	126.089	255.708	2913.61	74.0474
1958	0	-270.99	2617.17	931.061				-196.94	2593.13	498.864	-189.678	2572.5	119.49	-212.495	2695.28	55.5198	186.675	2616.08	888.597	186.463	2699.34	1069.55				202.784	2793.15	125.508	254.731	2912.95	70.3027
1959	0	-267.56	2618.66	931.573				-194.74	2595.26	499.282	-189.378	2572.66	119.86	-212.495	2695.27	55.5399	188.943	2618.63	888.988	189.553	2705.04	1069.72				203.418	2794.67	125.09	254.042	2911.99	66.7584
1960	0	-264.017	2620.57	932.216				-192.502	2597.24	499.715	-189.016	2572.51	120.097	-212.475	2695.29	55.5788	191.248	2621.04	889.395	192.721	2710.66	1069.93				204.296	2795.49	125.154	253.688	2908.4	63.5709
1961	0	-260.678	2622.66	932.655				-190.077	2598.98	500.005	-188.612	2572.69	120.533	-212.428	2695.01	55.438	193.74	2623.2	889.658	195.8	2716.14	1070.21				205.207	2796.37	125.436	253.653	2908.4	62.7681
1962	0	-256.931	2624.68	933.333				-188.051	2601.23	500.559	-188.356	2572.97	121.188	-212.419	2695.07	55.5018	195.834	2625.88	890.185	198.94	2721.48	1070.5				205.827	2797.39	125.348	254.028	2909.17	62.2468
1963	0	-253.375	2627.26	933.819				-185.843	2603.33	501.023	-188.088	2572.94	121.633	-212.405	2695.1	55.508	198.109	2628.4	890.622	202.21	2726.76	1070.95				206.474	2798.56	125.142	254.57	2909.57	61.6144
1964	0	-249.788	2629.73	934.363				-183.397	2604.91	501.408	-187.856	2573.12	121.98	-212.386	2695.02	55.4917	200.622	2630.41	890.981	205.488	2731.88	1071.5				207.179	2799.27	125.013	254.878	2909.68	60.9392
1965	0	-245.97	2632.17	934.744				-181.314	2607.24	502.148	-187.61	2573.24	122.528	-212.321	2694.9	55.4375	202.773	2633.16	891.694	208.763	2736.8	1072.09				208.47	2800.37	125.044	254.85	2909.77	60.4751
1966	0	-242.274	2634.76	935.043				-178.793	2608.95	502.475	-187.188	2573.36	123.137	-212.304	2694.88	55.4438	205.36	2635.3	891.994	212.147	2741.57	1072.71				208.981	2801.35	124.964	254.709	2909.86	60.2762
1967	0	-238.452	2637.31	935.413				-176.659	2611.16	503.204	-186.831	2573.22	123.694	-212.291	2694.95	55.4721	207.562	2637.93	892.696	215.442	2745.96	1073.27				209.203	2802.04	124.824	254.5	2910.05	60.1257
1968	0	-234.385	2640.16	935.808				-174.331	2613.37	503.881	-186.458	2573.12	124.291	-212.24	2694.93	55.4822	209.957	2640.56	893.346	218.842	2750.2	1073.81				209.404	2802.69	124.612	254.32	2910.33	60.0878
1969	0	-231.052	2643.4	936.052				-172.08	2615.72	504.566	-185.949	2573.02	125.052	-212.22	2694.97	55.5137	212.275	2643.34	894.005	222.135	2754.2	1074.4				209.238	2803.03	124.319	254.277	2910.61	60.0206
1970	0	-226.557	2645.62	936.78				-169.733	2617.81	505.331	-185.568	2573.23	125.694	-212.207	2695	55.5454	214.69	2645.86	894.743	225.632	2758.26	1075.02				209.188	2803.46	123.996	254.264	2910.8	59.9413
1971	0	-222.534	2648.11	937.307				-165.124	2616.67	505.371	-184.965	2573	126.589	-212.154	2695	55.5451	219.367	2645.15	894.756	229.028	2762.33	1075.75				209.258	2803.94	123.808	254.212	2910.95	59.8327
1972	0	-218.763	2651.16	937.851				-162.855	2618.89	506.317	-184.539	2573.11	127.616	-212.092	2694.99	55.5401	221.703	2647.79	895.674	232.599	2766.57	1076.63				209.318	2804.34	123.65	254.185	2911.03	59.6801
1973	0	-214.919	2653.9	938.631				-160.817	2620.96	507.273	-184.107	2573.64	128.635	-212.078	2695.03	55.5543	223.809	2650.28	896.604	236.212	2771.01	1077.64				209.45	2804.78	123.54	254.114	2911.17	59.6533
1974	0	-211.095	2656.07	939.659				-158.847	2623.2	508.506	-183.868	2574	129.921	-212.087	2695.16	55.5481	225.845	2652.94	897.81	239.772	2775.5	1078.8				209.6	2805.02	123.46	254.127	2911.28	59.6796
1975	0	-208.298	2658.75	940.55				-157.19	2626.02	509.878	-183.623	2574.63	131.374	-212.142	2695.18	55.4802	227.57	2656.19	899.156	243.293	2780.07	1079.99				209.725	2805.24	123.329	253.806	2911.16	59.5555
1976	0	-204.484	2660.98	941.832				-155.445	2628.14	511.097	-183.337	2575.34	132.746	-212.281	2695.17	55.3898	229.382	2658.74	900.348	246.762	2784.68	1081.25				209.835	2805.45	123.269	254.116	2911.46	59.6804
1977	0	-200.717	2663.13	943.223				-153.888	2630.74	512.61	-183.104	2576.01	134.359	-212.469	2695.1	55.2718	231.006	2661.77	901.834	250.106	2789.43	1082.58				209.918	2805.62	123.157	254.065	2911.48	59.672
1978	0	-196.228	2664.72	945.034				-152.403	2633.37	514.099	-182.906	2576.71	136.062	-212.676	2695.06	55.1542	232.559	2664.82	903.296	253.447	2794.2	1083.99				209.966	2805.73	123.043	254.041	2911.53	59.7096
1979	0	-192.405	2666.5	946.786				-151.021	2636.51	515.75	-182.529	2577.59	137.748	-212.893	2694.95	55.0484	234.008	2668.38	904.92	256.574	2798.94	1085.44				209.977	2805.81	122.913	254.036	2911.56	59.6847
1980	0	-189.651	2668.95	948.637				-149.529	2639.3	517.234	-182.056	2578.38	139.411	-213.174	2694.97	54.9415	235.567	2671.6	906.378	259.633	2803.63	1086.91				210.036	2805.89	122.826	254.02	2911.56	59.6958
1981	0	-189.763	2679.25	951.582				-148.016	2642.27	518.655	-181.453	2579.3	141.106	-213.441	2695.04	54.9468	237.147	2674.99	907.772	262.677	2808.27	1088.27				210.096	2805.95	122.702	253.995	2911.54	59.687
1982	0	-189.956	2689.56	954.667				-146.585	2645.25	520.216	-180.679	2580.28	142.842	-213.656	2694.93	54.8521	238.646	2678.4	909.306	265.596	2812.82	1089.54				210.114	2806.15	122.587	253.969	2911.58	59.6942
1983	0	-187.359	2691.89	956.446				-145.144	2648.28	521.779	-179.908	2581.45	144.563	-213.651	2694.25	54.4399	240.154	2681.86	910.842	268.334	2817.24	1090.77				210.155	2806.27	122.51	253.94	2911.56	59.7219
1984	0	-184.635	2693.61	958.244				-144.913	2656.09	524.489	-179.064	2582.78	146.344	-213.401	2694.61	54.3788	240.452	2690.09	913.526	270.99	2821.53	1091.83				210.225	2806.38	122.444	253.914	2911.6	59.7293
1985	0	-181.916	2695.24	959.934				-144.909	2664.07	526.58	-177.824	2583.98	148.001	-213.663	2694.11	54.7651	240.524	2698.5	915.589	273.712	2826.39	1093.07				210.277	2806.4	122.365	253.913	2911.6	59.7622
1986	0	-179.515	2697.44	961.65				-143.678	2667.73	528.052	-176.447	2585.35	149.643	-213.685	2694.34	55.1636	241.822	2702.58	917.034	276.2	2830.15	1093.97				210.334	2806.41	122.276	253.863	2911.58	59.7664
1987	0	-177.045	2699.48	963.321				-142.406	2671.12	529.461	-174.657	2587.07	151.187	-213.506	2694.3	55.4855	243.161	2706.39	918.416	278.401	2832.64	1095.01				210.425	2806.47	122.202	253.863	2911.58	59.766
1988	0	-174.673	2701.23	964.91				-141.226	2674.49	530.779	-173.195	2588.13	152.917	-213.104	2693.39	55.3437	244.408	2710.19	919.708	280.511	2835.11	1095.95				210.486	2806.5	122.121	253.833	2911.56	59.7772
1989	0	-172.202	2702.69	966.519				-140.414	2678.82	532.398	-171.976	2589.75	154.791	-212.515	2692.95	55.4787	245.288	2714.94	921.3	282.253	2838.55	1097.2				210.545	2806.52	122.024	253.807	2911.56	59.7736
1990	0	-169.95	2704.31	968.034				-139.189	2681.86	533.586	-170.184	2591.45	156.468	-212.134	2693.66	56.2858	246.58	2718.41	922.462	284.408	2840.69	1098.01				210.619	2806.58	121.951	253.807	2911.6	59.7844
1991	0	-167.77	2706.15	969.531				-138.126	2685.18	534.763	-168.495	2593.22	158.26	-211.447	2693.45	56.6932	247.711	2722.16	923.612	286.401	2843.12	1098.81				210.61	2806.63	121.822	253.808	2911.6	59.7849
1992	0	-165.691	2708.06	970.986				-137.267	2689.2	536.005	-166.402	2595	159.871	-210.516	2693.18	57.0353	248.637	2726.6	924.826	288.19	2846.24	1099.68				210.646	2806.63	121.698	253.803	2911.65	59.8155
1993	0	-163.518	2709.47	972.32				-136.333	2692.99	537.118	-163.922	2596.96	161.445	-209.578	2692.91	57.5227	249.639	2730.82	925.913	290.054	2849.13	1100.42				210.619	2806.65	121.616	253.803	2911.64	59.8326
1994	0	-161.436	2710.83	973.544				-135.333	2696.54	538.132	-161.141	2598.57	162.865	-208.508	2692.2	57.7662	250.705	2734.79	926.9	291.983	2851.79	1101.06				210.608	2806.7	121.458	253.778	2911.64	59.8289
1995	0	-159.317	2712.1	974.796				-134.286	2699.92	539.023	-158.659	2600.24	164.318	-207.573	2692.21	58.3126	251.82	2738.6	927.764	293.96	2854.28	1101.57				210.599	2806.71	121.373	253.753	2911.62	59.8198
1996	0	-157.318	2713.72	975.924				-133.625	2704.25	540.5	-150.728	2597.19	162.961	-206.589	2692.6	58.873	252.549	2743.36	929.214	295.551	2857.71	1102.68				210.57	2806.75	121.236	253.753	2911.66	59.8305
1997	0	-155.457	2715.22	976.982				-133.106	2709.24	541.15	-147.261	2598.06	163.236	-205.795	2693.29	59.5672	253.134	2748.77	929.838	296.999	2861.8	1102.95				210.608	2806.79	121.142	253.753	2911.67	59.831
1998	0	-153.678	2716.87	978.015				-132.632	2714.27	542.222	-145.377	2600.97	164.819	-205.103	2694.41	60.2442	253.676	2754.23	930.883	298.403	2865.94	1103.65				210.646	2806.86	121.048	253.753	2911.67	59.8144
1999	0	-151.93	2718.65	979.011				-131.924	2718.46	543.141	-144.427	2604.85	165.535	-204.623	2695.89	60.7451	254.451	2758.84	931.776	300.041	2869.23	1104.19				210.619	2806.89	120.949	253.753	2911.67	59.8142
2000	0	-150.223	2720.29	979.803				-130.929	2721.79	543.638	-142.63	2608.39	166.541	-204.474	2698.05	61.4045	255.514	2762.6	932.245	301.966	2871.66	1104.31				210.565	2806.88	120.816	253.756	2911.71	59.8083
2001	0	-148.425	2721.8	980.606				-130.52	2726.75	544.678	-141.255	2612.54	167.093	-204.571	2701.11	62.0726	255.99	2767.98	933.259	303.305	2875.73	1104.98				210.574	2806.92	120.74	253.73	2911.71	59.7693
2002	0	-146.592	2723.15	981.307				-129.752	2730.6	545.392	-140.462	2617.28	167.69	-205.015	2705	62.7499	256.826	2772.25	933.946	305.003	2878.68	1105.32				210.621	2806.92	120.649	253.757	2911.71	59.7587
2003	0	-144.873	2724.45	981.985				-129.028	2734.37	546.073	-139.99	2622.73	167.956	-205.737	2709.74	63.4405	257.616	2776.45	934.6	306.656	2881.55	1105.63				210.661	2806.94	120.62	253.76	2911.72	59.7215
2004	0	-143.305	2726.01	982.539				-128.573	2738.79	546.938	-139.926	2628.81	168.032	-206.868	2715.58	64.2426	258.139	2781.29	935.438	308.041	2885.07	1106.12				210.678	2806.99	120.561	253.793	2911.71	59.7046
2005	0	-141.941	2727.85	983.119				-127.831	2742.47	547.473	-140.164	2635.51	167.954	-208.24	2722.51	65.015	258.948	2785.4	935.946	309.043	2887.31	1106.56				210.747	2807.06	120.541	253.82	2911.78	59.6754
2006	0	-140.603	2729.78	983.669				-127.297	2746.45	548.118	-140.999	2642.89	167.797	-209.8	2730.45	65.5048	259.55	2789.81	936.565	310.148	2889.58	1106.96				210.807	2807.09	120.511	253.822	2911.77	59.5979
2007	0	-139.251	2731.42	984.231				-126.923	2750.47	548.77	-142.349	2651.03	167.632	-211.446	2739.16	65.819	259.991	2794.25	937.19	311.041	2891.74	1107.3				210.78	2807.17	120.447	253.872	2911.79	59.556
2008	0	-137.907	2732.92	984.718				-126.464	2754.65	549.36	-144.003	2659.78	167.321	-213.2	2748.98	66.0334	260.517	2798.85	937.753	311.931	2893.94	1107.59				210.789	2807.23	120.438	253.883	2911.83	59.4789
2009	0	-136.605	2734.57	985.142				-126.145	2758.97	549.969	-145.949	2669.19	166.921	-214.859	2760.02	66.0965	260.903	2803.6	938.335	313.059	2896.36	1107.6				210.758	2807.31	120.453	253.905	2911.83	59.4408
2010	0	-135.372	2736.26	985.644				-126.157	2763.8	550.878	-152.521	2702.69	173.221	-216.454	2772.14	66.1822	260.959	2808.85	939.217	313.905	2898.5	1107.77				210.77	2807.37	120.468	253.931	2911.86	59.3548
2011	0	-134.237	2737.88	986.01				-126.101	2768.8	551.508	-155.389	2713.87	173.169	-217.833	2784.68	66.2129	261.082	2814.28	939.82	314.622	2900.65	1107.91				210.739	2807.45	120.483	253.933	2911.9	59.2826
2012	0	-133.113	2739.58	986.374				-126.157	2773.88	552.226	-158.127	2725.06	173.201	-218.924	2798.36	66.8173	261.093	2819.78	940.512	315.649	2902.94	1108.06				210.704	2807.53	120.521	253.96	2911.93	59.2022
2013	0	-131.942	2741.1	986.694				-126.237	2779.27	552.785	-160.586	2735.92	173.086	-219.403	2811.58	66.7831	261.081	2825.6	941.044	315.955	2904.72	1108.12				210.669	2807.62	120.561	253.986	2911.97	59.1667
2014	0	-130.84	2742.63	987.043				-126.39	2784.78	553.598	-162.947	2746.93	172.908	-220.82	2827.53	69.2664	260.995	2831.53	941.83	316.546	2906.69	1108.25				210.646	2807.76	120.588	254.038	2912	59.0852
2015	0	-130.08	2744.41	987.339				-126.369	2790.21	553.967	-164.698	2756.3	172.704	-221.416	2841.43	70.1141	261.084	2837.39	942.172	317.097	2908.57	1108.35				210.612	2807.85	120.628	254.046	2912.03	59.071
2016	0	-129.275	2746.36	987.639				-127.182	2798.05	555.115	-166.767	2766.81	172.738	-222.034	2855.67	71.5758	260.338	2845.66	943.294	317.648	2910.56	1108.45				210.545	2808.02	120.681	254.093	2912.06	59.0559
2017	0	-128.442	2747.89	987.914				-127.234	2803.67	555.894	-168.729	2779.12	173.359	-222.465	2869.44	72.8418	260.353	2851.71	944.045	318.259	2912.57	1108.52				210.466	2808.14	120.722	254.042	2912.03	59.0385
2018	0	-127.856	2749.7	988.194				-127.654	2810.82	556.776	-171.791	2785.98	173.668	-223.376	2884.53	74.9895	260	2859.28	944.901	318.846	2914.47	1108.58				210.39	2808.25	120.735	254.016	2912	59.0111
2019	0	-127.127	2751.3	988.455				-127.964	2817.46	557.58	-173.875	2795.34	173.823	-224.017	2898.23	76.8041	259.758	2866.34	945.678	319.404	2916.43	1108.65				210.264	2808.4	120.75	253.986	2911.98	59.0176
2020	0	-126.739	2753.2	988.692				-128.571	2825.06	558.744	-175.682	2807.28	174.705	-224.603	2911.47	78.6535	259.218	2874.37	946.815	319.966	2918.4	1108.68				210.155	2808.6	120.777	253.983	2912.03	59.0319
2021	0	-126.185	2755.01	988.914				-129.43	2833.48	559.668	-177.188	2818.62	175.681	-225.327	2924.47	80.8055	258.426	2883.22	947.712	320.448	2920.32	1108.69				210.033	2808.76	120.812	253.983	2912.03	59.0649
2022	0	-126.059	2757.43	989.116				-129.524	2839.68	560.682	-178.438	2829.49	176.733	-226.22	2937.93	83.5099	258.4	2889.84	948.7	320.962	2922.28	1108.73				209.865	2808.94	120.848	253.983	2912.03	59.0651
2023	0	-125.986	2759.97	989.251				-130.134	2847.25	561.947	-179.725	2841.06	177.901	-227.067	2950.07	85.6366	257.857	2897.84	949.938	321.38	2924.11	1108.77				209.642	2809.1	120.819	253.928	2912.04	59.0759
2024	0	-125.744	2761.96	989.375				-130.871	2855.23	562.74	-180.808	2852.02	179.214	-227.999	2961.61	87.9353	257.188	2906.24	950.703	321.796	2925.9	1108.81				209.471	2809.28	120.853	253.926	2912.04	59.0954
2025	0	-125.569	2764.12	989.499				-131.618	2863.3	564.187	-181.282	2862.41	180.387	-228.932	2973.08	90.189	256.508	2914.74	952.124	322.184	2927.73	1108.88				209.293	2809.42	120.826	253.926	2912.04	59.1492
2026	0	-125.596	2766.69	989.577				-132.415	2871.33	565.62	-181.949	2872.58	181.477	-229.827	2984.19	92.4596	255.778	2923.19	953.53	322.477	2929.5	1108.89				209.178	2809.62	120.851	253.926	2912.04	59.1493
2027	0	-125.526	2769.05	989.601				-132.529	2877.56	566.351	-182.493	2882.89	182.567	-231.083	2996.11	95.2407	255.731	2929.84	954.234	322.804	2931.18	1108.89				209.115	2809.79	120.884	253.917	2912.04	59.1637
2028	0	-125.702	2771.89	989.598				-133.209	2884.77	567.58	-182.63	2893.14	183.538	-231.474	3005.54	96.8712	255.118	2937.48	955.437	323.135	2932.76	1108.92				209.003	2809.99	120.914	253.897	2912.02	59.1892
2029	0	-125.969	2774.98	989.713				-133.884	2892.39	568.771	-182.752	2902.17	184.582	-232.359	3016.04	99.0901	254.511	2945.53	956.601	323.45	2934.22	1108.87				208.883	2810.14	120.925	253.895	2912.01	59.2038
2030	0	-126.234	2777.81	989.756				-134.736	2900.05	570.207	-181.019	2907.28	183.242	-232.971	3025.84	100.809	253.726	2953.61	958.01	323.937	2930.52	1108.14				208.759	2810.29	120.961	253.892	2911.97	59.247
2031	0	-126.688	2781.22	989.813				-134.89	2905.99	570.921	-183.79	2935.1	189.668	-232.666	3033.35	101.382	253.64	2959.97	958.697	324.176	2931.14	1108.11				208.566	2810.38	120.943	253.894	2911.97	59.2462
2032	0	-126.957	2784.32	989.791				-135.434	2912.6	571.946	-179.671	2921.73	183.434	-232.696	3042.17	102.73	253.163	2967.01	959.696	324.371	2932.78	1108.24				208.441	2810.52	120.926	253.887	2911.97	59.3151
2033	0	-127.208	2787.02	989.742				-136.286	2920.38	573.148	-179.002	2927.38	183.321	-232.838	3051.84	104.379	252.378	2975.21	960.871	324.597	2934.21	1108.35				208.31	2810.62	120.924	253.84	2911.92	59.3097
2034	0	-127.519	2790.03	989.682				-136.354	2925.61	573.951	-183.815	2962.76	192.404	-233.252	3062.17	106.52	252.378	2980.87	961.647	324.805	2935.4	1108.39				208.142	2810.81	120.909	253.83	2911.91	59.3631
2035	0	-128.019	2793.35	989.605				-136.544	2931.49	574.376	-183.905	2972.31	193.615	-233.502	3072.49	108.465	252.255	2987.18	962.045	324.982	2936.68	1108.5				208.006	2810.9	120.932	253.837	2911.87	59.384
2036	0	-128.572	2796.84	989.492				-137.113	2938	575.212	-184.073	2981.46	194.409	-233.195	3081.45	109.725	251.753	2994.11	962.854	325.14	2937.88	1108.55				207.94	2811.07	120.962	253.832	2911.86	59.4118
2037	0	-129.201	2800.59	989.385				-137.117	2943.32	575.552	-184.105	2990.34	195.098	-233.73	3093.23	112.359	251.816	2999.86	963.167	325.269	2939.15	1108.58				207.983	2811.3	121.053	253.837	2911.86	59.3964
2038	0	-129.752	2803.88	989.206				-137.271	2948.7	575.919	-184.261	2999.14	195.937	-233.604	3103.01	113.922	251.729	3005.66	963.507	325.349	2940.41	1108.58				208.178	2811.68	121.193	253.84	2911.82	59.3848
2039	0	-130.43	2807.29	989.015				-137.822	2955.37	576.293	-184.455	3008.34	196.674	-233.052	3111.45	114.913	251.246	3012.75	963.855	325.397	2941.77	1108.65				208.123	2811.84	121.245	253.89	2911.8	59.3831
2040	0	-131.091	2810.65	988.844				-137.874	2960.46	576.85	-184.767	3017.17	197.254	-232.623	3120.18	116.071	251.261	3018.28	964.385	325.397	2943.13	1108.62				207.436	2811.58	121.115	253.779	2911.73	59.3484
2041	0	-131.999	2814.32	988.587				-137.836	2965.31	576.715	-184.993	3025.58	197.867	-233.012	3131.63	118.559	251.367	3023.55	964.223	325.346	2944.48	1108.62				207.903	2812.16	121.281	253.697	2911.63	59.3096
2042	0	-132.771	2817.85	988.269				-137.819	2970.16	576.558	-185.064	3033.82	198.428	-232.604	3140.25	119.628	251.451	3028.83	964.039	325.273	2945.74	1108.6				207.821	2812.35	121.349	253.552	2911.52	59.2449
2043	0	-133.537	2821.16	987.912				-137.902	2975	576.91	-185.12	3041.37	198.635	-232.186	3148.43	120.661	251.435	3034.09	964.364	325.124	2947.05	1108.57				207.634	2812.49	121.392	253.614	2911.37	59.5946
2044	0	-134.466	2824.88	987.555				-137.873	2979.87	576.651	-185.221	3048.62	198.749	-232.409	3158.36	122.549	251.531	3039.38	964.078	324.888	2948.59	1108.58				206.893	2812.22	121.261	253.625	2911.38	59.6291
2045	0	-135.352	2828.31	987.112				-138.011	2984.8	576.618	-185.512	3056.17	199.211	-232.373	3166.88	123.785	251.461	3044.74	964.019	324.689	2949.9	1108.54				206.726	2812.29	121.294	253.563	2911.36	59.6257
2046	0	-136.284	2831.81	986.606				-138.066	2989.51	576.382	-185.655	3063.35	199.398	-232.469	3175.48	125.223	251.474	3049.87	963.756	324.354	2951.43	1108.51				206.619	2812.45	121.338	253.556	2911.32	59.639
2047	0	-137.197	2835.4	986.077				-138.18	2994.01	576.084	-185.791	3070.23	199.415	-231.327	3180.25	124.621	251.427	3054.8	963.431	323.99	2953.07	1108.46				206.474	2812.49	121.421	253.554	2911.31	59.633
2048	0	-138.139	2838.85	985.517				-138.205	2998.29	575.712	-186.102	3077.01	199.489	-231.019	3186.24	124.949	251.469	3059.5	963.032	323.557	2954.61	1108.35				206.333	2812.58	121.468	253.557	2911.32	59.6377
2049	0	-139.069	2842.44	984.871				-138.365	3002.63	575.211	-186.221	3083.25	199.568	-231.701	3194.93	126.526	251.377	3064.27	962.505	323.124	2956.11	1108.26				206.24	2812.65	121.544	253.541	2911.27	59.6219
2050	0	-140.138	2846.3	984.219				-138.519	3006.96	574.661	-186.349	3088.7	199.183	-231.249	3199.91	126.043	251.289	3069.02	961.928	322.56	2957.69	1108.23				206.16	2812.76	121.633	253.543	2911.26	59.6183
2051	0	-141.161	2849.98	983.504				-138.745	3011.09	574.183	-186.4	3094.22	198.824	-231.064	3205.49	126.031	251.131	3073.57	961.423	322.077	2959.22	1108.1				206.028	2812.86	121.679	253.616	2911.32	59.6489
2052	0	-142.148	2853.58	982.797				-139.024	3014.98	573.55	-186.499	3099.86	198.807	-230.968	3210.78	125.711	250.919	3077.89	960.763	321.433	2961.05	1107.95				205.944	2812.97	121.741	253.575	2911.32	59.3929
2053	0	-143.104	2857	982.053				-139.319	3018.75	572.81	-186.818	3104.97	198.281	-231.628	3217.84	126.272	250.691	3082.09	959.997	320.884	2962.48	1107.68				205.798	2813.01	121.824	253.624	2911.47	59.2502
2054	0	-143.987	2860.26	981.203				-139.673	3022.48	572.078	-186.698	3108.89	197.491	-231.914	3223.85	126.156	250.405	3086.24	959.238	320.259	2963.9	1107.45				205.659	2813.11	121.896	253.65	2911.49	59.2465
2055	0	-144.964	2863.68	980.371				-140.106	3025.88	571.228	-186.662	3113.2	196.907	-231.781	3228.18	125.176	250.039	3090.07	958.36	319.571	2965.56	1107.29				205.454	2813.13	121.941	253.758	2911.52	59.2911
2056	0	-146.023	2867.35	979.547				-140.532	3029.11	570.27	-186.818	3117.25	196.136	-231.419	3231.6	123.719	249.681	3093.73	957.376	318.893	2967.06	1107.06				205.359	2813.19	122.034	253.774	2911.57	59.2824
2057	0	-147.128	2871.01	978.674				-141.019	3032.18	569.227	-186.779	3120.59	195.309	-230.873	3234.48	121.972	249.261	3097.22	956.306	318.191	2968.57	1106.79				205.27	2813.25	122.087	253.801	2911.6	59.2867
2058	0	-148.296	2874.87	977.806				-141.74	3035.74	568.272	-186.923	3123.96	194.224	-230.388	3237.13	120.084	248.608	3101.2	955.324	317.431	2970.25	1106.6				205.179	2813.31	122.111	253.857	2911.62	59.2919
2059	0	-149.388	2878.54	976.923				-142.358	3038.77	567.241	-186.975	3127.13	193.392	-229.839	3239.59	118.036	248.057	3104.66	954.266	316.646	2971.92	1106.37				205.086	2813.38	122.181	253.888	2911.64	59.2687
2060	0	-150.36	2881.93	976.008				-142.989	3041.67	566.164	-186.93	3129.04	191.904	-229.363	3241.92	115.853	247.492	3107.98	953.163	315.862	2973.55	1106.2				205.042	2813.41	122.227	253.933	2911.68	59.2848
2061	0	-151.411	2885.35	975.1				-142.862	3042.4	564.531	-186.775	3131.33	190.295	-228.844	3243.92	113.509	247.687	3109.14	951.503	314.984	2975.11	1105.94				204.951	2813.46	122.325	254.007	2911.71	59.2907
2062	0	-152.611	2889.16	974.239				-143.404	3044.69	563.092	-187.064	3134.16	189.483	-228.286	3245.54	110.969	247.212	3111.85	950.037	314.047	2976.87	1105.69				204.834	2813.43	122.37	253.976	2911.69	59.2517
2063	0	-153.878	2893.15	973.408				-143.808	3046.58	561.58	-187.37	3136.56	188.077	-227.722	3246.93	108.307	246.875	3114.17	948.499	313.06	2978.63	1105.49				204.726	2813.43	122.427	253.975	2911.69	59.2319
2064	0	-155.031	2896.86	972.543				-144.192	3048.28	559.997	-187.459	3138.6	186.91	-227.191	3248.23	105.565	246.559	3116.3	946.888	312.016	2980.53	1105.37				204.677	2813.46	122.501	254.003	2911.74	59.2291
2065	0	-156.232	2900.67	971.647				-144.822	3050.59	558.535	-187.619	3140.2	185.195	-226.692	3249.34	102.759	245.996	3119.04	945.4	310.901	2982.36	1105.21				204.591	2813.52	122.575	254.056	2911.77	59.239
2066	0	-157.534	2904.64	970.772				-144.824	3050.92	556.68	-187.657	3141.47	183.487	-226.262	3250.32	99.8445	246.062	3119.79	943.517	309.762	2984.25	1104.97				204.55	2813.6	122.692	254.065	2911.77	59.2023
2067	0	-158.786	2908.44	969.812				-145.123	3051.82	554.627	-187.876	3143.14	182.204	-225.493	3250.72	96.6739	245.83	3121.11	941.438	308.572	2986.12	1104.8				204.449	2813.62	122.749	254.088	2911.79	59.1995
2068	0	-160.131	2912.48	968.86				-145.596	3053.15	552.769	-188.322	3145.08	180.689	-224.887	3251.05	93.4949	245.425	3122.86	939.554	307.276	2988.14	1104.68				204.286	2813.6	122.819	254.089	2911.79	59.1585
2069	0	-161.683	2916.86	967.886				-145.667	3053.25	550.807	-188.73	3145.84	179.187	-224.096	3251.17	90.3019	245.421	3123.39	937.565	305.924	2990.38	1104.52				204.19	2813.66	122.892	254.112	2911.81	59.167
2070	0	-163.089	2920.99	966.861				-146.003	3053.93	548.568	-188.795	3146.23	176.925	-223.29	3251.06	86.9565	245.152	3124.5	935.298	304.335	2994.96	1104.79				204.099	2813.73	122.966	254.143	2911.81	59.1535
2071	0	-164.671	2925.25	965.79				-146.584	3055.15	546.678	-188.656	3146.14	174.523	-221.818	3249.03	83.7614	244.638	3126.14	933.381	302.838	2997.22	1104.58				204.005	2813.79	123.089	254.145	2911.85	59.1446
2072	0	-166.289	2929.61	964.668				-146.754	3055.07	544.58	-188.334	3145.46	172.299	-220.525	3246.38	80.5134	244.536	3126.49	931.256	301.214	2999.48	1104.34				203.914	2813.85	123.188	254.145	2911.85	59.1447
2073	0	-167.807	2933.88	963.447				-146.947	3055.17	541.951	-188.192	3144.59	169.821	-219.284	3244.32	76.6794	244.41	3127.02	928.601	299.519	3001.78	1104.09				203.888	2813.97	123.344	254.147	2911.9	59.1064
