# Supplementary material for: A Brake-Based Overground Gait Rehabilitation Device for Altering Propulsion Impulse Symmetry
Source: Sensors (Basel). 2021 Oct 5;21(19):6617. doi: 10.3390/s21196617 (PMC8512803; doi:10.3390/s21196617)
Supplement: Supplementary file 1 [file sensors-21-06617-s001.zip › GPT animations/code and data/stroke_data/Trajectory/TR 30.csv]

Trajectories
100
		BDP031:LTroc			BDP031:LIliac			BDP031:LKnee			BDP031:LAnkle			BDP031:LToe			BDP031:RTroc			BDP031:RIliac			BDP031:RKnee			BDP031:RAnkle			BDP031:RToe
Frame	Sub Frame	X	Y	Z	X	Y	Z	X	Y	Z	X	Y	Z	X	Y	Z	X	Y	Z	X	Y	Z	X	Y	Z	X	Y	Z	X	Y	Z
		mm	mm	mm	mm	mm	mm	mm	mm	mm	mm	mm	mm	mm	mm	mm	mm	mm	mm	mm	mm	mm	mm	mm	mm	mm	mm	mm	mm	mm	mm
892	0	-198.249	-766.345	911.511				-175.928	-623.887	492.351	-208.645	-556.779	111.756	-234.072	-436.274	23.5832	263.042	-687.886	866.3	248.22	-655.692	1071.89				167.215	-879.22	93.0106	209.119	-774.81	26.7224
893	0	-200.448	-761.704	910.291				-175.533	-622.67	490.309	-206.258	-558.105	109.844	-232.817	-436.258	24.1509	261.294	-685.517	865.987	246.22	-652.722	1071.26				167.172	-879.197	93.2507	209.189	-774.754	26.6118
894	0	-202.773	-757.128	909.27				-174.863	-621.433	487.877	-204.578	-559.389	108.259	-231.285	-436.199	24.7214	259.457	-683.06	865.668	244.355	-650.209	1070.75				167.151	-879.098	93.4294	209.079	-774.515	26.375
895	0	-204.954	-752.445	908.041				-174.254	-620.681	485.339	-203.939	-559.546	106.457	-229.866	-435.64	25.4677	257.539	-680.705	865.35	242.202	-647.122	1070.03				167.067	-879.079	93.697	209.275	-774.641	26.4874
896	0	-207.23	-748.201	906.806				-174.196	-620.027	483.548	-203.644	-558.98	104.796	-228.597	-435.347	26.049	255.549	-678.362	865.002	240.117	-644.316	1069.2				166.97	-879.028	93.958	209.329	-774.619	26.456
897	0	-209.558	-743.716	905.839				-174.199	-619.018	481.808	-203.72	-557.919	103.138	-227.731	-435.006	26.4916	253.524	-675.884	864.591	237.814	-641.208	1068.44				166.885	-878.908	94.2027	209.371	-774.55	26.4152
898	0	-211.879	-739.5	904.6				-174.566	-617.682	480.124	-203.839	-556.573	101.571	-227.119	-434.898	26.9157	251.409	-673.431	864.138	235.517	-638.152	1067.69				166.76	-878.828	94.4435	209.56	-774.467	26.4747
899	0	-214.561	-735.105	903.749				-174.934	-616.039	478.689	-203.852	-555.19	100.121	-226.842	-434.851	27.1825	249.234	-670.883	863.651	233.004	-634.688	1066.68				166.684	-878.677	94.7647	209.38	-774.458	26.334
900	0	-217.547	-730.689	902.794				-175.301	-614.289	477.573	-203.657	-553.929	98.8053	-226.665	-434.824	27.3195	246.885	-668.4	863.113	230.383	-631.197	1065.78				166.583	-878.528	95.0488	209.582	-774.388	26.4059
901	0	-219.692	-726.26	901.722				-175.941	-611.999	476.392	-203.199	-552.894	97.6313	-226.537	-434.77	27.4394	244.41	-665.732	862.667	227.914	-628.001	1064.92				166.463	-878.355	95.3804	209.618	-774.36	26.4243
902	0	-222.501	-723.441	901.006				-176.594	-609.186	475.737	-202.464	-552.143	96.5999	-226.478	-434.766	27.5344	241.784	-663.21	862.167	225.355	-625.224	1064.14				166.311	-878.168	95.8012	209.603	-774.311	26.4519
903	0	-225.316	-720.477	900.308				-177.157	-606.578	475.041	-201.471	-551.695	95.7047	-226.395	-434.747	27.6476	239.152	-660.542	861.684	222.273	-621.387	1063.27				166.143	-877.937	96.2515	209.561	-774.248	26.4719
904	0	-228.296	-717.409	899.567				-177.874	-604.672	474.361	-200.267	-551.536	94.9344	-226.298	-434.733	27.8082	236.356	-657.771	861.158	219.428	-617.791	1062.57				165.992	-877.713	96.767	209.297	-774.286	26.4002
905	0	-231.333	-714.314	898.877				-178.698	-602.122	474.017	-198.918	-551.624	94.2737	-226.174	-434.58	27.9295	233.502	-654.973	860.684	216.63	-614.954	1062.09				165.882	-877.409	97.3615	209.268	-774.264	26.4042
906	0	-234.492	-711.274	898.28				-179.624	-599.653	473.766	-197.504	-551.901	93.705	-226.059	-434.717	28.0685	230.527	-652.231	860.302	213.622	-611.678	1061.71				165.74	-877.037	98.0623	209.261	-774.258	26.4259
907	0	-237.801	-708.283	897.683				-180.882	-597.432	473.455	-196.108	-552.298	93.2096	-225.988	-434.63	28.2012	227.401	-649.537	859.92	210.484	-608.024	1061.38				165.622	-876.655	98.9375	209.51	-774.207	26.5747
908	0	-241.1	-705.29	897.246				-182.137	-595.573	473.109	-194.814	-552.738	92.7689	-225.929	-434.57	28.2111	224.285	-646.841	859.699	207.736	-605.701	1061.37				165.498	-876.118	99.9509	209.253	-774.206	26.6161
909	0	-244.419	-702.381	896.892				-183.743	-593.944	472.79	-193.698	-553.147	92.366	-225.966	-434.539	28.2171	221.149	-644.229	859.56	204.64	-602.312	1061.16				165.413	-875.398	101.196	209.253	-774.205	26.6658
910	0	-247.875	-699.438	896.752				-185.308	-592.567	472.822	-192.819	-553.463	91.987	-226.074	-434.314	28.2643	217.876	-641.584	859.636	201.504	-598.458	1060.94				165.412	-874.534	102.67	209.234	-774.171	26.6937
911	0	-251.34	-696.61	896.702				-187.251	-591.117	472.601	-192.214	-553.638	91.6223	-226.104	-434.367	28.1479	214.595	-639.053	859.801	198.17	-594.665	1060.89				165.476	-873.488	104.328	209.252	-774.174	26.7672
912	0	-254.854	-693.738	896.761				-189.183	-589.501	472.624	-191.892	-553.646	91.268	-225.826	-434.72	28.319	211.263	-636.478	860.075	195.066	-590.851	1060.73				165.326	-872.627	106.388	209.256	-774.147	26.8584
913	0	-258.26	-691.038	896.872				-191.101	-588.251	472.669	-191.824	-553.493	90.9273	-225.022	-436.482	28.1291	208.041	-634.074	860.401	191.899	-587.319	1060.69				165.238	-871.613	108.668	209.274	-774.073	26.981
914	0	-261.627	-688.336	896.929				-192.805	-586.974	472.646	-191.918	-553.24	90.6239	-224.884	-437.343	27.9356	204.857	-631.67	860.674	188.764	-583.855	1060.69				165.623	-869.897	111.114	209.307	-774.135	27.2273
915	0	-264.943	-685.893	896.893				-194.653	-585.682	472.507	-192.133	-552.903	90.3131	-224.897	-437.337	27.9127	201.724	-629.524	860.853	185.561	-580.581	1060.7				166.07	-867.878	113.785	209.322	-774.146	27.475
916	0	-268.141	-683.478	896.908				-196.034	-584.543	472.449	-192.234	-552.653	90.1361	-224.977	-437.078	27.9731	198.71	-627.405	861.084	182.601	-577.368	1060.73				166.362	-865.635	116.352	209.633	-774.082	27.8521
917	0	-271.356	-681.191	896.815				-197.531	-583.084	472.249	-192.18	-552.574	89.9301	-224.93	-437.045	28.025	195.677	-625.416	861.206	179.465	-574.407	1060.7				164.838	-864.344	119.854	209.475	-774.003	28.1499
918	0	-274.477	-678.727	896.718				-198.956	-582.009	472.1	-192.19	-552.277	89.6458	-224.866	-437.002	28.0391	192.74	-623.25	861.325	176.551	-571.47	1060.66				164.634	-861.799	123.341	209.687	-773.942	28.689
919	0	-277.716	-676.222	896.615				-200.329	-580.945	471.793	-192.154	-551.997	89.3765	-224.841	-436.999	28.1065	189.684	-621.041	861.437	173.41	-568.58	1060.48				164.715	-858.801	127.209	209.73	-773.849	29.3069
920	0	-280.775	-673.701	896.504				-201.596	-580.26	471.205	-192.083	-551.927	89.1749	-224.774	-437.135	28.0673	186.808	-618.818	861.541	170.582	-565.751	1060.3				164.568	-855.45	131.49	209.678	-773.476	30.091
921	0	-284.011	-671.047	896.444				-202.984	-579.29	470.699	-192.44	-551.098	88.7404	-224.688	-437.097	28.1174	183.756	-616.46	861.696	167.716	-563.107	1060.04				164.328	-851.622	136.036	209.55	-773.298	30.8784
922	0	-283.956	-667.782	896.36				-204.3	-578.706	470.316	-192.535	-550.25	88.1054	-224.671	-437.15	28.0946	183.995	-613.493	861.828	164.959	-560.513	1059.72				163.968	-847.298	140.733	209.525	-773.255	31.8116
923	0	-286.65	-665.006	895.941				-205.881	-577.827	470.155	-191.065	-553.773	89.0735	-224.676	-437.183	28.0833	181.483	-611.014	861.624	162.083	-558.031	1059.27				163.578	-842.298	145.72	209.176	-773.133	33.0886
924	0	-290.054	-662.553	895.298				-207.278	-577.155	469.865	-190.921	-554.422	89.116	-224.638	-437.199	28.0493	178.263	-608.857	861.196	159.43	-555.657	1058.72				163.031	-836.845	151	208.589	-772.598	34.9962
925	0	-293.476	-660.094	895.478				-208.883	-576.677	469.531	-190.727	-554.802	89.0772	-224.664	-437.197	28.0819	175.024	-606.696	861.592	156.812	-553.421	1058.21				162.267	-830.806	156.651	208.136	-771.47	37.6963
926	0	-295.83	-657.584	894.742				-210.211	-576.284	469.069	-190.761	-554.882	88.9761	-224.74	-437.068	28.126	172.853	-604.484	861.072	154.085	-551.313	1057.7				161.347	-824.229	162.671	207.989	-770.197	40.7513
927	0	-298.224	-655.002	894.341				-212.059	-576.146	468.339	-191.122	-554.211	88.5742	-224.725	-437.013	28.0845	170.642	-602.198	860.885	151.428	-548.97	1057.18				160.471	-817.23	168.948	206.562	-768.564	44.2752
928	0	-297.747	-651.881	894.149				-213.053	-575.868	468.224	-191.265	-554.192	88.3876	-224.766	-437.121	28.0601	171.302	-599.375	860.908	149.353	-546.458	1056.7				159.281	-809.449	175.136	205.663	-767.42	47.88
929	0	-300.012	-649.242	894.196				-214.524	-575.141	467.913	-191.395	-554.214	88.293	-224.764	-437.2	28.0514	169.221	-597.033	861.171	146.469	-544.3	1056.22				157.45	-800.972	181.341	203.941	-764.659	52.5453
930	0	-302.294	-646.557	893.681				-215.938	-575.452	467.655	-191.541	-554.276	88.1558	-224.792	-437.178	28.0591	167.122	-594.645	860.871	144.084	-541.966	1055.89				155.568	-792.233	187.464	202.708	-761.434	57.4595
931	0	-304.019	-644.248	893.478				-217.188	-575.114	467.279	-191.794	-554.162	87.9783	-224.844	-437.046	28.0114	165.581	-592.633	860.883	141.86	-539.538	1055.56				154.431	-783.822	193.849	200.469	-757.386	63.1724
932	0	-305.376	-641.605	893.727				-218.46	-575.41	467.008	-191.967	-554.214	87.8584	-224.859	-437.111	28.0309	164.406	-590.287	861.348	139.582	-537.118	1055.27				152.118	-775.038	199.647	197.754	-753.538	69.3357
933	0	-307.51	-639.488	894.405				-219.635	-574.996	466.792	-191.994	-554.574	87.8387	-224.865	-437.167	28.0182	162.455	-588.467	862.241	137.621	-534.635	1055				149.743	-766.156	205.155	196.134	-747.558	76.3817
934	0	-308.628	-637.069	894.859				-220.743	-574.663	466.594	-192.265	-556.249	88.5477	-224.892	-437.158	27.9817	161.521	-586.345	862.911	135.665	-532.201	1054.8				148.667	-755.966	209.817	194.77	-740.687	82.3147
935	0	-306.558	-633.134	896.002				-221.253	-575.812	466.456	-192.313	-554.434	87.7534	-224.946	-437.041	28.0245	163.774	-582.707	864.269	133.923	-529.828	1054.65				146.094	-747.438	214.26	193.396	-731.728	85.1675
936	0	-307.632	-630.442	897.206				-222.745	-574.888	466.225	-192.468	-554.031	87.5502	-224.994	-436.964	27.9702	162.884	-580.312	865.689	132.302	-527.445	1054.53				143.724	-739.397	217.632	190.504	-720.67	88.3442
937	0	-308.802	-628.102	898.295				-223.558	-574.18	466.191	-192.559	-554.116	87.526	-224.56	-437.754	27.9008	161.897	-578.27	866.993	130.86	-525.126	1054.34				141.471	-730.895	220.437	186.064	-709.022	90.5943
938	0	-310.491	-625.939	900.127				-224.31	-573.733	466.124	-192.652	-554.154	87.5436	-225.322	-436.74	27.9752	160.391	-576.404	869.04	129.487	-522.866	1054.22				137.79	-720.308	220.763	182.444	-696.383	90.7839
939	0	-311.449	-623.831	901.787				-225.772	-571.811	466.579	-192.752	-554.218	87.5248	-225.566	-436.299	27.9476	159.616	-574.593	870.916	128.219	-520.686	1054.16				136.391	-710.138	220.729	177.79	-682.768	89.4089
940	0	-315.688	-623.571	902.795				-225.822	-572.767	466.121	-192.83	-554.361	87.609	-225.676	-436.212	27.9553	155.56	-574.63	872.139	127.143	-518.527	1054.13				134.591	-698.979	219.612	172.83	-668.73	88.6101
941	0	-316.387	-622.644	904.173				-226.142	-573.328	465.885	-192.941	-554.376	87.5455	-225.781	-436.077	27.9204	155.045	-574	873.732	126.115	-516.357	1053.95				132.594	-687.768	217.837	169.635	-655.275	86.444
942	0	-316.725	-621.478	905.57				-226.491	-573.162	465.743	-192.996	-554.376	87.5146	-225.83	-436.073	27.9192	154.89	-573.131	875.344	125.317	-514.241	1053.99				130.05	-676.229	214.879	166.838	-640.482	84.4642
943	0	-319.143	-614.019	906.407				-226.879	-572.543	465.719	-193.218	-554.219	87.4636	-225.862	-436.067	27.9195	152.655	-565.97	876.397	124.535	-512.101	1053.83				128.287	-664.728	211.814	166.659	-624.746	83.0384
944	0	-320.391	-610.333	907.359				-227.173	-572.256	465.624	-193.271	-554.201	87.4135	-225.857	-436.055	27.9128	151.59	-562.58	877.564	123.831	-510.112	1053.78				126.5	-652.482	207.811	164.282	-608.199	80.4213
945	0	-321.049	-608.277	908.435				-227.438	-572.133	465.55	-193.344	-554.272	87.4516	-225.863	-436.064	27.9161	151.116	-560.822	878.856	123.194	-508.19	1053.7				125.075	-639.716	203.232	163.359	-591.006	77.7507
946	0	-321.529	-606.473	909.357				-227.794	-571.489	465.526	-193.374	-554.322	87.4688	-225.874	-436.08	27.9296	150.819	-559.315	879.993	122.639	-506.306	1053.54				124.727	-627.259	198.257	163.459	-573.388	75.0927
947	0	-322.134	-604.069	910.062				-228.12	-570.575	465.454	-193.401	-554.263	87.4265	-225.858	-436.065	27.9194	150.397	-557.208	880.913	122.445	-504.339	1053.34				123.648	-613.357	192.586	164.201	-555.166	72.3332
948	0	-322.855	-601.519	910.671				-228.383	-569.737	465.38	-193.415	-554.211	87.4337	-225.871	-436.056	27.915	149.86	-554.955	881.737	121.923	-502.561	1053.12				123.541	-599.386	186.718	165.365	-536.306	69.3806
949	0	-323.063	-600.53	911.274				-228.548	-569.046	465.374	-193.353	-554.39	87.4838	-225.831	-436.104	27.9359	149.835	-554.264	882.555	121.192	-500.945	1052.77				124.031	-585.296	180.785	166.93	-517.214	66.4477
950	0	-323.057	-599.792	911.703				-228.572	-568.406	465.283	-193.424	-554.227	87.3747	-225.848	-436.152	27.9616	150.023	-553.822	883.2	120.904	-499.205	1052.37				124.692	-570.605	174.59	168.821	-497.918	63.763
951	0	-323.159	-598.375	911.855				-228.564	-567.825	465.162	-193.375	-554.176	87.3448	-225.826	-436.142	27.9665	150.105	-552.702	883.568	120.693	-497.431	1051.99				125.842	-555.427	168.306	170.977	-478.445	61.1627
952	0	-323.12	-597.316	912.014				-228.514	-567.308	465.136	-193.358	-554.106	87.3097	-225.888	-435.899	28.0943	150.328	-551.94	883.942	120.397	-495.441	1051.69				127.357	-540.132	162.019	173.076	-458.694	58.6379
953	0	-323.193	-595.429	911.809				-228.445	-566.664	465.184	-193.335	-554.152	87.3559	-225.92	-435.825	28.1944	150.437	-550.351	883.953	120.59	-493.626	1051.32				129.247	-524.763	156.028	175.92	-439.657	56.7049
954	0	-323.055	-593.764	911.653				-228.419	-565.934	465.229	-193.329	-554.035	87.3737	-225.931	-435.76	28.1832	150.759	-548.983	884.011	120.327	-491.852	1050.79				131.401	-509.285	150.225	178.693	-420.59	54.8505
955	0	-322.95	-591.833	911.303				-228.306	-565.185	465.26	-193.267	-554.075	87.3944	-225.943	-435.771	28.1743	151.047	-547.349	883.877	120.836	-489.448	1050.59				133.817	-493.987	144.8	181.555	-401.298	53.4487
956	0	-322.828	-589.655	910.848				-228.203	-564.364	465.29	-193.127	-554.18	87.4839	-225.942	-435.763	28.1791	151.353	-545.469	883.637	120.88	-487.398	1050.38				136.457	-478.791	139.822	184.302	-382.655	52.2202
957	0	-322.524	-587.493	910.326				-228.081	-563.714	465.272	-193.194	-554.046	87.3733	-225.941	-435.759	28.201	151.84	-543.603	883.33	121.204	-485.115	1050.03				139.166	-463.936	135.292	188.221	-364.86	52.4715
958	0	-322.225	-585.722	909.789				-227.928	-563.048	465.355	-193.087	-554.143	87.5077	-225.924	-435.822	28.2099	152.322	-542.13	883.009	121.704	-482.639	1049.62				141.949	-449.518	131.188	190.596	-346.639	51.8852
959	0	-321.887	-583.705	909.127				-227.748	-562.227	465.456	-193.013	-554.118	87.5256	-225.927	-435.79	28.193	152.843	-540.41	882.562	122.142	-480.374	1049.25				144.632	-435.593	127.646	193.661	-330.055	51.999
960	0	-321.431	-581.229	908.391				-227.488	-561.233	465.535	-193.004	-553.893	87.463	-225.949	-435.798	28.2017	153.482	-538.231	882.042	122.641	-477.836	1048.84				147.333	-422.399	124.561	196.733	-314.322	52.3877
961	0	-320.961	-578.967	907.605				-227.248	-560.262	465.656	-192.944	-553.888	87.5187	-225.927	-435.779	28.186	154.135	-536.266	881.471	123.144	-475.157	1048.34				149.92	-410.14	121.92	199.828	-300.014	53.1218
962	0	-320.426	-576.631	906.814				-226.867	-559.408	465.764	-192.843	-553.893	87.6149	-225.92	-435.8	28.181	154.854	-534.227	880.895	123.562	-472.614	1047.77				152.34	-398.941	119.643	202.428	-287.322	53.5547
963	0	-319.836	-574.178	905.857				-226.409	-558.391	465.935	-192.739	-553.934	87.6533	-225.928	-435.821	28.1807	155.627	-532.071	880.154	124.253	-469.7	1047.48				154.458	-388.927	117.83	204.905	-275.734	54.168
964	0	-319.331	-571.727	904.842				-225.817	-557.272	466.112	-192.665	-553.937	87.7384	-225.911	-435.803	28.165	156.316	-529.917	879.354	125.627	-466.304	1047.46				156.143	-380.033	116.337	207.119	-266.557	55.1211
965	0	-318.855	-569.035	903.894				-225.238	-556.316	466.301	-192.599	-553.933	87.831	-225.897	-435.836	28.1752	156.974	-527.522	878.621	126.56	-463.018	1047.15				157.363	-372.401	115.004	207.923	-256.155	58.5458
966	0	-318.276	-566.05	902.679				-224.582	-555.215	466.535	-192.497	-554.034	87.9284	-225.914	-435.858	28.1723	157.736	-524.835	877.621	127.168	-459.768	1047.13				158.233	-366.162	113.696	209.979	-250.401	58.5824
967	0	-317.747	-562.802	901.495				-223.867	-554.218	466.829	-192.39	-554.153	88.0851	-225.915	-435.872	28.1423	158.449	-521.884	876.652	128.328	-456.118	1047.09				158.712	-361.035	112.268	209.043	-242.892	58.3106
968	0	-315.352	-563.513	900.526				-222.969	-553.151	467.032	-192.234	-554.236	88.216	-225.907	-435.897	28.1114	161.028	-522.892	875.899	129.523	-452.47	1047.04				158.954	-357.482	110.835	208.688	-236.554	57.0911
969	0	-314.515	-559.951	899.153				-222.15	-551.716	467.335	-192.093	-554.212	88.3172	-225.912	-435.915	28.1511	162.048	-519.626	874.742	130.537	-448.659	1047				158.721	-354.937	109.161	211.821	-238.238	56.0694
970	0	-312.939	-558.592	899.481				-221.473	-550.294	467.668	-191.884	-554.311	88.464	-225.912	-435.863	28.1289	163.086	-515.892	873.496	131.73	-444.774	1047.06				158.283	-353.48	107.607	208.269	-234.029	54.8005
971	0	-311.06	-556.978	900.118				-220.341	-549.243	467.945	-191.705	-554.254	88.556	-225.922	-435.874	28.1339	164.428	-511.901	872.559	133.2	-440.72	1047.05				157.2	-352.989	106.303	207.01	-233.169	53.3396
972	0	-308.983	-554.897	900.385				-219.244	-548.033	468.247	-191.512	-554.228	88.684	-225.914	-435.95	28.1499	165.33	-508.498	871.345	134.564	-436.769	1047.08				155.75	-353.29	104.334	208.814	-236.562	50.3872
973	0	-307.051	-552.542	901.219				-218.344	-546.143	468.444	-191.318	-554.307	88.8136	-225.914	-435.948	28.1554	166.764	-504.673	870.47	136.104	-432.68	1047.01				154.195	-353.257	102.967	206.913	-236.797	49.2477
974	0	-305.113	-550.198	901.522				-217.021	-544.593	468.8	-191.175	-554.311	88.9626	-225.911	-435.965	28.1537	168.327	-500.625	869.681	137.695	-428.607	1046.95				153.171	-352.447	101.572	204.457	-235.609	47.4146
975	0	-303.067	-547.56	901.981				-216.155	-544.14	468.464	-190.985	-554.355	89.1372	-225.886	-435.949	28.205	169.985	-496.709	869.013	139.54	-424.496	1046.78				153.107	-350.563	100.737	203.236	-233.742	45.7753
976	0	-300.992	-545.094	902.5				-214.847	-542.493	468.542	-190.81	-554.379	89.3462	-225.876	-435.936	28.1863	171.729	-492.509	868.443	141.464	-420.415	1046.71				153.679	-348.109	100.302	201.303	-231.082	43.3116
977	0	-298.692	-541.862	903.532				-213.285	-540.719	469.245	-190.602	-554.419	89.5511	-225.869	-435.954	28.214	173.602	-488.147	868.065	143.562	-416.336	1046.67				154.191	-346.886	99.9542	201.481	-229.724	41.9421
978	0	-296.342	-539.461	903.383				-211.654	-538.998	469.549	-190.356	-554.335	89.7674	-225.728	-436.105	28.1069	175.79	-483.866	867.904	145.908	-412.228	1046.7				154.704	-346.25	99.7435	201.734	-228.215	40.773
979	0	-293.881	-538.048	903.402				-209.732	-536.861	470.51	-190.04	-554.391	90.0318	-225.848	-435.897	28.2421	177.926	-479.651	868.143	148.163	-408.296	1046.78				155.128	-345.588	99.6029	202.033	-228.006	40.2921
980	0	-290.84	-535.831	904.505				-208.735	-535.817	470.021	-189.814	-554.333	90.2162	-225.788	-435.874	28.21	179.964	-475.365	868.497	150.515	-404.357	1046.93				155.628	-344.74	99.3883	202.314	-227.747	40.0012
981	0	-287.708	-533.981	904.589				-206.56	-533.391	471.022	-189.609	-554.414	90.4678	-225.792	-435.976	28.268	182.037	-471.258	869.277	153.019	-400.436	1047.19				156.101	-344.025	99.2713	202.901	-231.046	37.0767
982	0	-284.883	-531.983	905.443				-204.843	-531.458	471.619	-189.411	-554.507	90.7212	-225.748	-435.909	28.2442	184.227	-467.128	870.253	155.444	-396.572	1047.51				156.686	-343.215	99.1483	203.309	-230.729	36.3512
983	0	-282.172	-529.719	905.874				-203.977	-530.515	471.082	-189.212	-554.476	90.9547	-225.784	-435.963	28.2474	186.656	-463.131	871.412	158.07	-392.831	1047.82				157.227	-342.467	98.9978	203.228	-230.269	35.7034
984	0	-279.235	-526.819	906.09				-202.487	-529.01	471.157	-188.927	-554.301	91.1859	-225.864	-435.774	28.2626	189.091	-458.975	872.419	160.783	-389.184	1048.15				157.887	-341.482	98.7289	202.957	-229.676	34.8789
985	0	-276.679	-523.449	906.277				-200.673	-526.744	471.406	-188.666	-554.301	91.5592	-225.829	-435.697	28.2385	191.532	-455.525	873.133	163.555	-385.652	1048.36				158.319	-340.55	98.5613	202.818	-229.292	34.3624
986	0	-274.108	-519.753	906.497				-198.929	-524.85	471.794	-188.439	-554.1	91.823	-225.892	-435.614	28.2486	194.182	-450.911	873.484	166.447	-382.193	1048.58				158.695	-339.876	98.3755	202.778	-228.917	34.0394
987	0	-271.214	-515.931	906.536				-196.962	-523.081	472.039	-188.089	-554.079	92.2177	-225.902	-435.551	28.2544	196.874	-447.063	873.734	169.369	-378.676	1048.79				158.951	-339.334	98.1761	202.687	-228.696	33.8792
988	0	-268.542	-512.488	906.699				-195.219	-520.601	472.503	-187.81	-554.112	92.583	-225.85	-435.465	28.2344	199.539	-443.267	873.77	172.272	-375.158	1049.02				159.128	-338.668	97.9745	202.667	-228.448	33.8247
989	0	-264.721	-510.982	907.67				-193.336	-518.103	472.9	-187.486	-553.992	92.9779	-225.836	-435.44	28.2485	202.437	-438.856	874.017	175.22	-371.528	1049.44				159.27	-338.101	97.7217	202.91	-228.258	33.7627
990	0	-262.378	-506.016	907.618				-191.54	-515.931	473.158	-187.214	-553.769	93.3183	-225.756	-435.455	28.3137	205.412	-434.243	874.111	178.255	-367.671	1049.9				159.432	-337.655	97.583	202.889	-228.115	33.6833
991	0	-259.416	-502.331	907.732				-189.84	-513.607	473.473	-186.948	-553.521	93.6853	-225.69	-435.428	28.3318	208.505	-429.473	874.444	181.121	-363.687	1050.58				159.603	-337.287	97.4389	202.843	-228.147	33.278
992	0	-256.528	-498.941	908.039				-188.099	-511.235	473.868	-186.718	-553.349	94.1998	-225.634	-435.465	28.3482	211.585	-424.776	874.684	184.047	-359.531	1051.15				159.758	-336.754	97.3259	202.784	-228.039	33.1003
993	0	-253.553	-495.822	908.374				-186.288	-508.911	474.529	-186.5	-553.206	94.7251	-225.533	-435.407	28.4263	214.434	-420.412	874.815	186.909	-355.256	1051.99				159.91	-336.317	97.1741	202.647	-227.732	32.9693
994	0	-250.446	-492.55	908.783				-184.776	-506.369	474.842	-186.439	-552.696	95.2129	-225.463	-435.425	28.485	217.025	-416.442	874.995	189.673	-351.11	1052.86				160.009	-336.029	97.0699	202.789	-227.71	33.0793
995	0	-247.509	-489.512	909.262				-183.134	-504.114	475.473	-186.421	-551.931	95.5831	-225.363	-435.414	28.5144	219.712	-411.928	875.152	192.429	-346.983	1053.75				160.075	-335.713	96.9517	202.813	-227.602	33.1507
996	0	-244.646	-486.606	909.868				-181.779	-501.689	475.932	-186.5	-550.971	95.9878	-225.294	-435.317	28.5211	222.145	-407.589	875.346	195.145	-342.895	1054.56				160.164	-335.441	96.8369	202.763	-227.55	33.2032
997	0	-241.856	-483.335	910.332				-180.38	-499.264	476.579	-186.833	-549.55	96.4296	-225.24	-435.324	28.5885	225.263	-403.395	875.427	197.737	-338.856	1055.43				160.229	-335.193	96.7484	202.474	-227.355	33.0271
998	0	-239.28	-480.123	910.919				-179.01	-496.963	477.281	-186.742	-549.143	97.3267	-225.263	-435.331	28.5832	227.805	-399.308	875.863	200.27	-334.946	1056.29				160.311	-334.932	96.6033	202.489	-227.227	32.9215
999	0	-236.838	-476.554	911.489				-177.717	-494.339	478.043	-186.762	-548.574	98.0544	-225.245	-435.279	28.5832	230.609	-395.314	876.086	202.778	-331.097	1057.08				160.331	-334.62	96.5481	201.753	-227.885	32.2309
1000	0	-234.674	-472.649	912.204				-176.415	-491.809	479.003	-186.666	-548.022	99.0831	-225.258	-435.155	28.5693	231.824	-392.034	875.88	205.297	-327.444	1057.89				160.302	-334.304	96.4085	202.569	-226.957	32.7199
1001	0	-232.923	-468.19	912.838				-174.765	-489.131	480.264	-186.523	-547.225	100.165	-225.282	-435.068	28.5601	233.859	-388.659	875.741	207.615	-323.904	1058.75				160.231	-334.005	96.3459	202.572	-226.801	32.6701
1002	0	-230.678	-464.86	913.923				-173.493	-485.327	482.052	-186.556	-546.663	101.444	-225.345	-434.876	28.5814	237.081	-385.159	876.383	210.013	-320.537	1059.59				160.22	-333.672	96.235	202.57	-226.674	32.6092
1003	0	-228.591	-461.435	915.108				-172.459	-482.143	483.44	-186.461	-545.974	102.842	-225.479	-434.698	28.5768	239.398	-381.957	876.606	212.366	-317.26	1060.32				160.031	-333.454	96.179	202.564	-226.599	32.5694
1004	0	-226.555	-458.288	916.4				-172.192	-480.338	483.479	-186.233	-544.77	104.159	-225.592	-434.582	28.5179	241.589	-378.718	877.127	214.674	-314.142	1061.31				159.856	-333.122	96.0133	202.552	-226.519	32.5398
1005	0	-224.475	-455.396	917.884				-171.808	-476.719	484.77	-185.901	-543.814	105.572	-225.825	-434.658	28.4305	243.975	-375.658	877.268	216.867	-311.087	1062.21				159.71	-332.933	95.9495	202.506	-226.481	32.5368
1006	0	-222.46	-452.655	919.44				-171.113	-473.451	486.24	-185.515	-542.88	107.134	-226.064	-434.772	28.2654	245.486	-373.003	877.727	219.19	-308.088	1063.17				159.499	-332.696	95.9257	202.453	-226.452	32.5372
1007	0	-220.566	-449.848	921.18				-170.568	-470.311	487.571	-185.015	-541.685	108.638	-226.4	-435.152	28.1183	247.094	-370.456	877.976	221.432	-305.235	1064.18				159.418	-332.562	95.8316	202.426	-226.403	32.5159
1008	0	-218.699	-447.387	922.932				-170.034	-466.974	489.011	-184.451	-540.904	110.373	-226.562	-435.594	27.9546	249.161	-367.505	878.507	223.615	-302.408	1065.19				159.326	-332.44	95.737	202.388	-226.428	32.5089
1009	0	-216.783	-445.166	924.76				-169.565	-463.635	490.609	-183.682	-539.45	111.965	-226.553	-435.708	27.7677	251.095	-364.558	878.948	225.77	-299.592	1066.28				159.214	-332.313	95.6543	202.386	-226.394	32.4965
1010	0	-214.956	-442.978	926.669				-169.172	-460.32	492.108	-182.854	-538.313	113.719	-226.541	-435.861	27.7057	249.482	-362.688	879.195	227.823	-296.869	1067.47				159.129	-332.224	95.5503	202.231	-226.34	32.4788
1011	0	-213.344	-440.695	928.534				-168.823	-456.823	493.582	-181.917	-536.367	115.165	-226.514	-436.007	27.7443	250.93	-359.894	879.436	229.727	-294.18	1068.61				159.039	-332.137	95.4677	202.113	-226.299	32.368
1012	0	-211.853	-438.361	930.43				-168.411	-453.6	495.238	-182.699	-539.009	118.772	-226.454	-436.123	27.7593	252.673	-357.524	879.647	231.641	-291.397	1069.54				158.967	-332.085	95.3375	202.069	-226.36	32.3697
1013	0	-210.622	-435.75	932.211				-167.832	-450.363	496.726	-182.036	-538.41	120.82	-226.984	-437.442	28.2706	254.224	-356.062	880.181	233.5	-288.76	1070.58				158.827	-332.008	95.1909	202.017	-226.424	32.3593
1014	0	-208.87	-433.869	934.089				-166.901	-446.939	498.647	-179.457	-532.205	120.645	-226.961	-437.652	28.3547	255.941	-354.107	880.545	235.213	-286.185	1071.67				158.803	-331.933	95.0768	202.012	-226.433	32.3796
1015	0	-207.592	-431.946	935.943				-167.846	-439.317	500.936	-178.499	-529.917	122.098	-226.659	-437.231	28.2506	257.313	-352.62	881.005	236.851	-283.455	1072.54				158.647	-332.017	94.9692	201.949	-226.463	32.3754
1016	0	-206.229	-429.837	937.653				-168.012	-436.377	501.71	-178.831	-530.518	124.92	-226.254	-436.633	28.1033	258.207	-349.972	881.416	238.388	-280.735	1073.5				158.312	-332.272	94.7754	201.946	-226.475	32.3856
1017	0	-204.97	-427.573	939.37				-168.42	-433.073	502.63	-178.068	-528.675	126.657	-225.606	-435.407	27.8913	258.981	-346.766	881.988	240.029	-277.898	1074.39				158.453	-332.191	94.6526	201.928	-226.493	32.3917
1018	0	-203.787	-425.519	941.039				-168.557	-429.618	504.184	-177.241	-526.283	128.208	-225.335	-434.574	28.1256	259.847	-343.192	882.44	241.319	-275.074	1075.25				158.518	-332.136	94.5944	201.894	-226.561	32.4215
1019	0	-202.698	-423.506	942.712				-168.777	-425.705	505.591	-176.74	-524.326	130.008	-224.979	-433.637	28.3801	260.62	-339.994	882.948	242.805	-272.102	1076.08				158.512	-332.128	94.4827	201.88	-226.585	32.4165
1020	0	-201.634	-421.279	944.231				-168.838	-421.922	506.696	-176.461	-522.067	131.782	-224.687	-432.197	28.5658	261.476	-336.859	883.456	243.882	-269.195	1076.98				158.472	-332.15	94.3775	201.875	-226.597	32.4512
1021	0	-200.514	-418.952	945.699				-169.16	-418.006	508.071	-176.202	-519.344	133.165	-224.651	-430.514	28.9385	262.458	-333.626	884.01	245.208	-266.25	1077.75				158.445	-332.212	94.2783	201.859	-226.618	32.4564
1022	0	-199.524	-416.794	947.064				-169.438	-413.861	509.3	-176.181	-516.146	134.509	-224.76	-428.377	29.3252	263.471	-330.963	884.536	246.266	-263.289	1078.63				158.434	-332.241	94.2009	201.837	-226.664	32.4681
1023	0	-198.427	-414.963	948.426				-169.75	-409.894	510.379	-176.64	-512.954	135.841	-224.971	-425.522	29.6885	264.412	-328.266	884.891	247.241	-260.421	1079.43				158.446	-332.264	94.1058	201.815	-226.695	32.4687
1024	0	-197.347	-412.886	949.556				-169.929	-405.864	511.446	-177.262	-508.791	136.699	-225.349	-422.266	30.1757	265.304	-325.3	885.28	248.422	-257.402	1080.08				158.411	-332.217	93.9731	201.829	-226.623	32.5291
1025	0	-196.27	-411.062	950.636				-170.265	-402.266	512.455	-178.16	-504.224	137.482	-225.885	-418.016	30.472	266.316	-321.673	885.461	249.699	-254.528	1080.63				158.38	-332.171	93.9232	201.908	-226.702	32.6548
1026	0	-195.102	-408.771	951.605				-170.681	-398.607	513.677	-179.251	-499.06	138.044	-226.896	-413.533	31.1453	267.301	-318.439	885.672	250.727	-251.633	1081.31				158.4	-332.168	93.792	201.822	-226.662	32.5021
1027	0	-193.958	-406.75	952.445				-170.937	-394.951	514.385	-180.734	-493.975	138.755	-228.164	-407.877	31.6559	268.175	-315.445	885.829	251.471	-248.926	1081.55				158.438	-332.149	93.732	201.757	-226.703	32.4599
1028	0	-192.762	-404.69	953.27				-171.204	-391.075	515.174	-182.266	-488.282	139.356	-230.11	-401.82	32.3642	269.108	-312.568	885.904	252.691	-246.261	1082.08				158.429	-332.124	93.655	201.776	-226.697	32.4617
1029	0	-191.533	-402.549	953.894				-171.514	-387.328	515.909	-184.179	-482.127	139.67	-232.576	-395.275	32.9462	269.959	-309.645	885.975	253.809	-243.557	1082.19				158.418	-332.06	93.5938	201.184	-227.339	31.9043
1030	0	-190.485	-400.587	954.457				-171.891	-383.428	516.542	-186.473	-475.311	139.716	-235.073	-387.783	33.1334	270.72	-306.67	885.974	254.91	-240.824	1082.45				158.449	-331.97	93.5408	201.709	-226.703	32.3623
1031	0	-189.413	-398.879	955.048				-172.422	-379.656	517.213	-188.945	-467.793	139.526	-237.865	-379.819	33.2415	271.428	-303.722	885.962	255.857	-238.145	1082.66				158.434	-331.878	93.4792	201.832	-226.582	32.3668
1032	0	-188.35	-396.912	955.433				-172.862	-375.457	517.733	-191.812	-460.164	139.35	-240.878	-371.437	33.3322	272.184	-300.796	885.874	256.855	-235.52	1082.85				158.465	-331.749	93.4434	201.923	-226.492	32.358
1033	0	-187.281	-394.843	955.82				-173.677	-371.496	518.395	-194.708	-451.742	139.061	-245.483	-365.372	34.0255	272.861	-298.038	885.819	257.886	-232.769	1082.92				158.457	-331.608	93.4274	201.958	-226.453	32.2981
1034	0	-186.201	-392.925	956.179				-174.361	-367.114	518.919	-197.807	-443.097	138.761	-249.269	-356.571	33.8317	273.362	-295.419	885.682	258.896	-230.061	1083.04				158.443	-331.429	93.4416	201.99	-226.375	32.2907
1035	0	-185.188	-391.008	956.433				-175.338	-362.727	519.511	-200.973	-433.755	138.435	-252.886	-346.436	33.5172	273.955	-292.878	885.57	259.708	-227.463	1083.13				158.459	-331.28	93.4225	202.107	-226.331	32.3356
1036	0	-184.171	-388.993	956.535				-176.184	-357.923	520.125	-204.148	-424.149	138.242	-256.486	-336.423	33.4674	274.33	-290.495	885.524	260.414	-224.863	1083.23				158.436	-331.12	93.4286	202.189	-226.217	32.3183
1037	0	-183.281	-387.334	956.71				-177.066	-353.318	520.742	-207.375	-414.122	138.153	-260.255	-325.227	33.2208	274.767	-287.979	885.233	261.351	-222.221	1083.32				158.453	-330.956	93.4549	202.243	-226.174	32.3397
1038	0	-182.611	-386.048	956.576				-178.046	-347.802	521.656	-210.623	-403.747	137.937	-263.956	-313.68	33.1941	274.751	-285.589	885.099	261.872	-219.722	1083.39				158.409	-330.785	93.4864	202.225	-226.189	32.2357
1039	0	-181.589	-383.773	956.838				-179.749	-340.491	522.879	-213.805	-393.148	137.904	-267.671	-302.539	33.8569	275.647	-282.755	884.907	262.633	-217.117	1083.47				158.367	-330.598	93.5425	202.37	-226.061	32.3197
1040	0	-180.889	-382.249	957.281				-180.827	-334.46	523.536	-216.844	-382.69	138.137	-271.433	-291.089	35.0491	276.009	-279.694	884.611	263.158	-214.614	1083.52				158.287	-330.385	93.545	202.335	-225.978	32.2642
1041	0	-180.149	-380.483	957.153				-182.188	-328.698	524.107	-219.8	-372.176	138.53	-275.061	-279.698	36.8584	276.066	-276.125	884.321	263.876	-212.09	1083.44				158.191	-330.172	93.5962	202.358	-225.941	32.3077
1042	0	-179.394	-378.512	957.065				-183.644	-322.391	524.851	-222.474	-361.391	138.884	-277.956	-268.747	39.0977	276.169	-272.438	883.663	264.113	-209.598	1083.51				158.098	-330.01	93.6541	202.367	-225.879	32.308
1043	0	-178.642	-376.362	956.964				-185.075	-316.036	525.67	-225.214	-350.769	139.479	-281.279	-257.356	41.5763	276.317	-269.065	883.536	264.477	-207.17	1083.57				157.937	-329.672	93.7462	202.351	-225.841	32.3133
1044	0	-178.327	-375.268	957.116				-186.593	-309.679	526.519	-227.764	-339.936	140.22	-284.91	-244.981	43.9373	276.663	-265.866	883.23	264.725	-204.66	1083.67				157.862	-329.506	93.8091	202.353	-225.811	32.3309
1045	0	-177.746	-373.135	957.021				-187.936	-302.578	527.381	-230.327	-328.94	140.96	-288.065	-232.862	46.0778	276.942	-262.741	882.935	264.64	-202.401	1083.89				157.742	-329.412	93.9243	202.368	-225.647	32.4655
1046	0	-177.364	-371.336	957.063				-189.295	-295.631	528.317	-232.959	-317.81	141.831	-290.895	-220.924	47.9977	277.031	-259.631	882.532	263.715	-200.307	1084.21				157.63	-329.214	94.0188	202.369	-225.598	32.5054
1047	0	-177.099	-369.603	957.116				-190.787	-288.845	529.306	-235.509	-306.988	142.853	-293.636	-209.296	49.9224	277.177	-256.393	882.259	264.628	-197.708	1084.19				157.518	-328.964	94.0851	202.388	-225.524	32.5199
1048	0	-176.648	-367.077	956.98				-192.21	-281.735	530.342	-237.801	-295.64	143.557	-296.197	-197.474	51.7987	277.38	-253.136	881.981	263.888	-195.488	1084.33				157.445	-328.791	94.1085	202.387	-225.515	32.5805
1049	0	-176.429	-364.907	956.953				-193.58	-274.318	531.417	-240.279	-284.914	144.521	-298.424	-185.55	53.6076	277.424	-249.896	881.811	263.771	-193.13	1084.61				157.423	-328.621	94.1985	202.374	-225.457	32.5804
1050	0	-176.362	-362.887	956.861				-194.959	-267.129	532.446	-242.292	-274.326	145.809	-300.339	-173.699	55.6179	277.335	-246.776	881.503	263.744	-190.783	1084.91				157.37	-328.547	94.2341	202.368	-225.438	32.607
1051	0	-176.196	-360.411	956.689				-196.373	-259.851	533.419	-244.456	-263.663	146.938	-302.35	-161.594	57.5145	277.372	-243.603	881.34	263.704	-188.4	1085.16				157.309	-328.287	94.3072	202.386	-225.388	32.6474
1052	0	-176.124	-357.736	956.51				-197.713	-252.651	534.466	-246.432	-252.595	147.947	-303.124	-150.3	59.1282	277.177	-240.615	881.096	263.881	-186.037	1085.35				157.213	-328.141	94.4148	202.418	-225.343	32.6617
1053	0	-176.21	-354.832	956.332				-198.945	-245.479	535.622	-248.345	-241.224	149.004	-305.105	-137.806	61.561	277.107	-237.53	880.881	264.117	-183.66	1085.66				157.18	-327.924	94.4524	202.419	-225.303	32.6945
1054	0	-176.381	-352.205	956.171				-200.104	-238.048	536.617	-250.324	-230.377	150.092	-306.652	-125.16	63.2604	276.976	-234.599	880.776	264.169	-181.378	1085.95				157.101	-327.792	94.5495	202.555	-225.39	32.747
1055	0	-176.6	-349.601	955.983				-201.07	-230.685	537.402	-252.221	-219.099	151.005	-307.757	-113.073	65.2201	276.88	-231.55	880.665	264.178	-179.133	1086.28				156.944	-327.573	94.6943	202.587	-225.351	32.7657
1056	0	-176.804	-346.099	955.677				-201.959	-223.579	538.347	-253.816	-208.203	152.215	-308.811	-100.9	67.0736	276.729	-228.621	880.571	264.135	-176.89	1086.54				156.875	-327.373	94.7096	202.697	-225.389	32.8493
1057	0	-177.198	-342.97	955.473				-202.838	-215.854	539.754	-255.64	-197.567	153.489	-309.775	-88.8209	68.9178	276.603	-225.78	880.496	264.222	-174.734	1086.75				156.825	-327.225	94.7729	202.714	-225.413	32.892
1058	0	-177.544	-339.369	955.177				-203.63	-208.711	540.781	-257.247	-186.821	154.403	-310.852	-76.8352	70.8601	276.447	-222.936	880.366	264.133	-172.679	1086.91				156.689	-327.065	94.8598	202.701	-225.356	32.8241
1059	0	-177.995	-335.779	954.893				-204.529	-201.834	540.818	-258.707	-176.596	155.696	-312.146	-64.9492	72.8457	276.272	-220.219	880.3	265.123	-170.425	1087.14				156.609	-326.911	94.8867	202.807	-225.394	32.9027
1060	0	-178.482	-331.905	954.561				-205.032	-195.125	541.595	-259.895	-166.309	156.787	-313.147	-52.8647	74.7269	276.002	-217.58	880.247	265.321	-168.418	1087.23				156.503	-326.753	94.9439	202.851	-225.387	32.9178
1061	0	-179.01	-327.901	954.181				-205.526	-187.95	542.108	-260.875	-156.709	158.069	-313.725	-41.1737	76.4799	275.827	-215.029	880.174	264.498	-166.744	1087.31				156.433	-326.669	94.9949	202.857	-225.387	32.9006
1062	0	-179.567	-323.633	953.67				-205.793	-181.527	542.773	-261.85	-146.777	159.105	-314.35	-30.0779	78.3242	275.67	-212.512	880.06	265.971	-164.602	1087.26				156.35	-326.568	95.1116	202.762	-225.32	32.9288
1063	0	-180.225	-319.327	953.208				-206.301	-174.667	543.129	-262.661	-137.057	160.093	-314.809	-17.9858	80.3316	275.502	-209.951	879.91	265.918	-162.817	1087.17				156.259	-326.451	95.1926	202.776	-225.334	32.8891
1064	0	-180.829	-314.944	952.7				-206.298	-168.63	543.314	-263.378	-127.394	160.948	-315.326	-8.67954	81.3988	275.254	-207.904	879.762	265.792	-161.099	1087.14				156.216	-326.309	95.2343	202.881	-225.278	32.8865
1065	0	-181.643	-310.695	952.157				-206.577	-162.063	543.543	-264.004	-117.809	161.653	-315.335	1.50661	82.7483	274.999	-205.304	879.607	265.639	-159.347	1086.98				156.169	-326.176	95.3478	202.702	-225.449	32.806
1066	0	-182.273	-305.73	951.507				-206.49	-156.21	543.553	-264.531	-108.349	162.203	-315.532	12.2036	83.6657	274.642	-203.159	879.457	265.454	-157.583	1086.92				156.05	-326.095	95.4093	202.652	-225.692	32.4058
1067	0	-183.224	-301.72	950.938				-206.723	-150.084	543.532	-264.947	-99.0717	162.596	-315.239	21.9364	84.6696	274.174	-201.26	879.358	264.863	-155.828	1086.87				155.959	-325.914	95.4624	203.08	-225.239	32.7757
1068	0	-184.117	-297.34	950.258				-206.676	-143.956	543.358	-265.234	-90.0435	162.835	-314.71	31.0195	85.4367	273.861	-198.643	879.178	264.412	-154.078	1086.6				155.877	-325.807	95.5578	203.032	-225.24	32.8275
1069	0	-185.029	-292.884	949.409				-206.582	-138.199	543.003	-265.374	-81.3254	162.925	-313.914	39.9793	85.5638	273.347	-196.581	879.164	263.971	-152.301	1086.35				155.777	-325.696	95.6263	203.06	-225.239	32.8227
1070	0	-186.028	-288.43	948.506				-206.635	-132.021	542.768	-265.353	-72.966	162.87	-310.122	48.2195	85.2922	272.775	-194.703	879.045	263.349	-150.437	1086.21				155.693	-325.552	95.7046	203.239	-225.139	32.8121
1071	0	-186.895	-283.726	947.588				-206.333	-126.509	542.248	-265.155	-64.9173	162.636	-309.1	55.5183	84.7656	272.405	-192.092	878.977	263.083	-148.496	1085.69				155.604	-325.403	95.7901	203.43	-225.011	32.8597
1072	0	-188.032	-279.664	946.719				-206.074	-121.382	541.411	-264.786	-57.5393	162.384	-307.93	63.194	84.4118	271.874	-189.649	878.934	262.228	-146.476	1085.88				155.516	-325.256	95.8907	203.305	-225.091	32.8417
1073	0	-189.119	-275.698	945.716				-205.926	-115.657	540.721	-264.353	-50.0239	161.786	-306.928	71.4188	83.7063	271.311	-187.269	878.767	261.213	-144.243	1085.82				155.379	-325.09	96.0056	203.324	-225.09	32.8493
1074	0	-190.05	-270.899	944.567				-205.976	-109.784	539.583	-263.48	-43.2093	161.141	-305.531	79.0014	82.6544	270.715	-184.918	878.611	260.495	-141.935	1085.61				155.26	-324.939	96.0819	203.52	-225.019	32.8674
1075	0	-191.191	-266.688	943.495				-205.47	-105.245	538.358	-262.832	-36.5856	160.318	-303.612	85.8926	81.3687	270.049	-182.539	878.487	259.696	-139.629	1085.41				155.202	-324.818	96.1836	203.419	-225.055	32.8507
1076	0	-192.158	-261.992	942.315				-204.894	-100.996	537.033	-261.97	-30.0697	159.346	-301.344	93.1871	80.0835	269.35	-180.041	878.349	258.835	-137.258	1085.19				155.105	-324.645	96.2592	203.461	-225.016	32.8594
1077	0	-193.294	-257.601	941.1				-204.211	-96.6413	535.618	-261.056	-23.5739	158.176	-298.244	99.011	78.1423	268.631	-177.436	878.164	257.889	-135.13	1084.87				154.993	-324.51	96.3862	203.512	-225.063	32.8701
1078	0	-194.32	-252.928	939.834				-203.558	-92.4023	533.93	-260.017	-17.2586	156.747	-294.665	105.08	76.3759	267.905	-174.911	877.993	257.149	-133.732	1084.4				154.891	-324.39	96.5088	203.701	-225.032	32.8086
1079	0	-195.425	-248.225	938.485				-202.906	-88.5184	532.222	-258.941	-11.3194	155.257	-291.594	110.669	74.3132	266.849	-172.322	877.686	256.223	-131.882	1083.97				154.796	-324.295	96.5811	203.724	-225.021	32.8002
1080	0	-196.761	-244.039	937.238				-201.966	-84.9991	530.465	-257.385	-6.53715	153.983	-288.481	115.947	72.18	266.446	-169.603	877.582	255.132	-129.41	1083.65				154.685	-324.173	96.6982	203.841	-225.005	32.8271
1081	0	-197.951	-239.648	935.863				-200.989	-81.4657	528.545	-255.701	-1.9493	152.377	-285.513	120.989	70.022	265.632	-166.89	877.278	254.115	-127.052	1083.44				154.602	-324.053	96.8424	203.594	-225.169	32.8505
1082	0	-199.348	-235.24	934.473				-200.117	-78.0104	526.425	-253.85	2.82583	150.438	-282.564	125.912	67.6907	264.742	-164.172	877.116	252.854	-124.968	1083.25				154.527	-323.946	96.9565	203.652	-225.155	32.838
1083	0	-200.642	-230.854	933.026				-199.05	-74.7385	524.209	-252.215	7.23717	148.467	-279.293	129.939	65.1425	263.749	-161.48	876.917	251.524	-122.144	1082.86				154.41	-323.789	97.0964	203.578	-225.146	32.8589
1084	0	-202.005	-226.332	931.467				-198.058	-71.9079	521.974	-250.299	11.3595	146.166	-276.098	133.547	62.4016	262.707	-158.763	876.696	249.928	-118.817	1082.53				154.291	-323.663	97.215	203.703	-225.168	32.8322
1085	0	-203.451	-221.71	929.894				-196.697	-69.5089	519.604	-248.131	14.6535	143.767	-272.898	136.644	59.3215	261.651	-155.957	876.502	248.788	-116.639	1082.22				154.175	-323.566	97.3715	203.758	-225.114	32.8404
1086	0	-204.857	-216.927	928.251				-195.609	-67.1597	517.076	-245.663	17.5429	141.226	-269.66	139.564	56.1566	260.551	-153.26	876.181	247.316	-114.092	1082.01				154.034	-323.483	97.5065	203.699	-225.125	32.8668
1087	0	-206.174	-212.266	926.676				-194.553	-64.6922	514.607	-243.077	19.8525	138.46	-266.12	141.529	52.6227	259.375	-150.466	875.946	245.843	-111.134	1081.67				153.938	-323.333	97.6134	203.73	-225.133	32.8352
1088	0	-207.722	-207.501	925.175				-193.166	-63.0516	512	-239.809	20.175	135.57	-262.749	143.079	48.7527	258.1	-147.828	875.571	244	-107.449	1081.19				153.81	-323.177	97.7369	203.787	-225.103	32.8259
1089	0	-209.283	-202.625	923.469				-192.249	-60.6674	509.344	-237.169	21.9555	132.761	-258.96	143.963	44.7292	256.88	-144.996	875.356	242.387	-104.107	1080.67				153.72	-323.07	97.84	204.144	-224.863	32.8431
1090	0	-210.943	-197.717	921.605				-191.7	-57.0811	506.584	-233.835	21.991	129.51	-255.142	144.179	40.0874	255.446	-142.22	875.117	240.673	-100.916	1080.05				153.556	-322.921	97.9679	204.212	-224.885	32.846
1091	0	-212.509	-192.858	919.823				-190.634	-55.2376	503.59	-231.284	23.4882	126.163	-251.594	145.351	35.865	254.12	-139.324	874.886	238.693	-97.6637	1079.37				153.4	-322.785	98.1132	204.222	-224.87	32.8668
1092	0	-214.169	-187.938	917.997				-189.782	-52.9283	500.786	-228.833	24.538	122.526	-247.614	145.437	31.0047	252.61	-136.426	874.519	237.014	-96.4172	1078.93				153.243	-322.712	98.3049	204.239	-224.859	32.8603
1093	0	-215.95	-182.845	916.063				-188.903	-51.0266	497.82	-226.017	24.8236	118.877	-243.577	144.369	28.2007	250.964	-133.38	874.192	235.315	-94.7671	1078.08				153.08	-322.622	98.4356	204.233	-224.843	32.862
1094	0	-217.772	-177.684	914.06				-188.079	-48.9928	494.909	-222.036	23.4112	116.178	-240.947	143.191	28.4228	249.349	-130.288	873.895	233.338	-91.5074	1077.31				152.911	-322.44	98.5419	204.248	-224.837	32.8472
1095	0	-219.588	-172.609	912.108				-186.923	-47.7039	491.916	-218.323	21.7628	113.913	-238.386	141.225	28.6965	247.649	-127.24	873.533	231.11	-87.8754	1076.49				152.771	-322.311	98.7072	204.22	-224.85	32.8531
1096	0	-221.613	-167.516	910.277				-185.618	-46.7645	488.795	-215.734	20.7222	111.381	-236.704	140.669	29.4172	245.703	-124.141	873.093	228.88	-84.34	1075.72				152.594	-322.19	98.8382	204.228	-224.846	32.8582
1097	0	-223.699	-162.266	908.282				-183.946	-47.9151	485.115	-212.968	19.0291	107.629	-235.518	140.88	30.1464	243.65	-121.056	872.661	226.437	-80.4173	1074.84				152.414	-322.053	98.987	204.201	-224.865	32.8577
1098	0	-225.734	-156.854	906.038				-183.494	-47.9063	481.779	-210.144	19.7669	104.964	-235.472	142.142	31.057	241.578	-117.804	872.184	223.669	-75.1932	1073.85				152.095	-321.776	99.0259	204.163	-224.856	32.878
1099	0	-227.903	-151.59	904.06				-183.111	-47.0044	479.192	-207.433	20.6117	101.64	-235.205	141.719	31.2306	239.323	-114.588	871.675	221.376	-72.1774	1073.38				151.966	-321.759	99.3237	203.766	-225.125	32.8666
1100	0	-230.126	-146.207	902.149				-182.538	-46.5392	477.346	-205.21	19.9086	99.8203	-234.841	140.972	31.3665	236.896	-111.177	871.2	219.011	-69.3686	1072.64				151.773	-321.678	99.5606	203.714	-225.126	32.8761
1101	0	-232.566	-141.325	900.699				-182.485	-44.7793	475.296	-203.329	20.0458	98.0461	-234.769	141.832	31.8993	234.519	-107.862	870.58	216.57	-65.3713	1072.37				151.553	-321.601	99.8342	203.696	-225.083	32.8705
1102	0	-234.983	-136.234	899.089				-182.126	-41.6307	474.522	-202.097	19.7126	97.6863	-234.581	142.269	32.3098	232.8	-104.389	870.141	213.865	-61.0512	1071.68				151.311	-321.484	100.158	203.664	-225.119	32.8781
1103	0	-237.477	-131.709	898.004				-182.162	-39.2345	473.714	-200.653	20.5644	97.3229	-234.379	142.832	32.9997	230.315	-101.096	869.449	211.116	-57.2178	1071.04				151.097	-321.376	100.537	203.637	-225.127	32.8687
1104	0	-239.727	-127.096	897.074				-182.287	-37.1924	472.714	-199.558	21.5039	96.7645	-234.238	143.342	33.2549	227.939	-97.6384	869.07	208.367	-53.4288	1070.6				150.903	-321.284	100.93	203.667	-225.069	32.8283
1105	0	-242.104	-123.013	896.7				-183.029	-34.4998	472.016	-199	22.5883	96.3862	-234.218	143.463	33.2662	225.293	-94.3065	868.413	205.303	-49.724	1070.07				150.831	-321.244	101.32	203.823	-225.059	32.8329
1106	0	-244.424	-119.395	896.507				-184.106	-30.8143	472.336	-198.911	23.0225	96.3482	-234.215	143.466	33.2593	223.123	-90.8258	867.986	202.557	-45.721	1069.6				150.425	-320.953	101.908	203.63	-225.083	32.8468
1107	0	-246.846	-116.083	896.82				-184.816	-28.0726	473.083	-198.988	23.2108	96.3025	-234.28	143.446	33.235	220.427	-87.5572	867.491	199.51	-41.6354	1069.32				150.047	-320.652	102.478	203.782	-224.913	32.9078
1108	0	-249.45	-113.029	897.295				-186.722	-26.1378	473.516	-199.226	23.3316	96.2648	-234.35	143.428	33.1684	220.038	-84.1939	867.127	196.484	-37.41	1069.18				149.584	-320.457	103.177	203.617	-224.835	33.0779
1109	0	-252.027	-110.412	897.972				-189.1	-25.2655	473.46	-199.589	23.3899	96.0772	-234.409	143.498	33.0443	217.395	-81.1973	866.66	193.239	-33.1575	1069.15				149.046	-320.114	103.972	203.1	-224.925	33.1782
1110	0	-254.584	-107.752	898.762				-191.147	-24.5137	473.648	-199.863	23.3815	95.9126	-234.465	143.506	33.0749	214.897	-78.2268	866.534	190.296	-28.5319	1069.29				148.535	-319.713	104.909	202.774	-224.891	33.3952
1111	0	-257.051	-105.307	899.369				-192.958	-24.2954	473.681	-200.075	23.2713	95.7887	-234.52	143.461	33.0779	209.936	-75.5869	866.81	187.19	-23.7985	1069.38				148.007	-319.331	105.823	202.73	-224.751	33.6059
1112	0	-259.528	-103.339	899.959				-194.641	-24.0345	473.597	-199.982	22.9752	95.7811	-234.538	143.477	33.0318	206.798	-72.9955	867.044	183.994	-18.7116	1069.69				147.458	-319.037	106.966	202.052	-225.184	33.7851
1113	0	-261.868	-101.346	900.128				-196.082	-23.6362	473.347	-200.137	23.1154	95.3763	-234.552	143.412	33.0502	203.944	-70.503	867.565	180.934	-13.4726	1069.84				147.186	-318.705	108.218	202.338	-224.973	34.0201
1114	0	-264.378	-98.5694	900.467				-197.509	-23.2275	473.135	-200.121	23.011	95.2731	-234.561	143.334	33.0633	201.188	-67.8926	868.33	177.868	-8.27454	1070				147.107	-318.102	109.492	202.631	-225.322	34.0692
1115	0	-267.338	-95.6538	900.937				-198.536	-22.2447	472.855	-199.899	22.7833	95.1847	-234.55	143.252	33.0748	198.628	-65.277	868.529	174.915	-3.01185	1070.03				147.307	-317.262	110.85	200.419	-226.681	32.2595
1116	0	-270.096	-92.7508	901.154				-199.828	-20.3356	472.806	-200.049	23.2881	94.8496	-234.517	143.254	33.0886	195.477	-62.2322	869.717	172.067	2.22798	1069.92				147.6	-316.391	112.366	200.233	-226.445	32.3603
1117	0	-272.583	-90.1267	901.035				-200.828	-19.0261	472.84	-199.368	22.3565	94.8437	-234.503	143.228	33.0918	192.574	-59.3695	870.391	169.419	7.17804	1069.85				147.848	-315.533	114.045	200.629	-225.923	32.7158
1118	0	-275.089	-87.3993	901.177				-201.852	-16.9113	473.282	-199.338	22.0132	94.784	-234.468	143.187	33.1248	189.99	-56.4516	871.324	166.745	11.9224	1069.81				148.258	-314.364	115.815	202.024	-224.589	33.3855
1119	0	-277.408	-84.8209	901.37				-203.63	-13.7586	473.662	-199.093	21.8068	94.7926	-234.484	143.258	33.0681	189.421	-53.423	871.69	164.055	16.5922	1069.54				148.393	-313.16	117.764	202.257	-224.324	33.6162
1120	0	-279.407	-82.9027	901.631				-204.438	-13.1624	473.408	-198.947	21.8419	94.6158	-234.439	143.215	33.0485	186.984	-50.3262	872.141	161.428	20.9285	1069.18				148.604	-311.718	120.002	202.36	-224.1	33.8686
1121	0	-281.982	-79.3625	901.605				-205.644	-12.1665	473.26	-198.197	20.3592	94.7299	-234.47	143.085	33.1217	184.657	-46.9929	872.552	158.655	24.9997	1069				148.703	-310.038	122.447	202.304	-223.747	34.0207
1122	0	-284.581	-75.1634	901.583				-206.74	-10.8137	473.288	-198.645	21.4117	94.4668	-234.448	143.178	33.0606	182.165	-43.2758	872.88	156.005	28.8769	1068.83				148.574	-308.168	125.15	202.5	-223.561	34.6996
1123	0	-287.003	-71.432	901.54				-207.982	-8.94668	473.289	-198.686	21.8207	94.2219	-234.447	143.196	33.0577	179.616	-39.2879	873.312	153.382	32.605	1068.78				148.438	-305.897	128.214	202.396	-223.468	35.2218
1124	0	-289.29	-67.4267	901.8				-208.764	-7.84114	472.769	-198.576	21.9876	94.1222	-234.396	143.174	33.0319	177.25	-35.07	873.312	150.866	36.2362	1068.81				148.111	-303.216	131.731	202.557	-223.671	36.1931
1125	0	-291.462	-63.8689	901.877				-210.222	-5.89479	473.049	-198.559	22.0984	94.0294	-234.342	143.114	33.0561	176.321	-31.0102	873.942	148.373	39.8412	1069.03				147.579	-300	135.676	202.252	-223.037	36.983
1126	0	-293.44	-59.6329	901.733				-211.287	-4.40654	472.893	-198.508	22.3164	93.9013	-234.326	143.045	33.0535	174.518	-27.2334	874.154	146.09	43.3348	1068.99				147.094	-296.187	140.077	201.893	-222.456	38.4236
1127	0	-295.507	-55.7352	901.599				-212.571	-2.49552	472.922	-198.597	22.4566	93.8548	-234.309	143.02	32.9968	172.772	-23.4403	874.404	143.749	46.7353	1069.16				146.416	-291.541	145.037	201.652	-222.077	40.3771
1128	0	-297.431	-52.1031	901.69				-213.485	-1.51356	472.63	-198.712	22.9427	93.5132	-234.297	143.024	33.0818	170.813	-19.7605	874.581	141.54	50.1506	1069.32				145.551	-285.989	150.151	201.434	-220.966	42.7904
1129	0	-299.314	-47.8402	901.424				-214.887	0.262188	472.62	-198.853	23.1585	93.4062	-234.22	142.907	32.9581	169.312	-16.1381	874.724	139.299	53.4009	1069.56				144.66	-279.683	156.137	200.636	-219.542	45.814
1130	0	-301.152	-43.7812	901.12				-215.811	1.23082	472.454	-198.898	22.9057	93.5583	-234.249	143.043	33.0726	167.423	-12.5369	874.815	137.208	56.6101	1069.67				143.864	-272.459	162.479	199.661	-217.574	49.6687
1131	0	-303.028	-40.1758	900.982				-217.076	2.78074	472.366	-199.033	23.0438	93.4891	-234.246	143.032	33.0385	165.848	-8.92687	875.208	135.092	59.5593	1069.88				142.919	-264.447	169.157	198.804	-215.415	54.2363
1132	0	-304.862	-36.2305	900.823				-218.163	4.03252	472.316	-198.949	24.0623	93.3487	-234.179	142.801	32.9281	163.946	-5.365	875.311	133.236	62.4855	1069.89				141.835	-255.89	175.955	197.403	-212.691	59.4272
1133	0	-306.61	-32.6553	900.413				-219.422	5.41226	472.208	-199.306	23.5665	93.2122	-234.196	142.921	33.0506	162.559	-1.91367	875.659	131.432	65.1302	1069.87				140.521	-247.039	183.066	195.144	-209.658	65.698
1134	0	-308.346	-29.2639	900.24				-220.386	6.1689	471.965	-199.501	23.6593	93.0851	-234.206	142.784	32.8933	160.943	1.11917	876.088	129.505	67.695	1069.65				139.007	-237.839	190.1	194.763	-203.717	72.7257
1135	0	-310.042	-25.7626	900.148				-221.444	6.66047	471.685	-199.685	23.8457	92.8827	-234.223	142.829	32.9662	159.664	3.90221	876.484	127.958	70.0291	1069.37				137.409	-228.657	196.751	193.196	-197.703	79.2955
1136	0	-311.791	-23.0234	899.919				-222.49	7.39233	471.447	-199.778	23.7966	92.9781	-234.21	142.674	32.8631	158.652	6.45606	876.684	126.319	72.2801	1068.96				135.401	-219.184	202.957	191.427	-189.867	84.205
1137	0	-313.298	-19.8363	899.9				-223.164	7.75942	471.265	-199.848	25.8754	92.2232	-234.225	142.669	32.8575	157.761	9.0124	877.226	124.889	74.4395	1068.58				133.812	-210.085	208.504	189.382	-180.23	88.4994
1138	0	-314.782	-17.1562	899.793				-224.556	8.95998	471.335	-200.122	24.4814	92.5294	-234.233	142.74	32.8525	157.008	11.4463	877.327	123.7	76.552	1067.94				132.254	-199.461	212.64	186.448	-168.963	92.4793
1139	0	-316.17	-15.1368	899.846				-225.345	9.2134	471.125	-200.147	24.0354	92.7387	-234.241	142.652	32.8074	156.237	13.6503	877.571	122.545	78.6977	1067.31				130.64	-187.768	215.15	183.453	-156.412	94.6796
1140	0	-317.574	-13.9608	900.008				-226.144	9.65985	471.063	-200.259	24.0787	92.7112	-234.276	142.712	32.8591	155.596	16.0195	878.167	121.342	80.7962	1066.75				129.343	-175.113	216.619	180.91	-142.793	95.6474
1141	0	-318.702	-12.3272	900.099				-227.177	10.8044	471.202	-200.435	24.4047	92.6033	-234.294	142.664	32.8352	155.28	18.3704	878.801	120.111	83.0439	1066.44				128.082	-161.911	216.967	178.088	-128.548	95.9669
1142	0	-319.58	-10.6365	900.185				-227.752	11.3593	471.147	-200.475	24.3886	92.6584	-234.31	142.596	32.732	154.27	20.1357	879.992	118.978	85.4317	1066.06				126.536	-148.454	216.581	175.81	-113.046	95.1152
1143	0	-320.511	-9.14211	900.197				-228.238	11.7645	471.143	-200.621	24.529	92.5838	-234.298	142.613	32.795	153.38	22.5712	881.372	118.822	88.1986	1065.57				125.271	-134.31	215.154	173.887	-96.3546	93.5731
1144	0	-321.254	-7.63654	900.199				-228.854	12.7676	471.229	-200.703	24.5268	92.6409	-234.342	142.579	32.6948	152.918	25.2416	883.249	117.582	90.7021	1065.41				124.014	-119.364	212.555	171.62	-79.0699	92.0436
1145	0	-321.862	-5.96743	900.272				-229.547	14.1229	471.396	-200.659	24.3999	92.7331	-234.324	142.559	32.683	152.247	28.0157	884.487	117.473	93.6438	1065.08				123.05	-103.787	209.261	170.611	-60.2207	89.8536
1146	0	-322.428	-4.37015	900.292				-229.707	14.4989	471.398	-200.74	24.3058	92.7916	-234.362	142.639	32.7678	151.787	30.7586	885.97	116.977	96.4523	1065.01				122.562	-87.8181	205.263	170.813	-39.9218	87.0003
1147	0	-322.972	-2.87257	900.338				-229.803	14.7152	471.363	-200.757	24.5094	92.7696	-234.372	142.65	32.7658	151.855	33.3368	887.31	116.7	99.3476	1064.65				122.3	-71.0655	200.599	170.456	-19.4077	83.7181
1148	0	-323.358	-1.198	900.402				-229.891	15.026	471.347	-200.799	24.4386	92.8487	-234.366	142.555	32.6873	151.088	37.4809	888.276	116.534	102.188	1064.42				122.341	-53.7513	195.07	170.591	1.66272	80.172
1149	0	-323.603	0.769314	900.372				-230.003	15.5772	471.336	-200.834	24.5181	92.8409	-234.397	142.519	32.667	150.675	41.6307	889.193	115.93	104.917	1064.37				123.133	-36.0322	189.456	171.658	23.8395	76.3259
1150	0	-323.799	2.70508	900.35				-230.055	16.219	471.382	-200.8	24.379	92.934	-234.428	142.531	32.6585	151.076	41.505	890.275	116.289	107.795	1063.9				124.333	-17.9102	183.409	173.273	46.8802	72.7239
1151	0	-324.017	4.54839	900.366				-229.567	16.3209	471.415	-200.778	24.4977	92.9357	-234.374	142.666	32.7661	151.41	42.792	891.191	116.23	110.489	1063.53				125.93	0.74954	176.9	174.899	70.0005	69.0795
1152	0	-323.903	6.88937	900.268				-229.356	17.1704	471.484	-200.788	24.6155	92.8789	-234.383	142.567	32.6904	151.408	46.4985	891.662	116.01	113.144	1063.17				128.13	19.7385	170.91	176.857	93.4213	65.7054
1153	0	-323.908	8.85966	900.266				-229.202	18.1518	471.507	-200.678	24.55	92.9743	-234.346	142.622	32.7723	151.199	50.4099	892.321	116.331	115.983	1062.82				130.639	38.8681	164.789	179.457	116.944	62.6488
1154	0	-323.492	11.3589	900.196				-229.464	19.9522	471.441	-200.58	24.4883	92.997	-234.384	142.459	32.7805	151.535	53.5881	892.852	116.156	118.708	1062.6				133.343	58.2896	158.72	182.196	140.558	59.7444
1155	0	-323.091	13.7162	900.094				-229.238	21.6157	471.591	-200.509	24.4989	93.0602	-234.388	142.43	32.776	151.876	57.3592	893.318	116.636	121.698	1062.22				136.433	77.6755	153.101	185.024	164.143	57.6636
1156	0	-322.645	15.8936	900.141				-228.867	23.0015	471.725	-200.448	24.5411	93.0819	-234.375	142.541	32.734	152.433	60.3151	893.576	116.974	124.77	1061.92				139.802	96.9708	147.918	188.021	187.441	55.925
1157	0	-321.992	18.2527	900.167				-228.459	23.5076	471.765	-200.429	24.5696	93.0828	-234.357	142.708	32.8341	153.24	63.3633	893.778	117.183	127.906	1061.69				143.316	115.981	143.18	191.248	210.187	54.993
1158	0	-321.217	20.5762	900.187				-228.03	24.6971	471.865	-200.299	24.6445	93.1514	-234.381	142.633	32.7713	154.063	66.887	893.85	117.726	131.296	1061.52				146.917	134.639	138.883	194.539	232.467	54.4175
1159	0	-320.33	22.9728	900.298				-227.603	26.1513	471.997	-200.455	24.0257	93.4819	-234.368	142.595	32.756	155.01	70.2004	893.82	118.495	134.94	1061.27				150.374	152.736	135.166	198.132	253.596	54.6808
1160	0	-319.354	25.3421	900.402				-227.191	26.9566	472.119	-200.061	24.3785	93.4086	-234.343	142.574	32.7846	156.204	73.381	893.748	119.217	138.604	1061.09				154.01	170.506	131.962	201.947	274.468	55.5909
1161	0	-318.274	27.5909	900.468				-226.503	28.3197	472.34	-199.839	24.416	93.4418	-234.372	142.626	32.7722	157.037	77.1594	893.442	119.956	142.295	1060.8				157.403	187.144	129.238	205.206	294.065	56.2049
1162	0	-317.097	29.8316	900.622				-225.744	29.1831	472.453	-199.658	24.3658	93.5395	-234.357	142.647	32.8236	158.35	80.6199	893.169	120.837	146.138	1060.49				160.676	203.177	126.849	208.207	312.769	57.1404
1163	0	-315.787	31.9975	900.842				-224.284	28.7885	472.005	-199.446	24.3546	93.6032	-234.334	142.629	32.7908	159.203	84.4188	892.512	121.929	150.052	1060.23				163.693	218.192	124.897	211.001	330.272	58.2642
1164	0	-314.427	34.0461	901.027				-223.64	30.0212	472.142	-199.313	24.5623	93.625	-234.34	142.611	32.8461	160.557	87.6635	891.755	122.734	154.326	1059.99				166.429	232.089	123.217	213.488	346.382	59.531
1165	0	-312.973	35.9121	901.237				-223.139	32.39	472.953	-199.084	24.5761	93.7814	-234.349	142.707	32.8673	161.672	91.4256	890.623	123.845	158.786	1059.87				168.71	244.602	121.831	215.544	360.85	60.5705
1166	0	-311.344	37.8803	901.472				-222.139	33.6543	473.213	-198.942	24.6716	93.7513	-234.418	142.927	32.9627	162.893	95.3047	889.46	125.046	163.425	1059.65				170.699	255.763	120.674	217.607	373.507	61.5119
1167	0	-309.625	39.6575	902.007				-220.503	33.6316	472.973	-198.757	24.6711	93.9046	-234.385	142.798	32.8906	164.317	100.048	888.077	125.988	168.109	1059.59				172.082	265.58	119.309	218.434	384.829	63.0975
1168	0	-307.832	41.5796	902.397				-219.896	35.7626	473.673	-198.522	24.5466	94.1136	-234.398	142.796	32.8782	165.263	104.681	886.61	127.565	173.194	1059.36				172.706	274.038	117.911	217.66	398.372	65.0072
1169	0	-305.822	43.5923	902.657				-218.815	37.8331	474.142	-198.266	24.6498	94.2083	-234.467	143.093	32.9963	167.204	108.876	885.504	128.864	178.307	1059.33				172.969	280.901	116.546	220.292	401.773	63.1032
1170	0	-303.71	45.8675	902.924				-216.876	38.0209	473.882	-198.045	24.6126	94.3644	-234.469	142.918	32.9474	168.487	114.093	884.295	130.307	183.494	1059.25				172.587	286.368	114.834	217.137	410.971	63.5248
1171	0	-301.525	47.6867	903.424				-216.153	40.2988	474.64	-197.627	24.5504	94.6494	-234.468	142.925	32.9629	170.448	118.86	883.306	131.249	188.761	1059.09				171.566	290.235	113.029	215.789	415.77	61.8595
1172	0	-299.121	49.8079	903.789				-214.811	41.8942	474.925	-197.436	24.6225	94.8075	-234.53	143.082	33.0419	172.518	123.773	882.508	133.624	194.407	1058.93				170.156	292.676	111.721	214.222	417.775	60.508
1173	0	-296.601	51.9132	904.159				-213.295	43.4381	475.182	-197.206	24.4864	95.0493	-234.524	143.106	33.039	174.094	129.336	881.607	135.395	200.027	1058.76				168.591	293.746	109.902	212.316	417.623	58.7543
1174	0	-293.933	54.334	904.622				-211.852	45.571	475.638	-196.938	24.5841	95.2483	-234.546	143.123	33.0364	176.214	134.557	880.758	137.323	205.713	1058.41				166.652	293.367	107.929	209.58	416.877	56.4123
1175	0	-291.197	56.6477	905.043				-210.919	48.8002	476.384	-196.703	24.494	95.5747	-234.56	143.183	33.0316	178.094	140.347	880.025	139.727	211.478	1058.22				165.278	294.235	106.493	208.111	416.915	53.5165
1176	0	-288.35	59.0171	905.441				-208.777	49.929	476.449	-196.459	24.3565	95.9417	-234.555	143.207	33.0512	180.415	146.171	879.084	141.812	217.332	1057.76				164.777	296.718	105.123	205.632	418.366	49.713
1177	0	-285.39	61.7155	906.018				-207.371	52.494	477.132	-196.237	24.4843	96.1393	-234.569	143.268	33.072	182.509	152.313	878.478	144.248	223.125	1057.26				165.218	300.037	104.463	204.735	420.002	47.1744
1178	0	-282.415	64.3031	906.469				-205.071	53.8344	477.268	-195.942	24.6377	96.3839	-234.56	143.288	33.096	184.183	160.34	878.175	146.811	228.909	1057.02				165.723	302.662	104.006	203.926	421.4	44.6725
1179	0	-279.293	67.0285	907.019				-203.66	56.9358	477.876	-195.597	24.7784	96.7104	-234.574	143.366	33.1128	186.761	165.817	878.133	147.314	234.189	1056.96				166.188	304.032	103.74	204.699	421.685	43.1477
1180	0	-276.231	69.8176	907.523				-201.239	57.9435	477.864	-195.307	24.8245	97.0936	-234.569	143.317	33.1506	189.521	171.826	877.804	149.472	239.721	1056.98				166.442	304.981	103.749	203.591	422.371	41.8717
1181	0	-273.006	72.6414	907.918				-198.617	58.1711	478.247	-194.89	24.6682	97.5848	-234.552	143.231	33.1384	190.57	177.811	877.887	153.088	245.554	1056.93				166.842	305.761	103.8	203.35	422.928	40.884
1182	0	-269.806	75.4074	908.411				-197.249	61.1436	478.525	-194.56	24.6748	97.9412	-234.5	143.196	33.1318	194.596	183.661	878.211	155.985	251.027	1056.38				167.38	306.983	103.743	202.91	423.244	39.7999
1183	0	-266.444	78.0584	908.848				-195.439	63.6325	479.017	-194.039	24.6852	98.4705	-234.443	142.918	33.0273	196.735	189.559	878.899	158.915	256.439	1056.36				167.934	308.305	103.574	203.126	423.385	39.2569
1184	0	-263.151	80.7753	909.273				-193.529	65.5556	479.455	-193.727	24.6721	98.9814	-234.331	142.884	33.0864	199.574	195.333	879.701	161.437	261.637	1056.42				168.528	308.983	103.532	202.921	423.474	38.7265
1185	0	-259.647	83.9863	909.676				-191.609	67.4225	479.874	-193.559	25.0058	99.3266	-234.262	142.679	33.0262	202.118	200.91	880.668	164.142	266.734	1056.37				168.922	309.537	103.54	202.906	423.753	38.3681
1186	0	-256.196	86.9212	910.028				-189.916	69.7771	480.151	-193.439	25.2972	99.7802	-234.162	142.385	32.982	204.716	206.478	881.517	167.052	271.768	1056.49				169.207	310.539	103.306	202.886	423.944	38.278
1187	0	-252.703	89.7743	910.331				-187.814	71.4999	480.339	-193.007	25.394	100.419	-234.035	142.024	32.8886	207.567	211.718	882.335	170.087	276.743	1056.59				169.304	311.284	103.121	202.776	424.213	38.1527
1188	0	-249.14	92.7842	910.784				-185.61	73.358	480.815	-193.095	26.5313	100.936	-233.895	141.676	32.8041	210.539	216.915	882.992	172.92	281.516	1056.69				169.274	311.741	102.959	202.896	424.396	38.3327
1189	0	-245.457	95.9399	911.187				-183.564	75.5188	481.376	-193.268	28.4971	101.237	-233.748	141.494	32.8077	213.598	222.14	883.234	176.537	286.32	1056.84				169.319	312.256	102.837	203.037	424.493	38.6499
1190	0	-241.941	99.2281	911.526				-181.614	78.2298	481.877	-192.832	29.0302	101.969	-233.643	141.271	32.7848	216.643	227.304	883.41	179.135	290.969	1056.97				169.361	312.822	102.64	203.158	424.683	38.6924
1191	0	-238.388	102.496	912.1				-179.785	80.5844	482.472	-192.447	29.0324	102.935	-233.486	141.015	32.7467	220.015	232.699	883.287	181.878	295.652	1057.35				169.334	313.265	102.513	203.041	424.808	38.5804
1192	0	-234.918	105.854	912.62				-177.973	83.2544	483.255	-192.016	29.4895	103.954	-233.508	140.957	32.7279	223.554	237.74	883.048	184.716	300.477	1057.72				169.297	313.76	102.378	203.017	424.932	38.4875
1193	0	-231.449	109.052	913.403				-176.231	85.6085	483.908	-191.376	30.1286	104.655	-234.042	141.648	32.8177	226.511	242.769	882.829	187.929	305.343	1058.18				169.282	314.228	102.29	202.526	425.314	38.2231
1194	0	-228.072	112.154	914.187				-174.783	87.9247	485.209	-190.972	31.0475	105.51	-234.858	142.512	32.9164	229.475	247.87	882.724	190.799	310.295	1058.9				169.279	314.627	102.202	202.399	425.523	37.9754
1195	0	-224.735	115.311	915.114				-172.99	90.5118	486.028	-189.741	31.4495	106.899	-235.027	142.195	32.821	231.897	253.248	882.591	193.921	315.157	1059.39				169.289	314.977	102.124	202.313	425.674	37.8692
1196	0	-221.409	118.312	916.308				-171.389	92.9006	486.939	-188.692	32.2859	107.994	-235.088	141.303	32.6162	234.579	258.3	882.515	197.071	319.9	1059.83				169.266	315.36	101.915	202.356	425.87	37.8302
1197	0	-218.298	121.244	917.511				-169.925	96.1897	488.145	-187.523	32.4831	109.508	-235.444	140.024	32.6827	237.349	262.261	882.48	200.041	324.556	1060.68				169.262	315.691	101.767	202.317	425.976	37.7577
1198	0	-215.134	124.239	918.809				-167.822	98.2387	489.195	-186.217	33.3934	110.974	-235.28	139.227	32.5339	239.815	266.101	882.603	202.476	329.169	1061.62				169.333	315.943	101.616	202.357	426.064	37.7311
1199	0	-212.116	127.083	920.122				-166.12	102.186	491.287	-184.922	33.765	112.665	-234.89	138.98	32.1351	241.625	270.412	883.052	205.702	333.621	1062.03				169.329	316.113	101.509	202.371	426.186	37.6673
1200	0	-209.259	129.877	921.645				-164.617	105.332	492.447	-183.96	33.8166	114.48	-234.336	138.921	31.7956	243.12	274.577	883.046	208.243	337.891	1062.91				169.39	316.325	101.369	202.397	426.281	37.6411
1201	0	-206.759	133.269	923.079				-163.037	107.292	493.429	-182.464	34.6076	115.856	-235.01	137.287	32.0977	245.477	278.442	883.214	210.835	342.186	1063.78				169.448	316.474	101.254	202.385	426.44	37.6058
1202	0	-204.456	136.936	924.619				-161.931	110.163	494.47	-181.002	35.7393	117.41	-235.034	136.208	32.0141	247.883	282.018	883.369	213.374	346.353	1064.62				169.564	316.62	101.137	202.38	426.558	37.5562
1203	0	-202.073	140.379	926.207				-160.475	113.341	495.987	-179.377	36.7082	118.867	-234.396	136.233	31.4814	250.002	285.177	883.647	215.836	350.435	1065.67				169.662	316.73	101.052	202.114	426.805	37.3463
1204	0	-199.712	143.504	927.871				-158.67	116.055	497.911	-177.77	38.293	120.576	-233.923	136.154	31.3229	252.027	288.959	884.067	218.369	354.278	1066.52				169.713	316.796	100.925	202.466	426.708	37.4455
1205	0	-197.362	146.668	929.67				-157.924	120.687	499.668	-176.071	39.7588	122.123	-233.637	135.526	31.4036	254.038	292.314	884.458	220.776	358.056	1067.52				169.841	316.876	100.872	202.507	426.744	37.3795
1206	0	-195.122	149.34	931.437				-156.959	124.632	501.298	-174.518	40.8466	123.995	-233.35	134.99	31.5159	256.283	294.07	885	223.035	361.606	1068.55				169.959	316.844	100.775	202.49	426.858	37.3339
1207	0	-192.83	151.764	933.173				-156.623	127.772	501.817	-172.908	42.399	125.667	-232.906	134.5	31.6417	258.256	296.776	885.712	224.977	365.052	1069.56				170.199	316.944	100.731	202.498	426.892	37.2906
1208	0	-190.673	154.679	935.022				-155.28	130.216	503.451	-171.253	44.2501	127.294	-232.481	134.001	31.7651	260.046	299.921	886.484	227.717	368.519	1070.66				170.494	317.001	100.569	202.529	426.929	37.2803
1209	0	-188.551	157.655	936.779				-154.446	133.771	504.906	-169.713	45.9054	129.084	-231.937	133.684	31.8842	261.733	303.184	887.367	229.664	371.743	1071.78				170.208	316.846	100.337	202.491	426.933	37.2556
1210	0	-186.507	159.99	938.663				-154.171	138.327	506.513	-168.165	47.6602	130.753	-231.081	133.657	31.961	263.643	306.367	888.25	231.911	374.894	1072.71				170.229	316.877	100.35	202.583	427.121	37.2626
1211	0	-184.621	162.744	940.406				-153.656	142.281	508.16	-166.481	49.7109	132.421	-230.311	133.244	32.4383	265.349	309.433	889.05	233.844	377.911	1073.72				170.418	316.894	100.274	202.905	426.813	37.1642
1212	0	-182.781	165.529	942.096				-153.14	146.202	509.635	-164.897	51.3678	134.247	-229.501	132.881	32.7113	267.012	312.348	889.52	236.541	380.95	1074.7				170.621	316.88	100.187	203.1	426.965	37.2277
1213	0	-180.96	168.208	943.87				-152.942	150.726	511.001	-163.267	53.3072	135.947	-229.011	132.442	33.3657	268.698	315.234	889.971	237.878	383.798	1075.73				170.723	316.841	100.1	202.848	427.106	37.2605
1214	0	-179.368	170.957	945.737				-152.698	155.061	512.396	-161.821	54.245	138.027	-228.118	132.43	34.0097	270.205	318.002	890.338	239.997	386.704	1076.65				170.738	316.794	99.9791	202.844	427.116	37.2774
1215	0	-177.722	173.548	947.432				-152.702	159.569	513.801	-160.328	56.43	139.842	-227.217	132.603	34.714	271.843	320.65	890.792	241.925	389.457	1077.52				170.583	316.731	99.9165	202.782	426.955	37.2095
1216	0	-176.177	176.363	949.087				-152.634	164.162	515.014	-159.083	58.3998	141.776	-226.582	132.413	35.3716	273.324	323.273	891.048	243.872	392.284	1078.47				170.867	316.713	99.7431	202.745	426.953	37.188
1217	0	-174.731	178.711	950.662				-152.652	168.884	516.314	-157.56	60.9197	143.484	-225.656	132.742	36.0735	274.686	325.939	891.318	245.317	394.922	1079.31				171.008	316.682	99.6408	202.663	426.949	37.1291
1218	0	-173.237	181.282	952.146				-152.827	173.874	517.43	-156.186	64.3668	144.907	-224.798	133.518	36.9555	275.999	328.7	891.684	246.962	397.619	1080.07				171.057	316.597	99.5362	202.729	426.979	37.1848
1219	0	-171.876	184.021	953.601				-153.101	178.927	518.62	-154.954	67.6567	146.384	-224.178	134.565	37.8764	277.143	331.541	891.99	248.81	400.301	1080.83				171.096	316.589	99.4826	202.715	426.937	37.0522
1220	0	-170.379	186.731	954.979				-153.349	183.968	519.596	-153.99	70.6236	148	-223.775	135.774	38.6428	278.448	333.973	892.319	250.565	402.909	1081.69				171.163	316.53	99.4115	202.658	426.892	36.9849
1221	0	-169.23	189.332	956.151				-153.665	189.063	520.67	-153.567	73.1459	149.68	-223.635	137.625	39.597	279.687	336.23	892.616	251.632	405.253	1082.33				171.201	316.481	99.3217	202.822	426.926	36.9965
1222	0	-168.228	191.231	957.371				-153.961	194.117	521.642	-153.447	76.3853	151.112	-223.911	139.949	40.6092	280.796	338.427	892.801	253.186	407.879	1083.07				171.281	316.448	99.2245	202.795	426.979	36.8743
1223	0	-167.168	193.582	958.527				-154.184	198.955	522.577	-153.3	81.4032	151.965	-224.613	142.894	41.6443	281.904	340.522	893.092	254.912	410.238	1083.58				171.361	316.452	99.1699	202.506	427.011	36.6642
1224	0	-166.209	196.304	959.43				-154.316	203.722	523.55	-153.761	86.6656	152.793	-225.797	146.679	42.5486	282.958	342.578	893.285	256.206	412.492	1084.11				171.452	316.407	99.1095	202.918	427.219	36.7776
1225	0	-165.138	199.209	960.191				-154.697	208.389	524.359	-154.722	92.2321	153.437	-226.598	152.395	42.9846	284.027	344.644	893.434	257.5	414.748	1084.69				171.539	316.393	99.0432	203.041	427.085	36.6191
1226	0	-164.14	201.826	961.065				-155.078	212.903	525.128	-156.269	97.9604	153.936	-228.859	157.273	43.9756	284.989	346.471	893.548	258.756	416.947	1085.02				171.593	316.47	99.0267	203.128	427.168	36.5543
1227	0	-163.151	204.705	961.76				-155.457	217.691	525.763	-158.023	104.793	153.987	-230.48	164.845	44.1682	286.059	348.336	893.555	260.432	419.08	1085.45				171.644	316.473	98.9988	203.199	427.203	36.544
1228	0	-162.568	206.738	962.51				-155.845	222.144	526.574	-160.438	111.101	154.209	-233.248	171.828	44.7896	287.039	350.126	893.532	261.991	421.055	1085.69				171.669	316.518	98.9643	203.167	427.235	36.4708
1229	0	-161.652	209.549	963.112				-156.276	226.806	527.182	-163.055	119.19	153.956	-235.931	180.32	44.8227	288.028	352.098	893.436	263.423	422.859	1085.94				171.728	316.577	98.9566	203.262	427.243	36.4811
1230	0	-160.686	212.647	963.538				-156.865	231.234	527.944	-166.181	127.637	153.506	-238.478	190.513	44.8714	288.895	354.11	893.302	264.504	424.617	1086.07				171.739	316.62	98.9686	203.301	427.31	36.4271
1231	0	-160.114	214.697	964.072				-157.437	236.116	528.378	-169.529	136.381	153.095	-241.21	200.894	44.6924	289.498	356.058	893.092	266.01	426.283	1086.09				171.72	316.722	98.9772	203.374	427.335	36.4564
1232	0	-159.563	216.553	964.709				-158.127	241.074	529.024	-173.138	145.793	152.598	-244.353	211.779	44.8568	290.273	358.206	892.918	267.293	427.78	1086.11				171.701	316.782	98.9952	203.384	427.398	36.386
1233	0	-158.629	219.673	964.784				-158.812	246.034	529.626	-177.021	155.27	152.111	-246.752	224.708	44.4177	290.773	360.6	892.601	268.45	429.304	1086.08				171.736	317.011	98.9877	203.441	427.423	36.4044
1234	0	-157.834	222.534	965.083				-159.683	251.71	529.917	-181.16	165.7	151.333	-249.57	237.42	44.1473	291.418	362.768	892.287	269.869	430.681	1085.96				171.641	317.108	98.9864	202.494	427.275	36.0549
1235	0	-157.399	224.732	965.401				-160.659	256.991	530.501	-185.557	176.144	150.831	-252.173	250.413	43.8296	291.981	364.79	891.908	270.839	432.063	1085.88				171.477	317	99.0575	203.477	427.506	36.359
1236	0	-157.071	226.454	965.836				-161.725	262.675	531.041	-189.842	187.263	150.407	-254.248	264.446	43.466	292.693	366.357	891.487	272.212	433.547	1085.67				171.377	317.048	99.1162	203.511	427.507	36.3745
1237	0	-156.29	229.521	965.82				-162.788	268.759	531.554	-194.076	198.756	149.855	-256.423	279.233	44.0047	293.508	367.556	891.07	273.203	434.966	1085.44				171.333	317.149	99.1636	203.515	427.566	36.3579
1238	0	-155.854	232.112	965.924				-163.843	275.008	532.023	-198.111	210.851	149.415	-258.108	294.832	44.5029	294.253	368.803	890.652	274.408	436.385	1085.22				171.239	317.235	99.2078	203.494	427.589	36.356
1239	0	-155.646	234.19	966.155				-164.974	281.51	532.542	-201.958	222.734	149.062	-259.463	310.532	44.9161	294.648	370.067	890.154	275.179	437.84	1085.04				171.129	317.303	99.2456	203.524	427.599	36.3981
1240	0	-155.382	236.433	966.306				-166.074	288.263	533.112	-205.917	234.348	149.37	-261.038	325.563	45.6123	295.058	371.554	889.677	276.091	439.225	1084.84				171.053	317.378	99.2861	203.536	427.624	36.3589
1241	0	-155.363	237.942	966.502				-167.239	295.115	533.465	-209.373	245.942	149.558	-262.782	340.294	46.6965	295.318	373.164	889.185	276.521	440.671	1084.66				170.891	317.485	99.3019	203.533	427.627	36.4011
1242	0	-154.832	241.038	966.39				-168.288	302.229	534.219	-213.029	257.088	150.294	-264.366	354.887	47.9088	295.897	374.88	889.025	277.424	442.118	1084.59				170.738	317.58	99.328	203.566	427.631	36.3991
1243	0	-154.91	243.253	966.48				-169.386	309.523	534.903	-216.119	269.581	150.371	-266.049	369.233	49.2377	295.397	376.687	888.444	278.141	443.443	1084.48				170.516	317.657	99.3407	203.523	427.608	36.3658
1244	0	-155.239	244.656	966.782				-170.549	316.884	535.515	-218.841	282.326	150.902	-267.657	383.337	50.8115	295.384	378.682	888.028	278.821	444.76	1084.44				170.22	317.739	99.3022	203.502	427.54	36.4072
1245	0	-155.21	246.909	966.861				-171.363	324.08	536.263	-221.109	294.673	151.607	-269.338	396.908	52.5788	295.353	380.659	887.644	279.217	446.142	1084.59				169.969	317.779	99.2826	203.444	427.502	36.3684
1246	0	-155.257	249.597	966.873				-172.379	331.767	537.028	-223.326	307.236	151.816	-271.106	410.214	54.5345	295.234	382.634	887.315	279.739	447.326	1084.43				169.706	317.845	99.2447	203.423	427.474	36.3774
1247	0	-155.462	251.937	966.864				-173.377	339.574	537.862	-225.157	318.505	152.906	-272.827	423.216	56.5993	295.08	384.711	886.932	280.184	448.686	1084.5				169.459	317.925	99.2074	203.296	427.409	36.2917
1248	0	-155.563	254.568	966.917				-174.263	347.344	538.81	-226.76	330.086	153.632	-274.566	435.6	58.8271	294.833	386.693	886.574	280.439	449.911	1084.59				169.299	318.063	99.1869	203.311	427.349	36.2899
1249	0	-155.809	257.324	966.833				-175.2	354.888	539.674	-228.001	341.499	154.328	-276.078	447.092	61.1034	294.658	388.705	886.14	280.918	451.085	1084.52				169.134	318.122	99.1792	202.342	427.129	36.129
1250	0	-156.056	259.885	966.913				-176.005	362.758	540.569	-228.8	352.372	155.347	-277.936	458.874	63.4066	294.544	390.645	885.822	281.115	452.284	1084.61				168.972	318.24	99.1835	203.169	427.324	36.3354
1251	0	-156.455	262.537	966.834				-176.795	370.488	541.586	-229.708	363.494	156.034	-279.474	470.36	65.6314	294.277	392.599	885.456	281.322	453.376	1084.65				168.773	318.343	99.1915	203.156	427.301	36.3877
1252	0	-156.837	265.314	966.802				-177.613	377.955	542.543	-229.852	374.22	157.071	-280.947	481.353	67.9068	293.977	394.529	885.087	281.48	454.47	1084.66				168.579	318.482	99.2128	203.139	427.287	36.4034
1253	0	-157.196	268.063	966.771				-178.285	385.142	543.546	-230.123	384.523	157.835	-282.294	492.241	70.0699	293.643	396.42	884.76	281.833	455.511	1084.68				168.406	318.543	99.2236	203.115	427.268	36.437
1254	0	-157.577	270.941	966.747				-178.836	392.443	544.606	-230.344	395.529	158.616	-283.483	503.001	72.0257	293.333	398.292	884.321	282.222	456.594	1084.61				168.206	318.671	99.2305	203.013	427.271	36.4556
1255	0	-158.11	274.111	966.626				-179.37	400.414	546.008	-230.605	405.95	159.302	-284.523	513.436	74.1577	292.959	400.138	883.994	282.314	457.668	1084.46				168.064	318.797	99.2422	203.117	427.188	36.6641
1256	0	-158.613	277.321	966.49				-179.978	407.482	546.782	-230.578	415.477	160.425	-284.926	523.767	76.0189	292.586	401.918	883.695	282.501	458.769	1084.41				167.889	318.953	99.2363	203.025	427.223	36.5883
1257	0	-159.162	280.413	966.411				-180.393	414.503	547.726	-230.368	425.735	161.181	-285.482	534.004	77.9125	292.159	403.754	883.386	282.975	459.842	1084.43				167.758	319.106	99.2671	202.88	427.261	36.5611
1258	0	-159.609	283.737	966.229				-180.476	420.378	548.663	-230.362	434.301	162.092	-285.664	543.945	79.8197	291.88	405.672	882.994	283.23	460.837	1084.45				167.58	319.233	99.2385	202.872	427.211	36.6762
1259	0	-160.253	286.78	966.098				-181.157	427.307	549.042	-230.317	444.766	162.791	-285.464	554.227	81.5274	291.341	407.53	882.73	283.378	461.943	1084.32				167.427	319.446	99.2422	202.864	427.19	36.7066
1260	0	-160.814	290.42	965.973				-182.109	435.189	549.599	-230.04	454.318	163.61	-285.268	564.528	82.9521	290.842	409.575	882.355	283.702	462.996	1084.23				167.263	319.573	99.2138	202.86	427.162	36.7391
1261	0	-161.543	293.547	965.725				-181.903	440.765	550.206	-229.919	463.823	164.517	-284.952	574.798	84.4402	290.436	411.755	882.115	283.958	464.062	1084.16				167.097	319.795	99.1788	202.809	427.213	36.7634
1262	0	-162.236	296.532	965.418				-181.98	446.225	550.499	-230.06	472.109	165.041	-284.753	585.79	85.8724	289.859	413.986	881.874	284.249	465.093	1084.06				166.98	319.895	99.189	202.801	427.159	36.8435
1263	0	-162.957	299.781	965.208				-182.144	452.108	550.852	-229.791	482.863	165.53	-283.833	595.52	87.1362	289.387	416.319	881.55	284.157	466.183	1084.24				166.861	320.002	99.1832	202.788	427.163	36.9118
1264	0	-163.632	303.514	964.832				-182.159	457.851	551.039	-229.703	491.875	165.686	-283.068	605.895	88.299	288.821	418.48	881.225	284.098	467.268	1084.03				166.794	320.15	99.3029	202.715	427.099	37.0369
1265	0	-164.383	306.907	964.48				-182.276	463.669	551.238	-229.666	500.82	166.309	-281.792	614.867	89.4118	288.55	420.674	880.977	284.309	468.371	1084.03				166.561	320.311	99.2314	202.796	427.058	37.1477
1266	0	-164.91	310.798	964.215				-182.264	469.292	551.388	-229.443	509.036	166.928	-280.84	624.987	90.3757	288.094	422.713	880.668	284.467	469.415	1083.87				166.436	320.457	99.2404	202.866	427.07	37.2061
1267	0	-165.599	314.352	963.642				-182.176	474.571	551.202	-229.535	518.039	166.915	-281.045	634.978	91.5396	287.745	424.641	880.36	284.52	470.484	1083.79				166.369	320.57	99.2864	202.869	427.107	37.2322
1268	0	-166.005	318.763	962.974				-182.025	479.736	551.211	-229.749	526.217	167.193	-279.02	644.029	92.2791	287.53	426.633	880.107	284.898	471.627	1083.74				166.28	320.698	99.3143	202.869	427.132	37.2653
1269	0	-166.756	322.421	962.375				-181.901	485.004	551.033	-229.636	533.711	167.557	-277.849	652.593	93.2383	287.301	428.391	879.882	284.836	472.828	1083.79				166.239	320.845	99.3758	202.879	427.159	37.2943
1270	0	-167.421	326.107	961.888				-181.591	490.191	550.794	-229.273	541.194	167.823	-277.122	660.872	93.9919	287.07	430.16	879.581	284.666	474.097	1083.89				166.133	320.935	99.4081	202.89	427.147	37.3107
1271	0	-168.107	329.664	961.241				-181.331	495.019	550.513	-228.91	548.912	167.816	-276.192	669.062	94.7359	286.73	431.951	879.219	284.5	475.337	1084				166.095	321.084	99.4234	202.871	427.196	37.3507
1272	0	-168.76	333.494	960.49				-181.128	499.739	550.16	-228.695	556.626	167.635	-275.363	676.725	95.3419	286.435	433.828	878.817	284.743	476.549	1084.05				166.008	321.218	99.4779	202.929	427.191	37.3906
1273	0	-169.498	337.14	959.881				-180.848	504.422	549.778	-228.274	562.84	167.65	-274.619	684.1	95.9078	286.146	435.584	878.471	284.715	477.817	1084.09				165.923	321.327	99.5289	202.897	427.243	37.374
1274	0	-170.18	341.042	958.971				-180.438	508.683	549.185	-227.927	569.557	167.427	-273.961	690.904	96.2078	285.751	437.434	878.252	284.51	478.97	1084				165.861	321.48	99.5747	202.914	427.294	37.4179
1275	0	-170.931	344.782	958.175				-180.463	513.767	549.049	-227.384	575.398	167.143	-273.311	697.373	96.4106	285.331	439.337	877.995	284.562	480.23	1084.34				165.87	321.798	99.5928	202.947	427.314	37.3941
1276	0	-171.564	348.553	957.373				-180.224	517.958	548.258	-226.875	581.527	166.791	-272.457	702.966	96.3388	284.866	441.251	877.678	283.877	481.477	1084.22				165.694	321.749	99.688	203.011	427.388	37.45
1277	0	-172.273	352.148	956.592				-179.808	521.631	547.51	-226.212	586.195	166.361	-271.804	708.693	96.2033	284.462	443.152	877.443	283.292	482.765	1084.26				165.598	321.888	99.7304	203.034	427.428	37.4962
1278	0	-173.068	355.924	955.711				-179.528	525.688	546.846	-225.575	592.148	165.56	-271.071	713.551	95.8295	284.077	445.201	877.203	283.041	484.1	1084.11				165.528	322.01	99.7896	203.23	427.401	37.5125
1279	0	-173.77	359.783	954.816				-179.537	530.018	546.083	-224.576	596.382	164.839	-270.408	718.335	95.2996	283.525	447.159	876.957	282.618	485.402	1083.99				165.433	322.136	99.8652	203.001	427.463	37.421
1280	0	-174.554	363.322	953.998				-179.458	534.154	545.41	-224.187	599.723	164.349	-269.605	722.766	94.5121	283.071	449.055	876.763	282.084	486.751	1083.78				165.327	322.253	99.9066	202.974	427.616	37.2217
1281	0	-175.3	367.074	952.848				-179.367	537.632	544.679	-222.861	604.323	163.273	-268.752	726.544	93.6155	282.602	450.965	876.585	281.624	488.149	1083.62				165.287	322.353	99.9531	203.048	427.518	37.4016
1282	0	-176.2	370.555	952.03				-179.227	541.403	543.643	-222.388	606.776	162.597	-267.849	730.142	92.3897	282.047	452.885	876.328	281.135	489.521	1083.46				165.186	322.439	100.016	203.201	427.532	37.5279
1283	0	-177.059	374.021	951.252				-179.285	545.096	542.798	-220.95	610.628	161.345	-266.976	733.436	90.9075	281.654	454.716	876.048	280.533	490.837	1083.27				165.056	322.569	100.101	203.19	427.53	37.4737
1284	0	-177.967	377.753	950.315				-179.258	548.356	541.856	-219.886	614.145	160.146	-266.028	736.705	89.4771	281.092	456.625	875.807	279.966	492.408	1083.18				164.982	322.683	100.183	203.16	427.595	37.4713
1285	0	-178.795	381.296	949.387				-179.324	551.525	540.835	-218.898	617.231	158.932	-264.887	739.323	87.598	280.621	458.549	875.654	278.996	493.695	1083.03				164.891	322.753	100.243	203.347	427.596	37.4649
1286	0	-179.758	384.789	948.484				-179.563	554.995	539.718	-217.961	619.915	157.725	-263.921	742.178	85.8523	280.034	460.484	875.547	278.352	495.257	1082.93				164.813	322.905	100.337	203.374	427.618	37.4761
1287	0	-180.723	388.394	947.553				-179.617	557.618	538.482	-217.037	622.496	156.536	-262.802	744.435	83.6563	279.403	462.392	875.455	277.692	496.86	1082.87				164.768	323.012	100.409	203.357	427.642	37.4579
1288	0	-181.684	392.123	946.486				-179.593	560.366	537.235	-216.014	625.298	155.056	-261.476	746.893	81.366	278.791	464.613	875.343	276.893	498.573	1082.78				164.683	323.119	100.463	203.34	427.679	37.3981
1289	0	-182.71	395.281	945.619				-179.611	563.114	535.98	-215.383	628.163	153.914	-259.969	748.775	78.9158	278.14	466.618	875.176	276.123	500.28	1082.61				164.597	323.204	100.569	203.422	427.678	37.4156
1290	0	-183.641	398.816	944.676				-179.911	565.997	534.71	-214.616	630.156	152.24	-258.743	750.852	76.3881	277.58	468.658	875.149	275.271	502.112	1082.47				164.543	323.332	100.662	203.416	427.686	37.4087
1291	0	-184.615	402.259	943.667				-179.845	568.173	533.139	-213.876	632.37	150.803	-257.775	753.067	73.9046	276.852	470.787	874.942	274.327	503.915	1082.38				164.454	323.465	100.748	203.461	427.759	37.4366
1292	0	-185.669	405.8	942.618				-179.796	569.974	531.629	-213.773	635.224	149.124	-256.979	755.353	71.3372	276.085	472.927	874.791	273.378	505.818	1082.24				164.398	323.628	100.879	203.593	427.769	37.4453
1293	0	-186.631	409.474	941.607				-179.576	571.832	529.911	-213.075	637.105	147.548	-255.933	757.361	68.6321	275.455	475.126	874.592	272.315	507.787	1082.15				164.311	323.739	101.019	203.557	427.804	37.4148
1294	0	-187.699	413.339	940.516				-179.743	573.955	528.393	-212.899	639.308	146.117	-254.673	759.177	65.9407	274.591	477.245	874.552	271.125	509.811	1082.03				164.215	323.836	101.17	203.58	427.855	37.4548
1295	0	-188.917	416.789	939.358				-179.918	576.227	526.926	-212.728	641.29	144.59	-253.446	760.789	63.1437	273.628	479.468	874.407	270.068	511.908	1081.92				164.132	323.97	101.305	203.424	427.866	37.2277
1296	0	-189.871	420.566	938.141				-179.56	577.225	524.689	-212.648	643.641	142.891	-252.556	762.735	60.4957	272.88	481.756	874.306	268.993	514.105	1081.73				164.074	324.069	101.413	203.468	427.86	37.2252
1297	0	-191.122	424.134	936.958				-179.261	578.253	522.677	-212.808	645.896	141.429	-250.201	764.623	57.7768	272.012	484.069	874.245	267.864	516.362	1081.6				164.014	324.144	101.533	203.563	427.913	37.4153
1298	0	-192.326	427.853	935.776				-179.031	579.49	520.621	-214.046	648.706	140.18	-249.247	766.553	55.2304	270.912	486.353	874.048	266.558	518.661	1081.41				163.913	324.226	101.647	203.596	427.924	37.4399
1299	0	-193.57	431.318	934.528				-178.855	580.453	518.518	-213.576	650.114	138.578	-248.698	768.725	52.9406	269.919	488.696	873.989	265.105	521.094	1081.2				163.802	324.333	101.744	203.615	427.919	37.4308
1300	0	-194.77	435.329	933.09				-178.559	581.019	516.375	-214.602	652.304	137.244	-248.192	770.999	50.8382	269.066	491.114	873.994	263.852	523.611	1080.9				163.721	324.463	101.825	203.672	427.973	37.4477
1301	0	-196.116	439.014	931.886				-178.317	582.001	514.308	-215.268	654.513	135.392	-247.637	773.263	48.7658	267.997	493.602	873.949	262.153	526.202	1080.75				163.614	324.525	101.923	203.618	427.952	37.445
1302	0	-197.424	442.717	930.43				-178.251	582.596	512	-215.593	656.532	132.87	-247.044	775.065	46.6699	266.863	496.174	873.843	260.711	528.966	1080.52				163.541	324.59	102.033	203.59	427.97	37.4385
1303	0	-198.763	446.707	928.825				-178.192	583.207	509.791	-216.088	656.907	131.538	-246.564	776.47	44.5431	265.932	498.764	873.757	259.153	531.806	1080.26				163.429	324.696	102.113	203.653	427.966	37.4494
1304	0	-200.073	450.211	927.49				-178.268	583.907	507.551	-216.235	657.638	129.46	-245.99	777.796	42.187	264.667	501.488	873.616	257.395	534.77	1080.13				163.355	324.793	102.179	203.643	427.965	37.4473
1305	0	-201.333	453.698	925.799				-178.574	584.927	505.396	-216.656	658.401	127.054	-245.519	778.606	39.5732	263.403	504.268	873.558	255.721	537.918	1079.87				163.284	324.866	102.298	203.624	427.961	37.4708
1306	0	-202.594	457.427	924.355				-179.001	586.229	503.366	-216.834	658.597	124.55	-245.246	779.456	36.749	262.078	507.143	873.463	253.829	541.049	1079.58				163.195	324.975	102.363	203.571	427.951	37.4196
1307	0	-203.851	460.734	922.735				-179.258	587.154	501.107	-216.829	658.531	121.823	-244.249	778.714	33.4496	260.698	509.974	873.26	251.901	544.369	1079.33				163.068	325.046	102.472	203.61	427.945	37.4649
1308	0	-204.736	463.136	920.761				-179.92	588.267	498.975	-216.378	657.384	119.622	-243.571	778.601	33.4342	259.433	513.035	873.098	249.909	547.777	1079.07				162.98	325.117	102.539	203.571	427.964	37.4406
1309	0	-206.252	466.969	918.887				-180.303	589.011	496.488	-215.839	656.084	117.488	-243.119	779.002	33.798	257.993	515.988	872.898	247.889	551.31	1078.74				162.865	325.216	102.646	203.384	428.064	37.208
1310	0	-207.468	470.124	917.257				-180.834	590.175	494.486	-215.646	655.457	115.492	-241.255	778.137	33.6478	256.543	519.237	872.679	245.748	554.973	1078.33				162.808	325.375	102.841	203.595	427.972	37.4341
1311	0	-209.016	473.393	915.79				-181.165	591.118	492.267	-215.48	655.607	113.335	-239.847	778.297	33.9602	254.961	522.427	872.404	243.491	558.707	1077.86				162.695	325.46	102.876	203.397	428.067	37.2039
1312	0	-210.667	477.031	914.156				-181.346	591.837	490.094	-215.303	655.504	111.208	-238.973	780.375	35.2696	253.354	525.808	872.091	241.191	562.503	1077.34				162.59	325.57	103.016	203.389	428.118	37.2178
1313	0	-212.751	481.66	912.514				-181.392	592.473	488.103	-214.805	655.416	109.784	-238.071	781.392	35.9875	251.413	529.128	871.701	238.888	566.376	1076.83				162.541	325.609	103.269	203.769	428.034	37.5173
1314	0	-215.202	486.68	911.232				-181.384	593.172	486.269	-212.699	656.82	107.843	-237.644	781.653	36.3285	249.682	532.706	871.367	236.46	570.262	1076.36				162.307	325.803	103.311	203.774	428.032	37.5064
1315	0	-216.464	489.297	909.298				-181.269	594.453	484.686	-210.198	659.666	106.089	-237.288	781.519	36.5987	247.835	536.187	870.963	233.957	574.305	1075.82				162.114	325.945	103.571	203.734	428.07	37.5371
1316	0	-218.226	492.184	908.306				-181.037	595.896	483.461	-208.323	660.652	105	-236.792	781.471	37.1281	245.736	539.836	870.588	231.408	578.388	1075.22				161.961	326.118	103.846	203.764	428.064	37.5537
1317	0	-220.439	495.95	907.355				-180.317	597.985	482.396	-205.401	661.21	104.77	-236.198	781.576	37.5772	243.56	543.57	870.164	228.785	582.479	1074.74				161.788	326.217	104.226	203.749	428.115	37.5712
1318	0	-222.872	500.305	906.667				-179.474	600.898	481.656	-203.295	661.552	104.188	-235.881	781.585	37.9853	241.397	547.088	869.836	226.147	586.621	1074.23				161.666	326.302	104.642	203.932	427.902	37.7268
1319	0	-225.311	504.378	905.83				-178.546	604.119	480.952	-201.165	662.231	103.636	-235.485	781.598	38.2504	239.147	550.723	869.374	223.542	590.821	1073.77				161.496	326.454	105.008	203.46	428.031	37.4991
1320	0	-227.797	508.253	905.328				-178.336	607.872	480.553	-199.827	662.628	103.407	-235.222	781.574	38.3442	236.619	554.184	868.939	220.618	595.168	1073.49				161.275	326.583	105.423	203.811	427.989	37.6454
1321	0	-230.338	512.293	905.115				-178.224	610.479	479.752	-199.324	663.316	103.194	-235.206	781.623	38.3432	234.39	557.801	868.608	217.698	599.731	1073.2				161.084	326.733	106.034	203.365	428.075	37.5049
1322	0	-232.462	515.653	904.918				-179.312	613.316	479.678	-198.94	663.319	103.268	-235.261	781.693	38.3216	231.844	561.166	868.361	214.811	604.338	1072.98				160.903	326.972	106.56	203.17	428.091	37.4113
1323	0	-235.071	519.271	905.034				-180.843	614.683	479.872	-199.792	663.762	102.864	-235.397	781.584	38.1586	229.406	564.504	868.359	212.029	609.047	1072.88				160.613	327.238	107.253	203.272	428.017	37.6422
1324	0	-237.835	523.578	905.252				-182.832	615.348	480.255	-200.149	664.049	102.819	-235.525	781.497	37.9969	226.841	567.803	868.315	209.152	613.739	1072.84				160.315	327.615	108.065	203.56	427.578	37.3848
1325	0	-239.961	526.264	906.003				-184.941	616.074	480.666	-200.481	663.334	102.785	-235.665	781.493	37.9002	224.335	570.761	868.438	206.337	618.409	1072.88				159.974	327.994	109.065	203.54	427.472	37.4757
1326	0	-241.996	528.266	906.693				-187.16	617.065	481.184	-201.438	663.579	102.553	-235.735	781.427	37.8056	221.947	573.691	868.714	203.452	622.982	1073.16				159.776	328.444	110.131	203.572	427.268	37.7456
1327	0	-244.915	531.914	907.406				-189.321	617.805	481.485	-201.998	663.561	102.403	-235.81	781.409	37.7309	219.358	576.565	869.227	200.731	627.542	1073.57				159.589	329.121	111.421	203.45	427.248	37.811
1328	0	-247.431	535.66	908.472				-190.984	618.871	481.738	-201.528	662.89	102.725	-235.851	781.291	37.688	216.882	579.419	869.885	197.737	632.144	1074.09				159.506	329.873	112.78	203.362	427.192	38.0404
1329	0	-249.562	538.32	909.287				-192.359	619.302	481.696	-201.704	662.329	102.33	-235.815	781.225	37.6251	214.296	582.179	870.602	194.855	636.629	1074.73				159.46	330.651	114.491	203.248	427.327	38.0277
1330	0	-251.876	540.718	910.061				-193.66	620.757	481.629	-201.722	662.238	102.202	-235.818	781.253	37.6707	211.715	584.974	871.469	191.706	641.263	1075.36				159.458	331.797	116.206	203.187	427.376	38.1545
1331	0	-253.987	543.268	910.531				-194.458	621.819	481.487	-201.73	662.407	102.116	-235.667	781.081	37.6265	209.378	588.041	872.354	188.93	645.822	1076				159.374	332.893	118.046	203.222	427.337	38.3936
1332	0	-256.636	547.072	910.714				-195.623	623.708	481.522	-201.573	662.359	101.985	-235.661	781.021	37.6586	206.919	591.384	873.161	186.044	650.273	1076.69				159.194	334.146	120.048	202.972	427.495	38.4713
1333	0	-259.123	550.491	910.856				-196.493	625.147	481.344	-201.414	662.441	101.862	-235.583	780.93	37.6759	204.423	594.774	873.834	183.206	654.586	1077.25				159.022	335.603	122.414	202.844	427.55	38.6474
1334	0	-261.499	553.575	910.999				-197.563	626.844	481.423	-201.291	662.547	101.779	-235.519	780.798	37.6787	202.183	598.159	874.574	180.575	658.828	1077.8				158.784	337.297	124.722	202.67	427.693	38.9041
1335	0	-263.481	556.351	911.16				-198.474	628.059	481.212	-201.337	662.942	101.697	-235.421	780.733	37.6307	200.698	601.528	875.145	178.433	662.92	1078.18				158.584	339.176	127.371	202.451	427.859	39.2087
1336	0	-266.302	560.572	910.972				-199.746	629.984	481.482	-201.166	663.24	101.517	-235.388	780.604	37.648	198.893	604.713	875.522	176.008	666.9	1078.43				158.194	341.195	130.186	202.069	427.916	39.8915
1337	0	-268.511	563.995	910.976				-201.038	632.058	481.518	-201.14	663.283	101.437	-235.316	780.563	37.6212	196.848	608.013	875.825	173.858	670.66	1078.67				157.751	343.64	133.192	201.931	428.054	40.3859
1338	0	-270.477	566.987	911.026				-202.024	633.254	481.508	-201.1	663.555	101.282	-235.29	780.439	37.5795	194.838	611.31	876.22	171.625	674.146	1078.8				157.268	346.323	136.605	201.896	428.171	41.0852
1339	0	-272.575	570.453	910.95				-203.117	634.678	481.514	-201.285	663.565	101.447	-235.262	780.441	37.5823	192.658	614.6	876.632	169.315	677.333	1078.99				156.53	349.473	140.355	201.688	428.527	41.8472
1340	0	-274.576	574.263	910.917				-203.976	635.81	481.358	-201.2	664.104	101.003	-235.192	780.306	37.5498	190.84	618.108	876.817	167.112	680.359	1079.21				155.764	353.147	144.393	201.363	428.867	43.0766
1341	0	-276.738	578.202	910.645				-205.298	637.782	481.207	-201.311	664.583	100.814	-235.142	780.256	37.5626	188.92	621.513	877.214	164.712	683.253	1079.4				154.822	357.37	148.824	200.996	429.47	44.539
1342	0	-279.17	582.81	910.336				-206.009	638.753	480.877	-201.025	663.708	100.176	-235.097	780.266	37.5846	187.082	625.046	877.341	162.426	686.214	1079.62				153.739	362.391	153.646	200.439	430.111	46.4166
1343	0	-280.991	586.69	910.067				-207.027	639.888	480.566	-200.911	663.52	99.9784	-234.997	780.163	37.5773	185.544	628.6	877.418	160.2	689.163	1079.9				152.452	368.297	158.964	199.797	431.281	48.8931
1344	0	-282.843	590.469	909.813				-207.847	640.334	480.082	-201.342	664.998	100.192	-234.831	780.071	37.452	184.111	631.858	877.479	158.036	692.09	1080.12				151.001	375.029	164.786	199.018	432.68	52.099
1345	0	-284.638	594.364	909.447				-209.21	641.834	480.188	-201.579	665.55	100.002	-234.873	780.02	37.6035	182.696	635.13	877.432	156.047	695.058	1080.31				149.162	382.775	170.979	197.984	434.358	55.8648
1346	0	-286.334	598.205	909.023				-210.347	642.706	479.95	-201.639	665.398	99.8096	-234.815	780.08	37.4748	181.192	638.321	877.206	154.063	697.921	1080.36				147.066	391.429	177.599	196.644	436.572	60.659
1347	0	-288.12	602.129	908.69				-211.603	643.704	479.746	-201.503	664.621	99.4166	-234.903	780.016	37.592	179.916	641.188	877.333	152.334	700.765	1080.34				144.783	400.495	184.58	194.7	439.496	66.4249
1348	0	-290.104	606.337	908.821				-212.678	644.176	479.466	-201.549	664.24	99.2246	-234.9	780.047	37.6142	178.648	643.881	877.21	150.52	703.642	1080.05				142.153	409.971	191.661	192.691	443.232	72.9185
1349	0	-291.863	610.238	908.653				-214.129	644.963	479.261	-201.784	664.29	99.0914	-234.851	779.98	37.6051	177.85	646.377	877.104	149.029	706.752	1079.95				139.054	419.294	198.659	190.023	448.021	79.6651
1350	0	-293.421	613.292	908.314				-215.119	645.217	479.048	-202.038	664.326	98.9432	-234.904	780.079	37.6109	176.905	648.321	877.056	147.283	710.005	1079.63				135.731	428.858	205.059	187.292	454.108	86.7904
1351	0	-294.964	616.017	908.188				-216.202	645.81	478.916	-202.559	665.146	99.1058	-234.929	779.994	37.5729	176.302	650.06	877.156	145.7	713.15	1079.08				132.265	438.103	211.371	184.639	461.719	91.7584
1352	0	-296.091	618.485	908.091				-217.355	646.224	478.734	-202.89	665.575	98.9862	-234.973	780.088	37.5682	175.68	651.506	877.303	143.821	716.581	1078.26				128.429	447.143	216.44	181.317	471.295	95.0725
1353	0	-297.25	620.536	908.078				-218.368	646.812	478.558	-202.885	665.156	98.8274	-234.983	780.076	37.5456	175.188	652.844	877.361	144.747	710.628	1076.87				125.452	458.259	219.293	177.305	483.81	98.565
1354	0	-298.637	622.783	908.273				-219.179	647.357	478.588	-202.878	664.472	98.6036	-234.959	779.98	37.5067	174.886	654.11	877.566	144.276	707.772	1076.08				122.514	470.86	220.365	173.226	498.168	99.7608
1355	0	-299.693	625.008	908.429				-219.812	647.643	478.326	-202.938	664.313	98.5402	-235.038	779.982	37.491	174.575	655.387	877.991	143.292	710.725	1075.36				119.787	484.605	219.794	169.27	513.713	99.3656
1356	0	-300.607	626.918	908.548				-220.835	648.952	478.53	-203.087	664.39	98.5203	-235.07	780.052	37.5213	174.129	656.879	878.693	142.259	714.439	1074.68				117.297	499.117	218.026	165.905	530.646	97.7248
1357	0	-301.277	628.462	908.64				-221.361	649.6	478.615	-203.209	664.462	98.5362	-235.032	779.958	37.4629	173.49	658.275	879.995	141.657	716.497	1074.1				114.903	513.691	215.446	162.296	548.391	94.7295
1358	0	-301.625	629.974	908.803				-221.498	649.497	478.339	-203.275	664.479	98.4913	-234.999	779.882	37.4292	172.761	659.837	881.302	141.228	718.233	1073.65				112.88	529.25	211.897	159.274	567.433	91.1914
1359	0	-301.937	631.7	908.933				-222.088	650.506	478.51	-203.437	664.53	98.5548	-235.078	780.014	37.4822	172.03	661.622	882.409	140.94	720.1	1073.25				111.313	545.612	207.079	157.112	587.76	87.2965
1360	0	-302.024	633.309	909.012				-222.676	652.065	478.741	-203.206	664.284	98.684	-235.056	779.981	37.452	171.505	663.592	883.542	140.841	722.464	1072.82				110.167	562.762	201.498	155.731	609.495	83.0833
1361	0	-302.462	635.467	909.198				-222.862	652.805	478.914	-203.562	664.602	98.6012	-234.963	779.978	37.3292	171.228	665.176	884.157	140.924	725.113	1072.36				109.575	580.481	195.369	154.617	632.136	78.3796
1362	0	-302.578	637.791	909.261				-222.971	653.66	478.987	-203.677	664.694	98.5885	-235.08	780.026	37.461	171.184	666.527	884.846	140.999	726.901	1071.99				109.745	598.77	188.861	154.798	655.227	74.0628
1363	0	-302.722	640.149	909.304				-222.903	654.468	478.949	-203.669	664.589	98.6432	-234.93	779.919	37.3229	171.26	667.945	885.474	141.891	729.565	1071.56				110.496	617.601	181.971	155.476	679.115	69.7243
1364	0	-302.376	642.189	909.238				-222.699	655.356	478.989	-203.674	664.705	98.6791	-234.948	779.997	37.3838	171.547	669.382	885.952	142.08	731.783	1071.37				112.098	636.811	174.892	156.849	703.442	65.3658
1365	0	-302.071	644.471	909.161				-222.436	656.341	479.017	-203.66	664.678	98.6945	-234.947	779.971	37.3647	171.96	671.061	886.481	143.052	734.842	1070.84				114.485	656.445	167.824	159.505	728.418	61.6873
1366	0	-301.472	646.506	908.999				-222.068	657.113	478.977	-203.598	664.722	98.7108	-235.428	780.696	37.7079	172.626	673.19	886.997	143.93	737.678	1070.11				117.302	676.218	160.895	162.458	753.427	58.3572
1367	0	-301.007	649.126	908.933				-221.561	658.211	478.972	-203.457	664.704	98.768	-235.082	780.154	37.5683	173.385	675.376	887.591	144.914	740.142	1069.48				120.884	695.526	154.564	165.882	778.219	55.5078
1368	0	-300.263	651.867	908.852				-221.098	659.552	479.072	-203.416	664.765	98.828	-235.406	780.818	37.7983	174.217	677.482	888.018	145.735	742.27	1068.93				125.137	715.356	148.387	169.907	802.883	53.3631
1369	0	-299.402	654.349	908.765				-220.292	660.501	479.12	-203.224	664.754	98.8864	-235.456	780.997	37.8306	175.286	679.91	888.455	146.858	744.727	1068.22				130.504	734.816	142.846	174.188	826.899	51.8966
1370	0	-298.374	656.752	908.712				-219.529	661.152	479.049	-203.128	664.879	98.9558	-235.383	780.889	37.8552	176.474	682.436	888.899	147.941	746.812	1067.41				134.641	753.684	137.696	178.901	850.491	51.1895
1371	0	-297.157	659.249	908.724				-218.595	661.98	479.094	-202.943	664.878	99.03	-235.492	781.089	37.8959	177.821	685.196	889.266	148.901	749.563	1066.77				139.224	772.077	133.25	183.653	872.831	51.103
1372	0	-295.725	661.715	908.541				-217.736	663.004	479.186	-202.759	665.072	99.181	-235.017	780.09	37.5904	179.176	688.196	889.641	150.071	752.503	1066.08				144.202	789.638	129.561	188.702	894.269	52.0774
1373	0	-295.088	666.077	908.983				-216.841	664.305	479.245	-202.594	664.998	99.2048	-234.927	779.922	37.5744	180.597	691.535	890.087	151.295	755.737	1065.77				149.108	806.343	126.58	193.34	914.426	53.1831
1374	0	-293.827	669.246	908.934				-215.553	665.108	479.388	-202.368	664.994	99.3551	-235.27	780.64	37.8175	182.243	694.974	890.319	152.622	759.301	1065.37				153.636	821.661	124.202	197.862	932.744	54.593
1375	0	-292.174	670.163	909.388				-214.566	666.403	479.609	-202.085	665.116	99.5343	-234.985	780.136	37.6178	183.978	698.831	890.423	153.938	763.11	1065.13				157.794	835.564	122.177	201.799	949.517	56.4973
1376	0	-289.879	673.211	909.069				-213.164	667.593	479.706	-201.855	665.212	99.7494	-234.979	780.069	37.6471	185.747	702.63	890.36	155.668	767.434	1064.9				161.412	847.682	120.487	205.456	963.461	58.2293
1377	0	-287.946	676.02	909.183				-211.989	668.901	480.026	-201.48	665.154	99.8353	-234.973	780.118	37.7023	187.809	707.121	890.222	157.202	772.16	1064.77				164.228	858.145	118.798	208.705	975.835	59.9631
1378	0	-285.965	678.07	909.556				-210.702	670.379	480.231	-201.235	665.136	99.9638	-234.978	780.136	37.6886	189.827	711.875	889.751	159.005	776.442	1064.66				166.491	866.823	117.232	211.401	985.849	61.2256
1379	0	-283.529	680.509	909.865				-209.039	671.099	480.254	-200.92	664.977	100.134	-235.036	780.222	37.7086	191.659	716.253	888.581	160.956	781.343	1064.64				167.682	873.73	115.819	213.72	994.05	61.9914
1380	0	-281.131	682.547	910.234				-207.916	673.219	480.979	-200.759	664.989	100.255	-235.04	780.227	37.7062	193.846	720.837	887.117	162.745	786.715	1064.72				168.192	878.838	114.539	212.703	997.558	62.7545
1381	0	-278.629	684.779	910.694				-206.199	674.584	481.042	-200.715	665.382	100.565	-235.12	780.301	37.7188	196.035	725.352	885.419	164.813	791.993	1064.73				168.074	881.355	112.569	213.399	1003.75	61.7832
1382	0	-276.128	686.672	911.15				-204.894	676.546	481.298	-200.191	664.883	100.842	-235.151	780.334	37.7309	198.192	729.883	883.838	167.103	797.308	1064.75				167.45	881.804	110.175	212.264	1005.38	56.637
1383	0	-273.175	689.143	911.755				-203.324	678.649	482.005	-199.913	664.728	101.111	-235.223	780.482	37.7368	200.301	734.908	882.462	169.399	803.494	1064.55				167.682	882.692	108.923	210.725	1003.69	49.3891
1384	0	-270.315	691.276	912.478				-201.578	680.691	482.485	-199.677	664.867	101.469	-235.27	780.6	37.7507	202.574	740.483	881.253	172.477	806.047	1064.45				168.351	885.941	108.265	210.162	1002.66	46.5973
1385	0	-267.509	693.504	913.212				-199.875	683.273	482.936	-199.382	665.043	101.904	-235.33	780.663	37.7992	204.916	746.344	880.255	175.089	812.268	1064.38				168.97	888.18	108.064	208.621	1002.25	44.5495
1386	0	-264.531	695.94	913.937				-197.891	685.869	483.641	-199.063	665.279	102.312	-235.433	781.061	37.9292	207.453	752.42	879.705	178.005	818.773	1064.13				169.14	888.602	108.209	208.269	1002.11	44.1558
1387	0	-261.538	698.282	914.896				-195.7	687.913	483.955	-198.731	665.263	102.696	-235.52	781.287	37.988	210.146	758.722	879.459	180.861	824.991	1064.05				169.073	888.913	108.269	208.841	1002.32	44.7514
1388	0	-258.405	700.634	915.608				-193.889	690.716	484.627	-198.449	665.383	103.328	-235.545	781.403	38.0996	212.938	765.225	879.836	183.5	831.214	1064.01				169.328	889.902	108.241	209.779	1003.7	45.124
1389	0	-255.402	703.352	916.526				-191.639	692.929	484.961	-198.063	665.295	104.011	-235.563	781.59	38.1609	215.551	771.712	880.814	186.29	837.48	1064.16				169.734	890.832	108.018	210.347	1004.26	44.9735
1390	0	-252.169	705.883	917.285				-189.787	695.851	485.801	-197.726	665.578	104.482	-235.596	781.757	38.2355	217.846	778.17	882.542	188.545	842.994	1064.55				169.897	891.186	107.78	210.195	1004.3	44.0222
1391	0	-248.987	708.555	918.123				-188.158	697.985	486.263	-197.461	666.286	104.929	-235.615	781.892	38.3087	220.291	784.579	884.644	190.834	848.62	1064.8				170.094	891.752	107.55	210.712	1004.7	43.7524
1392	0	-245.77	711.267	918.73				-186.594	700.664	486.992	-197.821	667.831	106.09	-235.618	782.036	38.3764	222.437	790.833	886.688	193.562	854.616	1065.49				170.234	892.236	107.403	210.41	1003.9	43.2349
1393	0	-242.38	713.914	919.419				-184.512	702.823	487.657	-198.146	668.741	106.803	-235.659	782.188	38.4025	225.067	796.65	888.307	196.024	860.025	1066.49				170.294	892.584	107.229	209.745	1004.7	43.1663
1394	0	-239.07	716.854	919.958				-182.869	706.015	488.698	-197.718	668.536	107.973	-235.658	782.223	38.3371	227.666	801.996	889.631	198.792	865.036	1067.23				169.784	893.878	106.812	209.541	1004.94	43.4401
1395	0	-235.765	719.431	920.845				-180.912	707.93	489.35	-198.052	669.375	108.717	-235.713	782.319	38.3738	230.624	806.917	890.486	201.129	868.418	1067.94				169.735	894.299	106.656	209.496	1005.21	43.6337
1396	0	-232.442	722.287	921.676				-179.422	710.626	490.581	-198.002	670.098	110.179	-235.728	782.444	38.3576	233.556	811.389	891.078	203.972	872.746	1068.56				169.922	894.23	106.643	209.992	1004.92	43.6907
1397	0	-229.074	725.197	922.611				-177.799	713.393	491.748	-198.02	670.338	111.559	-235.8	782.593	38.4085	236.926	815.837	891.418	207.017	876.696	1069.26				169.857	894.556	106.524	209.394	1005.51	43.5653
1398	0	-225.76	727.951	923.76				-176.194	715.9	493.031	-197.595	670.435	113.024	-235.877	782.872	38.4608	239.851	820.216	891.666	209.752	880.173	1069.92				169.847	894.797	106.433	209.397	1005.55	43.4905
1399	0	-222.356	730.388	925.13				-174.924	718.753	494.387	-197.63	671.266	114.555	-235.982	783.223	38.5143	242.937	824.476	891.823	212.658	883.477	1070.79				169.792	895.084	106.344	209.423	1005.58	43.4162
1400	0	-219.199	732.991	926.491				-173.342	721.006	495.89	-197.5	672.253	115.911	-236.083	783.364	38.5122	245.878	828.351	891.881	215.538	886.64	1071.73				169.872	895.243	106.285	209.416	1005.25	43.4051
1401	0	-216.377	736.148	928.045				-171.921	723.062	497.099	-197.388	672.582	117.823	-235.973	783.03	38.3277	248.845	831.469	891.88	218.867	890.936	1072.87				169.957	895.386	106.211	209.364	1005.59	43.3522
1402	0	-213.267	738.461	929.531				-171.164	726.292	498.994	-197.115	674.006	119.162	-235.408	781.149	37.576	251.826	834.049	891.878	222.034	894.776	1074.06				170.145	895.47	106.128	209.427	1005.84	43.4936
1403	0	-210.763	742.112	931.374				-170.234	729.5	500.621	-196.93	674.603	120.87	-235.036	779.643	37.045	254.392	837.024	891.943	225.223	898.786	1075.42				170.174	895.524	105.986	209.434	1005.86	43.4585
1404	0	-208.604	745.285	933.322				-169.198	731.971	502.244	-196.572	675.576	122.453	-235.332	779.362	36.7134	257.005	840.164	892.338	227.885	902.052	1076.62				170.323	895.574	105.834	209.473	1005.92	43.4814
1405	0	-206.193	748.252	935.11				-168.262	734.75	503.959	-196.198	676.71	124.068	-236.433	780.729	37.0549	258.816	843.13	892.579	230.894	906.209	1078.07				170.503	895.602	105.766	209.44	1005.92	43.4329
1406	0	-203.85	750.793	937.144				-167.217	737.476	505.521	-195.852	677.702	125.996	-236.774	781.013	37.0514	260.915	845.779	892.718	233.308	909.373	1079.36				170.668	895.649	105.696	209.5	1005.95	43.4731
1407	0	-201.536	752.819	939.07				-166.367	740.362	507.296	-194.87	679.235	127.562	-237.168	781.246	36.8647	262.657	848.94	892.785	235.885	912.839	1080.67				170.792	895.576	105.573	209.452	1005.93	43.4014
1408	0	-199.385	755.085	940.976				-165.507	743.639	508.897	-194.724	678.96	129.729	-236.564	780.637	36.6359	264.571	851.034	892.747	238.718	916.771	1081.81				171.024	895.517	105.5	209.427	1006	43.3381
1409	0	-197.468	757.156	943.024				-164.803	747.039	510.585	-193.828	679.374	131.73	-236.414	780.813	36.6806	266.69	852.331	892.977	240.744	919.06	1082.77				171.059	895.44	105.35	209.534	1006.02	43.3566
1410	0	-195.343	759.367	944.755				-164.054	750.67	512.379	-193.2	680.958	133.34	-236.366	780.984	36.7671	268.372	854.893	893.625	242.863	921.695	1083.38				171.242	895.376	105.265	209.479	1006.03	43.3163
1411	0	-193.554	761.616	946.755				-163.499	754.284	513.791	-192.09	682.477	135.054	-236.415	780.962	37.0046	269.919	857.834	894.309	245.73	925.406	1084.31				171.407	895.296	105.158	209.498	1006.06	43.3151
1412	0	-191.817	763.723	948.565				-162.904	758.231	515.402	-191.194	683.406	136.854	-236.821	780.246	37.2824	271.586	860.939	895.183	247.846	927.752	1085.03				171.525	895.247	105.061	209.505	1006.08	43.2877
1413	0	-190.115	765.619	950.2				-162.652	762.674	516.806	-190.101	684.751	138.484	-236.717	780.462	37.4175	272.907	864.244	896.239	249.95	930.568	1085.58				171.662	895.209	104.987	209.561	1006.09	43.2878
1414	0	-188.461	767.344	951.918				-162.228	766.985	518.29	-189.131	686.372	140.085	-236.053	780.254	37.4388	274.384	867.42	896.884	251.791	933.42	1086.17				171.851	895.104	104.885	209.539	1006.11	43.2294
1415	0	-186.96	769.52	953.516				-161.758	770.977	519.561	-187.906	688.148	141.323	-235.162	780.004	37.6645	275.748	870.381	897.497	253.379	935.855	1086.82				171.994	895.039	104.832	209.584	1006.1	43.1864
1416	0	-185.339	771.613	954.988				-161.62	775.68	520.952	-186.637	688.859	143.015	-234.422	780.048	38.0099	277.102	873.148	897.854	254.841	938.51	1087.46				172.12	895.015	104.744	209.61	1006.11	43.209
1417	0	-183.81	773.7	956.411				-161.679	780.436	522.138	-185.49	690.564	144.426	-233.728	779.864	38.4601	278.449	875.8	897.97	256.292	941.31	1088.07				172.196	894.953	104.67	209.558	1006.13	43.1381
1418	0	-182.33	775.598	957.682				-161.503	784.873	523.131	-184.476	691.953	146.301	-232.918	779.801	39.0188	279.815	878.373	897.978	257.79	944.034	1088.76				172.282	894.971	104.571	209.618	1006.18	43.156
1419	0	-180.9	777.785	958.876				-161.622	789.761	524.251	-183.464	694.139	147.733	-232.509	780.235	39.508	281.092	880.774	897.836	259.389	946.968	1089.2				172.315	894.928	104.555	209.588	1006.14	43.1322
1420	0	-179.662	779.891	960.144				-161.657	794.643	525.382	-182.262	696.491	148.979	-231.98	780.613	40.0698	282.142	883.296	897.647	260.98	949.795	1089.5				172.531	895.004	104.555	209.78	1006.3	43.3261
1421	0	-178.524	781.741	961.337				-162.137	799.735	526.045	-181.585	697.606	150.79	-231.734	781.404	40.6172	283.238	885.852	897.565	262.43	952.332	1089.73				172.265	894.875	104.422	209.877	1006.29	43.3163
1422	0	-177.271	783.841	962.238				-162.453	804.959	526.867	-180.614	700.007	152.011	-231.145	781.655	41.3722	284.458	888.358	897.508	263.861	954.755	1089.89				172.355	894.952	104.391	209.878	1006.28	43.3173
1423	0	-175.931	785.65	963.28				-162.705	809.875	527.677	-180.002	702.503	153.357	-231.306	783.151	42.1922	285.48	890.916	897.423	265.399	957.211	1089.89				172.372	894.938	104.344	209.796	1006.29	43.2874
1424	0	-174.784	787.777	964.099				-162.884	814.69	528.343	-179.669	705.063	154.524	-231.417	784.866	42.9626	286.423	893.431	897.425	266.907	959.259	1089.84				172.352	894.968	104.319	209.885	1006.32	43.2911
1425	0	-173.687	789.835	964.769				-163.384	819.605	529.208	-179.091	708.523	155.38	-232.107	787.542	43.608	287.433	895.692	897.428	268.31	961.466	1089.61				172.329	895.03	104.304	209.917	1006.33	43.3151
1426	0	-172.531	792.029	965.323				-163.637	823.976	529.899	-179.591	711.695	156.442	-232.784	790.175	44.3927	288.487	897.822	897.323	269.805	963.646	1089.54				172.336	895.078	104.254	209.964	1006.34	43.2969
1427	0	-171.519	794.068	965.967				-164	828.21	530.81	-180.28	715.837	157.214	-233.65	793.824	44.7217	289.482	899.872	897.188	271.263	965.851	1089.35				172.342	895.117	104.237	209.955	1006.36	43.287
1428	0	-170.337	796.295	966.394				-164.347	831.981	531.35	-180.651	721.299	157.328	-234.881	798.883	45.4139	290.24	902.045	897.101	272.713	968.08	1089.21				172.29	895.184	104.233	209.978	1006.4	43.2499
1429	0	-169.245	798.322	966.895				-164.842	835.807	532.107	-181.8	726.947	157.396	-236.433	804.706	45.8511	291.197	903.976	897.144	273.822	969.848	1089.08				172.24	895.292	104.23	209.936	1006.45	43.2264
1430	0	-168.354	800.542	967.192				-165.208	839.465	532.616	-183.698	732.448	157.505	-238.268	810.952	45.9729	292.008	906.055	897.128	275.183	971.845	1088.85				172.569	895.368	104.408	210.003	1006.51	43.2312
1431	0	-167.336	802.471	967.732				-165.615	843.099	533.351	-185.298	740.18	157.081	-240.28	818.494	46.1459	292.242	912.148	896.971	276.433	973.784	1088.61				172.152	895.454	104.255	209.973	1006.55	43.1177
1432	0	-166.384	804.516	967.89				-165.965	846.463	533.774	-187.118	747.531	156.604	-242.164	826.675	46.1503	292.82	914.374	896.856	277.607	975.578	1088.43				172.099	895.551	104.217	209.99	1006.61	43.1129
1433	0	-165.476	806.472	968.32				-166.175	849.617	534.311	-190.017	755.566	156.06	-244.758	836.392	46.1677	293.531	916.491	896.747	278.7	977.482	1088.29				171.996	895.612	104.242	210.013	1006.65	43.0755
1434	0	-164.642	808.694	968.43				-166.668	853.628	534.82	-192.579	764.436	155.303	-246.892	846.861	46.0638	294.263	918.733	896.645	279.667	979.375	1088.1				171.907	895.706	104.253	210.025	1006.69	43.0575
1435	0	-163.741	810.637	968.71				-166.981	857.174	535.361	-196.279	772.756	154.953	-248.748	858.327	45.8292	294.801	920.936	896.702	280.734	981.315	1087.96				171.83	895.779	104.253	210.035	1006.68	43.061
1436	0	-162.866	812.364	968.961				-167.342	860.746	535.694	-198.929	783.09	154.092	-250.716	870.066	45.8097	295.418	923.084	896.125	281.617	983.269	1087.79				171.911	895.912	104.281	210.005	1006.74	43.0521
1437	0	-162.091	814.274	969.087				-167.813	864.923	536.325	-201.802	794.245	153.525	-252.553	882.528	46.1876	296.026	925.31	896.086	282.546	985.31	1087.68				171.808	896.005	104.304	210.037	1006.79	43.037
1438	0	-161.301	815.958	969.397				-168.056	868.981	536.646	-205.391	803.404	153.552	-254.034	894.52	46.8681	296.498	927.562	895.893	283.154	987.124	1087.46				171.771	896.047	104.281	210.057	1006.8	42.9886
1439	0	-160.574	817.869	969.481				-168.521	873.463	537.191	-208.065	814.08	153.19	-255.737	907.943	48.1713	297.106	929.889	895.576	284.068	989.362	1087.59				171.659	896.17	104.317	210.111	1006.8	42.9984
1440	0	-159.927	819.62	969.674				-168.748	878.071	537.731	-210.886	825.327	153.241	-257.612	921.333	49.7135	297.414	932.189	895.387	284.52	991.149	1087.46				171.599	896.29	104.329	210.065	1006.82	42.9687
1441	0	-159.189	821.111	969.925				-169.297	883.534	538.322	-213.218	836.566	153.455	-259.358	934.587	51.5229	297.796	934.562	895.229	285.341	993.49	1087.61				171.466	896.417	104.379	210.108	1006.83	42.9931
1442	0	-158.57	822.642	970.156				-169.133	888.293	538.935	-215.68	846.852	153.857	-261.069	947.53	53.4271	298.054	936.921	895.131	285.786	995.552	1087.7				171.354	896.476	104.355	210.073	1006.82	42.9992
1443	0	-158.085	824.364	970.135				-169.698	894.242	539.508	-217.653	857.697	154.434	-262.791	960.391	55.3238	298.284	939.264	894.973	286.433	997.73	1087.79				171.252	896.55	104.385	210.084	1006.8	43.0046
1444	0	-157.539	825.923	970.348				-170.282	900.529	540.449	-219.336	868.724	154.789	-264.464	972.877	57.4328	298.457	941.634	894.792	286.712	999.459	1087.94				171.089	896.604	104.405	210.079	1006.78	43.0589
1445	0	-157.065	827.536	970.474				-170.255	906.168	540.917	-220.698	879.24	155.564	-266.359	985.331	59.3854	298.466	944.06	894.608	287.008	1001.63	1088.35				170.946	896.655	104.397	210.033	1006.74	43.0449
1446	0	-156.768	829.345	970.46				-170.584	912.516	541.644	-222.24	889.5	156.333	-267.844	996.798	61.8216	298.606	946.436	894.427	287.262	1003.71	1088.63				170.795	896.766	104.379	210.035	1006.7	43.0454
1447	0	-156.405	831.182	970.604				-170.9	918.807	542.495	-223.294	899.895	156.992	-269.527	1007.92	64.0816	298.467	948.873	894.429	287.343	1005.58	1088.94				170.643	896.823	104.393	210.067	1006.63	43.0629
1448	0	-156.158	832.837	970.595				-171.287	925.305	543.358	-223.837	910.231	157.567	-271.234	1019.25	66.4084	298.775	951.206	894.234	287.867	1007.87	1089.2				170.464	896.885	104.378	210.048	1006.64	43.0734
1449	0	-156.027	834.379	970.506				-171.711	931.866	544.161	-224.095	920.089	158.344	-272.398	1029.43	68.558	298.692	953.608	893.934	287.898	1009.55	1089.39				170.302	896.966	104.391	210.03	1006.61	43.0922
1450	0	-155.917	836.292	970.541				-172.121	938.675	545.06	-224.318	929.807	159.135	-273.812	1039.96	70.7804	298.548	955.998	893.731	287.92	1011.37	1089.65				170.175	897.073	104.427	210.035	1006.56	43.0978
1451	0	-155.86	838.463	970.441				-172.462	945.252	546.033	-223.494	939.653	159.604	-274.987	1050.02	72.9553	298.333	958.572	893.475	287.945	1013.03	1089.63				169.963	897.25	104.421	210.016	1006.56	43.115
1452	0	-155.828	840.58	970.348				-172.78	951.98	546.869	-223.101	949.414	160.377	-275.628	1059.36	74.8416	298.194	960.959	893.367	288.21	1014.94	1089.82				169.792	897.302	104.441	209.995	1006.5	43.0908
1453	0	-155.663	842.764	970.184				-173.184	958.354	547.719	-222.939	958.629	161.248	-276.197	1068.94	76.6596	298.074	963.344	893.128	288.416	1016.64	1089.6				169.591	897.556	104.452	209.979	1006.48	43.135
1454	0	-155.771	844.448	970.081				-173.59	965.189	548.604	-222.424	967.794	162.002	-276.747	1078.72	78.4569	297.927	965.706	892.849	288.465	1018.45	1089.7				169.417	897.609	104.441	209.954	1006.48	43.1191
1455	0	-156.024	846.568	970.033				-173.796	971.942	549.507	-221.871	976.802	162.674	-276.753	1088.19	79.9838	297.619	968.059	892.668	288.462	1020.08	1089.79				169.246	897.784	104.527	209.962	1006.49	43.2228
1456	0	-156.15	848.912	969.745				-173.976	978.104	550.247	-221.309	985.834	163.672	-276.143	1097.58	81.3516	297.265	970.432	892.401	288.418	1021.69	1089.78				169.106	897.909	104.612	209.789	1006.44	43.0413
1457	0	-156.197	851.574	969.628				-174.267	984.708	551.05	-220.874	994.751	164.296	-275.932	1106.64	82.8868	297.073	972.656	892.139	288.539	1023.36	1089.74				168.975	898.026	104.647	209.906	1006.52	43.1499
1458	0	-156.524	854.1	969.413				-174.539	990.954	551.841	-220.262	1003.29	165.043	-274.829	1115.53	84.0907	296.754	974.857	891.972	288.565	1025.09	1089.72				168.835	898.226	104.698	209.731	1006.43	43.0784
1459	0	-156.867	856.546	969.303				-174.646	997.092	552.562	-219.716	1011.77	165.756	-273.874	1124.88	85.1744	296.4	977.096	891.822	288.846	1027.48	1089.66				168.682	898.431	104.703	209.634	1006.44	43.0227
1460	0	-157.229	859.265	969.128				-174.619	1002.9	553.168	-219.011	1020.52	166.185	-272.69	1134.32	86.2628	296.087	979.293	891.638	289.14	1029.36	1089.68				168.497	898.618	104.714	209.583	1006.43	43.0138
1461	0	-157.669	862.229	968.986				-174.553	1008.83	553.755	-218.442	1028.7	166.952	-271.282	1144	87.0302	295.818	981.393	891.414	288.988	1030.69	1089.55				168.333	898.821	104.731	209.527	1006.43	43.0743
1462	0	-157.935	865.027	968.726				-174.645	1014.88	554.591	-217.573	1036.88	167.269	-269.909	1152.72	88.0454	295.439	983.544	891.11	288.965	1032.29	1089.45				168.151	899.098	104.705	209.494	1006.47	43.0825
1463	0	-158.383	868.094	968.343				-174.797	1020.94	555.218	-217.234	1045.35	167.939	-268.154	1161.37	88.8431	294.872	985.682	890.934	288.876	1033.69	1089.34				168.02	899.234	104.789	209.534	1006.5	43.1249
1464	0	-158.897	870.937	968.208				-174.618	1026.09	555.375	-216.745	1053.28	168.487	-266.583	1170.51	89.7041	294.637	987.746	890.704	288.817	1035.15	1089.2				167.967	899.323	104.818	209.669	1006.61	43.3118
1465	0	-159.445	873.862	967.968				-175.118	1032.5	555.769	-216.318	1061.31	168.818	-265.174	1179.24	90.3925	294.189	989.813	890.457	288.874	1036.74	1089.09				167.802	899.538	104.889	209.435	1006.52	43.1632
1466	0	-160.074	876.962	967.629				-174.877	1037.56	555.899	-215.76	1069.12	169.249	-263.515	1187.82	91.0307	293.782	991.957	890.203	289.131	1038.5	1088.95				167.678	899.668	104.92	209.413	1006.54	43.2232
1467	0	-160.685	880.211	967.177				-174.774	1042.69	556.167	-215.242	1076.55	169.48	-261.619	1195.77	91.5469	293.472	993.988	889.889	288.57	1039.71	1088.78				167.577	899.818	104.954	209.579	1006.66	43.4106
1468	0	-161.24	883.551	966.983				-174.485	1047.68	556.272	-213.62	1082.3	169.378	-260.435	1204.6	92.466	292.948	996.167	889.629	288.45	1041.1	1088.63				167.47	900.005	105.024	209.376	1006.58	43.2877
1469	0	-161.997	886.729	966.443				-174.336	1053.11	556.377	-214.217	1090.88	170.094	-259.087	1212.42	93.1547	292.444	998.315	889.319	288.63	1042.86	1088.51				167.341	900.19	105.028	209.309	1006.61	43.3155
1470	0	-162.521	889.992	966.378				-174.175	1058.12	556.366	-212.909	1097.08	169.927	-257.951	1220.22	93.8613	292.049	1000.42	889.018	288.416	1044.49	1088.4				167.279	900.328	105.089	209.402	1006.69	43.4089
1471	0	-163.27	893.421	965.844				-173.871	1062.75	556.38	-213.358	1105.12	170.137	-256.849	1227.5	94.5105	291.491	1002.65	888.676	288.178	1046.12	1088.41				167.039	900.523	105.052	209.502	1006.72	43.4768
1472	0	-164.06	897	965.252				-173.816	1067.62	556.25	-213.365	1112	170.318	-255.939	1234.66	95.0718	290.963	1004.78	888.219	287.95	1047.86	1088.4				167.027	900.627	105.185	209.257	1006.68	43.382
1473	0	-164.689	900.287	964.906				-173.526	1072.38	556.063	-211.91	1116.45	169.97	-255.209	1241.81	95.6002	290.441	1006.98	887.841	287.714	1049.56	1088.21				166.943	900.744	105.23	209.203	1006.73	43.4139
1474	0	-165.457	903.889	964.258				-173.301	1076.88	555.908	-212.457	1124.27	170.135	-254.64	1247.91	95.9101	289.859	1009.29	887.457	287.475	1051.34	1088.16				166.803	900.903	105.259	209.214	1006.75	43.4559
1475	0	-166.339	907.712	963.551				-173.381	1081.72	555.545	-212.622	1130.92	170.187	-253.984	1254.64	96.399	289.29	1011.54	887.056	287.044	1053.09	1088.15				166.709	901.042	105.316	209.123	1006.77	43.4593
1476	0	-167.177	911.309	963.003				-173.197	1085.92	555.209	-212.238	1136.68	169.82	-253.775	1261.1	96.7057	288.672	1013.93	886.586	286.528	1054.74	1088.06				166.564	901.218	105.397	209.11	1006.82	43.4623
1477	0	-167.94	914.759	962.241				-173.279	1090.35	554.747	-211.792	1141.89	169.43	-253.16	1266.31	96.7829	288.023	1016.33	886.273	286.104	1056.38	1087.95				166.505	901.394	105.46	209.038	1006.85	43.4421
1478	0	-168.789	918.301	961.657				-173.425	1094.43	554.332	-211.437	1147	168.953	-253.286	1272.41	96.8506	287.442	1018.68	885.925	285.458	1058.01	1087.84				166.385	901.532	105.525	209.09	1006.88	43.4857
1479	0	-169.7	922.102	960.792				-173.524	1098.48	553.682	-210.338	1150.36	168.187	-252.523	1276.98	96.5039	286.667	1021.13	885.538	284.993	1059.71	1087.63				166.282	901.726	105.63	209.249	1006.95	43.6448
1480	0	-170.596	925.725	960.155				-173.761	1102.48	553.111	-210.119	1154.77	167.603	-252.681	1282.16	96.34	286.133	1023.43	885.248	284.027	1060.67	1087.45				166.201	901.903	105.706	209.11	1007.36	43.8472
1481	0	-171.449	929.382	959.302				-174.067	1106.31	552.393	-210.788	1161.32	167.172	-252.632	1286.83	95.8974	285.392	1025.82	884.896	283.498	1062.43	1087.3				166.084	902.115	105.821	209.362	1007.23	43.8538
1482	0	-172.335	933.046	958.443				-174.463	1110.07	551.697	-210.165	1165.46	166.346	-252.718	1291.54	95.3556	284.717	1028.03	884.616	283.232	1064.5	1087.31				166.026	902.305	105.955	209.315	1007.28	43.8295
1483	0	-173.204	936.806	957.504				-174.805	1113.64	550.963	-210.296	1169.56	165.615	-252.419	1295.13	94.3978	284.023	1030.3	884.334	282.308	1065.99	1087.06				165.957	902.457	106.045	208.938	1007.32	43.6568
1484	0	-174.316	940.495	956.662				-175.043	1116.69	549.997	-209.671	1172.69	164.631	-252.508	1298.96	93.3032	283.293	1032.48	883.939	281.557	1067.68	1086.97				165.991	902.304	106.382	208.972	1007.35	43.6327
1485	0	-175.239	943.958	955.88				-175.791	1120.42	549.223	-210.148	1177.34	163.777	-253.052	1303.03	92.708	282.645	1034.63	883.661	280.913	1069.5	1086.83				165.735	902.88	106.301	208.94	1007.25	43.529
1486	0	-176.314	947.766	954.888				-176.423	1123.76	548.261	-210.161	1181.13	162.862	-253.157	1306.1	91.6031	281.913	1036.86	883.308	280.238	1071.38	1086.74				165.589	903.123	106.418	209.012	1007.43	43.6711
1487	0	-177.461	951.636	953.968				-177.197	1127.05	547.282	-209.781	1184.07	161.616	-253.581	1309.49	90.4668	281.156	1039.06	883.065	279.539	1073.12	1086.6				165.419	903.416	106.552	209.014	1007.51	43.6187
1488	0	-178.661	955.529	952.952				-178.16	1130.53	546.242	-209.813	1187.36	160.586	-253.814	1312.57	89.2675	280.329	1041.35	882.864	278.766	1074.94	1086.51				165.269	903.58	106.621	209.01	1007.49	43.5856
1489	0	-179.66	959.13	952.141				-178.963	1133.81	545.142	-209.58	1190.47	159.182	-254.038	1314.78	87.493	279.682	1043.46	882.477	278.269	1077.05	1086.45				165.202	903.752	106.678	209.068	1007.56	43.6305
1490	0	-180.932	963.015	950.989				-179.842	1136.79	543.963	-209.46	1192.84	157.976	-254.768	1318.05	86.2469	278.93	1045.72	882.16	277.123	1078.79	1086.35				165.089	903.91	106.792	209.082	1007.6	43.6165
1491	0	-182.113	966.819	950.094				-180.943	1140.26	542.835	-209.543	1195.2	156.797	-255.274	1320.78	84.7062	278.106	1048.03	881.959	276.214	1080.77	1086.23				164.927	904.171	106.955	209.138	1007.63	43.6557
1492	0	-183.327	970.452	949.108				-181.959	1143.51	541.659	-209.319	1197.24	155.338	-255.378	1323.12	82.8382	277.234	1050.31	881.762	275.131	1082.6	1085.99				164.791	904.392	107.07	209.041	1007.6	43.5896
1493	0	-184.436	974.574	947.955				-182.751	1146.1	540.379	-210.267	1201.56	154.318	-255.888	1325.59	81.0076	276.525	1052.5	881.625	273.998	1084.6	1085.76				164.647	904.492	107.149	208.994	1007.59	43.5642
1494	0	-185.768	978.469	946.997				-183.8	1148.24	539.192	-210.135	1203.85	152.882	-256.332	1328.2	79.0716	275.529	1054.86	881.376	272.836	1086.54	1085.5				164.365	904.882	107.03	208.981	1007.62	43.6168
1495	0	-187.068	982.661	945.89				-184.458	1151.52	537.501	-210.483	1206.37	151.351	-257.15	1331.43	77.2611	274.434	1057.16	881.197	271.624	1088.58	1085.3				164.711	904.968	107.403	208.957	1007.65	43.6464
1496	0	-188.364	986.695	944.839				-185.001	1153.79	535.956	-211.368	1209.93	150.298	-257.166	1334.44	75.1272	273.54	1059.54	881.163	270.424	1090.86	1085.08				164.528	905.149	107.536	208.949	1007.7	43.6584
1497	0	-189.534	990.517	943.882				-185.52	1155.36	534.212	-212.296	1213.16	149.05	-257.896	1338.38	73.5436	272.531	1061.99	881.114	268.813	1092.9	1084.83				164.299	905.298	107.663	208.997	1007.72	43.7186
1498	0	-190.866	994.646	942.597				-185.97	1157.32	532.371	-213.684	1217.13	147.723	-258.686	1342.77	72.1643	271.478	1064.54	881.135	267.563	1095.39	1084.86				163.973	905.327	107.7	208.934	1007.77	43.6957
1499	0	-192.382	998.648	941.66				-185.926	1158.47	530.324	-215.488	1221.6	146.659	-259.503	1347.41	70.9685	270.524	1067.13	881.201	266.183	1097.92	1084.76				163.903	905.509	107.836	208.967	1007.77	43.7201
1500	0	-193.799	1002.9	940.603				-186.035	1158.36	528.118	-216.882	1225.47	145.277	-260.192	1352.21	70.1324	269.236	1069.85	881.231	264.564	1100.51	1084.74				163.768	905.609	107.921	208.939	1007.78	43.7271
1501	0	-195.221	1006.83	939.504				-185.61	1159.78	525.773	-217.601	1227.88	143.725	-260.782	1357.26	69.3941	268.007	1072.45	881.167	262.934	1103.3	1084.82				163.788	905.369	108.195	208.935	1007.78	43.7276
1502	0	-196.916	1011.44	938.471				-185.509	1160.68	523.685	-220.051	1233.69	143.124	-262.199	1363.45	69.6121	266.755	1075.18	881.217	261.118	1106.06	1084.91				163.446	905.838	108.086	208.924	1007.78	43.7181
1503	0	-198.487	1015.6	937.266				-185.261	1161.16	521.432	-222.694	1239.77	142.65	-263.229	1368.51	69.434	265.357	1077.94	881.297	259.366	1109.03	1085.05				163.387	905.914	108.168	208.931	1007.79	43.7071
1504	0	-200.245	1020.11	935.977				-185.272	1161.93	519.281	-223.981	1244.1	141.365	-264.556	1373.45	69.5282	263.913	1080.74	881.301	257.458	1111.98	1085.09				163.279	906.01	108.291	208.848	1007.74	43.6357
1505	0	-201.785	1024.07	934.585				-185.464	1163.01	517.285	-224.938	1247.4	140.19	-265.673	1377.79	69.0989	262.637	1083.52	881.371	255.561	1115.19	1085.16				163.154	906.055	108.401	208.874	1007.71	43.6368
1506	0	-203.424	1028.22	933.323				-185.9	1164.85	515.542	-225.953	1251.24	138.749	-266.686	1381.12	68.117	261.168	1086.37	881.446	253.475	1118.41	1085.21				163.07	906.181	108.496	208.876	1007.73	43.6655
1507	0	-205.127	1032.43	931.851				-186.546	1167.22	513.767	-226.062	1252.97	136.663	-267.408	1383.34	66.3138	259.85	1089.24	881.473	251.47	1121.61	1085.15				162.98	906.234	108.605	208.865	1007.71	43.6263
1508	0	-206.836	1036.52	930.27				-187.544	1170	512.178	-226.755	1255.5	135.06	-267.898	1385	63.8183	258.326	1092.14	881.452	249.263	1125.06	1085.06				162.905	906.32	108.712	208.895	1007.76	43.6796
1509	0	-208.576	1040.72	928.889				-188.572	1173.2	510.62	-226.608	1256.43	132.659	-267.804	1385.27	60.1109	256.82	1094.98	881.434	247.108	1128.45	1084.84				162.847	906.417	108.826	208.859	1007.71	43.6514
1510	0	-210.304	1044.52	927.41				-189.636	1175.95	508.947	-226.36	1256.42	130.123	-267.378	1385.29	56.3672	255.017	1097.93	881.314	244.745	1131.86	1084.61				162.734	906.432	108.847	208.845	1007.71	43.6387
1511	0	-212.18	1048.8	925.941				-190.859	1179.14	507.245	-226.018	1255.75	127.047	-266.205	1385.12	52.2827	253.36	1100.88	881.133	242.362	1135.39	1084.24				162.55	906.478	108.95	208.864	1007.67	43.6447
1512	0	-214.152	1053.09	924.379				-192.038	1181.81	505.425	-227.512	1258.06	125.764	-265.18	1384.87	48.0759	251.675	1103.84	880.844	239.868	1139.05	1083.89				162.58	906.59	109.053	208.892	1007.65	43.677
1513	0	-216.138	1057.08	922.764				-192.945	1183.69	503.352	-228.818	1259.82	123.854	-263.772	1384.64	43.8095	249.971	1106.74	880.522	237.405	1142.82	1083.31				162.537	906.682	109.163	208.844	1007.62	43.643
1514	0	-218.174	1061.36	921.321				-194.006	1185.63	501.092	-229.192	1259.69	121.271	-261.927	1384.22	39.64	248.05	1109.91	880.116	234.847	1146.6	1082.74				162.174	906.674	109.209	208.813	1007.59	43.6614
1515	0	-220.469	1065.81	919.807				-194.907	1186.97	498.634	-229.486	1259.16	118.556	-260.246	1384.56	38.1327	246.043	1113.09	879.591	232.235	1150.56	1082.11				161.79	906.611	109.22	208.696	1007.55	43.5971
1516	0	-222.557	1070.04	918.026				-196.156	1188.86	496.329	-228.633	1258.13	115.932	-259.143	1385.11	38.4673	243.909	1116.32	879.116	229.635	1154.56	1081.41				161.47	906.918	109.485	208.675	1007.57	43.6191
1517	0	-224.854	1074.83	916.163				-196.469	1189.41	493.421	-228.679	1257.89	113.693	-258.156	1385.98	38.9649	241.727	1119.65	878.576	226.887	1158.63	1080.55				161.526	906.832	109.394	208.648	1007.52	43.6562
1518	0	-227.245	1079.58	914.409				-196.989	1191.03	491.011	-228.178	1258.3	111.647	-257.124	1387.84	39.9273	239.393	1123.04	877.92	224.135	1162.71	1079.68				161.393	906.922	109.524	208.627	1007.49	43.6727
1519	0	-229.994	1084.74	912.594				-197.071	1192.2	488.447	-225.647	1259.2	109.599	-255.621	1388.06	40.4103	236.963	1126.55	877.331	221.321	1166.94	1078.68				161.22	907.001	109.632	208.357	1007.35	43.479
1520	0	-232.901	1090.39	910.89				-196.877	1193.34	486.162	-222.853	1260.98	109.014	-254.684	1388.19	41.0606	234.357	1130.1	876.544	218.385	1171.23	1077.71				160.969	907.163	109.891	208.453	1007.42	43.611
1521	0	-235.874	1095.83	909.348				-196.129	1195.34	484.415	-218.605	1262.23	108.991	-253.129	1387.92	42.0556	231.818	1133.78	875.673	215.51	1175.51	1076.64				160.755	907.265	110.186	208.494	1007.42	43.7432
1522	0	-238.942	1101.26	908.108				-194.459	1198.04	483.212	-213.525	1262.67	107.719	-251.275	1388.42	43.5977	229.049	1137.49	874.675	212.409	1179.77	1075.53				160.436	907.407	110.588	208.382	1007.27	43.7136
1523	0	-242.048	1106.85	907.024				-192.413	1202.02	482.32	-207.924	1264.77	106.269	-250.391	1388.48	44.045	225.926	1141.43	873.953	209.213	1184.04	1074.44				159.815	907.828	111.181	208.32	1007.35	43.8432
1524	0	-244.76	1111.66	905.938				-190.502	1206.34	481.109	-206.539	1268.33	106.488	-250.114	1388.56	44.105	223.026	1145.46	873.049	205.995	1188.38	1073.34				159.701	907.764	111.508	208.686	1006.83	43.7658
1525	0	-247.576	1116.17	904.909				-189.634	1211.23	480.042	-206.095	1271.63	106.311	-249.735	1388.74	44.295	220.143	1149.65	872.281	202.572	1192.77	1072.28				159.349	907.999	111.99	208.568	1006.81	43.8639
1526	0	-250.185	1120.38	904.251				-190.34	1216.11	479.692	-205.513	1272.35	105.663	-249.827	1388.92	44.2184	217.4	1153.85	871.448	199.17	1197.66	1071.29				158.792	908.262	112.698	208.866	1006.81	44.3731
1527	0	-253.106	1124.64	903.975				-192.045	1219.23	479.71	-205.62	1271.88	105.164	-250.05	1389	44.0179	214.372	1158	870.85	195.736	1202.63	1070.53				158.304	908.603	113.516	208.291	1006.51	44.2047
1528	0	-255.971	1128.21	904.022				-194.813	1220.89	480.302	-206.142	1271.22	104.814	-250.279	1389.03	43.7604	211.801	1162.03	870.449	192.292	1207.83	1069.97				157.563	909.042	114.442	208.141	1006.47	44.6079
1529	0	-259.016	1131.56	905.019				-197.823	1221.33	481.032	-207.386	1271.67	105.011	-250.576	1389	43.6797	208.831	1165.73	870.17	188.754	1213.06	1069.62				157.15	909.459	115.573	207.89	1006.45	44.9586
1530	0	-261.872	1134.32	906.048				-200.719	1221.2	481.764	-208.028	1271.12	104.88	-250.704	1389.05	43.3814	205.73	1169.16	870.069	185.213	1218.31	1069.47				156.115	910.197	116.969	207.696	1006.4	45.3148
1531	0	-264.5	1136.96	907.104				-203.417	1221.33	482.334	-208.46	1270.48	104.722	-250.839	1389.03	43.2639	202.511	1172.35	870.096	181.755	1223.61	1069.61				155.412	911.111	118.432	207.263	1006.3	45.6238
1532	0	-267.474	1140.06	908.738				-205.877	1221.44	482.638	-209.175	1271.04	104.918	-250.975	1389	43.2326	199.322	1175.41	870.278	178.194	1228.71	1070.03				154.675	911.801	120.185	207.122	1005.96	45.934
1533	0	-269.955	1142.75	909.677				-207.898	1221.84	482.702	-209.65	1271.52	104.989	-250.964	1388.97	43.2041	196.195	1178.42	870.681	174.808	1233.91	1070.59				154.076	912.997	122.337	206.33	1005.83	45.8493
1534	0	-272.316	1145.64	910.846				-209.306	1222.16	482.485	-209.783	1271.49	104.986	-250.981	1388.91	43.2249	193.061	1181.73	871.519	171.418	1239.19	1071.21				153.731	914.388	124.471	206.266	1005.99	46.3364
1535	0	-274.939	1148.7	911.62				-210.553	1223.39	482.377	-209.737	1271.26	104.872	-250.937	1388.88	43.2428	189.716	1184.7	872.549	168.21	1244.61	1071.78				153.333	916.203	126.742	205.908	1005.97	46.5961
1536	0	-277.61	1151.75	912.052				-211.708	1225	482.139	-209.774	1271.07	104.774	-250.948	1388.88	43.2426	186.491	1186.32	873.499	165.046	1250	1072.25				153.014	917.81	129.335	205.731	1005.87	47.0709
1537	0	-280.498	1155.29	912.236				-212.68	1226.31	481.836	-209.823	1270.96	104.692	-250.926	1388.86	43.2596	183.761	1188.94	874.651	162.151	1255.48	1072.53				152.902	919.705	132.431	205.533	1006.03	47.5864
1538	0	-283.308	1158.92	912.218				-213.844	1227.83	481.795	-209.843	1270.98	104.569	-250.882	1388.85	43.2419	181.203	1192.34	875.553	159.376	1260.72	1072.84				153.136	920.863	135.769	205.173	1006.2	48.1832
1539	0	-285.965	1162.32	912.114				-215.237	1229.72	481.946	-209.926	1271.18	104.495	-250.926	1388.79	43.253	178.758	1195.82	876.361	156.687	1265.66	1073.1				152.512	923.388	138.987	204.819	1006.35	48.9779
1540	0	-288.603	1165.96	912.195				-216.584	1231.22	482.076	-210.063	1271.53	104.447	-250.866	1388.8	43.2271	176.616	1199.32	877.128	154.152	1270.22	1073.24				151.676	926.386	142.398	204.567	1006.53	50.1042
1541	0	-290.807	1168.93	912.256				-217.792	1232.63	482.103	-210.139	1271.79	104.329	-250.815	1388.72	43.2072	174.602	1202.88	877.901	151.604	1274.21	1073.4				150.847	929.258	146.052	203.844	1006.92	51.1721
1542	0	-293.312	1172.51	912.391				-219.089	1234.35	482.149	-210.168	1272.13	104.257	-250.769	1388.68	43.218	172.961	1206.59	878.582	149.059	1277.72	1073.4				149.8	932.858	150.04	203.779	1007.2	52.6161
1543	0	-295.944	1176.49	912.1				-220.278	1235.99	481.984	-210.415	1272.83	104.127	-250.739	1388.71	43.2574	171.075	1210.17	879.022	146.445	1280.99	1073.29				148.715	936.925	154.366	202.994	1007.98	54.2052
1544	0	-298.151	1179.84	912.051				-221.257	1237.43	481.977	-209.94	1272.43	103.704	-250.726	1388.67	43.2803	169.351	1214.01	879.495	143.879	1283.93	1073.08				147.397	941.79	158.936	202.539	1008.77	56.3349
1545	0	-300.284	1183.38	911.899				-222.395	1239.05	481.865	-209.657	1272.45	103.499	-250.627	1388.7	43.2973	167.567	1218	879.779	141.483	1287.02	1072.85				145.952	947.214	164.069	201.494	1009.79	58.8563
1546	0	-302.429	1187.24	911.559				-223.264	1240.05	481.462	-209.572	1272.51	103.279	-250.572	1388.71	43.2996	165.924	1222.56	879.949	139.303	1290.29	1072.61				144.217	953.599	169.619	200.602	1011.15	62.0213
1547	0	-304.449	1191.06	911.445				-224.474	1241.48	481.11	-209.633	1272.7	103.152	-250.651	1388.59	43.4041	164.321	1227.2	879.989	137.195	1293.59	1072.34				142.383	960.917	175.436	199.369	1012.98	65.7206
1548	0	-306.482	1195.09	910.928				-225.636	1242.88	480.864	-209.71	1272.8	102.958	-250.539	1388.25	43.1875	162.826	1231.59	879.958	134.967	1296.61	1072.2				140.487	968.789	181.511	197.815	1014.93	69.9315
1549	0	-308.194	1198.77	910.707				-226.735	1243.61	480.715	-209.947	1272.93	102.834	-250.54	1388.81	43.3891	161.268	1235.69	879.89	133.091	1299.93	1072.05				138.099	977.06	188.02	195.996	1017.89	75.6608
1550	0	-309.74	1202.67	910.565				-228.073	1244.81	480.585	-210.116	1272.89	102.673	-250.507	1388.71	43.2783	160.254	1239.37	879.911	131.166	1303.03	1071.81				135.712	985.729	194.688	193.752	1021.72	81.9069
1551	0	-311.195	1206.62	910.188				-229.189	1245.6	480.399	-210.323	1272.94	102.541	-250.518	1388.87	43.3757	159.249	1242.88	879.805	129.384	1306.05	1071.58				133.161	994.538	201.35	191.461	1026.81	88.8489
1552	0	-312.632	1210.47	910.023				-230.37	1246.35	480.178	-210.457	1272.87	102.389	-250.548	1388.96	43.3464	158.283	1246.16	879.927	127.695	1308.96	1071.23				129.744	1004.17	207.366	189.22	1033	95.4619
1553	0	-314.189	1214.04	910.072				-231.425	1247.14	480.076	-210.638	1272.89	102.33	-250.637	1388.91	43.3726	157.452	1249.32	880.265	126.024	1311.8	1070.92				126.318	1013.1	213.444	186.586	1040.83	99.9277
1554	0	-315.719	1217.2	910.116				-232.305	1247.53	479.893	-210.803	1272.9	102.264	-250.502	1388.71	43.2608	156.723	1252.1	881.014	124.554	1314.8	1070.55				123.728	1021.81	218.397	183.181	1050.08	102.55
1555	0	-317.142	1220.2	910.293				-233.265	1248.38	479.852	-210.982	1273.01	102.221	-250.51	1388.71	43.2527	156.265	1255.11	881.262	123.18	1317.58	1070.12				121.504	1032.8	221.425	178.541	1061.55	105.049
1556	0	-318.155	1222.61	910.2				-234.09	1249.08	479.788	-211.122	1273.16	102.189	-250.532	1388.73	43.2401	155.603	1257.83	881.786	122.019	1320.4	1069.66				118.933	1044.99	223.138	174.393	1074.88	106.175
1557	0	-319.161	1224.82	910.332				-234.95	1250.09	479.786	-211.296	1273.18	102.225	-250.58	1388.87	43.2879	155.174	1260.3	882.47	120.834	1323.16	1069.2				116.663	1058.3	223.404	170.61	1089.63	106.143
1558	0	-320.367	1227.11	910.59				-235.592	1250.88	479.775	-211.414	1273.26	102.239	-250.602	1388.9	43.2808	154.502	1262.62	883.518	119.808	1325.81	1068.74				114.439	1072.11	222.9	166.773	1105.05	105.165
1559	0	-321.463	1229.19	910.728				-236.302	1251.94	479.891	-211.408	1273.13	102.25	-250.601	1388.9	43.2796	153.55	1264.7	884.654	119.104	1328.53	1068.21				111.971	1086.39	221.426	163.516	1121.18	103.301
1560	0	-322.326	1230.94	910.794				-236.761	1252.92	479.844	-211.569	1273.33	102.298	-250.6	1388.89	43.2793	152.596	1266.58	885.832	118.431	1331.22	1067.83				109.637	1101.43	219.054	160.661	1138.78	100.88
1561	0	-323.28	1232.8	910.67				-237.268	1254.11	479.92	-211.526	1273.28	102.317	-250.6	1388.89	43.2793	151.797	1268.1	887.4	117.949	1333.97	1067.56				107.819	1117.2	215.887	158.876	1157.62	98.3102
1562	0	-323.94	1234.77	911.1				-237.499	1255.06	480.058	-211.589	1273.37	102.33	-250.591	1388.87	43.2881	151.095	1270.04	888.831	117.508	1336.62	1067.43				106.294	1133.66	211.737	157.287	1177.71	95.0117
1563	0	-324.388	1236.65	911.171				-237.911	1256.37	480.273	-211.627	1273.48	102.417	-250.597	1388.88	43.2909	150.23	1272.55	890.037	117.217	1339.28	1067.4				105.185	1150.93	207.047	156.151	1198.9	91.4696
1564	0	-325.109	1238.96	911.453				-238.154	1257.63	480.417	-211.599	1273.49	102.497	-250.594	1388.8	43.291	149.726	1275.32	891.493	117.124	1341.9	1067.29				104.441	1168.79	201.696	155.592	1220.75	87.5018
1565	0	-325.301	1241.12	911.67				-238.344	1258.65	480.457	-211.698	1273.72	102.612	-250.641	1388.73	43.2614	149.126	1278.02	892.694	117.093	1344.53	1067.19				104.334	1187.2	195.986	155.461	1243.67	83.5624
1566	0	-325.535	1243.51	911.899				-238.338	1259.71	480.616	-211.755	1274.42	102.616	-250.547	1388.7	43.2179	149.129	1280.79	893.52	117.284	1347.17	1067.06				104.741	1206.12	189.923	155.731	1267.32	79.415
1567	0	-325.549	1246.06	911.95				-238.36	1260.84	480.752	-211.693	1273.84	102.721	-250.59	1388.79	43.2878	149.029	1283.58	894.394	117.52	1349.69	1066.92				105.732	1225.54	183.608	156.874	1291.36	75.4704
1568	0	-325.39	1248.66	912.112				-238.22	1261.93	480.953	-211.546	1273.62	102.74	-250.534	1388.68	43.2277	149.326	1286.35	895.205	118.002	1352.39	1066.61				107.393	1245.37	177.262	158.522	1315.95	71.7349
1569	0	-325.36	1251.71	912.273				-238.14	1263.05	481.062	-211.62	1273.74	102.842	-250.54	1388.67	43.2556	149.519	1289.26	895.819	118.391	1354.95	1066.32				109.526	1265.52	170.737	160.557	1340.83	68.1997
1570	0	-325.132	1254.8	912.382				-237.906	1264.44	481.207	-211.528	1273.76	102.828	-250.529	1388.68	43.2456	150.481	1291.27	896.665	119.06	1357.81	1065.93				111.525	1285.95	164.328	163.055	1365.86	64.9938
1571	0	-324.698	1257.96	912.347				-237.594	1265.63	481.282	-211.446	1273.83	102.906	-250.488	1388.64	43.2556	150.883	1294.03	896.905	119.466	1360.56	1065.56				114.402	1306.5	158.416	164.824	1387.27	62.4298
1572	0	-324.259	1260.98	912.294				-237.19	1266.96	481.36	-211.334	1273.84	102.982	-250.544	1388.72	43.2954	151.83	1297.39	897.333	120.153	1363.68	1065.19				118.426	1327.22	153.16	168.069	1411.65	60.4206
1573	0	-323.462	1263.83	912.185				-236.777	1268.17	481.362	-211.138	1273.78	102.999	-250.527	1388.83	43.3697	152.275	1299.85	897.666	120.68	1366.74	1064.73				121.785	1347.63	147.986	171.73	1435.96	59.4003
1574	0	-322.685	1266.97	912.218				-236.287	1269.7	481.535	-211.004	1273.88	103.089	-250.481	1388.72	43.3085	153.191	1303.62	897.847	121.373	1370.14	1064.39				125.961	1368.01	143.294	175.426	1460.6	58.8314
1575	0	-321.862	1270.15	912.262				-235.6	1270.91	481.653	-210.844	1274.03	103.242	-250.438	1388.61	43.2731	154.253	1307.5	897.936	122.03	1373.72	1063.98				129.685	1387.93	139.254	179.417	1484.89	58.9749
1576	0	-320.671	1273.02	912.299				-235.063	1272.54	481.775	-210.661	1274.01	103.356	-250.477	1388.72	43.3094	155.425	1311.67	897.97	123.012	1377.77	1063.62				132.368	1405.21	135.92	183.133	1507.22	59.0718
1577	0	-319.5	1275.9	912.336				-234.279	1273.96	481.932	-210.487	1274.11	103.438	-250.449	1388.6	43.3077	156.656	1315.73	897.777	123.816	1381.86	1063.3				136.113	1423.66	133.105	187.225	1530.56	60.7584
1578	0	-317.554	1277.76	912.431				-233.189	1274.84	482.041	-210.26	1274.12	103.517	-250.446	1388.64	43.3347	158.063	1320.09	897.562	124.555	1386.07	1063.31				139.902	1441.45	130.725	189.911	1549.99	61.4215
1579	0	-316.629	1281.17	912.715				-232.389	1276.35	482.259	-210.045	1273.03	103.72	-250.44	1388.62	43.3236	159.329	1324.25	897.293	125.635	1390.78	1063.09				143.452	1458.22	129.044	192.651	1568.6	62.4971
1580	0	-315.202	1283.92	912.72				-231.38	1278.07	482.462	-209.639	1273.86	103.642	-250.469	1388.67	43.3371	160.643	1328.62	896.748	126.423	1395.31	1063.27				146.678	1473.75	127.702	195.051	1585.7	63.9261
1581	0	-313.506	1286.4	912.885				-230.239	1279.48	482.646	-209.487	1274.18	103.824	-250.473	1388.67	43.3534	161.784	1332.79	896.133	127.665	1400.27	1063.23				149.301	1487.82	126.508	197.07	1601.55	65.4016
1582	0	-311.65	1288.85	913.131				-228.886	1280.71	482.819	-209.223	1274.24	103.978	-250.482	1388.68	43.3504	163.246	1337.28	895.053	129.116	1405.42	1063.13				151.309	1500.15	125.473	198.878	1616.25	67.0559
1583	0	-309.825	1291.16	913.516				-227.923	1282.86	483.257	-208.79	1274.09	104.087	-250.602	1388.62	43.4563	164.487	1341.89	893.879	130.709	1410.63	1063.08				152.867	1511.14	124.521	200.235	1628.36	68.5522
1584	0	-307.699	1293.6	913.927				-226.605	1284.63	483.628	-208.698	1274.22	104.306	-250.601	1388.61	43.4719	165.944	1346.6	892.735	132.223	1415.74	1062.97				153.645	1520.12	123.802	201.128	1638.05	70.0364
1585	0	-305.447	1295.98	914.403				-225.225	1286.38	484.012	-208.41	1274.18	104.463	-250.56	1388.81	43.4016	167.399	1351.2	891.493	134.211	1421	1063.07				153.882	1527.33	123.206	202.151	1645.06	71.3456
1586	0	-303.078	1298.34	914.918				-223.866	1288.37	484.273	-208.082	1274.02	104.601	-250.562	1388.83	43.4007	169.433	1356.54	890.523	136.212	1426.25	1062.97				153.502	1532.24	122	203.287	1651.12	71.9814
1587	0	-300.439	1300.8	915.505				-222.017	1289.69	484.533	-207.739	1273.97	104.782	-250.581	1388.85	43.3856	171.563	1361.89	889.521	138.233	1431.57	1062.84				152.604	1534.36	120.397	202.795	1655.58	72.0934
1588	0	-297.865	1303.6	916.276				-220.734	1292.47	485.175	-207.45	1274.25	105.042	-250.631	1388.9	43.4067	173.689	1367.46	888.73	140.507	1437.24	1062.67				151.381	1534.6	118.536	201.673	1656.71	70.0034
1589	0	-294.93	1306.25	916.653				-218.77	1294.04	485.43	-207.224	1274.37	105.313	-250.666	1388.9	43.4174	175.947	1373.42	887.857	142.902	1442.98	1062.77				150.042	1534.82	116.768	199.672	1659.09	67.1883
1590	0	-292.118	1309.03	917.487				-217.399	1297.1	486.127	-206.916	1274.43	105.618	-250.699	1389.03	43.4504	177.989	1379.8	886.953	145.461	1449.05	1062.89				149.936	1538.07	115.944	197.213	1656.72	61.6362
1591	0	-289.179	1312.09	918.141				-215.24	1298.75	486.399	-206.295	1274.22	105.907	-250.714	1389.05	43.4722	180.25	1386.35	886.01	147.766	1455.05	1062.99				150.868	1541.97	115.142	193.811	1656.38	56.4404
1592	0	-285.906	1315.05	918.675				-213.671	1301.94	487.086	-206.169	1274.61	106.38	-250.701	1389.07	43.4986	182.601	1393.35	885.342	150.417	1461.28	1063.27				151.641	1544.11	114.92	192.782	1656.1	54.1465
1593	0	-282.714	1317.91	919.391				-211.549	1304.21	487.579	-205.966	1274.68	106.8	-250.674	1389.09	43.5104	185.198	1400.5	884.811	152.829	1467.38	1063.77				151.818	1544.65	114.966	193.426	1656.71	53.9778
1594	0	-279.557	1320.86	919.994				-209.738	1307.35	488.038	-205.693	1274.85	107.102	-250.734	1388.99	43.6407	187.908	1407.97	884.713	155.291	1473.64	1064.38				152.187	1545.28	115.106	195.018	1658.64	54.0501
1595	0	-276.471	1324.04	920.655				-207.762	1309.83	488.595	-204.831	1274.79	107.632	-250.626	1389.12	43.5992	190.346	1415.14	884.963	157.953	1480.04	1065.21				152.661	1546.6	115.103	195.048	1660.21	53.3864
1596	0	-273.176	1327.38	921.384				-205.921	1312.59	488.991	-204.662	1275.17	108.222	-250.714	1389.01	43.7075	192.885	1422.43	885.712	160.584	1486.45	1066.13				153.392	1548.23	114.932	195.197	1663.41	53.6996
1597	0	-269.879	1330.61	921.809				-204.07	1314.86	489.526	-204.427	1275.78	108.788	-250.686	1389.06	43.7234	195.59	1429.76	886.773	163.11	1492.65	1067.12				153.685	1549.13	114.763	194.774	1663.78	53.044
1598	0	-266.476	1333.93	922.474				-202.109	1317.34	489.908	-204.2	1275.85	109.177	-250.626	1388.98	43.7035	198.129	1436.87	888.128	165.943	1498.91	1068.11				153.899	1549.79	114.593	194.356	1663.66	52.3389
1599	0	-263.06	1337.13	922.969				-200.271	1319.84	490.439	-203.522	1275.03	109.579	-250.462	1389.13	43.6341	200.735	1443.83	889.552	168.824	1504.8	1069.11				154.084	1550.62	114.421	194.086	1663.7	52.0434
1600	0	-259.488	1340.4	923.469				-198.281	1322.28	491.233	-203.724	1276.46	110.772	-250.44	1389.16	43.6678	203.409	1450.35	890.9	171.633	1510.25	1069.96				154.312	1551.45	114.159	194.043	1664.01	51.9639
1601	0	-256.109	1343.92	924.025				-196.514	1325.07	491.995	-203.403	1277.1	111.514	-250.364	1389.25	43.7867	206.369	1456.75	892.043	174.503	1515.35	1070.49				154.29	1551.86	113.947	193.962	1664.69	52.0835
1602	0	-252.449	1347.41	924.663				-194.338	1327.5	492.639	-203.528	1277.68	112.508	-250.471	1389.08	43.8055	209.244	1462.71	892.71	177.412	1520.05	1070.86				154.372	1552.26	113.799	194.252	1662.22	51.1082
1603	0	-249.012	1350.76	925.51				-192.667	1330.5	493.663	-202.809	1278.13	113.638	-250.263	1389.12	43.6923	212.383	1468.5	893.207	180.424	1524.81	1071.23				154.361	1552.68	113.515	194.159	1662.01	50.9232
1604	0	-245.337	1354.17	926.171				-190.605	1333.04	494.468	-202.441	1278.78	114.628	-250.226	1389.15	43.7384	215.48	1474.05	893.738	183.372	1529.41	1071.78				154.339	1553.07	113.323	194.074	1662.23	50.8337
1605	0	-242.45	1358.25	927.18				-189.062	1336.04	495.812	-201.934	1279.22	115.762	-250.212	1389.11	43.7248	218.572	1479.3	894.035	186.383	1534.21	1072.6				154.39	1553.37	113.187	193.793	1662.51	50.8463
1606	0	-239.464	1362.57	928.513				-187.22	1338.58	496.874	-201.537	1280.28	117.38	-250.201	1388.64	43.5183	221.643	1484.37	894.239	189.457	1539.13	1073.79				154.433	1553.66	113.073	193.792	1662.55	50.5585
1607	0	-236.133	1366.15	929.896				-185.836	1341.58	498.428	-201.368	1281.6	119.029	-250.819	1388.68	43.6839	224.603	1489.04	894.398	192.509	1544.09	1075.22				154.43	1553.8	112.941	193.77	1662.63	50.4477
1608	0	-232.153	1368.33	931.185				-184.744	1344.96	500.173	-200.98	1283.51	120.815	-251.151	1388.33	43.6892	227.408	1493.31	894.579	195.478	1548.75	1076.66				154.505	1553.98	112.87	193.762	1663.04	50.4794
1609	0	-229.328	1371.91	932.76				-183.069	1347.41	501.598	-200.411	1285.09	122.747	-251.04	1388.25	43.5341	229.999	1497.27	894.792	198.363	1553.22	1078.17				154.617	1554.14	112.818	193.881	1663.12	50.3427
1610	0	-226.092	1375.02	934.535				-181.795	1350.26	503.314	-199.631	1286.51	124.405	-251.453	1388.38	43.4734	232.502	1501.22	895.175	201.29	1557.39	1079.77				154.641	1554.22	112.692	193.715	1665.8	51.176
1611	0	-223.481	1378.58	936.384				-180.489	1353.37	504.928	-198.755	1287.45	126.179	-251.386	1387.98	43.2685	234.791	1504.98	895.695	204.146	1561.46	1081.27				154.843	1554.41	112.582	194.071	1663.86	50.4135
1612	0	-220.722	1381.66	938.198				-179.355	1356.58	506.668	-197.674	1288.75	127.949	-251.434	1387.42	43.1164	236.944	1508.04	896.315	206.879	1565.29	1082.74				154.922	1554.61	112.505	194.133	1662.81	49.9584
1613	0	-217.926	1384.73	940.037				-178.262	1359.98	508.408	-196.509	1289.84	129.837	-251.42	1386.83	42.9799	239.352	1511.56	896.778	209.701	1569.08	1084.09				155.026	1554.76	112.373	194.13	1662.95	49.8315
1614	0	-215.468	1387.55	941.976				-177.133	1363.37	510.223	-195.289	1291.18	131.723	-251.387	1386.38	43.0117	241.475	1514.56	897.279	212.38	1572.57	1085.4				155.07	1554.78	112.367	194.427	1662.81	49.8198
1615	0	-212.982	1390.23	943.825				-176.225	1366.98	511.872	-194.297	1292.4	133.503	-251.206	1385.96	43.0468	243.373	1517.72	897.958	215.103	1576.08	1086.5				155.194	1554.86	112.272	194.079	1662.7	49.5577
1616	0	-210.797	1393.33	945.715				-175.353	1370.85	513.627	-193.158	1293.96	135.435	-250.911	1385.69	43.1722	245.315	1520.51	898.67	217.781	1579.42	1087.52				155.311	1554.87	112.128	193.749	1662.47	49.382
1617	0	-208.836	1396.67	947.663				-174.481	1374.59	515.321	-191.816	1294.13	137.532	-250.563	1385.49	43.3776	247.338	1522.83	899.336	220.327	1582.62	1088.43				155.474	1554.86	112.061	194.239	1662.96	49.5642
1618	0	-206.866	1399.63	949.688				-174.14	1379.15	517	-190.094	1297.81	139.364	-249.967	1385.11	43.741	250.416	1522.53	899.681	222.786	1585.64	1089.34				155.542	1554.82	111.759	194.317	1663.01	49.5689
1619	0	-204.877	1402.32	951.547				-173.521	1383.2	518.739	-189.067	1297.42	141.406	-249.576	1385.06	44.1249	252.377	1524.97	900.096	225.309	1588.74	1090.19				155.881	1554.83	111.701	194.01	1662.83	49.5389
1620	0	-203.071	1405.6	953.456				-173.004	1387.41	520.258	-187.489	1301.55	143.055	-249.533	1385.69	44.7644	254.35	1527.59	900.525	227.719	1591.68	1090.99				156.035	1554.82	111.64	194.029	1662.7	49.4061
1621	0	-201.222	1408.27	955.383				-172.911	1392.45	521.823	-186.351	1301.67	145.133	-248.372	1385.12	45.0541	256.17	1530.25	901.088	229.952	1594.6	1091.78				156.242	1554.99	111.578	193.726	1666.86	50.7006
1622	0	-199.68	1411.33	957.169				-172.664	1397.09	523.468	-184.914	1303.11	146.954	-247.531	1384.71	45.4039	257.528	1534.13	901.899	232.029	1597.31	1092.49				156.378	1554.66	111.378	194.413	1663.47	49.4483
1623	0	-197.926	1413.9	958.976				-172.41	1401.9	524.874	-183.838	1304.69	148.93	-246.769	1384.82	45.8513	259.04	1537.04	902.713	234.078	1600.09	1093.16				156.511	1554.59	111.272	194.378	1662.96	49.1752
1624	0	-196.371	1416.71	960.606				-172.794	1407.53	526.311	-182.677	1306.63	150.775	-245.869	1385.09	46.3318	260.644	1539.99	903.523	235.972	1602.87	1093.79				156.636	1554.55	111.26	194.401	1663.16	49.1762
1625	0	-194.808	1419.37	962.285				-172.822	1412.94	527.549	-181.659	1308.79	152.671	-245.073	1385.23	46.7563	262.097	1542.18	904.234	237.88	1605.7	1094.44				156.835	1554.55	111.105	193.968	1666.51	50.337
1626	0	-193.322	1422.06	963.827				-173.128	1418.37	528.855	-181.089	1310.5	154.695	-244.49	1385.9	47.3856	263.288	1545.63	904.644	239.609	1608.52	1095				156.905	1554.47	111.05	193.92	1667.35	50.5143
1627	0	-191.843	1424.37	965.267				-173.93	1424.7	530.038	-180.266	1313.35	156.24	-244.175	1387.17	48.1186	264.564	1548.32	904.859	241.288	1611.3	1095.52				157.062	1554.48	111.018	193.983	1667.1	50.3951
1628	0	-190.682	1427.13	966.684				-174.24	1430.47	531.191	-180.296	1316.23	157.971	-243.828	1388.72	49.0465	265.826	1550.55	904.915	242.933	1614.14	1095.94				156.844	1554.13	110.829	193.988	1666.98	50.3099
1629	0	-189.577	1429.9	968.059				-174.792	1436.19	532.172	-180.188	1319.92	159.616	-244.098	1391.4	50.0107	267.003	1552.87	904.78	244.442	1616.89	1096.27				157.004	1554.27	110.821	194.004	1666.99	50.2476
1630	0	-188.436	1432.27	969.322				-175.298	1441.84	533.052	-180.525	1323.87	160.744	-244.389	1394.8	50.5417	268.045	1555.4	904.741	246.008	1619.58	1096.5				157.399	1554.54	110.868	194.07	1666.82	50.1562
1631	0	-187.204	1434.6	970.364				-176.092	1447.6	534	-181.973	1327.76	162.063	-245.498	1400.33	51.4273	269.211	1557.64	904.593	247.447	1622.32	1096.62				157.23	1554.49	110.764	194.039	1666.9	50.1316
1632	0	-186.216	1437.14	971.387				-176.961	1453.31	535.192	-183.383	1333.18	162.695	-246.437	1406.82	51.8854	270.197	1559.9	904.587	248.91	1624.99	1096.64				157.363	1554.62	110.795	194.481	1663.85	49.0169
1633	0	-185.112	1439.58	972.336				-177.764	1458.65	536.152	-185.721	1340	162.883	-247.448	1414.75	52.098	271.111	1562.4	904.693	250.257	1627.6	1096.62				157.426	1554.73	110.795	194.118	1666.19	49.9024
1634	0	-184.134	1442.12	973.189				-178.617	1463.56	537.04	-189.473	1346.97	163.429	-248.514	1424.22	51.8959	272.034	1564.81	904.816	251.626	1630.22	1096.57				157.189	1554.63	110.663	194.508	1663.81	49.0255
1635	0	-183.266	1444.69	973.979				-179.511	1468.38	537.915	-192.152	1355.8	162.739	-249.663	1435.13	51.5092	272.831	1567.58	904.911	252.98	1632.83	1096.45				157.063	1554.6	110.568	194.523	1663.47	48.9287
1636	0	-182.404	1447.35	974.694				-180.346	1473.15	538.803	-196.701	1364.76	162.488	-250.969	1447.45	51.1633	273.661	1570.16	905.018	254.235	1635.32	1096.31				157.01	1554.63	110.57	194.485	1663.83	49.0507
1637	0	-181.596	1450.08	975.385				-181.191	1478.08	539.638	-201.163	1374.71	162.446	-251.83	1460.09	50.7234	274.414	1572.67	905.02	255.448	1637.75	1096.18				156.871	1554.62	110.493	193.856	1667.23	50.1863
1638	0	-180.72	1452.56	976.09				-182.248	1483.59	540.641	-205.535	1385.59	161.593	-252.828	1473.75	50.5968	275.085	1574.73	904.704	256.574	1640.04	1096.08				156.748	1554.65	110.438	194.446	1664.37	49.2657
1639	0	-179.905	1455.14	976.547				-183.075	1488.89	541.461	-209.936	1396.78	161.022	-253.975	1488.49	50.6119	275.922	1576.81	904.434	257.748	1642.24	1096.03				156.696	1554.8	110.468	194.096	1666.11	49.9486
1640	0	-179.103	1457.87	977.146				-183.683	1493.82	542.119	-214.152	1408.42	160.251	-255.012	1502.85	50.9063	276.763	1578.63	904.053	258.94	1644.31	1095.93				156.478	1554.84	110.425	193.993	1666.85	50.156
1641	0	-178.497	1460.85	977.634				-184.482	1499.58	542.876	-218.191	1419.84	159.619	-256.415	1517.39	51.5199	277.448	1580.61	903.676	259.999	1646.24	1095.84				156.243	1554.8	110.412	193.988	1666.77	50.1878
1642	0	-177.729	1463.53	978.056				-184.985	1505.24	543.408	-222.456	1432.67	159.599	-258.225	1531.92	52.469	278.089	1582.78	903.317	261.16	1648.14	1095.77				155.964	1554.91	110.407	193.97	1666.72	50.2148
1643	0	-177.225	1466.37	978.499				-185.655	1511.65	544.183	-226.397	1444.95	159.6	-260.441	1546.56	53.9807	278.65	1585	903.059	262.293	1650.07	1095.67				155.847	1555.16	110.544	193.941	1666.71	50.2442
1644	0	-176.531	1469.14	978.792				-186.152	1517.88	544.972	-229.9	1457.07	159.803	-262.931	1560.9	55.8119	279.118	1587.09	902.753	263.364	1651.88	1095.64				155.459	1555.13	110.444	194.264	1663.53	49.0899
1645	0	-175.881	1471.74	979.092				-186.642	1524.51	545.632	-233.207	1469.41	160.192	-265.634	1574.89	57.9211	279.663	1589.33	902.441	264.431	1653.67	1095.6				155.269	1555.24	110.526	193.949	1666.07	50.1287
1646	0	-175.481	1474.71	979.399				-187.221	1531.43	546.403	-236.014	1481.39	160.672	-269.322	1588.65	60.3766	280.113	1591.58	902.089	265.474	1655.59	1095.62				155.087	1555.4	110.476	194.347	1663.76	49.2806
1647	0	-174.926	1477.47	979.671				-187.95	1538.72	547.232	-238.528	1493.07	161.294	-272.782	1601.95	62.8981	280.476	1593.81	901.698	266.563	1657.38	1095.62				154.861	1555.52	110.458	194.379	1663.25	49.0908
1648	0	-174.531	1480.27	979.888				-188.605	1546.02	548.007	-240.437	1503.99	162.14	-276.234	1614.17	65.4307	280.848	1595.67	901.346	267.53	1659.26	1095.63				154.787	1555.79	110.584	193.917	1666.36	50.2398
1649	0	-174.21	1483.44	980.104				-189.197	1553.15	548.771	-242.207	1515.51	162.824	-279.728	1625.99	68.0786	281.232	1598.62	900.73	268.463	1661.17	1095.62				154.579	1555.99	110.579	194.354	1663.47	49.168
1650	0	-173.847	1486.61	980.224				-189.913	1560.41	549.519	-243.736	1526.65	163.798	-283.6	1637.95	70.8625	281.507	1601.31	900.372	269.412	1663.03	1095.6				154.209	1556.14	110.601	193.747	1666.49	50.2771
1651	0	-173.544	1489.7	980.368				-190.531	1567.91	550.279	-244.783	1537.41	164.456	-286.867	1648.92	73.1218	281.677	1603.78	899.888	270.322	1665	1095.61				153.708	1556.19	110.539	193.594	1668.09	50.7635
1652	0	-173.228	1492.87	980.385				-191.178	1574.97	551.015	-245.507	1547.96	164.937	-290.244	1659.58	75.6141	281.976	1606.28	899.368	271.078	1666.94	1095.57				153.507	1556.42	110.525	193.562	1668.19	50.7823
1653	0	-172.988	1496.01	980.505				-192.264	1583.3	552.151	-245.554	1558.12	165.38	-293.4	1670.15	78.1581	282.178	1608.91	898.791	271.898	1668.96	1095.62				153.178	1556.59	110.457	193.562	1667.93	50.6977
1654	0	-172.866	1499.29	980.48				-192.961	1590.7	552.891	-245.821	1568.62	165.962	-296.14	1680.67	80.4314	282.295	1611.62	898.306	272.54	1670.9	1095.71				152.989	1556.71	110.389	194.239	1662.64	48.8208
1655	0	-172.842	1502.88	980.375				-193.514	1597.84	553.636	-245.443	1578.34	166.325	-298.493	1691.04	82.811	282.361	1614.2	898.066	273.228	1672.96	1095.82				152.845	1556.97	110.429	194.096	1662.22	48.6848
1656	0	-172.9	1506.33	980.294				-194.166	1605.26	554.368	-245.044	1588.57	166.761	-300.5	1701.53	84.894	282.433	1617.41	897.671	273.826	1675.05	1095.95				152.764	1557.17	110.44	194.1	1662.38	48.7229
1657	0	-172.785	1509.64	980.272				-194.732	1612.81	555.273	-244.571	1597.92	167.065	-301.985	1712.11	86.858	282.458	1620.44	897.37	274.41	1677.08	1096.14				152.562	1557.42	110.46	194.024	1662.41	48.6995
1658	0	-172.809	1513.13	980.261				-195.304	1620.32	556.08	-245.036	1608.11	168.046	-303.125	1722.81	88.7965	282.501	1623.05	897.039	274.877	1679.03	1096.29				152.395	1557.65	110.531	194.029	1662.41	48.6996
1659	0	-172.946	1516.98	980.146				-195.743	1627.76	556.807	-244.694	1617.15	168.552	-303.853	1733.81	90.4627	282.583	1625.87	896.744	275.381	1681.08	1096.5				152.195	1557.79	110.543	194.049	1662.46	48.7322
1660	0	-172.94	1520.51	979.989				-196.147	1635.19	557.549	-244.899	1627.31	169.265	-303.761	1744.77	91.8798	282.453	1628.84	896.553	275.768	1683.07	1096.71				152.009	1557.96	110.579	194.109	1662.47	48.7076
1661	0	-173.014	1524.12	979.779				-196.487	1642.74	558.37	-246.899	1640.34	171.167	-303.563	1755.98	93.3385	282.487	1631.76	896.311	276.228	1685.09	1096.88				151.608	1557.96	110.658	194.148	1662.55	48.6545
1662	0	-173.058	1527.84	979.636				-196.903	1650.41	559.234	-246.638	1649.95	171.503	-302.594	1767.13	94.456	282.483	1634.53	896.048	276.629	1686.98	1097.05				151.728	1558.34	110.748	194.152	1662.58	48.6452
1663	0	-173.27	1531.73	979.405				-196.9	1657.52	559.827	-245.739	1658.55	171.763	-301.572	1778.5	95.5836	282.404	1637.38	895.801	277.065	1688.9	1097.19				151.633	1558.57	110.859	194.218	1662.66	48.6218
1664	0	-173.432	1535.44	979.257				-196.996	1664.93	560.451	-245.765	1668.35	172.447	-300.396	1789.84	96.6942	282.294	1640.39	895.484	277.479	1690.8	1097.27				151.568	1558.82	111.009	194.27	1662.77	48.6037
1665	0	-173.519	1539.16	979.1				-197.065	1672.28	561.044	-246.648	1679.54	173.254	-298.843	1801.26	97.5397	282.242	1643	895.182	277.836	1692.66	1097.33				151.487	1559.05	111.121	194.239	1662.8	48.5493
1666	0	-173.846	1543.04	978.694				-196.917	1679.49	561.675	-246.732	1689.97	174.137	-297.06	1812.49	98.41	282.128	1645.8	894.851	278.295	1694.61	1097.39				151.392	1559.36	111.278	194.294	1662.88	48.5396
1667	0	-174.193	1547.27	978.383				-196.9	1687.27	562.271	-246.41	1699.63	174.617	-295.159	1823.69	99.138	282.012	1648.88	894.524	278.694	1696.55	1097.36				151.343	1559.69	111.398	194.383	1662.97	48.4955
1668	0	-174.488	1551.44	978.047				-196.812	1694.26	562.761	-246.284	1709.46	175.226	-293.229	1834.76	99.805	281.894	1651.68	894.083	279.008	1698.42	1097.27				151.217	1559.9	111.519	194.394	1663.04	48.4795
1669	0	-174.887	1555.68	977.743				-196.8	1701.71	563.31	-245.721	1719.16	175.531	-291.324	1845.74	100.562	281.704	1654.07	893.526	279.411	1700.31	1097.08				151.136	1560.15	111.611	194.442	1663.16	48.4589
1670	0	-175.551	1560	977.399				-196.675	1708.88	563.616	-245.465	1728.84	175.703	-289.408	1856.45	101.29	281.385	1656.8	893.147	279.736	1702.19	1096.88				151.025	1560.41	111.731	194.476	1663.22	48.4651
1671	0	-175.795	1564.08	976.92				-196.298	1715.72	563.856	-245.543	1738.9	176.144	-287.638	1866.94	101.849	281.054	1659.57	892.598	279.973	1704.01	1096.56				150.831	1560.59	111.87	194.493	1663.25	48.4318
1672	0	-176.244	1568.36	976.484				-196.059	1722.66	563.993	-245.114	1748.65	176.493	-285.777	1877.34	102.394	280.824	1662.07	892.077	280.21	1705.78	1096.2				150.607	1560.88	112.02	194.557	1663.39	48.4462
1673	0	-176.912	1573.05	975.977				-195.866	1729.78	564.189	-244.335	1757.7	176.72	-284.172	1887.33	103.204	280.464	1665.01	891.545	280.523	1707.71	1095.75				150.506	1561.22	112.152	194.543	1663.57	48.459
1674	0	-177.393	1577.45	975.438				-195.186	1736.08	563.968	-243.516	1766.41	176.849	-282.265	1896.85	103.711	280.166	1667.69	890.8	280.667	1709.59	1095.27				149.989	1561.27	112.2	194.491	1663.58	48.4656
1675	0	-177.917	1581.72	974.835				-194.914	1742.73	563.87	-243.588	1776.29	177.157	-280.563	1906.02	104.251	279.804	1670.61	890.129	280.738	1711.43	1094.74				149.775	1561.48	112.284	194.579	1663.72	48.5405
1676	0	-178.749	1586.48	974.073				-194.357	1749.17	563.746	-244.009	1786.68	177.445	-278.875	1914.66	104.83	279.367	1673.64	889.462	280.901	1713.4	1094.17				149.933	1561.94	112.595	194.563	1663.82	48.5795
1677	0	-179.215	1590.88	973.51				-193.814	1755.53	563.449	-243.787	1796.12	177.423	-277.167	1922.87	105.115	279.015	1676.31	888.729	280.962	1715.36	1093.61				149.787	1562.22	112.656	194.711	1663.34	48.3869
1678	0	-179.941	1595.58	972.617				-193.204	1761.58	563.064	-242.625	1804.07	177.077	-276.206	1931.63	105.702	278.606	1679.3	888.013	280.914	1717.32	1093.03				149.564	1562.47	112.883	194.604	1664.02	48.6423
1679	0	-180.584	1600.17	971.93				-192.722	1767.71	562.722	-241.766	1812.16	176.952	-275.145	1940.16	106.251	278.269	1682.23	887.258	280.84	1719.28	1092.44				149.442	1562.76	113.071	194.568	1664.28	48.7334
1680	0	-181.228	1604.53	971.044				-192.066	1773.31	562.166	-240.81	1820.24	176.599	-274.232	1948.49	106.738	277.871	1685.24	886.519	280.668	1721.28	1091.88				149.341	1563.03	113.218	194.705	1664.26	48.7774
1681	0	-181.945	1608.96	970.231				-191.597	1779.05	561.588	-239.893	1828.05	176.295	-273.617	1956.89	107.27	277.457	1688.12	885.881	280.498	1723.38	1091.34				149.177	1563.25	113.359	194.756	1664.28	48.7709
1682	0	-182.48	1613.18	969.214				-191.09	1784.57	561.095	-238.536	1835.11	175.646	-272.795	1965.01	107.521	277.083	1691.12	885.169	280.393	1725.55	1090.88				149.089	1563.5	113.534	194.796	1664.4	48.8348
1683	0	-183.096	1617.38	968.32				-190.678	1790.06	560.453	-237.025	1841.78	174.824	-271.804	1972.39	107.675	276.621	1694.24	884.691	280.112	1727.61	1090.48				148.901	1563.75	113.743	194.787	1664.71	48.8795
1684	0	-183.735	1621.76	967.36				-190.15	1794.96	559.643	-236.091	1848.93	174.34	-270.877	1979.57	107.784	276.149	1697.35	884.147	279.841	1729.78	1090.07				148.501	1563.94	113.868	194.772	1664.79	48.8285
1685	0	-184.228	1625.75	966.35				-189.777	1800.02	558.997	-235.011	1855.8	173.773	-270.108	1986.9	107.926	275.59	1700.13	883.577	279.485	1732	1089.73				148.687	1564.38	114.202	194.878	1664.8	48.9126
1686	0	-184.986	1629.92	965.371				-189.467	1804.87	558.286	-234.387	1862.79	173.397	-269.23	1993.71	107.731	275.201	1703.17	883.169	279.071	1734.15	1089.47				148.495	1564.64	114.411	194.866	1664.85	48.8539
1687	0	-185.298	1633.54	964.433				-189.138	1809.49	557.356	-233.667	1869.71	172.997	-268.423	2000.5	107.555	274.693	1706.04	882.652	278.619	1736.34	1089.12				148.086	1564.69	114.494	194.91	1664.91	48.9432
1688	0	-186.062	1637.59	963.275				-189.005	1814.17	556.51	-232.5	1875.7	172.229	-267.504	2006.92	107.065	274.301	1708.49	882.15	278.148	1738.53	1088.82				148.103	1565.02	114.777	194.921	1665.05	48.9242
1689	0	-186.606	1641.27	962.194				-188.728	1818.49	555.552	-231.261	1881.28	171.529	-266.567	2012.95	106.401	273.807	1711.59	881.776	277.663	1740.78	1088.56				147.751	1565.18	114.929	195.034	1665.25	48.9371
1690	0	-187.29	1645.14	961.135				-188.636	1822.88	554.649	-230.484	1887.17	170.778	-265.647	2018.69	105.492	273.395	1714.23	881.295	277.047	1743.01	1088.26				147.891	1565.61	115.248	195.152	1665.47	49.0157
1691	0	-188.008	1648.98	960.067				-188.493	1826.91	553.693	-229.679	1892.85	170.126	-264.679	2023.94	104.487	272.915	1717.01	880.85	276.471	1745.35	1088.03				147.788	1565.9	115.48	195.025	1665.32	49.0088
1692	0	-188.62	1652.51	959.03				-188.481	1831.15	552.79	-228.753	1898.04	169.345	-264.308	2029.89	103.676	272.507	1719.79	880.37	275.891	1747.59	1087.77				147.809	1566.38	115.878	195.116	1665.44	49.023
1693	0	-189.559	1656.7	957.946				-188.398	1835.13	551.777	-227.893	1902.94	168.419	-263.008	2033.98	102.186	271.811	1723.06	880.205	275.233	1749.91	1087.55				147.783	1566.77	116.179	195.334	1666.19	49.4036
1694	0	-190.275	1660.3	956.865				-188.424	1839.15	550.748	-227.078	1907.7	167.559	-262.276	2038.51	100.93	271.49	1725.34	879.539	274.579	1752.18	1087.31				147.761	1567.09	116.444	195.194	1665.67	48.9859
1695	0	-191.004	1663.96	955.915				-188.379	1843.01	549.662	-226.436	1912.19	166.652	-262.21	2043.94	99.9366	270.92	1727.64	879.111	273.943	1754.5	1087.01				147.606	1567.29	116.645	195.286	1667.88	49.8926
1696	0	-191.88	1668.03	954.835				-188.429	1846.73	548.495	-225.566	1916.1	165.534	-261.548	2048.2	98.5398	270.422	1730.24	878.769	273.195	1756.76	1086.66				147.481	1567.48	116.925	195.042	1668.16	49.9869
1697	0	-192.677	1671.8	953.771				-188.622	1850.64	547.419	-225.055	1920.28	164.527	-260.928	2052.06	96.9823	269.739	1732.93	878.483	272.409	1759.03	1086.3				147.034	1567.38	117.065	195.138	1668.03	49.8756
1698	0	-193.622	1675.87	952.842				-188.71	1854.2	546.332	-224.597	1924.14	163.346	-260.254	2055.63	95.2695	269.141	1735.34	878.128	271.547	1761.22	1085.96				146.973	1567.59	117.288	195.264	1668.05	49.9073
1699	0	-194.484	1679.75	951.817				-188.894	1857.76	545.163	-224.31	1928.08	162.223	-259.368	2058.79	93.4071	268.428	1738.06	877.872	270.815	1763.54	1085.5				146.992	1567.82	117.527	195.262	1668.05	49.7576
1700	0	-195.427	1683.87	950.763				-189.032	1861.22	543.936	-223.422	1930.88	160.615	-258.601	2061.98	91.5197	267.692	1740.17	877.558	269.955	1765.82	1085.08				146.467	1567.71	117.573	195.381	1668.09	49.8427
1701	0	-196.594	1688.16	949.752				-189.324	1864.6	542.652	-222.829	1933.93	159.294	-257.761	2064.93	89.3927	266.984	1742.15	877.121	269.004	1768.08	1084.6				146.702	1567.97	117.772	195.32	1668.31	49.7478
1702	0	-197.93	1692.95	948.748				-189.451	1867.61	541.271	-222.757	1937.31	157.968	-256.682	2067.34	86.9562	266.256	1744.38	876.767	268.073	1770.38	1084.11				146.607	1568.2	117.957	195.352	1668.38	49.8042
1703	0	-199.06	1697.28	947.733				-189.769	1870.77	539.856	-223.069	1940.89	156.908	-255.225	2068.95	84.1371	265.371	1747.07	876.672	267.075	1772.69	1083.58				146.591	1568.4	118.215	195.389	1668.44	49.7148
1704	0	-200.056	1701.34	946.694				-189.898	1873.51	538.31	-223.861	1944.95	155.783	-254.028	2071.05	81.5199	264.472	1749.16	876.218	265.961	1774.97	1083.03				146.375	1568.51	118.309	195.387	1668.4	49.7105
1705	0	-200.809	1705.03	945.518				-190.208	1876.33	536.746	-223.761	1947.74	154.266	-253.133	2073.57	78.9627	263.638	1751.15	875.821	264.886	1777.31	1082.48				146.356	1568.7	118.537	195.655	1666.72	48.9302
1706	0	-202.332	1709.84	944.46				-190.311	1878.78	535.058	-223.386	1949.97	152.558	-252.337	2075.93	76.3	262.688	1753.41	875.43	263.762	1779.83	1082				146.307	1569	118.881	195.363	1668	49.388
1707	0	-203.623	1714.2	943.446				-190.519	1881.3	533.353	-224.296	1953.52	151.347	-251.542	2078.28	73.7016	261.477	1755.92	875.236	262.455	1782.29	1081.46				146.221	1569.14	119.123	195.099	1668.43	49.2896
1708	0	-204.872	1718.57	942.502				-190.671	1883.57	531.563	-224.767	1956.62	150.014	-250.937	2080.62	71.1309	260.419	1758.35	874.932	261.135	1784.73	1080.94				146.155	1569.24	119.32	194.962	1668.27	49.0144
1709	0	-206.235	1722.88	941.391				-190.707	1885.56	529.655	-224.934	1959.09	148.448	-250.291	2082.86	68.4772	259.272	1760.58	874.509	259.712	1787.38	1080.38				146.211	1569.44	119.63	195.093	1667.82	48.884
1710	0	-207.857	1727.59	940.354				-190.945	1887.7	527.732	-225.127	1961.25	146.754	-249.49	2084.56	65.7608	258.046	1763.5	874.406	258.226	1790	1079.87				145.732	1569.32	119.759	195.179	1667.67	48.8137
1711	0	-209.443	1732.03	939.137				-191.111	1889.6	525.802	-225.309	1963.31	144.946	-248.874	2086.34	63.0232	256.751	1765.82	874.032	256.658	1792.76	1079.44				146.122	1569.78	120.236	195.08	1667.27	48.5528
1712	0	-210.997	1736.29	938.093				-191.302	1891.37	523.779	-225.454	1965.01	143.059	-247.95	2087.6	60.0906	255.348	1768.38	873.74	255.06	1795.62	1078.85				146.178	1570.06	120.563	195.786	1667.08	48.9902
1713	0	-212.407	1740.33	936.948				-191.623	1893.12	521.668	-225.518	1966.35	140.952	-247.696	2089.47	57.349	253.867	1771.15	873.525	253.228	1798.48	1078.4				145.671	1569.93	120.659	195.529	1668.08	49.4133
1714	0	-214.471	1745.26	935.804				-192.002	1894.75	519.588	-225.571	1967.64	138.903	-247.141	2090.87	54.4337	252.228	1774.13	873.353	251.151	1801.58	1077.98				146.097	1570.28	121.072	195.516	1668.41	49.4093
1715	0	-216.205	1749.71	934.623				-192.491	1896.37	517.532	-225.684	1968.7	136.664	-246.479	2092.04	51.2519	250.704	1777.27	873.245	249.51	1804.65	1077.44				146.189	1570.51	121.349	195.934	1667.21	48.9135
1716	0	-217.939	1754.02	933.325				-193.055	1897.87	515.427	-226.851	1971.12	134.965	-244.502	2090.73	47.1457	249.022	1779.92	872.955	247.489	1807.88	1076.95				146.433	1570.9	121.749	195.759	1668.21	49.2747
1717	0	-219.895	1758.49	932.077				-193.733	1899.28	513.076	-227.256	1972.25	132.916	-243.679	2090.78	46.155	247.279	1782.74	872.626	245.374	1811.2	1076.48				146.216	1571.02	121.944	196.206	1666.89	48.6749
1718	0	-221.817	1762.9	930.766				-194.32	1900.87	510.81	-224.978	1969.64	130.316	-243.25	2091.32	46.4835	245.465	1785.7	872.473	243.197	1814.6	1075.96				146.416	1571.32	122.358	196.449	1666.65	48.4967
1719	0	-223.923	1767.54	929.371				-194.9	1902.22	508.556	-223.62	1968.2	127.922	-244.181	2094.65	48.05	243.506	1789.33	872.333	240.906	1818.18	1075.47				146.841	1571.82	122.883	195.952	1668.46	49.1592
1720	0	-226.162	1772.18	928.056				-195.377	1903.73	506.365	-222.647	1967.11	125.988	-243.427	2095.36	48.5709	241.497	1792.09	872.021	238.508	1821.82	1075				146.972	1572.15	123.234	196.539	1666.84	48.401
1721	0	-228.492	1776.78	926.858				-195.73	1905.18	504.183	-222.097	1967.22	123.983	-241.819	2095.13	48.9044	239.307	1795.3	871.835	235.971	1825.54	1074.43				147.174	1572.45	123.625	196.799	1666.76	48.3078
1722	0	-230.774	1781.4	925.709				-196.106	1906.63	502.132	-222.101	1968.69	122.632	-240.344	2095.56	49.6991	237.012	1798.7	871.568	233.395	1829.33	1073.9				147.083	1572.65	124.049	196.816	1666.81	48.2812
1723	0	-233.345	1786.04	924.681				-196.228	1907.95	500.107	-220.846	1968.98	121.074	-238.682	2095.79	50.4345	234.666	1802.54	871.54	230.744	1833.2	1073.35				147.653	1573.19	124.675	196.984	1666.97	48.1287
1724	0	-236.013	1791	923.724				-196.084	1909.37	498.37	-218.548	1969.14	119.725	-236.753	2095.95	51.1971	232.137	1805.54	870.974	228.038	1837.09	1072.75				148.053	1573.56	125.251	196.952	1666.93	48.1068
1725	0	-238.697	1795.81	922.809				-195.538	1911.09	496.801	-216.13	1968.43	118.577	-236.147	2095.69	51.5574	229.706	1809.7	870.747	225.136	1841.09	1072.26				148.256	1573.86	125.87	196.999	1666.93	48.032
1726	0	-241.466	1800.68	921.995				-194.703	1913.37	495.466	-214.074	1968.59	117.765	-236.003	2095.91	51.7909	226.809	1812.86	870.389	222.047	1845.02	1071.75				148.558	1574.15	126.77	197.153	1667.06	48.0052
1727	0	-244.237	1805.44	921.391				-193.77	1916.18	494.299	-212.094	1969.67	116.945	-235.526	2096.09	52.0787	223.934	1816.26	869.942	218.966	1849.2	1071.3				148.755	1574.4	127.439	196.89	1666.53	47.5313
1728	0	-247.081	1810.26	920.786				-192.933	1919.3	493.224	-210.321	1971.4	116.323	-235.13	2096.21	52.3193	220.953	1819.91	869.576	215.787	1853.47	1070.77				148.955	1574.95	128.426	196.94	1666.5	47.3856
1729	0	-249.991	1814.96	920.336				-192.584	1922.85	492.447	-208.889	1972.55	115.396	-234.932	2096.3	52.3786	217.888	1823.66	869.304	212.615	1857.77	1070.41				149.212	1575.48	129.527	197.082	1666.79	47.5521
1730	0	-252.786	1819.62	920.044				-192.914	1926.48	491.936	-208.817	1972.97	115.181	-234.826	2096.42	52.3929	214.875	1827.24	868.959	209.185	1862.12	1069.99				149.603	1576.51	131.092	197.271	1667.19	48.0016
1731	0	-255.764	1824.14	919.882				-194.116	1930.16	491.882	-209.312	1973.86	115.011	-234.897	2096.49	52.3229	211.642	1831.02	868.776	205.808	1866.55	1069.62				149.732	1577.51	132.56	197.266	1667.22	48.1073
1732	0	-258.72	1828.39	920.174				-196.107	1933.22	492.202	-209.152	1974.49	114.49	-235.029	2096.64	52.2598	208.349	1834.77	868.752	202.44	1870.95	1069.22				149.693	1578.69	134.21	197.412	1667.29	48.2915
1733	0	-262.327	1833.58	920.929				-198.771	1935.74	493.056	-209.775	1975.1	114.441	-235.166	2096.57	52.1042	205.054	1838.44	868.841	199.072	1875.3	1069.03				149.714	1580.1	136.001	197.41	1667.37	48.5286
1734	0	-265.647	1837.82	922.013				-201.651	1937.73	493.796	-210.345	1975.37	114.409	-235.319	2096.65	52.0036	201.55	1841.91	869.114	195.668	1879.62	1068.95				149.627	1581.57	138.044	197.023	1667.18	48.7192
1735	0	-268.938	1841.82	923.199				-204.401	1939.23	494.36	-211.17	1976.14	114.451	-235.463	2096.64	51.916	198.1	1845.17	869.496	191.95	1883.94	1069.24				148.971	1582.75	140.299	196.899	1667.18	49.0202
1736	0	-272.069	1845.4	924.465				-207.269	1940.61	494.885	-211.482	1981.61	115.619	-235.525	2096.63	51.8032	194.683	1848.49	870.198	188.958	1888.31	1069.68				148.313	1584.08	142.635	196.785	1667.03	49.3765
1737	0	-275.215	1849.09	925.672				-209.828	1941.47	495.097	-211.946	1983.13	116.026	-235.578	2096.57	51.758	191.124	1851.6	871.029	185.683	1892.92	1070.37				147.954	1585.77	145.26	196.637	1666.87	49.782
1738	0	-278.839	1853.38	926.74				-212.174	1941.76	494.933	-212.148	1982.44	115.734	-235.618	2096.62	51.7419	187.419	1855.03	872.182	182.366	1897.66	1071.17				147.71	1587.79	147.984	196.39	1666.62	50.2786
1739	0	-281.896	1856.64	927.546				-214.282	1941.94	494.708	-212.22	1981.94	115.431	-235.62	2096.62	51.7236	184.071	1856.08	873.079	178.969	1902.42	1072.01				147.427	1589.97	150.73	196.2	1666.59	50.797
1740	0	-285.012	1860.12	928.104				-216.102	1941.85	494.359	-212.285	1981.88	115.275	-235.618	2096.63	51.731	180.583	1858.9	873.985	175.592	1907.11	1072.71				147.123	1592.47	153.805	195.868	1666.54	51.2812
1741	0	-287.731	1862.84	928.31				-217.763	1941.86	493.949	-212.932	1979.71	114.125	-235.617	2096.62	51.755	177.239	1862	874.828	172.269	1911.68	1073.25				146.219	1595.06	156.848	195.526	1666.9	51.9279
1742	0	-290.88	1866.11	928.306				-219.4	1942.19	493.682	-212.287	1978.2	113.55	-235.589	2096.57	51.7573	173.987	1865.33	875.612	168.884	1916.14	1073.66				147.121	1598.72	160.699	195.135	1667.26	52.5686
1743	0	-294.069	1869.58	928.352				-220.753	1942.64	493.322	-212.197	1978.37	113.299	-235.563	2096.56	51.8058	170.883	1868.85	876.387	165.698	1920.54	1073.87				146.731	1602.42	164.381	194.828	1667.83	53.5631
1744	0	-297.203	1873.14	928.355				-221.834	1942.82	492.658	-212.151	1978.7	113.117	-235.554	2096.63	51.8547	167.939	1872.56	877.056	162.362	1924.9	1073.95				146.101	1606.37	168.19	194.772	1668.81	55.0191
1745	0	-300.26	1876.67	927.921				-223.493	1944.28	492.563	-212.049	1978.75	112.742	-235.555	2096.63	51.8564	165.175	1876.4	877.603	159.114	1929.11	1073.94				145.544	1611.15	172.244	194.408	1670.04	57.0163
1746	0	-303.084	1880.11	927.601				-224.817	1945.48	492.159	-211.994	1979.64	112.643	-235.537	2096.69	51.897	162.515	1880.36	878.051	155.911	1933.22	1073.9				144.863	1616.46	176.28	193.534	1672.71	59.6112
1747	0	-306.066	1883.71	927.178				-226.135	1946.76	491.866	-212.065	1979.43	112.317	-235.509	2096.65	51.9042	160.021	1884.38	878.295	152.622	1937.2	1073.8				144.308	1622.51	180.873	193.057	1674.27	62.0286
1748	0	-309.04	1887.46	926.669				-227.275	1947.71	491.328	-212.553	1980.85	112.419	-235.502	2096.7	51.9192	157.632	1888.5	878.508	149.322	1941.01	1073.75				142.576	1628.62	185.628	192.655	1675.61	64.6799
1749	0	-311.782	1890.89	926.159				-228.775	1948.86	490.956	-212.098	1980.27	111.948	-235.476	2096.71	51.9195	155.495	1892.75	878.609	146.029	1944.83	1073.66				141.211	1635.82	190.489	191.761	1677.19	67.7608
1750	0	-314.367	1894.37	925.59				-230.208	1949.79	490.552	-211.986	1980.11	111.617	-235.475	2096.71	51.9189	153.5	1897.01	878.583	142.833	1948.63	1073.61				139.793	1643.66	195.579	191.161	1679.48	71.7661
1751	0	-316.848	1897.65	924.958				-231.813	1950.6	490.233	-212.022	1980.09	111.249	-235.475	2096.71	51.9189	151.547	1901.21	878.479	139.697	1952.49	1073.52				138.585	1652.11	201.082	190.767	1681.15	76.0374
1752	0	-319.169	1900.76	924.409				-233.374	1951.09	489.737	-212.068	1980.02	110.927	-235.503	2096.71	51.9201	149.876	1905.48	878.327	136.547	1956.26	1073.49				137.04	1660.7	206.943	188.899	1685.07	81.1535
1753	0	-321.404	1904.01	923.794				-234.905	1951.49	489.252	-212.155	1979.95	110.651	-235.535	2096.76	51.8912	148.326	1909.64	878.068	133.631	1959.95	1073.34				135.554	1669.76	212.944	187.51	1688.63	86.439
1754	0	-323.51	1907.05	923.3				-236.552	1951.86	488.889	-212.403	1980.03	110.536	-235.535	2096.76	51.8752	146.92	1913.7	877.898	130.885	1963.56	1073.11				133.487	1678.74	218.367	185.739	1693.04	91.8667
1755	0	-325.545	1910	922.919				-238.158	1952.32	488.588	-212.608	1979.98	110.402	-235.544	2096.75	51.8509	145.59	1917.7	877.734	128.183	1966.99	1072.97				132.395	1688.43	224.643	183.764	1696.86	97.4181
1756	0	-327.51	1912.85	922.61				-239.689	1952.84	488.369	-212.848	1980.02	110.284	-235.565	2096.69	51.8365	144.294	1921.46	877.712	125.765	1970.4	1072.72				129.942	1697.81	229.935	181.966	1701.79	103.401
1757	0	-329.291	1915.4	922.419				-241.039	1953.35	488.154	-213.052	1980.05	110.174	-235.609	2096.75	51.8111	143.012	1924.94	877.907	123.492	1973.54	1072.5				127.428	1707.25	234.957	179.978	1707.96	109.321
1758	0	-331.127	1917.66	922.307				-242.191	1953.68	487.825	-213.204	1979.98	110.047	-235.612	2096.75	51.7928	141.818	1928.3	878.364	121.433	1976.66	1072.31				125.079	1716.88	239.783	178.934	1716.3	114.914
1759	0	-332.962	1919.82	922.238				-243.421	1954.39	487.516	-213.346	1979.98	109.979	-235.612	2096.68	51.7729	140.658	1931.44	879.108	119.609	1979.76	1072				122.36	1725.54	244.251	175.344	1724.85	117.078
1760	0	-334.836	1922.03	922.232				-244.265	1954.49	487.42	-213.501	1979.73	109.839	-235.628	2096.68	51.7762	139.454	1934.37	880.021	117.845	1982.77	1071.83				119.793	1734.47	247.634	171.403	1736.03	119.862
1761	0	-336.664	1924.28	922.194				-245.322	1955.29	487.364	-213.589	1979.66	109.753	-235.671	2096.73	51.7907	138.331	1937.13	881.091	116.308	1985.84	1071.69				117.287	1744.22	250.076	166.807	1749.91	121.799
1762	0	-338.37	1926.14	922.195				-245.954	1955.51	487.152	-213.547	1979.6	109.729	-235.679	2096.68	51.7638	137.128	1939.71	882.379	114.812	1988.92	1071.71				115.195	1754.97	251.239	162.438	1766.14	122.143
1763	0	-339.821	1927.58	922.193				-246.812	1956.33	487.13	-213.755	1979.87	109.799	-235.694	2096.68	51.7664	136.021	1942.17	883.754	113.473	1991.96	1071.73				113.098	1766.31	251.184	157.853	1780.44	121.146
1764	0	-341.372	1929.18	922.286				-247.462	1957.01	487.177	-213.836	1979.92	109.838	-235.695	2096.68	51.7672	134.719	1944.33	885.182	112.349	1994.97	1071.79				110.602	1777.53	250.37	153.27	1793.98	119.865
1765	0	-342.833	1930.81	922.365				-247.992	1957.62	487.148	-213.896	1979.96	109.844	-235.691	2096.68	51.7478	133.597	1946.44	886.742	111.2	1997.89	1071.96				108.35	1788.79	248.908	149.717	1805.87	117.07
1766	0	-344.027	1932.2	922.431				-248.481	1958.37	487.185	-213.951	1979.95	109.884	-235.694	2096.68	51.7668	132.569	1948.52	888.269	110.206	2000.79	1072.13				106.284	1800.28	246.941	145.42	1820.44	114.749
1767	0	-344.966	1933.49	922.494				-248.881	1959.04	487.186	-213.96	1979.95	109.929	-235.695	2096.68	51.7673	131.407	1950.52	889.84	109.285	2003.66	1072.28				104.941	1812.43	244.198	140.844	1833.94	111.787
1768	0	-345.913	1935.09	922.435				-249.304	1959.88	487.263	-213.668	1979.43	109.778	-235.695	2096.68	51.7672	130.232	1952.39	891.456	108.481	2006.49	1072.45				101.19	1823.57	240.575	138.286	1849.7	109.081
1769	0	-346.173	1936.2	922.492				-249.834	1960.97	487.573	-213.651	1979.32	109.767	-235.704	2096.67	51.7776	129.352	1954.38	893.012	107.707	2009.14	1072.53				99.2949	1835.72	237.038	136.212	1866.03	106.431
1770	0	-346.675	1937.96	922.377				-249.841	1961.34	487.419	-213.713	1979.35	109.813	-235.693	2096.68	51.779	128.679	1956.45	894.412	106.998	2011.77	1072.6				97.9319	1848.56	232.954	135.009	1882.89	103.588
1771	0	-347.196	1940	922.184				-249.872	1961.81	487.553	-213.673	1979.35	109.824	-235.703	2096.67	51.7891	128.187	1958.65	895.683	106.253	2014.27	1072.62				96.5745	1861.33	228.162	134.247	1899.86	100.5
1772	0	-347.479	1942.34	922.029				-250.067	1962.82	487.346	-213.691	1979.43	109.899	-235.662	2096.62	51.762	127.751	1960.95	896.735	105.722	2016.74	1072.56				95.632	1874.48	223.179	134.046	1916.67	97.1958
1773	0	-347.841	1944.86	921.907				-250.112	1963.7	487.316	-213.694	1979.44	109.903	-235.692	2096.67	51.7775	127.618	1963.45	897.895	105.157	2019.18	1072.49				95.2639	1888.07	217.943	134.539	1934.53	93.7757
1774	0	-348.248	1947.52	921.719				-250.226	1964.82	487.278	-213.7	1979.49	109.831	-235.666	2096.62	51.7933	127.481	1966.01	898.904	104.77	2021.57	1072.37				95.0922	1901.67	212.279	135.438	1956.65	91.6159
1775	0	-348.567	1950.24	921.488				-250.185	1965.76	487.188	-213.619	1979.54	109.855	-235.662	2096.62	51.8118	127.502	1968.47	899.705	104.4	2023.99	1072.15				95.2751	1915.54	206.731	136.804	1975.72	88.5489
1776	0	-348.672	1953.04	921.22				-250.156	1966.82	487.09	-213.589	1979.55	109.826	-235.663	2096.62	51.8125	127.673	1970.75	900.241	104.202	2026.33	1071.9				96.2415	1929.82	201.03	138.688	1994.12	85.3109
1777	0	-349.056	1956.07	921.169				-250.06	1967.84	487.072	-213.837	1980.16	110.009	-235.661	2096.62	51.8241	128.027	1973.14	900.692	103.922	2028.67	1071.69				98.2448	1944.84	195.126	141.057	2012.9	82.3478
1778	0	-348.945	1958.82	921.107				-249.95	1968.81	487.062	-213.855	1980.08	109.993	-235.644	2096.62	51.8216	128.409	1975.54	901.117	103.88	2031.12	1071.43				99.3463	1959.19	189.283	143.725	2031.47	79.495
1779	0	-348.72	1961.44	921.036				-249.815	1969.83	487.076	-213.794	1980.05	109.975	-235.599	2096.64	51.8446	128.827	1977.97	901.425	103.905	2033.56	1071.18				100.609	1973.67	183.29	146.553	2049.99	76.9139
1780	0	-348.393	1964.04	921.073				-249.47	1970.55	487.268	-213.712	1980.42	110.083	-235.598	2096.64	51.8453	129.398	1980.46	901.667	104.033	2036.22	1070.98				102.815	1988.53	177.684	149.016	2063.02	72.8742
1781	0	-348.036	1966.76	921.044				-249.417	1971.85	487.101	-213.7	1980.67	110.196	-235.582	2096.63	51.8521	129.978	1982.87	901.753	104.215	2038.9	1070.83				105.481	2003.62	172.371	152.265	2081.16	70.8708
1782	0	-347.427	1969.12	920.993				-248.87	1972.43	486.821	-213.623	1980.55	110.159	-235.581	2096.63	51.8885	130.605	1985.21	901.833	104.487	2041.58	1070.7				107.837	2018.46	167.047	155.855	2099.16	68.8577
1783	0	-347.131	1971.8	920.975				-248.598	1973.32	486.866	-213.542	1980.56	110.184	-235.576	2096.69	51.8887	131.176	1987.5	901.87	104.927	2044.47	1070.56				109.926	2032.84	162.371	159.287	2117.56	67.6423
1784	0	-346.251	1973.7	920.934				-248.293	1974.42	487.002	-213.523	1980.69	110.273	-235.579	2096.69	51.8867	131.887	1989.82	901.911	105.456	2047.36	1070.5				112.27	2046.77	157.976	162.889	2135.48	66.6419
1785	0	-344.88	1974.91	921.035				-248.023	1975.4	487.143	-213.428	1980.68	110.311	-235.567	2096.7	51.9215	132.533	1992.21	901.877	106.005	2050.36	1070.41				116.838	2062.02	154.199	166.525	2153.07	66.0457
1786	0	-344.294	1977.21	920.973				-247.659	1976.48	487.331	-213.321	1980.76	110.434	-235.585	2096.7	51.907	133.135	1994.46	901.838	106.715	2053.39	1070.29				120.089	2076.04	150.681	170.202	2170.17	65.669
1787	0	-343.772	1979.7	921.172				-247.497	1977.92	487.642	-213.243	1980.75	110.482	-235.578	2096.69	51.9203	133.725	1996.76	901.631	107.543	2056.57	1070.27				123.222	2089.76	147.211	174.304	2187.08	65.7639
1788	0	-342.969	1981.76	921.311				-246.995	1978.93	487.793	-213.171	1980.9	110.61	-235.568	2096.7	51.922	134.442	1999.12	901.339	108.446	2059.74	1070.16				126.169	2103.05	144.637	177.368	2202.1	65.897
1789	0	-341.815	1983.49	921.386				-246.352	1979.74	487.87	-213.059	1980.81	110.638	-235.567	2096.7	51.922	135.198	2001.48	901	109.381	2063.11	1070.06				128.491	2115.34	142.077	180.691	2217.05	66.6613
1790	0	-340.767	1985.42	921.505				-245.749	1980.84	488.02	-212.874	1980.76	110.683	-235.574	2096.64	51.8939	136.04	2003.84	900.477	110.525	2066.53	1069.97				130.395	2126.78	139.827	183.66	2231.07	67.5499
1791	0	-339.585	1987.23	921.636				-245.065	1981.94	488.221	-212.702	1980.8	110.762	-235.567	2096.7	51.9204	136.91	2006.37	899.933	112.067	2070.3	1069.91				133.291	2138.25	138.292	186.261	2244.15	68.6002
1792	0	-338.179	1988.9	921.79				-244.23	1982.91	488.409	-212.572	1980.77	110.822	-235.537	2096.65	51.9056	137.729	2009	899.296	112.724	2073.38	1069.66				135.389	2148.49	136.691	188.317	2255.9	69.5472
1793	0	-336.87	1990.93	921.94				-243.358	1984.11	488.609	-212.375	1980.67	110.828	-235.546	2096.64	51.9022	139.02	2011.98	898.779	114.207	2077.17	1069.57				136.84	2157.3	135.046	189.697	2266.42	70.1857
1794	0	-335.499	1993.09	922.112				-242.618	1985.6	489.003	-212.154	1980.63	110.915	-235.532	2096.65	51.9355	139.827	2014.76	897.875	115.579	2080.93	1069.38				138.421	2165.62	133.756	190.755	2275.87	70.6508
1795	0	-333.87	1995.09	922.307				-241.417	1986.38	489.053	-211.917	1980.73	111.085	-235.534	2096.65	51.9245	141.029	2018.07	897.058	116.153	2084.15	1069.26				139.219	2172.63	132.306	190.678	2283.63	70.4634
1796	0	-332.148	1997.16	922.501				-240.342	1987.62	489.221	-211.681	1980.85	111.238	-235.532	2096.64	51.9475	142.32	2021.45	896.144	116.698	2087.16	1069.12				139.763	2178.48	130.804	190.617	2290.6	70.2173
1797	0	-330.412	1999.52	922.778				-239.469	1989.25	489.746	-211.518	1981.19	111.498	-235.536	2096.65	51.9555	143.712	2024.98	895.018	118.205	2091.21	1069.03				139.413	2182.78	128.947	189.861	2296.2	69.3421
1798	0	-328.658	2001.94	922.879				-238.112	1990.36	489.796	-211.369	1981.56	111.772	-235.538	2096.65	51.944	145.378	2028.75	893.906	119.75	2095.39	1069.04				138.617	2185.87	127.053	188.628	2299.99	68.0172
1799	0	-326.683	2004.31	923.227				-236.869	1991.62	490.196	-211.204	1981.65	111.952	-235.532	2096.65	51.9359	147.364	2032.93	892.716	121.367	2099.56	1068.98				138.177	2188.59	126.061	188.351	2302.85	67.1306
1800	0	-324.551	2006.71	923.472				-235.797	1993.37	490.345	-210.777	1981.06	111.904	-235.532	2096.65	51.9358	149.098	2036.86	891.854	123.247	2103.98	1068.89				136.958	2189.76	124.402	186.614	2303.79	64.8771
1801	0	-322.376	2009.29	923.847				-234.476	1994.94	490.548	-210.599	1980.97	111.988	-235.532	2096.64	51.9476	151.197	2041.17	890.945	125.23	2108.46	1068.86				135.275	2189.96	122.456	183.779	2304.57	62.4803
1802	0	-320.129	2012.05	924.287				-233.16	1996.7	491.256	-210.474	1981.1	112.321	-235.557	2096.59	51.9553	153.403	2045.59	889.947	127.195	2113.06	1068.87				133.817	2191.21	121.078	181.402	2305.54	60.2405
1803	0	-317.753	2014.74	924.735				-231.7	1998.46	491.391	-210.32	1981.41	112.498	-235.536	2096.64	51.9663	155.571	2050.2	889.06	129.569	2117.88	1068.77				134.105	2194.05	120.301	180.679	2306.77	58.6204
1804	0	-315.223	2017.23	925.198				-230	2000.1	491.633	-210.251	1981.97	113.202	-235.536	2096.65	51.9678	157.79	2054.97	888.398	131.733	2122.55	1068.7				134.37	2195.96	119.98	180.653	2307.24	56.8564
1805	0	-312.649	2019.89	925.754				-227.869	2001.22	491.744	-209.741	1981.94	113.287	-235.534	2096.65	51.987	160.012	2059.83	888.022	134.693	2127.78	1068.68				135.019	2196.71	120.255	181.27	2307.27	55.7136
1806	0	-310.121	2022.65	926.316				-226.605	2003.85	492.408	-209.381	1981.98	113.509	-235.534	2096.65	51.9873	162.479	2064.86	887.932	137.641	2132.98	1068.84				135.664	2197.33	120.58	181.656	2307.59	55.5509
1807	0	-307.449	2025.27	926.833				-224.58	2005.25	492.592	-209.149	1982.02	113.744	-235.517	2096.7	52.0285	164.854	2069.83	888.084	140.571	2137.96	1068.91				135.897	2198.16	120.632	181.709	2307.91	54.8196
1808	0	-304.932	2028.2	927.341				-223.211	2007.64	493.201	-208.943	1982.33	114.145	-235.5	2096.7	52.0275	167.252	2074.68	888.619	143.348	2142.88	1069.07				136.416	2199.29	120.581	181.83	2308.15	54.1412
1809	0	-302.286	2031.13	927.823				-221.368	2009.18	493.484	-208.733	1982.7	114.641	-235.501	2096.71	52.0151	169.746	2079.62	889.546	145.978	2147.46	1069.29				136.802	2200.1	120.427	181.828	2308.75	53.3572
1810	0	-299.537	2033.86	928.199				-220.024	2011.39	494.057	-208.593	1983.09	115.17	-235.471	2096.66	52.0486	172.11	2084.48	890.802	148.651	2151.96	1069.44				137.442	2200.98	120.326	181.95	2308.9	52.4776
1811	0	-296.619	2036.51	928.573				-218.15	2012.95	494.406	-208.36	1982.92	115.537	-235.47	2096.65	52.0481	174.281	2089.23	892.09	151.208	2156	1069.6				137.996	2201.79	120.322	182.123	2309.2	52.0002
1812	0	-293.891	2039.58	928.954				-216.642	2015.29	495.017	-208.062	1982.84	115.835	-235.452	2096.65	52.0574	176.644	2094.06	893.264	153.997	2160.09	1069.84				138.328	2202.62	120.303	182.188	2309.6	51.7984
1813	0	-290.884	2042.23	929.321				-214.726	2017.06	495.486	-207.828	1982.92	116.27	-235.434	2096.72	52.095	179.088	2098.66	894.36	156.543	2163.81	1069.98				138.294	2203.21	120.088	182.172	2309.9	51.701
1814	0	-288.028	2045.29	929.604				-212.528	2018.44	495.81	-207.403	1983.28	116.922	-235.371	2096.73	52.0952	181.628	2103.03	895.118	159.205	2167.63	1070.15				137.968	2203.47	119.774	181.991	2310.14	51.7941
1815	0	-285.088	2048.11	930.058				-211.039	2021.16	496.53	-207.2	1985.31	118.31	-235.328	2096.68	52.1413	184.439	2107.39	895.609	161.875	2171.33	1070.35				138.035	2204.04	119.702	181.83	2310.37	51.8182
1816	0	-282.046	2050.93	930.537				-209.039	2022.95	496.979	-206.843	1986.07	119.137	-235.295	2096.73	52.1564	187.305	2111.59	895.774	164.561	2175.13	1070.66				137.881	2204.49	119.495	181.858	2310.53	51.796
1817	0	-279.163	2053.97	931.071				-207.479	2025.36	497.767	-206.543	1984.67	119.042	-235.228	2096.75	52.1873	190.463	2115.94	896.018	167.452	2179.19	1070.9				137.771	2204.86	119.307	182.057	2310.67	51.7027
1818	0	-276.098	2056.7	931.629				-205.794	2027.5	498.433	-206.21	1985.63	120.143	-235.073	2096.47	52.0655	193.455	2120.2	896.204	170.069	2183.05	1071.45				137.746	2205.19	119.193	182.184	2310.8	51.6757
1819	0	-273.184	2059.67	932.388				-204.245	2029.83	499.338	-205.933	1984.8	120.566	-235.013	2096.5	52.0946	196.428	2124.52	896.183	172.782	2187.19	1072.04				137.757	2205.41	119.081	182.158	2310.88	51.6319
1820	0	-270.32	2062.42	933.132				-202.52	2031.49	500.309	-205.621	1985.88	121.961	-234.972	2096.56	52.1182	199.229	2128.76	896.298	175.69	2191.53	1072.57				137.813	2205.73	119.034	182.152	2311.03	51.6721
1821	0	-267.316	2064.92	934.101				-201.212	2033.8	501.068	-205.325	1986.3	122.807	-234.976	2096.58	52.1201	201.87	2132.9	896.512	178.114	2195.59	1073.28				137.847	2205.97	118.939	182.113	2311.13	51.7211
1822	0	-264.432	2067.44	935.148				-199.92	2036	502.243	-205.358	1983.79	123.051	-234.985	2096.7	52.1344	204.31	2137	896.819	180.65	2199.71	1074.19				138.097	2206.26	118.873	182.079	2311.23	51.7642
1823	0	-261.715	2069.89	936.34				-198.719	2038.18	503.412	-205.139	1982.72	123.929	-235.057	2096.84	52.1306	206.61	2141.11	897.08	183.374	2203.86	1075.22				138.111	2206.33	118.726	182.118	2311.23	51.7211
1824	0	-258.926	2072.17	937.681				-197.51	2040.27	504.731	-205.548	1981.9	124.85	-235.129	2096.94	52.0897	208.915	2145.31	897.363	185.522	2207.7	1076.2				137.969	2206.27	118.535	182.118	2311.28	51.7338
1825	0	-256.304	2074.33	939.159				-196.369	2042.56	506.1	-205.654	1982.19	126.311	-235.25	2097.02	52.0337	211.14	2149.18	897.61	188.249	2211.85	1076.97				137.904	2206.24	118.423	182.12	2311.28	51.6978
1826	0	-253.71	2076.48	940.756				-195.599	2045.47	507.721	-206.207	1982.76	127.989	-235.383	2097.18	51.9481	213.247	2152.9	897.916	190.315	2215.36	1078.14				137.922	2206.31	118.301	182.12	2311.28	51.6969
1827	0	-251.483	2078.9	942.512				-194.751	2048.08	509.301	-206.72	1983.83	129.635	-235.549	2097.28	51.8159	215.251	2156.56	898.349	192.892	2219.24	1079.11				138.007	2206.41	118.226	182.123	2311.28	51.6769
1828	0	-249.107	2081.03	944.316				-193.955	2050.72	510.915	-207.016	1984.58	131.482	-235.732	2097.37	51.7078	217.126	2159.99	898.868	195.062	2222.71	1080.29				138.094	2206.52	118.151	182.119	2311.32	51.7284
1829	0	-246.862	2083.17	946.227				-193.089	2053.14	512.542	-207.701	1985.44	133.21	-235.991	2097.57	51.6003	219.003	2163.24	899.411	197.38	2226.19	1081.43				138.166	2206.56	118.063	182.089	2311.3	51.7207
1830	0	-244.601	2085.12	948.224				-192.626	2056.05	514.271	-208.374	1986.49	135.098	-236.279	2097.77	51.4721	220.732	2166.12	900.071	199.457	2229.41	1082.61				138.236	2206.59	117.995	182.055	2311.35	51.7476
1831	0	-242.511	2087.2	950.299				-192.035	2059.08	515.969	-208.73	1987.55	136.934	-236.638	2097.96	51.3543	222.403	2169.1	900.934	201.79	2232.75	1083.86				138.296	2206.57	117.859	182.055	2311.35	51.7693
1832	0	-240.665	2089.56	952.403				-191.621	2062.03	517.826	-209.422	1989.19	138.761	-236.983	2098.21	51.2032	224.075	2172.07	901.565	203.826	2235.65	1084.92				138.42	2206.57	117.764	182.024	2311.32	51.7583
1833	0	-238.841	2091.72	954.508				-191.399	2065.27	519.684	-210.066	1990.75	140.38	-237.36	2098.47	51.0574	225.685	2174.49	902.33	205.992	2238.54	1086.1				138.545	2206.58	117.733	182.02	2311.32	51.7796
1834	0	-236.891	2093.56	956.684				-191.193	2068.51	521.434	-210.433	1992.27	142.139	-237.717	2098.63	50.8475	227.318	2176.9	902.97	208.162	2241.34	1087.15				138.609	2206.55	117.623	182.023	2311.37	51.7708
1835	0	-235.158	2095.53	958.779				-191.008	2071.71	523.268	-211.59	1993.83	144.331	-238.07	2098.86	50.7699	228.937	2179.02	903.492	210.156	2243.97	1088.15				138.728	2206.56	117.558	181.992	2311.36	51.8282
1836	0	-233.356	2097.36	960.889				-190.931	2074.94	524.973	-212.074	1995.35	145.962	-238.501	2099.17	50.7152	230.487	2181.29	904.022	212.203	2246.64	1089.13				138.883	2206.62	117.531	181.993	2311.36	51.8245
1837	0	-231.793	2099.45	962.958				-191.091	2078.7	526.713	-212.491	1996.98	147.768	-238.894	2099.51	50.7314	232.043	2183.65	904.416	214.194	2249.26	1090.02				139.051	2206.62	117.432	181.959	2311.34	51.8351
1838	0	-230.073	2101.22	965.004				-191.227	2082.5	528.34	-213.253	1998.45	149.662	-239.221	2099.79	50.7626	233.448	2185.82	904.68	216.013	2251.74	1090.92				139.157	2206.58	117.363	181.927	2311.28	51.8793
1839	0	-228.463	2103.07	966.939				-191.357	2086.26	529.881	-213.523	1999.84	151.411	-239.484	2100.07	50.7486	234.847	2187.99	904.893	217.878	2254.36	1091.76				139.15	2206.58	117.286	181.922	2311.33	51.9139
1840	0	-226.985	2105.03	968.809				-191.665	2090.22	531.402	-213.966	2001.41	153.108	-239.735	2100.37	50.8171	236.091	2190.41	905.147	219.588	2256.91	1092.58				139.007	2206.38	117.066	181.866	2311.3	51.9351
1841	0	-225.631	2107.05	970.625				-192.09	2094.3	532.773	-214.452	2003.13	154.892	-239.921	2100.69	50.9546	237.368	2192.65	905.343	221.213	2259.46	1093.29				139.22	2206.56	117.093	181.861	2311.25	51.9627
1842	0	-224.332	2109.04	972.358				-192.484	2098.48	534.188	-214.89	2004.84	156.427	-240.102	2100.93	51.0191	238.488	2195.09	905.547	222.811	2262.03	1093.96				139.179	2206.56	117.008	181.8	2311.22	52.0047
1843	0	-223.083	2111	974.02				-192.963	2102.75	535.399	-215.217	2006.49	158.178	-240.312	2101.33	51.2118	239.699	2197.23	905.67	224.228	2264.42	1094.53				139.145	2206.56	116.895	181.766	2311.22	52.041
1844	0	-221.836	2112.97	975.538				-193.555	2107.27	536.689	-215.542	2008.15	159.763	-240.436	2101.61	51.3464	240.71	2199.61	905.747	225.676	2266.84	1095.06				139.099	2206.59	116.777	181.703	2311.14	52.1131
1845	0	-220.708	2114.98	976.979				-194.256	2111.76	537.831	-215.729	2009.66	161.254	-240.556	2101.93	51.5602	241.72	2201.92	905.806	227.034	2269.2	1095.51				138.971	2206.63	116.669	181.637	2311.1	52.1384
1846	0	-219.627	2117.01	978.307				-195.104	2116.42	538.931	-216.317	2011.54	162.837	-240.69	2102.39	51.7723	242.779	2204.12	905.779	228.418	2271.47	1095.83				138.886	2206.75	116.566	181.576	2311.02	52.1675
1847	0	-218.567	2119.15	979.59				-196.068	2121.34	540.021	-216.51	2012.94	164.213	-240.87	2102.89	52.0041	243.822	2206.17	905.749	229.76	2273.76	1096.1				138.754	2206.79	116.479	181.514	2310.99	52.2468
1848	0	-217.382	2121.11	980.66				-196.993	2125.77	540.909	-216.94	2014.57	165.673	-241.094	2103.4	52.2545	244.798	2208.4	905.705	231.179	2276.02	1096.3				138.491	2206.74	116.345	181.513	2310.99	52.2676
1849	0	-216.41	2123.14	981.614				-197.819	2130.39	541.82	-217.682	2016.9	167.139	-241.414	2104.11	52.5507	245.829	2210.76	905.662	232.529	2278.2	1096.55				138.384	2206.84	116.29	181.483	2310.97	52.2947
1850	0	-215.345	2125.17	982.482				-198.698	2134.63	542.602	-218.683	2019.31	168.507	-242.061	2105.35	52.887	246.827	2213.02	905.637	233.87	2280.32	1096.75				138.605	2207.21	116.366	181.456	2310.96	52.3066
1851	0	-214.194	2127.22	983.187				-199.615	2138.93	543.444	-219.506	2021.38	169.519	-242.667	2106.88	53.145	247.814	2215.38	905.544	235.192	2282.43	1097				138.505	2207.33	116.31	181.456	2310.96	52.3257
1852	0	-213.133	2129.33	983.817				-200.511	2142.86	544.198	-220.638	2023.94	170.368	-243.521	2109.08	53.3819	248.751	2217.82	905.463	236.531	2284.56	1097.19				138.432	2207.49	116.296	181.428	2310.93	52.3348
1853	0	-212.027	2131.31	984.343				-201.372	2146.42	544.962	-222.26	2027.24	171.246	-244.615	2111.73	53.5352	249.79	2220.47	905.335	237.837	2286.65	1097.36				138.345	2207.62	116.284	181.456	2310.9	52.3364
1854	0	-210.769	2133.33	984.741				-202.308	2149.73	545.671	-223.961	2030.48	171.606	-246.106	2115.17	53.8942	250.719	2222.97	905.216	239.117	2288.72	1097.55				138.292	2207.81	116.229	181.425	2310.93	52.3383
1855	0	-209.57	2135.27	985.032				-203.217	2152.8	546.366	-225.744	2034.02	171.831	-247.675	2119.46	53.9768	251.7	2225.68	905.029	240.37	2290.83	1097.71				138.181	2207.97	116.268	181.423	2310.93	52.3561
1856	0	-208.467	2137.4	985.339				-203.922	2155.27	546.959	-228.154	2038.29	171.999	-249.648	2124.2	54.1604	252.512	2228.04	904.811	241.617	2293.01	1097.91				138.139	2208.07	116.255	181.425	2310.98	52.3514
1857	0	-207.254	2139.42	985.56				-204.749	2157.88	547.622	-230.853	2043.11	172.176	-251.882	2129.55	54.2056	253.395	2230.65	904.569	242.799	2295.16	1098.14				138.136	2208.34	116.277	181.456	2311	52.3625
1858	0	-205.967	2141.24	985.818				-205.592	2160.36	548.321	-233.539	2048.17	172.055	-254.463	2135.48	54.3332	254.264	2233.36	904.342	243.894	2297.36	1098.41				138.084	2208.51	116.28	181.457	2311.01	52.305
1859	0	-204.977	2143.39	986.081				-206.461	2162.75	549.049	-236.257	2053.5	171.851	-257.538	2142.12	54.5601	255.121	2236.07	904.14	244.993	2299.65	1098.74				138.032	2208.69	116.307	181.523	2311.08	52.3069
1860	0	-204.011	2145.52	986.353				-207.367	2165.29	549.741	-239.128	2059.28	171.558	-260.67	2149.23	54.6419	255.881	2239.03	903.953	246.027	2301.91	1099.07				138.111	2208.93	116.347	181.525	2311.09	52.2892
1861	0	-202.947	2147.52	986.601				-208.02	2167.55	550.308	-242.269	2065.98	171.325	-263.972	2156.92	54.8069	256.598	2242.1	903.843	246.972	2304.24	1099.45				138.059	2209.12	116.4	181.524	2311.09	52.2528
1862	0	-202.069	2149.51	986.875				-208.679	2170.07	550.914	-245.177	2072.89	171.042	-267.601	2164.92	54.9871	257.222	2245.07	903.638	247.831	2306.52	1099.82				138.1	2209.33	116.478	181.551	2311.13	52.2696
1863	0	-201.181	2151.52	987.18				-209.425	2172.91	551.502	-248.123	2080.05	170.688	-271.587	2172.92	55.1519	257.848	2247.99	903.432	248.681	2308.86	1100.19				138.051	2209.52	116.505	181.553	2311.19	52.2834
1864	0	-200.387	2153.58	987.492				-210.244	2176.05	552.078	-250.982	2087.71	170.485	-275.872	2181.11	55.6209	258.384	2250.91	903.223	249.472	2311.21	1100.55				137.835	2209.54	116.459	181.582	2311.21	52.2978
1865	0	-199.668	2155.65	987.822				-210.803	2179.08	552.55	-253.554	2095.6	170.466	-280.66	2189.72	56.4817	258.841	2253.92	903.01	250.126	2313.54	1100.88				138.054	2209.96	116.613	181.556	2311.21	52.2905
1866	0	-198.817	2157.41	988.051				-211.461	2182.66	552.992	-256.082	2104.06	170.565	-285.545	2198.33	57.3544	259.316	2256.95	902.788	250.787	2315.89	1101.19				137.958	2210.08	116.648	181.52	2311.24	52.3129
1867	0	-198.004	2159.14	988.248				-212.255	2186.79	553.388	-258.33	2112.6	170.512	-290.867	2206.69	58.0211	259.613	2259.89	902.581	251.348	2318.21	1101.53				137.885	2210.32	116.686	181.548	2311.26	52.3273
1868	0	-197.158	2160.68	988.373				-212.75	2190.82	553.623	-260.56	2121.37	170.514	-296.493	2214.73	58.9685	259.859	2262.88	902.236	251.874	2320.58	1101.82				137.854	2210.5	116.784	181.55	2311.26	52.3471
1869	0	-196.492	2162.39	988.484				-213.266	2195.17	553.97	-262.641	2130.32	170.809	-301.852	2222.85	60.3457	260.103	2265.83	901.969	252.372	2322.92	1102.09				137.769	2210.69	116.854	181.523	2311.28	52.3633
1870	0	-195.709	2163.94	988.546				-214.062	2200.13	554.376	-264.364	2138.71	171.188	-307.569	2231.07	62.2488	260.314	2268.86	901.747	252.777	2325.21	1102.34				137.571	2210.81	116.89	181.554	2311.35	52.4063
1871	0	-195.117	2165.59	988.526				-214.93	2205.8	554.843	-265.805	2147.19	171.504	-312.786	2239.43	64.603	260.462	2271.76	901.399	253.256	2327.51	1102.55				137.193	2210.73	116.763	181.521	2311.33	52.4179
1872	0	-194.564	2167.22	988.487				-215.653	2211.22	554.943	-267.001	2155.82	171.664	-317.725	2248.02	67.2042	260.672	2274.48	901.144	253.592	2329.71	1102.72				137.262	2211.03	116.947	181.519	2311.33	52.4202
1873	0	-193.97	2168.81	988.385				-216.214	2216.4	555.217	-264.374	2160.08	169.929	-320.31	2253.72	68.504	260.671	2277.54	900.825	253.998	2331.96	1102.81				137.187	2211.22	116.973	181.522	2311.38	52.4508
1874	0	-193.485	2170.34	988.282				-217.428	2222.98	555.934	-263.59	2166.9	169.119	-324.386	2262.27	71.027	260.727	2280.54	900.559	254.297	2334.16	1102.84				137.054	2211.36	116.995	181.487	2311.43	52.4825
1875	0	-192.979	2171.94	988.138				-218.188	2229.12	556.203	-263.27	2175.49	168.502	-328.208	2271.76	73.4981	260.858	2283.48	900.302	254.631	2336.37	1102.88				136.96	2211.53	117.039	181.489	2311.43	52.5008
1876	0	-192.683	2173.81	988.051				-218.363	2234.32	556.451	-263.647	2184.95	168.42	-331.564	2281.5	75.6395	260.846	2286.32	899.91	254.89	2338.49	1102.88				136.919	2211.74	117.126	181.489	2311.47	52.5323
1877	0	-192.429	2175.78	987.913				-219.319	2240.7	557.006	-264.805	2194.98	168.808	-334.133	2291.42	77.3474	260.835	2289.26	899.633	255.122	2340.59	1102.92				136.614	2211.68	117.056	181.486	2311.47	52.5543
1878	0	-192.191	2177.73	987.748				-220.102	2247.37	557.653	-266.758	2206.21	169.732	-336.281	2302.01	78.912	260.799	2292.05	899.308	255.352	2342.71	1102.92				136.728	2211.97	117.187	181.485	2311.52	52.5669
1879	0	-191.912	2179.64	987.605				-220.624	2253.69	558.11	-267.448	2215.99	169.62	-337.781	2313.11	80.2909	260.715	2295.01	899.023	255.468	2344.71	1102.94				136.717	2212.18	117.225	181.486	2311.52	52.5864
1880	0	-191.866	2181.72	987.507				-220.967	2259.63	558.379	-268.529	2225.88	169.892	-338.641	2324.53	81.5553	260.576	2297.76	898.78	255.633	2346.79	1102.95				136.542	2212.23	117.249	181.488	2311.52	52.6044
1881	0	-191.827	2183.91	987.338				-221.908	2266.95	559.131	-269.849	2236.41	170.294	-339.152	2336.53	82.7285	260.473	2300.39	898.492	255.802	2348.81	1102.95				136.458	2212.38	117.293	181.514	2311.55	52.6188
1882	0	-191.778	2186.14	987.154				-222.27	2273.59	559.739	-271.249	2247.24	170.857	-339.096	2348.77	83.7796	260.268	2303.06	898.277	255.907	2350.72	1102.92				136.358	2212.5	117.383	181.516	2311.55	52.6724
1883	0	-191.821	2188.53	986.931				-222.417	2279.7	559.832	-272.606	2257.94	171.308	-338.491	2361.08	84.582	260.114	2305.69	898.075	256.022	2352.62	1102.87				136.265	2212.62	117.392	181.486	2311.57	52.6924
1884	0	-191.853	2190.93	986.693				-222.987	2286.85	560.46	-273.842	2268.69	171.798	-337.706	2373.63	85.2559	260.025	2308.39	897.925	256.153	2354.53	1102.82				136.168	2212.74	117.428	181.486	2311.56	52.7111
1885	0	-192.012	2193.6	986.441				-223.498	2293.76	560.78	-274.796	2279.25	172.077	-336.338	2385.8	85.6341	259.79	2311.11	897.761	256.208	2356.33	1102.73				136.073	2212.86	117.466	181.517	2311.64	52.7743
1886	0	-192.108	2196.36	986.245				-223.502	2300.35	561.328	-275.875	2289.9	172.658	-335.021	2398.22	86.1365	259.664	2313.49	897.532	256.351	2358.14	1102.64				135.927	2213.01	117.476	181.518	2311.69	52.8075
1887	0	-192.415	2199.34	986.023				-223.568	2306.91	561.508	-278.692	2302.12	174.129	-333.311	2410.19	86.3808	259.612	2315.93	897.305	256.461	2359.88	1102.51				135.83	2213.13	117.507	181.545	2311.72	52.8978
1888	0	-192.678	2202.44	985.681				-224.01	2314.03	562.169	-279.533	2312.79	174.676	-331.739	2422.18	86.7998	259.34	2318.39	897.111	256.594	2361.63	1102.39				135.683	2213.28	117.541	181.542	2311.77	52.9331
1889	0	-192.996	2205.43	985.339				-224.44	2321.18	562.711	-280.239	2323.03	174.846	-330.152	2433.92	87.2673	259.204	2320.69	896.864	256.718	2363.34	1102.24				135.63	2213.44	117.59	181.576	2311.77	52.9111
1890	0	-193.414	2208.68	984.926				-224.518	2327.98	562.922	-280.721	2333.05	175.241	-328.447	2445.02	87.7017	259.046	2322.71	896.564	256.839	2364.98	1102.07				135.541	2213.58	117.661	181.576	2311.81	52.9103
1891	0	-193.722	2211.94	984.493				-224.458	2334.31	563.057	-280.972	2342.78	175.45	-327.013	2456.1	88.2537	258.825	2324.87	896.336	256.957	2366.57	1101.88				135.348	2213.67	117.678	181.67	2311.86	52.9503
1892	0	-194.207	2215.47	984.004				-224.457	2340.93	563.267	-281.5	2352.8	175.896	-325.816	2467.11	89.1312	258.67	2326.88	896.065	257.024	2368.1	1101.64				135.403	2213.96	117.748	181.703	2311.86	52.9394
1893	0	-194.727	2219.18	983.522				-224.333	2347.28	563.284	-283.986	2365.13	177.569	-324.965	2477.78	90.0029	258.775	2326.28	895.387	257.113	2369.58	1101.41				135.329	2214.1	117.792	181.737	2311.89	52.91
1894	0	-195.218	2222.67	982.92				-224.06	2353.44	563.193	-283.362	2373.41	177.46	-324.309	2488.03	90.9284	258.599	2328.25	895.186	257.205	2371.05	1101.19				135.261	2214.2	117.837	181.767	2311.89	52.9143
1895	0	-195.768	2226.46	982.287				-223.56	2359.16	562.971	-281.116	2379.85	176.21	-323.525	2497.54	91.6594	258.43	2330.3	895.053	257.316	2372.47	1100.94				135.169	2214.32	117.864	181.767	2311.84	52.9019
1896	0	-196.466	2230.59	981.527				-223.196	2364.98	562.653	-281.662	2389.11	176.811	-322.997	2506.61	92.4484	258.311	2332.34	894.854	257.419	2373.86	1100.68				135.146	2214.48	117.898	181.795	2311.84	52.9054
1897	0	-197.062	2234.53	980.822				-222.851	2370.67	562.344	-282.115	2398.44	177.247	-322.125	2514.36	92.6513	258.153	2334.28	894.74	257.472	2375.24	1100.36				135.096	2214.64	118.013	181.828	2311.88	52.859
1898	0	-197.777	2238.71	979.996				-222.274	2376.09	561.938	-281.432	2406.2	176.964	-321.544	2522.4	93.1301	258.043	2336.24	894.576	257.535	2376.59	1100.09				135.06	2214.78	118.059	181.861	2311.87	52.8418
1899	0	-198.521	2242.87	979.228				-221.767	2381.26	561.303	-280.39	2413.19	176.642	-321.257	2530.46	93.6964	257.919	2338.2	894.36	257.495	2377.94	1099.83				134.976	2214.87	118.105	181.893	2311.9	52.8529
1900	0	-199.126	2246.89	978.395				-221.37	2386.47	560.786	-278.221	2418.98	175.254	-320.673	2537.46	93.6933	257.803	2340.09	894.151	257.474	2379.32	1099.57				134.87	2214.98	118.142	181.925	2311.9	52.8184
1901	0	-199.799	2251.02	977.462				-220.655	2391.12	560.047	-277.46	2425.89	174.678	-320.239	2544.65	93.8306	257.675	2341.98	893.975	257.378	2380.7	1099.34				134.77	2215.1	118.184	181.926	2311.91	52.7596
1902	0	-200.465	2255.09	976.556				-220.149	2395.73	559.28	-276.394	2432.49	174.171	-319.834	2552.03	94.0703	257.529	2343.8	893.791	257.19	2382.13	1099.16				134.421	2214.95	118.102	181.957	2311.9	52.742
1903	0	-201.079	2259.23	975.604				-219.692	2400.38	558.479	-275.142	2438.62	173.43	-318.87	2558.27	93.6008	257.46	2345.7	893.607	257.003	2383.57	1099.03				134.301	2215.05	118.122	182.019	2311.89	52.6871
1904	0	-201.657	2263.18	974.517				-219.099	2404.88	557.564	-274.467	2445.15	172.775	-318.093	2565.23	93.49	257.27	2347.48	893.477	256.712	2385.05	1098.96				134.268	2215.15	118.169	182.042	2311.92	52.6079
1905	0	-202.12	2267.09	973.406				-218.625	2409	556.662	-273.34	2451.04	171.932	-316.849	2571.46	92.888	257.153	2349.35	893.388	256.484	2386.61	1098.86				134.318	2215.35	118.292	182.084	2311.92	52.6036
1906	0	-202.642	2270.97	972.34				-218.106	2413.09	555.594	-272.042	2456.69	170.903	-315.175	2576.86	91.7309	256.967	2351.2	893.336	256.143	2388.19	1098.76				134.136	2215.32	118.236	182.114	2311.92	52.5504
1907	0	-203.156	2274.83	971.165				-217.681	2417.26	554.564	-270.809	2462.03	169.91	-313.674	2582.91	90.8835	256.804	2353.17	893.317	255.819	2389.79	1098.68				134.074	2215.39	118.295	182.112	2311.93	52.5127
1908	0	-203.744	2278.78	969.947				-217.173	2421.09	553.37	-269.812	2467.42	169.101	-311.866	2588.21	89.5249	256.576	2355.04	893.26	255.353	2391.46	1098.61				134.134	2215.64	118.404	182.175	2311.96	52.4487
1909	0	-204.26	2282.49	968.753				-216.736	2425.12	552.256	-268.511	2472.44	167.833	-309.625	2592.62	87.6424	256.364	2356.93	893.277	254.912	2393.16	1098.54				134.156	2215.77	118.518	182.187	2311.88	52.2955
1910	0	-204.805	2286.39	967.505				-216.21	2428.77	550.983	-267.03	2476.86	166.733	-307.534	2597.26	85.8861	256.114	2359.03	893.346	254.359	2394.88	1098.46				134.084	2215.85	118.581	182.241	2311.99	52.2771
1911	0	-205.361	2290.14	966.291				-215.581	2432.42	549.638	-265.845	2481.41	165.57	-305.283	2601.18	83.7036	255.882	2361.18	893.428	253.808	2396.69	1098.44				134.038	2215.94	118.619	182.215	2312	52.2235
1912	0	-206.028	2294.06	965.026				-215.178	2436.19	548.378	-264.102	2485.34	164.007	-303.912	2605.78	81.9017	255.639	2363.31	893.563	253.202	2398.57	1098.41				134.026	2216.03	118.742	182.246	2312	52.1413
1913	0	-206.706	2298.17	963.774				-214.507	2439.66	546.915	-261.787	2488.28	162.304	-301.101	2608.59	79.3946	255.309	2365.57	893.724	252.53	2400.53	1098.34				134.063	2216.19	118.816	182.251	2312.05	52.0194
1914	0	-207.337	2301.98	962.485				-213.871	2443.17	545.447	-259.937	2491.44	160.711	-298.749	2611.32	76.8347	254.994	2367.83	893.829	251.812	2402.47	1098.27				133.973	2216.27	118.951	182.282	2312.08	51.9742
1915	0	-208.134	2306.16	961.171				-213.359	2446.61	543.957	-258.298	2494.77	159.107	-296.437	2613.66	74.1383	254.642	2370.17	893.97	250.939	2404.51	1098.21				133.912	2216.35	119.042	182.315	2312.13	51.8913
1916	0	-208.924	2310.3	959.825				-212.723	2449.89	542.442	-256.003	2497.27	157.254	-294.155	2615.72	71.4026	254.247	2372.55	894.15	250.104	2406.53	1098.1				133.932	2216.41	119.195	182.383	2312.16	51.7876
1917	0	-209.772	2314.55	958.48				-211.993	2453.26	540.777	-255.39	2501.13	156.198	-291.704	2617.36	68.5028	253.858	2374.91	894.278	249.149	2408.61	1097.96				133.892	2216.44	119.375	182.479	2312.21	51.7393
1918	0	-210.669	2318.85	957.115				-211.198	2456.36	539.046	-252.123	2502.42	153.574	-289.568	2619.25	65.7455	253.281	2377.24	894.38	248.059	2410.74	1097.8				133.846	2216.46	119.585	182.542	2312.25	51.6392
1919	0	-211.554	2323.11	955.752				-210.474	2459.26	537.202	-249.808	2504.23	151.552	-287.151	2620.48	62.8299	252.484	2379.54	894.427	246.982	2412.91	1097.56				134.106	2216.64	119.812	182.67	2312.31	51.511
