# Supplementary material for: A Brake-Based Overground Gait Rehabilitation Device for Altering Propulsion Impulse Symmetry
Source: Sensors (Basel). 2021 Oct 5;21(19):6617. doi: 10.3390/s21196617 (PMC8512803; doi:10.3390/s21196617)
Supplement: Supplementary file 1 [file sensors-21-06617-s001.zip › GPT animations/code and data/stroke_data/Trajectory/TR 32.csv]

Trajectories
100
		BDP031:LTroc			BDP031:LIliac			BDP031:LKnee			BDP031:LAnkle			BDP031:LToe			BDP031:RTroc			BDP031:RIliac			BDP031:RKnee			BDP031:RAnkle			BDP031:RToe
Frame	Sub Frame	X	Y	Z	X	Y	Z	X	Y	Z	X	Y	Z	X	Y	Z	X	Y	Z	X	Y	Z	X	Y	Z	X	Y	Z	X	Y	Z
		mm	mm	mm	mm	mm	mm	mm	mm	mm	mm	mm	mm	mm	mm	mm	mm	mm	mm	mm	mm	mm	mm	mm	mm	mm	mm	mm	mm	mm	mm
779	0	-200.595	-1241.03	946.031				-178.734	-1184.98	510.219	-196.71	-1255.07	124.902	-234.926	-1152.8	21.1238				244.516	-1087.04	1071.62				141.833	-1203.84	85.8846	183.399	-1096.6	19.2041
780	0	-199.907	-1238.11	945.998				-179.902	-1180.99	510.872	-199.443	-1246.67	124.793	-238.382	-1143.71	21.4611				245.364	-1084.71	1072.04				141.812	-1203.8	85.9051	183.451	-1096.66	19.2466
781	0	-199.354	-1235.32	945.903				-180.676	-1177.42	511.663	-202.877	-1236.57	124.647	-242.066	-1134.99	21.2868				246.077	-1082.49	1072.4				141.77	-1203.67	85.8861	183.429	-1096.59	19.2042
782	0	-197.992	-1234.39	945.989				-181.557	-1172.95	512.2	-206.424	-1226.52	124.395	-244.811	-1124.55	21.5634				246.873	-1080.31	1072.72				141.728	-1203.53	85.8942	183.434	-1096.6	19.2353
783	0	-196.457	-1233.17	946				-182.601	-1168.74	512.841	-210.201	-1215.98	124.02	-248.253	-1114.41	22.3423				247.735	-1078.01	1073.07				141.69	-1203.36	85.8982	183.411	-1096.51	19.2425
784	0	-195.178	-1231.9	945.993				-183.574	-1164.26	513.139	-209.217	-1209.03	123.991	-250.659	-1103.58	23.6859				248.547	-1075.8	1073.33				141.644	-1203.24	85.9479	183.192	-1096.54	18.9912
785	0	-193.938	-1230.44	945.887				-184.546	-1159.61	514.149	-208.38	-1202.14	123.994	-254.239	-1091.52	24.6762				249.212	-1073.64	1073.63				141.604	-1203.02	85.9575	183.181	-1096.5	18.9613
786	0	-192.951	-1229	945.805				-185.898	-1154.3	514.928	-207.557	-1195.23	123.896	-257.94	-1078.52	27.098				249.864	-1071.46	1073.82				141.542	-1202.85	86.0079	183.198	-1096.57	19.0037
787	0	-191.875	-1227.37	945.738				-186.599	-1149.31	515.662	-206.718	-1188.31	123.764	-261.532	-1064.85	29.8408				250.532	-1069.26	1073.98				141.506	-1202.63	86.0341	183.122	-1096.5	18.9446
788	0	-191.065	-1225.82	945.705				-187.781	-1143.61	516.425	-205.905	-1181.35	123.712	-265.581	-1051.69	32.4829				251.173	-1067.04	1074.22				141.418	-1202.38	86.0354	183.066	-1096.41	18.8773
789	0	-190.281	-1224.17	945.652				-188.901	-1137.53	517.462	-205.261	-1174.36	123.628	-269.396	-1038.45	35.2962				251.645	-1064.77	1074.42				141.359	-1202.18	86.0881	182.986	-1096.31	18.8154
790	0	-189.52	-1222.46	945.595				-189.85	-1131.23	517.989	-204.62	-1167.42	123.479	-273.696	-1025.54	38.1914				252.116	-1062.56	1074.56				141.273	-1201.98	86.184	182.922	-1096.28	18.7921
791	0	-188.861	-1220.72	945.564				-191.037	-1124.72	518.895	-204.089	-1160.35	123.384	-277.413	-1012.94	40.8974				252.475	-1060.22	1074.76				141.206	-1201.81	86.2581	181.941	-1096	18.5391
792	0	-188.389	-1218.81	945.489				-192.197	-1117.98	519.935	-203.627	-1153.2	123.358	-280.636	-1002.07	43.6342				252.765	-1057.8	1075.02				141.21	-1201.72	86.4252	181.889	-1095.91	18.4864
793	0	-187.892	-1216.94	945.405				-193.416	-1113.19	520.917	-203.236	-1146.02	123.297	-284.016	-991.502	46.5273				252.985	-1055.35	1075.25				141.038	-1201.34	86.425	181.885	-1095.88	18.4949
794	0	-188.139	-1213.33	945.042				-194.316	-1105.91	521.461	-202.913	-1138.8	123.266	-286.922	-981.423	48.6051				253.136	-1052.86	1075.51				140.957	-1201.05	86.4691	181.423	-1095.21	18.101
795	0	-188.513	-1209.82	944.552				-195.713	-1097.72	522.638	-202.717	-1131.68	123.109	-289.475	-971.556	50.5128				253.161	-1050.47	1075.65				140.852	-1200.85	86.5306	181.797	-1095.67	18.3755
796	0	-188.127	-1207.64	944.142				-197.172	-1090.18	523.722	-202.484	-1124.42	123.044	-291.697	-962.329	52.4047				253.222	-1047.94	1075.87				140.796	-1200.65	86.5847	181.88	-1095.83	18.4802
797	0	-187.901	-1205.31	944.098				-198.415	-1083.39	524.723	-202.277	-1117.22	123.006	-293.667	-952.849	54.809				253.258	-1045.47	1076.13				140.723	-1200.44	86.6544	181.404	-1095.14	18.0716
798	0	-188.651	-1201.37	943.65				-199.606	-1076.58	525.631	-202.199	-1110.03	122.811	-294.858	-955.932	55.7147				253.165	-1043.01	1076.22				140.661	-1200.26	86.735	181.862	-1095.76	18.4428
799	0	-189.296	-1197.31	943.343				-200.816	-1069.36	526.602	-202.015	-1102.72	122.757	-295.95	-945.846	57.2127				253.176	-1040.42	1076.46				140.574	-1200.02	86.7956	181.434	-1095.2	18.1213
800	0	-188.11	-1196.81	943.293				-201.518	-1061.13	527.219	-201.925	-1095.5	122.607	-296.727	-935.586	58.5352				253.095	-1037.94	1076.6				140.484	-1199.79	86.8681	181.81	-1095.71	18.4259
801	0	-186.959	-1196.38	943.222				-202.904	-1054.87	528.478	-201.87	-1088.34	122.437	-297.617	-926.178	60.0484				252.978	-1035.51	1076.72				140.399	-1199.52	86.9063	181.428	-1095.2	18.1464
802	0	-187.054	-1193.38	942.736				-203.942	-1048.19	529.287	-201.722	-1081.04	122.317	-298.064	-916.281	61.358				252.955	-1032.93	1076.89				140.34	-1199.29	86.9722	181.732	-1095.61	18.3821
803	0	-187.487	-1189.81	942.21				-204.485	-1042.23	529.982	-201.688	-1073.91	122.104	-298.451	-906.573	62.7455				252.818	-1030.53	1076.97				140.335	-1198.99	87.0034	181.394	-1095.11	18.0831
804	0	-188.202	-1185.61	941.549				-205.32	-1035.68	530.612	-201.522	-1066.66	121.898	-298.43	-896.318	63.7738				252.812	-1028.01	1077.05				140.33	-1198.68	87.0845	181.317	-1094.96	18.001
805	0	-188.198	-1183.23	941.162				-205.895	-1029.19	531.001	-201.556	-1059.65	121.703	-296.704	-882.588	63.7224				252.607	-1025.74	1077.15				140.279	-1198.37	87.117	181.337	-1095	18.0407
806	0	-188.018	-1180.66	940.781				-206.284	-1022.61	531.456	-201.414	-1052.45	121.515	-296.211	-871.37	64.577				252.577	-1023.27	1077.25				140.259	-1198.14	87.2398	181.349	-1095.03	18.0543
807	0	-188.917	-1176.28	940				-206.241	-1015	531.504	-201.355	-1045.52	121.205	-296.185	-861.577	65.8649				252.465	-1021.07	1077.23				140.27	-1197.91	87.328	181.322	-1094.95	18.0165
808	0	-189.697	-1171.77	939.295				-207	-1009.65	532.098	-201.176	-1038.46	120.97	-295.977	-851.662	67.095				252.472	-1018.74	1077.28				140.201	-1197.74	87.4158	181.34	-1095.01	18.0448
809	0	-190.729	-1167.35	938.523				-206.899	-1004.86	532.035	-201.251	-1031.5	120.669	-295.497	-841.203	67.9453				252.226	-1016.5	1077.27				140.14	-1197.5	87.5012	181.35	-1095.03	18.0515
810	0	-189.527	-1167.16	938.479				-206.24	-1000.28	531.747	-201.163	-1024.47	120.452	-295.19	-831.303	68.8864				252.142	-1014.2	1077.35				140.022	-1197.26	87.6089	181.723	-1095.51	18.3258
811	0	-189.048	-1165.84	938.122				-206.513	-994.378	531.362	-201.198	-1017.55	120.119	-294.927	-821.54	69.6612				251.936	-1012.01	1077.31				139.91	-1197.09	87.7105	181.78	-1095.62	18.4012
812	0	-189.332	-1162.87	937.538				-206.278	-988.515	531.373	-201.231	-1010.75	119.769	-294.585	-812.127	70.4106				251.731	-1009.94	1077.25				139.815	-1196.9	87.8529	181.324	-1094.81	18.5833
813	0	-189.687	-1159.72	936.871				-205.909	-983.007	530.863	-201.247	-1003.81	119.426	-294.611	-803.924	71.3852				251.544	-1007.74	1077.19				139.654	-1196.74	87.9604	181.658	-1095.2	18.8369
814	0	-190.793	-1155.29	935.854				-205.408	-978.316	530.267	-201.448	-997.015	119	-294.31	-795.281	71.5829				251.171	-1005.67	1077.06				139.46	-1196.59	88.1282	181.573	-1095.06	19.2519
815	0	-192.244	-1149.8	934.706				-204.701	-973.917	529.354	-201.609	-990.179	118.544	-293.834	-786.98	71.5928				250.839	-1003.56	1076.89				139.343	-1196.45	88.2788	181.551	-1095.01	19.23
816	0	-193.938	-1143.77	933.356				-203.838	-969.545	528.53	-201.81	-983.338	118.064	-293.793	-780.057	71.8115				250.466	-1001.45	1076.7				139.176	-1196.36	88.4247	181.144	-1094.42	18.9405
817	0	-196.004	-1137.31	931.828				-203.189	-965.38	527.341	-202.019	-976.485	117.569	-293.294	-772.959	71.4769				250.086	-999.327	1076.5				139.015	-1196.21	88.5665	181.09	-1094.32	18.8055
818	0	-197.774	-1131.44	930.52				-202.289	-960.891	526.234	-202.336	-969.594	117.071	-292.558	-766.183	70.9384				249.597	-997.165	1076.29				138.85	-1195.97	88.7053	181.471	-1094.85	19.0853
819	0	-197.836	-1128.8	929.515				-201.488	-956.791	524.727	-202.705	-962.803	116.552	-291.508	-759.652	69.9735				249.057	-995.104	1076.06				138.69	-1195.74	88.8266	181.534	-1094.98	19.1616
820	0	-197.908	-1126.11	928.462				-200.709	-953.062	523.406	-203.083	-955.956	115.986	-290.516	-754.306	69.1955				248.507	-992.987	1075.79				138.567	-1195.53	88.9837	181.552	-1094.94	19.136
821	0	-200.44	-1118.47	926.332				-199.638	-949.331	521.623	-203.565	-949.072	115.402	-288.838	-748.54	67.6091				247.854	-990.833	1075.49				138.462	-1195.34	89.0827	181.477	-1094.83	19.0788
822	0	-202.666	-1111.79	924.519				-198.552	-946.673	519.903	-204.039	-942.151	114.755	-286.746	-742.999	65.7357				247.209	-988.641	1075.14				138.35	-1195.18	89.1831	181.545	-1094.91	19.1135
823	0	-203.124	-1108.12	923.559				-197.395	-943.873	517.911	-204.596	-935.286	114.147	-284.437	-738.276	63.7804				246.48	-986.506	1074.82				138.261	-1195.05	89.3298	181.487	-1094.85	19.0871
824	0	-204.448	-1103.05	921.789				-196.266	-941.198	515.707	-205.195	-928.443	113.527	-281.823	-734.173	61.5807				245.709	-984.392	1074.49				138.169	-1194.89	89.4514	181.107	-1094.31	18.7719
825	0	-205.651	-1098.71	920.233				-195.067	-938.563	513.536	-205.879	-921.433	112.896	-278.755	-730.536	59.0319				244.854	-982.112	1074.15				138.073	-1194.77	89.5876	181.416	-1094.7	18.988
826	0	-206.693	-1094.29	918.565				-193.922	-935.935	511.121	-206.57	-914.502	112.304	-275.286	-727.006	56.0751				243.992	-979.911	1073.85				137.964	-1194.66	89.7128	181.622	-1095.01	19.1426
827	0	-207.664	-1090.01	916.895				-192.777	-934.223	508.989	-207.272	-907.421	111.698	-271.443	-723.939	52.7651				243.118	-977.56	1073.53				137.854	-1194.4	89.7373	180.824	-1094.38	18.1628
828	0	-208.725	-1085.97	915.392				-191.631	-932.266	506.432	-208.016	-900.356	111.084	-267.235	-721.42	49.224				242.202	-975.224	1073.21				137.765	-1194.29	89.8258	181.195	-1094.82	18.357
829	0	-209.737	-1081.84	913.923				-190.28	-930.627	503.788	-208.782	-893.11	110.497	-263.089	-719.745	45.3976				241.265	-972.708	1072.91				137.698	-1194.19	89.9745	180.636	-1094.2	17.9622
830	0	-210.786	-1077.71	912.491				-188.86	-929.169	501.133	-209.819	-885.948	109.86	-258.687	-718.577	41.3644				240.056	-970.275	1072.57				137.576	-1194.1	90.1046	180.154	-1094.32	18.3407
831	0	-211.797	-1073.31	910.458				-187.437	-927.799	498.43	-210.768	-878.656	109.349	-254.301	-718.394	37.1287				238.936	-967.713	1072.35				137.458	-1193.93	90.2423	180.17	-1094.33	18.3679
832	0	-212.929	-1069.23	908.911				-186.093	-926.874	495.756	-211.743	-871.247	108.791	-249.803	-718.776	32.6439				237.789	-965.033	1072.08				137.338	-1193.85	90.396	180.619	-1094.7	18.145
833	0	-214.008	-1064.89	907.272				-184.578	-925.89	492.961	-212.969	-863.831	108.22	-245.36	-720.008	28.0054				236.392	-962.348	1071.8				137.247	-1193.72	90.5545	180.683	-1094.77	18.1657
834	0	-215.22	-1060.55	905.606				-182.942	-925.322	490.211	-214.088	-856.304	107.58	-240.877	-721.969	23.0587				235.102	-959.55	1071.45				137.132	-1193.62	90.7084	180.636	-1094.73	18.1526
835	0	-216.483	-1056.32	904.254				-181.543	-924.381	487.269	-215.439	-848.719	106.959	-236.734	-724.411	20.178				233.579	-956.694	1071.12				137.016	-1193.5	90.8796	181.854	-1095.37	18.2542
836	0	-217.32	-1050.86	902.411				-179.94	-924.353	484.179	-211.489	-850.051	103.776	-233.999	-725.729	20.7479				232.117	-953.716	1070.73				136.876	-1193.36	91.0326	181.697	-1095.25	18.2965
837	0	-218.354	-1045.59	900.442				-178.296	-924.089	481.238	-207.754	-851.396	100.565	-231.689	-725.979	21.8148				230.44	-950.749	1070.32				136.769	-1193.16	91.1867	181.599	-1095.2	18.2276
838	0	-219.781	-1041.24	898.879				-176.233	-924.378	478.481	-204.677	-850.847	97.0954	-229.558	-725.828	23.0714				228.878	-947.663	1069.9				136.643	-1192.97	91.4042	181.71	-1095.27	18.1477
839	0	-221.409	-1037.14	897.295				-174.136	-926.692	474.655	-202.787	-852.154	95.8578	-226.803	-726.115	24.1333				227.032	-944.536	1069.44				136.517	-1192.86	91.5963	181.761	-1095.3	18.1215
840	0	-222.82	-1032.53	895.664				-172.868	-926.854	472.232	-200.889	-851.899	94.3769	-224.984	-726.674	24.9389				225.263	-941.25	1069				136.402	-1192.78	91.7773	181.663	-1095.14	18.1466
841	0	-224.321	-1027.83	893.962				-172.334	-927.104	469.891	-197.667	-855.048	93.9237	-224.09	-726.918	25.4302				223.452	-937.901	1068.5				136.31	-1192.72	92.0257	180.614	-1094.23	17.3482
842	0	-225.873	-1024.04	892.773				-172.165	-925.752	468.308	-194.616	-858.227	93.4368	-224.409	-727.369	25.5081				221.468	-934.581	1067.97				136.254	-1192.68	92.2835	180.463	-1093.91	17.0849
843	0	-227.969	-1020.47	891.803				-172.038	-923.506	467.034	-193.037	-857.318	92.6441	-224.068	-727.303	25.5647				219.438	-931.201	1067.44				136.292	-1192.65	92.6285	180.83	-1094.22	16.5116
844	0	-229.878	-1016.06	890.749				-171.913	-920.582	466.424	-191.475	-856.284	91.8755	-223.765	-726.937	25.6364				217.391	-927.695	1066.94				136.327	-1192.67	92.9778	184.881	-1097.23	16.1457
845	0	-231.778	-1012.09	890.003				-171.603	-917.973	466.689	-190.698	-855.151	91.0212	-223.663	-726.641	25.757				215.203	-924.107	1066.44				136.363	-1192.64	93.3286	187.647	-1097.94	18.1827
846	0	-233.728	-1008.38	889.503				-172.119	-911.588	467.189	-190.233	-854.095	90.3734	-223.617	-726.451	25.8414				212.931	-920.365	1065.96				136.355	-1192.49	93.8726	188.063	-1097.98	18.4672
847	0	-235.652	-1004.92	889.28				-173.64	-908.453	466.152	-189.994	-853.074	90.0767	-223.6	-726.486	25.6986				210.514	-916.489	1065.55				136.353	-1192.33	94.3548	188.038	-1097.87	18.387
848	0	-237.723	-1002.03	889.353				-175.768	-904.323	465.831	-189.851	-852.601	89.8743	-223.59	-726.437	25.7589				207.968	-912.528	1065.3				136.335	-1192.16	94.9314	187.808	-1097.68	18.2852
849	0	-239.811	-999.185	889.629				-176.82	-902.061	465.864	-189.819	-852.515	89.8114	-223.614	-726.339	25.7139				205.417	-908.42	1065.09				136.244	-1191.9	95.5639	187.709	-1097.62	18.2468
850	0	-241.86	-996.047	890.027				-178.046	-901.417	466.858	-189.674	-852.527	89.7531	-223.629	-726.305	25.6965				202.752	-904.096	1064.9				136.194	-1191.68	96.362	184.68	-1096.32	16.0045
851	0	-244.115	-993.048	890.528				-179.531	-899.424	466.387	-189.524	-852.418	89.4815	-223.638	-726.295	25.6976				200.075	-899.806	1064.85				136.151	-1191.34	97.2319	184.708	-1096.39	16.2581
852	0	-246.454	-990.166	891.247				-180.586	-898.337	465.951	-189.443	-852.315	89.2877	-223.621	-726.312	25.7228				197.344	-895.436	1064.85				136.073	-1190.96	98.2298	184.541	-1096.16	16.2352
853	0	-248.886	-987.121	891.868				-181.957	-897.551	465.983	-189.44	-852.34	89.1287	-223.69	-726.362	25.7197				194.616	-890.998	1064.96				135.997	-1190.42	99.2653	184.507	-1096.08	16.2684
854	0	-251.276	-983.818	892.474				-183.33	-896.885	465.891	-189.393	-852.199	88.8537	-223.651	-726.448	25.6842				191.974	-886.735	1065.11				135.956	-1189.78	100.599	184.536	-1096.04	16.3086
855	0	-253.844	-980.71	893.146				-184.321	-894.861	466.489	-189.446	-852.515	88.9179	-223.703	-726.411	25.7303				189.283	-882.374	1065.2				135.934	-1189.07	102.008	184.581	-1096.05	16.445
856	0	-256.266	-977.134	893.706				-185.419	-892.8	466.59	-189.622	-852.912	89.1074	-223.705	-726.365	25.7571				186.647	-878.118	1065.39				135.93	-1188.26	103.498	184.863	-1096.52	16.9816
857	0	-258.765	-973.453	894.102				-186.639	-892.804	466.21	-189.752	-852.896	89.0629	-223.736	-726.465	25.7326				184.016	-873.895	1065.42				135.841	-1187.35	105.206	184.625	-1096.03	16.9501
858	0	-261.468	-970.334	894.591				-188.563	-890.823	465.979	-189.745	-852.524	88.9842	-223.74	-726.398	25.6969				181.432	-869.659	1065.5				135.792	-1186.39	106.991	184.958	-1096.37	17.3604
859	0	-264.063	-966.706	894.998				-190.02	-888.724	465.923	-189.751	-851.993	88.5327	-223.731	-726.331	25.7184				178.815	-865.477	1065.49				135.905	-1185.19	108.873	185.13	-1096.42	17.6309
860	0	-266.732	-963.353	895.447				-191.238	-886.608	465.987	-189.743	-851.52	88.2822	-223.784	-726.407	25.7575				176.147	-861.316	1065.47				136.013	-1183.91	111.021	185.187	-1096.16	17.9333
861	0	-269.321	-958.592	895.212				-192.612	-884.79	465.983	-189.689	-851.211	88.1462	-223.744	-726.358	25.7176				173.443	-857.26	1065.38				136.144	-1182.42	113.36	185.184	-1095.92	18.2391
862	0	-271.723	-954.069	895.244				-193.85	-882.902	466.011	-189.63	-851.043	88.0493	-223.732	-726.301	25.72				170.704	-853.234	1065.24				136.42	-1180.92	115.999	184.993	-1095.42	18.2708
863	0	-274.279	-950.172	895.421				-194.832	-881	466.4	-189.569	-850.742	87.824	-223.683	-726.381	25.7465				167.876	-849.288	1065.19				136.449	-1178.38	118.469	185.53	-1096.5	19.3
864	0	-276.877	-946.549	895.545				-196.127	-879.248	466.236	-189.51	-850.424	87.6086	-223.626	-726.442	25.7355				165.067	-845.3	1065.16				136.367	-1176.02	121.636	185.639	-1096.17	19.7796
865	0	-279.37	-942.737	895.582				-197.454	-877.515	466.072	-189.51	-850.291	87.4729	-223.558	-726.477	25.7297				162.343	-841.439	1065.16				135.289	-1171.89	124.378	185.632	-1096.26	20.6712
866	0	-281.781	-938.645	895.542				-198.71	-875.565	465.892	-189.554	-850.026	87.2482	-223.576	-726.476	25.742				159.582	-837.61	1065.19				135.096	-1168.9	128.252	185.495	-1096.19	21.6336
867	0	-284.14	-934.471	895.421				-200.177	-874.018	465.683	-189.627	-849.849	87.0738	-223.598	-726.458	25.752				156.857	-833.866	1065.2				134.749	-1165.36	132.817	185.187	-1095.75	22.7806
868	0	-286.424	-930.028	895.202				-201.531	-872.658	465.379	-189.702	-849.679	86.9421	-222.778	-727.936	25.6465				154.195	-830.392	1065.22				134.363	-1160.99	137.798	184.883	-1095.21	24.4843
869	0	-288.642	-925.772	894.982				-202.816	-871.488	465.198	-189.814	-849.496	86.7682	-223.639	-726.803	25.6874				151.624	-826.934	1065.17				133.778	-1156	143.041	184.309	-1094.59	26.9548
870	0	-290.944	-921.898	894.93				-204.24	-870.606	465.02	-189.959	-849.27	86.5668	-224.08	-726.234	25.5693				149.092	-823.667	1065.16				132.741	-1149.74	148.853	183.471	-1093.44	29.9161
871	0	-293.298	-918.165	894.915				-205.669	-869.589	464.807	-190.11	-849.035	86.2688	-224.11	-726.096	25.5569				146.613	-820.597	1064.97				131.483	-1142.6	154.953	182.566	-1092.03	33.6966
872	0	-295.603	-914.299	894.844				-206.752	-869.122	464.537	-190.261	-848.735	85.9572	-224.199	-725.973	25.543				144.347	-817.831	1064.81				129.996	-1134.47	161.596	181.482	-1090.24	38.372
873	0	-297.802	-910.578	894.762				-208.235	-868.669	464.469	-190.423	-848.382	85.7001	-224.302	-725.908	25.5217				142.064	-815.085	1064.54				128.319	-1125.8	168.562	180.018	-1087.83	44.1165
874	0	-300.076	-907.191	894.6				-209.201	-867.96	464.417	-190.591	-848.044	85.3818	-224.388	-725.91	25.4777				139.984	-812.635	1064.22				126.447	-1116.73	175.759	178.095	-1084.7	50.8381
875	0	-302.141	-903.509	894.377				-210.819	-867.735	464.028	-191.291	-849.246	85.3845	-224.371	-725.898	25.4705				138.022	-810.399	1063.82				123.959	-1107.03	182.821	176.491	-1081.15	57.7577
876	0	-304.1	-900.205	894.193				-212.044	-867.22	463.692	-191.416	-849.193	85.2698	-224.381	-725.876	25.449				136.282	-808.233	1063.23				121.213	-1097.31	189.615	176.474	-1076.31	65.0728
877	0	-306.029	-897.323	894.001				-213.419	-866.973	463.483	-191.55	-848.877	85.0214	-224.441	-725.912	25.4203				134.577	-806.239	1062.52				118.294	-1087.66	195.541	175.477	-1069.89	73.4373
878	0	-307.878	-894.845	893.926				-214.725	-866.501	463.253	-191.667	-848.654	84.8453	-224.516	-725.812	25.3596				133.02	-804.568	1061.77				115.01	-1077.94	201.39	172.653	-1062.03	79.1409
879	0	-309.625	-892.487	893.81				-214.733	-866.061	463.926	-191.682	-848.026	84.4739	-224.539	-725.808	25.3881				131.751	-802.856	1060.99				111.557	-1069.27	206.372	170.401	-1051.75	83.1231
880	0	-311.215	-890.258	893.768				-216.112	-865.417	463.92	-191.909	-848.113	84.5536	-224.553	-725.81	25.3149				130.46	-801.187	1060.13				108.694	-1058.42	209.303	165.558	-1039.78	85.6208
881	0	-312.839	-888.41	893.793				-217.147	-865.059	463.767	-190.177	-843.551	82.3733	-224.558	-725.85	25.3433				129.356	-799.401	1059.33				105.94	-1046.36	210.509	158.772	-1025.28	87.505
882	0	-314.36	-886.797	893.897				-218.033	-864.944	463.694	-190.247	-843.018	82.0667	-224.588	-725.9	25.3512				128.318	-797.646	1058.64				103.593	-1033.22	210.38	157.559	-1010.41	86.2178
883	0	-315.71	-885.023	893.936				-219.074	-864.143	463.675	-190.005	-842.251	81.3613	-224.613	-725.899	25.3225				127.322	-795.723	1058.05				101.413	-1019.41	208.959	154.337	-994.11	84.4584
884	0	-316.888	-883.375	894.035				-219.926	-863.314	463.757	-190.016	-842.002	81.2296	-224.646	-725.868	25.302				126.518	-793.62	1057.57				99.2558	-1005.16	206.612	152.118	-976.075	82.6195
885	0	-317.976	-881.723	894.076				-220.656	-862.846	463.724	-190.084	-841.867	81.2066	-224.582	-725.934	25.2898				125.72	-791.241	1057.05				97.2006	-990.118	203.123	147.519	-957.74	78.2243
886	0	-319.033	-879.966	894.142				-221.332	-862.082	463.766	-190.27	-841.92	81.7112	-224.632	-725.93	25.3162				125.038	-788.806	1056.73				95.6881	-974.528	198.708	141.901	-937.859	74.3086
887	0	-319.978	-878.095	894.167				-221.888	-861.156	463.771	-190.324	-841.808	81.7532	-224.482	-726.162	25.4389				124.375	-786.271	1056.45				94.5837	-958.281	193.565	140.07	-916.905	69.9295
888	0	-320.819	-876.002	894.217				-222.366	-860.276	463.736	-191.061	-843.319	82.4481	-224.545	-725.937	25.5787				123.848	-783.682	1056.18				93.8378	-941.496	187.802	138.654	-895.096	65.3809
889	0	-321.615	-873.89	894.216				-222.635	-859.417	463.774	-191.137	-843.316	82.4856	-224.56	-725.88	25.6319				123.423	-781.058	1056.01				93.6337	-924.373	181.761	138.057	-872.76	60.9052
890	0	-322.229	-871.434	894.192				-222.791	-858.536	463.728	-191.178	-843.128	82.4588	-224.567	-725.784	25.5972				123.053	-778.451	1055.92				94.2858	-906.999	175.503	138.346	-849.911	56.5632
891	0	-322.805	-869.113	894.221				-223.002	-857.634	463.73	-190.906	-842.253	81.9888	-224.621	-725.798	25.6233				122.663	-775.838	1055.82				95.1608	-888.813	168.813	139.305	-826.909	52.4318
892	0	-323.243	-866.631	894.194				-222.721	-857.549	463.896	-190.959	-842.202	81.9787	-224.62	-725.803	25.6272				122.421	-773.202	1055.67				96.5133	-870.39	162.167	141.221	-803.514	48.5011
893	0	-323.472	-863.753	894.07				-223.057	-855.845	463.644	-190.948	-842.181	82.0118	-224.613	-725.783	25.6163				122.276	-770.559	1055.46				98.5907	-851.812	155.653	143.644	-780.365	45.0829
894	0	-323.522	-860.932	894				-223.329	-855.918	463.153	-190.873	-842.005	81.9542	-224.523	-725.819	25.6582				122.355	-768.052	1055.34				101.226	-833.228	149.43	146.852	-757.484	42.2915
895	0	-323.559	-858.074	893.962				-222.771	-853.835	463.624	-191.247	-842.838	82.4817	-224.518	-725.797	25.6719				122.255	-765.325	1054.96				104.327	-814.757	143.663	150.534	-734.609	40.0508
896	0	-323.435	-855.277	893.871				-222.753	-851.89	463.86	-191.244	-842.944	82.5694	-224.547	-725.795	25.6669				122.378	-762.663	1054.73				107.836	-796.432	138.38	154.592	-712.222	38.3892
897	0	-323.269	-852.569	893.923				-222.658	-850.766	463.895	-190.911	-842.167	82.2053	-224.537	-725.763	25.6527				122.565	-759.978	1054.48				111.622	-778.457	133.65	159.177	-690.786	37.3977
898	0	-322.886	-849.602	893.869				-222.585	-851.084	463.454	-190.862	-842.039	82.2595	-224.538	-725.763	25.6743				122.773	-757.108	1054.18				115.639	-760.907	129.581	163.349	-670.527	36.4387
899	0	-322.41	-846.859	893.877				-221.989	-849.23	463.893	-190.779	-842.024	82.342	-224.539	-725.828	25.7042				122.985	-754.078	1053.86				119.639	-743.841	126.013	167.797	-650.246	36.9261
900	0	-321.92	-844.383	893.973				-221.827	-847.499	464.117	-190.674	-842.013	82.3999	-224.521	-725.782	25.7158				123.322	-750.997	1053.62				123.747	-727.429	123.017	178.493	-629.398	39.0492
901	0	-321.34	-841.901	894.024				-221.58	-846.337	464.194	-190.621	-842.104	82.5767	-224.496	-725.775	25.7087				123.775	-747.725	1053.32				127.73	-711.577	120.476	182.727	-610.977	40.7632
902	0	-320.668	-839.675	894.14				-221.115	-845.084	464.263	-190.499	-842.152	82.7	-224.499	-725.768	25.7007				124.228	-744.433	1053.05				131.586	-696.565	118.394	186.52	-593.874	42.4212
903	0	-319.845	-837.441	894.188				-220.622	-843.897	464.403	-190.394	-842.139	82.7884	-224.508	-725.757	25.7063				124.674	-740.877	1052.74				135.287	-682.26	116.66	190.157	-577.515	44.1135
904	0	-319.083	-835.62	894.424				-220.203	-842.973	464.586	-190.254	-842.075	82.8609	-224.513	-725.771	25.7143				125.192	-737.094	1052.46				138.698	-668.826	115.24	193.469	-561.712	45.6042
905	0	-318.131	-833.675	894.55				-219.61	-841.876	464.796	-190.071	-841.9	82.8644	-224.506	-725.747	25.7005				125.738	-733.033	1052.12				141.766	-656.284	113.993	196.426	-547.795	46.9819
906	0	-317.242	-832.177	894.852				-218.918	-840.67	464.983	-189.842	-841.673	82.8661	-224.523	-725.777	25.707				126.322	-728.837	1051.94				144.566	-644.838	112.934	198.955	-534.84	48.0943
907	0	-316.139	-830.467	895.059				-218.252	-839.797	465.254	-189.524	-841.312	82.8028	-224.517	-725.781	25.6827				126.971	-724.424	1051.72				146.906	-634.135	111.911	199.899	-522.516	49.6908
908	0	-314.935	-828.703	895.317				-217.29	-839.059	465.527	-189.06	-840.645	82.4897	-224.519	-725.788	25.6649				127.659	-719.775	1051.67				148.711	-624.643	110.86	197.717	-511.541	49.8038
909	0	-313.991	-827.966	895.754				-216.588	-838.112	465.691	-189.294	-841.605	83.3347	-224.565	-725.836	25.688				128.367	-714.876	1051.54				150.024	-616.329	109.676	198.514	-503.342	49.9634
910	0	-312.935	-827.31	896.272				-215.883	-836.408	465.951	-189.143	-841.732	83.5886	-224.576	-725.814	25.6823				129.031	-709.721	1051.33				150.863	-609.41	108.303	198.984	-495.818	49.5186
911	0	-311.375	-825.508	896.499				-214.88	-835.085	466.271	-188.891	-841.692	83.7541	-224.577	-725.808	25.6781				129.968	-704.6	1051.23				151.269	-603.727	106.744	198.85	-489.524	48.6705
912	0	-309.532	-822.907	896.873				-213.806	-834.049	466.549	-188.688	-841.589	83.9631	-224.602	-725.803	25.6746				130.876	-699.261	1050.92				151.108	-599.29	105.117	197.817	-483.566	48.0304
913	0	-307.94	-821.285	897.063				-213.158	-833.13	466.327	-188.555	-841.8	84.1737	-224.613	-725.853	25.6513				131.919	-693.988	1050.56				150.235	-596.007	104.22	196.929	-480.309	47.0941
914	0	-305.999	-819.101	897.388				-211.655	-831.41	466.877	-188.445	-841.961	84.3961	-224.619	-725.804	25.6275				132.967	-688.736	1050.15				149.456	-594.173	102.782	196.518	-480.375	44.26
915	0	-303.937	-816.764	897.696				-211.441	-830.455	466.377	-187.746	-840.776	84.0237	-224.655	-725.875	25.6347				134.1	-683.325	1049.57				148.465	-594.27	101.116	195.857	-480.271	41.9563
916	0	-301.796	-814.545	898.138				-210.291	-828.929	466.572	-187.513	-840.563	84.0852	-224.615	-725.859	25.6364				135.29	-677.918	1049.09				147.949	-593.723	100.205	195.119	-479.34	40.2565
917	0	-299.477	-812.052	898.502				-207.954	-826.612	467.851	-187.388	-840.749	84.3516	-224.607	-725.852	25.6356				136.602	-672.561	1048.64				148.104	-591.087	99.5291	194.439	-477.79	38.8513
918	0	-297.115	-809.513	898.932				-207.589	-825.876	467.188	-187.238	-840.992	84.6832	-224.622	-725.902	25.6303				137.951	-667.194	1048.27				148.444	-588.779	98.9439	192.649	-472.462	34.6579
919	0	-294.583	-806.728	899.22				-206.135	-824.087	467.417	-187.223	-841.423	85.5757	-224.636	-725.851	25.6325				139.419	-661.791	1047.93				149.018	-587.197	98.4785	192.499	-471.141	31.9138
920	0	-292.121	-804.292	899.776				-204.503	-822.195	467.763	-186.526	-840.327	85.2885	-224.624	-725.885	25.6532				141.144	-656.453	1047.69				149.625	-585.814	98.23	192.745	-471.255	30.7901
921	0	-289.413	-801.432	900.086				-202.772	-820.612	468.093	-186.207	-840.051	85.505	-224.624	-725.899	25.6625				142.916	-651.266	1047.36				150.079	-584.78	98.0966	193.258	-471.893	30.5279
922	0	-286.803	-798.831	900.521				-201.337	-818.955	468.457	-186.062	-840.25	85.8341	-224.623	-725.898	25.6626				144.911	-646.162	1047.15				150.432	-583.99	97.9951	194.142	-473.671	30.4019
923	0	-284.061	-796.284	900.883				-199.571	-816.993	468.843	-186.086	-840.843	86.3205	-224.61	-725.916	25.6648				146.952	-641.235	1047.06				150.864	-582.855	97.936	195.242	-476.166	31.1298
924	0	-281.223	-793.266	901.156				-197.661	-815.265	469.431	-185.682	-840.43	86.6206	-224.609	-725.93	25.6563				149.215	-636.351	1047.03				151.288	-581.913	97.9185	195.636	-475.176	30.8182
925	0	-277.972	-790.33	901.414				-196.106	-814.289	469.1	-185.021	-839.339	86.8381	-224.614	-725.948	25.6665				151.586	-631.691	1047				151.707	-581.268	97.8357	197.729	-472.397	29.0975
926	0	-275.344	-788.382	902.207				-193.838	-811.852	470.242	-185.007	-839.874	87.3002	-224.579	-725.974	25.6714				154.11	-627.178	1046.97				151.978	-580.564	97.7774	196.814	-471.115	28.6741
927	0	-272.333	-785.427	902.474				-192.622	-809.491	470.091	-184.761	-839.925	87.7519	-224.582	-725.901	25.6517				156.851	-622.643	1047.07				152.244	-579.621	97.5888	194.555	-470.968	29.0064
928	0	-269.327	-782.43	902.719				-190.913	-807.302	470.397	-184.68	-840.198	88.3448	-224.529	-725.952	25.7134				159.737	-618.183	1047.17				152.333	-578.941	97.3682	194.645	-471.471	28.1769
929	0	-266.206	-779.313	903.031				-188.911	-805.209	470.887	-186.301	-844.82	91.5803	-224.523	-725.903	25.7067				162.781	-613.692	1047.23				152.391	-578.372	97.1566	194.831	-470.966	28.4864
930	0	-263.018	-776.271	903.357				-187.121	-802.853	471.411	-186.058	-845.008	92.3382	-224.431	-725.981	25.761				165.941	-609.047	1047.26				152.403	-577.708	96.9437	194.02	-470.167	24.5812
931	0	-259.832	-773.153	903.8				-185.364	-800.837	471.91	-185.64	-844.479	92.8154	-224.463	-725.937	25.7349				169.09	-604.47	1047.29				152.47	-577.155	96.7601	194.581	-471.099	24.9909
932	0	-256.707	-770.092	904.274				-183.652	-798.43	472.606	-185.385	-844.173	93.485	-224.409	-725.868	25.7083				172.143	-599.868	1047.63				152.559	-576.705	96.5708	194.343	-470.141	24.862
933	0	-253.532	-766.972	904.909				-182.034	-796.206	473.298	-185.098	-843.822	94.2138	-224.365	-725.855	25.7253				175.077	-595.134	1047.91				152.72	-576.261	96.4118	194.404	-469.971	24.6099
934	0	-250.461	-763.694	905.531				-180.411	-793.593	474.058	-184.884	-843.446	95.0166	-224.283	-725.923	25.7388				177.752	-590.42	1048.31				152.801	-575.833	96.2597	194.496	-469.798	24.4444
935	0	-247.397	-760.662	906.35				-179.043	-791.55	474.907	-184.77	-842.926	95.8885	-224.272	-725.941	25.7171				180.517	-585.679	1048.94				152.893	-575.464	96.1463	194.664	-469.715	24.4268
936	0	-244.436	-757.515	907.329				-177.563	-789.283	475.979	-184.675	-842.337	96.9054	-224.343	-725.884	25.6279				183.235	-581.009	1049.28				153.023	-575.075	95.989	194.917	-469.637	24.7298
937	0	-241.612	-754.576	908.465				-176.386	-786.648	476.88	-184.665	-841.731	98.1	-224.389	-725.894	25.5892				185.918	-576.17	1049.79				153.124	-574.753	95.8806	194.957	-469.304	24.9306
938	0	-238.869	-751.639	909.725				-175.25	-783.64	478.026	-184.783	-841.185	99.4707	-224.459	-725.889	25.5372				188.525	-571.561	1050.23				153.217	-574.589	95.7867	194.981	-469.073	25.2382
939	0	-236.092	-748.547	911.207				-174.259	-780.778	479.463	-184.987	-840.445	100.93	-224.511	-725.905	25.425				190.83	-567.133	1050.82				153.302	-574.374	95.6501	194.968	-468.769	25.1886
940	0	-233.558	-745.775	912.951				-173.441	-777.93	480.942	-185.297	-839.72	102.518	-224.683	-725.81	25.2562				193.485	-562.598	1051.49				153.449	-574.227	95.5272	195.04	-468.705	25.3255
941	0	-230.96	-742.758	914.688				-172.677	-774.947	482.617	-185.559	-838.873	104.204	-224.987	-725.887	25.1579				195.813	-558.247	1052.38				153.564	-574.152	95.4485	195.033	-468.664	25.2932
942	0	-228.525	-740.044	916.72				-172.03	-771.792	484.338	-185.909	-837.917	105.947	-225.256	-725.923	24.9097				198.155	-553.929	1053.23				153.682	-574.074	95.3408	195.026	-468.648	25.2843
943	0	-226.093	-737.259	918.795				-171.453	-768.465	486.207	-186.217	-837.068	107.806	-225.537	-725.956	24.6523				200.294	-549.7	1053.99				153.775	-574.015	95.237	195.011	-468.599	25.262
944	0	-223.781	-734.534	920.93				-171.073	-765.088	488.171	-186.425	-835.985	109.719	-225.898	-726.075	24.4082				202.285	-545.632	1055.18				153.914	-573.959	95.1448	195.017	-468.56	25.2432
945	0	-221.611	-731.919	923.147				-170.406	-761.575	490.105	-186.632	-834.706	111.526	-226.257	-726.181	24.1422				204.243	-541.786	1056.05				154.047	-573.838	95.0273	196.301	-468.927	24.4498
946	0	-219.478	-729.436	925.454				-169.782	-757.81	492.09	-186.808	-833.578	113.502	-226.56	-726.301	23.9081				206.761	-537.904	1057.23				154.155	-573.73	94.9133	195.037	-468.561	25.2154
947	0	-217.503	-726.84	927.701				-169.353	-754.731	494.215	-186.893	-832.362	115.477	-226.888	-726.593	23.715				208.834	-534.156	1058.27				154.215	-573.64	94.8091	194.978	-468.536	25.2544
948	0	-215.627	-724.489	930.011				-168.789	-751.228	496.371	-186.915	-830.927	117.318	-227.134	-726.776	23.4731				211.13	-530.43	1059.4				154.228	-573.619	94.6815	195.012	-468.587	25.2756
949	0	-213.677	-721.577	932.139				-169.357	-747.695	497.835	-186.82	-829.654	119.234	-227.373	-726.97	23.3192				212.933	-527.016	1060.35				154.234	-573.613	94.5907	195.016	-468.629	25.2889
950	0	-211.939	-718.995	934.353				-169.363	-744.266	499.493	-186.595	-828.128	121.017	-227.523	-727.062	23.2408				215.041	-523.61	1061.46				154.213	-573.568	94.4563	195.031	-468.692	25.3346
951	0	-210.252	-716.382	936.48				-169.332	-740.852	501.471	-186.317	-826.686	122.952	-227.638	-727.109	23.2072				216.724	-520.445	1062.35				154.162	-573.544	94.3395	194.888	-468.804	25.1493
952	0	-208.626	-713.855	938.489				-169.245	-737.001	503.133	-185.948	-825.06	124.653	-227.704	-727.189	23.1776				218.747	-517.289	1063.31				154.124	-573.482	94.1775	194.871	-468.693	25.1787
953	0	-207.367	-712.175	940.33				-169.107	-733.232	504.579	-185.569	-823.558	126.479	-227.697	-727.155	23.2166				220.12	-514.274	1064.08				154.024	-573.432	94.0327	194.896	-468.964	25.2421
954	0	-205.651	-709.348	942.448				-169.128	-729.241	505.943	-185.115	-821.947	128.119	-227.605	-727.179	23.2563				218.696	-512.509	1065.08				153.876	-573.396	93.8498	194.904	-469.005	25.3091
955	0	-203.997	-706.488	944.03				-169.136	-725.42	507.382	-184.584	-819.937	129.614	-228.214	-728.895	23.9783				220.47	-509.482	1066.05				153.766	-573.294	93.7036	194.969	-469.109	25.2042
956	0	-202.586	-704.041	945.618				-169.472	-721.386	508.685	-184.004	-817.873	130.981	-228.056	-729.089	24.0844				222.95	-506.306	1065.86				153.687	-573.278	93.5659	194.949	-469.025	25.2792
957	0	-201.14	-701.637	947.151				-169.47	-716.495	510.065	-183.664	-817.086	132.868	-227.548	-728.511	24.0129				224.165	-503.357	1067.29				153.565	-573.23	93.4764	194.921	-469.023	25.3436
958	0	-199.737	-698.941	948.481				-170.623	-710.227	511.536	-183.255	-815.645	134.63	-226.851	-727.438	23.7673				226.001	-500.26	1068.14				153.505	-573.172	93.3481	194.768	-469.039	25.419
959	0	-198.53	-696.9	949.89				-171.484	-706.551	512.241	-182.745	-812.929	135.807	-226.417	-726.268	23.7554				227.342	-497.478	1068.35				153.476	-573.013	93.2596	194.77	-469.046	25.4541
960	0	-197.186	-694.712	951.151				-172.154	-702.411	513.183	-182.519	-810.996	137.344	-225.917	-724.664	23.8087				228.834	-494.525	1068.97				153.414	-573.027	93.1397	194.804	-469.063	25.4956
961	0	-195.9	-692.43	952.273				-172.842	-698.116	514.211	-182.464	-808.824	138.717	-225.98	-723.921	24.2755				230.621	-491.42	1069.94				153.43	-572.88	93.0505	194.787	-469.063	25.5048
962	0	-194.577	-689.952	953.31				-173.422	-693.698	515.106	-182.641	-806.324	139.972	-226.05	-722.463	24.6745				232.064	-488.591	1069.91				153.436	-572.89	92.9522	194.797	-469.075	25.513
963	0	-193.31	-687.82	954.282				-174.118	-689.808	516.103	-183.003	-803.53	141.216	-226.384	-720.353	25.0242				233.304	-485.584	1070.91				153.427	-572.812	92.8892	194.802	-469.102	25.4971
964	0	-192.066	-685.68	955.149				-174.755	-685.704	517.071	-183.615	-800.449	142.334	-227.035	-717.815	25.5669				234.443	-482.878	1071.04				153.476	-572.786	92.8232	194.81	-469.099	25.521
965	0	-190.796	-683.594	955.997				-175.366	-681.495	517.873	-184.478	-796.976	143.333	-228.126	-714.63	26.1465				235.864	-480.115	1070.6				153.516	-572.744	92.7703	194.8	-469.067	25.4802
966	0	-189.621	-681.376	956.693				-175.942	-677.463	518.657	-185.636	-792.967	144.141	-229.658	-710.601	26.6057				236.904	-477.363	1071.44				153.58	-572.7	92.7263	194.803	-469.03	25.4787
967	0	-188.419	-679.299	957.422				-176.501	-673.627	519.408	-187.13	-788.296	144.732	-231.646	-705.966	27.0608				238.421	-474.569	1071.67				153.666	-572.64	92.6684	194.811	-469.042	25.4758
968	0	-187.276	-677.29	958.085				-177.079	-670.025	520.235	-189.082	-783.116	145.115	-234.109	-700.953	27.595				239.427	-471.935	1072.38				153.714	-572.621	92.6677	194.773	-469.008	25.4043
969	0	-186.049	-675.094	958.685				-177.457	-666.452	520.861	-191.344	-777.305	145.337	-238.423	-698.102	29.2525				240.273	-469.345	1073.23				153.748	-572.566	92.6295	194.808	-468.994	25.3929
970	0	-184.92	-673.002	959.24				-177.937	-663.364	521.663	-193.874	-770.984	145.422	-242.211	-692.481	30.2767				241.673	-466.736	1073.61				153.772	-572.536	92.6284	195.01	-468.993	25.3888
971	0	-183.764	-670.832	959.731				-178.361	-659.723	522.296	-196.6	-763.809	145.326	-245.898	-684.819	30.5823				242.721	-464.368	1073.54				153.792	-572.472	92.6042	194.978	-469.005	25.3433
972	0	-182.694	-668.833	960.225				-178.945	-656.164	523.092	-199.743	-756.028	145.098	-249.909	-676.586	30.7444				243.767	-461.803	1074.17				153.784	-572.419	92.5859	195.01	-468.993	25.3403
973	0	-181.573	-666.643	960.69				-179.499	-652.154	523.573	-203.102	-747.605	144.748	-254.072	-667.139	30.8939				245.008	-459.288	1074.65				153.77	-572.349	92.5774	195.012	-469.004	25.36
974	0	-180.555	-664.654	961.076				-180.205	-648.021	524.227	-206.444	-738.82	144.447	-258.469	-657.273	31.3658				246.055	-456.982	1074.89				153.797	-572.184	92.5378	195.027	-468.905	25.5447
975	0	-179.478	-662.635	961.362				-180.694	-643.476	524.668	-209.825	-729.418	144.165	-262.922	-646.244	31.5249				247.134	-454.655	1075.33				153.819	-572.028	92.5108	195.037	-468.937	25.5642
976	0	-178.441	-660.435	961.549				-181.298	-639.151	525.125	-213.533	-720.974	144.377	-267.293	-634.855	31.8827				247.959	-452.336	1075.62				153.784	-571.941	92.4786	194.963	-468.955	25.3903
977	0	-177.734	-659.016	961.722				-181.912	-634.814	525.617	-216.956	-709.81	143.596	-271.95	-623.583	32.5237				248.875	-450.08	1075.92				153.858	-571.745	92.2202	195.029	-468.907	25.5651
978	0	-176.893	-657.294	961.737				-182.484	-630.004	526.03	-220.224	-698.825	143.315	-276.424	-611.931	33.3836				249.67	-447.996	1076.11				154.284	-571.194	92.1858	195.036	-468.953	25.5857
979	0	-175.71	-654.417	961.787				-183.222	-624.993	526.485	-223.308	-688.201	143.206	-280.795	-600.253	34.8493				250.701	-445.798	1076.43				153.081	-572.204	92.4327	195.022	-468.948	25.5779
980	0	-174.859	-652.221	961.681				-184.032	-619.241	526.886	-226.1	-678.04	143.255	-285.055	-588.197	36.733				251.444	-443.825	1076.46				153.086	-572.07	92.4778	195.045	-468.98	25.6108
981	0	-174.098	-650.145	961.607				-185.135	-613.734	527.561	-228.874	-667.468	143.346	-289.083	-576.004	38.8141				252.215	-441.61	1076.89				153.107	-571.865	92.4316	195.036	-468.983	25.6183
982	0	-173.297	-647.854	961.73				-186.192	-607.653	528.196	-231.378	-656.594	143.442	-292.85	-563.657	40.8549				253.186	-439.473	1077.44				153.084	-571.793	92.4345	195.016	-468.956	25.5894
983	0	-173.29	-647.448	961.823				-187.177	-601.126	528.784	-233.779	-645.511	143.963	-296.15	-551.723	42.8517				253.172	-437.631	1077.8				153.055	-571.655	92.4134	195.044	-469.042	25.6501
984	0	-172.839	-645.823	961.873				-188.371	-594.168	528.922	-236.024	-634.6	144.171	-299.309	-539.792	44.5158				253.821	-435.629	1077.98				152.977	-571.527	92.404	195.036	-469.055	25.6105
985	0	-172.255	-643.547	961.699				-189.53	-587.314	529.594	-237.945	-623.713	144.727	-302.056	-528.058	46.0643				254.478	-433.635	1078.16				152.903	-571.446	92.3801	195.046	-469.056	25.6604
986	0	-171.538	-640.689	961.253				-190.625	-580.167	530.296	-242.035	-608.853	144.49	-304.343	-516.764	47.5972				255.277	-431.636	1078.56				152.84	-571.395	92.387	195.076	-469.078	25.6406
987	0	-171.641	-639.77	961.434				-191.775	-572.809	531.038	-243.733	-597.517	144.909	-305.945	-506.294	49.2818				255.396	-429.802	1079.09				152.758	-571.29	92.3661	194.965	-468.949	25.4974
988	0	-171.262	-637.302	961.166				-192.847	-565.476	531.735	-243.685	-589.428	145.962	-307.451	-495.005	51.121				256.071	-427.734	1079.29				152.718	-571.19	92.3792	194.963	-468.962	25.5102
989	0	-170.957	-634.863	960.933				-194.023	-558.051	532.453	-244.297	-580.129	146.836	-308.718	-484.215	52.796				256.434	-425.801	1079.82				152.652	-571.088	92.3863	195.079	-469.109	25.6558
990	0	-170.511	-631.714	960.377				-195.09	-550.471	533.165	-247.063	-566.369	147.087	-309.882	-472.674	54.128				256.449	-423.949	1080.24				152.611	-571.005	92.3982	194.974	-468.97	25.5036
991	0	-170.234	-628.707	959.985				-196.082	-542.854	533.866	-248.671	-554.349	147.138	-310.281	-461.784	55.5937				257.01	-421.952	1080.67				152.569	-570.893	92.4194	194.968	-468.959	25.4954
992	0	-170.715	-627.455	960.033				-197.077	-534.962	534.667	-249.58	-543.716	147.768	-311.145	-449.868	56.5777				257.061	-420.179	1081.24				152.526	-570.782	92.4581	195.081	-469.088	25.6364
993	0	-170.569	-624.435	959.683				-197.878	-527.198	535.494	-250.246	-533.22	148.472	-311.161	-438.132	57.4702				257.474	-418.269	1081.66				152.455	-570.658	92.4768	195.093	-469.122	25.6481
994	0	-170.764	-621.694	959.318				-197.966	-519.73	536.218	-251.187	-521.998	148.759	-310.918	-426.881	58.5315				257.502	-416.513	1082.2				152.382	-570.532	92.5146	195.089	-469.126	25.6378
995	0	-171.048	-618.966	958.982				-198.673	-510.81	537.331	-251.986	-511.117	149.285	-310.436	-415.636	59.4275				257.904	-414.728	1082.47				152.326	-570.442	92.5597	195.091	-469.131	25.6382
996	0	-171.133	-615.357	958.385				-199.071	-503.122	537.845	-251.874	-501.275	150.074	-309.766	-404.009	59.98				258.127	-413.115	1082.69				152.237	-570.268	92.5962	194.975	-468.949	25.4825
997	0	-171.389	-612.067	957.912				-199.31	-495.798	538.412	-252.079	-490.916	150.637	-308.977	-392.728	60.9025				258.189	-411.506	1083.27				152.16	-570.143	92.6146	195.087	-469.084	25.6321
998	0	-171.737	-608.482	957.369				-199.512	-488.323	538.797	-252.594	-480.056	150.9	-308.078	-381.281	61.5492				258.651	-409.814	1083.54				152.079	-570.016	92.6786	195.082	-469.113	25.6218
999	0	-172.157	-604.894	956.815				-199.592	-481.147	539.128	-253.176	-468.974	150.942	-307.138	-369.71	62.227				258.875	-408.391	1083.45				152.027	-569.872	92.6877	195.09	-469.103	25.6251
1000	0	-172.415	-600.501	956.107				-199.585	-474.076	539.347	-252.889	-459.176	151.512	-306.012	-358.408	63.017				259.055	-406.81	1084.02				151.936	-569.708	92.7498	195.08	-469.063	25.6122
1001	0	-172.876	-596.472	955.442				-199.395	-467.277	539.505	-252.413	-449.996	152.23	-304.541	-348.098	63.5809				259.662	-405.255	1084.26				151.843	-569.553	92.8004	195.087	-469.062	25.6133
1002	0	-173.688	-593.201	954.987				-198.979	-460.585	539.537	-251.903	-440.718	152.725	-304.025	-336.132	64.4711				259.507	-403.929	1084.21				151.777	-569.388	92.8627	195.07	-469.032	25.5953
1003	0	-174.04	-588.47	954.201				-198.626	-453.927	539.422	-251.304	-431.486	153.044	-303.519	-325.199	65.332				259.441	-402.649	1083.99				151.676	-569.211	92.9187	195.083	-469.016	25.5913
1004	0	-174.968	-585.056	953.624				-198.119	-447.472	539.442	-251.414	-422.561	153.116	-302.345	-314.914	66.2553				259.327	-401.344	1084.22				151.578	-569.131	93.034	195.081	-469.025	25.5804
1005	0	-175.649	-580.929	952.905				-197.562	-441.154	538.993	-251.248	-413.569	153.03	-301.736	-303.459	66.6277				259.49	-399.971	1084.29				151.466	-568.987	93.1164	194.883	-468.977	25.4331
1006	0	-176.157	-576.231	952.044				-196.878	-435.064	538.703	-251.498	-404.637	152.849	-300.265	-293.871	67.3002				259.236	-398.658	1084.27				151.361	-568.823	93.1968	194.893	-469.055	25.436
1007	0	-177.111	-572.529	951.343				-196.142	-429.095	538.263	-248.714	-394.805	152.895	-298.664	-284.331	67.8612				262.016	-396.445	1084.48				151.247	-568.637	93.2317	194.952	-469.015	25.31
1008	0	-177.665	-567.883	950.335				-195.345	-423.202	537.658	-247.152	-387.417	152.704	-297.22	-274.716	68.0687				262.231	-395.083	1084.19				151.139	-568.54	93.3653	194.93	-468.973	25.2938
1009	0	-178.695	-564.322	949.566				-194.431	-417.519	537.175	-245.83	-379.921	153.08	-295.775	-264.825	68.462				262.206	-393.612	1084.48				150.986	-568.377	93.417	194.928	-468.949	25.2884
1010	0	-179.231	-559.504	948.466				-193.731	-412.228	536.371	-244.429	-372.326	152.521	-294.41	-256.75	68.1453				261.908	-392.222	1084.54				150.885	-568.305	93.5218	194.903	-468.923	25.2664
1011	0	-180.015	-555.391	947.45				-192.79	-406.894	535.69	-243.028	-364.788	151.936	-293.12	-247.515	68.3172				261.61	-390.89	1084.57				150.754	-568.167	93.5741	194.917	-468.941	25.2844
1012	0	-180.87	-551.375	946.204				-191.982	-401.817	534.802	-241.596	-357.165	151.256	-290.998	-239.321	67.8241				261.343	-389.472	1084.5				150.623	-568.067	93.6315	194.92	-468.915	25.2685
1013	0	-181.586	-547.139	945.202				-191.022	-396.789	533.868	-240.494	-349.629	150.783	-288.723	-231.392	67.2645				260.746	-388.142	1084.65				150.518	-567.94	93.6586	194.941	-468.898	25.2668
1014	0	-182.44	-543.336	943.811				-190.212	-392.084	532.893	-239.131	-341.998	150.116	-286.749	-224.4	66.046				260.41	-386.715	1084.6				150.434	-567.885	93.7079	194.898	-468.822	25.2149
1015	0	-183.148	-539.113	942.717				-189.196	-387.353	531.671	-237.714	-335.129	149.097	-280.648	-218.003	64.549				259.936	-385.305	1084.59				150.339	-567.798	93.7694	194.934	-468.867	25.2015
1016	0	-183.962	-535.46	941.3				-188.445	-383.208	530.609	-236.26	-328.245	147.999	-278.114	-211.639	63.4683				259.498	-383.879	1084.5				150.267	-567.675	93.8391	194.937	-468.872	25.2032
1017	0	-184.602	-531.419	940.163				-187.48	-379.032	529.246	-234.956	-321.24	146.958	-276.342	-204.626	62.4587				258.91	-382.332	1084.46				150.172	-567.584	93.8992	194.946	-468.844	25.1947
1018	0	-185.456	-527.776	938.887				-186.592	-374.875	527.877	-233.089	-315.844	146.065	-274.178	-197.788	61.3311				258.288	-380.821	1084.31				150.044	-567.521	93.9421	195.027	-468.916	25.1614
1019	0	-186.122	-523.875	937.488				-185.787	-371.123	526.539	-231.242	-310.665	145.15	-271.625	-191.894	59.985				257.763	-379.246	1084.16				149.921	-567.511	93.9606	194.98	-468.81	25.1307
1020	0	-186.89	-519.924	936.13				-184.757	-367.257	525.026	-229.659	-304.966	143.771	-268.959	-186.333	58.3414				257.16	-377.721	1083.98				149.721	-567.589	94.0097	194.975	-468.791	25.1127
1021	0	-187.903	-516.623	934.8				-183.921	-363.676	523.537	-228.053	-299.308	142.319	-266.058	-181.086	56.4903				256.42	-376.06	1083.78				150.602	-566.515	93.818	194.929	-468.628	25.2849
1022	0	-188.61	-512.562	933.406				-183.025	-360.146	522.033	-226.416	-294.238	140.818	-262.956	-176.667	54.3522				255.626	-374.366	1083.53				150.28	-566.601	94.1488	194.957	-468.721	25.0382
1023	0	-189.617	-509.023	932.066				-182.156	-356.634	520.45	-224.739	-289.485	139.18	-259.023	-172.625	52.1338				254.925	-372.608	1083.37				149.999	-566.729	94.2692	195	-468.723	25.0124
1024	0	-190.418	-504.94	930.655				-181.116	-353.119	518.79	-222.876	-285.497	137.725	-256.475	-168.087	50.012				254.136	-370.896	1083.12				149.875	-566.662	94.3639	194.997	-468.717	24.9605
1025	0	-191.363	-501.109	929.315				-179.917	-350.489	517.981	-220.794	-281.987	136.208	-253.276	-162.379	48.1145				253.26	-369.177	1082.89				149.692	-566.656	94.4648	194.942	-468.469	25.0855
1026	0	-192.346	-497.222	927.949				-178.95	-347.891	516.008	-219.078	-278.43	134.577	-250.453	-159.075	45.2391				252.483	-367.31	1082.61				149.652	-566.573	94.558	194.961	-468.356	25.2134
1027	0	-193.202	-493.205	926.571				-176.893	-348.252	513.615	-217.049	-275.231	132.766	-247.88	-155.919	42.7369				251.607	-365.332	1082.32				149.592	-566.459	94.6893	194.951	-468.418	25.0186
1028	0	-194.335	-489.217	925.213				-176.626	-345.379	511.566	-215.082	-272.511	130.934	-245.219	-153.092	40.3184				250.632	-363.415	1082.1				149.517	-566.335	94.8024	194.999	-468.498	25.0865
1029	0	-195.41	-485.197	923.902				-176.127	-342.254	509.438	-213.255	-269.847	129.135	-242.567	-150.803	37.8235				249.614	-361.337	1081.79				149.436	-566.184	94.9393	195.011	-468.48	25.0743
1030	0	-196.447	-480.919	922.564				-175.499	-339.703	507.443	-211.176	-267.487	127.137	-239.78	-148.643	35.1408				248.624	-359.324	1081.5				149.367	-566.082	95.0572	195.005	-468.461	25.0424
1031	0	-197.608	-476.754	921.251				-174.811	-337.305	505.4	-209.545	-265.001	124.762	-237.052	-147.062	32.4268				247.451	-357.153	1081.25				149.268	-565.955	95.1593	195.017	-468.436	25.0063
1032	0	-198.874	-472.687	920.032				-173.976	-334.781	503.254	-207.515	-263.604	122.705	-234.276	-145.81	29.5795				246.255	-354.922	1080.98				149.187	-565.871	95.2713	195.027	-468.493	24.9844
1033	0	-200.35	-469.003	918.923				-173.268	-333.071	501.497	-205.449	-262.995	120.6	-231.413	-145.125	26.5827				244.994	-352.697	1080.67				149.144	-565.721	95.3769	195.051	-468.465	24.9441
1034	0	-201.352	-464.12	917.399				-172.608	-330.99	499.376	-203.349	-262.432	118.301	-229.189	-144.798	25.7428				243.784	-350.357	1080.35				149.044	-565.603	95.4951	194.955	-468.343	25.1398
1035	0	-202.564	-459.167	915.844				-171.983	-328.884	497.363	-200.612	-262.454	116.81	-228.29	-144.538	26.1716				242.378	-347.977	1079.91				148.983	-565.483	95.6347	194.943	-468.314	25.1247
1036	0	-204.133	-455.095	914.743				-171.246	-327.069	495.332	-198.368	-262.616	115.083	-227.291	-144.191	26.4383				240.908	-345.612	1079.51				148.892	-565.348	95.7679	194.931	-468.276	25.0988
1037	0	-205.642	-450.828	913.593				-170.377	-325.244	493.449	-196.348	-263.225	113.451	-226.415	-143.92	26.9213				239.441	-343.057	1079.02				148.818	-565.242	95.9442	194.931	-468.271	25.0895
1038	0	-207.161	-446.285	912.373				-169.506	-323.846	491.776	-194.493	-263.658	111.505	-225.189	-143.842	27.691				237.84	-340.411	1078.52				148.721	-565.11	96.1534	195.073	-468.639	24.4752
1039	0	-208.823	-441.876	911.274				-168.223	-324.663	489.406	-192.92	-263.988	109.776	-224.105	-143.502	28.3857				236.144	-337.786	1078.05				148.621	-565.002	96.3092	195.023	-468.298	24.8243
1040	0	-210.51	-437.485	910.161				-168.049	-323.362	487.488	-191.456	-264.051	108.22	-222.969	-142.86	28.933				234.509	-335.119	1077.67				148.514	-564.899	96.5198	195.035	-468.382	24.8475
1041	0	-212.256	-433.277	909.15				-168.09	-321.362	485.868	-190.338	-263.885	106.825	-221.799	-142.373	29.4356				232.708	-332.429	1077.22				148.387	-564.815	96.7407	195.07	-468.383	24.8727
1042	0	-214.062	-428.864	908.148				-167.91	-319.707	484.195	-189.227	-263.678	105.489	-220.638	-142.106	30.0603				230.868	-329.606	1076.74				148.281	-564.69	96.9567	195.034	-468.19	24.8955
1043	0	-215.96	-424.551	907.189				-167.695	-318.103	482.693	-186.865	-266.783	103.915	-220.027	-142.384	30.3213				229	-326.733	1076.16				148.144	-564.569	97.2024	195.058	-468.339	24.8736
1044	0	-217.913	-420.506	906.289				-167.473	-316.348	481.35	-185.689	-267.957	102.302	-219.521	-142.886	30.4374				227.035	-323.654	1075.56				148.017	-564.421	97.432	195.065	-468.353	24.8883
1045	0	-219.954	-416.711	905.532				-167.469	-314.287	480.072	-184.881	-267.755	100.964	-219.078	-142.982	30.5616				224.924	-320.582	1075.11				147.832	-564.23	97.7032	195.003	-468.118	24.9247
1046	0	-221.947	-412.641	904.761				-167.926	-312.723	479.044	-184.226	-267.484	99.924	-218.879	-143.029	30.7015				222.811	-317.441	1074.64				147.668	-564.129	98.0603	194.963	-468.047	24.9273
1047	0	-224.037	-408.87	904.152				-168.448	-310.775	478.298	-183.49	-267.214	99.0403	-218.842	-143.024	30.8355				220.546	-314.118	1074.02				147.552	-564.008	98.4335	195.026	-468.206	24.9373
1048	0	-226.067	-405.043	903.675				-168.803	-309.364	477.836	-183.127	-266.849	98.0953	-218.772	-143.067	30.8691				218.405	-310.763	1073.48				147.368	-563.791	98.8024	195.008	-468.21	24.9111
1049	0	-228.282	-401.744	903.332				-168.792	-308.664	477.781	-183.016	-266.828	97.6194	-218.735	-143.269	30.9442				216.054	-307.342	1072.93				147.193	-563.705	99.1804	194.975	-468.199	24.9072
1050	0	-230.411	-398.136	902.928				-169.652	-307.562	477.258	-182.691	-266.528	97.0013	-218.674	-143.193	30.9634				213.715	-303.785	1072.33				147.07	-563.563	99.5962	194.97	-468.182	24.8893
1051	0	-232.639	-394.934	902.742				-170.739	-306.696	476.271	-182.238	-266.191	96.5744	-218.581	-143.21	31.0257				211.247	-300.141	1071.83				146.981	-563.423	100.084	195.002	-468.185	24.868
1052	0	-235.008	-392.166	902.691				-172.119	-304.675	475.618	-181.808	-265.894	96.1516	-218.508	-143.142	31.1347				208.838	-296.458	1071.42				146.864	-563.305	100.597	195.038	-468.19	24.8567
1053	0	-237.244	-389.074	902.561				-173.31	-302.704	475.277	-181.151	-265.177	95.5668	-218.421	-143.134	31.209				206.236	-292.725	1070.95				146.751	-563.032	101.153	195.06	-468.186	24.8426
1054	0	-239.593	-386.113	902.421				-174.144	-301.034	474.799	-180.461	-264.63	94.9365	-218.328	-143.079	31.27				203.51	-288.8	1070.39				146.642	-562.743	101.747	195.071	-468.155	24.8661
1055	0	-242.06	-383.438	902.347				-175.076	-299.463	474.348	-180.064	-264.525	94.5109	-218.312	-143.09	31.3328				200.782	-284.791	1069.85				146.562	-562.42	102.445	194.997	-467.916	24.7556
1056	0	-244.522	-380.673	902.208				-176.077	-298.221	473.705	-179.726	-264.467	93.9868	-218.278	-143.087	31.3395				198.091	-280.829	1069.38				146.452	-562.058	103.19	195.035	-468.072	24.8961
1057	0	-247.016	-377.658	901.948				-177.03	-297.204	473.252	-179.365	-264.542	93.6815	-218.267	-143.027	31.3525				195.24	-276.796	1068.89				146.401	-561.616	104.178	195.022	-468.074	24.9394
1058	0	-249.577	-374.738	901.846				-178.29	-296.185	472.966	-179.13	-264.353	93.3338	-218.306	-143.085	31.4016				192.489	-272.765	1068.36				146.238	-561.053	105.194	194.908	-467.828	24.9569
1059	0	-252.131	-371.497	901.735				-179.636	-295.341	472.699	-179.063	-264.192	93.088	-218.315	-143.053	31.3898				189.809	-268.859	1068.04				146.116	-560.428	106.395	194.95	-467.96	25.0674
1060	0	-254.749	-368.312	901.731				-181.127	-294.058	472.651	-179.167	-263.64	92.6725	-218.325	-142.969	31.3746				187.015	-264.981	1067.65				146.007	-559.705	107.93	194.967	-467.887	25.2974
1061	0	-257.301	-364.908	901.822				-182.441	-292.738	472.625	-179.332	-263.632	92.5865	-218.366	-142.999	31.3792				184.061	-261.22	1067.44				145.963	-558.711	109.512	194.97	-467.946	25.2535
1062	0	-259.952	-361.473	901.973				-183.966	-291.415	472.581	-179.341	-263.153	92.2859	-218.388	-143.009	31.3664				181.326	-257.548	1067.26				145.898	-557.651	111.393	194.929	-468.053	25.2405
1063	0	-262.636	-358.519	902.228				-185.387	-289.891	472.625	-179.579	-263.012	92.136	-218.399	-142.968	31.3484				178.578	-253.998	1067.33				145.783	-556.378	113.752	194.879	-467.816	25.6387
1064	0	-265.238	-355.26	902.483				-186.689	-288.699	472.629	-179.653	-262.79	91.9919	-218.4	-142.969	31.3551				175.802	-250.454	1067.41				145.595	-554.745	116.32	194.848	-467.492	26.1952
1065	0	-267.772	-351.57	902.586				-187.882	-287.273	472.514	-179.74	-262.567	91.867	-218.423	-142.942	31.3369				173.035	-246.895	1067.54				145.375	-552.898	119.226	194.372	-466.534	26.568
1066	0	-270.265	-347.873	902.591				-189.03	-286.099	472.372	-179.895	-262.503	91.7369	-218.422	-142.919	31.3429				170.305	-243.466	1067.76				145.181	-550.642	122.569	194.223	-466.899	27.2245
1067	0	-272.76	-344.29	902.673				-190.306	-284.94	472.222	-179.936	-262.378	91.5674	-218.429	-142.851	31.3687				167.654	-240.102	1068.03				144.914	-548.062	126.26	194.356	-467.529	28.2078
1068	0	-275.237	-340.617	902.593				-191.587	-283.537	471.855	-179.998	-262.296	91.3894	-218.402	-142.968	31.4387				165.026	-236.757	1068.23				144.6	-545.046	130.456	193.869	-467.729	28.9569
1069	0	-277.597	-336.754	902.459				-192.646	-282.333	471.816	-180.07	-262.137	91.2357	-218.436	-142.815	31.3414				162.402	-233.519	1068.44				144.251	-541.242	135.024	194.071	-467.198	30.0659
1070	0	-280.057	-333.107	902.318				-193.799	-281.475	471.422	-180.222	-261.899	91.0373	-218.434	-142.722	31.3551				159.955	-230.468	1068.59				143.846	-536.61	139.94	193.817	-466.713	31.4806
1071	0	-282.372	-329.117	902.012				-194.401	-280.41	471.879	-180.389	-261.783	90.9495	-218.466	-142.715	31.3133				157.486	-227.631	1068.59				143.46	-531.3	145.292	193.432	-465.903	33.7144
1072	0	-284.793	-325.593	901.794				-196.116	-279.992	471.276	-180.563	-261.579	90.7663	-218.479	-142.692	31.3205				155.135	-225.029	1068.54				142.904	-525.158	151.27	192.731	-464.71	36.4494
1073	0	-286.974	-322.023	901.509				-197.514	-277.784	471.702	-180.719	-261.412	90.6301	-218.48	-142.675	31.3395				152.917	-222.568	1068.48				142.24	-518.14	157.543	191.808	-462.888	39.6848
1074	0	-289.218	-318.569	901.259				-198.431	-277.374	471.303	-180.873	-261.296	90.4402	-218.487	-142.591	31.3137				150.622	-220.637	1068.34				141.476	-510.422	164.213	190.984	-460.794	44.0599
1075	0	-291.432	-315.331	901.047				-200.145	-277.08	470.847	-181.089	-261.217	90.2574	-218.476	-142.636	31.3216				148.529	-218.626	1068.02				140.67	-502.318	171.275	190.032	-458.425	49.5577
1076	0	-293.541	-312.069	900.699				-201.01	-276.794	470.43	-181.284	-261.301	90.0225	-218.486	-142.616	31.3239				146.508	-216.728	1067.65				139.396	-493.712	178.38	188.958	-455.154	55.7918
1077	0	-295.486	-309.193	900.448				-202.447	-276.061	470.154	-181.437	-261.098	89.84	-218.472	-142.63	31.3405				144.587	-214.947	1067.13				137.871	-484.815	185.535	187.78	-450.959	62.7521
1078	0	-297.542	-306.165	900.215				-203.647	-276.117	469.633	-181.539	-260.779	89.5337	-218.485	-142.641	31.3504				142.7	-213.24	1066.58				136.089	-476.041	191.909	186.265	-445.996	69.9221
1079	0	-299.414	-303.669	899.978				-204.921	-275.587	469.506	-181.596	-259.938	88.8484	-218.46	-142.734	31.3669				141.269	-211.587	1065.95				134.178	-466.996	197.758	184.155	-440.113	76.3396
1080	0	-301.34	-301.415	899.867				-206.202	-275.341	469.268	-182.092	-261.104	89.5428	-218.46	-142.729	31.3656				139.599	-209.95	1065.21				131.853	-458.839	203.554	182.612	-432.03	80.7147
1081	0	-303.079	-299.247	899.877				-207.272	-275.467	468.991	-182.009	-260.571	89.3472	-218.468	-142.726	31.3489				138.177	-208.196	1064.5				129.742	-450.418	207.978	181	-423.123	85.0625
1082	0	-304.678	-297.138	899.736				-208.607	-274.625	468.956	-182.397	-260.957	89.3873	-218.469	-142.728	31.3372				136.817	-206.372	1063.65				127.939	-440.12	210.549	179.342	-412.25	88.2349
1083	0	-306.215	-295.829	899.93				-209.485	-274.386	468.832	-182.77	-261.548	89.576	-218.444	-142.81	31.3137				135.545	-204.453	1063.1				126.206	-428.941	211.743	177.64	-400.237	89.9882
1084	0	-307.518	-293.99	899.776				-210.426	-274.186	468.589	-182.867	-261.386	89.4179	-218.275	-143.156	31.2307				134.415	-202.28	1062.53				124.932	-416.601	211.663	176.14	-386.121	90.0786
1085	0	-308.803	-292.611	899.763				-211.347	-273.464	468.617	-182.804	-260.881	89.1756	-218.304	-143.2	31.2049				133.22	-199.929	1061.89				123.745	-403.871	210.455	174.606	-370.607	88.6945
1086	0	-310.001	-291.377	899.747				-211.895	-273.059	468.551	-182.789	-260.453	88.9424	-218.48	-142.799	31.3191				132.188	-197.448	1061.49				122.767	-390.471	208.252	172.819	-354.355	86.913
1087	0	-310.986	-290.116	899.739				-212.496	-272.538	468.522	-182.837	-260.39	88.9151	-218.326	-143.192	31.2078				131.247	-194.932	1061.12				122.063	-376.359	205.032	171.801	-336.938	84.1581
1088	0	-311.874	-288.578	899.623				-213.033	-271.703	468.542	-182.965	-260.434	88.9277	-218.325	-143.247	31.2119				130.467	-192.275	1060.76				121.816	-361.401	200.972	171.131	-318.339	80.9331
1089	0	-312.713	-286.962	899.535				-213.659	-271.188	468.532	-183.081	-260.667	89.0991	-218.479	-142.843	31.3159				129.671	-189.621	1060.51				121.787	-345.991	196.231	170.916	-298.872	77.2731
1090	0	-313.385	-285.564	899.537				-213.959	-270.193	468.615	-183.138	-260.718	89.214	-218.494	-142.832	31.3306				128.987	-187.029	1060.34				122.165	-330.053	190.89	171.246	-278.647	73.4816
1091	0	-314.054	-283.86	899.468				-214.246	-269.942	468.508	-183.294	-261.031	89.3531	-218.335	-143.208	31.1999				128.239	-184.371	1060.21				123.037	-313.604	185.102	172.141	-257.677	69.5654
1092	0	-314.605	-281.924	899.326				-214.312	-269.055	468.493	-183.205	-260.727	89.2189	-218.484	-142.887	31.3257				127.667	-181.748	1060.21				124.32	-296.845	179.057	173.944	-236.672	66.0269
1093	0	-315.013	-279.993	899.228				-214.038	-269.106	467.958	-183.32	-260.891	89.3345	-218.337	-143.213	31.212				127.154	-179.036	1060.36				126.126	-279.601	172.772	175.957	-214.872	62.4002
1094	0	-315.378	-277.964	899.118				-213.931	-269.039	467.873	-183.124	-260.464	89.1101	-218.32	-143.241	31.2117				126.679	-176.356	1060.45				128.306	-262.158	166.56	178.324	-192.84	59.1176
1095	0	-315.609	-275.874	899.044				-213.839	-268.58	467.873	-183.165	-260.55	89.2192	-218.474	-142.862	31.3492				126.374	-173.706	1060.46				130.918	-244.5	160.407	181.226	-170.605	56.2025
1096	0	-315.719	-273.463	898.955				-214.344	-266.425	468.279	-183.147	-260.628	89.2673	-218.479	-142.823	31.331				126.221	-171.078	1060.35				133.798	-226.78	154.593	183.932	-148.123	53.5468
1097	0	-315.783	-271.109	898.964				-214.446	-264.546	468.53	-183.075	-260.435	89.174	-218.458	-142.85	31.3403				126.236	-168.488	1060.24				137	-209.081	149.009	187.408	-126.301	51.4767
1098	0	-315.523	-268.812	898.914				-214.36	-263.193	468.652	-182.996	-260.287	89.1563	-218.452	-142.827	31.3367				126.13	-165.834	1060.16				140.342	-191.427	143.823	190.938	-104.912	49.9243
1099	0	-315.493	-266.146	898.884				-214.237	-262.323	468.648	-182.943	-260.3	89.199	-218.461	-142.819	31.3261				126.302	-163.054	1059.96				143.817	-174.045	139.139	194.631	-83.8188	48.7562
1100	0	-315.219	-263.617	898.903				-214.045	-261.526	468.698	-182.832	-260.198	89.2235	-218.465	-142.834	31.3869				126.259	-160.005	1059.67				147.26	-156.933	134.869	197.813	-62.9007	48.0317
1101	0	-314.841	-261.174	898.91				-213.871	-260.426	468.784	-182.883	-260.487	89.4222	-218.463	-142.822	31.3678				126.62	-157.167	1059.64				150.816	-140.125	131.194	202.097	-43.6402	48.2071
1102	0	-314.52	-259.144	898.715				-213.6	-259.182	468.854	-182.838	-260.766	89.5912	-218.453	-142.797	31.381				126.929	-154.034	1059.47				154.277	-123.985	128.121	204.92	-24.0141	48.0603
1103	0	-313.71	-256.307	898.945				-213.297	-258.38	468.854	-182.79	-260.836	89.6784	-218.485	-142.843	31.357				127.132	-150.793	1059.19				157.719	-108.401	125.479	208.128	-6.16226	49.1358
1104	0	-313.075	-254.028	899.069				-212.912	-257.554	468.872	-182.823	-261.213	89.945	-218.431	-142.832	31.3943				127.548	-147.296	1058.94				160.834	-93.4113	123.33	211.222	11.0187	50.1827
1105	0	-312.353	-251.801	899.166				-212.374	-256.521	468.939	-182.72	-261.438	90.0703	-218.472	-142.81	31.3675				128.021	-143.726	1058.72				163.754	-79.3303	121.69	214.095	28.539	53.5465
1106	0	-311.589	-249.721	899.268				-211.789	-255.529	469.1	-182.341	-260.661	90.0794	-218.477	-142.803	31.3332				128.428	-139.98	1058.63				166.239	-66.0495	120.137	218.02	42.4663	55.501
1107	0	-310.721	-247.707	899.522				-211.324	-254.614	469.254	-182.178	-260.577	90.1231	-218.508	-142.834	31.3452				128.964	-135.966	1058.36				168.572	-53.8185	119.196	220.216	55.9778	57.04
1108	0	-309.791	-245.627	899.76				-210.82	-253.078	469.469	-182.027	-260.582	90.2443	-218.534	-142.854	31.3413				129.448	-131.858	1058.28				170.463	-42.3816	118.257	222.253	68.7867	58.4561
1109	0	-308.711	-243.528	899.915				-210.37	-251.7	469.731	-181.887	-260.52	90.3529	-218.56	-142.788	31.3239				130.086	-127.446	1058.05				172.071	-32.0972	117.586	223.408	80.2127	59.6104
1110	0	-307.543	-241.532	900.282				-209.661	-250.231	470.074	-180.719	-258.013	89.4109	-218.567	-142.774	31.3068				130.806	-122.9	1057.89				173.173	-22.8596	116.895	224.48	90.3637	60.3579
1111	0	-306.235	-239.656	900.59				-208.923	-249.21	470.27	-181.319	-259.729	90.373	-218.576	-142.746	31.2828				131.486	-118.236	1057.84				173.886	-14.5586	116.116	225.207	99.4658	60.7514
1112	0	-304.801	-237.387	900.83				-207.879	-248.311	470.475	-181.405	-260.644	90.9817	-218.604	-142.709	31.3175				132.397	-113.535	1057.72				174.265	-7.34331	115.087	225.251	106.693	60.8678
1113	0	-303.273	-235.219	901.142				-206.983	-247.585	470.576	-181.043	-260.364	90.8952	-218.616	-142.767	31.3458				133.163	-108.787	1057.42				174.219	-1.18113	114.128	224.824	114.314	60.154
1114	0	-301.752	-233.06	901.524				-206.11	-245.613	470.939	-181.166	-260.91	91.3078	-218.636	-142.781	31.3381				134.294	-103.853	1057.14				173.886	4.00115	112.852	222.994	120.506	58.4599
1115	0	-300.04	-231.012	901.808				-205.328	-244.094	471.308	-180.866	-260.728	91.3674	-218.651	-142.757	31.3269				135.409	-98.9068	1056.63				173.233	8.17935	111.338	221.404	125.697	57.1378
1116	0	-298.286	-228.821	902.171				-204.176	-242.723	471.351	-180.734	-260.731	91.4975	-218.617	-142.674	31.3018				136.568	-93.9399	1056.25				172.258	11.3505	110.092	221.534	128.32	56.6279
1117	0	-296.435	-226.843	902.532				-202.81	-242.009	471.522	-180.233	-260.045	91.3887	-218.654	-142.787	31.297				137.862	-88.9076	1055.77				171.011	13.7725	108.882	220.085	130.056	55.2371
1118	0	-294.381	-224.341	902.89				-201.909	-240.155	471.831	-180.072	-260.122	91.5341	-218.667	-142.777	31.29				139.269	-83.7787	1055.28				169.856	14.9952	107.357	217.382	132.184	53.1805
1119	0	-292.252	-221.875	903.265				-200.679	-238.102	472.325	-179.872	-260.26	91.7739	-218.661	-142.804	31.3304				140.606	-78.6287	1054.86				168.564	15.2988	105.44	214.812	138.329	49.8827
1120	0	-290.019	-219.592	903.701				-199.113	-237.345	472.289	-179.657	-260.213	92.0097	-218.68	-142.783	31.284				142.229	-73.4279	1054.37				167.85	17.0813	104.481	213.561	140.481	48.3205
1121	0	-287.788	-217.141	904.07				-197.957	-235.339	472.819	-179.443	-260.295	92.2821	-218.649	-142.799	31.2902				144.012	-68.2877	1053.86				167.925	19.9638	103.6	214.304	136.878	45.5736
1122	0	-285.387	-214.408	904.512				-196.344	-233.703	473.137	-179.196	-260.439	92.5685	-218.649	-142.827	31.2921				145.889	-63.1425	1053.42				167.917	22.6018	102.976	213.99	136.175	44.1944
1123	0	-282.909	-211.666	904.951				-194.805	-231.809	473.462	-179.002	-260.598	92.8895	-218.605	-142.91	31.3181				147.952	-57.9886	1052.95				168.218	24.39	102.478	213.143	137.654	42.9205
1124	0	-280.26	-208.819	905.452				-193.278	-229.566	473.88	-178.701	-260.409	93.1339	-218.607	-142.897	31.3265				150.168	-52.7677	1052.58				168.709	25.7383	102.112	213.657	137.066	40.817
1125	0	-277.613	-206.086	905.865				-191.428	-227.893	473.995	-178.282	-259.897	93.3671	-218.58	-142.944	31.3249				152.384	-47.5818	1052.24				169.168	27.024	101.84	214.25	138.17	38.6959
1126	0	-274.914	-203.278	906.232				-190.033	-225.748	474.551	-178.069	-260.111	93.7601	-218.572	-143.012	31.3585				154.891	-42.2618	1052.03				169.674	28.1995	101.666	214.041	142.154	36.9842
1127	0	-272.156	-200.593	906.673				-188.349	-224.967	474.218	-177.78	-260.073	94.2225	-218.557	-143.019	31.3728				157.254	-37.1026	1051.79				170.163	29.4057	101.487	214.394	142.289	33.0099
1128	0	-269.248	-197.786	906.981				-186.665	-222.401	475.158	-177.488	-259.977	94.4916	-218.529	-142.988	31.3402				159.886	-31.8981	1051.68				170.676	30.4171	101.353	214.257	141.961	32.6714
1129	0	-266.279	-194.585	907.379				-185.251	-220.41	475.165	-177.193	-259.763	94.8755	-218.5	-143.043	31.3944				162.259	-26.8865	1051.54				171.312	31.3195	101.336	214.295	142.021	32.12
1130	0	-263.444	-191.908	907.84				-183.533	-218.362	475.469	-176.861	-259.316	95.3067	-218.491	-142.991	31.3829				164.992	-21.8904	1051.54				171.667	32.4478	101.209	214.234	142.196	31.0265
1131	0	-260.255	-188.567	908.121				-181.835	-216.393	475.872	-176.518	-259.012	95.6692	-218.47	-142.985	31.3816				167.724	-16.9334	1051.64				172.099	33.3759	100.986	214.193	141.943	32.0595
1132	0	-257.21	-185.619	908.437				-180.022	-214.216	476.158	-176.3	-259.108	96.2463	-218.418	-142.982	31.4011				169.88	-12.2604	1051.78				172.101	33.9698	100.773	215.044	142.16	32.599
1133	0	-253.886	-182.145	908.723				-178.131	-211.853	476.631	-176.005	-259.137	96.9597	-218.381	-142.987	31.4264				172.384	-7.60858	1052.02				172.101	34.4593	100.723	214.34	142.178	30.63
1134	0	-250.744	-178.929	909.008				-175.801	-208.764	477.709	-175.604	-258.683	97.4014	-218.323	-142.968	31.4615				174.465	-3.00739	1052.3				172.029	35.1697	100.475	214.412	142.352	30.4802
1135	0	-247.375	-175.159	909.183				-174.285	-207.007	477.56	-175.159	-258.204	97.8863	-218.259	-143.045	31.5099				176.519	1.55812	1052.53				171.894	35.8024	100.32	214.124	142.944	30.2547
1136	0	-244.038	-171.866	909.639				-172.523	-204.508	477.678	-174.766	-257.902	98.5668	-218.217	-142.978	31.5401				179.233	6.30961	1052.85				171.819	36.4411	100.141	214.024	143.156	30.1956
1137	0	-240.779	-168.717	909.879				-170.661	-202.297	478.368	-174.406	-257.646	99.1573	-218.157	-143.011	31.5769				181.292	10.955	1053.36				171.756	37.0677	99.9653	213.92	143.523	30.1671
1138	0	-237.409	-164.997	910.293				-168.702	-199.91	478.976	-174.045	-257.261	99.984	-218.099	-142.959	31.562				184.431	15.9269	1053.76				171.74	37.6313	99.7851	213.941	143.574	30.1172
1139	0	-234.128	-161.388	910.681				-167.047	-197.351	479.526	-173.71	-257.02	100.727	-218.027	-142.991	31.5728				187.287	20.7725	1054.05				171.748	38.1039	99.7353	213.814	144.038	29.8476
1140	0	-230.91	-157.932	911.02				-165.508	-194.966	480.242	-173.452	-256.404	101.542	-218.007	-142.988	31.6225				190.099	25.6243	1054.66				171.806	38.6593	99.5776	213.833	143.905	29.6282
1141	0	-227.759	-154.482	911.659				-163.886	-192.504	480.948	-173.258	-255.893	102.358	-217.984	-142.939	31.5839				193.261	30.4076	1054.7				171.9	39.0789	99.4788	213.703	144.18	29.4772
1142	0	-224.712	-151.298	912.358				-162.376	-190.038	481.774	-173.05	-255.243	103.389	-217.978	-142.926	31.5483				195.644	35.0563	1055.53				172.033	39.5318	99.3326	213.738	144.685	29.577
1143	0	-221.7	-147.679	913.054				-161.114	-187.595	482.657	-173.121	-255.112	104.663	-217.998	-142.996	31.5108				198.789	39.7503	1055.6				172.129	39.8917	99.2593	213.962	145.016	29.2425
1144	0	-218.816	-144.338	914.023				-159.945	-184.762	483.553	-173.02	-254.225	105.699	-218.04	-143.001	31.4874				201.205	44.3697	1056.82				172.208	40.2264	99.146	213.571	145.404	28.9707
1145	0	-215.758	-140.564	914.972				-158.723	-182.168	484.763	-173.15	-253.678	107.018	-218.114	-142.958	31.3974				204.291	48.7147	1056.72				172.272	40.4306	99.0169	214.143	145.892	30.231
1146	0	-213.098	-137.426	916.036				-157.478	-179.248	486.104	-173.246	-253.112	108.488	-218.156	-142.92	31.3413				206.887	53.0027	1057.2				172.364	40.6936	98.8708	214.15	145.975	30.2341
1147	0	-210.445	-134.304	917.351				-156.465	-176.266	487.2	-173.286	-252.404	110.014	-218.269	-142.934	31.268				209.495	57.2326	1057.87				172.423	40.9355	98.7731	214.288	145.765	29.5606
1148	0	-207.9	-130.82	918.782				-155.647	-173.061	488.516	-173.399	-251.562	111.585	-218.412	-142.96	31.1736				211.991	61.2704	1058.55				172.454	41.1945	98.6124	214.269	145.951	30.0328
1149	0	-205.373	-127.412	920.298				-154.837	-170.334	490.031	-173.445	-250.657	113.263	-218.587	-142.985	31.0121				214.727	65.2812	1059.31				172.493	41.3737	98.4968	214.549	145.931	29.9818
1150	0	-202.986	-124.35	921.954				-154.024	-167.176	491.529	-173.302	-249.303	114.88	-218.771	-143.153	30.8836				217	69.1261	1060.28				172.534	41.4794	98.3709	214.255	145.852	29.6023
1151	0	-200.632	-120.944	923.647				-153.265	-163.873	493.094	-173.261	-248.561	116.779	-219.306	-144.116	30.8389				219.64	72.9391	1061.17				172.573	41.5236	98.2634	214.26	145.791	29.5883
1152	0	-198.347	-117.829	925.365				-152.455	-160.634	494.794	-172.851	-246.443	118.145	-219.511	-144.271	30.7135				222.214	76.6433	1062.16				172.627	41.5632	98.1452	214.357	145.986	30.2918
1153	0	-196.124	-114.771	927.323				-151.597	-157.44	496.559	-172.414	-244.659	119.807	-219.498	-144.136	30.4883				224.497	80.2081	1063.29				172.721	41.5646	98.0696	214.358	145.998	30.2986
1154	0	-194.041	-111.966	929.398				-151.077	-153.668	498.757	-172.059	-243.621	121.892	-219.491	-144.146	30.2078				227.068	83.799	1064.36				172.814	41.5615	97.9589	214.352	146.013	30.2743
1155	0	-191.923	-109.014	931.228				-150.856	-148.274	501.013	-171.423	-242.181	123.646	-219.194	-143.761	29.7986				229.416	87.2319	1065.29				172.927	41.5068	97.8834	214.321	146.03	30.2456
1156	0	-189.954	-106.055	933.275				-150.363	-145.759	502.089	-170.695	-240.428	125.438	-218.936	-143.31	29.6908				231.811	90.5499	1066.25				173.127	41.4965	97.7745	214.407	145.964	30.2486
1157	0	-188.094	-103.372	935.24				-150.171	-142.896	503.445	-169.924	-238.815	127.323	-219.832	-145.185	30.4992				234.114	93.9224	1067.2				173.018	41.2716	97.5064	214.519	145.993	30.1273
1158	0	-186.367	-100.991	937.175				-149.811	-139.453	504.926	-169.042	-237.254	129.137	-220.033	-145.985	30.9406				236.344	97.2593	1067.93				173.292	41.3062	97.5598	214.85	145.929	29.9182
1159	0	-184.48	-98.0121	939.162				-149.496	-135.735	506.676	-168.206	-236.285	131.234	-219.43	-145.242	30.9658				238.604	100.53	1068.85				173.528	41.2889	97.5149	214.548	145.995	30.1465
1160	0	-182.918	-95.9598	941.081				-149.041	-131.957	508.194	-167.34	-235.282	133.301	-219.136	-145.393	31.1244				240.098	103.799	1069.75				173.732	41.2308	97.4636	214.335	145.431	29.5031
1161	0	-181.319	-93.3671	942.871				-148.786	-128.518	509.413	-166.533	-234.063	135.324	-218.445	-144.899	31.1866				242.254	106.987	1070.33				173.843	41.238	97.3026	214.378	146.515	29.8339
1162	0	-179.81	-90.8458	944.53				-148.433	-124.217	510.981	-165.108	-230.184	136.478	-217.656	-144.046	31.3103				243.445	110.091	1071.04				173.994	41.1828	97.2252	214.05	145.242	28.6553
1163	0	-178.769	-89.6312	946.503				-148.222	-120.339	512.003	-163.971	-227.995	138.171	-217.111	-143.76	31.7477				245.249	113.266	1071.63				174.086	41.1685	97.0655	214.351	145.248	29.0815
1164	0	-177.156	-86.4713	948.047				-148.071	-116.324	513.255	-162.832	-226.521	140.162	-216.533	-143.527	32.096				246.831	116.365	1072.25				174.222	41.1359	97.0377	214.464	145.303	29.1189
1165	0	-175.708	-83.4291	949.46				-147.964	-111.787	514.411	-161.84	-224.755	141.861	-215.968	-143.51	32.4875				248.047	119.598	1072.54				174.32	41.1158	96.9674	214.384	145.225	29.0799
1166	0	-174.771	-81.5966	950.982				-148.158	-106.512	515.438	-160.77	-222.6	143.45	-215.246	-143.079	33.0004				249.021	122.364	1073.23				174.353	41.1151	96.8242	213.965	145.118	28.4307
1167	0	-173.636	-79.2787	952.36				-148.771	-100.902	516.544	-159.744	-220.608	145.184	-214.562	-142.446	33.4553				250.363	125.328	1073.65				174.441	41.0854	96.7563	214.341	145.267	28.757
1168	0	-172.537	-77.0137	953.693				-149.073	-95.6987	517.496	-158.897	-218.776	146.789	-213.853	-141.852	34.086				251.628	128.233	1074				174.503	41.0599	96.6893	214.371	145.265	28.7776
1169	0	-171.469	-74.6458	955.094				-149.267	-90.9837	518.452	-158.059	-216.222	148.23	-213.262	-141.041	34.8416				252.71	131.185	1074.35				174.543	41.016	96.6742	214.873	146.324	29.0722
1170	0	-170.757	-72.9669	956.025				-149.58	-86.0544	519.038	-157.407	-213.943	149.761	-212.951	-139.803	35.5561				254.031	134.035	1074.8				174.612	41.0394	96.5728	214.007	145.252	28.4609
1171	0	-169.417	-69.4888	956.932				-149.972	-80.8134	519.701	-156.972	-211.124	151.165	-212.892	-138.413	36.409				254.659	136.746	1075.04				174.675	41.0462	96.5576	213.98	145.13	28.4579
1172	0	-168.471	-67.0358	957.839				-150.398	-75.6607	520.472	-156.852	-208.274	152.436	-213.09	-136.7	37.4007				256.144	139.58	1075.32				174.679	41.097	96.4814	213.998	145.152	28.4531
1173	0	-167.521	-64.2959	958.511				-150.753	-70.9298	521.245	-156.798	-204.736	153.396	-213.573	-134.275	38.4531				257.127	142.312	1075.64				174.72	41.1264	96.4515	214.874	146.311	29.0001
1174	0	-166.735	-61.8276	959.389				-151.251	-66.4805	521.853	-157.123	-201.15	154.461	-214.085	-130.794	39.2173				258.419	144.908	1075.9				174.737	41.1393	96.432	214.904	146.363	28.9818
1175	0	-166.001	-59.5276	960.218				-151.595	-61.8224	522.547	-157.785	-196.679	154.908	-215.005	-126.745	39.9973				259.513	147.443	1076.15				174.747	41.1879	96.3852	214.406	145.299	28.6375
1176	0	-165.014	-56.3594	960.647				-151.948	-57.6308	523.311	-158.684	-191.388	155.193	-216.145	-121.218	40.4927				260.503	149.925	1076.46				174.727	41.2885	96.356	214.381	145.232	28.616
1177	0	-164.656	-54.7961	961.544				-152.383	-53.6043	523.874	-159.942	-185.617	155.192	-217.531	-114.967	40.7863				261.535	152.293	1076.77				174.702	41.389	96.3325	214.001	145.079	28.3934
1178	0	-163.596	-51.6116	961.764				-152.625	-49.625	524.339	-161.73	-179.213	154.953	-219.208	-108.011	41.2277				262.638	154.678	1077.12				174.649	41.4884	96.2833	213.99	145.085	28.3688
1179	0	-162.742	-48.3649	962.287				-152.989	-45.8932	524.889	-163.734	-172.69	154.655	-221.658	-100.844	41.3016				263.382	157.006	1077.34				174.577	41.5733	96.2692	213.99	145.128	28.3664
1180	0	-161.865	-45.3496	962.678				-153.29	-42.0834	525.352	-166.054	-166.027	154.273	-224.259	-92.8254	41.5751				264.486	159.347	1077.75				174.515	41.6682	96.1932	213.996	145.099	28.3595
1181	0	-161.184	-42.8119	963.016				-153.309	-39.0973	525.522	-168.407	-158.538	153.751	-227.066	-83.843	41.6011				265.54	161.535	1078.04				174.386	41.8135	96.2371	213.994	145.084	28.387
1182	0	-160.77	-40.8032	963.551				-153.807	-35.2649	525.962	-171.14	-150.026	152.848	-230.342	-74.3439	41.489				266.51	163.824	1078.33				174.249	41.9492	96.2159	213.977	145.088	28.3856
1183	0	-159.794	-37.5356	963.692				-154.319	-30.7641	526.289	-174.135	-141.067	151.949	-233.886	-64.6296	40.83				267.413	166.105	1078.62				174.152	42.0487	96.2404	214.157	145.078	28.4943
1184	0	-159.267	-35.2399	963.972				-155.034	-26.441	526.619	-177.606	-131.29	150.916	-238.404	-56.1877	40.5763				268.277	168.346	1078.94				174.005	42.1558	96.2384	214.321	145.771	28.7487
1185	0	-158.316	-31.939	964.105				-155.686	-21.5794	526.94	-180.988	-121.298	150	-242.264	-46.221	40.2357				269.437	170.588	1079.25				173.822	42.284	96.2282	214.471	145.808	28.8062
1186	0	-157.644	-29.4104	964.288				-156.285	-17.6097	527.064	-184.135	-111.595	149.329	-245.969	-34.6959	39.8439				270.034	172.851	1079.55				173.685	42.4569	96.2443	214.321	145.784	28.7646
1187	0	-156.735	-26.3001	964.275				-157.078	-13.1244	527.661	-187.499	-101.093	148.419	-249.82	-22.8649	39.7168				270.99	175.111	1079.88				173.537	42.5983	96.2272	215.02	146.404	29.425
1188	0	-156.643	-25.064	964.418				-157.69	-8.02903	527.399	-190.891	-89.7831	147.516	-253.512	-10.5183	39.5623				271.707	177.412	1080.23				173.42	42.7533	96.241	214.401	145.319	29.0716
1189	0	-155.358	-20.8338	964.127				-158.526	-2.48218	527.811	-194.455	-78.9542	146.98	-257.251	1.72455	39.6365				272.529	179.633	1080.52				173.301	42.9195	96.2539	214.872	145.943	29.5047
1190	0	-155.547	-19.9428	964.448				-159.895	3.82507	528.256	-197.775	-67.7024	146.622	-260.37	15.3964	40.0288				273.211	181.931	1080.85				173.217	43.0906	96.2993	214.639	146.011	29.6459
1191	0	-155.089	-17.7642	964.587				-161.658	11.5083	528.796	-200.65	-56.4622	146.319	-263.103	29.6033	40.4888				273.843	184.124	1081.18				173.105	43.2437	96.325	214.778	146.001	29.4618
1192	0	-154.842	-15.7411	964.711				-163.259	19.5181	529.249	-203.567	-43.8472	145.886	-266.072	43.2243	41.3201				274.415	186.316	1081.47				172.976	43.3796	96.3648	215.068	146.428	29.4982
1193	0	-154.502	-13.4406	964.586				-164.415	26.3833	529.752	-206.247	-31.4555	145.642	-268.924	56.5844	42.6541				275.162	188.543	1081.83				172.908	43.565	96.4103	214.883	146.046	29.5163
1194	0	-154.128	-10.8515	964.453				-165.613	33.805	529.871	-209.104	-20.2282	145.875	-271.55	70.2232	43.8584				275.338	190.669	1082.16				172.823	43.6989	96.4632	214.599	145.346	29.1385
1195	0	-153.768	-7.84524	964.306				-167.039	41.4545	530.467	-211.632	-8.25524	146.067	-274.031	83.3607	45.0933				275.737	192.863	1082.49				172.781	43.8028	96.632	214.435	145.78	28.8253
1196	0	-153.951	-6.27671	964.23				-168.297	49.309	531.071	-214.012	4.04288	146.359	-276.254	96.7857	46.3201				276.04	194.981	1082.89				172.672	43.9876	96.5703	214.448	145.843	29.0324
1197	0	-153.642	-3.24987	964.036				-169.653	57.5649	531.808	-216.349	16.4247	146.789	-278.287	110.202	47.4972				276.373	197.181	1083.24				172.541	44.1401	96.6122	214.155	145.109	28.5423
1198	0	-153.299	0.533511	963.661				-171.016	66.219	532.612	-218.532	28.4852	147.308	-280.025	123.412	48.6602				276.532	199.247	1083.6				172.485	44.3029	96.6531	214.139	145.082	28.5117
1199	0	-153.521	2.672	963.765				-172.312	75.0284	533.414	-220.553	40.4442	147.874	-281.628	136.642	49.9531				276.477	201.272	1084.03				172.419	44.4269	96.6948	214.107	145.103	28.4949
1200	0	-153.737	5.18369	963.721				-173.668	83.7555	534.236	-222.251	53.0324	148.565	-283.097	149.845	51.2633				277.027	203.409	1084.31				172.321	44.5811	96.7614	215.068	146.455	29.4753
1201	0	-153.88	8.29577	963.414				-174.964	92.5288	535.094	-224.097	65.3985	149.292	-284.349	162.626	52.8316				277.007	205.38	1084.61				172.273	44.7001	96.7725	215.108	146.487	29.5191
1202	0	-154.2	11.3624	963.308				-176.139	101.572	535.957	-225.683	76.1691	150.177	-285.46	175.687	54.2282				277.306	207.638	1085.04				172.172	44.8498	96.8181	214.82	146.059	29.711
1203	0	-154.395	14.7047	962.966				-177.21	110.647	536.898	-227.047	89.4328	150.919	-286.351	188.825	55.7243				277.318	209.356	1085.27				172.088	45.0075	96.8799	215.055	146.464	29.5013
1204	0	-154.847	17.4646	962.807				-178.329	119.237	537.819	-228.513	100.5	151.803	-287.018	201.938	57.203				277.42	211.267	1085.62				172.025	45.1705	96.9494	215.023	146.516	29.4679
1205	0	-155.098	21.9753	962.286				-179.285	128.072	538.751	-229.661	112.663	152.622	-287.447	215.38	58.5277				277.56	213.07	1085.84				171.945	45.3124	96.9962	214.988	146.513	29.4564
1206	0	-155.913	24.9237	962.114				-180.069	136.759	539.63	-230.752	126.293	153.339	-287.478	228.933	59.7274				277.673	214.96	1086.03				171.909	45.4842	97.0813	214.987	146.534	29.4739
1207	0	-156.058	29.4041	961.649				-180.925	145.051	540.511	-231.817	139.403	153.896	-287.82	242.132	61.419				277.795	216.726	1086.26				171.828	45.6498	97.1442	215.039	146.543	29.5251
1208	0	-156.651	33.4238	961.316				-181.635	153.57	541.384	-232.715	151.405	154.657	-287.976	255.481	62.8355				278.178	218.458	1086.52				171.728	45.812	97.2126	214.978	146.55	29.4918
1209	0	-157.627	36.7225	961.115				-182.168	161.689	542.084	-233.593	163.788	155.584	-287.76	269.041	64.2949				278.251	220.24	1086.67				171.619	45.971	97.2856	214.966	146.554	29.521
1210	0	-158.091	41.4329	960.581				-182.499	169.684	542.782	-234.448	175.309	156.266	-287.64	282.398	65.795				278.32	221.928	1086.89				171.471	46.1303	97.3817	214.95	146.596	29.5058
1211	0	-158.84	45.6426	960.198				-182.822	177.503	543.331	-234.994	187.705	156.848	-287.438	295.61	67.313				279.018	223.651	1086.93				171.37	46.2691	97.5026	215.008	146.565	29.5463
1212	0	-159.678	50.0399	959.748				-183.099	185.058	543.772	-235.454	199.867	157.484	-287.087	308.821	68.919				278.938	225.589	1087.25				171.247	46.4812	97.5754	214.807	146.594	29.4325
1213	0	-160.557	54.3311	959.218				-183.243	192.828	544.33	-236.315	210.642	158.368	-286.706	321.655	70.4723				278.854	227.272	1087.43				171.128	46.6288	97.6445	214.461	146.727	29.708
1214	0	-161.479	58.3597	958.797				-183.266	199.898	544.57	-235.949	220.802	159.375	-286.223	334.226	71.9547				278.681	229.176	1087.59				170.999	46.7987	97.7418	214.599	146.72	29.7563
1215	0	-162.735	61.7526	958.368				-183.196	207.011	544.88	-236.416	232.946	159.799	-285.906	346.199	73.4863				278.036	231.345	1087.85				170.872	46.9436	97.8192	214.468	146.715	29.7049
1216	0	-163.624	66.2528	957.771				-183.085	213.782	544.938	-236.901	244.934	160.548	-285.452	357.963	74.853				277.53	233.805	1088.02				170.715	47.1373	97.8959	214.44	146.766	29.8564
1217	0	-164.442	71.1898	956.97				-182.77	220.589	544.97	-236.917	256.333	160.947	-284.871	369.375	76.2012				278.252	232.646	1087.46				170.591	47.2349	97.9871	214.44	146.762	29.8572
1218	0	-165.311	75.8266	956.194				-182.534	227.091	544.862	-236.209	264.123	160.925	-284.131	380.504	77.3723				278.44	233.41	1087.44				170.474	47.3715	98.0643	214.408	146.778	29.8462
1219	0	-166.203	80.3521	955.416				-182.204	233.289	544.63	-235.782	273.206	160.964	-283.274	391.202	78.2474				278.534	234.824	1087.52				170.326	47.5523	98.1767	214.41	146.263	28.681
1220	0	-167.52	83.8624	954.629				-181.875	239.061	544.511	-234.777	282.554	161.061	-282.112	401.369	79.0191				278.471	236.063	1087.48				170.198	47.6538	98.3094	214.467	146.196	28.6926
1221	0	-168.152	88.6848	953.65				-181.463	245.228	543.777	-235.029	292.495	161.357	-280.933	411.005	79.4831				278.859	237.394	1087.7				170.073	47.8347	98.4185	214.507	146.204	28.7175
1222	0	-169.026	93.4223	952.424				-180.732	250.496	543.039	-234.653	301.502	161.19	-279.566	420.326	79.5512				278.365	238.995	1087.72				169.923	47.9434	98.5401	214.45	146.232	28.6635
1223	0	-170.178	97.0611	951.575				-180.139	255.846	542.298	-233.588	309.766	160.661	-278.175	429.224	79.4106				278.119	240.387	1087.7				169.79	48.0724	98.6392	214.507	146.209	28.6768
1224	0	-171.038	101.398	950.201				-179.291	260.617	541.103	-232.603	318.042	159.935	-276.234	437.802	79.1545				277.293	242.078	1088.2				169.718	48.1926	98.6968	214.471	146.258	28.6393
1225	0	-171.72	106.135	948.927				-178.7	265.141	540.205	-231.062	325.15	159.616	-274.25	445.364	78.1496				276.318	244.124	1088.51				169.594	48.3422	98.7572	214.481	146.234	28.6398
1226	0	-172.719	110.172	947.579				-177.884	269.443	538.934	-229.675	331.829	158.834	-272.125	453.121	77.3655				275.605	246.063	1088.69				169.541	48.4443	98.8462	214.467	146.24	28.6164
1227	0	-173.777	114.064	946.196				-176.948	273.564	537.461	-228.795	339.031	157.963	-269.899	460.085	76.1948				274.77	247.658	1088.97				169.41	48.5561	98.9434	214.476	146.22	28.6072
1228	0	-174.557	118.562	944.739				-175.924	276.949	535.773	-227.733	346.05	156.712	-266.584	467.701	74.5505				274.051	249.239	1089.08				169.344	48.6435	98.9945	214.873	146.431	29.0346
1229	0	-175.365	123.251	943.459				-174.766	279.691	534.004	-226.464	352.069	155.515	-263.917	473.915	72.9789				273.083	251.214	1089.12				169.23	48.7855	99.0719	214.8	146.458	28.9685
1230	0	-176.548	127.156	942.158				-173.462	282.254	532.132	-224.677	357.136	154.254	-261.341	479.446	71.2635				272.298	252.762	1089.27				169.139	48.8849	99.2032	214.426	146.243	28.5621
1231	0	-177.487	131.769	940.854				-172.272	285.104	530.093	-222.932	362.262	152.913	-258.727	484.459	69.4759				271.387	254.724	1089.34				169.052	49.0134	99.3016	214.134	145.085	28.3389
1232	0	-178.679	135.812	939.529				-171.205	287.871	528.157	-221.175	366.989	151.189	-255.897	489.16	67.492				270.422	256.794	1089.53				168.987	49.1361	99.4152	214.139	145.005	28.3602
1233	0	-179.435	140.91	938.109				-170.361	291.25	526.067	-219.182	371.018	149.208	-253.125	493.289	65.4435				269.408	258.954	1089.69				168.933	49.2027	99.587	214.223	144.98	28.2713
1234	0	-180.669	144.972	936.519				-169.393	293.886	523.92	-217.14	374.798	147.251	-250.068	496.739	63.0471				268.305	261.032	1089.86				168.786	49.3523	99.6915	214.233	144.941	28.2778
1235	0	-182.017	148.697	935.295				-168.067	295.601	521.641	-214.619	377.801	145.247	-246.932	499.709	60.4088				267.21	263.074	1089.98				168.663	49.4258	99.8085	214.265	144.932	28.2941
1236	0	-182.927	153.853	933.761				-166.92	297.555	519.295	-212.184	380.219	142.859	-243.614	501.986	57.4717				266.166	265.026	1090.07				168.572	49.5621	99.9512	214.074	144.943	28.1159
1237	0	-184.111	158.298	932.126				-166.005	300.005	516.979	-209.797	382.136	140.379	-240.069	503.776	54.1702				264.793	267.422	1090.13				168.457	49.6938	100.08	214.262	144.878	27.9234
1238	0	-185.271	163.151	930.626				-164.774	301.703	514.499	-207.07	383.318	137.72	-236.512	504.974	50.5453				263.617	269.563	1090.24				168.351	49.847	100.212	213.903	144.786	27.3014
1239	0	-186.346	168.01	928.646				-163.906	304.101	512.235	-204.487	384.554	134.918	-232.697	505.575	46.6644				262.147	272.113	1090.26				168.28	49.926	100.394	214.211	144.763	27.3202
1240	0	-187.842	172.026	927.311				-162.779	305.831	509.749	-201.837	385.185	131.862	-228.732	505.744	42.5573				260.671	274.785	1090.24				168.098	50.0346	100.458	213.641	144.68	26.921
1241	0	-189.033	176.555	925.664				-161.741	307.363	507.165	-199.054	385.321	128.986	-224.464	505.572	38.2011				259.169	277.251	1090.17				167.937	50.1393	100.617	213.635	144.611	26.9428
1242	0	-190.491	181.073	923.781				-160.621	308.4	504.482	-196.305	384.888	125.875	-220.338	504.818	33.8243				257.562	279.639	1090.01				167.811	50.1964	100.775	213.674	144.599	26.9784
1243	0	-191.625	186.059	921.798				-159.562	309.662	501.839	-193.492	384.29	122.582	-216.488	503.796	31.2344				255.791	282.308	1089.79				167.688	50.362	100.865	213.698	144.564	26.9821
1244	0	-193.284	190.086	920.035				-158.851	311.319	499.253	-189.94	382.978	120.205	-214.102	503.116	31.7155				254.016	285.205	1089.5				167.595	50.4106	101.021	213.589	144.547	26.9193
1245	0	-194.798	194.551	918.218				-157.498	311.788	496.627	-186.993	382.091	117.924	-212.39	503.388	32.4186				251.411	290.939	1089.38				167.461	50.5282	101.116	213.757	144.555	26.9971
1246	0	-196.367	199.259	916.313				-156.071	312.314	493.62	-184.691	381.499	115.581	-211.083	503.587	33.1951				249.558	293.58	1088.96				167.381	50.6113	101.269	213.709	144.61	27.1251
1247	0	-197.883	203.798	914				-155.015	312.824	490.998	-182.309	379.582	113.182	-209.213	503.024	34.0408				247.538	296.174	1088.48				167.23	50.7007	101.454	213.684	144.692	27.3691
1248	0	-199.688	208.121	912.246				-154.228	313.348	488.673	-180.583	378.696	110.992	-207.272	500.639	34.3237				245.719	299.005	1088.07				167.106	50.7429	101.612	213.952	144.766	27.8071
1249	0	-201.601	212.554	910.583				-153.747	313.651	486.635	-178.287	376.023	108.565	-207.18	501.387	35.1343				243.435	301.908	1087.49				166.956	50.7922	101.76	214.175	144.825	28.2416
1250	0	-203.446	216.956	908.824				-153.322	314.696	484.712	-176.346	374.461	106.839	-207.22	501.347	35.2764				241.473	304.932	1087.05				166.891	50.8263	101.972	214.468	145.764	28.5064
1251	0	-205.603	221.249	907.493				-153.51	316.465	483.344	-174.652	375.477	104.76	-207.086	501.268	35.3855				239.209	308.018	1086.58				166.872	50.7754	102.178	214.427	145.814	28.4418
1252	0	-207.583	225.443	906.065				-153.643	318.231	482.214	-173.405	375.632	103.714	-206.949	501.279	35.4439				236.88	311.115	1086.14				166.853	50.7995	102.434	214.432	145.774	28.4435
1253	0	-210.02	228.986	905.127				-153.887	319.823	481.234	-172.651	377.007	102.898	-206.589	500.845	35.4139				234.452	314.23	1085.81				166.74	50.8855	102.757	214.422	145.707	28.1873
1254	0	-212.098	232.923	904.509				-154.392	321.204	480.312	-172.331	378.349	102.189	-206.474	500.766	35.4551				231.949	317.523	1085.49				166.582	50.9913	103.155	214.384	145.695	28.0937
1255	0	-214.466	236.204	904.05				-155.498	324.197	479.908	-171.387	379.276	101.687	-206.358	500.845	35.5097				229.222	320.847	1085.24				166.418	51.1372	103.549	214.41	145.68	28.239
1256	0	-216.876	239.224	903.814				-156.36	326.809	479.679	-170.889	379.741	101.506	-206.299	500.787	35.5207				226.099	323.933	1085.12				166.137	51.2341	104.141	214.371	145.705	28.3921
1257	0	-219.146	242.118	903.96				-157.625	329.29	479.788	-170.476	380.171	101.098	-206.269	500.857	35.5742				223.493	327.538	1085.01				165.819	51.4041	104.814	214.219	144.765	28.562
1258	0	-221.526	244.54	904.229				-158.535	330.854	479.531	-170.241	380.288	100.817	-206.208	500.808	35.5863				220.56	331.118	1084.96				165.53	51.5908	105.608	214.472	141.545	30.1568
1259	0	-224.096	247.434	904.603				-160.002	332.295	479.608	-170.115	380.223	100.72	-206.243	500.764	35.6137				217.413	334.827	1084.89				165.135	51.8894	106.415	214.185	144.314	28.8664
1260	0	-226.474	250.134	904.8				-161.391	333.423	479.617	-169.951	380.189	100.499	-206.23	500.825	35.6043				214.535	338.499	1084.75				164.852	52.2693	107.361	214.303	144.715	28.6601
1261	0	-229.074	252.413	905.166				-162.783	334.208	479.505	-169.785	380.251	100.14	-206.223	500.731	35.5763				211.606	342.188	1084.54				164.506	52.5964	108.503	214.339	144.629	28.7242
1262	0	-231.698	254.767	905.464				-164.292	335.151	479.391	-169.582	380.367	99.755	-206.224	500.748	35.6145				208.654	345.853	1084.22				164.34	53.0065	109.751	214.353	144.59	28.7732
1263	0	-234.372	257.497	905.791				-165.132	335.318	479.325	-169.464	380.378	99.5135	-206.246	500.763	35.6047				205.858	349.373	1083.86				164.293	53.6674	111.04	214.34	144.632	28.7728
1264	0	-237.293	260.18	905.92				-167.05	336.721	478.95	-169.277	380.861	99.0671	-206.253	500.844	35.6894				203.015	352.87	1083.31				164.378	54.3993	112.387	214.312	145.513	29.3187
1265	0	-240.117	262.877	905.888				-168.354	337.858	478.659	-169.141	381.111	98.7899	-206.17	501.094	35.8054				200.151	356.334	1082.61				164.392	55.2136	113.891	214.74	144.753	30.0843
1266	0	-243.136	265.848	905.965				-169.344	338.718	478.548	-169.084	381.53	98.46	-205.881	500.243	35.5443				197.548	359.686	1081.91				164.383	56.105	115.54	214.843	144.893	30.0355
1267	0	-246.112	268.585	905.811				-170.932	340.145	478.082	-169.11	381.684	98.2041	-205.792	500.642	35.8264				194.774	362.992	1081.1				164.419	57.2057	117.166	214.554	145.239	29.9487
1268	0	-249	271.701	905.7				-171.931	341.348	477.902	-169.086	381.685	98.0519	-206.337	502.282	36.3377				191.894	366.22	1080.24				164.396	58.3426	119.018	214.822	145.078	30.4331
1269	0	-252.052	274.852	905.63				-173.38	343.072	477.863	-168.984	381.794	97.7533	-206.31	502.52	36.4021				189.087	369.411	1079.48				164.3	59.5952	121.019	214.061	145.673	30.6797
1270	0	-254.891	277.71	905.553				-174.535	344.258	477.583	-168.907	381.997	97.517	-206.318	502.482	36.4007				186.314	372.481	1078.78				164.097	60.9889	123.293	214.589	144.92	31.2503
1271	0	-257.904	280.257	905.137				-175.915	345.353	477.313	-168.975	382.26	97.2835	-206.299	502.426	36.4073				183.476	375.51	1078.01				163.776	62.5493	125.609	214.614	143.022	33.0793
1272	0	-260.349	284.068	905.232				-177.468	346.665	477.19	-168.991	382.643	97.0304	-206.259	502.428	36.4057				180.651	378.559	1077.4				163.398	64.3342	128.255	214.432	144.442	32.3715
1273	0	-263.067	286.89	905.198				-178.771	347.276	476.974	-169.067	382.9	96.72	-206.262	502.417	36.4155				177.839	381.564	1076.85				162.939	66.4645	131.232	213.557	145.213	33.2245
1274	0	-265.701	289.78	905.176				-180.212	348.428	476.792	-169.216	383.031	96.5432	-206.309	502.401	36.4214				175.047	384.571	1076.36				162.404	69.0104	134.528	212.82	146.565	33.7144
1275	0	-268.276	292.552	905.136				-181.812	349.372	476.651	-169.268	383.189	96.2647	-206.349	502.695	36.5037				172.393	387.558	1075.95				161.955	71.9289	138.2	212.873	147.058	34.8276
1276	0	-270.702	295.442	904.841				-183.14	350.428	476.519	-169.307	383.289	96.2326	-206.371	502.827	36.5033				169.403	390.498	1075.64				161.591	75.4164	142.308	212.351	147.597	35.7602
1277	0	-273.204	298.266	905.151				-184.8	351.62	476.441	-169.522	383.397	96.0352	-206.139	503.121	36.7623				166.69	393.363	1075.41				161.109	79.5311	146.706	211.81	148.329	37.1428
1278	0	-275.482	301.313	905.007				-186.15	352.372	476.173	-170.076	383.241	95.9212	-206.41	502.932	36.5244				164.022	396.197	1075.11				160.81	84.2651	151.425	210.814	149.306	38.7657
1279	0	-277.806	303.932	904.934				-187.662	353.332	475.97	-169.898	383.596	95.7138	-206.411	503.009	36.5655				161.627	398.958	1074.84				160.403	89.6521	156.528	210.518	150.734	40.9788
1280	0	-280.155	306.54	904.816				-189.064	354.139	475.739	-170.044	383.817	95.541	-206.408	502.896	36.5066				159.171	401.501	1074.46				159.934	95.6996	162.052	209.998	151.787	43.8186
1281	0	-282.362	309.131	904.716				-190.454	354.669	475.539	-170.239	383.766	95.2949	-206.423	502.892	36.5095				156.771	403.879	1074.07				159.46	102.249	167.734	209.35	153.08	47.2988
1282	0	-284.586	311.497	904.612				-191.886	355.518	475.238	-170.41	383.751	95.1602	-206.409	502.877	36.4748				154.437	406.093	1073.63				158.786	109.321	173.827	208.567	155.165	51.0173
1283	0	-286.806	313.897	904.385				-193.256	356.103	474.954	-170.934	383.754	94.9534	-206.445	502.888	36.4351				152.32	408.227	1073.02				158.133	116.961	180.019	207.799	157.515	55.6369
1284	0	-289.089	315.791	904.331				-194.648	356.298	474.705	-170.79	384.063	94.8392	-206.451	502.845	36.4199				150.136	410.148	1072.39				157.449	124.835	186.407	207.107	160.336	60.9326
1285	0	-291.268	317.945	904.198				-195.988	356.864	474.377	-170.662	384.317	94.4895	-206.469	502.815	36.3777				148.319	412.021	1071.75				156.598	133.045	192.764	205.733	163.62	66.624
1286	0	-293.242	319.99	903.99				-197.342	357.215	474.301	-170.851	384.477	94.4301	-206.468	502.749	36.3778				146.541	413.786	1071.02				155.571	141.491	198.738	204.907	167.979	72.9824
1287	0	-295.178	321.598	903.952				-198.508	357.577	474.022	-171.198	384.405	94.1971	-206.486	502.736	36.3251				144.877	415.514	1070.33				154.197	149.616	204.387	203.501	173.033	79.4856
1288	0	-296.976	323.109	903.91				-199.798	357.928	473.911	-171.07	384.594	94.2078	-206.473	502.681	36.303				143.233	417.218	1069.51				152.738	157.839	209.766	202.283	176.88	85.7665
1289	0	-298.648	324.393	903.858				-200.854	358.101	473.714	-171.289	384.622	94.0879	-206.485	502.707	36.303				141.769	418.835	1068.9				151.211	165.566	214.687	200.794	184.81	89.479
1290	0	-300.17	325.684	903.926				-201.851	358.381	473.649	-171.397	384.674	93.9986	-206.649	502.624	36.2291				140.453	420.453	1068.23				149.749	173.512	218.697	198.721	194.293	93.3044
1291	0	-301.62	326.874	903.986				-202.999	358.688	473.55	-171.539	384.702	93.8951	-206.532	502.646	36.2701				138.972	422.297	1067.69				148.483	182.463	221.629	196.294	205.024	96.0327
1292	0	-302.888	328.015	903.98				-203.699	358.912	473.392	-171.697	384.691	93.8532	-206.555	502.655	36.2404				137.687	424.223	1067.22				147.17	192.089	223.288	193.848	216.273	97.4005
1293	0	-303.936	329.227	903.95				-204.466	359.29	473.349	-171.798	384.614	93.8645	-206.711	502.61	36.2025				136.588	426.192	1066.83				145.977	202.451	223.934	191.207	227.965	97.7015
1294	0	-305.141	329.889	904.047				-205.197	359.705	473.305	-171.893	384.577	93.846	-206.714	502.564	36.1814				135.564	428.26	1066.55				144.75	213.073	223.782	188.365	240.156	97.3236
1295	0	-305.974	330.697	904.084				-205.743	360.103	473.318	-171.935	384.566	93.8541	-206.737	502.589	36.1814				134.653	430.383	1066.31				143.518	223.632	222.832	186.408	253.771	95.9535
1296	0	-306.677	331.514	904.08				-206.211	360.495	473.348	-172.002	384.555	93.8578	-206.727	502.599	36.1809				133.654	432.522	1066.16				142.295	234.639	221.061	184.285	266.977	93.9705
1297	0	-307.426	332.315	904.113				-206.584	361.092	473.347	-172.088	384.562	93.8381	-206.751	502.627	36.1811				132.645	434.713	1066.06				141.092	246.067	218.524	182.547	282.108	92.1793
1298	0	-308.185	333.083	904.07				-206.893	361.524	473.332	-172.14	384.55	93.866	-206.773	502.597	36.1518				132.044	436.848	1066.05				140.044	258.017	215.27	181.563	296.617	89.4124
1299	0	-308.784	334.04	904.081				-207.149	361.993	473.312	-172.212	384.561	93.9149	-206.782	502.52	36.1421				131.361	438.94	1066.07				139.308	270.409	211.298	181.054	311.493	86.6967
1300	0	-309.144	334.903	904.133				-207.284	362.416	473.335	-172.205	384.485	93.9141	-206.767	502.508	36.1598				130.738	440.961	1066.09				138.789	283.059	206.949	180.936	327.953	83.4556
1301	0	-309.604	336.187	904.076				-207.391	362.696	473.308	-172.225	384.492	93.9563	-206.739	502.495	36.1584				130.163	442.848	1066.13				138.623	296.128	202.135	181.282	344.78	79.86
1302	0	-309.916	337.359	904.043				-207.448	363.193	473.312	-172.184	384.541	93.9699	-206.742	502.482	36.1599				129.822	444.694	1066.14				138.612	309.495	196.954	181.829	361.701	76.6078
1303	0	-310.059	338.545	904				-207.529	363.694	473.285	-172.228	384.545	93.973	-206.742	502.482	36.1599				129.48	446.494	1065.98				139.106	323.192	191.284	182.523	378.781	73.5161
1304	0	-310.131	340.213	903.939				-207.606	364.387	473.28	-172.231	384.478	93.9536	-206.759	502.461	36.1781				129.31	448.201	1065.84				140.423	337.287	185.856	184.803	396.449	70.7536
1305	0	-310.24	341.767	903.895				-207.639	365.112	473.225	-172.227	384.511	93.987	-206.588	502.451	36.2097				129.193	449.873	1065.71				141.155	351.299	180.251	184.984	416.736	66.6002
1306	0	-310.205	343.577	903.815				-207.702	365.743	473.282	-172.238	384.517	93.9908	-206.743	502.469	36.1779				129.151	451.594	1065.52				142.468	365.446	174.691	186.871	435.598	63.5826
1307	0	-310.153	344.976	903.934				-207.668	366.573	473.27	-172.212	384.547	93.9968	-206.748	502.472	36.1773				129.047	453.314	1065.26				144.344	380.035	169.009	189.111	451.671	60.9443
1308	0	-309.778	346.642	903.921				-207.636	367.19	473.288	-172.17	384.535	93.9857	-206.726	502.388	36.1664				129.291	455.017	1064.98				146.269	394.429	163.572	191.442	469.882	58.5183
1309	0	-309.695	347.851	904.028				-207.533	367.742	473.278	-172.151	384.629	94.0107	-206.581	502.389	36.2058				129.37	456.736	1064.74				148.53	408.905	158.417	194.503	487.389	56.911
1310	0	-309.291	349.477	904.064	-263.777	343.054	1126.25	-207.363	368.197	473.292	-172.084	384.608	94.0224	-206.738	502.421	36.1905				129.935	458.474	1064.29				150.827	423.216	153.583	196.69	507.071	55.3517
1311	0	-308.993	350.906	904.153	-263.05	346.392	1126.35	-207.17	368.734	473.374	-172.053	384.541	94.0571	-206.571	502.419	36.2203				130.042	460.358	1063.99				153.374	437.2	149.019	199.137	525.367	54.1553
1312	0	-308.647	352.36	904.308	-262.166	349.388	1126.26	-206.934	369.298	473.408	-171.976	384.627	94.0701	-206.705	502.478	36.2059				130.403	462.252	1063.66				155.896	450.961	144.801	201.796	542.06	53.4466
1313	0	-307.954	353.712	904.25	-261.388	351.721	1126.28	-206.623	369.858	473.475	-171.898	384.423	94.2384	-206.737	502.364	36.186				130.8	464.274	1063.31				158.464	464.082	141.194	204.588	558.794	53.1202
1314	0	-307.57	354.647	904.553	-260.715	353.54	1126.33	-206.013	369.709	473.379	-171.851	384.505	94.2144	-206.726	502.409	36.2075				131.489	466.305	1062.96				160.814	476.744	137.871	207.286	574.232	53.39
1315	0	-306.779	355.734	904.626	-259.98	354.605	1126.72	-205.754	370.198	473.599	-171.753	384.599	94.2418	-206.753	502.455	36.1952				131.848	468.552	1062.58				163.093	488.668	134.911	209.035	589.923	53.366
1316	0	-306.166	356.617	904.892	-259.238	355.829	1126.94	-205.402	371.07	473.804	-171.661	384.524	94.2586	-206.753	502.444	36.2078				132.346	470.906	1062.32				165.365	499.893	132.323	211.206	603.474	53.818
1317	0	-305.421	357.498	905.078	-258.325	357.109	1127.04	-204.979	371.638	473.907	-171.861	384.334	94.4022	-206.773	502.396	36.1919				133.021	473.408	1062.08				167.421	510.251	129.984	214.361	614.576	54.7113
1318	0	-304.402	358.314	905.291	-257.595	358.376	1127.04	-204.428	372.271	474.039	-171.382	385.023	94.2552	-206.771	502.343	36.1686				133.583	476.225	1061.83				169.291	519.759	127.89	216.386	625.005	55.4855
1319	0	-303.411	359.061	905.494	-256.706	359.063	1127.34	-203.803	372.727	474.206	-171.096	384.896	94.5162	-206.78	502.477	36.1893				134.207	478.91	1061.72				170.758	528.163	126.127	218.106	634.865	56.0534
1320	0	-302.18	359.829	905.54	-255.32	361.496	1127.4	-203.145	373.167	474.318	-171.015	384.709	94.6351	-206.793	502.411	36.2093				135.037	481.982	1061.54				172.057	535.689	124.344	219.417	640.969	56.4386
1321	0	-300.918	360.837	905.723	-253.753	364.125	1127.4	-202.368	373.685	474.57	-170.89	384.771	94.7558	-206.795	502.413	36.1906				136.014	485.115	1061.43				172.968	542.075	122.688	220.343	650.652	56.7185
1322	0	-299.619	361.463	906.361	-252.379	365.116	1127.57	-201.707	374.452	474.839	-170.844	384.595	94.8997	-206.791	502.426	36.1938				136.625	488.454	1061.43				173.641	547.373	120.977	220.219	653.75	56.7827
1323	0	-298.234	362.04	906.7	-251.065	366.243	1127.79	-201.061	375.687	475.229	-170.687	384.685	94.9094	-206.847	502.386	36.1917				137.461	491.786	1061.46				173.988	551.673	119.231	220.948	662.507	57.2252
1324	0	-296.778	362.756	907.067	-249.549	367.507	1128.18	-200.048	376.141	475.337	-170.576	384.649	94.9704	-206.848	502.381	36.1916				138.332	495.197	1061.41				174.001	554.824	117.277	221.258	666.854	55.6645
1325	0	-295.148	363.946	907.396	-247.884	368.628	1128.45	-199.05	376.729	475.641	-170.417	384.542	95.1285	-206.872	502.411	36.1919				139.424	498.699	1061.46				173.756	556.842	115.38	220.423	669.301	54.5631
1326	0	-293.291	365.113	907.714	-246.085	369.934	1128.7	-198.164	377.682	475.907	-170.252	384.481	95.2736	-206.759	502.42	36.2288				140.173	502.123	1061.39				173.152	558.123	113.519	219.701	671.027	53.6345
1327	0	-291.5	366.032	908.209	-243.921	372.38	1128.84	-197.141	378.617	476.175	-170.301	383.814	95.5074	-206.899	502.378	36.1922				141.464	505.634	1061.28				171.98	558.506	112.111	219.127	670.738	52.2513
1328	0	-289.784	367.323	908.788	-241.474	374.957	1128.98	-195.946	379.303	476.387	-170.14	384.214	95.5382	-206.929	502.45	36.2141				142.641	509.104	1061.14				170.72	557.82	110.539	218.382	670.309	50.6609
1329	0	-287.781	368.918	909.276	-239.051	377	1129.25	-194.862	380.565	476.702	-169.784	384.207	95.7774	-206.925	502.451	36.2132				144.237	512.533	1060.99				169.645	557.471	109.456	217.785	671.84	48.3519
1330	0	-285.275	370.885	909.724	-236.611	378.962	1129.58	-193.492	381.666	477.064	-169.471	384.457	95.832	-206.937	502.437	36.2135				145.676	516.036	1060.78				169.452	557.929	108.756	217.44	672.329	46.2639
1331	0	-283.42	371.91	910.071	-234.149	381.022	1129.95	-192.178	383.139	477.503	-169.812	383.891	96.0492	-206.917	502.45	36.2092				147.287	519.541	1060.81				169.573	559.174	108.465	217.701	673.399	46.1698
1332	0	-280.999	374.185	910.373	-231.499	383.153	1130.41	-190.879	384.849	477.842	-169.278	383.972	96.2786	-206.94	502.471	36.2658				148.864	522.908	1060.96				169.884	560.163	108.302	217.57	673.787	45.5984
1333	0	-278.998	375.271	911.056	-229.121	385.111	1130.71	-189.288	385.764	478.161	-169.057	384.081	96.4275	-206.8	502.5	36.3228				151.464	526.391	1060.88				170.254	560.55	108.195	217.731	674.039	44.4363
1334	0	-276.49	377.395	911.466	-226.581	387.137	1131.36	-187.823	387.372	478.486	-168.837	384.14	96.6209	-206.78	502.492	36.3201				153.564	529.736	1060.95				170.59	561.096	108.079	217.592	674.078	44.1051
1335	0	-274.085	379.17	911.856	-223.988	389.287	1131.83	-186.209	388.227	478.693	-168.639	384.149	96.8691	-206.778	502.493	36.3569				155.881	533.118	1061.44				171.021	561.813	107.942	217.666	673.971	42.2288
1336	0	-271.745	381.448	912.234	-221.602	391.415	1132.31	-184.725	389.632	479.05	-168.389	383.948	97.1972	-206.906	502.488	36.3189				158.245	536.309	1061.77				171.579	562.521	107.799	216.897	673.641	41.7666
1337	0	-269.184	383.22	912.404	-219.312	393.496	1132.54	-182.79	390.51	479.421	-168.162	383.828	97.3484	-206.783	502.549	36.3713				160.73	539.386	1062.07				172.133	563.349	107.552	216.961	674.202	40.6106
1338	0	-266.594	385.019	912.74	-216.765	396.574	1132.71	-181.655	392.312	479.708	-167.904	383.811	97.597	-206.783	502.574	36.3983				163.344	542.308	1062.37				172.71	564.148	107.306	216.475	670.477	41.1715
1339	0	-263.82	387.059	913.027	-214.232	399.228	1132.86	-179.62	392.898	479.863	-167.794	383.567	97.8453	-206.786	502.608	36.4301				166.08	545.121	1062.61				173.242	564.78	107.132	216.559	672.614	40.6866
1340	0	-260.959	389.552	913.088	-211.703	401.608	1133.04	-178.261	395.007	480.431	-167.697	383.719	98.1211	-206.777	502.555	36.4935				168.759	547.938	1062.83				173.558	565.322	106.957	216.761	671.568	39.7301
1341	0	-258.008	391.978	913.163	-209.107	403.625	1133.35	-176.527	396.683	480.72	-167.151	384.088	98.3711	-206.797	502.482	36.403				171.59	550.699	1063.04				173.968	566.037	106.713	216.66	670.721	39.2069
1342	0	-255.585	393.132	914.052	-206.509	405.531	1133.62	-174.871	398.589	481.117	-167.167	383.879	98.8074	-206.766	502.433	36.4242				174.346	553.478	1063.29				174.447	566.621	106.507	217.033	674.982	37.7656
1343	0	-252.339	395.47	914.116	-203.75	407.455	1133.84	-172.92	400.199	481.367	-166.873	383.999	99.0059	-206.711	502.32	36.4008				177.304	556.461	1063.67				174.609	567.274	106.198	216.849	675.755	37.3617
1344	0	-249.444	397.787	914.37	-200.829	409.383	1134.19	-171.557	402.689	481.763	-166.568	384.195	99.2794	-206.636	502.265	36.4291				180.097	559.598	1064.05				174.759	567.871	105.93	216.83	675.562	36.559
1345	0	-246.432	400.464	914.967	-197.904	411.29	1134.5	-169.536	404.23	482.125	-166.025	384.433	99.4282	-206.559	502.109	36.3984				182.771	562.835	1064.49				174.903	568.484	105.737	216.523	675.361	36.0098
1346	0	-243.355	402.952	915.178	-194.777	413.169	1134.86	-168.034	406.598	482.512	-165.919	384.318	99.9549	-206.507	501.931	36.4121				186.024	566.168	1064.98				174.98	569.074	105.568	216.539	675.465	36.1213
1347	0	-240.328	405.456	915.534	-191.659	415.336	1135.2	-166.133	408.131	482.882	-165.752	384.407	100.301	-206.438	501.854	36.3793				188.206	569.471	1065.42				175.141	569.647	105.393	216.471	675.977	35.8955
1348	0	-237.319	407.902	915.766	-188.415	417.884	1135.45	-164.585	410.381	483.299	-165.651	384.511	100.778	-206.364	501.662	36.3413				191.266	572.94	1065.86				175.231	570.063	105.254	216.304	675.915	35.5969
1349	0	-234.259	411.001	916.389	-185.132	420.719	1135.68	-162.798	412.174	483.624	-165.078	385.116	100.892	-206.144	501.21	36.2301				194.342	576.343	1066.36				175.32	570.533	105.072	216.294	675.867	35.3523
1350	0	-231.357	413.781	916.616	-181.767	424.003	1135.93	-161.461	414.496	484.078	-164.981	385.129	101.41	-206.129	501.196	36.302				196.96	579.693	1066.87				175.423	570.97	104.813	216.466	676.598	35.5469
1351	0	-228.324	416.908	917.142	-178.394	427.364	1136.3	-159.945	416.863	484.424	-165.179	384.837	101.885	-206.014	501.118	36.3188				199.865	583.032	1067.32				175.533	571.347	104.571	216.345	676.915	35.2366
1352	0	-225.776	419.805	917.617	-175.291	430.422	1136.66	-158.33	418.547	484.918	-164.574	385.359	102.357	-205.928	500.971	36.3073				202.904	586.39	1067.76				175.669	571.702	104.334	216.364	676.894	35.2053
1353	0	-223.035	422.689	918.129	-172.282	433.22	1137.16	-157.006	420.616	485.372	-164.573	385.526	102.794	-205.878	500.946	36.3339				205.884	589.618	1068.22				175.801	571.988	104.096	216.518	677.607	35.0349
1354	0	-220.191	425.291	918.603	-169.55	434.76	1137.87	-155.332	422.421	485.666	-164.134	385.771	103.455	-206.021	501.208	36.3535				208.988	592.917	1068.9				175.948	572.269	103.91	216.407	677.077	34.9882
1355	0	-217.622	428.192	919.278	-166.998	435.896	1138.62	-154.222	425.171	486.455	-163.859	386.024	104.253	-206.032	501.385	36.4478				211.462	595.962	1069.28				176.049	572.47	103.723	215.892	677.773	34.6878
1356	0	-214.974	431.254	919.993	-164.207	438.679	1139.25	-153.052	427.74	487.097	-163.832	386.304	104.825	-206.215	502.229	36.736				213.862	598.929	1069.8				176.153	572.684	103.582	215.528	677.104	34.5288
1357	0	-212.511	433.952	920.773	-161.117	443.089	1139.79	-152.173	430.379	487.721	-163.659	386.806	105.652	-205.718	501.072	36.4149				216.937	601.936	1070.55				176.218	572.797	103.429	215.838	676.903	34.6055
1358	0	-210.232	436.41	921.844	-158.142	447.007	1140.44	-150.636	432.192	488.737	-163.533	387.231	106.547	-206.674	502.435	36.6698				219.336	604.709	1071.22				176.287	572.898	103.288	215.558	677.159	34.3638
1359	0	-207.878	439.547	922.732	-155.566	449.388	1141.35	-149.78	434.765	489.773	-163.237	387.675	107.608	-206.772	502.315	36.6708				221.831	607.308	1071.94				176.327	572.995	103.17	215.745	677.178	34.3933
1360	0	-205.858	441.819	923.977	-153.318	450.792	1142.51	-149.1	437.79	490.873	-162.52	388.269	108.605	-207.387	501.629	36.2759				224.239	609.85	1072.74				176.369	573.055	103.084	215.724	677.56	34.3281
1361	0	-203.658	444.231	925.412	-151.142	452.292	1143.81	-148.437	440.693	491.976	-161.884	389.658	109.632	-207.467	501.36	36.0528				226.784	612.303	1073.6				176.415	573.061	102.968	215.584	677.32	34.2777
1362	0	-201.776	446.5	927.099	-148.837	454.317	1145.13	-147.631	443.423	493.21	-161.286	390.559	111.129	-207.544	501.12	35.8484				229.262	614.633	1074.5				176.431	573.062	102.863	215.532	677.265	34.2928
1363	0	-199.557	449.167	928.406	-146.324	457.155	1146.4	-146.889	446.279	494.597	-160.518	391.681	112.523	-208.005	500.423	36.0745				232.137	616.933	1075.47				176.48	573.076	102.815	215.714	677.585	34.3386
1364	0	-197.626	451.305	930.257	-143.793	460.136	1147.71	-146.044	449.021	495.919	-159.384	392.683	113.884	-208.266	499.948	35.9839				233.456	619.085	1076.58				176.531	573.022	102.717	215.732	677.614	34.3506
1365	0	-195.606	453.453	931.867	-141.394	462.714	1149.12	-145.466	452.145	497.429	-158.55	393.849	115.263	-208.487	499.041	35.7572				235.926	621.327	1077.59				176.569	572.997	102.619	215.686	677.608	34.3484
1366	0	-193.948	455.733	933.486	-139.394	463.764	1150.79	-144.886	455.011	498.991	-157.316	394.764	116.744	-208.107	499.012	35.46				238.885	623.575	1078.75				176.903	572.996	102.485	215.714	677.605	34.374
1367	0	-192.445	457.691	935.436	-137.551	464.482	1152.55	-143.983	457.974	500.636	-156.264	396.31	118.273	-207.793	499.104	35.2702				240.48	625.743	1079.88				176.559	572.91	102.457	215.714	677.591	34.3978
1368	0	-190.832	459.523	937.434	-135.316	467.253	1153.98	-143.762	461.742	502.455	-155.197	397.697	119.942	-207.787	498.965	35.3014				242.886	628.052	1080.92				176.822	572.852	102.436	215.714	677.602	34.4275
1369	0	-189.34	461.155	939.111	-132.58	472.157	1155.12	-143.474	465.139	503.89	-154.143	398.441	121.579	-207.799	498.85	35.3985				244.36	630.138	1082.16				176.864	572.793	102.348	215.513	677.32	34.3871
1370	0	-187.898	463.017	940.852	-129.9	476.477	1156.3	-143.618	468.299	504.923	-153.091	400.553	123.168	-207.751	498.854	35.4873				246.325	632.505	1083.12				176.725	572.795	102.278	216.029	677.706	34.6901
1371	0	-186.433	464.68	942.621	-127.778	478.596	1157.74	-143.561	472.112	506.39	-152.289	401.916	124.786	-207.733	498.766	35.6076				248.32	634.775	1083.93				176.709	572.779	102.166	215.837	677.369	34.8727
1372	0	-185.132	466.454	944.338	-126.383	478.37	1159.43	-143.566	476.121	507.727	-151.674	403.722	126.462	-207.839	499.206	35.5942				249.784	637.023	1084.83				176.702	572.721	102.035	215.507	677.158	34.5515
1373	0	-183.8	468.466	946.089	-125.457	476.92	1161.19	-143.477	480.013	509.37	-150.884	405.625	127.837	-207.774	499.083	35.8185				251.415	639.353	1085.72				176.662	572.667	101.924	215.73	676.978	34.7033
1374	0	-182.607	470.546	947.691	-124.203	476.382	1162.64	-143.917	485.133	511.219	-150.492	407.574	129.559	-207.919	499.559	35.9776				252.935	641.748	1086.59				176.566	572.64	101.815	215.815	677.176	34.7882
1375	0	-181.2	472.344	949.177	-122.816	476.27	1164.09	-144.623	489.352	512.141	-150.341	409.621	131.152	-208.254	500.476	36.1817				254.34	644.171	1087.42				176.619	572.513	101.666	216.005	677.046	34.9904
1376	0	-180.005	474.41	950.655	-121.054	477.728	1165.17	-145.267	493.652	513.364	-150.379	412.324	132.707	-208.724	501.944	36.4918				255.944	646.664	1088.22				176.428	572.571	101.576	216.148	677.176	35.0788
1377	0	-178.7	476.453	951.618	-119.107	479.832	1166.2	-145.931	497.768	514.503	-150.626	415.009	134.035	-209.69	503.961	36.9834				256.69	649.099	1089.21				176.316	572.57	101.47	216.091	677.169	35.0526
1378	0	-177.77	478.618	953.067	-116.937	482.971	1166.91	-146.524	501.552	515.588	-151.053	418.728	135.17	-210.976	506.644	37.3661				258.013	651.598	1089.89				176.193	572.568	101.342	216.107	677.117	35.148
1379	0	-176.575	480.583	954.257	-114.778	486.327	1167.64	-147.264	505.917	516.879	-152.116	423.01	136.197	-212.714	509.838	37.8415				259.278	654.111	1090.71				176.162	572.565	101.238	216.047	677.137	35.1057
1380	0	-175.565	482.47	955.329	-112.689	489.29	1168.36	-147.838	509.866	517.815	-153.824	427.529	137.261	-214.81	513.85	38.2996				260.763	656.557	1091.31				176.079	572.546	101.084	216.094	677.116	35.1472
1381	0	-174.831	484.394	956.296	-110.735	491.626	1169.05	-148.792	513.943	518.987	-155.711	433.52	138.106	-217.268	518.59	38.8176				261.728	658.971	1091.82				176.045	572.615	100.992	216.027	677.118	35.1625
1382	0	-173.736	486.41	957.419	-108.949	493.473	1169.66	-149.41	517.668	520.011	-157.652	439.886	138.675	-220.13	524.193	39.3036				262.885	661.313	1092.31				175.872	572.648	100.879	216.043	677.132	35.1427
1383	0	-172.355	488.377	958.087	-107.335	495.132	1170.13	-150.581	522.363	521.06	-160.028	446.009	139.111	-223.552	530.554	39.7677				264.3	663.703	1092.85				175.824	572.696	100.777	216.083	677.211	35.1079
1384	0	-171.478	490.402	958.929	-105.845	496.826	1170.46	-151.357	526.293	521.982	-162.99	453.173	139.557	-226.954	537.676	40.0783				265.422	666.049	1093.18				175.741	572.709	100.756	215.889	677.252	35.034
1385	0	-170.311	492.732	959.414	-104.386	498.608	1170.7	-152.236	531.059	522.698	-166.327	461.554	140.012	-230.628	545.347	40.4844				266.303	668.404	1093.42				175.795	572.832	100.674	215.908	677.095	34.9293
1386	0	-169.218	494.944	959.963	-102.837	500.152	1170.96	-153.349	535.156	523.609	-169.845	469.921	140.312	-234.531	554.157	40.7035				267.66	670.674	1093.65				175.737	572.979	100.598	215.759	676.961	34.7777
1387	0	-168.223	496.963	960.419	-101.388	501.756	1171.24	-154.54	539.785	524.431	-173.276	478.409	140.388	-238.589	563.38	40.9985				268.564	672.912	1093.75				175.682	573.111	100.54	215.749	677.01	34.7487
1388	0	-167.409	498.564	961.01	-100.139	502.797	1171.52	-155.915	544.973	525.308	-177.211	487.77	140.597	-242.788	573.263	41.1078				269.864	675.217	1093.97				175.611	573.312	100.501	215.739	677.205	34.8505
1389	0	-166.17	500.491	961.213	-99.0586	503.29	1171.59	-157.184	549.748	526.087	-181.576	497.268	140.803	-246.844	584.149	41.2803				270.521	677.481	1094.14				175.487	573.475	100.463	215.61	677.491	34.6805
1390	0	-165.317	502.569	961.391	-97.6472	505.218	1171.35	-158.511	554.891	527.04	-185.866	507.741	141.077	-251.017	594.866	41.4849				271.665	679.728	1094.25				175.386	573.663	100.379	215.596	677.528	34.6671
1391	0	-164.395	504.56	961.409	-96.4865	506.71	1171.23	-159.955	560.151	527.791	-189.955	518.023	141.382	-254.813	607	42.5143				272.439	682.244	1094.41				175.314	573.852	100.388	215.598	677.546	34.6608
1392	0	-163.512	506.286	961.538	-95.2483	508.011	1171.04	-161.41	565.387	528.376	-193.97	528.656	141.722	-258.64	619.043	43.8422				273.297	684.973	1094.57				175.234	574.119	100.297	215.65	677.775	34.472
1393	0	-162.588	508.315	961.387	-94.1504	509.782	1170.72	-162.731	571.093	529.481	-197.876	539.458	142.225	-262.41	631.845	45.6511				273.914	688.283	1094.84				175.187	574.398	100.229	215.814	677.955	34.7289
1394	0	-161.934	510.025	961.628	-92.9577	511.237	1170.53	-164.685	578.389	530.784	-201.593	550.38	142.907	-266.208	644.59	47.9173				274.442	692.125	1095.12				175.063	574.553	100.31	215.623	678.001	34.7496
1395	0	-161.37	511.735	961.624	-92.0155	512.397	1170.2	-166.396	584.865	531.857	-205.53	561.715	144.118	-269.948	657.482	50.3689				275.079	696.069	1095.43				174.926	574.769	100.321	216.618	678.199	35.0823
1396	0	-161.005	513.783	961.953	-91.0391	513.73	1169.9	-167.943	591.153	532.662	-208.94	572.846	144.995	-273.55	670.12	52.9624				275.618	699.703	1096				174.829	574.965	100.356	216.617	678.279	35.1854
1397	0	-160.376	515.766	961.92	-90.1843	514.746	1169.66	-169.371	597.405	533.568	-212.261	583.582	146.111	-277	682.38	55.4878				276.548	696.273	1094.61				174.7	575.158	100.388	216.5	677.972	35.1331
1398	0	-159.736	517.784	961.797	-89.3159	515.819	1169.53	-170.814	604.025	534.625	-215.087	595.241	147.161	-280.434	694.569	58.0362				277.011	696.127	1094.69				174.648	575.344	100.43	215.573	677.748	34.7017
1399	0	-159.431	519.816	961.917	-88.4924	516.901	1169.23	-172.462	610.876	535.757	-217.972	605.297	148.533	-283.631	705.986	60.506				277.557	698.828	1094.66				174.561	575.531	100.431	215.856	677.739	34.7605
1400	0	-159.068	521.993	961.935	-87.608	518.272	1168.88	-174.064	618.402	536.721	-220.557	615.975	150.059	-286.853	717.632	62.8332				277.731	701.281	1094.87				174.445	575.71	100.474	215.963	677.744	34.7902
1401	0	-158.877	524.128	961.994	-86.9546	519.073	1168.54	-175.303	626.599	538.41	-222.909	627.342	151.42	-289.625	728.459	65.2157				278.025	703.275	1095.04				174.359	575.918	100.563	215.696	677.752	34.64
1402	0	-158.673	526.507	962.058	-86.2103	520.218	1168.37	-176.315	633.4	539.902	-224.705	636.989	152.963	-292.222	739.373	67.6317				278.274	704.845	1095.17				174.249	576.14	100.589	215.861	677.744	34.7827
1403	0	-158.652	528.777	962.183	-85.4533	521.827	1167.98	-177.683	640.527	541.041	-227.015	648.68	154.784	-294.734	749.817	70.1348				278.39	706.096	1095.19				174.13	576.32	100.634	215.978	678.028	34.8731
1404	0	-158.55	531.62	962.076	-84.9508	522.861	1167.76	-179	647.651	542.26	-227.906	657.819	155.743	-297	760.482	72.4594				278.775	708.167	1095.48				174.055	576.499	100.713	215.557	677.748	34.7319
1405	0	-158.532	534.241	962.109	-84.325	524.344	1167.54	-180.295	654.828	543.486	-229.583	669.023	157.519	-299.11	770.901	74.8579				278.863	710.648	1095.71				173.932	576.71	100.753	215.825	677.723	34.8381
1406	0	-158.6	536.993	962.162	-83.9376	525.853	1167.16	-181.507	661.946	544.71	-230.892	679.226	159.05	-300.397	780.945	76.9432				278.937	712.793	1095.98				173.849	576.832	100.801	215.678	677.722	34.6831
1407	0	-158.752	540.126	961.922	-83.5395	527.561	1166.95	-182.461	669.1	545.876	-232.396	688.71	159.911	-302.195	791.16	79.1977				279.015	715.16	1096.18				173.758	577.049	100.88	215.948	677.704	34.824
1408	0	-159.005	543.112	962.02	-83.2248	529.105	1166.67	-183.362	676.11	546.968	-233.206	699.192	161.137	-303.591	801.724	81.2029				279.126	717.802	1096.42				173.663	577.229	100.902	215.975	677.74	34.7702
1409	0	-159.271	546.122	961.811	-83.1041	530.199	1166.34	-184.268	682.901	548.008	-234.702	709.738	162.663	-304.648	812.279	83.2532				279.2	719.528	1096.48				173.57	577.424	100.895	215.982	677.708	34.8101
1410	0	-159.648	549.549	961.649	-82.8152	532.011	1165.96	-184.905	689.542	548.839	-235.892	720.444	163.711	-305.508	822.948	85.2063				279.384	722.016	1096.66				173.482	577.588	101.016	215.644	677.96	34.7556
1411	0	-159.933	552.91	961.446	-82.6852	534.008	1165.52	-185.526	696.585	549.831	-236.98	730.729	164.845	-306.172	833.767	87.0903				279.308	724.192	1096.73				173.4	577.826	101.088	215.895	677.993	34.8704
1412	0	-160.412	556.406	961.251	-82.8154	535.353	1165.29	-185.795	702.5	550.425	-237.943	740.651	165.683	-306.668	844.449	88.9909				279.14	725.794	1096.62				173.291	578.021	101.196	215.894	678.018	34.8807
1413	0	-160.762	560.061	961.059	-82.9805	537.116	1164.83	-186.166	708.971	550.753	-238.78	750.221	166.988	-307.073	855.535	90.7936				279.546	728.009	1096.79				173.209	578.082	101.42	215.863	677.989	34.8496
1414	0	-161.481	563.522	960.601	-82.9838	539.346	1164.31	-186.742	715.028	550.735	-239.689	760.448	168.024	-307.411	866.731	92.6118				279.485	730.079	1096.81				173.184	578.332	101.406	215.699	677.905	34.6807
1415	0	-162.068	567.386	960.28	-83.2618	541.525	1163.93	-186.967	720.903	551.204	-241.296	771.368	169.253	-307.484	877.333	94.337				279.345	731.899	1096.78				173.11	578.534	101.449	215.679	677.942	34.6172
1416	0	-162.672	571.064	960.008	-83.6277	543.524	1163.33	-187.228	727.49	551.688	-241.865	780.35	169.897	-307.352	887.765	95.8853				279.142	734.432	1096.8				172.917	578.61	101.607	215.679	677.938	34.6493
1417	0	-163.379	574.822	959.561	-84.0509	545.712	1162.83	-187.315	733.606	552.246	-242.644	789.641	170.743	-307.129	898.148	97.3004				279.026	735.783	1096.65				172.798	578.783	101.688	215.869	678.014	34.7593
1418	0	-164.034	578.734	959.098	-84.5101	548.052	1162.22	-187.394	739.687	552.327	-242.778	798.284	171.042	-306.791	908.048	98.5197				278.777	738.589	1096.67				172.761	579.158	101.638	215.88	678.042	34.7493
1419	0	-164.793	582.651	958.565	-85.5031	549.106	1161.73	-187.392	745.406	552.51	-242.855	806.428	171.833	-306.3	917.662	99.7159				278.724	740.418	1096.54				172.691	579.313	101.707	215.852	678.035	34.7535
1420	0	-165.609	586.68	957.969	-85.8523	551.883	1161.13	-187.519	751.485	552.38	-243.198	815.009	171.942	-305.734	926.848	100.674				278.508	741.973	1096.28				172.604	579.46	101.767	215.849	678.034	34.7379
1421	0	-166.475	590.735	957.36	-86.5449	554.926	1160.31	-187.45	757.565	552.454	-243.193	823.189	172.324	-305.055	935.994	101.384				278.029	744.762	1096.06				172.513	579.606	101.836	215.963	678.115	34.7382
1422	0	-167.317	594.738	956.655	-87.486	556.884	1159.45	-186.975	762.426	551.797	-243.208	831.153	172.298	-304.062	944.509	101.863				277.865	747.174	1095.86				172.415	579.754	101.915	215.861	678.075	34.7296
1423	0	-168.27	598.907	955.792	-88.164	559.885	1158.65	-186.705	767.403	551.673	-243.197	839.303	172.048	-303.029	952.352	102.151				277.501	748.932	1095.64				172.313	579.877	102.02	215.873	678.123	34.7106
1424	0	-169.155	603.078	954.943	-89.0965	562.569	1157.62	-186.413	772.735	551.077	-242.174	845.878	172.536	-301.328	960.319	101.978				277.142	751.077	1095.46				172.222	580.047	102.117	215.857	678.206	34.7048
1425	0	-169.994	606.786	954.133	-90.0876	564.87	1156.82	-186.395	777.992	550.394	-241.316	850.015	171.889	-299.854	967.686	101.612				276.755	752.303	1095.17				172.143	580.145	102.198	215.866	678.173	34.6411
1426	0	-170.971	610.948	953.187	-91.1856	567.573	1155.85	-186.019	782.507	549.622	-240.697	854.984	171.101	-298.408	974.665	101.067				276.128	754.363	1094.73				172.065	580.285	102.286	216.062	678.232	34.6704
1427	0	-171.836	614.951	952.253	-92.2222	570.48	1154.94	-185.569	786.882	548.752	-240.079	860.398	170.598	-296.717	980.981	100.224				275.501	756.866	1094.58				171.978	580.466	102.385	216.043	678.256	34.602
1428	0	-172.751	618.99	951.234	-93.3623	573.457	1153.9	-185.332	791.822	547.829	-237.899	862.862	170.774	-294.877	986.603	98.8697				275.077	759.896	1094.31				171.84	580.553	102.547	216.06	678.32	34.5392
1429	0	-173.664	622.949	950.282	-94.6905	576.38	1153.04	-184.771	795.66	546.695	-236.459	869.592	169.452	-292.981	992.382	97.6246				274.911	761.318	1093.97				171.795	580.719	102.665	216.128	678.384	34.4291
1430	0	-174.643	626.863	949.146	-96.1981	578.902	1152.12	-184.299	799.519	545.413	-236.971	875.661	168.344	-290.487	997.153	95.9169				274.173	764.166	1093.78				171.708	580.913	102.743	216.05	678.328	34.4305
1431	0	-175.547	630.751	948.181	-97.7367	581.234	1151.35	-183.869	802.969	544.202	-234.677	879.744	167.026	-288.809	1002.28	94.0825				273.427	765.858	1093.45				171.65	580.994	102.832	216.109	678.318	34.3766
1432	0	-176.552	634.7	947.095	-99.2359	584.319	1150.45	-183.691	807.116	542.822	-232.573	882.224	165.157	-285.947	1006.92	91.7455				272.604	768.753	1093.13				171.561	581.167	102.956	216.295	678.721	34.3126
1433	0	-177.394	638.981	945.958	-98.7289	594.543	1148.22	-182.7	809.962	541.159	-231.171	885.932	163.35	-283.334	1010.82	89.0786				271.818	769.943	1092.44				171.473	581.292	103.038	216.056	678.358	34.2644
1434	0	-178.632	642.729	944.9	-97.3643	608.249	1145.56	-182.482	813.56	539.473	-230.419	890.759	162.239	-280.394	1014.77	86.4255				270.913	773.254	1092.53				171.364	581.482	103.122	216.138	678.35	34.2389
1435	0	-179.611	647.005	943.652	-97.4271	617.93	1143.83	-181.785	816.523	537.664	-227.724	892.382	159.466	-277.306	1017.69	83.501				269.882	776.607	1092.27				171.258	581.574	103.232	216.1	678.339	34.1966
1436	0	-180.874	651.007	942.56	-100.021	619.483	1143.51	-181.184	819.41	535.816	-225.012	892.836	157.084	-274.44	1021.14	80.4942				268.917	778.307	1091.84				171.278	581.659	103.443	216.349	678.768	34.2055
1437	0	-182.017	655.062	941.544	-104.71	613.622	1144.24	-180.476	822.109	533.953	-224.637	897.711	156.232	-271.429	1024.02	77.3744				267.623	781.034	1091.59				171.118	581.866	103.476	216.139	678.421	34.0975
1438	0	-183.074	659.263	940.388	-109.34	606.801	1144.94	-179.748	824.5	532.026	-224.626	902.646	154.449	-268.404	1026.37	74.1881				266.872	782.665	1091.16				171.015	582.011	103.569	216.341	678.725	34.116
1439	0	-184.528	663.481	939.162	-111.957	606.602	1144.66	-177.913	824.88	529.862	-223.293	905.436	152.372	-265.476	1028.06	70.8762				265.45	785.112	1090.92				170.954	582.165	103.75	216.133	678.359	34.011
1440	0	-185.704	667.875	938.1	-113.655	612.101	1143.63	-177.293	826.805	527.965	-220.42	905.322	149.662	-262.505	1029.22	67.5545				264.023	788.901	1090.53				170.863	582.226	103.912	216.105	678.306	33.9973
1441	0	-186.912	672.21	936.965	-115.17	619.158	1142.29	-176.485	828.798	525.752	-218.428	905.462	147.322	-259.427	1030.2	63.9861				262.727	791.088	1090.08				170.697	582.375	104.016	216.397	678.698	34.0695
1442	0	-188.444	676.66	935.654	-117.273	624.217	1141.3	-175.613	830.447	523.433	-216.95	906.931	144.987	-256.302	1031.1	60.5245				261.463	793.121	1089.62				170.594	582.505	104.188	216.375	678.722	33.998
1443	0	-189.808	680.908	934.588	-119.48	628.29	1140.5	-175.241	832.344	520.879	-215.888	909.09	142.822	-253.062	1031.01	56.5284				259.722	796.753	1089.2				170.487	582.606	104.314	216.384	678.637	33.9962
1444	0	-191.244	685.441	933.323	-121.855	632.203	1139.72	-174.007	832.325	518.196	-214.391	910.459	140.134	-249.87	1030.54	52.424				258.399	798.892	1088.76				170.425	582.726	104.472	216.4	678.639	33.9978
1445	0	-192.814	690.132	932.079	-124.344	635.854	1139.11	-173.107	833.161	515.587	-211.869	909.27	136.901	-246.494	1029.52	47.9892				256.89	801.705	1088.28				170.308	582.79	104.624	216.306	678.269	34.0661
1446	0	-194.492	694.574	930.806	-126.787	640.48	1138.2	-172.575	835.203	513.558	-209.926	908.56	134.02	-242.157	1028.19	43.2937				255.177	804.947	1087.77				170.202	582.904	104.787	216.204	678.339	33.9117
1447	0	-195.777	699.228	929.491	-129.095	645.609	1137.42	-172.019	836.536	510.991	-208.507	908.358	130.831	-238.584	1026.45	38.6033				253.446	808.647	1087.24				170.019	583.081	104.959	216.278	678.437	33.9182
1448	0	-197.673	703.924	928.128	-129.636	657.557	1135.13	-171.291	836.914	508.233	-206.411	906.936	127.699	-235.218	1024.46	35.8877				251.621	812.142	1086.72				169.924	583.195	105.12	216.231	678.366	33.9092
1449	0	-199.346	708.714	926.56	-131.687	667.277	1133.27	-170.642	837.693	505.662	-202.532	903.418	124.946	-233.197	1023.52	36.2243				249.68	815.863	1086.1				169.79	583.391	105.249	216.273	678.393	33.8743
1450	0	-201.519	713.583	925.03	-134.465	672.803	1132.22	-169.987	838.37	503.024	-199.078	899.434	121.95	-231.729	1023.55	36.7904				247.581	819.652	1085.47				169.675	583.55	105.528	216.388	678.684	33.9418
1451	0	-203.223	718.289	923.73	-137.378	676.148	1131.74	-168.998	838.662	500.334	-198.424	899.299	119.639	-231.103	1023.97	37.6746				245.677	823.016	1084.75				169.511	583.66	105.575	216.44	678.744	33.9237
1452	0	-205.311	723.284	922.128	-140.372	681.079	1130.29	-168.228	839.187	497.821	-197.994	899.937	118.02	-228.304	1021.78	38.2677				243.52	826.736	1084.02				169.368	583.818	105.775	216.781	678.414	34.0371
1453	0	-207.273	728.102	920.549	-143.431	685.951	1129.67	-167.893	839.387	495.388	-197.387	899.594	115.537	-228.281	1022.43	38.9596				241.349	827.794	1083.35				169.23	583.953	105.965	217.049	678.829	34.0692
1454	0	-209.586	732.983	919.071	-146.499	691.306	1128.62	-167.922	839.869	493.242	-195.857	899.451	113.32	-227.67	1021.94	39.1046				239.243	830.216	1082.68				169.11	584.027	106.214	216.83	678.487	33.9861
1455	0	-211.716	737.966	917.574	-149.606	696.925	1127.66	-168.05	840.744	491.271	-194.551	899.275	111.462	-227.366	1021.32	39.1404				236.945	833.317	1081.96				169.036	584.112	106.534	216.807	678.461	33.939
1456	0	-214.134	742.339	916.353	-152.766	702.457	1126.87	-168.287	842.499	489.773	-193.135	898.787	109.773	-227.11	1021.16	39.3791				234.557	837.124	1081.16				169.064	584.151	106.817	216.874	678.594	33.8701
1457	0	-216.397	747.114	915.298	-155.947	707.453	1126.31	-168.828	844.703	488.735	-192.224	898.637	108.609	-226.857	1021.05	39.463				231.916	841.478	1080.53				168.98	584.232	107.208	216.843	678.511	33.8511
1458	0	-219.039	751.594	914.499	-159.164	712.382	1125.93	-169.062	847.517	487.667	-191.123	899.148	108.065	-226.661	1021.02	39.5367				229.252	845.292	1079.9				168.86	584.376	107.596	216.88	678.643	33.7557
1459	0	-221.369	756.222	913.596	-162.35	717.202	1125.63	-169.456	850.009	486.954	-190.03	902.065	106.951	-226.67	1021.27	39.7971				226.469	849.047	1079.31				168.733	584.616	108.013	217.128	678.995	33.8297
1460	0	-223.954	760.317	913.123	-165.502	721.732	1125.59	-170.076	853.43	486.393	-188.812	903.767	106.331	-226.531	1021.49	40.0442				223.304	852.563	1078.65				168.556	584.889	108.517	217.108	679.025	33.7955
1461	0	-226.68	764.066	913.042	-168.672	726.11	1125.99	-170.642	855.789	485.989	-187.938	904.102	105.873	-226.327	1021.58	40.2424				220.971	855.434	1078.2				168.28	585.224	109.168	217.143	678.997	33.8681
1462	0	-229.251	767.383	912.829	-171.652	730.493	1126.19	-171.48	859.036	485.775	-186.935	904.789	105.557	-226.234	1021.58	40.3642				218.029	859.559	1077.8				167.964	585.453	109.991	217.14	678.912	33.9306
1463	0	-231.535	771.017	912.707	-174.547	735.032	1126.39	-172.504	861.415	485.498	-186.51	904.573	105.077	-226.023	1021.52	40.3716				214.894	863.922	1077.38				167.519	585.904	110.933	217.126	678.971	33.9573
1464	0	-234.415	774.504	912.837	-177.148	740.052	1126.91	-173.59	863.001	485.233	-186.198	904.714	104.763	-226.003	1021.63	40.436				211.825	868.272	1076.99				166.997	586.456	112.064	216.634	677.836	34.0059
1465	0	-236.915	777.521	912.913	-180.047	744.561	1127.19	-175.035	864.208	485.021	-186.053	904.982	104.408	-226.09	1021.78	40.4553				208.722	872.745	1076.72				166.545	587.095	113.396	216.615	677.901	34.182
1466	0	-239.805	780.814	913.278	-182.968	748.658	1127.96	-176.656	864.997	484.879	-186.013	905.003	104.088	-226.294	1022.06	40.4998				205.594	877.065	1076.48				166.111	587.974	114.979	216.418	678.036	34.411
1467	0	-242.676	784.028	913.329	-185.816	752.543	1128.47	-178.355	865.907	484.947	-185.95	904.969	103.798	-226.508	1022.58	40.6873				202.543	881.563	1076.38				165.787	588.964	116.886	216.014	678.219	34.6798
1468	0	-245.208	787.72	913.786	-188.277	757.629	1129.2	-180.17	866.589	484.88	-186.119	904.952	103.525	-226.628	1022.44	40.5429				199.436	885.902	1076.4				165.38	590.263	119.155	216.791	677.905	35.134
1469	0	-248.384	790.844	914.139	-191.309	760.521	1129.14	-182.014	867.597	484.89	-186.312	904.98	103.32	-226.672	1022.45	40.5248				196.331	890.136	1076.48				165.027	591.773	121.55	216.753	678.427	35.6866
1470	0	-251.074	794.677	914.521	-194.096	763.513	1129.17	-183.91	868.724	484.768	-186.564	905.083	103.146	-226.743	1022.49	40.4905				193.135	894.092	1076.68				164.782	593.499	124.556	216.669	678.547	36.1284
1471	0	-253.819	797.586	914.698	-196.871	766.56	1129.4	-185.374	869.426	484.696	-186.817	905.141	103.035	-226.844	1022.57	40.507				190.044	897.969	1076.87				164.302	595.419	127.989	216.597	678.806	36.5355
1472	0	-256.852	801.339	915.15	-199.652	769.648	1129.55	-186.893	870.814	484.746	-187.027	905.238	102.889	-226.859	1022.6	40.4387				186.987	901.797	1077.05				164.03	597.857	131.671	216.187	678.585	37.3578
1473	0	-259.662	804.714	915.273	-202.379	772.767	1129.75	-188.223	871.979	484.443	-187.117	905.268	102.712	-226.857	1022.6	40.4476				184.046	905.407	1077.15				163.764	600.805	135.52	216.152	679.212	37.9633
1474	0	-262.662	808.198	915.439	-205.015	775.732	1130.03	-189.549	872.964	484.089	-186.94	905.435	102.485	-226.885	1022.59	40.4758				181.079	908.92	1077.05				163.405	604.287	139.885	215.349	679.644	39.3863
1475	0	-265.387	811.422	915.437	-207.238	778.466	1130.39	-190.775	873.897	483.789	-187.163	905.554	102.32	-226.83	1022.56	40.4802				178.196	912.231	1076.91				162.893	608.268	144.766	215.209	678.259	41.3103
1476	0	-268.168	814.702	915.375	-210.559	782.616	1130.47	-192.16	875.021	483.564	-187.35	905.393	102.016	-226.807	1022.57	40.4901				175.436	915.41	1076.68				162.373	612.963	149.951	214.168	681.538	43.1921
1477	0	-270.655	818.473	915.367	-213.093	785.946	1130.62	-193.555	875.995	483.403	-187.383	905.547	101.807	-226.828	1022.48	40.4625				172.656	918.63	1076.41				161.656	618.391	155.534	213.542	682.59	45.517
1478	0	-273.249	821.56	915.154	-215.243	789.089	1130.66	-195.054	876.627	483.207	-187.241	906.198	101.39	-226.768	1022.43	40.464				169.937	921.547	1076.07				160.633	624.706	161.447	213.25	685.02	48.5597
1479	0	-275.763	824.852	914.845	-217.14	792.242	1130.6	-196.66	877.907	482.983	-187.355	906.379	101.128	-226.767	1022.45	40.4485				167.31	924.565	1075.66				159.658	631.729	167.745	212.81	684.481	52.3844
1480	0	-277.88	828.051	914.577	-218.427	795.08	1130.31	-198.088	878.59	482.743	-187.46	906.32	100.87	-226.776	1022.47	40.404				164.807	927.391	1075.23				158.039	639.329	174.408	211.673	685.754	56.962
1481	0	-280.266	831.099	914.292	-220.885	798.047	1129.87	-199.508	879.055	482.382	-187.625	906.174	100.687	-226.781	1021.63	40.3734				162.443	930.162	1074.67				156.158	647.519	181.184	210.419	687.438	61.8617
1482	0	-282.456	834.277	914.083	-222.766	801.044	1129.34	-200.856	879.78	482.138	-187.83	906.22	100.551	-226.798	1022.52	40.5264				160.235	932.741	1074.09				153.997	656.483	188.036	208.977	690.501	67.7543
1483	0	-284.346	837.301	913.834	-224.461	803.929	1128.82	-202.071	879.892	481.669	-187.986	906.277	100.381	-226.784	1022.44	40.358				158.054	935.315	1073.43				151.614	665.51	194.875	207.261	694.331	74.5727
1484	0	-286.142	839.835	913.72	-226.069	806.523	1128.25	-203.343	880.259	481.4	-188.232	906.335	100.171	-226.728	1022.28	40.2885				156.212	937.822	1072.71				148.531	674.75	201.107	204.72	699.265	81.4739
1485	0	-287.745	842.522	913.647	-227.49	809.156	1127.61	-204.614	880.773	481.251	-188.416	906.499	99.9001	-226.731	1022.1	40.2911				154.381	940.157	1071.97				145.449	683.667	207.155	202.017	704.91	88.4086
1486	0	-289.664	844.736	913.593	-228.733	811.561	1127.1	-205.821	881.088	480.868	-188.615	906.411	99.8457	-226.731	1022.1	40.262				152.763	942.713	1071.15				142.125	692.875	212.692	199.119	712.819	94.0328
1487	0	-291.096	847.298	913.552	-228.687	812.297	1126.72	-206.973	881.565	480.801	-188.746	906.454	99.7311	-226.691	1022.07	40.2401				151.232	945.029	1070.46				138.273	701.202	217.385	196.326	722.175	97.557
1488	0	-292.647	849.837	913.648	-230.68	815.231	1125.97	-208.116	882.335	480.629	-189.028	906.562	99.6275	-226.684	1022.05	40.2262				149.93	947.383	1069.79				135.486	710.897	220.256	192.392	733.475	100.638
1489	0	-294.134	851.725	913.658	-231.457	817.177	1125.72	-209.006	882.376	480.569	-189.253	906.537	99.5175	-226.85	1022.43	40.3536				148.692	950.02	1069.12				132.399	722.222	221.418	188.857	746.678	101.721
1490	0	-295.381	853.531	913.648	-230.088	817.201	1125.86	-209.881	882.803	480.421	-189.444	906.526	99.5357	-226.861	1022.49	40.3391				147.56	952.376	1068.6				129.76	734.754	221.227	185.051	760.745	101.421
1491	0	-296.494	855.031	913.749	-229.818	818.275	1126.13	-210.572	883.287	480.432	-189.599	906.609	99.5201	-226.784	1022.12	40.1877				146.563	954.92	1068.1				127.215	748.534	219.359	181.013	776.495	99.7637
1492	0	-297.686	856.634	913.934	-231.101	820.714	1126.4	-211.267	884.027	480.467	-189.85	906.81	99.5613	-226.874	1022.3	40.2417				145.674	957.239	1067.7				124.995	761.722	217.071	177.128	793.304	96.9997
1493	0	-298.56	858.242	913.994	-231.466	822.148	1127.16	-211.799	884.673	480.498	-189.928	906.757	99.5882	-226.937	1022.5	40.3172				144.868	959.65	1067.44				122.515	775.892	213.787	173.625	811.646	93.5062
1494	0	-299.33	859.935	914.226	-232.21	823.598	1127.77	-212.313	885.298	480.545	-189.926	906.317	99.532	-226.974	1022.54	40.3279				144.35	962.054	1067.11				120.459	790.939	209.353	170.045	830.53	89.2621
1495	0	-300.059	861.904	914.246	-232.705	825.187	1128.54	-212.629	885.91	480.574	-189.973	906.341	99.571	-226.973	1022.54	40.3185				144.13	964.527	1066.75				118.793	806.59	204.211	167.267	850.388	84.8705
1496	0	-300.608	863.553	914.269	-233.232	826.775	1129.32	-212.947	886.681	480.584	-190.055	906.45	99.6584	-226.96	1022.43	40.3293				143.925	966.66	1066.46				117.391	822.976	198.533	165.12	871.254	80.2088
1497	0	-301.086	865.598	914.356	-233.34	828.382	1130.15	-213.194	887.199	480.552	-190.141	906.422	99.6288	-226.955	1022.49	40.329				143.772	968.81	1066.27				116.524	839.701	192.391	163.611	892.853	75.6372
1498	0	-301.336	867.962	914.429	-233.552	829.976	1130.71	-213.402	888.502	480.738	-190.176	906.479	99.7004	-226.957	1022.42	40.3347				143.721	970.844	1066.03				115.973	857.033	185.898	163.009	915.368	71.1231
1499	0	-301.755	870.134	914.49	-233.713	831.582	1131.28	-213.606	889.797	480.844	-190.191	906.493	99.7048	-226.973	1022.46	40.3474				143.836	972.921	1065.79				116.412	874.693	179.23	162.881	938	66.8267
1500	0	-301.478	872.955	914.486	-233.629	833.31	1131.8	-213.644	890.832	480.811	-190.199	906.524	99.7389	-226.967	1022.53	40.3902				144.015	974.763	1065.49				117.14	892.543	172.673	163.21	960.46	63.0005
1501	0	-301.901	876.352	914.565	-233.415	835.129	1132.12	-213.593	891.672	480.727	-190.231	906.584	99.7319	-226.97	1022.46	40.3818				144.362	976.641	1065.24				118.442	910.83	166.124	163.509	982.119	59.5199
1502	0	-301.341	878.777	914.654	-233.069	836.974	1132.42	-213.479	892.813	480.778	-190.237	906.662	99.7974	-226.93	1022.48	40.3993				144.837	978.598	1064.93				120.032	929.201	159.876	165.281	1004.87	56.7484
1503	0	-301.121	881.403	914.684	-232.638	838.959	1132.55	-213.335	894.147	480.804	-190.249	906.766	99.834	-226.919	1022.5	40.4227				145.29	980.692	1064.7				122.135	947.458	154.188	168.963	1029.01	55.2317
1504	0	-300.721	884.499	914.738	-231.876	840.99	1132.78	-213.167	895.388	480.887	-190.227	906.649	99.8734	-226.896	1022.43	40.4072				145.773	982.562	1064.46				124.595	965.524	148.888	171.142	1050.35	53.3174
1505	0	-300.612	887.721	915.008	-231.015	843.108	1132.93	-212.821	896.867	481.006	-190.155	906.77	99.9022	-226.907	1022.47	40.4362				146.717	984.994	1064.13				127.523	983.433	143.895	174.382	1071.88	52.3319
1506	0	-299.333	890.018	914.735	-230.12	845.383	1133	-212.507	898.219	481.01	-190.117	906.871	99.9588	-226.886	1022.45	40.4675				147.481	987.216	1063.84				130.151	1001.16	139.513	178.148	1092.88	52.034
1507	0	-298.895	893.828	915.031	-228.929	847.324	1132.99	-212.081	899.414	481.229	-190.049	906.962	100.021	-226.862	1022.38	40.4445				148.367	989.716	1063.54				133.497	1017.8	136.062	181.748	1113.02	52.281
1508	0	-297.966	896.901	915.123	-228.169	850.025	1133	-211.779	900.906	481.308	-189.987	907.025	100.09	-226.895	1022.5	40.5244				149.473	992.471	1063.19				136.876	1033.97	132.932	185.292	1131.95	52.9956
1509	0	-296.996	899.539	915.198	-227.071	852.49	1132.92	-211.217	902.435	481.455	-189.822	907.013	100.194	-226.761	1022.21	40.3498				150.537	995.168	1062.8				140.522	1049.19	130.313	189.512	1149.59	54.382
1510	0	-295.76	902.317	915.304	-225.928	854.939	1132.84	-210.683	903.706	481.596	-189.673	907.124	100.264	-226.673	1022	40.3328				151.638	998.177	1062.57				144.13	1063.39	128.028	193.123	1166.06	55.4058
1511	0	-294.696	905.169	915.556	-224.715	857.756	1132.69	-209.882	905.048	481.866	-189.486	907.159	100.473	-226.663	1021.99	40.3609				152.857	1001.31	1062.3				147.614	1076.21	126.248	196.556	1181.26	56.7526
1512	0	-293.351	907.726	915.735	-223.595	860.69	1132.32	-209.111	906.375	482.072	-189.346	907.235	100.533	-226.663	1022.03	40.3483				154.124	1004.67	1062.02				151.103	1087.61	124.787	199.811	1193.92	57.8364
1513	0	-292.005	910.122	916.055	-222.424	863.648	1131.8	-208.203	907.585	482.298	-189.208	907.311	100.677	-226.749	1022.13	40.416				155.467	1008.25	1061.79				154.192	1097.24	123.555	202.858	1205.42	59.1697
1514	0	-290.35	911.991	916.253	-221.357	866.992	1131.15	-207.354	909.357	482.546	-188.909	907.367	100.747	-226.675	1022.05	40.3973				156.673	1011.88	1061.73				157.122	1105.46	122.487	205.239	1215.07	59.9222
1515	0	-288.678	914.342	916.705	-220.065	870.439	1130.5	-206.237	910.704	482.831	-188.632	907.344	100.927	-226.728	1022.05	40.4254				158.359	1016.12	1061.52				159.294	1111.69	121.121	207.561	1224.51	60.8674
1516	0	-287.065	916.728	917.076	-218.732	874.309	1129.72	-205.173	912.135	483.064	-188.361	907.297	101.038	-226.728	1022.11	40.434				159.871	1020.53	1061.47				161.124	1116.25	119.619	208.547	1229.11	60.7061
1517	0	-285.065	918.524	917.546	-217.65	878.545	1128.86	-203.87	913.622	483.424	-188.184	907.272	101.164	-226.826	1022.39	40.5597				161.523	1025.09	1061.54				162.49	1119.39	118.387	209.626	1231.44	59.7372
1518	0	-282.914	920.251	918.01	-215.997	883.236	1128.28	-202.673	915.435	483.774	-187.92	907.259	101.306	-226.715	1022.19	40.4513				163.044	1029.76	1061.62				162.819	1120.69	116.876	210.28	1231.82	57.0321
1519	0	-280.163	921.37	918.398	-214.104	887.995	1127.88	-201.305	917.182	484.143	-187.849	907.33	101.653	-226.768	1022.17	40.4182				164.999	1034.76	1061.69				162.336	1120.43	114.809	210.544	1232.29	54.6183
1520	0	-278.451	924.453	919.11	-212.329	893.3	1127.4	-199.88	919.223	484.6	-187.586	907.358	101.878	-226.831	1022.28	40.4687				166.674	1039.71	1061.91				161.4	1120.56	113.454	210.729	1234.14	52.961
1521	0	-275.852	926.681	919.568	-210.336	898.827	1127.04	-198.268	920.967	485.016	-187.1	907.452	102.021	-226.831	1022.36	40.468				168.847	1045.11	1061.9				161.496	1122.73	112.436	210.32	1234.66	49.9772
1522	0	-273.419	929.008	920.229	-208.103	904.246	1126.85	-196.615	923.174	485.441	-186.636	907.465	102.543	-226.803	1022.38	40.486				170.613	1050.39	1062.06				162.215	1125.26	111.711	209.647	1233.51	46.8317
1523	0	-270.578	931.392	920.692	-205.831	910.105	1126.89	-194.551	925.054	485.811	-186.385	907.112	102.935	-226.79	1022.44	40.5518				173.126	1056.17	1062.12				162.818	1126.74	111.528	209.769	1233.37	45.4899
1524	0	-267.856	933.916	921.206	-203.257	916.015	1127.13	-192.632	927.38	486.253	-186.047	907.443	103.225	-226.778	1022.47	40.566				175.419	1061.73	1062.29				163.324	1127.48	111.464	209.911	1233.67	44.4179
1525	0	-265.074	936.278	921.74	-200.662	921.944	1127.84	-190.653	929.607	486.657	-185.89	907.62	103.601	-226.772	1022.45	40.6287				177.803	1067.52	1062.57				163.819	1128.07	111.452	209.751	1233.18	43.6276
1526	0	-261.924	938.736	922.226	-198.075	927.667	1128.89	-188.847	932.303	487.075	-185.747	907.676	103.978	-226.652	1022.53	40.6737				180.211	1073.03	1062.87				163.897	1129.17	111.23	209.515	1233.76	43.1691
1527	0	-258.837	941.583	922.646	-195.503	933.375	1130.05	-186.722	934.314	487.441	-185.243	907.895	104.322	-226.558	1022.35	40.6351				182.685	1078.6	1063.2				164.466	1130.51	111.037	209.851	1235.46	42.6935
1528	0	-256.406	944.38	922.977	-192.944	938.884	1131.3	-184.718	936.188	487.75	-185.126	908.116	104.904	-226.469	1022.2	40.6032				185.181	1083.78	1063.65				164.76	1131.31	110.815	209.835	1235.87	42.278
1529	0	-252.745	946.716	923.343	-190.327	944.091	1132.52	-183.032	938.88	488.247	-184.774	908.201	105.379	-226.333	1022.05	40.5941				187.584	1088.6	1064.19				165.004	1131.96	110.623	209.663	1235.86	42.0401
1530	0	-249.228	949.573	923.724	-187.627	949.179	1133.81	-180.876	940.654	488.629	-184.458	908.336	105.829	-226.241	1021.95	40.6079				190.231	1093.22	1064.68				165.069	1132.75	110.389	209.452	1235.93	41.8053
1531	0	-245.814	952.15	923.872	-184.854	954.084	1134.71	-178.798	942.652	489.001	-184.082	908.256	106.332	-226.083	1021.55	40.5093				192.744	1097.35	1065.18				165.251	1133.46	110.208	209.325	1236.11	41.6786
1532	0	-242.51	954.616	924.199	-181.749	958.96	1135.55	-176.972	944.927	489.49	-183.791	908.668	106.907	-225.906	1021.32	40.4639				195.615	1101.55	1065.61				165.338	1133.98	109.935	209.28	1236.36	41.6325
1533	0	-239.232	957.394	924.574	-178.764	963.805	1136.43	-174.751	946.409	489.893	-183.452	909.097	107.551	-226.139	1021.48	40.6983				198.515	1105.55	1065.97				165.385	1134.53	109.652	209.225	1236.65	41.5134
1534	0	-235.854	959.813	924.883	-175.5	968.565	1137.06	-173.201	948.877	490.497	-183.381	909.103	108.146	-225.691	1020.71	40.4984				201.507	1109.44	1066.38				165.357	1135.09	109.445	209.402	1238.79	41.3805
1535	0	-232.346	962.16	925.389	-172.379	973.225	1137.7	-171.317	950.938	491.148	-183.098	909.262	108.906	-225.974	1021.25	40.6853				204.458	1113.38	1066.88				165.311	1135.49	109.387	209.49	1240.18	41.1833
1536	0	-229.059	964.74	925.882	-169.23	977.775	1138.21	-169.731	953.338	491.792	-182.924	909.927	109.74	-225.618	1020.78	40.539				207.459	1117.35	1067.46				165.142	1136.26	109.158	209.584	1241.13	41.1487
1537	0	-225.769	966.775	926.564	-166.148	981.972	1138.75	-167.997	954.836	492.484	-182.722	910.235	110.578	-225.59	1020.7	40.5331				210.417	1121.4	1068.16				165.356	1136.58	109.036	209.596	1241.32	41.1378
1538	0	-222.919	968.928	927.486	-163.228	986.114	1139.34	-166.745	957.102	493.372	-182.694	910.603	111.697	-225.69	1020.84	40.5727				213.306	1125.53	1068.87				165.735	1136.67	108.908	209.415	1241.24	40.8372
1539	0	-219.629	971.187	928.293	-160.492	989.796	1139.95	-165.315	958.78	494.354	-182.526	911.266	112.574	-225.495	1020.71	40.3209				216.05	1129.59	1069.58				165.981	1136.86	108.814	209.805	1241.16	40.8612
1540	0	-216.756	972.686	929.549	-157.801	993.54	1140.58	-164.149	961.042	495.602	-182.587	911.805	114.118	-225.141	1020.38	40.0598				218.448	1133.31	1070.36				166.217	1137.06	108.743	209.808	1241.29	40.7146
1541	0	-213.95	974.793	930.835	-155.134	997.109	1141.24	-163.166	963.473	496.879	-182.493	912.646	115.211	-225.759	1021.4	40.2373				221.123	1137.22	1071.01				166.342	1137.15	108.567	209.841	1241.38	40.6208
1542	0	-211.084	976.632	932.258	-152.652	1000.5	1141.8	-162.38	966.367	498.346	-182.602	912.588	116.996	-226.348	1022.23	40.3227				223.536	1140.94	1071.88				166.505	1137.24	108.501	209.824	1241.42	40.5614
1543	0	-208.706	978.454	933.891	-151.246	1004.96	1141.88	-161.489	968.851	499.71	-182.478	913.683	118.279	-226.714	1022.63	40.1607				225.965	1144.44	1072.47				166.66	1137.24	108.4	209.837	1241.43	40.4571
1544	0	-206.089	980.332	935.675	-148.94	1008.19	1142.08	-160.598	971.305	501.149	-182.239	914.448	120.046	-228.015	1023.13	40.3013				228.247	1147.99	1073.31				166.831	1137.24	108.275	209.846	1241.43	40.3974
1545	0	-203.89	982.165	937.43	-146.715	1011.27	1142.48	-159.695	973.869	502.754	-181.815	915.94	121.37	-228.257	1022.97	40.1695				230.614	1151.64	1074.15				166.986	1137.22	108.152	209.826	1241.4	40.3529
1546	0	-201.623	983.831	939.247	-145.414	1014.69	1142.84	-158.994	976.702	504.154	-181.632	917.181	123.111	-227.712	1022.22	39.6214				232.687	1154.88	1074.94				167.126	1137.2	108.029	209.854	1241.45	40.3099
1547	0	-199.258	985.4	941.191	-143.394	1017.61	1143.41	-158.568	980.375	505.926	-180.716	917.683	124.859	-228.286	1021.72	39.5955				234.883	1158.18	1075.85				167.314	1137.14	107.913	209.825	1241.44	40.2836
1548	0	-197.083	987.058	943.083	-141.294	1020.3	1144.2	-158.187	983.766	507.455	-179.897	918.958	126.242	-228.024	1021.31	39.3221				236.9	1161.38	1076.69				167.526	1137.05	107.794	209.814	1241.47	40.2244
1549	0	-195.224	988.587	945.041	-139.406	1022.94	1144.79	-157.899	987.489	509.227	-179.248	919.31	128.126	-227.876	1021.01	39.2742				238.867	1164.42	1077.55				167.666	1136.94	107.714	209.807	1241.5	40.1808
1550	0	-193.159	990.399	946.87	-138.333	1025.87	1145.27	-157.399	990.512	510.692	-178.409	920.616	129.771	-227.85	1020.75	39.3052				240.859	1167.36	1078.3				167.871	1136.89	107.61	209.844	1241.54	40.1617
1551	0	-191.726	991.948	948.811	-136.981	1028.7	1146.05	-156.812	993.485	511.912	-177.279	922.239	131.354	-227.783	1020.51	39.2692				242.575	1170.08	1078.95				168.046	1136.81	107.52	209.82	1241.59	40.0828
1552	0	-189.964	993.366	950.642	-135.805	1031.37	1146.58	-157.174	998.038	513.861	-176.604	922.914	133.058	-227.7	1020.15	39.1619				244.527	1172.95	1079.67				168.217	1136.67	107.403	209.862	1241.54	40.0368
1553	0	-188.04	994.836	952.411	-134.331	1033.96	1147.18	-157.035	1002.25	515.242	-175.726	924.334	134.389	-227.666	1019.86	38.9791				246.204	1175.51	1080.25				168.37	1136.64	107.312	209.922	1241.83	39.8542
1554	0	-186.901	996.58	954.274	-132.836	1036.44	1147.7	-157.188	1006.37	516.537	-175.23	925.797	136.284	-227.424	1019.57	38.7568				247.844	1178.14	1080.85				168.663	1136.59	107.234	209.75	1241.72	39.827
1555	0	-185.497	998.07	955.949	-131.825	1039.18	1148.26	-157.646	1011.18	518.017	-174.407	927.203	137.729	-227.236	1019.6	38.7378				249.479	1180.73	1081.47				168.704	1136.42	107.054	209.688	1241.87	39.7055
1556	0	-184.108	999.652	957.621	-130.192	1041.59	1148.53	-157.869	1015.67	519.502	-174.075	928.541	139.41	-227.072	1019.88	38.8269				251.091	1183.29	1082				169.09	1136.45	107.104	209.76	1242	39.5846
1557	0	-182.882	1001.1	959.085	-129.126	1044.25	1148.85	-158.314	1020.57	520.803	-173.697	930.891	141.048	-226.989	1020.44	39.1112				252.48	1185.71	1082.42				169.195	1136.38	107	209.776	1242.06	39.5276
1558	0	-181.776	1002.82	960.56	-128.028	1046.93	1149.22	-159.23	1025.97	522.425	-173.709	932.198	142.834	-227.216	1021.31	39.5701				253.571	1187.95	1082.92				169.339	1136.36	106.92	209.749	1242.1	39.4097
1559	0	-180.62	1004.51	962.044	-126.144	1049.11	1149.68	-160.54	1031.52	523.451	-173.872	934.362	144.334	-227.252	1022.65	39.9745				255.112	1190.6	1083.14				169.426	1136.28	106.835	209.769	1242.1	39.3105
1560	0	-179.667	1006.42	963.361	-123.815	1050.11	1150.13	-161.625	1036.86	524.826	-174.378	937.104	145.785	-227.489	1024.49	40.32				256.421	1193.07	1083.43				169.444	1136.19	106.79	209.859	1242.14	39.2816
1561	0	-178.656	1008.23	964.607	-123.196	1052.77	1150.55	-162.9	1041.95	526.142	-175.499	939.737	147.209	-227.791	1027.31	40.7794				257.571	1195.44	1083.63				169.533	1136.18	106.688	210.025	1242.42	39.6527
1562	0	-177.356	1009.87	965.608	-122.204	1055.53	1150.88	-164.266	1046.89	527.365	-177.106	943.809	148.347	-228.072	1031.88	41.1527				258.74	1197.69	1083.78				169.605	1136.16	106.621	210.303	1242.31	39.4915
1563	0	-176.667	1011.61	966.761	-121.206	1058.06	1151.17	-165.707	1051.54	528.694	-179.401	948.314	149.248	-228.323	1037.6	41.3506				259.921	1199.92	1083.86				169.645	1136.16	106.565	210.068	1242.38	39.3367
1564	0	-175.844	1013.65	967.641	-120.339	1060.43	1151.41	-167.196	1056.11	529.978	-182.454	954.438	149.727	-228.435	1045.37	41.5539				261.051	1202.18	1083.83				169.685	1136.14	106.484	210.267	1242.18	39.2838
1565	0	-175.069	1015.64	968.595	-119.288	1062.85	1151.61	-168.682	1060.48	531.242	-186.202	961.053	149.807	-228.557	1054.32	41.7047				262.092	1204.19	1083.82				169.677	1136.09	106.413	210.194	1242.25	39.2445
1566	0	-174.137	1017.71	969.435	-118.029	1065.04	1151.71	-170.011	1064.24	532.442	-190.022	968.451	149.729	-228.818	1064.69	42.1592				263.068	1206.17	1083.75				169.732	1135.98	106.378	210.209	1242.33	39.0809
1567	0	-173.393	1019.71	970.29	-117.095	1067.12	1151.75	-171.303	1068.21	533.499	-194.276	977.012	149.66	-229.302	1076.1	42.9328				263.985	1208	1083.71				169.653	1136.07	106.318	210.233	1242.25	39.2368
1568	0	-172.527	1022.03	971.033	-116.144	1069.14	1151.82	-172.688	1072.36	534.716	-198.669	986.515	149.608	-230.721	1088.35	44.2399				264.941	1209.83	1083.64				169.587	1136.05	106.219	210.281	1242.25	39.0772
1569	0	-172.138	1024.25	971.802	-115.358	1070.87	1151.83	-174.081	1076.73	535.865	-203.256	996.407	149.668	-231.686	1100.95	45.6398				265.702	1211.53	1083.66				169.495	1135.99	106.224	209.991	1242.44	39.8962
1570	0	-171.46	1026.58	972.654	-114.8	1072.59	1151.87	-175.203	1081.26	536.928	-208.171	1007	150.167	-232.831	1113.16	47.1682				266.695	1213.26	1083.61				169.376	1136.02	106.204	210.055	1242.22	39.1444
1571	0	-170.763	1028.72	973.285	-113.902	1074.27	1151.82	-176.365	1086.28	538.023	-212.68	1017.82	150.748	-235.716	1125.39	49.1148				267.561	1214.87	1083.67				169.234	1136	106.219	210.113	1242.25	39.3137
1572	0	-170.17	1031.1	973.888	-113.287	1075.86	1151.81	-177.204	1091	538.982	-216.991	1028.39	151.355	-239.394	1137.99	51.467				268.462	1216.39	1083.78				169.032	1135.99	106.194	210.068	1242.31	39.4634
1573	0	-169.052	1032.25	974.312	-113.409	1077.05	1151.68	-177.76	1097.62	539.967	-221.025	1038.73	152.249	-243.315	1149.99	54.0114				269.392	1217.85	1083.83				168.788	1135.96	106.206	210.115	1242.27	39.6432
1574	0	-169.078	1035.47	975.088	-112.805	1078.5	1151.62	-178.728	1102.53	541.01	-224.745	1049.06	153.292	-247.792	1161.47	56.6094				270.316	1219.23	1083.97				168.531	1135.95	106.226	210.107	1242.15	39.8245
1575	0	-168.797	1038.09	975.545	-112.433	1079.65	1151.49	-179.742	1108.53	542.187	-228.175	1058.86	154.118	-253.25	1173.05	59.9157				271.215	1220.55	1084.1				168.225	1135.99	106.262	210.027	1241.97	39.9789
1576	0	-168.341	1040.35	975.9	-111.913	1081.25	1151.44	-180.724	1114.64	543.359	-231.08	1068.47	155.235	-258.772	1184.43	63.4107				272.184	1221.92	1084.15				167.936	1136.07	106.285	209.963	1241.85	40.1068
1577	0	-168.124	1042.76	976.362	-112.791	1083.89	1151.37	-181.741	1120.77	544.664	-233.75	1078.41	156.169	-264.159	1195.11	66.4767				273.043	1223.18	1084.28				167.554	1136.17	106.284	209.993	1241.66	40.2763
1578	0	-167.833	1045.19	976.743	-112.799	1086.01	1151.13	-182.759	1126.64	545.855	-236.044	1088.32	157.212	-269.675	1205.56	69.8072				273.995	1224.47	1084.36				167.101	1136.31	106.276	210.011	1241.6	40.4742
1579	0	-167.67	1047.67	977.112	-112.507	1087.66	1150.97	-183.673	1132.33	547.062	-238.178	1097.92	158.197	-274.396	1215.29	72.7832				274.806	1225.7	1084.31				166.703	1136.38	106.238	210.039	1241.37	40.5017
1580	0	-167.29	1049.94	977.391	-112.603	1089.59	1150.7	-185.245	1138.71	548.206	-239.714	1107.44	158.946	-278.489	1225.14	75.7618				275.663	1226.97	1084.38				166.326	1136.45	106.237	210.212	1241.31	40.8008
1581	0	-166.859	1052.16	977.48	-112.759	1091.78	1150.31	-186.736	1144.79	549.374	-241.326	1116.82	159.744	-282.607	1235.23	78.6139				276.488	1228.21	1084.37				165.961	1136.55	106.223	210.061	1241.3	40.9877
1582	0	-166.609	1054.53	977.604	-112.709	1093.79	1149.91	-188.131	1150.44	550.375	-242.716	1126.13	160.549	-286.371	1245.34	81.3766				277.24	1229.61	1084.34				165.573	1136.75	106.164	210.087	1241.2	41.278
1583	0	-166.328	1056.72	977.599	-112.392	1095.85	1149.43	-189.427	1156.03	551.314	-243.902	1135.84	161.214	-289.32	1255.45	83.8818				277.887	1231.03	1084.34				165.237	1136.93	106.073	210.051	1240.66	41.2854
1584	0	-166.318	1059.21	977.578	-112.013	1098.01	1149.03	-190.304	1161.37	552.202	-245.207	1145.37	162.029	-291.629	1265.53	86.1812				278.523	1232.59	1084.39				165.028	1137.12	106.056	209.821	1240.58	41.1186
1585	0	-166.321	1061.65	977.448	-111.807	1100.31	1148.69	-191.049	1166.63	553.01	-246.313	1155.28	162.95	-293.424	1275.75	88.2945				278.992	1234.17	1084.51				164.932	1137.26	106.058	210.098	1240.59	41.3082
1586	0	-166.344	1064	977.375	-111.553	1102.64	1148.41	-191.775	1172.52	553.974	-247.9	1164.59	164.138	-294.633	1286.28	90.419				279.774	1236.49	1084.66				164.834	1137.4	106.072	210.115	1240.58	41.346
1587	0	-166.201	1066.27	977.27	-111.417	1104.95	1148.13	-192.63	1178.64	554.77	-249.094	1174.58	164.754	-295.76	1297.25	92.5288				279.739	1237.57	1084.92				164.707	1137.59	106.058	210.111	1240.6	41.3616
1588	0	-166.223	1068.38	977.053	-111.536	1107.33	1147.8	-193.002	1184.06	555.447	-250.774	1184.38	166.007	-296.102	1308.25	94.3591				280.4	1240.04	1085.19				164.625	1137.75	106.099	210.168	1240.58	41.3643
1589	0	-166.172	1070.61	976.7	-111.378	1109.67	1147.57	-193.812	1190.14	556.124	-252.232	1194.28	166.976	-296.164	1318.72	96.0781				280.635	1241.92	1085.59				164.531	1137.91	106.086	210.166	1240.57	41.4074
1590	0	-166.189	1073.25	976.356	-111.307	1112.48	1147.33	-194.281	1196.17	556.855	-253.528	1203.5	167.835	-295.858	1328.81	97.3461				280.789	1243.87	1086.05				164.54	1138.14	106.146	210.23	1240.56	41.4326
1591	0	-166.342	1075.72	976.013	-111.52	1115.31	1147.02	-194.625	1202.29	557.538	-255.02	1213.03	169.101	-295.528	1339.08	98.827				280.888	1245.71	1086.61				164.477	1138.34	106.142	210.046	1240.9	41.7562
1592	0	-166.298	1078.06	975.625	-111.474	1117.83	1146.7	-194.99	1208.69	558.193	-255.633	1222.05	169.813	-294.971	1348.97	100.093				281	1247.68	1087.1				164.324	1138.57	106.097	210.079	1240.99	41.7673
1593	0	-166.401	1081.06	975	-111.508	1119.93	1146.5	-195.064	1215.42	558.901	-256.558	1231.06	170.641	-294.513	1358.56	101.342				281.171	1249.66	1087.72				164.247	1138.81	106.088	210.067	1240.94	41.7592
1594	0	-166.648	1084.1	974.711	-111.556	1121.93	1146.31	-195.356	1220.14	559.336	-256.634	1239.64	171.257	-294.194	1367.87	102.575				281.323	1251.5	1088.43				164.19	1139	106.06	210.005	1240.88	41.8459
1595	0	-166.696	1087.02	974.486	-111.53	1124	1146.13	-195.38	1227.1	559.948	-256.376	1247.3	171.749	-293.872	1377.01	103.766				281.452	1253.34	1089.1				164.067	1139.26	106.063	209.869	1240.61	41.6042
1596	0	-166.906	1090.36	973.968	-111.58	1126.28	1145.86	-195.358	1233.13	560.326	-257.164	1256.12	172.542	-293.383	1385.86	104.885				281.959	1255.45	1089.72				163.954	1139.48	106.042	209.857	1240.71	41.6188
1597	0	-167.089	1093.78	973.607	-111.736	1128.64	1145.63	-195.357	1239.1	560.705	-257.221	1264.86	172.852	-292.983	1394.45	105.994				281.893	1256.91	1090.11				163.789	1139.7	106.041	209.725	1240.3	41.7276
1598	0	-167.342	1097.56	973.318	-112.007	1130.93	1145.5	-195.348	1244.85	561.005	-255.621	1271.07	172.83	-292.712	1402.89	107.007				282.12	1258.49	1090.6				163.685	1139.92	106.059	209.797	1240.56	41.6926
1599	0	-167.635	1101.32	972.989	-112.122	1133.35	1145.4	-195.128	1250.28	561.1	-255.746	1279.83	173.075	-292.282	1410.9	107.999				282.297	1260.15	1091.01				163.566	1140.16	106.108	209.694	1240.34	41.7325
1600	0	-168.106	1105.22	972.623	-112.319	1135.86	1145.26	-194.896	1255.81	561.12	-254.442	1286.32	173.052	-291.958	1419.06	108.896				282.455	1261.83	1091.46				163.445	1140.38	106.106	209.693	1240.28	41.7365
1601	0	-168.457	1109.2	972.315	-112.595	1138.31	1145.1	-194.751	1261.24	561.088	-254.443	1295.57	173.366	-291.547	1426.97	109.713				282.62	1263.46	1091.9				163.305	1140.58	106.145	209.676	1240.29	41.698
1602	0	-169.089	1113.55	971.92	-112.739	1140.67	1145	-194.219	1266.28	560.96	-253.469	1303.31	173.232	-291.091	1434.69	110.405				282.794	1265.1	1092.28				163.196	1140.85	106.205	209.732	1240.72	41.5567
1603	0	-169.596	1117.65	971.7	-112.95	1143	1144.83	-193.946	1271.56	560.73	-250.823	1307.59	172.213	-290.511	1442.32	110.958				282.924	1266.78	1092.58				163.068	1141.09	106.245	209.719	1240.74	41.5476
1604	0	-170.255	1122.05	971.271	-113.31	1145.47	1144.85	-193.366	1276.52	560.427	-251.475	1317.11	172.847	-289.891	1449.84	111.492				282.977	1268.5	1092.8				162.995	1141.31	106.311	209.659	1240.75	41.4647
1605	0	-171.053	1126.62	970.797	-113.589	1147.95	1144.87	-192.702	1281.47	560.035	-250.558	1324.85	172.765	-289.125	1457.32	111.84				282.923	1270.08	1093				162.892	1141.53	106.34	209.745	1240.77	41.4385
1606	0	-171.71	1131.01	970.389	-113.847	1150.31	1144.85	-192.174	1286.66	559.555	-249.848	1332.34	172.694	-288.244	1464.72	112.118				282.954	1271.74	1093.15				162.789	1141.73	106.406	209.735	1240.84	41.3813
1607	0	-172.395	1135.34	969.835	-114.094	1153.28	1144.85	-191.474	1291.71	559.155	-249.003	1339.45	172.375	-287.255	1471.95	112.162				282.839	1273.35	1093.36				162.756	1141.92	106.447	209.716	1240.86	41.3545
1608	0	-173.199	1139.72	969.257	-114.543	1156.22	1144.61	-190.739	1296.62	558.631	-247.893	1346.61	172.365	-286.081	1479.06	111.996				282.766	1275.13	1093.49				162.72	1142.21	106.598	209.727	1241.03	41.1589
1609	0	-173.921	1144.31	968.615	-114.981	1158.99	1144.41	-189.903	1301.41	558.078	-245.25	1350.75	171.259	-284.693	1486.28	111.715				282.551	1276.84	1093.62				162.533	1142.37	106.577	209.855	1240.99	41.0859
1610	0	-174.557	1148.49	967.842	-115.335	1161.48	1144.33	-188.707	1306.6	557.788	-243.274	1355.8	170.344	-283.346	1493.33	111.283				282.107	1278.3	1093.77				162.445	1142.52	106.62	209.842	1241.03	41.0198
1611	0	-175.103	1152.53	967.143	-115.741	1163.87	1144.31	-188.118	1310.83	556.984	-243.405	1364.35	170.833	-281.631	1500.02	110.539				281.855	1280.27	1094.02				162.31	1142.68	106.68	209.905	1240.54	40.7711
1612	0	-175.787	1156.84	966.288	-116.129	1166.23	1144.21	-187.363	1315.51	556.272	-242.894	1372.39	171.045	-279.858	1506.81	109.753				281.557	1282.17	1094.19				162.154	1142.82	106.719	209.924	1241.03	40.924
1613	0	-176.497	1161.07	965.573	-116.522	1168.57	1144.2	-186.617	1320.27	555.702	-241.458	1378.15	170.631	-277.946	1513.44	108.836				281.118	1284.01	1094.34				162.062	1142.95	106.773	209.676	1241.84	40.7953
1614	0	-177.147	1165.24	964.67	-117.058	1170.83	1144.13	-185.831	1324.7	554.904	-241.514	1386.66	170.735	-275.936	1519.88	107.728				280.685	1286.02	1094.48				161.989	1143.03	106.846	209.936	1241.74	40.7488
1615	0	-177.785	1169.39	963.911	-117.632	1173.11	1144.17	-185.114	1329.12	554.076	-240.724	1393.36	170.344	-273.717	1526.34	106.602				280.193	1287.92	1094.62				161.857	1143.19	106.886	209.666	1241.32	40.6695
1616	0	-178.465	1173.28	963.011	-117.913	1175.33	1144.08	-184.435	1333.41	553.244	-238.504	1398.32	169.409	-271.324	1532.64	105.382				279.743	1289.9	1094.7				161.806	1143.24	107.008	209.66	1241.31	40.6211
1617	0	-179	1177.12	962.247	-118.511	1177.71	1144.03	-183.855	1337.77	552.387	-237.664	1404.72	169.035	-268.848	1538.82	104.004				279.204	1291.92	1094.82				161.679	1143.43	107.037	209.673	1241.32	40.5541
1618	0	-179.942	1181.1	961.368	-118.968	1180.17	1143.92	-183.173	1342.03	551.427	-235.883	1409.96	168.177	-266.314	1544.76	102.629				278.679	1293.88	1094.91				161.617	1143.59	107.135	209.705	1241.34	40.479
1619	0	-180.651	1185.11	960.346	-119.452	1182.08	1143.9	-182.56	1345.88	550.334	-234.117	1414.95	167.244	-263.669	1550.22	101.009				278.085	1295.79	1094.98				161.553	1143.71	107.195	209.77	1241.35	40.4016
1620	0	-181.467	1189.25	959.512	-120.018	1184.08	1143.87	-181.982	1349.78	549.255	-232.713	1420.74	166.663	-261.163	1555.83	99.4602				277.505	1297.72	1094.98				161.468	1143.86	107.265	209.896	1241.43	40.2911
1621	0	-182.193	1193.17	958.637	-120.501	1186.01	1143.77	-181.262	1353.59	548.252	-232.134	1427.59	166.152	-258.596	1561.08	97.6702				276.9	1299.66	1094.93				161.425	1144.04	107.383	210.317	1241.76	40.5263
1622	0	-183.12	1197.25	957.696	-121.125	1187.8	1143.65	-180.433	1357.06	546.89	-230.732	1433.3	165.289	-256.073	1565.33	95.5139				276.18	1301.72	1094.87				161.379	1144.26	107.51	209.988	1241.62	40.0674
1623	0	-184.028	1201.42	956.727	-121.707	1190.73	1143.53	-179.688	1360.78	545.592	-229.225	1438.36	164.186	-254.504	1571.22	94.0177				275.615	1303.83	1094.67				161.274	1144.41	107.649	210.085	1241.68	39.9075
1624	0	-185.164	1205.85	955.789	-122.689	1195.1	1143.81	-179.022	1364.24	544.222	-227.849	1443.41	163.236	-252.099	1575.53	92.0113				274.599	1305.69	1094.63				161.197	1144.67	107.796	210.056	1241.68	39.7604
1625	0	-186.023	1210.16	954.758	-123.916	1199.5	1143.5	-178.233	1367.61	542.841	-226.579	1448.64	162.422	-249.99	1579.5	89.8285				273.755	1307.84	1094.49				161.09	1144.89	107.945	210.04	1241.72	39.5993
1626	0	-186.924	1214.46	953.735	-124.284	1200.86	1143.42	-177.467	1370.95	541.409	-225.147	1453.57	161.407	-247.983	1583.36	87.7127				272.92	1309.95	1094.25				161.1	1144.96	108.099	210.066	1241.81	39.5217
1627	0	-187.845	1218.77	952.573	-125.306	1202.96	1143.19	-176.718	1374.32	539.935	-223.522	1457.79	160.148	-246.149	1587.35	85.6734				272.052	1312.04	1094				160.864	1145.3	108.295	209.985	1241.74	39.4633
1628	0	-188.852	1223.16	951.457	-125.786	1204.23	1142.92	-176.122	1377.48	538.344	-221.842	1461.62	158.828	-244.075	1590.72	83.4179				271.07	1314.21	1093.7				160.839	1145.55	108.511	210.022	1241.73	39.4173
1629	0	-189.784	1227.57	950.179	-126.596	1205.75	1142.8	-175.45	1380.61	536.788	-220.226	1465.24	157.293	-242.1	1593.87	80.9974				270.112	1316.29	1093.36				160.649	1145.66	108.631	210.018	1241.76	39.3568
1630	0	-190.902	1232.02	948.998	-127.524	1207.94	1142.64	-174.91	1383.66	535.128	-218.548	1468.46	155.585	-240.042	1596.88	78.3578				269.132	1318.61	1093.02				160.519	1145.78	108.756	210.022	1241.79	39.2865
1631	0	-191.875	1236.35	947.68	-128.342	1210.05	1142.57	-174.317	1386.5	533.386	-216.967	1471.58	153.791	-237.576	1599.45	75.8142				268.099	1320.82	1092.71				160.406	1145.92	108.875	210.017	1241.81	39.297
1632	0	-193.016	1240.98	946.483	-129.329	1212.17	1142.42	-173.759	1389.21	531.515	-215.451	1474.52	151.935	-235.239	1602.12	72.962				266.984	1323.16	1092.38				160.228	1146.04	108.926	210.017	1241.8	39.2393
1633	0	-194.031	1245.47	945.048	-130.206	1213.89	1142.39	-173.245	1391.82	529.694	-213.821	1477.2	149.916	-232.872	1604.63	70.1259				265.887	1325.49	1092.02				160.158	1146.27	109.081	210.03	1241.84	39.201
1634	0	-195.248	1250.26	943.745	-131.151	1215.96	1142.29	-172.439	1394.11	527.754	-212.316	1479.79	147.865	-230.303	1606.82	67.1531				264.65	1327.85	1091.68				160.082	1146.41	109.273	210.032	1241.87	39.1912
1635	0	-196.575	1255.07	942.563	-132.161	1218.36	1142.16	-172.101	1396.54	525.678	-210.673	1481.83	145.71	-229.016	1610.76	64.8484				263.402	1330.4	1091.42				159.846	1146.56	109.308	210.062	1241.9	39.1653
1636	0	-197.494	1258.98	941.084	-133.184	1220.29	1142.16	-171.564	1398.72	523.617	-208.967	1483.59	143.497	-227.072	1613.27	62.1979				262.15	1333.04	1091.04				160.014	1146.71	109.499	210.048	1241.89	39.1171
1637	0	-198.89	1263.75	939.787	-133.731	1221.63	1141.62	-170.781	1400.62	521.468	-207.749	1485.79	141.367	-224.529	1614.77	58.9382				260.583	1335.44	1090.73				159.962	1146.81	109.645	210.056	1241.92	39.1048
1638	0	-200.198	1268.52	938.308	-135.303	1224.26	1141.95	-170.509	1402.91	519.232	-206.224	1487.41	138.993	-222.09	1615.49	55.481				259.016	1338.19	1090.48				159.874	1146.91	109.734	210.054	1241.94	39.1065
1639	0	-201.527	1273.32	936.891	-136.498	1227.67	1141.97	-169.989	1404.86	517.034	-204.438	1487.95	136.445	-219.915	1616.24	52.2122				257.392	1341.05	1090.23				159.813	1147.05	109.838	210.113	1241.93	39.0888
1640	0	-202.793	1277.94	935.302	-137.819	1230.47	1141.94	-169.542	1406.86	514.877	-204.495	1490.64	134.97	-217.456	1616.23	48.5054				255.617	1343.95	1089.99				159.693	1147.15	109.933	210.109	1241.95	39.0597
1641	0	-204.324	1282.85	933.771	-140.167	1235.09	1140.53	-168.939	1408.47	512.542	-203.539	1491.91	132.694	-214.953	1615.64	44.4768				253.811	1347.1	1089.68				159.549	1147.32	110.083	210.094	1241.92	39.0482
1642	0	-205.899	1287.69	932.264	-142.529	1240.06	1139.19	-168.611	1410.17	510.23	-201.943	1491.75	129.832	-212.578	1614.75	40.4367				252.055	1350.36	1089.39				159.405	1147.44	110.244	210.081	1241.94	39.0196
1643	0	-207.172	1292.13	930.557	-144.981	1245.85	1137.74	-168.321	1411.83	507.785	-200.167	1490.99	127.235	-210.505	1613.52	40.2188				250.049	1353.63	1089.14				159.261	1147.55	110.377	210.081	1241.93	38.9952
1644	0	-208.581	1296.91	928.762	-147.567	1250.8	1136.69	-167.93	1413.24	505.302	-198.124	1490.15	125.184	-209.251	1613.69	40.7884				248.014	1357.07	1088.95				159.119	1147.68	110.558	210.101	1241.91	39.004
1645	0	-210.543	1302.33	927.225	-150.277	1255.58	1135.59	-167.54	1414.61	502.873	-196.356	1489.37	122.944	-207.795	1613.77	41.0743				245.978	1360.66	1088.68				158.951	1147.8	110.729	210.114	1241.9	39.0037
1646	0	-211.984	1306.82	925.301	-152.875	1261.85	1134.05	-167.053	1415.65	500.392	-194.863	1488.79	120.601	-206.077	1613.87	41.6445				243.841	1364.35	1088.37				159.015	1148.02	111.008	210.104	1241.92	39.0045
1647	0	-213.838	1311.88	923.618	-155.319	1267.88	1133.18	-166.775	1416.74	498.036	-193.548	1488.51	118.668	-204.686	1614.06	42.4173				241.599	1368.08	1088.07				158.47	1148.05	111.096	210.113	1241.88	39.0028
1648	0	-215.646	1316.94	921.969	-158.165	1273.3	1132.06	-166.429	1417.6	495.769	-191.199	1487.11	116.217	-203.972	1614.08	42.8859				239.311	1371.82	1087.77				158.32	1148.14	111.267	210.14	1241.92	39.01
1649	0	-217.55	1321.98	920.337	-161.183	1278.4	1131.1	-166.157	1418.66	493.705	-188.488	1485.64	114.511	-203.371	1613.62	43.1608				237.058	1375.75	1087.44				158.143	1148.31	111.564	210.124	1241.92	39.0036
1650	0	-219.607	1326.92	918.877	-164.339	1283.11	1129.97	-165.944	1420.04	492.012	-185.964	1484.13	112.759	-202.919	1614.02	43.7836				234.619	1379.65	1087.06				158.029	1148.49	111.937	210.124	1241.92	39.0032
1651	0	-221.749	1331.91	917.653				-165.571	1421.56	490.594	-182.858	1484.14	111.644	-202.409	1614.1	44.1634				232.196	1383.64	1086.64				157.921	1148.63	112.372	210.088	1241.91	39.0031
1652	0	-223.843	1336.64	916.561				-165.02	1423.89	489.527	-180.025	1484.01	110.608	-202.05	1613.95	44.4342				229.501	1387.49	1086.3				157.643	1148.88	112.754	210.229	1241.84	39.0676
1653	0	-226.197	1341.34	915.926				-164.146	1426.25	488.876	-178.452	1484.84	110.578	-201.574	1613.84	44.6735				226.946	1391.52	1086				157.36	1149.05	113.196	210.168	1241.85	39.1209
1654	0	-228.358	1345.53	915.234				-163.796	1429.73	488.4	-176.787	1485.69	110.409	-201.265	1613.81	44.9074				224.21	1395.61	1085.73				157.005	1149.16	113.718	210.026	1241.92	39.1514
1655	0	-230.6	1349.51	914.763				-163.732	1433.04	487.977	-175.686	1486.61	109.804	-201.093	1613.86	44.9504				221.449	1399.86	1085.57				156.813	1149.41	114.435	209.958	1241.9	39.199
1656	0	-232.912	1353.28	914.411				-164.025	1435.85	487.523	-175.566	1487.27	109.481	-201.069	1613.87	44.9158				218.649	1404.28	1085.55				156.452	1149.68	115.04	209.929	1241.95	39.2858
1657	0	-235.116	1356.54	914.395				-165.318	1438.17	487.418	-174.288	1485.43	108.403	-201.156	1613.92	44.8676				215.759	1408.95	1085.56				156.068	1150.05	115.801	209.856	1241.86	39.4579
1658	0	-237.451	1359.56	914.565				-167.019	1439.99	487.628	-175.629	1486.96	108.948	-201.275	1613.89	44.7606				212.857	1413.52	1085.65				155.711	1150.5	116.709	209.969	1241.81	39.6907
1659	0	-239.953	1362.68	915.137				-169.075	1441.01	488.028	-176.297	1487.78	108.86	-201.409	1613.96	44.6804				210.001	1418.11	1085.8				155.329	1151.06	117.85	210.168	1241.71	39.9336
1660	0	-242.327	1365.55	915.697				-171.205	1441.55	488.392	-176.796	1487.92	108.827	-201.544	1614	44.618				207.077	1422.65	1085.98				154.957	1151.62	119.023	209.993	1241.59	40.0863
1661	0	-245.117	1368.74	916.534				-173.269	1442.23	488.678	-177.151	1487.89	108.783	-201.658	1614.04	44.5671				204.256	1427.18	1086.22				154.685	1152.27	120.477	210.139	1241.6	40.2277
1662	0	-247.487	1371.59	917.102				-175.126	1442.77	488.808	-177.691	1487.45	108.438	-201.718	1614.02	44.5219				201.513	1431.61	1086.51				154.393	1153.1	122.083	209.823	1241.52	40.2182
1663	0	-250.009	1374.51	917.727				-176.591	1443.21	488.79	-177.624	1487.53	108.314	-201.729	1613.99	44.5005				198.665	1435.86	1086.75				154.258	1154.16	123.735	209.947	1241.55	40.3411
1664	0	-252.504	1377.48	918.276				-177.981	1444.03	488.692	-178.188	1488.53	108.34	-201.713	1613.98	44.4974				195.98	1440.21	1086.97				154.206	1155.22	125.678	209.935	1241.54	40.4026
1665	0	-254.902	1380.03	918.503				-179.237	1445.58	488.662	-178.313	1489.28	108.33	-201.64	1613.99	44.5513				193.282	1444.34	1087.1				154.539	1156.24	127.849	209.934	1241.65	40.5315
1666	0	-257.534	1382.81	918.586				-180.168	1446.83	488.368	-177.983	1488.68	108.118	-201.597	1613.93	44.5813				190.567	1448.16	1087.18				154.831	1157.02	130.543	209.954	1241.72	40.9682
1667	0	-260.11	1385.66	918.57				-181.2	1448.2	488.097	-177.107	1488.78	107.835	-201.506	1613.92	44.6316				187.962	1451.71	1087.03				154.732	1158.76	132.987	209.884	1241.7	41.5381
1668	0	-262.764	1388.84	918.577				-182.203	1449.68	487.909	-176.667	1491.09	107.289	-201.443	1613.85	44.6431				185.446	1455.36	1086.79				154.684	1160.78	135.796	209.625	1241.79	41.9792
1669	0	-265.397	1391.73	918.388				-183.17	1451.11	487.734	-176.75	1490.48	107.552	-201.425	1613.82	44.6954				182.993	1458.55	1086.33				154.509	1163.02	138.831	209.85	1242.06	42.718
1670	0	-267.921	1394.28	918.191				-184.436	1452.71	487.699	-176.123	1489.34	106.478	-201.372	1613.86	44.7124				180.437	1461.58	1085.82				154.548	1165.84	142.233	209.421	1242.05	43.3258
1671	0	-270.486	1397.07	917.866				-185.456	1453.79	487.398	-175.717	1488.65	105.883	-201.368	1613.83	44.6953				178.073	1464.35	1085.24				153.708	1168.62	145.731	208.917	1241.64	44.3267
1672	0	-272.734	1399.79	917.542				-186.715	1455.07	487.197	-175.682	1488.93	105.834	-201.329	1613.83	44.7409				175.702	1466.99	1084.58				153.257	1172.07	149.614	208.088	1241.29	45.4623
1673	0	-275.046	1402.62	917.312				-187.931	1456.32	487.048	-176.001	1489.46	105.572	-201.315	1613.88	44.7136				173.264	1469.44	1083.87				152.943	1176.08	153.936	208.161	1242.2	47.3073
1674	0	-277.374	1405.81	917.155				-189.212	1457.44	486.857	-176.162	1489.95	105.333	-201.316	1613.91	44.7531				170.985	1471.85	1083.18				152.095	1180.63	158.452	207.595	1242.7	49.1348
1675	0	-279.495	1408.83	916.816				-190.387	1458.46	486.523	-176.264	1490.48	105.116	-201.3	1613.89	44.7512				168.763	1474.3	1082.51				151.059	1185.88	163.321	207.412	1244.34	52.0926
1676	0	-281.567	1411.6	916.518				-191.766	1459.5	486.256	-176.259	1490.9	104.847	-201.272	1613.85	44.7427				166.65	1476.64	1081.79				150.021	1191.74	168.703	206.758	1245.56	55.2181
1677	0	-283.563	1414.55	916.18				-192.892	1460.2	485.804	-176.822	1493.78	105.449	-201.268	1613.84	44.7644				164.642	1478.93	1080.95				148.82	1198.21	174.347	205.802	1247	58.7478
1678	0	-285.088	1417.02	915.861				-194.272	1460.88	485.521	-177.3	1495.74	105.937	-201.256	1613.83	44.7399				162.599	1481.22	1080.21				147.726	1205.24	180.508	204.873	1248.74	62.9595
1679	0	-286.687	1419.35	915.495				-195.597	1461.43	485.147	-177.678	1495.28	105.218	-201.258	1613.91	44.7513				160.74	1483.54	1079.35				146.016	1212.79	186.654	203.557	1250.85	67.6469
1680	0	-288.38	1421.75	915.409				-197.073	1462.01	484.937	-177.393	1494.66	104.764	-201.299	1613.89	44.7506				158.895	1485.72	1078.59				143.751	1220.93	192.714	201.993	1252.94	72.5037
1681	0	-290.522	1424.6	915.448				-198.426	1462.24	484.682	-177.485	1495.39	104.383	-201.311	1613.87	44.6907				157.113	1487.94	1077.77				141.954	1229.5	199.005	200.783	1257.31	78.4517
1682	0	-291.957	1426.43	915.358				-199.941	1462.59	484.42	-178.044	1496.34	104.591	-201.354	1613.92	44.7001				155.314	1489.9	1077.08				139.533	1238.34	205.138	198.74	1261.16	85.0369
1683	0	-293.512	1428	915.447				-201.277	1462.78	484.15	-178.839	1495.6	104.407	-201.366	1613.84	44.6757				153.709	1492.02	1076.34				136.777	1247.11	210.703	196.39	1266.41	91.8463
1684	0	-295.52	1430	915.628				-202.552	1462.86	483.972	-178.637	1494.91	104.084	-201.401	1613.87	44.6434				152.144	1494.13	1075.44				133.961	1255.93	216.065	194.323	1272.84	98.2839
1685	0	-296.722	1430.75	915.675				-203.736	1463.04	483.772	-178.45	1494.32	103.828	-201.439	1613.82	44.625				150.643	1496.09	1074.75				130.764	1264.05	221.148	191.781	1281.22	102.216
1686	0	-298.106	1431.31	915.582				-204.86	1463.14	483.621	-178.371	1493.97	103.65	-201.475	1613.89	44.6271				149.341	1498.14	1073.86				127.922	1272.31	224.733	188.383	1290.95	105.115
1687	0	-299.837	1432.36	915.532				-205.789	1463.21	483.426	-178.925	1494.36	103.604	-201.485	1613.88	44.5916				148.151	1500.09	1073.13				125.783	1281.9	226.917	184.292	1302.82	107.031
1688	0	-301.397	1432.99	915.557				-206.841	1463.48	483.344	-179.224	1494.74	103.685	-201.501	1613.9	44.5815				147.015	1501.97	1072.27				123.343	1292.22	227.905	179.668	1315.84	107.138
1689	0	-302.54	1433.21	915.509				-207.576	1463.41	483.203	-179.347	1494.84	103.703	-201.527	1613.86	44.5777				145.937	1503.86	1071.58				121.169	1303.52	227.633	175.084	1329.49	106.373
1690	0	-303.698	1433.33	915.578				-208.268	1463.47	483.12	-179.391	1494.69	103.604	-201.558	1613.85	44.535				145.169	1505.79	1070.82				118.957	1314.99	226.355	170.503	1343.81	104.808
1691	0	-304.74	1433.52	915.621				-209.027	1463.73	483.13	-179.472	1494.55	103.578	-201.6	1613.9	44.5615				144.418	1507.54	1070.18				116.602	1326.41	224.617	166.224	1358.58	102.082
1692	0	-305.728	1434	915.709				-209.59	1463.83	483.098	-179.537	1494.42	103.514	-201.616	1613.85	44.5432				143.843	1509.4	1069.68				114.398	1338.27	221.843	162.099	1373.91	99.0408
1693	0	-306.498	1434.39	915.708				-210.019	1463.91	483.029	-179.592	1494.29	103.49	-201.642	1613.88	44.5482				143.263	1511.18	1069.17				112.407	1350.57	218.234	157.902	1387.91	95.4873
1694	0	-306.939	1434.71	915.694				-210.437	1464.11	483.078	-179.579	1494.17	103.508	-201.654	1613.86	44.5327				142.924	1512.93	1068.71				109.926	1363.18	213.911	154.698	1403.99	92.173
1695	0	-307.4	1435.41	915.71				-210.788	1464.58	483.106	-179.627	1495.19	104.08	-201.654	1613.85	44.5397				142.602	1514.59	1068.35				107.958	1375.83	209.408	152.373	1420.61	88.5215
1696	0	-308.266	1436.95	915.858				-211.018	1464.98	483.118	-180.095	1494.81	103.748	-201.686	1613.83	44.5546				142.178	1516.2	1067.91				106.235	1388.61	204.344	150.617	1437.65	84.9753
1697	0	-308.632	1438.29	915.908				-211.155	1465.56	483.097	-179.905	1494.31	103.629	-201.686	1613.8	44.5544				141.991	1517.76	1067.55				104.499	1399.81	198.882	149.56	1454.83	81.341
1698	0	-308.276	1438.86	915.747				-211.2	1466.03	483.099	-179.81	1494.21	103.571	-201.69	1613.83	44.5701				141.889	1519.37	1067.22				103.803	1412.67	193.227	149.074	1472.06	77.7273
1699	0	-308.309	1440.32	915.776				-211.231	1466.77	483.119	-180.756	1495.2	104.068	-201.69	1613.83	44.5709				142.159	1520.89	1066.97				103.921	1425.83	187.422	149.222	1489.24	74.2362
1700	0	-308.346	1442.09	915.805				-211.196	1467.47	483.118	-180.358	1495.05	103.831	-201.69	1613.83	44.5713				142.039	1522.52	1066.56				104.748	1439.06	181.729	149.434	1505.83	70.8288
1701	0	-308.348	1444.27	915.824				-211.078	1468.36	483.174	-179.91	1494.54	103.638	-201.671	1613.8	44.59				142.1	1523.89	1066.13				105.719	1451.96	176.019	151.019	1522.94	67.8617
1702	0	-307.959	1446.15	915.858				-210.917	1469.29	483.154	-179.745	1494.26	103.552	-201.629	1613.82	44.5961				142.395	1525.41	1065.93				107.793	1465.37	170.113	153.166	1539.83	65.1593
1703	0	-307.67	1448.25	915.937				-210.718	1470.09	483.181	-180.123	1494.84	103.912	-201.633	1613.85	44.6086				142.761	1526.77	1065.65				109.887	1477.91	164.591	155.839	1556.41	62.9137
1704	0	-307.285	1450.46	916.004				-210.505	1471.08	483.264	-180.122	1495.05	103.843	-201.62	1613.85	44.6331				143.244	1528.18	1065.31				112.692	1490.38	159.478	158.992	1572.59	61.158
1705	0	-306.959	1452.99	916.129				-210.245	1471.97	483.319	-179.902	1494.86	103.756	-201.634	1613.85	44.6479				143.789	1529.55	1065				115.581	1502.24	154.546	162.136	1587.46	59.3483
1706	0	-306.392	1455.04	916.206				-209.925	1472.79	483.396	-179.786	1494.75	103.716	-201.615	1613.84	44.6558				144.525	1531.11	1064.71				118.982	1513.6	149.818	166.26	1602.09	58.2081
1707	0	-305.657	1457.01	916.349				-209.525	1473.56	483.475	-179.784	1494.84	103.734	-201.618	1613.85	44.685				145.196	1532.51	1064.49				121.934	1523.71	145.463	169.566	1615.25	56.9033
1708	0	-304.894	1458.75	916.489				-209.149	1474.37	483.614	-179.76	1495.03	103.842	-201.591	1613.82	44.6779				146.204	1534.26	1064.25				125.627	1533.49	141.698	173.996	1627.86	56.1895
1709	0	-304.115	1460.42	916.744				-208.793	1475.11	483.743	-179.493	1494.78	104.051	-201.586	1613.79	44.6599				147.044	1535.8	1064.02				129.671	1542.37	138.263	178.297	1639.34	55.7727
1710	0	-303.307	1461.94	916.999				-208.375	1475.89	483.894	-178.55	1493.74	103.67	-201.59	1613.81	44.6765				148.115	1537.55	1063.72				133.37	1550.2	135.136	181.704	1649.29	55.4289
1711	0	-302.471	1463.62	917.312				-207.819	1476.75	484.087	-178.924	1493.97	103.738	-201.59	1613.82	44.6775				149.204	1539.41	1063.51				137.098	1557.14	132.33	185.272	1657.74	55.1674
1712	0	-301.782	1465.39	917.653				-207.265	1477.64	484.284	-179.207	1494.57	104.034	-201.59	1613.81	44.6772				150.408	1541.48	1063.31				140.629	1562.8	129.881	188.79	1665.23	55.2294
1713	0	-300.473	1466.27	917.883				-206.676	1478.5	484.452	-178.647	1494.12	103.947	-201.587	1613.81	44.6997				151.742	1543.7	1063.26				143.575	1567.14	127.444	191.813	1670.96	54.8272
1714	0	-299.037	1467.14	918.232				-205.77	1479.32	484.657	-178.767	1494.26	104.094	-201.604	1613.82	44.723				153.12	1546.05	1063.05				146.562	1570.67	125.359	194.752	1675.89	54.1615
1715	0	-297.431	1467.89	918.703				-205.048	1480.22	484.959	-178.854	1494.62	104.358	-201.579	1613.89	44.7462				154.565	1548.55	1062.88				149.11	1573.2	123.07	196.885	1679.3	53.1668
1716	0	-296.332	1469.28	919.231				-204.27	1481.26	485.272	-178.799	1494.82	104.518	-201.575	1613.87	44.7309				156.068	1551.13	1062.76				151.287	1574.6	120.696	197.887	1681.48	51.8658
1717	0	-294.958	1470.56	919.578				-203.306	1482.28	485.557	-178.642	1494.93	104.705	-201.562	1613.84	44.7239				157.612	1553.88	1062.67				152.015	1575.18	119.026	198.566	1681.53	49.6765
1718	0	-293.28	1471.55	919.945				-202.334	1483.08	485.836	-178.355	1494.79	104.823	-201.56	1613.76	44.7122				159.13	1556.78	1062.61				151.334	1574.59	117.507	198.653	1681.8	48.6732
1719	0	-291.402	1472.46	920.448				-201.222	1484.04	486.129	-178.133	1494.48	104.932	-201.564	1613.79	44.7282				160.666	1559.8	1062.65				149.514	1573.85	116.726	197.961	1681.89	48.7905
1720	0	-289.943	1474.09	921.086				-199.999	1484.96	486.471	-177.858	1494.18	105.055	-201.562	1613.84	44.724				161.876	1562.96	1062.68				148.778	1574.5	116.858	197.576	1682.02	49.7673
1721	0	-287.78	1475.09	921.544				-198.741	1486.25	486.904	-177.586	1494.05	105.247	-201.564	1613.85	44.7956				163.864	1566.11	1062.9				148.76	1575.13	116.898	197.524	1681.87	48.9491
1722	0	-285.538	1475.93	922.118				-197.16	1487.3	487.325	-177.433	1494.16	105.463	-201.584	1613.89	44.8171				165.51	1569.23	1063.31				149.097	1575.4	116.949	197.803	1680.43	47.1636
1723	0	-283.407	1476.95	922.683				-195.724	1488.56	487.652	-177.4	1494.44	105.756	-201.585	1613.89	44.8174				167.358	1572.5	1063.76				149.587	1576	116.791	197.829	1680.19	46.8763
1724	0	-281.416	1478.39	923.208				-194.232	1489.78	488.048	-177.267	1494.71	106.078	-201.569	1613.89	44.8536				169.286	1575.5	1064.38				149.826	1576.41	116.49	197.886	1680.5	46.8274
1725	0	-279.147	1479.8	923.674				-192.675	1491.1	488.377	-177.004	1494.89	106.415	-201.55	1613.87	44.8366				171.326	1578.41	1065.14				150.038	1576.71	116.427	197.915	1680.85	46.7453
1726	0	-276.734	1481	924.122				-191.181	1492.29	488.802	-176.911	1495.05	106.839	-201.553	1613.89	44.8526				173.151	1581.02	1066.04				150.188	1576.89	116.307	198.168	1681.31	46.8068
1727	0	-274.112	1481.94	924.492				-189.573	1493.57	489.205	-176.732	1494.97	107.068	-201.54	1613.84	44.8517				175.822	1583.57	1066.55				150.431	1577.39	116.172	197.995	1680.72	46.2696
1728	0	-271.435	1482.9	924.839				-187.892	1494.73	489.643	-176.601	1494.95	107.323	-201.57	1613.89	44.8871				178.096	1585.73	1067.27				150.628	1577.85	115.816	197.961	1680.55	45.9706
1729	0	-269.089	1484.31	925.344				-186.217	1496.02	490.08	-176.39	1494.82	107.609	-201.545	1613.88	44.895				180.705	1587.8	1067.89				150.806	1578.12	115.562	197.99	1680.91	45.9551
1730	0	-266.607	1485.86	925.794				-184.573	1497.56	490.601	-176.065	1494.01	107.848	-201.527	1613.86	44.9169				183.352	1589.66	1068.36				151.143	1578.39	115.391	198.001	1681.08	45.8796
1731	0	-264.01	1487.06	926.187				-182.955	1499.06	490.989	-175.64	1493.38	107.63	-201.543	1613.88	44.9198				186.124	1591.59	1068.88				151.209	1578.51	115.15	198.003	1681.23	45.8257
1732	0	-261.12	1488.22	926.561				-181.444	1500.6	491.574	-175.841	1494.35	108.61	-201.524	1613.87	44.942				188.928	1593.64	1069.49				151.356	1578.7	114.947	198.004	1681.36	45.7257
1733	0	-258.576	1489.71	927.25				-179.807	1502.08	491.857	-175.572	1494.34	108.913	-201.472	1613.89	44.9895				191.606	1595.62	1070.1				151.496	1578.79	114.751	197.962	1681.47	45.6867
1734	0	-256.046	1491.27	927.793				-178.312	1503.74	492.484	-175.336	1493.11	109.309	-201.466	1613.88	45.0095				194.452	1597.93	1070.85				151.618	1578.87	114.646	197.971	1681.56	45.6432
1735	0	-253.379	1492.57	928.325				-176.814	1505.31	492.99	-174.885	1494.91	109.738	-201.444	1613.9	45.0486				197.072	1600.17	1071.73				151.85	1579.11	114.478	198.001	1681.69	45.5456
1736	0	-251.067	1494.54	929.014				-175.501	1507.12	493.574	-175.206	1496.21	110.366	-201.456	1613.93	45.0873				199.764	1602.74	1072.61				152.049	1579.24	114.256	198.311	1682.92	45.9543
1737	0	-248.527	1495.95	929.636				-173.908	1508.36	494.289	-175.242	1494.19	110.995	-201.409	1613.98	45.1295				202.236	1605.29	1073.57				152.243	1579.32	114.112	198.51	1684.22	46.0382
1738	0	-246.005	1497.46	930.287				-172.806	1510.49	494.576	-174.769	1494.25	111.163	-201.433	1614.03	45.1955				204.609	1607.7	1074.49				152.349	1579.44	113.968	198.127	1682.57	45.4866
1739	0	-243.511	1498.8	930.906				-171.719	1512.51	495.187	-174.626	1494.7	111.722	-201.404	1614.12	45.2046				207.209	1610.37	1075.4				152.469	1579.61	113.849	198.546	1683.57	45.6883
1740	0	-241.411	1500.88	931.737				-170.332	1514.22	495.871	-174.701	1495.07	112.297	-201.422	1614.18	45.2077				209.398	1612.61	1076.14				152.497	1579.73	113.722	198.605	1684.48	45.8865
1741	0	-239.158	1502.5	932.414				-169.209	1516.09	496.512	-175.026	1494.01	113.188	-201.442	1614.22	45.1559				211.593	1614.82	1076.93				152.572	1580.01	113.5	198.484	1683.37	45.4161
1742	0	-237.379	1504.82	933.233				-168.088	1518.03	497.301	-175.241	1494.42	113.777	-201.46	1614.13	45.0625				213.612	1616.95	1077.67				152.534	1580.4	113.377	198.467	1682.78	45.2313
1743	0	-235.247	1506.61	934.067				-167.058	1519.94	498.148	-175.233	1494.65	114.827	-201.528	1614.21	45.0486				215.633	1619.02	1078.46				152.414	1580.58	113.275	198.461	1682.72	45.2676
1744	0	-233.412	1508.53	935.047				-166.086	1521.66	499.265	-175.361	1495	115.629	-201.381	1613.78	44.7678				217.568	1620.89	1079.28				152.301	1580.66	113.19	198.462	1683.7	45.6432
1745	0	-231.37	1510.39	936.027				-165.162	1523.63	499.881	-175.591	1495.28	116.604	-201.409	1613.79	44.6678				219.478	1622.81	1080.11				152.219	1580.99	113.137	198.583	1684.5	45.903
1746	0	-229.783	1512.3	937.155				-164.295	1525.65	500.878	-175.533	1495.92	117.557	-201.514	1613.94	44.6437				221.368	1624.6	1081.05				151.814	1580.95	113.012	198.584	1684.6	45.9968
1747	0	-227.695	1513.57	938.283				-163.501	1527.73	502.048	-175.509	1496.28	118.548	-201.655	1614.01	44.6077				223.234	1626.3	1081.97				151.944	1581.31	112.977	198.671	1684.99	46.0175
1748	0	-226.123	1515.49	939.605				-162.865	1530.19	503.197	-175.114	1498.11	119.078	-201.856	1614.11	44.5757				225.061	1627.97	1082.99				151.83	1581.39	112.913	198.625	1685.16	46.1729
1749	0	-224.525	1517.01	940.773				-162.144	1532.09	504.22	-175.291	1497.6	120.726	-202.055	1614.09	44.4835				226.827	1629.51	1083.91				151.642	1581.37	112.816	198.547	1684.82	46.42
1750	0	-223.165	1518.73	942.146				-161.421	1534.2	505.449	-174.629	1497.94	121.856	-202.271	1613.99	44.3537				228.708	1631.14	1084.87				151.429	1581.47	112.719	198.477	1684.57	46.3853
1751	0	-221.316	1519.69	943.524				-160.998	1536.44	506.605	-174.164	1498.38	122.808	-202.554	1613.8	44.2216				230.491	1632.81	1085.85				151.242	1581.5	112.617	198.493	1684.56	46.4914
1752	0	-220.162	1521.23	944.822				-160.337	1538.39	507.639	-172.186	1500.56	123.466	-202.663	1613.07	43.8571				232.265	1634.47	1086.81				151.062	1581.51	112.525	198.424	1684.32	46.5763
1753	0	-218.647	1522.19	946.104				-159.871	1540.49	508.859	-171.392	1500.47	124.45	-203.028	1612.9	43.7692				234.005	1636.21	1087.7				150.913	1581.39	112.355	198.288	1684.09	46.652
1754	0	-217.148	1522.82	947.365				-159.637	1542.81	510.018	-170.507	1502.45	125.62	-203.586	1613.34	43.8619				235.614	1637.87	1088.59				150.827	1581.44	112.23	198.261	1683.82	46.7196
1755	0	-216.218	1524.05	948.789				-159.069	1544.64	511.086	-169.313	1506	126.706	-203.882	1613.37	43.7488				237.182	1639.66	1089.47				150.785	1581.47	112.122	198.204	1683.84	46.8627
1756	0	-215.028	1524.91	950.019				-158.775	1546.65	512.379	-168.588	1504.77	127.808	-204.152	1613.23	43.6449				238.569	1641.44	1090.19				150.741	1581.43	112.012	198.108	1683.74	46.972
1757	0	-213.978	1525.68	951.376				-158.53	1548.65	513.426	-167.192	1504.59	128.548	-204.532	1613.45	43.7025				239.875	1643.27	1091				150.86	1581.54	111.954	198.064	1683.72	47.1271
1758	0	-213.017	1526.37	952.633				-158.267	1550.57	514.522	-166.147	1507.14	129.807	-205.09	1613.86	43.8152				240.987	1645.25	1091.77				150.822	1581.51	111.821	198.008	1683.19	47.0561
1759	0	-211.977	1526.86	953.807				-158.034	1552.87	515.659	-165.32	1511.5	130.918	-205.804	1614.56	43.7244				242.084	1647.37	1092.58				150.629	1581.19	111.645	197.962	1683.01	47.0932
1760	0	-211.107	1527.6	955.119				-157.803	1554.83	516.777	-164.942	1511.12	131.913	-206.842	1615.64	43.8872				242.995	1649.55	1093.4				150.283	1580.91	111.459	197.963	1683	47.1382
1761	0	-210.136	1528.14	956.133				-157.761	1557.07	517.812	-164.504	1515.25	132.739	-208.069	1617.18	44.0215				243.802	1651.88	1094.26				150.664	1581.08	111.502	197.978	1683.47	47.3752
1762	0	-209.128	1528.64	957.221				-157.845	1559.25	518.893	-164.674	1516.42	133.702	-209.579	1619.24	44.0444				244.53	1654.25	1095.09				150.773	1580.96	111.44	198.02	1683.51	47.4015
1763	0	-208.136	1529.01	958.174				-158.079	1561.64	519.885	-164.763	1518.73	134.267	-211.261	1621.61	43.9725				245.147	1656.7	1095.96				150.734	1580.79	111.308	197.963	1683.29	47.3722
1764	0	-207.169	1529.47	959.135				-158.409	1564.16	520.954	-165.297	1523.49	134.933	-213.055	1624.28	43.9984				245.729	1659.29	1096.74				150.807	1580.69	111.243	197.98	1683.27	47.3656
1765	0	-206.37	1530.2	959.943				-158.764	1566.71	521.789	-166.156	1529.33	135.574	-215.165	1627.73	43.8779				246.263	1661.91	1097.5				150.823	1580.56	111.167	197.925	1683.26	47.427
1766	0	-205.292	1530.65	960.741				-159.375	1569.68	522.759	-167.339	1534.08	136.254	-217.565	1631.46	43.9356				246.639	1664.51	1098.25				150.862	1580.47	111.114	197.541	1681.61	47.0335
1767	0	-204.341	1531.23	961.379				-160.015	1572.68	523.648	-168.987	1538.69	136.766	-220.201	1635.94	43.9983				247.102	1667.13	1098.91				150.923	1580.37	111.044	197.456	1681.11	46.9893
1768	0	-203.267	1531.78	962.02				-160.882	1576.25	524.58	-170.895	1543.96	137.31	-223.223	1641.19	44.0088				247.43	1669.69	1099.59				150.974	1580.41	110.984	197.479	1681.38	47.0045
1769	0	-202.35	1532.49	962.587				-161.921	1579.89	525.451	-173.579	1550.89	138.429	-226.276	1646.7	44.3186				247.798	1672.44	1100.24				151.001	1580.44	110.926	197.534	1681.87	47.1375
1770	0	-201.343	1532.98	963.044				-162.955	1583.35	526.255	-175.988	1558.41	139.167	-229.482	1652.61	44.3766				248.04	1675.18	1100.91				151.043	1580.46	110.824	197.558	1681.58	46.936
1771	0	-200.193	1533.63	963.515				-164.219	1587.35	527.124	-178.962	1565.2	139.708	-233.022	1659.26	44.4732				248.343	1678.02	1101.55				151.234	1580.64	110.834	197.568	1681.6	47.0203
1772	0	-199.307	1534.5	963.784				-165.605	1591.68	528.017	-181.76	1571.12	139.842	-236.362	1666.46	44.5955				248.556	1680.85	1102.2				151.132	1580.61	110.708	197.906	1682.62	47.0821
1773	0	-198.233	1535.25	963.985				-167.242	1596.03	528.759	-184.8	1577.27	139.871	-239.189	1673.26	44.3942				248.607	1683.62	1102.82				151.258	1580.8	110.716	198.251	1685.79	48.2313
1774	0	-197.408	1536.34	964.125				-168.84	1600.4	529.779	-188.103	1581.64	140.035	-242.679	1681.37	44.9505				248.778	1686.61	1103.45				151.298	1580.95	110.69	198.343	1687.44	48.7157
1775	0	-196.369	1537.18	964.184				-170.818	1605.26	530.592	-191.385	1587.62	140.454	-246.352	1690.26	46.0695				248.788	1689.59	1104.03				151.325	1581.11	110.672	198.36	1686.45	48.3361
1776	0	-195.407	1537.97	964.196				-172.418	1609.72	531.252	-195.19	1593.68	140.748	-250.17	1699.59	47.6488				248.79	1692.57	1104.56				151.299	1581.28	110.647	198.025	1683.6	47.2175
1777	0	-194.637	1539.24	964.199				-174.36	1614.65	532.242	-198.816	1601.93	141.652	-254.216	1709.41	49.4124				248.81	1695.58	1105.06				151.232	1581.4	110.615	198.222	1685.23	47.9161
1778	0	-194.028	1540.63	964.066				-176.367	1619.74	533.228	-203.332	1611.77	143.127	-258.309	1719.33	51.4929				248.755	1698.48	1105.52				151.255	1581.64	110.607	198.019	1683.82	47.2397
1779	0	-193.509	1542.06	963.844				-178.106	1624.62	533.907	-207.634	1621.47	144.229	-262.358	1729.18	53.5749				248.651	1701.44	1105.92				151.202	1581.85	110.634	198.077	1683.27	47.1554
1780	0	-192.691	1543.48	963.666				-180.158	1630.09	534.909	-211.351	1630.23	145.081	-266.684	1739.37	55.7691				248.63	1704.3	1106.32				151.146	1582.2	110.732	198.075	1683.4	47.2143
1781	0	-192.106	1544.98	963.389				-181.976	1635.35	535.556	-215.087	1639.22	146.145	-271.199	1749.43	58.0882				248.578	1707.22	1106.66				151.059	1582.36	110.66	198.048	1683.81	47.2898
1782	0	-191.661	1546.53	963.031				-183.976	1640.89	536.435	-218.778	1648.09	146.863	-275.616	1759.43	60.1967				248.436	1710.12	1106.93				150.955	1582.53	110.769	198.363	1686.07	48.143
1783	0	-191.248	1548.36	962.774				-185.973	1646.54	537.324	-222.437	1657.59	148.101	-280.276	1769.31	62.6178				248.257	1712.99	1107.23				150.876	1582.77	110.77	198.171	1684.92	47.5489
1784	0	-191.044	1550.45	962.352				-187.809	1652.02	538.056	-226.223	1667.26	149.328	-284.913	1779.16	64.8503				248.11	1715.89	1107.47				150.822	1583.03	110.826	198.041	1684.36	47.3441
1785	0	-190.846	1552.38	961.832				-189.765	1657.82	538.861	-229.772	1676.96	150.611	-289.599	1788.86	67.2879				247.815	1718.81	1107.75				150.805	1583.24	110.851	198.124	1684.35	47.3499
1786	0	-190.53	1554.3	961.451				-191.58	1663.36	539.445	-232.841	1686.19	151.839	-294.24	1798.58	69.7816				247.536	1721.8	1107.98				150.347	1583.21	110.744	198.088	1684.66	47.3722
1787	0	-190.45	1556.63	960.943				-193.105	1668.54	540.215	-235.725	1695.31	152.814	-298.935	1808.25	72.2859				247.172	1724.65	1108.17				150.61	1583.57	110.921	198.127	1684.55	47.3323
1788	0	-190.434	1559.15	960.506				-194.508	1673.68	540.375	-238.692	1704.67	154.215	-303.437	1817.75	74.8684				246.725	1727.56	1108.35				150.494	1583.8	110.981	198.128	1684.72	47.3535
1789	0	-190.337	1561.33	959.944				-196.308	1679.62	540.955	-241.857	1714.83	155.574	-307.817	1827.35	77.2195				246.244	1730.45	1108.46				150.409	1583.95	111.035	198.178	1684.63	47.3551
1790	0	-190.471	1563.8	959.418				-198.05	1685.54	541.75	-243.876	1723.45	156.468	-311.977	1836.98	79.6676				245.684	1733.24	1108.61				150.296	1584.13	111.089	198.13	1684.66	47.3601
1791	0	-190.858	1566.82	958.797				-199.57	1691.1	542.195	-247.183	1733.14	157.791	-315.901	1846.69	82.038				245.149	1736.11	1108.68				150.253	1584.31	111.112	198.087	1684.84	47.3539
1792	0	-191.096	1569.77	958.219				-200.726	1696.28	542.587	-249.937	1742.9	160.273	-319.542	1856.4	84.3005				244.521	1738.93	1108.77				150.141	1584.43	111.139	198.003	1684.4	47.16
1793	0	-191.4	1572.48	957.653				-202.101	1702.61	542.893	-414.116	1662.53	100.057	-322.851	1866.33	86.4632				243.885	1741.8	1108.83				150.04	1584.55	111.175	198	1684.24	47.088
1794	0	-192.019	1575.64	957.084				-203.041	1707.47	543.148	-578.253	1582.08	39.8109	-325.717	1876.28	88.643				243.293	1744.58	1108.86				149.962	1584.69	111.228	198.001	1684.26	47.0935
1795	0	-192.424	1578.52	956.552				-204.117	1712.84	543.386	-554.348	1603.34	49.5405	-328.12	1886.18	90.6114				242.546	1747.4	1108.75				149.876	1584.87	111.224	198.028	1684.39	47.1291
1796	0	-192.881	1581.65	956.008				-205.106	1718.48	543.668	-530.435	1624.63	59.3884	-330.238	1896.16	92.2942				241.806	1750.23	1108.75				149.805	1585.03	111.288	198.004	1684.33	47.1142
1797	0	-193.431	1584.8	955.347				-206.07	1724.08	543.835	-506.537	1645.87	69.1341	-331.814	1905.8	93.9422				241.052	1753.02	1108.65				149.742	1585.24	111.311	198.002	1684.3	47.0938
1798	0	-194.287	1588.27	954.753				-207.118	1729.93	544.032	-482.683	1667.15	78.9129	-332.9	1915.37	95.0858				240.253	1755.85	1108.58				149.658	1585.43	111.384	198.021	1684.39	47.1129
1799	0	-195.148	1591.65	954.038				-207.959	1735.41	544.073	-458.769	1688.38	88.595	-333.44	1924.52	96.0162				239.514	1758.63	1108.42				149.596	1585.65	111.453	197.997	1684.34	47.0686
1800	0	-196.075	1595.4	953.413				-208.892	1741.03	544.05	-434.973	1709.74	98.2677	-333.775	1933.54	96.702				238.658	1761.53	1108.25				149.566	1585.82	111.506	197.995	1684.32	47.0775
1801	0	-197.127	1599.39	952.799				-209.556	1746.34	543.954	-411.255	1730.97	107.904	-333.34	1941.9	96.9155				237.723	1764.31	1108.04				149.476	1585.97	111.6	198.018	1684.38	47.0663
1802	0	-198.324	1603.35	952.139				-210.295	1751.94	543.762	-387.5	1752.21	117.546	-332.8	1950.04	96.8045				236.827	1767.1	1107.84				149.334	1586.08	111.641	197.998	1684.37	47.0554
1803	0	-199.186	1606.97	951.293				-210.486	1756.33	543.24	-363.752	1773.39	127.134	-331.896	1957.81	96.3543				235.922	1769.82	1107.58				149.318	1586.34	111.741	197.997	1684.37	47.0375
1804	0	-200.417	1611.16	950.638				-211.396	1762.47	542.975	-340.094	1794.55	136.634	-330.72	1965	95.8149				234.928	1772.53	1107.24				149.088	1586.37	111.805	197.999	1684.42	46.999
1805	0	-201.726	1615.39	949.855				-211.744	1767.51	542.366	-316.353	1815.68	146.111	-329.238	1971.75	94.7932				234.015	1775.21	1106.87				148.703	1586.41	111.798	197.999	1684.44	47.0011
1806	0	-203.037	1619.85	949.048				-211.99	1772.23	541.623	-292.635	1836.84	155.543	-327.558	1977.81	93.3994				233.081	1777.92	1106.46				148.617	1586.63	111.868	198.052	1684.46	46.9522
1807	0	-204.472	1624.54	948.206				-211.84	1776.44	540.552	-268.927	1858.08	164.944	-325.375	1983.27	91.6401				232.136	1780.7	1106.01				148.676	1586.86	111.997	198.03	1684.39	46.8998
1808	0	-205.858	1629.11	947.346				-211.807	1781.04	539.463	-269.189	1864.05	164.17	-322.802	1988.11	89.5788				231.056	1783.38	1105.62				148.36	1586.93	112	198.027	1684.41	46.8453
1809	0	-207.366	1633.77	946.424				-211.45	1784.8	538.095	-268.44	1868.73	162.743	-320.251	1992.67	87.1326				229.955	1786.08	1105.06				148.374	1587.17	112.157	198.061	1684.4	46.8076
1810	0	-208.964	1638.81	945.419				-210.776	1788.47	536.691	-266.68	1871.96	161.086	-317.676	1996.66	84.4511				228.812	1788.92	1104.63				148.31	1587.33	112.273	198.042	1684.59	46.7577
1811	0	-210.555	1643.85	944.467				-210.159	1791.56	534.94	-264.906	1874.9	159.068	-314.439	1999.81	81.3505				227.591	1791.79	1104.21				148.229	1587.48	112.354	198.079	1684.64	46.7182
1812	0	-212.36	1649.06	943.317				-209.833	1795.58	533.171	-264.632	1879.54	157.712	-311.063	2002.47	77.924				226.251	1794.83	1103.77				148.062	1587.54	112.435	198.126	1684.84	46.6957
1813	0	-214.131	1654.4	942.11				-209.293	1798.87	531.239	-263.847	1883.61	156.253	-307.418	2004.67	74.1778				224.843	1797.87	1103.41				147.937	1587.63	112.546	198.175	1685.12	46.6885
1814	0	-215.992	1659.7	940.878				-208.341	1801.53	529.11	-262.005	1886.08	154.045	-303.388	2006.21	70.1525				223.279	1801.01	1103				147.884	1587.77	112.662	198.222	1685.42	46.66
1815	0	-217.987	1665.18	939.565				-207.35	1803.82	526.709	-259.228	1887	151.063	-298.801	2006.68	65.5144				221.707	1804.25	1102.54				147.809	1587.86	112.788	198.259	1685.65	46.64
1816	0	-219.889	1670.63	938.287				-206.038	1805.66	524.084	-256.26	1887.42	148.087	-293.978	2006.77	60.7189				219.923	1807.44	1102.12				147.773	1588.05	112.952	198.297	1685.88	46.6052
1817	0	-221.719	1675.88	937.026				-204.557	1807.01	521.563	-253.117	1887.53	144.773	-288.805	2005.94	55.4327				218.114	1810.87	1101.59				147.704	1588.19	113.085	198.334	1685.94	46.5028
1818	0	-223.589	1681.22	935.593				-203.981	1809.58	519.279	-249.792	1886.94	141.344	-283.472	2004.17	49.8123				216.226	1814.27	1101.07				147.616	1588.31	113.249	198.361	1686.04	46.4767
1819	0	-225.536	1686.77	934.138				-203.092	1811.87	516.576	-246.334	1885.97	137.701	-277.494	2001.69	44.7683				214.261	1817.88	1100.52				147.543	1588.38	113.375	198.502	1686.07	46.3164
1820	0	-227.581	1692.27	932.599				-202.349	1814.09	513.855	-241.88	1883.94	134.432	-275.404	2002.75	46.341				212.153	1821.58	1100.01				147.316	1588.43	113.501	198.516	1686.42	46.4008
1821	0	-229.954	1698.13	930.884				-200.629	1814.77	510.757	-238.63	1884.58	132.978	-273.085	2002.88	47.3425				209.983	1825.24	1099.31				147.202	1588.49	113.646	198.599	1685.95	46.0656
1822	0	-231.987	1703.66	929.295				-198.831	1815.74	507.67	-235.703	1883.79	129.949	-271.249	2002.58	48.0077				207.768	1829.1	1098.74				147.104	1588.67	113.867	198.596	1686.35	46.2024
1823	0	-234.054	1709.12	927.61				-197.165	1816.38	504.704	-233.076	1882.46	127.068	-270.105	2002.03	48.7981				205.443	1833.07	1098.02				146.649	1588.63	114.006	198.828	1687.39	46.4868
1824	0	-236.124	1714.66	925.885				-196.802	1817.93	502.256	-228.185	1878.6	123.046	-269.273	2000.8	48.7932				203.01	1836.94	1097.39				146.801	1588.88	114.328	198.769	1687.52	46.3427
1825	0	-238.209	1720.23	924.054				-196.55	1818.76	499.58	-223.268	1873.85	119.309	-269.32	2000.55	49.1783				200.634	1841.1	1096.62				146.674	1589.07	114.609	198.792	1685.62	45.5331
1826	0	-240.44	1725.62	922.412				-196.281	1819.67	497.824	-222.136	1875.05	118.189	-268.697	2000.2	49.4066				198.152	1845.17	1095.96				146.599	1589.21	114.885	198.897	1685.16	45.3265
1827	0	-242.946	1731.01	920.914				-196.579	1821.73	496.454	-220.044	1874.71	116.472	-268.039	2000.2	49.6574				195.596	1849.27	1095.24				146.639	1589.34	115.17	198.892	1685.1	45.2005
1828	0	-245.905	1736.47	919.712				-197.26	1825.09	495.66	-218.061	1874.18	115.312	-267.687	1999.82	49.7174				192.954	1853.43	1094.55				146.619	1589.53	115.541	198.909	1685.41	45.1437
1829	0	-248.641	1741.62	918.628				-197.654	1827.9	494.791	-216.826	1874.29	114.418	-267.466	1999.73	49.8183				190.098	1857.48	1093.83				146.583	1589.75	116.006	198.888	1685.47	45.0743
1830	0	-251.316	1746.32	917.972				-198.222	1830.53	493.987	-216.08	1874.9	113.487	-267.271	2000.16	50.2319				187.228	1861.74	1093.16				146.382	1590.07	116.568	198.948	1685.57	45.0157
1831	0	-253.873	1750.77	917.663				-199.316	1833.7	493.514	-217.43	1882.85	114.593	-267.115	2000.16	50.407				184.239	1866.11	1092.47				146.172	1590.37	117.065	198.958	1685.73	45.0706
1832	0	-256.472	1754.95	917.42				-200.628	1836.41	493.167	-218.82	1891.5	116.517	-267.004	2000.12	50.4291				181.169	1870.64	1091.91				146.024	1590.78	117.712	198.952	1685.67	44.9922
1833	0	-259.247	1759.04	917.433				-201.92	1838.46	492.517	-220.169	1899.02	118.076	-266.971	2000.11	50.4379				178.049	1875.52	1091.46				145.93	1591.09	118.526	198.957	1685.73	45.0203
1834	0	-261.917	1762.81	917.367				-202.978	1839.68	491.947	-220.844	1904.11	118.809	-266.882	2000.09	50.5084				174.756	1880.42	1090.94				145.695	1591.64	119.642	198.973	1685.83	45.0481
1835	0	-264.61	1766.54	917.416				-204.031	1840.78	491.488	-216.212	1884.41	112.013	-267.061	2000.25	50.7126				171.409	1885.37	1090.5				145.686	1592.24	120.902	199.066	1686.24	45.2157
1836	0	-267.439	1770.26	917.438				-205.521	1842.58	491.38	-215.669	1883.67	111.333	-266.755	2000.11	50.621				168.054	1890.39	1090.07				145.585	1592.69	122.216	199.069	1686.42	45.272
1837	0	-270.305	1774.13	917.451				-206.908	1844.44	491.078	-215.256	1883.14	110.749	-266.648	2000.4	50.8476				164.77	1895.3	1089.62				145.403	1593.32	124.299	199.13	1686.72	45.4821
1838	0	-273.204	1778.14	917.482				-208.209	1846.21	490.853	-215.287	1884.14	110.5	-266.619	2000.07	50.7033				161.527	1899.99	1089.17				145.155	1595.02	126.638	199.222	1686.93	45.8934
1839	0	-276.103	1782.15	917.601				-209.824	1848.09	490.704	-215.44	1884.69	110.396	-266.592	2000.39	50.8755				158.345	1904.59	1088.66				144.47	1596.77	129.43	198.963	1686.88	46.1648
1840	0	-279.037	1786.11	917.758				-211.294	1849.66	490.52	-215.623	1884.74	110.209	-266.606	2000.44	50.8891				155.308	1908.76	1088.16				145.127	1599.7	133.847	198.978	1687.44	46.7836
1841	0	-281.945	1789.94	917.892				-212.838	1850.92	490.401	-215.758	1884.62	109.933	-266.646	2000.49	50.8745				152.396	1912.7	1087.71				144.621	1602.68	137.895	198.95	1687.31	48.0136
1842	0	-284.818	1793.72	918.075				-214.567	1852.12	490.342	-216.002	1884.44	109.635	-266.931	2000.33	50.834				149.675	1916.33	1087.18				144.414	1606.38	142.31	198.746	1687.44	49.0447
1843	0	-287.602	1797.32	918.214				-216.222	1852.98	490.268	-216.191	1884.42	109.398	-266.712	2000.46	50.8117				147.084	1919.65	1086.7				143.576	1610.13	147.51	198.557	1687.73	50.2376
1844	0	-290.385	1801.06	918.322				-217.828	1853.61	490.196	-216.47	1884.47	109.24	-267.008	2000.35	50.7796				144.621	1922.66	1086.14				142.553	1614.78	153.501	198.256	1688.24	51.9008
1845	0	-293.073	1804.81	918.419				-219.434	1854.14	490.027	-216.772	1884.64	109.119	-267.019	2000.33	50.7549				142.251	1925.47	1085.56				141.627	1620.59	159.679	197.661	1689.13	54.7597
1846	0	-295.648	1808.33	918.409				-220.991	1854.82	489.853	-217.28	1885.13	108.997	-267.02	2000.36	50.7744				139.952	1928.22	1085.06				140.362	1627.4	166.368	197.265	1690.69	58.513
1847	0	-298.093	1811.66	918.428				-222.599	1855.68	489.679	-217.324	1885.03	108.762	-267.035	2000.39	50.7838				137.828	1930.85	1084.39				138.758	1634.69	173.182	196.287	1692.62	63.1401
1848	0	-300.543	1815.07	918.362				-224.146	1856.41	489.402	-217.561	1885.43	108.609	-267.045	2000.42	50.7705				135.68	1933.32	1083.73				137.485	1643.1	180.432	195.461	1695.21	68.5637
1849	0	-302.819	1818.39	918.301				-225.598	1857.08	489.25	-217.677	1885.06	108.365	-266.918	2000.36	50.6785				133.811	1935.76	1082.96				135.29	1651.29	187.904	194.1	1698.23	74.6866
1850	0	-304.808	1821.27	918.238				-227.067	1857.71	489.047	-217.929	1885.08	108.201	-266.956	2000.29	50.6541				131.991	1938.02	1082.06				133.22	1659.97	195.09	192.453	1701.75	81.3791
1851	0	-307.491	1825.12	918.066				-228.49	1858.22	488.709	-218.185	1885.15	108.048	-267.009	2000.31	50.6654				130.365	1940.17	1081.05				131.911	1668.98	201.915	189.894	1705.31	88.007
1852	0	-309.408	1828.08	918.104				-229.911	1858.75	488.618	-218.427	1885.17	107.884	-267.035	2000.28	50.5861				128.865	1942.4	1080.06				128.883	1677.19	208.46	187.515	1710.96	93.9051
1853	0	-311.013	1830.52	918.096				-231.306	1859.5	488.516	-218.605	1885.05	107.721	-267.066	2000.23	50.5783				127.456	1944.63	1078.96				125.841	1685.26	213.772	185.101	1719.48	97.9247
1854	0	-312.609	1833.01	918.214				-232.38	1859.86	488.249	-218.8	1885.06	107.657	-267.112	2000.3	50.5875				126.18	1946.94	1077.88				123.775	1694.89	217.276	182.476	1729.53	101.252
1855	0	-314.023	1835.3	918.329				-233.594	1860.57	488.206	-218.961	1885	107.571	-267.144	2000.27	50.5654				124.964	1949.44	1076.92				122.134	1705.97	219.316	179.806	1741.87	103.013
1856	0	-315.463	1837.58	918.437				-234.589	1861.41	488.215	-219.131	1884.94	107.485	-267.197	2000.36	50.611				123.893	1952.09	1075.92				120.813	1718.29	220.171	176.719	1754.8	103.433
1857	0	-316.629	1839.66	918.56				-235.569	1862.37	488.205	-219.291	1885.02	107.48	-267.244	2000.41	50.6258				122.955	1954.93	1075.27				119.877	1731.67	219.507	173.975	1769.49	102.701
1858	0	-317.837	1841.96	918.658				-236.27	1863.14	488.268	-219.422	1885.1	107.5	-267.191	2000.28	50.5645				122.064	1957.91	1074.59				118.419	1745.17	217.995	172	1785.44	101.222
1859	0	-318.377	1843.33	918.826				-236.92	1864.19	488.27	-219.483	1885.11	107.459	-267.238	2000.37	50.6087				121.231	1961.07	1074.11				114.991	1758.22	214.884	170.009	1802.46	99.0239
1860	0	-318.959	1844.89	918.92				-237.344	1865.01	488.318	-219.578	1885.11	107.469	-267.249	2000.33	50.5988				120.417	1964.37	1073.8				114.049	1773.4	211.395	168.786	1820.59	96.3038
1861	0	-319.732	1847.21	919.088				-237.838	1866.26	488.5	-219.606	1885.07	107.526	-267.242	2000.28	50.5747				119.751	1967.66	1073.58				113.3	1789.44	207.162	167.83	1839.67	93.1347
1862	0	-320.37	1849.63	919.261				-238.145	1867.49	488.591	-219.68	1885.14	107.618	-267.244	2000.31	50.6086				119.249	1970.94	1073.47				112.994	1805.81	202.222	167.615	1860.03	89.5536
1863	0	-320.843	1852.18	919.405				-238.207	1868.43	488.654	-219.73	1885.19	107.68	-267.246	2000.32	50.6131				118.859	1974.19	1073.43				113.209	1823.01	196.576	167.906	1881.31	86.0199
1864	0	-321.243	1854.91	919.501				-238.326	1869.72	489.042	-219.773	1885.25	107.786	-267.243	2000.37	50.6442				118.93	1977.54	1073.52				113.359	1840.6	190.503	168.589	1903.25	82.2513
1865	0	-321.391	1857.67	919.619				-238.157	1870.7	489.112	-219.762	1885.33	107.873	-267.215	2000.33	50.6518				118.831	1980.62	1073.54				114.758	1859	184.46	169.844	1925.97	78.4826
1866	0	-321.545	1860.8	919.736				-238.26	1872.49	489.147	-219.722	1885.29	107.922	-267.207	2000.32	50.6485				119.051	1983.61	1073.52				116.473	1877.66	178.205	171.279	1949.08	74.9361
1867	0	-321.347	1863.83	919.781				-238.1	1873.93	489.298	-219.628	1885.42	108.012	-267.198	2000.29	50.6459				119.41	1986.54	1073.31				118.788	1896.86	172.024	173.205	1972.62	71.6922
1868	0	-321.171	1867.2	919.852				-237.822	1875.4	489.424	-219.614	1885.51	108.1	-267.18	2000.29	50.7007				119.564	1989.08	1073.26				121.706	1916.48	165.64	175.074	1996.09	68.805
1869	0	-320.742	1870.67	919.881				-237.46	1876.8	489.504	-219.488	1885.61	108.219	-267.162	2000.34	50.7171				120.12	1991.91	1072.9				125.513	1936.42	160.084	177.671	2020.14	66.6405
1870	0	-320.168	1874.07	919.946				-237.029	1878.3	489.585	-219.383	1885.75	108.292	-267.156	2000.34	50.7316				120.773	1994.75	1072.67				127.711	1955.51	154.262	180.435	2044.06	65.0604
1871	0	-319.482	1877.54	920.025				-236.564	1879.84	489.721	-219.3	1885.84	108.395	-267.074	2000.22	50.671				121.694	1997.8	1072.4				130.436	1974.3	149.156	183.316	2067.61	63.9696
1872	0	-318.74	1881.21	920.137				-236.047	1881.5	489.833	-219.198	1886	108.489	-267.068	2000.2	50.7039				122.729	2000.89	1072.07				134.439	1993.5	145.163	186.39	2090.41	63.4209
1873	0	-317.836	1884.88	920.195				-235.489	1882.9	489.971	-219.055	1886.1	108.607	-267.04	2000.27	50.7211				123.739	2004.09	1071.71				137.169	2011.33	141.041	189.113	2112.48	63.3041
1874	0	-316.821	1888.56	920.27				-234.877	1884.7	490.12	-218.542	1885.76	108.462	-266.988	2000.19	50.6859				125.029	2007.49	1071.33				141.401	2029.74	138.141	191.843	2133.47	63.724
1875	0	-315.683	1892.15	920.387				-233.802	1885.89	490.371	-218.584	1886	108.704	-266.966	2000.19	50.7158				126.369	2011.05	1070.96				144.623	2046.54	135.306	194.296	2153.46	64.4039
1876	0	-314.306	1895.59	920.513				-233.14	1887.89	490.429	-218.333	1885.97	108.801	-266.951	2000.19	50.7206				127.745	2014.84	1070.57				147.456	2062.11	132.88	196.48	2171.75	65.3554
1877	0	-312.865	1899.13	920.689				-232.161	1889.71	490.658	-218.09	1886.01	108.938	-266.921	2000.17	50.7069				129.239	2018.96	1070.19				150.018	2076.48	130.95	198.528	2188.47	66.0844
1878	0	-311.345	1902.66	920.925				-231.231	1891.75	490.938	-217.834	1886.1	109.119	-266.871	2000.17	50.6986				130.927	2023.38	1069.82				152.193	2089.38	129.09	200.346	2204.1	66.9311
1879	0	-309.452	1905.8	921.152				-229.976	1893.53	491.104	-217.586	1886.34	109.309	-267.036	2000.32	50.8339				132.685	2028.06	1069.53				153.606	2100.5	127.474	201.452	2216.78	67.2201
1880	0	-307.305	1908.56	921.391				-228.69	1895.47	491.31	-217.281	1886.44	109.523	-266.752	2000.45	50.8243				134.218	2032.84	1069.21				154.607	2110.47	126.906	202.477	2226.92	67.6435
1881	0	-305.108	1911.4	921.728				-227.405	1897.44	491.689	-216.38	1885.66	109.723	-266.745	2000.45	50.8503				136.205	2038.09	1068.97				155.411	2118.48	126.027	203.203	2233.96	67.1375
1882	0	-303.497	1915.65	922.294				-226.012	1899.48	492	-216.556	1886.34	109.889	-266.751	2000.45	50.8506				138.064	2043.58	1068.85				155.111	2123.24	124.752	203.472	2238.14	65.7713
1883	0	-301.074	1918.8	922.826				-224.586	1901.64	492.31	-216.472	1886.84	110.203	-266.749	2000.45	50.852				140.079	2049.28	1068.77				154.719	2125.5	123.49	202.985	2239.4	63.0643
1884	0	-298.573	1921.88	923.401				-223.107	1903.96	492.762	-216.237	1886.97	110.504	-266.775	2000.48	50.8778				142.181	2055.22	1068.74				154.459	2125.58	121.908	202.45	2239.21	58.9871
1885	0	-295.728	1924.79	923.962				-221.489	1906.18	493.131	-215.92	1887.1	110.812	-266.746	2000.44	50.8659				144.45	2061.34	1068.75				153.996	2125.39	120.665	202.12	2240.68	56.675
1886	0	-293.061	1927.94	924.607				-219.874	1908.84	493.621	-215.568	1887.22	111.179	-266.768	2000.48	50.8778				146.75	2067.5	1068.69				154.131	2127.37	120.292	202.009	2241.28	55.9347
1887	0	-290.011	1930.89	925.252				-217.88	1911.18	494.003	-215.94	1888.3	111.692	-266.755	2000.13	50.7452				149.248	2073.6	1068.71				155.203	2129.68	120.377	202.065	2241.54	54.4119
1888	0	-287.658	1934.64	926.131				-216.145	1914.13	494.603	-215.091	1888.06	112.173	-266.71	2000.44	50.9182				151.736	2079.61	1068.77				155.883	2130.54	120.568	202.216	2241.12	52.798
1889	0	-284.146	1937.29	926.623				-214.083	1916.6	495.015	-214.96	1888.72	112.824	-266.693	2000.16	50.8114				154.32	2085.68	1068.83				155.976	2131.21	120.754	202.883	2245.09	54.1026
1890	0	-280.924	1940.37	927.193				-212.125	1919.29	495.397	-214.851	1889.4	113.478	-266.662	2000.39	50.9406				157.001	2091.63	1068.93				156.128	2132.1	120.789	203.047	2247.33	54.3346
1891	0	-277.811	1943.83	927.804				-210.256	1922.02	495.833	-214.481	1889.36	113.922	-266.622	2000.46	50.9907				159.7	2097.51	1069.2				156.122	2132.69	120.518	202.919	2246.07	53.4112
1892	0	-274.571	1947.17	928.273				-208.216	1924.46	496.288	-214.412	1891.04	114.843	-266.616	2000.45	51.0004				162.473	2103.49	1069.52				156.604	2133.76	120.344	202.864	2245.1	52.6332
1893	0	-271.257	1950.69	928.752				-206.409	1927.17	496.792	-213.66	1889.88	115.163	-266.554	2000.43	51.0376				165.227	2109.31	1070.06				156.723	2134.59	120.117	203.302	2248.24	53.435
1894	0	-267.963	1954.41	929.205				-204.335	1929.69	497.306	-212.978	1889.07	115.583	-266.554	2000.41	51.0677				167.904	2114.77	1070.53				156.855	2135.43	119.974	203.387	2249.79	53.606
1895	0	-264.507	1957.97	929.608				-202.22	1932.34	497.799	-213.222	1889.98	116.392	-266.498	2000.4	51.119				170.737	2119.93	1070.92				156.923	2136.17	119.821	203.275	2249.81	53.3455
1896	0	-261.096	1961.7	930.063				-200.122	1934.83	498.334	-213.082	1891.49	117.679	-266.463	2000.44	51.1426				173.608	2124.88	1071.17				157.112	2136.86	119.683	203.216	2249.68	53.0402
1897	0	-257.674	1965.36	930.52				-198.165	1937.38	499.031	-212.732	1892.34	118.616	-266.443	2000.39	51.1494				176.575	2129.55	1071.44				157.224	2137.5	119.536	203.15	2249.63	52.8276
1898	0	-254.119	1969	931.13				-196.284	1940.16	499.925	-212.725	1894.41	120.998	-266.412	2000.39	51.1464				179.546	2134.24	1071.79				157.327	2138.05	119.393	203.111	2249.7	52.6506
1899	0	-250.675	1972.77	931.867				-194.462	1942.54	500.806	-212.523	1895.51	122.26	-266.458	2000.44	51.1433				182.591	2138.95	1072.37				158.021	2139.1	119.378	203.055	2249.73	52.5013
1900	0	-247.292	1976.27	932.825				-192.955	1945.27	501.987	-212.376	1894.19	123.155	-266.463	2000.51	51.1203				185.65	2143.67	1073.11				157.359	2138.77	119.021	203.063	2249.77	52.4279
1901	0	-243.071	1978.32	933.921				-191.338	1947.68	503.159	-212.635	1894.22	124.846	-266.543	2000.58	51.0776				188.738	2148.35	1073.95				158.409	2139.88	119.145	203.077	2249.79	52.291
1902	0	-239.265	1980.7	935.248				-190.228	1950.79	504.814	-212.398	1897.98	126.873	-266.862	2000.98	51.1893				191.783	2152.98	1074.83				158.685	2140.24	119.101	203.017	2249.8	52.2224
1903	0	-236.188	1984.1	936.967				-188.923	1953.6	506.49	-212.953	1896.84	128.322	-267.116	2000.89	51.0551				194.771	2157.66	1075.88				158.67	2140.33	118.952	203.033	2249.87	52.17
1904	0	-232.96	1986.91	938.764				-188.015	1956.51	508.204	-213.758	1895.46	130.25	-267.604	2001.01	51.0983				197.627	2162.26	1077.01				158.776	2140.51	118.891	203.031	2249.88	52.11
1905	0	-230.215	1990.34	940.799				-187.076	1959.56	510.01	-214.213	1894.51	132.018	-267.619	2000.73	50.7511				200.462	2166.87	1078.19				158.877	2140.59	118.787	203.042	2249.93	52.0535
1906	0	-228.444	1994.86	943.197				-186.487	1963.78	512.177	-214.077	1895.52	134.316	-267.742	2000.19	50.3839				203.183	2171.34	1079.43				158.977	2140.68	118.751	203.049	2249.94	52.0087
1907	0	-225.703	1997.69	945.45				-185.677	1967.36	514.26	-213.923	1896.7	136.124	-268.184	2000.26	50.3621				205.861	2175.72	1080.69				159.146	2140.73	118.641	203.049	2249.91	51.9911
1908	0	-223.194	2000.41	947.792				-184.833	1967.47	515.732	-213.817	1897.44	138.187	-268.445	2000.16	50.266				208.466	2179.94	1081.99				159.177	2140.72	118.525	203.045	2249.92	51.9861
1909	0	-220.782	2003.14	950.148				-184.131	1970.52	517.874	-213.921	1899.3	140.428	-268.692	2000.12	50.2333				211.015	2183.84	1083.1				159.266	2140.65	118.384	203.016	2250	51.9851
1910	0	-218.313	2005.63	952.514				-183.764	1974.3	520.068	-213.282	1900	142.134	-268.794	1999.96	50.157				213.532	2187.63	1084.14				159.325	2140.58	118.29	203.011	2250.02	51.9615
1911	0	-216.103	2008.17	954.914				-183.16	1977.53	521.953	-212.409	1901.15	144.055	-268.685	1999.48	49.9788				216.058	2191.23	1085.14				159.54	2140.65	118.183	203.006	2250	51.9551
1912	0	-214.127	2010.96	957.253				-182.834	1980.92	523.993	-212.061	1902.3	146.088	-268.771	1999.45	50.0174				218.447	2194.75	1086.07				159.612	2140.56	118.045	203.05	2249.92	51.9311
1913	0	-212.205	2013.66	959.49				-182.39	1984.79	525.903	-211.376	1903.99	147.937	-268.681	1999.08	49.9331				220.783	2198.12	1086.99				159.732	2140.52	117.976	203.058	2249.91	51.8796
1914	0	-210.252	2016.24	961.755				-182.808	1992.53	528.43	-211.502	1905.97	150.225	-268.683	1998.84	49.9712				223.102	2201.44	1087.89				159.903	2140.46	117.889	203.063	2249.97	51.8697
1915	0	-208.306	2018.72	963.849				-182.672	1996.53	530.473	-209.7	1907.27	151.645	-268.311	1998.6	50.0172				225.281	2204.62	1088.76				160.053	2140.42	117.813	203.083	2250.05	51.8537
1916	0	-206.446	2021.22	965.851				-182.529	1999.68	531.93	-209.762	1909.1	153.762	-267.71	1998.36	50.2075				227.408	2207.77	1089.56				160.189	2140.41	117.749	203.094	2250.07	51.8485
1917	0	-204.668	2023.84	967.767				-182.344	2002.88	533.547	-208.72	1910.78	155.964	-267.214	1998.53	50.7097				229.442	2210.93	1090.31				160.314	2140.36	117.682	203.105	2250.14	51.8219
1918	0	-202.891	2026.28	969.552				-182.206	2007.2	535.066	-207.957	1912.98	157.93	-266.615	1998.76	51.304				231.358	2213.97	1090.93				160.442	2140.37	117.615	203.158	2250.09	51.8102
1919	0	-201.161	2028.75	971.279				-182.256	2011.67	536.353	-206.47	1914.65	159.778	-265.868	1998.77	52.0791				233.269	2216.98	1091.51				160.434	2140.28	117.555	203.141	2250.04	51.7741
1920	0	-199.605	2031.37	972.899				-182.318	2016.66	537.743	-205.791	1917.12	161.369	-265.313	1999.13	52.8388				235.09	2219.97	1092.03				160.336	2140.1	117.406	203.087	2250.06	51.7876
1921	0	-198.088	2033.93	974.406				-182.367	2021.87	538.956	-204.568	1919.08	163.265	-264.546	1999.41	53.5939				236.776	2222.92	1092.5				160.159	2139.91	117.267	203.092	2250.09	51.7501
1922	0	-196.639	2036.5	975.766				-182.654	2027.48	540.135	-203.505	1921.24	164.958	-263.825	1999.97	54.34				238.439	2225.85	1092.92				160.164	2139.93	117.074	203.128	2249.98	51.7153
1923	0	-195.248	2039.02	976.998				-182.867	2032.95	541.043	-202.269	1923.55	166.482	-263.41	2000.85	55.1375				240.085	2228.78	1093.24				159.792	2139.5	116.952	203.137	2250.01	51.7017
1924	0	-193.862	2041.5	978.173				-183.076	2038.22	541.99	-201.299	1926.37	168.114	-263.121	2002.24	56.1428				241.682	2231.66	1093.55				159.809	2139.48	116.847	203.137	2250.03	51.7074
1925	0	-192.441	2043.91	979.176				-183.214	2043.53	542.88	-199.435	1929.66	168.551	-262.98	2003.97	57.0284				243.206	2234.47	1093.79				159.811	2139.54	116.823	203.152	2250.1	51.7319
1926	0	-191.14	2046.43	980.108				-183.173	2048.41	543.391	-199.066	1933.22	169.752	-263.258	2006.61	58.1113				244.75	2237.28	1093.99				159.881	2139.69	116.824	203.174	2250.18	51.7305
1927	0	-190.064	2049.25	980.939				-183.553	2054.02	544.148	-199.358	1937.29	171.062	-263.623	2009.64	59.0183				246.236	2239.99	1094.15				159.847	2139.77	116.858	203.166	2250.13	51.675
1928	0	-188.983	2051.92	981.65				-183.993	2059.66	544.888	-199.99	1941.85	172.058	-264.396	2013.57	59.7739				247.675	2242.7	1094.26				159.755	2139.75	116.835	203.134	2250.22	51.7113
1929	0	-187.872	2054.6	982.197				-184.086	2064.02	545.335	-200.552	1947.17	172.649	-265.522	2018.25	60.4987				249.138	2245.25	1094.33				159.755	2139.92	116.896	203.075	2250.08	51.6733
1930	0	-186.756	2057.27	982.695				-184.48	2069.71	545.987	-201.382	1953.06	173.026	-267.099	2023.89	61.2515				250.547	2247.79	1094.34				159.37	2139.85	116.751	203.118	2250.16	51.7229
1931	0	-185.772	2060.16	983.067				-184.79	2075.04	546.659	-200.785	1959.2	171.819	-268.935	2030.37	61.9399				252.012	2250.2	1094.33				159.582	2140.33	116.866	203.121	2250.2	51.7581
1932	0	-184.789	2062.93	983.36				-184.745	2079.29	546.9	-202.541	1966.77	171.8	-271.098	2037.98	62.4564				253.405	2252.59	1094.28				159.463	2140.66	116.904	203.08	2250.08	51.7694
1933	0	-183.789	2065.86	983.614				-184.924	2084.06	547.257	-205.352	1974.67	172.249	-273.226	2046.16	62.8362				254.869	2254.9	1094.24				159.318	2140.94	116.924	203.076	2250.02	51.7659
1934	0	-182.24	2067.96	983.818				-185.191	2088.93	547.521	-206.631	1983.2	171.275	-275.754	2055.54	63.0909				256.25	2257.11	1094.14				159.108	2141.18	116.912	203.02	2250.04	51.8186
1935	0	-181.924	2071.55	983.927				-185.122	2093.43	547.669	-208.213	1992.55	170.059	-278.381	2065.88	63.2329				257.588	2259.31	1094.05				158.915	2141.35	116.915	202.997	2249.97	51.8575
1936	0	-181.095	2074.61	984.038				-185.133	2098.07	548.018	-210.765	2002.09	169.592	-280.835	2076.65	63.3136				258.901	2261.54	1093.99				158.758	2141.52	116.884	203.002	2249.96	51.8563
1937	0	-180.246	2077.42	984.097				-185.491	2103.45	548.26	-213.299	2012.22	168.719	-283.358	2088.48	63.1436				260.184	2263.72	1093.88				158.354	2141.43	116.736	202.992	2249.95	51.8845
1938	0	-179.412	2080.36	984.2				-185.756	2108.74	548.744	-215.974	2022.92	167.942	-285.549	2100.56	62.947				261.342	2265.93	1093.87				158.411	2141.8	116.805	202.937	2249.95	51.9137
1939	0	-178.55	2083.06	984.248				-185.879	2113.64	548.923	-218.7	2033.56	167.139	-287.591	2113.5	62.6036				262.475	2268.18	1093.88				158.298	2141.96	116.778	202.945	2249.98	51.9378
1940	0	-177.792	2085.93	984.334				-185.991	2119.27	549.305	-221.472	2045.04	166.365	-288.744	2125.79	61.9458				263.47	2270.41	1093.93				158.122	2142.1	116.773	202.935	2249.97	51.9672
1941	0	-176.947	2088.64	984.392				-186.366	2125.44	549.56	-223.852	2055.99	165.62	-291.007	2140.69	62.5831				264.427	2272.73	1093.99				158.103	2142.35	116.815	202.935	2249.95	51.9767
1942	0	-176.398	2091.52	984.414				-186.761	2131.72	549.954	-225.175	2065.8	164.436	-292.629	2155.33	63.0699				265.337	2275.08	1094.05				157.974	2142.51	116.821	202.929	2249.9	51.9753
1943	0	-175.761	2094.37	984.481				-186.95	2137.93	550.241	-227.298	2077.56	163.908	-293.957	2169.99	63.732				266.158	2277.41	1094.12				157.807	2142.65	116.877	202.856	2249.84	51.9964
1944	0	-175.234	2097.11	984.559				-187.117	2144.53	550.716	-229.884	2090.57	163.957	-294.363	2183.63	64.1961				266.907	2279.8	1094.23				157.671	2142.86	116.926	202.858	2249.87	51.9968
1945	0	-174.637	2099.74	984.598				-187.482	2151.9	550.936	-233.13	2105.23	164.735	-296.016	2199.09	65.6138				267.654	2282.21	1094.37				157.508	2142.98	116.914	202.874	2249.95	52.0237
1946	0	-174.318	2102.69	984.647				-187.689	2158.74	551.339	-233.79	2115.96	164.252	-296.655	2213.15	66.6116				268.292	2284.61	1094.56				157.352	2143.12	116.97	202.85	2249.85	52.0002
1947	0	-173.974	2105.55	984.674				-187.828	2166.49	551.813	-234.893	2127.53	164.2	-297.029	2226.51	67.4923				268.937	2287.03	1094.73				157.201	2143.27	116.999	202.858	2249.86	51.9949
1948	0	-173.679	2108.37	984.662				-188.273	2174.45	552.477	-237.24	2141.47	165.067	-298.236	2241.09	69.0474				269.553	2289.44	1094.91				157.126	2143.51	117.066	202.858	2249.88	51.9993
1949	0	-173.467	2111.34	984.666				-188.541	2182.49	552.792	-238.662	2154.35	165.642	-298.226	2253.69	70.0607				270.027	2291.8	1095.08				157.05	2143.7	117.143	202.82	2249.96	52.0264
1950	0	-173.185	2114.23	984.592				-188.963	2190.86	553.523	-239.553	2166.4	166.292	-298.734	2266.7	71.3709				270.562	2294.14	1095.21				156.964	2143.89	117.17	202.853	2249.89	51.9876
1951	0	-173.115	2117.43	984.47				-189.314	2199.41	554.154	-238.928	2176.5	165.928	-298.99	2279.38	72.665				271.03	2296.43	1095.35				156.892	2144.13	117.262	202.816	2249.94	52.0034
1952	0	-173.107	2120.5	984.308				-189.375	2207.32	554.609	-239.115	2187.6	166.433	-299.272	2291.92	74.0821				271.44	2298.65	1095.44				156.803	2144.26	117.273	202.815	2249.96	52.0111
1953	0	-173.093	2123.87	984.16				-190.025	2216.5	555.437	-239.412	2199.38	167.045	-299.386	2304.26	75.4223				271.903	2300.9	1095.54				156.711	2144.43	117.352	202.815	2249.97	52.0005
1954	0	-173.036	2127.12	983.876				-190.239	2224.91	555.976	-239.59	2210.96	167.665	-299.351	2316.33	76.7294				272.298	2303.05	1095.64				156.757	2144.7	117.44	202.821	2249.98	51.9687
1955	0	-173.27	2130.85	983.711				-190.667	2233.68	556.715	-239.565	2222.44	168.334	-299.221	2328.4	78.0591				272.7	2305.16	1095.69				156.753	2144.9	117.518	202.822	2249.98	51.9526
1956	0	-173.42	2134.56	983.411				-190.656	2241.96	557.402	-239.516	2233.75	168.894	-298.942	2340.42	79.3483				273.092	2307.21	1095.74				156.751	2145.08	117.641	202.843	2250.05	51.9446
1957	0	-173.555	2138.25	983.047				-190.884	2250.44	558.015	-239.289	2245.06	169.521	-298.273	2352.13	80.4668				273.476	2309.21	1095.78				156.74	2145.32	117.72	202.839	2250.07	51.9202
1958	0	-173.69	2142.19	982.719				-191.09	2259.01	558.725	-239.071	2256.15	170.136	-297.562	2363.95	81.6003				273.902	2311.16	1095.83				156.669	2145.52	117.807	202.841	2250.06	51.8679
1959	0	-173.967	2146.28	982.347				-191.091	2267	559.287	-238.758	2267.33	170.707	-296.697	2375.8	82.6809				274.259	2313.09	1095.87				156.684	2145.76	117.937	202.885	2249.98	51.8428
1960	0	-174.28	2150.57	981.911				-191.012	2275.01	559.835	-238.385	2278.24	171.271	-295.878	2387.83	83.8935				274.712	2314.9	1095.87				156.56	2145.93	118.019	202.902	2250.03	51.8004
1961	0	-174.642	2154.97	981.505				-190.918	2282.97	560.334	-238.048	2289.22	171.746	-294.656	2399.53	84.8337				275.121	2316.7	1095.88				156.46	2146.16	118.167	202.905	2250.06	51.7307
1962	0	-175.032	2159.49	981.015				-190.896	2290.9	560.748	-237.548	2300.2	172.31	-293.524	2411.43	85.9108				275.563	2318.46	1095.84				156.305	2146.36	118.273	202.945	2250.18	51.7174
1963	0	-175.417	2164.06	980.495				-190.571	2298.38	561.155	-237.295	2311.08	172.751	-291.991	2422.95	86.8017				276.011	2320.08	1095.76				156.056	2146.48	118.39	202.947	2250.21	51.6649
1964	0	-175.807	2168.68	979.977				-190.299	2305.89	561.356	-236.793	2321.79	173.108	-290.855	2434.84	87.913				276.5	2321.6	1095.65				155.815	2146.58	118.43	202.936	2250.17	51.5921
1965	0	-176.186	2173.18	979.363				-189.808	2313.13	561.539	-236.415	2332.71	173.657	-289.193	2446.24	88.8094				276.996	2323.1	1095.47				155.898	2146.96	118.659	202.952	2250.23	51.5956
1966	0	-176.751	2178.04	978.886				-189.34	2320.26	561.628	-235.983	2343.05	173.903	-287.905	2457.89	89.8687				277.451	2324.56	1095.24				155.854	2147.29	118.865	202.965	2250.27	51.5757
1967	0	-177.281	2182.9	978.167				-188.814	2327.19	561.576	-236.237	2354.66	174.827	-286.239	2469.03	90.7929				277.909	2325.92	1094.95				155.826	2147.62	119.01	202.989	2250.34	51.5299
1968	0	-177.786	2187.65	977.523				-188.237	2334.04	561.308	-234.941	2363.91	174.592	-284.64	2480.05	91.6579				278.305	2327.22	1094.63				155.672	2147.82	119.156	202.96	2250.28	51.5013
1969	0	-178.251	2192.26	976.702				-187.876	2341.2	561.638	-234	2373.33	174.664	-283.347	2491.22	92.7037				278.701	2328.51	1094.26				155.538	2148.08	119.32	203.008	2250.38	51.4754
1970	0	-178.786	2197.06	975.961				-187.047	2347.38	561.057	-233.263	2383.08	174.665	-281.411	2501.11	93.082				279.07	2329.78	1093.83				155.289	2148.19	119.393	203.023	2250.48	51.4966
1971	0	-179.378	2201.87	975.103				-186.358	2354	560.825	-232.465	2392.58	174.649	-279.939	2511.45	93.7699				279.371	2331.13	1093.41				155.072	2148.36	119.467	203.01	2250.46	51.4589
1972	0	-179.895	2206.45	974.069				-185.604	2360.21	560.354	-231.631	2401.75	174.502	-278.413	2521.57	94.2666				279.589	2332.58	1092.99				154.995	2148.6	119.565	203.029	2250.49	51.4384
1973	0	-180.424	2211.11	973.091				-184.869	2366.29	559.808	-231.855	2411.54	175.004	-276.602	2531.13	94.4939				279.758	2334	1092.56				154.956	2148.95	119.799	203.006	2250.44	51.4259
1974	0	-181.001	2215.88	972.035				-184.168	2372.26	559.165	-230.22	2419.85	174.329	-274.852	2540.06	94.4156				279.85	2335.49	1092.16				154.845	2149.17	119.885	203.016	2250.5	51.4155
1975	0	-181.622	2220.55	970.906				-183.419	2377.81	558.423	-229.523	2428.29	174.128	-272.943	2548.98	94.2838				279.845	2337.06	1091.76				154.702	2149.42	120.047	203.004	2250.49	51.3674
1976	0	-182.269	2225.3	969.724				-182.726	2383.48	557.635	-228.315	2436.22	173.666	-270.744	2557	93.6161				279.763	2338.68	1091.39				154.59	2149.57	120.189	203.02	2250.55	51.3258
1977	0	-182.837	2229.83	968.547				-181.972	2388.67	556.709	-227.087	2443.83	172.912	-268.666	2564.96	92.9072				279.752	2340.48	1091.08				154.476	2149.8	120.333	203.004	2250.53	51.3078
1978	0	-183.385	2234.32	967.294				-181.185	2393.77	555.718	-226.012	2451.36	172.374	-266.266	2572.42	91.9756				279.658	2342.27	1090.84				154.335	2150.04	120.45	203.005	2250.53	51.2441
1979	0	-183.989	2238.92	966.089				-180.479	2398.65	554.625	-224.606	2458.3	171.579	-263.946	2579.58	90.923				279.418	2344.14	1090.64				154.232	2150.25	120.616	203.026	2250.61	51.2237
1980	0	-184.567	2243.43	964.823				-179.741	2403.21	553.376	-224.315	2465.95	171.461	-261.178	2585.79	89.4594				279.215	2345.92	1090.43				154.149	2150.44	120.727	203.029	2250.64	51.1546
1981	0	-185.156	2247.8	963.544				-179.098	2407.87	552.202	-221.938	2471.31	169.886	-258.49	2591.88	87.8706				278.942	2347.78	1090.25				154.077	2150.68	120.925	203.031	2250.63	51.0906
1982	0	-185.745	2252.36	962.324				-178.301	2412.15	550.897	-219.643	2476.27	168.302	-255.713	2597.26	85.9774				278.655	2349.58	1090.11				154.06	2150.9	121.112	203.085	2250.8	51.0951
1983	0	-186.362	2256.82	961.06				-177.492	2416.29	549.465	-219.265	2482.93	168.015	-253.489	2603.41	84.7936				278.265	2351.42	1089.94				154.042	2151.19	121.368	203.133	2250.83	51.0286
1984	0	-186.999	2261.34	959.826				-176.828	2420.44	548.07	-216.756	2487.29	166.132	-250.815	2608.25	82.8262				277.768	2353.18	1089.79				154	2151.46	121.628	203.145	2250.84	50.9772
1985	0	-187.773	2265.94	958.592				-176.218	2424.47	546.607	-214.252	2491.06	164.311	-247.983	2612.44	80.6347				277.283	2354.92	1089.62				153.94	2151.73	121.905	203.151	2250.89	50.9347
1986	0	-188.572	2270.42	957.402				-175.923	2428.93	545.22	-212.565	2495.35	162.83	-245.439	2616.85	78.5806				276.619	2356.73	1089.37				153.789	2151.88	122.144	203.232	2250.95	50.8557
1987	0	-189.347	2275.08	956.239				-174.748	2431.81	543.581	-210.891	2499.52	161.184	-242.371	2620.03	75.9385				275.916	2358.68	1089.11				153.662	2152	122.355	203.259	2251.03	50.773
1988	0	-190.237	2279.7	955.071				-174.084	2435.26	541.917	-210.909	2505.25	160.591	-239.504	2623.16	73.379				275.133	2360.79	1088.82				153.624	2152.14	122.633	203.364	2250.96	50.6084
1989	0	-191.179	2284.38	953.89				-173.422	2438.75	540.31	-209.539	2509.31	159.099	-236.711	2625.98	70.6725				274.217	2363.07	1088.51				153.671	2152.29	122.969	203.428	2250.95	50.474
1990	0	-192.165	2289.21	952.721				-172.463	2441.58	538.541	-207.039	2511.78	156.96	-234.625	2629.45	68.3565				273.195	2365.57	1088.25				153.737	2152.37	123.254	203.539	2250.91	50.3435
1991	0	-193.184	2293.88	951.481				-172.018	2445.1	536.811	-204.903	2514.36	154.915	-231.301	2631.2	65.0689				272.266	2366.95	1087.51				153.918	2152.69	123.588	203.603	2250.9	50.218
1992	0	-194.233	2298.7	950.242				-171.678	2448.76	534.968	-202.908	2517.01	152.835	-228.872	2633.84	62.3696				271.19	2368.89	1087.05				153.953	2152.85	123.89	203.715	2250.88	50.1211
1993	0	-195.293	2303.39	949.006				-170.73	2451.27	533.136	-204.241	2522.47	152.648	-225.629	2635.02	58.9104				270.111	2370.92	1086.65				153.893	2152.9	124.139	203.755	2251	50.0443
1994	0	-196.559	2308.48	947.713				-170.05	2454.08	531.141	-202.665	2525.12	150.694	-222.551	2636.46	55.6282				268.838	2373.3	1086.32				153.919	2153.08	124.471	203.82	2251.05	49.95
1995	0	-197.771	2313.35	946.393				-169.518	2456.98	529.199	-200.864	2527.14	148.513	-219.753	2638.01	52.5477				267.539	2375.65	1085.97				153.801	2153.12	124.593	203.919	2250.97	49.8608
1996	0	-199.016	2318.27	945.029				-168.885	2459.67	527.131	-195.851	2526.16	144.555	-216.956	2639.64	49.5349				266.253	2378	1085.58				153.732	2153.1	124.816	203.975	2250.93	49.7262
1997	0	-200.352	2323.36	943.651				-168.31	2462.27	525.095	-192.829	2526.25	141.585	-214.646	2640.86	48.4208				264.803	2380.65	1085.19				153.72	2153.09	125.112	204.065	2250.98	49.6585
1998	0	-201.791	2328.34	942.271				-167.698	2464.77	522.908	-190.183	2526.88	140.274	-213.548	2641.79	48.7579				263.354	2383.41	1084.82				153.729	2153.15	125.333	204.179	2250.99	49.6001
1999	0	-203.322	2333.59	940.9				-167.065	2467.21	520.871	-187.798	2527.63	138.79	-212.533	2642.91	49.0068				261.721	2386.3	1084.39				153.727	2153.15	125.559	204.219	2250.8	49.4182
2000	0	-204.866	2338.66	939.506				-166.28	2469.67	518.69	-185.888	2528.02	136.849	-212.116	2644.14	49.5636				260.018	2389.2	1084.06				153.988	2153.35	125.866	204.291	2250.55	49.2517
2001	0	-206.57	2344.01	938.17				-165.433	2471.95	516.537	-184.058	2527.99	135.009	-211.38	2644.8	50.1894				258.215	2392.16	1083.7				153.745	2153.16	126.039	204.35	2250.52	49.138
2002	0	-208.231	2349.2	936.848				-164.885	2474	514.452	-184.312	2530.21	134.016	-210.631	2644.96	50.8248				256.437	2395.18	1083.27				154.044	2153.57	126.589	204.395	2250.29	48.9595
2003	0	-210.07	2354.65	935.581				-164.295	2475.84	512.329	-182.755	2529.5	132.32	-209.746	2644.67	51.3246				254.455	2398.24	1082.95				153.992	2153.54	126.868	204.452	2250.13	48.8479
2004	0	-211.844	2359.79	934.385				-163.876	2477.55	510.419	-181.166	2528.37	130.411	-209.092	2644.47	51.8736				252.444	2401.58	1082.71				153.915	2153.58	127.22	204.457	2250.15	48.8019
2005	0	-213.758	2365.13	933.325				-163.443	2479.12	508.553	-179.39	2527.2	128.681	-208.49	2644.2	52.3557				250.329	2405.08	1082.41				153.865	2153.74	127.647	204.508	2250.18	48.7813
2006	0	-215.606	2370.17	932.302				-163.154	2480.79	506.855	-176.521	2526.05	126.238	-208.113	2644.05	52.6021				248.158	2408.57	1082.12				154.085	2154.21	128.294	204.506	2250.28	48.8394
2007	0	-217.67	2375.33	931.451				-162.709	2482.07	505.216	-172.812	2521.52	123.145	-207.718	2643.78	52.6354				245.82	2411.8	1082.01				154.096	2154.53	128.891	204.578	2250.26	48.7635
2008	0	-220.392	2381.38	930.758				-162.576	2483.47	503.816	-172.504	2521.31	122.314	-207.551	2643.72	52.7301				243.536	2415.49	1081.86				153.862	2154.72	129.351	204.605	2250.44	48.7862
2009	0	-222.828	2386.73	930.123				-162.699	2484.89	502.649	-174.783	2518.94	122.186	-207.395	2643.76	52.8417				240.661	2417.33	1081.66				154.131	2155.43	130.258	204.618	2250.41	48.7579
2010	0	-224.903	2391.29	929.639				-162.909	2486.1	501.61	-176.665	2518.16	122.088	-207.272	2643.79	52.9568				238.185	2420.76	1081.5				154.021	2155.86	131.131	204.629	2250.25	48.7177
2011	0	-227.125	2395.73	929.317				-163.53	2487.76	501.022	-178.579	2518.24	122.13	-207.135	2643.77	53.0326				235.676	2425.04	1081.47				153.987	2156.57	132.033	204.649	2250.31	48.7389
2012	0	-229.47	2400.01	929.237				-164.261	2489.11	500.517	-180.611	2518.53	122.234	-207.058	2643.69	53.0028				233.049	2429.53	1081.51				153.829	2157.07	133.136	204.695	2250.58	48.8346
2013	0	-231.757	2403.9	929.289				-165.378	2490.41	500.291	-182.754	2518.5	122.432	-207.031	2643.67	52.997				230.312	2433.7	1081.64				154.015	2158.07	134.42	204.651	2250.37	48.8244
2014	0	-234.246	2407.67	929.551				-166.705	2491.56	500.284	-184.9	2518.62	122.576	-207.087	2643.73	53.0159				227.571	2438.03	1081.71				154.908	2159.42	136.658	204.643	2250.45	48.962
2015	0	-235.902	2409.81	929.851				-168.268	2492.59	500.348	-187.121	2518.65	122.763	-207.208	2643.78	52.9926				224.755	2442.27	1081.83				155.363	2160.62	138.861	204.675	2250.41	49.0529
2016	0	-238.327	2412.79	930.236				-169.924	2493.5	500.45	-189.434	2518.92	123.047	-207.802	2644.55	53.4069				221.848	2446.74	1082.05				155.68	2161.86	140.65	204.636	2250.33	49.135
2017	0	-240.994	2415.93	930.711				-171.625	2494.31	500.503	-191.807	2519.7	123.431	-210.295	2646.76	54.7865				218.88	2451.72	1082.37				155.719	2163.07	142.579	204.659	2250.51	49.3917
2018	0	-243.693	2418.93	931.13				-173.287	2494.97	500.481	-194.195	2520.24	123.79	-210.436	2646.86	54.8007				215.897	2456.47	1082.66				156.117	2164.63	144.538	204.692	2250.89	49.6637
2019	0	-246.333	2421.75	931.466				-174.861	2495.46	500.292	-196.223	2523.14	124.278	-210.417	2646.78	54.734				213.274	2463.58	1083.08				156.648	2166.43	146.792	204.806	2250.84	50.0557
2020	0	-248.938	2424.5	931.684				-176.476	2496.02	500.116	-198.742	2523.26	124.771	-210.441	2646.78	54.7339				210.161	2467.9	1083.5				157.551	2168.57	149.328	204.899	2250.98	50.4181
2021	0	-251.525	2427.14	931.672				-177.857	2496.43	499.713	-201.379	2522.56	124.596	-210.433	2646.77	54.7887				206.929	2471.41	1083.26				158.044	2170.59	151.894	205.045	2251.4	50.7434
2022	0	-254.103	2429.87	931.595				-179.245	2497.01	499.293	-204.127	2522.61	124.539	-210.405	2646.83	54.8276				203.586	2475.66	1083.14				157.682	2172.53	154.617	205.171	2251.71	51.2173
2023	0	-256.748	2432.69	931.443				-180.307	2497.35	498.852	-206.602	2523.56	124.706	-210.303	2646.63	54.7519				200.516	2480.82	1083.24				154.946	2173.35	156.73	204.852	2249.21	51.3872
2024	0	-259.44	2435.65	931.177				-181.411	2498.21	498.536	-209.067	2524.51	124.862	-210.321	2646.78	54.863				197.456	2485.97	1083.33				154.924	2175.95	159.643	204.637	2248.94	51.8988
2025	0	-262.047	2438.72	930.866				-182.524	2499.07	498.067	-211.582	2525.36	124.943	-210.23	2646.64	54.7733				194.347	2491.03	1083.34				158.898	2181.2	164.593	204.737	2249.21	52.4853
2026	0	-264.626	2441.84	930.371				-183.544	2500.03	497.669	-213.92	2526.17	124.997	-210.227	2646.68	54.8429				191.414	2496.04	1083.33				157.568	2184.32	167.916	204.243	2249.22	53.1191
2027	0	-267.18	2445.26	929.89				-184.558	2500.94	497.292	-216.28	2526.85	125.098	-210.23	2646.79	54.9464				188.459	2500.93	1083.36				157.937	2188.91	171.864	204.07	2249.69	54.0551
2028	0	-269.658	2448.68	929.389				-185.834	2502.06	497.016	-218.521	2527.29	125.149	-210.227	2646.79	54.9422				185.624	2505.57	1083.34				158.004	2194.39	176.746	203.897	2250.38	55.5254
2029	0	-271.956	2452.05	928.899				-187.115	2502.91	496.606	-220.67	2527.64	125.223	-210.213	2646.82	54.945				182.881	2510.13	1083.35				158.162	2199.78	181.652	203.701	2251.35	57.5427
2030	0	-274.109	2455.26	928.477				-188.415	2503.62	496.355	-222.725	2527.8	125.185	-210.234	2646.85	54.9409				180.231	2514.49	1083.24				158.014	2206.3	186.624	203.49	2252.64	60.3407
2031	0	-276.185	2458.54	928.069				-189.733	2503.9	495.963	-224.343	2528.22	125.263	-210.264	2646.82	54.8931				178.017	2519.12	1083.25				158.378	2213.89	192.48	203.794	2254.95	64.0038
2032	0	-278.19	2461.65	927.711				-191.041	2504.26	495.61	-225.945	2528.41	125.302	-210.266	2646.82	54.8961				175.821	2523.51	1083.23				158.096	2222.01	198.38	203.216	2257.06	68.0626
2033	0	-280.12	2464.85	927.437				-192.46	2504.68	495.376	-227.583	2528.37	125.26	-210.288	2646.83	54.8789				173.588	2527.67	1083.12				157.939	2230.68	204.491	203.007	2259.71	72.9819
2034	0	-281.825	2467.67	927.25				-193.771	2504.7	494.967	-229.194	2528.14	125.169	-210.314	2646.81	54.8489				171.383	2531.65	1082.96				157.583	2239.68	211.015	201.92	2262.68	78.729
2035	0	-283.388	2470.27	926.976				-194.967	2504.59	494.611	-230.631	2527.81	124.981	-210.334	2646.81	54.8116				169.351	2535.52	1082.7				156.694	2248.67	217.774	201.198	2267	85.3156
2036	0	-284.987	2472.78	926.724				-196.125	2504.58	494.299	-232.006	2527.36	124.761	-210.369	2646.81	54.7876				167.381	2539.28	1082.42				155.734	2257.85	224.2	200.347	2272.52	92.6936
2037	0	-286.303	2474.92	926.55				-197.276	2504.7	494.045	-233.236	2526.83	124.475	-210.37	2646.79	54.7547				165.557	2542.96	1082.06				154.234	2267.12	229.884	199.348	2279.07	100.067
2038	0	-287.748	2477.06	926.414				-198.211	2504.82	493.818	-234.265	2526.27	124.21	-210.438	2646.8	54.7625				163.933	2546.61	1081.73				151.719	2276.01	234.813	198.695	2288.02	105.484
2039	0	-288.949	2478.76	926.211				-199.215	2504.91	493.635	-235.086	2525.73	123.797	-210.457	2646.81	54.7116				162.517	2550.27	1081.25				152.459	2285.83	240.712	197.99	2298.5	109.755
2040	0	-290.178	2480.13	926.019				-199.963	2504.98	493.438	-235.746	2525.17	123.524	-210.511	2646.8	54.7092				161.262	2553.91	1080.91				150.267	2295.75	243.989	196.805	2310.53	113.838
2041	0	-291.247	2481.3	925.836				-200.773	2505.39	493.401	-236.073	2524.76	123.099	-210.519	2646.79	54.6814				160.34	2557.7	1080.42				148.734	2306.91	245.567	195.634	2324.01	116.131
2042	0	-292.388	2482.38	925.712				-201.348	2505.56	493.407	-236.221	2524.21	122.9	-210.522	2646.79	54.6709				159.598	2561.36	1080.15				147.78	2319.43	245.973	194.16	2338.15	116.872
2043	0	-293.229	2483.24	925.55				-201.698	2505.61	493.302	-236.416	2523.64	122.802	-210.534	2646.76	54.6426				158.808	2564.99	1079.98				147.391	2332.77	245.235	192.574	2353.4	116.31
2044	0	-294.117	2484.07	925.432				-202.191	2506.1	493.345	-236.955	2522.75	122.779	-210.529	2646.78	54.6587				157.675	2568.31	1079.89				143.519	2344.83	242.147	191.05	2370.38	114.764
2045	0	-294.81	2484.84	925.369				-202.573	2506.66	493.466	-237.439	2521.88	122.756	-210.571	2646.8	54.6541				156.596	2571.65	1079.8				143.348	2359.13	239.622	189.575	2388.48	112.203
2046	0	-295.377	2485.67	925.307				-202.74	2507	493.53	-239.176	2519.82	122.778	-210.571	2646.77	54.6608				154.264	2573.79	1079.76				142.987	2374.23	235.803	188.222	2407.65	108.932
2047	0	-295.901	2486.8	925.282				-202.727	2507.21	493.642	-239.137	2519.01	122.862	-210.587	2646.72	54.6164				153.708	2577.18	1079.78				142.86	2389.95	230.963	187.365	2428.23	105.176
2048	0	-296.329	2488.12	925.294				-202.873	2507.92	493.602	-238.82	2518.48	122.964	-210.571	2646.73	54.6259				153.43	2580.86	1079.81				142.912	2406.2	225.638	186.62	2449.63	101.004
2049	0	-296.56	2489.43	925.289				-202.808	2508.45	493.502	-239.52	2516.96	123.058	-210.56	2646.74	54.6278				152.136	2583.54	1079.84				142.53	2422.83	218.814	186.622	2472.25	96.9748
2050	0	-296.795	2491.14	925.319				-202.907	2509.44	493.693	-239.432	2515.91	123.119	-210.579	2646.74	54.6093				151.63	2586.7	1079.83				142.937	2439.95	211.958	186.695	2495.07	92.4657
2051	0	-296.823	2492.91	925.33				-202.817	2510.41	493.754	-239.147	2514.83	123.109	-210.558	2646.63	54.5344				151.32	2589.83	1079.75				144.281	2457.95	205.544	187.563	2518.61	88.245
2052	0	-296.646	2494.81	925.307				-202.701	2511.36	493.794	-238.992	2513.69	123.143	-210.578	2646.73	54.6562				150.88	2592.89	1079.72				145.371	2476.04	198.679	188.78	2542.08	84.2186
2053	0	-296.532	2496.98	925.222				-202.402	2512.2	493.851	-238.621	2512.58	123.089	-210.572	2646.73	54.6483				150.656	2595.99	1079.6				147.227	2494.66	191.852	190.323	2565.57	80.5113
2054	0	-296.242	2499.31	925.177				-202.082	2513.26	493.952	-238.122	2511.53	123.037	-210.564	2646.72	54.6447				150.561	2599.14	1079.48				149.886	2513.87	185.533	191.342	2588.22	76.9298
2055	0	-295.761	2501.5	925.139				-201.865	2514.56	494.036	-237.611	2510.52	123.014	-210.552	2646.69	54.6661				150.477	2602.34	1079.39				152.389	2532.57	179.552	194.481	2612.67	74.5416
2056	0	-295.286	2503.96	925.107				-201.403	2515.39	494.136	-237.046	2509.53	122.996	-210.56	2646.69	54.6962				150.447	2605.56	1079.3				154.947	2551.28	173.576	196.093	2634.88	71.9548
2057	0	-294.635	2506.31	925.096				-201.056	2516.77	494.277	-236.232	2508.69	122.964	-210.556	2646.7	54.7036				150.666	2608.92	1079.2				157.753	2570.14	167.585	198.755	2657.5	70.3394
2058	0	-294.012	2508.82	925.171				-200.564	2517.86	494.339	-235.495	2507.93	122.816	-210.543	2646.69	54.6992				150.808	2612.36	1078.99				160.433	2588.31	162.74	201.975	2679.96	69.3444
2059	0	-293.221	2511.15	925.266				-200.035	2519.01	494.386	-234.574	2507.32	122.753	-210.512	2646.72	54.7302				151.135	2615.95	1078.86				163.796	2606.73	158.103	204.68	2701.08	68.3278
2060	0	-292.372	2513.48	925.399				-199.439	2519.92	494.454	-233.573	2506.79	122.675	-210.505	2646.7	54.7271				151.541	2619.63	1078.71				166.514	2624.03	154.246	207.536	2721.99	68.2462
2061	0	-291.512	2515.79	925.566				-198.714	2521.07	494.56	-232.488	2506.39	122.603	-210.463	2646.58	54.6338				152.031	2623.43	1078.57				169.133	2640.78	151.141	210.04	2741.61	68.1198
2062	0	-290.457	2517.78	925.755				-197.888	2521.96	494.556	-231.308	2506.16	122.522	-210.511	2646.71	54.74				152.616	2627.42	1078.42				166.047	2654.5	146.135	212.375	2760.4	68.255
2063	0	-289.362	2519.86	925.957				-197.484	2523.69	495.019	-229.93	2506.11	122.477	-210.518	2646.66	54.7529				153.4	2631.57	1078.31				167.755	2669.47	143.156	214.716	2778.9	69.2366
2064	0	-288.252	2521.8	926.213				-196.831	2524.98	495.248	-228.405	2506.21	122.373	-210.52	2646.65	54.7518				154.331	2635.87	1078.14				170.671	2683.91	141.438	215.646	2793.22	68.7366
2065	0	-287.019	2523.67	926.479				-196.123	2526.17	495.511	-226.857	2506.41	122.3	-210.533	2646.68	54.7258				155.283	2640.27	1078				172.778	2697.04	139.57	215.473	2803.88	69.2029
2066	0	-285.597	2525.34	926.787				-195.261	2527.52	495.759	-225.267	2506.8	122.242	-210.546	2646.7	54.7308				156.279	2644.87	1077.87				174.473	2708.84	137.832	215.342	2814.74	69.6844
2067	0	-284.107	2527.13	927.181				-194.007	2528.19	495.859	-223.417	2507.39	122.151	-210.552	2646.68	54.7269				157.534	2649.67	1077.72				175.586	2719.06	136.162	215.472	2825.79	70.1329
2068	0	-282.475	2528.87	927.589				-193.278	2529.9	496.272	-221.652	2508.04	122.088	-210.565	2646.65	54.7225				158.704	2654.52	1077.58				176.143	2727.7	134.411	215.516	2836.9	70.6084
2069	0	-280.694	2530.57	928.048				-192.344	2531.48	496.659	-219.818	2508.8	122.08	-210.55	2646.71	54.7453				159.944	2659.49	1077.51				176.262	2734.71	132.549	215.63	2848.12	71.1393
2070	0	-278.823	2532.38	928.595				-190.862	2532.46	496.908	-217.147	2510.3	121.987	-210.579	2646.66	54.694				162.02	2665.2	1077.35				176.213	2740.29	131.213	216.58	2860.09	71.5859
2071	0	-276.771	2534.08	929.155				-189.982	2534.36	497.361	-215.137	2511.51	122.012	-210.615	2646.69	54.6997				163.435	2670.6	1077.31				175.943	2744.36	130.131	215.858	2862.87	70.1383
2072	0	-274.593	2535.96	929.75				-189.046	2536.5	497.926	-212.659	2513.13	121.969	-210.63	2646.71	54.7035				165.318	2676.43	1077.2				175.115	2745.88	128.444	215.066	2863.58	67.4647
2073	0	-272.374	2537.95	930.364				-187.342	2537.54	498.195	-210.117	2514.94	121.992	-210.64	2646.68	54.6802				167.266	2682.45	1077.15				173.153	2745	126.465	215.868	2871.97	66.7354
2074	0	-269.916	2539.89	930.969				-186.269	2539.88	498.759	-208.02	2516.56	122.046	-210.65	2646.56	54.5612				168.768	2688.27	1077.14				176.536	2747	127.258	215.334	2873.22	65.0586
2075	0	-267.447	2542	931.601				-185.211	2542.25	499.333	-206.05	2518.19	122.129	-210.648	2646.68	54.68				170.144	2694.11	1077.15				177.716	2749.9	127.067	214.674	2874.47	63.4118
2076	0	-264.855	2544	932.209				-183.258	2543.87	499.7	-204.027	2519.83	122.259	-210.62	2646.53	54.5943				171.571	2699.95	1077.22				178.87	2751.84	127.187	214.697	2874.5	61.9941
2077	0	-262.394	2546.25	932.889				-182.031	2546.36	500.314	-201.912	2521.39	122.277	-210.697	2646.65	54.6982				173.092	2705.72	1077.17				179.689	2752.72	127.286	214.794	2875.04	61.3664
2078	0	-258.995	2547.31	933.408				-180.062	2547.98	500.655	-199.79	2522.87	122.394	-210.904	2646.68	54.7653				174.619	2711.4	1077.22				174.141	2751.49	125.108	214.732	2874.84	60.8649
2079	0	-256.59	2549.97	934.082				-178.425	2550.04	500.9	-197.588	2524.22	122.537	-210.72	2646.64	54.7417				176.226	2716.96	1077.29				174.371	2752.47	125.043	214.81	2875.11	60.5367
2080	0	-253.863	2552.34	934.588				-176.55	2551.54	500.996	-195.328	2525.53	122.754	-210.85	2646.54	54.7203				177.892	2722.47	1077.44				174.491	2753.1	125.053	214.894	2875.45	60.2028
2081	0	-251.508	2555.43	935.208				-174.706	2553.22	501.336	-192.967	2526.72	123.081	-210.716	2646.6	54.7127				179.658	2727.86	1077.7				178.369	2754.99	126.564	214.884	2875.45	59.7602
2082	0	-248.791	2558.04	935.698				-173.433	2555.78	501.907	-190.525	2527.71	123.512	-210.67	2646.53	54.6742				181.505	2733.06	1078.06				179.413	2756.04	126.856	214.876	2875.4	59.088
2083	0	-245.856	2560.47	936.147				-171.514	2557.37	502.259	-187.989	2528.58	123.83	-210.657	2646.5	54.6647				183.447	2738.14	1078.32				178.801	2756.51	126.153	214.954	2875.49	58.8236
2084	0	-242.903	2562.98	936.573				-169.855	2559.48	502.758	-185.365	2529.15	124.048	-210.765	2646.5	54.6953				185.476	2742.91	1078.47				178.976	2757.11	125.948	214.874	2875.39	58.4407
2085	0	-240.011	2565.65	936.98				-168.08	2561.64	503.213	-182.622	2529.56	124.144	-210.794	2646.54	54.7765				187.624	2747.52	1078.49				179.132	2757.6	125.953	214.838	2875.46	58.1785
2086	0	-236.998	2568.35	937.404				-166.229	2563.62	503.649	-179.801	2529.72	124.216	-210.733	2646.56	54.7993				189.85	2751.89	1078.5				178.143	2757.86	125.214	214.744	2875.3	57.9496
2087	0	-234.028	2571.09	937.827				-164.056	2564.84	503.888	-176.879	2529.96	124.432	-210.697	2646.51	54.8165				192.178	2756.34	1078.65				178.109	2758.24	124.948	214.735	2875.23	57.7104
2088	0	-230.641	2573.26	938.307				-160.84	2564.75	504.091	-173.917	2530.25	124.78	-210.686	2646.51	54.8418				194.545	2760.83	1078.93				178.1	2758.55	124.736	214.725	2875.17	57.529
2089	0	-227.484	2575.74	938.837				-159.14	2566.8	504.62	-170.886	2530.65	125.235	-210.61	2646.51	54.8443				196.982	2765.43	1079.32				177.689	2758.72	124.601	214.705	2875.3	57.3923
2090	0	-224.419	2578.4	939.451				-157.648	2569.19	505.27	-167.859	2531.04	125.778	-210.611	2646.52	54.8675				199.414	2770.03	1079.79				178.132	2759.23	124.32	214.683	2875.44	57.3774
2091	0	-221.339	2580.9	940.16				-156.227	2571.36	506.079	-167.393	2531.89	126.136	-210.631	2646.46	54.8805				201.867	2774.61	1080.26				178.621	2759.98	124.318	214.671	2875.41	57.1918
2092	0	-218.269	2583.27	940.97				-154.877	2573.32	506.824	-167.098	2532.3	126.742	-210.622	2646.46	54.831				204.297	2779.17	1080.73				179.708	2760.45	124.812	214.65	2875.51	57.166
2093	0	-215.34	2585.75	941.905				-153.598	2575.44	507.693	-167.224	2532.16	127.914	-210.627	2646.37	54.7832				206.715	2783.69	1081.2				179.79	2760.78	124.803	214.649	2875.53	57.1096
2094	0	-212.613	2588.2	942.885				-152.45	2577.52	508.644	-166.878	2532.72	128.637	-210.739	2646.1	54.7				209.134	2788.11	1081.68				179.76	2760.97	124.652	214.638	2875.48	56.979
2095	0	-209.903	2590.63	944.009				-151.43	2579.98	509.652	-167.023	2532.98	130.157	-210.822	2645.84	54.5854				211.488	2792.42	1082.12				179.591	2761.52	124.321	214.653	2875.52	56.9429
2096	0	-207.225	2592.83	945.184				-150.182	2581.89	510.686	-166.252	2533.89	130.887	-210.899	2645.63	54.468				213.816	2796.57	1082.6				179.093	2761.45	123.99	214.655	2875.54	56.8956
2097	0	-204.816	2595.32	946.515				-149.179	2584.55	511.892	-166.853	2534.28	132.704	-211.153	2645.45	54.4274				216.062	2800.54	1083.03				178.232	2761.09	123.53	214.618	2875.59	56.9139
2098	0	-202.39	2597.57	947.918				-148.154	2587.17	513.148	-165.641	2535.06	133.493	-211.666	2645.33	54.4814				218.294	2804.35	1083.49				178.125	2761.31	123.226	214.605	2875.55	56.8412
2099	0	-200.169	2599.97	949.459				-147.249	2589.81	514.519	-166.172	2535.97	135.535	-211.657	2645.08	54.3613				220.391	2808.07	1083.94				178.096	2761.56	123.123	214.568	2875.6	56.8538
2100	0	-197.963	2602.33	951.033				-146.295	2592.25	515.759	-165.396	2536.94	136.576	-211.957	2644.84	54.2569				222.411	2811.62	1084.47				178.272	2761.81	123.137	214.514	2875.61	56.8933
2101	0	-195.848	2604.63	952.675				-145.418	2595.08	517.178	-165.751	2538.48	138.472	-212.271	2644.51	54.1191				224.404	2815.11	1085.05				178.447	2762.02	123.15	214.476	2875.67	56.9684
2102	0	-193.791	2606.86	954.353				-145.092	2598.45	518.703	-164.535	2538.98	139.672	-212.539	2644.22	53.9903				225.932	2818.08	1085.51				179.053	2762.71	123.242	214.461	2875.62	56.9506
2103	0	-191.825	2609.04	956.042				-144.043	2600.56	519.953	-164.081	2540.17	141.173	-213.311	2643.91	54.0361				227.845	2821.38	1086.25				178.974	2762.81	123.098	214.409	2875.61	56.9907
2104	0	-189.854	2611.15	957.802				-143.829	2604.02	521.531	-163.81	2541.61	142.849	-213.971	2643.66	54.0847				229.671	2824.61	1086.99				178.747	2762.82	122.908	214.356	2875.61	57.0405
2105	0	-187.983	2613.16	959.601				-143.187	2606.82	523.116	-162.884	2542.7	144.158	-214.134	2643.22	53.95				231.524	2827.79	1087.75				178.454	2762.81	122.664	214.354	2875.61	57.0945
2106	0	-186.217	2615.19	961.353				-142.715	2609.53	524.398	-162.124	2543.98	145.947	-214.088	2642.97	53.8202				233.327	2830.85	1088.53				177.688	2762.31	122.261	214.339	2875.55	57.1252
2107	0	-184.468	2617.13	963.12				-142.544	2612.8	525.983	-158.495	2542.9	145.972	-214.37	2642.85	53.9292				235.041	2833.9	1089.36				177.615	2762.57	122.109	214.286	2875.54	57.1697
2108	0	-182.765	2619.02	964.904				-142.925	2616.89	527.646	-154.869	2541.85	145.977	-214.523	2642.78	54.03				236.753	2836.96	1090.17				177.269	2762.31	121.935	214.233	2875.55	57.2186
2109	0	-181.005	2620.82	966.691				-142.372	2619.37	528.906	-153.966	2543.3	147.691	-214.462	2642.63	54.1587				238.421	2839.97	1090.96				177.245	2762.29	121.795	214.217	2875.49	57.2494
2110	0	-179.324	2622.6	968.425				-143.051	2623.81	530.594	-153.05	2544.73	149.243	-214.494	2642.59	54.2859				239.939	2842.98	1091.77				176.988	2762.24	121.419	214.163	2875.47	57.3519
2111	0	-177.743	2624.36	970.162				-143.481	2627.83	532.087	-153.102	2546.9	150.867	-214.637	2642.67	54.3595				241.461	2845.96	1092.63				176.836	2762.25	121.235	214.125	2875.54	57.4262
2112	0	-176.288	2626.18	971.863				-143.635	2631.46	533.548	-152.201	2548.33	152.56	-214.494	2642.64	54.4785				242.854	2848.88	1093.41				177.5	2762.75	121.342	214.087	2875.61	57.4989
2113	0	-174.802	2627.91	973.482				-143.478	2633.98	534.718	-150.866	2549.6	153.478	-214.455	2642.73	54.6918				244.215	2851.84	1094.27				177.428	2762.75	121.249	214.086	2875.6	57.5637
2114	0	-173.311	2629.45	975.082				-143.99	2637.86	536.234	-150.179	2551.19	155.048	-214.484	2643.01	54.8551				245.469	2854.75	1095.09				177.432	2762.68	121.179	214.032	2875.61	57.5931
2115	0	-172.084	2631.33	976.599				-144.585	2641.35	537.5	-149.729	2553.03	156.516	-214.164	2643.2	55.0407				246.673	2857.72	1095.85				177.62	2762.76	121.203	214.017	2875.54	57.6387
2116	0	-170.899	2633.14	978.035				-145.692	2645.79	539.069	-149.584	2555.25	158.07	-214.279	2643.82	55.6596				247.824	2860.56	1096.65				177.689	2762.7	121.114	214.015	2875.53	57.6814
2117	0	-169.627	2634.96	979.49				-146.162	2649.39	540.236	-149.612	2557.54	159.938	-214.591	2644.88	56.0793				248.867	2863.38	1097.41				177.243	2762.29	120.929	214.001	2875.48	57.6609
2118	0	-168.407	2636.74	980.749				-149.053	2660.98	543.018	-149.719	2560.1	160.858	-215.224	2646.34	56.6957				249.886	2866.21	1098.12				177.334	2762.31	120.872	213.999	2875.47	57.7084
2119	0	-167.255	2638.52	981.946				-150.2	2666.54	544.692	-150.294	2563.11	162.04	-216.3	2648.4	57.3847				250.929	2869.01	1098.83				177.41	2762.35	120.793	213.998	2875.46	57.7743
2120	0	-166.121	2640.42	983.062				-150.868	2669.78	545.647	-151.459	2566.54	163.542	-217.759	2650.89	57.9249				251.898	2871.7	1099.5				177.461	2762.32	120.717	213.962	2875.53	57.7928
2121	0	-165.134	2642.52	983.984				-151.69	2673.45	546.67	-153.095	2570.73	164.617	-219.715	2654.2	58.6234				252.839	2874.39	1100.11				177.533	2762.39	120.673	213.961	2875.54	57.7943
2122	0	-164.199	2644.5	984.875				-152.522	2677.18	547.728	-154.861	2575.18	165.561	-221.99	2658.01	59.0778				253.73	2877.04	1100.64				177.54	2762.4	120.597	213.962	2875.53	57.7929
2123	0	-164.696	2654.5	987.598				-153.443	2680.77	548.698	-157.036	2580.14	166.16	-224.598	2662.55	59.5443				254.624	2879.57	1101.14				177.598	2762.42	120.511	213.96	2875.53	57.845
2124	0	-165.529	2662.64	988.908				-154.405	2684.54	549.638	-159.485	2585.49	166.723	-227.662	2668.07	60.1509				255.545	2882.06	1101.58				177.659	2762.45	120.426	213.96	2875.53	57.8482
2125	0	-164.958	2666.18	989.695				-155.623	2688.99	550.714	-162.394	2591.53	167.081	-231.668	2674.07	60.7019				256.442	2884.55	1101.98				177.675	2762.5	120.416	213.96	2875.53	57.847
2126	0	-163.695	2667.32	990.161				-156.464	2692.38	551.432	-165.592	2598.03	167.338	-234.997	2680.21	60.9445				257.282	2887.06	1102.39				177.692	2762.56	120.355	213.96	2875.53	57.8467
2127	0	-162.411	2668.21	990.472				-157.478	2696.11	552.105	-169.174	2605.13	167.4	-239.089	2687.4	61.3806				258.051	2889.47	1102.79				177.776	2762.69	120.35	213.96	2875.53	57.8467
2128	0	-161.296	2669.81	990.757				-158.651	2700.23	552.889	-173.029	2612.75	167.487	-237.225	2690.28	57.8803				258.888	2891.9	1103.13				177.738	2762.73	120.3	213.96	2875.53	57.8468
2129	0	-160.407	2672.16	991.041				-159.827	2704.22	553.44	-176.971	2620.84	167.399	-243.298	2699.99	59.4665				259.681	2894.31	1103.44				177.759	2762.83	120.328	213.96	2875.53	57.8373
2130	0	-159.623	2674.77	991.247				-161.266	2708.84	554.171	-181.207	2629.42	167.462	-248.321	2709.78	60.2002				260.474	2896.62	1103.72				177.718	2762.87	120.281	213.96	2875.53	57.837
2131	0	-158.833	2677.09	991.326				-162.39	2712.55	554.655	-185.669	2638.58	167.502	-252.958	2719.44	60.6724				261.288	2899.08	1104				177.684	2762.95	120.293	213.946	2875.48	57.8144
2132	0	-157.933	2679.11	991.304				-164.163	2718.15	555.324	-189.81	2647.82	167.498	-257.532	2729.57	61.5199				262.028	2901.47	1104.26				177.7	2763	120.283	213.945	2875.47	57.811
2133	0	-157.192	2681.27	991.271				-165.94	2723.69	556.217	-193.909	2657.16	167.72	-261.961	2740.08	62.7127				262.667	2903.83	1104.53				177.728	2763.11	120.262	213.96	2875.53	57.8349
2134	0	-156.512	2683.51	991.174				-167.618	2729.22	556.893	-197.896	2666.88	167.924	-266.754	2751.38	64.378				263.223	2906.19	1104.8				177.685	2763.15	120.262	213.946	2875.48	57.8161
2135	0	-155.89	2685.78	991.034				-169.403	2734.73	557.562	-201.791	2676.75	168.085	-271.363	2762.72	66.2812				263.775	2908.56	1105.07				177.709	2763.25	120.24	213.96	2875.53	57.8341
2136	0	-155.334	2687.99	990.842				-171.028	2740.21	558.107	-205.588	2686.86	168.483	-275.015	2773.09	67.5193				264.258	2910.94	1105.34				177.669	2763.29	120.19	213.996	2875.48	57.8218
2137	0	-154.683	2689.88	990.639				-172.665	2746	558.849	-209.169	2697.05	168.984	-279.468	2784.37	69.4121				264.685	2913.26	1105.64				177.666	2763.29	120.188	213.996	2875.46	57.8801
2138	0	-154.271	2692.08	990.406				-174.281	2751.91	559.608	-212.643	2707.41	169.384	-284.495	2796.89	71.8533				265.029	2915.6	1105.93				177.622	2763.32	120.188	213.997	2875.47	57.8153
2139	0	-153.835	2694.33	990.199				-176.623	2760.24	560.375	-215.814	2717.7	169.964	-288.946	2816.43	75.1342				265.299	2917.95	1106.26				177.636	2763.37	120.18	213.997	2875.47	57.8109
2140	0	-153.487	2696.64	989.996				-178.17	2766.26	561.073	-218.925	2728.13	170.489	-293.572	2830.36	78.0379				265.492	2920.26	1106.6				177.59	2763.41	120.205	213.997	2875.47	57.8121
2141	0	-153.194	2699.03	989.684				-179.646	2772.15	561.802	-221.682	2738.47	171.107	-297.202	2840.86	79.6679				265.632	2922.6	1106.96				177.604	2763.46	120.194	214.048	2875.46	57.8361
2142	0	-152.833	2701.18	989.321				-181.805	2780.45	562.437	-227.676	2767.41	176.507	-300.48	2850.92	81.1228				265.824	2924.91	1107.33				177.56	2763.49	120.244	214.051	2875.47	57.7147
2143	0	-152.661	2703.73	988.934				-183.062	2786.22	563.152	-232.662	2787.04	180.653	-303.799	2861.8	82.917				265.865	2927.22	1107.71				177.5	2763.47	120.204	214.051	2875.47	57.7079
2144	0	-152.427	2706.21	988.508				-184.673	2793.15	563.76	-235.125	2798.22	181.59	-306.745	2872.73	84.606				265.872	2929.59	1108.1				177.467	2763.55	120.24	214.067	2875.53	57.6816
2145	0	-152.229	2708.75	987.92				-185.964	2799.64	564.188	-236.168	2804.69	180.593	-310.153	2886.47	87.3496				265.883	2931.9	1108.46				177.469	2763.55	120.242	214.121	2875.54	57.5842
2146	0	-152.221	2711.66	987.371				-187.449	2807.06	564.501	-236.837	2810.65	179.447	-312.195	2895.95	88.0732				265.947	2934.33	1108.79				177.469	2763.55	120.241	214.19	2875.6	57.5032
2147	0	-152.192	2714.65	986.611				-188.786	2814.29	565.045	-237.964	2818.53	179.028	-314.131	2906.44	89.2352				265.914	2936.67	1109.11				177.48	2763.61	120.232	214.244	2875.61	57.405
2148	0	-152.309	2717.89	985.907				-190.049	2821.43	565.575	-239.592	2828.85	179.499	-315.966	2917.7	90.4953				265.953	2939.02	1109.37				177.495	2763.66	120.271	214.298	2875.61	57.2985
2149	0	-152.454	2721.21	985.108				-191.444	2829.5	566.377	-241.511	2840.43	180.422	-318.141	2931.78	92.9166				265.862	2941.37	1109.67				177.464	2763.74	120.286	214.301	2875.61	57.192
2150	0	-152.617	2724.41	984.231				-192.119	2835.7	566.334	-243.209	2851.82	181.23	-319.148	2942.21	93.5203				265.775	2943.69	1109.9				177.474	2763.8	120.327	214.353	2875.61	57.1423
2151	0	-152.808	2727.79	983.329				-193.029	2843.13	566.72	-244.762	2863.05	181.962	-319.751	2952.18	93.9586				265.742	2946.01	1110.08				177.443	2763.88	120.342	214.371	2875.67	57.0616
2152	0	-153.165	2731.38	982.406				-193.775	2850.1	566.906	-246.117	2874.07	182.574	-320.414	2963.45	94.8334				265.607	2948.31	1110.28				177.466	2763.99	120.349	214.424	2875.68	57.0265
2153	0	-153.603	2735.16	981.424				-194.318	2857.34	567.054	-247.05	2884.18	182.791	-321.121	2975.91	96.1508				265.574	2950.59	1110.45				177.426	2764.02	120.374	214.441	2875.73	57.0001
2154	0	-154.221	2739.36	980.45				-194.599	2863.83	566.981	-247.932	2894.46	183.085	-322.143	2990.18	98.2323				265.416	2952.83	1110.66				177.376	2764.05	120.398	214.442	2875.74	56.9495
2155	0	-155.004	2743.85	979.485				-194.925	2871.14	566.955	-248.418	2904.25	183.192	-322.82	3003.81	99.9371				265.256	2955.07	1110.87				177.341	2764.14	120.437	214.496	2875.74	56.8484
2156	0	-156.029	2748.82	978.573				-194.92	2877.71	566.696	-248.651	2913.83	183.17	-322.791	3015.54	100.798				265.124	2957.27	1111.08				177.307	2764.23	120.478	214.512	2875.8	56.8148
2157	0	-157.242	2754.1	977.644				-195.028	2884.85	566.587	-248.788	2923.46	183.129	-322.217	3025.98	101.071				264.887	2959.49	1111.35				177.271	2764.31	120.569	214.567	2875.8	56.7329
2158	0	-158.484	2759.56	976.633				-194.864	2891.66	566.243	-248.686	2933.06	183.134	-321.202	3035.55	100.848				264.699	2961.68	1111.6				177.237	2764.4	120.61	214.606	2875.73	56.6717
2159	0	-160.052	2765.77	975.632				-194.502	2898.06	565.695	-248.276	2942.33	182.931	-319.967	3044.86	100.437				264.396	2963.79	1111.79				177.214	2764.54	120.712	214.622	2875.78	56.6335
2160	0	-160.975	2771.24	974.701				-194.064	2904.48	565.047	-247.607	2951.25	182.539	-318.565	3054.25	100.05				264.163	2965.86	1111.97				177.138	2764.65	120.778	214.675	2875.8	56.531
2161	0	-161.968	2776.71	973.694				-193.749	2911.09	564.569	-246.735	2959.93	182.02	-316.951	3063.61	99.4541				263.858	2967.94	1112.07				177.102	2764.74	120.817	214.692	2875.85	56.5036
2162	0	-162.98	2782.08	972.661				-193.166	2917.49	563.787	-245.368	2968.04	181.264	-314.977	3072.7	98.6864				263.537	2969.91	1112.14				177.067	2764.82	120.908	214.708	2875.92	56.4773
2163	0	-164.045	2787.43	971.516				-192.954	2924.89	562.946	-243.941	2976	180.433	-312.718	3081.31	97.5419				263.161	2971.87	1112.1				177.034	2764.91	120.973	214.746	2875.88	56.3368
2164	0	-165.103	2792.74	970.321				-191.476	2929.48	561.878	-242.216	2983.7	179.501	-309.993	3089.45	96.1593				262.793	2973.79	1112.02				176.998	2764.99	121.064	214.762	2875.92	56.3034
2165	0	-166.259	2798.01	969.043				-190.749	2935.9	560.528	-240.296	2990.86	178.345	-307.005	3097.36	94.5006				262.326	2975.66	1111.85				176.966	2765.07	121.129	214.765	2875.94	56.1982
2166	0	-167.491	2803.28	967.738				-189.028	2940.74	558.764	-238.166	2998.16	177.245	-303.567	3104.87	92.5237				261.785	2977.53	1111.65				176.93	2765.16	121.22	214.83	2876	56.1573
2167	0	-168.774	2808.5	966.398				-188.229	2947.43	557.937	-236.052	3004.83	175.84	-299.798	3112.16	90.3623				261.191	2979.36	1111.41				176.897	2765.24	121.285	214.833	2876.01	56.108
2168	0	-170.154	2813.7	965.055				-186.656	2952.25	556.088	-233.555	3010.9	174.174	-295.698	3119.21	88.0019				260.501	2981.16	1111.18				176.805	2765.3	121.36	214.848	2876.07	56.0764
2169	0	-171.602	2818.86	963.583				-184.893	2956.69	554.035	-231.051	3017.01	172.471	-291.307	3126.08	85.4765				259.742	2982.93	1110.81				176.77	2765.39	121.424	214.85	2876.08	56.0259
2170	0	-173.155	2824.02	962.129				-183.184	2961.35	552.12	-227.344	3020.16	169.372	-286.15	3130.96	81.8171				258.879	2984.69	1110.47				176.722	2765.42	121.502	214.903	2876.08	55.9218
2171	0	-174.803	2829.11	960.575				-181.544	2966.43	550.127	-224.356	3022.97	166.568	-281.24	3138.01	79.3157				257.921	2986.38	1110.02				176.633	2765.47	121.573	214.906	2876.08	55.8658
2172	0	-176.607	2834.3	959.004				-179.049	2969.27	547.55	-221.903	3029.89	165.285	-276.593	3145.79	77.0863				256.806	2988.19	1109.56				176.528	2765.48	121.609	214.958	2876.08	55.8187
2173	0	-178.313	2839.69	957.506				-177.25	2973.91	545.483	-219.975	3038.8	164.551	-269.982	3147.95	72.0728				255.79	2990.18	1109.17				176.434	2765.54	121.705	214.975	2876.14	55.7885
2174	0	-180.144	2845.38	956.063				-175.464	2978.94	543.419	-218.61	3048.11	164.383	-264.591	3154.35	69.5211				254.649	2992.48	1108.83				176.329	2765.55	121.766	215.026	2876.15	55.7435
2175	0	-182.016	2851.49	954.78				-172.958	2981.75	540.776	-215.773	3054.79	162.893	-259.599	3162.05	67.5717				253.467	2995.19	1108.66				176.29	2765.63	121.859	215.041	2876.21	55.6887
2176	0	-183.902	2858.03	953.558				-171.124	2986.43	538.667	-211.923	3058.76	160.36	-253.42	3166.28	64.0151				252.27	2998.33	1108.54				176.21	2765.75	122	215.08	2876.15	55.643
2177	0	-185.697	2860.29	951.34				-168.659	2989.24	535.775	-208.069	3062.65	157.735	-247.637	3171.46	61.2505				251.164	2997.2	1107.43				176.132	2765.86	122.111	215.092	2876.2	55.5809
2178	0	-186.828	2864.18	949.667				-166.107	2991.56	532.879	-203.977	3066.32	155.229	-241.814	3176.2	59.0891				249.874	2998.88	1106.94				175.981	2765.9	122.221	215.135	2876.17	55.5218
2179	0	-188.405	2868.84	948.188				-164.354	2996.08	530.724	-198.971	3068.95	153.106	-237.189	3179.11	59.2723				248.611	3001.27	1106.5				175.833	2766	122.345	215.151	2876.2	55.5083
2180	0	-189.941	2873.72	946.554				-161.735	2998.39	527.82	-193.744	3071.14	151.323	-232.396	3178.67	59.4637				247.273	3003.5	1106.1				175.69	2766.09	122.546	215.168	2876.26	55.4976
2181	0	-191.508	2878.54	944.947				-159.073	3000.6	524.891	-188.766	3072.45	148.834	-229.28	3178.2	59.8444				245.938	3005.62	1105.67				175.606	2766.2	122.738	215.22	2876.27	55.4526
2182	0	-193.013	2883.04	943.317				-156.589	3003.07	522.214	-184.334	3073.54	146.869	-227.261	3177.19	60.0148				244.451	3007.9	1105.21				175.465	2766.29	122.94	215.222	2876.27	55.3977
2183	0	-194.644	2887.73	941.619				-154.575	3005.46	520.279	-180.002	3073.7	144.968	-225.842	3176.32	60.4865				242.883	3010.44	1104.84				175.324	2766.38	123.139	215.29	2876.32	55.3854
2184	0	-196.303	2892.59	939.978				-153.132	3008.17	517.853	-173.171	3066.72	139.333	-224.747	3175.57	61.0129				241.323	3012.84	1104.36				175.19	2766.51	123.455	215.308	2876.39	55.3029
2185	0	-197.871	2897.15	938.257				-151.718	3009.18	515.174	-167.753	3059.74	134.373	-223.713	3174.87	61.6376				239.554	3015.5	1104.05				174.931	2766.56	123.779	215.309	2876.4	55.2487
2186	0	-199.64	2902.15	936.68				-151.081	3010.54	512.901	-167.685	3071.42	136.636	-223.018	3174	61.7085				237.766	3018.12	1103.62				174.793	2766.69	124.093	215.361	2876.39	55.2042
2187	0	-201.495	2907.1	935.169				-150.735	3011.5	510.963	-168.029	3076.46	137.072	-222.556	3173.6	61.7992				235.93	3020.83	1103.17				174.46	2766.75	124.307	215.377	2876.46	55.1568
2188	0	-203.586	2912.2	933.722				-150.692	3011.89	508.819	-167.3	3074.96	135.04	-222.297	3173.39	61.7588				233.918	3023.65	1102.74				174.272	2766.92	124.65	215.433	2876.46	55.0837
2189	0	-205.698	2917.29	932.46				-151.553	3013.21	507.37	-166.668	3073.59	132.786	-222.312	3173.51	61.7899				231.904	3026.78	1102.27				174.178	2767.08	125.032	215.447	2876.52	55.0914
2190	0	-208.054	2922.56	931.313				-152.865	3014.9	506.085	-166.778	3073.01	131.45	-222.4	3173.36	61.6671				229.79	3029.97	1101.89				174.179	2767.37	125.48	215.145	2875.85	54.8682
2191	0	-210.463	2927.52	930.411				-153.75	3014.64	504.978	-167.013	3073.24	130.6	-222.369	3173.41	61.6256				227.607	3033.18	1101.41				174.036	2767.65	125.852	213.821	2868.15	52.221
2192	0	-212.823	2931.77	929.777				-154.986	3015.74	504.248	-167.088	3073.48	130.03	-222.261	3173.44	61.6096				225.32	3036.55	1101.08				173.854	2767.82	126.245	213.784	2868.01	52.1073
2193	0	-215.336	2935.75	929.584				-156.069	3017.35	503.971	-166.799	3073.58	129.673	-222.17	3173.5	61.6727				222.984	3040.24	1100.69				173.501	2767.96	126.52	213.818	2868.12	52.1994
2194	0	-217.978	2939.61	929.575				-156.95	3019.25	503.796	-166.237	3073.52	129.47	-222.063	3173.51	61.7373				220.502	3043.92	1100.39				173.904	2768.66	127.417	213.826	2868.19	52.2786
2195	0	-220.449	2942.58	929.791				-157.865	3021.15	503.829	-165.832	3073.58	129.267	-221.923	3173.59	61.8477				217.868	3047.75	1100.18				173.638	2769.1	128.081	213.816	2868.25	52.3558
2196	0	-222.84	2945.47	929.982				-158.599	3022.81	503.776	-165.256	3073.54	128.818	-221.761	3173.59	61.9407				215.24	3051.71	1099.89				173.34	2769.56	128.9	213.753	2868.22	52.4157
2197	0	-225.16	2948.36	930.26				-159.527	3024.56	503.261	-164.597	3073.29	128.233	-221.69	3173.51	61.9642				212.559	3056.03	1099.74				173.103	2770.12	129.81	213.735	2868.25	52.4682
2198	0	-227.436	2950.96	930.456				-160.654	3026.21	503.264	-164.302	3073.7	127.85	-221.621	3173.41	61.9849				209.834	3060.52	1099.57				172.87	2770.75	131.011	213.699	2868.25	52.5391
2199	0	-229.551	2952.88	930.447				-161.794	3027.75	503.176	-164.205	3074.38	127.491	-221.568	3173.4	62.006				206.939	3065.21	1099.42				172.945	2771.6	132.632	213.697	2868.29	52.5699
2200	0	-231.757	2955.13	930.256				-163.014	3028.82	502.505	-163.893	3074.35	126.938	-221.514	3173.41	62.0117				204.049	3069.93	1099.19				173.225	2772.55	134.783	213.701	2868.37	52.6696
2201	0	-234.105	2957.45	930.099				-164.274	3029.99	502.334	-163.777	3074.48	126.476	-221.496	3173.32	62.032				201.07	3074.45	1098.95				173.247	2773.6	137.078	213.668	2868.41	52.7482
2202	0	-236.555	2959.73	929.897				-165.614	3031.01	502.279	-163.742	3074.47	126.127	-221.462	3173.39	62.032				198.095	3079.09	1098.74				173.173	2774.94	139.277	213.722	2868.47	52.8807
2203	0	-239.244	2962.19	929.775				-166.958	3031.94	502.281	-163.888	3074.49	125.921	-221.494	3173.32	62.0018				195.104	3083.34	1098.51				173.297	2776.65	141.733	213.778	2868.58	52.9956
2204	0	-241.987	2964.68	929.771				-167.709	3031.5	501.661	-164.188	3074.66	125.84	-221.497	3173.3	61.9949				192.166	3087.39	1098.37				173.496	2778.58	144.512	213.86	2868.7	53.1531
2205	0	-244.746	2967.48	929.742				-169.021	3032.37	501.687	-164.469	3074.92	125.841	-221.528	3173.33	62.0005				189.282	3091.25	1098.29				173.927	2780.94	147.677	213.997	2868.95	53.3391
2206	0	-247.495	2970.49	929.823				-170.028	3032.78	501.274	-164.684	3075.05	125.757	-221.548	3173.31	61.943				186.428	3094.85	1098.29				174.172	2783.45	151.083	214.135	2868.83	53.5345
2207	0	-250.098	2973.65	929.831				-171.298	3033.81	501.341	-164.733	3074.99	125.591	-221.535	3173.32	61.9869				183.675	3098.31	1098.31				174.04	2786.09	154.744	214.254	2869.02	53.8592
2208	0	-252.458	2976.8	929.805				-172.591	3034.91	501.382	-164.692	3074.88	125.364	-221.531	3173.33	61.9925				180.954	3101.64	1098.35				174.342	2789.58	158.647	214.403	2869.52	54.6791
2209	0	-254.674	2979.8	929.73				-173.819	3036.15	501.401	-164.678	3074.93	125.14	-221.519	3173.24	61.9577				178.335	3104.67	1098.33				177.248	2794.41	164.576	214.538	2871.36	56.1453
2210	0	-254.998	2977.6	928.915				-175.085	3037.31	501.382	-164.701	3075.01	124.948	-221.497	3173.3	61.9392				175.84	3109.78	1098.51				178.029	2799.41	169.372	214.568	2873.86	58.1588
2211	0	-256.652	2979.17	928.628				-175.535	3036.17	500.243	-164.718	3075.08	124.704	-221.495	3173.31	61.9481				173.487	3112.39	1098.3				178.261	2804.73	174.821	214.516	2874.66	59.7126
2212	0	-258.673	2982.32	928.475				-176.828	3037.01	500.148	-164.717	3075.09	124.512	-221.477	3173.23	61.9155				171.224	3115.13	1098.12				178.339	2810.74	180.481	214.503	2875.52	61.5739
2213	0	-260.457	2984.89	928.273				-178.101	3038.14	500.15	-164.765	3075.11	124.315	-221.479	3173.22	61.9095				169.064	3117.89	1097.95				178.011	2817.49	186.085	214.451	2876.95	64.4291
2214	0	-262.302	2987.72	928.103				-179.442	3039.08	500.17	-164.877	3075.16	124.169	-221.477	3173.22	61.8794				167.082	3120.57	1097.72				178.063	2825.14	192.246	214.351	2879.14	68.1558
2215	0	-263.882	2989.89	927.994				-180.068	3037.76	499.62	-165.048	3075.17	124.059	-221.496	3173.3	61.9428				165.277	3123.19	1097.39				178.204	2833.24	198.714	214.148	2881.82	72.3598
2216	0	-265.555	2992.5	927.895				-181.377	3038.49	499.613	-165.198	3075.04	123.828	-221.54	3173.2	61.8739				163.547	3125.72	1097.03				178.145	2841.57	205.308	213.709	2884.75	77.5127
2217	0	-266.992	2994.67	927.797				-182.668	3039.26	499.146	-165.369	3074.91	123.628	-221.572	3173.23	61.882				162.019	3128.1	1096.56				177.663	2850.08	211.928	213.234	2888.19	83.1339
2218	0	-268.421	2996.87	927.763				-183.997	3040.43	499.779	-165.567	3074.85	123.493	-221.582	3173.22	61.8215				160.591	3130.46	1096				176.838	2858.18	218.025	212.683	2892.57	89.1289
2219	0	-269.641	2998.9	927.727				-184.421	3039.39	498.763	-165.803	3074.98	123.405	-221.584	3173.22	61.798				159.364	3132.67	1095.41				175.835	2866.62	223.544	212.209	2898.55	94.5657
2220	0	-270.798	3000.69	927.697				-185.577	3040.43	498.875	-165.938	3074.94	123.338	-221.636	3173.22	61.7952				158.256	3134.94	1094.79				174.406	2874.45	228.179	211.415	2903.31	97.4828
2221	0	-271.829	3002.32	927.715				-185.967	3039.79	498.545	-166.025	3074.92	123.273	-221.637	3173.22	61.7951				157.203	3137.17	1094.16				173.863	2883.1	233.301	211.148	2912.09	101.237
2222	0	-272.805	3003.84	927.729				-186.958	3041.29	498.822	-166.14	3074.98	123.239	-221.638	3173.23	61.7754				156.27	3139.49	1093.58				172.707	2893.15	235.445	210.756	2923	104.422
2223	0	-273.686	3005.37	927.783				-187.233	3040.88	498.601	-166.136	3074.82	123.144	-221.637	3173.22	61.7951				155.411	3141.78	1093.06				171.698	2904.13	236.482	210.645	2935.6	106.12
2224	0	-274.393	3006.53	927.879				-188.135	3042.61	498.995	-166.202	3074.81	123.142	-221.689	3173.22	61.7919				154.677	3144.22	1092.63				171.146	2916.39	236.375	211.12	2951.2	107.273
2225	0	-275.038	3007.74	927.99				-188.285	3042.55	498.92	-166.225	3074.87	123.189	-221.69	3173.22	61.7912				154.038	3146.8	1092.2				169.944	2929.34	233.587	210.763	2965.5	106.286
2226	0	-275.698	3009.47	928.136				-188.341	3042.42	498.787	-166.3	3074.95	123.258	-221.69	3173.22	61.7914				153.622	3149.47	1091.88				170.241	2943	231.793	210.721	2980.66	103.921
2227	0	-275.991	3010.68	928.227				-189.079	3044.65	499.297	-166.371	3075	123.354	-221.724	3173.14	61.7529				153.472	3152.35	1091.63				170.557	2957.55	228.386	211.002	3000.55	102.427
2228	0	-276.435	3012.65	928.364				-189.033	3045.06	499.332	-166.386	3075.04	123.433	-221.726	3173.12	61.7498				153.398	3155.3	1091.43				171.184	2972.95	224.083	211.505	3020.66	99.8009
2229	0	-276.934	3015.21	928.663				-188.949	3045.3	499.314	-166.454	3075.17	123.542	-221.743	3173.21	61.7842				153.481	3158.19	1091.29				172.426	2989.19	219.291	212.138	3041.06	96.3771
2230	0	-276.949	3016.7	928.566				-188.826	3045.74	499.329	-166.422	3075.14	123.576	-221.724	3173.14	61.7551				153.518	3160.99	1091.2				174.315	3006.06	214.038	213.117	3062.52	92.8935
2231	0	-276.946	3018.54	928.618				-188.643	3046.28	499.396	-166.387	3075.04	123.627	-221.743	3173.21	61.7831				153.493	3163.58	1091.08				176.736	3023.56	208.415	214.485	3085.19	89.6689
2232	0	-277.062	3021.13	928.825				-188.407	3046.94	499.495	-166.311	3074.95	123.635	-221.726	3173.15	61.7861				153.434	3166	1090.91				179.297	3041.48	202.553	216.027	3107.51	86.0455
2233	0	-276.735	3023.23	928.949				-188.873	3049.84	500.188	-166.241	3074.88	123.68	-221.727	3173.13	61.781				153.111	3168.13	1090.79				181.811	3059.63	196.388	218.026	3130.46	82.8161
2234	0	-276.112	3025.7	929.244				-188.586	3050.89	500.392	-166.19	3074.95	123.752	-221.725	3173.12	61.8045				153.36	3170.54	1090.49				183.985	3077.83	190.577	220.374	3153.54	79.8522
2235	0	-275.299	3027.2	929.194				-187.452	3049.49	499.353	-166.105	3074.98	123.836	-221.725	3173.13	61.8053				153.741	3173.05	1090.18				186.322	3096.24	184.689	223.017	3176.52	77.197
2236	0	-275.06	3030.39	929.42				-187.029	3050.4	499.448	-165.991	3074.93	123.885	-221.725	3173.13	61.8052				154.178	3175.6	1089.85				189.12	3114.79	179.231	225.88	3199.39	75.0005
2237	0	-274.379	3032.83	929.526				-186.657	3051.57	499.661	-165.803	3074.8	123.865	-221.725	3173.13	61.8051				154.7	3178.3	1089.54				192.01	3133.31	174.315	228.976	3222.15	73.2668
2238	0	-273.587	3035.19	929.672				-186.222	3052.78	499.886	-165.664	3074.75	123.911	-221.727	3173.13	61.837				155.348	3181.11	1089.18				194.507	3151.61	169.589	232.257	3244.72	72.1911
2239	0	-272.658	3037.43	929.78				-185.752	3054.01	500.132	-165.513	3074.81	123.97	-221.726	3173.13	61.8386				156.067	3184.01	1088.85				197.322	3169.8	165.42	235.589	3266.89	71.6846
2240	0	-271.588	3039.63	929.875				-185.309	3055.28	500.402	-165.428	3074.91	124.084	-221.725	3173.12	61.8579				156.886	3187.1	1088.48				200.413	3187.67	161.69	239.114	3288.64	71.8012
2241	0	-270.382	3041.79	930.006				-184.76	3056.67	500.724	-165.298	3075.02	124.2	-221.707	3173.04	61.8258				157.865	3190.44	1088.06				203.829	3205.26	158.5	242.454	3308.94	71.9223
2242	0	-269.002	3043.8	930.131				-183.949	3057.4	500.569	-165.088	3074.98	124.196	-221.709	3173.03	61.8203				158.896	3193.95	1087.61				207.384	3222.45	155.66	245.762	3330.2	73.4013
2243	0	-267.811	3046.46	930.401				-183.268	3058.8	500.91	-164.957	3075.03	124.281	-221.708	3173.03	61.8222				159.971	3197.63	1087.21				211.269	3239.34	153.256	248.738	3347.65	73.6626
2244	0	-266.46	3049.16	930.647				-182.378	3059.82	500.965	-164.771	3075.12	124.412	-221.726	3173.12	61.8551				161.143	3201.49	1086.75				214.242	3255.04	151.163	251.345	3366.61	75.5774
2245	0	-265.327	3052.47	931.185				-181.397	3060.82	501.049	-164.571	3075.16	124.528	-221.725	3173.13	61.8604				162.341	3205.61	1086.28				216.904	3269.7	149.391	253.259	3382.65	77.3264
2246	0	-263.442	3054.42	931.31				-180.327	3061.96	501.29	-164.249	3075.15	124.553	-221.706	3173.03	61.8463				163.681	3209.91	1085.86				219.291	3283.38	147.59	255.297	3398.72	79.3058
2247	0	-261.891	3057.01	931.876				-179.24	3063.34	501.564	-163.881	3074.91	124.569	-221.743	3172.95	61.7847				165.13	3214.44	1085.43				221.396	3295.9	146.226	256.923	3413.4	81.1647
2248	0	-259.852	3059.48	931.586				-177.975	3064.48	501.708	-163.478	3074.59	124.528	-221.763	3173.02	61.8124				166.622	3219.13	1085.01				223.087	3307.06	144.919	258.197	3426.58	82.8613
2249	0	-258.423	3058.19	930.487				-176.72	3065.97	502.023	-163.152	3074.49	124.601	-221.761	3173.04	61.8207				168.171	3224.02	1084.64				224.426	3316.88	143.647	258.783	3437.67	83.8668
2250	0	-256.199	3060.78	929.936				-175.256	3067.22	502.28	-163.051	3074.87	125.015	-221.761	3173.03	61.8197				169.767	3229.08	1084.27				225.224	3325.19	142.271	257.896	3440.61	82.2617
2251	0	-253.713	3063.99	929.5				-173.843	3068.75	502.579	-162.79	3075.12	125.184	-221.796	3172.95	61.783				171.564	3234.38	1083.92				225.499	3331.91	140.894	257.208	3443.79	80.6758
2252	0	-251.229	3067.42	929.136				-172.242	3070.14	502.827	-162.453	3075.05	125.316	-221.816	3173.02	61.8094				173.307	3239.81	1083.67				225.135	3337.13	139.964	256.467	3447.11	79.1872
2253	0	-248.572	3071.1	928.882				-170.669	3071.92	503.251	-162.075	3074.86	125.365	-221.814	3173.03	61.8169				175.186	3245.42	1083.42				224.719	3340.48	138.281	255.862	3450.6	77.6941
2254	0	-245.847	3074.97	928.781				-168.883	3073.33	503.518	-161.706	3074.77	125.493	-221.848	3172.95	61.7801				177.193	3251.16	1083.2				223.368	3340.87	136.367	255.385	3454.22	76.2337
2255	0	-242.909	3078.98	928.604				-167.267	3075.39	504.026	-161.459	3074.97	125.773	-221.868	3173.01	61.8058				179.298	3256.94	1082.97				222.363	3340.49	134.639	255.007	3457.89	74.7656
2256	0	-239.974	3083.17	928.432				-165.387	3077.47	504.424	-161.283	3075.37	126.177	-221.867	3173.03	61.8131				181.889	3263.11	1082.56				222.049	3342.29	133.753	255.113	3461.94	73.1198
2257	0	-236.259	3087.65	928.521				-163.246	3079.05	504.777	-160.986	3075.54	126.572	-221.867	3173.02	61.864				183.878	3268.68	1082.38				222.345	3345.21	133.364	254.618	3465.39	71.6962
2258	0	-232.995	3091.93	928.743				-161.283	3081.4	505.254	-160.553	3075.54	126.852	-221.927	3172.56	61.6012				186.871	3274.88	1082.01				222.841	3346.9	133.119	254.443	3466.27	69.4719
2259	0	-229.689	3096.18	929.23				-159.055	3083.33	505.57	-160.161	3075.6	127.096	-221.858	3172.87	61.7972				189.535	3280.69	1081.79				223.716	3348.27	133.006	254.322	3466.68	67.8547
2260	0	-226.552	3100.54	930.127				-157.07	3085.6	505.972	-159.809	3075.76	127.473	-221.848	3172.96	61.8703				192.214	3286.35	1081.73				224.125	3349.68	132.766	254.3	3466.92	66.8832
2261	0	-223.35	3104.82	931.138				-155.136	3088.41	506.79	-159.558	3076.15	127.965	-221.893	3172.58	61.667				195.005	3291.98	1081.77				224.973	3351.04	132.702	254.206	3467.47	65.9021
2262	0	-220.061	3109.11	932.266				-153.373	3091.43	507.427	-159.208	3076.31	128.338	-221.875	3172.65	61.719				197.85	3297.5	1081.89				225.542	3352.06	132.562	253.989	3467.66	64.9395
2263	0	-217.232	3112.94	933.39				-151.267	3093.74	507.766	-158.764	3076.28	128.612	-221.872	3172.69	61.7615				200.844	3302.94	1082.01				226.045	3353.34	132.323	253.968	3468.13	63.6728
2264	0	-213.721	3117.15	934.793				-149.148	3096.05	508.15	-158.417	3076.31	128.998	-221.868	3172.69	61.7917				203.931	3308.15	1082.21				226.59	3354.81	131.895	253.983	3468.5	62.5724
2265	0	-210.124	3121.3	936.215				-146.905	3098.41	508.421	-158.148	3076.64	129.541	-221.871	3172.67	61.7848				207.159	3313.22	1082.28				227.002	3355.96	131.551	254.036	3468.96	61.8354
2266	0	-206.366	3125.41	937.561				-144.795	3100.92	508.867	-157.908	3077.27	130.133	-221.895	3172.42	61.7				210.394	3318.05	1082.32				227.703	3356.65	131.227	253.994	3469.12	61.5125
2267	0	-201.953	3129.79	938.852				-142.629	3103.73	509.274	-157.501	3077.69	130.721	-221.815	3172.72	61.8734				213.577	3322.84	1082.28				225.368	3357.27	130.447	253.906	3469.01	61.2669
2268	0	-198.026	3133.8	939.999				-140.275	3106.21	509.576	-157.079	3078.07	131.335	-221.76	3172.74	61.9364				216.833	3327.58	1082.3				225.126	3357.84	130.087	253.861	3469.19	61.0172
2269	0	-194.042	3137.77	941.018				-138.144	3109.15	510.065	-156.697	3078.71	132.051	-221.697	3172.62	61.9082				220.008	3332.35	1082.46				225.254	3358.45	129.939	253.818	3469.22	60.8869
2270	0	-190.103	3141.45	941.96				-135.991	3112.03	510.512	-156.207	3079.3	132.81	-221.605	3172.73	62.021				223.214	3337.24	1082.76				225.623	3358.99	129.781	253.796	3469.45	60.8033
2271	0	-186.14	3144.93	942.807				-133.867	3114.76	511.018	-155.741	3079.97	133.606	-221.499	3172.86	62.1238				226.336	3342.28	1083.26				225.679	3359.39	129.642	253.744	3469.57	60.701
2272	0	-182.28	3148.24	943.633				-131.857	3117.52	511.564	-155.32	3080.91	134.565	-221.39	3172.76	62.2336				229.513	3347.55	1083.89				225.744	3359.83	129.483	253.713	3469.64	60.6502
2273	0	-179.356	3150.79	944.457				-130.112	3120.72	512.314	-154.717	3081.58	135.412	-221.3	3172.66	62.2868				232.723	3353.05	1084.65				225.882	3360.24	129.316	253.726	3469.71	60.5864
2274	0	-175.243	3153.93	945.276				-128.087	3123.26	512.864	-154.225	3082.77	136.47	-221.343	3172.39	62.2703				235.854	3358.72	1085.47				226.011	3360.59	129.165	253.707	3469.82	60.4923
2275	0	-171.682	3156.54	945.972				-126.216	3125.71	513.513	-153.388	3083.72	137.561	-221.53	3171.44	62.1763				239.005	3364.58	1086.36				226.151	3360.92	129.013	253.676	3469.88	60.3997
2276	0	-167.818	3159.19	946.618				-124.382	3128.38	514.27	-151.832	3084.44	138.435	-221.63	3170.5	62.2201				243.734	3371.54	1087.15				226.264	3361.23	128.885	253.642	3469.93	60.261
2277	0	-164.295	3161.5	947.234				-122.664	3131.41	515.185	-150.095	3085.85	139.583	-221.534	3169.58	62.3756				245.314	3370.38	1087.38				226.397	3361.5	128.799	253.677	3470.19	60.134
2278	0	-160.401	3163.8	947.937				-120.686	3134.62	516.057	-148.208	3087.42	140.894	-221.361	3168.68	62.5493				248.368	3374.91	1088.21				226.491	3361.73	128.658	253.691	3470.25	60.0572
2279	0	-156.988	3165.83	948.606				-118.865	3138.15	517.173	-145.969	3088.96	142.236	-221.105	3167.52	62.6262				251.379	3378.99	1089				226.547	3361.91	128.515	253.641	3470.27	60.0238
2280	0	-153.738	3167.8	949.275				-116.88	3141.49	518.221	-143.404	3090.32	143.542	-220.714	3166.45	62.7511				254.216	3383.2	1089.89				226.553	3362.08	128.404	253.674	3470.38	59.9541
2281	0	-150.56	3169.76	950.066				-114.944	3144.86	519.328	-140.39	3091.72	144.706	-220.161	3165.69	63.1272				256.978	3387.21	1090.85				226.604	3362.26	128.327	253.604	3470.48	59.9589
2282	0	-147.526	3171.71	951.084				-113.119	3148.32	520.533	-137.108	3093.21	145.829	-219.327	3165.02	63.4929				259.712	3391.12	1091.83				226.656	3362.44	128.251	253.629	3470.55	59.9526
2283	0	-144.54	3173.51	952.179				-111.64	3152.33	522.078	-133.724	3095.02	146.974	-218.381	3164.95	64.3148				262.352	3394.83	1092.87				226.741	3362.6	128.127	253.6	3470.61	59.9369
2284	0	-140.512	3173.58	953.258				-109.734	3155.75	523.13	-130.235	3097.18	148.262	-217.284	3163.71	64.0345				264.913	3398.59	1093.99				226.793	3362.78	128.05	253.561	3470.64	59.9204
2285	0	-137.289	3174.92	954.43				-108.086	3159.42	524.487	-126.88	3099.76	149.57	-215.309	3163.32	63.0286				267.405	3402.15	1095.07				226.915	3362.9	127.947	253.488	3470.67	59.8252
2286	0	-134.531	3177.1	955.759				-106.282	3162.86	525.603	-123.591	3102.52	151.083	-213.594	3162.49	63.0848				269.799	3405.79	1096.21				226.991	3363.01	127.831	253.465	3470.79	59.8455
2287	0	-132.14	3179.89	957.215				-104.962	3167.08	526.988	-120.584	3106.01	152.749	-211.765	3161.59	63.5916				272.194	3409.14	1097.32				227.059	3363.06	127.725	253.534	3470.89	59.8152
2288	0	-129.837	3182.54	958.716				-103.519	3171.05	528.251	-117.745	3109.83	154.605	-209.416	3159.43	63.2878				274.511	3412.69	1098.4				227.171	3363.12	127.653	253.501	3470.92	59.7773
2289	0	-127.641	3185.04	960.227				-102.215	3175	529.598	-114.976	3113.59	156.123	-207.327	3158.52	63.5175				276.744	3415.93	1099.47				227.321	3363.16	127.579	253.508	3470.97	59.7377
2290	0	-125.547	3187.63	961.791				-101.366	3179.72	531.086	-112.242	3116.95	157.781	-205.395	3158.63	64.1979				278.88	3419.12	1100.54				227.47	3363.19	127.505	253.522	3471.03	59.6918
2291	0	-123.433	3189.97	963.404				-99.5827	3182.08	531.657	-109.678	3120.62	159.366	-203.317	3158.65	64.8714				280.9	3422.39	1101.55				227.549	3363.13	127.39	253.486	3471.06	59.6606
2292	0	-121.511	3192.44	965.043				-98.5737	3185.96	532.752	-107.15	3124.1	160.828	-202.698	3162.54	67.7522				282.786	3425.48	1102.55				227.681	3363.12	127.322	253.492	3471.08	59.6666
2293	0	-119.667	3194.82	966.627				-97.9988	3190.45	534.006	-105.024	3127.84	162.366	-200.277	3161.51	67.8437				284.53	3428.65	1103.56				227.866	3363.12	127.224	253.5	3471.11	59.6353
2294	0	-118.03	3197.51	968.21				-97.6753	3195.5	535.188	-103.284	3131.86	164.121	-198.001	3160.75	68.274				286.138	3431.81	1104.52				227.956	3363.1	127.168	253.507	3471.14	59.6038
2295	0	-116.411	3200.05	969.833				-98.3967	3202.73	537.187	-102.628	3136.34	165.765	-196.089	3160.84	68.913				287.657	3434.83	1105.47				227.947	3363.07	127.02	253.543	3471.27	59.6338
2296	0	-114.818	3202.36	971.329				-98.3053	3207.69	538.307	-102.137	3140.97	167.445	-194.39	3161.53	69.8589				289.012	3437.99	1106.45				228.177	3363.05	127.09	253.565	3471.34	59.6448
2297	0	-113.38	3204.83	972.845				-97.9858	3211.47	539.085	-101.618	3145.4	169.032	-194.387	3166.57	73.0272				290.395	3440.95	1107.34				228.208	3362.98	126.973	253.571	3471.36	59.6465
2298	0	-112.008	3207.36	974.281				-98.3463	3216.64	540.331	-101.149	3149.96	170.595	-194.342	3171.7	75.7943				291.726	3444.04	1108.21				227.899	3362.89	126.585	253.569	3471.36	59.6155
2299	0	-110.936	3210.26	975.664				-99.1648	3222.58	541.803	-100.72	3154.38	172.046	-191.764	3169.58	74.3829				293.019	3446.99	1108.96				227.888	3362.81	126.464	253.601	3471.33	59.595
2300	0	-109.822	3212.98	977.019				-99.7395	3227.96	543.043	-100.33	3158.62	173.449	-190.446	3171.03	74.3161				294.272	3449.77	1109.67				227.818	3362.77	126.33	253.602	3471.34	59.5268
2301	0	-108.805	3215.61	978.245				-101.23	3235.13	544.928	-99.9175	3162.8	174.78	-190.075	3175.35	74.7275				295.548	3452.49	1110.3				227.789	3362.69	126.215	253.647	3471.36	59.4706
2302	0	-107.852	3218.35	979.376				-101.558	3239.43	545.772	-99.4786	3166.93	175.992	-190.427	3181.73	75.47				296.85	3455.14	1110.81				227.875	3362.67	126.146	253.649	3471.36	59.4269
2303	0	-107.07	3221.23	980.464				-101.662	3242.98	546.334	-99.1233	3170.88	177.156	-190.932	3188.69	75.5829				298.069	3457.63	1111.28				227.818	3362.63	126.051	253.65	3471.37	59.3826
2304	0	-106.393	3224.33	981.451				-102.241	3247.68	547.24	-100.079	3174.8	177.068	-191.969	3197.18	75.7844				299.425	3460	1111.62				227.558	3362.54	125.901	253.708	3471.42	59.3662
2305	0	-105.741	3227.26	982.295				-103.38	3253.73	548.556	-101.624	3179.33	176.891	-193.064	3206.03	75.3564				300.719	3462.3	1111.89				227.646	3362.52	125.846	253.7	3471.38	59.3078
2306	0	-105.062	3230.12	983.089				-103.718	3258.2	549.113	-103.511	3184.09	176.442	-194.42	3215.85	74.7056				302.023	3464.31	1112.07				227.604	3362.52	125.835	253.703	3471.38	59.2419
2307	0	-104.447	3232.97	983.758				-104.782	3264.22	550.251	-106.037	3189.9	175.835	-197.263	3229.98	75.9066				303.366	3466.46	1112.19				227.507	3362.51	125.742	253.762	3471.44	59.1816
2308	0	-103.919	3235.87	984.35				-105.787	3270.31	551.207	-109.122	3196.64	175.223	-198.577	3240.11	74.2926				304.695	3468.41	1112.25				227.361	3362.51	125.771	253.784	3471.51	59.2065
2309	0	-103.497	3238.93	984.859				-106.499	3275.7	551.925	-112.658	3204.19	174.72	-200.257	3251.88	73.2548				306.005	3470.29	1112.2				227.244	3362.53	125.732	253.834	3471.53	59.1783
2310	0	-103.085	3241.9	985.294				-107.251	3281.07	552.529	-116.69	3213.05	174.401	-203.014	3267.05	73.6728				307.27	3472.16	1112.15				227.2	3362.59	125.627	253.84	3471.54	59.1354
2311	0	-102.655	3244.71	985.59				-107.65	3286.12	552.846	-121.014	3222.57	174.067	-205.589	3282.31	73.7455				308.474	3473.81	1112.11				227.101	3362.6	125.64	253.84	3471.54	59.0929
2312	0	-102.213	3247.15	985.787				-108.354	3291.7	553.284	-125.399	3232.59	173.705	-206.029	3292.62	70.8309				309.724	3475.44	1112.02				226.986	3362.67	125.588	253.888	3471.56	59.1021
2313	0	-101.886	3250.11	985.937				-109.096	3297.41	553.73	-129.763	3243.14	173.342	-206.761	3304.36	68.8176				310.861	3477.12	1111.94				226.815	3362.69	125.48	253.886	3471.55	59.1005
2314	0	-101.74	3253.53	986.135				-109.689	3302.95	554.102	-134.185	3254.27	173.24	-208.509	3318.96	68.5062				311.976	3478.75	1111.81				226.671	3362.79	125.448	253.826	3471.33	59.0006
2315	0	-101.568	3256.53	986.193				-110.462	3308.81	554.515	-138.339	3265.57	173.142	-210.104	3333.84	68.3387				312.952	3480.48	1111.76				226.27	3362.81	125.324	253.879	3471.53	59.1271
2316	0	-101.338	3259.28	986.222				-110.695	3313.88	554.469	-142.146	3278.4	172.867	-211.691	3348.76	68.653				313.862	3482.12	1111.78				226.071	3362.9	125.273	253.774	3471.3	59.0332
2317	0	-101.183	3261.99	986.248				-111.366	3319.83	554.667	-141.816	3271.87	167.531	-211.54	3360.84	66.6854				314.704	3483.8	1111.79				225.678	3363.01	124.956	253.796	3471.4	59.1321
