# Supplementary material for: A Brake-Based Overground Gait Rehabilitation Device for Altering Propulsion Impulse Symmetry
Source: Sensors (Basel). 2021 Oct 5;21(19):6617. doi: 10.3390/s21196617 (PMC8512803; doi:10.3390/s21196617)
Supplement: Supplementary file 1 [file sensors-21-06617-s001.zip › GPT animations/code and data/stroke_data/Trajectory/TR 33.csv]

Trajectories
100
		BDP031:LTroc			BDP031:LIliac			BDP031:LKnee			BDP031:LAnkle			BDP031:LToe			BDP031:RTroc			BDP031:RIliac			BDP031:RKnee			BDP031:RAnkle			BDP031:RToe
Frame	Sub Frame	X	Y	Z	X	Y	Z	X	Y	Z	X	Y	Z	X	Y	Z	X	Y	Z	X	Y	Z	X	Y	Z	X	Y	Z	X	Y	Z
		mm	mm	mm	mm	mm	mm	mm	mm	mm	mm	mm	mm	mm	mm	mm	mm	mm	mm	mm	mm	mm	mm	mm	mm	mm	mm	mm	mm	mm	mm
737	0	-219.174	-574.07	904.85				-176.118	-470.741	480.593	-203.2	-414.693	100.518	-225.849	-287.72	28.637	238.451	-537.505	881.515	236.671	-511.564	1072.24				146.236	-752.497	95.4549	195.849	-658.209	20.6854
738	0	-221.905	-567.764	904.567				-176.088	-468.5	479.379	-201.234	-415.175	99.7961	-225.262	-288.053	29.001	236.21	-534.38	880.906	234.549	-508.06	1071.45				146.221	-752.425	95.8865	196.012	-658.197	20.6247
739	0	-224.667	-561.812	904.306				-175.621	-465.502	478.217	-199.505	-414.919	98.9322	-225.03	-288.055	29.2237	233.883	-531.233	880.29	232.3	-504.543	1070.68				146.195	-752.293	96.3306	196.036	-658.105	20.6244
740	0	-227.177	-557.108	904.059				-175.257	-461.971	477.144	-198.054	-414.09	97.7639	-224.785	-287.855	29.4616	231.399	-528.103	879.664	229.966	-500.905	1069.93				146.159	-752.087	96.8278	196.062	-658.054	20.6748
741	0	-230.07	-551.457	903.46				-175.264	-458.848	476.224	-196.862	-413.454	97.0682	-224.562	-287.651	29.6666	228.738	-524.973	878.977	227.475	-497.093	1069.14				146.042	-751.863	97.3768	196.069	-657.935	20.7184
742	0	-232.67	-546.156	902.764				-175.564	-455.698	475.493	-195.843	-412.992	96.1913	-224.472	-287.47	29.771	226.083	-521.872	878.267	224.977	-493.223	1068.33				145.935	-751.65	97.9411	195.987	-657.808	20.752
743	0	-235.053	-541.922	902.29				-176.525	-452.267	475.017	-195.19	-412.53	95.4895	-224.465	-287.333	29.8225	223.302	-518.637	877.477	222.354	-489.213	1067.56				145.837	-751.353	98.6106	195.981	-657.788	20.7819
744	0	-237.303	-538.366	902.096				-177.492	-449.618	474.618	-194.901	-411.999	95.0021	-224.432	-287.198	29.8117	220.436	-515.505	876.672	219.691	-485.086	1066.76				145.744	-750.962	99.2735	195.96	-657.7	20.7881
745	0	-239.629	-534.977	902.205				-178.82	-446.865	474.412	-194.627	-410.84	94.2423	-224.426	-287.22	29.8502	217.461	-512.376	875.917	216.974	-480.951	1066.07				145.624	-750.494	100.157	195.959	-657.738	20.9462
746	0	-242.202	-531.156	902.534				-180.607	-444.122	474.47	-194.551	-410.173	93.7418	-224.526	-287.232	29.771	214.337	-509.196	875.22	214.357	-476.802	1065.47				145.52	-749.959	101.232	195.986	-657.678	21.0618
747	0	-245.151	-526.346	902.965				-182.305	-442.144	474.568	-194.64	-410.05	93.5374	-224.554	-287.24	29.7348	211.065	-506.175	874.666	211.658	-472.679	1064.9				145.355	-749.309	102.567	195.974	-657.647	21.2336
748	0	-248.2	-521.481	903.592				-184.262	-440.057	474.716	-194.839	-409.983	93.4406	-224.532	-287.25	29.653	207.759	-503.017	874.256	209.052	-468.558	1064.5				145.179	-748.346	104.014	195.931	-657.703	21.4047
749	0	-251.061	-517.27	904.288				-186.199	-438.063	475.038	-195.056	-409.724	93.3325	-224.526	-287.25	29.6741	204.44	-499.968	873.978	206.424	-464.51	1064.23				144.958	-747.31	105.82	195.901	-657.738	21.6619
750	0	-253.697	-513.466	904.738				-188.183	-436.11	475.235	-195.243	-409.297	93.173	-224.603	-287.262	29.6917	201.112	-497.007	873.809	203.708	-460.388	1064.1				144.693	-746.185	107.845	195.98	-657.898	21.9747
751	0	-256.313	-509.377	904.843				-189.772	-434.786	475.214	-195.436	-409.042	92.7299	-224.65	-287.261	29.6692	197.837	-493.949	873.914	200.949	-456.343	1064.15				144.395	-744.889	110.227	196.264	-658.689	22.8911
752	0	-259.31	-504.441	905.089				-191.524	-433.041	475.211	-195.556	-408.718	92.5148	-224.671	-287.262	29.6692	194.594	-490.981	874.093	198.229	-452.372	1064.36				144.081	-743.286	112.899	196.068	-658.562	23.4074
753	0	-262.637	-499.027	905.883				-192.819	-431.352	475.237	-195.697	-408.512	92.3308	-224.656	-287.367	29.617	191.501	-488.026	874.386	195.464	-448.426	1064.44				143.637	-741.475	115.847	196.038	-658.734	24.1249
754	0	-265.406	-494.426	906.41				-194.173	-429.926	474.983	-195.787	-408.224	92.0774	-224.657	-287.317	29.6495	188.365	-485.045	874.764	192.631	-444.561	1064.75				143.082	-739.358	119.21	195.781	-658.709	24.921
755	0	-267.753	-490.95	906.521				-195.65	-428.688	474.696	-194.105	-403.572	89.7442	-224.632	-287.257	29.6648	185.428	-482.006	875.102	189.865	-440.684	1064.97				142.368	-736.856	122.969	195.384	-658.564	25.8963
756	0	-270.001	-487.08	906.393				-196.792	-428.007	474.44	-194.114	-402.613	89.2137	-224.667	-287.274	29.6362	182.483	-478.999	875.431	187.06	-436.867	1065.25				141.593	-733.88	127.165	194.948	-658.087	27.1572
757	0	-272.531	-483.26	906.053				-198.216	-427.376	473.972	-194.503	-403.246	89.4712	-224.66	-287.258	29.6296	179.742	-475.77	875.745	184.226	-433.155	1065.56				140.747	-730.308	131.804	194.718	-657.882	28.8631
758	0	-274.933	-479.627	905.964				-199.513	-426.932	473.756	-194.68	-403.376	89.3919	-224.695	-287.249	29.6456	177.211	-472.439	875.968	181.357	-429.495	1065.87				139.948	-726.097	136.834	194.184	-657.358	30.7124
759	0	-277.554	-475.751	905.795				-201.027	-426.246	473.459	-194.903	-403.748	89.3938	-224.644	-287.237	29.5989	174.848	-468.821	876.133	178.481	-426.028	1066.02				138.73	-720.802	142.019	193.442	-656.794	32.9951
760	0	-280.07	-471.891	905.582				-202.438	-425.575	473.119	-195.123	-403.781	89.1827	-224.671	-287.171	29.6247	172.708	-465.44	876.239	175.702	-422.67	1066.18				137.628	-714.954	147.916	192.76	-656	35.7584
761	0	-282.697	-467.538	905.414				-203.959	-424.411	472.822	-195.132	-403.311	88.8742	-224.736	-287.22	29.5947	171.481	-464.252	876.307	173.025	-419.484	1066.16				136.25	-708.156	154.081	192.243	-655.424	39.4738
762	0	-285.152	-463.826	905.068				-205.308	-423.889	472.349	-195.464	-403.821	88.7993	-224.753	-287.258	29.6067	168.259	-457.225	875.858	170.351	-416.478	1066.12				134.741	-700.43	160.673	190.954	-653.851	43.7739
763	0	-287.856	-459.493	904.856				-206.906	-422.745	472.009	-196.117	-405.146	89.1415	-224.79	-287.256	29.6173	165.745	-452.639	875.51	167.69	-413.536	1065.88				132.794	-691.783	167.439	188.782	-651.358	48.6249
764	0	-290.25	-455.737	904.623				-208.193	-422.178	471.648	-195.504	-403.222	88.1545	-224.785	-287.199	29.5728	163.704	-449.818	875.393	165.192	-410.795	1065.55				130.572	-682.441	174.542	187.043	-648.623	54.847
765	0	-292.207	-452.344	904.213				-209.825	-421.616	471.299	-195.692	-402.8	87.7925	-224.78	-287.119	29.5893	160.736	-446.317	874.82	162.905	-408.176	1065.03				128.84	-673.529	182.304	184.694	-645.289	61.8643
766	0	-294.06	-449.54	903.411				-211.353	-421.644	470.559	-195.813	-402.568	87.5013	-224.751	-287.1	29.5728	158.843	-443.4	874.659	160.729	-405.75	1064.41				126.013	-664.116	189.223	182.051	-640.958	69.3355
767	0	-295.667	-446.372	903.218				-212.635	-421.308	470.427	-195.994	-402.307	87.2911	-224.831	-287.129	29.5407	156.247	-440.15	874.067	158.836	-403.449	1063.7				122.565	-654.17	195.378	182.755	-635.932	76.9967
768	0	-297.122	-443.401	902.761				-213.765	-421.169	470.031	-196.254	-402.357	87.2012	-224.837	-287.143	29.5597	159.462	-440.453	873.127	157.145	-401.183	1062.75				119.231	-644.113	201.402	179.882	-629.429	83.9961
769	0	-299.071	-439.767	902.545				-215.388	-420.365	469.876	-196.537	-402.376	87.1085	-224.854	-287.141	29.55	158.195	-438.914	872.479	155.651	-398.951	1062.01				115.193	-635.314	207.014	177.348	-620.466	88.9187
770	0	-300.433	-438.057	902.508				-216.415	-420.291	469.64	-196.774	-402.419	87.0109	-224.897	-287.219	29.4783	156.315	-435.755	871.637	154.287	-396.63	1061.1				111.691	-625.298	210.884	175.037	-610.084	92.6862
771	0	-301.383	-437.731	902.65				-217.662	-419.833	469.502	-196.97	-402.568	86.9862	-224.887	-287.271	29.484	154.418	-432.616	871.081	153.204	-394.26	1060.28				108.972	-613.629	212.782	171.605	-597.171	95.0291
772	0	-302.223	-437.901	902.925				-218.72	-419.102	469.431	-197.144	-402.633	86.9968	-224.897	-287.278	29.4136	153.039	-429.725	870.616	152.159	-391.702	1059.73				106.552	-600.808	213.341	168.224	-582.872	94.9117
773	0	-303.214	-437.758	903.29				-219.315	-418.941	469.345	-197.306	-402.712	86.9721	-224.926	-287.374	29.3885	156.161	-430.008	871.197	151.326	-389.09	1059.22				104.776	-587.033	212.547	164.572	-566.718	94.2978
774	0	-304.467	-436.84	903.69				-220.168	-418.238	469.251	-197.408	-402.721	86.9742	-224.954	-287.341	29.4316	155.879	-428.799	872.047	150.49	-386.282	1059.01				102.993	-572.986	210.656	161.367	-549.778	91.2866
775	0	-305.983	-434.95	904.071				-220.816	-417.278	469.288	-197.445	-402.532	86.9959	-224.966	-287.281	29.4077	154.002	-425.841	872.517	149.792	-383.42	1058.96				101.451	-558.093	207.677	159.037	-531.383	87.3549
776	0	-307.679	-432.109	904.378				-221.316	-416.814	469.356	-197.588	-402.462	86.9667	-224.969	-287.285	29.4005	152.588	-423.145	873.031	149.178	-380.504	1058.9				100.323	-542.28	203.627	157.009	-511.622	83.4976
777	0	-309.408	-428.509	904.565				-221.607	-416.498	469.325	-197.624	-402.401	86.993	-224.968	-287.285	29.4255	151.898	-420.816	874.051	148.54	-377.626	1058.95				99.6245	-525.806	198.739	156.148	-490.649	79.4113
778	0	-310.993	-424.464	904.596				-221.845	-415.93	469.383	-197.66	-402.339	87.0194	-225.011	-287.518	29.3842	154.563	-420.579	875.841	148.012	-374.81	1059.03				99.3544	-508.753	193.279	155.017	-468.771	74.731
779	0	-312.245	-420.362	904.453				-221.567	-416.192	469.512	-197.686	-402.24	87.0359	-224.987	-287.633	29.3872	155.594	-419.727	877.097	147.555	-372.009	1059.05				99.5793	-491.257	187.255	155.94	-446.237	70.4556
780	0	-312.991	-416.619	904.139				-222.144	-414.327	469.481	-197.714	-402.125	87.0068	-224.972	-287.717	29.3725	155.519	-417.477	878.157	147.237	-369.191	1059.08				100.384	-473.164	180.815	156.776	-423.13	65.919
781	0	-313.101	-413.629	903.681				-222.899	-411.271	470.069	-197.738	-402.144	87.0954	-224.961	-287.402	29.3493	149.639	-411.762	878.205	146.917	-366.385	1059.02				101.794	-454.733	174.084	158.435	-399.686	61.457
782	0	-312.513	-411.718	903.141				-222.396	-410.956	469.797	-197.711	-402.223	87.1535	-224.951	-287.34	29.4144	155.841	-413.377	880.754	146.693	-363.529	1058.95				103.838	-435.825	167.183	160.856	-375.842	57.2169
783	0	-311.239	-411.145	902.616				-222.596	-409.815	470.079	-197.686	-402.101	87.1254	-224.959	-287.647	29.396	152.423	-411.19	879.973	146.67	-360.701	1058.91				106.478	-416.742	160.357	163.969	-351.859	53.1699
784	0	-309.571	-411.507	902.232				-222.071	-409.888	469.658	-197.654	-402.102	87.1541	-224.938	-287.736	29.3693	154.476	-407.942	881.341	146.788	-357.788	1058.77				109.692	-397.447	153.708	167.896	-327.81	49.734
785	0	-308.179	-411.483	902.112				-221.821	-409.574	469.501	-197.606	-402.123	87.1897	-225.009	-287.665	29.4291	155.509	-405.084	881.75	146.896	-354.817	1058.79				113.501	-378.136	147.297	172.368	-303.877	46.9365
786	0	-309.011	-405.641	902.179				-221.568	-408.808	469.414	-197.576	-402.187	87.2164	-225.03	-287.587	29.4269	156.543	-402.063	882.014	147.171	-351.815	1058.7				117.891	-358.886	141.366	177.397	-280.512	44.3695
787	0	-310.008	-400.193	902.288				-221.334	-407.248	469.602	-197.544	-402.22	87.2579	-224.95	-287.426	29.4461	157.759	-398.809	882.172	147.451	-348.591	1058.43				122.706	-339.641	135.901	183.21	-256.648	43.7309
788	0	-309.723	-396.329	902.231				-220.888	-406.582	469.494	-197.463	-402.3	87.2978	-224.925	-287.384	29.4593	158.62	-395.587	882.228	147.999	-345.351	1058.21				127.8	-320.644	131.021	188.569	-234.037	42.9133
789	0	-308.811	-393.819	902.253				-220.735	-405.754	469.391	-197.357	-402.355	87.3967	-224.921	-287.386	29.4669	155.825	-392.887	881.643	148.546	-341.97	1057.9				133.18	-302.045	126.794	194.267	-211.971	42.8682
790	0	-308.279	-391.986	902.281				-219.722	-404.931	469.353	-197.251	-402.352	87.4325	-224.921	-287.394	29.4324	156.815	-389.464	880.708	149.176	-338.379	1057.5				138.593	-284.056	123.188	200.252	-190.547	43.3648
791	0	-306.316	-391.317	902.216				-219.472	-403.807	469.52	-197.114	-402.333	87.4796	-224.907	-287.414	29.4772	157.304	-386.179	880.434	150.049	-334.662	1057.08				144.149	-266.697	120.045	205.381	-170.709	44.4703
792	0	-304.746	-390.52	902.244				-218.922	-402.547	469.618	-196.937	-402.347	87.5666	-224.978	-287.33	29.4764	158.747	-382.285	880.257	150.945	-330.769	1056.57				149.649	-250.11	117.571	211.673	-150.854	45.523
793	0	-303.534	-388.858	901.801				-218.282	-401.286	469.715	-196.753	-402.218	87.5759	-224.934	-287.397	29.4657	160.461	-378.271	879.872	151.781	-326.644	1056.03				155.128	-234.45	115.5	217.136	-132.708	47.0938
794	0	-302.312	-387.195	902.462				-217.734	-400.137	469.984	-196.574	-402.312	87.7827	-224.909	-287.428	29.4768	162.232	-374.193	879.603	152.849	-322.343	1055.53				160.13	-219.999	113.859	221.754	-115.916	49.0251
795	0	-301.223	-384.225	902.698				-216.888	-398.582	470.232	-196.419	-402.124	87.8695	-224.906	-287.426	29.4516	163.804	-369.915	879.155	153.956	-317.919	1055.09				164.763	-207.243	112.689	227.173	-100.876	50.7584
796	0	-299.829	-382.18	902.797				-215.737	-397.951	470.342	-196.239	-402	87.9392	-224.933	-287.405	29.4823	165.21	-365.464	878.593	155.255	-313.212	1054.67				168.957	-196.15	111.799	230.831	-87.3231	52.2772
797	0	-298.632	-379.303	903.016				-214.783	-396.49	470.572	-196.176	-402.337	88.1346	-224.939	-287.423	29.4701	166.631	-360.906	877.892	156.598	-308.38	1054.22				172.549	-186.877	110.945	233.742	-76.3599	53.8147
798	0	-296.491	-378.652	903.611				-213.719	-394.505	470.869	-195.967	-402.553	88.3987	-224.932	-287.52	29.4611	167.964	-356.267	877.223	158.034	-303.315	1053.85				175.289	-179.166	110.2	235.754	-67.9609	54.3203
799	0	-294.701	-376.699	904.041				-212.598	-392.981	471.332	-195.673	-402.566	88.576	-224.93	-287.561	29.4538	169.497	-351.367	876.45	159.637	-298.09	1053.57				177.263	-173.21	109.125	237.346	-61.2119	54.6476
800	0	-292.545	-374.76	904.242				-211.111	-391.469	471.567	-195.454	-402.446	88.781	-224.39	-288.457	29.382	170.455	-346.305	876.177	161.353	-292.725	1053.27				178.721	-168.988	108.229	238.27	-56.6152	54.2563
801	0	-290.2	-374.832	904.929				-209.882	-389.379	471.998	-195.282	-402.46	88.9876	-224.995	-287.41	29.5285	169.726	-341.093	874.441	163.25	-287.12	1053.23				179.412	-166.533	107.3	238.513	-54.4599	52.6833
802	0	-287.61	-373.378	905.493				-208.465	-387.645	472.388	-195.061	-402.504	89.1416	-225.299	-286.863	29.5406	172.085	-335.228	873.701	165.238	-281.494	1053.27				179.186	-165.655	105.747	237.746	-53.9923	49.749
803	0	-285.143	-370.273	906.441				-206.923	-385.836	472.747	-194.781	-402.525	89.34	-225.437	-286.604	29.5413	174.139	-329.214	872.903	167.343	-275.666	1053.25				178.412	-165.997	103.825	236.896	-52.997	47.7064
804	0	-282.575	-367.325	906.521				-205.406	-383.63	473.198	-194.455	-402.448	89.5257	-225.567	-286.44	29.5413	177.014	-323.015	873.312	169.492	-269.751	1053.31				177.431	-165.348	102.331	235.262	-52.0311	45.7749
805	0	-279.931	-364.065	906.981				-203.651	-381.536	473.571	-194.158	-402.379	89.7969	-225.622	-286.317	29.5428	179.397	-316.845	872.934	171.733	-263.811	1053.41				177.35	-162.48	101.056	232.464	-51.7173	42.819
806	0	-277.084	-361.155	907.555				-201.85	-379.148	473.998	-193.851	-402.389	90.1758	-225.606	-286.34	29.5617	182.061	-310.658	873.062	174.227	-257.852	1053.46				178.262	-158.981	100.172	230.394	-48.7021	39.738
807	0	-273.855	-358.667	908.153				-199.697	-377.132	474.398	-193.591	-402.393	90.6031	-225.627	-286.335	29.6125	181.82	-304.658	872.686	176.699	-251.896	1053.56				179.329	-156.862	99.5488	230.207	-46.3276	37.4439
808	0	-270.768	-355.988	908.794				-198.08	-373.857	474.583	-193.268	-402.457	91.0004	-225.594	-286.374	29.6296	184.174	-298.335	872.503	179.291	-246.005	1053.72				179.899	-155.673	99.2157	231.556	-48.5636	36.2038
809	0	-267.526	-352.955	909.267				-195.525	-372.605	474.78	-192.874	-402.365	91.3966	-225.571	-286.296	29.6295	187.035	-291.956	872.663	182.028	-240.188	1053.76				180.304	-154.787	99.1658	231.96	-48.5541	35.2441
810	0	-264.161	-350.125	909.822				-193.75	-369.829	475.525	-192.502	-402.167	91.8223	-225.604	-286.205	29.656	189.885	-285.699	872.955	184.64	-234.412	1053.9				180.706	-153.907	99.1071	231.717	-47.9747	34.3713
811	0	-260.845	-347.38	910.361				-191.677	-367.416	475.868	-192.206	-401.887	92.236	-225.572	-286.153	29.6935	192.708	-279.427	873.576	187.404	-228.783	1054.1				181.386	-152.527	99.0144	231.997	-46.8026	33.303
812	0	-257.433	-344.465	910.817				-190.229	-363.766	476.288	-191.863	-401.782	92.665	-225.566	-286.107	29.7215	195.891	-273.848	874.476	190.308	-223.355	1054.24				182.243	-151.139	98.8435	232.209	-46.2289	32.6803
813	0	-254.173	-341.032	911.26				-187.895	-361.989	476.941	-191.505	-401.554	93.1661	-225.537	-285.97	29.767	198.64	-266.906	875.039	193.04	-218.183	1054.72				182.97	-150.112	98.6893	233.257	-45.3015	31.8393
814	0	-251.843	-334.946	911.356				-186.25	-358.849	477.208	-191.198	-401.466	93.7978	-225.5	-285.917	29.8282	201.79	-261.027	876.127	196.053	-213.166	1055.06				183.263	-149.367	98.502	233.274	-44.7412	31.5092
815	0	-248.554	-330.99	911.595				-183.688	-357.664	477.494	-190.831	-401.456	94.4511	-225.468	-285.825	29.9085	204.981	-255.454	877.34	199.057	-208.341	1055.53				183.478	-148.514	98.3574	233.186	-44.5157	31.3054
816	0	-245.016	-327.714	911.934				-181.643	-355.596	478.401	-190.43	-401.232	95.0815	-225.434	-285.759	29.9667	208.152	-250.084	878.517	202.139	-203.674	1055.95				183.688	-147.784	98.118	232.503	-44.3358	31.205
817	0	-241.515	-324.309	912.321				-179.796	-352.778	478.997	-190.06	-401.075	95.8272	-225.333	-285.582	29.9636	211.461	-245.003	879.565	205.36	-199.148	1056.51				183.795	-147.413	97.9152	231.927	-44.7119	30.6031
818	0	-237.922	-320.966	912.763				-177.031	-351.768	479.846	-190.06	-402.076	97.3131	-225.314	-285.457	30.003	214.82	-239.955	880.446	208.664	-194.623	1057.17				183.863	-146.901	97.7401	232.258	-44.3598	30.9932
819	0	-234.331	-317.367	913.241				-175.426	-348.528	480.465	-188.925	-400.042	97.42	-225.306	-285.248	30.0596	218.143	-234.959	881.157	211.937	-190.144	1057.93				183.95	-146.45	97.5901	232.365	-44.0072	31.0121
820	0	-230.858	-314.321	914.18				-173.542	-345.769	481.297	-188.251	-398.771	98.2231	-225.507	-284.816	29.964	221.569	-230.116	881.794	215.239	-185.663	1058.76				183.967	-146.106	97.4503	233.027	-43.8023	30.7903
821	0	-227.466	-310.819	914.921				-171.903	-342.903	482.265	-187.939	-398.438	99.6701	-225.471	-284.689	30.0791	224.864	-225.471	882.297	218.488	-181.174	1059.76				184.065	-145.703	97.3154	233.121	-43.5162	30.6954
822	0	-223.962	-307.341	915.888				-170.276	-340.363	483.668	-189.543	-403.441	103.541	-225.492	-284.783	30.0994	228.014	-220.954	882.93	221.707	-176.775	1060.7				184.168	-145.428	97.1748	232.978	-43.7013	30.8248
823	0	-220.824	-304.744	917.217				-168.684	-337.768	485.16	-188.976	-402.548	105.033	-225.54	-284.968	30.0113	230.872	-216.472	883.261	224.768	-172.439	1061.7				184.32	-145.152	97.063	233.031	-43.5434	30.7602
824	0	-217.572	-301.752	918.563				-167.368	-335.309	486.434	-188.678	-401.444	106.516	-225.605	-285.252	29.9079	233.765	-212.282	883.788	227.87	-168.282	1062.74				184.463	-144.995	96.9729	234.114	-42.9958	30.4157
825	0	-214.62	-299.328	920.104				-166.027	-332.486	488.231	-188.321	-400.452	108.129	-225.821	-285.423	29.7415	236.321	-208.203	884.333	230.929	-164.179	1063.71				184.662	-144.81	96.8753	234.234	-42.8204	30.2389
826	0	-211.485	-296.343	921.817				-165.046	-330.586	489.409	-187.93	-399.541	109.882	-226.125	-285.686	29.5406	238.328	-202.976	884.476	233.889	-160.139	1064.72				184.812	-144.763	96.7614	234.279	-42.9322	30.2525
827	0	-208.703	-293.792	923.571				-164.196	-327.67	490.502	-187.662	-398.554	111.858	-226.364	-286.164	29.2745	240.839	-200.715	884.881	236.722	-156.205	1065.74				184.974	-144.744	96.6712	233.418	-43.4996	30.4897
828	0	-205.902	-290.919	925.391				-163.463	-324.507	492.324	-187.307	-397.225	113.683	-226.481	-286.534	29.1157	243.987	-201.275	885.988	239.579	-152.338	1066.76				185.124	-144.745	96.5341	234.142	-42.8732	30.418
829	0	-203.475	-289.091	927.371				-162.446	-320.858	494.04	-186.852	-395.95	115.44	-226.572	-286.823	29.007	245.787	-197.341	886.664	242.24	-148.443	1067.78				185.244	-144.764	96.439	233.205	-43.5257	30.5228
830	0	-200.771	-286.125	929.369				-161.642	-317.381	495.79	-186.398	-394.664	117.42	-226.62	-286.998	28.9629	247.712	-194.377	887.178	244.912	-144.712	1068.82				185.37	-144.86	96.2938	233.255	-43.7006	30.5762
831	0	-198.594	-284.124	931.399				-160.736	-313.378	497.458	-185.724	-393.041	119.191	-226.703	-287.195	28.9513	249.835	-191.267	887.881	247.503	-141.009	1069.89				185.505	-144.936	96.1933	233.097	-43.5727	30.5426
832	0	-196.009	-281.009	933.226				-159.883	-309.691	499.266	-185.048	-391.418	121.111	-226.741	-287.33	28.978	252.102	-188.011	888.65	250.057	-137.411	1070.97				185.55	-144.95	95.9522	233.087	-43.6348	30.5882
833	0	-194.012	-279.207	935.448				-159.189	-305.989	500.915	-184.318	-389.818	123.04	-226.769	-287.433	29.0757	254.055	-184.627	889.54	252.433	-133.839	1072.02				185.795	-145.143	95.9506	232.224	-43.3144	30.7755
834	0	-191.898	-276.645	937.221				-158.678	-301.394	502.657	-183.486	-388.135	124.903	-226.712	-287.515	29.1988	255.979	-181.385	890.4	254.661	-130.382	1073.02				185.997	-145.325	95.848	232.292	-43.6231	30.8302
835	0	-189.797	-273.986	939.13				-157.937	-297.939	504.237	-182.547	-386.443	126.776	-227.156	-288.816	29.7851	257.791	-178.426	891.277	257.014	-127.052	1073.99				186.169	-145.428	95.7408	232.344	-43.7485	30.8681
836	0	-187.775	-271.354	940.984				-157.438	-293.734	505.618	-181.389	-383.735	128.26	-226.787	-288.637	29.9026	259.602	-175.52	892.128	259.263	-123.773	1074.97				186.323	-145.506	95.6293	232.387	-43.6956	30.8439
837	0	-186.202	-269.674	942.892				-157.038	-289.292	507.096	-180.131	-381.488	129.894	-226.281	-288.258	29.9786	261.239	-172.637	892.941	261.432	-120.725	1075.77				186.475	-145.662	95.5327	232.475	-43.607	30.8604
838	0	-184.197	-266.853	944.579				-156.9	-284.738	508.5	-178.918	-379.656	131.809	-225.317	-287.416	29.8864	262.894	-169.856	893.512	263.553	-117.648	1076.57				186.581	-145.728	95.4617	232.479	-43.5664	30.8296
839	0	-182.394	-264.05	946.195				-156.594	-279.92	510.023	-177.629	-377.796	133.605	-224.387	-286.398	30.1237	264.445	-166.671	894.147	265.622	-114.605	1077.27				186.69	-145.737	95.4087	232.54	-43.6851	30.7952
840	0	-180.803	-261.758	947.85				-156.511	-274.344	511.27	-176.35	-375.747	135.368	-223.616	-285.869	30.496	265.92	-163.883	894.778	267.567	-111.647	1078.05				186.772	-145.691	95.3492	232.545	-43.6947	30.7535
841	0	-179.081	-259.111	949.348				-156.293	-268.811	512.563	-175.027	-373.876	137.196	-222.906	-285.504	30.9582	267.377	-161.06	895.237	269.551	-108.767	1078.65				186.834	-145.67	95.2774	232.586	-43.8	30.7369
842	0	-177.769	-257.212	950.91				-155.945	-263.496	513.666	-173.78	-371.82	138.863	-223.461	-287.893	32.3803	268.709	-158.13	895.575	271.327	-105.722	1079.11				186.858	-145.646	95.185	232.63	-43.7592	30.7051
843	0	-176.465	-255.043	952.436				-155.95	-258.147	514.936	-172.525	-369.586	140.617	-222.757	-287.762	32.9617	270.342	-154.992	896.118	273.612	-102.911	1079.62				186.914	-145.648	95.1634	232.78	-43.7983	30.6942
844	0	-175.451	-253.649	953.82				-156.005	-252.356	516.033	-171.338	-367.391	142.371	-221.871	-286.591	33.4088	271.597	-152.19	896.422	274.939	-100.01	1079.98				186.921	-145.629	95.0906	232.635	-43.6195	30.6128
845	0	-173.659	-249.795	954.755				-156.051	-246.606	516.982	-170.239	-364.756	143.949	-221.13	-285.383	34.0028	272.702	-149.18	896.837	276.792	-97.1428	1080.41				186.867	-145.493	95.0161	232.63	-43.6092	30.5635
846	0	-172.655	-247.753	956.005				-156.216	-240.709	517.901	-169.279	-361.805	145.495	-220.321	-282.89	34.5056	274.349	-146.255	896.788	278.073	-94.3656	1080.46				186.876	-145.49	94.9891	232.167	-42.4935	30.3649
847	0	-171.199	-244.551	956.815				-156.5	-234.935	518.779	-168.651	-358.61	147.008	-219.939	-280.237	35.3941	275.308	-143.606	896.919	279.487	-91.6299	1080.63				186.859	-145.434	94.9222	232.646	-43.4878	30.4785
848	0	-170.705	-243.625	957.856				-156.653	-229.398	519.642	-168.197	-354.608	148.231	-219.869	-276.866	36.2558	276.627	-140.708	897.734	280.574	-88.8511	1080.59				186.85	-145.395	94.907	231.828	-42.194	30.3007
849	0	-169.228	-240.084	958.757				-156.76	-223.968	520.437	-168.14	-350.182	149.068	-220.1	-272.747	37.0404	277.85	-137.827	897.504	282.162	-86.177	1080.7				186.837	-145.352	94.8631	232.074	-42.1784	30.2169
850	0	-168.163	-237.213	959.396				-156.987	-219.114	521.248	-168.483	-344.94	149.699	-220.488	-267.565	37.6133	278.788	-135.187	898.019	282.784	-83.5692	1080.81				186.8	-145.314	94.8409	233.603	-43.9244	28.1759
851	0	-167.411	-235.041	960.158				-157.234	-214.157	521.902	-169.204	-338.808	149.947	-221.153	-261.178	38.0391	280.908	-132.4	898.542	284.028	-80.9824	1080.74				186.778	-145.277	94.8036	232.547	-42.5629	30.1671
852	0	-166.565	-232.537	960.925				-157.432	-209.111	522.547	-170.29	-332.007	149.763	-222.081	-253.817	38.2379	279.728	-130.42	898.36	284.392	-78.6233	1080.87				186.76	-145.205	94.8009	233.975	-43.7193	28.2225
853	0	-165.666	-229.813	961.468				-157.805	-204.386	523.216	-171.934	-324.788	149.568	-223.321	-245.379	38.3104	279.305	-128.32	898.186	285.692	-76.2721	1080.73				186.635	-145.07	94.8004	234.174	-43.7819	28.136
854	0	-164.794	-227.028	962.131				-158.115	-199.937	523.83	-173.824	-316.669	149.03	-224.929	-235.873	38.289	280.498	-125.881	898.171	286.768	-73.9395	1080.59				186.532	-145.002	94.7811	234.482	-42.5341	29.6095
855	0	-163.93	-224.124	962.502				-158.313	-195.405	524.442	-176.246	-307.98	148.36	-226.603	-225.715	38.1565	281.575	-123.582	898.094	287.926	-71.7165	1080.56				186.352	-144.888	94.7723	233.563	-42.8367	29.9362
856	0	-163.423	-222.247	963.282				-158.535	-191.072	525.046	-178.883	-298.382	147.455	-228.527	-214.475	37.8641	282.261	-121.317	897.889	289.232	-69.5293	1080.43				186.185	-144.809	94.7622	233.538	-42.97	29.9722
857	0	-162.639	-219.736	963.483				-158.631	-187.141	525.398	-181.902	-288.215	146.507	-230.739	-202.856	37.7005	282.969	-119.087	897.759	290.226	-67.3083	1080.41				186	-144.733	94.7662	233.643	-43.0609	29.9397
858	0	-161.324	-215.334	963.703				-158.901	-182.446	526.001	-185.088	-277.44	145.579	-232.94	-190.369	37.6471	284.587	-116.539	897.737	291.411	-65.147	1080.36				185.831	-144.631	94.7623	233.637	-43.0665	29.921
859	0	-160.663	-212.617	964.067				-159.094	-177.758	526.476	-188.439	-266.173	144.753	-235.049	-177.414	37.926	285.353	-114.21	897.432	292.5	-62.9808	1080.25				185.651	-144.493	94.8149	233.634	-43.0026	29.8926
860	0	-159.867	-209.673	964.289				-159.435	-172.783	526.913	-191.637	-254.315	143.943	-236.909	-163.465	38.2953	285.914	-111.91	897.304	293.428	-60.792	1080.29				185.461	-144.371	94.811	234.323	-43.2319	29.1252
861	0	-159.23	-206.838	964.578				-159.847	-167.932	527.487	-194.75	-242.305	143.345	-237.512	-146.756	38.3483	286.417	-109.703	897.228	295.581	-58.544	1080.13				185.225	-144.178	94.8052	233.976	-42.9776	29.7489
862	0	-159.16	-205.578	965.091				-160.168	-162.577	527.768	-197.829	-230.345	143.009	-239.276	-131.738	39.2791	286.159	-107.43	896.885	296.296	-56.5097	1079.93				184.87	-143.975	94.8154	234.232	-43.3955	29.4292
863	0	-158.564	-202.867	965.12				-160.62	-156.698	528.502	-200.68	-218.176	142.848	-241.264	-117.48	40.771	286.364	-104.975	896.652	297.082	-54.401	1079.91				184.44	-143.679	94.749	235.207	-42.8031	28.4661
864	0	-157.478	-198.295	965.139				-160.911	-150.696	528.995	-203.345	-205.426	142.621	-243.247	-103.034	42.2988	286.748	-102.53	896.454	298.427	-52.3593	1080.04				184.101	-143.463	94.7195	235.43	-42.6237	28.2169
865	0	-157.216	-195.975	965.472				-161.245	-144.328	529.525	-205.92	-192.915	142.605	-245.379	-89.2569	44.0179	287.513	-100.047	895.813	299.269	-50.2783	1079.85				183.751	-143.213	94.7163	235.397	-42.6465	28.281
866	0	-156.866	-193.253	965.576				-161.602	-137.693	529.893	-208.293	-181.115	142.881	-247.56	-75.4425	45.938	288.49	-97.4964	895.145	300.172	-48.2037	1079.76				183.427	-142.879	94.6988	234.841	-42.9463	28.8656
867	0	-156.469	-190.331	965.495				-162.117	-131.004	530.49	-210.295	-168.674	143.037	-249.681	-62.088	47.9946	288.437	-94.7028	894.976	300.793	-46.0648	1079.5				183.1	-142.464	94.6673	235.121	-42.818	28.6921
868	0	-156.12	-187.141	965.495				-162.502	-123.935	531.003	-212.21	-156.942	143.644	-251.663	-48.7416	49.9271	288.869	-92.0116	894.516	301.409	-43.8814	1079.37				182.989	-142.039	94.5267	235.393	-42.7137	28.307
869	0	-156.144	-184.846	965.736				-163.022	-116.651	531.518	-213.833	-145.661	144.081	-253.571	-35.9056	52.0388	289.116	-89.1442	894.297	301.873	-41.7331	1079.1				183.284	-141.473	94.2962	235.237	-42.7767	28.4142
870	0	-156.001	-182.109	965.787				-163.528	-109.234	532.202	-215.278	-134.697	144.933	-255.44	-23.1227	53.878	289.667	-86.2852	893.871	302.387	-39.524	1078.96				182.313	-141.699	94.461	235.212	-42.7988	28.5007
871	0	-156.337	-180.231	965.793				-164.114	-101.632	532.902	-216.368	-123.802	145.587	-257.116	-10.824	55.661	289.277	-83.2669	893.661	302.802	-37.4342	1078.85				182.135	-141.373	94.6411	235.194	-42.8386	28.5184
872	0	-155.926	-176.59	965.713				-164.702	-94.2399	533.646	-217.333	-112.945	146.194	-258.571	0.946906	57.4424	289.533	-80.3128	893.487	303.106	-35.3715	1078.73				182.062	-140.952	94.6594	235.147	-42.8346	28.58
873	0	-155.891	-173.323	965.593				-165.333	-86.634	534.53	-217.9	-101.225	146.436	-260.004	12.351	59.2167	289.554	-77.232	893.496	303.629	-33.2205	1078.61				181.853	-140.544	94.6493	235.143	-42.8391	28.5763
874	0	-156.201	-171.269	966.016				-165.914	-78.8602	535.227	-218.348	-90.1923	146.761	-261.3	23.2601	60.9684	289.824	-74.2284	893.252	303.536	-31.2359	1078.75				181.683	-140.314	94.6746	235.05	-42.8353	28.6861
875	0	-155.985	-167.584	965.703				-166.401	-71.1777	536.063	-218.902	-81.6026	148.131	-263.48	31.6786	63.3614	289.607	-71.1995	893.172	303.841	-29.1269	1078.57				181.479	-140.072	94.6787	235.077	-42.7649	28.6739
876	0	-156.441	-165.468	965.784				-167.081	-63.6679	536.881	-218.983	-70.7217	148.579	-264.385	41.539	65.0092	289.955	-68.2719	892.77	303.876	-27.0771	1078.67				181.374	-139.88	94.6616	234.988	-42.7382	28.7458
877	0	-156.33	-161.728	965.595				-167.552	-56.5781	537.842	-219.194	-60.6897	149.161	-265.072	51.2874	66.4511	289.818	-65.1695	893.047	303.96	-24.9502	1078.7				181.251	-139.659	94.7184	234.958	-42.8246	28.7958
878	0	-156.208	-157.334	965.184				-168.022	-49.4468	538.662	-219.289	-51.0193	149.996	-265.175	61.1308	67.5807	289.639	-62.1906	892.753	304.103	-22.7708	1078.81				181.095	-139.496	94.826	235.025	-42.7488	28.8047
879	0	-156.71	-154.882	965.428				-168.614	-42.1574	539.566	-219.34	-42.1953	150.962	-265.36	70.5545	68.7301	289.766	-59.275	892.518	304.47	-20.3171	1078.95				180.837	-139.168	94.7783	234.972	-42.7121	28.8496
880	0	-157.059	-151.835	965.65				-169.076	-35.1136	540.352	-219.415	-33.3291	151.787	-265.06	80.2137	69.6396	289.548	-56.2627	892.518	304.055	-18.2734	1079.06				180.724	-138.918	94.824	234.967	-42.7207	28.8653
881	0	-157.378	-148.228	965.45				-169.515	-27.9606	541.153	-219.325	-23.9642	152.252	-264.644	89.4985	70.4163	289.104	-53.3426	892.109	303.996	-16.1157	1079.1				180.589	-138.68	94.8906	234.925	-42.7182	28.8758
882	0	-157.437	-143.598	965.112				-170.026	-20.9244	541.85	-219.35	-16.1306	153.432	-263.889	98.9582	71.1107	289.237	-50.476	892.108	304.083	-14.0163	1079.29				180.492	-138.436	94.9833	234.917	-42.7097	28.9196
883	0	-157.975	-140.311	965.035				-170.421	-14.0681	542.485	-219.392	-7.29872	153.965	-262.127	109.874	70.9987	288.97	-47.6422	891.875	304.119	-11.9836	1079.32				180.405	-138.205	95.0232	234.861	-42.7017	28.9359
884	0	-158.204	-135.872	964.887				-170.795	-7.35003	543.07	-219.5	1.37931	154.682	-261.27	119.155	71.4735	288.781	-44.8174	891.8	304.086	-9.94111	1079.37				180.289	-137.992	95.1462	234.917	-42.7008	28.9261
885	0	-158.553	-131.407	964.693				-171.038	-0.779756	543.515	-219.263	10.5678	154.884	-260.429	127.795	72.0281	288.632	-41.9794	891.653	304.071	-7.92314	1079.37				180.248	-137.802	95.3406	234.934	-42.616	28.946
886	0	-159.309	-127.953	964.781				-171.221	5.59194	543.797	-219.332	18.7508	155.66	-259.795	136.318	72.6788	288.306	-39.259	891.561	304.017	-6.03622	1079.39				180.184	-137.615	95.4575	234.904	-42.5887	28.9797
887	0	-159.581	-122.968	964.407				-171.498	12.0032	544.175	-219.457	27.481	155.878	-258.785	145.134	73.0878	288.032	-36.6346	891.412	303.907	-4.17786	1079.38				180.044	-137.388	95.5445	234.848	-42.5954	28.9566
888	0	-160.488	-119.232	964.081				-171.462	18.2308	544.298	-219.427	36.2499	156.066	-257.97	153.956	73.5069	287.78	-34.0214	891.281	303.901	-2.27358	1079.32				179.91	-137.202	95.6397	234.882	-42.6087	28.9415
889	0	-160.862	-113.99	963.583				-171.518	24.2634	544.251	-219.482	44.7041	156.174	-257.08	162.946	73.8132	287.516	-31.3452	891.115	303.866	-0.362282	1079.28				179.754	-136.955	95.8009	234.878	-42.5981	28.9934
890	0	-161.817	-110.267	963.273				-171.591	30.1292	544.138	-219.404	52.8727	156.169	-256.299	171.795	74.0753	287.113	-28.7618	890.946	303.815	1.52652	1079.17				179.557	-136.601	95.8034	234.94	-42.5055	28.9257
891	0	-162.162	-104.89	962.877				-171.461	35.667	543.903	-219.656	60.8093	156.344	-255.441	180.91	74.2233	286.638	-26.1228	890.635	303.844	3.39643	1078.89				179.483	-136.406	95.9916	234.914	-42.5215	28.9477
892	0	-163.242	-101.161	962.333				-171.496	41.1455	543.621	-219.624	69.4391	156.016	-254.405	189.617	74.3989	286.245	-23.4644	890.512	303.673	5.37914	1078.76				179.385	-136.162	96.1378	234.938	-42.4966	28.9024
893	0	-163.514	-95.4477	961.676				-171.28	46.763	543.128	-219.825	77.0703	156.197	-253.639	197.703	74.4296	285.826	-20.8494	890.26	303.381	7.32908	1078.67				179.257	-135.913	96.2669	234.902	-42.4688	28.8781
894	0	-164.607	-91.9253	961.249				-171.026	51.9867	542.685	-219.945	84.771	155.998	-252.613	204.943	74.2688	285.434	-18.1177	890.003	303.105	9.40552	1078.51				179.165	-135.597	96.3925	234.976	-42.4327	28.8599
895	0	-165.044	-86.6656	960.538				-170.806	57.2302	542.048	-220.014	92.6541	155.725	-251.995	212.328	74.1206	284.917	-15.4326	889.674	302.771	11.4721	1078.35				179.06	-135.38	96.5738	235.017	-42.4154	28.8201
896	0	-166.131	-82.8382	959.936				-170.584	62.2169	541.362	-220.045	100.251	155.401	-251.727	219.934	73.9479	284.425	-12.714	889.337	302.384	13.5149	1078.18				178.936	-135.175	96.746	234.967	-42.4151	28.8035
897	0	-166.648	-77.4623	958.965				-170.18	67.077	540.473	-220.092	107.609	155.143	-251.502	227.524	73.6227	284.061	-9.87343	889.051	302.172	15.6045	1077.89				178.699	-135.049	96.8918	234.968	-42.4211	28.8022
898	0	-167.372	-72.586	958.132				-169.894	71.488	539.71	-220.047	114.954	154.681	-251.552	235.47	73.3187	283.525	-7.16042	888.705	301.409	17.707	1077.77				178.499	-134.91	96.9438	234.978	-42.4101	28.8006
899	0	-168.107	-68.0081	957.238				-169.469	75.9239	538.659	-219.927	122.341	154.109	-251.187	242.841	72.9146	283.14	-4.30606	888.434	301.164	19.8168	1077.44				179.182	-134.181	96.7239	235.02	-42.3554	28.7222
900	0	-168.894	-63.7071	956.361				-169.207	79.7929	537.675	-220.06	128.692	153.722	-250.636	250.098	72.1683	282.771	-1.42986	888.144	300.433	21.8959	1077.26				178.91	-133.989	97.0942	235.046	-42.3697	28.7625
901	0	-169.68	-59.1499	955.28				-168.878	83.9706	536.471	-220.012	135.462	153.111	-250.884	258.896	71.9159	282.308	1.40666	887.786	299.826	24.0722	1076.89				178.52	-133.914	97.4002	234.979	-42.382	28.736
902	0	-170.501	-54.8437	954.306				-168.633	87.5228	535.209	-219.898	142.123	152.401	-250.036	266.487	71.1795	282.1	4.31797	887.547	299.08	26.2593	1076.74				178.184	-133.752	97.5594	235.032	-42.3983	28.7486
903	0	-171.344	-50.3335	953.225				-168.313	91.0033	534.001	-219.852	148.184	151.717	-248.707	273.038	70.0715	281.729	7.03391	887.242	298.348	28.4351	1076.47				177.985	-133.587	97.6197	235.044	-42.3798	28.7132
904	0	-172.078	-45.8952	952.248				-167.902	94.4257	532.565	-219.727	154.169	150.879	-247.144	279.137	68.5399	281.218	9.66123	886.926	297.537	30.6521	1076.32				177.873	-133.385	97.7846	235.107	-42.3587	28.6805
905	0	-172.919	-41.8002	951.1				-167.683	97.4506	531.139	-219.544	160.264	149.696	-245.479	284.97	67.0691	280.736	12.4078	886.668	296.778	32.9772	1075.96				177.785	-133.194	97.9921	235.079	-42.3376	28.6916
906	0	-173.937	-37.2395	949.989				-167.524	100.373	529.724	-219.24	165.653	148.678	-243.494	290.213	65.3033	280.277	15.0867	886.47	296.023	35.3195	1075.61				177.711	-133.108	98.297	235.112	-42.3514	28.6406
907	0	-174.915	-32.6981	948.713				-167.16	103.919	528.566	-218.838	170.374	147.457	-241.648	295.339	63.3456	279.711	17.7041	886.268	294.949	37.5431	1075.46				177.643	-132.927	98.5063	235.118	-42.3306	28.6042
908	0	-176.007	-28.7455	947.636				-166.988	107.016	527.005	-218.319	174.888	146.147	-239.56	299.615	61.0589	279.037	20.3618	886.106	294.028	39.9034	1075.23				177.535	-132.761	98.6386	235.198	-42.3222	28.524
909	0	-177.048	-23.9606	946.42				-166.831	109.663	525.361	-217.818	179.242	144.688	-237.666	303.282	58.6381	278.315	23.0233	885.981	292.939	42.3369	1074.98				177.492	-132.62	98.7611	235.238	-42.3197	28.4647
910	0	-178.089	-19.4086	945.237				-166.574	112.563	523.781	-217.097	183.015	143.239	-235.787	306.06	56.0122	277.55	25.6814	885.786	291.804	44.703	1074.87				177.395	-132.437	98.8774	235.117	-42.3543	28.5512
911	0	-179.246	-15.224	944.076				-166.596	115.814	522.113	-216.276	186.162	141.524	-234.118	308.832	53.2449	276.633	28.3079	885.671	290.636	47.2067	1074.61				177.315	-132.283	99.0172	235.267	-42.2279	28.3726
912	0	-180.475	-10.6885	942.942				-166.733	119.013	520.459	-215.343	188.865	139.845	-232.396	311.076	50.1549	275.792	31.0787	885.474	289.362	49.8008	1074.45				177.216	-132.106	99.166	235.292	-42.2431	28.2855
913	0	-181.568	-6.0004	941.735				-166.612	122.313	518.892	-214.269	191.388	137.928	-230.778	312.692	47.0394	274.916	33.5969	885.399	288.047	52.3507	1074.24				177.16	-132.016	99.3256	235.338	-42.2771	28.2127
914	0	-182.901	-1.5626	940.322				-166.532	124.809	517.166	-213.104	193.381	135.857	-229.262	313.783	43.74	273.934	36.241	885.291	286.559	54.9891	1073.99				177.103	-131.889	99.4837	235.404	-42.2455	28.1442
915	0	-184.225	2.71981	939.202				-166.392	127.54	515.244	-211.911	194.97	133.925	-227.479	314.417	40.4438	272.857	38.9623	885.169	285.06	57.7106	1073.78				177.023	-131.787	99.6674	235.512	-42.3246	28.0132
916	0	-185.725	6.82962	937.898				-166.577	130.836	513.495	-210.787	196.432	131.823	-225.953	315.085	36.9029	271.755	41.6385	885.06	283.548	60.4332	1073.51				176.975	-131.776	99.8739	235.63	-42.3013	27.8435
917	0	-187.006	11.6608	936.466				-166.562	133.235	511.633	-209.267	197.258	129.697	-224.148	315.305	33.379	270.707	44.3876	884.889	281.906	63.2026	1073.22				176.976	-131.817	100.097	235.722	-42.3244	27.7032
918	0	-188.455	16.3627	935.322				-166.439	135.73	509.749	-208.433	198.643	127.197	-222.669	315.106	30.4111	269.391	47.1058	884.719	280.241	66.0636	1073.06				176.996	-131.835	100.289	235.824	-42.3751	27.5628
919	0	-189.911	21.4169	934.03				-166.368	137.816	507.687	-206.937	199.383	124.947	-222.084	314.902	30.3638	268.127	49.9454	884.531	278.388	68.9465	1072.77				176.921	-131.728	100.353	235.949	-42.4035	27.3965
920	0	-191.62	26.2927	932.543				-166.17	140.05	505.581	-204.116	198.144	123.311	-221.644	315.777	30.7034	266.565	52.7132	884.319	276.561	71.9298	1072.49				177.019	-131.788	100.645	236.052	-42.4184	27.3119
921	0	-193.245	31.397	931.201				-165.884	141.972	503.396	-202.796	197.947	121.315	-221.065	316.466	30.7784	265.023	55.5095	884.121	274.561	75.0008	1072.14				177.022	-131.746	100.923	236.162	-42.4129	27.1546
922	0	-195.073	36.1998	929.877				-165.564	144.255	501.272	-201.255	197.785	119.24	-220.362	316.271	31.0657	263.183	58.3112	883.852	272.72	78.0434	1071.78				177.011	-131.702	101.163	236.219	-42.4266	27.1348
923	0	-196.738	41.3993	928.387				-165.314	145.703	498.959	-199.717	196.912	117.218	-219.418	316.161	31.5386	261.249	61.138	883.566	270.611	81.1695	1071.39				176.853	-131.563	101.332	236.283	-42.4407	27.0603
924	0	-198.536	46.2069	927.068				-165.373	147.772	496.998	-198.24	196.125	115.096	-218.853	316.073	31.8279	259.247	63.9265	883.292	268.504	84.2556	1071.05				176.925	-131.544	101.678	236.269	-42.3845	26.9583
925	0	-199.994	50.4893	925.939				-165.242	149.521	494.995	-196.574	194.753	113.043	-218.233	315.405	32.0934	257.107	66.7141	882.96	266.36	87.4491	1070.63				176.744	-131.334	101.817	236.369	-42.4361	26.9471
926	0	-202.707	56.3953	924.7				-165.076	150.954	493.102	-194.778	193.223	111.044	-217.672	314.718	32.5273	254.909	69.4871	882.617	264.108	90.658	1070.23				176.687	-131.121	102.147	236.273	-42.5068	26.8485
927	0	-204.724	62.6969	923.681				-164.872	152.52	491.359	-193.025	192.206	109.156	-217.269	314.108	32.8484	252.645	72.3027	882.335	261.749	93.9414	1069.78				176.711	-131.054	102.681	236.426	-42.3082	26.8466
928	0	-207.162	67.7455	922.572				-164.59	153.708	489.651	-191.629	191.848	107.604	-216.865	313.693	32.9959	250.318	75.1657	882.076	259.328	97.3701	1069.41				176.609	-130.894	103.061	236.548	-42.2347	26.8315
929	0	-209.515	72.3217	921.191				-164.192	155.342	488.116	-190.152	191.991	106.153	-216.495	313.208	33.1844	248.01	78.1783	881.8	256.801	100.829	1069.09				176.495	-130.763	103.389	236.377	-42.2989	26.7049
930	0	-211.549	76.7818	920.288				-164.055	157.095	486.73	-188.997	191.897	104.731	-216.211	312.933	33.2947	245.627	81.2755	881.522	254.238	104.438	1068.8				176.45	-130.581	103.917	235.191	-42.202	26.1467
931	0	-213.912	81.1718	919.123				-164.145	159.135	485.417	-188.159	192.162	103.481	-216.037	312.988	33.4523	243.312	84.4396	881.285	251.619	108.212	1068.45				176.368	-130.304	104.443	231.808	-41.1934	26.9195
932	0	-215.985	85.3165	918.335				-164.435	160.977	484.182	-187.337	192.316	102.392	-216.162	313.697	33.7675	240.833	87.7409	880.959	248.855	112.04	1068.15				176.341	-130.046	104.947	231.522	-40.5131	26.87
933	0	-218.703	89.7072	917.184				-165.537	163.566	483.393	-186.59	192.968	101.052	-216.191	314.288	34.0085	238.445	91.1319	880.629	245.915	116.083	1067.89				176.336	-129.726	105.602	231.805	-41.0959	26.9124
934	0	-221.043	93.4831	916.436				-166.414	164.298	482.359	-186.217	193.261	100.419	-216.166	314.17	33.9991	235.922	94.6817	880.344	243.096	120.152	1067.68				176.327	-129.331	106.406	231.996	-41.4148	26.7963
935	0	-223.66	97.3788	916.24				-167.724	166.531	482.186	-186.024	193.485	99.8464	-216.121	314.067	34.0426	233.399	98.2226	880.073	240.057	124.349	1067.54				176.292	-128.829	107.362	232.024	-41.5126	26.8923
936	0	-226.321	101.288	915.902				-169.09	168.084	481.975	-185.952	193.434	99.6267	-216.139	313.973	33.9674	230.771	101.879	879.869	236.928	128.642	1067.45				176.378	-128.186	108.498	231.996	-41.0653	27.2282
937	0	-229.075	104.047	915.91				-170.593	169.454	482.063	-186.027	193.45	99.5307	-216.143	313.96	33.9573	227.874	105.348	879.811	233.871	132.956	1067.46				176.24	-127.367	109.671	231.566	-40.3259	27.2344
938	0	-231.901	107.021	916.122				-172.521	171.187	482.287	-185.548	194.837	99.0736	-216.145	313.883	33.8936	225.114	109.122	879.714	230.749	137.35	1067.6				176.286	-126.629	111.387	233.02	-42.8628	27.9161
939	0	-234.953	110.288	916.353				-174.126	172.158	482.374	-186.177	193.963	99.3114	-216.157	313.752	33.8478	222.066	112.626	879.749	227.59	141.765	1067.9				176.282	-125.554	113.156	233.289	-44.1701	28.8886
940	0	-237.681	112.793	916.626				-175.891	173.128	482.387	-186.286	194.117	99.219	-216.261	313.815	33.8131	218.809	116.033	879.847	224.547	146.282	1068.19				176.216	-124.509	115.061	233.31	-44.0514	29.1117
941	0	-240.097	114.672	917.163				-177.803	174.657	482.59	-186.146	195.193	98.6745	-216.179	313.749	33.8418	215.642	119.308	880.044	221.464	150.856	1068.54				176.327	-123.414	117.174	233.286	-42.7404	28.792
942	0	-242.914	117.001	917.197				-179.463	175.49	482.424	-186.341	195.407	98.4664	-216.201	313.79	33.8149	212.232	122.5	880.32	218.281	155.416	1068.91				176.321	-121.814	119.521	233.299	-42.6258	29.2261
943	0	-245.66	119.527	917.463				-181.018	176.053	482.267	-186.448	195.483	98.1794	-216.349	313.562	33.6307	208.81	125.631	880.594	215.119	160.027	1069.22				176.562	-120.249	122.255	233.369	-43.1946	30.2094
944	0	-248.494	122.077	917.372				-182.626	176.969	482.008	-186.467	195.388	98.0382	-216.338	313.524	33.5854	205.453	128.625	881.008	212.015	164.523	1069.51				176.721	-118.31	125.119	233.322	-43.086	30.606
945	0	-251.261	124.436	917.192				-184.035	177.193	481.703	-186.511	195.618	97.6956	-216.349	313.406	33.5726	201.967	131.655	881.4	208.853	168.915	1069.75				176.952	-116.188	128.177	232.553	-40.1217	30.4697
946	0	-254.057	126.837	916.844				-185.393	177.667	481.38	-186.697	195.335	97.5962	-216.342	313.202	33.512	198.778	134.708	881.746	205.604	173.222	1070.05				177.084	-113.655	131.479	231.974	-38.6069	30.8045
947	0	-256.53	129.259	916.683				-186.672	177.912	480.959	-186.63	195.37	97.4041	-216.294	313.103	33.4773	196.002	138.191	882.065	202.623	177.403	1070.12				177.245	-110.711	135.213	232.436	-38.9584	31.9062
948	0	-259.283	131.691	916.013				-187.993	178.306	480.848	-186.701	195.438	97.1043	-216.207	312.968	33.4828	193.834	142.072	882.29	199.436	181.506	1070.38				177.391	-107.274	139.254	232.95	-38.7148	33.0845
949	0	-261.818	134.471	915.927				-189.052	178.696	480.403	-186.746	195.451	96.7217	-216.135	313.619	33.8257	191.635	146.085	882.481	196.415	185.416	1070.61				177.335	-103.42	143.66	232.633	-37.8563	34.2466
950	0	-264.408	136.972	915.394				-190.466	179.325	480.073	-186.703	195.745	96.514	-216.198	313.846	33.8779	189.573	150.122	882.616	193.402	189.35	1070.58				177.036	-98.7466	148.113	232.126	-37.0418	35.8396
951	0	-266.906	140.011	914.503				-191.444	179.457	479.545	-186.65	195.989	96.23	-216.188	313.823	33.8685	187.636	154.004	882.665	190.462	193.032	1070.92				176.876	-93.5477	153.141	231.157	-36.5272	37.8706
952	0	-269.159	142.988	914.188				-192.761	180.357	479.232	-186.698	195.991	96.0286	-216.188	313.787	33.8307	185.625	157.771	882.681	187.606	196.705	1071.03				176.336	-87.5646	158.66	230.998	-34.4148	40.975
953	0	-271.292	145.311	913.375				-194.044	180.556	478.778	-186.799	195.839	95.818	-216.254	313.864	33.8588	183.922	161.335	882.64	184.734	200.26	1071.01				175.483	-80.8181	164.595	230.187	-33.4022	44.7133
954	0	-273.421	147.551	912.578				-195.26	181.001	478.418	-186.852	195.852	95.5527	-216.248	313.892	33.8856	182.107	164.866	882.437	182.045	203.683	1070.93				174.599	-73.1458	170.758	229.65	-30.8897	49.1318
955	0	-275.31	150.039	912.269				-196.581	180.701	477.861	-187.026	196.077	94.9322	-216.608	314.975	34.2048	180.434	168.204	882.118	179.459	207.03	1070.96				173.559	-64.6876	177.105	228.707	-28.1717	54.4999
956	0	-277.456	152.822	911.76				-197.884	180.678	477.573	-187.118	196.149	94.6932	-216.736	315.452	34.2769	178.931	171.378	881.754	177.08	210.367	1070.76				172.028	-55.667	183.906	227.658	-24.9024	61.0915
957	0	-279.343	155.284	911.216				-199.12	180.743	477.18	-187.275	196.229	94.5981	-216.842	315.804	34.3654	177.674	174.769	881.203	174.772	213.515	1070.52				170.213	-46.4685	190.645	226.24	-20.7256	68.0454
958	0	-280.847	156.773	910.909				-200.417	180.742	476.87	-187.382	196.33	94.4045	-217.101	315.949	34.2999	176.293	178.065	880.905	172.745	216.68	1070.21				167.887	-37.3127	196.992	224.071	-15.6318	75.7103
959	0	-282.315	158.344	910.602				-201.695	180.488	476.623	-187.564	196.471	94.1212	-217.015	315.911	34.3163	175.212	180.493	880.527	170.539	219.656	1069.82				165.347	-27.7173	202.716	221.528	-9.48344	83.3478
960	0	-284.068	160.414	910.054				-202.92	179.929	476.168	-187.627	196.604	94.0145	-217.046	315.86	34.2841	174.125	183.014	879.876	168.666	222.62	1069.5				162.608	-18.5172	208.662	219.22	-2.00933	89.3749
961	0	-285.261	161.844	909.916				-203.99	180.062	476.006	-187.749	196.698	93.9539	-217.089	315.815	34.2604	172.89	185.285	879.471	166.801	225.545	1069.11				158.986	-10.0803	213.44	217.22	6.0989	93.9644
962	0	-286.957	163.188	909.36				-204.995	179.701	475.788	-187.906	196.824	93.939	-217.128	315.811	34.2121	171.839	187.653	879.126	165.286	228.415	1068.71				156.302	-0.20578	216.36	214.841	18.557	96.5538
963	0	-287.764	163.422	909.201				-205.935	179.609	475.467	-187.792	196.679	93.592	-217.172	315.832	34.184	170.565	190.15	878.759	163.803	231.23	1068.33				153.782	11.4421	217.072	212.398	32.0679	97.7739
964	0	-289.055	164.36	908.877				-206.608	179.68	475.383	-187.7	197.201	93.2692	-217.175	315.739	34.1896	169.516	192.094	878.73	162.37	234.115	1068.1				151.53	24.236	216.43	209.134	47.0461	97.5777
965	0	-290.178	165.265	908.868				-207.205	179.704	475.318	-187.721	197.652	92.9223	-217.18	315.743	34.1693	168.44	194.477	878.95	161.17	237.034	1067.95				149.649	38.0076	214.422	206.487	62.6766	95.6177
966	0	-291.136	166.013	908.626				-207.816	179.685	475.128	-187.68	197.176	93.2002	-217.197	315.768	34.1662	167.577	196.562	879.469	160.212	239.838	1067.82				147.645	52.1554	211.235	203.83	80.4528	92.1452
967	0	-292.186	167.018	908.545				-208.184	179.506	474.909	-188.154	196.314	93.533	-217.188	315.756	34.1744	171.532	195.209	880.78	159.179	242.689	1067.68				145.705	67.1834	207	201.929	99.4519	87.8591
968	0	-293.245	168.569	908.342				-208.676	180.074	475.048	-188.464	196.026	93.7	-217.218	315.744	34.1981	171.729	195.351	881.789	158.318	245.466	1067.63				144.2	83.2683	201.544	199.957	119.403	83.0126
969	0	-293.845	169.492	908.076				-209.025	180.666	475.108	-188.278	196.199	93.5362	-217.216	315.696	34.1773	171.178	197.477	882.721	157.58	248.247	1067.6				142.931	100.159	195.494	198.386	140.614	78.1184
970	0	-294.033	170.368	908.105				-209.315	181.227	475.104	-188.376	196.242	93.6286	-217.204	315.698	34.1749	170.635	199.692	883.544	157.009	250.914	1067.52				141.998	117.646	188.892	196.813	163.757	72.6057
971	0	-294	171.168	908.174				-209.465	181.9	475.094	-188.459	196.088	93.7202	-217.213	315.702	34.1861	170.216	202.031	884.296	156.535	253.615	1067.45				141.494	135.693	181.995	196.191	187.037	67.7116
972	0	-293.937	172.171	908.22				-209.498	182.715	475.105	-188.35	196.249	93.7057	-217.218	315.742	34.1982	169.862	204.08	884.992	156.197	256.198	1067.33				141.564	154.245	174.943	195.887	211.081	62.6445
973	0	-294.133	173.931	908.228				-209.499	183.742	475.166	-188.348	196.344	93.703	-217.199	315.721	34.2208	169.37	206.393	885.573	156.084	258.68	1067.08				142.078	173.36	167.811	197.363	234.949	58.5418
974	0	-294.164	176.149	908.238				-209.468	184.724	475.249	-187.977	196.942	93.4437	-217.192	315.694	34.1788	168.802	209.243	885.911	156.008	261.139	1066.84				143.128	192.707	160.848	198.388	259.281	54.6796
975	0	-294.446	179.28	908.254				-209.334	185.649	475.252	-187.84	197.249	93.4123	-217.204	315.72	34.2152	168.15	212.712	886.023	156.22	263.574	1066.56				144.665	212.295	154.215	200.243	284.035	51.2797
976	0	-294.393	182.278	908.173				-209.193	186.66	475.272	-187.748	197.935	93.2493	-217.2	315.697	34.2258	168.444	213.296	886.436	156.45	266.011	1066.21				146.699	231.921	148.004	202.384	308.506	48.8082
977	0	-294.236	184.933	908.181				-208.933	188.004	475.363	-187.522	198.026	93.4419	-217.167	315.691	34.2205	168.873	215.35	886.64	156.805	268.504	1065.87				149.313	251.428	142.321	205.268	332.86	47.1681
978	0	-293.575	187.636	908.118				-208.629	189.133	475.415	-187.445	198.187	93.3407	-217.179	315.673	34.2282	168.904	218.23	886.569	157.391	271.069	1065.58				152.337	270.798	137.024	207.862	356.612	46.0201
979	0	-293.338	191.08	907.987				-208.247	190.116	475.435	-187.318	198.27	93.3919	-217.139	315.711	34.2489	169.337	221.126	886.372	157.968	273.701	1065.37				155.605	289.782	132.486	209.695	380.344	45.2359
980	0	-292.538	193.851	908.082				-207.844	191.632	475.541	-187.321	198.428	93.2432	-217.13	315.705	34.2623	169.978	224.006	886.084	158.691	276.637	1064.93				159.06	308.215	128.594	214.662	401.954	46.2006
981	0	-292.132	197.193	907.954				-207.472	192.819	475.634	-187.509	197.886	93.298	-217.141	315.697	34.2637	170.87	226.971	885.793	159.461	279.641	1064.65				162.639	325.866	125.29	220.023	424.413	47.8952
982	0	-291.077	199.781	908.249				-206.995	194.424	475.828	-186.742	198.827	93.0839	-217.102	315.69	34.2489	171.808	230.017	885.372	160.436	282.781	1064.46				166.252	342.776	122.485	223.25	444.15	48.9851
983	0	-290.218	202.944	908.141				-206.421	195.808	475.96	-186.811	198.714	93.2483	-217.133	315.665	34.2788	172.942	232.886	884.872	161.408	286.145	1064.08				169.727	358.583	120.29	225.267	462.353	50.4218
984	0	-288.914	205.356	908.369				-205.648	197.185	476.037	-187.554	197.217	93.8356	-217.143	315.787	34.3003	174.072	236.122	884.371	162.547	289.693	1063.76				173.076	373.083	118.501	227.089	478.838	51.7619
985	0	-287.942	208.225	908.399				-204.999	198.648	476.233	-187.406	196.826	94.0117	-217.138	315.772	34.275	175.155	239.765	883.768	163.553	293.596	1063.3				175.797	385.934	117.173	229.82	494.036	53.2973
986	0	-286.44	210.567	908.645				-203.902	199.745	476.352	-187.338	196.742	94.2606	-217.146	315.809	34.3051	176.334	243.158	883.108	164.788	297.688	1062.97				178.539	397.127	115.982	231.906	507.275	54.5628
987	0	-284.774	212.807	908.799				-202.991	201.143	476.602	-187.227	196.67	94.3563	-217.159	315.83	34.2946	176.839	249.407	882.274	166.059	302.134	1062.62				180.607	406.509	114.92	233.205	518.1	55.4927
988	0	-283.15	214.932	909.003				-202.18	203.058	476.919	-187.07	196.568	94.587	-217.175	315.753	34.2862	178.283	252.834	881.547	167.435	306.685	1062.31				182.14	414.1	113.747	234.034	526.707	55.7847
989	0	-280.968	216.382	909.555				-201.068	204.998	477.199	-186.821	196.549	94.7913	-217.176	315.787	34.3015	179.986	256.419	880.931	168.844	311.62	1062.04				182.926	419.776	112.799	234.86	532.98	56.2383
990	0	-278.854	217.981	910.062				-199.808	206.549	477.527	-186.117	197.346	94.6064	-217.215	315.907	34.3245	181.74	261.164	880.224	170.335	316.711	1061.81				182.832	423.814	111.888	234.535	536.417	55.3889
991	0	-276.936	220.269	910.433				-198.551	208.269	477.897	-185.668	197.588	94.7693	-217.263	315.861	34.294	183.542	266.68	879.753	172.052	322.017	1061.55				182.208	425.452	110.534	233.935	537.332	53.4653
992	0	-274.999	223.083	911.093				-197.413	210.328	478.299	-185.554	197.206	95.108	-217.151	315.801	34.3466	185.674	272.438	879.418	173.867	327.503	1061.41				180.881	425.212	108.694	232.904	537.354	51.3277
993	0	-272.333	224.674	911.636				-195.636	211.926	478.578	-185.178	197.146	95.3951	-217.057	315.42	34.2182	183.324	278.392	878.553	175.737	333.288	1061.28				179.235	424.913	107.164	231.959	537.93	49.6448
994	0	-269.422	226.014	912.245				-194.329	214.352	479.136	-184.817	197.431	95.6373	-216.642	313.885	33.7675	185.541	284.735	878.353	177.784	339.163	1061.29				178.994	426.953	106.022	231.246	538.94	47.4285
995	0	-266.908	228.769	912.784				-192.549	216.266	479.531	-184.755	197.148	95.9412	-216.549	313.534	33.678	187.649	291.023	878.105	179.718	345.274	1061.37				179.719	430.407	105.147	230.897	540.543	44.8813
996	0	-263.376	230.065	913.072				-190.795	218.698	480.043	-184.775	196.671	96.4105	-216.574	313.684	33.7373	189.671	297.569	877.877	181.783	351.44	1061.48				180.597	433.077	104.773	231.542	541.754	40.1701
997	0	-260.297	231.896	914.387				-188.716	220.856	480.359	-184.63	196.348	96.9689	-216.579	313.777	33.792	191.872	304.298	877.967	183.908	357.7	1061.67				181.052	434.71	104.401	231.597	542.126	38.3578
998	0	-257.567	234.415	914.552				-187.105	223.895	480.967	-183.949	196.86	97.1852	-216.493	313.687	33.8049	194.221	311.219	878.058	186.084	364.006	1061.99				181.403	435.878	104.297	231.813	542.404	37.9044
999	0	-255.901	238.656	915.173				-185.02	225.995	481.232	-183.317	197.393	97.6307	-216.401	312.494	33.3171	196.414	318.068	878.576	188.267	370.277	1062.31				181.439	436.678	104.276	230.954	542.852	39.7391
1000	0	-252.843	242.3	915.653				-183.225	228.483	481.699	-183.071	197.304	98.2122	-216.605	313.001	33.487	198.572	324.833	879.158	190.359	376.384	1062.9				181.88	438.077	104.21	230.995	541.299	39.089
1001	0	-249.61	243.704	916.284				-181.337	230.638	482.099	-183.252	196.879	98.9104	-216.633	313.252	33.5872	200.754	331.386	879.944	192.626	382.433	1063.36				182.542	439.685	104.119	230.548	539.214	37.1909
1002	0	-245.881	245.182	917.101				-179.695	233.211	482.755	-183.004	196.796	99.4834	-216.619	313.341	33.6347	203.168	337.675	881.068	194.859	388.201	1063.9				183.105	440.523	103.98	230.633	539.349	36.913
1003	0	-243.4	248.842	917.403				-177.632	234.976	483.015	-182.273	197.81	99.5736	-216.634	313.589	33.74	205.77	343.864	882.263	197.051	393.651	1064.43				183.422	440.973	103.805	230.679	540.235	36.7371
1004	0	-240.963	253.226	917.871				-175.973	237.548	483.652	-182.501	197.829	100.695	-216.632	313.707	33.7813	208.41	349.772	883.586	199.366	398.81	1064.91				183.704	441.865	103.681	231.069	543.652	35.4217
1005	0	-237.63	256.207	918.421				-174.073	239.617	484.104	-181.701	197.818	101.228	-216.634	313.882	33.8568	211.233	355.444	884.668	201.331	403.69	1065.36				183.932	442.48	103.578	231.221	544.233	34.9299
1006	0	-233.204	256.631	918.568				-172.32	242.045	484.755	-181.674	197.577	102.098	-216.589	313.951	33.9228	214.196	360.945	886.073	203.218	408.328	1065.89				184.081	442.836	103.357	231.223	544.067	34.6669
1007	0	-229.944	258.861	919.555				-170.207	243.941	485.238	-181.367	197.222	103.265	-216.518	314.098	34.0025	216.803	366.394	886.917	205.897	412.959	1066.36				184.217	443.224	103.172	231.241	543.977	34.6174
1008	0	-227.019	262.177	920.143				-168.704	246.802	485.95	-181.123	197.49	104.014	-216.437	313.947	33.986	219.282	371.434	887.5	208.826	417.483	1066.92				184.376	443.686	103.03	231.141	544.027	34.5493
1009	0	-225.499	267.768	920.913				-166.987	248.673	486.805	-180.519	198.639	104.755	-216.294	313.716	33.9604	221.685	376.51	888.579	211.631	421.85	1067.59				184.405	443.787	103.014	231.112	544.099	34.6464
1010	0	-222.862	271.594	920.948				-165.444	251.109	487.887	-180.721	197.915	106.309	-216.31	313.441	33.8736	224.584	381.164	889.163	214.437	426.23	1068.41				184.665	444.282	102.856	231.135	545.234	34.2769
1011	0	-218.319	273.464	922.511				-164.017	253.467	489.06	-180.287	198.224	107.451	-216.098	312.676	33.6593	228.493	385.386	889.305	217.086	430.475	1069.4				184.798	444.482	102.784	231.114	545.282	34.1526
1012	0	-215.558	275.502	923.186				-162.236	254.556	489.884	-180.002	199.106	108.855	-216.06	312.045	33.4718	231.21	389.479	889.913	219.898	434.602	1070.22				184.913	444.683	102.743	231.298	545.297	34.1567
1013	0	-211.885	276.806	924.377				-161.157	257.583	491.394	-179.674	199.466	110.383	-216.029	311.4	33.2752	233.946	393.156	890.191	222.675	438.617	1071.14				185.038	444.901	102.7	231.066	545.375	34.1226
1014	0	-208.975	279.482	925.95				-160.042	260.507	492.962	-179.16	200.19	111.725	-216.155	310.852	33.0153	236.477	396.531	890.51	225.257	442.743	1072.11				185.123	445.158	102.582	231.056	545.472	34.091
1015	0	-206.128	281.942	927.398				-158.623	262.633	494.189	-178.518	201.255	113.117	-217.206	312.215	33.1787	238.614	399.624	890.708	227.937	447.22	1073.12				185.114	445.487	102.467	231.089	545.471	34.0325
1016	0	-204.864	286.452	928.751				-157.432	265.566	495.739	-177.684	202.426	114.478	-218.004	313.243	33.3642	240.375	402.221	891.132	230.336	452.681	1074.27				185.068	445.751	102.352	231.113	545.464	34.0315
1017	0	-202.83	290.405	930.278				-156.271	268.353	497.241	-176.906	202.26	116.374	-218.166	313.129	33.2682	242.315	404.654	891.402	232.748	459.546	1075.7				184.99	445.89	102.312	231.013	545.623	34.1743
1018	0	-200.053	292.217	931.9				-155.11	271.282	498.744	-175.799	204.898	117.012	-218.196	312.739	33.125	243.798	407.025	891.73	234.849	464.14	1076.37				184.954	446.09	102.133	230.966	545.658	34.1963
1019	0	-197.267	293.952	933.642				-153.8	273.995	500.095	-174.972	207.158	118.397	-218.402	311.915	33.0422	245.262	409.429	892.658	237.832	462.105	1076.48				184.916	446.242	102.003	230.946	545.636	34.2464
1020	0	-195.144	295.634	935.361				-152.533	276.383	501.509	-174.085	208.126	120.155	-218.289	311.512	32.8117	246.674	412.187	893.067	240.367	463.958	1077.21				184.865	446.4	101.885	230.979	545.675	34.2714
1021	0	-192.516	297.364	936.899				-151.647	279.798	502.66	-172.782	209.305	121.63	-217.768	311.324	32.3886	248.385	415.242	893.822	242.768	467.092	1078.01				184.821	446.512	101.75	230.951	545.651	34.3297
1022	0	-191.173	300.332	938.628				-151.12	283.626	504.472	-171.684	210.474	123.215	-217.415	311.52	32.3714	250.713	418.337	894.597	245.047	470.504	1078.92				184.672	446.572	101.612	230.916	545.71	34.3641
1023	0	-189.152	303.253	940.249				-150.235	287.036	505.833	-170.588	211.85	124.802	-218.372	309.884	32.6933	252.983	421.17	894.949	246.959	474.095	1079.91				184.61	446.648	101.427	230.854	545.527	34.5184
1024	0	-187.48	305.456	941.871				-149.588	290.547	507.077	-169.331	213.326	126.328	-217.913	309.988	32.7355	255.264	424.021	895.704	249.005	477.205	1080.7				184.567	446.722	101.239	230.888	545.493	34.5544
1025	0	-185.473	307.682	943.533				-148.964	293.994	508.576	-167.876	214.624	127.916	-217.79	309.819	32.8548	256.646	427.036	896.862	251.151	479.852	1081.42				184.516	446.747	101.082	230.808	545.616	34.3349
1026	0	-183.337	309.175	945.017				-148.383	297.549	509.805	-166.609	216.129	129.355	-217.098	309.91	32.7292	258.02	429.994	897.684	252.909	482.93	1082.42				184.55	446.734	100.954	230.886	545.732	34.5894
1027	0	-182.22	312.449	946.22				-147.925	301.243	511.056	-164.957	218.273	130.655	-216.69	309.797	32.7495	259.392	432.759	898.425	254.797	485.834	1083.52				184.421	446.759	100.822	230.845	545.752	34.7087
1028	0	-180.506	314.437	947.943				-147.66	304.987	512.412	-163.744	219.531	132.227	-216.334	309.579	32.8153	259.928	435.444	899.519	256.59	488.364	1084.31				184.499	446.795	100.645	230.803	545.643	34.4786
1029	0	-178.084	315.937	949.614				-147.418	308.743	513.615	-162.244	220.223	133.918	-216.18	309.396	33.0837	261.442	437.802	900.128	257.934	491.281	1085.29				184.437	446.826	100.5	230.816	545.764	34.7765
1030	0	-176.244	316.757	950.63				-147.201	312.418	514.719	-161.067	221.625	135.36	-215.415	309.644	33.0544	263.245	440.23	900.785	259.08	494.15	1086.44				184.459	446.865	100.251	230.83	545.773	34.8375
1031	0	-174.824	318.555	951.868				-147.175	316.565	515.704	-159.703	223.014	136.812	-214.885	310.021	33.1787	264.925	442.881	901.437	260.49	496.708	1087.29				184.456	446.844	100.079	230.824	545.702	34.9246
1032	0	-173.825	321.776	953.025				-147.28	321.184	516.72	-157.844	226.32	137.796	-214.573	310.776	33.6169	266.164	445.495	901.829	262.011	499.496	1088.12				184.434	446.864	99.9923	230.841	545.716	34.96
1033	0	-172.638	324.404	954.215				-147.934	326.004	518.368	-156.716	228.39	139.215	-214.41	312.038	33.9494	267.816	448.325	902.523	263.277	502.314	1088.87				184.471	446.817	99.8763	230.856	545.597	34.7469
1034	0	-170.993	325.914	955.341				-147.366	329.222	519.005	-155.669	232.041	139.954	-214.926	313.919	34.5737	269.533	451.063	903.019	264.636	505.222	1090				184.471	446.848	99.7732	230.997	545.727	34.7575
1035	0	-169.206	327.085	956.315				-147.311	332.939	519.898	-155.03	235.96	140.774	-216.137	315.904	35.3265	270.713	453.754	903.395	266.004	507.63	1090.53				184.507	446.846	99.6578	230.997	545.44	35.0386
1036	0	-167.232	327.792	957.378				-147.035	336.159	520.737	-154.785	240.176	141.536	-217.299	318.633	35.7416	272.157	456.512	903.831	267.003	510.514	1091.35				184.507	446.816	99.5211	230.999	545.439	35.06
1037	0	-165.704	328.718	958.266				-147.453	341.012	521.606	-154.894	244.976	142.034	-218.599	322.614	36.3845	273.353	459.196	904.232	268.584	512.997	1091.83				184.526	446.816	99.3914	231.136	545.551	35.1
1038	0	-164.44	331.003	958.858				-147.057	344.274	522.361	-155.234	251.585	142.176	-220.429	327.631	36.9677	274.655	461.769	904.614	269.949	515.573	1092.32				184.586	446.831	99.2747	230.914	545.478	35.4151
1039	0	-163.505	333.76	959.547				-146.959	348.083	522.919	-156.385	257.837	142.411	-222.585	333.812	37.4811	275.721	464.323	904.888	271.027	518.262	1092.9				184.635	446.841	99.1676	231.138	545.583	35.1816
1040	0	-162.046	335.533	960.161				-146.721	351.703	523.502	-157.748	265.188	142.333	-224.978	341.072	37.9755	276.959	466.813	905.144	272.257	520.591	1093.46				184.662	446.842	99.0851	230.993	545.433	35.4788
1041	0	-160.532	336.7	960.639				-147.312	356.797	524.155	-159.782	272.816	142.328	-227.591	349.225	38.4223	278.418	469.338	905.379	273.397	522.821	1093.98				184.74	446.867	99.0113	230.909	545.435	35.4031
1042	0	-159.036	337.66	961.109				-147.218	360.581	524.679	-162.111	281.474	141.988	-229.992	358.229	38.7376	279.532	471.833	905.676	274.425	525.339	1094.5				184.77	446.913	98.9453	231.083	545.471	35.3673
1043	0	-157.517	338.639	961.395				-147.934	365.836	525.315	-164.869	290.486	141.747	-232.318	367.273	38.6293	280.671	474.195	905.856	275.568	527.692	1094.87				184.779	446.968	98.8946	230.881	545.451	35.3158
1044	0	-156.05	340.014	961.515				-148.061	370.175	525.864	-168.097	299.777	141.209	-235.194	379.287	38.7782	281.658	476.583	905.995	276.506	529.76	1095.28				184.812	446.996	98.815	230.953	545.531	35.294
1045	0	-154.991	342.121	961.568				-148.89	375.75	526.559	-172.024	310.658	140.986	-237.87	391.736	38.7515	282.683	478.989	906.161	277.435	532.164	1095.77				184.825	447.076	98.7439	231.263	545.574	35.3792
1046	0	-154.078	344.457	961.558				-149.445	380.998	527.16	-175.771	321.477	140.637	-240.078	404.633	39.1018	283.98	481.348	906.408	278.464	534.148	1096.07				184.832	447.131	98.7002	231.02	545.564	35.2894
1047	0	-153.283	346.64	961.525				-150.27	386.887	527.836	-179.298	332.059	140.597	-242.377	418.142	39.8409	285.09	483.791	906.554	279.284	536.162	1096.6				184.835	447.177	98.6924	231.033	545.575	35.2716
1048	0	-152.192	348.273	961.474				-151.155	393.129	528.461	-183.161	342.966	140.735	-244.681	434.001	41.4997	286.6	486.262	906.822	280.152	538.392	1096.99				184.844	447.232	98.6695	231.223	545.584	35.3111
1049	0	-151.182	350.039	961.409				-151.733	398.975	529.103	-186.749	355.364	140.918	-247.098	450.175	43.3281	287.843	488.707	906.939	280.903	540.388	1097.33				184.881	447.339	98.6846	231.012	545.533	35.3193
1050	0	-150.047	351.648	961.42				-152.621	405.296	529.874	-190.358	367.265	141.36	-248.191	464.015	44.566	288.883	491.168	906.961	281.734	542.002	1097.76				184.851	447.391	98.6694	231.014	545.522	35.356
1051	0	-149.385	353.517	961.438				-153.651	412.454	530.704	-193.683	379.303	142.107	-248.997	476.753	45.7692	289.707	493.693	906.86	282.475	543.849	1098.1				184.772	447.461	98.6589	231.026	545.502	35.3758
1052	0	-148.601	355.433	961.415				-154.67	419.785	531.555	-196.846	391.166	142.849	-251.11	491.321	47.5916	290.15	496.178	906.746	283.232	545.792	1098.45				184.708	447.492	98.6801	231.095	545.486	35.4895
1053	0	-147.79	357.61	961.353				-155.652	427.734	532.471	-199.646	404.152	143.573	-253.287	505.739	49.6069	291.082	498.697	906.726	283.826	547.715	1098.88				184.763	447.619	98.6902	231.042	545.517	35.4557
1054	0	-147.417	359.677	961.435				-156.795	435.521	533.505	-202.114	416.15	144.52	-255.208	519.297	51.7033	291.934	501.273	906.752	284.489	549.607	1099.3				184.633	447.611	98.7506	230.954	545.372	35.6049
1055	0	-146.997	361.981	961.584				-157.908	443.325	534.562	-204.341	428.052	145.483	-257.104	532.431	53.8331	292.229	503.855	906.615	285.076	550.918	1099.76				184.617	447.707	98.7391	230.979	545.338	35.6003
1056	0	-146.879	365.076	961.525				-159.006	451.469	535.68	-206.247	439.943	146.645	-259.004	545.397	56.2277	292.85	506.488	906.619	285.761	552.875	1100.1				184.654	447.669	98.8604	231.035	545.455	35.6378
1057	0	-146.65	367.343	961.557				-160.012	459.466	536.798	-207.843	451.791	147.819	-260.883	558.22	58.7561	293.171	509.138	906.711	285.933	555.072	1100.53				184.687	447.754	98.6005	230.948	545.341	35.6519
1058	0	-146.037	369.247	961.671				-161.034	467.49	537.981	-209.108	463.26	149.087	-262.797	571.041	61.2534	293.528	511.817	906.697	286.497	556.676	1100.94				184.43	447.802	98.7015	230.939	545.347	35.6878
1059	0	-145.848	371.195	961.766				-161.993	475.68	539.216	-210.271	475.012	150.666	-264.447	583.285	63.9118	293.654	514.549	906.652	286.865	558.683	1101.3				184.327	447.961	98.8316	230.977	545.484	35.7039
1060	0	-145.73	373.79	961.856				-162.974	483.619	540.479	-211.388	486.534	151.975	-265.956	595.438	66.5376	294.107	517.262	906.705	287.215	560.622	1101.66				184.334	447.994	98.9183	230.963	545.372	35.8286
1061	0	-146.016	376.926	961.979				-163.864	491.367	541.712	-211.927	495.633	153.249	-267.348	607.706	68.9973	294.108	519.934	906.734	287.337	562.47	1102.07				184.256	448.071	98.9295	230.947	545.34	35.8132
1062	0	-146.47	380.802	961.815				-164.709	499.277	542.947	-212.895	507.422	154.486	-268.763	620.197	71.607	293.993	522.631	906.779	287.534	564.48	1102.37				184.167	448.14	98.9227	231.019	545.405	35.8507
1063	0	-146.671	384.21	961.761				-165.649	506.94	544.165	-214.084	520.202	155.849	-270.002	632.749	74.2076	294.302	525.3	906.915	287.809	565.865	1102.67				184.043	448.174	98.9369	230.941	545.222	35.4269
1064	0	-146.902	387.085	961.716				-166.503	514.586	545.37	-214.978	531.862	157.251	-271.955	646.033	76.926	293.909	527.844	907.005	287.931	568.798	1102.94				183.951	448.274	98.9537	230.968	545.154	35.5914
1065	0	-146.911	389.954	961.869				-167.147	522.169	546.521	-216.066	542.741	158.535	-272.027	658.265	79.1613	294.006	530.392	907.121	287.883	570.986	1103.28				183.866	448.273	99.0362	231.181	545.267	35.541
1066	0	-147.275	393.195	961.927				-167.449	528.687	547.369	-217.304	554.513	159.909	-272.108	670.076	81.5253	293.655	532.826	907.186	287.936	572.62	1103.48				183.772	448.348	99.0796	230.936	545.128	35.4635
1067	0	-147.802	396.739	961.892				-167.641	535.538	547.985	-218.916	566.282	161.494	-272.782	682.984	84.0748	293.815	535.203	907.253	288.075	574.062	1103.67				183.636	448.409	99.1581	230.971	545.124	35.4301
1068	0	-148.162	400.607	961.835				-167.708	541.755	548.32	-220.069	577.69	162.929	-273.856	696.822	86.6063	293.593	537.529	907.462	288.236	575.232	1103.77				183.515	448.462	99.2242	230.996	545.157	35.4569
1069	0	-148.674	404.511	961.593				-168.117	548.896	549.341	-220.895	589.334	163.949	-273.711	708.831	88.9509	293.498	539.906	907.457	288.298	576.995	1104				183.394	448.554	99.2515	231.003	545.116	35.4893
1070	0	-149.167	408.233	961.303				-168.564	556.146	550.122	-221.969	601.483	165.242	-274.718	721.557	91.2888	293.343	542.169	907.531	288.28	578.562	1104.04				183.268	448.599	99.3348	231.109	545.133	35.4883
1071	0	-149.468	411.853	960.972				-169.12	563.392	550.786	-223.281	612.998	166.399	-274.457	733.807	93.6133	293.208	544.498	907.46	288.294	580.465	1104.11				183.146	448.69	99.3626	231.014	545.076	35.4608
1072	0	-150.172	415.667	960.619				-169.236	570.235	551.299	-223.885	623.173	167.491	-274.25	745.399	95.7003	292.936	546.762	907.504	288.57	581.742	1104.1				182.973	448.805	99.4398	231.008	545.053	35.496
1073	0	-150.755	419.734	960.057				-169.355	576.533	551.667	-224.409	634.005	168.505	-274.005	756.869	97.5192	292.924	549.054	907.288	288.554	583.703	1103.94				182.869	448.876	99.504	230.995	545.033	35.4885
1074	0	-152.335	425.206	960.369				-169.683	583.682	552.044	-224.514	643.126	169.71	-273.864	767.711	99.3645	292.468	551.44	906.727	288.953	584.815	1103.68				182.76	449.017	99.5743	230.974	545.035	35.5017
1075	0	-153.395	430.477	959.952				-169.709	589.774	552.327	-225.149	652.568	170.297	-273.553	778.512	100.712	291.855	553.7	906.818	289.086	586.849	1103.28				182.582	449.197	99.6273	231	545.033	35.4662
1076	0	-154.579	435.574	959.337				-170.013	596.174	552.329	-225.62	662.061	170.665	-273.03	788.364	102.02	291.086	556.029	906.513	288.774	588.505	1103.18				182.518	449.324	99.6903	231.005	545.032	35.4882
1077	0	-155.377	440.186	958.898				-169.836	602.058	552.209	-225.46	670.909	171.335	-272.162	797.171	103.164	291.526	558.084	906.237	288.881	590.272	1102.77				182.466	449.397	99.7508	231.062	545.157	35.8085
1078	0	-156.018	443.624	957.915				-170.098	608.145	552.221	-226.321	680.979	171.652	-271.203	805.819	103.807	291.187	560.409	905.991	288.831	591.888	1102.59				182.341	449.55	99.8332	231.044	545.153	35.8575
1079	0	-156.583	447.529	957.332				-169.993	613.651	551.87	-226.432	689.066	172.046	-270.654	814.896	104.408	290.899	562.642	905.914	289.093	593.55	1102.16				182.215	449.732	99.9887	230.992	545.095	35.3196
1080	0	-157.445	452.057	956.73				-170.185	619.706	551.635	-226.354	696.896	172.075	-269.736	823.586	104.657	290.272	565.044	905.494	289.259	595.031	1101.65				182.011	450.021	99.9729	230.909	545.065	35.2508
1081	0	-158.073	456.185	955.833				-170.021	624.848	551.046	-226.24	704.375	172.185	-268.743	831.195	104.494	289.593	567.425	905.271	288.959	597.013	1101.22				181.894	450.161	100.058	230.922	545.078	35.2274
1082	0	-159.322	460.756	954.951				-169.869	629.602	550.394	-226.281	711.641	171.762	-267.773	838.883	104.222	289.078	569.795	905.125	288.646	598.637	1100.84				181.803	450.32	100.181	230.918	545.293	34.9582
1083	0	-160.232	465.566	954.257				-169.52	633.878	549.655	-225.915	718.372	171.581	-266.616	846.242	103.785	288.515	572.175	904.9	288.227	599.557	1100.38				181.696	450.478	100.28	230.987	545.207	34.7247
1084	0	-161.422	470.67	953.475				-170.224	640.502	549.145	-226.023	725.762	171.113	-265.776	853.162	102.923	287.879	574.627	904.781	287.706	601.663	1099.94				181.599	450.617	100.362	231.042	545.371	34.8753
1085	0	-162.715	475.926	952.903				-169.971	645.434	548.44	-225.604	731.74	170.638	-264.651	859.432	101.7	287.118	577.221	904.568	287.287	603.406	1099.48				181.528	450.748	100.443	231.079	545.444	34.7826
1086	0	-163.825	481.122	951.896				-170.209	650.699	547.746	-225.2	737.192	170.342	-263.237	865.322	100.266	286.29	579.688	904.374	286.749	605.658	1099.14				181.432	450.845	100.482	231.09	545.449	34.5986
1087	0	-165.085	485.756	951.092				-170.324	655.42	546.661	-224.624	742.944	169.532	-261.41	870.582	98.4562	285.631	582.228	904.255	286.394	607.932	1098.96				181.334	450.951	100.545	231.097	545.466	34.5061
1088	0	-166.212	490.506	950.374				-170.035	659.431	545.52	-223.545	747.311	168.671	-258.189	873.712	96.0079	284.857	584.789	904.045	286.024	609.95	1098.68				181.235	451.062	100.567	231.096	545.502	34.4607
1089	0	-167.692	496.002	949.865				-169.684	663.186	544.424	-223.13	752.249	167.589	-256.302	878.245	94.0811	284.001	587.36	903.896	285.221	612.144	1098.4				181.166	451.151	100.659	231.065	545.522	34.3708
1090	0	-168.974	501.138	949.14				-169.236	666.346	542.852	-221.836	756.361	166.428	-254.695	883.376	92.1421	283.181	589.861	903.785	284.453	614.755	1098.12				181.02	451.232	100.75	231.108	545.615	34.3203
1091	0	-170.131	505.913	948.097				-169.239	670.417	541.543	-221.043	760.073	165.154	-252.796	887.654	89.6694	282.313	592.38	903.697	283.496	616.709	1097.86				180.887	451.323	100.842	231.122	545.599	34.2836
1092	0	-171.251	510.164	947.101				-168.785	673.601	540.17	-219.921	763.526	163.569	-250.54	890.971	86.973	281.54	594.84	903.58	282.668	618.527	1097.65				180.803	451.412	100.974	231.229	545.62	34.2565
1093	0	-171.654	513.308	945.78				-168.268	676.274	538.472	-218.889	766.871	161.917	-248.057	893.623	84.2182	280.541	597.333	903.594	281.492	621.073	1097.44				180.683	451.523	101.049	231.21	545.637	34.1713
1094	0	-172.663	517.419	945.249				-167.872	678.828	536.634	-217.97	770.025	160.091	-245.636	896.21	81.2102	279.607	599.779	903.575	280.445	622.924	1097.28				180.463	451.615	101.141	231.208	545.714	34.1377
1095	0	-174.276	522.789	944.369				-167.459	681.285	534.69	-216.922	772.795	158.208	-242.792	897.836	77.8884	278.858	602.244	903.607	279.192	625.958	1097.09				180.586	451.767	101.144	231.182	545.705	34.0474
1096	0	-175.792	528.01	943.552				-166.909	683.851	532.757	-215.275	774.519	156.037	-240.077	899.066	74.6762	277.759	604.667	903.643	277.839	628.678	1096.91				180.551	451.956	101.353	231.262	545.692	34.0281
1097	0	-176.955	533.078	942.5				-166.694	686.789	530.769	-213.9	776.073	153.793	-237.375	899.915	70.8947	276.619	607.381	903.539	276.649	630.966	1096.68				180.309	452.086	101.544	231.276	545.685	33.9609
1098	0	-178.554	537.414	941.495				-166.106	688.234	528.559	-212.169	777.167	151.412	-234.77	900.355	67.187	275.321	609.915	903.378	275.049	634.198	1096.57				180.14	452.148	101.68	231.399	545.659	33.8776
1099	0	-180.036	542.256	940.553				-166.097	691.07	526.755	-210.683	777.099	148.604	-231.984	900.078	63.0254	273.892	612.536	903.182	273.629	636.799	1096.26				180.012	452.271	101.83	231.365	545.715	33.8162
1100	0	-181.76	547.016	939.55				-165.625	693.536	524.628	-208.356	777.357	146.082	-229.07	899.395	58.7624	272.765	615.197	903.184	271.87	639.59	1096				179.897	452.407	101.924	231.476	545.683	33.7554
1101	0	-184.122	553.14	938.667				-165.221	695.087	522.298	-206.384	777.435	143.324	-226.086	898.108	54.2564	271.234	617.965	902.969	270.3	642.049	1095.64				179.79	452.569	102.099	231.414	545.65	33.6226
1102	0	-185.351	558.054	937.159				-164.833	696.981	519.982	-204.53	776.864	140.402	-222.936	896.306	49.4096	269.501	620.613	902.662	268.526	644.745	1095.41				179.691	452.735	102.252	231.579	545.612	33.7147
1103	0	-187.489	563.403	935.944				-164.312	698.37	517.573	-202.609	775.888	137.358	-219.678	893.93	44.5319	267.643	623.434	902.469	266.772	647.528	1094.98				179.608	452.91	102.448	231.59	545.618	33.6749
1104	0	-189.054	568.147	935.04				-163.396	698.805	514.677	-200.851	774.95	134.316	-216.247	891.047	39.3667	265.925	626.325	902.247	264.733	651.064	1094.47				179.507	453.097	102.641	231.65	545.628	33.6209
1105	0	-191.004	573.489	932.83				-162.934	699.7	512.049	-198.388	772.474	130.808	-212.962	887.956	34.0365	264.418	629.227	902.089	262.759	654.325	1093.99				179.413	453.233	102.866	231.597	545.587	33.5428
1106	0	-193.189	578.772	931.691				-162.634	700.901	509.35	-196.415	770.326	127.819	-210.183	884.957	33.7596	262.423	632.196	901.762	260.637	657.54	1093.47				179.284	453.42	103.081	231.605	545.567	33.4828
1107	0	-195.661	584.355	930.094				-162.075	701.179	506.466	-193.554	768.337	125.063	-208.473	884.569	34.5091	260.527	635.258	901.472	258.506	661.173	1092.74				179.131	453.584	103.303	231.789	545.609	33.4749
1108	0	-197.59	589.343	928.726				-161.365	702.016	503.702	-192.067	767.13	122.45	-208.22	887.04	35.972	258.424	638.36	901.119	256.056	664.963	1092.19				179.048	453.725	103.465	231.786	545.624	33.3979
1109	0	-199.613	594.736	927.059				-160.801	702.639	500.908	-190.702	765.523	120.293	-207.07	887.252	36.731	256.313	641.531	900.693	253.721	668.56	1091.52				178.819	453.775	103.643	231.91	545.675	33.3806
1110	0	-201.934	599.961	925.245				-160.506	702.984	498.177	-189.591	763.451	117.691	-206.303	887.03	37.1399	253.994	644.723	900.224	251.409	671.689	1090.81				178.698	453.856	103.898	231.905	545.722	33.3469
1111	0	-204.132	604.864	923.507				-160.623	703.304	495.785	-188.058	761.682	115.217	-206.073	886.411	37.2522	251.88	647.957	899.83	249.06	675.259	1090.07				178.514	454.001	104.133	231.808	545.821	33.242
1112	0	-206.763	610.852	921.793				-161.039	703.945	493.743	-187.281	760.233	113.326	-205.951	886.388	37.4411	249.404	651.277	899.322	246.319	679.652	1089.52				178.376	454.171	104.402	231.573	545.893	33.071
1113	0	-209.536	616.533	919.9				-161.976	705.796	492.24	-185.899	759.65	111.683	-205.592	885.759	37.5029	247.062	654.579	898.86	243.748	683.494	1089.01				178.272	454.384	104.73	231.214	546.235	32.7913
1114	0	-212.115	621.876	918.661				-162.401	707.541	490.592	-184.919	758.554	110.288	-205.515	885.775	37.6482	244.449	658.053	898.318	240.889	687.678	1088.42				178.197	454.566	105.044	231.283	546.186	32.8486
1115	0	-214.912	626.998	917.249				-162.963	709.479	489.438	-183.985	759.149	108.926	-205.431	885.844	37.777	242.246	661.469	898.028	237.919	691.82	1087.92				178.023	454.714	105.571	231.285	546.208	32.7748
1116	0	-217.524	631.477	916.181				-163.661	711.708	488.49	-182.462	759.933	107.946	-205.271	885.809	37.927	239.646	664.982	897.572	235.046	695.53	1087.5				177.802	454.92	106.088	231.308	546.21	32.7853
1117	0	-220.079	635.798	915.437				-164.011	713.927	487.777	-181.212	761.337	107.048	-205.115	885.792	38.0612	237.22	668.625	897.167	231.895	699.73	1086.93				177.546	455.207	106.753	231.349	545.964	32.9739
1118	0	-222.835	639.669	914.894				-164.589	716.217	486.93	-179.479	762.983	106.017	-204.962	885.798	38.3112	234.725	672.361	896.682	228.763	704.146	1086.49				177.235	455.547	107.421	231.217	545.941	32.9667
1119	0	-225.716	643.794	914.218				-165.199	718.84	486.529	-178.271	764.002	104.893	-204.763	885.653	38.5179	232.26	676.128	896.101	225.635	708.108	1086.09				176.855	455.952	108.317	231.205	545.919	33.0008
1120	0	-228.517	647.457	913.767				-165.735	721.283	485.636	-176.316	765.268	103.993	-204.619	885.529	38.6852	229.461	680.06	895.409	222.196	713.014	1085.5				176.471	456.465	109.414	231.126	546.059	33.0297
1121	0	-231.372	650.94	913.328				-166.507	723.288	485.008	-175.81	764.878	103.633	-204.391	885.425	38.8074	226.58	684.073	894.689	218.905	717.787	1085.16				176.098	457.109	110.562	231.546	545.759	33.3892
1122	0	-234.115	654.316	912.697				-167.483	724.886	484.118	-175.214	764.924	102.93	-204.342	885.359	38.8423	223.879	687.963	893.832	215.647	722.152	1084.61				175.707	457.879	112.089	231.562	545.59	33.6561
1123	0	-236.848	657.616	912.257				-168.557	726.458	483.397	-174.871	764.882	102.501	-204.396	885.274	38.788	220.194	692.068	892.96	212.204	726.836	1084.07				175.2	458.907	114	231.633	545.729	34.066
1124	0	-239.812	660.966	911.942				-170.059	728.137	483.142	-174.775	764.931	102.132	-204.279	885.222	38.825	216.657	696.021	892.155	208.876	731.587	1083.52				174.686	460.265	116.04	231.499	545.8	34.4472
1125	0	-242.876	664.637	911.708				-171.825	729.44	483.036	-174.799	764.995	101.799	-204.37	885.209	38.752	212.865	699.82	891.362	205.763	735.734	1083.01				174.254	461.745	118.503	231.426	545.977	34.9366
1126	0	-245.989	668.142	911.742				-173.871	731.024	483.082	-174.921	765.191	101.501	-204.395	885.206	38.7156	209.053	703.325	890.682	202.514	740.117	1082.65				173.78	463.73	121.3	231.069	545.836	35.5024
1127	0	-249.145	671.466	912.06				-175.703	732.642	483.309	-175.063	765.975	101.255	-204.418	885.169	38.6826	205.18	706.63	890.141	199.279	744.218	1082.5				173.076	465.797	124.629	230.788	545.835	36.2155
1128	0	-252.102	675.008	912.339				-177.708	733.909	483.437	-175.419	766.333	101.065	-204.433	885.148	38.6634	201.412	709.707	889.83	196.209	748.268	1082.25				172.48	468.304	128.307	230.546	545.878	37.0567
1129	0	-254.895	678.399	912.634				-179.511	735.471	483.508	-175.693	766.567	100.898	-204.405	885.07	38.6586	197.904	712.408	889.787	193.09	752.197	1082.35				171.772	471.349	132.476	230.062	545.965	38.2437
1130	0	-257.815	681.654	912.86				-180.98	736.699	483.359	-175.813	766.696	100.634	-204.404	885.063	38.658	194.395	714.998	889.922	190.015	755.803	1082.54				170.989	474.897	137.05	229.665	545.993	39.9427
1131	0	-260.627	685.199	912.953				-182.534	737.778	483.097	-175.966	766.614	100.589	-204.447	885.065	38.6259	191.313	717.525	890.187	186.877	759.43	1082.71				170.154	478.937	142.173	229.146	545.763	42.4761
1132	0	-263.339	688.472	912.927				-183.89	738.369	482.664	-175.948	766.427	100.561	-204.355	885.051	38.6765	188.264	720.147	890.355	183.917	762.643	1082.64				169.107	483.706	147.536	228.513	546.042	44.8566
1133	0	-265.966	691.471	912.89				-185.256	739.563	482.387	-175.944	766.852	100.197	-204.345	885.005	38.6592	185.251	723.01	890.516	180.938	766.212	1082.55				168.009	489.231	153.349	227.558	546.214	47.5449
1134	0	-268.595	694.747	912.776				-186.719	740.754	482.195	-175.974	767.028	100	-204.318	884.892	38.6479	182.846	726.445	890.481	178.039	769.502	1082.38				166.938	495.522	159.393	226.318	548.593	50.7642
1135	0	-271.11	697.835	912.644				-188.276	741.623	482.038	-176.075	767.196	99.4933	-204.397	884.982	38.5995	180.77	730.064	890.413	175.331	772.247	1082.14				165.536	502.403	165.65	225.506	550.163	54.8388
1136	0	-273.615	700.876	912.428				-189.692	742.43	481.776	-176.129	767.182	99.3137	-204.376	884.932	38.5795	178.653	733.779	890.075	172.61	775.112	1081.84				164.05	509.815	172.152	224.018	557.878	59.1593
1137	0	-275.906	703.647	912.182				-191.321	743.424	481.609	-176.504	766.916	99.3001	-204.307	884.778	38.5761	176.34	737.473	889.578	170.084	778.472	1081.47				162.415	517.726	178.784	222.613	560.376	64.1144
1138	0	-277.957	706.356	912.023				-192.876	744.179	481.416	-176.521	767.285	98.9605	-204.373	884.774	38.4847	174.172	740.931	888.974	167.712	781.148	1081.09				160.849	526.159	185.455	221.312	563.1	69.9983
1139	0	-280.187	709.24	911.752				-194.26	744.831	481.105	-176.693	767.4	98.8329	-204.528	885.123	38.5746	172.579	744.309	888.51	165.516	783.513	1080.76				159.222	534.893	192.012	219.83	564.331	76.5335
1140	0	-282.011	711.981	911.435				-195.71	745.454	480.868	-176.945	767.602	98.6859	-204.394	884.776	38.4412	170.863	747.349	888.131	163.445	786.107	1080.34				157.05	543.59	198.522	218.534	566.851	82.6126
1141	0	-283.756	714.244	911.357				-196.92	745.62	480.484	-177.305	767.567	98.4228	-204.579	885.124	38.5493	169.722	750.378	887.888	161.412	788.871	1079.8				154.87	552.418	204.483	216.714	573.03	89.0956
1142	0	-285.493	716.59	911.316				-198.234	746.336	480.323	-177.453	767.588	98.2968	-204.561	885.168	38.5985	168.23	753.167	887.727	159.709	791.363	1079.17				152.547	561.023	210.382	214.344	581.314	94.4998
1143	0	-287.125	718.427	911.166				-199.386	746.384	480.055	-177.602	767.721	98.194	-204.407	884.598	38.3637	166.901	755.803	887.623	158.092	794.043	1078.5				150.26	569.197	215.354	211.619	590.678	98.4075
1144	0	-288.781	720.401	911.195				-200.574	746.962	479.932	-177.759	767.661	98.0895	-204.602	885.057	38.5095	165.575	758.289	887.483	156.546	796.947	1077.94				148.536	578.609	218.714	208.169	601.245	101.398
1145	0	-290.373	722.342	911.213				-201.5	747.562	479.854	-177.932	767.716	98.0894	-204.645	885.166	38.5284	164.273	760.858	887.421	155.123	799.887	1077.49				146.907	588.612	221.038	204.493	613.179	102.836
1146	0	-291.961	724.192	911.182				-202.5	748.041	479.821	-178	767.777	98.0475	-204.675	885.119	38.5186	163.331	763.404	887.481	153.876	802.401	1077.03				145.324	599.667	222.218	200.877	625.843	103.111
1147	0	-293.329	725.918	911.353				-203.409	748.684	479.738	-177.999	767.686	98.0556	-204.647	884.959	38.4472	162.607	765.69	887.576	152.685	805.234	1076.78				143.634	611.291	222.263	197.306	638.923	102.332
1148	0	-294.618	727.619	911.327				-203.915	748.852	479.748	-178.134	767.665	98.0792	-204.678	885.06	38.4928	161.827	767.955	887.822	151.459	808.275	1076.61				142.107	623.154	221.366	194.494	652.74	101.312
1149	0	-295.837	729.009	911.4				-204.6	749.627	479.724	-178.205	767.67	98.0792	-204.674	885.032	38.4748	161.078	769.879	888.328	150.251	810.675	1076.57				140.403	635.193	219.928	191.927	667.494	99.602
1150	0	-296.856	730.473	911.467				-205.071	750.111	479.65	-178.261	767.735	98.0804	-204.663	885.001	38.4801	160.537	771.725	889.064	149.283	813.641	1076.5				138.828	648.02	217.351	190.19	683.234	97.4634
1151	0	-297.724	732.02	911.422				-205.618	750.957	479.661	-178.286	767.705	98.0531	-204.655	884.996	38.4844	160.153	773.642	890.058	148.328	816.794	1076.42				137.546	661.367	214.141	189.094	699.96	95.062
1152	0	-298.395	733.362	911.405				-205.813	751.382	479.708	-178.325	767.764	98.0987	-204.677	884.997	38.4765	159.71	775.482	891.02	147.421	819.615	1076.35				136.611	675.121	210.355	188.186	717.459	92.3311
1153	0	-299.066	734.91	911.358				-206.147	752.209	479.665	-178.38	767.719	98.1235	-204.668	885.03	38.4938	159.44	777.467	891.972	146.525	822.428	1076.21				136.184	689.471	205.805	187.606	735.734	89.0065
1154	0	-299.408	736.286	911.247				-206.459	753.148	479.695	-178.39	767.657	98.1326	-204.671	884.986	38.4983	159.062	779.32	892.911	145.458	828.907	1076.41				136.218	704.305	200.796	188.024	754.066	85.9796
1155	0	-299.796	738.284	911.206				-206.548	753.884	479.669	-178.381	767.768	98.1394	-204.672	884.952	38.5257	160.309	779.984	893.994	144.819	831.253	1076.37				136.782	719.288	195.474	188.532	774.158	82.3718
1156	0	-300.089	740.383	911.087				-206.663	754.893	479.723	-178.399	767.797	98.1325	-204.645	884.923	38.4958	158.708	783.262	894.196	144.535	832.887	1076.17				137.698	735.037	189.716	189.543	794.207	79.0693
1157	0	-300.3	742.454	910.989				-206.761	755.707	479.712	-178.333	767.708	98.107	-204.62	884.897	38.5278	159.625	784.295	894.934	144.316	834.553	1075.84				139.061	751.075	183.91	191.06	814.915	75.8408
1158	0	-300.321	744.583	910.889				-206.751	756.347	479.548	-178.313	767.684	98.1166	-204.638	884.913	38.5029	159.873	786.179	895.308	144.291	836.462	1075.36				140.99	767.361	178.008	192.586	836.035	72.9039
1159	0	-300.363	746.79	910.866				-206.698	757.077	479.493	-178.261	767.799	98.078	-204.604	884.866	38.4988	160.033	788.136	895.586	144.119	838.261	1075.2				143.076	784.111	172.056	194.683	857.263	70.3936
1160	0	-300.315	749.182	910.748				-206.568	757.944	479.421	-178.196	767.759	98.128	-204.61	884.878	38.5184	158.15	791.389	895.244	144.209	840.165	1074.96				145.351	800.917	166.356	197.059	878.728	68.182
1161	0	-300.176	751.509	910.703				-206.472	758.997	479.467	-178.171	767.766	98.0751	-204.598	884.867	38.5174	159.856	792.052	895.789	144.452	842.073	1074.73				147.86	817.84	160.777	199.211	899.67	66.1896
1162	0	-300.141	754.193	910.597				-206.2	759.841	479.309	-178.082	767.809	98.1075	-204.6	884.905	38.5506	162.024	793.968	896.354	144.765	844.165	1074.51				150.223	834.358	155.631	201.173	920.304	64.5224
1163	0	-299.725	756.865	910.593				-206.043	760.597	479.323	-178.087	767.785	98.1328	-204.581	884.868	38.5534	159.941	797.562	895.786	145.213	846.443	1074.08				152.851	850.75	150.849	203.164	939.401	63.7937
1164	0	-299.43	759.079	910.555				-205.833	761.657	479.37	-178.012	767.841	98.1632	-204.557	884.753	38.5057	162.211	798.553	896.11	145.464	848.804	1073.91				155.568	866.892	146.454	205.561	958.914	62.9283
1165	0	-298.926	761.478	910.493				-205.579	762.715	479.405	-177.941	767.827	98.1282	-204.546	884.802	38.5675	162.379	800.929	895.817	145.977	851.308	1073.71				158.008	882.579	142.5	207.698	977.502	62.3757
1166	0	-298.333	763.875	910.559				-205.316	763.593	479.459	-177.914	767.828	98.1896	-204.568	884.833	38.5505	163.511	803.152	895.774	147.159	852.713	1073.54				160.776	897.685	138.922	211.043	996.314	62.7642
1167	0	-297.706	766.342	910.709				-204.902	764.671	479.54	-177.782	767.913	98.1915	-204.257	884.198	38.4344	161.671	807.162	894.795	147.791	855.468	1073.25				163.323	912.117	135.899	212.862	1012.44	62.9112
1168	0	-296.931	768.727	910.728				-204.341	765.693	479.62	-177.659	767.947	98.298	-204.469	884.737	38.5879	164.05	808.296	894.831	148.454	858.548	1072.97				165.701	925.43	133.552	214.782	1028.12	63.1865
1169	0	-296.158	770.878	910.745				-203.655	766.511	479.706	-177.542	767.932	98.3676	-204.473	884.87	38.6439	165.39	810.773	894.484	149.175	861.856	1072.62				167.381	938.48	131.144	216.708	1043.43	64.0378
1170	0	-295.171	772.911	910.877				-203.206	768.025	479.999	-177.329	767.887	98.5981	-204.423	884.732	38.5911	166.183	813.589	894.063	150.002	865.311	1072.3				168.707	950.216	129.376	218.119	1056.95	64.8309
1171	0	-294.071	774.924	911.082				-202.561	769.496	480.193	-177.141	767.846	98.7534	-204.225	884.252	38.4729	166.622	816.477	893.302	151.017	868.785	1072.05				170.225	960.27	127.423	218.862	1069.13	66.1871
1172	0	-293.035	777.161	911.182				-201.792	770.64	480.359	-176.936	767.843	98.825	-204.454	884.689	38.5766	167.605	819.323	892.425	151.979	872.739	1071.75				170.828	969.282	125.7	219.567	1079.81	66.5646
1173	0	-291.72	779.492	911.355				-200.962	772.099	480.615	-176.726	767.973	98.8616	-204.26	884.35	38.463	168.122	822.62	891.606	152.731	877.572	1071.43				171.082	977.029	124.043	219.708	1089.89	66.2616
1174	0	-290.559	782.067	911.639				-200.287	773.768	480.771	-176.547	767.528	99.038	-204.206	884.225	38.4945	169.188	825.86	890.805	153.996	881.639	1071.25				170.679	983.346	122.357	219.18	1097.95	65.7653
1175	0	-289.062	784.375	911.878				-199.163	774.851	480.983	-176.429	767.506	99.2285	-204.282	884.335	38.4711	168.728	830.713	889.71	155.408	885.805	1071.13				169.925	988.395	120.31	218.184	1103.78	64.4733
1176	0	-287.485	786.812	912.182				-198.268	776.726	481.346	-176.043	768.042	99.5021	-204.273	884.314	38.5184	170.843	833.63	889.4	156.905	890.024	1071.02				168.803	992.059	118.734	216.846	1107.65	63.3714
1177	0	-285.907	789.651	912.482				-197.312	778.735	481.602	-175.872	768.252	99.6858	-204.27	884.391	38.5566	172.1	837.6	888.985	158.426	894.523	1070.97				167.256	994.511	117.618	215.41	1108.94	62.3484
1178	0	-284.178	792.089	912.73				-196.427	780.594	481.969	-175.725	768.197	99.7888	-204.282	884.397	38.5583	173.926	841.184	888.782	160.022	899.016	1070.93				165.822	995.37	115.945	213.261	1110.62	60.0801
1179	0	-282.255	795.218	913.211				-195.028	781.852	482.185	-175.531	768.285	99.8506	-204.33	884.502	38.5294	175.365	845.289	888.504	161.924	903.728	1070.81				164.431	994.721	114.23	211.34	1109.65	57.3669
1180	0	-280.245	797.948	913.558				-193.905	783.653	482.426	-175.472	768.296	100.08	-204.32	884.475	38.5977	176.414	850.046	888.096	163.677	908.574	1070.7				163.691	995.306	113.105	209.3	1111.13	54.9268
1181	0	-278.259	800.788	913.961				-192.799	785.988	482.863	-175.259	768.369	100.282	-204.371	884.589	38.5527	178.011	854.555	887.885	165.726	913.466	1070.58				163.592	997.331	112.021	208.156	1113.32	52.4684
1182	0	-276.059	803.974	914.536				-191.095	787.429	483.129	-174.946	768.429	100.579	-204.396	884.667	38.5751	180.294	858.727	887.851	167.678	918.446	1070.53				164.065	999.784	111.469	208.41	1116.37	49.4621
1183	0	-273.759	807.016	914.965				-189.816	789.697	483.484	-174.751	768.58	100.803	-204.397	884.697	38.6125	180.582	864.902	887.495	169.795	923.617	1070.42				164.642	1001.36	111.115	208.677	1117.65	47.4543
1184	0	-271.632	810.033	915.51				-188.469	792.295	483.933	-174.466	768.645	101.151	-204.425	884.803	38.6547	183.771	868.668	888.01	171.832	928.738	1070.36				165.427	1002.32	110.807	209.441	1117.82	45.2668
1185	0	-269.211	813.208	915.885				-186.68	793.87	484.116	-174.102	768.817	101.462	-204.376	884.865	38.7662	185.991	873.32	888.551	173.971	933.894	1070.28				166.126	1003.32	110.755	208.327	1113.98	43.9751
1186	0	-267.06	816.384	916.43				-185.308	796.044	484.48	-173.964	768.536	101.826	-204.375	884.866	38.7677	188.005	878.253	888.952	176.145	938.865	1070.28				166.59	1004.49	110.529	208.261	1114.55	43.3289
1187	0	-264.587	819.371	916.831				-183.712	798.117	484.875	-173.621	768.887	102.216	-204.402	884.952	38.8304	189.557	883.388	889.363	178.691	940.377	1070.26				167.288	1005.86	110.378	208.542	1117.63	41.7098
1188	0	-261.999	822.705	917.288				-182.278	800.385	485.259	-173.449	768.95	102.635	-204.418	885.001	38.8535	191.803	888.275	889.912	181.851	939.037	1070.51				168.031	1007.05	110.196	208.123	1118.85	40.4519
1189	0	-259.594	825.61	917.625				-181.016	802.839	485.74	-173.239	769.185	103.034	-204.41	885.036	38.8909	192.156	894.663	889.908	184.229	943.077	1070.67				168.482	1008.22	109.992	207.782	1116.7	40.1346
1190	0	-257.067	828.661	918.126				-179.266	804.907	486.138	-173.034	769.594	103.386	-204.449	885.153	38.8494	195.643	898.67	890.772	186.68	947.569	1070.85				168.822	1009.12	109.676	207.592	1114.47	39.4556
1191	0	-254.299	831.697	918.508				-177.771	807.339	486.564	-172.787	770.088	103.763	-204.475	885.208	38.9014	196.585	904.893	891.083	189.323	952.335	1071.09				168.879	1009.71	109.58	207.357	1114.01	39.3955
1192	0	-251.727	834.768	919.002				-176.118	809.612	487.071	-172.488	769.923	104.445	-204.401	885.286	39.0181	200.148	908.925	892.273	191.833	956.781	1071.36				168.895	1010.19	109.42	207.397	1114.75	39.4413
1193	0	-248.985	837.838	919.448				-174.604	812.118	487.609	-172.244	769.804	105.124	-204.479	885.412	39.0044	202.674	913.844	892.965	194.31	961.01	1071.63				168.928	1010.75	109.213	207.277	1114.15	38.9897
1194	0	-246.363	840.782	920.074				-173.088	814.648	488.23	-172.392	769.451	105.979	-204.453	885.488	39.0258	205.078	919.065	893.577	196.976	965.659	1072.01				169.089	1011.39	109.165	207.612	1115.97	39.4703
1195	0	-243.768	843.421	920.713				-171.315	817.114	488.859	-172.149	769.95	106.518	-204.36	885.428	39.0974	207.646	924.309	894.355	198.882	969.785	1072.56				169.025	1011.78	108.93	207.544	1116.84	39.5068
1196	0	-240.996	846.559	921.439				-170.06	819.976	489.633	-171.99	770.418	107.407	-204.464	885.586	39.0214	210.135	929.532	894.987	200.966	974.264	1073.13				168.971	1012.2	108.805	207.749	1119.37	39.2497
1197	0	-238.246	849.382	922.231				-168.41	822.446	490.498	-171.871	770.604	108.442	-204.492	885.651	38.993	212.3	934.554	895.479	203.419	979.313	1073.88				168.826	1012.6	108.64	207.706	1120.06	39.165
1198	0	-235.575	852.03	923.206				-167.251	824.661	491.447	-171.973	770.553	109.595	-204.573	885.748	38.9845	214.727	939.447	895.939	205.722	984.18	1074.77				168.754	1013.07	108.553	207.859	1120.03	39.4753
1199	0	-233.102	854.867	924.231				-166.122	827.138	492.473	-171.953	771.002	110.802	-204.564	885.81	39.0384	217.362	944.364	896.509	207.792	988.765	1075.69				168.592	1013.49	108.435	207.956	1120.05	39.4035
1200	0	-230.559	857.459	925.463				-165.283	829.948	493.794	-172.238	770.886	112.447	-204.639	885.946	38.9833	219.59	949.125	896.94	209.702	992.933	1076.53				168.623	1013.95	108.409	207.914	1120.08	39.3499
1201	0	-228.14	859.813	926.832				-164.088	831.908	494.826	-172.68	770.191	113.824	-204.809	886.132	38.9398	221.34	953.317	897.207	212.01	997.931	1077.47				168.59	1014.29	108.389	207.92	1120.1	39.3391
1202	0	-225.637	862.261	928.299				-163.047	834.219	496.052	-172.359	771.958	115.16	-205.002	886.315	38.8772	223.999	957.709	897.709	213.817	1001.85	1078.39				168.129	1015	108.059	207.824	1120.42	39.4966
1203	0	-223.497	864.742	929.835				-162.255	837.039	497.704	-172.688	773.192	116.461	-205.208	886.611	38.8253	226.887	962	898.328	216.049	1006.26	1079.45				168.09	1015.12	108.121	207.932	1120.19	39.3869
1204	0	-221.391	867.145	931.501				-161.485	840.258	499.155	-172.52	774.452	118.041	-205.248	886.5	38.5855	228.595	965.849	898.561	218.003	1010.33	1080.41				168.167	1015.33	108.174	207.945	1120.17	39.3954
1205	0	-219.039	869.529	933.242				-160.64	843.25	500.524	-173.269	775.241	119.489	-205.287	886.122	38.2457	229.718	969.659	898.664	220.434	1014.97	1081.2				168.08	1015.54	108.08	207.903	1120.19	39.4401
1206	0	-217.014	871.599	934.933				-160.061	846.832	502.225	-173.522	775.862	121.201	-205.209	885.16	37.7035	232.261	973.683	899.27	222.498	1018.89	1082.04				168.029	1015.78	108.049	207.892	1120.22	39.4633
1207	0	-214.907	873.862	936.686				-159.303	850.204	503.711	-173.933	776.444	122.956	-205.42	885.249	37.5339	234.044	977.438	899.679	224.453	1022.49	1082.83				167.93	1015.99	107.961	207.772	1120.64	39.8015
1208	0	-212.955	876.25	938.511				-158.715	853.043	505.076	-173.864	777.641	124.32	-205.943	885.84	37.5106	235.67	980.886	900.047	226.33	1025.71	1083.68				167.782	1016.17	107.831	207.625	1120.56	39.8169
1209	0	-210.993	878.295	940.408				-158.252	855.942	506.718	-173.933	778.6	125.976	-206.285	885.943	37.3123	237.358	984.23	900.491	228.35	1029.29	1084.54				167.672	1016.19	107.722	207.583	1120.44	39.9164
1210	0	-209.001	880.406	942.216				-157.605	858.725	507.874	-173.901	778.971	127.746	-206.471	885.858	37.1095	239.081	987.603	900.987	230.31	1032.9	1085.38				167.408	1016.33	107.497	207.559	1120.47	40.0268
1211	0	-207.13	882.605	943.986				-157.255	862.167	509.61	-173.613	781.001	128.862	-206.664	885.738	36.9446	240.846	990.877	901.555	232.332	1036.36	1086.22				167.258	1016.28	107.431	207.594	1120.5	40.1277
1212	0	-205.337	884.771	945.718				-156.829	864.879	510.879	-173.229	781.782	130.501	-207.041	885.738	36.6664	242.275	994.09	902.128	234.296	1039.71	1087.03				166.922	1016.34	107.224	207.533	1120.49	40.1652
1213	0	-203.31	886.31	947.49				-156.312	867.092	512.136	-172.848	783.336	131.672	-207.547	885.686	36.4308	243.742	997.103	902.727	236.11	1042.82	1087.76				166.774	1016.4	107.105	207.494	1120.17	40.125
1214	0	-201.656	888.267	949.073				-156.207	870.477	513.463	-172.314	784.248	133.245	-207.641	885.465	36.4385	244.459	999.8	903.159	238.102	1046.14	1088.51				166.796	1016.15	107.22	207.536	1120.7	40.6712
1215	0	-199.833	889.997	950.707				-155.814	873.278	514.671	-171.511	785.483	134.559	-207.338	885.547	36.2872	246.158	1002.91	903.74	239.941	1049.18	1089.16				166.84	1016.12	107.178	207.456	1120.77	40.774
1216	0	-198.038	891.75	952.185				-155.832	876.415	515.861	-170.425	786.904	136.132	-207.273	885.979	36.4073	246.79	1005.58	904.267	241.67	1052.31	1089.79				166.607	1016.53	106.783	207.364	1120.78	40.7836
1217	0	-196.259	893.385	953.721				-155.895	879.764	516.894	-169.414	788.216	137.357	-207.006	885.901	36.5078	248.561	1008.65	904.925	243.362	1055.41	1090.36				166.538	1016.55	106.643	207.334	1120.8	40.8194
1218	0	-194.575	895.408	955.062				-155.764	882.707	517.937	-168.602	789.288	138.581	-207.232	885.984	36.5749	249.939	1011.63	905.337	244.986	1058.45	1090.96				166.594	1016.51	106.497	207.304	1120.75	40.8839
1219	0	-192.814	896.919	956.53				-155.482	885.492	518.862	-166.965	790.854	139.587	-207.586	885.626	36.5081	251.304	1014.59	905.845	246.292	1061.32	1091.64				166.627	1016.57	106.4	207.236	1120.72	40.9892
1220	0	-191.123	898.245	957.638				-155.371	888.485	519.829	-165.668	792.491	140.674	-207.34	885.393	36.5148	251.947	1017.72	906.108	247.849	1064.43	1092.13				166.627	1016.57	106.233	207.254	1120.7	41.0559
1221	0	-189.487	899.889	958.804				-155.114	891.158	520.765	-164.36	793.401	141.796	-206.755	885.866	36.4092	252.435	1020.84	906.381	249.061	1067.32	1092.71				166.73	1016.54	106.113	207.198	1120.69	41.0689
1222	0	-187.843	901.221	959.967				-154.897	893.562	521.659	-163.112	795.552	142.647	-206.72	886.397	36.4681	252.86	1023.9	906.681	250.401	1070.24	1093.31				166.743	1016.54	105.962	207.243	1120.69	41.1283
1223	0	-186.212	902.678	960.852				-154.527	896.04	522.523	-161.273	797.053	143.697	-206.91	887.108	36.5955	253.343	1026.97	907.074	251.659	1073.18	1093.76				166.75	1016.5	105.861	207.237	1120.65	41.1293
1224	0	-184.54	903.867	961.795				-154.12	898.336	523.299	-160.086	799.406	144.323	-207.407	888.474	36.683	254.529	1029.72	907.644	253.033	1076.13	1094.24				167.029	1016.19	105.835	207.236	1120.69	41.0987
1225	0	-182.874	905.379	962.56				-153.635	900.497	524.099	-158.771	802.943	144.504	-208.424	890.536	36.8991	255.719	1032.45	908.195	254.275	1079.12	1094.66				166.961	1016.51	105.653	206.636	1120.66	40.9944
1226	0	-181.31	906.749	963.307				-153.518	903.725	525.397	-157.952	806.741	144.851	-209.374	893.021	36.9167	256.773	1035.14	908.604	255.534	1082	1095.07				166.93	1016.5	105.557	206.544	1120.66	40.9486
1227	0	-179.72	908.065	963.868				-153.386	906.75	525.769	-157.391	811.106	145.043	-211.171	895.523	37.0374	258.123	1037.77	908.984	256.654	1084.73	1095.62				166.972	1016.52	105.429	206.505	1120.6	40.9718
1228	0	-178.048	909.273	964.403				-152.961	909.131	526.247	-157.287	815.826	145.046	-213.066	899.53	37.3879	259.367	1040.36	909.353	257.883	1087.46	1096.02				167.253	1016.61	105.404	206.438	1120.66	40.9116
1229	0	-176.51	910.564	964.999				-152.572	912.011	526.761	-157.752	821.393	145.003	-215.544	904.888	37.8984	260.869	1042.84	909.816	259.072	1090.31	1096.38				167.138	1016.6	105.182	206.432	1120.65	40.9273
1230	0	-174.84	911.685	965.43				-152.371	915.214	527.299	-158.438	827.496	144.963	-217.876	910.482	38.2074	262.279	1045.41	910.06	260.321	1093.2	1096.86				167.296	1016.6	105.01	206.62	1120.68	40.9535
1231	0	-173.107	912.854	965.728				-152.038	918.502	527.768	-159.551	834.246	144.864	-220.988	917.319	38.7003	262.957	1048.07	910.406	261.402	1095.83	1097.2				167.408	1016.66	104.949	206.638	1120.71	40.9497
1232	0	-171.5	914.252	966.146				-152.336	922.852	528.38	-161.114	841.689	144.548	-223.983	925.02	39.0378	264.429	1050.76	910.409	262.425	1098.41	1097.51				167.711	1016.89	105.039	206.678	1120.69	40.8143
1233	0	-169.795	915.247	966.437				-152.2	926.545	528.872	-163.182	849.672	144.283	-227.288	933.397	39.4299	265.994	1053.28	910.606	263.624	1101.15	1097.74				167.843	1016.96	105.004	206.508	1120.76	40.8111
1234	0	-168.129	916.385	966.747				-152.36	930.815	529.391	-165.837	858.325	144.011	-230.405	942.861	39.7216	267.386	1055.88	910.757	264.563	1103.78	1098.02				167.956	1017.04	105.01	206.672	1120.67	40.7533
1235	0	-166.483	917.461	966.988				-152.728	935.577	529.98	-168.806	867.617	143.738	-233.516	953.458	39.8982	268.455	1058.59	910.874	265.347	1106.36	1098.29				167.693	1017	104.792	206.658	1120.74	40.6923
1236	0	-164.804	918.498	967.174				-153.44	940.646	530.569	-172.136	877.673	143.529	-236.141	964.804	40.1168	269.684	1061.3	910.957	266.499	1109.19	1098.49				167.892	1017.12	104.78	206.867	1120.8	40.7468
1237	0	-163.298	919.717	967.406				-154.189	946.027	531.201	-175.747	888.345	143.296	-238.932	977.401	40.853	270.88	1064.03	911.016	267.8	1112.14	1098.67				167.997	1017.21	104.801	206.897	1120.79	40.7365
1238	0	-161.817	920.866	967.559				-155.181	951.82	531.927	-179.346	899.162	143.383	-241.489	990.803	41.9763	272.235	1066.82	911.056	268.404	1114.51	1098.87				168.001	1017.27	104.74	206.945	1120.83	40.7055
1239	0	-160.305	922.01	967.679				-156.113	957.566	532.596	-183.205	910.464	143.57	-244.023	1004.54	43.4296	273.354	1069.77	910.992	269.204	1117.11	1099.07				168.254	1017.14	104.749	206.942	1120.86	40.6671
1240	0	-158.982	923.234	967.973				-157.303	964.266	533.511	-187.023	922.192	143.994	-246.427	1019.03	45.071	274.273	1072.79	910.919	269.975	1119.8	1099.3				168.298	1017.25	104.775	206.949	1120.87	40.6599
1241	0	-157.612	924.507	968.016				-158.483	971.348	534.531	-190.808	934.07	144.537	-248.941	1033.13	46.8296	275.118	1075.91	910.75	270.639	1122.41	1099.62				168.142	1017.55	104.762	207.001	1120.89	40.6456
1242	0	-156.594	925.714	968.226				-159.417	978.405	535.157	-194.451	946.323	145.27	-251.341	1047.2	48.7709	275.934	1079.07	910.57	271.423	1125.04	1100				168.252	1017.67	104.76	207	1120.9	40.5935
1243	0	-155.279	927.256	968.586				-160.661	986.345	536.866	-197.882	958.083	146.102	-253.746	1061.01	50.7219	276.998	1082.23	910.436	272.184	1127.78	1100.32				167.911	1017.77	104.734	207.004	1120.93	40.5645
1244	0	-154.199	928.659	968.587				-162.351	995.1	537.974	-200.91	969.221	146.883	-256.432	1074.94	53.0976	277.729	1085.4	910.258	272.62	1130.16	1100.79				168.229	1017.89	104.756	207.002	1121.01	40.5548
1245	0	-153.273	930.317	968.851				-163.799	1003.15	538.881	-204.109	981.617	148.255	-259.012	1088.27	55.4796	278.433	1088.62	910.098	273.478	1133.94	1100.98				168.312	1018.04	104.818	207.019	1121.04	40.5368
1246	0	-152.394	932.413	968.898				-165.412	1011.38	540.055	-206.923	993.665	149.487	-261.609	1101.37	58.0418	278.956	1091.8	909.934	273.964	1136.78	1101.49				168.298	1018.16	104.808	207.007	1121.05	40.4845
1247	0	-151.602	934.307	969.043				-166.609	1019.43	541.389	-209.413	1005.54	150.69	-264.214	1114.04	60.6433	279.605	1094.91	909.831	274.601	1139.34	1102.13				168.156	1018.15	104.785	207.039	1121.05	40.495
1248	0	-150.835	936.196	969.213				-168.161	1028.09	542.715	-211.371	1016.8	152.052	-266.875	1126.53	63.4895	280.161	1097.95	909.724	275.012	1141.7	1102.52				168.103	1018.19	104.806	207.061	1121.02	40.4554
1249	0	-150.179	938.521	969.313				-169.418	1036.04	544.19	-213.545	1028.26	153.527	-269.582	1138.86	66.3316	280.634	1100.95	909.679	275.621	1144.02	1102.93				167.967	1018.54	104.739	207.041	1121.01	40.4221
1250	0	-149.716	941.142	969.32				-170.826	1044.6	545.514	-215.355	1039.96	154.855	-272.064	1150.86	69.1071	281.017	1103.85	909.704	276.09	1145.74	1103.24				167.874	1018.55	104.735	206.903	1120.97	40.412
1251	0	-149.225	943.964	969.409				-172.208	1052.74	546.896	-216.978	1051.17	156.379	-274.572	1162.96	71.9576	283.823	1105.43	909.897	277.03	1148.44	1103.55				167.857	1018.58	104.741	207.247	1121	40.3888
1252	0	-148.903	946.85	969.444				-173.563	1060.92	548.403	-218.517	1062.65	157.83	-276.916	1174.95	74.8052	284.643	1107.95	910.299	277.007	1148.02	1103.72				167.938	1018.4	104.852	207.282	1121.01	40.3431
1253	0	-148.632	949.967	969.426				-174.438	1068.48	549.604	-219.833	1073.9	159.238	-279.302	1187.33	77.6285	284.886	1110.64	910.509	277.914	1149.99	1103.92				167.872	1018.41	104.838	207.293	1121.01	40.3196
1254	0	-148.508	953.141	969.38				-175.333	1075.98	550.549	-221.198	1085.36	160.834	-281.48	1199.6	80.4521	285.251	1113.22	910.65	278.674	1151.88	1104.06				167.781	1018.49	104.887	207.786	1121.09	40.3019
1255	0	-148.41	956.479	969.354				-176.395	1083.73	551.895	-222.222	1096.28	162.231	-283.233	1211.12	83.1648	285.538	1115.74	910.708	280.035	1156.79	1104.17				167.735	1018.55	104.953	207.678	1121.11	40.2729
1256	0	-148.411	959.816	969.334				-177.229	1091.09	553.09	-223.398	1107.5	163.659	-284.985	1223.41	85.795	285.832	1118.21	910.885	279.657	1160.39	1104.12				167.673	1018.65	105.022	207.665	1121.16	40.2234
1257	0	-148.513	963.762	969.538				-177.93	1098.14	554.19	-225.377	1118.85	165.516	-286.464	1236.11	88.6533	286.175	1120.63	910.988	280.317	1161.84	1104.18				167.621	1018.75	105.089	207.78	1121.21	40.0631
1258	0	-148.63	967.403	969.384				-178.666	1105.61	555.358	-227.095	1131.24	167.239	-288.054	1247.65	91.2608	286.399	1123.04	911.051	281.104	1163.31	1104.29				167.537	1018.87	105.163	208.041	1121.14	39.8448
1259	0	-148.882	971.183	969.106				-179.059	1112.6	556.32	-228.36	1143.05	168.692	-289.311	1259.5	93.9215	286.639	1125.52	911.086	281.72	1164.88	1104.25				167.523	1018.83	105.215	208.061	1121.16	39.7593
1260	0	-149.007	975.046	969.053				-179.549	1119.7	557.227	-229.301	1153.93	169.959	-290.222	1271.01	96.5207	286.857	1127.94	911.063	282.39	1166.43	1104.13				167.353	1019.05	105.369	208.091	1121.25	39.6562
1261	0	-149.421	978.992	968.713				-179.998	1126.97	558.109	-230.169	1165.17	171.526	-291.245	1282.96	99.0752	286.953	1130.43	910.957	283.06	1167.89	1103.94				167.283	1019.23	105.49	208.131	1121.31	39.5659
1262	0	-149.746	982.789	968.466				-180.496	1134.25	558.94	-231.177	1175.88	172.796	-291.927	1294.64	101.655	287.049	1132.9	910.79	283.783	1169.34	1103.69				167.143	1019.5	105.7	208.135	1121.33	39.4888
1263	0	-150.077	986.542	968.224				-180.998	1140.73	559.676	-231.914	1186.65	173.898	-292.329	1305.94	103.937	287.091	1135.38	910.558	284.394	1170.77	1103.29				167.06	1019.7	105.792	208.15	1121.43	39.3821
1264	0	-150.591	990.549	967.8				-181.28	1148.84	560.415	-232.849	1197.43	175.298	-293.176	1317.15	106.068	287.328	1137.78	910.303	284.846	1172.3	1102.77				166.987	1019.86	105.906	207.499	1121.34	39.1026
1265	0	-151.067	993.838	967.439				-181.536	1155.73	561.111	-233.501	1208	176.364	-293.249	1328.15	108.211	286.958	1140.36	909.793	285.367	1173.83	1102.24				166.82	1020.1	105.999	207.433	1121.4	39.0499
1266	0	-151.801	997.861	967.072				-181.772	1162.71	561.69	-234.192	1218.44	177.453	-293.055	1339.7	110.437	286.717	1142.85	909.293	285.709	1175.28	1101.66				166.69	1020.28	106.149	207.653	1121.43	38.9692
1267	0	-152.213	1001.77	966.551				-182.383	1170.43	562.262	-234.511	1228.34	178.336	-292.751	1350.17	112.206	286.443	1145.38	908.831	286.628	1175.58	1101.07				166.527	1020.5	106.276	207.691	1121.45	38.9281
1268	0	-152.909	1005.42	965.994				-182.199	1176.53	562.762	-235.031	1238.09	179.189	-292.607	1360.84	113.97	286.075	1147.81	908.343	286.17	1178.08	1100.07				166.405	1020.74	106.373	207.719	1121.45	38.8602
1269	0	-153.512	1008.98	965.465				-182.698	1183.63	562.986	-235.088	1247.33	179.826	-292.167	1371.16	115.447	285.446	1150.19	907.704	286.399	1179.74	1099.36				166.193	1020.91	106.516	207.72	1121.48	38.8056
1270	0	-154.095	1012.77	964.688				-182.921	1190.37	563.276	-235.072	1256.29	180.455	-291.654	1381.21	116.917	285.038	1152.58	907.176	286.563	1181.48	1098.77				166.305	1021.24	106.594	207.52	1121.63	38.9229
1271	0	-154.731	1016.63	964.122				-183.348	1197.38	563.677	-235.187	1265.37	180.96	-291.272	1391.38	118.263	284.512	1154.93	906.594	286.645	1183.1	1097.85				166.233	1021.54	106.69	207.78	1121.56	38.7885
1272	0	-155.417	1020.4	963.693				-183.128	1203.34	563.528	-235.479	1274.39	181.52	-290.198	1400.4	119.266	283.6	1157.23	905.931	286.578	1184.82	1097.15				166.004	1021.72	106.864	207.552	1121.66	38.8892
1273	0	-156.11	1023.93	962.603				-183.398	1209.7	563.685	-235.425	1282.88	181.876	-289.619	1409.82	120.382	283.035	1159.66	905.4	286.638	1186.42	1096.49				165.783	1021.89	106.923	207.512	1121.72	38.8901
1274	0	-156.797	1027.91	961.878				-183.5	1215.85	563.671	-235.375	1291.14	182.285	-288.787	1418.77	121.253	282.205	1162	904.799	286.746	1187.86	1095.77				165.67	1022.14	107.045	207.772	1121.66	38.7733
1275	0	-157.52	1031.85	960.937				-183.454	1221.64	563.573	-235.572	1299.22	182.652	-287.74	1427	121.852	281.612	1164.48	904.302	286.44	1189.29	1094.95				165.582	1022.39	107.172	207.482	1121.81	38.9124
1276	0	-158.235	1035.48	960.171				-183.67	1227.48	563.349	-235.716	1307.47	182.962	-286.957	1435.05	122.52	280.72	1166.73	903.805	286.318	1190.8	1094.93				165.557	1022.59	107.287	207.76	1121.71	38.7686
1277	0	-159.213	1039.34	959.321				-183.841	1233.37	563.104	-235.541	1315.11	182.999	-286.265	1442.77	122.857	280.53	1169.41	903.173	286.478	1192.68	1094.36				165.264	1022.85	107.424	207.796	1121.71	38.7671
1278	0	-159.756	1043.2	958.166				-183.785	1238.49	562.713	-234.884	1322.5	183.153	-285.632	1450.37	123.235	280.174	1172	902.67	286.397	1194.32	1093.78				165.228	1023.05	107.555	207.757	1121.75	38.7494
1279	0	-160.391	1047.19	957.314				-184.147	1244.29	562.374	-234.164	1329.7	183.179	-284.936	1457.77	123.483	279.998	1174.65	902.257	286.276	1196.02	1093.23				165.111	1023.28	107.701	207.777	1121.75	38.7384
1280	0	-161.181	1051.25	956.271				-183.771	1249.75	561.774	-233.516	1336.29	183.073	-284.313	1464.57	123.601	279.775	1177.29	901.699	286.131	1197.56	1092.88				164.896	1023.49	107.831	207.771	1121.8	38.7373
1281	0	-161.819	1054.98	955.379				-183.929	1253.67	561.063	-232.797	1342.63	182.846	-283.618	1471.12	123.597	279.666	1179.97	901.265	286.067	1199.74	1092.35				164.787	1023.74	107.983	207.811	1121.79	38.739
1282	0	-162.533	1058.99	954.263				-183.845	1258.12	560.368	-232.217	1348.71	182.479	-283.062	1477.4	123.453	279.798	1182.6	900.859	285.67	1201.39	1091.86				164.7	1024.02	108.158	207.817	1121.84	38.7401
1283	0	-163.238	1063.05	953.049				-184.119	1261.72	559.283	-231.715	1354.68	181.916	-282.585	1483.57	123.113	279.858	1185.24	900.422	285.765	1203.12	1091.28				164.619	1024.21	108.324	207.772	1121.82	38.7054
1284	0	-164.066	1067.34	951.821				-183.915	1266.72	558.636	-231.199	1360.2	181.213	-282.092	1489.3	122.633	279.713	1187.93	899.962	285.772	1204.55	1090.71				164.467	1024.36	108.403	207.798	1121.84	38.6919
1285	0	-164.831	1071.53	950.852				-183.967	1270.99	557.645	-231.05	1365.42	180.439	-281.968	1494.73	122.083	279.528	1190.6	899.497	285.467	1206.32	1090.21				164.405	1024.52	108.538	207.793	1121.88	38.6769
1286	0	-165.498	1075.32	949.723				-183.826	1274.76	556.542	-230.565	1370.32	179.496	-281.507	1499.83	121.363	279.595	1193.12	899.107	285.204	1208.23	1089.75				164.303	1024.74	108.677	207.802	1121.89	38.6857
1287	0	-166.124	1079.16	948.679				-183.829	1278.6	555.323	-230.027	1375.04	178.427	-280.994	1504.76	120.517	279.497	1195.52	898.698	284.936	1209.99	1089.38				164.191	1024.88	108.768	207.807	1121.88	38.649
1288	0	-166.959	1083.56	947.604				-183.681	1282.19	554.052	-229.856	1379.4	177.138	-280.847	1509.32	119.451	279.41	1197.85	898.28	284.627	1211.3	1088.86				164.088	1025.07	108.926	207.804	1121.95	38.6736
1289	0	-167.095	1086.26	946.187				-183.51	1285.47	552.703	-229.712	1384.53	176.211	-280.707	1513.69	118.319	279.207	1199.97	897.937	284.117	1213.25	1088.44				164.018	1025.27	109.021	207.799	1121.95	38.6187
1290	0	-168.285	1091.13	945.376				-183.158	1288.41	551.193	-229.633	1389.39	175.205	-280.429	1517.9	116.972	278.981	1202.03	897.678	283.678	1215.1	1088.08				164.01	1025.34	109.076	207.843	1121.95	38.6316
1291	0	-169.283	1095.39	944.266				-183.077	1291.65	549.714	-228.259	1392.57	173.769	-280.472	1521.7	115.534	278.639	1204.07	897.233	283.141	1216.83	1087.75				163.908	1025.56	109.236	207.835	1121.97	38.6116
1292	0	-170.21	1099.62	943.059				-183.091	1295.14	547.984	-227.586	1396.22	172.588	-279.974	1525.28	113.882	278.152	1206.13	896.815	282.439	1218.79	1087.42				163.784	1025.72	109.326	207.853	1122	38.6104
1293	0	-170.972	1103.75	941.981				-182.487	1297.37	546.357	-227.311	1399.63	171.214	-279.874	1528.63	112.037	277.668	1207.91	896.511	281.871	1220.34	1086.96				163.65	1025.93	109.464	207.873	1122.04	38.5703
1294	0	-172.13	1107.89	940.838				-182.153	1299.98	544.543	-226.549	1402.75	169.577	-279.287	1531.69	109.93	277.618	1209.76	896.188	281.094	1222.43	1086.57				163.567	1026.1	109.589	207.883	1122.04	38.5515
1295	0	-173.051	1112.04	939.571				-181.764	1302.54	542.681	-225.956	1405.77	167.755	-278.869	1534.65	107.636	277.166	1211.59	895.775	280.462	1224.4	1086.27				163.455	1026.21	109.682	207.897	1122.07	38.5191
1296	0	-173.906	1116.11	938.578				-181.231	1304.96	540.64	-226.232	1409.71	166.488	-278.397	1537.32	105.243	276.588	1213.45	895.414	279.601	1226.35	1085.83				163.35	1026.44	109.79	207.914	1122.06	38.491
1297	0	-174.905	1120.26	937.424				-180.744	1307.32	538.703	-225.943	1411.34	164.864	-277.88	1539.37	102.694	275.715	1215.29	894.88	278.835	1228.33	1085.41				163.225	1026.61	109.932	207.909	1122.01	38.4478
1298	0	-176.099	1124.72	936.329				-180.943	1310.73	536.846	-225.16	1413.09	162.969	-276.869	1541.54	99.8747	274.858	1217.13	894.378	277.925	1230.54	1085.02				163.214	1026.8	110.062	207.97	1122.11	38.441
1299	0	-177.381	1128.98	935.213				-180.575	1312.98	534.863	-224.553	1414.57	161.074	-276.034	1543.44	97.0551	274.073	1219.02	893.934	277.098	1232.45	1084.57				163.036	1027.01	110.176	207.98	1122.12	38.4214
1300	0	-178.506	1133.26	934.302				-180.082	1314.94	532.831	-223.263	1415.45	158.845	-274.516	1544.74	93.9016	273.062	1220.9	893.54	276.034	1234.62	1084.09				163.089	1026.93	110.315	207.994	1122.15	38.4114
1301	0	-179.814	1137.68	933.02				-179.411	1316.22	530.687	-222.167	1416.14	156.414	-273.192	1545.85	90.5455	272.428	1222.72	893.238	275.292	1236.8	1083.58				163.035	1026.99	110.484	207.999	1122.16	38.3638
1302	0	-181.296	1142.28	932.145				-179.105	1318.31	528.592	-221.154	1416.78	153.885	-271.952	1546.91	87.0921	271.262	1224.78	892.703	274.394	1238.94	1083.09				162.747	1027.44	110.644	208.035	1122.17	38.3537
1303	0	-182.664	1146.5	930.91				-178.824	1320.34	526.445	-219.383	1416.61	150.77	-269.952	1547.17	83.0526	270.343	1226.87	892.352	273.077	1241.16	1082.61				162.627	1027.61	110.817	208.036	1122.17	38.3358
1304	0	-183.956	1151.04	930.023				-178.499	1322.55	524.402	-217.531	1416.55	147.749	-267.873	1547.53	79.1061	269.514	1228.93	891.972	271.979	1243.25	1082.01				162.504	1027.77	111.008	208.061	1122.06	38.3124
1305	0	-185.482	1156.62	928.996				-178.277	1324.19	522.168	-216.225	1416.14	145.027	-265.618	1547.38	74.8596	268.032	1230.86	891.336	270.743	1245.4	1081.46				162.331	1027.87	111.26	208.059	1122.08	38.3105
1306	0	-187.298	1160.52	927.839				-178.024	1325.69	519.85	-215.497	1416.29	142.299	-263.121	1546.97	70.4091	266.896	1233.06	890.969	269.354	1247.97	1080.91				162.203	1028.06	111.436	208.061	1122.1	38.3003
1307	0	-188.895	1164.85	926.87				-177.838	1327.32	517.527	-215.156	1417.06	139.834	-260.52	1545.65	65.7121	265.83	1235.21	890.629	267.888	1250.62	1080.31				162.001	1028.2	111.623	208.067	1122.1	38.2878
1308	0	-190.494	1169.39	925.859				-177.572	1328.66	515.054	-214.449	1416.43	136.786	-257.684	1544.11	60.8446	264.555	1237.49	890.004	266.389	1252.9	1079.74				161.895	1028.33	111.852	208.102	1122.2	38.2193
1309	0	-192.146	1173.93	924.654				-177.093	1329.26	512.171	-213.507	1415.51	133.634	-254.782	1542.33	55.8008	263.53	1239.7	889.667	264.854	1255.5	1079.14				161.798	1028.38	112.042	208.138	1122.23	38.2028
1310	0	-193.907	1178.81	923.439				-176.704	1330.09	509.454	-212.592	1414.32	130.75	-252.079	1540.15	50.594	261.967	1241.97	889.339	263.307	1258.17	1078.61				161.754	1028.43	112.229	208.172	1122.22	38.1374
1311	0	-195.848	1183.86	922.387				-176.464	1331.1	506.914	-211.468	1412.43	127.88	-248.876	1537.34	45.2661	260.203	1244.38	888.916	261.52	1261.15	1077.92				161.744	1028.5	112.476	208.175	1122.23	38.0581
1312	0	-197.775	1188.62	921.385				-176.534	1332.41	504.622	-210.967	1411.34	124.794	-245.543	1534.16	39.7997	258.421	1246.74	888.493	259.77	1264	1077.32				161.662	1028.56	112.725	208.251	1122.25	37.9877
1313	0	-199.695	1193.63	920.008				-176.312	1333.38	501.948	-210.422	1410.12	121.974	-243.206	1532.42	39.3017	256.577	1248.98	888.07	257.866	1267.2	1076.7				161.674	1028.55	112.974	208.322	1122.26	37.8983
1314	0	-201.896	1198.65	918.765				-175.931	1333.95	499.106	-205.924	1405.17	118.579	-241.353	1532.54	40.8739	254.591	1251.32	887.601	255.842	1270.51	1076.07				161.621	1028.76	113.259	208.332	1122.24	37.8314
1315	0	-203.964	1203.6	917.824				-175.325	1334.28	496.357	-205.413	1403.98	116.13	-238.582	1532.71	42.2127	252.623	1253.79	887.154	253.906	1273.95	1075.51				161.609	1028.86	113.559	208.423	1122.27	37.7445
1316	0	-206.297	1208.68	916.415				-174.295	1334.29	493.59	-205.959	1404.98	115.103	-236.147	1532.99	43.3115	250.615	1256.26	886.784	251.813	1276.93	1074.75				161.641	1028.99	113.823	208.585	1122.23	37.7588
1317	0	-208.875	1214.22	915.349				-173.469	1334.72	491.022	-205.557	1405.33	113.498	-234.457	1533.55	44.1965	248.297	1258.83	886.306	249.598	1280.01	1074.19				161.683	1029.1	114.112	208.509	1122.34	37.5669
1318	0	-211.371	1219.56	914.035				-173.055	1335.22	488.773	-204.093	1404.92	111.441	-234.561	1533.3	44.1903	245.794	1261.5	885.767	247.309	1283.87	1073.51				161.728	1029.2	114.438	208.57	1122.41	37.5435
1319	0	-213.764	1224.54	912.866				-173.055	1336.5	487.165	-202.625	1404.79	110.672	-234.651	1533.12	43.9542	243.322	1264.14	885.192	244.993	1287.44	1072.95				161.729	1029.43	114.826	208.594	1122.44	37.5229
1320	0	-216.375	1229.97	911.861				-173.436	1338.9	486.286	-199.479	1403.43	109.147	-234.414	1533.43	43.9369	240.962	1266.84	884.656	242.463	1290.71	1072.24				161.798	1029.66	115.343	208.675	1122.48	37.4683
1321	0	-218.973	1234.98	911.204				-173.812	1342.26	485.808	-199.766	1406.35	109.457	-234.149	1533.51	44.2343	238.589	1269.61	884.239	240.009	1294.68	1071.74				161.955	1030.02	115.828	208.722	1122.57	37.4334
1322	0	-221.962	1240.26	910.985				-174.136	1346.46	485.67	-198.69	1411.25	108.682	-233.855	1533.43	44.3438	236.091	1272.49	883.886	237.398	1298.53	1071.25				161.991	1030.34	116.32	208.751	1122.61	37.4648
1323	0	-224.596	1245.03	910.878				-174.453	1350.66	485.722	-198.535	1410.28	109.145	-233.684	1533.55	44.3817	233.481	1275.47	883.564	234.526	1301.98	1070.79				162.017	1030.82	117.057	208.824	1122.7	37.4613
1324	0	-227.429	1249.37	910.99				-175.281	1355.15	486.068	-197.804	1412.42	108.775	-233.605	1533.72	44.4569	230.094	1277.13	883.304	231.773	1305.76	1070.61				162.029	1031.3	117.973	208.824	1122.73	37.4704
1325	0	-230.219	1253.52	911.597				-176.467	1359.04	486.745	-197.998	1414.3	108.924	-233.626	1533.75	44.4293	227.628	1280.18	883.438	228.909	1309.67	1070.58				161.951	1031.99	119.032	208.766	1122.76	37.5608
1326	0	-232.975	1257.52	912.482				-178.228	1361.93	487.53	-197.9	1411.11	108.815	-233.705	1533.82	44.3329	224.852	1283.57	883.442	225.879	1313.82	1070.55				161.747	1032.67	120.065	209.023	1122.63	37.5161
1327	0	-235.558	1260.85	913.264				-180.404	1364.28	488.288	-198.59	1412.96	108.988	-233.875	1533.84	44.1851	222.057	1286.67	883.605	223.316	1314.36	1070.85				161.629	1033.35	121.492	208.982	1122.6	37.7061
1328	0	-238.204	1264.19	914.344				-182.664	1365.73	488.862	-199.037	1413.73	108.965	-234.008	1533.93	44.0784	219.026	1289.85	883.719	220.396	1317.54	1071.22				161.339	1034.24	122.846	208.621	1122.89	37.951
1329	0	-241.313	1267.93	915.754				-184.942	1366.74	489.315	-199.498	1414.43	108.939	-234.155	1533.93	43.9695	215.864	1293.16	884.028	217.358	1321.29	1071.35				161.157	1035.23	124.552	208.573	1122.92	38.1802
1330	0	-244.193	1271	916.916				-187.246	1367.09	489.54	-199.832	1414.21	108.772	-234.28	1533.88	43.9491	212.522	1296.41	884.414	214.288	1325.18	1071.46				160.902	1036.63	126.016	208.537	1123.03	38.432
1331	0	-247.182	1274.37	917.929				-189.47	1367.36	489.658	-199.942	1414.69	108.7	-234.254	1533.95	43.8681	208.893	1299.47	884.739	211.185	1329.52	1071.85				160.79	1037.4	128.047	208.535	1123.1	38.7136
1332	0	-250.272	1277.78	918.841				-191.511	1367.29	489.522	-200.229	1414.76	108.482	-234.355	1533.89	43.8908	205.057	1302.32	885.123	207.961	1333.74	1072.19				161.174	1037.82	130.223	208.494	1123.26	38.9687
1333	0	-253.323	1281.15	919.433				-193.353	1367.54	489.373	-200.652	1413.88	108.211	-234.39	1533.9	43.8568	201.31	1305.18	885.723	204.712	1337.83	1072.53				161.104	1038.85	132.461	208.5	1123.31	39.2737
1334	0	-256.404	1284.56	920.039				-194.869	1368	489.116	-200.62	1414.15	107.977	-234.338	1533.86	43.8431	197.359	1307.51	886.077	201.438	1342.14	1072.8				160.979	1040.41	134.606	208.472	1123.42	39.5937
1335	0	-259.407	1288.14	920.315				-196.359	1369.03	488.842	-201.009	1414.49	107.844	-234.389	1533.83	43.9077	193.429	1309.63	886.671	198.111	1346.13	1073.19				160.865	1042.04	136.887	208.68	1123.66	40.2674
1336	0	-262.533	1291.98	920.509				-197.75	1370.19	488.527	-201.095	1414.58	107.606	-234.344	1533.83	43.8736	189.975	1311.75	887.181	194.835	1350.2	1073.59				160.779	1044.14	139.504	208.555	1123.56	40.4807
1337	0	-265.583	1295.82	920.519				-198.934	1371.22	488.057	-200.83	1414.61	107.226	-234.28	1533.84	43.8725	186.374	1313.63	888.386	191.386	1354.16	1073.89				160.829	1046	141.868	208.562	1123.71	41.3064
1338	0	-268.636	1299.77	920.394				-200.12	1372.76	487.682	-200.426	1414.56	106.964	-234.259	1533.82	43.8921	183.615	1316.67	888.937	187.673	1357.78	1074.16				160.944	1048.25	144.805	208.657	1123.79	41.7959
1339	0	-271.751	1303.96	920.12				-201.414	1374.16	487.249	-200.552	1414.6	106.461	-234.214	1533.77	43.8626	181.304	1321.05	889.228	184.273	1361.95	1074.59				160.947	1051.02	148.148	208.533	1124.13	42.7274
1340	0	-274.789	1308.06	919.76				-202.499	1375.29	486.863	-200.501	1415.19	106.225	-234.199	1533.85	43.9103	179.076	1325.31	890.13	180.965	1366.04	1074.9				160.519	1054.23	151.724	208.588	1124.9	43.7312
1341	0	-277.835	1312.52	919.465				-203.852	1376.6	486.648	-200.366	1415.34	105.951	-234.153	1533.77	43.8843	176.928	1329.59	890.469	178.282	1370.87	1075.21				160.112	1057.99	155.656	208.288	1125.16	44.6975
1342	0	-280.778	1316.86	918.952				-205.249	1377.84	486.428	-200.858	1415.97	105.729	-234.152	1533.78	43.8844	174.846	1333.32	890.553	175.165	1375.11	1075.36				159.626	1062.65	160.124	207.841	1125.58	46.4802
1343	0	-283.179	1320.73	918.355				-206.66	1378.61	486.079	-200.902	1416.16	105.649	-234.139	1533.83	43.8919	172.673	1337.13	890.341	172.13	1379.3	1075.52				159.248	1067.63	164.864	207.441	1126.34	48.6286
1344	0	-285.742	1325.06	917.949				-208.036	1379.4	485.814	-200.346	1416.09	105.222	-234.139	1533.83	43.8925	170.377	1340.95	890.116	169.234	1383.5	1075.58				158.414	1073.64	170.079	206.971	1127.51	51.3841
1345	0	-288.192	1328.87	917.466				-209.618	1380.42	485.526	-200.532	1416.29	104.932	-234.137	1533.84	43.8725	168.026	1344.51	889.33	166.359	1387.5	1075.62				157.162	1080.41	175.74	206.241	1128.65	54.7874
1346	0	-290.388	1332.7	917.116				-211.107	1381.5	485.31	-200.653	1416.69	104.695	-234.14	1533.84	43.85	165.934	1348.31	889.301	163.831	1391.56	1075.54				155.496	1087.91	181.868	205.478	1130.4	58.8224
1347	0	-292.647	1336.83	916.685				-212.429	1381.97	484.865	-200.947	1416.73	104.434	-234.151	1533.75	43.8235	163.436	1352.32	888.68	161.151	1395.18	1075.52				153.871	1096.24	188.114	204.763	1133.17	63.7128
1348	0	-294.468	1340.8	916.397				-213.771	1382.9	484.673	-201.385	1415.86	104.471	-234.149	1533.75	43.822	161.111	1356.42	887.992	158.716	1398.57	1075.5				152.041	1105.18	194.72	203.616	1136.07	69.325
1349	0	-296.174	1344.38	916.131				-215.308	1384.12	484.508	-201.219	1416.58	104.005	-234.177	1533.79	43.8302	159.225	1360.45	887.204	156.406	1402.01	1075.36				150.064	1114.37	201.558	202.073	1139.38	75.9241
1350	0	-297.98	1348.14	916.01				-216.534	1384.55	484.138	-201.421	1416.98	103.831	-234.191	1533.78	43.7721	157.53	1364.33	886.833	154.261	1405.24	1075				147.987	1123.59	208.36	199.815	1143.25	82.9658
1351	0	-299.745	1351.64	915.818				-217.817	1385.24	483.869	-201.546	1416.82	103.717	-234.192	1533.78	43.7581	156.338	1366.03	887.172	152.315	1408.29	1074.46				145.419	1132.89	214.705	197.411	1148.19	90.2268
1352	0	-301.285	1354.47	915.753				-219.1	1386.19	483.685	-201.401	1416.48	103.417	-234.204	1533.72	43.7493	155.011	1368.46	886.504	150.586	1411.35	1073.74				142.305	1142.48	220.16	195.245	1154.42	97.0985
1353	0	-302.995	1357.19	915.799				-220.242	1386.74	483.491	-201.293	1416.07	103.168	-234.24	1533.76	43.7384	154.112	1371.52	885.824	148.934	1414.13	1072.97				139.314	1152.03	225.76	192.982	1162.21	102.115
1354	0	-304.522	1359.72	915.802				-221.513	1387.68	483.492	-201.723	1416.36	103.063	-234.233	1533.74	43.7174	153.708	1374.85	885.508	147.584	1416.99	1072.12				136.507	1160.74	230.604	190.124	1171.97	105.728
1355	0	-306.027	1361.95	915.857				-222.43	1387.95	483.158	-201.414	1415.98	103.026	-234.262	1533.76	43.7002	152.478	1377.44	885.069	146.215	1419.82	1071.33				133.93	1170.63	234.174	186.68	1184.11	109.313
1356	0	-307.351	1363.76	915.881				-223.513	1388.65	483.317	-201.925	1416.4	102.961	-234.295	1533.73	43.6781	151.564	1380.06	884.805	145.056	1422.72	1070.74				130.492	1182.63	235.379	182.958	1197.47	110.885
1357	0	-308.887	1365.53	915.896				-224.131	1389.02	483.2	-202.247	1416.84	103.071	-234.307	1533.71	43.6626	150.918	1382.96	884.885	143.996	1425.77	1070.18				127.882	1195.21	235.679	179.23	1211.8	111.159
1358	0	-310.034	1367	916.178				-225.131	1390.07	483.397	-202.461	1417.15	103.173	-234.346	1533.69	43.6545	150.165	1385.67	885.044	142.994	1428.86	1069.95				125.456	1208.25	235.022	175.282	1226.73	110.135
1359	0	-311.21	1368.39	916.363				-225.703	1390.65	483.394	-202.496	1417.12	103.106	-234.292	1533.7	43.6504	149.515	1388.2	885.559	142.099	1432.19	1069.84				122.961	1221.57	233.44	171.514	1242.98	108.123
1360	0	-312.117	1369.67	916.586				-226.117	1391.28	483.409	-202.43	1416.99	103.086	-234.363	1533.7	43.6802	148.479	1390.45	886.093	141.351	1435.62	1069.97				120.65	1235.42	230.915	168.242	1260.37	105.721
1361	0	-312.765	1370.77	916.711				-226.736	1392.39	483.607	-202.46	1416.91	103.117	-234.327	1533.65	43.6175	147.455	1392.61	886.936	140.43	1438.8	1070.18				118.51	1249.92	227.504	165.253	1278.73	102.324
1362	0	-313.487	1372.32	916.798				-227.13	1393.35	483.699	-202.468	1416.82	103.123	-234.333	1533.63	43.623	146.898	1394.93	887.814	139.67	1442.01	1070.27				116.503	1265.19	223.351	162.795	1297.98	98.6972
1363	0	-314.054	1374.18	916.957				-227.389	1394.12	483.686	-202.52	1416.87	103.187	-234.379	1533.63	43.6083	146.673	1397.61	889.048	138.927	1445.22	1070.32				115.401	1280.95	218.518	160.512	1317.98	94.7058
1364	0	-314.306	1375.94	917.201				-227.476	1394.7	483.798	-203.695	1418.07	103.794	-234.334	1533.64	43.5973	145.99	1399.9	889.941	138.352	1448.41	1070.38				113.734	1297.35	213.013	159.042	1339.02	90.6007
1365	0	-314.631	1377.84	917.315				-227.672	1395.62	483.911	-203.302	1417.93	103.618	-234.328	1533.63	43.6188	146.295	1402.79	890.87	137.765	1451.53	1070.36				112.724	1314.16	207.128	158.248	1360.53	86.3253
1366	0	-314.872	1380.24	917.329				-227.847	1396.89	484.065	-202.836	1417.18	103.438	-234.359	1533.66	43.6435	146.437	1405.72	891.628	137.351	1454.47	1070.26				112.375	1331.48	200.835	158.12	1382.86	82.0219
1367	0	-314.978	1382.55	917.333				-227.886	1398.07	484.12	-202.684	1416.84	103.361	-234.375	1533.6	43.6354	146.241	1408.34	892.414	136.871	1457.35	1070.05				112.539	1349.09	194.377	157.831	1403.99	77.6241
1368	0	-314.798	1384.67	917.368				-227.814	1398.95	484.146	-202.701	1416.87	103.418	-234.337	1533.65	43.6531	146.224	1410.95	892.897	136.725	1460.35	1069.7				113.239	1367.15	187.744	158.495	1426.41	73.464
1369	0	-314.562	1387.1	917.3				-227.663	1400.04	484.166	-202.772	1417.09	103.456	-234.362	1533.65	43.6641	146.61	1413.85	893.339	136.713	1463.28	1069.42				114.469	1385.43	181.226	159.891	1449.43	69.7262
1370	0	-314.369	1389.75	917.28				-227.465	1401.1	484.195	-202.629	1417.07	103.48	-234.339	1533.64	43.6741	147.036	1416.76	893.667	135.513	1465.02	1069.15				115.272	1402.14	174.822	161.421	1472.39	66.3802
1371	0	-313.992	1392.42	917.141				-227.187	1402.03	484.202	-202.495	1416.97	103.443	-234.319	1533.62	43.6934	147.214	1419.41	893.942	135.685	1468.11	1068.82				117.702	1420.8	168.547	163.54	1495.22	63.4038
1372	0	-313.475	1395.08	917.28				-226.867	1403.23	484.248	-202.455	1416.99	103.463	-234.318	1533.61	43.7055	147.881	1422.4	894.053	135.946	1471.06	1068.52				120.546	1439.51	162.562	166.354	1518.28	61.1244
1373	0	-312.912	1397.93	917.267				-226.522	1404.06	484.268	-202.34	1416.96	103.514	-234.319	1533.62	43.6935	148.66	1425.45	894.289	136.248	1474.04	1068.18				123.688	1458.17	157.021	169.668	1541.07	59.3359
1374	0	-312.287	1400.63	917.302				-226.131	1405.19	484.389	-202.243	1417.02	103.615	-234.319	1533.62	43.6934	149.682	1428.57	894.364	136.93	1477.37	1067.89				126.707	1476.19	151.659	173.173	1563.44	58.1351
1375	0	-311.453	1403.22	917.296				-225.685	1407.37	484.768	-202.183	1417.06	103.758	-234.318	1533.61	43.7055	151.483	1432.28	894.563	137.482	1480.5	1067.65				130.029	1493.75	146.991	176.957	1585.18	57.3055
1376	0	-310.821	1406.23	917.46				-225.319	1407.44	484.654	-202.049	1417.1	103.824	-234.334	1533.62	43.7084	152.884	1435.56	894.519	138.205	1483.94	1067.41				133.646	1510.9	142.816	181.139	1606.36	57.1316
1377	0	-309.588	1408.38	917.591				-224.639	1408.03	484.607	-201.962	1417.09	103.929	-234.318	1533.61	43.7058	154	1438.73	894.309	139.179	1487.51	1067.07				137.683	1527.66	139.099	185.285	1626.62	57.4557
1378	0	-308.455	1410.72	917.786				-223.93	1409.17	484.717	-201.818	1417.11	103.985	-234.32	1533.6	43.7253	154.807	1441.66	893.941	140.15	1491.2	1066.75				141.966	1543.71	135.947	189.061	1645.65	58.0264
1379	0	-307.072	1412.64	917.935				-223.295	1410.05	484.966	-201.663	1417.12	104.131	-234.32	1533.6	43.7256	155.327	1444.41	893.412	141.184	1494.94	1066.47				146.153	1558.68	133.203	192.638	1663.11	58.6588
1380	0	-305.767	1414.74	918.151				-222.552	1411.44	485.219	-201.589	1417.24	104.238	-234.32	1533.6	43.7255	156.532	1447.8	892.715	142.513	1499.01	1066.16				149.975	1572.26	130.836	196.744	1679.7	59.6117
1381	0	-304.479	1416.9	918.324				-221.841	1412.82	485.524	-201.498	1417.67	104.254	-234.318	1533.61	43.7057	157.813	1451.46	892.079	143.784	1503.07	1065.81				153.743	1584.79	128.764	200.205	1694.96	60.6652
1382	0	-303.133	1419.19	918.807				-220.752	1413.82	485.602	-201.119	1417.36	104.505	-234.322	1533.64	43.723	159.062	1455.41	891.312	144.989	1507.37	1065.55				157.752	1596.29	127.159	203.194	1707.72	61.3337
1383	0	-301.678	1421.4	919.129				-219.734	1415.04	485.912	-200.684	1417.02	104.527	-234.331	1533.54	43.7396	160.303	1459.34	890.669	146.556	1511.89	1065.29				161.342	1606.09	125.577	206.134	1717.96	61.2466
1384	0	-299.797	1423.2	919.549				-218.795	1416.87	486.408	-200.304	1416.9	104.7	-234.369	1533.59	43.7447	160.443	1462.83	889.428	148.378	1516.73	1064.97				163.714	1614.3	123.981	208.399	1729.22	62.5244
1385	0	-297.895	1425.23	920.023				-217.513	1418.22	486.745	-200.161	1417.04	104.882	-234.365	1533.69	43.7502	161.96	1467.57	888.33	149.919	1521.56	1064.73				165.783	1621.29	123.024	210.039	1736.17	62.7466
1386	0	-296.124	1427.8	920.595				-216.192	1419.74	486.962	-200.008	1417.19	105.085	-234.379	1533.64	43.7423	163.372	1472.54	887.594	151.76	1526.65	1064.48				166.985	1626.55	121.961	212.037	1740.6	61.8877
1387	0	-294.102	1430.1	921.044				-214.988	1421.62	487.502	-199.735	1417.28	105.3	-234.41	1533.64	43.7442	164.671	1477.48	887.073	153.679	1532.02	1064.21				167.284	1629.02	120.455	212.314	1741.42	58.8866
1388	0	-291.72	1432.48	921.606				-213.514	1423.22	487.724	-199.498	1417.29	105.528	-234.415	1533.64	43.7487	166.478	1483.23	886.51	155.753	1537.51	1063.95				167.047	1629.06	118.957	212.201	1741.99	55.6977
1389	0	-289.181	1434.92	922.218				-212.093	1425.54	488.187	-199.117	1417.02	105.686	-234.417	1533.68	43.7465	168.485	1489.14	886.106	158.64	1544	1063.73				166.641	1628.74	117.693	211.916	1743.29	53.8447
1390	0	-286.679	1437.68	922.703				-210.375	1427.41	488.656	-198.804	1417.03	105.965	-234.435	1533.69	43.7696	169.887	1494.64	885.806	161.067	1550.07	1063.43				166.54	1630.19	117.105	210.972	1744.18	52.5281
1391	0	-283.949	1440.39	923.25				-208.717	1429.92	489.13	-198.675	1417.39	106.362	-234.432	1533.68	43.7922	172.144	1500.76	885.51	163.377	1555.99	1063.3				166.597	1632.32	116.757	210.455	1744.97	51.7373
1392	0	-281.289	1443.38	924.016				-206.759	1431.97	489.566	-198.347	1417.56	106.697	-234.394	1533.68	43.8023	174.272	1506.86	885.425	165.368	1561.64	1063.28				166.492	1633.32	116.707	210.306	1745.05	50.4882
1393	0	-278.503	1446.5	924.55				-204.901	1434.56	490.056	-197.747	1417.53	107.006	-234.379	1533.73	43.8108	176.247	1512.79	885.595	167.741	1567.48	1063.17				167.209	1634.21	116.855	210.447	1744.52	48.8608
1394	0	-275.662	1449.64	925.228				-202.948	1437.07	490.386	-197.448	1417.72	107.359	-234.359	1533.76	43.8594	179.026	1519.31	886.179	170.434	1573.33	1063.19				167.513	1635.07	116.901	210.514	1743.84	47.8814
1395	0	-272.743	1453.08	925.782				-200.926	1439.49	490.835	-197.284	1417.94	107.698	-234.318	1533.78	43.8614	181.597	1525.41	886.834	173.075	1578.92	1063.26				167.788	1636.31	116.667	210.494	1744.41	47.4903
1396	0	-269.537	1456.31	926.12				-199.07	1442.09	491.315	-196.874	1417.95	108.079	-234.32	1533.79	43.9206	183.849	1531.11	887.92	175.678	1584.34	1063.36				168.019	1637.34	116.373	210.55	1744.97	47.3005
1397	0	-266.475	1459.99	926.533				-196.933	1444.08	491.819	-196.834	1418.5	108.671	-234.325	1533.82	43.9397	186.79	1537.16	889.263	178.332	1589.49	1063.52				168.183	1638.02	116.226	211.033	1746.61	47.2076
1398	0	-263.253	1463.49	926.852				-194.938	1446.36	492.187	-196.466	1419.14	109.13	-234.325	1533.83	43.9398	189.607	1543.02	890.306	181.123	1594.49	1063.83				168.29	1638.63	116.043	211.148	1747.46	47.0996
1399	0	-260.077	1467.15	927.165				-193.082	1449.08	492.725	-195.959	1418.88	109.755	-234.256	1533.88	43.9938	192.564	1548.79	891.416	183.996	1599.41	1064.21				168.351	1639.48	115.805	211.116	1747	46.4626
1400	0	-256.5	1470.43	927.572				-190.873	1451.24	493.284	-195.72	1419.06	110.223	-234.278	1533.92	44.0355	195.617	1554.49	892.394	186.926	1604.25	1064.65				168.516	1640.3	115.691	211.208	1747.79	46.4072
1401	0	-252.999	1473.67	927.893				-188.839	1453.75	493.813	-195.182	1420.28	110.885	-234.263	1534.01	44.0648	198.743	1560.11	893.211	189.968	1608.97	1065.17				168.484	1640.77	115.509	211.274	1748.35	46.3058
1402	0	-249.73	1477.48	928.233				-186.843	1456.39	494.406	-195.057	1419.46	111.697	-234.242	1534.02	44.0979	201.913	1565.63	893.859	193.119	1613.69	1065.78				168.501	1641.17	115.262	211.282	1748.76	46.2343
1403	0	-246.231	1480.92	928.778				-184.808	1458.56	494.979	-194.693	1419.88	112.387	-234.263	1534.08	44.132	205.094	1571.02	894.349	196.297	1618.42	1066.39				168.493	1641.45	115.058	211.247	1748.91	46.205
1404	0	-242.701	1484.14	929.194				-183.081	1461.42	495.709	-194.474	1420.05	113.271	-234.217	1534.11	44.1108	208.25	1576.27	894.709	199.733	1623.39	1066.84				168.4	1641.63	114.88	211.226	1748.95	46.096
1405	0	-239.349	1487.48	929.955				-181.124	1463.79	496.564	-194.565	1420.08	114.363	-234.218	1534.13	44.0895	211.347	1581.35	894.975	202.874	1628.08	1067.56				168.098	1641.87	114.658	211.226	1749.34	46.1191
1406	0	-236.076	1491.09	930.776				-179.481	1466.23	497.391	-194.068	1420.52	115.437	-234.276	1534.13	44.1007	214.35	1586.23	895.189	206.154	1632.94	1068.44				168.335	1642.34	114.658	211.294	1750.11	46.25
1407	0	-232.859	1494.51	931.734				-177.871	1468.54	498.351	-194.397	1419.6	117.468	-234.28	1534.15	44.0453	217.229	1590.89	895.393	209.091	1637.57	1069.27				168.383	1642.59	114.526	211.826	1748.65	45.6296
1408	0	-229.422	1497.57	932.816				-176.493	1470.89	499.501	-194.204	1419.52	118.747	-234.291	1534.17	43.989	219.957	1595.31	895.626	212.217	1642.36	1070.28				168.388	1642.85	114.401	211.973	1747.23	44.9419
1409	0	-226.617	1500.96	934.049				-175.264	1473.66	500.924	-193.283	1423.42	119.932	-234.236	1534.04	43.8888	222.544	1599.5	895.868	215.122	1646.82	1071.18				168.085	1642.82	114.121	211.888	1747.28	44.8335
1410	0	-223.8	1504.34	935.432				-173.976	1476.46	502.279	-193.464	1422.93	121.447	-234.447	1533.7	43.5983	224.875	1603.37	896.325	218.023	1651.26	1072.08				168.159	1643.06	113.995	211.931	1747.62	44.9505
1411	0	-220.848	1507.28	937.032				-172.826	1479.17	503.924	-193.099	1424.7	122.389	-234.572	1533.51	43.3739	227.461	1608.04	897.156	220.898	1655.54	1073.02				168.612	1643.62	114.162	211.923	1747.52	44.8107
1412	0	-218.239	1510.55	938.707				-171.694	1482.02	505.366	-193.104	1424.44	124.08	-234.822	1533.43	43.1866	229.984	1612.57	898.063	223.71	1659.68	1074.05				168.929	1644.1	114.173	211.92	1747.48	44.7256
1413	0	-215.684	1513.74	940.595				-170.725	1485.16	507.165	-193.338	1424.48	126.041	-235.138	1533.47	43.0792	232.398	1616.95	898.897	226.413	1663.67	1074.99				168.526	1643.89	113.896	211.679	1747.33	44.6639
1414	0	-213.146	1516.86	942.555				-169.88	1488.34	508.897	-192.898	1425.56	127.699	-235.472	1533.51	43.0181	234.811	1621.14	899.766	229.115	1667.46	1075.98				168.746	1644.21	113.983	211.662	1747.37	44.6177
1415	0	-210.683	1519.81	944.55				-168.983	1491.71	510.781	-192.76	1426.62	129.505	-235.777	1533.4	42.8072	237.042	1625.19	900.687	231.635	1671.12	1077.01				168.885	1644.41	113.869	211.926	1747.59	44.632
1416	0	-208.142	1522.48	946.651				-168.243	1495.16	512.683	-193.278	1428.42	131.56	-236.083	1533.06	42.4629	239.291	1629.17	901.613	234.173	1674.7	1078.05				168.956	1644.5	113.788	211.851	1747.62	44.6644
1417	0	-205.844	1525.15	948.797				-167.647	1498.78	514.533	-193.482	1429.55	134.161	-236.311	1532.97	42.3804	241.503	1633.09	902.723	236.675	1678.23	1079.27				169.111	1644.61	113.749	211.966	1747.64	44.6051
1418	0	-203.645	1527.75	951.026				-167.04	1502.45	516.488	-192.968	1430.91	135.861	-236.453	1532.87	42.4353	243.605	1636.93	903.779	239.065	1681.67	1080.44				169.258	1644.62	113.703	212.035	1747.76	44.6482
1419	0	-201.742	1530.63	953.239				-167.024	1507.57	518.627	-192.658	1432.39	137.878	-236.578	1532.84	42.5143	245.735	1640.78	904.972	241.485	1685.14	1081.75				169.506	1644.69	113.691	212.025	1747.86	44.6168
1420	0	-199.725	1533.2	955.479				-166.529	1511.62	520.776	-192.933	1433.4	140.333	-236.578	1532.89	42.7081	247.634	1644.46	906.08	243.672	1688.41	1082.97				169.584	1644.57	113.618	212.094	1747.74	44.5114
1421	0	-197.689	1535.4	957.671				-165.815	1515.18	522.285	-192.54	1435.05	142.837	-236.6	1532.77	42.7442	249.542	1648.12	907.127	245.87	1691.69	1084.13				169.719	1644.46	113.496	212.102	1747.79	44.5043
1422	0	-195.759	1537.68	959.886				-165.835	1520.09	524.338	-191.963	1436.58	144.581	-236.735	1532.84	42.8917	251.309	1651.65	908.239	247.925	1694.82	1085.36				169.878	1644.5	113.47	212.057	1747.81	44.4403
1423	0	-194.105	1539.98	962.088				-165.699	1523.85	526.142	-191.739	1438.45	146.51	-236.471	1532.75	42.896	253.126	1655.19	909.182	250.032	1697.97	1086.42				170.087	1644.48	113.417	212.091	1747.83	44.4095
1424	0	-192.263	1542.09	964.226				-165.828	1528.14	527.842	-191.004	1440.02	148.626	-236.152	1532.67	43.0844	254.877	1658.59	910.121	252.071	1700.97	1087.47				170.209	1644.45	113.369	212.126	1747.85	44.3643
1425	0	-190.767	1544.4	966.208				-165.737	1532.13	529.51	-190.842	1441.53	150.738	-235.659	1532.68	43.4408	256.581	1661.87	910.844	254.064	1703.86	1088.31				170.425	1644.43	113.324	212.145	1747.91	44.3213
1426	0	-189.199	1546.52	968.194				-166.089	1536.87	531.102	-190.229	1443.41	152.501	-235.257	1532.87	43.852	258.096	1665.11	911.548	255.869	1706.71	1089.12				170.601	1644.4	113.284	212.154	1747.85	44.2296
1427	0	-187.815	1548.83	970.079				-166.431	1541.82	532.738	-189.672	1444.63	154.779	-234.847	1533.04	44.4343	259.569	1668.29	912.057	257.63	1709.49	1089.75				170.759	1644.32	113.228	212.152	1747.8	44.1407
1428	0	-186.434	1551.03	971.809				-166.842	1546.73	534.117	-189.457	1446.5	156.883	-234.523	1533.43	45.0808	260.979	1671.46	912.525	259.33	1712.27	1090.33				170.676	1644.19	113.121	212.202	1747.85	44.1022
1429	0	-185.129	1553.29	973.533				-167.326	1552.03	535.422	-189.27	1448.52	158.544	-234.396	1534.38	45.7016	262.343	1674.52	912.856	260.982	1714.94	1090.77				171.015	1644.29	113.168	212.194	1747.95	44.082
1430	0	-183.828	1555.28	975.032				-168.091	1557.76	536.759	-189.246	1450.8	160.234	-234.485	1535.67	46.4559	263.581	1677.51	913.153	262.509	1717.54	1091.18				171.127	1644.29	113.077	212.237	1747.97	44.0504
1431	0	-182.71	1557.73	976.488				-168.731	1563.29	537.925	-189.356	1453.46	161.843	-234.94	1537.7	47.4502	264.822	1680.61	913.303	264.04	1720.25	1091.45				171.051	1644.14	112.962	212.268	1747.99	44.0017
1432	0	-182.027	1560.51	977.839				-169.251	1568.47	538.993	-190.008	1456.81	163.294	-235.442	1540.14	48.369	265.984	1683.52	913.314	265.491	1722.76	1091.57				170.986	1644.11	112.895	212.283	1748.06	43.9628
1433	0	-180.56	1562.3	978.942				-170.306	1573.99	540.072	-190.837	1460.5	164.44	-236.27	1543.6	49.2234	267.136	1686.54	913.263	266.932	1725.38	1091.64				171.044	1644.24	112.919	212.293	1748.06	43.9437
1434	0	-179.547	1564.56	980.013				-171.307	1580.04	540.978	-192.125	1464.93	165.389	-237.356	1548.12	49.997	268.237	1689.41	913.095	268.322	1727.86	1091.58				171.353	1644.37	112.918	212.318	1748.05	43.8403
1435	0	-178.715	1566.93	980.831				-172.108	1584.2	541.943	-194.068	1470.32	166.184	-238.545	1553.67	50.7055	269.245	1692.22	912.787	269.619	1730.27	1091.39				171.167	1644.22	112.734	212.354	1748.07	43.7733
1436	0	-177.709	1569.26	981.567				-172.982	1588.83	542.841	-196.177	1476.64	166.066	-239.889	1560.54	51.1214	270.226	1694.94	912.47	270.889	1732.61	1091.18				170.666	1643.73	112.463	212.437	1748.22	43.8273
1437	0	-176.694	1571.25	982.242				-173.866	1593.51	543.653	-198.909	1483.5	166.085	-241.276	1568.75	51.389	271.119	1697.71	912.081	272.071	1734.98	1090.91				171.144	1644	112.54	212.424	1748.02	43.601
1438	0	-175.804	1573.62	982.746				-174.578	1597.94	544.379	-201.813	1491.04	165.783	-242.642	1578.13	51.5226	272.038	1700.37	911.72	273.279	1737.24	1090.66				170.993	1644.03	112.501	212.383	1748.08	43.5927
1439	0	-174.973	1576	983.327				-175.433	1602.36	545.126	-205.122	1499.54	165.393	-244.202	1588.79	51.7525	272.932	1703.02	911.256	274.462	1739.51	1090.31				171.411	1644.44	112.7	212.416	1748.12	43.5713
1440	0	-174.278	1578.65	983.73				-176.403	1607.04	545.756	-208.585	1509	164.863	-245.699	1600.4	52.2882	273.617	1705.46	910.755	275.436	1741.55	1089.92				171.139	1644.51	112.534	212.032	1751.76	44.9808
1441	0	-173.426	1580.97	984.138				-177.146	1611.76	546.459	-212.108	1518.79	164.616	-247.311	1612.87	53.1313	274.445	1707.97	910.314	276.553	1743.66	1089.6				171.052	1644.53	112.533	211.964	1752.9	45.2427
1442	0	-172.668	1583.41	984.409				-177.846	1616.58	547.151	-215.605	1528.9	164.069	-249.025	1626.24	54.3092	275.11	1710.3	909.901	277.507	1745.6	1089.3				171.199	1644.76	112.637	212.009	1752.62	45.1246
1443	0	-171.84	1585.62	984.711				-178.615	1621.43	547.794	-218.88	1539.31	163.59	-250.727	1639.41	55.4958	275.791	1712.66	909.413	278.478	1747.57	1088.92				171.245	1644.95	112.832	211.986	1752.44	45.051
1444	0	-171.138	1587.97	984.984				-179.314	1626.86	548.472	-222.59	1550.91	163.478	-252.852	1653.04	57.0211	276.458	1715.01	908.962	279.433	1749.52	1088.59				171.106	1645.06	112.847	212.458	1748.53	43.5335
1445	0	-170.411	1590.27	985.302				-179.777	1631.95	549.028	-225.783	1562.23	163.289	-254.975	1666.25	58.5336	277.066	1717.29	908.547	280.331	1751.41	1088.29				170.995	1645.18	112.908	212.409	1748.05	43.3957
1446	0	-169.859	1592.68	985.634				-180.262	1637.77	549.634	-228.42	1572.85	163.093	-257.607	1679.78	60.2417	277.647	1719.58	908.186	281.2	1753.31	1088.04				170.882	1645.35	112.977	212.429	1748.29	43.457
1447	0	-169.26	1595.01	985.866				-180.904	1643.89	550.315	-231.692	1585.07	163.56	-260.356	1692.98	62.3305	278.17	1721.93	907.809	282.012	1755.26	1087.78				170.813	1645.42	113.03	212.416	1748.35	43.4718
1448	0	-168.675	1597.13	986.169				-181.393	1649.91	550.786	-234.064	1596.16	163.845	-263.417	1706.11	64.5822	278.654	1724.22	907.479	282.785	1757.16	1087.56				170.636	1645.53	113.039	212.415	1748.33	43.4779
1449	0	-168.244	1599.49	986.363				-181.775	1656.11	551.49	-236.787	1607.71	164.365	-266.606	1718.75	66.9575	279.125	1726.58	907.158	283.545	1759.12	1087.35				170.491	1645.6	113.047	212.385	1748.37	43.5195
1450	0	-168.096	1602.24	986.505				-182.279	1662.53	552.237	-238.751	1618.77	165.043	-269.769	1731.09	69.3874	279.423	1728.77	906.836	284.133	1760.93	1087.14				170.293	1645.7	113.041	212.408	1748.46	43.5701
1451	0	-167.495	1604.13	986.856				-182.859	1669.18	553.011	-240.378	1629.58	165.629	-272.958	1743.14	71.8243	279.85	1731.25	906.596	284.848	1763.01	1087.02				170.038	1645.84	113.026	212.395	1748.34	43.5778
1452	0	-167.197	1606.23	987.026				-183.441	1675.86	553.872	-241.695	1640.13	166.264	-276.085	1754.82	74.385	279.983	1733.51	906.379	285.271	1764.87	1086.91				169.842	1646.01	113.017	212.382	1748.36	43.6291
1453	0	-167.037	1608.65	987.254				-184.209	1682.8	554.711	-243.257	1651.33	166.964	-279.833	1767.42	77.1562	280.176	1735.9	906.175	285.752	1766.87	1086.82				169.54	1646.11	112.966	212.343	1748.36	43.7062
1454	0	-166.878	1611.28	987.397				-184.681	1689.35	555.342	-244.335	1661.89	168.023	-281.506	1777.45	79.2707	280.415	1738.32	906.015	286.281	1768.9	1086.78				169.211	1646.23	112.941	211.874	1752.86	45.6506
1455	0	-166.732	1613.83	987.509				-185.346	1696.08	556.096	-245.785	1673.04	168.93	-283.347	1787.48	81.1286	280.451	1740.73	905.915	286.606	1770.92	1086.79				168.927	1646.29	112.882	211.717	1754.54	46.2634
1456	0	-166.915	1616.93	987.666				-186.109	1702.82	556.971	-245.801	1682.64	169.275	-284.883	1797.85	82.9298	280.479	1743.05	905.821	286.923	1772.84	1086.81				168.51	1646.29	112.847	211.675	1754.39	46.3146
1457	0	-166.924	1619.6	987.741				-186.716	1709.61	557.715	-245.618	1691.78	169.579	-286.193	1808.22	84.8523	280.488	1745.46	905.765	287.22	1774.85	1086.87				168.447	1646.56	112.756	211.717	1753.86	46.2458
1458	0	-166.913	1622.25	987.799				-187.327	1716.32	558.579	-246.158	1701.86	170.313	-287.033	1818.66	86.6458	280.416	1747.85	905.709	287.438	1776.86	1086.93				168.248	1646.68	112.733	211.677	1753.05	46.0254
1459	0	-166.902	1624.97	987.897				-187.791	1722.96	559.3	-246.706	1711.98	170.915	-287.4	1829.11	88.058	280.436	1750.28	905.641	287.747	1778.9	1086.97				168.118	1646.85	112.699	212.154	1748.27	44.2296
1460	0	-167.261	1628.21	987.842				-188.3	1729.37	559.855	-247.15	1721.64	171.674	-287.486	1839.6	89.491	280.287	1752.57	905.559	287.887	1780.79	1087.01				167.936	1646.99	112.621	212.038	1747.62	44.1778
1461	0	-167.397	1631.53	987.895				-188.808	1735.95	560.549	-247.298	1731.49	172.164	-287.274	1850.28	90.6561	280.228	1755.03	905.473	288.117	1782.85	1087.03				167.867	1647.06	112.658	211.648	1751.34	45.7246
1462	0	-167.238	1634.18	987.728				-189.101	1743.02	561.158	-248.559	1742.36	173.279	-286.708	1860.96	91.8883	280.182	1757.36	905.385	288.36	1784.79	1087.06				167.714	1647.41	112.626	211.538	1752.7	46.1423
1463	0	-167.273	1637.17	987.531				-189.541	1750.06	561.809	-248.802	1752.01	173.642	-285.767	1871.21	92.7441	280.105	1759.76	905.327	288.572	1786.8	1087.11				167.605	1647.61	112.578	212.052	1748.21	44.5895
1464	0	-167.636	1640.72	987.193				-189.711	1756.74	562.331	-248.972	1761.31	174.064	-284.748	1881.79	93.7549	280.072	1762.19	905.297	288.828	1788.83	1087.2				167.323	1647.75	112.582	211.889	1747.62	44.4091
1465	0	-167.838	1644.1	986.841				-189.906	1763.5	562.836	-249.053	1770.54	174.495	-283.569	1892.04	94.5448	279.942	1764.55	905.205	288.987	1790.8	1087.22				167.238	1647.95	112.59	211.962	1747.89	44.5963
1466	0	-167.968	1647.35	986.588				-190.072	1770.3	563.323	-249.422	1780.15	174.953	-282.317	1902.32	95.281	279.807	1766.91	905.178	289.141	1792.76	1087.31				167.056	1648.06	112.573	211.897	1747.79	44.5472
1467	0	-168.224	1651.04	986.121				-190.219	1776.93	563.65	-249.506	1789.29	175.238	-281.074	1912.55	96.0454	279.634	1769.26	905.15	289.257	1794.72	1087.39				166.963	1648.28	112.602	211.877	1747.99	44.6903
1468	0	-168.442	1654.63	985.7				-190.259	1783.58	563.913	-249.741	1798.57	175.634	-278.316	1920.3	95.9434	279.426	1771.67	905.168	289.337	1796.74	1087.53				166.795	1648.41	112.589	211.83	1747.91	44.7269
1469	0	-168.935	1658.38	985.226				-190.402	1790.24	564.284	-249.696	1807.65	175.95	-277.057	1929.63	96.4637	279.277	1774.09	905.223	289.478	1798.76	1087.69				166.674	1648.55	112.621	211.76	1747.74	44.608
1470	0	-169.201	1662.16	984.846				-190.256	1796.46	564.286	-248.271	1815.21	175.428	-276.324	1939.67	97.3773	279.035	1776.47	905.258	289.525	1800.76	1087.84				166.512	1648.7	112.679	211.779	1747.83	44.6724
1471	0	-169.639	1666.19	984.211				-190.235	1802.7	564.438	-247.9	1823.52	175.362	-275.582	1949.2	98.0905	278.713	1778.8	905.32	289.492	1802.69	1088.02				166.439	1648.93	112.772	211.687	1748.05	44.7829
1472	0	-170.132	1670.24	983.849				-190.157	1809.03	564.414	-247.924	1832.4	175.59	-274.943	1958.31	98.7874	278.438	1781.16	905.38	289.506	1804.65	1088.19				166.266	1649.11	112.885	211.376	1752.3	46.4544
1473	0	-170.665	1674.37	983.202				-190.011	1815.07	564.219	-247.546	1840.83	175.582	-274.459	1967.32	99.5158	278.119	1783.57	905.427	289.476	1806.67	1088.35				166.303	1649.41	113.032	211.716	1748.45	44.8887
1474	0	-171.105	1678.52	982.732				-189.697	1820.83	564.109	-247.25	1849.29	175.601	-273.619	1975.83	99.9883	277.73	1785.91	905.48	289.376	1808.62	1088.52				166.204	1649.53	113.157	211.366	1751.63	46.2288
1475	0	-171.784	1683.14	982.12				-189.501	1826.65	563.737	-246.768	1857.46	175.517	-273.893	1984.47	100.676	277.252	1788.25	905.522	289.187	1810.56	1088.68				166.007	1649.63	113.264	211.672	1748.37	44.8543
1476	0	-172.211	1687.34	981.42				-189.276	1832.5	563.597	-246.079	1865.31	175.22	-273.912	1993.11	101.393	276.721	1790.53	905.538	288.945	1812.45	1088.81				166.016	1649.9	113.41	211.376	1751.81	46.2376
1477	0	-172.88	1691.89	980.86				-188.964	1838.1	563.135	-245.732	1873.43	175.106	-273.917	2001.45	101.973	276.17	1793	905.55	288.683	1814.53	1088.93				165.937	1650.09	113.6	211.576	1748.22	44.7305
1478	0	-173.549	1696.53	980.01				-188.716	1843.61	562.669	-245.312	1881.37	174.897	-273.934	2009.41	102.455	275.612	1795.34	905.483	288.414	1816.48	1088.98				165.625	1650.15	113.66	211.783	1747.83	44.5484
1479	0	-174.066	1700.71	979.358				-188.431	1849.06	562.29	-244.795	1889.33	174.758	-274.01	2017.4	102.846	274.937	1797.66	905.434	288.028	1818.4	1089.04				165.766	1650.53	113.949	211.431	1752.26	46.2588
1480	0	-174.752	1705.22	978.42				-188.32	1854.71	561.815	-244.239	1897.19	174.453	-274.127	2025.26	103.126	274.264	1800.04	905.294	287.644	1820.39	1089.02				165.61	1650.64	114.048	211.836	1749.16	44.9747
1481	0	-175.385	1709.48	977.576				-187.942	1859.86	561.183	-243.483	1904.74	174.306	-273.262	2031.91	102.793	273.568	1802.41	905.135	287.237	1822.36	1088.97				165.544	1650.83	114.169	211.806	1748.11	44.5637
1482	0	-176.112	1713.83	976.683				-187.729	1865.05	560.539	-242.725	1912.13	174	-273.136	2039.17	102.658	272.819	1804.85	904.921	286.777	1824.41	1088.87				165.489	1650.98	114.302	211.748	1748.83	44.8805
1483	0	-176.764	1718.13	975.771				-187.478	1870.18	559.975	-240.992	1918.24	173.434	-273.355	2046.87	102.662	272.078	1807.31	904.679	286.325	1826.48	1088.74				165.455	1651.21	114.467	211.43	1752.77	46.2082
1484	0	-177.425	1722.32	974.737				-187.296	1875.32	559.292	-239.793	1924.9	172.87	-273.89	2055.09	102.751	271.321	1809.8	904.336	285.858	1828.58	1088.51				165.348	1651.32	114.609	211.404	1754.26	46.5999
1485	0	-178.187	1726.48	973.645				-187.125	1880.44	558.578	-239.641	1932.65	172.734	-273.596	2061.82	102.139	270.459	1812.26	903.994	285.285	1830.64	1088.29				165.065	1651.45	114.769	211.462	1753.98	46.4672
1486	0	-178.928	1730.4	972.551				-186.848	1885.26	557.758	-238.217	1938.81	172.09	-273.343	2068.64	101.551	269.616	1814.86	903.637	284.73	1832.85	1088.04				164.966	1651.61	114.938	211.52	1753.73	46.337
1487	0	-179.581	1734.2	971.508				-186.732	1890.48	556.946	-236.373	1944.29	171.128	-272.821	2074.95	100.679	269.225	1817.11	903.516	284.038	1834.97	1087.89				165.135	1652	115.193	211.541	1753.76	46.2683
1488	0	-180.396	1738.12	970.392				-186.589	1895.33	556.119	-235.736	1951.04	170.396	-272.187	2081.23	99.6806	268.821	1819.45	903.284	283.333	1837.19	1087.62				165.115	1652.19	115.421	211.563	1753.91	46.2232
1489	0	-181.171	1741.94	968.944				-186.506	1900.14	555.236	-234.969	1957.76	170.079	-271.363	2087.29	98.5297	268.383	1821.85	903.047	282.593	1839.48	1087.34				165.054	1652.33	115.619	211.586	1754.08	46.1965
1490	0	-182.134	1745.88	967.83				-186.455	1904.86	554.274	-235.247	1965.43	170.133	-270.275	2093.26	97.2023	267.891	1824.32	902.814	281.8	1841.82	1087.07				164.994	1652.47	115.855	211.602	1754.15	46.1554
1491	0	-182.995	1749.71	966.699				-186.333	1909.39	553.218	-234.554	1971.8	169.528	-268.929	2098.93	95.6255	267.305	1826.78	902.585	280.912	1844.16	1086.81				164.936	1652.61	116.076	211.64	1752.94	45.5951
1492	0	-184.102	1753.66	965.455				-186.392	1914.18	552.221	-233.664	1977.78	168.801	-267.484	2104.53	93.9502	266.547	1829.19	902.305	279.852	1846.45	1086.49				164.865	1652.79	116.245	211.664	1752.18	45.3056
1493	0	-185.198	1757.61	964.161				-186.4	1918.6	551.126	-232.915	1983.84	167.629	-264.601	2108.3	91.3572	265.792	1831.64	902.047	278.796	1848.78	1086.2				164.802	1652.93	116.429	211.672	1752.17	45.2486
1494	0	-186.047	1761.03	962.793				-186.426	1922.86	549.929	-232.498	1989.98	166.952	-263.347	2115.02	89.7962	265	1834.18	901.757	277.703	1851.19	1085.87				164.696	1653.1	116.593	211.678	1752.11	45.1811
1495	0	-187.111	1764.8	961.378				-186.472	1926.99	548.659	-231.63	1995.65	165.928	-261.459	2120.65	87.6963	264.257	1836.84	901.421	276.658	1853.73	1085.5				164.291	1653.1	116.689	211.697	1752.36	45.2704
1496	0	-188.273	1768.97	959.958				-186.307	1930.76	547.174	-231.062	2001.52	164.788	-258.907	2125.25	85.1368	263.264	1839.38	901.141	275.364	1856.15	1085.18				164.568	1653.57	116.998	211.675	1752.35	45.2472
1497	0	-189.43	1773.28	958.697				-186.163	1934.49	545.613	-230.241	2007.07	163.665	-256.86	2130.74	82.8397	262.281	1841.9	900.802	274.079	1858.55	1084.81				164.474	1653.79	117.158	211.683	1752.39	45.2595
1498	0	-190.495	1777.18	957.188				-185.938	1937.91	543.893	-229.741	2012.81	162.504	-255.688	2137.61	81.137	261.286	1844.56	900.398	272.782	1861.09	1084.37				164.368	1654	117.346	211.654	1752.34	45.2633
1499	0	-191.687	1781.29	955.771				-185.527	1940.99	542.009	-229.241	2018.56	161.372	-253.964	2143.26	78.8862	260.239	1847.29	900.03	271.435	1863.7	1083.97				164.265	1654.13	117.461	211.67	1752.33	45.2799
1500	0	-192.919	1785.65	954.14				-185.183	1943.96	539.942	-228.78	2024.16	160.185	-251.994	2148.17	76.497	259.244	1850.68	898.87	269.989	1866.24	1083.6				163.914	1654.18	117.557	211.654	1752.23	45.2391
1501	0	-194.181	1789.87	952.614				-184.672	1946.63	537.741	-228.509	2029.88	158.906	-250.395	2153.43	74.5216	258.367	1853.51	898.13	268.653	1868.92	1083.11				163.713	1654.34	117.688	211.642	1752.15	45.2087
1502	0	-195.501	1794.26	951.044				-184.259	1949.17	535.503	-227.812	2034.93	157.501	-248.994	2158.79	72.6987	257.631	1856.46	897.959	267.106	1871.56	1082.67				163.69	1654.52	117.9	211.663	1752.31	45.2709
1503	0	-197.137	1799.04	949.309				-183.578	1951.31	532.981	-227.407	2040.04	156.035	-247.833	2164.02	71.1979	256.557	1859.41	897.794	265.48	1874.32	1082.27				163.538	1654.72	118.091	211.663	1752.37	45.2873
1504	0	-198.608	1803.69	947.533				-183.116	1953.58	530.535	-226.688	2044.55	154.149	-246.859	2168.99	69.647	255.482	1862.22	897.162	263.922	1877.19	1081.86				163.18	1654.67	118.213	211.606	1752.36	45.2949
1505	0	-200.174	1808.44	945.775				-182.815	1955.86	528.096	-227.366	2050.78	153.123	-245.509	2172.93	67.8268	253.975	1865.13	896.659	262.165	1880.03	1081.53				162.984	1654.74	118.38	211.666	1752.34	45.3346
1506	0	-201.815	1813.37	944.02				-182.613	1958.43	525.675	-225.202	2052.33	149.869	-244.398	2176.51	65.7351	252.686	1868.05	896.603	260.528	1883.13	1081.19				162.336	1654.49	118.374	211.657	1752.31	45.305
1507	0	-203.319	1818.03	942.228				-182.595	1961.08	523.169	-223.736	2054.34	147.054	-243.133	2179.38	62.9826	251.393	1870.97	896.059	258.614	1886.08	1080.71				162.833	1655.11	118.816	211.641	1752.17	45.2144
1508	0	-204.908	1822.89	940.359				-182.448	1963.6	520.741	-222.497	2056.31	144.119	-242.206	2182.15	59.9278	249.709	1873.59	895.534	256.721	1889.23	1080.34				162.972	1655.6	119.176	211.664	1752.31	45.2707
1509	0	-206.485	1827.59	938.466				-182.696	1966.65	518.354	-221.361	2057.89	141.118	-241.186	2184.28	56.3201	248.204	1876.33	895.194	254.735	1892.38	1079.92				162.774	1655.72	119.361	211.659	1752.34	45.2406
1510	0	-208.262	1832.55	936.458				-182.821	1969.48	515.848	-219.935	2058.78	138.013	-238.285	2183	51.1643	246.713	1879.53	894.939	252.69	1895.66	1079.45				162.703	1655.91	119.632	211.651	1752.22	45.1986
1511	0	-209.99	1837.61	934.666				-183.161	1972.53	513.405	-220.333	2061.97	135.729	-236.213	2182.3	47.1925	244.987	1883.01	894.499	250.48	1899.05	1078.95				162.706	1656.17	119.962	211.678	1752.39	45.2599
1512	0	-212.056	1842.81	932.688				-183.398	1975.2	510.736	-218.879	2062.27	133.296	-236.636	2185.42	49.0233	243.335	1886.4	894.102	248.215	1902.52	1078.4				162.629	1656.38	120.242	211.709	1752.2	45.1383
1513	0	-213.915	1847.72	930.665				-183.539	1977.78	508.132	-214.864	2059.03	129.849	-235.401	2186.36	49.7829	241.626	1889.42	893.546	245.849	1906.12	1077.84				162.575	1656.48	120.479	211.75	1752.24	45.1126
1514	0	-216.015	1852.84	928.725				-183.368	1980.11	505.423	-213.445	2059.21	127.322	-233.674	2186.8	50.2133	239.977	1892.83	892.913	242.937	1909.43	1077.21				162.217	1656.5	120.673	211.773	1752.17	45.0319
1515	0	-218.268	1858.22	927.022				-183.18	1982.3	502.657	-211.587	2059.54	125.225	-231.284	2186.87	50.6076	237.729	1896.5	892.508	240.51	1913.28	1076.63				162.41	1656.83	121.203	211.777	1752.09	45.0084
1516	0	-220.695	1863.28	925.11				-182.882	1984.2	500.089	-209.556	2059.94	123.178	-229.076	2187.3	51.3332	235.825	1900.28	891.676	237.805	1917.16	1075.95				162.313	1657.05	121.655	211.863	1752.18	44.9873
1517	0	-223.178	1868.54	923.28				-182.379	1986.06	497.469	-206.915	2058.6	121.086	-228.719	2186.69	51.6599	233.67	1904.53	891.106	235.024	1921.12	1075.3				162.306	1657.31	122.138	211.92	1752.06	44.8967
1518	0	-225.708	1874.13	921.525				-181.707	1988.02	495.075	-203.791	2057.8	118.259	-228.685	2186.32	51.7352	231.364	1908.18	890.267	232.114	1925.11	1074.71				162.313	1657.65	122.588	211.944	1752.18	44.9188
1519	0	-228.401	1879.6	919.98				-181.138	1990.35	493.101	-200.432	2057.45	115.425	-228.496	2186.74	52.1154	229.02	1912.17	889.766	229.318	1929.22	1074.16				162.202	1658.04	123.23	212	1752.23	44.9312
1520	0	-231.084	1885.3	918.499				-180.481	1992.69	491.198	-198.118	2058.1	114.217	-228.023	2186.66	52.2807	226.594	1915.72	888.986	226.484	1933.48	1073.53				162.109	1658.31	123.971	212.002	1752.2	44.9398
1521	0	-233.87	1891.05	917.251				-179.778	1995.38	489.696	-194.982	2057.14	112.232	-227.792	2186.81	52.3421	223.762	1920.11	888.296	223.51	1937.76	1073				162.025	1658.82	124.809	211.939	1752.18	44.9318
1522	0	-236.655	1896.35	916.16				-179.385	1998.66	488.784	-193.923	2057.36	111.567	-227.757	2187	52.4259	221.206	1923.99	887.807	220.451	1942.01	1072.47				161.645	1658.83	125.455	211.959	1752.33	45.0308
1523	0	-239.556	1901.55	915.637				-179.808	2002.31	488.768	-194.122	2057.94	111.49	-227.758	2187.01	52.3893	218.371	1927.51	887.509	217.274	1946.28	1072.03				161.717	1659.49	126.914	211.913	1752.38	45.1546
1524	0	-243.118	1907.25	915.543				-181.007	2005.25	489.047	-194.613	2058.61	111.608	-227.848	2187.03	52.3686	215.057	1931.26	887.099	214.181	1950.62	1071.78				161.333	1660.03	128.044	211.862	1752.6	45.3619
1525	0	-245.654	1910.77	916.373				-183.373	2008.27	490.38	-196.792	2062.18	113.031	-228.021	2187.08	52.2516	212.118	1934.97	886.906	211.233	1955.22	1071.74				161.57	1661.31	129.686	211.807	1752.81	45.6994
1526	0	-248.532	1914.42	917.633				-185.92	2010.15	491.418	-198.332	2065.54	113.999	-228.192	2187.07	52.166	208.934	1938.61	886.725	208.259	1959.79	1071.97				160.944	1662.24	131.552	211.762	1752.81	46.0872
1527	0	-251.596	1918.23	919.089				-188.546	2011.36	492.242	-198.249	2062.54	112.886	-228.317	2187.11	52.0939	205.588	1941.83	887.518	205.196	1964.42	1072.43				161.49	1663.91	134.236	211.684	1752.45	46.2791
1528	0	-254.297	1921.64	920.624				-191.151	2012.12	492.774	-199.905	2063.55	113.619	-228.312	2186.83	51.8819	202.366	1945.1	888.093	202.069	1969.13	1073.2				160.618	1665.14	136.533	211.572	1752.63	46.7677
1529	0	-256.866	1924.44	921.85				-193.483	2012.32	492.864	-200.672	2069.93	115.111	-228.377	2186.75	51.8478	199.033	1947.92	888.393	198.711	1973.97	1074.16				160.187	1666.59	139.007	211.485	1752.99	47.4218
1530	0	-259.753	1927.34	922.871				-195.568	2012.11	492.685	-201.812	2072.67	116.205	-228.529	2187.08	51.9848	195.41	1950.82	888.98	195.758	1979.24	1075.13				159.836	1668.3	141.509	211.393	1752.76	47.9394
1531	0	-262.715	1930.19	923.483				-197.588	2011.89	492.395	-201.934	2072.5	116.015	-228.552	2187.1	52.0066	191.504	1954.03	889.955	192.531	1984.38	1076.02				159.483	1670.14	144.019	211.302	1752.64	48.4701
1532	0	-265.679	1932.56	923.763				-199.407	2011.71	492.086	-201.523	2067.8	114.428	-228.554	2187.05	51.9885	187.642	1957.2	890.654	189.387	1989.5	1076.76				159.594	1672.1	146.825	211.175	1751.86	49.2583
1533	0	-268.688	1935	923.86				-200.907	2011.92	491.799	-201.151	2066.21	113.77	-228.543	2187.02	52.0084	183.399	1960.55	891.29	186.176	1994.45	1077.36				159.679	1674.17	149.65	211.093	1751.88	50.0918
1534	0	-271.666	1937.28	923.738				-202.392	2012.97	491.66	-201.27	2066.54	113.81	-228.521	2186.98	51.9964	179.333	1963.71	891.89	182.822	1999.05	1077.8				159.817	1676.57	152.47	211.071	1752.12	50.6399
1535	0	-274.884	1939.74	923.595				-203.441	2013.75	491.283	-201.277	2066.26	113.12	-228.505	2187.05	52.0182	175.189	1967.04	892.685	179.57	2003.53	1078.01				159.543	1678.81	155.392	210.994	1752.4	51.2631
1536	0	-278.001	1942.29	923.414				-205.129	2015.81	491.434	-200.232	2064.46	111.945	-228.504	2187.06	52.0379	171.839	1970.24	893.253	176.348	2007.77	1078.2				159.207	1681.41	158.519	210.964	1752.79	52.0005
1537	0	-281.009	1945.02	923.203				-206.458	2017.63	491.386	-200.763	2065.4	112.143	-228.479	2187	52.03	169.408	1973.59	893.715	173.126	2011.93	1078.29				158.676	1684.29	161.502	210.983	1753.35	52.8934
1538	0	-284.027	1948.12	922.925				-207.839	2019.32	491.286	-200.952	2066.04	112.073	-228.479	2187	52.0315	167.274	1977.07	893.888	169.839	2015.89	1078.28				159.182	1688.09	164.86	210.928	1753.97	53.8901
1539	0	-287.072	1951.42	922.636				-209.271	2020.97	491.205	-201.393	2067.19	112.235	-228.464	2187.03	52.0338	165.383	1980.36	894.375	166.433	2019.63	1078.4				159.96	1692.48	168.661	210.76	1754.6	55.0666
1540	0	-290.12	1954.84	922.268				-210.648	2022.45	491.097	-201.513	2067.9	112.152	-228.467	2187.05	52.0529	163.235	1984.17	894.495	163.231	2023.34	1078.43				159.65	1696.88	172.329	210.664	1755.53	56.5348
1541	0	-292.995	1958.21	921.987				-212.072	2023.7	490.919	-201.361	2067.96	111.717	-228.482	2187.07	52.0673	161.051	1988.42	894.464	160.393	2027.17	1078.45				159.485	1701.9	176.481	210.493	1756.64	58.363
1542	0	-295.833	1961.69	921.668				-213.433	2024.83	490.649	-201.081	2067.43	110.998	-228.456	2187.09	52.0676	158.619	1992.5	894.34	157.356	2030.73	1078.31				158.35	1707.02	181.084	210.393	1758.05	60.5484
1543	0	-298.481	1964.96	921.314				-214.887	2025.94	490.403	-200.3	2066.29	110.077	-228.456	2187.09	52.0676	156.023	1996.84	894.067	154.623	2034.39	1078.15				157.408	1713.33	185.383	210.068	1759.56	63.2061
1544	0	-301.045	1968.45	921.038				-216.312	2026.74	490.089	-200.142	2065.98	109.696	-228.455	2187.09	52.0443	153.342	2000.94	893.313	151.963	2037.93	1077.96				156.583	1720.37	190.359	209.494	1761.34	66.3363
1545	0	-303.401	1971.96	920.649				-217.877	2027.85	490.131	-201.31	2067.75	110.265	-228.449	2187.11	52.0224	151.118	2004.92	892.767	148.975	2041.05	1077.66				155.5	1727.85	195.351	208.877	1763.38	70.0673
1546	0	-305.596	1975.69	920.343				-219.36	2028.74	489.548	-200.859	2066.86	109.483	-228.521	2187.12	52.0339	150	2007.77	891.627	146.975	2044.76	1077.56				154.436	1736.13	200.998	207.971	1765.65	74.4125
1547	0	-307.394	1978.9	920.154				-220.79	2029.42	489.196	-200.805	2066.28	109.033	-228.52	2187.09	52.0021	148.548	2010.09	890.413	144.641	2047.96	1077.38				153.017	1744.65	206.952	206.846	1768.03	79.4992
1548	0	-309.194	1982.12	920.047				-222.221	2029.95	488.91	-200.937	2066.16	108.728	-228.53	2187.09	52.0066	145.252	2017.63	889.827	142.5	2051.05	1077.12				151.992	1753.78	212.888	205.654	1771.34	85.0595
1549	0	-311.09	1985.08	920.015				-223.666	2030.53	488.727	-201.222	2066.25	108.581	-228.578	2187.15	52.0225	143.885	2019.92	889.53	140.224	2053.95	1076.89				150.14	1763.18	219.04	204.036	1775.25	90.9209
1550	0	-312.879	1987.67	920.003				-225.048	2031.11	488.516	-201.414	2066.31	108.424	-228.582	2187.1	51.9797	142.867	2022.23	889.221	138.298	2056.86	1076.64				147.658	1772.63	224.62	202.291	1780.21	97.5941
1551	0	-314.592	1989.96	920.022				-226.314	2031.61	488.35	-202.177	2067.28	108.703	-228.613	2187.11	51.9919	141.807	2024.34	888.864	136.328	2059.57	1076.34				145.149	1782.43	230.541	200.092	1786.25	104.99
1552	0	-316.333	1992.1	920.006				-227.27	2031.58	488.276	-201.965	2066.72	108.317	-228.62	2187.09	51.9464	140.117	2027.04	888.846	134.549	2062.27	1076.09				142.729	1792.57	236.247	198.175	1794.46	111.94
1553	0	-317.87	1993.96	919.893				-228.595	2032.41	488.02	-202.843	2067.89	108.765	-228.613	2187.09	51.9341	138.523	2029.57	888.802	132.867	2064.79	1075.81				140.151	1802.49	241.751	195.702	1805.14	116.949
1554	0	-319.503	1995.64	919.854				-229.16	2032.11	487.485	-202.238	2066.78	108.138	-228.656	2187.09	51.9566	137.55	2030.51	888.826	131.355	2067.18	1075.47				137.202	1811.49	246.331	191.958	1816.43	120.488
1555	0	-321.092	1997.05	919.716				-230.492	2033.19	487.8	-202.068	2066.26	107.909	-228.677	2187.09	51.9366	136.353	2032.46	888.978	129.989	2069.42	1075.11				134.074	1821.18	249.999	187.199	1829.67	123.7
1556	0	-322.382	1997.83	919.602				-230.99	2032.97	487.43	-202.259	2066.4	107.929	-228.668	2187.07	51.9264	135.378	2034.67	889.09	128.712	2071.57	1074.75				131.302	1832.03	252.69	181.812	1843.31	125.306
1557	0	-323.611	1998.53	919.496				-232.068	2033.75	487.626	-203.286	2067.89	108.679	-228.721	2187.07	51.9408	134.384	2036.07	889.15	127.453	2073.73	1074.41				128.224	1843.67	254.212	176.302	1857.09	126.446
1558	0	-324.667	1998.95	919.429				-232.758	2034.15	487.609	-203.491	2068.17	108.782	-228.731	2187.07	51.9413	133.683	2037.46	889.361	126.486	2075.88	1074.22				125.189	1855.45	255.511	170.721	1870.17	126.886
1559	0	-325.81	1999.63	919.496				-232.952	2033.67	487.331	-203.518	2067.97	108.731	-228.744	2187.02	51.9084	131.706	2042.2	890.061	125.515	2077.95	1074.08				121.666	1867.03	256.175	165.679	1883.44	127.058
1560	0	-326.768	2000.2	919.571				-233.888	2034.57	487.51	-203.692	2068.08	108.845	-228.777	2187.06	51.9285	131.411	2042.7	890.854	124.56	2079.99	1074.02				117.534	1878.26	256.148	161.162	1897.32	127.129
1561	0	-327.711	2001.07	919.674				-234.443	2034.96	487.516	-204.14	2068.62	108.983	-228.79	2187.04	51.9159	131.144	2043.31	891.613	123.633	2082.12	1073.92				113.855	1890.09	255.794	157.138	1911.89	127.146
1562	0	-328.557	2002.06	919.792				-234.829	2035.15	487.544	-204.272	2068.64	109.051	-228.81	2186.99	51.9021	131.223	2044	892.279	123.051	2084.34	1073.73				110.517	1902.33	254.764	153.632	1927.19	126.831
1563	0	-329.121	2003.08	919.795				-234.754	2034.64	487.294	-204.284	2068.55	109.003	-228.83	2187.04	51.9031	131.113	2045.15	893.361	122.342	2086.45	1073.68				107.338	1914.91	252.736	150.615	1943.09	125.954
1564	0	-329.609	2004.25	919.825				-235.55	2035.72	487.464	-204.385	2068.49	108.999	-228.871	2187.01	51.921	131.014	2046.36	893.982	121.769	2088.63	1073.48				103.573	1927.06	249.984	147.789	1959.49	124.424
1565	0	-329.593	2005.08	919.557				-235.841	2036.26	487.443	-204.645	2068.66	109.098	-228.872	2186.99	51.9104	130.772	2047.76	894.629	121.721	2091	1073.4				99.0181	1938.85	246.158	145.445	1976.24	122.337
1566	0	-330.158	2006.73	919.69				-236.068	2036.78	487.46	-204.476	2068.37	108.99	-228.865	2186.98	51.9079	130.691	2049.33	895.559	123.204	2093.44	1073.22				97.244	1952.27	242.46	143.676	1993.49	119.705
1567	0	-330.538	2008.56	919.676				-236.225	2037.3	487.425	-204.365	2068.04	108.822	-228.895	2187.01	51.9199	130.86	2050.99	895.87	122.86	2095.54	1072.78				96.8699	1966.33	238.292	142.388	2011.24	116.599
1568	0	-330.77	2010.2	919.599				-236.335	2037.87	487.406	-204.459	2068.21	108.896	-228.902	2186.95	51.9017	130.785	2052.49	896.212	122.272	2097.48	1072.38				95.4905	1979.94	232.504	141.824	2029.38	113.332
1569	0	-330.913	2011.94	919.582				-236.401	2038.5	487.404	-204.518	2068.24	108.897	-228.891	2186.99	51.9054	131.033	2054.62	896.008	121.982	2099.6	1071.74				95.0454	1993.94	227.322	141.915	2047.91	109.831
1570	0	-330.959	2013.76	919.553				-236.434	2039.24	487.438	-204.436	2068.18	108.845	-228.892	2186.94	51.909	131.546	2056.78	896.117	121.957	2101.75	1071.42				95.2864	2008.15	221.626	142.596	2066.63	106.248
1571	0	-330.967	2015.69	919.548				-236.717	2040.54	487.76	-204.528	2068.32	108.906	-228.892	2186.92	51.8906	132.281	2059.11	896.185	122.153	2104.08	1071.06				96.0297	2022.38	215.478	143.977	2085.6	102.963
1572	0	-330.909	2017.63	919.645				-236.619	2041.22	487.8	-204.512	2068.39	108.932	-228.902	2186.94	51.9275	131.87	2060.8	896.167	121.204	2105.76	1070.61				97.7048	2037.09	209.47	145.777	2104.19	99.4236
1573	0	-330.828	2019.62	919.71				-236.403	2041.74	487.566	-204.491	2068.46	108.965	-228.876	2186.97	51.9294	127.937	2060.58	896.231	116.733	2105.54	1070.25				100.207	2051.86	203.584	148.159	2122.76	96.1345
1574	0	-330.597	2021.52	919.841				-236.192	2042.46	487.326	-204.545	2068.54	109.012	-228.9	2187	51.9612	128.447	2062.69	896.425	116.704	2107.65	1070.01				103.025	2066.53	197.576	151.282	2141.41	92.9853
1575	0	-330.288	2023.4	920.008				-235.995	2043.16	487.404	-204.555	2068.66	109.088	-228.901	2186.95	51.9473	129.434	2065.18	896.552	117.152	2110.13	1069.71				105.868	2080.94	191.568	154.494	2159.54	90.1426
1576	0	-329.862	2025.15	920.175				-235.902	2044.03	487.749	-204.469	2068.62	109.081	-228.879	2186.95	51.947	130.214	2067.37	896.743	117.394	2112.32	1069.47				110.967	2096.02	185.717	158.518	2177.89	87.656
1577	0	-329.407	2026.94	920.385				-235.571	2044.78	487.648	-204.403	2068.61	109.131	-228.892	2186.94	51.9585	131.405	2069.87	896.936	118.047	2114.81	1069.24				115.911	2110.78	180.293	162.903	2195.98	85.5306
1578	0	-328.834	2028.51	920.588				-235.317	2045.57	487.769	-204.338	2068.63	109.181	-228.899	2186.95	51.9606	132.595	2072.33	897.114	118.698	2117.26	1068.99				119.774	2124.85	174.552	167.499	2213.57	83.885
1579	0	-328.141	2030.07	920.801				-235.015	2046.51	487.986	-204.255	2068.6	109.234	-228.924	2186.98	51.963	133.864	2074.78	897.187	119.429	2119.71	1068.63				123.583	2137.88	169.379	172.382	2230.49	82.3687
1580	0	-327.393	2031.67	921.011				-234.638	2047.37	488.146	-204.233	2068.73	109.369	-228.887	2186.95	51.9639	135.421	2077.44	897.231	120.447	2122.36	1068.24				127.622	2150.2	164.675	177.124	2246.48	81.1667
1581	0	-326.557	2033.24	921.218				-234.007	2048.01	488.43	-204.143	2068.7	109.448	-228.893	2186.93	51.955	136.701	2079.85	897.421	121.189	2124.77	1068				132.127	2162.29	160.268	181.925	2261.63	80.2758
1582	0	-325.623	2034.78	921.488				-232.9	2047.81	488.218	-203.945	2068.55	109.496	-228.898	2186.95	51.9602	136.914	2082.46	896.801	122.126	2127.35	1067.63				136.707	2173.78	156.406	186.56	2275.72	79.6133
1583	0	-324.534	2036.4	921.789				-232.38	2048.94	488.487	-203.706	2068.4	109.531	-228.89	2186.94	51.9731	137.683	2085.37	896.131	123.523	2130.41	1067.27				141.465	2184.74	152.837	191.12	2288.8	79.164
1584	0	-323.243	2037.92	922.084				-231.928	2050.51	488.949	-203.61	2068.43	109.651	-228.9	2186.95	51.975	138.027	2087.97	895.559	124.496	2133.15	1067				145.706	2194.41	149.645	195.131	2300.51	78.9216
1585	0	-321.93	2039.59	922.393				-231.281	2051.75	489.158	-203.367	2068.26	109.718	-228.899	2186.93	52.0066	138.661	2090.73	894.896	125.758	2136.07	1066.64				149.349	2202.8	146.601	198.62	2309.53	77.7448
1586	0	-320.505	2041.29	922.71				-229.707	2051.62	489.126	-203.188	2068.24	109.83	-228.895	2186.94	52.0085	139.648	2093.91	894.174	127.373	2139.39	1066.22				152.447	2210	143.747	201.783	2319.43	78.1715
1587	0	-318.89	2042.79	922.973				-229.158	2053.4	489.686	-202.769	2067.85	109.769	-228.899	2186.93	52.0026	142.259	2092.93	893.324	129.051	2142.9	1065.97				155.481	2216.19	141.052	204.375	2326.98	77.5855
1588	0	-317.165	2044.6	923.362				-228.344	2054.82	489.924	-202.752	2068.03	110.065	-228.909	2186.89	51.9976	144.816	2092.21	892.465	130.845	2146.47	1065.61				157.827	2220.91	138.221	206.443	2332.43	76.0492
1589	0	-315.275	2046.35	923.744				-226.628	2054.96	490.016	-202.56	2068.03	110.238	-228.904	2186.95	52.0287	146.419	2093.46	891.539	132.483	2149.98	1065.25				159.386	2224.05	135.182	207.957	2337.46	75.1389
1590	0	-313.313	2048.3	924.157				-225.946	2056.96	490.604	-202.394	2068.09	110.397	-228.911	2186.95	52.0335	146.991	2099.62	891.006	134.35	2153.62	1065.11				160.497	2225.84	132.061	208.621	2340.03	73.1476
1591	0	-311.208	2050.18	924.521				-224.771	2058.43	490.884	-202.073	2068	110.477	-228.906	2186.87	52.001	147.283	2105.7	890.417	135.936	2157.19	1064.91				161.394	2226.59	128.89	208.855	2341.22	70.335
1592	0	-308.862	2051.95	924.971				-223.152	2059.16	491.086	-201.728	2067.72	110.477	-228.915	2186.88	52.0052	149.171	2108.83	890.034	138.262	2161.21	1064.74				160.968	2226.32	126.377	208.635	2341.28	67.3311
1593	0	-306.5	2053.98	925.532				-222.257	2061.05	491.538	-201.504	2067.71	110.587	-228.93	2186.88	52.0176	151.13	2112.21	889.454	139.461	2164.27	1064.65				159.942	2225.97	124.073	208.128	2341.56	64.6231
1594	0	-304.177	2056.18	926.033				-220.34	2061.98	491.85	-201.185	2067.5	110.673	-228.928	2186.88	52.0355	153.059	2116.06	888.979	141.585	2168.09	1064.61				159.618	2227.2	122.745	207.495	2342.47	61.249
1595	0	-300.965	2057.42	926.677				-219.216	2064.34	492.436	-200.612	2066.96	110.639	-228.925	2186.87	52.0513	155.321	2120.46	888.862	144.048	2172.14	1064.62				159.272	2229.44	122.118	207.316	2342.73	59.2422
1596	0	-298.792	2060.14	927.316				-217.136	2065.51	492.765	-200.615	2067.44	111.19	-228.896	2186.94	52.0835	157.675	2124.78	888.769	146.603	2176.12	1064.64				159.787	2230.99	122.172	207.418	2343.05	58.2928
1597	0	-296.375	2062.63	927.973				-214.976	2066.54	493.049	-200.632	2068.03	111.744	-228.862	2186.89	52.0879	160.177	2129.06	888.807	149.307	2180.06	1064.8				160.334	2230.83	122.535	207.527	2343.28	57.9693
1598	0	-293.645	2064.83	928.613				-213.737	2069.31	493.708	-200.603	2068.56	112.285	-228.859	2186.96	52.1143	162.692	2133.13	888.888	152.023	2183.78	1065				160.347	2230.9	122.726	207.48	2343.33	57.7652
1599	0	-290.851	2067.18	929.127				-211.858	2070.89	494.14	-200.267	2068.57	112.48	-228.837	2186.94	52.13	165.169	2137.06	889.087	154.7	2187.36	1065.32				161.032	2232.19	122.679	207.392	2343.68	57.0886
1600	0	-287.89	2069.44	929.601				-210.465	2073.02	494.525	-200.028	2068.71	112.82	-228.822	2186.94	52.1339	167.665	2140.83	889.356	157.398	2190.79	1065.71				161.097	2232.93	122.154	207.848	2345.19	56.7634
1601	0	-284.99	2071.93	930.007				-208.314	2073.96	494.79	-199.559	2068.06	112.72	-228.821	2186.93	52.1478	170.179	2144.44	889.669	160.113	2194.06	1066.14				161.632	2233.66	121.825	207.701	2344.79	55.1584
1602	0	-282.05	2074.67	930.38				-206.235	2075.06	495.115	-199.256	2068.32	113.151	-228.819	2186.91	52.1525	172.778	2147.93	890.078	162.913	2197.21	1066.68				162.381	2234.72	121.731	207.713	2344.34	53.8808
1603	0	-278.87	2076.94	930.579				-205.002	2077.77	495.769	-198.955	2068.4	113.426	-228.811	2186.93	52.1791	175.473	2151.36	890.488	165.809	2200.29	1067.2				162.838	2235.79	121.412	208.373	2348.1	53.7297
1604	0	-275.824	2079.63	930.833				-202.704	2079.02	496.077	-198.901	2069.15	114.102	-228.813	2186.93	52.1872	178.18	2154.58	890.86	168.717	2203.17	1067.7				163.56	2237.17	121.199	208.752	2351.68	53.5142
1605	0	-272.628	2082.12	931.101				-200.676	2080.74	496.465	-198.737	2069.23	114.495	-228.785	2186.95	52.2104	180.989	2157.75	891.103	171.727	2205.99	1068.06				163.908	2238.33	120.817	208.498	2348.56	51.4875
1606	0	-269.399	2084.77	931.359				-198.705	2083	496.946	-198.275	2069.27	114.73	-228.655	2186.68	52.0895	184.664	2161.54	891.335	175.604	2209.45	1068.41				164.085	2239.05	120.465	208.177	2347.1	51.096
1607	0	-266.084	2087.48	931.679				-196.69	2084.74	497.217	-197.735	2068.89	115.086	-228.646	2186.73	52.149	187.393	2164.65	891.515	178.534	2212.21	1068.71				164.249	2239.26	120.463	208.257	2347.67	50.8837
1608	0	-262.804	2090.02	932.019				-194.654	2086.92	497.651	-197.732	2069.8	115.642	-228.583	2186.69	52.1263	190.35	2167.98	891.732	181.692	2215.19	1069.05				164.145	2239.63	120.19	208.699	2351.38	51.649
1609	0	-259.568	2092.8	932.457				-192.806	2089.27	498.169	-197.478	2070.25	116.117	-228.535	2186.62	52.1301	193.486	2171.72	892.086	185.029	2218.59	1069.53				164.232	2240.29	119.955	208.875	2352.92	52.0381
1610	0	-256.295	2095.42	932.902				-190.891	2091.29	498.534	-197.012	2070.2	116.448	-228.468	2186.69	52.1826	196.603	2175.62	892.423	188.347	2222.15	1069.98				164.283	2240.65	119.851	208.93	2353.11	51.9355
1611	0	-253.021	2098.09	933.352				-189.153	2093.55	499.057	-196.88	2071	117.168	-228.407	2186.65	52.2095	199.74	2179.68	892.818	191.685	2225.87	1070.5				164.298	2241.05	119.7	208.89	2353.07	51.7511
1612	0	-249.981	2100.87	933.899				-187.408	2095.47	499.46	-196.471	2071.33	117.805	-228.34	2186.64	52.229	202.568	2183.63	893.201	194.714	2229.47	1071				164.364	2241.46	119.556	208.931	2353.22	51.6474
1613	0	-246.892	2103.59	934.416				-185.512	2097.36	500.15	-196.078	2071.53	118.437	-228.279	2186.65	52.2663	205.288	2187.68	893.61	197.635	2233.17	1071.53				164.381	2241.69	119.387	208.957	2353.38	51.5858
1614	0	-243.867	2106.22	934.903				-184.127	2100.03	500.511	-195.727	2073.89	119.854	-228.186	2186.66	52.3092	208.025	2191.83	894.001	200.573	2236.98	1072.04				164.735	2242.16	119.386	209.233	2354.48	51.8167
1615	0	-241.004	2109.09	935.505				-182.256	2101.84	501.207	-195.392	2072.06	119.559	-228.138	2186.67	52.33	210.738	2195.86	894.435	203.488	2240.67	1072.59				164.741	2242.37	119.22	208.99	2353.74	51.493
1616	0	-238.146	2111.89	936.096				-180.889	2104.66	501.608	-194.897	2073.9	121.131	-228.029	2186.62	52.3365	213.319	2199.82	894.91	206.27	2244.29	1073.19				164.769	2242.62	119.085	208.934	2353.24	51.275
1617	0	-235.59	2114.88	936.72				-179.331	2106.93	502.143	-194.828	2075.88	122.786	-227.96	2186.62	52.3755	215.761	2203.7	895.429	208.912	2247.82	1073.83				164.412	2242.56	118.825	208.996	2353.48	51.258
1618	0	-232.869	2117.67	937.471				-177.808	2109.44	503.143	-194.379	2072.67	122.359	-227.924	2186.59	52.3644	218.533	2207.83	895.874	211.885	2251.6	1074.4				164.585	2242.91	118.727	208.899	2353.43	51.2221
1619	0	-230.399	2120.74	938.25				-176.368	2111.87	503.738	-194.035	2071.35	122.699	-227.856	2186.58	52.3588	220.898	2211.44	896.379	214.452	2254.87	1075.02				164.589	2243.22	118.657	208.973	2353.73	51.2124
1620	0	-227.88	2123.66	939.191				-174.942	2114.44	504.671	-193.285	2074.53	124.577	-227.858	2186.59	52.3482	224.871	2216.28	896.913	218.626	2259.37	1075.68				164.484	2243.4	118.514	208.861	2353.56	51.1555
1621	0	-225.491	2126.64	940.333				-173.569	2116.96	505.668	-192.881	2076.07	125.783	-227.785	2186.44	52.3003	226.734	2219.39	897.527	220.69	2262.13	1076.41				164.422	2243.59	118.454	208.914	2354	51.244
1622	0	-223.124	2129.42	941.603				-172.336	2119.31	506.756	-192.678	2073.6	126.277	-227.848	2186.32	52.2373	228.886	2222.46	898.251	223.043	2264.86	1077.25				164.343	2243.83	118.377	208.769	2353.5	51.0697
1623	0	-220.662	2132.06	943.048				-171.3	2122.08	508.162	-192.365	2072.42	127.121	-227.953	2186.2	52.2572	231.134	2225.57	899.012	225.492	2267.63	1078.13				163.968	2243.73	118.171	208.712	2353.35	51.0148
1624	0	-218.41	2134.77	944.606				-170.211	2124.6	509.447	-191.96	2073.05	128.595	-228.046	2186.14	52.2234	233.378	2228.53	899.795	227.937	2270.24	1079.04				164.204	2244.08	118.216	208.71	2353.36	50.9682
1625	0	-216.302	2137.34	946.286				-169.211	2127.32	510.818	-191.487	2073.05	129.827	-228.147	2186.02	52.1944	235.789	2231.49	900.706	230.549	2272.86	1080.07				164.157	2244.13	118.114	208.656	2353.38	50.9715
1626	0	-213.935	2139.39	947.912				-168.253	2130.15	512.294	-191.273	2073.6	131.759	-228.397	2185.92	52.1355	238.257	2234.42	901.568	233.219	2275.44	1081.05				164.093	2244.2	118.031	208.651	2353.37	50.9072
1627	0	-211.713	2141.31	949.628				-167.309	2132.9	513.511	-190.021	2075.15	132.978	-228.438	2185.8	52.0656	241.088	2237.62	902.703	236.25	2278.3	1082.31				164.126	2244.23	117.966	208.649	2353.64	50.9192
1628	0	-209.698	2143.32	951.36				-166.523	2136.25	515.135	-189.606	2075.55	134.704	-228.4	2185.61	51.9328	243.021	2240.36	903.691	238.385	2280.69	1083.42				164.15	2244.25	117.896	208.619	2353.55	50.8597
1629	0	-207.856	2145.32	953.108				-165.717	2139.63	516.547	-188.778	2076.42	136.18	-228.512	2185.6	51.9399	245.19	2243.23	904.879	240.755	2283.22	1084.72				164.199	2244.27	117.822	208.632	2353.57	50.8135
1630	0	-205.99	2147.06	954.836				-165.084	2141.16	518.185	-188.016	2077.74	137.772	-228.652	2185.67	51.9793	247.086	2246	906.023	242.852	2285.65	1085.99				164.276	2244.22	117.719	208.662	2353.68	50.7635
1631	0	-204.31	2148.86	956.68				-164.5	2143.94	519.817	-187.403	2079.27	140.125	-228.783	2185.8	52.035	249.154	2248.92	907.289	245.121	2288.22	1087.37				164.172	2243.95	117.543	208.679	2353.53	50.6317
1632	0	-202.635	2150.55	958.473				-163.855	2146.89	521.201	-186.531	2081.43	141.109	-228.969	2186.02	52.1422	251.033	2251.75	908.361	247.201	2290.71	1088.57				164.371	2243.92	117.463	208.698	2353.55	50.5287
1633	0	-201.124	2152.4	960.291				-163.621	2150.92	522.94	-186.038	2082.69	143.207	-229.193	2186.23	52.293	252.505	2254.35	909.549	248.874	2292.96	1089.87				164.654	2243.93	117.44	208.76	2353.55	50.4658
1634	0	-199.575	2154.01	962.059				-163.284	2154.32	524.362	-185.383	2084.59	144.5	-229.245	2186.58	52.5059	253.935	2256.92	910.475	250.505	2295.2	1090.92				164.726	2243.77	117.326	208.785	2353.62	50.3963
1635	0	-198.179	2155.67	963.824				-163.112	2158.33	525.906	-184.944	2086.63	146.645	-229.112	2186.79	52.6296	255.228	2259.39	911.408	251.999	2297.32	1091.97				164.863	2243.61	117.232	208.824	2353.56	50.3016
1636	0	-196.826	2157.43	965.426				-162.979	2164.54	527.602	-184.099	2088.57	147.767	-228.765	2186.94	52.7163	256.632	2261.99	912.278	253.605	2299.57	1092.96				165.009	2243.49	117.188	208.842	2353.62	50.2483
1637	0	-195.576	2159.25	967.074				-162.805	2168.16	528.649	-183.731	2090.47	150.048	-228.511	2187.03	52.8247	257.767	2264.23	913.105	254.94	2301.47	1093.91				165.352	2243.56	117.208	208.893	2353.57	50.1422
1638	0	-194.245	2160.98	968.646				-162.934	2171.9	530.086	-183.311	2092.75	151.365	-228.571	2187.64	53.2312	258.834	2266.55	913.913	256.208	2303.45	1094.84				165.527	2243.55	117.151	208.951	2353.55	50.0659
1639	0	-192.957	2162.7	970.112				-163.058	2176.12	531.38	-182.413	2093.91	153.005	-228.603	2188.35	53.6058	260.077	2269.01	914.677	257.653	2305.56	1095.72				165.638	2243.43	117.09	208.991	2353.49	50.033
1640	0	-191.768	2164.52	971.507				-163.042	2180.42	532.536	-183.473	2097.88	154.716	-228.897	2189.41	54.0997	261.043	2271.24	915.397	258.82	2307.45	1096.57				165.553	2243.14	116.889	208.993	2353.48	49.9704
1641	0	-190.624	2166.41	972.794				-163.607	2185.61	533.849	-183.218	2100.18	156.252	-229.524	2191.04	54.5562	262.324	2273.62	916.089	260.302	2309.49	1097.38				165.644	2243.07	116.802	209.011	2353.55	49.9447
1642	0	-189.462	2168.24	974.069				-163.145	2188.99	534.661	-183.246	2103.17	157.652	-230.119	2193.13	55.1901	263.437	2275.75	916.711	261.616	2311.27	1098.12				165.775	2243.08	116.744	209.047	2353.49	49.8985
1643	0	-188.423	2170.24	975.157				-163.848	2194.01	536.043	-184.514	2107.17	159.062	-231.158	2196.29	55.981	264.624	2277.98	917.186	263.004	2313.16	1098.71				166.076	2243.23	116.827	209.047	2353.47	49.8906
1644	0	-187.35	2172.19	976.234				-164.219	2198.79	537.239	-184.75	2110.51	159.853	-232.06	2199.67	56.5511	265.803	2279.97	917.593	264.384	2314.81	1099.24				166.164	2243.23	116.755	209.047	2353.47	49.8916
1645	0	-186.371	2174.31	977.142				-164.686	2203.29	538.331	-185.475	2114.69	160.741	-233.234	2203.7	57.0794	266.917	2281.98	917.842	265.699	2316.47	1099.61				166.204	2243.18	116.662	209.049	2353.47	49.8428
1646	0	-185.382	2176.3	977.986				-165.202	2207.69	539.32	-186.695	2119.93	161.792	-234.794	2208.16	57.6034	268.144	2284	918.004	267.128	2318.15	1099.89				166.168	2243.1	116.581	209.065	2353.55	49.8562
1647	0	-184.371	2178.24	978.672				-165.93	2212.25	540.234	-187.859	2125.28	162.146	-236.685	2213.52	58.1224	269.252	2285.82	918.084	268.437	2319.62	1100.09				166.18	2243.1	116.558	209.066	2353.57	49.8634
1648	0	-183.394	2180.26	979.386				-166.62	2216.73	541.091	-189.4	2131.03	162.392	-238.788	2219.51	57.9662	270.354	2287.73	918.11	269.739	2321.19	1100.24				166.167	2243.1	116.495	209.072	2353.57	49.8308
1649	0	-182.521	2182.31	979.914				-167.324	2220.96	541.884	-191.56	2137.58	162.378	-240.754	2226.23	57.5893	271.437	2289.48	918.029	271.024	2322.59	1100.28				166.144	2243.1	116.439	209.067	2353.56	49.8012
1650	0	-181.712	2184.45	980.39				-168.08	2225.17	542.641	-193.902	2144.74	162.271	-242.948	2233.72	57.441	272.417	2291.37	917.901	272.205	2324.14	1100.27				166.063	2243.1	116.415	209.067	2353.55	49.809
1651	0	-180.927	2186.57	980.799				-168.633	2228.75	543.201	-196.077	2152.17	162.117	-245.128	2242.2	57.2691	273.407	2293.12	917.749	273.396	2325.55	1100.24				166.024	2243.2	116.405	209.072	2353.56	49.8279
1652	0	-180.219	2188.76	981.088				-169.554	2233.03	543.884	-198.539	2160.37	161.763	-247.393	2251.4	57.1062	274.278	2295.03	917.558	274.468	2327.11	1100.17				165.921	2243.25	116.396	209.067	2353.55	49.8111
1653	0	-179.291	2189.57	981.234				-170.501	2237.31	544.568	-201.386	2169.35	161.451	-249.658	2261.45	57.0435	275.039	2296.84	917.34	275.43	2328.57	1100.07				165.83	2243.33	116.381	209.072	2353.55	49.8367
1654	0	-179.115	2193.97	981.475				-171.512	2241.84	545.029	-204.227	2178.72	161.249	-251.771	2271.89	57.2689	275.831	2298.69	917.106	276.424	2330.08	1099.96				165.688	2243.43	116.346	209.066	2353.55	49.8695
1655	0	-178.503	2195.39	981.591				-172.097	2245.73	545.194	-207.037	2188.34	161.116	-253.882	2282.84	57.8971	276.442	2300.6	916.888	277.236	2331.65	1099.86				165.502	2243.57	116.317	209.031	2353.64	49.9132
1656	0	-177.781	2197.05	981.667				-173.772	2251.62	546.074	-209.736	2198.22	161.123	-256.006	2294.45	58.8271	277.033	2302.45	916.673	278.028	2333.16	1099.77				165.318	2243.76	116.323	209.007	2353.57	49.9359
1657	0	-177.313	2199.19	981.659				-174.615	2256.34	546.608	-212.457	2208.25	161.075	-258.286	2306.33	60.1782	277.711	2304.45	916.5	278.906	2334.82	1099.71				164.86	2243.75	116.177	208.966	2353.62	50.0117
1658	0	-176.792	2201.14	981.648				-175.359	2260.92	547.132	-215.109	2218.5	161.243	-260.156	2318.36	61.4764	278.106	2306.42	916.371	279.503	2336.44	1099.7				165.013	2244.29	116.349	208.947	2353.56	50.0543
1659	0	-176.447	2203.18	981.634				-176.98	2267.27	547.946	-217.604	2228.96	161.47	-262.727	2330.43	63.2438	278.56	2308.49	916.185	280.158	2338.17	1099.64				164.516	2244.31	116.234	208.885	2353.56	50.1163
1660	0	-176.137	2205.41	981.494				-177.374	2271.95	548.169	-219.959	2239.42	161.761	-264.303	2342.18	64.5408	278.839	2310.54	916.04	280.639	2339.87	1099.61				164.514	2244.61	116.3	208.887	2353.57	50.1821
1661	0	-175.749	2207.31	981.517				-178.212	2277.43	548.664	-222.308	2249.91	162.219	-266.629	2353.82	66.1658	279.124	2312.66	915.917	281.125	2341.65	1099.61				164.158	2244.78	116.287	208.843	2353.62	50.2611
1662	0	-175.496	2209.21	981.484				-179.674	2284.2	549.632	-224.492	2260.35	162.762	-269.197	2365.43	68.0536	279.251	2314.82	915.829	281.453	2343.47	1099.64				163.951	2245.05	116.25	208.785	2353.64	50.3259
1663	0	-175.314	2211.32	981.52				-180.269	2289.67	550.376	-226.428	2270.77	163.531	-269.635	2374.5	68.7433	279.419	2317.09	915.799	281.822	2345.39	1099.73				163.697	2245.33	116.223	208.707	2353.6	50.4374
1664	0	-175.109	2213.42	981.519				-180.938	2295.42	550.838	-228.28	2280.96	164.33	-271.932	2385.25	70.6096	279.418	2319.35	915.77	282.021	2347.31	1099.83				163.687	2245.65	116.306	208.709	2353.56	50.4967
1665	0	-174.915	2215.35	981.523				-182.118	2302.06	551.589	-229.8	2291.23	165.106	-274.414	2396.37	72.8412	279.462	2321.64	915.773	282.266	2349.25	1099.95				163.57	2245.88	116.328	208.641	2353.56	50.594
1666	0	-174.839	2217.49	981.472				-182.644	2307.79	552.451	-231.216	2301.29	166.082	-277.732	2408.5	75.7684	279.381	2323.96	915.831	282.387	2351.23	1100.13				163.481	2246.01	116.343	208.578	2353.56	50.6423
1667	0	-174.652	2219.15	981.419				-183.399	2314	553.208	-233.276	2311.66	167.354	-279.412	2418.51	77.7924	279.233	2326.24	915.954	282.44	2353.16	1100.37				163.424	2246.2	116.371	208.568	2353.55	50.7216
1668	0	-174.535	2221.13	981.26				-184.143	2320.2	553.928	-234.337	2321.66	168.219	-280.791	2427.51	79.4127	279.047	2328.57	916.055	282.455	2355.15	1100.59				163.395	2246.42	116.448	208.508	2353.56	50.8315
1669	0	-174.5	2223.33	981.21				-184.744	2326.36	554.49	-227.66	2324.45	164.84	-282.833	2437.7	81.6171	278.838	2330.88	916.177	282.447	2357.11	1100.83				163.34	2246.67	116.457	208.469	2353.62	50.9302
1670	0	-174.434	2225.51	981.081				-185.955	2333.52	555.585	-227.407	2332.81	165.175	-284.623	2447.74	83.8366	278.579	2333.15	916.242	282.389	2359.04	1101.02				163.222	2246.93	116.451	208.424	2353.5	50.9642
1671	0	-174.621	2228.08	980.876				-186.349	2339.56	556.391	-228.465	2343.4	166.41	-286.145	2457.54	85.8101	278.343	2335.38	916.356	282.355	2360.93	1101.25				163.085	2247.1	116.474	208.384	2353.52	51.0388
1672	0	-174.718	2230.52	980.69				-186.676	2345.48	557.079	-229.095	2353.37	167.327	-287.504	2467.42	87.8742	278.075	2337.65	916.423	282.288	2362.85	1101.44				163.004	2247.24	116.5	208.366	2353.47	51.0815
1673	0	-174.94	2233.2	980.499				-187.123	2351.74	557.649	-229.391	2363.07	168.145	-288.623	2477.31	89.8438	277.764	2339.87	916.437	282.177	2364.73	1101.57				162.952	2247.43	116.494	208.326	2353.54	51.1518
1674	0	-174.924	2235.75	980.254				-187.532	2358.04	558.406	-229.676	2372.67	168.966	-289.287	2486.95	91.5557	277.471	2342.08	916.408	282.086	2366.6	1101.67				162.77	2247.51	116.489	208.297	2353.43	51.1875
1675	0	-175.033	2238.26	979.776				-187.936	2364.3	558.957	-229.812	2382.19	169.751	-290.233	2497.36	93.6454	277.191	2344.24	916.306	282.007	2368.42	1101.68				162.653	2247.61	116.489	208.279	2353.34	51.2035
1676	0	-175.223	2241.29	979.32				-188.31	2370.61	559.516	-230.039	2391.79	170.531	-290.448	2507.18	95.1923	276.777	2346.4	916.205	281.794	2370.23	1101.7				162.666	2247.84	116.537	208.276	2353.32	51.1984
1677	0	-175.603	2244.58	978.94				-188.483	2376.68	559.954	-230.291	2401.4	171.349	-290.782	2517.59	97.0306	276.39	2348.59	916.012	281.608	2372.07	1101.63				162.562	2247.97	116.547	208.241	2353.4	51.237
1678	0	-175.888	2247.38	978.306				-188.733	2382.85	560.411	-230.483	2410.94	172.102	-290.661	2527.62	98.5023	276.026	2350.86	915.804	281.445	2374	1101.54				162.298	2247.99	116.48	208.237	2353.43	51.2327
1679	0	-176.217	2250.44	977.831				-188.838	2388.86	560.82	-230.571	2420.41	172.803	-290.424	2537.82	99.9773	275.616	2353.07	915.601	281.236	2375.87	1101.46				162.253	2248.12	116.533	208.247	2353.48	51.2953
1680	0	-176.551	2253.21	977.087				-188.93	2394.83	561.2	-230.594	2429.7	173.473	-290.014	2548.06	101.454	275.116	2355.27	915.404	280.937	2377.72	1101.38				162.169	2248.26	116.571	208.247	2353.5	51.2908
1681	0	-176.958	2256.48	976.554				-188.71	2400.27	561.396	-230.559	2438.87	174.108	-289.463	2558	102.799	274.629	2357.47	915.185	280.651	2379.58	1101.28				162.14	2248.41	116.602	208.251	2353.5	51.2445
1682	0	-177.361	2259.35	975.829				-188.668	2406.21	561.674	-230.447	2447.99	174.74	-288.853	2567.94	104.233	273.973	2359.8	915.049	280.196	2381.57	1101.27				162.126	2248.62	116.666	208.306	2353.48	51.2405
1683	0	-177.774	2262.38	975.178				-188.33	2411.64	561.707	-230.299	2456.99	175.301	-287.951	2577.57	105.445	273.372	2362.04	914.92	279.796	2383.46	1101.26				162.026	2248.69	116.721	208.302	2353.47	51.2217
1684	0	-178.23	2265.4	974.455				-188.423	2417.72	561.895	-230.053	2465.79	175.749	-287.074	2586.98	106.575	272.633	2364.35	914.805	279.258	2385.43	1101.27				161.991	2248.83	116.749	208.308	2353.47	51.1898
1685	0	-178.911	2269.06	973.842				-186.926	2421.34	560.983	-229.663	2474.23	176.095	-286.082	2596.17	107.547	272.034	2366.8	914.71	278.861	2387.54	1101.29				161.965	2248.99	116.806	208.308	2353.47	51.1896
1686	0	-179.592	2272.74	973.03				-186.429	2426.47	560.875	-229.17	2482.47	176.451	-285.244	2605.23	108.622	271.139	2369.08	914.537	278.167	2389.47	1101.24				161.938	2249.14	116.863	208.324	2353.55	51.2048
1687	0	-180.153	2276.14	972.402				-185.723	2431.25	560.695	-228.634	2490.47	176.71	-284.262	2613.88	109.395	270.464	2371.64	914.404	277.693	2391.68	1101.23				161.835	2249.2	116.912	208.326	2353.57	51.1613
1688	0	-180.907	2279.56	971.406				-185.727	2437.29	560.464	-227.98	2498.22	176.866	-283.035	2622.03	109.935	269.491	2374.06	914.263	276.922	2393.76	1101.2				161.737	2249.31	116.919	208.321	2353.55	51.129
1689	0	-181.475	2282.73	970.711				-184.78	2441.64	560.128	-227.289	2505.84	177.044	-281.743	2629.85	110.123	268.669	2376.54	914.127	276.301	2395.9	1101.19				161.64	2249.43	116.984	208.341	2353.64	51.1612
1690	0	-182.124	2286.22	969.854				-184.36	2446.66	559.734	-226.402	2513.12	177.034	-280.722	2637.53	110.408	267.89	2379.28	914.068	275.722	2398.29	1101.25				161.61	2249.59	117.041	208.344	2353.65	51.1257
1691	0	-182.897	2289.87	968.985				-183.82	2451.51	559.284	-225.496	2520.16	176.905	-279.279	2644.81	110.173	266.944	2381.99	913.83	274.965	2400.52	1101.24				161.457	2249.68	117.087	208.351	2353.67	51.1315
1692	0	-183.775	2293.78	968.173				-183.3	2456.15	558.718	-224.545	2526.95	176.715	-277.502	2651.45	109.633	266.094	2384.68	913.611	273.861	2402.48	1101.24				161.345	2249.73	117.13	208.383	2353.58	51.0509
1693	0	-184.64	2297.65	967.203				-182.919	2460.78	558.115	-223.551	2533.52	176.403	-276.061	2658.31	109.126	265.517	2387.26	913.524	273.532	2405.32	1101.28				161.3	2249.82	117.173	208.387	2353.55	51.0338
1694	0	-185.412	2301.01	966.202				-182.31	2464.98	557.346	-222.442	2539.74	175.969	-274.336	2664.63	108.306	265.294	2389.89	913.738	272.497	2407.54	1101.26				161.383	2250.01	117.278	208.347	2353.62	51.0099
1695	0	-186.254	2305.08	965.361				-181.767	2469.03	556.427	-221.456	2545.91	175.512	-272.55	2670.72	107.301	264.897	2392.2	913.688	271.265	2409.67	1101.24				161.372	2250.18	117.331	208.404	2353.64	51.0159
1696	0	-187.217	2309.08	964.383				-181.771	2473.73	555.42	-220.213	2551.51	174.837	-270.255	2676.29	105.865	264.026	2395.09	913.771	270.364	2412.16	1101.24				161.239	2250.16	117.351	208.412	2353.64	50.9845
1697	0	-188.141	2312.77	963.287				-180.606	2476.62	554.275	-218.966	2556.85	174.069	-268.606	2682.2	104.792	263.001	2397.92	913.565	269.422	2414.72	1101.22				161.012	2250.13	117.392	208.403	2353.65	50.9517
1698	0	-188.92	2316.33	962.214				-179.943	2480.07	552.966	-217.746	2562.09	173.229	-265.953	2687.12	102.995	262.542	2400.51	913.601	268.388	2417.27	1101.17				160.996	2250.23	117.459	208.408	2353.63	50.9046
1699	0	-189.832	2320.22	961.127				-179.283	2483.35	551.557	-216.239	2566.77	172.176	-263.704	2692.21	101.349	261.758	2403.31	913.741	267.265	2419.85	1101.08				160.783	2250.17	117.459	208.421	2353.7	50.9235
1700	0	-190.79	2324.29	960.162				-178.515	2486.36	550.017	-215.091	2571.46	171.194	-261.649	2697.23	99.7189	261.102	2406.02	913.65	266.164	2422.5	1101.02				160.727	2250.24	117.518	208.467	2353.66	50.8757
1701	0	-191.903	2328.24	959.064				-177.898	2489.38	548.426	-213.873	2575.71	169.949	-258.944	2701.49	97.4087	260.338	2408.62	913.53	264.995	2425.14	1100.87				160.68	2250.28	117.573	208.468	2353.63	50.8676
1702	0	-193.213	2332.46	957.881				-177.547	2492.7	546.966	-212.62	2579.77	168.641	-256.684	2705.63	95.2635	259.654	2411.46	913.583	263.733	2427.88	1100.7				160.638	2250.36	117.639	208.485	2353.69	50.8565
1703	0	-194.104	2336.07	956.681				-177.916	2496.98	545.366	-211.53	2583.66	167.293	-252.419	2708.18	91.7329	259.374	2413.4	913.461	262.501	2430.69	1100.53				160.595	2250.46	117.711	208.457	2353.63	50.7381
1704	0	-195.18	2340.27	955.44				-177.646	2500.02	543.595	-211.261	2587.66	166.043	-251.07	2712.78	90.1296	258.873	2412.27	912.579	261.175	2433.54	1100.34				160.551	2250.55	117.81	208.486	2353.7	50.8284
1705	0	-196.392	2344.47	954.149				-176.857	2502.06	541.591	-210.243	2590.97	164.404	-247.185	2714.96	86.521	258.115	2415.53	912.887	260.046	2436.74	1100.16				160.459	2250.66	117.875	208.55	2353.72	50.774
1706	0	-197.646	2348.84	952.958				-176.249	2504.07	539.537	-208.792	2593.63	162.475	-243.405	2716.6	82.7473	257.114	2418.87	913.074	258.558	2439.81	1099.98				160.413	2250.76	117.941	208.551	2353.71	50.7688
1707	0	-198.845	2353.36	951.599				-175.838	2506.34	537.498	-207.172	2595.22	159.923	-240.748	2719.18	79.8246	255.876	2422.02	913.117	256.857	2442.62	1099.74				160.323	2250.87	118.03	208.556	2353.69	50.7215
1708	0	-200.045	2357.53	950.222				-174.93	2507.75	535.021	-206.848	2598.03	158.113	-238.087	2721.17	76.6526	255.039	2425.24	913.228	255.264	2445.71	1099.55				160.279	2250.96	118.126	208.553	2353.69	50.7162
1709	0	-201.397	2362.21	948.852				-173.21	2507.45	532.411	-204.235	2598.19	155.113	-235.556	2722.63	73.3521	253.693	2428.25	913.194	253.687	2448.95	1099.36				160.163	2250.96	118.16	208.579	2353.77	50.7135
1710	0	-202.754	2366.87	947.426				-172.077	2508.18	529.65	-202.658	2598.78	152.194	-232.026	2722.7	69.0486	252.136	2431.28	913.024	252.142	2452.28	1099.13				160.039	2250.95	118.184	208.615	2353.72	50.6908
1711	0	-204.013	2371.34	945.881				-172.296	2510.75	527.309	-201.79	2599.72	149.575	-229.493	2722.82	65.131	250.95	2434.34	913.029	250.451	2455.64	1098.9				159.99	2251.03	118.278	208.615	2353.69	50.684
1712	0	-205.449	2376.43	944.388				-171.445	2511.6	524.681	-202.843	2602.05	147.714	-226.76	2722.22	60.7692	249.711	2437.52	912.866	248.733	2459.13	1098.64				159.878	2251.03	118.314	208.598	2353.64	50.6627
1713	0	-206.855	2380.34	942.187				-171.044	2512.8	522.025	-202.192	2602.16	144.836	-222.74	2719.89	55.1992	248.074	2440.58	912.727	246.934	2462.65	1098.31				159.74	2250.96	118.384	208.652	2353.63	50.6071
1714	0	-208.397	2386.31	940.839				-170.84	2514.14	519.25	-200.304	2600.44	141.164	-221.494	2718.96	51.1156	246.735	2443.83	912.58	245.018	2466.31	1098.03				159.561	2250.97	118.472	208.676	2353.68	50.6233
1715	0	-210.018	2391.54	939.226				-170.835	2515.42	516.457	-202.08	2601.25	139.273	-219.264	2717.21	48.2586	245.243	2447.13	912.286	243.105	2470.12	1097.64				159.441	2250.96	118.53	208.674	2353.7	50.627
1716	0	-211.739	2396.57	936.978				-170.746	2516.23	513.528	-197.635	2596.93	134.761	-217.907	2723.03	49.434	243.627	2450.48	912.013	241.044	2474.06	1097.25				159.325	2251.02	118.665	208.674	2353.7	50.6271
1717	0	-213.42	2401.93	935.378				-170.518	2517.13	510.547	-197.551	2596.2	132.621	-217.695	2727.84	52.9031	242.361	2454	911.776	238.938	2478.02	1096.8				159.209	2251.01	118.725	208.72	2353.64	50.5586
1718	0	-215.276	2406.96	932.953				-169.966	2517.6	507.554	-196.403	2595.08	129.936	-217.287	2732.69	54.8828	240.516	2457.68	911.278	236.806	2482.23	1096.25				159.07	2250.94	118.825	208.721	2353.63	50.5518
1719	0	-217.115	2412.69	931.282				-169.512	2517.89	504.496	-195.898	2593.9	127.481	-214.199	2727.53	54.2872	238.745	2461.25	911.032	234.558	2486.52	1095.75				158.958	2250.98	118.926	208.761	2353.56	50.4699
1720	0	-219.076	2417.6	928.89				-169.461	2518.48	501.835	-195.347	2593.4	125.591	-213.552	2726.75	54.5585	236.992	2465.22	910.401	232.265	2490.87	1095.16				158.896	2251.01	119.151	208.771	2353.55	50.3738
1721	0	-221.274	2424.07	927.199				-169.448	2519.47	499.539	-193.637	2592.92	124.245	-213.272	2726.35	54.7171	235.416	2469.25	909.853	229.84	2495.36	1094.65				158.776	2251.01	119.322	208.823	2353.54	50.2954
1722	0	-223.508	2429.79	925.356				-169.179	2520.98	497.708	-190.184	2593.52	122.701	-212.966	2726.66	55.0427	233.386	2473.31	909.32	227.471	2499.92	1094.04				158.71	2251.02	119.566	208.904	2353.61	50.2034
1723	0	-225.904	2435.43	923.755				-168.726	2523.66	496.559	-184.184	2590.22	119.295	-212.596	2726.47	55.3015	231.576	2477.55	908.701	224.827	2504.48	1093.49				158.947	2251.36	119.985	208.946	2353.56	50.1142
1724	0	-228.447	2440.82	922.493				-168.036	2527.34	495.687	-181.885	2590.47	118.548	-212.125	2726.41	55.6235	229.536	2481.74	907.858	222.117	2509.21	1092.97				158.606	2251.3	120.252	208.947	2353.54	50.0445
1725	0	-231.016	2446.02	921.459				-167.248	2531.45	494.965	-179.686	2591.57	118.133	-211.795	2726.51	55.8378	227.376	2486.05	907.272	219.301	2513.95	1092.5				158.492	2251.5	120.714	208.967	2353.62	50.0138
