# Supplementary material for: A Brake-Based Overground Gait Rehabilitation Device for Altering Propulsion Impulse Symmetry
Source: Sensors (Basel). 2021 Oct 5;21(19):6617. doi: 10.3390/s21196617 (PMC8512803; doi:10.3390/s21196617)
Supplement: Supplementary file 1 [file sensors-21-06617-s001.zip › GPT animations/code and data/stroke_data/Trajectory/TR 34.csv]

Trajectories
100
		BDP031:LTroc			BDP031:LIliac			BDP031:LKnee			BDP031:LAnkle			BDP031:LToe			BDP031:RTroc			BDP031:RIliac			BDP031:RKnee			BDP031:RAnkle			BDP031:RToe
Frame	Sub Frame	X	Y	Z	X	Y	Z	X	Y	Z	X	Y	Z	X	Y	Z	X	Y	Z	X	Y	Z	X	Y	Z	X	Y	Z	X	Y	Z
		mm	mm	mm	mm	mm	mm	mm	mm	mm	mm	mm	mm	mm	mm	mm	mm	mm	mm	mm	mm	mm	mm	mm	mm	mm	mm	mm	mm	mm	mm
4512	0	-253.804	-1015.28	906.554				-201.065	-1019.57	471.955	-220.666	-1048.3	90.5386	-257.088	-931.917	23.5666	206.689	-931.571	864.392	190.215	-877.473	1039				161.758	-878.398	91.6961	212.958	-769.931	27.8828
4513	0	-250.079	-1012.51	906.905				-199.192	-1017.93	472.629	-220.363	-1048	91.2752	-257.073	-931.921	23.5687	210.713	-927.702	864.173	193.334	-873.273	1039.54				161.846	-877.958	91.575	212.973	-769.681	27.9488
4514	0	-246.512	-1010.15	907.463				-197.129	-1016	473.337	-219.969	-1047.54	92.0088	-257.159	-932.171	23.7004	213.275	-923.128	864.606	196.572	-869.19	1040.27				161.942	-877.549	91.453	213.031	-769.119	27.8856
4515	0	-242.831	-1007.61	908.057				-195.614	-1013.98	473.93	-219.611	-1047.08	92.7894	-257.091	-931.929	23.5252	217.199	-919.486	864.247	199.902	-865.051	1040.82				162.046	-877.225	91.3418	204.65	-770.508	22.1479
4516	0	-239.382	-1005.35	908.823				-194.061	-1011.99	474.835	-219.382	-1046.81	93.7954	-257.197	-932.105	23.506	221.203	-916.249	864.045	203.372	-861.016	1041.46				162.154	-876.942	91.2308	204.329	-770.106	21.9821
4517	0	-236.042	-1003.26	909.758				-192.441	-1009.72	475.833	-219.084	-1046.61	94.9064	-257.375	-932.326	23.41	225.189	-913.076	863.951	206.473	-857.14	1042.29				162.237	-876.702	91.1312	203.097	-769.761	21.5936
4518	0	-232.8	-1001.14	910.802				-191.175	-1007.77	476.861	-218.568	-1046.07	95.987	-257.635	-932.595	23.2367	224.495	-908.142	863.961	210.012	-853.225	1042.69				162.325	-876.552	91.0022	202.887	-769.397	21.4478
4519	0	-229.683	-999.191	911.978				-189.61	-1005.45	478.164	-217.705	-1045.31	97.0267	-257.889	-933.072	23.1364	227.532	-904.877	863.177	213.172	-849.636	1043.42				162.429	-876.386	90.886	204.534	-770.109	22.0169
4520	0	-226.752	-997.175	913.285				-188.145	-1002.86	479.415	-216.419	-1044.02	98.0796	-258.214	-933.325	22.8425	230.54	-902.058	863.093	216.253	-846.144	1044.23				162.57	-876.31	90.7172	204.634	-770.305	22.1102
4521	0	-223.891	-995.39	914.74				-186.682	-1000.14	480.762	-214.97	-1042.49	99.1893	-258.774	-934.401	22.9133	233.275	-899.09	863.328	219.115	-842.697	1045.14				162.708	-876.26	90.6578	204.599	-770.146	22.0436
4522	0	-221.206	-993.721	916.351				-185.138	-997.442	482.212	-213.768	-1041.85	100.732	-259.016	-934.897	22.7123	235.567	-896.12	863.728	221.852	-839.278	1046.18				162.916	-876.157	90.5503	204.564	-770.053	21.9883
4523	0	-218.654	-992.256	918.127				-183.661	-994.693	483.691	-214.496	-1045.93	105.112	-259.024	-935.105	22.2886	237.744	-893.137	864.391	224.596	-836.133	1047.28				163.108	-876.109	90.4536	204.557	-770.026	21.9572
4524	0	-216.035	-990.645	919.872				-181.678	-991.872	485.831	-212.916	-1045.03	106.762	-259.104	-935.698	22.0832	240.036	-890.105	865.093	227.283	-833.052	1048.41				163.366	-876.049	90.3435	205.695	-770.33	22.4325
4525	0	-213.683	-989.299	921.717				-180.947	-986.303	487.858	-211.125	-1043.81	108.209	-259.074	-936.336	21.8343	241.752	-886.82	866.086	229.942	-830.012	1049.48				163.62	-876.097	90.2627	205.708	-770.412	22.3299
4526	0	-211.404	-987.995	923.617				-179.606	-983.386	489.488	-209.252	-1042.39	109.636	-259.014	-936.939	21.6174	243.743	-883.682	866.997	232.494	-827.005	1050.69				163.894	-876.149	90.1965	205.637	-770.355	22.199
4527	0	-209.202	-986.633	925.491				-178.618	-980.557	491.583	-207.401	-1040.9	111.107	-259.69	-939.391	22.2968	245.802	-881.136	868.002	234.779	-824.156	1052.02				164.104	-876.28	90.1321	205.533	-770.263	22.0222
4528	0	-207.077	-985.306	927.371				-178.075	-976.022	493.583	-205.677	-1039.32	112.633	-259.47	-939.754	22.175	249.141	-883.043	869.568	237.226	-821.355	1053.16				164.348	-876.429	90.0694	205.527	-770.49	21.5214
4529	0	-204.978	-983.912	929.346				-178.535	-973.295	494.075	-204.181	-1037.89	114.306	-258.449	-938.387	20.8979	250.79	-880.693	870.567	239.368	-818.668	1054.26				164.587	-876.519	89.9453	205.625	-770.525	21.4823
4530	0	-202.959	-982.602	931.173				-177.92	-968.854	495.826	-202.81	-1036.43	116.05	-257.236	-936.409	19.7769	252.397	-878.013	871.484	241.586	-816.073	1055.49				164.836	-876.642	89.8725	205.67	-770.426	21.3642
4531	0	-200.975	-981.314	933.085				-178.534	-963.674	497.506	-201.573	-1034.78	117.735	-256.519	-935.542	19.5037	253.958	-875.448	872.252	243.634	-813.463	1056.5				165.077	-876.762	89.795	205.793	-770.502	21.3299
4532	0	-199.265	-980.3	934.924				-178.637	-959.475	499.451	-200.539	-1033.22	119.581	-258.01	-939.619	21.3414	255.51	-873.104	872.845	245.633	-810.834	1057.35				165.311	-876.841	89.6826	205.624	-770.366	21.1516
4533	0	-197.514	-978.999	936.736				-179.032	-954.756	501.109	-199.68	-1030.8	121.186	-257.063	-938.033	20.9709	256.881	-870.831	873.26	247.784	-808.234	1058.08				165.494	-876.977	89.6158	205.65	-770.41	21.036
4534	0	-195.797	-977.395	938.394				-179.282	-949.296	502.767	-199.167	-1028.34	122.873	-256.71	-937.011	21.0973	258.302	-868.535	873.677	246.013	-807.179	1059.33				165.654	-877.06	89.5323	206.179	-770.664	21.1152
4535	0	-194.354	-976.301	940.085				-179.738	-944.118	504.585	-198.991	-1025.79	124.629	-256.42	-935.464	21.5193	259.614	-866.338	873.951	247.488	-804.801	1059.79				165.746	-877.152	89.4362	205.823	-770.667	20.8033
4536	0	-192.798	-974.53	941.59				-180.368	-938.782	506.24	-199.178	-1022.86	126.305	-256.3	-933.244	22.0666	260.821	-864.066	874.267	249.348	-802.146	1060.14				165.819	-877.234	89.3501	205.937	-770.999	21.2265
4537	0	-191.512	-973.142	943.056				-181.217	-933.701	508.027	-199.881	-1019.29	127.847	-256.332	-929.921	22.6215	261.957	-861.829	874.483	250.85	-799.54	1060.44				165.857	-877.302	89.2497	205.854	-770.595	21.0266
4538	0	-190.056	-971.182	944.282				-182.103	-928.564	509.663	-201.166	-1014.96	129.232	-256.31	-925.4	23.1572	263.155	-859.656	874.69	252.571	-796.804	1061.01				165.897	-877.406	89.1597	205.855	-770.506	20.9973
4539	0	-188.822	-969.661	945.441				-183.009	-923.441	511.159	-203.12	-1009.96	130.448	-256.484	-920.074	23.6659	264.273	-857.262	874.846	253.616	-794.447	1061.64				165.893	-877.443	89.0623	205.905	-770.624	21.0273
4540	0	-187.499	-967.489	946.412				-183.936	-918.68	512.624	-205.608	-1003.79	131.22	-256.983	-914.242	24.5472	265.534	-855.024	874.886	255.2	-791.805	1061.68				165.89	-877.462	88.95	205.921	-770.582	20.9991
4541	0	-186.465	-965.727	947.482				-184.951	-914.263	514.042	-208.691	-996.828	131.687	-255.16	-902.423	23.0018	266.36	-852.788	875.029	256.891	-789.361	1061.67				165.903	-877.492	88.8867	205.934	-770.596	20.9631
4542	0	-185.307	-963.373	948.322				-185.706	-909.491	515.382	-212.211	-989.026	132.034	-255.627	-894.646	23.7283	267.395	-850.526	875.174	258.117	-787.27	1061.76				165.855	-877.495	88.8227	205.947	-770.587	20.98
4543	0	-184.34	-961.278	949.148				-186.799	-905.276	516.647	-215.981	-980.511	132.338	-255.93	-885.918	24.8409	268.679	-848.29	875.112	259.352	-785.072	1061.84				165.854	-877.459	88.7765	206.002	-770.652	20.9495
4544	0	-183.497	-959.101	949.872				-187.79	-900.967	517.853	-219.945	-971.267	132.483	-254.305	-872.116	24.1034	269.454	-846.255	874.988	260.587	-783.301	1061.5				165.79	-877.418	88.6991	206.213	-770.671	21.0818
4545	0	-182.525	-956.363	950.439				-188.422	-896.301	518.917	-223.793	-961.056	132.638	-253.564	-859.367	24.4877	270.292	-844.229	874.81	261.899	-781.362	1061.79				165.683	-877.345	88.7306	206.041	-770.653	20.9572
4546	0	-181.885	-954.217	951.218				-189.254	-892.314	520.111	-227.438	-950.279	132.727	-253.324	-846.794	25.515	271.03	-842.312	874.579	263.17	-779.707	1061.8				165.595	-877.242	88.6995	206.051	-770.692	20.9476
4547	0	-181.222	-951.717	951.677				-190.036	-886.978	521.016	-230.934	-939.258	132.923	-253.405	-833.951	26.9815	271.808	-840.359	874.296	264.577	-778.182	1061.87				165.561	-877.036	88.6426	206.006	-770.596	20.9249
4548	0	-180.561	-949.219	952.257				-191.594	-880.656	521.958	-234.203	-928.252	133.368	-254.114	-821.242	28.7758	272.476	-838.503	874.012	265.403	-776.821	1061.74				165.57	-876.751	88.5931	206.04	-770.688	21.0124
4549	0	-179.91	-946.444	952.63				-192.223	-873.446	522.857	-237.224	-917.469	134.055	-255.351	-808.496	30.8393	272.685	-836.656	873.755	266.541	-775.559	1061.25				164.886	-877.237	88.619	206.029	-770.635	21.0376
4550	0	-179.459	-943.986	952.999				-192.767	-868.136	523.735	-239.841	-906.551	134.681	-257.417	-796.3	33.3088	273.589	-834.852	873.389	267.682	-774.333	1060.96				164.764	-876.939	88.7885	205.956	-770.487	20.9898
4551	0	-178.98	-941.469	953.316				-193.001	-862.101	524.535	-242.254	-896.253	135.528	-260.095	-784.445	35.9294	273.722	-833.279	873.066	268.704	-773.092	1060.81				164.701	-876.609	88.7849	205.973	-770.518	21.1084
4552	0	-178.638	-939.089	953.567				-193.347	-855.572	525.349	-244.312	-886.237	136.407	-263.194	-772.811	38.7146	274.163	-831.437	872.713	269.723	-771.872	1060.56				164.541	-876.445	88.7892	206.044	-770.614	21.2239
4553	0	-178.295	-936.498	953.8				-193.812	-849.1	526.343	-246.185	-876.595	137.351	-266.679	-761.731	41.7532	274.538	-828.975	872.362	270.687	-770.579	1060.35				164.286	-876.283	88.804	206.057	-770.697	21.2628
4554	0	-178.035	-934.033	953.987				-193.85	-842.056	527.254	-247.594	-867.104	138.158	-270.656	-751.29	44.9711	274.784	-826.89	871.917	271.595	-769.227	1060.2				164.021	-876.083	88.787	205.974	-770.576	21.3427
4555	0	-177.866	-931.633	954.003				-194.808	-836.926	528.358	-248.704	-858.028	139.131	-274.433	-740.539	47.9559	274.983	-824.661	871.505	272.046	-767.874	1060.13				163.724	-875.789	88.7321	205.981	-770.697	21.4456
4556	0	-177.616	-928.941	954.212				-195.009	-830.007	529.064	-249.431	-848.834	139.866	-278.44	-730.687	51.2114	275.094	-822.562	871.159	272.46	-766.493	1059.97				163.449	-875.585	88.6899	205.941	-770.714	21.5006
4557	0	-177.426	-926.323	954.35				-195.487	-823.913	529.973	-249.895	-839.821	140.662	-282.435	-721.076	54.3157	275.219	-820.279	870.788	273.077	-764.839	1060.06				163.208	-875.439	88.6553	205.893	-770.726	21.5726
4558	0	-177.432	-923.826	954.352				-195.926	-818.068	530.798	-250.164	-831.017	141.502	-286.167	-711.592	57.2947	275.206	-817.929	870.391	273.212	-763.278	1060.32				162.965	-875.362	88.6189	205.854	-770.747	21.6909
4559	0	-177.423	-921.279	954.304				-196.303	-812.28	531.684	-250.219	-822.13	142.26	-289.604	-702.376	60.2298	275.242	-815.516	870.06	273.876	-761.456	1059.91				162.728	-875.201	88.6016	205.768	-770.709	21.7487
4560	0	-177.41	-918.709	954.357				-196.76	-806.61	532.568	-250.231	-813.262	143.176	-292.498	-693.522	63.0132	275.057	-813.074	869.684	274.126	-759.64	1060.27				162.522	-875.026	88.5655	205.592	-770.677	21.8451
4561	0	-177.445	-916.058	954.35				-197.177	-800.812	533.409	-250.177	-804.253	143.999	-295.154	-684.28	65.5681	274.917	-810.591	869.39	274.212	-757.929	1060.41				162.333	-874.879	88.5271	205.574	-770.663	21.9407
4562	0	-177.478	-913.241	954.206				-197.654	-795.14	534.169	-250.152	-795.177	144.841	-297.043	-674.453	67.7373	274.596	-808.072	869.053	274.539	-756.05	1060.62				162.214	-874.734	88.496	205.708	-770.646	22.3708
4563	0	-177.73	-910.795	954.355				-197.904	-789.662	534.81	-250.211	-786.109	145.719	-298.58	-665.267	70.3672	274.326	-805.541	868.787	277.017	-753.256	1060.85				162.094	-874.585	88.4577	205.705	-770.641	22.4965
4564	0	-177.913	-908.146	954.287				-198.446	-784.116	535.457	-250.423	-776.895	146.631	-300.326	-657.803	73.4028	274.039	-803.166	868.558	276.949	-751.351	1061.03				161.955	-874.438	88.4529	205.747	-770.56	23.0454
4565	0	-178.112	-905.397	954.27				-198.592	-778.549	536.109	-250.716	-767.563	147.479	-301.144	-649.529	76.0602	273.746	-800.77	868.24	276.725	-749.64	1061.33				161.807	-874.283	88.4125	206.208	-770.977	22.6711
4566	0	-178.379	-902.757	954.042				-198.976	-773.007	536.718	-251.054	-758.331	148.33	-300.447	-637.746	76.8198	273.641	-798.261	867.844	276.504	-747.94	1061.73				161.674	-874.098	88.3695	205.481	-770.865	22.3431
4567	0	-178.789	-900.417	953.854				-199.264	-767.235	537.257	-251.449	-749.159	149.373	-298.96	-625.544	77.5347	273	-795.828	867.652	276.337	-746.202	1062.07				161.529	-873.935	88.367	205.637	-770.855	22.5247
4568	0	-179.32	-898.265	954.069				-199.678	-761.537	537.799	-251.858	-739.785	150.06	-297.833	-615.477	78.8424	272.707	-793.39	867.233	276.398	-744.425	1062.28				161.365	-873.746	88.3814	205.656	-770.976	22.691
4569	0	-179.583	-895.34	953.915				-199.984	-755.653	538.335	-252.279	-730.475	150.8	-295.902	-604.598	79.4346	272.531	-790.821	867.039	276.342	-742.446	1063.5				161.219	-873.505	88.3637	205.502	-770.856	22.6683
4570	0	-179.743	-891.921	953.545				-200.413	-749.805	538.931	-252.686	-721.408	151.519	-294.428	-596.114	80.9657	272.17	-788.344	866.754	275.958	-741.036	1063.42				161.081	-873.36	88.3992	205.549	-770.931	22.7674
4571	0	-179.858	-888.354	953.101				-200.504	-744.316	539.336	-252.977	-712.453	152.232	-292.341	-587.429	82.054	271.474	-785.936	866.43	275.919	-739.361	1063.63				160.913	-873.218	88.4255	205.488	-770.834	22.765
4572	0	-180.325	-885.315	952.523				-200.594	-738.976	539.788	-253.215	-703.642	152.757	-290.791	-577.258	82.9628	271.092	-783.365	866.156	275.883	-737.696	1063.77				160.759	-873.048	88.4487	205.396	-770.846	22.8032
4573	0	-180.919	-882.44	952.374				-200.86	-733.209	540.179	-253.395	-695.012	153.284	-289.488	-566.928	83.9774	270.731	-780.774	865.873	275.876	-736.072	1063.86				160.598	-872.903	88.5191	205.347	-770.838	22.8443
4574	0	-181.199	-878.636	951.886				-200.99	-727.245	540.494	-253.442	-686.558	153.705	-288.879	-555.971	85.4652	270.621	-778.177	865.591	275.828	-734.453	1063.91				160.461	-872.72	88.542	205.237	-770.777	22.8939
4575	0	-181.747	-875.318	951.343				-201.16	-721.438	540.832	-253.452	-678.356	154.133	-288.009	-545.613	86.6682	269.989	-775.663	865.329	275.724	-732.863	1063.92				160.317	-872.564	88.6362	205.172	-770.748	22.9158
4576	0	-182.306	-871.793	950.952				-201.245	-715.911	541.131	-253.315	-670.324	154.486	-287.182	-536.167	87.6845	269.583	-773.089	865.019	275.685	-731.21	1063.94				160.174	-872.39	88.7099	205.148	-770.795	22.9732
4577	0	-182.953	-868.185	950.528				-201.412	-710.256	540.971	-253.201	-662.453	154.612	-286.235	-528.037	88.4102	269.435	-770.48	864.656	275.557	-729.496	1063.96				160.043	-872.161	88.7882	205.099	-770.785	23.0138
4578	0	-183.7	-864.635	949.955				-200.719	-705.465	541.325	-252.97	-655.002	154.781	-285.319	-520.869	89.0261	268.695	-767.926	864.49	275.347	-727.75	1063.98				159.919	-871.977	88.8609	205.054	-770.782	23.0183
4579	0	-184.393	-860.828	949.43				-200.336	-699.31	541.775	-252.757	-647.615	154.92	-284.901	-513.642	89.3644	268.496	-765.14	864.131	275.124	-725.995	1064				159.776	-871.774	88.9592	204.852	-770.62	22.9219
4580	0	-185.263	-857.158	948.921				-200.333	-693.724	541.693	-252.524	-640.495	154.792	-284.721	-506.494	90.2046	267.878	-762.521	863.768	274.808	-724.175	1063.98				159.647	-871.583	89.0456	204.821	-770.432	23.5091
4581	0	-186.101	-853.349	948.32				-200.262	-688.538	541.366	-252.284	-633.477	154.641	-284.735	-499.267	91.1721	267.461	-759.906	863.413	274.501	-722.315	1063.97				159.524	-871.394	89.1404	204.793	-770.43	23.6128
4582	0	-186.992	-849.85	947.653				-200.04	-683.364	540.828	-252.081	-626.555	154.473	-284.719	-492.322	91.6009	266.959	-757.279	863.038	274.177	-720.399	1063.96				159.399	-871.225	89.2375	204.675	-770.369	23.5955
4583	0	-187.782	-845.955	946.899				-199.841	-678.735	540.414	-251.892	-619.764	154.176	-285.175	-485.195	92.0629	266.663	-754.764	862.666	273.81	-718.546	1063.86				159.203	-871.13	89.3399	204.632	-770.328	23.5963
4584	0	-188.65	-842.237	946.118				-199.452	-674.904	539.516	-251.717	-613.18	153.896	-285.576	-478.069	92.255	266.243	-752.132	862.181	273.334	-716.65	1063.75				158.893	-871.215	89.3946	204.607	-770.249	23.6104
4585	0	-189.393	-838.324	945.152				-200.17	-668.74	538.164	-251.492	-606.714	153.508	-286.271	-470.845	92.808	265.862	-749.611	861.751	272.848	-714.686	1063.59				159.88	-869.861	89.3332	204.573	-770.194	23.6293
4586	0	-190.15	-834.48	944.19				-199.746	-664.948	537.212	-251.245	-600.742	153.315	-287.03	-463.344	93.3317	265.543	-747.102	861.293	272.395	-712.79	1063.36				159.325	-870.135	89.6006	204.528	-770.064	23.7266
4587	0	-190.935	-830.543	943.066				-199.208	-661.21	536.063	-251.156	-594.421	152.676	-288.46	-454.602	93.821	265.147	-744.558	860.75	271.933	-710.877	1063.11				158.991	-870.223	89.7469	204.479	-770.108	23.4674
4588	0	-191.653	-826.567	941.867				-198.867	-657.663	534.741	-250.888	-588.473	152.186	-289.656	-446.337	93.9283	264.742	-742.111	860.338	271.425	-708.956	1062.82				158.828	-870.126	89.8582	204.476	-770.103	23.4583
4589	0	-192.455	-822.696	940.606				-198.535	-654.091	533.394	-250.694	-582.498	151.464	-289.326	-441	93.2484	264.288	-739.58	859.902	270.897	-707.024	1062.46				158.741	-869.955	89.9787	204.452	-770.008	23.4119
4590	0	-193.26	-819.025	939.335				-198.538	-650.026	531.994	-250.339	-576.943	150.874	-287.754	-438.441	91.8878	263.932	-737.259	859.518	270.342	-705.12	1062.13				158.674	-869.787	90.1208	204.479	-770.043	23.4187
4591	0	-194.029	-815.065	937.962				-197.298	-648.277	530.9	-250.043	-571.407	150.006	-287.04	-435.097	90.5256	263.693	-734.844	859.101	269.664	-703.094	1061.72				158.602	-869.585	90.2075	204.486	-770.061	23.436
4592	0	-194.895	-811.469	936.618				-197.149	-645.786	528.913	-249.662	-566.371	149.372	-286.407	-430.721	88.9718	263.326	-732.373	858.638	269.013	-701.147	1061.37				158.492	-869.419	90.3128	204.47	-769.988	23.3983
4593	0	-195.739	-807.703	935.148				-196.789	-643.312	526.849	-249.156	-561.426	148.366	-286.142	-425.737	87.2863	263.175	-729.888	858.199	268.218	-699.133	1060.95				158.402	-869.226	90.437	204.327	-770.101	22.7642
4594	0	-196.62	-804.005	933.725				-196.62	-640.128	524.984	-248.754	-556.828	147.243	-286.195	-420.655	85.8968	262.878	-727.35	857.662	267.428	-697.04	1060.57				158.337	-869.025	90.5424	204.341	-770.147	22.7583
4595	0	-197.622	-800.445	932.323				-196.28	-637.349	523.219	-248.073	-552.833	145.985	-285.949	-415.894	84.0674	262.616	-724.869	857.306	266.556	-694.931	1060.18				158.241	-868.892	90.6331	204.262	-769.989	22.6643
4596	0	-198.551	-796.661	930.762				-196.025	-634.801	521.308	-247.9	-548.026	144.145	-285.681	-411.162	82.5131	262.129	-722.286	856.778	265.549	-692.676	1059.75				158.171	-868.776	90.7489	204.23	-769.947	22.6316
4597	0	-199.561	-792.945	929.324				-195.867	-632.566	519.551	-246.816	-545.028	142.831	-285.027	-406.759	80.231	261.896	-719.686	856.444	264.596	-690.503	1059.43				158.12	-868.641	90.8424	206.717	-771.459	22.1285
4598	0	-200.69	-789.46	927.944				-195.722	-630.131	517.427	-245.828	-542.087	141.214	-284.129	-402.931	77.8945	261.78	-717.102	856.016	263.56	-688.114	1059.05				158.042	-868.509	90.9468	207.949	-772.32	22.5102
4599	0	-201.781	-785.824	926.457				-195.505	-627.884	515.528	-245.128	-539.236	139.053	-282.62	-399.996	75.0707	260.885	-714.37	855.972	262.487	-685.747	1058.79				157.941	-868.377	91.0436	208.093	-772.414	22.5472
4600	0	-202.737	-782.397	925.071				-195.344	-625.714	513.43	-244.184	-536.405	137.067	-280.639	-398.032	72.0486	256.818	-712.23	856.108	261.205	-683.236	1058.47				157.872	-868.237	91.1311	207.793	-772.14	22.4188
4601	0	-204.121	-777.908	923.281				-195.144	-623.706	511.283	-243.219	-533.991	135.27	-278.303	-395.517	68.0241	256.272	-709.649	855.773	260.022	-680.691	1058.22				157.785	-868.103	91.216	207.545	-771.975	22.2468
4602	0	-205.406	-774.315	922.074				-194.902	-621.924	509.262	-242.313	-531.808	133.271	-275.69	-395.654	65.0326	255.563	-706.893	855.424	258.596	-678.061	1057.99				157.718	-867.976	91.2684	207.465	-771.932	22.2189
4603	0	-206.586	-770.412	920.942				-195.122	-621.531	506.575	-241.438	-529.881	131.428	-273.548	-394.978	61.0643	254.831	-704.129	855.267	257.295	-675.309	1057.73				157.664	-867.814	91.3724	207.521	-771.966	22.1749
4604	0	-207.762	-765.977	918.92				-194.875	-619.956	504.187	-240.692	-527.811	129.17	-271.404	-393.92	57.1444	253.971	-701.444	855.05	255.727	-672.546	1057.56				157.588	-867.671	91.4496	207.566	-771.994	22.1881
4605	0	-209.103	-762.083	917.684				-194.611	-618.288	501.961	-239.616	-526.701	126.943	-269.183	-392.828	53.3868	252.918	-698.804	854.895	254.276	-669.663	1057.34				157.511	-867.567	91.5695	207.556	-771.988	22.1144
4606	0	-210.006	-758.862	916.502				-194.243	-616.568	499.756	-238.647	-525.149	124.502	-266.975	-392.401	49.3399	251.78	-696.096	854.732	252.641	-666.802	1057.17				157.42	-867.423	91.6715	207.652	-771.489	23.3618
4607	0	-210.094	-758.101	915.694				-193.955	-614.945	497.601	-237.603	-524.258	122.211	-264.791	-392.248	45.0884	250.698	-693.289	854.665	251.037	-663.791	1056.87				157.327	-867.346	91.78	207.584	-771.96	22.2145
4608	0	-210.128	-757.122	913.814				-193.699	-613.195	495.327	-236.598	-523.655	119.671	-262.695	-392.611	40.8877	249.289	-690.447	854.549	249.262	-660.647	1056.53				157.276	-867.254	91.9396	205.435	-772.037	19.4581
4609	0	-210.556	-755.162	912.657				-193.506	-611.293	492.953	-235.078	-524.599	117.052	-260.425	-393.802	36.5303	248.04	-687.635	854.497	247.387	-657.544	1056.19				157.176	-867.127	92.0613	205.332	-771.911	19.3981
4610	0	-211.399	-752.257	911.56				-193.389	-609.484	490.575	-234.041	-524.699	114.071	-257.896	-395.883	31.5901	246.485	-684.82	854.492	245.547	-654.463	1055.86				157.064	-867.052	92.2134	205.17	-771.868	19.2971
4611	0	-213.034	-748.104	909.976				-193.263	-607.688	488.187	-232.688	-525.469	110.922	-255.62	-398.15	26.694	244.985	-681.914	854.407	243.567	-651.232	1055.48				156.97	-867.028	92.4298	205.225	-771.885	19.3252
4612	0	-213.793	-744.679	907.614				-193.166	-606.17	485.688	-231.269	-526.79	107.662	-253.174	-400.938	22.9988	243.377	-678.947	854.362	241.563	-647.978	1055.05				156.868	-867.001	92.6145	205.311	-771.826	19.4442
4613	0	-214.797	-741.185	905.208				-193.313	-604.582	483.145	-228.765	-529.721	105.311	-251.584	-401.849	23.7418	241.57	-675.945	854.233	239.368	-644.692	1054.58				156.794	-867.01	92.827	205.484	-771.922	19.6497
4614	0	-214.23	-739.419	903.045				-191.89	-604.723	480.845	-227.135	-529.99	102.998	-250.111	-401.005	24.8319	239.773	-672.915	854.004	237.156	-641.231	1054.07				156.758	-867.07	93.0566	205.771	-771.767	19.7168
4615	0	-214.442	-737.203	900.471				-191.245	-604.413	478.134	-225.475	-531.792	100.39	-247.954	-400.129	25.6241	237.868	-669.818	853.881	234.93	-637.564	1053.55				156.812	-867.137	93.3374	205.863	-771.757	19.6047
4616	0	-215.195	-734.34	897.875				-191.142	-603.457	475.402	-224.772	-530.83	97.8909	-246.359	-399.762	26.3974	235.821	-666.501	853.662	232.549	-633.92	1052.97				156.861	-867.168	93.6462	206.041	-771.806	19.5897
4617	0	-215.952	-731.411	895.483	-167.943	-754.186	1112.79	-191.042	-602.435	472.872	-223.469	-530.619	96.3963	-245.158	-399.41	27.1393	233.754	-663.082	853.568	230.205	-630.24	1052.39				156.855	-867.229	94.0036	206.135	-771.814	19.4908
4618	0	-216.612	-727.995	893.352	-170.592	-748.141	1111.85	-190.846	-600.925	470.604	-221.179	-530.339	95.4965	-244.437	-399.954	27.2675	234.508	-659.344	852.728	227.735	-626.493	1051.72				156.855	-867.187	94.4411	206.173	-771.765	19.3395
4619	0	-217.124	-724.125	891.803	-173.395	-742.094	1110.84	-190.502	-598.962	468.919	-217.928	-528.964	94.7713	-243.958	-400.573	27.6018	232.604	-655.872	852.171	225.134	-622.554	1051.09				156.893	-867.027	94.8359	206.21	-771.692	19.2088
4620	0	-217.192	-717.064	892.008				-189.713	-593.808	468.986	-214.292	-527.712	93.9891	-243.156	-400.321	28.3463	229.973	-652.39	851.75	222.455	-618.708	1050.37				156.853	-866.909	95.3094	206.28	-771.65	19.3099
4621	0	-217.003	-711.246	891.273				-188.667	-589.896	468.115	-211.341	-526.213	93.0623	-242.558	-399.738	28.7655	227.2	-648.756	851.134	219.681	-614.828	1049.78				156.815	-866.705	95.7893	206.258	-771.459	19.3286
4622	0	-216.98	-704.781	890.616				-187.788	-585.338	467.322	-209.707	-524.637	92.8246	-242.417	-399.294	28.9011	224.337	-645.078	850.569	216.743	-610.915	1049.08				156.71	-866.417	96.3284	206.267	-771.464	19.4272
4623	0	-216.617	-697.185	891.305				-186.569	-579.648	467.873	-209.086	-523.009	92.8545	-242.229	-399.168	28.9454	221.697	-641.51	850.17	213.724	-606.753	1048.5				156.579	-866.177	97.057	206.18	-771.323	19.4748
4624	0	-218.497	-691.985	890.443				-187.592	-576.354	466.874	-209.139	-522.056	92.8043	-242.271	-399.14	28.8698	218.676	-637.854	849.567	210.592	-602.453	1048.02				156.398	-865.752	97.786	206.123	-771.163	19.7556
4625	0	-221.874	-685.776	890.75				-190.113	-572.052	467.045	-209.515	-521.913	92.6719	-242.417	-399.003	28.8303	215.812	-634.149	848.963	207.523	-598.006	1047.69				156.278	-865.239	98.6415	206.096	-771.109	19.9023
4626	0	-225.583	-681.386	891.689				-192.965	-569.568	467.847	-210.154	-522.062	92.4751	-242.687	-398.885	28.7195	212.866	-630.693	848.554	204.364	-593.449	1047.52				156.118	-864.631	99.7597	205.746	-770.426	19.6422
4627	0	-229.328	-678.498	892.68				-195.854	-568.588	468.701	-210.848	-521.948	92.2633	-242.882	-398.843	28.5779	209.725	-627.332	848.29	201.293	-588.797	1047.61				156.039	-863.923	101.093	206.009	-770.894	19.994
4628	0	-232.988	-676.415	893.548				-198.657	-568.411	469.432	-211.636	-522.156	92.2057	-242.19	-400.761	28.1303	206.552	-624.008	848.199	198.304	-584.062	1048.2				155.954	-863.127	102.709	206.153	-771.009	20.219
4629	0	-236.343	-674.424	894.169				-201.156	-568.327	469.915	-212.257	-522.071	92.13	-242.447	-400.761	27.8689	203.142	-620.836	848.272	195.343	-579.201	1049.12				155.97	-862.134	104.489	206.14	-770.901	20.4461
4630	0	-239.33	-672.475	894.571				-203.286	-568.284	470.181	-212.689	-521.85	91.9174	-242.565	-400.758	28.0145	199.701	-617.979	848.596	192.36	-574.258	1050.22				156.036	-861.061	106.512	206.245	-770.955	20.7592
4631	0	-242.25	-670.892	894.602				-205.35	-568.607	470.075	-213.18	-522.484	92.0134	-242.779	-400.528	28.0446	196.477	-615.082	849.32	189.44	-569.082	1051.49				156.129	-859.994	108.785	205.892	-770.054	20.6561
4632	0	-244.562	-668.953	894.498				-206.805	-568.575	469.834	-213.479	-522.757	92.0023	-243.03	-400.293	28.0091	193.513	-612.217	850.515	186.633	-564.038	1052.74				156.452	-858.628	111.235	206.237	-770.237	21.2111
4633	0	-246.599	-666.437	894.538				-207.986	-567.965	469.737	-213.875	-523.349	92.113	-243.152	-400.019	28.0059	190.477	-609.445	851.901	183.272	-559.01	1053.65				156.829	-856.965	113.669	206.385	-770.165	21.6469
4634	0	-248.636	-663.27	894.407				-209.166	-566.706	469.469	-214.332	-524.448	92.5641	-243.266	-399.843	28.052	187.482	-606.464	853.126	180.299	-554.111	1054.72				157.179	-855.26	116.415	206.37	-769.654	21.9062
4635	0	-250.586	-659.863	894.495				-210.26	-565.205	469.421	-214.431	-524.602	92.4499	-243.335	-399.667	28.045	184.615	-603.482	854.328	177.649	-549.646	1055.37				157.635	-853.386	119.469	206.529	-770.399	22.7005
4636	0	-252.683	-656.309	894.582				-211.5	-563.558	469.371	-214.428	-524.347	92.1166	-243.464	-399.624	28.1142	182.001	-600.327	855.492	174.888	-545.754	1055.85				157.955	-851.199	122.584	206.715	-770.238	23.3803
4637	0	-254.513	-652.612	894.728				-212.474	-561.767	469.379	-214.252	-523.817	91.7982	-243.497	-399.458	28.1547	179.581	-597.052	856.5	172.414	-541.774	1055.76				157.994	-848.614	125.887	206.977	-769.863	24.0264
4638	0	-256.492	-648.995	894.862				-213.597	-560.057	469.377	-212.325	-518.326	89.3975	-243.463	-399.256	28.1436	177.401	-593.686	857.385	168.966	-538.604	1055.86				157.906	-845.457	129.325	207.19	-769.43	24.8009
4639	0	-258.595	-645.551	894.999				-214.843	-558.519	469.377	-212.101	-517.275	88.8939	-243.471	-398.9	28.0379	175.232	-590.143	858.14	166.091	-535.478	1056.08				157.912	-842.136	133.172	207.521	-769.258	25.8828
4640	0	-260.489	-642.113	895.197				-215.881	-556.988	469.438	-212.014	-517.29	88.8179	-243.445	-398.797	28.0546	173.169	-586.52	858.765	163.511	-532.448	1055.97				157.825	-838.409	137.427	207.471	-768.654	27.0914
4641	0	-262.361	-638.664	895.364				-216.896	-555.445	469.468	-211.912	-517.266	88.7498	-243.419	-398.713	28.0714	171.289	-582.81	859.239	160.611	-529.505	1055.92				157.571	-834.055	141.994	207.49	-768.021	28.9003
4642	0	-264.295	-635.504	895.337				-217.974	-554.191	469.305	-211.808	-517.017	88.5462	-243.397	-398.634	28.0937	169.451	-578.974	859.603	158.095	-526.439	1055.96				157.124	-829.02	146.97	207.06	-766.702	31.2292
4643	0	-266.468	-632.034	895.206				-219.29	-552.628	469.036	-211.719	-516.488	88.0613	-243.423	-398.556	28.1096	167.519	-575.331	859.653	155.636	-523.571	1056.07				156.476	-823.275	152.435	206.868	-765.507	34.2499
4644	0	-267.664	-628.326	895.869				-219.63	-550.827	469.562	-211.753	-516.109	87.7222	-243.451	-398.728	28.2918	165.908	-572.484	859.686	153.198	-520.499	1055.92				155.632	-816.772	158.263	205.992	-763.468	37.5949
4645	0	-269.902	-625.208	895.711				-221.012	-549.616	469.268	-211.872	-515.912	87.492	-243.47	-398.704	28.2866	164.268	-570.557	859.568	150.994	-517.663	1055.83				154.684	-809.508	164.434	205.342	-761.67	41.6903
4646	0	-271.952	-622.278	895.626				-222.205	-548.592	469.045	-212.026	-515.737	87.2954	-243.512	-398.629	28.2999	162.118	-568.622	859.417	148.94	-514.91	1055.58				153.756	-801.716	170.95	204.446	-759.5	46.4943
4647	0	-273.801	-618.944	895.67				-223.198	-547.164	468.953	-212.157	-515.689	87.1464	-243.509	-398.528	28.2682	158.871	-557.351	858.97	146.828	-512.252	1055.54				152.631	-793.408	177.564	203.288	-756.722	51.9738
4648	0	-276.203	-616.56	895.386				-224.743	-546.687	468.532	-212.305	-515.624	86.9961	-243.546	-398.512	28.2637	160.494	-554.041	858.831	145.185	-509.618	1055.3				150.782	-783.983	183.915	201.979	-753.221	58.1403
4649	0	-278.154	-614.663	895.089				-225.837	-546.697	468.098	-212.506	-515.44	86.8073	-243.588	-398.497	28.2526	159.841	-551.483	858.736	143.534	-507.061	1054.86				148.757	-774.318	190.301	200.487	-748.959	65.1459
4650	0	-280.263	-612.383	894.908				-227.09	-546.324	467.78	-212.682	-515.314	86.6254	-243.598	-398.532	28.2699	158.233	-548.248	858.62	141.746	-504.575	1054.26				146.448	-765.269	196.277	198.484	-743.384	72.7941
4651	0	-282.305	-610.247	894.817				-228.276	-546.094	467.552	-212.966	-515.315	86.4716	-243.639	-398.542	28.2293	156.608	-545.084	858.679	140.289	-502.058	1053.89				143.725	-755.792	201.791	196.294	-736.945	79.9159
4652	0	-284.376	-607.797	894.856				-229.49	-545.551	467.454	-213.203	-515.369	86.3068	-243.645	-398.511	28.2004	155.275	-542.477	858.89	138.89	-499.561	1053.36				140.668	-746.668	207.213	194.155	-729.042	84.9275
4653	0	-286.221	-605.602	894.743				-230.478	-545.261	467.205	-213.418	-515.346	86.2218	-243.705	-398.519	28.2042	154.029	-539.89	859.182	137.506	-496.936	1052.9				137.25	-738.697	211.757	192.397	-719.129	88.9648
4654	0	-288.092	-603.359	894.861				-231.493	-544.925	467.185	-213.568	-515.328	86.1349	-243.696	-398.546	28.1651	153.138	-537.768	859.719	136.341	-494.391	1052.45				134.524	-729.085	214.683	190.039	-707.444	92.8431
4655	0	-289.79	-600.694	895.062				-232.335	-544.167	467.25	-213.67	-515.215	86.0248	-243.726	-398.348	28.0433	152.444	-535.979	860.439	135.22	-491.801	1052.02				131.882	-718.191	215.861	187.585	-693.925	94.6586
4656	0	-291.409	-598.276	895.098				-233.097	-543.656	467.149	-213.78	-515.221	86.0115	-243.734	-398.336	28.0269	151.679	-534.228	861.097	134.283	-489.273	1051.68				129.437	-706.005	215.5	184.808	-679.385	95.0222
4657	0	-292.81	-596.162	895.076				-233.642	-543.448	466.99	-213.829	-515.102	85.9846	-243.746	-398.528	28.1632	150.982	-532.635	862.052	133.37	-486.729	1051.27				127.377	-692.907	213.824	182.354	-663.829	93.8178
4658	0	-293.729	-595.201	895.294				-233.705	-544.394	467.071	-213.886	-515.139	86.0296	-243.754	-398.592	28.1892	150.09	-531.075	862.976	132.601	-484.328	1050.89				125.275	-679.182	211.029	179.74	-647.132	91.3677
4659	0	-296.123	-590.628	895.876				-235.242	-541.727	467.516	-213.932	-515.193	86.0481	-243.756	-398.575	28.1765	149.352	-529.697	864.078	132.095	-482.064	1050.4				123.455	-665.188	207.364	177.612	-628.969	88.1289
4660	0	-297.109	-588.146	895.86				-235.372	-541.152	467.364	-213.96	-515.034	85.9843	-243.76	-398.634	28.1641	148.638	-528.278	865.12	131.358	-479.735	1050.12				122.098	-650.365	202.627	175.354	-609.744	83.9891
4661	0	-298.069	-586.374	895.984				-235.475	-541.287	467.351	-214.004	-515.046	86.0083	-243.758	-398.616	28.1407	148.168	-527.173	866.124	131.113	-477.731	1049.81				121.291	-635.174	197.314	173.631	-589.491	79.5036
4662	0	-299.017	-584.247	896.147				-235.566	-541.065	467.377	-214.032	-515.071	86.1026	-243.772	-398.653	28.17	148.02	-526.076	867.093	130.951	-475.812	1049.42				120.693	-618.945	191.13	172.172	-568.204	74.6575
4663	0	-299.973	-581.766	896.346				-235.666	-540.492	467.439	-214.065	-515.053	86.0566	-243.765	-398.633	28.1565	149.132	-527.877	868.345	130.894	-473.866	1048.97				120.494	-602.186	184.433	171.673	-546.645	70.1193
4664	0	-300.874	-578.978	896.636				-235.711	-539.61	467.592	-214.04	-515.098	86.1963	-243.77	-398.653	28.1711	148.871	-525.803	869.023	130.612	-472.121	1048.5				120.85	-585.02	177.467	171.068	-524.026	65.2506
4665	0	-301.721	-576.143	896.811				-235.701	-538.682	467.63	-214.094	-514.988	86.1463	-243.761	-398.641	28.1658	148.589	-523.588	869.604	130.712	-470.317	1047.85				121.636	-567.454	170.296	170.736	-500.829	60.4109
4666	0	-302.448	-573.341	896.996				-235.571	-537.786	467.678	-214.117	-514.913	86.1832	-243.763	-398.599	28.1914	148.992	-521.483	870.385	130.877	-468.624	1047.39				122.865	-549.651	163.187	171.378	-477.765	56.3812
4667	0	-303.084	-570.816	897.13				-235.351	-537.168	467.676	-214.073	-514.902	86.1666	-243.825	-398.65	28.203	149.201	-519.492	870.716	131.145	-466.881	1046.89				124.434	-531.491	156.119	172.453	-454.588	52.6115
4668	0	-303.602	-568.191	897.195				-235.013	-536.449	467.603	-214.039	-514.961	86.2176	-243.734	-398.629	28.1979	149.75	-517.47	870.977	131.527	-464.945	1046.35				126.397	-513.42	149.336	173.916	-431.645	49.3726
4669	0	-304.013	-565.015	897.366				-234.567	-535.18	467.638	-213.986	-514.983	86.3013	-243.718	-398.453	28.0875	150.486	-515.333	871.051	132.033	-462.983	1045.86				128.653	-495.294	142.851	175.71	-409.065	46.8085
4670	0	-304.405	-561.931	897.548				-234.103	-534.002	467.682	-213.834	-515.44	86.6507	-243.664	-398.605	28.2099	151.518	-513.812	871.148	132.631	-460.85	1045.53				131.063	-477.528	136.808	178.192	-387.352	44.97
4671	0	-305.102	-558.933	897.656				-233.943	-532.911	467.653	-213.872	-515.153	86.4486	-243.656	-398.45	28.098	152.132	-511.601	871.122	133.39	-458.578	1045.23				133.612	-460.094	131.206	179.916	-365.634	43.1157
4672	0	-305.091	-555.919	897.945				-233.076	-531.803	467.806	-213.788	-515.139	86.4612	-243.657	-398.603	28.2619	153.131	-509.122	871.205	134.191	-456.125	1044.99				136.215	-443.292	126.216	182.044	-345.255	41.7279
4673	0	-305.044	-553.457	898.066				-232.173	-531.248	467.79	-213.698	-515.22	86.5574	-243.666	-398.628	28.2678	154.037	-506.203	870.921	135.15	-453.383	1044.76				138.7	-427.159	121.632	184.122	-326.226	40.8411
4674	0	-305.126	-550.619	898.28				-231.398	-530.317	467.867	-213.571	-515.334	86.7167	-243.66	-398.624	28.2697	155.414	-503.589	870.695	136.141	-450.466	1044.6				141.142	-412.032	117.673	185.632	-307.568	42.925
4675	0	-305.594	-547.055	898.566				-231.009	-528.659	468.016	-213.44	-515.229	86.7612	-243.664	-398.665	28.297	156.936	-500.94	870.199	137.361	-447.449	1044.43				143.314	-398.111	114.159	188.03	-291.095	42.3515
4676	0	-305.383	-543.861	898.979				-229.942	-527.371	468.292	-213.23	-515.095	86.8486	-243.661	-398.621	28.3252	158.651	-498.171	869.857	138.548	-444.133	1044.25				145.188	-385.638	111.045	189.647	-276.375	42.0636
4677	0	-305.186	-540.882	899.365				-228.889	-526.3	468.542	-213.003	-514.976	86.8941	-243.66	-398.583	28.2988	160.588	-495.314	869.28	139.764	-440.564	1044.12				146.768	-374.882	108.1	191.186	-263.612	41.9401
4678	0	-305.265	-538.135	899.662				-228.111	-525.459	468.702	-212.805	-514.967	87.0486	-243.663	-398.661	28.2962	162.044	-492.403	868.344	141.029	-436.735	1043.97				147.861	-365.65	105.453	192.718	-253.463	41.9661
4679	0	-304.882	-534.861	900.061				-226.872	-524.092	468.964	-212.56	-515.054	87.1965	-243.663	-398.615	28.3196	163.434	-489.255	867.04	142.422	-432.709	1043.84				147.968	-357.794	103.601	193.68	-244.673	42.8867
4680	0	-304.808	-531.554	900.465				-225.941	-522.691	469.231	-212.363	-515.038	87.3433	-243.629	-398.674	28.2992	161.901	-486.04	865.604	143.903	-428.291	1043.71				147.352	-351.964	102.672	193.901	-235.298	45.1566
4681	0	-304.899	-524.013	900.949				-224.417	-521.729	469.665	-212.202	-515.133	87.5615	-243.633	-398.67	28.2811	163.227	-482.27	864.102	145.415	-423.643	1043.69				146.445	-349.366	100.969	196.234	-240.54	40.9749
4682	0	-305.027	-517.621	900.356				-223.232	-520.257	469.897	-211.98	-515.191	87.7771	-243.65	-398.733	28.3136	164.667	-478.085	862.443	147.164	-418.785	1043.76				146.358	-350.658	99.8816	198.685	-239.206	38.116
4683	0	-300.286	-520.787	901.834				-221.903	-518.941	470.505	-211.737	-515.152	87.9228	-243.657	-398.738	28.3159	166.249	-473.732	861.241	148.929	-413.571	1043.89				146.445	-352.216	99.4473	199.248	-238.494	37.2836
4684	0	-295.74	-524.032	903.11				-219.822	-518.738	470.896	-211.503	-515.102	88.1605	-243.636	-398.696	28.3006	168.072	-468.939	860.395	151.014	-408.238	1044.07				146.585	-351.522	99.4336	198.92	-238.757	37.2557
4685	0	-295.874	-515.921	902.793				-218.718	-516.017	471.276	-211.249	-515.073	88.486	-243.66	-398.699	28.3409	169.505	-463.885	860.071	152.75	-402.892	1044.39				147.035	-350.076	99.2986	198.757	-238.767	35.9938
4686	0	-293.373	-514.237	903.59				-217.191	-513.605	471.706	-210.99	-514.925	88.696	-243.642	-398.667	28.3396	171.621	-458.439	860.175	154.803	-397.594	1044.67				147.771	-348.993	99.092	197.218	-238.928	34.8285
4687	0	-290.874	-512.54	904.477				-215.624	-511.574	472.134	-210.733	-515.135	89.0549	-243.619	-398.503	28.2098	173.551	-452.945	860.827	156.953	-392.414	1045.01				148.412	-347.809	99.038	197.872	-238.393	34.0668
4688	0	-288.394	-510.542	905.112				-213.837	-509.839	472.47	-210.488	-515.354	89.4037	-243.583	-398.429	28.1908	175.477	-447.58	861.661	159.112	-387.436	1045.19				149.112	-346.602	99.004	199.039	-237.446	32.7661
4689	0	-285.673	-508.459	905.534				-211.899	-509.048	472.846	-210.203	-515.185	89.65	-243.591	-398.456	28.2067	177.423	-442.228	862.835	161.255	-382.529	1045.42				149.703	-345.752	98.8103	199.189	-236.969	31.626
4690	0	-282.799	-506.089	905.939				-210.221	-506.899	473.159	-209.903	-515.022	89.9641	-243.583	-398.406	28.2286	180.013	-437.116	864.14	163.442	-377.924	1045.66				150.289	-344.721	98.5737	197.024	-237.72	30.9516
4691	0	-279.904	-503.912	906.335				-208.067	-505.168	473.581	-209.579	-514.924	90.2933	-243.587	-398.387	28.2145	182.709	-432.075	865.505	165.609	-373.409	1045.92				150.877	-343.489	98.2748	197.357	-237.293	30.106
4692	0	-276.841	-501.302	906.553				-206.477	-502.507	473.943	-209.36	-514.889	90.6052	-243.547	-398.664	28.4476	184.128	-427.339	866.735	167.915	-369.115	1046.21				151.243	-342.725	97.981	197.721	-237.407	30.0396
4693	0	-273.703	-498.555	906.784				-204.462	-499.806	474.43	-209.1	-515.01	91.1096	-243.535	-398.671	28.4609	187.069	-422.44	867.599	170.451	-364.854	1046.32				151.422	-342.195	97.8168	197.858	-236.657	29.915
4694	0	-270.402	-495.852	907.12				-202.384	-497.531	474.768	-208.701	-514.782	91.5502	-243.463	-398.602	28.4821	189.367	-417.69	868.12	172.903	-360.791	1046.51				151.609	-341.388	97.5425	198.265	-236.579	29.8126
4695	0	-267.078	-493.06	907.377				-200.352	-495.443	475.145	-208.284	-514.597	92.0715	-243.429	-398.616	28.5455	194.644	-412.607	868.462	175.498	-356.847	1046.73				151.775	-340.696	97.3506	199.137	-235.769	28.695
4696	0	-263.661	-490.108	907.695				-198.692	-493.624	475.159	-207.927	-514.62	92.5679	-243.414	-398.574	28.5778	198.001	-407.797	868.629	178.638	-352.73	1046.97				151.926	-340.124	97.1125	198.864	-236.019	28.9674
4697	0	-260.195	-487.461	908.162				-196.662	-491.827	475.572	-207.568	-514.505	93.1064	-243.521	-397.998	28.3565	201.294	-403.16	869.14	181.578	-348.673	1047.55				152.106	-339.573	96.902	197.582	-235.708	29.1848
4698	0	-256.68	-484.527	908.535				-194.888	-489.491	475.869	-207.146	-514.172	93.7045	-243.291	-398.39	28.6619	204	-398.838	869.08	184.797	-344.469	1047.9				152.275	-339.148	96.7193	197.516	-235.46	29.0172
4699	0	-253.221	-481.632	909.073				-193.285	-487.294	476.419	-206.759	-514.138	94.3321	-243.595	-397.867	28.5922	207.109	-394.476	869.223	188.125	-340.13	1048.61				152.45	-338.783	96.55	197.558	-235.335	28.9502
4700	0	-249.797	-478.979	909.609				-191.505	-485.082	476.989	-206.399	-514.015	95.0854	-243.555	-397.767	28.6713	210.209	-390.274	869.468	191.515	-335.716	1049.29				152.642	-338.471	96.4272	197.894	-235.302	28.8354
4701	0	-246.658	-477.06	910.453				-190.005	-483.221	477.711	-205.965	-513.558	95.7068	-243.506	-397.75	28.7386	212.724	-386.281	869.806	194.622	-331.425	1050.1				152.823	-338.272	96.2693	198.777	-235.21	28.6119
4702	0	-243.335	-474.235	911.225				-188.465	-481.648	478.408	-205.596	-513.225	96.4935	-243.462	-397.844	28.8006	213.797	-382.732	870.019	197.653	-327.242	1050.98				153.04	-338.053	96.0995	198.708	-234.873	28.5193
4703	0	-239.993	-471.125	912.14				-187.296	-478.789	479.441	-205.177	-512.583	97.3726	-243.502	-397.863	28.7836	216.538	-379.038	870.527	200.658	-323.266	1051.89				153.172	-337.82	96.0491	198.808	-234.969	28.4891
4704	0	-237.472	-469.903	913.297				-185.842	-476.691	480.552	-204.634	-511.046	98.1123	-243.555	-397.91	28.7658	219.194	-375.59	870.942	203.554	-319.536	1052.69				153.438	-337.868	95.8242	198.96	-235.12	28.4007
4705	0	-234.75	-467.859	914.512				-184.874	-474.004	481.543	-206.767	-516.989	102.403	-243.649	-397.973	28.7674	221.72	-372.264	871.316	206.275	-316.007	1053.51				153.551	-337.614	95.7949	199.26	-235.979	28.351
4706	0	-232.158	-465.439	915.86				-183.951	-471.376	482.91	-206.587	-516.885	103.987	-243.872	-398.038	28.7171	224.281	-368.993	871.907	208.429	-312.833	1054.58				153.877	-337.721	95.5748	199.844	-235.329	27.4243
4707	0	-229.852	-463.467	917.466				-182.971	-468.759	484.418	-206.174	-515.281	105.18	-244.125	-398.193	28.6341	226.67	-365.899	872.481	210.076	-309.942	1055.3				154.025	-337.733	95.4857	198.898	-234.908	28.3172
4708	0	-227.516	-461.487	919.122				-182.085	-465.865	485.922	-205.921	-514.199	106.53	-244.415	-398.413	28.4765	228.685	-363.773	873.121	212.577	-306.897	1056.19				154.181	-337.772	95.372	198.965	-234.793	28.2615
4709	0	-225.164	-458.965	920.807				-181.428	-462.91	487.595	-205.614	-512.943	107.984	-244.759	-398.737	28.2717	230.925	-360.861	873.753	213.045	-304.702	1057.32				154.302	-337.785	95.2334	198.77	-234.809	28.3275
4710	0	-222.944	-456.54	922.663				-180.878	-459.795	489.063	-205.467	-512.194	109.666	-245.035	-399.163	27.9925	233.059	-358.132	874.564	215.267	-301.737	1058.38				154.444	-337.841	95.1301	199.167	-235.797	28.3313
4711	0	-220.98	-454.361	924.519				-180.269	-456.695	490.894	-205.25	-511.263	111.198	-245.226	-399.574	27.6371	235.063	-355.788	875.323	217.549	-298.682	1059.65				154.57	-337.905	95.048	198.741	-234.873	28.3834
4712	0	-218.904	-452.059	926.411				-179.565	-453.75	492.58	-204.893	-510.038	112.737	-245.365	-400.009	27.4037	236.97	-353.463	876.046	220.085	-295.509	1060.76				154.724	-337.945	94.9534	198.055	-234.699	28.4812
4713	0	-217.189	-450.288	928.357				-178.314	-451.125	494.661	-204.471	-508.972	114.276	-245.199	-400.038	27.0884	238.823	-351.244	876.878	223.215	-292.282	1061.87				154.822	-338.004	94.8822	198.02	-234.688	28.4734
4714	0	-215.209	-447.963	930.243				-178.212	-446.671	496.809	-203.976	-507.818	115.852	-245.124	-400.225	26.9488	240.425	-349.048	877.559	224.888	-289.72	1063.09				154.94	-338.028	94.7696	198.398	-234.734	28.3825
4715	0	-213.448	-445.791	932.114				-178.189	-442.197	498.55	-203.411	-506.615	117.398	-245.168	-400.518	26.6781	242.196	-347.006	878.143	228.221	-287.185	1064.1				155.008	-338.091	94.7047	198.138	-234.71	28.4875
4716	0	-211.899	-443.807	933.931				-178.324	-438.314	500.241	-202.961	-505.764	119.121	-245.158	-400.842	26.3622	243.444	-344.952	878.657	230.407	-284.887	1064.9				155.103	-338.128	94.6444	198.11	-234.702	28.4775
4717	0	-210.872	-442.884	935.94				-178.171	-436.675	501.018	-202.403	-504.54	120.595	-245.167	-401.175	26.1713	244.823	-342.936	878.969	231.002	-282.6	1065.73				155.131	-338.165	94.5753	198.823	-235.746	28.449
4718	0	-209.13	-440.004	937.611				-178.441	-433.331	502.236	-201.977	-503.472	122.228	-245.821	-402.85	26.4629	246.187	-340.975	879.186	232.236	-277.434	1065.62				155.18	-338.214	94.5187	198.909	-235.951	28.4954
4719	0	-207.821	-437.453	939.197				-178.343	-429.898	504.046	-201.478	-501.486	123.447	-245.774	-402.899	26.3853	247.284	-339	879.288	234.135	-274.692	1065.99				155.156	-338.232	94.4771	198	-234.546	28.4394
4720	0	-207.089	-436.458	941.025				-179.059	-422.775	506.173	-201.126	-499.863	124.873	-245.603	-402.369	26.1941	248.534	-337.017	879.416	235.611	-272.391	1066.67				155.137	-338.244	94.439	196.486	-233.327	28.2342
4721	0	-206.105	-434.329	942.62				-179.844	-417.42	507.19	-200.987	-498.177	126.512	-245.342	-401.646	25.8927	249.553	-334.991	879.493	237.298	-270.23	1067.06				155.094	-338.293	94.3498	198.285	-234.452	28.3028
4722	0	-204.677	-430.845	943.937				-181.037	-411.708	508.141	-200.867	-496.561	127.993	-244.993	-400.815	25.6741	250.501	-332.963	879.591	238.548	-267.755	1067.52				155.024	-338.351	94.3066	198.524	-234.636	28.3211
4723	0	-203.729	-428.713	945.327				-182.031	-406.653	509.505	-200.862	-494.903	129.678	-244.645	-399.842	25.7461	251.465	-330.837	879.737	240.488	-265.973	1067.77				154.94	-338.376	94.2475	198.526	-234.637	28.3251
4724	0	-202.935	-426.596	946.611				-182.974	-401.637	510.664	-201.056	-493.363	131.435	-244.637	-399.175	26.1723	252.499	-328.83	879.936	241.413	-263.569	1068.19				154.882	-338.399	94.1691	198.472	-234.595	28.3045
4725	0	-202.095	-424.176	947.769				-183.83	-396.468	511.631	-201.279	-491.407	133.067	-244.789	-397.733	26.3375	253.391	-326.819	880.124	243.52	-263.798	1069.06				154.787	-338.47	94.1085	198.239	-234.422	28.2862
4726	0	-201.349	-421.785	948.81				-184.834	-391.405	512.636	-201.622	-488.529	134.456	-246.662	-399.469	28.0005	254.263	-324.727	880.259	244.928	-262.103	1069.68				154.743	-338.527	94.0378	198.426	-234.554	28.2733
4727	0	-200.733	-419.482	949.796				-185.819	-385.738	513.879	-202.257	-485.732	136.03	-247.424	-397.995	28.834	255.191	-322.714	880.44	246.264	-259.94	1069.34				154.737	-338.474	93.9276	198.517	-234.592	28.2744
4728	0	-200.127	-417.177	950.724				-186.822	-380.346	514.773	-203.197	-482.376	137.378	-248.273	-395.506	29.5123	256.077	-320.829	880.526	247.674	-258.254	1069.43				154.745	-338.424	93.8449	198.301	-234.445	28.2949
4729	0	-199.475	-414.658	951.514				-188.046	-375.37	516.1	-204.318	-478.769	138.698	-249.345	-392.288	30.1774	256.938	-318.862	880.573	248.609	-256.489	1069.57				155.192	-337.915	93.5863	198.501	-234.671	28.3392
4730	0	-198.881	-412.027	952.173				-188.926	-369.996	516.981	-205.817	-474.53	139.769	-249.323	-385.563	29.9549	257.774	-317.151	880.622	249.683	-254.577	1069.58				154.185	-338.663	93.5525	198.603	-234.742	28.3197
4731	0	-198.313	-409.421	952.814				-189.712	-365.437	517.757	-207.634	-469.603	140.643	-250.871	-380.803	30.3422	258.589	-315.349	880.51	250.577	-253.063	1070.1				154.015	-338.623	93.5564	198.486	-234.602	28.3469
4732	0	-197.726	-406.705	953.361				-190.658	-361.293	518.609	-209.782	-464.014	141.146	-252.581	-374.742	30.5983	259.474	-313.646	880.337	251.852	-251.355	1069.75				153.836	-338.497	93.4753	198.489	-234.79	28.4755
4733	0	-197.108	-404.078	953.828				-191.738	-356.217	519.548	-212.255	-457.783	141.453	-254.585	-368.546	31.1053	260.208	-312.115	880.115	252.741	-249.964	1070.11				153.583	-338.342	93.3482	198.49	-234.71	28.4257
4734	0	-196.487	-401.359	954.152				-191.692	-350.9	521.246	-215.1	-450.799	141.516	-256.691	-360.91	31.3853	260.928	-310.468	879.859	253.922	-248.585	1070.12				153.293	-338.281	93.272	198.674	-234.637	28.7331
4735	0	-195.917	-398.606	954.413				-192.769	-346.693	521.971	-218.185	-443.305	141.503	-258.814	-352.238	31.4964	261.567	-308.893	879.602	254.981	-247.207	1070.13				153.028	-338.194	93.1926	198.696	-234.838	28.3839
4736	0	-195.309	-395.797	954.654				-193.84	-342.573	522.471	-221.583	-434.569	141.077	-260.896	-342.479	31.4525	262.254	-307.312	879.337	256.798	-245.628	1069.96				152.892	-338.097	93.1547	198.821	-234.88	28.4369
4737	0	-194.746	-393.051	954.925				-193.608	-341.432	522.941	-225.155	-425.187	140.495	-263.004	-332.133	31.3965	262.849	-305.695	879.141	257.432	-244.472	1070.12				152.698	-337.998	93.0999	198.868	-234.99	28.4634
4738	0	-194.156	-390.422	955.145				-194.584	-337.321	523.461	-228.662	-415.253	140.023	-265.192	-321.239	31.6478	263.398	-303.938	878.898	259.496	-242.94	1069.9				152.599	-337.855	93.0398	198.901	-234.946	28.4506
4739	0	-193.917	-388.595	955.564				-195.981	-332.172	524.186	-232.283	-405.001	139.536	-267.194	-309.283	32.3035	263.962	-301.627	878.715	260.488	-241.597	1069.97				152.484	-337.724	93.0049	198.887	-234.894	28.4415
4740	0	-193.567	-386.257	955.643				-196.913	-327.474	524.674	-235.77	-394.222	139.211	-268.418	-295.157	32.7748	264.334	-299.418	878.403	261.742	-239.988	1070.14				152.342	-337.565	92.9926	199.565	-235.613	28.1379
4741	0	-192.975	-383.277	955.719				-197.905	-323.039	525.329	-239.173	-383.49	139.107	-270.207	-281.824	34.1645	264.762	-297.351	878.189	262.463	-238.577	1070.23				152.188	-337.409	92.9905	199.576	-235.589	28.1419
4742	0	-192.468	-380.762	955.892				-198.606	-318.147	525.814	-242.293	-372.532	139.114	-272.009	-267.905	35.742	265.082	-295.193	878.016	263.091	-237.076	1070.43				152.081	-337.317	93.0088	199.416	-235.592	28.2187
4743	0	-192.175	-378.618	955.997				-199.533	-313.284	526.527	-245.153	-361.096	139.195	-273.938	-254.191	37.6522	265.369	-292.912	877.734	263.64	-235.421	1070.68				151.889	-337.144	92.9742	199.527	-235.647	28.2367
4744	0	-192.18	-377.079	956.228				-200.066	-308.018	527.005	-247.82	-349.439	139.41	-275.98	-240.399	39.7595	265.461	-290.45	877.521	264.373	-233.878	1070.91				151.742	-337.014	92.9924	199.547	-235.557	28.1492
4745	0	-191.763	-374.433	956.256				-200.78	-303.012	527.772	-250.19	-337.742	139.659	-278.304	-226.85	42.1185	265.5	-287.95	877.402	264.345	-232	1071.47				151.629	-336.88	93.0047	199.561	-235.517	28.115
4746	0	-191.589	-372.079	956.328				-201.046	-297.238	528.243	-252.212	-326.402	140.306	-280.709	-213.7	44.6367	265.334	-285.368	877.174	264.771	-230.092	1071.77				151.516	-336.738	93.0118	199.195	-235.928	28.8206
4747	0	-191.744	-370.406	956.661				-201.62	-292.069	529.18	-253.841	-315.22	140.868	-283.327	-200.981	47.3559	265.577	-282.734	877.054	264.8	-228.262	1072.15				151.422	-336.663	93.0292	199.54	-235.579	28.1383
4748	0	-191.896	-368.798	956.784				-201.753	-286.336	529.79	-255.533	-304.297	141.653	-286.023	-188.727	50.2938	265.253	-280.113	876.958	264.77	-226.309	1072.7				151.321	-336.538	93.0709	199.297	-235.323	27.7728
4749	0	-191.724	-366.262	956.905				-202.118	-281.016	530.813	-256.638	-293.664	142.398	-288.808	-176.766	53.276	265.073	-277.445	876.839	264.829	-224.372	1073.12				151.258	-336.454	93.0867	199.509	-235.468	28.1347
4750	0	-192.124	-364.864	957.299				-202.251	-274.875	531.414	-257.51	-283.413	143.304	-291.508	-165.154	56.1345	264.722	-274.807	876.66	264.572	-222.381	1073.71				151.183	-336.364	93.1053	198.753	-235.971	26.6437
4751	0	-191.975	-361.964	957.278				-202.797	-269.142	532.553	-258.032	-273.332	144.196	-294.159	-154.223	59.1968	264.503	-272.18	876.562	264.31	-220.282	1074.09				151.135	-336.237	93.1172	198.635	-236.01	26.6661
4752	0	-192.274	-360.277	957.437				-203.012	-263.61	533.572	-258.377	-263.522	145.108	-296.714	-143.746	62.153	264.092	-269.596	876.512	264.228	-218.376	1074.75				151.024	-336.172	93.1614	198.613	-236.014	26.6627
4753	0	-192.332	-357.551	957.549				-202.862	-258.695	534.422	-258.438	-253.621	145.986	-298.926	-133.339	64.8494	263.739	-267.003	876.536	263.881	-216.417	1075.37				150.945	-336.044	93.1633	198.981	-235.845	27.0342
4754	0	-192.626	-355.339	957.701				-205.268	-249.211	535.293	-258.613	-244.192	146.874	-300.93	-123.45	67.5544	263.211	-264.39	876.549	263.476	-214.577	1075.72				150.857	-335.942	93.1714	200.296	-235.064	27.7321
4755	0	-193.149	-353.63	957.904				-206.046	-242.44	536.032	-258.591	-234.365	147.745	-302.471	-113.634	70.0247	262.66	-261.847	876.494	263.215	-212.613	1076.17				150.776	-335.872	93.1877	198.643	-236.022	26.7691
4756	0	-193.6	-351.487	957.859				-207.048	-235.508	537.053	-258.553	-224.772	148.667	-304.062	-104.849	72.5907	262.158	-259.33	876.485	262.884	-210.679	1076.61				150.697	-335.735	93.1685	198.643	-235.998	26.9367
4757	0	-193.732	-348.385	957.786				-207.713	-229.284	537.881	-258.677	-215.59	149.809	-304.762	-94.9543	74.5726	261.656	-256.887	876.555	262.461	-208.766	1076.87				150.634	-335.644	93.2087	200.356	-235.003	27.7357
4758	0	-194.26	-345.975	957.779				-208.257	-223.028	538.632	-259.265	-206.498	150.91	-304.952	-84.6988	76.2612	261.091	-254.35	876.591	262.184	-207	1077.33				150.544	-335.495	93.2318	200.402	-234.951	27.7422
4759	0	-194.512	-342.762	957.71				-208.723	-216.85	539.414	-259.504	-196.901	151.808	-304.805	-74.6024	77.8856	260.608	-251.862	876.675	261.861	-205.195	1077.63				150.485	-335.366	93.2162	200.395	-234.988	27.7033
4760	0	-195.146	-340.04	957.743				-209.204	-210.611	540.247	-260.079	-187.385	152.748	-304.303	-64.6418	79.3928	260.196	-249.457	876.59	261.506	-203.426	1077.91				150.356	-335.288	93.2571	199.898	-235.457	28.6557
4761	0	-195.831	-337.681	957.673				-209.62	-204.525	540.918	-260.743	-178.848	153.863	-302.94	-53.6301	80.3777	259.696	-246.912	876.611	261.215	-201.654	1078.25				150.236	-335.199	93.2643	199.387	-235.739	29.2406
4762	0	-196.684	-335.348	957.463				-210.142	-198.548	541.701	-261.475	-169.616	154.881	-301.869	-43.2345	81.3633	259.247	-244.415	876.677	260.826	-199.909	1078.47				150.105	-335.156	93.2313	199.458	-235.641	29.1803
4763	0	-196.877	-330.911	956.93				-210.639	-192.455	542.418	-262.104	-160.449	155.753	-300.633	-33.384	82.3918	258.794	-242.087	876.662	260.395	-198.249	1078.74				150.102	-335.026	93.0853	199.859	-235.5	28.6792
4764	0	-197.534	-327.415	956.523				-211.015	-186.715	542.996	-262.899	-151.211	156.495	-299.321	-23.5615	83.2669	258.422	-239.728	876.671	260.019	-196.537	1078.91				150.7	-334.294	93.219	199.91	-235.447	28.7286
4765	0	-198.79	-325.358	956.418				-211.213	-181.154	543.536	-263.573	-142.388	157.338	-298.024	-13.9967	84.1429	257.969	-237.352	876.751	259.547	-194.869	1079.16				150.222	-334.504	93.391	199.94	-235.507	28.6965
4766	0	-198.999	-320.347	955.744				-211.442	-175.492	543.886	-264.318	-133.51	157.895	-296.759	-4.50942	84.9795	257.451	-235.041	876.795	259.16	-193.241	1079.28				150.096	-334.412	93.5029	199.924	-235.475	28.7289
4767	0	-200.124	-317.525	955.47				-211.971	-168.775	544.099	-264.887	-124.815	158.463	-295.656	4.87474	85.6461	257.044	-232.825	876.775	258.872	-191.716	1079.29				149.921	-334.384	93.5538	199.937	-235.524	28.712
4768	0	-201.232	-314.397	955.116				-212.719	-163.063	544.374	-265.601	-116.325	158.998	-294.619	14.0763	86.3134	256.633	-230.63	876.774	258.433	-190.09	1079.33				149.849	-334.223	93.6121	199.512	-235.707	29.1843
4769	0	-201.681	-309.301	954.486				-213.05	-157.747	544.254	-266.251	-108.076	159.371	-293.908	22.8333	86.8821	256.126	-228.421	876.738	257.997	-188.5	1079.42				149.746	-334.077	93.6331	199.952	-235.591	28.7528
4770	0	-202.837	-306	954.002				-213.081	-152.76	544.134	-266.647	-100.185	159.731	-293.314	31.4415	87.526	255.669	-226.31	876.72	257.513	-186.968	1079.52				149.657	-333.88	93.694	199.967	-235.543	28.6977
4771	0	-203.994	-302.499	953.504				-213.093	-148.177	543.936	-267.024	-92.3812	159.865	-293.004	39.7215	88.114	255.195	-224.156	876.711	256.955	-185.387	1079.58				149.56	-333.713	93.7376	199.992	-235.56	28.7315
4772	0	-204.407	-297.042	952.642				-213.086	-143.278	543.216	-267.387	-84.9108	160.019	-292.813	47.8551	88.6809	254.678	-222.055	876.656	256.332	-183.747	1079.57				149.476	-333.608	93.8063	199.995	-235.551	28.7203
4773	0	-205.731	-293.672	952.163				-213.026	-138.957	542.694	-267.635	-77.6855	159.971	-292.85	55.5344	89.184	254.138	-219.9	876.563	255.789	-182.24	1079.64				149.37	-333.44	93.8366	200.506	-235.077	27.7354
4774	0	-206.46	-288.659	950.888	-126.332	-321.895	1155.83	-212.685	-134.862	541.948	-267.791	-70.5205	159.759	-292.944	62.9186	89.6087	253.611	-217.873	876.473	254.981	-180.758	1079.67				149.247	-333.296	93.8974	199.977	-235.454	28.6477
4775	0	-207.479	-284.482	950.103	-127.968	-318.154	1154.82	-211.543	-131.38	541.639	-268.018	-63.5725	159.443	-293.026	70.0106	89.7895	253.117	-215.846	876.434	254.319	-179.037	1079.44				149.131	-333.184	93.9911	199.955	-235.506	28.7212
4776	0	-208.62	-280.418	949.177	-129.715	-314.631	1153.95	-211.212	-128.001	540.37	-267.921	-57.0702	159.05	-292.991	76.8801	90.0506	252.68	-213.814	876.411	253.547	-177.533	1079.36				149.009	-333.051	94.0658	200.055	-235.495	28.7056
4777	0	-209.867	-276.444	948.242	-131.275	-311.162	1153.24	-210.918	-124.988	539.212	-267.832	-50.7241	158.57	-292.896	83.661	89.9376	252.123	-211.758	876.303	252.582	-175.881	1079.23				148.877	-332.889	94.1236	200.058	-235.507	28.6748
4778	0	-211.052	-272.386	947.258	-133.046	-307.541	1152.22	-210.151	-123.447	537.589	-267.614	-44.6895	157.944	-292.493	90.2018	89.7087	251.619	-209.742	876.181	251.768	-174.256	1079.1				148.802	-332.771	94.2093	200.019	-235.49	28.6534
4779	0	-212.185	-268.126	946.202	-135.008	-303.787	1151.28	-210.455	-119.31	535.982	-267.282	-38.7623	157.091	-291.955	96.3468	89.2609	251.089	-207.66	876.094	250.685	-172.511	1078.97				148.707	-332.694	94.2755	200.554	-235.119	27.7246
4780	0	-213.437	-264.009	944.968	-137.059	-300.226	1150.07	-210.249	-116.863	533.979	-266.837	-33.4836	156.166	-291.127	102.073	88.4721	250.441	-205.575	876.062	249.594	-170.827	1078.9				148.61	-332.575	94.3747	200.661	-235.095	27.6008
4781	0	-214.662	-259.878	943.73	-138.892	-296.259	1149.22	-209.699	-114.841	532.489	-266.217	-28.512	155.005	-290.101	107.283	87.2544	247.719	-203.539	876.239	248.313	-169.017	1078.71				148.507	-332.505	94.4409	200.636	-235.113	27.6103
4782	0	-215.894	-255.49	942.365	-141.116	-292.898	1148.07	-209.295	-112.282	530.599	-265.352	-24.0897	153.792	-288.74	111.915	85.5479	246.676	-201.411	876.324	247.171	-167.142	1078.5				148.438	-332.383	94.5495	200.172	-235.548	28.5752
4783	0	-217.165	-251.284	941	-143.049	-288.608	1146.94	-209.064	-110.036	528.839	-264.315	-20.1483	152.356	-287.113	115.871	83.2605	245.932	-199.358	876.243	245.822	-165.1	1078.36				148.357	-332.246	94.6439	200.669	-235.163	27.5946
4784	0	-218.375	-247.245	939.549	-145.439	-284.979	1145.74	-208.711	-107.52	526.982	-263.092	-16.8376	150.626	-285.417	118.959	80.4743	245.017	-197.122	876.191	244.379	-163.143	1078.22				148.225	-332.113	94.7217	200.693	-235.161	27.4457
4785	0	-219.76	-243.183	938.19	-147.602	-281.209	1144.68	-208.64	-104.821	524.956	-261.682	-13.8202	148.662	-283.307	121.293	77.1635	244.202	-194.994	876.148	243	-161.01	1078.12				148.175	-332.001	94.8099	200.28	-235.478	28.495
4786	0	-221.177	-239.207	936.697	-149.934	-277.691	1143.85	-208.621	-101.594	522.867	-260.018	-11.805	146.594	-281.066	122.845	73.2289	243.11	-192.687	876.261	241.213	-158.736	1077.75				148.079	-331.93	94.9013	200.257	-235.551	28.523
4787	0	-222.419	-235.496	935.223	-152.13	-273.184	1142.27	-208.264	-99.232	520.809	-258.276	-10.0744	144.399	-278.457	123.617	68.8809	241.98	-190.382	876.301	239.698	-156.637	1077.58				148.019	-331.837	95.0074	200.711	-235.309	27.4864
4788	0	-224.102	-231.245	933.759	-154.542	-269.318	1141.54	-207.435	-96.7124	519.267	-256.418	-8.70087	141.971	-275.509	123.705	64.1564	240.682	-187.969	876.332	237.97	-154.368	1077.43				147.9	-331.679	95.0786	200.762	-235.296	27.432
4789	0	-225.65	-227.221	932.273	-156.912	-265.225	1139.97	-207.224	-95.1255	516.592	-254.109	-7.21493	139.205	-272.442	123.519	59.2562	239.414	-185.576	876.374	236.077	-151.886	1077.14				147.802	-331.618	95.1835	200.753	-235.304	27.4432
4790	0	-227.239	-222.949	930.784	-159.28	-260.857	1138.74	-206.724	-93.7777	514.233	-252.6	-7.56903	136.719	-268.938	122.971	54.2889	237.879	-183.071	876.4	234.167	-149.309	1076.92				147.714	-331.569	95.3196	200.937	-234.822	27.6169
4791	0	-228.761	-219.062	929.166	-162.032	-257.311	1137.51	-205.95	-92.0808	511.755	-250.323	-7.21772	133.859	-264.911	121.098	49.0087	236.476	-180.534	876.361	232.095	-146.633	1076.68				147.616	-331.456	95.4396	200.803	-235.219	27.3333
4792	0	-230.59	-214.484	927.6	-164.419	-253.226	1136.47	-205.475	-91.0256	508.997	-248.117	-7.36342	130.681	-259.966	118.699	43.971	234.767	-177.867	876.391	230.01	-143.86	1076.47				147.505	-331.337	95.5845	200.925	-234.892	27.6333
4793	0	-232.306	-209.957	926.05	-166.896	-248.371	1135.43	-204.594	-89.2657	506.595	-245.831	-8.04511	127.396	-256.038	117.325	38.9168	233.074	-175.27	876.544	227.941	-140.981	1076.23				147.418	-331.229	95.7193	200.864	-235.252	27.3737
4794	0	-234.101	-205.391	924.318	-169.77	-244.542	1133.93	-204.709	-87.4364	503.563	-243.385	-9.0292	124.102	-252.533	115.938	33.6402	231.212	-172.49	876.558	225.591	-138.07	1076.02				147.317	-331.124	95.8444	200.313	-235.499	28.2261
4795	0	-235.974	-200.598	922.577	-172.878	-240.749	1133.2	-203.468	-86.1594	501.125	-240.92	-10.3488	120.475	-248.468	113.44	28.054	229.198	-169.653	876.545	223.465	-134.951	1075.84				147.194	-331.013	96.0028	200.339	-235.525	28.2463
4796	0	-237.934	-195.92	920.855	-175.772	-235.391	1131.58	-202.612	-85.8493	498.352	-238.022	-12.6157	117.022	-245.349	110.718	27.2605	227.32	-166.848	876.568	221.107	-131.776	1075.57				147.082	-330.912	96.1314	200.133	-235.607	28.287
4797	0	-240.018	-191.205	919.07	-178.527	-229.322	1129.71	-201.712	-85.8354	495.236	-233.997	-15.6788	114.309	-243.077	108.747	27.9289	225.275	-163.872	876.531	218.645	-128.562	1075.2				146.962	-330.821	96.3269	200.259	-235.442	28.199
4798	0	-241.974	-186.371	917.05	-182.113	-225.35	1128.83	-200.426	-85.5266	492.236	-231.201	-17.885	111.456	-241.25	108.565	28.4394	223.266	-160.837	876.477	216.114	-125.299	1074.77				146.84	-330.693	96.534	200.262	-235.462	28.1875
4799	0	-244.086	-180.963	915.137	-185.877	-222.304	1127.69	-199.535	-84.9512	489.34	-229.333	-17.8886	108.886	-239.747	108.571	29.3354	222.446	-157.769	876.136	213.444	-121.959	1074.29				146.669	-330.511	96.7456	200.702	-235.239	27.3469
4800	0	-246.295	-175.462	913.023	-188.067	-216.735	1127.02	-198.835	-84.539	486.489	-227.308	-18.2309	106.723	-238.398	108.224	29.8689	220.221	-154.578	875.89	210.831	-118.561	1073.54				146.49	-330.423	97.0295	200.734	-235.221	27.2749
4801	0	-248.598	-170.269	910.9				-198.31	-85.3457	483.502	-225.416	-19.027	104.592	-237.59	107.103	30.1199	217.672	-151.308	875.86	207.845	-115.134	1073.16				146.314	-330.377	97.2941	200.759	-235.247	27.2607
4802	0	-250.62	-165.636	908.965				-198.433	-84.4103	481.19	-223.339	-20.2336	102.734	-237.177	106.975	30.6116	215.036	-147.77	875.934	204.922	-111.525	1072.55				146.157	-330.305	97.6039	200.726	-235.294	27.2629
4803	0	-252.54	-161.468	907.176				-198.744	-82.4648	479.293	-220.898	-20.6959	101.255	-236.885	107.127	31.0379	212.153	-144.326	875.375	201.958	-107.828	1071.95				145.997	-330.135	97.9761	200.745	-235.258	27.2578
4804	0	-254.361	-157.729	905.583				-199.181	-79.8797	477.886	-218.983	-20.6172	100.123	-236.623	107.178	31.11	209.483	-140.739	875.023	198.812	-104.194	1071.4				145.751	-329.953	98.4424	200.76	-235.246	27.2427
4805	0	-256.194	-154.315	904.18				-199.562	-77.1021	476.859	-217.321	-19.9107	99.4306	-236.425	107.16	31.1812	206.893	-137.114	874.736	195.642	-100.352	1070.87				145.559	-329.803	98.976	200.821	-235.258	27.1405
4806	0	-258.127	-151.145	902.967				-199.815	-74.1345	476.092	-216.133	-19.1151	98.8771	-236.191	107.332	31.5503	204.409	-133.347	874.596	192.352	-96.4956	1070.41				145.303	-329.617	99.568	200.79	-235.238	27.2212
4807	0	-260.246	-148.145	901.942				-200.017	-71.4012	475.588	-214.8	-18.2271	98.1018	-236.049	107.739	31.8679	201.704	-129.581	874.026	188.973	-92.3614	1070.01				145.063	-329.41	100.179	200.732	-235.233	27.2676
4808	0	-262.621	-145.253	901.103				-200.346	-68.3821	475.315	-213.632	-17.7039	97.4026	-236.043	108.442	32.1695	199.028	-125.911	873.471	185.5	-88.0316	1069.67				144.783	-329.098	100.843	200.705	-235.186	27.3393
4809	0	-265.305	-142.416	900.446				-201.085	-66.2994	474.649	-213.048	-17.4054	96.7971	-236.09	109.082	32.4278	195.749	-122.302	872.751	182.064	-83.4616	1069.46				144.301	-328.936	101.661	200.569	-235.217	27.3892
4810	0	-268.328	-139.59	899.963				-202.407	-64.7322	474.135	-212.528	-17.3062	96.5349	-236.024	108.97	32.4291	192.706	-118.633	872.143	178.637	-78.7008	1069.29				143.83	-328.738	102.625	200.493	-235.168	27.5117
4811	0	-271.694	-136.743	899.647				-203.901	-64.1521	473.718	-212.224	-17.0304	95.9079	-236.029	108.921	32.4755	189.494	-114.995	871.438	175.089	-73.7987	1069.22				143.421	-328.415	103.57	200.09	-235.203	27.2882
4812	0	-275.37	-133.854	899.488				-205.677	-63.3728	473.6	-212.186	-16.9742	95.587	-236.038	108.87	32.4574	186.289	-111.534	870.885	171.71	-68.8046	1069.14				142.964	-327.997	104.729	199.886	-233.957	27.8266
4813	0	-279.287	-130.911	899.475				-207.808	-62.8515	473.576	-212.264	-16.8844	95.3235	-236.113	108.915	32.4416	182.959	-108.121	870.381	168.049	-63.8715	1069.04				142.635	-327.446	106.066	200.125	-234.588	27.7042
4814	0	-283.331	-127.917	899.593				-209.944	-62.0142	473.643	-212.331	-17.1606	95.2492	-236.174	108.813	32.4308	179.613	-104.852	869.891	164.738	-58.9951	1069.08				142.389	-326.832	107.624	196.601	-234.408	27.1572
4815	0	-287.322	-124.866	899.842				-211.771	-61.3327	473.517	-212.621	-16.9149	94.9808	-236.312	109.338	32.561	176.173	-101.581	869.376	161.353	-54.1715	1069.18				142.212	-325.968	109.427	196.213	-233.948	27.5761
4816	0	-291.138	-121.904	900.103				-213.82	-60.5808	473.411	-212.755	-16.9129	94.9655	-236.314	109.429	32.5969	172.823	-98.3781	868.88	157.98	-49.5196	1069.11				142.106	-324.793	111.429	196.844	-235.173	28.2646
4817	0	-294.437	-118.945	900.526				-215.623	-59.0746	473.249	-212.725	-17.1812	94.9238	-236.349	109.281	32.5695	169.246	-95.1752	868.528	154.661	-44.9682	1069.02				141.998	-323.492	113.671	197.258	-235.446	28.9477
4818	0	-297.434	-116.549	900.595				-217.184	-57.8155	473.005	-212.914	-16.7785	94.5839	-236.403	109.206	32.5277	165.873	-92.1939	868.31	151.255	-40.5782	1068.93				141.978	-321.956	116.329	197.25	-235.411	29.3132
4819	0	-300.249	-114.874	900.477				-218.616	-56.6161	472.744	-212.81	-16.3053	93.6937	-236.408	109.239	32.5872	162.605	-89.1145	868.104	148.038	-36.3422	1068.61				141.977	-320.079	119.236	196.901	-234.565	29.6524
4820	0	-302.918	-113.517	900.445				-220.153	-55.5465	472.36	-212.666	-16.4524	93.5619	-236.458	109.196	32.5898	159.439	-86.0561	867.883	144.878	-32.2863	1067.88				141.864	-317.98	122.409	196.743	-234.232	30.1713
4821	0	-305.733	-111.953	900.263				-221.359	-54.3659	472.031	-212.726	-16.6733	93.4723	-236.46	109.124	32.591	156.353	-82.995	867.679	141.65	-28.6044	1067.2				141.789	-315.512	125.821	196.441	-233.927	30.6787
4822	0	-308.638	-110.032	900.045				-222.916	-53.2258	471.749	-212.873	-16.3805	93.248	-236.499	109.166	32.6007	153.613	-79.9111	867.516	138.682	-24.9914	1066.4				141.655	-312.72	129.529	196.469	-233.562	31.4465
4823	0	-311.017	-108.615	899.579				-224.243	-52.9435	471.365	-211.357	-11.1425	90.6751	-236.535	109.081	32.586	150.85	-76.8397	867.361	135.608	-21.6155	1065.6				141.584	-309.33	133.366	196.193	-233.29	32.4224
4824	0	-313.931	-106.701	899.792				-225.828	-52.0086	471.261	-211.156	-9.3349	89.7605	-236.571	108.987	32.5519	148.215	-73.8734	867.133	132.643	-18.5191	1064.55				141.385	-305.895	137.631	195.978	-232.78	33.7879
4825	0	-316.673	-104.614	899.599				-227.378	-51.2587	471.183	-211.291	-9.53545	89.7307	-236.598	108.865	32.4998	145.897	-70.7846	866.891	129.613	-15.5063	1063.89				141.04	-301.863	142.136	195.725	-231.7	35.4874
4826	0	-319.39	-102.179	899.403				-228.921	-50.785	470.906	-211.426	-9.80461	89.6978	-236.62	108.827	32.4527	143.587	-67.8603	866.574	126.762	-12.6437	1063.13				140.582	-297.015	146.654	195.441	-230.872	37.7802
4827	0	-321.804	-99.4344	899.444				-230.631	-49.8496	470.765	-211.471	-9.79332	89.5028	-236.67	108.726	32.4194	141.415	-64.9145	866.297	124.346	-9.82336	1062.33				140.172	-291.932	151.69	194.559	-230.525	40.5028
4828	0	-323.843	-97.9075	899.094				-231.941	-49.8639	470.435	-211.604	-9.49862	89.2433	-236.719	108.639	32.3891	139.354	-62.0126	866.052	121.857	-7.20503	1061.66				139.657	-286.308	157.224	194.25	-228.948	43.6005
4829	0	-325.422	-97.1034	899.052				-233.836	-48.7035	470.317	-211.7	-9.20329	89.0275	-236.744	108.606	32.3733	137.355	-59.2046	865.967	119.426	-4.76021	1061.05				139.205	-280.146	162.771	193.3	-226.793	46.7616
4830	0	-327.545	-95.0711	898.739				-234.795	-48.7797	469.922	-211.866	-8.95518	88.8959	-236.76	108.562	32.366	135.437	-56.4444	865.819	117.452	-2.3846	1060.25				138.657	-273.483	168.467	192.791	-224.734	50.7078
4831	0	-329.833	-92.3363	898.413				-236.357	-48.2149	469.724	-211.909	-8.79326	88.6354	-236.824	108.513	32.321	134.889	-53.8187	865.732	115.495	-0.0840183	1059.46				138.046	-266.586	174.409	192.138	-222.272	55.0578
4832	0	-331.915	-89.6075	898.186				-237.487	-48.2085	469.362	-212.059	-8.47175	88.6762	-236.83	108.505	32.305	133.399	-51.1914	865.724	113.536	2.00414	1058.75				137.275	-259.299	180.319	191.552	-219.022	59.7969
4833	0	-333.54	-87.6862	898.103				-238.829	-47.9741	469.133	-212.808	-10.8842	89.6279	-236.845	108.403	32.2617	132.765	-48.6437	865.709	111.748	3.96195	1057.84				136.483	-251.734	186.022	190.614	-216.132	65.6677
4834	0	-334.254	-87.5384	898.217				-239.861	-47.8865	468.782	-212.88	-11.3082	89.713	-236.874	108.427	32.2545	131.533	-46.2776	865.993	109.943	6.0029	1057.06				135.37	-244.165	191.576	189.579	-212.012	71.4079
4835	0	-335.842	-86.787	898.08				-241.105	-47.3749	468.69	-212.662	-9.77075	88.7855	-236.895	108.342	32.2269	130.003	-43.8883	866.546	108.365	7.93566	1056.42				134.223	-236.866	196.862	188.472	-206.312	76.9707
4836	0	-337.114	-86.7772	897.552				-242.213	-47.236	468.414	-212.657	-8.89343	88.3365	-236.921	108.321	32.1987	128.674	-41.7554	867.047	106.938	9.8146	1055.64				132.827	-229.991	201.987	186.543	-199.725	81.1543
4837	0	-338.692	-85.6275	897.73				-243.02	-47.0374	468.218	-213.034	-9.66813	88.0496	-236.929	108.312	32.2006	127.458	-39.7802	867.836	105.653	11.7373	1055.06				131.751	-223.285	206.246	184.358	-191.74	83.9969
4838	0	-340.373	-84.1467	897.853				-244.051	-46.1438	468.168	-213.117	-9.8547	88.0772	-236.926	108.29	32.1799	126.313	-37.9191	868.66	104.067	13.6305	1054.64				131.309	-216.05	209.446	181.56	-183.542	86.2195
4839	0	-342.008	-82.3026	898.088				-244.872	-46.0018	467.919	-213.147	-9.76232	88.0113	-236.939	108.222	32.1524	125.32	-36.0998	869.367	102.817	15.533	1054.12				130.55	-208.16	211.922	178.174	-174.417	87.6234
4840	0	-343.65	-80.6078	897.906				-245.49	-46.0881	467.802	-213.211	-9.575	87.904	-236.951	108.145	32.191	124.466	-34.396	870.326	101.629	17.4156	1053.74				129.6	-199.959	213.461	175.025	-164.829	88.2256
4841	0	-344.882	-78.9751	897.857				-246.169	-45.6439	467.774	-213.325	-10.244	88.2278	-236.955	108.164	32.1635	123.613	-32.6716	871.252	100.445	19.3387	1053.46				128.762	-191.174	214.117	171.875	-154.657	88.3437
4842	0	-345.831	-77.5695	897.762				-246.929	-44.4194	467.836	-213.349	-10.3445	88.2807	-236.955	108.143	32.1585	123	-31.1012	872.326	99.4154	21.3044	1053.11				126.657	-181.52	213.673	169.325	-144.278	87.8652
4843	0	-346.726	-76.2497	897.749				-247.418	-43.7402	467.859	-213.399	-10.2474	88.1876	-236.968	108.098	32.1674	122.397	-29.4556	873.215	98.4703	23.2018	1052.95				125.135	-172.473	212.998	167.276	-133.315	87.1049
4844	0	-347.602	-74.6684	897.805				-247.736	-43.4714	467.795	-213.431	-10.1592	88.1978	-236.938	108.057	32.1714	121.61	-27.8924	874.221	97.5774	25.1127	1052.84				123.807	-163.218	211.856	165.764	-122.127	86.1762
4845	0	-348.3	-73.0832	897.825				-248.159	-43.0308	467.825	-213.44	-9.76535	88.0092	-236.956	108.055	32.1838	119.416	-26.434	875.274	96.8861	26.9427	1052.73				122.319	-153.411	209.59	164.631	-109.958	84.8216
4846	0	-348.847	-71.6362	897.939				-248.732	-41.7428	467.966	-213.462	-9.49449	87.8924	-236.934	108.113	32.1719	118.772	-24.9724	876.176	96.0964	28.7698	1052.71				121.97	-144.05	207.155	164.032	-97.1233	83.3279
4847	0	-349.01	-69.6875	898.106				-249.164	-40.6951	468.024	-213.553	-9.56464	87.9393	-236.927	108.062	32.1803	118.194	-23.532	877.033	95.4755	30.4678	1052.63				120.236	-133.036	203.678	163.733	-83.7775	81.4294
4848	0	-349.756	-67.81	897.964				-249.397	-40.0451	468.04	-213.61	-9.74209	88.0646	-236.907	108.069	32.1784	117.773	-22.1146	877.821	95.0193	32.1012	1052.54				119.418	-121.85	199.688	164.271	-68.4806	79.2105
4849	0	-350.133	-66.5396	898.023				-249.437	-39.5935	468.035	-213.586	-9.55311	87.9724	-236.877	108.029	32.192	117.327	-20.7002	878.608	94.5477	33.6751	1052.44				118.974	-110.613	195.427	165.009	-54.1885	76.9869
4850	0	-350.338	-64.9898	897.98				-249.559	-39.0556	468.031	-213.634	-9.58394	88.0399	-236.882	108.028	32.1907	117.058	-19.3298	879.374	94.2365	35.2165	1052.34				118.835	-98.8636	190.668	165.415	-39.6877	74.0971
4851	0	-350.906	-62.4881	898.015				-249.673	-37.9162	468.047	-213.594	-9.57111	88.0314	-236.83	108.02	32.2265	116.711	-18.0706	879.991	94.0278	36.6883	1052.29				119.181	-86.677	185.456	166.663	-23.5461	71.1294
4852	0	-351.375	-59.3951	897.977				-249.798	-36.3188	468.079	-213.625	-9.4973	88.0035	-236.846	108.04	32.2449	116.648	-16.7722	880.59	94.013	38.1067	1052.2				119.602	-74.2111	180.01	168.721	-7.65067	68.4036
4853	0	-351.842	-56.3643	897.908				-250.024	-34.7474	468.148	-213.66	-9.4261	88.4513	-236.809	107.99	32.2615	116.625	-15.5992	881.142	93.9992	39.5124	1052.15				120.823	-61.2318	174.554	170.959	8.6003	65.9809
4854	0	-352.99	-51.541	898.074				-250.093	-33.6207	468.19	-213.641	-8.90931	88.2362	-236.784	108.018	32.2924	116.662	-14.5936	881.553	94.0948	40.9084	1052.23				121.985	-48.156	169.101	172.551	25.2802	63.1391
4855	0	-353.615	-47.2969	897.681				-250.001	-32.9305	468.134	-213.653	-9.18082	88.4351	-236.751	108.052	32.305	116.808	-13.3524	881.877	94.245	42.3447	1052.22				123.486	-34.6683	163.567	174.004	42.4328	60.4745
4856	0	-353.713	-44.6028	897.581				-249.956	-31.9858	468.146	-213.63	-9.07825	88.4193	-236.725	108.039	32.3009	117.116	-12.0939	882.186	94.543	43.7577	1052.19				125.31	-21.075	158.21	175.691	59.7136	58.1684
4857	0	-353.517	-41.8973	897.694				-249.898	-30.6446	468.226	-213.509	-8.68677	88.3288	-236.714	108.108	32.3423	117.515	-10.8924	882.399	94.8805	45.2207	1052.22				127.149	-7.42855	153.067	177.944	76.6565	56.262
4858	0	-353.302	-39.2653	897.691				-249.84	-29.33	468.296	-213.581	-8.54053	88.238	-236.692	108.04	32.3447	118.088	-9.61277	882.584	95.3382	46.7703	1052.2				129.149	6.1484	148.396	179.926	93.6256	54.3994
4859	0	-353.196	-36.4488	897.925				-249.78	-28.5088	468.287	-213.564	-8.26208	88.1663	-236.674	108.04	32.373	118.592	-8.60545	882.741	95.8098	48.3275	1052.15				131.191	19.6332	143.84	181.924	110.101	52.9275
4860	0	-352.78	-33.253	897.847				-249.602	-27.6511	468.268	-213.542	-8.1468	88.1483	-236.641	108.067	32.3875	119.09	-7.37154	882.757	96.3799	49.9489	1052.07				133.25	32.9164	139.67	183.882	126.289	51.6559
4861	0	-352.487	-30.9867	897.96				-249.369	-26.3726	468.369	-213.513	-8.22673	88.2328	-236.636	108.095	32.3967	119.466	-6.35047	882.697	97.0032	51.6608	1052.04				135.239	45.9926	135.857	185.143	142.671	50.5057
4862	0	-352.062	-28.6243	898.262				-249.155	-25.1719	468.444	-213.486	-8.16115	88.2521	-236.605	108.131	32.383	120.035	-5.13182	882.608	97.7611	53.3305	1051.73				137.228	58.7002	132.44	188.272	157.393	50.372
4863	0	-351.448	-25.9058	898.375				-248.904	-24.2545	468.5	-213.44	-8.15542	88.3564	-236.606	108.069	32.4038	120.398	-4.03895	882.373	98.5686	55.0866	1051.63				139.135	71.032	129.501	190.583	171.552	50.4028
4864	0	-350.715	-23.3514	898.446				-248.543	-23.0452	468.625	-213.392	-7.97059	88.3433	-236.604	108.108	32.4408	120.876	-2.85685	881.946	99.4737	57.0616	1051.39				140.9	82.8511	126.953	194.515	186.713	51.6716
4865	0	-349.987	-20.7981	898.567				-248.176	-21.7525	468.861	-213.306	-8.01404	88.3897	-236.605	108.105	32.4611	121.499	-1.13011	881.449	100.316	59.112	1051.14				142.456	94.1253	124.68	196.251	199.99	52.2788
4866	0	-349.233	-18.333	898.639				-247.833	-20.9112	468.93	-213.228	-7.94472	88.4472	-236.55	108.142	32.4539	122.437	0.193035	880.871	101.3	61.2827	1050.96				143.746	104.666	122.764	196.9	211.652	52.6247
4867	0	-348.43	-16.1655	898.777				-247.247	-19.4919	469.113	-213.148	-7.82845	88.4289	-236.553	108.196	32.4674	122.933	1.54001	880.202	102.291	63.4462	1050.78				144.868	114.65	120.905	196.679	222.558	53.3725
4868	0	-347.541	-13.7271	898.989				-246.637	-18.548	469.284	-213.093	-7.7945	88.4762	-236.546	108.202	32.4828	123.616	3.13013	879.424	103.452	65.8284	1050.52				145.632	123.836	119.376	197.088	233.418	53.9242
4869	0	-346.512	-11.8892	898.925				-245.982	-17.8185	469.35	-213.007	-7.83135	88.6169	-236.555	108.201	32.4955	124.495	4.81665	878.668	104.463	68.3728	1050.27				146.075	132.35	117.836	197.658	242.773	53.7203
4870	0	-345.535	-9.53236	899.423				-245.297	-16.6267	469.56	-212.918	-7.91449	88.6792	-236.532	108.247	32.4999	125.203	6.56983	877.797	105.765	71.0461	1049.97				146.212	139.971	116.346	197.465	251.41	53.504
4871	0	-344.439	-7.51602	899.642				-244.655	-15.5226	469.715	-212.854	-8.05467	88.8287	-236.532	108.239	32.5062	126.127	8.43889	876.854	106.989	73.7837	1049.69				145.997	146.73	114.911	196.632	259.124	53.0208
4872	0	-343.249	-5.52818	899.779				-243.954	-13.9278	469.923	-212.712	-8.14793	89	-236.522	108.27	32.5331	127.069	10.4979	875.739	108.274	76.6877	1049.4				145.382	152.515	113.354	195.382	265.765	52.0189
4873	0	-341.89	-3.41767	900.181				-243.328	-12.5378	470.272	-212.581	-7.88577	89.0168	-236.526	108.305	32.5488	128.087	12.8343	874.683	109.633	79.8111	1049.17				144.385	157.255	111.771	193.735	271.191	50.7286
4874	0	-340.542	-1.27459	900.426				-242.335	-11.2611	470.483	-212.336	-7.71194	89.0734	-236.547	108.316	32.5559	129.269	15.2581	873.323	111.121	82.9524	1048.98				142.933	161.024	110.543	191.961	275.171	49.6825
4875	0	-338.895	1.13564	900.665				-241.195	-10.8664	470.432	-212.184	-7.73636	89.1717	-236.531	108.356	32.5771	131.901	17.8584	872.174	112.578	86.3289	1048.82				141.331	164.003	109.312	189.903	277.385	48.1511
4876	0	-337.348	3.33807	901.007				-240.402	-9.10673	470.811	-212.05	-7.68806	89.2505	-236.549	108.397	32.5665	133.361	20.6554	871.159	114.186	89.8453	1048.58				139.489	164.939	107.574	187.619	278.952	46.2513
4877	0	-335.532	5.69197	901.315				-239.551	-7.6606	471.076	-211.848	-7.52984	89.2487	-236.563	108.453	32.5921	134.491	23.7998	870.361	115.915	93.3775	1048.68				137.798	164.507	105.966	185.225	280.44	44.346
4878	0	-333.75	7.81932	901.895				-238.413	-6.37746	471.438	-211.896	-7.94736	89.3701	-236.545	108.436	32.5819	136.203	27.1326	869.682	117.763	97.0171	1048.69				136.719	165.179	104.911	183.021	281.525	42.4343
4879	0	-331.816	10.1853	902.281				-237.128	-5.03592	471.716	-211.465	-7.20869	89.4827	-236.49	108.391	32.6227	137.518	30.8117	869.027	119.593	100.689	1048.76				136.496	167	103.937	181.422	283.296	40.0612
4880	0	-329.68	12.319	902.828				-236.025	-3.66981	472.08	-211.432	-7.40502	89.8426	-236.554	108.506	32.6229	138.811	34.5199	868.783	121.652	104.363	1048.88				136.957	169.1	103.377	180.235	285.151	37.6893
4881	0	-327.615	14.3735	903.487				-234.594	-2.46711	472.45	-211.26	-7.86163	90.207	-236.544	108.573	32.6524	140.86	38.4839	868.534	123.728	108.142	1049.04				137.276	171.024	103.161	180.133	285.666	35.9753
4882	0	-325.357	16.9278	904.064				-232.951	-1.10921	472.458	-211.087	-8.09895	90.4809	-236.534	108.617	32.6676	143.184	42.422	868.34	125.927	111.815	1049.29				137.443	171.992	103.082	180.775	286.144	35.2363
4883	0	-322.96	19.3991	904.551				-231.768	0.93362	473.217	-210.573	-7.26645	90.5217	-236.542	108.644	32.7081	144.656	46.9331	868.53	128.225	115.552	1049.64				137.613	172.137	103.14	180.97	286.064	34.3993
4884	0	-320.585	21.6439	905.13				-230.269	2.34112	473.438	-210.504	-7.04804	90.6677	-236.503	108.691	32.7554	146.245	52.4704	868.877	130.532	119.305	1049.98				137.789	172.627	103.187	181.016	286.401	33.8077
4885	0	-318.198	23.9651	905.567				-228.895	4.16006	473.996	-210.42	-7.26505	90.9666	-236.488	108.801	32.7595	148.338	57.0798	869.578	132.893	123.021	1050.32				138.069	173.46	103.204	180.422	286.749	34.4768
4886	0	-315.707	26.3077	906.026				-227.46	6.05038	474.375	-210.038	-6.59523	91.1492	-236.489	108.91	32.864	150.731	61.4261	870.339	135.249	126.704	1050.69				138.365	174.129	103.21	181.012	285.903	33.0717
4887	0	-313.127	28.8851	906.445				-225.8	7.8119	474.753	-209.87	-6.50286	91.3323	-236.441	108.967	32.8774	153.109	65.9571	871.053	137.608	130.391	1051.03				138.676	174.614	103.236	180.744	285.904	32.8915
4888	0	-310.577	31.3914	906.859				-224.285	9.82283	475.104	-209.655	-6.78771	91.7056	-236.432	109.019	32.8956	155.778	70.0907	871.874	140.249	134.037	1051.33				138.904	175.483	103.143	179.652	286.911	32.2421
4889	0	-307.939	34.2376	907.211				-222.486	11.6768	475.301	-209.1	-5.7766	91.2548	-236.41	108.994	32.915	158.741	74.1046	872.692	142.676	137.689	1051.75				138.987	176.331	103.04	180.077	287.989	33.3242
4890	0	-305.175	36.9524	907.531				-220.801	13.7921	475.763	-209.023	-6.08559	92.2108	-236.364	108.97	32.8944	161.306	78.5756	873.511	145.205	141.353	1052.04				139.041	176.958	102.87	180.406	288.079	33.1391
4891	0	-302.341	39.6922	907.881				-218.85	15.6111	476.033	-208.926	-6.65793	92.7724	-236.391	109.066	32.9784	164.062	82.9952	874.086	147.961	145.03	1052.25				139.033	177.498	102.717	180.319	288.386	33.1374
4892	0	-299.387	42.8091	908.049				-217.062	17.9327	476.485	-208.457	-6.3517	92.9374	-236.373	109.133	33.0262	167.135	87.0214	874.546	150.499	148.721	1052.58				139.103	178.229	102.559	179.7	288.034	31.2789
4893	0	-296.32	45.978	908.342				-214.799	19.3149	476.41	-208.522	-6.97008	93.4038	-236.362	109.13	33.0298	170.095	91.3634	874.74	153.271	152.482	1052.82				139.176	178.946	102.395	179.768	287.986	31.1754
4894	0	-293.105	48.7887	908.508				-213.251	21.7681	477.203	-207.697	-5.09919	93.1478	-236.312	109.025	33.0207	173.229	95.7826	874.726	156.034	156.418	1053.08				139.205	179.477	102.259	180.524	287.012	29.5818
4895	0	-290.122	52.1563	908.982				-211.137	23.4277	477.198	-207.464	-4.99755	93.501	-236.285	108.835	32.954	176.107	100.17	874.633	158.919	160.469	1053.41				139.22	179.826	102.224	180.582	287.19	29.7178
4896	0	-286.921	55.1889	909.352				-209.712	26.1603	477.935	-207.516	-5.52659	94.6165	-236.275	108.929	32.9617	179.026	104.553	874.383	161.909	164.7	1053.81				139.376	180.37	102.059	180.582	287.944	29.5096
4897	0	-283.759	57.9073	909.971				-207.837	28.3274	478.297	-207.221	-5.59955	95.0058	-236.13	107.85	32.617	180.968	109.422	874.184	164.954	169.03	1054.32				139.501	180.952	101.937	180.669	288.022	29.5817
4898	0	-280.447	61.0921	910.381				-206.332	30.8174	478.881	-207.256	-5.36943	95.7187	-236.129	107.393	32.4721	183.577	114.14	873.8	167.976	173.46	1054.89				139.533	181.407	101.884	180.736	287.849	29.8908
4899	0	-277.33	63.8627	910.938				-204.56	32.9294	479.331	-207.199	-5.17215	96.3945	-236.054	107.211	32.4094	185.762	118.632	873.457	171.162	177.904	1055.47				139.586	181.773	101.734	181.056	287.928	30.3361
4900	0	-274.222	66.5775	911.614				-203.004	35.1293	480.082	-206.975	-4.55196	96.7808	-235.995	107.097	32.3331	188.517	122.582	873.044	174.36	182.362	1056.19				139.613	182.136	101.613	181.254	287.997	30.2964
4901	0	-271.139	69.4196	912.355				-201.556	37.4839	480.639	-207.432	-5.81192	98.2159	-235.965	106.991	32.2628	191.268	126.434	872.667	177.139	186.498	1056.84				139.66	182.454	101.486	181.118	287.986	30.0712
4902	0	-268.109	72.2403	913.219				-199.882	39.6791	481.349	-208.62	-10.1804	101.058	-235.994	107.038	32.2046	193.649	131.107	872.546	180.173	190.46	1057.31				139.757	182.749	101.388	181.184	287.969	29.9981
4903	0	-265.167	75.1243	914.154				-198.691	42.4964	482.205	-208.825	-10.5923	102.271	-236.043	106.927	32.0607	197.08	133.382	872.438	183.238	194.218	1057.68				139.806	183.067	101.252	181.106	287.992	30.1481
4904	0	-262.401	77.6532	915.25				-197.21	44.9521	483.09	-208.458	-8.46901	102.646	-236.123	106.923	31.9886	199.671	137.029	872.597	186.028	197.723	1058.11				139.885	183.419	101.079	180.782	288.156	29.6866
4905	0	-259.598	80.4221	916.353				-195.758	46.6381	483.994	-208.845	-8.49852	104.065	-236.171	106.837	31.8494	202.154	140.855	872.829	188.864	201.16	1058.43				139.927	183.689	100.959	181.107	288.175	30.008
4906	0	-256.938	82.9009	917.711				-194.636	49.1081	485.242	-209.014	-8.14188	105.438	-236.066	106.426	31.6211	204.612	144.556	873.102	191.621	204.513	1058.77				139.963	183.907	100.803	181.183	288.271	30.2324
4907	0	-254.3	85.098	919.017				-193.706	52.2294	486.691	-209.213	-7.50458	106.877	-236.335	106.809	31.5944	207.068	148.057	873.472	194.4	207.834	1059.44				139.995	184.147	100.702	181.179	288.266	30.122
4908	0	-251.822	87.6783	920.828				-192.552	55.0601	488.107	-209.379	-6.79199	108.457	-236.581	107.337	31.5925	209.649	151.416	874.019	197.129	211.1	1060.22				139.991	184.349	100.582	181.215	288.351	30.325
4909	0	-249.318	89.9487	922.61				-191.661	57.5814	489.561	-209.532	-5.79611	109.947	-236.881	107.804	31.5012	212.103	154.628	874.549	199.854	214.313	1061.01				139.946	184.496	100.446	181.127	288.411	30.3371
4910	0	-246.795	92.1381	924.528				-190.405	60.2641	491.288	-209.963	-4.58757	111.831	-237.396	108.723	31.1941	214.47	157.631	875.128	202.521	217.562	1062.01				139.932	184.596	100.326	181.087	288.414	30.3448
4911	0	-244.252	94.3921	926.521				-189.694	63.2409	493.07	-210.335	-3.37406	113.583	-237.644	108.722	31.2364	216.831	160.616	875.615	205.182	220.749	1062.98				139.858	184.703	100.192	181.074	288.386	30.2169
4912	0	-241.919	95.9494	928.497				-189.008	66.0101	494.811	-210.567	-1.86785	115.221	-238.177	109.01	31.0772	218.972	163.01	876.217	207.675	223.95	1064.15				139.794	184.684	100.065	181.024	288.381	30.2276
4913	0	-239.61	97.9414	931.048				-188.44	69.0403	496.721	-211.07	-0.737568	117.233	-238.726	109.386	30.8443	220.983	165.907	876.553	210.387	227.046	1065.42				139.754	184.72	99.9574	181.091	288.382	30.2424
4914	0	-237.326	99.9681	933.265				-188.023	72.4794	498.633	-211.485	0.245663	119.372	-239.076	109.493	30.6289	223.08	168.767	877.121	212.998	230.186	1066.72				139.792	184.793	99.8645	181.107	288.376	30.2982
4915	0	-235.19	101.36	935.729				-187.897	76.3029	500.782	-211.775	1.84017	121.101	-239.316	109.398	30.3525	225.07	171.367	877.465	215.569	233.263	1068.03				139.864	184.856	99.7889	181.102	288.405	30.3333
4916	0	-233	102.736	938.111				-188.022	80.1977	502.583	-212.183	3.30348	123.024	-239.683	109.573	30.0198	226.865	174.073	877.863	218.012	236.415	1069.22				139.929	184.922	99.7084	180.976	288.419	30.3463
4917	0	-231.183	103.676	940.746				-188.01	83.8098	504.464	-212.422	4.92711	125.053	-240.156	109.532	29.673	228.518	176.618	878.239	220.294	239.379	1070.29				140.109	185.019	99.6253	181.056	288.409	30.3048
4918	0	-229.215	105.053	943.04				-188.085	87.7061	506.32	-212.748	6.53877	126.914	-240.021	108.541	29.3091	230.016	179.096	878.492	222.622	242.319	1071.32				140.299	185.105	99.5382	180.831	288.474	30.1035
4919	0	-227.422	105.595	945.423				-188.473	92.1002	508.391	-213.304	7.9256	128.825	-240.239	108.202	28.9913	231.487	181.63	878.939	224.787	245.194	1072.28				140.488	185.163	99.4638	180.942	288.373	30.0656
4920	0	-225.508	106.851	947.819				-189.443	96.5302	509.882	-213.935	10.3843	130.519	-240.854	106.57	27.7805	232.839	184.139	879.392	226.787	248.038	1073.03				140.675	185.202	99.4182	181	288.421	30.1977
4921	0	-223.853	107.596	950.029				-190.307	101.616	511.731	-214.835	12.3349	132.244	-241.91	108.234	28.0588	234.058	186.7	879.832	228.886	250.916	1073.55				140.914	185.197	99.3475	181.037	288.422	30.3431
4922	0	-222.178	108.118	952.113				-190.983	105.437	513.364	-215.915	13.9406	133.989	-242.094	108.943	28.0342	235.377	189.233	880.425	230.712	253.703	1074.13				141.121	185.206	99.2916	181.12	288.417	30.3141
4923	0	-220.571	108.38	954.309				-192.353	111.18	515.012	-217.111	15.7646	135.69	-242.374	109.358	27.9579	236.546	191.606	880.829	232.251	256.505	1074.55				141.371	185.23	99.2483	181.102	288.43	30.2831
4924	0	-218.872	109.374	956.051				-193.74	116.332	517.064	-218.675	17.4824	137.565	-242.825	110.154	28.0174	237.798	194.099	881.367	233.688	259.351	1074.99				141.606	185.23	99.207	181.309	288.438	29.7926
4925	0	-217.284	110.001	957.866				-195.039	121.502	518.8	-220.37	19.6781	139.265	-243.813	111.862	28.229	239.146	196.721	881.707	234.081	261.873	1075.36				141.827	185.266	99.1671	181.32	288.445	29.7381
4926	0	-215.739	110.456	959.546				-196.58	126.218	520.459	-222.327	22.046	141.191	-245.443	113.424	28.6855	240.475	199.366	881.876	235.738	264.64	1075.59				142.001	185.272	99.1189	181.293	288.464	29.7571
4927	0	-214.158	111.323	960.902				-197.918	130.836	522.209	-224.697	25.1217	143.108	-247.046	116.361	29.2228	241.724	201.972	882.082	236.964	267.377	1075.7				142.138	185.259	99.0483	181.333	288.684	30.0061
4928	0	-212.91	111.096	962.372				-199.371	135.143	523.946	-227.441	29.2956	144.699	-249.015	120.691	29.9462	243.274	204.661	882.035	238.614	270.052	1075.34				142.212	185.255	99.0061	181.337	288.603	29.746
4929	0	-211.178	112.312	963.483				-201.219	140.684	525.953	-230.875	34.3829	145.883	-250.869	126.991	30.7372	244.236	207.421	881.94	239.665	272.384	1075.17				142.287	185.22	98.9488	181.379	288.764	29.884
4930	0	-209.797	113.122	964.765				-203.45	145.474	527.453	-234.825	40.5968	146.721	-252.65	134.46	31.7112	245.389	209.991	881.715	240.693	274.717	1074.9				142.371	185.187	98.8313	181.335	288.62	29.6176
4931	0	-208.407	113.742	965.704				-205.576	149.556	528.866	-239.287	48.0803	147.309	-254.777	143.714	33.0306	246.498	212.506	881.377	241.622	276.864	1074.52				142.465	185.165	98.8245	181.337	288.638	29.5695
4932	0	-206.939	114.709	966.747				-207.31	153.134	530.408	-244.084	56.3552	147.902	-257.782	154.715	34.9252	247.58	214.895	881.085	243.606	279.14	1073.47				142.553	185.137	98.7494	180.614	288.707	28.6164
4933	0	-205.737	115.492	967.524				-209.203	156.944	531.922	-248.975	65.659	148.36	-261.042	166.569	37.6326	248.46	217.202	880.797	245.009	281.285	1072.7				142.596	185.094	98.7016	180.601	288.782	28.539
4934	0	-204.279	116.635	968.429				-211.04	160.874	533.444	-254.05	75.5481	149.033	-264.798	179.463	41.0052	249.682	219.365	880.382	246.166	283.323	1071.91				142.634	185.133	98.6768	180.947	288.677	28.7981
4935	0	-203.317	116.841	969.376				-212.904	165.048	535.079	-259.447	86.1738	149.669	-268.481	192.663	45.037	250.542	221.36	879.782	247.616	285.381	1071.04				142.675	185.153	98.6607	181.111	288.542	28.929
4936	0	-202.227	117.599	970.161				-214.878	169.957	536.543	-264.513	96.3308	150.869	-272.547	203.736	48.4183	251.477	223.239	879.322	248.836	287.314	1070.29				142.666	185.231	98.6436	181.14	288.571	28.8884
4937	0	-201.053	118.808	970.625				-216.428	174.725	538.012	-269.465	106.856	152.196	-278.389	215.666	52.0836	252.233	224.957	878.956	249.955	289.022	1069.47				142.639	185.253	98.6352	181.104	288.698	28.8144
4938	0	-199.79	120.244	971.664				-218.009	180.274	539.456	-274.333	117.007	153.698	-285.389	228.808	56.1549	252.937	226.487	878.474	250.749	290.598	1068.74				142.601	185.293	98.6309	180.929	288.719	28.768
4939	0	-198.853	120.952	972.261				-220.079	186.43	541.328	-278.789	127.399	155.22	-293.276	241.567	59.9073	253.814	228.034	878.013	251.152	292.198	1068.16				142.563	185.337	98.6237	180.922	288.822	28.7637
4940	0	-198.012	121.274	973.201				-222.114	192.424	543.272	-283.059	136.698	157.131	-300.528	252.6	63.5444	254.336	229.346	877.621	252.032	294.284	1067.44				142.552	185.45	98.6222	180.869	288.814	28.7915
4941	0	-197.263	122.197	973.915				-223.716	197.617	545.029	-286.949	146.697	158.926	-308	263.244	67.224	255.006	230.659	877.111	252.507	297.374	1066.94				142.784	185.586	98.6403	181.247	288.862	29.1591
4942	0	-196.04	124.412	974.499				-225.582	203.078	547.094	-290.487	155.711	160.786	-315.148	273.339	70.729	255.591	232.064	876.592	252.903	301.67	1066.65				142.214	185.452	98.5369	181.195	288.935	29.1594
4943	0	-195.593	124.864	975.234				-227.419	208.657	549.135	-293.716	164.465	162.877	-321.026	282.887	74.0328	256.169	233.389	876.161	254.653	299.648	1065.54				142.198	185.52	98.6136	181.259	288.99	29.1136
4944	0	-194.621	126.731	976.169				-229.79	215.304	551.595	-296.787	173.528	164.645	-326.129	291.748	77.4091	256.768	234.728	875.739	256.311	298.914	1065.02				142.151	185.563	98.6354	180.921	288.781	28.7692
4945	0	-194.014	128.14	976.887				-231.657	220.898	553.626	-299.65	182.196	166.567	-330.446	301.012	80.3198	257.37	236.119	875.493	256.745	300.89	1064.56				142.034	185.659	98.5913	180.886	288.803	28.7774
4946	0	-193.37	129.704	977.84				-233.28	225.962	555.875	-302.268	190.648	168.542	-334.159	309.823	83.2872	257.876	237.438	875.17	257.483	302.643	1064.45				141.95	185.604	98.5793	181.391	288.786	29.2888
4947	0	-192.953	131.048	978.7				-234.867	231.289	558.267	-304.811	199.187	170.462	-337.093	318.517	85.9897	258.429	238.908	875.006	258.735	302.785	1064				141.86	185.593	98.5598	181.25	288.716	28.9236
4948	0	-192.449	132.94	979.456				-236.745	237.072	560.103	-307.259	207.16	172.602	-339.364	326.96	88.3902	258.814	240.39	874.792	259.376	304.376	1063.93				141.749	185.61	98.5359	181.425	288.584	29.1414
4949	0	-192.176	134.405	980.274				-238.423	242.823	562.343	-309.54	214.989	174.548	-341.034	335.218	90.4725	259.231	241.924	874.648	260.102	305.621	1064.17				141.648	185.607	98.513	181.469	288.551	29.1969
4950	0	-191.769	136.355	981.017				-239.648	247.813	563.96	-311.539	222.638	176.531	-342.153	343.188	92.3648	259.628	243.463	874.525	260.955	306.831	1063.92				141.476	185.589	98.4806	181.465	288.658	29.2058
4951	0	-191.631	138.018	981.792				-240.959	253.212	565.817	-313.549	229.781	178.371	-342.866	350.767	93.977	259.877	245.05	874.401	261.829	307.804	1064.18				141.348	185.601	98.4359	181.479	288.581	29.3155
4952	0	-191.354	140.594	982.128				-242.288	258.866	567.715	-315.077	237.243	179.96	-343.283	358.032	95.3677	260.133	246.678	874.223	262.37	309.246	1064.27				141.161	185.677	98.4176	181.548	288.594	29.3739
4953	0	-191.116	142.862	982.65				-243.348	264.221	569.219	-316.628	243.935	181.53	-343.654	364.991	96.7098	260.472	248.409	874.045	263.367	310.477	1064.45				141.009	185.746	98.3368	181.554	288.494	29.404
4954	0	-190.926	145.233	982.97				-244.346	269.675	570.748	-317.785	250.417	182.827	-343.74	371.886	98.1019	260.649	250.077	873.865	264.163	311.559	1064.76				140.849	185.825	98.2716	182.108	288.395	29.2485
4955	0	-190.808	147.553	983.305				-245.164	275.077	572.173	-318.788	256.883	184.131	-343.698	378.457	99.3535	260.842	251.939	873.6	265.424	312.484	1064.77				140.648	185.929	98.2	181.441	288.495	29.7549
4956	0	-190.687	150.296	983.44				-245.856	280.478	573.299	-319.693	262.492	185.362	-343.456	384.701	100.193	260.951	253.754	873.293	266.081	313.865	1065.04				140.422	186.015	98.1361	181.204	288.536	29.7245
4957	0	-190.54	153.041	983.428				-246.387	285.796	574.285	-320.227	268.587	186.223	-343.555	390.945	101.172	260.983	255.654	872.969	266.599	315.601	1065.25				140.296	186.193	98.1395	181.475	288.494	29.7481
4958	0	-190.462	155.888	983.459				-246.735	290.708	574.824	-320.833	274.813	186.629	-343.493	397.006	102.028	261.013	257.814	872.628	268.086	316.671	1065.27				140.069	186.202	98.0573	181.495	288.37	29.6778
4959	0	-190.344	158.842	983.283				-247.352	295.89	575.451	-321.118	281.074	187.098	-343.295	402.794	102.847	261.069	259.684	872.298	269.167	317.432	1065.39				139.898	186.374	98.015	181.344	288.469	29.9884
4960	0	-190.28	161.386	983.12				-247.691	300.504	575.691	-321.194	286.661	187.51	-342.632	407.969	103.559	261.059	261.913	871.933	269.575	318.125	1065.7				139.764	186.509	98.0165	181.322	288.479	30.1414
4961	0	-190.162	164.487	982.674				-247.841	304.73	575.785	-321.249	293.152	187.462	-342.569	414.393	104.259	260.917	264.108	871.599	270.197	319.847	1065.92				139.639	186.74	98.0106	181.282	288.46	30.221
4962	0	-190.216	167.516	982.599				-247.597	308.907	575.558	-321.24	299.162	187.13	-342.799	421.427	105.009	260.815	266.471	871.335	271.185	321.781	1066.11				139.416	186.795	98.0118	181.136	288.453	30.2293
4963	0	-190.195	170.525	982.24				-247.157	312.501	575.309	-321.007	305.031	187.156	-342.825	428.024	105.746	260.788	268.771	871.027	271.803	322.935	1066.25				139.267	186.916	98.0225	181.172	288.426	30.4169
4964	0	-190.211	173.394	981.693				-246.586	315.769	575.033	-320.791	311.753	186.57	-344.195	437.868	107.185	260.785	271.194	870.78	272.015	324.031	1066.51				139.171	187.095	98.0767	181.001	288.465	30.3977
4965	0	-190.499	175.895	981.347				-245.609	319.317	574.317	-320.414	318.093	186.091	-343.244	443.696	107.534	260.56	273.637	870.418	272.42	325.025	1066.7				139.049	187.254	98.1332	181.028	288.472	30.4252
4966	0	-190.522	179.281	980.823				-244.374	322.262	573.806	-319.77	324.572	185.657	-342.429	449.114	107.651	260.421	276.15	870.069	272.544	326.256	1066.93				138.966	187.439	98.2253	181.214	288.502	30.2636
4967	0	-190.877	181.537	980.195				-243.397	325.562	572.938	-319.225	331.168	185.062	-342.02	455.603	108.346	260.353	278.816	869.752	272.733	327.188	1067.1				138.872	187.613	98.2975	181.097	288.483	30.243
4968	0	-190.814	185.081	979.592				-242.455	329.233	572.284	-318.39	337.946	184.427	-341.561	462.992	109.2	260.281	281.304	869.448	272.668	329.382	1067.5				138.81	187.808	98.2808	181.098	288.494	30.2398
4969	0	-191.075	187.959	978.769				-241.424	332.805	571.391	-317.444	344.399	183.797	-341.286	470.917	110.04	260.383	283.703	869.008	272.593	331.245	1067.53				138.718	187.968	98.3934	181.167	288.466	30.4167
4970	0	-191.486	190.278	978.196				-240.343	336.516	570.717	-316.355	350.909	183.303	-340.447	478.102	110.499	259.882	286.183	868.841	272.549	332.633	1067.58				138.645	188.1	98.3919	181.015	288.5	30.4136
4971	0	-191.541	193.243	977.391				-239.053	340.048	570.023	-315.084	357.669	182.432	-339.695	485.613	111.034	259.603	288.515	868.539	272.019	335.75	1068.07				138.591	188.271	98.4884	180.985	288.522	30.4103
4972	0	-191.833	195.978	976.653				-237.828	343.436	569.06	-313.634	364.074	181.965	-338.109	492.409	111.414	259.429	290.941	868.258	272.469	336.197	1068.05				138.54	188.47	98.6902	181.118	288.502	30.397
4973	0	-192.301	197.7	976.011				-236.537	346.997	568.209	-312.109	370.723	181.177	-336.276	498.775	111.43	259.127	293.178	867.92	272.324	336.791	1068.03				138.465	188.641	98.79	181.109	288.547	30.2161
4974	0	-192.101	200.732	974.809				-235.398	350.727	567.558	-310.332	377.081	180.639	-334.537	505.632	111.549	258.898	295.535	867.614	272.144	337.831	1067.82				138.418	188.828	98.8562	181.135	288.557	30.1949
4975	0	-192.558	203.198	974.277				-234.254	354.748	566.812	-308.457	383.437	179.955	-332.46	512.653	111.586	258.626	297.663	867.282	272.881	339.125	1067.69				138.358	189	98.9362	181.122	288.582	30.2159
4976	0	-192.95	204.816	973.482				-233.196	358.8	566.226	-306.54	389.864	179.305	-330.357	519.634	111.676	258.283	299.859	866.969	272.882	340.531	1067.65				138.293	189.169	98.9795	181.168	288.633	30.2553
4977	0	-192.985	207.816	972.662				-231.985	362.678	565.468	-304.485	396.105	178.693	-327.947	526.105	111.505	257.97	302.154	866.701	272.831	341.985	1067.63				138.202	189.31	99.0422	180.994	288.618	30.4589
4978	0	-193.171	210.015	971.968				-230.857	366.319	564.792	-302.347	402.043	177.896	-325.318	532.659	111.25	257.572	304.219	866.347	272.535	343.534	1067.64				138.098	189.44	99.1501	181.048	288.602	30.257
4979	0	-193.58	211.848	971.171				-229.634	369.866	564.08	-300.128	408.133	177.326	-322.713	539.138	111.014	257.149	306.368	866.139	271.981	345.171	1067.66				138.039	189.608	99.2031	181.037	288.648	30.2117
4980	0	-193.861	214.148	970.262				-228.381	373.408	563.258	-297.951	414.052	176.625	-319.994	545.21	110.493	256.65	308.504	865.801	271.705	346.761	1067.91				137.99	189.742	99.285	181.027	288.659	30.2277
4981	0	-194.488	215.783	969.642				-227.387	377.222	562.694	-295.633	419.792	176.077	-316.61	550.362	109.91	256.085	310.358	865.52	271.266	348.244	1067.76				137.946	189.829	99.3748	181.089	288.67	30.2092
4982	0	-194.714	218.065	968.701				-226.257	380.84	561.926	-293.351	425.517	175.323	-314.057	556.5	109.594	255.961	312.372	865.134	270.828	349.827	1067.7				137.906	189.938	99.4828	181.097	288.599	29.933
4983	0	-194.824	221.11	967.61				-225.413	384.696	561.335	-291.206	431.082	174.731	-311.474	562.771	109.385	255.433	314.558	864.998	270.339	351.376	1067.74				137.839	190.085	99.5977	181.091	288.587	29.8997
4984	0	-195.389	223.254	967.095				-224.288	388.79	560.557	-288.94	436.673	174.048	-308.787	568.54	108.906	254.957	316.455	864.683	269.88	353.011	1067.77				137.776	190.169	99.6943	180.853	288.76	29.727
4985	0	-196.021	225.275	966.371				-223.506	392.91	560.149	-286.852	442.119	173.418	-307.341	576.853	109.243	254.541	318.388	864.512	269.339	354.355	1067.63				137.753	190.272	99.8009	180.874	288.759	29.5209
4986	0	-196.437	227.776	965.515				-222.364	396.584	559.296	-284.7	447.281	172.756	-305.027	583.157	108.836	254.182	320.357	864.303	268.836	355.832	1067.5				137.737	190.386	99.9165	181.211	288.684	29.8037
4987	0	-196.864	230.4	964.484				-221.669	400.431	558.76	-282.789	452.578	172.202	-302.671	588.695	108.634	253.948	322.373	864.173	268.431	357.252	1067.39				137.671	190.465	99.9974	181.219	288.488	29.3712
4988	0	-197.765	232.104	963.535				-220.592	404.025	557.956	-280.768	457.503	171.456	-300.378	594.32	108.199	253.518	324.038	863.992	267.968	358.634	1067.28				137.62	190.62	100.08	181.985	288.628	29.6717
4989	0	-197.834	235.799	962.791				-219.9	407.673	557.345	-278.994	462.665	170.707	-298.286	599.581	107.78	253.237	326.021	863.862	267.549	360.041	1067.21				137.594	190.725	100.157	180.955	288.928	29.9256
4990	0	-198.473	238.317	962.027				-218.992	410.864	556.325	-277.253	467.71	170.066	-296.216	604.872	107.478	252.835	327.656	863.811	267.065	361.452	1067.12				137.548	190.813	100.22	181.121	288.948	30.2226
4991	0	-199.085	240.903	961.039				-218.246	414.436	555.724	-275.473	472.461	169.244	-294.154	609.844	107.16	252.686	329.367	863.67	266.614	362.82	1067.09				137.506	190.94	100.245	181.113	288.727	29.8196
4992	0	-199.589	243.414	960.064				-217.407	417.706	554.754	-274.125	477.495	168.547	-292.563	614.907	106.777	252.392	330.986	863.567	266.187	364.15	1067.01				137.435	191.047	100.24	181.008	288.694	29.6177
4993	0	-200.252	245.897	959.215				-216.581	420.844	553.919	-272.606	482.065	167.756	-290.859	619.816	106.429	252.18	332.667	863.542	265.725	365.537	1066.97				137.392	191.14	100.283	180.984	288.632	29.626
4994	0	-200.963	248.358	957.956				-215.79	423.716	552.792	-271.16	486.462	166.971	-289.335	624.692	106.023	251.988	334.248	863.518	265.117	366.961	1067.07				137.312	191.239	100.252	180.911	288.789	29.5964
4995	0	-201.182	252.378	957.207				-214.781	426.229	551.729	-269.877	490.938	166.196	-287.903	629.353	105.594	251.735	335.821	863.422	264.602	368.343	1067.11				137.269	191.318	100.267	180.662	288.916	29.3986
4996	0	-201.811	255.093	955.965				-214.129	428.799	550.542	-268.714	495.513	165.158	-286.736	633.921	105.065	251.535	337.429	863.433	264.133	369.728	1067.15				137.202	191.432	100.301	180.927	288.828	29.5799
4997	0	-202.419	258.402	955.19				-213.319	431.235	549.365	-267.596	499.657	164.331	-285.366	638.332	104.677	251.483	339.088	863.39	263.633	371.081	1067.26				137.151	191.498	100.301	180.747	289.023	29.6454
4998	0	-203.124	261.28	954.385				-212.493	433.353	548.053	-266.507	503.461	163.296	-284.504	642.45	104.093	251.278	340.638	863.347	263.127	372.412	1067.37				137.092	191.611	100.29	181.017	288.842	29.6354
4999	0	-203.362	265.099	952.859				-211.766	435.5	546.636	-265.432	507.444	162.255	-283.319	646.491	103.49	251.108	342.132	863.329	262.421	373.773	1067.47				137.032	191.648	100.308	181.049	288.805	29.67
5000	0	-204.068	268.181	952.137				-210.984	437.553	545.306	-264.396	511.007	161.159	-282.466	650.357	102.702	251.028	343.785	863.317	261.768	375.085	1067.59				137.001	191.694	100.315	180.813	288.917	29.4791
5001	0	-204.856	271.24	951.258				-210.331	439.686	543.718	-263.212	514.469	160.02	-281.658	653.772	101.97	250.689	345.29	863.323	261.154	376.569	1067.72				136.97	191.724	100.326	181.008	288.845	29.6144
5002	0	-205.566	274.636	950.336				-209.552	441.455	542.098	-262.475	517.676	158.757	-280.947	657.063	100.928	250.423	346.861	863.332	260.493	378.063	1067.86				136.871	191.869	100.238	181.032	288.819	29.6339
5003	0	-206.269	278.483	949.25				-208.82	442.99	540.363	-261.533	520.702	157.407	-280.281	660.131	99.824	250.33	348.457	863.543	259.861	379.618	1067.95				136.779	191.815	100.29	180.98	288.821	29.5932
5004	0	-206.968	281.729	948.577				-208.003	444.132	538.583	-260.521	523.494	156.033	-279.44	662.816	98.3802	249.765	350.043	863.508	258.965	381.26	1068.08				136.718	191.846	100.292	180.975	288.834	29.5749
5005	0	-207.849	284.993	947.24				-207.309	445.466	536.739	-259.566	526.073	154.325	-278.744	665.061	96.6942	249.354	351.67	863.631	258.232	382.975	1068.17				137.37	192.194	100.289	181.022	288.826	29.5763
5006	0	-208.616	288.455	946.083				-206.677	446.955	534.997	-258.343	527.854	152.865	-277.998	666.796	94.654	248.981	353.212	863.718	257.448	384.766	1068.12				137.01	192.101	100.473	181.011	288.836	29.5723
5007	0	-209.318	292.403	944.868				-206.036	448.358	533.232	-257.079	529.499	151.147	-277.164	668.245	92.3277	248.731	354.861	863.817	256.578	386.66	1068.17				136.844	192.084	100.528	181.081	288.816	29.5839
5008	0	-210.229	295.789	943.769				-205.578	449.663	531.376	-255.855	531.072	149.25	-276.443	669.364	89.6742	247.873	356.632	864.034	255.584	388.562	1068.19				136.742	192.108	100.632	181.105	288.802	29.5945
5009	0	-211.515	298.699	942.52				-205.126	451.151	529.549	-254.648	532.01	147.566	-275.742	669.969	86.6656	247.265	358.303	864.053	254.604	390.593	1068.2				136.607	192.158	100.708	181.09	288.812	29.5382
5010	0	-212.339	302.432	941.79				-204.623	452.754	527.694	-253.207	532.817	145.616	-274.97	670.206	83.3465	246.345	360.166	864.317	253.479	392.719	1068.19				136.537	192.198	100.813	181.106	288.66	29.5676
5011	0	-213.255	306.147	940.37				-204.146	454.24	525.726	-251.826	533.146	143.61	-274.104	669.762	80.0663	245.762	361.919	864.352	252.344	394.979	1068.18				136.478	192.248	100.923	181.036	288.812	29.4906
5012	0	-214.11	310.234	939.086				-203.793	455.644	523.836	-250.337	533.074	141.452	-272.99	669.129	76.433	245.073	363.646	864.333	251.266	397.319	1068.2				136.481	192.322	101.009	180.752	288.968	30.0862
5013	0	-215.331	313.762	937.996				-203.477	457.047	521.88	-248.753	532.895	139.267	-271.701	667.97	72.7327	244.448	365.519	864.338	249.854	399.809	1068.2				136.464	192.365	101.128	181.094	288.82	29.4781
5014	0	-216.53	317.394	936.769				-203.124	458.274	519.84	-247.288	531.983	136.606	-270.144	666.606	68.984	243.633	367.486	864.323	248.603	402.391	1068.02				136.427	192.363	101.285	180.742	288.987	30.0631
5015	0	-217.692	321.09	935.558				-202.873	459.5	517.655	-245.84	530.896	133.874	-268.375	665.242	64.7991	242.753	369.471	864.221	247.158	405.105	1068.03				136.435	192.325	101.447	180.752	288.841	28.7827
5016	0	-218.927	324.855	934.3				-202.619	460.374	515.561	-243.98	529.377	131.236	-266.015	663.15	60.5581	241.924	371.339	864.263	245.651	408.12	1067.79				136.441	192.316	101.608	181.247	288.888	29.3709
5017	0	-220.245	328.776	933.033				-202.389	461.338	513.274	-242.759	528.366	128.423	-263.46	660.863	56.0681	240.89	373.372	864.161	244.074	411.024	1067.72				136.468	192.339	101.783	181.104	289.038	29.3029
5018	0	-221.681	332.714	931.782				-202.189	462.457	510.988	-241.541	527.375	125.58	-260.94	658.511	51.4268	239.864	375.591	864.021	242.566	413.854	1067.48				136.486	192.31	101.958	181.291	288.957	29.2855
5019	0	-223.163	336.695	930.461				-201.995	463.148	508.668	-239.613	525.265	122.87	-257.23	654.27	46.4134	238.51	377.505	863.928	240.943	416.664	1066.98				136.499	192.323	102.168	181.33	288.989	29.2235
5020	0	-224.682	340.845	929.164				-201.745	463.982	506.216	-238.153	523.334	119.789	-254.972	652.118	41.7555	237.202	379.573	863.805	239.313	419.323	1066.44				136.525	192.339	102.359	181.331	289.033	29.107
5021	0	-226.269	345.272	927.801				-201.544	464.885	503.753	-236.691	522.144	117.485	-252.076	649.308	36.9458	235.92	381.657	863.688	237.767	422.002	1065.89				136.484	192.371	102.561	181.501	289.53	28.9084
5022	0	-228.014	349.542	926.413				-201.294	465.56	501.302	-235.467	520.089	114.266	-249.005	645.407	31.9533	234.397	383.916	863.496	236.566	420.36	1065.2				136.476	192.411	102.7	181.29	290.017	28.8314
5023	0	-229.751	354.023	924.999				-201.091	466.134	498.771	-233.684	516.874	111.525	-247.549	644.059	31.9991	232.816	386.296	863.254	234.943	420.872	1064.68				136.426	192.485	102.974	181.57	289.579	28.7958
5024	0	-231.531	358.499	923.597				-200.751	466.516	496.188	-231.674	515.023	109.98	-245.761	643.311	32.9572	231.315	388.588	863.05	233.088	423.681	1064.07				136.373	192.555	103.198	181.632	289.523	28.7806
5025	0	-233.311	362.979	922.047				-200.074	466.675	493.696	-230.132	513.631	107.425	-243.615	643.487	33.736	229.585	390.913	862.812	231.136	427.359	1063.24				136.33	192.615	103.394	181.636	289.568	28.7385
5026	0	-235.141	367.438	920.584				-199.343	466.646	491.206	-229.313	514.734	106.493	-241.214	644.623	34.5768	227.692	393.507	862.486	228.932	430.826	1062.55				136.269	192.724	103.673	181.795	289.572	28.6674
5027	0	-236.855	371.515	919.151				-198.751	466.796	488.885	-228.241	516.763	106.074	-239.29	645.849	35.2995	226.221	396.278	862.247	226.688	433.817	1061.76				136.196	192.858	103.9	181.832	289.558	28.6117
5028	0	-238.423	375.001	917.783				-198.221	467.483	486.995	-226.607	516.759	105.801	-238.843	646.372	35.6464	223.958	398.947	861.811	224.396	436.597	1061.1				136.11	192.948	104.268	181.848	289.54	28.6117
5029	0	-240.722	379.338	916.24				-197.607	468.825	485.527	-224.488	516.995	105.331	-238.505	646.379	35.9322	221.77	401.99	861.391	222.045	439.799	1060.43				136.093	193.078	104.751	181.869	289.508	28.5294
5030	0	-243.155	384.467	915.048				-197.179	471.092	484.537	-221.725	517.887	104.621	-237.747	646.361	36.3419	219.52	405.121	861.061	219.637	443.265	1059.96				136.076	193.43	105.104	181.85	289.565	28.5779
5031	0	-245.85	389.915	914.369				-196.469	474.067	483.913	-219.006	518.963	104.071	-236.787	646.628	36.903	217.204	408.378	860.686	216.991	447.094	1059.44				135.942	193.66	105.65	181.863	289.553	28.6225
5032	0	-249.037	395.329	913.958				-195.631	477.101	483.308	-216.181	520.232	103.626	-236.387	646.679	37.1842	214.889	411.772	860.413	214.284	450.887	1059.07				135.796	193.914	106.278	181.865	289.603	28.6013
5033	0	-251.831	400.163	913.382				-194.985	480.5	482.747	-215.075	520.999	103.245	-236.251	646.671	37.1969	212.05	415.299	859.945	211.428	454.604	1058.88				135.723	194.279	107.059	181.638	289.508	28.598
5034	0	-253.139	402.931	913.318				-194.831	484.01	482.534	-214.222	521.667	103.211	-236.113	646.731	37.2284	209.875	418.906	860.023	208.558	458.712	1058.85				135.56	194.699	107.889	181.554	289.469	28.61
5035	0	-255.627	405.974	913.446				-195.856	487.793	482.514	-214.031	522.324	102.972	-236.112	646.842	37.1922	207.127	422.759	860.065	205.363	465.343	1059.44				135.458	195.197	108.975	181.541	289.456	28.6621
5036	0	-257.777	409.865	913.467				-197.185	490.152	482.662	-214.262	522.745	102.663	-236.255	646.902	37.1287	204.47	426.375	860.133	202.559	467.962	1059.65				135.272	195.82	110.34	181.481	289.476	28.7039
5037	0	-260.822	413.098	913.666				-199.409	491.852	482.987	-214.86	523.002	102.421	-236.371	646.875	36.9748	201.803	430.07	860.336	199.862	471.552	1060.08				135.321	196.646	111.796	181.457	289.547	28.796
5038	0	-262.649	415.158	914.2				-201.832	493.107	483.439	-215.475	522.885	102.345	-236.553	646.953	36.8333	198.743	433.794	860.75	197.073	475.815	1060.76				135.215	197.571	113.539	181.267	289.579	28.8301
5039	0	-265.125	417.571	914.59				-204.05	493.766	483.815	-216.016	522.831	102.427	-236.666	646.862	36.7139	196.195	437.198	861.357	194.27	480.455	1061.84				135.353	198.51	115.537	181.642	289.697	29.1963
5040	0	-267.549	419.807	914.975				-206.216	494.249	484.186	-216.598	523.022	102.304	-236.76	646.88	36.6359	193.536	440.726	862.086	191.232	485.407	1062.91				135.528	199.732	117.808	181.653	289.838	29.3581
5041	0	-269.868	421.851	915.665				-208.31	494.552	484.387	-216.937	522.963	102.286	-236.835	646.902	36.546	190.708	444.31	863.006	188.312	490.188	1064.11				135.86	201.283	120.18	181.705	290.053	29.5866
5042	0	-272.062	423.917	916.328				-210.237	494.304	484.385	-217.1	522.876	102.167	-236.867	646.927	36.5465	188.008	447.644	863.664	185.33	495.014	1065.4				136.229	202.919	122.854	181.924	290.483	29.7618
5043	0	-274.032	426.234	916.677				-211.452	493.879	484.215	-217.208	522.609	102.162	-236.972	646.888	36.4817	185.395	451.067	864.365	182.515	499.723	1066.65				136.771	204.984	125.927	182.181	290.214	30.2902
5044	0	-276.294	428.989	916.938				-212.561	493.626	483.842	-217.134	522.836	101.858	-236.902	646.832	36.4958	182.656	454.722	865.182	179.643	504.272	1067.71				137.106	207.146	129.173	182.222	290.192	30.3714
5045	0	-278.43	431.87	917.067				-213.486	493.486	483.549	-216.949	522.986	101.635	-236.837	646.832	36.5307	180.108	458.358	866.036	176.663	508.652	1068.68				137.556	209.937	132.718	181.875	290.252	30.9465
5046	0	-280.818	435.032	916.963				-214.137	493.197	483.117	-216.629	523.72	100.977	-236.805	646.81	36.53	177.881	462.069	866.902	173.952	512.88	1069.39				138.05	212.986	136.594	181.991	290.64	31.6051
5047	0	-283.08	438.362	916.61				-214.976	493.116	482.577	-216.508	523.472	100.737	-236.762	646.703	36.5808	175.924	465.811	867.63	171.191	516.825	1069.81				138.566	216.596	140.948	182.148	288.371	33.4406
5048	0	-285.394	441.905	916.187				-215.955	493.753	482.262	-216.299	523.018	100.836	-236.718	646.618	36.5667	174.098	469.575	868.132	168.583	520.652	1070.21				139.006	220.841	145.565	181.278	293.363	34.33
5049	0	-287.498	445.066	915.675				-216.645	494.345	481.803	-216.111	522.923	100.483	-236.851	646.994	36.706	172.473	473.4	868.652	166.046	524.213	1070.32				139.778	225.741	150.465	180.893	293.901	35.307
5050	0	-289.641	447.837	915.186				-217.454	495.077	481.398	-215.724	524.106	99.7679	-236.659	646.579	36.6123	171.016	477.198	869.001	163.412	527.57	1070.36				140.467	231.296	155.906	181.022	294.681	37.1817
5051	0	-291.289	449.738	914.529				-218.453	496.244	481.182	-215.545	525.037	99.1756	-236.799	646.86	36.7261	169.896	480.82	869.28	160.932	530.836	1070.22				141.096	237.625	161.634	181.026	296.034	39.8271
5052	0	-292.723	451.241	914.096				-219.326	496.653	480.558	-215.405	525.203	98.9226	-236.585	646.446	36.5887	168.62	484.39	869.396	158.603	533.988	1069.98				141.833	244.597	167.994	180.895	298.043	43.3158
5053	0	-294.89	454.335	913.277				-220.224	497.364	480.165	-215.311	525.064	98.6675	-236.52	646.245	36.5371	167.35	487.902	869.617	156.142	536.985	1069.65				142.402	252.336	174.517	181.034	300.477	47.4173
5054	0	-297.182	458.034	912.505				-221.208	497.656	479.721	-215.073	525.388	98.3474	-236.735	646.776	36.6946	166.526	491.127	869.296	154.082	539.745	1069.16				142.777	260.823	181.082	180.99	303.202	51.8664
5055	0	-298.584	460.138	912.15				-222.433	498.373	479.32	-215.214	524.911	98.2779	-236.731	646.749	36.6893	165.564	494.203	868.962	152.074	542.384	1068.51				142.748	269.97	187.777	180.487	306.566	57.2518
5056	0	-299.993	462.052	911.535				-223.401	498.03	478.916	-215.141	525.229	98.0471	-236.724	646.622	36.6846	164.778	497.131	868.603	150.447	544.924	1067.7				142.446	279.222	194.49	179.941	310.11	63.5509
5057	0	-301.299	464.125	911.016				-224.643	497.991	478.42	-215.334	525.31	97.5734	-236.721	646.539	36.6192	164.147	499.926	868.148	148.786	547.365	1066.78				141.716	288.232	201.034	179.42	315.21	70.669
5058	0	-302.641	466.358	910.655				-225.762	498.206	478.24	-215.516	525.352	97.3777	-236.735	646.437	36.5664	163.41	502.375	867.587	147.698	549.598	1065.93				140.896	297.55	207.174	179.114	318.152	78.1604
5059	0	-303.68	468.605	910.352				-226.865	498.152	477.926	-215.685	525.194	97.3478	-236.717	646.331	36.5173	162.773	504.648	867.227	146.481	551.778	1064.87				139.768	306.475	212.837	179.358	325.924	82.0464
5060	0	-304.686	470.595	910.078				-227.863	498.171	477.775	-215.635	526.02	96.9305	-236.738	646.259	36.4927	162.137	506.695	867.072	145.446	554.062	1063.97				138.154	315.156	217.62	178.597	336.36	86.6767
5061	0	-305.809	472.59	909.968				-228.907	498.167	477.574	-215.79	526.216	96.824	-236.731	646.159	36.4561	161.682	508.61	867.237	144.663	556.382	1062.95				136.98	325.387	220.65	178.337	348.991	90.7332
5062	0	-307.164	474.871	910.03				-229.747	498.337	477.456	-215.932	526.174	96.7383	-236.713	646.064	36.403	161.125	510.248	867.797	143.984	558.766	1062.12				135.807	336.564	222.082	177.714	362.674	93.4284
5063	0	-308.292	477.081	910.05				-230.533	498.638	477.329	-216.006	526.178	96.7113	-236.712	645.989	36.3657	160.649	511.928	868.582	143.289	561.284	1061.4				134.753	349.134	221.843	177.4	377.139	94.0277
5064	0	-309.072	478.875	910.094				-231.126	498.874	477.159	-216.077	526.166	96.6348	-236.681	645.949	36.3586	160.376	513.599	869.584	142.705	563.643	1060.64				133.854	362.414	220.346	176.538	393.11	93.8735
5065	0	-309.858	480.491	910.201				-231.551	499.042	477.114	-216.187	526.121	96.685	-236.668	645.832	36.3696	159.918	515.141	870.703	142.46	566.078	1059.97				132.965	376.177	217.933	176.373	410.818	92.222
5066	0	-310.606	482.105	910.225				-231.952	499.404	477.098	-216.209	526.082	96.6952	-236.711	645.867	36.3594	159.45	516.687	871.971	142.203	568.404	1059.45				132.307	390.64	214.293	176.092	429.493	89.4792
5067	0	-311.16	483.928	910.273				-232.326	500.024	477.092	-216.222	526.114	96.6554	-236.692	645.849	36.3633	159.316	518.125	873.365	142.028	570.542	1058.79				131.926	406.011	209.348	175.745	449.276	86.3464
5068	0	-311.645	485.908	910.3				-232.731	501.107	477.159	-216.212	526.131	96.6495	-236.675	645.832	36.3588	158.987	519.476	874.517	142.127	572.593	1058.09				131.7	422.171	203.533	175.802	469.805	82.6223
5069	0	-312.009	487.787	910.392				-232.67	501.5	477.104	-216.26	526.163	96.7178	-236.7	645.841	36.3518	158.511	521.306	875.642	142.022	574.459	1057.57				131.93	438.846	197.055	175.977	491.45	78.1019
5070	0	-312.218	489.227	910.441				-232.621	502.079	477.14	-216.217	526.204	96.722	-236.66	645.832	36.3755	158.134	522.787	876.825	142.143	576.321	1056.89				132.617	456.159	189.899	176.757	514.112	73.2881
5071	0	-311.928	490.888	910.522				-232.486	502.896	477.214	-216.138	526.2	96.7555	-236.644	645.772	36.3833	157.528	524.182	877.643	142.202	578.099	1056.26				133.596	473.968	182.249	177.807	536.805	68.6876
5072	0	-311.596	492.573	910.55				-232.338	503.984	477.392	-216.118	526.257	96.772	-236.638	645.802	36.4067	157.622	525.88	878.371	142.429	579.858	1055.65				135.163	492.407	174.469	178.612	563.625	64.7967
5073	0	-310.999	494.322	910.698				-232.1	505.147	477.443	-216.081	526.197	96.8672	-236.683	645.843	36.4416	157.576	527.519	879.078	142.726	581.731	1055.04				136.841	511.114	166.733	180.16	588.446	60.6081
5074	0	-310.359	496.418	910.837				-231.891	506.524	477.539	-215.98	526.399	96.8644	-236.651	645.867	36.4504	157.932	529.437	879.659	143.164	583.669	1054.65				138.807	530.047	159.273	183.162	611.942	57.5583
5075	0	-309.645	498.663	910.93				-231.59	508.061	477.645	-215.907	526.535	96.8554	-236.645	645.894	36.4509	158.482	531.498	880.104	143.647	585.761	1054.19				141.072	548.959	152.277	185.221	635.533	54.3471
5076	0	-308.566	500.821	911.193				-231.206	509.65	477.741	-215.899	526.621	96.9207	-236.622	645.853	36.4778	159.022	533.757	880.398	144.358	587.952	1053.78				143.507	567.841	145.759	188.016	658.363	52.25
5077	0	-307.295	503.162	911.436				-230.728	511.521	477.892	-216.118	525.799	97.3031	-236.637	645.886	36.4797	159.819	536.159	880.579	145.02	590.241	1053.43				146.031	586.344	139.827	190.663	680.939	50.5564
5078	0	-306.23	505.967	911.701				-230.186	513.337	478.032	-216.085	525.555	97.4817	-236.592	645.963	36.5286	160.769	538.662	880.615	145.957	592.544	1053.05				148.406	604.213	134.595	193.202	702.088	49.505
5079	0	-305.178	509.24	911.899				-229.607	515.173	478.165	-215.99	525.674	97.4744	-236.588	645.95	36.5412	161.801	541.292	880.5	147.01	595.02	1052.77				150.987	621.458	129.981	195.032	723.865	48.4766
5080	0	-304.555	514.259	911.969				-228.985	517.548	478.293	-215.872	526.01	97.4963	-236.586	646.023	36.6065	163.07	543.927	880.26	148.009	597.651	1052.35				153.339	637.695	125.932	198.73	742.587	48.495
5081	0	-303.781	518.912	912.113				-228.214	519.558	478.497	-215.708	526.273	97.5564	-236.558	646.058	36.6022	164.951	546.372	879.831	149.419	600.458	1052.01				155.484	652.652	122.383	201.901	760.109	49.0118
5082	0	-302.878	523.426	912.264				-227.313	521.427	478.706	-215.464	526.639	97.7225	-236.567	646.148	36.6564	166.387	549.196	879.237	151.044	603.484	1051.56				157.077	665.951	119.416	204.912	774.81	49.6513
5083	0	-301.598	527.986	912.487				-226.329	523.521	478.904	-215.382	526.677	97.8165	-236.548	646.158	36.6662	167.661	552.204	878.342	153.02	606.678	1051.22				158.384	677.564	116.687	206.418	788.108	49.9955
5084	0	-300.446	532.924	912.776				-225.474	525.993	479.168	-215.272	526.489	97.9822	-236.545	646.295	36.712	169.161	555.329	877.215	155.21	610.183	1050.93				159.198	687.086	114.16	207.439	798.091	49.0858
5085	0	-298.364	536.363	913.187				-224.279	528.166	479.429	-214.982	526.839	98.1748	-236.56	646.388	36.7725	170.448	558.538	875.905	157.466	613.866	1050.56				159.236	694.846	112.367	208.597	805.491	48.8673
5086	0	-296.709	540.371	913.737				-223.511	530.91	479.829	-214.795	527.136	98.2896	-236.582	646.462	36.7979	171.79	562.028	874.144	159.672	617.711	1050.1				158.974	700.967	111.239	209.452	810.046	47.9593
5087	0	-294.164	543.119	914.452				-222.074	532.787	480.172	-214.633	527.217	98.51	-236.575	646.472	36.789	173.378	565.768	872.414	161.952	621.858	1049.65				158.124	703.805	109.461	209.267	811.415	46.1618
5088	0	-291.738	546.706	914.846				-221.042	535.219	480.612	-214.537	527.181	98.7156	-236.566	646.5	36.8106	174.696	569.828	870.563	164.461	626.203	1049.28				156.994	703.94	107.369	209.006	811.864	42.8612
5089	0	-289.935	550.735	915.48				-219.697	537.809	481.025	-214.437	527.125	99.017	-236.379	646.033	36.6473	176.135	574.168	868.692	167.068	630.802	1048.76				156.84	703.666	106.386	208.674	813.525	41.5485
5090	0	-288.035	555.213	916.194				-218.751	541.016	481.653	-214.307	527.133	99.3083	-236.563	646.452	36.801	177.757	578.94	867.057	169.627	635.698	1048.37				156.825	705.63	106.311	208.209	813.341	40.622
5091	0	-285.874	559.279	917.351				-217.008	543.513	482.246	-214.031	527.653	99.6311	-236.447	646.387	36.7856	179.469	584.194	865.816	172.269	640.767	1047.88				157.462	707.417	106.426	208.418	814.074	40.0921
5092	0	-283.499	563.019	918.345				-215.424	546.421	482.755	-213.96	527.944	100.057	-236.434	646.466	36.8618	181.452	589.815	865.049	174.992	645.85	1047.69				157.853	708.34	106.539	208.526	814.268	38.7921
5093	0	-281.171	566.601	919.444				-214.106	549.897	483.461	-213.684	528.316	100.402	-236.441	646.587	36.8983	183.423	595.681	864.944	177.873	651.115	1047.58				158.243	709.337	106.464	207.927	812.811	38.3446
5094	0	-279.07	570.165	920.556				-212.297	552.424	483.914	-213.628	527.911	101.109	-236.436	646.701	36.9431	185.353	601.579	865.577	180.615	656.379	1047.73				158.413	710.209	106.512	207.834	811.2	37.8383
5095	0	-277.297	574.635	921.684				-210.575	555.118	484.514	-213.359	528.199	101.504	-236.473	646.754	36.9911	187.295	607.205	866.593	183.393	661.572	1047.95				158.683	710.597	106.295	208.125	813.438	36.8325
5096	0	-274.827	578.213	922.526				-209.371	558.09	485.315	-213.174	527.368	102.666	-236.5	646.839	37.0076	188.817	612.771	868.103	185.735	666.606	1048.43				158.732	711.084	106.02	208.112	813.51	36.6539
5097	0	-272.226	581.226	923.396				-207.588	560.734	485.696	-213.237	527.466	103.352	-236.48	646.952	37.0226	190.906	618.275	869.707	188.115	671.456	1049.02				158.996	711.574	105.835	208.012	811.55	36.585
5098	0	-269.674	583.865	924.117				-205.736	563.171	486.308	-213.274	527.905	103.925	-236.507	647.056	37.0267	193.016	623.586	871.29	190.132	676.248	1049.58				159.195	712.003	105.667	208.373	813.333	36.182
5099	0	-266.906	586.898	924.852				-204.087	565.715	487.021	-213.167	528.541	104.697	-236.554	647.064	37.0051	195.678	628.766	872.554	192.241	680.815	1050.14				159.322	712.391	105.491	208.426	814.171	35.9474
5100	0	-264.079	589.998	925.662				-202.502	568.437	487.831	-213.351	528.377	105.777	-236.587	647.082	36.9601	198.593	634.016	873.877	194.265	685.117	1051.02				159.366	712.764	105.356	208.32	814.498	35.9913
5101	0	-261.23	592.792	926.359				-200.828	570.704	488.562	-213.551	528.894	106.609	-236.652	647.19	36.8951	201.585	639.155	874.88	196.605	689.305	1051.66				159.468	713.145	105.148	208.247	814.536	36.0013
5102	0	-258.43	595.737	927.227				-199.301	573.361	489.672	-213.897	528.734	107.86	-236.719	647.233	36.8302	204.334	643.985	875.683	198.973	693.216	1052.31				159.557	713.465	105.005	208.118	814.169	35.7448
5103	0	-255.614	598.99	928.19				-198.24	576.482	490.879	-213.88	529.411	108.871	-236.809	647.333	36.7573	207.533	648.614	876.405	201.439	696.986	1052.97				159.691	713.761	104.905	207.883	811.959	36.2715
5104	0	-252.81	601.953	929.262				-196.623	578.543	491.915	-213.685	530.303	110.059	-236.93	647.549	36.7145	210.386	652.996	876.951	204.082	700.711	1053.71				159.798	714.027	104.784	207.954	811.717	36.2891
5105	0	-249.988	604.655	930.492				-195.335	580.813	493.121	-214.241	530.751	111.503	-237.087	647.736	36.613	213.298	657.011	877.295	206.826	704.466	1054.59				159.918	714.219	104.723	208.241	814.238	35.7134
5106	0	-247.077	607.187	931.882				-194.25	583.62	494.685	-214.352	531.64	112.884	-237.4	648.025	36.5359	215.68	660.806	877.543	209.703	708.298	1055.58				160.029	714.351	104.652	208.302	815.13	35.5944
5107	0	-244.27	609.663	933.353				-193.241	586.303	496.121	-214.676	532.159	114.482	-237.51	648.492	36.4741	218.323	664.335	877.715	212.686	712.254	1056.64				160.094	714.481	104.584	208.365	815.237	35.512
5108	0	-241.548	612.005	934.923				-192.292	589.042	497.684	-215.037	533.361	115.925	-237.725	648.854	36.3596	220.94	667.599	877.88	215.71	716.233	1057.91				160.162	714.592	104.482	208.346	815.417	35.6705
5109	0	-238.956	613.882	936.71				-191.34	591.644	499.236	-215.466	534.291	117.599	-237.761	648.368	35.96	223.318	670.561	877.957	218.7	720.212	1059.24				160.196	714.664	104.44	208.321	815.405	35.5034
5110	0	-236.604	616.401	938.492				-190.42	594.48	500.882	-215.901	535.603	119.212	-237.476	646.393	35.0326	225.67	673.437	878.129	221.641	724.098	1060.55				160.243	714.659	104.383	208.288	815.418	35.4957
5111	0	-234.456	618.179	940.241				-189.839	597.34	502.653	-216.295	536.711	121.003	-237.61	646	34.7655	227.833	676.094	878.256	224.353	727.89	1061.93				160.309	714.655	104.283	208.259	815.41	35.4689
5112	0	-232.03	620.018	942.38				-189.116	600.577	504.356	-216.823	538.072	122.8	-238.366	647.152	34.8576	230.032	678.514	878.508	227.045	731.44	1063.17				160.388	714.773	104.124	208.245	815.313	35.5007
5113	0	-229.717	621.709	944.036				-188.723	604.094	506.15	-217.533	539.684	124.556	-238.986	647.994	34.802	231.033	681.546	878.948	229.607	734.94	1064.28				160.314	714.714	104.137	208.305	815.422	35.6159
5114	0	-227.816	623.741	946.258				-188.591	607.955	508.03	-217.999	540.936	126.45	-239.441	648.487	34.6646	232.575	684.201	879.297	231.913	738.311	1065.39				160.428	714.601	104.03	208.333	815.469	35.7004
5115	0	-225.631	625.889	948.489				-188.374	611.654	509.921	-218.516	542.328	128.318	-239.681	649.031	34.4595	234.513	686.732	879.969	234.213	741.534	1066.31				160.499	714.593	103.968	208.296	815.512	35.6929
5116	0	-223.99	627.22	950.379				-188.061	615.233	511.548	-218.971	543.655	130.18	-240.162	649.157	34.3751	236.381	689.219	880.568	236.326	744.724	1067.16				160.424	714.521	103.886	208.313	815.46	35.5973
5117	0	-222.171	628.76	952.517				-188.053	619.158	513.444	-219.322	545.22	131.842	-240.257	649.181	34.2689	238.079	691.753	881.45	238.414	748.148	1067.98				160.57	714.525	103.742	208.33	815.494	35.5714
5118	0	-220.212	630.831	954.516				-188.211	623.676	515.174	-219.813	547.017	134.1	-240.347	649.089	34.1295	239.723	694.333	882.201	240.217	751.862	1068.85				160.794	714.48	103.648	208.322	815.513	35.5215
5119	0	-218.501	632.63	956.424				-188.262	627.651	516.859	-219.951	549.366	135.771	-240.472	649.041	33.9216	242.1	696.677	883.259	242.247	755.594	1069.57				160.874	714.466	103.567	208.287	815.423	35.3776
5120	0	-217.141	633.89	958.247				-188.57	632.139	518.643	-220.263	550.842	137.707	-240.96	649.336	33.871	243.641	699.371	883.857	243.955	759.357	1070.5				160.941	714.415	103.459	208.285	815.434	35.3702
5121	0	-215.318	635.98	960.121				-188.825	636.418	520.189	-220.428	552.636	139.577	-241.683	650.678	34.1234	245.049	702.23	884.485	245.497	762.929	1071.44				160.986	714.362	103.414	208.32	815.289	35.3615
5122	0	-213.626	637.747	962.04				-189.381	641.442	521.974	-220.623	554.975	141.305	-242.017	651.319	34.3316	246.629	704.925	884.953	247.445	766.417	1071.99				160.956	714.404	103.279	208.315	815.376	35.3075
5123	0	-212.127	639.825	963.623				-189.814	645.888	523.418	-220.772	556.713	143.27	-242.726	652.056	34.4555	248.018	707.65	885.361	249.478	765.313	1072.24				160.939	714.43	103.182	208.341	815.383	35.3189
5124	0	-210.425	641.35	965.248				-190.515	650.865	525.133	-220.981	559.042	145.093	-243.252	653.32	34.888	249.449	710.441	885.555	251.478	765.656	1072.73				160.844	714.504	103.036	208.296	815.723	35.5255
5125	0	-209.154	643.262	966.737				-191.142	655.478	526.689	-221.105	561.666	146.667	-243.865	654.798	35.3372	250.846	713.135	885.64	252.795	768.58	1073.14				160.752	714.583	102.906	208.302	815.781	35.6518
5126	0	-207.437	645.219	968.089				-191.687	659.719	527.943	-221.542	564.805	148.31	-244.586	656.793	35.8648	251.836	715.64	885.483	254.553	771.786	1073.52				160.546	714.667	102.798	208.367	815.551	35.627
5127	0	-206.19	647.162	969.401				-192.624	664.658	529.51	-222.182	567.759	149.779	-245.823	659.502	36.2865	253.443	718.437	885.614	255.781	775.17	1074				160.377	714.762	102.666	208.25	815.818	35.7747
5128	0	-204.699	649.008	970.631				-193.168	668.964	530.873	-223.049	571.326	151.095	-246.837	662.601	36.7965	254.43	721.138	885.673	257.197	777.54	1074.44				160.134	714.911	102.461	208.246	815.866	35.8399
5129	0	-203.35	650.911	971.658				-193.797	673.018	531.988	-224.067	575.944	152.132	-248.697	667.468	37.3355	255.729	723.8	885.552	258.588	780.37	1074.81				159.986	715.12	102.255	208.176	815.885	35.9389
5130	0	-201.789	652.978	972.608				-194.569	677.25	533.215	-225.327	581.749	152.989	-250.784	672.388	37.6425	256.821	726.466	885.46	259.884	782.69	1075.28				159.776	715.221	102.135	208.164	815.847	35.977
5131	0	-200.51	654.433	973.531				-194.979	680.757	534.262	-227.109	587.631	153.414	-253.221	678.66	37.982	257.991	729.085	885.259	261.318	785.43	1075.62				159.634	715.3	102.077	208.171	815.863	36.1293
5132	0	-199.081	656.355	974.159				-195.81	685.152	535.396	-229.136	595.345	153.615	-255.564	686.174	38.6466	258.945	731.889	885.286	262.825	787.828	1075.77				159.49	715.345	102.019	208.126	815.857	36.1627
5133	0	-197.682	658.529	974.846				-196.349	688.59	536.307	-231.211	602.718	154.113	-258.116	694.683	38.9722	260.048	734.6	885.13	264.169	790.662	1076.02				159.453	715.468	101.974	208.104	815.838	36.2335
5134	0	-196.556	660.428	975.323				-196.868	692.849	537.248	-233.363	611.106	153.907	-261.185	704.475	39.383	261.133	737.315	885.017	265.574	793.277	1076.07				159.394	715.674	101.872	207.99	815.794	36.2284
5135	0	-195.173	661.877	975.899				-197.34	696.786	538.076	-236.046	620.235	154.046	-264.083	714.628	40.1268	262.059	740.12	884.868	266.979	795.716	1076.17				159.704	715.832	101.787	208.003	815.672	36.2475
5136	0	-193.962	663.788	976.182				-197.81	700.53	538.786	-238.678	629.895	153.823	-267.499	725.663	40.6962	263.099	743.018	884.742	268.144	798.185	1076.13				158.923	716.047	101.472	208.068	815.728	36.2926
5137	0	-192.595	665.465	976.442				-198.284	704.772	539.516	-241.044	640.278	153.554	-271.17	737.326	41.6722	264.005	745.895	884.541	269.464	800.539	1076.08				158.933	716.152	101.67	208.057	815.492	36.2946
5138	0	-191.416	667.231	976.648				-198.633	709.096	540.177	-243.5	651.404	153.673	-274.694	749.276	43.4194	264.974	748.836	884.242	270.674	803.322	1076.08				158.851	716.323	101.67	207.962	815.474	36.318
5139	0	-190.264	668.952	976.857				-199.245	714.287	540.993	-246.03	661.504	153.868	-278.52	762.393	45.8371	265.766	751.817	883.941	271.384	805.221	1076.2				158.756	716.546	101.689	208.054	815.5	36.3344
5140	0	-189.025	670.617	976.996				-199.43	718.686	541.526	-248.224	672.952	154.205	-282.382	775.942	48.9029	266.775	754.972	883.706	272.843	807.824	1076.04				158.627	716.747	101.704	208.037	815.887	36.3063
5141	0	-187.802	672.47	977.002				-199.89	723.991	542.342	-250.381	683.567	154.626	-286.275	789.431	52.1732	267.497	758.189	883.389	273.966	810.316	1076.06				158.446	716.96	101.691	208.01	815.861	36.323
5142	0	-186.767	674.098	977.248				-200.511	730.591	543.028	-252.498	694.746	155.511	-290.15	802.874	55.5459	268.252	761.489	882.956	274.71	813.28	1076.1				158.418	717.178	101.686	208.001	815.888	36.342
5143	0	-185.781	675.649	977.374				-200.715	736.67	543.767	-254.742	706.299	156.356	-294.45	815.263	58.9501	268.993	764.906	882.723	275.585	816.114	1076.19				158.295	717.406	101.743	207.874	815.922	36.3253
5144	0	-184.81	677.335	977.443				-201.003	742.835	544.702	-256.347	717.815	157.261	-298.022	827.999	62.2167	269.652	768.457	882.307	276.43	818.647	1076.13				158.185	717.613	101.788	208.004	815.543	36.3367
5145	0	-183.865	678.969	977.585				-201.064	749.093	545.544	-257.928	729.457	158.182	-300.87	840.25	65.2887	270.24	772.022	881.872	277.212	821.073	1076.27				158.078	717.884	101.824	207.849	815.517	36.3196
5146	0	-183.05	680.557	977.738				-201.436	755.797	546.639	-259.027	740.49	159.271	-304.148	852.56	68.5677	270.711	775.643	881.524	277.866	823.618	1076.38				157.986	718.116	101.892	207.932	815.524	36.3285
5147	0	-182.269	682.252	977.913				-201.755	763.04	547.75	-260.196	751.666	160.549	-307.297	865.237	71.814	271.036	779.352	881.293	278.356	826.387	1076.61				157.963	718.34	101.953	207.922	815.529	36.3406
5148	0	-181.439	684.292	977.988				-202.011	769.827	548.883	-261.097	762.439	161.616	-309.856	876.979	74.8431	271.365	783.049	880.984	278.825	829.407	1076.83				157.941	718.55	102.071	207.914	815.549	36.3388
5149	0	-180.8	686.163	978.333				-202.21	777.01	550.124	-261.648	773.749	162.871	-311.948	888.406	77.5536	271.644	786.792	880.771	279.132	833.876	1077.25				157.801	718.729	102.18	207.904	815.56	36.3807
5150	0	-180.125	687.861	978.368				-202.675	783.984	551.364	-262.167	784.701	164.124	-313.617	899.62	80.2053	271.872	790.456	880.552	279.419	836.059	1077.51				157.778	719.045	102.134	208.004	816.173	36.5102
5151	0	-179.523	689.978	978.462				-202.902	791.866	552.954	-263.234	795.05	165.769	-314.662	910.613	82.5577	271.984	793.999	880.367	279.757	838.466	1077.82				157.635	719.175	102.296	208.08	816.258	36.531
5152	0	-178.804	691.992	978.449				-203.432	799.642	554.297	-263.732	806.108	167.267	-315.404	921.945	84.733	271.905	797.633	880.134	279.838	841.449	1078.07				157.579	719.431	102.359	207.981	816.245	36.5368
5153	0	-178.293	694.16	978.436				-203.863	807.063	555.599	-263.761	816.678	168.545	-315.69	933.173	86.7884	271.943	801.23	879.983	280.081	844.51	1078.53				157.689	719.581	102.43	208.132	816.333	36.6333
5154	0	-177.804	696.627	978.488				-204.284	814.734	556.979	-264.424	827.592	169.919	-315.336	944.327	88.6281	271.925	804.747	879.916	280.343	847.575	1078.88				157.509	719.764	102.475	208.36	816.457	36.7807
5155	0	-177.379	699.104	978.58				-205.208	822.762	558.084	-264.905	837.852	171.603	-314.774	955.4	90.4386	272.032	808.055	879.772	280.549	850.367	1079.17				157.493	719.979	102.514	208.719	816.491	36.5495
5156	0	-177.137	701.516	978.597				-205.494	829.945	559.24	-265.402	849.33	173.091	-313.839	966.38	92.0005	272.019	811.426	879.662	280.863	853.11	1079.5				157.436	720.117	102.576	208.727	816.517	36.516
5157	0	-176.8	704.485	978.472				-205.503	837.107	560.381	-265.568	859.195	174.549	-312.763	977.382	93.5448	272.111	814.69	879.566	281.214	855.735	1079.71				157.399	720.346	102.628	208.432	816.375	36.4132
5158	0	-176.565	707.261	978.491				-205.476	844.402	561.821	-265.471	868.449	175.72	-311.369	988.132	94.8703	272.181	817.984	879.426	281.561	858.027	1079.95				157.343	720.531	102.749	208.1	816.265	36.2626
5159	0	-176.299	710.254	978.335				-206.176	852.055	562.712	-265.493	878.519	177.016	-310.137	998.673	96.4246	272.231	821.146	879.288	281.872	860.386	1080.07				157.305	720.797	102.851	208.314	816.405	36.3649
5160	0	-176.242	713.288	978.271				-206.107	859.033	563.686	-265.425	888.314	178.249	-309.015	1009.26	97.8217	272.306	824.246	879.163	282.245	863.286	1080.07				157.267	721.037	102.999	207.866	816.416	36.2051
5161	0	-176.195	716.826	978.131				-206.076	866.076	564.696	-265.326	897.77	179.371	-307.479	1019.4	99.0661	272.404	827.246	879.045	282.546	865.716	1080.08				157.196	721.302	103.119	208.311	816.556	36.2826
5162	0	-176.13	720.378	977.994				-206.104	872.477	565.511	-264.883	907.372	180.35	-306.185	1029.67	100.372	272.498	830.211	878.818	282.97	870.952	1080.17				157.183	721.521	103.245	207.823	816.414	35.9318
5163	0	-176.115	724.02	977.76				-205.875	879.352	566.366	-265.056	917.249	181.523	-304.839	1039.97	101.75	272.482	833.081	878.568	283.279	873.893	1080.12				157.177	721.705	103.372	208.171	816.709	36.0631
5164	0	-176.276	727.77	977.587				-205.558	885.71	567.032	-264.703	926.5	182.458	-303.011	1049.9	103.013	272.462	835.95	878.297	283.706	876.058	1080.11				157.08	721.923	103.508	208.148	816.747	36.0409
5165	0	-176.344	731.472	977.389				-205.499	891.935	567.573	-264.397	935.822	183.179	-301.857	1059.75	104.305	272.367	838.755	878.003	283.894	878.032	1079.72				157.236	721.689	103.848	208.139	816.756	36.0436
5166	0	-176.57	735.292	977.113				-204.902	898.13	568.043	-263.912	944.594	183.993	-300.617	1068.87	105.538	272.478	841.465	877.777	284.553	879.882	1079.69				157.195	721.757	104.045	208.161	816.766	35.8955
5167	0	-176.755	738.946	976.77				-204.702	904.451	568.348	-263.726	953.491	184.784	-299.842	1078.43	106.894	272.475	844.135	877.503	284.836	881.965	1079.44				157.096	721.972	104.198	208.212	816.509	35.8938
5168	0	-177.002	742.823	976.416				-204.113	910.12	568.529	-262.89	961.962	185.104	-299.001	1087.09	108.195	272.446	846.839	877.159	284.992	884.405	1079.21				157.044	722.17	104.302	208.187	816.514	35.8388
5169	0	-177.293	746.686	975.979				-203.62	915.782	568.691	-262.415	970.098	185.548	-298.488	1096.18	109.528	272.388	849.608	876.83	285.09	887.52	1079				156.939	722.351	104.409	208.15	816.562	35.952
5170	0	-177.527	750.475	975.471				-203.148	921.647	568.707	-261.35	977.855	185.764	-297.544	1104.54	110.566	272.295	852.292	876.563	285.175	888.309	1078.78				156.931	722.511	104.531	208.153	816.6	35.935
5171	0	-177.892	754.312	974.926				-202.605	926.96	568.605	-260.539	985.655	185.961	-297.381	1112.97	111.935	272.196	855.004	876.254	285.214	890.403	1078.46				156.816	722.746	104.73	208.273	816.806	36.1675
5172	0	-178.185	757.987	974.251				-201.867	932.007	568.464	-259.671	993.154	186.093	-296.678	1120.67	112.982	271.906	857.81	875.876	285.2	892.532	1078.3				156.72	722.986	104.832	208.595	816.606	35.7056
5173	0	-178.503	761.737	973.584				-201.376	937.253	568.102	-258.841	1000.23	186.032	-296.619	1128.2	113.87	272.036	860.472	875.58	285.152	895.118	1078.1				156.617	723.232	104.929	208.545	816.58	35.6746
5174	0	-178.838	765.535	972.755				-200.937	942.648	567.946	-258.181	1007.57	186.126	-296.065	1136.08	114.592	271.799	863.17	875.359	284.982	897.061	1077.97				156.574	723.42	105.065	208.433	816.715	35.8869
5175	0	-179.196	769.275	971.945				-200.377	947.369	567.369	-257.628	1014.8	185.995	-295.175	1143.27	115.077	271.686	866.031	874.996	284.73	899.579	1077.8				156.509	723.582	105.269	209.243	816.999	36.1037
5176	0	-179.474	772.964	971.118				-199.706	951.749	567.028	-256.095	1020.66	185.283	-294.6	1150.87	115.497	271.504	868.869	874.627	284.763	902.33	1077.41				156.485	723.723	105.425	209.189	817.07	36.1449
5177	0	-179.987	776.404	970.316				-199.142	956.292	566.335	-255.791	1027.34	185.395	-293.261	1157.4	115.539	271.448	871.554	874.357	284.31	903.199	1077.16				156.359	724	105.501	209.025	817.066	36.2167
5178	0	-180.464	780.256	969.231				-198.671	960.696	565.797	-255.26	1034.08	185.094	-292.276	1164.23	115.502	271.159	874.288	874.136	284.188	905.812	1076.9				156.381	724.111	105.674	209.108	816.976	36.1313
5179	0	-180.74	783.818	968.253				-198.258	964.937	565.062	-254.882	1040.62	184.952	-290.816	1170.66	115.19	270.895	877.114	873.854	283.842	908.368	1076.72				156.276	724.349	105.826	209.018	817.02	36.0906
5180	0	-181.158	787.401	967.209				-197.405	968.557	564.255	-254.007	1046.3	184.318	-289.503	1176.72	114.736	270.683	879.936	873.469	283.306	910.707	1076.88				156.232	724.521	106.019	208.959	817.072	36.034
5181	0	-181.663	790.833	966.201				-196.985	972.271	563.424	-253.003	1051.32	183.57	-288.082	1182.65	114.109	270.5	882.601	873.21	282.612	913.124	1076.62				156.194	724.727	106.232	208.674	817.068	36.0008
5182	0	-182.032	794.377	965.087				-196.802	976.632	562.486	-252.372	1056.63	183.003	-286.526	1188.02	113.236	270.219	885.292	872.982	282.618	910.236	1076.4				156.134	724.909	106.446	208.507	817.059	35.8455
5183	0	-182.566	798.161	963.943				-196.983	981.167	561.552	-251.834	1062.03	182.227	-284.801	1193.13	112.054	270.066	887.968	872.697	282.104	912.183	1076.13				156.132	725.099	106.691	208.324	816.98	35.7686
5184	0	-183.073	801.687	962.861				-196.401	984.288	560.634	-251.02	1066.76	181.389	-282.99	1197.29	110.563	269.805	890.595	872.364	281.611	914.665	1075.86				156.051	725.354	106.902	208.304	817.017	35.548
5185	0	-183.75	805.072	961.764				-196.196	988.089	559.533	-250.056	1071.15	180.337	-281.588	1201.93	109.118	269.548	893.148	872.061	281.217	917.077	1075.72				156.032	725.478	107.083	208.394	817.106	35.5085
5186	0	-184.398	808.77	960.679				-196.177	992.06	558.46	-248.993	1074.85	179.081	-280.105	1205.98	107.425	269.116	895.757	871.798	280.672	919.427	1075.43				156.032	725.585	107.295	208.365	817.178	35.3598
5187	0	-185.035	812.539	959.574				-195.938	995.359	557.304	-247.629	1078.04	177.691	-278.728	1209.83	105.582	268.849	898.212	871.584	279.632	921.255	1074.93				156.016	725.687	107.443	208.416	817.201	35.3281
5188	0	-185.754	816.002	958.385				-195.796	998.892	556.139	-247.249	1082.57	176.527	-277.176	1213.16	103.592	268.576	900.598	871.336	278.921	923.417	1074.62				156.026	725.76	107.662	208.335	817.233	35.1462
5189	0	-186.387	819.933	957.167				-195.886	1002.56	554.743	-246.451	1086.57	175.44	-275.706	1216.29	101.459	268.191	902.952	871.062	278.185	925.609	1074.05				156.039	725.858	107.808	208.07	817.456	34.961
5190	0	-187.228	823.779	956.102				-195.939	1005.99	553.304	-245.38	1089.43	173.845	-274.556	1219.38	99.0006	267.69	905.374	870.81	277.627	928.067	1073.74				156.044	726.011	108.053	208.135	817.476	34.8797
5191	0	-188.085	827.634	955.032				-195.809	1009.12	551.883	-244.373	1092.34	172.097	-272.925	1221.89	96.7258	267.29	907.668	870.589	276.534	930.155	1073.35				156.024	726.202	108.202	208.094	817.407	34.7248
5192	0	-188.991	831.684	953.81				-195.915	1012.41	550.413	-243.57	1095.75	170.745	-271.625	1224.57	94.322	266.734	909.987	870.415	275.621	932.344	1072.93				156.04	726.376	108.378	208.13	817.493	34.7776
5193	0	-189.903	835.614	952.561				-195.874	1015.21	548.703	-242.996	1099.02	169.04	-270.468	1227.26	91.9857	266.351	912.222	870.276	274.824	934.855	1072.58				156	726.485	108.555	208.114	817.446	34.6928
5194	0	-190.878	839.718	951.304				-195.543	1018.2	546.994	-242.162	1101.86	167.357	-269.37	1230.16	89.6685	265.958	914.568	870.11	273.708	936.863	1071.95				155.915	726.55	108.72	208.149	817.439	34.6357
5195	0	-191.884	844.102	950.108				-195.266	1020.91	545.193	-240.788	1103.6	165.267	-268.073	1232.67	87.285	265.141	916.688	869.964	272.589	939.134	1071.38				155.852	726.669	108.887	208.186	817.449	34.5997
5196	0	-192.979	848.412	948.947				-195.019	1023.51	543.25	-240.231	1106.21	163.454	-266.798	1234.86	84.8745	264.593	918.738	869.704	271.563	941.456	1070.84				155.796	726.722	109.044	208.291	817.565	34.5614
5197	0	-194.117	852.658	947.586				-194.715	1025.8	541.265	-239.913	1109.42	161.619	-265.535	1237.12	82.4388	263.814	920.973	869.479	270.3	943.574	1070.34				155.726	726.816	109.278	208.277	817.527	34.5968
5198	0	-195.342	857.139	946.44				-194.336	1028.02	539.242	-238.966	1111.76	159.594	-264.436	1239.18	79.9524	262.834	923.124	869.45	269.115	945.866	1069.82				155.702	726.852	109.517	208.379	817.561	34.5328
5199	0	-196.581	861.587	945.117				-193.743	1030.17	537.201	-237.887	1113.61	157.33	-263.233	1241.35	77.4573	262.124	925.178	869.249	267.769	948.255	1069.34				155.805	726.751	109.804	208.386	817.586	34.4313
5200	0	-197.922	866.048	943.87				-193.464	1032.36	535.123	-237.324	1116.02	155.385	-262.119	1243.28	74.7596	261.297	927.365	869.036	266.5	950.793	1068.81				155.76	726.934	110.069	208.467	817.616	34.4567
5201	0	-199.244	870.703	942.78				-193.236	1034.15	532.951	-236.248	1117.95	153.179	-260.936	1244.83	71.9832	260.409	929.702	868.822	265.028	953.223	1068.32				155.773	727.008	110.285	208.554	817.66	34.3604
5202	0	-200.769	875.164	941.58				-192.923	1036.37	530.791	-235.545	1119.84	150.849	-259.59	1246.1	69.0475	259.682	931.814	868.613	263.627	955.876	1067.93				155.81	727.145	110.506	208.548	817.65	34.3086
5203	0	-202.407	880.119	940.265				-192.669	1038.5	528.553	-234.011	1120.84	148.278	-258.426	1247.4	66.0161	258.355	934.286	868.382	261.859	958.384	1067.45				155.848	727.236	110.744	208.583	817.637	34.2504
5204	0	-204.146	884.562	938.906				-192.453	1040.4	526.322	-233.188	1122.62	145.963	-256.922	1247.83	62.6902	257.504	936.591	868.235	260.35	961.207	1066.96				155.874	727.37	110.911	208.644	817.615	34.1816
5205	0	-205.874	889.196	937.79				-192.304	1042.55	524.126	-231.359	1122.64	143.013	-255.485	1248.39	59.2117	255.379	939.154	868.047	258.556	963.987	1066.5				155.86	727.584	111.097	208.758	817.663	34.1065
5206	0	-207.548	894.007	936.279				-192.402	1044.97	521.952	-230.264	1123.59	140.673	-253.727	1248.6	55.5406	253.229	941.932	867.759	256.658	966.833	1066.11				155.827	727.691	111.32	208.753	817.687	34.088
5207	0	-209.238	898.805	934.831				-192.515	1047.33	519.616	-229.189	1124.32	138.062	-251.817	1248.48	51.7274	251.65	944.539	867.316	255.016	970.053	1065.47				155.653	727.906	111.604	208.782	817.69	34.0029
5208	0	-211.219	903.511	933.466				-192.421	1049.17	517.186	-227.506	1124.05	134.962	-249.708	1248.31	47.4387	249.71	947.183	867.171	252.79	973.104	1065.05				155.62	728.01	111.871	208.842	817.676	34.001
5209	0	-213.242	908.448	932.038				-192.427	1050.96	514.569	-226.777	1125.2	132.338	-247.684	1247.73	43.4263	248.607	949.657	867.008	250.617	976.219	1064.6				155.593	728.012	112.274	208.832	817.665	33.9953
5210	0	-215.112	913.363	930.576				-192.657	1053.39	512.108	-225.506	1124.68	129.247	-244.149	1244.9	38.585	246.231	952.577	866.699	248.426	979.516	1063.94				155.566	728.193	112.407	208.859	817.688	33.992
5211	0	-217.56	918.719	929.192				-192.924	1055.63	509.624	-224.252	1124.02	126.357	-242.028	1243.55	36.8898	244.373	955.384	866.525	245.972	982.758	1063.54				155.458	728.247	112.839	208.801	817.656	33.9707
5212	0	-219.435	923.655	927.645				-192.948	1057.32	506.967	-222.04	1122.49	123.535	-240.439	1243.22	37.0003	242.31	958.327	865.984	244.116	986.859	1062.72				155.408	728.409	113.111	208.797	817.72	33.8591
5213	0	-221.993	928.988	926.103				-192.82	1058.81	504.194	-220.93	1122.4	121.243	-239.137	1243.73	37.5021	241.325	960.773	865.703	241.702	990.54	1062.13				155.347	728.497	113.568	208.845	817.787	33.9576
5214	0	-224.288	934.609	924.521				-192.612	1060.76	501.431	-219.992	1122.51	119.246	-238.472	1245.84	38.8382	238.849	963.992	865.407	238.799	994.038	1061.61				155.279	728.811	113.942	208.803	817.778	33.9312
5215	0	-226.744	940.267	923.037				-192.363	1062.23	498.796	-218.902	1122.93	117.377	-237.921	1248.17	40.3177	236.542	967.169	865.093	236.249	998	1060.93				155.146	729.089	114.44	208.922	817.777	33.9422
5216	0	-229.378	945.653	921.624				-192.11	1064.17	496.313	-217.576	1122.62	115.206	-236.221	1248.69	40.8496	234.109	970.498	864.432	233.57	1001.79	1060.31				155.12	729.43	115.028	208.913	817.793	33.9563
5217	0	-232.143	951.525	920.282				-191.719	1065.6	493.848	-215.595	1122.7	113.596	-234.696	1248.55	41.5406	231.922	973.811	864.183	230.789	1005.83	1059.77				155.058	730.092	115.695	208.908	817.837	33.954
5218	0	-235.056	957.453	918.985				-191.02	1067.19	491.676	-212.731	1122.47	112.418	-233.873	1248.26	41.9372	228.834	977.542	863.821	227.949	1009.82	1059.19				155.601	730.686	116.57	208.859	817.823	33.9727
5219	0	-237.85	963.745	917.804				-190.266	1069.37	489.909	-210.349	1122.88	111.072	-233.601	1248.01	42.0995	225.018	981.843	863.171	224.998	1013.95	1058.68				155.45	731.154	117.562	209.058	817.78	34.0688
5220	0	-240.878	969.679	916.607				-189.299	1071.97	488.363	-207.242	1124.19	109.254	-232.953	1248.19	42.5225	222.111	985.51	862.922	221.909	1018.25	1058.28				155.333	731.912	118.769	209.184	817.746	34.2018
5221	0	-243.901	975.568	915.779				-188.157	1074.16	486.723	-204.638	1125.13	108.041	-232.451	1248.34	42.9993	218.934	989.39	862.561	218.932	1022.74	1057.72				155.008	732.735	119.979	209.332	817.654	34.3601
5222	0	-246.741	981.241	914.883				-187.324	1077.19	485.325	-203.017	1126.2	107.126	-232.188	1248.35	43.1707	216.003	993.357	862.144	215.514	1026.95	1057.5				154.901	733.855	121.33	209.313	817.694	34.5352
5223	0	-249.882	986.871	914.114				-187.258	1080.6	484.464	-202.049	1127.11	106.191	-232.143	1248.3	43.2346	212.793	997.527	861.827	212.111	1031.5	1057.25				154.706	734.943	123.13	209.334	817.788	34.7657
5224	0	-252.57	992.025	913.803				-188.04	1083.8	483.91	-201.986	1127.35	105.911	-232.129	1248.31	43.2084	209.773	1001.51	861.653	208.886	1036.21	1056.97				154.645	736.431	125.047	208.826	818.08	34.8962
5225	0	-255.648	997.118	913.812				-189.998	1086.48	484.242	-202.274	1127.51	105.79	-232.273	1248.38	43.1111	206.293	1005.53	861.426	205.388	1041.02	1057.12				154.661	737.915	127.384	209.219	818.069	35.5127
5226	0	-259.096	1002.17	914.318				-192.792	1088.67	485.061	-203.002	1128.38	105.499	-232.402	1248.39	42.9755	202.96	1009.63	861.331	201.936	1045.73	1057.34				154.536	739.63	130.131	209.296	818.151	36.1287
5227	0	-262.215	1006.21	915.471				-195.867	1090.44	486	-203.907	1128.31	105.626	-232.618	1248.44	42.8853	199.638	1013.76	861.441	198.603	1050.58	1057.76				154.287	741.689	133.231	209.175	818.236	36.6513
5228	0	-265.626	1010.52	916.665				-198.726	1091.66	486.725	-204.625	1129.35	105.448	-232.767	1248.41	42.7451	196.041	1017.75	861.632	195.367	1055.57	1058.53				154.633	743.392	136.853	208.745	818.141	37.0943
5229	0	-268.92	1014.63	918.101				-201.545	1092.94	487.272	-205.197	1130.06	105.428	-232.832	1248.43	42.6948	192.642	1021.63	862.149	192.135	1060.66	1059.67				154.401	746.131	140.508	208.523	817.725	38.2828
5230	0	-272.001	1017.98	919.184				-204.107	1093.84	487.502	-205.675	1129.84	105.358	-232.905	1248.35	42.6303	189.923	1024.18	863.072	188.916	1065.84	1060.85				154.113	749.047	144.579	208.171	817.558	39.0268
5231	0	-275.082	1021.72	920.14				-206.332	1094.4	487.384	-205.782	1129.58	105.205	-232.906	1248.36	42.6162	186.433	1027.7	863.807	185.73	1071.17	1062.04				154.012	753.016	148.878	207.861	817.578	40.337
5232	0	-278.001	1025.03	920.578				-208.085	1094.63	487.021	-205.754	1129.69	105	-232.919	1248.41	42.6406	183.066	1031.66	864.623	182.341	1076.37	1063.2				154.37	757.095	153.484	207.606	818.135	41.5923
5233	0	-281.375	1028.74	920.66				-209.63	1094.9	486.55	-205.771	1129.72	104.835	-232.872	1248.39	42.6916	179.876	1035.55	865.471	178.959	1081.6	1064.11				154.534	761.944	158.46	207.415	818.937	43.1667
5234	0	-284.224	1032.03	920.531				-211.176	1095.6	486.188	-205.714	1129.98	104.638	-232.861	1248.41	42.728	176.538	1039.41	866.281	175.56	1086.51	1064.8				154.678	767.486	163.681	207.34	820	45.1525
5235	0	-287.212	1035.49	920.302				-212.229	1096.02	485.657	-205.595	1130.61	104.332	-232.809	1248.34	42.7557	173.623	1043.42	866.995	172.054	1091.13	1065.23				154.669	774.016	168.773	206.996	821.336	47.7067
5236	0	-290.262	1038.72	919.93				-213.576	1096.99	485.281	-205.609	1130.73	103.855	-232.75	1248.35	42.7516	171.145	1047.58	867.572	168.66	1095.49	1065.34				154.593	781.155	174.334	206.806	822.997	50.7249
5237	0	-293.328	1041.99	919.281				-214.945	1098.24	484.929	-205.737	1130.63	103.509	-232.747	1248.33	42.7672	168.555	1051.52	867.97	165.474	1099.65	1065.52				154.168	789.024	180.091	206.562	826.001	54.4878
5238	0	-296.162	1045.06	918.882				-216.311	1099.17	484.546	-205.733	1130.82	103.228	-232.765	1248.41	42.8173	166.28	1055.63	868.134	162.4	1103.63	1065.28				153.879	797.315	186.186	206.178	827.472	58.4933
5239	0	-299.052	1048.43	918.469				-217.779	1100.45	484.238	-205.784	1130.94	103.001	-232.744	1248.33	42.7182	164.159	1059.67	868.319	159.064	1107.14	1065.22				153.682	806.368	192.17	206.161	830.641	63.5574
5240	0	-301.801	1051.82	917.833				-219.458	1101.67	483.978	-205.813	1130.94	102.826	-232.785	1248.36	42.7222	162.533	1063.74	868.265	156.056	1110.66	1064.85				153.258	815.814	198.572	205.542	834.142	69.1619
5241	0	-304.308	1054.81	917.516				-220.829	1102.09	483.544	-205.849	1130.85	102.498	-232.77	1248.27	42.7135	161.646	1067.59	868.391	153.3	1114.08	1064.45				152.692	825.572	205.224	204.961	838.055	75.1908
5242	0	-306.54	1057.46	917.023				-222.375	1101.93	483.029	-206.001	1130.68	102.196	-232.77	1248.2	42.6703	160.1	1071.56	868.239	150.979	1119.84	1064.04				152.14	836.115	211.528	204.433	842.737	81.0421
5243	0	-308.895	1060.44	916.633				-223.991	1102.69	482.747	-206.149	1130.94	102.002	-232.744	1248.17	42.6405	159.169	1075.64	868.145	148.46	1123.09	1063.39				151.276	846.763	217.402	203.38	848.337	88.1707
5244	0	-311.042	1063.29	916.4				-225.413	1102.83	482.371	-206.333	1131.12	101.826	-232.766	1248.13	42.6215	158.061	1079.71	868.195	145.824	1125.94	1062.89				149.959	857.343	223.23	202.865	855.704	95.2168
5245	0	-312.944	1066.12	915.852				-226.939	1102.87	481.974	-206.585	1131.28	101.584	-232.797	1248.18	42.6114	156.851	1083.52	868.313	144.165	1129.36	1062.13				148.536	868.186	228.662	201.735	864.184	102.519
5246	0	-314.544	1068.62	915.43				-228.355	1102.84	481.56	-206.846	1131.35	101.437	-232.797	1248.08	42.5837	155.77	1087.15	868.579	142.173	1132.71	1061.52				146.97	879.091	233.652	200.818	874.402	107.732
5247	0	-315.986	1070.99	915.189				-229.609	1103	481.326	-207.041	1131.29	101.33	-232.799	1248.02	42.5599	154.786	1090.64	868.973	140.249	1136.12	1060.9				144.755	888.686	237.979	199.153	886.375	111.081
5248	0	-317.101	1073.02	915.025				-230.909	1103.61	481.081	-207.402	1131.3	101.161	-232.819	1247.94	42.5111	153.748	1094.05	869.495	138.51	1139.65	1060.21				142.758	899.382	241.196	196.073	900.194	113.999
5249	0	-318.649	1074.97	914.992				-232.01	1103.65	480.732	-207.392	1131.33	101.025	-232.851	1247.93	42.4941	152.806	1097.26	870.3	136.826	1143.19	1059.75				141.164	911.128	242.874	193.695	915.685	115.341
5250	0	-320.153	1077.07	915.055				-233.087	1104.29	480.691	-207.888	1130.63	101.272	-232.883	1247.89	42.4762	152.045	1100.2	871.393	135.363	1146.91	1059.33				139.46	924.205	242.617	190.721	931.68	115.543
5251	0	-321.556	1079.27	915.134				-233.893	1104.45	480.508	-207.927	1130.98	101.1	-232.88	1247.89	42.4757	149.928	1103.19	872.232	134.02	1150.55	1059.06				137.707	937.671	241.621	188.053	948.271	114.636
5252	0	-322.878	1080.79	915.078				-234.688	1104.81	480.461	-207.973	1131.16	101.059	-232.87	1247.84	42.4526	148.593	1105.89	873.366	132.652	1154.04	1058.91				136.117	951.276	239.789	186.033	965.833	113.14
5253	0	-324.141	1082.4	914.973				-235.356	1105.53	480.494	-208.088	1131.09	101.07	-232.902	1247.8	42.4255	147.456	1108.44	874.53	131.458	1157.49	1058.76				134.234	965.172	237.025	183.863	983.756	110.302
5254	0	-325.228	1084.02	914.905				-235.837	1106.25	480.39	-208.076	1130.96	101.098	-232.915	1247.79	42.45	146.304	1111	875.621	130.416	1160.8	1058.72				132.265	979.623	233.467	182.273	1003.05	107.503
5255	0	-326.185	1085.44	914.902				-236.103	1106.62	480.433	-208.09	1130.9	101.131	-232.894	1247.78	42.4484	145.161	1113.36	876.816	129.477	1163.83	1058.7				130.534	994.775	228.903	180.468	1023.32	103.887
5256	0	-326.935	1086.95	914.997				-236.544	1107.89	480.61	-208.072	1131.18	101.252	-232.879	1247.73	42.4283	143.979	1115.64	877.931	128.568	1166.79	1058.76				129.583	1010.35	223.802	179.542	1044.51	100.041
5257	0	-327.598	1088.45	915.302				-236.832	1110.31	480.922	-208.104	1131.17	101.22	-232.883	1247.73	42.4234	143.15	1117.99	878.889	127.838	1169.63	1058.83				128.783	1026.55	217.838	178.305	1066.15	95.6017
5258	0	-328.415	1090.35	915.356				-237.255	1110.28	480.857	-208.166	1131.27	101.271	-232.884	1247.73	42.424	142.483	1120.42	879.935	127.23	1172.33	1058.94				128.131	1043.14	211.43	177.639	1088.58	90.9753
5259	0	-328.864	1092.12	915.524				-237.362	1110.93	480.881	-208.111	1131.32	101.34	-232.911	1247.78	42.4502	141.733	1122.73	880.793	126.706	1175.05	1058.94				128.231	1059.99	204.525	177.36	1111.52	86.3152
5260	0	-329.504	1094.57	915.839				-237.483	1111.97	481.05	-208.134	1131.28	101.343	-232.913	1247.79	42.4517	141.333	1125.23	881.651	126.26	1177.74	1058.9				128.525	1077.64	197.601	177.389	1134.71	81.5322
5261	0	-329.59	1097.07	915.755				-237.737	1113.46	481.211	-208.085	1131.69	101.336	-232.894	1247.78	42.4483	141.064	1127.73	882.411	126.168	1180.4	1058.95				129.188	1095.78	190.278	177.493	1157.8	77.3131
5262	0	-329.325	1102.19	915.721				-237.871	1114.86	481.296	-208.121	1131.55	101.379	-232.856	1247.69	42.4187	140.975	1130.34	883.124	126.15	1183.15	1058.93				130.565	1113.74	183.568	178.654	1181.97	73.6249
5263	0	-329.412	1107.18	915.568				-237.885	1116.16	481.299	-208.086	1131.43	101.539	-232.865	1247.68	42.4232	140.952	1132.96	883.802	126.154	1185.94	1058.86				132.154	1132.21	176.777	179.313	1204.97	69.7674
5264	0	-329.029	1111.04	915.548				-237.742	1117.54	481.352	-208.047	1131.55	101.375	-232.865	1247.73	42.4411	141.248	1135.8	884.452	126.382	1188.92	1058.7				134.145	1150.82	170.159	180.546	1228.37	66.6014
5265	0	-328.806	1113.73	915.475				-237.544	1119.46	481.546	-207.999	1131.71	101.383	-232.844	1247.72	42.4561	141.447	1138.67	884.966	126.597	1191.92	1058.64				136.115	1169.45	164.11	181.916	1251.37	64.0907
5266	0	-328.463	1116.34	915.624				-237.343	1120.33	481.373	-208.058	1131.56	101.573	-232.831	1247.77	42.465	142	1141.77	885.448	126.83	1195.12	1058.51				138.186	1187.9	158.321	183.814	1274.32	62.3142
5267	0	-328.037	1119.47	915.414				-237.054	1121.68	481.358	-207.849	1131.94	101.472	-232.824	1247.76	42.4888	142.633	1145	885.784	127.088	1198.5	1058.34				140.436	1206.19	153.166	186.154	1296.66	61.0783
5268	0	-327.646	1122.82	915.469				-236.716	1123.06	481.39	-207.808	1132.21	101.483	-232.841	1247.81	42.5076	143.886	1148.39	885.916	127.373	1202.04	1058.14				142.985	1224.11	148.628	188.765	1318.46	60.4896
5269	0	-327.163	1126.54	915.806				-236.29	1124.44	481.451	-207.715	1132.23	101.425	-232.841	1247.8	42.5211	144.292	1151.82	885.801	127.852	1205.6	1058.17				145.391	1241.68	144.476	191.354	1339.43	60.3804
5270	0	-326.563	1129.86	915.565				-235.932	1125.92	481.543	-207.656	1132.15	101.519	-232.843	1247.8	42.5204	144.956	1155.39	885.396	128.271	1209.46	1058.07				147.977	1258.78	140.903	193.688	1359.42	60.5862
5271	0	-325.996	1133.49	915.403				-235.607	1127.7	481.714	-207.501	1132.19	101.541	-232.837	1247.84	42.5409	145.71	1158.96	884.906	128.802	1213.55	1057.82				150.383	1275.31	137.839	196.12	1378.53	61.3152
5272	0	-325.473	1136.26	915.847				-235.103	1129.28	481.903	-207.397	1132.19	101.642	-232.789	1247.79	42.5498	146.537	1162.63	884.292	129.143	1217.57	1057.82				152.664	1291.3	135.208	198.931	1397.17	62.5135
5273	0	-324.698	1139.53	916.031				-234.552	1130.91	482.1	-207.209	1132.13	101.726	-232.813	1247.85	42.5587	147.319	1166.26	883.452	129.995	1221.95	1057.91				154.9	1306.6	132.965	201.134	1414.43	63.7562
5274	0	-324.192	1140	916.428				-234.006	1132.69	482.372	-207.067	1131.98	101.895	-232.798	1247.85	42.5575	148.02	1169.92	882.508	130.773	1226.56	1057.89				156.772	1320.96	131.045	203.07	1430.65	65.0219
5275	0	-322.922	1142.07	916.78				-233.22	1134.24	482.642	-206.667	1132.12	102.218	-232.855	1247.95	42.5887	148.768	1173.65	881.567	131.6	1231.32	1057.94				158.524	1334.35	129.464	204.464	1445.85	66.6653
5276	0	-321.632	1145.22	916.837				-232.395	1135.8	482.851	-206.571	1132.47	102.509	-232.813	1247.91	42.5824	149.414	1177.5	880.287	132.513	1236.17	1058.03				159.503	1346.59	127.864	205.573	1459.72	67.5774
5277	0	-320.432	1148.22	917.075				-231.561	1137.39	483.033	-206.492	1132.54	102.569	-232.831	1247.99	42.6077	150.12	1181.35	878.907	133.557	1241.2	1058.2				160.147	1357.62	126.566	205.989	1471.66	67.8948
5278	0	-319.117	1151.32	917.473				-230.693	1139.12	483.314	-206.274	1132.52	102.76	-232.829	1247.98	42.6322	150.769	1185.42	877.504	134.633	1246.39	1058.34				160.494	1367.35	125.104	205.829	1482.39	68.1159
5279	0	-317.55	1154.03	917.681				-229.781	1141.78	483.76	-206.03	1132.58	102.944	-232.828	1247.98	42.6318	151.6	1189.66	876.191	135.71	1251.84	1058.51				160.153	1375.59	123.486	205.074	1491.47	67.5545
5280	0	-315.747	1156.95	918.123				-228.787	1143	483.899	-205.649	1132.82	103.03	-232.876	1248.03	42.6593	152.719	1194.11	875.044	137.19	1257.15	1058.65				159.509	1382.34	121.749	203.66	1498.92	66.5675
5281	0	-314.102	1159.87	918.59				-227.632	1144.66	484.183	-205.703	1132.71	103.229	-232.843	1248.03	42.6564	153.827	1198.88	874.063	138.635	1262.6	1058.7				156.506	1385.22	120.647	201.994	1504.26	65.6482
5282	0	-312.104	1163.02	918.926				-226.539	1146.87	484.523	-205.33	1132.95	103.452	-232.841	1248.03	42.6554	155.24	1203.9	873.428	140.101	1268.27	1058.78				154.759	1388.33	119.157	199.9	1506.99	64.1325
5283	0	-310.265	1166.45	919.389				-225.302	1148.94	484.902	-205.194	1133.02	103.627	-232.872	1248.07	42.6805	156.754	1209.1	872.853	140.788	1276.22	1058.83				153.21	1389.55	117.357	197.629	1508.57	61.6793
5284	0	-308.24	1169.88	919.719				-223.913	1150.98	485.154	-205.004	1133.06	103.74	-232.856	1248.08	42.68	158.311	1214.68	872.426	142.615	1282.19	1058.81				151.563	1389.45	115.371	195.044	1510.67	58.7634
5285	0	-306.017	1173.25	920.374				-222.564	1153.39	485.567	-204.726	1133.06	103.881	-232.898	1248.17	42.7094	159.931	1220.5	872.051	144.782	1282.6	1058.61				150.805	1391.18	114.08	192.454	1512.56	55.0393
5286	0	-303.395	1176.42	920.567				-221.093	1155.71	485.916	-204.551	1133.04	104.175	-232.873	1248.14	42.7056	161.77	1226.53	871.934	146.862	1288.27	1058.29				151.102	1394.69	113.474	190.001	1515.6	52.0591
5287	0	-301.245	1180.19	921.381				-219.408	1158.17	486.341	-204.346	1133	104.671	-232.873	1248.24	42.7329	163.679	1232.78	871.83	149.038	1294.25	1058.23				151.465	1397.81	112.927	188.837	1517.36	49.4626
5288	0	-298.688	1183.71	921.798				-217.917	1160.95	486.756	-203.991	1133.06	105.112	-232.876	1248.25	42.735	165.67	1239.27	871.88	151.005	1300.03	1058.17				151.771	1399.61	112.905	188.983	1517.24	48.4089
5289	0	-296.226	1187.66	922.498				-216.124	1163.24	487.119	-203.798	1133.01	105.539	-232.903	1248.29	42.7401	167.733	1245.89	872.147	152.932	1305.57	1058.2				151.58	1400.02	112.814	189.274	1517	47.4132
5290	0	-293.524	1191.31	922.971				-214.38	1165.84	487.508	-203.18	1133.59	105.831	-232.868	1248.28	42.7715	169.781	1252.66	872.562	155.252	1311.26	1058.29				151.971	1400.44	112.916	189.22	1518.01	46.6069
5291	0	-290.769	1194.97	923.481				-212.696	1167.95	487.859	-203.173	1133.86	106.226	-232.829	1248.31	42.8021	171.883	1259.46	873.243	157.789	1317.26	1058.41				152.221	1401.93	112.754	189.047	1518.02	45.6927
5292	0	-288.185	1198.48	923.924				-211.163	1170.44	488.369	-202.977	1134.02	106.566	-232.834	1248.32	42.798	174.158	1266.13	874.282	160.085	1322.79	1058.63				152.904	1403.64	112.619	189.038	1517.96	44.9497
5293	0	-285.516	1202.1	924.487				-209.631	1173.15	488.877	-202.923	1134.01	107.157	-232.834	1248.32	42.7976	176.481	1272.83	875.449	162.672	1328.57	1058.91				153.346	1404.36	112.605	189.156	1517.88	44.2949
5294	0	-282.533	1205.17	924.773				-207.73	1175.19	489.284	-202.487	1134.44	107.748	-232.826	1248.35	42.8315	178.829	1279.31	876.742	164.983	1333.93	1059.04				153.449	1405.09	112.641	189.147	1518.3	44.1527
5295	0	-279.574	1208.19	925.11				-206.132	1177.64	489.798	-202.247	1134.35	108.313	-232.799	1248.41	42.8387	181.244	1285.58	877.98	167.493	1339.32	1059.14				153.481	1406.29	112.493	189.163	1518.57	44.0483
5296	0	-276.446	1211.46	925.507				-204.126	1179.78	490.167	-202.003	1134.39	108.689	-232.84	1248.5	42.8682	183.514	1290.59	879.134	169.973	1344.59	1059.28				153.339	1407.13	112.339	189.627	1520.6	44.8306
5297	0	-273.307	1214.61	925.83				-202.306	1182.17	490.709	-201.912	1134.83	109.323	-232.837	1248.55	42.8908	185.994	1296.35	879.989	172.431	1349.69	1059.4				153.241	1407.92	112.198	189.773	1521.03	44.7244
5298	0	-270.17	1217.81	926.18				-200.378	1184.42	491.184	-201.409	1135.69	109.963	-232.864	1248.59	42.9154	188.783	1302.23	880.529	174.934	1354.85	1059.54				153.12	1408.66	112.14	189.666	1521.13	44.6244
5299	0	-266.954	1220.92	926.588				-198.348	1186.72	491.787	-201.074	1135.94	110.761	-232.844	1248.74	42.9637	191.889	1308.59	880.765	177.45	1360.04	1059.69				152.881	1409.36	112.024	189.611	1521.78	44.1312
5300	0	-263.632	1223.81	926.995				-196.426	1188.86	492.348	-201.057	1135.81	111.739	-232.883	1248.83	42.9927	194.934	1314.3	880.727	180.029	1365.3	1059.98				152.741	1409.9	111.986	189.494	1522	44.0236
5301	0	-260.509	1226.75	927.7				-194.563	1191.04	493.044	-200.574	1136.93	112.345	-232.9	1248.96	43.0405	197.726	1319.7	880.646	182.674	1370.63	1060.41				152.659	1410.49	111.919	189.421	1522	43.9142
5302	0	-257.2	1229.3	928.373				-192.997	1193.65	494.022	-200.502	1136.69	113.593	-232.931	1249.12	43.0581	200.378	1324.97	880.395	185.351	1376.23	1061.01				153.073	1411.52	111.949	189.4	1522.13	43.84
5303	0	-254.112	1232.06	929.384				-191.243	1195.63	494.913	-199.993	1137.98	114.494	-233.002	1249.34	43.1198	202.831	1330.08	880.119	188.031	1381.71	1061.76				153.326	1412.26	111.891	189.348	1522.23	43.7733
5304	0	-250.918	1234.68	930.361				-190.088	1198.4	496.101	-200.168	1137.97	115.809	-233.101	1249.54	43.1266	205.241	1335.12	879.861	190.582	1387.18	1062.56				153.456	1412.75	111.746	189.435	1523.47	44.0933
5305	0	-247.894	1237.09	931.509				-188.611	1200.45	497.211	-200.317	1136.84	117.522	-232.3	1247.72	42.4536	207.428	1339.91	879.669	193.087	1392.69	1063.36				153.644	1413.06	111.669	189.462	1524.46	44.2514
5306	0	-245.188	1239.67	933.125				-187.299	1202.7	498.538	-201.119	1135.63	119.639	-232.062	1247.02	42.1945	209.672	1344.66	879.621	195.493	1397.99	1064.16				153.794	1413.29	111.567	189.229	1524.65	44.3442
5307	0	-242.222	1241.72	934.689				-186.089	1205.22	499.981	-201.429	1135.46	121.7	-232.178	1247.11	42.1576	211.77	1349.28	879.694	197.856	1403.16	1064.94				153.96	1413.45	111.427	189.235	1524.36	44.1138
5308	0	-239.431	1243.61	936.359				-185.037	1208.2	501.573	-201.393	1137.2	123.149	-232.402	1247.27	42.0452	213.807	1353.72	879.976	199.972	1408.02	1065.68				154.055	1413.56	111.289	189.024	1523.51	43.8207
5309	0	-236.651	1245.62	938.213				-184.181	1211.21	503.18	-201.764	1137.97	124.922	-232.344	1246.69	41.677	215.789	1358.16	880.45	202.081	1412.81	1066.5				154.315	1413.71	111.17	189.237	1523.92	43.9236
5310	0	-234.051	1247.63	940.214				-183.252	1214.15	504.987	-201.966	1138.89	126.985	-232.711	1247	41.6111	217.681	1362.38	881.06	204.195	1417.49	1067.35				154.518	1413.84	111.1	189.256	1524.45	44.0129
5311	0	-231.698	1249.78	942.199				-182.874	1218.93	506.895	-202.242	1140.72	128.78	-233.061	1247.07	41.4847	219.656	1366.35	881.761	206.284	1422.09	1068.34				154.75	1413.92	110.979	189.432	1525.72	44.4284
5312	0	-229.462	1252.1	944.414				-182.058	1220.88	508.736	-202.639	1141.72	130.751	-233.309	1246.74	41.1773	221.495	1370.21	882.509	208.413	1426.55	1069.25				154.798	1413.84	110.873	189.444	1525.98	44.4592
5313	0	-227.145	1253.93	946.639				-181.26	1223.47	510.337	-202.778	1143.2	132.838	-233.704	1246.64	40.9092	223.411	1374.02	883.405	210.244	1430.72	1070.37				154.918	1413.85	110.811	189.423	1526.01	44.4255
5314	0	-224.891	1255.68	948.883				-181.018	1227.31	512.391	-202.891	1145.48	134.685	-234.163	1246.65	40.5692	225.313	1377.7	884.255	212.226	1434.82	1071.37				155.149	1413.82	110.675	189.425	1525.95	44.4234
5315	0	-222.476	1257.29	951.324				-180.65	1230.94	514.177	-203.078	1146.59	136.919	-234.699	1247.03	40.477	226.916	1381.04	885.31	214.331	1438.96	1072.53				155.34	1413.86	110.601	189.176	1524.7	43.9779
5316	0	-220.38	1259.07	953.667				-180.967	1235.69	516.443	-203.152	1148.32	139.063	-234.928	1247.23	40.4116	228.641	1384.31	886.265	216.095	1442.65	1073.53				155.504	1413.86	110.488	189.177	1524.14	43.8418
5317	0	-218.49	1261.3	956.128				-180.607	1239.21	518.074	-202.794	1150.05	140.927	-235.495	1248.49	40.4394	230.217	1387.57	887.232	218.063	1446.44	1074.65				155.587	1413.8	110.402	189.198	1524.25	43.88
5318	0	-216.513	1263.16	958.352				-180.998	1243.97	520.044	-202.27	1151.81	142.895	-235.372	1248.71	40.5177	231.707	1390.56	887.995	219.893	1449.95	1075.62				155.708	1413.79	110.31	189.157	1524.45	43.9794
5319	0	-214.538	1264.72	960.581				-180.78	1247.72	521.62	-201.504	1153.68	144.823	-235.288	1248.42	40.599	233.086	1393.6	888.716	221.685	1453.55	1076.53				155.792	1413.77	110.227	189.152	1524.52	44.0179
5320	0	-212.666	1266.49	962.873				-181.184	1252.86	523.47	-200.851	1155.59	146.728	-234.251	1246.98	40.3159	234.306	1396.45	889.312	223.473	1456.93	1077.38				155.866	1413.81	110.143	189.123	1524.46	44.0796
5321	0	-210.767	1268.33	964.876				-181.267	1257.25	525.08	-199.819	1157.42	148.737	-235.07	1248.39	40.7587	235.787	1399.45	889.76	225.079	1460.32	1078.19				155.904	1413.83	110.049	189.074	1524.53	44.1557
5322	0	-209.121	1270.28	966.863				-181.828	1262.37	526.67	-198.657	1159.21	150.627	-235.821	1249.27	41.1371	237	1402.44	890.038	226.855	1463.74	1078.89				155.887	1413.86	109.898	189.061	1524.49	44.2161
5323	0	-207.592	1272.31	968.764				-182.829	1268.13	528.541	-197.91	1161.29	152.392	-235.155	1249.59	41.2795	238.174	1405.32	890.236	228.235	1466.92	1079.57				155.85	1413.97	109.691	188.979	1524.18	44.2425
5324	0	-206.089	1274.3	970.517				-183.451	1272.85	529.907	-197.009	1163.34	154.135	-234.622	1249.78	41.5052	239.421	1408.28	890.392	229.68	1470.08	1079.96				155.498	1413.81	109.471	189.003	1524.09	44.331
5325	0	-204.675	1276.33	972.337				-184.186	1277.88	531.267	-195.788	1165.55	155.889	-234.359	1250.07	41.7504	240.475	1411.23	890.507	231.243	1473.34	1080.45				155.612	1414.06	109.515	188.94	1523.96	44.3859
5326	0	-203.23	1278.3	973.97				-185.097	1283.07	532.79	-195.396	1168.1	157.347	-234.356	1250.79	41.9696	241.581	1414.25	890.635	232.698	1476.51	1080.84				155.517	1414.18	109.417	188.97	1523.98	44.518
5327	0	-201.492	1280.15	975.358				-185.924	1287.96	534.059	-194.766	1171.11	158.821	-234.848	1252.71	42.3193	242.801	1417.43	890.775	233.859	1479.46	1081.24				155.243	1414.44	109.243	188.872	1523.72	44.5562
5328	0	-199.971	1282.13	976.561				-186.714	1292.62	535.198	-194.93	1174.6	159.959	-235.538	1255.24	42.5013	243.864	1420.65	890.971	235.086	1482.56	1081.57				154.887	1414.61	109.057	188.818	1523.84	44.6764
5329	0	-198.536	1284.19	977.609				-187.669	1297.24	536.413	-195.335	1178.74	160.852	-236.522	1259.15	42.8412	244.937	1423.98	891.124	236.383	1485.74	1081.93				154.537	1414.69	108.869	188.794	1523.88	44.8579
5330	0	-197.097	1286.05	978.454				-188.837	1301.79	537.67	-196.539	1183.92	161.408	-237.985	1264.36	43.2402	245.92	1427.58	891.426	237.547	1488.84	1082.31				154.32	1414.82	108.738	188.73	1523.71	44.9172
5331	0	-195.975	1288.66	979.069				-189.531	1305.55	538.607	-198.253	1189.86	161.581	-239.868	1270.97	43.6022	246.899	1431.48	891.779	238.648	1491.97	1082.78				154.185	1415	108.632	188.709	1523.77	45.0175
5332	0	-194.293	1290.44	979.796				-189.977	1308.76	539.44	-200.467	1196.64	161.532	-242.906	1279.44	44.2913	247.916	1435	891.634	239.872	1495.2	1083.2				154.131	1415.03	108.539	188.656	1523.62	45.0121
5333	0	-192.916	1292.62	980.353				-190.654	1312.36	540.387	-203.347	1204.52	161.272	-246.05	1288.9	44.6164	248.787	1438.56	891.776	241.017	1498.27	1083.7				154.096	1415.01	108.387	188.708	1523.64	45.1124
5334	0	-191.465	1294.56	980.784				-191.358	1316.12	541.316	-206.874	1213.4	160.702	-249.61	1299.49	44.9998	249.803	1442.13	892.004	241.988	1501.29	1084.17				154.049	1415	108.298	188.728	1523.84	45.2315
5335	0	-190.192	1296.75	981.225				-192.136	1319.99	542.408	-210.756	1223.01	160.028	-253.336	1311.31	45.4088	250.904	1445.31	892.025	243.072	1504.32	1084.67				153.952	1415.16	108.325	188.67	1523.58	45.1686
5336	0	-188.742	1298.81	981.55				-192.843	1324.05	542.886	-215.193	1233.48	159.367	-257.583	1324.26	46.2381	251.951	1448.74	892.102	244.207	1507.3	1085.17				153.988	1415.27	108.212	188.619	1523.48	45.2015
5337	0	-187.303	1300.81	981.808				-193.675	1328.5	543.79	-219.716	1244.6	158.937	-261.649	1337.58	47.5256	252.863	1452.23	892.081	245.243	1510.2	1085.66				154.056	1415.5	108.202	188.639	1523.66	45.3343
5338	0	-185.885	1302.79	981.951				-194.62	1333.37	544.505	-224.221	1255.95	158.59	-266.312	1350.91	49.752	253.785	1455.7	892.118	246.215	1512.96	1086.18				154.118	1415.73	108.229	188.59	1523.41	45.3094
5339	0	-184.366	1304.75	982.016				-195.662	1338.91	545.29	-228.828	1268.29	158.621	-271.069	1366.64	52.2506	254.704	1459.05	892.136	247.319	1515.73	1086.67				154.136	1415.9	108.229	188.568	1523.16	45.3095
5340	0	-182.037	1305.56	981.992				-196.636	1344.79	546.132	-233.044	1280.4	158.691	-276.61	1381.66	55.169	255.552	1462.38	891.993	248.384	1518.53	1087.22				153.881	1415.87	108.176	188.504	1523.13	45.3525
5341	0	-180.703	1307.54	982.068				-197.583	1350.93	547.043	-237.443	1292.97	159.122	-282.239	1396.01	58.1185	256.638	1465.56	891.908	249.204	1521.16	1087.73				153.785	1415.99	108.147	188.475	1523.05	45.3797
5342	0	-179.894	1310.32	982.071				-198.552	1357.52	548.019	-241.449	1305.44	159.809	-288.242	1410.25	61.2592	257.541	1468.81	891.75	250.167	1523.77	1088.26				153.775	1415.77	108.06	188.447	1522.94	45.3851
5343	0	-178.542	1312.27	982.305				-200.225	1365.5	549.14	-245.627	1318.75	160.731	-294.275	1424.21	64.673	258.249	1472.25	891.513	251.072	1526.33	1088.82				153.728	1415.95	108.048	188.421	1522.85	45.4367
5344	0	-177.122	1313.82	982.337				-201.255	1372.66	550.157	-249.227	1331.33	161.616	-300.538	1437.6	68.2953	258.869	1475.6	891.231	251.935	1528.94	1089.44				153.571	1416.34	108.191	188.379	1523.01	45.4881
5345	0	-175.686	1315.43	982.395				-202.267	1379.86	551.346	-251.741	1343.03	162.402	-306.466	1450.87	71.8423	259.619	1478.84	890.906	252.77	1531.54	1090.07				153.58	1416.57	108.236	188.34	1523.01	45.5257
5346	0	-174.621	1317.37	982.451				-203.961	1388.44	552.66	-252.717	1353.25	162.744	-311.857	1463.49	75.3817	260.184	1482.3	890.711	253.488	1534	1090.72				153.411	1416.52	108.165	188.516	1524.32	46.0438
5347	0	-173.439	1319.11	982.497				-205.897	1397.47	554.136	-255.647	1365.95	164.146	-316.981	1475.96	78.7514	260.697	1485.66	890.494	254.268	1536.53	1091.38				153.292	1416.65	108.168	188.47	1525.71	46.5534
5348	0	-172.468	1321.07	982.458				-207.202	1405.43	555.548	-257.653	1378.2	165.389	-321.638	1488.4	82.0506	261.132	1489.03	890.355	255.013	1539.08	1092.08				153.325	1416.78	108.173	188.299	1523.79	45.7972
5349	0	-171.615	1323	982.405				-209.204	1414.55	557.218	-259.363	1389.92	166.577	-325.544	1500.78	84.9719	261.692	1492.22	890.139	255.726	1541.58	1092.79				153.323	1416.86	108.186	188.338	1522.96	45.5794
5350	0	-170.876	1325.27	982.259				-210.218	1421.84	558.375	-260.847	1400.92	167.622	-329.207	1513.28	88.1629	262.235	1495.6	890.005	256.472	1544.14	1093.45				153.303	1417.1	108.213	188.34	1523.02	45.5944
5351	0	-170.118	1327.56	982.135				-211.934	1430.45	559.973	-263.423	1414.26	169.844	-332.146	1526.07	91.0923	262.63	1498.77	889.768	256.998	1546.51	1094.02				153.298	1417.23	108.271	188.344	1523.21	45.607
5352	0	-169.408	1329.97	981.899				-213.203	1438.47	561.395	-265.614	1427.05	171.558	-334.559	1539.3	93.8945	263.786	1499.95	889.508	257.583	1548.89	1094.56				153.231	1417.25	108.206	188.35	1523.16	45.5374
5353	0	-168.808	1332.53	981.659				-214.428	1446.43	562.738	-267.806	1439.73	173.396	-336.27	1552.5	96.5322	263.493	1504.35	889.512	258.126	1551.27	1095.1				153.203	1417.38	108.232	188.374	1523.14	45.4743
5354	0	-168.243	1335.35	981.396				-215.732	1455.1	563.95	-270.079	1452.09	175.135	-337.563	1565.85	99.0085	263.779	1507.44	889.394	258.616	1553.57	1095.57				153.19	1417.55	108.252	188.395	1523.25	45.4925
5355	0	-167.788	1338.04	981.005				-217.177	1463.9	565.617	-271.324	1463.35	176.359	-338.441	1579.85	101.368	264.051	1510.37	889.326	259.223	1555.93	1095.95				153.102	1417.56	108.229	188.423	1523.38	45.4933
5356	0	-167.667	1341.12	980.641				-218.553	1472.65	567.404	-272.832	1474.82	177.917	-338.842	1593.53	103.694	264.375	1513.24	889.236	259.822	1558.2	1096.36				153.096	1417.64	108.24	188.467	1523.26	45.4204
5357	0	-167.281	1344.34	980.185				-219.434	1481.36	569.198	-274.338	1486.82	179.555	-339.02	1607.2	105.984	264.746	1516.04	889.158	260.605	1560.84	1096.76				153.033	1417.81	108.233	188.467	1523.52	45.4325
5358	0	-167.223	1347.62	979.84				-220.371	1489.76	570.72	-277.412	1501.36	181.781	-338.973	1620.84	108.166	265.32	1519.03	889.031	261.217	1563.22	1097.19				152.876	1417.77	108.256	188.549	1523.83	45.497
5359	0	-167.17	1351.02	979.622				-221.251	1497.88	571.77	-278.619	1513.22	183.208	-338.849	1634.48	110.441	265.741	1521.89	888.958	261.871	1565.55	1097.56				152.813	1417.94	108.319	188.588	1524.14	45.545
5360	0	-167.442	1354.87	979.263				-221.641	1505.62	572.998	-279.726	1524.54	184.877	-338.439	1647.75	112.695	266.185	1524.67	888.858	262.449	1567.66	1097.98				152.641	1417.98	108.305	188.583	1524.24	45.5006
5361	0	-167.308	1358.45	978.838				-222.112	1513.77	574.222	-280.85	1536.1	186.236	-337.936	1660.73	114.907	266.075	1526.94	888.7	263.044	1569.75	1098.37				152.557	1418.09	108.321	188.61	1524.33	45.4743
5362	0	-167.49	1362.55	978.658				-222.645	1521.93	575.388	-281.926	1547.83	187.78	-337.858	1673.48	117.165	266.378	1529.65	888.495	263.541	1571.55	1098.66				152.433	1418.24	108.368	188.639	1524.61	45.5465
5363	0	-167.703	1366.87	978.212				-222.7	1529.51	576.385	-282.819	1559.41	189.096	-337.555	1685.64	119.243	266.715	1532.38	888.316	264.077	1573.29	1098.9				152.322	1418.41	108.448	188.618	1524.53	45.3809
5364	0	-167.901	1371.12	977.727				-222.952	1537.74	577.167	-283.913	1571.33	190.394	-337.598	1697.65	121.401	267.124	1535.1	888.181	264.743	1575.2	1099.05				152.207	1418.57	108.482	188.672	1524.46	45.3114
5365	0	-168.304	1375.42	977.381				-223.001	1545.35	577.924	-284.002	1581.97	191.555	-337.762	1709.3	123.6	267.394	1537.72	887.979	265.426	1576.94	1099.09				152.074	1418.75	108.571	188.713	1524.85	45.3811
5366	0	-168.898	1379.77	976.808				-222.795	1552.67	578.422	-284.682	1593.18	192.682	-337.856	1720.48	125.646	267.66	1540.34	887.65	266.097	1578.72	1099.02				151.942	1418.95	108.651	188.765	1525.14	45.3584
5367	0	-169.173	1384.38	976.228				-222.861	1560.4	579.073	-284.026	1602.83	193.268	-338.114	1731.44	127.601	267.875	1542.99	887.313	266.478	1580.75	1099.06				151.924	1419.16	108.707	188.851	1525.81	45.4972
5368	0	-169.838	1389.32	975.707				-222.117	1566.93	578.947	-283.694	1612.81	193.789	-338.072	1741.77	129.361	267.849	1545.58	887.128	266.702	1583.34	1099.05				151.824	1419.34	108.828	188.873	1526.04	45.4022
5369	0	-170.277	1393.82	974.913				-221.857	1574.09	579.087	-283.542	1623.01	194.426	-338.354	1752.08	131.07	267.964	1548.18	886.853	267.158	1585.03	1098.66				151.632	1419.43	108.972	188.901	1526.1	45.306
5370	0	-170.966	1398.39	974.107				-221.778	1581.64	579.181	-283.329	1633.11	194.963	-338.138	1761.68	132.459	267.975	1550.65	886.587	267.456	1586.88	1098.53				151.153	1419.27	109.091	188.919	1525.91	45.1236
5371	0	-171.848	1403.21	973.463				-220.773	1587.75	578.861	-282.9	1642.81	195.303	-337.814	1771.39	133.762	268.023	1553.24	886.265	267.689	1588.76	1098.39				151.099	1419.51	109.272	188.938	1525.86	44.9774
5372	0	-172.326	1407.89	972.57				-220.314	1594.63	578.617	-282.5	1652.46	195.563	-337.39	1780.72	134.882	267.876	1555.8	885.964	267.8	1590.69	1098.19				151.086	1419.84	109.482	188.969	1526.04	44.9014
5373	0	-173.01	1412.61	971.824				-219.519	1600.74	578.161	-281.965	1661.84	195.702	-336.786	1789.89	135.674	267.839	1558.27	885.632	267.874	1592.74	1097.95				151.004	1420.09	109.685	188.967	1526.12	44.7817
5374	0	-173.717	1417.32	970.723				-218.742	1606.79	577.582	-281.248	1670.85	195.693	-335.687	1798.5	136.18	267.899	1560.72	885.151	267.887	1594.82	1097.61				150.727	1420.27	109.865	188.977	1526.17	44.7147
5375	0	-174.637	1422.18	969.842				-217.942	1612.88	576.949	-280.282	1679.43	195.514	-334.405	1807.05	136.389	267.8	1563.3	884.775	267.974	1596.93	1097.22				150.817	1420.56	110.089	189.006	1526.3	44.6636
5376	0	-175.333	1426.63	968.855				-217.16	1618.58	576.226	-279.004	1687.47	195.15	-332.882	1815.53	136.419	267.526	1565.68	884.331	267.934	1599.06	1096.78				150.521	1420.73	110.2	189.085	1526.31	44.5569
5377	0	-176.019	1430.92	967.76				-216.361	1624.43	575.354	-277.357	1694.9	194.592	-330.973	1823.33	136.103	267.48	1568.28	883.871	267.999	1600.94	1096.15				150.509	1420.99	110.358	189.102	1526.31	44.5056
5378	0	-176.831	1435.35	966.52				-215.711	1630.45	574.563	-275.429	1701.84	193.923	-328.643	1830.95	135.501	267.097	1570.74	883.484	268.032	1603.03	1095.56				150.432	1421.25	110.536	189.107	1526.34	44.4144
5379	0	-177.484	1439.67	965.311				-214.629	1635.37	573.532	-272.684	1707.59	192.761	-326.333	1838.18	134.649	266.742	1573.22	882.831	268.068	1604.84	1095.02				150.308	1421.5	110.699	189.12	1526.4	44.3888
5380	0	-178.328	1444.06	964.231				-213.739	1640.52	572.403	-269.851	1713.1	191.518	-324.168	1845.35	133.489	266.456	1575.75	882.248	267.902	1606.83	1094.36				150.248	1421.77	110.927	189.121	1526.42	44.336
5381	0	-178.999	1448.13	962.944				-212.959	1645.72	571.314	-266.97	1718.41	190.178	-321.494	1852.21	132.106	266.183	1578.26	881.859	267.808	1609.21	1093.85				150.061	1422.07	111.181	189.121	1526.42	44.3208
5382	0	-179.94	1452.39	961.594				-212.159	1650.58	570.071	-264.285	1723.81	188.855	-318.336	1858.23	130.482	265.597	1580.78	881.182	267.621	1610.97	1093.29				149.91	1422.33	111.508	189.13	1526.44	44.2647
5383	0	-180.553	1456.35	960.285				-211.267	1655.23	568.755	-261.911	1729.44	187.592	-315.319	1864.26	128.798	265.353	1583.43	880.689	267.466	1613.04	1092.64				150.145	1422.93	111.817	189.199	1526.4	44.2329
5384	0	-181.413	1460.52	959.076				-210.309	1659.75	567.462	-259.887	1735.31	186.398	-312.572	1870.2	126.829	265.016	1586.06	880.216	267.144	1613.68	1092.09				150.073	1423.21	111.966	189.209	1526.38	44.1882
5385	0	-182.256	1464.67	957.704				-209.474	1663.98	566.067	-258.201	1741.4	185.256	-309.501	1875.98	124.993	264.587	1588.63	879.565	266.762	1614.91	1091.5				149.94	1423.46	112.114	189.197	1526.4	44.1175
5386	0	-183.155	1468.78	956.314				-208.57	1668.13	564.539	-256.795	1747.59	184.134	-306.277	1881.12	122.684	264.236	1591.27	879.113	266.403	1616.88	1090.84				149.872	1423.7	112.285	189.2	1526.4	44.082
5387	0	-184.043	1472.9	955.144				-207.7	1672.25	562.912	-255.588	1753.77	182.993	-303.106	1886.01	120.336	263.745	1593.97	878.621	265.849	1619.18	1090.38				149.764	1423.9	112.467	189.201	1526.4	44.0817
5388	0	-184.921	1477.07	953.878				-206.626	1675.69	561.176	-254.482	1759.79	181.797	-300.325	1890.8	118.032	263.314	1596.6	878.151	265.349	1621.35	1089.92				149.627	1424.12	112.604	189.253	1526.31	44.0008
5389	0	-185.989	1481.27	952.596				-205.699	1679.41	559.415	-253.382	1765.53	180.519	-297.331	1895.39	115.519	262.897	1599.31	877.73	264.688	1623.66	1089.4				149.55	1424.37	112.805	189.244	1526.29	43.9781
5390	0	-186.865	1485.32	951.088				-204.63	1682.76	557.63	-252.22	1770.89	179.184	-294.598	1899.57	113.076	262.412	1601.9	877.311	264.025	1625.77	1088.93				149.658	1424.76	113.078	189.278	1526.37	43.9092
5391	0	-187.95	1489.47	949.989				-203.603	1686.04	555.689	-251.08	1776.01	177.861	-292.342	1903.63	110.633	261.89	1604.53	876.919	263.199	1628.42	1088.49				149.455	1424.96	113.277	189.303	1526.5	43.9211
5392	0	-189.078	1493.84	948.75				-202.493	1689.06	553.666	-249.569	1780.44	176.265	-289.654	1907.2	108.203	261.576	1607.29	876.569	262.443	1630.54	1088.03				149.332	1425.18	113.517	189.344	1526.44	43.8351
5393	0	-190.001	1498	947.453				-201.429	1692.12	551.632	-247.443	1783.82	174.418	-287.685	1910.67	105.703	260.762	1609.78	876.161	261.491	1632.99	1087.6				149.203	1425.25	113.703	189.362	1526.31	43.7528
5394	0	-191.205	1502.25	946.25				-200.496	1695.14	549.678	-245.71	1787.43	172.225	-285.945	1913.88	103.306	260.101	1612.32	875.766	260.587	1635.15	1087.01				148.787	1425	113.844	189.402	1526.29	43.6636
5395	0	-192.444	1506.64	944.981				-199.406	1697.91	547.531	-241.833	1788.36	169.449	-283.684	1916.77	100.694	259.47	1614.74	875.553	259.671	1637.33	1086.52				148.738	1425.07	113.987	189.483	1526.33	43.6156
5396	0	-193.731	1511.08	943.825				-198.376	1700.72	545.419	-239.561	1790.25	167.208	-281.699	1919.25	97.9646	258.438	1616.68	875.24	258.669	1639.83	1085.99				149.065	1425.63	114.254	189.499	1526.17	43.5026
5397	0	-194.905	1515.64	942.591				-197.66	1703.54	543.389	-237.886	1792.71	165.108	-279.615	1921.65	95.1474	257.717	1619.02	874.964	257.738	1642.18	1085.35				148.6	1425.34	114.316	189.556	1526.29	43.5173
5398	0	-196.058	1519.99	941.287				-196.667	1705.94	541.119	-236.735	1795.89	162.806	-277.611	1924.02	92.2022	257.004	1621.19	874.694	256.722	1644.6	1084.74				148.471	1425.37	114.434	189.531	1526.3	43.4876
5399	0	-197.447	1524.56	939.995				-195.761	1707.74	538.78	-235.185	1798.03	160.554	-275.884	1926.29	89.2129	256.041	1623.26	874.345	255.653	1646.96	1084.1				148.337	1425.5	114.579	189.574	1526.2	43.4091
5400	0	-198.717	1529.24	938.692				-194.849	1709.65	536.356	-234.258	1800.44	158.493	-273.332	1928.08	85.796	255.167	1625.16	874.067	254.583	1649.15	1083.39				148.08	1425.52	114.7	189.601	1526.23	43.4451
5401	0	-200.221	1533.89	937.545				-194.133	1711.45	534.039	-233.004	1802.45	156.07	-271.099	1929.88	82.4627	254.455	1627.31	873.821	253.465	1651.68	1082.78				148.152	1425.74	114.89	189.611	1526.32	43.4645
5402	0	-202.01	1538.99	936.249				-193.553	1713.37	531.626	-231.835	1803.99	153.642	-268.881	1931.4	79.0791	253.626	1629.49	873.615	252.284	1654.09	1082.21				148.079	1425.9	115.015	189.595	1526.3	43.4042
5403	0	-203.88	1544.32	935.014				-192.878	1714.87	528.992	-231.141	1805.94	151.288	-266.653	1932.58	75.4435	252.94	1631.65	873.413	250.992	1656.43	1081.58				147.941	1425.97	115.197	189.609	1526.29	43.4139
5404	0	-204.73	1547.99	933.704				-192.389	1716.47	526.541	-229.966	1806.98	148.941	-264.785	1933.7	71.799	251.936	1633.71	873.155	249.661	1659.19	1081.02				147.822	1426.06	115.336	189.649	1526.19	43.374
5405	0	-206.213	1552.5	932.511				-191.738	1717.75	524.082	-229.189	1808.21	146.626	-262.715	1934.19	68.0337	250.85	1635.8	872.946	248.349	1661.81	1080.44				147.713	1426.24	115.502	189.68	1526.21	43.3909
5406	0	-207.796	1557.36	931.286				-191.266	1719.14	521.442	-227.962	1808.5	143.806	-260.591	1934.26	64.0362	249.568	1637.66	872.785	246.882	1664.4	1079.91				147.629	1426.37	115.701	189.678	1526.25	43.3877
5407	0	-209.465	1562.31	930.072				-190.813	1720.27	518.819	-226.948	1808.58	141.202	-258.511	1933.99	59.8195	248.29	1639.85	872.549	245.325	1667.16	1079.45				147.409	1426.33	115.945	189.666	1526.23	43.3832
5408	0	-211.323	1567.29	928.916				-190.361	1721.16	516.154	-225.699	1808.01	138.335	-256.235	1932.85	55.4542	246.952	1642.07	872.312	243.765	1669.95	1078.87				147.296	1426.42	116.108	189.666	1526.22	43.3794
5409	0	-213.067	1572.19	927.589				-190.465	1722.74	513.65	-224.826	1807.4	135.369	-253.46	1931.06	50.7437	245.826	1644.56	872.051	242.099	1672.73	1078.38				147.086	1426.48	116.287	189.599	1526.08	43.3072
5410	0	-214.634	1576.82	926.297				-189.793	1722.77	510.915	-223.733	1806.29	132.267	-251.19	1929.18	45.9715	244.186	1646.81	871.809	240.372	1676.01	1077.98				146.889	1426.54	116.558	189.667	1526.16	43.3612
5411	0	-216.867	1582.27	925.136				-190.335	1724.73	508.808	-222.615	1804.4	129.084	-248.045	1925.81	43.0618	242.557	1649.18	871.529	238.546	1678.96	1077.36				146.735	1426.65	116.941	189.667	1526.22	43.3812
5412	0	-218.984	1587.67	923.85				-190.571	1725.92	506.203	-220.924	1802.29	126.343	-246.792	1925.96	43.68	241.033	1651.92	871.339	236.658	1682.01	1076.91				146.529	1426.67	117.216	189.706	1526.13	43.3553
5413	0	-220.894	1592.84	922.594				-190.296	1726.3	503.441	-219.703	1800.83	123.547	-246.235	1927.82	45.0825	239.296	1654.54	871.078	234.728	1685.24	1076.25				146.371	1426.83	117.565	189.691	1526.04	43.2931
5414	0	-223.33	1598.61	921.308				-189.953	1726.73	500.671	-219.902	1801.45	121.935	-244.669	1928.87	45.8824	237.442	1657.24	870.715	232.625	1688.36	1075.72				145.921	1426.69	117.737	189.695	1526.01	43.2518
5415	0	-225.689	1604.09	920.032				-189.749	1727.28	498.05	-218.72	1800.43	119.439	-242.912	1929.39	46.7241	235.456	1660.03	870.454	230.529	1692	1075.26				145.597	1426.68	118.031	189.764	1526.03	43.2558
5416	0	-227.682	1609.1	918.786				-189.683	1727.79	495.651	-219.01	1802.27	118.453	-241.428	1930.09	47.6495	233.401	1662.97	870.117	228.292	1695.89	1074.8				145.464	1426.83	118.466	189.798	1526.17	43.2323
5417	0	-230.55	1614.99	917.585				-189.749	1728.82	493.736	-217.002	1801.48	116.668	-240.067	1930.29	48.165	231.372	1666.03	869.765	225.985	1699.62	1074.27				145.512	1427.16	118.978	189.788	1526.17	43.2661
5418	0	-232.869	1620.54	916.536				-189.695	1730.5	492.233	-215.411	1801.99	115.867	-239.294	1930.06	48.5614	229.106	1669.06	869.431	223.466	1703.54	1073.87				145.836	1427.94	119.792	189.782	1526.14	43.2327
5419	0	-235.487	1626.12	915.625				-189.43	1733.17	491.075	-211.311	1800.25	114.203	-238.845	1929.93	48.6419	226.829	1672.27	869.096	220.982	1706.92	1073.1				145.781	1428.22	120.344	189.823	1526.02	43.1988
5420	0	-238.046	1631.39	914.798				-188.985	1736.39	490.089	-208.331	1799.5	112.464	-238.458	1930.01	48.8613	224.497	1675.61	868.77	218.368	1710.73	1072.61				145.618	1428.52	121.027	189.873	1526.14	43.1656
5421	0	-241.292	1637.39	914.132				-188.501	1740.07	489.38	-208.236	1802.97	112.879	-238.119	1930.12	49.1762	221.808	1678.91	868.388	215.465	1714.78	1072.17				145.736	1429.3	122.089	189.87	1526.2	43.2119
5422	0	-243.67	1642.1	913.65				-188.35	1744.14	488.835	-204.668	1801.6	110.791	-237.885	1930.29	49.3558	219.123	1682.16	868.19	212.572	1718.82	1071.62				145.482	1429.62	122.929	189.781	1526.16	43.2936
5423	0	-246.266	1646.8	913.482				-188.54	1748.2	488.36	-202.691	1800.49	109.641	-237.814	1930.41	49.3624	216.662	1685.75	867.865	209.718	1723.48	1071.24				145.359	1430.55	124.198	189.789	1526.18	43.3696
5424	0	-249.061	1651.61	913.382				-189.131	1751.45	488.177	-202.195	1801.01	109.3	-237.745	1930.45	49.3785	213.902	1689.22	867.659	206.683	1727.7	1070.98				144.933	1431.05	125.38	189.633	1526.22	43.4248
5425	0	-251.802	1656.25	913.444				-190.507	1754.49	488.256	-202.648	1802.35	109.449	-237.748	1930.48	49.365	211.146	1692.66	867.552	203.678	1732.32	1070.86				145.106	1431.92	126.6	189.644	1526.41	43.6676
5426	0	-254.65	1660.75	913.765				-192.499	1756.78	488.856	-202.742	1802.75	109.252	-237.835	1930.58	49.3449	208.179	1695.97	867.592	200.848	1735.87	1071.02				144.43	1431.46	127.971	189.619	1526.43	43.7999
5427	0	-256.739	1663.95	914.344				-194.549	1757.86	488.958	-203.315	1802.43	109.035	-237.908	1930.54	49.2464	205.138	1699.29	867.788	197.982	1739.36	1070.81				144.938	1432.51	130.194	189.518	1526.57	44.0608
5428	0	-259.568	1667.99	915.143				-196.816	1758.93	489.4	-203.644	1802.11	108.826	-237.974	1930.53	49.1788	202.013	1702.58	868.184	195.253	1743.17	1071.02				144.44	1433	132.137	189.412	1526.82	44.3811
5429	0	-262.64	1672.39	916.263				-199.066	1759.72	489.813	-204.628	1802.58	109	-238.019	1930.48	49.119	198.837	1705.69	868.771	192.374	1747.56	1071.57				143.983	1434.53	134.322	189.356	1527.01	44.7552
5430	0	-266.014	1677.23	917.352				-201.254	1760.5	490.195	-204.889	1802.24	108.834	-238.107	1930.49	49.0697	195.679	1708.7	869.525	189.587	1752.14	1072.32				143.839	1435.93	136.533	189.279	1527.07	45.2521
5431	0	-268.703	1681.21	918.504				-203.221	1761.44	490.435	-204.95	1801.69	108.44	-238.157	1930.46	49.0034	192.593	1711.74	870.38	186.885	1756.73	1073.07				143.656	1437.65	138.847	189.319	1527	45.6572
5432	0	-271.668	1685.48	919.415				-204.846	1762.39	490.474	-205.123	1801.6	108.332	-238.13	1930.41	48.9924	189.676	1714.83	871.431	183.938	1761.24	1073.88				143.569	1439.48	141.423	189.353	1527.32	46.0971
5433	0	-274.096	1689.01	920.008				-206.151	1763.41	490.279	-205.296	1801.75	108.205	-238.125	1930.41	49.0088	186.855	1717.97	872.661	181.026	1765.6	1074.61				143.653	1441.47	144.154	189.338	1525.73	45.9187
5434	0	-277.135	1693.48	920.539				-207.298	1764.82	490.185	-205.236	1801.01	107.853	-238.118	1930.41	49.0414	184.098	1721.17	873.895	178.117	1770.02	1075.23				143.806	1443.83	147.164	189.376	1525.03	46.5319
5435	0	-279.866	1697.6	920.882				-208.507	1766.46	490.052	-205.262	1801.85	107.695	-238.108	1930.46	49.0521	181.413	1724.38	875.004	175.136	1774.27	1075.89				143.979	1446.51	150.42	189.259	1525	47.3
5436	0	-282.76	1702.02	921.123				-209.563	1768.21	489.938	-205.405	1802.69	107.737	-238.076	1930.46	49.118	178.979	1727.86	875.991	172.194	1778.47	1076.36				144.309	1449.79	154.059	189.22	1525.19	47.9856
5437	0	-285.427	1706.07	921.172				-210.487	1769.5	489.506	-205.355	1802.99	107.6	-238.025	1930.48	49.1714	176.628	1731.37	876.958	169.379	1782.55	1076.74				144.545	1453.23	157.847	189.237	1525.75	48.8469
5438	0	-287.597	1709.32	921.043				-211.628	1771.05	489.439	-205.28	1803.15	107.352	-238.017	1930.53	49.1831	174.592	1735.09	877.826	166.507	1786.59	1077.09				144.184	1457.01	161.749	189.234	1526.34	49.8676
5439	0	-290.231	1713.65	920.86				-212.851	1772.77	489.298	-205.256	1803.42	107.08	-237.993	1930.54	49.1834	172.529	1738.6	878.465	163.695	1790.43	1077.26				144.051	1461.67	166.017	189.029	1526.97	51.3554
5440	0	-293.345	1718.44	920.604				-214.195	1774.29	489.195	-205.448	1804.3	106.839	-237.972	1930.52	49.1858	170.772	1741.18	878.751	160.766	1794.15	1077.29				143.633	1466.7	170.681	188.813	1527.77	53.277
5441	0	-296.136	1722.84	920.323				-215.482	1775.49	489.146	-205.816	1805.55	106.751	-237.959	1930.55	49.1835	168.494	1747.96	879.289	157.925	1797.69	1077.25				143.374	1472.59	175.734	188.415	1528.83	55.6561
5442	0	-298.622	1727.05	919.797				-216.775	1776.6	488.642	-208.075	1811.38	108.881	-237.964	1930.57	49.1971	166.706	1752.43	879.49	155.322	1801.24	1077.19				142.382	1478.83	181.119	187.946	1530.16	58.5865
5443	0	-300.891	1731.17	919.341				-218.135	1777.81	488.498	-208.68	1818.71	110.007	-237.936	1930.57	49.1767	165.049	1755.73	879.375	152.749	1804.5	1076.95				141.421	1485.8	186.554	187.382	1531.63	61.8967
5444	0	-302.942	1734.85	918.679				-219.464	1778.86	488.102	-210.102	1825.11	111.674	-237.935	1930.56	49.176	163.382	1759.25	878.964	150.296	1807.76	1076.65				140.52	1493.19	192.213	186.67	1533.31	65.5702
5445	0	-305.152	1738.84	918.297				-220.762	1779.81	487.864	-210.757	1828.04	112.378	-237.928	1930.62	49.1874	161.862	1762.68	878.531	148.203	1810.91	1076.27				139.762	1501.27	198.118	185.756	1535.34	69.9094
5446	0	-307.017	1742.58	917.792				-222.091	1780.67	487.502	-211.342	1829.48	112.386	-237.966	1930.57	49.1619	160.214	1766.27	877.949	146.099	1813.82	1075.74				138.81	1509.98	204.352	184.591	1537.85	74.9862
5447	0	-308.823	1746.19	917.505				-223.448	1781.44	487.136	-209.9	1824.21	110.886	-237.937	1930.58	49.1801	158.851	1769.4	877.374	144.402	1816.79	1075.16				137.573	1518.83	210.371	183.155	1540.9	80.4057
5448	0	-309.097	1747.88	917.397				-224.748	1782.04	486.685	-209.521	1820.07	109.45	-237.95	1930.57	49.1778	157.492	1772.69	876.89	142.698	1819.6	1074.4				136.175	1527.92	216.53	181.752	1545.08	86.8398
5449	0	-309.963	1750.19	917.091				-226.006	1782.53	486.39	-209.443	1818.66	108.72	-237.958	1930.56	49.1571	156.192	1776.06	876.375	141.308	1822.43	1073.54				134.264	1536.9	222.382	180.036	1550.26	93.6022
5450	0	-311.208	1752.84	917.143				-227.443	1783.15	486.262	-209.724	1818.98	108.648	-237.984	1930.6	49.1671	155.092	1778.97	876.005	139.846	1825.24	1072.51				132.093	1546.23	227.848	178.389	1556.65	99.8021
5451	0	-313.827	1757.2	917.315				-228.806	1783.8	486.164	-210.05	1819.68	108.771	-238.013	1930.61	49.1403	154.065	1781.75	875.713	138.661	1828.2	1071.41				130.408	1555.66	232.837	176.686	1565.32	103.891
5452	0	-315.839	1760.72	917.54				-230.169	1784.56	486.209	-210.224	1819.67	108.628	-238.013	1930.6	49.1397	153.066	1784.88	875.767	137.476	1831.22	1070.4				127.677	1564.46	237.135	174.321	1576.52	107.495
5453	0	-318.422	1764.91	917.721				-231.31	1785.16	485.993	-210.571	1820.16	108.756	-238.025	1930.56	49.092	152.071	1788.12	876.18	136.281	1834.26	1069.43				125.297	1575.11	239.611	171.539	1590.05	110.69
5454	0	-320.18	1767.78	918.06				-232.22	1785.55	486.047	-210.828	1820.59	108.83	-238.047	1930.57	49.0772	151.349	1790.54	876.651	135.19	1837.4	1068.5				123.36	1587.14	240.303	168.603	1604.72	111.904
5455	0	-320.57	1768.34	918.104				-233.157	1786.5	485.957	-211.012	1820.85	108.815	-238.089	1930.61	49.0762	150.505	1792.98	877.298	134.317	1840.76	1067.78				120.782	1599.94	239.458	165.52	1620.15	111.743
5456	0	-321.884	1770.13	918.191				-233.932	1787.28	486.187	-211.101	1820.87	108.823	-238.083	1930.52	49.0499	149.547	1795.41	878.123	133.308	1843.92	1066.99				117.295	1612.92	237.556	162.521	1636.39	110.427
5457	0	-322.394	1770.91	918.244				-234.498	1787.81	485.873	-211.19	1821.01	108.814	-238.082	1930.52	49.0481	148.838	1797.35	879.186	132.475	1847.19	1066.41				116.115	1627.13	235.303	159.823	1653.68	108.161
5458	0	-323.643	1772.88	918.482				-234.981	1788.63	485.923	-211.291	1821.17	108.864	-238.106	1930.55	49.0629	148.285	1798.64	880.157	132.018	1850.49	1065.84				112.492	1641	231.31	157.232	1671.71	105.112
5459	0	-324.4	1774.53	918.644				-235.353	1789.36	485.825	-211.191	1819.35	108.283	-238.117	1930.53	49.0522	147.702	1800.11	881.217	131.903	1853.99	1065.42				111.056	1656.35	226.956	155.088	1690.58	101.484
5460	0	-325.586	1776.96	918.794				-235.793	1790.22	485.966	-211.073	1817.77	107.798	-238.102	1930.52	49.0501	146.213	1803.01	882.639	131.347	1856.97	1065.29				108.894	1672.11	221.664	153.057	1710.25	97.4301
5461	0	-325.894	1778.58	918.86				-236.189	1791.13	486.184	-210.328	1815.19	106.547	-238.115	1930.46	49.0377	146.462	1804.54	883.701	130.922	1859.94	1064.97				107.007	1688.54	215.877	151.701	1731.14	93.1342
5462	0	-326.431	1781.02	919.074				-236.417	1791.94	486.19	-209.992	1814.24	106.413	-238.125	1930.47	49.0401	144.935	1806.37	884.564	130.385	1862.7	1064.47				104.416	1705.09	209.177	150.942	1752.72	88.5927
5463	0	-326.921	1783.84	919.079				-236.598	1792.9	486.16	-210.998	1816.54	107.444	-238.132	1930.44	49.0264	144.444	1808.59	885.533	130.054	1865.32	1064.02				103.256	1722.44	202.297	150.571	1774.89	83.8142
5464	0	-326.409	1785.76	919.236				-236.805	1794.2	486.358	-211.426	1820.08	108.29	-238.131	1930.44	49.0257	144.236	1810.86	886.437	129.374	1867.65	1063.62				102.132	1739.98	195.022	150.698	1797.48	78.9603
5465	0	-324.678	1786.43	919.078				-236.892	1795.54	486.43	-212.236	1823.8	109.405	-238.136	1930.47	49.0392	144.005	1813.19	887.307	129.079	1869.96	1063.11				102.873	1758.86	188.03	151.182	1820.26	74.1101
5466	0	-324.303	1788.93	919.077				-236.783	1796.75	486.405	-212.036	1821.55	108.632	-238.126	1930.47	49.0409	143.989	1815.55	887.988	128.473	1871.93	1062.6				103.807	1777.76	180.986	152.215	1843.43	69.43
5467	0	-324.641	1793.05	919.38				-236.736	1798.26	486.447	-211.491	1820.23	108.866	-238.121	1930.45	49.0275	144.352	1818.23	888.566	128.522	1874.43	1062.19				105.163	1796.77	174.191	153.425	1866.42	65.0278
5468	0	-324.025	1796.02	919.29				-236.555	1799.72	486.498	-211.385	1820.17	108.327	-238.124	1930.47	49.0392	144.716	1820.91	889.052	129.158	1877.37	1061.71				107.166	1816.13	167.332	155.896	1890.35	61.4853
5469	0	-323.93	1799.91	919.452				-236.396	1801.35	486.762	-211.443	1820.89	108.463	-238.09	1930.51	49.0649	145.474	1823.85	889.34	129.683	1880.2	1061.26				109.36	1835.44	160.636	158.825	1914.4	58.596
5470	0	-323.269	1803.31	919.459				-236.068	1802.8	486.892	-211.502	1821.22	109.122	-238.097	1930.51	49.1141	146.154	1826.7	889.483	130.542	1883.25	1060.89				114.017	1855.6	155.57	162.047	1938.36	56.3513
5471	0	-322.488	1806.79	919.603				-235.711	1804.4	486.695	-211.683	1822.58	109.071	-238.09	1930.5	49.0927	147.994	1829.84	889.594	131.292	1886.14	1060.49				118.051	1875.3	150.468	165.405	1961.87	54.8352
5472	0	-321.988	1810.91	919.778				-235.271	1805.94	486.785	-211.991	1824.27	109.549	-238.094	1930.52	49.1156	149.165	1833.05	889.279	132.365	1889.36	1060.07				121.438	1894.11	145.497	169.454	1985.33	54.0493
5473	0	-322.138	1815.54	919.946				-234.853	1807.45	486.949	-212.327	1826.07	110.163	-238.084	1930.52	49.1174	150.166	1836.32	888.961	133.23	1892.54	1059.7				124.644	1912.23	141.129	173.693	2008.04	54.0185
5474	0	-321.78	1819.91	920.077				-234.272	1808.88	487.134	-212.573	1827.76	110.715	-238.094	1930.52	49.1161	151.129	1839.61	888.434	134.391	1895.98	1059.32				128.712	1930.18	137.626	177.874	2029.94	54.3246
5475	0	-321.584	1824.62	920.423				-233.597	1810.34	487.261	-212.743	1829.07	111.078	-238.034	1930.47	49.1048	152.209	1843.06	887.806	135.675	1899.64	1058.86				132.235	1947	134.205	182.182	2050.86	55.147
5476	0	-319.78	1826.96	920.586				-232.89	1811.81	487.452	-212.757	1829.8	111.506	-238.055	1930.48	49.1232	153.395	1846.49	887.224	137.002	1903.53	1058.54				137.468	1964.25	132.008	185.732	2070.06	56.3974
5477	0	-318.175	1829.62	920.826				-232.095	1813.45	487.686	-212.764	1830.2	111.813	-238.056	1930.48	49.1241	154.598	1850.07	886.435	138.303	1907.54	1058.21				141.811	1980.12	129.974	189.895	2088.85	58.2558
5478	0	-316.784	1832.53	921.202				-231.304	1815.17	487.931	-212.694	1830.55	111.932	-238.042	1930.54	49.1452	155.857	1853.75	885.607	139.656	1911.83	1057.76				146.097	1995.01	128.217	194.02	2106.23	60.2323
5479	0	-314.966	1834.83	921.493				-230.214	1816.59	488.158	-212.626	1831.05	112.194	-238.054	1930.47	49.1461	157.211	1857.65	884.69	141.282	1916.4	1057.38				149.351	2008.01	126.682	197.591	2121.94	62.3959
5480	0	-312.772	1836.73	921.813				-229.213	1818.25	488.395	-212.011	1830.51	112.419	-238.047	1930.48	49.1442	158.594	1861.73	883.632	142.832	1921.29	1056.98				152.199	2019.89	125.619	200.378	2135.29	64.5401
5481	0	-311.118	1839.52	922.217				-228.134	1820.18	488.751	-210.945	1827.37	111.788	-238.054	1930.47	49.1452	159.977	1866.09	882.406	144.46	1926.39	1056.63				154.218	2030.37	125.513	202.582	2145.73	66.0813
5482	0	-309.405	1842.36	922.62				-226.741	1821.83	489.053	-210.081	1824.36	110.975	-238.047	1930.48	49.1549	161.408	1870.77	881.089	146.197	1931.76	1056.28				155.689	2038.68	124.94	204.379	2154.01	67.1096
5483	0	-307.63	1845.24	923.177				-225.389	1823.76	489.422	-209.232	1821.95	110.419	-238.047	1930.48	49.1553	162.918	1875.69	879.658	147.985	1937.27	1055.97				156.406	2043.96	124.115	205.118	2158.9	66.4118
5484	0	-305.522	1847.9	923.75				-224.142	1826.06	489.922	-208.58	1820.42	110.179	-238.047	1930.48	49.1552	164.589	1880.86	878.13	149.349	1942.71	1055.7				156.514	2047.04	122.96	205.017	2161.01	63.9658
5485	0	-303.071	1850.38	924.243				-222.485	1828.01	490.515	-208.195	1819.91	110.225	-238.057	1930.47	49.154	166.432	1886.31	876.914	151.764	1948.95	1055.41				156.144	2047.63	121.451	204.36	2161.78	60.2076
5486	0	-300.88	1853.31	924.785				-220.92	1830.26	490.81	-207.908	1820.17	110.501	-238.053	1930.45	49.1407	168.697	1892.29	876.146	153.526	1954.76	1055.3				155.839	2047.49	119.801	203.449	2163.55	56.3879
5487	0	-296.874	1854.55	925.296				-219.027	1832.23	491.173	-207.836	1821.04	111.034	-238.057	1930.47	49.1534	170.968	1898.53	875.938	155.534	1960.87	1055.23				155.729	2049.23	119.108	202.453	2164.75	54.1882
5488	0	-294.204	1857.31	925.779				-217.384	1834.88	491.735	-207.573	1822.38	112.035	-238.052	1930.52	49.1818	173.303	1905.13	876.043	157.758	1967	1055.22				156.784	2052.33	119.008	202.278	2165.19	52.8514
5489	0	-290.705	1859.66	926.278				-215.234	1836.92	492.127	-207.712	1823.82	112.8	-238.044	1930.54	49.2202	175.598	1911.93	876.449	160.059	1973.28	1055.37				157.166	2053.42	118.905	202.53	2165.95	51.7185
5490	0	-287.751	1862.81	927.109				-213.212	1839.39	492.49	-206.364	1820.32	112.203	-238.06	1930.6	49.2529	177.98	1918.79	877.086	163.301	1980.32	1055.67				157.392	2053.72	118.868	202.603	2166.21	51.6138
5491	0	-284.958	1866.34	927.597				-211.189	1841.81	493.023	-204.868	1814.68	110.966	-238.061	1930.63	49.2813	180.283	1925.59	878.021	166.081	1986.65	1056.01				157.601	2054.6	118.982	202.457	2166.11	51.3355
5492	0	-281.635	1869.44	928.347				-209.043	1844.27	493.338	-204.034	1812.03	110.552	-238.066	1930.69	49.3054	182.802	1932.29	879.311	168.931	1992.92	1056.44				158.319	2056.08	119.173	203.516	2170.75	51.9228
5493	0	-278.512	1872.71	928.868				-206.967	1846.58	493.825	-203.756	1812.55	111.143	-238.087	1930.72	49.3202	185.435	1938.86	880.786	171.774	1998.8	1056.83				158.646	2057.19	118.998	203.341	2170.14	50.9474
5494	0	-275.205	1875.96	929.295				-204.916	1848.98	494.379	-203.712	1814.21	112.123	-238.09	1930.81	49.3645	188.287	1945.36	882.377	174.816	2004.46	1057.17				158.761	2058.02	118.741	203.644	2172.08	51.1487
5495	0	-271.723	1879.26	929.932				-202.904	1851.48	494.928	-203.722	1815.9	112.967	-238.084	1930.83	49.3741	191.533	1951.83	883.731	177.351	2009.45	1057.52				158.868	2059.05	118.558	203.711	2173.25	51.3705
5496	0	-268.856	1883.23	930.433				-200.88	1853.94	495.602	-204.926	1816.82	115.277	-238.049	1930.81	49.3853	194.282	1957.56	885.077	180.168	2014.5	1057.85				158.748	2059.7	118.38	203.631	2173.24	51.2049
5497	0	-265.158	1886.19	930.854				-198.978	1856.58	496.285	-204.739	1821.63	117.564	-238.061	1930.86	49.4133	197.334	1963.35	886.142	182.916	2019.26	1058.13				158.689	2060.13	118.251	203.592	2170.18	50.3874
5498	0	-261.228	1888.93	931.424				-196.925	1858.78	497.008	-204.68	1824.34	118.997	-238.057	1930.94	49.4285	200.438	1968.94	886.936	185.694	2023.98	1058.5				158.664	2060.73	118.087	203.61	2172.39	50.688
5499	0	-257.718	1891.73	932.174				-195.023	1861.21	497.889	-204.544	1817.5	118.418	-238.078	1931.03	49.4578	203.595	1974.39	887.508	188.365	2028.49	1058.96				158.56	2061.11	117.891	203.593	2173.62	50.9136
5500	0	-254.439	1895.04	933.144				-193.132	1863.52	498.804	-204.842	1815.09	119.311	-237.886	1930.55	49.1866	206.684	1979.57	887.928	191.323	2033.18	1059.59				158.132	2061.1	117.513	203.578	2173.58	50.8517
5501	0	-251.454	1898.45	934.213				-191.512	1866.17	499.977	-204.567	1815.39	120.34	-237.859	1930.49	49.1209	209.62	1984.47	888.259	194.34	2037.9	1060.42				159.31	2062.2	117.68	203.588	2173.45	50.7226
5502	0	-248.359	1901.51	935.528				-190.093	1868.88	501.429	-204.609	1815.25	121.954	-237.89	1930.63	49.0967	212.48	1989.09	888.48	197.473	2042.75	1061.37				159.635	2062.62	117.691	203.551	2173.5	50.6745
5503	0	-245.259	1904.35	937.098				-188.719	1871.48	502.98	-204.594	1816.26	123.376	-237.958	1930.71	49.0098	215.286	1993.49	888.792	200.691	2047.72	1062.43				159.003	2062.13	117.393	203.576	2173.6	50.6411
5504	0	-242.039	1906.88	938.832				-187.76	1874.66	504.919	-204.559	1817.18	125.084	-238.095	1930.7	48.8912	218.004	1997.56	889.165	203.67	2052.49	1063.72				158.623	2061.92	117.142	203.578	2173.62	50.6309
5505	0	-238.153	1908.11	940.645				-186.587	1877.17	506.401	-204.777	1817.65	127.054	-238.196	1930.53	48.6305	220.665	2001.37	889.538	206.684	2057.3	1065.01				159.218	2062.23	117.215	203.58	2173.62	50.5675
5506	0	-235.021	1910.14	942.703				-185.617	1879.74	508.347	-205.883	1818.65	129.403	-238.471	1930.68	48.4978	223.119	2004.85	889.942	209.484	2061.84	1066.47				159.404	2062.3	117.127	203.584	2173.62	50.5215
5507	0	-232.228	1912.66	944.924				-184.919	1882.95	510.411	-206.474	1819.98	131.187	-238.899	1931.02	48.3539	225.509	2008.12	890.414	212.114	2066.26	1067.87				159.499	2062.22	116.997	203.597	2173.69	50.5258
5508	0	-230.24	1915.83	947.164				-184.339	1886.05	512.484	-207.214	1821.33	133.445	-239.339	1931.33	48.1751	227.642	2011.98	891.083	214.724	2070.4	1069.3				158.988	2061.75	116.569	203.587	2173.67	50.4957
5509	0	-227.827	1918.37	949.404				-183.914	1889.3	514.579	-207.894	1822.68	135.509	-239.764	1931.44	47.9632	229.697	2016.14	891.59	217.261	2074.32	1070.62				159.767	2062.2	116.796	203.587	2173.66	50.445
5510	0	-225.272	1920.44	951.753				-183.698	1893.11	516.617	-208.742	1824.32	137.529	-240.336	1931.81	47.8307	231.887	2018.93	892.259	219.669	2078.05	1071.95				160.072	2062.31	116.748	203.585	2173.67	50.4244
5511	0	-222.971	1922.7	954.048				-183.512	1896.6	518.62	-209.779	1826.02	139.612	-240.909	1932.21	47.5483	234.01	2021.25	892.924	222.266	2081.8	1073.05				160.158	2062.22	116.629	203.614	2173.75	50.4017
5512	0	-221.11	1925.41	956.314				-183.519	1900.51	520.648	-210.191	1827.32	141.435	-241.204	1932.34	47.3519	235.953	2023.88	893.636	224.665	2085.27	1074.21				160.362	2062.27	116.508	203.595	2173.68	50.4017
5513	0	-219.253	1928.08	958.652				-183.479	1904.6	522.501	-210.91	1829.12	143.506	-241.356	1932.44	47.222	237.808	2026.63	894.289	226.98	2088.68	1075.22				160.154	2061.96	116.284	203.627	2173.81	50.4034
5514	0	-217.093	1930.34	960.854				-184.171	1909.8	524.594	-211.351	1830.52	145.544	-241.588	1932.71	47.171	239.349	2030.1	895.027	229.11	2091.79	1076.1				160.51	2062.16	116.257	203.611	2173.77	50.3909
5515	0	-214.682	1931.98	962.949				-183.766	1913.3	526.068	-211.855	1832.02	147.402	-241.909	1933.13	47.1723	240.902	2033.43	895.738	231.179	2094.81	1076.98				160.536	2062.06	116.116	203.625	2173.75	50.3585
5516	0	-213.39	1934.97	964.951				-184.023	1918.08	527.811	-212.398	1833.62	149.293	-242.085	1933.4	47.2642	242.529	2036.4	896.408	233.196	2097.83	1077.71				160.587	2062.02	116	203.608	2173.74	50.3397
5517	0	-211.537	1937.36	966.779				-184.634	1923.37	529.438	-212.199	1834.73	151.081	-242.246	1933.69	47.405	244.061	2039.27	897.055	234.988	2100.59	1078.29				160.595	2061.9	115.841	203.632	2173.81	50.3471
5518	0	-209.73	1939.49	968.555				-184.546	1927.53	530.8	-212.568	1836.91	153.107	-242.357	1933.89	47.5521	245.597	2041.82	897.53	236.853	2103.38	1078.89				160.679	2061.9	115.736	203.622	2173.77	50.3339
5519	0	-208.581	1942.28	970.348				-185.372	1932.93	532.286	-212.479	1838.44	154.842	-242.422	1934.11	47.7767	247.009	2044.52	897.891	238.714	2106.08	1079.42				160.706	2061.83	115.614	203.62	2173.74	50.3431
5520	0	-207.271	1944.7	971.973				-185.915	1938.47	533.782	-212.431	1840.24	156.736	-242.57	1934.55	48.1977	248.366	2047.11	898.104	240.441	2108.73	1079.86				160.651	2061.79	115.536	203.586	2173.68	50.3645
5521	0	-205.403	1946.47	973.534				-186.197	1943.34	534.904	-212.202	1842.11	158.693	-242.575	1934.6	48.5092	249.693	2049.75	898.229	242.126	2111.37	1080.34				160.7	2061.83	115.441	203.59	2173.66	50.3644
5522	0	-203.981	1948.48	974.949				-187.464	1949.68	536.315	-211.985	1844.22	160.5	-242.454	1934.68	48.8277	250.811	2052.36	898.191	243.833	2113.98	1080.75				160.753	2061.89	115.434	203.55	2173.74	50.4527
5523	0	-202.705	1950.79	976.282				-188.401	1955.56	537.591	-211.554	1846.21	162.316	-242.329	1934.94	49.1525	252.041	2054.87	898.165	245.371	2116.53	1081.14				160.719	2061.9	115.33	203.534	2173.69	50.4503
5524	0	-201.681	1953.23	977.465				-189.307	1961.25	538.86	-210.919	1847.97	163.806	-242.242	1935.56	49.5852	253.03	2057.51	898.176	246.9	2119.03	1081.46				160.689	2062.01	115.3	203.527	2173.65	50.4884
5525	0	-200.38	1955.24	978.594				-190.213	1966.98	540.091	-210.902	1850.78	165.728	-242.499	1936.81	50.0946	254.148	2059.97	898.089	248.397	2121.49	1081.78				160.567	2062.06	115.225	203.525	2173.65	50.5511
5526	0	-199.384	1957.68	979.656				-191.118	1972.56	541.239	-210.913	1854.23	167.16	-242.662	1938.38	50.6671	255.577	2059.68	897.69	249.814	2123.91	1082.02				160.343	2062.04	115.059	203.45	2173.59	50.5653
5527	0	-198.514	1960.03	980.795				-192.06	1977.96	542.263	-210.424	1856.83	168.305	-243.149	1940.94	51.2914	256.508	2062.2	897.551	251.264	2126.23	1082.27				160.434	2062.27	115.156	203.424	2173.51	50.605
5528	0	-197.271	1961.96	981.501				-193.088	1983.32	543.291	-211.071	1861.33	169.322	-243.831	1944.49	51.9368	257.439	2064.71	897.451	252.648	2128.48	1082.43				160.367	2062.44	115.143	203.431	2173.48	50.6218
5529	0	-196.378	1964.42	982.244				-193.85	1988.19	544.187	-211.47	1865.82	169.948	-244.786	1948.99	52.3094	258.466	2067.27	897.373	254.021	2130.57	1082.58				160.319	2062.53	115.113	203.367	2173.51	50.6822
5530	0	-195.501	1966.61	982.87				-194.538	1992.71	545.064	-212.169	1870.95	170.344	-246.064	1954.75	52.8603	259.427	2069.84	897.252	255.392	2132.72	1082.68				159.977	2062.42	114.96	203.388	2173.37	50.6383
5531	0	-194.471	1968.64	983.482				-195.013	1996.73	545.84	-213.836	1877.78	170.752	-247.715	1961.76	53.1618	260.288	2072.4	897.123	256.69	2134.82	1082.72				160.057	2062.57	114.982	203.363	2173.46	50.734
5532	0	-193.646	1970.93	983.998				-195.562	2000.79	546.688	-215.167	1884.33	170.268	-249.537	1969.74	53.4425	261.082	2074.96	897.077	257.852	2136.91	1082.78				159.75	2062.51	114.856	203.347	2173.45	50.7905
5533	0	-192.738	1973.06	984.479				-196.118	2004.73	547.428	-217.17	1892.16	169.843	-251.701	1978.78	53.6331	261.931	2077.54	897.02	258.988	2138.82	1082.86				159.97	2062.81	115.005	203.326	2173.35	50.7586
5534	0	-191.837	1975.13	984.975				-196.57	2008.62	548.099	-219.845	1901.56	169.789	-253.863	1988.95	53.8469	262.701	2080.09	896.927	260.08	2140.84	1082.97				159.919	2062.89	115.049	203.35	2173.36	50.8241
5535	0	-190.839	1977.07	985.349				-197.072	2012.75	548.872	-222.399	1910.93	168.839	-256.514	2000.09	54.1133	263.376	2082.63	896.794	261.07	2142.86	1083.08				159.482	2062.76	114.906	203.326	2173.34	50.8188
5536	0	-190.08	1979.19	985.68				-197.35	2016.73	549.283	-225.045	1920.99	168.041	-259.326	2011.87	54.3322	264.081	2085.17	896.712	262.095	2144.91	1083.21				159.747	2063.2	115.095	203.33	2173.35	50.8303
5537	0	-189.289	1981.19	985.987				-197.555	2020.71	549.773	-227.934	1931.77	167.375	-262.362	2024.64	55.0373	264.63	2087.67	896.653	262.915	2146.92	1083.39				159.683	2063.33	115.062	203.323	2173.34	50.8682
5538	0	-188.476	1983.14	986.192				-197.883	2025.28	550.387	-230.726	1942.97	166.86	-265.373	2037.89	56.1214	265.117	2090.16	896.535	263.669	2148.91	1083.59				159.203	2063.27	114.923	203.272	2173.34	50.9364
5539	0	-187.709	1985.09	986.46				-198.08	2030.04	550.866	-233.418	1954.36	166.348	-268.396	2051.61	57.7581	265.522	2092.55	896.369	264.452	2150.96	1083.82				159.414	2063.56	115.075	203.256	2173.31	50.9907
5540	0	-186.905	1986.86	986.619				-198.049	2034.77	551.353	-235.778	1965.72	165.933	-271.281	2065.37	59.7598	265.898	2095.04	896.225	265.144	2152.99	1084.15				158.941	2063.49	114.887	203.252	2173.3	51.0538
5541	0	-186.42	1988.94	986.768				-198.223	2039.92	551.904	-238.124	1977.7	165.873	-274.686	2079.9	62.2216	266.209	2097.46	896.093	265.732	2154.95	1084.42				158.755	2063.61	114.851	203.191	2173.31	51.153
5542	0	-185.812	1990.92	986.946				-198.348	2045.47	552.599	-240.587	1990.16	166.038	-277.684	2093.55	64.6742	266.463	2099.95	895.859	266.275	2156.99	1084.77				158.616	2063.71	114.849	203.177	2173.29	51.2569
5543	0	-185.269	1992.75	987.2				-198.499	2051.3	553.271	-242.676	2002.53	166.226	-280.679	2107.63	67.2378	266.587	2102.41	895.641	266.837	2159.01	1085.14				158.484	2063.79	114.893	203.126	2173.32	51.3301
5544	0	-184.945	1994.79	987.314				-198.652	2057.45	553.983	-244.451	2014.58	166.656	-283.892	2121.64	70.1333	266.731	2104.85	895.377	267.263	2160.94	1085.52				158.505	2064.01	114.962	203.101	2173.24	51.4296
5545	0	-184.539	1996.78	987.46				-198.623	2063.39	554.647	-246.066	2026.76	167.198	-286.396	2134.34	72.6565	266.883	2107.37	895.2	267.716	2162.99	1085.91				158.147	2063.98	114.811	203.075	2173.31	51.5243
5546	0	-184.12	1998.62	987.587				-198.981	2069.98	555.501	-247.207	2038.46	167.643	-289.005	2147.12	75.3569	266.859	2109.78	894.933	268.035	2164.88	1086.23				158.326	2064.37	114.909	203.07	2173.33	51.6104
5547	0	-183.893	2000.49	987.674				-199.232	2075.94	556.21	-247.46	2048.9	167.698	-291.56	2160.09	78.2119	266.805	2112.33	894.716	268.404	2166.85	1086.49				158.261	2064.6	114.897	203.015	2173.34	51.6758
5548	0	-183.648	2002.36	987.785				-199.456	2083.35	557.122	-247.727	2059.68	168.111	-293.835	2172.61	80.8915	266.714	2114.96	894.382	268.761	2168.84	1086.81				158.171	2064.81	114.856	203.012	2173.34	51.7384
5549	0	-183.368	2004.16	987.842				-199.794	2090.31	558.002	-246.936	2069.4	168.159	-295.746	2184.6	83.4006	266.673	2117.53	894.179	268.994	2170.76	1087.04				158.059	2064.99	114.853	202.986	2173.45	51.8268
5550	0	-183.113	2006.03	987.922				-200.185	2097.49	558.955	-246.598	2079.53	168.642	-297.245	2196.41	85.7351	266.49	2120.22	893.998	269.274	2172.78	1087.31				157.756	2065.11	114.81	202.983	2173.48	51.889
5551	0	-183.162	2008.2	988.081				-200.669	2104.75	559.909	-247.348	2091.22	169.638	-298.293	2207.86	87.9167	266.316	2122.99	893.772	269.433	2174.72	1087.54				157.952	2065.41	114.906	202.948	2173.4	51.8968
5552	0	-183.299	2010.35	988.012				-201.198	2112.12	560.953	-249.179	2104.09	171.702	-299.001	2219.31	90.0318	266.193	2125.8	893.565	269.585	2176.65	1087.73				157.857	2065.61	114.908	202.965	2173.37	51.9162
5553	0	-183.456	2012.5	988.025				-201.558	2119.29	561.805	-249.191	2114.75	172.665	-299.114	2230.33	91.8374	265.856	2128.67	893.331	269.683	2178.65	1087.93				157.622	2065.77	114.919	202.908	2173.44	51.9514
5554	0	-183.606	2014.89	987.974				-202.143	2126.92	562.985	-248.149	2123.85	172.988	-298.979	2241.39	93.593	265.6	2131.52	892.969	269.707	2180.72	1088.13				157.41	2065.9	114.883	202.935	2173.54	52.0436
5555	0	-183.821	2017.42	987.933				-202.742	2134.49	564.027	-247.341	2133.1	173.706	-298.259	2252.29	95.1673	265.293	2134.41	892.786	269.744	2182.69	1088.33				157.283	2066.12	114.963	202.896	2173.42	52.009
5556	0	-183.934	2019.56	987.884				-203.095	2141.8	565.056	-247.439	2143.17	174.755	-297.238	2263.01	96.6251	264.85	2137.15	892.552	269.737	2184.68	1088.52				157.125	2066.32	114.973	202.884	2173.36	52.0214
5557	0	-184.056	2021.88	987.852				-203.577	2149.24	566.157	-248.444	2154.41	176.512	-295.964	2273.6	97.9163	264.429	2139.94	892.278	269.736	2186.63	1088.68				156.855	2066.33	114.942	202.852	2173.45	52.0636
5558	0	-184.822	2025.13	987.916				-204.13	2156.72	567.36	-247.667	2163.59	176.986	-294.321	2283.94	99.0637	264.017	2142.7	892.069	269.605	2188.63	1088.87				156.532	2066.35	114.914	202.869	2173.56	52.1165
5559	0	-185.346	2028.1	987.936				-204.381	2163.81	568.271	-247.256	2172.58	177.912	-292.756	2294.25	100.107	263.445	2145.4	891.813	269.444	2190.55	1089.04				156.332	2066.45	114.948	202.871	2173.54	52.1046
5560	0	-185.554	2030.66	987.995				-204.752	2170.89	569.346	-246.889	2181.56	178.673	-290.791	2304.3	101.055	262.966	2148.07	891.501	269.345	2192.49	1089.2				156.191	2066.58	115.024	202.84	2173.47	52.1271
5561	0	-186.164	2033.82	987.978				-205.092	2177.92	570.395	-248.165	2192.45	180.426	-288.899	2314.2	101.927	262.395	2150.74	891.215	269.212	2194.3	1089.3				156.006	2066.74	115.084	202.801	2173.54	52.1505
5562	0	-186.945	2037.33	988.047				-205.38	2184.75	571.271	-249.102	2203	181.808	-287.002	2323.76	102.693	261.832	2153.27	890.92	269.192	2196.21	1089.46				155.8	2066.9	115.188	202.811	2173.55	52.1645
5563	0	-187.355	2040.45	988.102				-205.679	2191.33	572.048	-248.706	2211.52	182.328	-285.039	2333.23	103.502	261.165	2155.74	890.699	269.01	2197.97	1089.54				155.658	2067.07	115.288	202.736	2173.55	52.1982
5564	0	-188.316	2044.36	988.061				-205.934	2197.83	572.724	-248.41	2220.06	182.585	-283.608	2342.83	104.308	260.479	2158.18	890.381	268.964	2199.71	1089.53				155.579	2067.39	115.434	202.764	2173.62	52.2468
5565	0	-189.031	2048	987.936				-206.19	2204.07	573.178	-248.645	2228.91	183.381	-281.811	2351.85	105.013	259.912	2160.59	890.028	268.87	2201.39	1089.48				155.421	2067.56	115.536	202.725	2173.5	52.2115
5566	0	-189.812	2051.73	987.735				-206.423	2210.07	573.48	-248.653	2237.43	183.729	-279.946	2359.74	105.312	259.17	2162.98	889.715	268.773	2202.98	1089.36				155.318	2067.85	115.634	202.742	2173.87	52.2993
5567	0	-190.594	2055.56	987.578				-206.537	2215.93	573.564	-248.801	2245.78	184.115	-278.915	2368.46	106.039	258.479	2165.33	889.437	268.637	2204.53	1089.17				155.354	2068.08	115.759	202.67	2173.61	52.3005
5568	0	-191.631	2059.78	987.312				-206.749	2221.7	573.772	-249.055	2254.08	184.268	-278.309	2377.41	106.923	257.814	2167.76	889.156	268.532	2206.1	1088.93				155.318	2068.34	115.944	202.729	2173.81	52.2983
5569	0	-192.454	2063.53	986.885				-206.902	2227.17	573.716	-249.018	2261.62	184.254	-277.656	2385.42	107.524	257.126	2170.16	888.945	268.329	2207.56	1088.6				155.189	2068.56	116.036	202.661	2173.56	52.3282
5570	0	-193.392	2067.58	986.489				-206.961	2232.45	573.489	-249.305	2269.55	184.2	-277.913	2394.24	108.559	256.554	2172.5	888.744	268.116	2209.03	1088.23				154.954	2068.66	116.11	202.628	2173.57	52.3348
5571	0	-194.384	2071.83	985.943				-207.083	2237.56	573.136	-249.711	2277.18	184.319	-277.807	2401.71	109.037	256.052	2174.92	888.575	267.804	2210.48	1087.89				154.652	2068.76	116.194	202.629	2173.59	52.3622
5572	0	-195.32	2076.05	985.294				-207.767	2243.58	572.801	-249.73	2284.07	184.036	-278.371	2409.6	109.769	255.605	2177.26	888.449	267.494	2211.84	1087.5				154.629	2068.97	116.321	202.66	2173.51	52.3155
5573	0	-196.315	2080.35	984.543				-207.402	2247.65	572.162	-250.426	2291.54	183.794	-279.397	2417.74	110.697	255.295	2179.65	888.332	267.122	2213.2	1087.13				154.407	2069.04	116.402	202.622	2173.58	52.3224
5574	0	-197.097	2084.32	983.667				-207.472	2252.2	571.437	-251.443	2299.26	183.648	-280.052	2424.6	110.97	254.836	2182.03	888.198	266.657	2214.66	1086.81				154.175	2069.05	116.376	202.63	2173.6	52.3026
5575	0	-197.991	2088.58	982.566				-207.539	2256.6	570.544	-252.273	2306.39	183.497	-281.38	2432.03	111.569	254.383	2184.48	888.104	266.198	2216.12	1086.57				154.182	2069.29	116.484	202.632	2173.6	52.239
5576	0	-198.758	2092.65	981.375				-207.711	2260.94	569.679	-251.872	2311.92	182.752	-282.621	2438.85	111.854	254.098	2186.87	888.104	265.644	2217.68	1086.44				154.117	2069.44	116.579	202.688	2173.6	52.2347
5577	0	-199.514	2096.76	980.196				-207.978	2265.24	568.732	-252.156	2317.78	181.813	-284.007	2445.56	112.078	253.726	2189.25	888.097	265.161	2219.32	1086.36				154.08	2069.58	116.624	202.686	2173.59	52.1618
5578	0	-200.334	2100.86	978.873				-208.238	2269.22	567.542	-251.406	2322.46	180.481	-284.755	2450.96	111.552	253.526	2191.66	888.037	264.571	2221.02	1086.39				153.805	2069.58	116.612	202.695	2173.62	52.1644
5579	0	-201.229	2105.27	977.507				-208.442	2272.97	566.377	-251.179	2327.37	179.391	-286.218	2457.28	111.54	253.288	2193.99	888.005	264.001	2222.71	1086.38				153.818	2069.75	116.673	202.74	2173.59	52.0874
5580	0	-201.987	2109.48	975.99				-208.725	2276.58	565.062	-253.574	2335.14	179.261	-287.539	2463.15	111.221	253.096	2196.36	888.036	263.373	2224.49	1086.42				153.955	2069.96	116.745	202.749	2173.59	52.023
5581	0	-202.743	2113.57	974.457				-209.067	2280.2	563.773	-254.003	2340.59	178.622	-289.283	2469.65	110.854	252.87	2198.68	888.127	262.733	2226.25	1086.44				153.781	2069.92	116.752	202.839	2173.65	51.9851
5582	0	-203.638	2118.01	972.804				-209.303	2283.43	562.281	-252.721	2343.8	176.747	-289.668	2473.62	109.469	252.57	2200.93	888.241	262.017	2227.98	1086.48				153.783	2070.08	116.779	202.817	2173.61	51.9081
5583	0	-204.322	2122.11	971.262				-209.549	2286.53	560.767	-254.061	2349.81	176.04	-290.995	2479.01	108.51	252.414	2203.18	888.347	261.27	2229.63	1086.52				153.797	2070.26	116.842	202.861	2173.52	51.8273
5584	0	-205.073	2126.14	969.776				-209.917	2289.66	559.271	-254.605	2354.83	175.359	-291.822	2483.53	107.058	252.157	2205.45	888.431	260.527	2231.43	1086.57				153.776	2070.31	116.879	202.919	2173.49	51.7455
5585	0	-205.941	2130.41	968.212				-210.193	2292.61	557.733	-254.439	2358.85	174.159	-292.408	2487.48	105.246	251.987	2207.65	888.529	259.663	2233.19	1086.64				153.749	2070.39	116.912	202.933	2173.52	51.7132
5586	0	-206.809	2134.68	966.673				-210.205	2295.17	555.999	-253.162	2361.68	172.303	-292.695	2490.85	103.188	251.663	2209.9	888.581	258.86	2234.97	1086.65				153.743	2070.51	116.963	202.987	2173.52	51.6519
5587	0	-207.68	2138.81	965.102				-210.332	2297.87	554.216	-254.389	2367.13	171.396	-292.981	2494.04	100.901	251.395	2212.16	888.679	257.983	2236.79	1086.72				153.725	2070.55	117.023	203.008	2173.59	51.5963
5588	0	-208.458	2142.94	963.554				-210.391	2300.57	552.402	-254.005	2370.55	170.112	-292.852	2496.8	98.3847	251.06	2214.37	888.73	256.999	2238.68	1086.77				153.736	2070.69	117.081	203.033	2173.51	51.5016
5589	0	-209.27	2146.97	962.041				-209.726	2302.09	549.894	-252.312	2372.46	167.829	-292.791	2499.6	95.9159	250.67	2216.68	888.789	256.018	2240.53	1086.78				153.717	2070.81	117.194	203.051	2173.5	51.4618
5590	0	-210.228	2151.2	960.487				-210.277	2305.4	548.253	-251.129	2374.59	165.814	-292.538	2502.27	93.3255	250.249	2219.01	888.848	254.945	2242.48	1086.8				153.701	2070.93	117.258	203.09	2173.44	51.3912
5591	0	-211.434	2155.74	958.979				-210.027	2307.39	546.083	-252.383	2379.61	164.757	-291.754	2504.25	90.1523	249.676	2221.3	888.885	253.821	2244.45	1086.75				153.675	2071.04	117.381	203.104	2173.47	51.3433
5592	0	-212.612	2160.25	957.443				-210.043	2309.86	544.132	-250.076	2380.72	162.137	-291.33	2506.93	87.3142	249.046	2223.68	889.013	252.549	2246.56	1086.74				153.664	2071.17	117.444	203.126	2173.58	51.3136
5593	0	-213.853	2164.81	955.91				-209.849	2312.06	542.034	-250.757	2384.9	160.707	-290.228	2508.87	83.9365	248.406	2226.1	889.139	251.212	2248.7	1086.65				153.554	2071.3	117.568	203.158	2173.51	51.2779
5594	0	-215.066	2169.19	954.365				-209.519	2314.02	539.884	-250.1	2387.77	158.944	-288.6	2510.33	80.2548	247.712	2228.61	889.235	249.753	2250.95	1086.58				153.585	2071.4	117.711	203.164	2173.43	51.2341
5595	0	-216.506	2173.79	952.848				-209.102	2315.92	537.604	-249.501	2390.55	157.141	-287.22	2512.09	76.6212	246.837	2231.2	889.297	248.259	2253.37	1086.51				153.343	2071.35	117.698	203.22	2173.46	51.2139
5596	0	-217.923	2178.3	951.347				-208.527	2317.71	535.217	-248.046	2392.4	154.694	-285.536	2513.96	73.1589	245.877	2233.78	889.36	246.63	2255.89	1086.48				153.426	2071.65	117.915	203.216	2173.42	51.1777
5597	0	-219.233	2182.48	949.859				-207.942	2319.49	532.669	-247.237	2394.72	152.693	-283.626	2515.6	69.5558	244.646	2236.47	889.42	244.93	2258.51	1086.42				153.499	2071.81	118.053	203.215	2173.42	51.1622
5598	0	-220.958	2187.08	948.284				-207.409	2321.51	530.489	-246.033	2396.83	150.462	-281.229	2516.72	65.6666	243.324	2239.24	889.487	243.165	2261.38	1086.37				153.406	2071.85	118.143	203.226	2173.48	51.1727
5599	0	-222.599	2191.52	946.695				-206.697	2323.02	527.905	-244.616	2398.53	148.046	-278.626	2517.78	61.7608	241.809	2242.07	889.475	241.201	2264.27	1086.36				153.286	2071.98	118.223	203.226	2173.49	51.178
5600	0	-224.556	2196.28	945.06				-205.971	2324.65	525.365	-243.252	2400.19	145.654	-275.374	2518.44	57.7481	240.258	2245	889.366	239.199	2267.25	1086.33				153.139	2072.05	118.315	203.211	2173.41	51.1645
5601	0	-226.247	2200.55	943.367				-205.257	2326.43	522.772	-241.744	2401.68	142.977	-272.348	2519.4	53.7465	238.529	2248.02	889.298	237.162	2270.44	1086.18				152.845	2072.09	118.427	203.214	2173.38	51.2055
5602	0	-228.137	2205.02	941.702				-204.527	2328.02	520.177	-240.15	2402.92	140.346	-268.64	2519.69	49.376	236.683	2250.97	889.24	234.971	2273.66	1086				152.741	2072.18	118.564	203.221	2173.46	51.2154
5603	0	-230.075	2209.54	939.913				-204.204	2330.27	518.104	-238.401	2403.83	137.497	-265.424	2520	47.5492	234.853	2254.05	889.135	232.563	2276.84	1085.68				152.569	2072.3	118.653	203.225	2173.47	51.224
5604	0	-232.138	2214.04	938.061				-203.741	2332.41	515.564	-235.501	2403.77	135.3	-263.804	2520.34	47.8625	233.065	2257.2	888.898	230.197	2280.3	1085.24				152.305	2072.31	118.738	203.215	2173.43	51.1678
5605	0	-234.193	2218.56	936.257				-203.128	2334.53	512.932	-232.772	2403.64	133.1	-263.126	2521.86	48.7956	231.224	2260.39	888.576	227.646	2283.72	1084.83				152.019	2072.35	118.838	203.265	2173.37	51.1554
5606	0	-236.449	2223.17	934.341				-202.439	2336.63	510.445	-232.429	2405.73	131.889	-261.494	2521.89	49.3258	229.077	2263.67	888.299	225.138	2287.42	1084.32				151.96	2072.54	119.035	203.25	2173.32	51.1654
5607	0	-238.698	2227.63	932.332				-201.603	2338.27	507.666	-229.211	2404.15	129.03	-260.277	2522.23	50.1321	227.027	2266.91	887.875	222.529	2291.1	1083.79				151.843	2072.68	119.228	203.264	2173.35	51.1864
5608	0	-240.825	2231.77	930.423				-201.289	2339.91	505.225	-227.311	2403.71	126.854	-259.224	2522.06	50.8343	225.528	2270.35	887.503	219.793	2294.83	1083.23				151.909	2072.91	119.515	203.257	2173.32	51.2008
5609	0	-243.298	2236.43	928.415				-200.861	2340.62	502.689	-225.599	2403.18	125.2	-258.981	2522.08	51.4481	222.626	2273.7	886.92	216.991	2298.57	1082.58				151.786	2073.09	119.776	203.249	2173.3	51.1813
5610	0	-245.709	2240.9	926.53				-200.788	2341.96	500.51	-223.959	2402.57	123.253	-258.806	2522.2	51.9573	220.38	2277.13	886.366	214.197	2302.42	1081.98				151.586	2073.15	119.984	203.205	2173.38	51.2386
5611	0	-248.218	2245.16	924.768				-200.633	2342.9	498.421	-220.042	2400.39	120.016	-258.513	2522.2	52.3665	217.792	2280.44	885.795	211.23	2306.24	1081.24				150.839	2072.86	120.085	203.189	2173.33	51.2359
5612	0	-250.987	2249.76	923.104				-200.527	2343.87	496.562	-216.666	2398.55	117.4	-258.341	2522.34	52.6374	215.15	2283.85	885.139	208.136	2310.16	1080.65				150.764	2073.09	120.518	203.188	2173.31	51.2782
5613	0	-253.713	2253.96	921.607				-200.572	2345.14	495.065	-214.699	2398	115.444	-258.09	2522.42	52.8634	212.36	2287.23	884.57	205.114	2314.13	1079.99				150.279	2072.88	120.784	203.13	2173.32	51.3271
5614	0	-256.46	2257.98	920.312				-200.836	2346.92	493.977	-213.515	2398.31	114.393	-259.739	2524.47	54.3988	209.565	2290.55	883.95	201.995	2318.27	1079.38				149.999	2072.94	121.173	203.105	2173.46	51.4209
5615	0	-259.199	2261.77	919.328				-201.292	2349.11	493.193	-214.507	2399.67	114.83	-259.52	2524.69	54.4677	206.778	2293.9	883.324	198.904	2322.48	1078.82				149.62	2072.91	121.639	203.045	2173.29	51.4628
5616	0	-262.106	2265.35	918.721				-202.166	2351.56	492.757	-212.644	2400.12	113.497	-259.407	2524.63	54.4203	203.905	2297.31	882.743	195.638	2326.72	1078.35				149.259	2073.05	122.236	202.973	2173.38	51.5806
5617	0	-265.16	2268.6	918.419				-203.434	2353.65	492.605	-212.382	2400.85	113.126	-259.365	2524.7	54.4297	200.896	2300.47	882.165	192.142	2330.8	1077.93				148.853	2073.23	122.942	202.908	2173.43	51.7079
5618	0	-267.991	2271.04	918.506				-205.025	2355.07	492.709	-212.802	2401.47	113.194	-259.431	2524.73	54.3795	197.81	2303.68	881.609	188.77	2335.16	1077.78				148.712	2073.81	123.916	202.856	2173.45	51.8889
5619	0	-271.017	2273.44	918.935				-206.826	2355.77	492.919	-213.149	2401.43	113.089	-259.596	2524.73	54.285	194.759	2306.8	881.22	185.289	2339.5	1077.54				147.981	2073.87	124.686	202.708	2173.41	52.051
5620	0	-274.212	2275.7	919.587				-209.287	2356.8	493.572	-213.51	2400.77	112.872	-259.8	2524.73	54.2719	191.684	2309.9	880.82	181.891	2344	1077.63				147.895	2074.68	125.868	202.583	2173.37	52.2999
5621	0	-277.081	2277.66	920.342				-211.432	2357.03	493.819	-214.051	2400.25	112.779	-259.893	2524.7	54.2015	188.496	2312.77	880.664	178.438	2348.55	1077.88				147.304	2075.18	126.927	202.438	2173.28	52.541
5622	0	-279.887	2279.55	921.082				-213.764	2357.63	494.027	-214.444	2400.05	112.634	-259.934	2524.72	54.1595	185.236	2315.54	880.6	175.117	2353.24	1078.15				146.844	2075.91	128.263	202.304	2173.24	52.8513
5623	0	-282.639	2281.39	921.699				-215.706	2357.6	493.964	-214.412	2399.72	112.279	-259.97	2524.71	54.1491	181.928	2318.09	880.699	171.579	2357.82	1078.43				144.963	2075.91	128.814	202.148	2173.12	53.1066
5624	0	-285.521	2283.23	922.205				-217.041	2357.04	493.526	-214.578	2399.63	112.045	-259.985	2524.72	54.1614	178.612	2320.61	880.981	167.978	2362.36	1078.74				144.897	2076.63	130.734	202.055	2173.07	53.381
5625	0	-288.234	2284.88	922.552				-218.578	2357.54	493.327	-214.587	2400.03	111.71	-259.942	2524.66	54.1593	175.24	2323.06	881.376	165.002	2367.25	1078.97				145.408	2078.07	132.532	201.971	2173.03	53.6397
5626	0	-290.936	2286.54	922.632				-219.954	2358.38	493.071	-214.637	2400.38	111.459	-259.902	2524.73	54.1877	171.916	2325.49	881.931	161.478	2371.62	1079.07				145.571	2079.01	135.076	201.897	2173.18	53.9108
5627	0	-293.968	2288.46	922.646				-221.165	2359.3	492.811	-214.772	2400.73	111.364	-259.901	2524.68	54.2174	168.734	2328.04	882.59	158.138	2375.97	1079.11				145.474	2080.09	136.866	201.86	2173.12	54.1598
5628	0	-296.753	2290.15	922.634				-222.452	2360.32	492.627	-215.812	2406.77	112.598	-259.873	2524.61	54.2196	165.696	2330.72	883.282	154.871	2380.23	1079.09				144.908	2080.99	138.702	201.821	2173.21	54.489
5629	0	-299.798	2292.29	922.574				-223.711	2361.7	492.509	-215.867	2405.42	112.234	-259.736	2524.71	54.2145	162.757	2333.55	883.921	151.522	2384.2	1079				144.651	2082.1	140.62	201.758	2171.1	54.1712
5630	0	-301.99	2293.42	922.369				-224.933	2362.74	492.34	-216.331	2409.22	113	-259.798	2524.64	54.2313	159.987	2336.56	884.481	148.25	2388	1078.98				144.646	2083.54	142.609	201.663	2170.54	54.7176
5631	0	-305.599	2296.52	922.112				-226.167	2363.93	492.238	-217.718	2415.03	114.902	-259.793	2524.66	54.241	157.395	2339.74	884.995	144.941	2391.71	1078.98				144.042	2084.82	144.768	201.356	2169.92	55.0592
5632	0	-307.777	2298.3	921.885				-227.466	2365.04	492.116	-219.233	2420.95	116.69	-259.766	2524.72	54.2605	154.941	2343.26	885.411	141.678	2395.32	1078.98				143.664	2086.42	147.068	201.373	2170.34	55.6181
5633	0	-310.506	2300.79	921.586				-228.605	2366	491.953	-220.192	2425.13	117.832	-259.757	2524.67	54.2693	152.492	2346.58	885.68	138.607	2398.94	1079.1				143.502	2088.48	149.633	201.162	2170.29	56.1083
5634	0	-312.481	2302.64	921.316				-229.78	2366.97	491.845	-220.546	2426.85	118.224	-259.622	2524.76	54.2484	150.294	2350.28	885.885	135.579	2402.47	1079.23				143.563	2090.98	152.493	200.997	2170.6	56.972
5635	0	-314.653	2305.02	921.019				-230.97	2367.91	491.648	-220.294	2426.2	117.743	-259.721	2524.73	54.2745	148.097	2353.99	886.017	132.695	2405.98	1079.37				143.367	2093.72	155.674	200.704	2170.82	57.8617
5636	0	-316.918	2307.63	920.794				-232.227	2369.05	491.582	-219.735	2424.04	116.818	-259.563	2524.72	54.2697	145.834	2357.66	886.019	129.843	2409.46	1079.45				143.027	2096.83	159.179	200.548	2171.2	59.153
5637	0	-319.154	2310.35	920.585				-233.369	2370.15	491.51	-219.142	2421.66	115.85	-259.531	2524.77	54.2672	143.681	2361.35	885.837	127.103	2412.89	1079.47				142.252	2100.27	162.926	200.239	2171.66	60.609
5638	0	-321.252	2312.94	920.371				-234.513	2370.97	491.269	-218.722	2420.06	115.122	-259.552	2524.78	54.2808	141.555	2365.04	885.638	124.404	2416.25	1079.4				141.602	2104.27	167.083	199.858	2172.35	62.4075
5639	0	-323.343	2315.56	920.135				-235.94	2372.41	491.043	-218.744	2419.73	114.83	-259.509	2524.75	54.2617	139.357	2368.65	885.418	121.794	2419.53	1079.35				140.448	2108.63	171.594	199.002	2172.83	64.3752
5640	0	-325.28	2318.03	919.932				-236.966	2373.03	491.053	-218.987	2420.19	114.854	-259.496	2524.74	54.2509	137.493	2372.14	885.214	119.24	2422.73	1079.31				139.174	2113.49	176.184	198.462	2174.02	67.0472
5641	0	-327.284	2320.49	919.763				-238.137	2373.8	490.896	-219.389	2421.2	115.072	-259.507	2524.75	54.2605	135.515	2375.63	884.992	116.778	2425.9	1079.32				137.431	2118.48	181.096	197.625	2175.28	69.8812
5642	0	-329.315	2323.05	919.683				-239.31	2374.61	490.743	-219.79	2422.3	115.323	-259.505	2524.74	54.2545	133.893	2378.93	884.904	114.464	2429.04	1079.4				136.458	2124.87	186.279	196.803	2176.76	73.0873
5643	0	-331.413	2325.54	919.582				-240.902	2375.92	490.75	-220.191	2423.07	115.594	-259.508	2524.75	54.2607	132.208	2382.06	884.856	112.295	2432.03	1079.43				134.038	2130.82	191.412	195.812	2178.44	76.8168
5644	0	-333.298	2327.74	919.453				-241.849	2376.25	490.559	-220.45	2423.62	115.471	-259.497	2524.74	54.2515	130.624	2385.08	884.823	110.037	2434.83	1079.48				131.043	2137.12	196.23	194.271	2180.4	81.0141
5645	0	-335.296	2330.03	919.447				-242.942	2376.73	490.338	-220.419	2423.35	115.144	-259.533	2524.8	54.2251	129.045	2387.91	884.896	108.013	2437.5	1079.46				130.57	2145.41	202.143	192.735	2182.85	85.7864
5646	0	-336.864	2331.76	919.366				-243.999	2377.17	490.181	-220.334	2422.58	114.726	-259.536	2524.81	54.2123	127.587	2390.61	884.961	106.057	2440.12	1079.39				126.752	2152.37	207.526	191.237	2185.95	90.798
5647	0	-338.547	2333.55	919.355				-245.293	2377.74	490.04	-220.251	2421.8	114.33	-259.555	2524.74	54.1982	126.131	2393.18	884.969	104.564	2442.88	1079.34				124.939	2160.36	212.965	189.588	2189.73	96.2334
5648	0	-340.011	2335.01	919.263				-246.196	2377.92	489.652	-220.279	2421.36	114.088	-259.566	2524.75	54.207	124.744	2395.68	884.95	102.896	2445.19	1079.14				122.573	2168.25	218.11	187.682	2194.62	102.119
5649	0	-341.605	2336.36	919.237				-247.628	2378.75	489.678	-220.389	2421.34	113.938	-259.658	2524.68	54.1953	123.424	2398.11	884.991	101.246	2447.48	1078.85				120.829	2177.03	222.72	185.65	2200.81	107.659
5650	0	-343.157	2337.67	919.217				-248.169	2378.33	489.404	-220.582	2421.51	113.951	-259.623	2524.74	54.1476	122.091	2400.47	885.099	99.8492	2449.7	1078.55				117.943	2184.35	227.184	182.854	2209.16	111.114
5651	0	-344.479	2338.68	919.257				-249.484	2379.09	489.471	-220.777	2421.94	114.052	-259.725	2524.74	54.1583	120.908	2402.75	885.408	98.5337	2451.79	1078.18				115.589	2192.06	230.406	179.318	2218.69	112.977
5652	0	-345.776	2339.7	919.27				-250.128	2378.93	489.403	-221.02	2422.32	114.106	-259.748	2524.73	54.1607	119.869	2404.97	885.901	97.2337	2453.83	1077.74				114.474	2201.46	232.584	174.817	2229.1	113.94
5653	0	-346.878	2340.47	919.308				-250.837	2379.07	489.321	-221.179	2422.63	114.115	-259.81	2524.71	54.1693	118.896	2407.12	886.522	96.0867	2455.89	1077.36				113.641	2211.4	234.535	169.861	2240.15	113.457
5654	0	-347.871	2341.1	919.307				-251.514	2378.97	489.135	-221.422	2422.75	114.222	-259.732	2524.75	54.1324	117.959	2409.16	887.2	94.987	2457.94	1076.89				112.424	2221.73	235.167	165.424	2252.28	112.735
5655	0	-348.704	2341.71	919.371				-251.87	2379.04	489.07	-220.976	2421.65	113.951	-259.811	2524.66	54.1207	117.157	2411.23	887.96	93.9294	2460.03	1076.42				111.076	2232.45	235.192	160.941	2264.5	111.288
5656	0	-349.581	2342.5	919.403				-252.601	2379.6	489.174	-221.164	2421.4	113.625	-259.82	2524.66	54.1214	116.44	2413.27	888.767	92.9302	2462.07	1075.94				109.959	2243.51	234.036	156.96	2277.13	109.32
5657	0	-350.374	2343.3	919.384				-253.047	2379.89	489.092	-221.351	2421.57	113.811	-259.825	2524.72	54.1268	115.631	2415.22	889.655	91.9693	2464.06	1075.51				108.312	2254.39	232.432	153.979	2290.49	107.483
5658	0	-351.122	2344.17	919.406				-253.446	2380.29	489.156	-221.503	2421.92	113.922	-259.798	2524.72	54.0766	114.907	2417.16	890.599	91.0005	2465.93	1075.06				106.723	2265.5	230.439	151.868	2304.72	105.498
5659	0	-351.861	2345.19	919.348				-253.506	2380.25	489.089	-221.632	2422.32	114.09	-259.813	2524.68	54.0938	114.242	2419.07	891.442	89.7842	2467.55	1074.61				105.373	2277.19	227.183	150.131	2318.99	103.528
5660	0	-352.418	2346.02	919.32				-253.923	2381	489.204	-221.771	2422.76	114.25	-259.832	2524.66	54.1	113.531	2421.03	892.239	88.7002	2469.19	1074.24				104.423	2289.14	224.416	149.044	2334.11	101.453
5661	0	-352.286	2346.1	919.254				-254.084	2381.43	489.156	-221.867	2423.01	114.376	-259.812	2524.74	54.0906	112.97	2422.97	893.038	87.9819	2471.02	1073.95				103.824	2301.4	220.94	148.859	2350.11	99.5695
5662	0	-352.992	2347.59	919.286				-254.179	2381.74	489.142	-221.825	2422.94	114.41	-259.875	2524.68	54.1027	112.444	2424.92	893.79	87.2755	2472.88	1073.59				103.635	2314.14	216.939	148.983	2366.37	97.5008
5663	0	-353.033	2348.17	919.104				-254.179	2381.98	489.068	-221.756	2422.68	114.317	-259.883	2524.67	54.0989	112.049	2426.87	894.486	86.6436	2474.65	1073.3				102.836	2326.62	212.4	149.612	2382.95	95.103
5664	0	-352.905	2348.85	919.107				-254.231	2382.4	489.11	-219.841	2414.05	111.309	-259.876	2524.67	54.1024	111.765	2428.83	895.178	86.1258	2476.42	1073.08				100.314	2338.62	206.547	150.621	2400.03	92.5866
5665	0	-352.16	2349.19	918.758				-254.286	2382.88	489.152	-218.41	2409.76	109.735	-259.864	2524.68	54.0956	111.651	2430.78	895.769	85.6631	2478.25	1072.85				101.071	2352.08	201.403	151.989	2417.02	89.8682
5666	0	-352.515	2350.83	918.847				-254.283	2383.33	489.163	-218.487	2410.21	109.884	-259.846	2524.69	54.0822	111.522	2432.72	896.297	85.4173	2480.14	1072.64				102.698	2366.1	196.401	153.602	2434.5	87.1528
5667	0	-352.889	2352.55	918.972				-254.299	2383.83	489.21	-218.818	2411.11	110.283	-259.834	2524.7	54.0741	111.476	2434.68	896.757	85.1314	2482.09	1072.43				106.892	2381.86	191.678	155.336	2452.12	84.4803
5668	0	-353.193	2354.22	919.09				-254.246	2384.3	489.251	-218.935	2411.43	110.437	-259.868	2524.63	54.0753	111.743	2436.59	897.218	85.0771	2484.12	1072.27				108.985	2396.35	186.468	157.412	2469.99	81.9353
5669	0	-353.365	2355.63	919.361				-254.06	2384.5	489.444	-218.846	2411.2	110.378	-259.907	2524.63	54.0912	112.06	2438.3	897.635	85.0883	2486.17	1072.16				110.397	2410.49	181.136	159.412	2487.99	79.6475
5670	0	-353.736	2357.61	919.307				-254.074	2385.28	489.313	-218.792	2411.33	110.41	-259.897	2524.62	54.0802	112.506	2439.83	897.895	85.1801	2488.21	1072.01				110.2	2423.44	175.451	161.207	2505.67	77.4303
5671	0	-352.954	2358.43	919.463				-253.91	2385.8	489.384	-218.707	2411.16	110.398	-259.883	2524.64	54.0886	113.021	2441.2	898.099	85.276	2490.35	1071.84				112.561	2437.78	170.501	163.503	2523.96	75.6874
5672	0	-352.473	2359.46	919.634				-253.686	2386.24	489.434	-218.595	2410.96	110.334	-259.932	2524.65	54.0967	113.607	2442.91	898.276	85.5151	2492.45	1071.56				115.274	2452.34	166.208	165.894	2542.07	74.237
5673	0	-351.933	2360.57	919.838				-253.405	2386.74	489.517	-218.494	2410.82	110.314	-259.929	2524.62	54.077	113.899	2448.38	898.939	85.8702	2494.65	1071.25				119.314	2467.42	161.687	168.243	2559.94	73.1019
5674	0	-351.466	2361.93	920.097				-253.063	2387.23	489.549	-219.125	2413.93	111.47	-259.928	2524.62	54.076	114.512	2450.86	899.061	86.2085	2496.83	1070.93				122.958	2481.72	157.893	170.572	2577.18	72.2477
5675	0	-350.797	2363.02	920.267				-252.724	2387.74	489.655	-218.762	2411.92	110.834	-259.933	2524.61	54.0954	115.171	2452.54	898.98	86.6992	2499.14	1070.61				126.188	2495.53	153.877	172.914	2593.8	71.4495
5676	0	-350.088	2364.11	920.499				-252.32	2388.25	489.796	-218.263	2410.78	110.443	-259.973	2524.58	54.1175	115.928	2454.41	898.683	87.1535	2501.41	1070.17				128.477	2508.56	150.358	175.204	2609.77	71.0471
5677	0	-349.13	2365.09	920.751				-251.828	2388.87	489.968	-218.671	2413.21	111.401	-259.999	2524.52	54.1122	116.647	2456.25	898.292	87.7914	2503.81	1069.83				129.398	2520.74	146.599	177.805	2625.81	71.0524
5678	0	-348.457	2366.35	921.036				-251.34	2389.38	490.148	-218.314	2411.39	110.845	-259.97	2524.54	54.0967	117.356	2458.07	897.773	88.3892	2506.26	1069.43				131.365	2532.24	143.798	179.682	2639.21	70.9969
5679	0	-347.466	2367.46	921.26				-250.788	2390.08	490.303	-217.817	2410.4	110.533	-259.98	2524.56	54.1064	118.058	2460.03	897.137	89.1175	2508.83	1069.01				132.822	2542.82	141.238	181.6	2652.45	71.8761
5680	0	-346.353	2368.54	921.479				-250.073	2390.74	490.438	-218.545	2413.45	111.814	-260.043	2524.53	54.1186	118.728	2462.12	896.489	89.9644	2511.44	1068.63				134.8	2553	139.321	183.425	2663.72	71.898
5681	0	-345.461	2369.99	921.744				-249.434	2391.44	490.609	-219.45	2417.99	113.543	-260.029	2524.53	54.0985	119.533	2464.2	895.572	90.9033	2514.22	1068.22				136.683	2562.21	137.625	185.015	2674.42	72.5054
5682	0	-344.25	2371.14	922.046				-248.702	2392.3	490.882	-220.501	2422.24	115.271	-260.036	2524.54	54.101	120.34	2466.19	894.564	91.8316	2516.98	1067.91				137.906	2570.1	136.017	186.198	2683.62	73.0486
5683	0	-342.502	2372.34	922.463				-247.865	2393.14	491.151	-220.997	2424.86	116.266	-260.053	2524.48	54.0925	121.272	2468.21	893.451	92.9433	2519.96	1067.56				139.056	2577.02	134.516	187.386	2691.81	73.3352
5684	0	-340.656	2373.43	922.876				-246.931	2393.86	491.417	-221.567	2426.75	117.33	-260.022	2524.49	54.0705	122.217	2470.46	892.189	94.1623	2523	1067.22				139.649	2582.78	132.974	187.978	2698.61	73.3386
5685	0	-338.899	2374.98	923.352				-246.086	2395.05	491.745	-221.153	2426.73	117.279	-260.063	2524.54	54.1005	123.151	2472.89	890.917	95.3792	2526.18	1066.99				139.988	2587.53	131.768	188.227	2703.56	73.3049
5686	0	-336.932	2375.95	923.728				-245.031	2395.65	491.973	-220.615	2425.25	116.859	-260.122	2524.47	54.0976	124.342	2475.27	889.608	96.7394	2529.48	1066.74				140.039	2591.13	130.779	188.006	2706.84	71.7606
5687	0	-334.907	2377.12	924.114				-243.918	2396.45	492.211	-219.917	2423.21	116.259	-260.117	2524.47	54.1001	125.75	2477.82	888.453	98.8016	2533.37	1066.67				139.821	2593.11	129.585	187.501	2708.11	69.3634
5688	0	-333.042	2378.81	924.708				-242.964	2397.78	492.657	-219.257	2421.32	115.748	-260.102	2524.46	54.1154	127.209	2480.87	887.435	100.44	2536.96	1066.57				139.658	2593.48	128.445	186.956	2708.92	66.8071
5689	0	-330.923	2380.09	925.165				-241.757	2398.69	492.967	-216.685	2410.57	112.273	-260.083	2524.52	54.1108	128.893	2483.62	886.565	102.144	2540.47	1066.42				139.037	2592.76	127.556	186.452	2709.62	65.3863
5690	0	-328.868	2381.73	925.688				-240.614	2399.97	493.343	-214.889	2406.13	110.552	-260.139	2524.48	54.1381	130.596	2486.7	886.01	103.855	2543.91	1066.3				139.1	2593.32	127.055	186.189	2709.73	64.7537
5691	0	-326.331	2382.83	925.993				-238.989	2400.7	493.5	-214.527	2404.76	110.635	-260.119	2524.44	54.1072	132.54	2490	885.524	105.781	2547.27	1066.18				139.079	2594.06	126.778	186.781	2712.03	64.3005
5692	0	-324.358	2384.89	926.662				-237.928	2402.4	494.021	-214.449	2404.64	110.843	-260.18	2524.44	54.1301	134.636	2493.23	885.495	107.728	2550.53	1066.05				139.399	2594.78	126.566	186.619	2708.47	61.1042
5693	0	-321.695	2386.02	926.968				-236.176	2403.17	494.18	-215.163	2409.45	112.333	-260.136	2524.41	54.1113	136.676	2496.48	885.66	109.84	2553.6	1065.95				139.966	2595.66	126.097	186.865	2708.25	59.3585
5694	0	-319.672	2388.33	927.664				-235.065	2405.11	494.728	-217.05	2416.82	115.23	-259.928	2524.52	54.0897	138.706	2499.98	886.222	112.063	2556.63	1065.93				140.481	2596.44	125.743	186.973	2709.6	59.369
5695	0	-316.908	2389.36	927.896				-233.213	2405.78	494.812	-218.562	2423.78	117.977	-259.972	2524.51	54.1145	140.739	2503.2	886.957	114.444	2559.62	1066.03				140.741	2596.96	125.564	187.076	2710.35	58.7122
5696	0	-315.399	2392.49	928.461				-232.034	2407.61	495.267	-219.422	2428.03	119.661	-259.97	2524.48	54.1023	142.847	2506.34	887.754	116.865	2562.5	1066.15				140.878	2597.55	125.226	187.041	2710.53	57.9441
5697	0	-312.359	2393.95	928.743				-230.379	2408.77	495.571	-219.564	2429.27	120.24	-259.931	2524.51	54.0932	144.932	2509.64	888.515	119.361	2565.32	1066.3				141.205	2598.33	124.834	187.043	2710.7	57.3336
5698	0	-309.334	2395.67	929.06				-228.74	2410.19	495.91	-218.934	2427.95	120.016	-259.883	2524.52	54.0646	147.171	2512.78	889.251	121.965	2568.09	1066.44				141.643	2598.94	124.768	187.082	2710.85	56.8654
5699	0	-306.345	2397.6	929.483				-227.137	2411.82	496.355	-217.936	2425.1	119.226	-259.88	2524.49	54.0622	149.636	2516.29	890.015	124.52	2570.74	1066.54				141.942	2599.35	124.652	187.152	2710.88	56.4563
5700	0	-303.082	2399.31	929.761				-225.259	2413.23	496.656	-216.906	2422.01	118.317	-259.859	2524.51	54.0914	152.26	2519.64	890.624	127.084	2573.29	1066.63				142.171	2599.79	124.221	187.218	2710.87	56.1538
5701	0	-299.95	2401.34	930.086				-223.512	2414.96	497.003	-216.017	2419.82	117.726	-259.829	2524.47	54.081	155.07	2523.07	891.072	129.543	2575.7	1066.61				142.45	2600.18	124.198	187.252	2710.99	55.8616
5702	0	-296.904	2403.66	930.47				-221.852	2416.97	497.408	-215.388	2418.78	117.637	-259.826	2524.44	54.0901	157.965	2526.63	891.33	132.169	2578.31	1066.66				142.688	2600.68	124.081	187.258	2711.02	55.6412
5703	0	-294.106	2406.33	930.885				-219.894	2418.51	497.645	-215.44	2419.52	118.157	-259.819	2524.46	54.1269	160.884	2530.29	891.475	135.012	2581.22	1066.82				142.979	2601.11	123.947	187.342	2711.16	55.4726
5704	0	-291.025	2409.09	931.473				-218.163	2420.53	498.057	-215.317	2420.57	118.853	-259.785	2524.46	54.1259	163.752	2533.75	891.379	138.078	2584.27	1067.01				143.384	2601.54	123.885	187.377	2711.3	55.313
5705	0	-286.836	2410.58	931.722				-216.235	2422.4	498.386	-215.43	2422.02	119.474	-259.759	2524.44	54.1381	166.659	2537.36	891.318	141.165	2587.53	1067.33				144.296	2602.3	124.027	187.41	2711.43	55.13
5706	0	-282.715	2412.17	932.042				-214.514	2424.53	498.784	-215.457	2423.23	120.125	-259.764	2524.48	54.1922	169.549	2540.98	891.281	144.275	2590.86	1067.65				142.901	2602.28	122.917	187.414	2711.63	55.011
5707	0	-280.931	2416.43	932.461				-212.77	2426.76	499.215	-215.266	2423.92	120.676	-259.741	2524.44	54.1894	172.49	2544.53	891.122	147.462	2594.22	1068				142.895	2602.63	122.782	187.41	2710.02	53.8884
5708	0	-277.573	2419.48	933.025				-210.917	2428.85	499.419	-214.954	2424.07	120.956	-259.709	2524.51	54.2218	175.336	2548.01	891.06	150.7	2597.79	1068.41				144.003	2603.46	123.113	187.381	2709.88	53.6225
5709	0	-271.857	2419.79	933.335				-209.194	2431.11	499.835	-214.606	2423.99	121.137	-259.693	2524.47	54.2282	178.136	2551.49	890.891	154.337	2601.66	1068.88				144.191	2603.98	123.004	187.352	2710.51	53.8557
5710	0	-270.381	2424.17	933.449				-207.502	2433.32	500.153	-212.704	2418.25	119.718	-259.698	2524.42	54.2657	180.908	2555.12	890.75	157.933	2605.53	1069.32				144.218	2604.4	122.882	187.319	2710.33	53.6365
5711	0	-268.038	2428.09	934.062				-205.822	2435.8	500.554	-211.511	2414.19	118.694	-259.661	2524.5	54.3042	183.666	2558.68	890.543	161.274	2609.1	1069.68				144.262	2604.89	122.734	187.331	2710.33	53.4195
5712	0	-264.751	2430.87	934.265				-204.112	2437.82	500.781	-211.785	2406.74	118.347	-259.521	2524.56	54.2984	186.455	2562.35	890.427	164.641	2612.64	1070.05				144.248	2605.47	122.439	187.338	2710.48	53.1741
5713	0	-261.541	2433.96	934.674				-202.48	2440.16	501.214	-211.7	2406.48	118.792	-259.472	2524.58	54.3513	189.185	2565.87	890.311	167.941	2616.1	1070.41				144.411	2605.99	122.396	187.353	2710.56	52.9763
5714	0	-258.258	2436.94	934.974				-200.774	2442.38	501.538	-212.132	2408.03	119.876	-259.392	2524.6	54.3763	191.965	2569.57	890.193	171.202	2619.48	1070.79				144.342	2606.34	122.227	187.395	2710.78	52.8439
5715	0	-255.109	2440.07	935.396				-199.202	2444.74	501.984	-211.986	2408.35	120.797	-259.313	2524.65	54.4025	194.767	2573.21	890.221	174.258	2622.71	1071.14				144.252	2606.67	122.019	187.402	2710.91	52.6669
5716	0	-251.605	2442.51	935.764				-197.778	2447.33	502.552	-212.076	2408.96	121.81	-259.256	2524.64	54.4401	197.492	2576.73	890.29	177.448	2625.98	1071.58				144.215	2606.97	121.863	187.426	2711.04	52.5678
5717	0	-249.616	2446.46	936.786				-196.471	2450.21	503.133	-212.035	2409.48	122.43	-259.189	2524.56	54.3955	200.093	2580.22	890.395	180.469	2629.12	1072.02				144.305	2607.31	121.711	187.458	2711.12	52.4714
5718	0	-247.501	2450.04	937.867				-195.038	2452.73	503.774	-211.727	2409.76	123.005	-259.097	2524.32	54.3363	202.625	2583.68	890.718	183.505	2632.17	1072.58				144.306	2607.46	121.614	187.467	2711.24	52.4018
5719	0	-244.582	2452.51	938.751				-193.778	2455.16	504.59	-211.549	2410.33	123.814	-259.283	2524.13	54.3469	205.092	2586.93	891.16	186.426	2635.18	1073.21				144.581	2607.74	121.404	187.499	2711.31	52.3285
5720	0	-241.78	2455.02	939.706				-192.657	2457.69	505.515	-211.169	2410.94	124.828	-259.784	2523.64	54.3089	207.457	2590.1	891.718	189.231	2638.08	1073.92				144.751	2607.92	121.308	187.475	2711.34	52.2313
5721	0	-239	2457.22	940.895				-191.518	2460.48	506.598	-210.546	2411.64	125.823	-260.247	2523.17	54.24	209.785	2593.14	892.282	191.944	2640.87	1074.8				144.906	2608.09	121.186	187.496	2711.38	52.2114
5722	0	-236.889	2460.05	942.252				-190.527	2463.17	507.812	-209.91	2412.9	127.301	-260.541	2522.58	54.1921	211.998	2596	892.89	194.663	2643.57	1075.73				145.105	2608.22	121.097	187.499	2711.38	52.1751
5723	0	-235.156	2463.04	943.765				-189.929	2466.44	509.369	-209.154	2413.97	128.754	-261.424	2522.12	54.4449	214.205	2598.77	893.462	197.283	2646.16	1076.81				145.224	2608.23	120.986	187.521	2711.44	52.1638
5724	0	-232.926	2465.15	945.529				-188.871	2469.11	510.765	-208.162	2414.88	130.358	-261.856	2521.73	54.4549	216.235	2601.28	894.077	199.765	2648.7	1077.99				145.343	2608.27	120.916	187.521	2711.44	52.1417
5725	0	-230.554	2467	947.391				-188.318	2472.61	512.45	-207.371	2416.31	131.964	-262.051	2521.26	54.3718	218.195	2603.72	894.696	202.237	2651.15	1079.32				145.412	2608.31	120.801	187.498	2711.46	52.1141
5726	0	-227.555	2467.94	949.296				-187.477	2475.36	514.087	-205.675	2417.46	133.636	-262.504	2520.77	54.2661	220.212	2607.18	895.507	204.571	2653.53	1080.67				145.476	2608.33	120.735	187.499	2711.45	52.155
5727	0	-226.266	2470.45	951.308				-186.844	2478.42	515.805	-202.362	2417.64	134.504	-262.749	2520.32	54.2113	221.709	2608.63	896.096	206.995	2655.9	1082.16				145.542	2608.36	120.62	187.505	2711.46	52.166
5728	0	-224.404	2472.39	953.411				-186.678	2482.08	517.736	-198.452	2416.31	134.852	-262.958	2519.99	54.3717	223.259	2610.71	896.804	209.262	2658.25	1083.76				145.607	2608.39	120.555	187.445	2711.48	52.2309
5729	0	-222.463	2474.24	955.533				-186.432	2485.73	519.639	-196.515	2417.64	136.532	-262.894	2519.76	54.6117	224.868	2612.8	897.627	211.467	2660.58	1085.34				145.667	2608.35	120.491	187.413	2711.48	52.2841
5730	0	-220.194	2475.39	957.679				-186.402	2489.67	521.56	-195.277	2419.94	138.514	-262.88	2519.76	54.8781	226.313	2614.92	898.535	213.535	2662.85	1086.85				145.707	2608.26	120.421	187.405	2711.43	52.3232
5731	0	-218.509	2477.15	959.817				-186.598	2494.14	523.636	-194.318	2422.43	140.759	-263.266	2520.03	55.4089	227.757	2616.98	899.382	215.566	2665.14	1088.37				145.817	2608.25	120.383	187.381	2711.4	52.4087
5732	0	-216.428	2478.52	962.007				-186.571	2497.95	525.504	-193.263	2424.83	142.75	-263.161	2520.23	55.7524	229.178	2619.15	900.291	217.397	2667.38	1089.81				145.989	2608.27	120.319	187.347	2711.37	52.4327
5733	0	-214.884	2480.26	964.097				-187.081	2502.6	527.558	-192.237	2427.3	144.872	-263.067	2520.69	56.0202	230.478	2621.27	901.163	219.231	2669.63	1091.21				146.31	2608.39	120.259	187.324	2711.37	52.4994
5734	0	-213.372	2482.03	966.101				-187.634	2506.94	529.459	-191.708	2430.16	146.745	-263.536	2521.77	56.5555	231.831	2623.46	901.974	220.932	2671.89	1092.5				146.433	2608.34	120.107	187.262	2711.31	52.5774
5735	0	-211.835	2483.76	968.081				-188.242	2511.38	531.314	-191.37	2433.15	148.511	-264.062	2523.14	56.9291	233.058	2625.71	902.722	222.511	2674.21	1093.8				146.518	2608.31	119.977	187.256	2711.22	52.6401
5736	0	-210.397	2485.51	969.844				-188.878	2515.88	533.116	-191.59	2436.81	150.223	-265.212	2525.43	57.3175	234.371	2627.97	903.557	224.074	2676.5	1095.1				146.768	2608.47	119.887	187.231	2711.19	52.6737
5737	0	-209.07	2487.44	971.522				-189.768	2520.63	534.89	-192.279	2441.11	151.72	-265.301	2527.78	57.0253	235.633	2630.21	904.256	225.58	2678.87	1096.22				146.042	2607.87	119.519	187.196	2711.15	52.7795
5738	0	-207.794	2489.31	973.047				-190.516	2524.94	536.591	-193.469	2446.27	153.001	-264.57	2530.14	55.753	236.883	2632.6	904.906	227.032	2681.23	1097.39				145.976	2607.76	119.398	187.164	2711.08	52.8566
5739	0	-206.44	2491.09	974.465				-191.43	2529.15	538.174	-195.168	2452.15	154.037	-266.257	2534.49	55.8193	238.156	2634.91	905.463	228.459	2683.52	1098.38				146.048	2607.75	119.302	187.176	2711.02	52.8775
5740	0	-205.095	2492.76	975.685				-192.344	2533.54	539.558	-197.329	2458.6	155.043	-268.838	2540.83	56.2935	239.396	2637.23	905.861	229.813	2685.75	1099.33				146.122	2607.77	119.186	187.131	2711.04	53.0337
5741	0	-203.712	2494.46	976.76				-193.246	2537.74	540.845	-200.121	2465.93	155.82	-271.533	2548.3	56.7491	240.697	2639.41	906.253	231.181	2687.92	1100.15				146.13	2607.78	119.054	187.057	2710.91	53.1421
5742	0	-202.468	2496.29	977.773				-194.639	2542.92	542.308	-203.344	2473.86	156.397	-274.407	2557.05	57.0625	242.131	2639.23	906.235	232.562	2690	1100.83				146.184	2607.74	118.919	187.075	2710.9	53.1487
5743	0	-201.368	2498.21	978.609				-195.367	2547.05	543.374	-207.088	2482.49	156.877	-277.465	2566.74	57.4921	243.413	2641.51	906.459	233.899	2692.03	1101.38				146.19	2607.75	118.787	187.038	2710.89	53.1954
5744	0	-200.254	2500.06	979.327				-196.575	2552.08	544.615	-211.106	2491.56	157.365	-280.655	2577.68	58.4917	244.533	2643.77	906.602	235.183	2693.98	1101.83				146.19	2607.75	118.686	187.038	2710.85	53.2114
5745	0	-199.207	2502.14	979.895				-197.813	2556.76	545.778	-215.265	2501.24	157.794	-283.917	2589.53	59.9581	245.636	2645.88	906.586	236.503	2695.88	1102.17				146.195	2607.75	118.554	187.034	2710.85	53.2478
5746	0	-198.026	2503.57	980.48				-198.893	2561.59	546.687	-219.589	2511.24	158.483	-287.06	2601.99	61.7115	246.704	2647.94	906.515	237.776	2697.63	1102.44				146.199	2607.76	118.473	187.067	2710.85	53.245
5747	0	-196.808	2505.03	980.83				-200.438	2567.28	548.057	-223.775	2521.49	159.095	-289.568	2613.81	63.1803	247.71	2649.95	906.402	239.038	2699.39	1102.61				146.198	2607.76	118.396	187.072	2710.84	53.2229
5748	0	-195.747	2506.61	981.076				-201.896	2573.14	549.331	-226.472	2531.41	158.482	-292.961	2627.1	65.4771	248.781	2651.88	906.279	240.247	2701.07	1102.72				146.212	2607.82	118.363	187.068	2710.85	53.2441
5749	0	-194.712	2508.22	981.334				-202.883	2578.59	550.521	-230.463	2541.85	159.28	-296.462	2640.7	67.9147	249.723	2653.85	906.07	241.439	2702.72	1102.78				146.167	2607.85	118.312	187.069	2710.89	53.2588
5750	0	-193.761	2509.94	981.511				-201.848	2581.21	550.712	-235.087	2553.34	160.289	-299.928	2654.2	70.4733	250.605	2655.76	905.816	242.563	2704.31	1102.81				146.133	2607.94	118.27	187.067	2710.81	53.2317
5751	0	-192.763	2511.29	981.703				-202.724	2586.91	551.774	-239.254	2564.55	161.574	-303.443	2667.4	73.0309	251.444	2657.66	905.529	243.659	2705.89	1102.77				146.159	2608.06	118.303	187.066	2710.84	53.2135
5752	0	-191.275	2512.16	981.738				-204.3	2593.92	553.266	-243.543	2575.99	162.848	-306.989	2680.4	75.8899	252.167	2659.58	905.233	244.689	2707.4	1102.7				146.07	2608.12	118.302	187.072	2710.81	53.1533
5753	0	-190.406	2513.72	981.823				-205.057	2599.61	554.255	-247.313	2586.89	164.344	-310.569	2693.11	78.9306	252.86	2661.54	904.872	245.659	2708.91	1102.62				145.972	2608.18	118.297	187.072	2710.9	53.184
5754	0	-189.517	2515.1	982.011				-206.139	2606.13	555.418	-250.958	2597.99	165.814	-314.11	2705.31	82.0278	253.383	2663.47	904.538	246.661	2710.45	1102.54				145.934	2608.27	118.336	187.068	2710.86	53.1408
5755	0	-188.711	2516.63	981.876				-207.197	2612.41	556.652	-253.996	2608.53	167.258	-317.662	2717.02	85.265	253.921	2665.46	904.154	247.555	2712	1102.43				145.842	2608.34	118.335	187.093	2710.92	53.1371
5756	0	-188.457	2518.69	981.808				-208.307	2618.99	557.908	-256.779	2618.99	168.99	-320.992	2728.13	88.4492	254.347	2667.56	903.808	248.39	2713.56	1102.29				145.891	2608.55	118.453	187.076	2710.87	53.0523
5757	0	-188.109	2520.72	981.757				-209.432	2625.85	559.177	-259.27	2629.26	170.602	-324.267	2738.74	91.6381	254.666	2669.7	903.442	249.142	2715.11	1102.17				146.08	2608.79	118.583	187.105	2710.93	53.0295
5758	0	-187.592	2522.65	981.781				-210.523	2632.38	560.439	-261.328	2639.17	172.125	-327.456	2748.91	94.744	255.019	2671.93	903.124	249.9	2716.74	1102.06				146.228	2609.06	118.694	187.106	2710.93	53.0075
5759	0	-187.233	2524.48	981.749				-211.443	2638.5	561.56	-263.052	2648.83	173.636	-330.443	2758.67	97.7819	255.197	2674.17	902.841	250.512	2718.31	1101.99				146.148	2609.15	118.712	187.105	2710.98	53.0011
5760	0	-186.951	2526.72	981.934				-212.51	2645.16	562.812	-264.478	2658.31	175.137	-333.072	2767.99	100.602	255.324	2676.46	902.537	251.101	2719.98	1101.97				146.127	2609.31	118.736	187.076	2711.03	53.0131
5761	0	-186.746	2528.91	981.736				-213.561	2651.61	564.021	-265.535	2667.48	176.535	-335.326	2776.83	103.108	255.507	2678.75	902.277	251.585	2721.65	1101.98				146.142	2609.44	118.756	187.076	2711.03	53.0137
5762	0	-186.562	2531.08	981.671				-214.467	2657.74	565.109	-266.245	2676.3	177.893	-337.429	2785.58	105.606	255.605	2681.13	902.097	252.089	2723.34	1102.03				146.065	2609.52	118.743	187.075	2710.99	52.9995
5763	0	-186.19	2533.24	981.533				-215.945	2664.93	566.477	-267.452	2685.43	179.657	-339.216	2794.21	107.967	255.738	2683.53	901.94	252.519	2725.05	1102.15				146.077	2609.69	118.765	187.075	2711.02	53.0676
5764	0	-186.36	2536.02	981.463				-216.301	2670.34	567.417	-268.546	2694.44	181.43	-340.552	2802.57	110.051	255.7	2685.86	901.792	253	2726.76	1102.3				145.983	2609.79	118.745	187.074	2711.07	53.0957
5765	0	-186.326	2538.72	981.43				-217.075	2676.4	568.445	-268.776	2702.86	182.621	-341.38	2810.9	111.942	255.825	2688.22	901.739	253.412	2728.47	1102.51				145.972	2609.95	118.725	187.073	2711.03	53.0821
5766	0	-186.158	2541.33	981.315				-217.782	2682.28	569.411	-268.988	2711.28	183.75	-341.87	2819.18	113.582	255.89	2690.55	901.758	253.903	2730.12	1102.76				145.873	2610.06	118.704	187.016	2711	53.1238
5767	0	-186.285	2544.19	981.285				-218.428	2688.29	570.302	-268.973	2719.38	184.746	-342.139	2827.58	115.087	255.914	2692.88	901.804	254.38	2731.78	1103.07				145.83	2610.2	118.7	187.011	2711.05	53.1596
5768	0	-186.181	2547.19	981.149				-218.947	2694.12	571.11	-268.868	2727.42	185.633	-342.433	2836.39	116.643	255.928	2695.23	901.86	254.854	2733.36	1103.34				145.831	2610.31	118.724	187.015	2711.04	53.1951
5769	0	-186.158	2550.12	980.976				-219.315	2699.53	571.674	-268.909	2735.61	186.56	-341.886	2844.88	117.754	256.029	2697.6	901.97	255.338	2734.91	1103.66				145.738	2610.43	118.704	187.013	2711.05	53.2069
5770	0	-186.588	2553.63	980.839				-219.708	2705.22	572.32	-269.021	2743.73	187.307	-342.397	2861.01	120.829	256.088	2699.88	902.095	255.816	2736.39	1103.97				145.041	2610.03	118.531	186.982	2710.97	53.2251
5771	0	-186.731	2556.94	980.537				-219.986	2711.03	572.929	-268.769	2751.72	188.048	-343.556	2877.65	125.046	256.064	2702.26	902.203	256.29	2737.89	1104.33				144.982	2610.13	118.543	187.008	2711.03	53.2716
5772	0	-187.056	2560.49	980.369				-220.117	2716.54	573.413	-268.594	2759.58	188.589	-343.76	2891.05	127.922	256.148	2704.54	902.319	256.788	2739.34	1104.64				145.426	2610.63	118.671	186.95	2711.01	53.3047
5773	0	-187.249	2563.82	979.955				-223.09	2733.56	576.814	-268.565	2767.59	189.147	-342.908	2900.42	129.054	256.239	2706.92	902.438	257.194	2740.73	1104.95				145.236	2610.65	118.601	186.953	2711	53.3105
5774	0	-187.497	2567.41	979.518				-223.099	2739.7	577.529	-268.494	2775.54	189.669	-341.531	2907.69	129.296	256.338	2709.18	902.512	257.547	2742.1	1105.26				144.724	2610.36	118.546	186.95	2711	53.3475
5775	0	-187.877	2571.09	979.077				-222.67	2743.9	577.239	-268.199	2783.15	189.965	-339.849	2914.38	129.305	256.427	2711.47	902.558	257.898	2743.43	1105.55				144.619	2610.45	118.548	186.949	2711.01	53.3289
5776	0	-188.248	2574.69	978.588				-222.305	2749.01	577.183	-270.801	2809.79	195.194	-338.351	2921.53	129.567	256.596	2713.8	902.624	258.255	2744.76	1105.81				144.535	2610.53	118.577	186.983	2710.96	53.299
5777	0	-188.67	2578.58	977.992				-221.682	2753.44	577.113	-270.426	2817.36	195.385	-337.371	2929.96	130.328	256.735	2716.09	902.677	258.503	2746.07	1106.07				144.515	2610.67	118.632	186.981	2710.96	53.3041
5778	0	-189.069	2582.4	977.317				-221.408	2759.31	576.948	-270.085	2825.17	195.692	-336.372	2938.59	131.262	256.988	2718.4	902.727	258.77	2747.5	1106.33				144.435	2610.8	118.672	187.006	2710.94	53.3047
5779	0	-189.369	2585.94	976.536				-220.885	2764.78	576.718	-269.595	2832.74	195.744	-335.434	2947.04	132.037	257.119	2720.69	902.741	258.974	2748.9	1106.61				144.699	2611.18	118.743	187.008	2710.94	53.2643
5780	0	-189.712	2589.73	975.701				-220.187	2769.67	576.267	-269.031	2840.23	195.839	-334.591	2955.11	132.74	257.286	2722.98	902.695	259.061	2750.3	1106.8				144.617	2611.29	118.793	187.004	2710.98	53.2992
5781	0	-190.039	2593.31	974.707				-219.488	2774.77	575.665	-268.406	2847.82	195.857	-333.815	2963.18	133.461	257.402	2725.29	902.589	259.143	2751.71	1106.95				144.541	2611.4	118.857	187.008	2710.99	53.2348
5782	0	-190.506	2596.98	973.649				-218.788	2780.07	575.307	-267.789	2855.59	195.922	-333.002	2970.86	134.034	257.574	2727.56	902.498	258.624	2752.53	1106.93				144.416	2611.43	118.885	187.07	2711.02	53.191
5783	0	-190.852	2600.62	972.518				-217.833	2784.65	574.451	-267.023	2863.1	195.82	-332.04	2978.02	134.378	257.744	2729.86	902.428	258.608	2753.99	1106.97				144.315	2611.52	118.947	187.07	2710.98	53.1331
5784	0	-191.159	2604.03	971.248				-217.048	2789.68	573.867	-266.053	2870.23	195.629	-330.978	2984.67	134.469	257.785	2732.05	902.291	258.553	2755.65	1107.02				144.289	2611.67	119.002	187.099	2711.05	53.0886
5785	0	-191.681	2607.74	969.956				-216.106	2794.25	572.988	-264.821	2877.15	195.155	-329.859	2990.98	134.25	257.821	2734.24	902.112	258.437	2757.6	1107.11				144.216	2611.8	119.052	187.101	2711.05	53.0342
5786	0	-191.879	2611.13	968.622				-215.031	2798.47	571.973	-263.759	2884.11	194.8	-328.744	2997.62	134.092	257.866	2736.39	901.92	258.341	2759.95	1107.21				144.121	2611.86	119.057	187.161	2711.15	53.0065
5787	0	-192.687	2615.54	967.443				-214.042	2802.88	570.962	-262.429	2890.85	194.311	-327.506	3004.04	133.742	257.862	2738.5	901.775	258.137	2762.64	1107.34				144.075	2612.01	119.103	187.163	2711.13	52.9145
5788	0	-192.87	2618.39	965.796				-213.106	2807.45	569.838	-260.986	2897.19	193.665	-326.02	3010.31	133.158	257.855	2740.58	901.578	258.013	2760.76	1106.48				143.968	2612.06	119.104	187.191	2711.15	52.8549
5789	0	-193.04	2621.65	964.396				-212.069	2811.34	568.569	-259.771	2904.02	193.291	-324.586	3016.74	132.575	257.783	2742.52	901.354	257.768	2761.67	1106.19				143.967	2612.22	119.172	187.25	2711.17	52.8009
5790	0	-193.298	2624.81	962.947				-210.907	2814.92	567.315	-257.994	2910.09	192.358	-322.698	3022.61	131.639	257.808	2744.47	901.201	257.422	2763.47	1105.96				143.928	2612.38	119.228	187.282	2711.24	52.703
5791	0	-193.541	2628.01	961.43				-209.751	2818.25	566.098	-256.126	2915.29	191.169	-320.714	3028.47	130.504	257.703	2746.42	901.048	257.104	2765.1	1105.72				143.679	2612.29	119.203	187.308	2711.21	52.6339
5792	0	-194.022	2631.54	960.05				-208.562	2821.51	564.267	-254.159	2920.41	190.162	-318.461	3034	129.108	257.559	2748.33	900.908	256.757	2766.68	1105.51				143.643	2612.41	119.278	187.336	2711.24	52.5314
5793	0	-194.389	2634.87	958.601				-207.414	2824.88	562.942	-252.172	2925.37	188.918	-316.024	3039.37	127.501	257.535	2750.17	900.802	256.305	2768.24	1105.3				143.615	2612.51	119.323	187.376	2711.27	52.4526
5794	0	-194.876	2638.27	957.185				-206.204	2828.4	561.597	-250.173	2930.01	187.782	-313.354	3044.39	125.499	257.241	2752.06	900.735	255.816	2770.09	1105.19				143.582	2612.6	119.337	187.401	2711.3	52.4173
5795	0	-195.291	2641.49	955.756				-205.031	2831.67	559.732	-248.05	2934.49	186.41	-310.489	3049.03	123.243	256.546	2753.91	900.785	255.311	2771.72	1104.99				143.534	2612.63	119.387	187.432	2711.3	52.341
5796	0	-195.853	2644.95	954.368				-203.577	2834.28	557.992	-245.917	2938.52	185.048	-307.526	3053.46	120.839	257.557	2755.85	900.567	254.717	2773.53	1104.92				143.484	2612.66	119.407	187.459	2711.24	52.2573
5797	0	-196.374	2648.33	952.957				-201.826	2836.02	555.847	-243.586	2941.97	183.464	-304.256	3057.29	118.082	257.453	2757.85	900.557	254.131	2775.16	1104.77				143.451	2612.75	119.446	187.491	2711.25	52.2039
5798	0	-197.182	2652.1	951.747				-200.555	2839.19	554.18	-241.13	2944.78	181.689	-300.842	3060.68	115.226	257.021	2759.74	900.503	253.429	2777.18	1104.62				143.405	2612.78	119.498	187.514	2711.33	52.1679
5799	0	-197.741	2655.35	950.306				-199.346	2842.8	552.46	-238.359	2946.52	179.416	-297.405	3063.89	112.333	256.682	2761.66	900.524	252.739	2778.85	1104.4				143.368	2612.86	119.564	187.524	2711.36	52.1163
5800	0	-198.529	2658.96	949.021				-197.497	2844.16	550.343	-235.685	2948.2	177.142	-293.937	3067.21	109.535	256.258	2763.6	900.453	251.883	2780.78	1104.21				143.261	2612.87	119.574	187.576	2711.37	52.0586
5801	0	-199.457	2662.68	947.772				-196.171	2846.86	548.38	-233.006	2949.65	174.848	-290.397	3070.43	106.673	255.781	2765.57	900.386	250.98	2782.58	1103.96				143.281	2612.98	119.653	187.579	2711.37	52.022
5802	0	-200.191	2666.22	946.496				-194.284	2847.93	546.216	-230.57	2950.33	172.624	-286.67	3073.07	103.623	255.196	2767.53	900.38	249.987	2784.83	1103.69				143.237	2613.01	119.728	187.579	2711.33	51.9776
5803	0	-201.172	2670.07	945.288				-193.364	2850.52	544.298	-227.955	2952.15	170.049	-282.766	3075.35	100.461	254.585	2769.55	900.276	248.979	2786.81	1103.39				143.2	2613.1	119.793	187.61	2711.32	51.9233
5804	0	-202.329	2674.03	944.1				-191.323	2851.17	542.106	-225.777	2954.25	167.964	-278.883	3077.45	97.2165	253.788	2771.58	900.198	247.884	2789.04	1103.07				143.104	2613.16	119.87	187.636	2711.35	51.9325
5805	0	-203.386	2677.96	942.881				-189.831	2852.63	539.698	-223.61	2955.5	165.847	-274.615	3078.73	93.6049	252.737	2773.5	900.038	246.658	2791.38	1102.78				143.066	2613.24	119.935	187.638	2711.36	51.8785
5806	0	-204.479	2681.91	941.679				-188.497	2854.71	537.383	-220.757	2950.79	161.548	-270.487	3080.16	90.0134	252.082	2775.71	899.916	245.477	2794.05	1102.49				142.971	2613.31	120.012	187.64	2711.39	51.8804
5807	0	-205.575	2685.85	940.477				-186.916	2855.55	535.174	-216.822	2946.36	156.974	-266.094	3081.05	86.1331	251.125	2777.77	899.805	244.252	2796.63	1102.11				142.919	2613.34	120.084	187.657	2711.37	51.8487
5808	0	-208.892	2694.92	940.781				-185.833	2857.44	532.973	-213.515	2944.3	153.256	-261.646	3081.52	82.0496	250.077	2779.95	899.68	242.894	2799.19	1101.78				142.823	2613.4	120.186	187.688	2711.37	51.8313
5809	0	-212.469	2706.1	939.917				-184.179	2857.8	530.468	-210.514	2942.51	149.661	-257.036	3081.62	77.8074	248.97	2782.2	899.53	241.429	2801.97	1101.35				142.797	2613.54	120.293	187.691	2711.41	51.8091
5810	0	-216.873	2718.77	939.522				-183.352	2859.66	528.432	-210.176	2946.44	148.875	-252.205	3080.95	73.2557	247.767	2784.51	899.302	239.933	2804.98	1101.05				142.688	2613.55	120.383	187.686	2711.38	51.8189
5811	0	-217.186	2720.57	938.106				-181.811	2859.72	525.626	-211.807	2954.5	149.945	-247.389	3079.87	68.4784	246.549	2786.91	899.072	238.363	2807.99	1100.62				142.599	2613.67	120.472	187.691	2711.38	51.8162
5812	0	-218.32	2723.8	936.807				-181.092	2861.2	522.937	-212.241	2960.85	150.126	-242.448	3078.19	63.5087	245.215	2789.35	898.871	236.684	2811.09	1100.24				142.563	2613.75	120.566	187.711	2711.41	51.773
5813	0	-221.297	2732.26	935.751				-179.802	2861	520.244	-211.064	2962.06	148.239	-237.394	3075.63	58.2209	243.789	2791.96	898.617	235.033	2814.5	1099.88				142.403	2613.8	120.628	187.693	2711.35	51.7514
5814	0	-222.398	2735.65	933.64				-178.718	2860.81	517.171	-208.434	2958.67	144.591	-232.604	3070.64	56.636	242.439	2794.67	898.452	233.276	2818.09	1099.48				142.301	2613.86	120.702	187.709	2711.36	51.7572
5815	0	-223.627	2739.2	931.858				-177.762	2860.77	514.427	-204.78	2953.35	141.089	-229.531	3068.27	57.4295	240.883	2797.38	898.005	231.421	2821.65	1098.97				142.144	2613.9	120.762	187.747	2711.39	51.7514
5816	0	-225.292	2743.67	931.244				-177.241	2861.65	512.851	-201.076	2945.32	136.39	-226.708	3065.41	57.8644	239.252	2800.24	897.634	229.513	2825.23	1098.46				141.997	2613.99	120.86	187.748	2711.4	51.7262
5817	0	-227.464	2749.53	929.746				-176.033	2861.24	509.672	-197.806	2936.89	130.883	-224.346	3064.17	58.2603	237.586	2803.23	897.268	227.504	2828.93	1097.9				141.896	2614.05	121.012	187.754	2711.41	51.7095
5818	0	-229.311	2754.53	928.216				-175.442	2861.33	507.208	-197.372	2935.19	128.964	-222.634	3063.86	58.8679	235.906	2806.27	896.841	225.413	2832.91	1097.4				141.751	2614.14	121.14	187.774	2711.43	51.7066
5819	0	-231.254	2759.31	926.566				-175.387	2861.06	504.758	-196.51	2936.04	127.283	-222.06	3063.58	59.165	234.222	2809.48	896.376	223.276	2836.95	1096.79				141.652	2614.2	121.293	187.808	2711.38	51.6519
5820	0	-232.872	2763.43	924.911				-175.771	2861.23	502.809	-196.243	2936.45	126.704	-222.191	3063.37	59.1853	232.503	2812.69	895.901	221.063	2841.02	1096.18				141.549	2614.26	121.5	187.811	2711.42	51.6515
5821	0	-234.622	2767.52	923.367				-176.321	2862.16	501.453	-194.853	2935.55	125.402	-222.018	3063.53	59.0639	230.69	2815.95	895.387	218.901	2845.26	1095.66				141.449	2614.31	121.682	187.812	2711.43	51.6052
5822	0	-236.538	2771.46	922.018				-176.821	2864.11	500.389	-193.414	2934.74	124.068	-221.685	3063.56	59.0521	228.775	2819.37	894.904	216.566	2849.41	1095.06				141.349	2614.36	121.94	187.871	2711.49	51.5693
5823	0	-238.684	2775.63	920.838				-177.285	2867.32	499.725	-192.614	2936.57	124.126	-221.371	3063.35	59.1453	226.758	2822.84	894.408	214.096	2853.8	1094.53				141.247	2614.42	122.223	187.879	2711.51	51.5009
5824	0	-241.063	2779.93	920.154				-177.474	2871.05	499.664	-190.344	2933.85	121.938	-221.083	3063.24	59.249	224.65	2826.38	893.976	211.474	2858.35	1094.01				141.156	2614.53	122.547	187.895	2711.52	51.4729
5825	0	-243.482	2784.16	919.854				-177.47	2874.18	499.296	-188.033	2934.44	121.196	-220.882	3063.06	59.2713	222.471	2829.99	893.442	208.799	2862.89	1093.72				140.993	2614.63	122.944	187.938	2711.53	51.4442
5826	0	-245.901	2788.19	919.774				-177.615	2877.04	498.906	-190.278	2954.74	127.072	-220.733	3062.87	59.2195	220.276	2833.73	892.909	205.972	2867.57	1093.38				140.779	2614.68	123.372	187.912	2711.59	51.385
5827	0	-248.084	2791.74	919.877				-178.218	2879.81	498.852	-189.257	2954.07	126.287	-220.646	3062.74	59.1533	217.916	2837.46	892.4	203.122	2872.16	1093.23				140.47	2614.78	123.869	187.905	2711.59	51.4204
5828	0	-249.987	2795.66	920.007				-179.065	2881.59	498.58	-187.482	2950.91	124.959	-220.583	3062.73	59.147	215.32	2841.11	891.707	200.214	2877.25	1093.25				140.172	2614.91	124.313	187.853	2711.58	51.4783
5829	0	-252.357	2799.38	920.361				-180.379	2883.16	498.531	-186.707	2945.72	124.329	-220.578	3062.75	59.1571	213.003	2844.87	891.497	197.396	2881.99	1093.33				140.025	2615.16	124.869	187.834	2711.52	51.5556
5830	0	-254.945	2802.84	920.887				-181.91	2884.47	498.655	-186.636	2944.05	123.485	-220.626	3062.68	59.111	209.646	2848.53	891.35	194.421	2886.95	1093.51				139.662	2615.35	125.46	187.76	2711.48	51.639
5831	0	-256.964	2806.06	921.77				-183.638	2886.22	499.041	-186.799	2944.25	123.663	-220.667	3062.67	59.0692	206.828	2851.97	891.198	191.607	2891.93	1093.81				139.192	2615.58	126.153	187.69	2711.48	51.7942
5832	0	-258.97	2809.39	922.622				-185.354	2888.08	499.398	-187.551	2946.92	124.391	-220.693	3062.73	59.0909	204.354	2855.23	891.226	188.748	2896.76	1094.14				138.713	2615.86	126.827	187.628	2711.41	51.8404
5833	0	-260.971	2812.39	923.352				-187.064	2889.61	499.631	-187.842	2947.81	124.478	-220.756	3062.94	59.2244	201.603	2858.3	891.435	185.971	2901.82	1094.43				138.389	2616.3	127.683	187.575	2711.35	51.8966
5834	0	-262.766	2815.89	924.043				-188.568	2891.64	499.826	-188.032	2947.1	124.093	-220.753	3062.98	59.2183	198.895	2861.42	891.713	183.282	2906.45	1094.72				138.106	2616.78	128.608	187.547	2711.28	51.9286
5835	0	-265.964	2822.45	925.101				-189.87	2893.78	499.899	-188.33	2946.79	123.637	-220.754	3062.95	59.2326	196.169	2864.53	891.919	180.675	2911.31	1094.95				137.684	2617.23	129.813	187.519	2711.23	51.9401
5836	0	-269.006	2827.92	926.016				-191.267	2896.83	500.237	-188.457	2947.07	123.079	-220.736	3062.86	59.1977	193.55	2867.72	892.171	178.127	2916.06	1095.16				138.083	2617.95	132.004	187.513	2711.27	51.9859
5837	0	-271.514	2832.32	926.59				-192.248	2898.86	499.748	-188.418	2947.49	122.898	-220.702	3062.93	59.2817	191.011	2871.01	892.522	175.741	2920.44	1095.3				138.607	2618.99	134.336	187.518	2711.4	52.0778
5838	0	-274.023	2837.02	926.924				-193.2	2901.03	499.846	-188.342	2947.79	122.841	-220.645	3062.96	59.2956	188.649	2874.4	892.837	173.336	2924.68	1095.37				138.66	2620.21	135.993	187.54	2711.47	52.2331
5839	0	-276.006	2840.44	927.104				-194.261	2903.05	499.976	-188	2947.13	122.469	-220.591	3062.95	59.3511	186.372	2877.77	893.08	170.885	2928.89	1095.42				138.158	2621.23	137.969	187.51	2711.5	52.3997
5840	0	-276.569	2840.12	926.041				-194.536	2902.48	498.921	-187.858	2947.01	122.175	-220.571	3062.86	59.3393	184.176	2881.12	893.328	168.463	2932.85	1095.48				137.991	2622.64	140.247	187.371	2712.81	53.7588
5841	0	-277.924	2841.92	926.128				-195.604	2904.02	499.016	-188.268	2949.3	122.482	-220.538	3062.93	59.3693	182.096	2884.42	893.645	166.021	2936.54	1095.5				137.602	2624.12	142.714	187.299	2713.29	54.2814
5842	0	-279.445	2843.85	926.271				-196.837	2905.7	499.167	-188.179	2949.45	122.519	-220.533	3062.68	59.2346	179.995	2887.68	893.915	163.658	2939.89	1095.58				137.09	2625.84	145.425	187.202	2713.28	54.6818
5843	0	-281.645	2847.99	926.997				-198.749	2909.59	499.902	-188.26	2949.28	122.035	-220.52	3062.59	59.1788	177.953	2890.86	894.145	161.398	2943.44	1095.78				136.906	2628.05	148.42	187.043	2713.27	55.1128
5844	0	-282.899	2849.1	926.886				-199.715	2910.46	499.799	-188.29	2949.04	121.774	-220.522	3062.82	59.3256	175.917	2893.9	894.382	159.148	2949.72	1096.53				136.45	2630.41	151.629	186.831	2714.94	56.7199
5845	0	-284.24	2850.83	926.874				-200.768	2911.93	499.795	-188.483	2949.59	122.023	-220.516	3062.87	59.3472	174	2896.97	894.563	157.031	2952.16	1096.69				136.512	2633.45	155.418	186.63	2715.25	57.7242
5846	0	-285.202	2851.26	926.188				-201.443	2912.12	499.117	-188.42	2949.34	121.756	-220.482	3062.95	59.3781	172.106	2900.05	894.654	154.947	2954.08	1096.76				136.413	2636.94	159.245	186.411	2715.19	58.4693
5847	0	-286.853	2854	926.69				-202.806	2914.6	499.628	-188.46	2949.11	121.685	-220.464	3062.88	59.3819	170.264	2903.09	894.693	153.004	2956.21	1096.71				136.52	2641.01	163.684	186.128	2715.37	59.5453
5848	0	-288.607	2857.33	926.711				-203.762	2915.94	499.45	-190.352	2959.56	122.932	-220.456	3062.65	59.2342	168.621	2906.15	894.718	151.12	2958.41	1096.53				137.321	2645.81	169.402	185.817	2715.83	61.0636
5849	0	-290.706	2860.99	926.76				-204.773	2917.26	499.382	-192.071	2964.57	124.749	-220.432	3062.9	59.3831	167.006	2909.2	894.722	149.32	2960.71	1096.2				137.192	2651.25	174.635	185.304	2716.56	63.2123
5850	0	-292.662	2864.43	926.709				-205.775	2918.24	499.092	-192.315	2965.12	124.748	-220.42	3062.74	59.294	165.694	2912.2	894.767	147.728	2963.06	1095.8				136.056	2656.87	180.039	184.845	2717.53	65.8142
5851	0	-294.514	2867	926.455				-206.696	2918.88	498.713	-191.735	2963.18	123.744	-220.431	3062.92	59.4226	164.507	2915.07	894.671	146.089	2965.35	1095.34				134.101	2662.77	185.817	184.168	2718.86	69.1517
5852	0	-296.807	2870.19	926.04				-207.557	2919.14	498.31	-189.467	2956.19	121.167	-220.426	3062.96	59.4435	163.416	2917.84	894.591	144.551	2967.5	1094.93				133.011	2669.72	191.966	183.534	2720.45	72.873
5853	0	-298.35	2872.61	926.026				-208.865	2920.66	498.559	-188.825	2953.36	119.936	-220.426	3062.95	59.4065	162.525	2920.51	894.604	143.117	2969.54	1094.48				132.087	2677.32	198.307	182.664	2722.28	77.125
5854	0	-299.958	2875.19	925.873				-210.013	2921.65	498.464	-189.034	2953.62	119.964	-220.427	3062.94	59.4026	161.694	2923.05	894.637	141.658	2971.5	1094.03				131.309	2685.48	204.974	181.69	2724.53	81.8609
5855	0	-301.732	2877.98	925.716				-210.972	2922.08	498.126	-189.371	2954.54	120.058	-220.427	3062.94	59.4031	160.919	2925.45	894.707	140.326	2973.3	1093.55				130.3	2694.14	211.517	180.987	2727.8	86.906
5856	0	-303.261	2880.53	925.597				-211.746	2921.78	497.426	-189.681	2955.27	120.046	-220.428	3062.95	59.3831	160.195	2927.66	894.783	139.178	2975.05	1092.98				129.448	2703.2	217.768	179.71	2731.32	92.6072
5857	0	-304.715	2883.3	925.591				-212.958	2923.02	497.802	-189.841	2955.14	120.041	-220.463	3062.87	59.3464	159.536	2929.74	894.82	138.029	2976.67	1092.38				128.858	2712.4	223.38	178.653	2736.02	98.8143
5858	0	-305.897	2885.5	925.441				-213.815	2923.2	497.486	-190.759	2957.59	120.332	-220.465	3062.85	59.34	159.097	2931.67	894.845	137.036	2978.33	1091.69				127.663	2721.27	229.985	177.633	2741.83	104.852
5859	0	-307.057	2888.17	925.198				-214.64	2923.38	497.154	-191.68	2959.96	121.216	-220.483	3062.94	59.3753	158.502	2933.57	894.896	136.095	2979.98	1090.99				126.312	2729.68	235.491	176.282	2749.8	109.214
5860	0	-308.196	2890.15	925.208				-215.738	2924.59	497.362	-192.356	2961.49	121.79	-220.481	3062.96	59.382	157.874	2935.47	895.058	135.258	2981.64	1090.22				124.506	2737.69	239.969	174.742	2759.24	112.956
5861	0	-309.21	2891.99	925.334				-216.456	2924.31	497.008	-192.581	2961.69	121.837	-220.517	3062.86	59.3435	157.28	2937.34	895.381	134.527	2983.42	1089.4				123.892	2747.17	243.254	172.697	2770.2	116.37
5862	0	-310.02	2893.57	925.481				-217.409	2925.23	497.139	-192.554	2961.08	121.515	-220.519	3062.85	59.2828	156.667	2939.06	895.884	133.819	2985.29	1088.64				123.413	2757.42	245.205	170.892	2783.06	118.189
5863	0	-310.929	2894.85	925.692				-218.053	2925.35	496.944	-192.533	2960.51	121.234	-220.518	3062.85	59.2833	156.197	2940.48	896.489	133.268	2987.22	1087.82				123.081	2768.42	245.955	169.162	2796.28	118.748
5864	0	-311.623	2896.36	925.883				-218.822	2926.16	497.136	-191.222	2956.08	119.966	-220.572	3062.85	59.2812	155.641	2941.52	896.994	132.897	2989.23	1087.01				123.289	2780.2	245.395	167.83	2809.94	118.186
5865	0	-312.424	2897.85	926.114				-219.301	2926.44	496.933	-190.954	2954.35	119.356	-220.573	3062.85	59.2807	154.361	2941.49	897.335	132.448	2991.22	1086.2				123.547	2792.01	244.098	167.003	2824.32	116.676
5866	0	-313.179	2899.47	926.156				-220.013	2927.44	497.118	-191.065	2954.45	119.381	-220.608	3062.77	59.2443	154.408	2947.43	898.912	132.25	2993.24	1085.34				123.971	2804.02	241.939	166.731	2839.27	114.762
5867	0	-313.818	2900.91	926.384				-220.193	2927.13	496.512	-191.157	2954.34	119.531	-220.629	3062.84	59.2709	153.761	2949.4	899.656	131.998	2995.23	1084.46				124.847	2816.4	239.127	167.221	2854.5	112.158
5868	0	-314.379	2902.4	926.616				-220.824	2928.42	497.011	-191.242	2954.59	119.384	-220.626	3062.85	59.2789	153.308	2950.68	900.301	132.039	2997.24	1083.58				125.114	2829.13	234.535	168.447	2870.71	109.653
5869	0	-314.968	2903.9	926.784				-221.153	2929.18	497.116	-191.26	2954.32	119.417	-220.627	3062.85	59.2779	152.955	2951.97	900.914	132.018	2999.22	1082.85				127.595	2842.66	230.911	170.47	2887.69	106.81
5870	0	-314.927	2904.48	926.847				-221.159	2929.17	496.716	-192.179	2957.18	119.82	-220.662	3062.76	59.2403	152.704	2953.33	901.497	131.786	3000.83	1082.33				129.875	2856.53	226.143	173.241	2905.5	103.74
5871	0	-314.91	2906.9	926.944				-221.285	2929.56	496.718	-193.191	2960.15	121.134	-220.664	3062.75	59.2338	152.654	2954.72	901.961	131.194	3002.25	1081.71				132.639	2870.61	220.865	176.734	2923.84	100.366
5872	0	-315.089	2910.2	927.362				-221.607	2930.83	497.042	-193.788	2961.85	121.874	-220.664	3062.75	59.236	152.715	2956.3	902.414	131.114	3003.94	1081.05				137.367	2885.39	215.686	180.711	2942.74	96.9114
5873	0	-315.056	2913.19	927.571				-221.716	2931.8	497.156	-193.922	2962.1	121.985	-220.665	3062.76	59.2699	152.866	2957.89	902.856	131.307	3005.67	1080.33				141.117	2900.19	209.543	185.401	2961.63	93.3691
5874	0	-314.874	2915.91	927.649				-221.677	2932.48	497.14	-193.652	2961.35	121.67	-220.663	3062.76	59.2384	152.392	2956.71	902.507	131.49	3007.4	1079.71				145.576	2915.3	203.344	190.53	2980.99	90.1959
5875	0	-314.627	2918.52	927.724				-221.573	2933.06	497.12	-193.566	2960.84	121.516	-220.665	3062.76	59.2692	152.682	2958.69	902.783	131.778	3009.15	1079.06				150.227	2930.58	197.018	195.774	3000.48	86.9371
5876	0	-314.294	2921.46	927.87				-221.382	2933.97	497.172	-193.518	2960.8	121.499	-220.664	3062.76	59.2712	153.243	2960.84	903.151	132.077	3010.94	1078.53				155.162	2945.95	190.714	201.489	3020.39	84.1597
5877	0	-313.758	2924.07	928.018				-220.989	2934.55	497.225	-193.379	2960.71	121.437	-220.664	3062.76	59.2708	154.023	2963.07	903.526	132.648	3012.85	1077.96				159.973	2961.4	184.534	207.314	3040.4	81.6896
5878	0	-313.311	2926.95	928.221				-220.685	2935.41	497.334	-193.342	2960.68	121.471	-220.664	3062.76	59.2706	154.983	2965.26	903.877	133.184	3014.8	1077.47				164.999	2976.81	178.923	213.158	3060.47	79.5673
5879	0	-312.796	2929.82	927.881				-220.312	2936.25	496.899	-193.486	2961.06	121.688	-220.664	3062.76	59.2706	156.07	2967.19	904.237	134.01	3016.94	1077.02				170.402	2992.18	173.68	219.018	3080.15	77.8734
5880	0	-312.307	2933.25	928.355				-219.966	2937.65	497.278	-193.394	2961.13	121.706	-220.665	3062.76	59.324	157.364	2968.94	904.46	134.907	3019.16	1076.55				176.552	3007.58	168.781	224.591	3099.51	76.7648
5881	0	-311.7	2936.42	928.76				-219.501	2938.79	497.588	-193.232	2961.04	121.659	-220.61	3062.76	59.3293	158.605	2971.02	904.72	135.841	3021.51	1076.12				181.697	3022.37	164.37	229.989	3118.38	76.0722
5882	0	-310.969	2939.37	928.918				-218.914	2939.72	497.652	-193.123	2960.95	121.709	-220.61	3062.76	59.3293	160.03	2972.77	904.791	136.819	3023.86	1075.78				187.63	3037.2	160.403	235.04	3136.45	75.7102
5883	0	-310.143	2942.55	929.157				-218.23	2940.86	497.796	-192.998	2960.86	121.777	-220.61	3062.76	59.3289	161.379	2974.69	904.711	138.251	3026.47	1075.35				192.509	3051.13	156.83	239.78	3153.86	75.7106
5884	0	-309.058	2944.93	929.238				-217.288	2941.21	497.782	-192.821	2960.86	121.894	-220.61	3062.76	59.3288	162.811	2976.61	904.282	139.569	3029.17	1075.06				197.431	3064.64	153.695	244.157	3170.6	76.1867
5885	0	-308.048	2948.01	929.561				-216.42	2942.27	498.011	-192.662	2960.82	122.001	-220.61	3062.76	59.3288	164.318	2978.59	903.982	141.061	3032.01	1074.69				201.781	3077.29	151.108	248.067	3186.45	77.0626
5886	0	-306.754	2950.87	929.793				-215.722	2944.08	498.39	-190.913	2956.25	120.749	-220.609	3062.75	59.3491	165.78	2980.98	903.265	142.703	3035.05	1074.42				206.129	3089.37	148.579	251.574	3200.64	78.0881
5887	0	-305.436	2953.64	930.108				-214.578	2944.71	498.285	-190.21	2954.24	120.152	-220.609	3062.75	59.3493	167.377	2982.97	902.33	144.469	3038.21	1074.19				210.098	3100.31	146.806	254.621	3213.66	79.203
5888	0	-303.71	2956.07	930.438				-213.478	2945.77	498.804	-190.058	2954.4	120.311	-220.591	3062.67	59.3162	168.821	2985.04	901.218	146.327	3041.52	1073.93				212.598	3109.83	144.657	257.189	3225.28	80.3322
5889	0	-301.709	2958.02	930.699				-212.469	2947.7	498.915	-189.982	2955.06	120.675	-220.592	3062.65	59.3104	170.368	2987.37	899.901	148.364	3044.99	1073.79				214.037	3118.11	142.368	259.082	3235.18	81.2708
5890	0	-299.839	2961.07	930.97				-211.094	2948.56	499.067	-190.748	2958.11	121.495	-220.592	3062.66	59.3123	172.123	2990.14	898.425	150.526	3048.55	1073.49				213.518	3125.05	139.754	260.516	3243.51	82.0312
5891	0	-297.608	2963.48	931.439				-209.936	2950.33	499.469	-191.522	2961.01	122.842	-220.557	3062.75	59.3826	173.783	2992.91	896.832	152.71	3052.23	1073.33				214.825	3130.86	137.724	261.05	3249.83	81.5596
5892	0	-295.284	2965.71	931.761				-208.37	2951.29	499.59	-191.845	2962.72	123.749	-220.554	3062.76	59.4109	175.663	2995.73	895.343	154.993	3056.1	1073.11				215.211	3135.34	136.258	261.251	3254.33	80.1333
5893	0	-292.767	2968.1	932.12				-207.053	2953.23	500.068	-189.648	2957.23	122.227	-220.555	3062.75	59.4083	177.688	2998.98	894.137	157.5	3060.11	1072.87				214.966	3138.07	134.604	260.684	3256.03	76.8305
5894	0	-290.264	2970.7	932.563				-205.247	2954.2	500.277	-188.591	2954.65	121.041	-220.555	3062.75	59.4071	179.862	3002.47	893.08	160.12	3064.19	1072.6				217.262	3138.78	134.139	259.877	3257.26	73.3719
5895	0	-287.489	2973.18	932.988				-203.878	2956.71	500.877	-188.206	2954.25	121.415	-220.555	3062.75	59.4072	182.18	3006.33	892.192	162.817	3068.4	1072.41				216.856	3138.4	132.856	258.9	3258.37	70.6632
5896	0	-284.554	2975.43	933.455				-201.986	2958.21	501.075	-188.011	2954.61	121.842	-220.555	3062.75	59.4073	184.618	3010.32	891.463	165.674	3072.7	1072.17				217.134	3139.67	132.558	258.3	3259.01	69.415
5897	0	-281.603	2977.91	933.993				-199.863	2959.29	501.117	-187.769	2954.78	122.212	-220.501	3062.75	59.4109	187.4	3014.53	890.978	168.521	3076.97	1072.03				217.461	3141.41	132.142	258.105	3258.81	67.2685
5898	0	-278.614	2980.57	934.547				-197.695	2960.65	501.398	-187.491	2955	122.493	-220.501	3062.75	59.4648	190.314	3019.07	891.211	171.533	3081.36	1071.91				217.393	3142.31	131.595	258.158	3258.2	64.3936
5899	0	-275.433	2983.14	935.097				-196.256	2964.3	502.28	-188.058	2958.05	123.438	-220.501	3062.75	59.4662	193.245	3023.41	891.518	174.529	3085.7	1071.88				217.81	3143.24	131.466	258.254	3257.91	62.3416
5900	0	-272.188	2985.75	935.578				-194.1	2965.97	502.637	-188.616	2960.86	124.967	-220.465	3062.83	59.5223	196.105	3027.99	892.262	177.554	3090.01	1072.02				218.376	3144.2	131.485	258.265	3258.17	61.7168
5901	0	-268.984	2988.54	935.996				-191.823	2967.42	502.699	-186.292	2955.73	123.093	-220.444	3062.76	59.4957	199.001	3032.8	893.24	180.738	3094.23	1072.16				218.716	3144.93	131.343	258.193	3258.36	60.7498
5902	0	-265.747	2991.67	936.383				-189.769	2969.35	503.024	-184.386	2951.18	121.381	-220.446	3062.74	59.4877	201.917	3037.37	894.273	183.842	3098.33	1072.33				219.181	3145.82	131.143
5903	0	-262.457	2995.03	936.672				-187.509	2971.11	503.307	-183.564	2949.99	121.167	-220.411	3062.83	59.5253	204.976	3042.07	895.225	186.944	3102.29	1072.53				220.173	3147.1	131.032	258.11	3258.15	58.9298
