# Supplementary material for: A Brake-Based Overground Gait Rehabilitation Device for Altering Propulsion Impulse Symmetry
Source: Sensors (Basel). 2021 Oct 5;21(19):6617. doi: 10.3390/s21196617 (PMC8512803; doi:10.3390/s21196617)
Supplement: Supplementary file 1 [file sensors-21-06617-s001.zip › GPT animations/code and data/stroke_data/Trajectory/TR 35.csv]

Trajectories
100
		BDP031:LTroc			BDP031:LIliac			BDP031:LKnee			BDP031:LAnkle			BDP031:LToe			BDP031:RTroc			BDP031:RIliac			BDP031:RKnee			BDP031:RAnkle			BDP031:RToe
Frame	Sub Frame	X	Y	Z	X	Y	Z	X	Y	Z	X	Y	Z	X	Y	Z	X	Y	Z	X	Y	Z	X	Y	Z	X	Y	Z	X	Y	Z
		mm	mm	mm	mm	mm	mm	mm	mm	mm	mm	mm	mm	mm	mm	mm	mm	mm	mm	mm	mm	mm	mm	mm	mm	mm	mm	mm	mm	mm	mm
458	0				-335.161	-1599.33	885.121	-238.683	-1573.66	453.746	-204.296	-1551.64	77.7684	-237.744	-1431.87	18.8392	137.663	-1562.16	859.189	113.462	-1498.38	1039.25				102.518	-1673.15	189.068	146.905	-1629.74	65.8256
459	0				-335.626	-1596.94	885.143	-238.914	-1572.69	453.875	-204.333	-1551.57	77.7655	-237.74	-1431.51	18.7635	137.855	-1560.87	860.316	112.879	-1495.83	1039.37				102.974	-1658.08	183.738	147.099	-1609.9	61.8707
460	0				-335.981	-1594.61	885.246	-239.114	-1571.65	453.944	-204.395	-1551.46	77.7127	-237.799	-1431.62	18.8805	138.333	-1559.53	861.162	112.019	-1492.42	1039.24				104.113	-1643.04	178.283	147.72	-1589.35	57.7423
461	0				-336.155	-1592.15	885.333	-239.197	-1570.55	454.019	-204.398	-1551.44	77.7516	-237.763	-1431.64	18.3362	138.412	-1557.36	862.67	111.586	-1489.65	1039.24				105.114	-1626.78	171.849	148.825	-1568.18	53.5518
462	0				-336.311	-1589.51	885.411	-239.193	-1569.32	454.114	-204.425	-1551.39	77.7498	0	0	0	132.72	-1553.63	862.72	111.535	-1487.64	1039.33				106.438	-1610	165.21	150.2	-1546.46	49.3383
463	0				-336.315	-1586.52	885.437	-239.211	-1568.24	454.187	-204.483	-1551.28	77.7269	0	0	0	133.123	-1551.61	863.544	111.848	-1486.23	1039.38				108.195	-1592.93	158.618	153.442	-1527.08	48.2632
464	0				-336.223	-1583.43	885.454	-239.134	-1567.01	454.224	-204.555	-1551.12	78.6415	-237.605	-1431.78	18.9498	133.593	-1549.42	864.353	112.44	-1485.12	1039.53				110.244	-1575.79	152.228	156.779	-1507.56	47.153
465	0				-336.021	-1580.21	885.387	-238.923	-1565.74	454.286	-202.57	-1548.51	75.4005	-236.6	-1434.51	16.5871	133.95	-1546.99	864.921	112.9	-1483.67	1039.59				112.611	-1558.34	145.902	160.25	-1488	46.0667
466	0				-335.743	-1577.11	885.329	-238.737	-1564.43	454.32	-202.631	-1548.25	75.4355	-236.43	-1432.91	17.3731	134.495	-1544.42	865.457	113.156	-1481.56	1039.46				115.125	-1540.8	139.921	163.696	-1468.4	44.9527
467	0				-335.275	-1573.68	885.281	-238.424	-1563.09	454.443	-202.578	-1548.13	75.485	-236.134	-1431.27	18.2484	134.956	-1541.72	865.876	113.175	-1478.73	1039.15				119.352	-1525.77	135.929	167.269	-1448.76	43.9279
468	0				-334.782	-1570.39	885.337	-239.729	-1564.25	454.362	-202.538	-1548.14	75.5713	-237.457	-1432.14	18.9192	135.331	-1538.87	866.225	112.879	-1474.83	1038.71				122.567	-1509.08	130.909	169.223	-1431.63	42.6985
469	0				-334.223	-1567.23	885.447	-239.578	-1563.33	454.603	-202.515	-1548.07	75.7582	-237.428	-1431.97	18.9466	135.705	-1536	866.52	113.521	-1472.76	1038.53				125.532	-1491.98	125.815	172.635	-1412.42	41.7916
470	0				-333.487	-1564.15	885.52	-239.01	-1561.66	454.583	-202.451	-1547.95	75.7806	-237.464	-1431.95	18.936	136.009	-1533.14	866.762	114.417	-1471	1038.48				128.647	-1475.55	121.529	176.463	-1392.45	40.6238
471	0				-332.686	-1561.19	885.678	-238.64	-1560.53	454.784	-202.345	-1547.91	75.8947	-237.355	-1431.93	18.9382	136.561	-1530.32	866.671	115.215	-1468.61	1038.42				132.068	-1460.13	117.924	180.092	-1373.03	39.6775
472	0				-331.899	-1558.66	885.871	-238.166	-1559.29	454.993	-202.276	-1547.87	75.9766	-237.616	-1431.46	18.9141	137.072	-1527.48	866.597	115.669	-1464.89	1038.24				135.3	-1445.07	114.767	183.826	-1353.49	38.7384
473	0				-330.953	-1556.13	885.954	-237.594	-1558.03	455.108	-201.933	-1547.36	75.828	-237.317	-1430.12	18.596	138.326	-1525.03	866.373	116.615	-1461.82	1038.23				138.426	-1430.86	112.101	187.658	-1333.94	37.7048
474	0				-329.955	-1553.9	886.127	-236.854	-1556.59	455.264	-201.823	-1547.28	75.9601	-237.123	-1429.82	18.5251	139.43	-1522.43	865.942	117.757	-1458.92	1038.28				141.385	-1417.42	109.765	191.657	-1314.2	36.7135
475	0				-328.916	-1551.84	886.31	-236.221	-1555.52	455.513	-201.773	-1547.31	76.179	-237.651	-1430.85	19.0964	140.469	-1519.84	865.284	118.931	-1455.66	1038.4				144.087	-1404.94	107.82	195.551	-1294.85	35.814
476	0				-327.709	-1549.81	886.513	-235.456	-1554.34	455.721	-201.654	-1547.38	76.4027	-237.54	-1430.65	18.9162	141.714	-1517.42	864.442	120.053	-1451.86	1038.34				146.436	-1393.48	106.095	197.399	-1282.1	36.4388
477	0				-326.57	-1548.07	886.826	-234.657	-1553.21	455.975	-202.122	-1548.24	77.3254	-237.611	-1430.79	19.0013	142.558	-1514.42	863.257	121.021	-1447.29	1038.34				148.447	-1383.23	104.487	199.281	-1269.41	37.1084
478	0				-325.261	-1546.27	887.159	-233.756	-1552.05	456.262	-201.883	-1548.24	77.5083	-237.71	-1430.98	19.0937	143.525	-1511.43	862.002	122.194	-1443	1038.31				150.035	-1374.08	103.012	200.177	-1259.99	37.3837
479	0				-323.859	-1544.56	887.549	-232.856	-1550.97	456.582	-201.651	-1548.11	77.6378	-237.698	-1430.96	19.0436	144.628	-1508.11	860.598	123.915	-1439.73	1038.45				151.18	-1366.19	101.531	201.071	-1250.66	37.6919
480	0				-322.299	-1542.78	887.974	-231.66	-1549.51	456.838	-200.618	-1546.82	76.7647	-237.367	-1430.33	18.7595	146.028	-1504.72	859.422	125.256	-1435.37	1038.4				151.812	-1359.6	99.9498	201.057	-1242.9	36.9728
481	0				-320.663	-1541.07	888.472	-230.625	-1548.37	457.167	-200.472	-1546.8	77.018	-237.522	-1430.61	18.9199	147.781	-1500.94	858.146	126.372	-1430.1	1038.27				151.945	-1354.27	98.2806	201.03	-1237.47	36.4691
482	0				-318.866	-1539.25	888.976	-229.413	-1546.97	457.541	-200.998	-1547.89	78.2567	-237.392	-1430.26	18.666	149.404	-1496.83	857.088	128.064	-1426	1038.28				151.444	-1350.2	97.0518	200.563	-1234.2	36.0444
483	0				-316.981	-1537.49	889.531	-228.125	-1545.47	457.824	-200.826	-1547.96	78.529	-237.975	-1431.43	19.3991	150.85	-1492.31	856.233	129.996	-1422.23	1038.41				150.46	-1347.47	95.8389	199.367	-1231.51	33.9992
484	0				-314.961	-1535.64	890.047	-226.786	-1544.03	458.194	-200.565	-1547.89	78.6385	-237.535	-1430.47	18.7691	152.394	-1487.66	855.592	131.371	-1416.82	1038.33				149.07	-1346.67	94.2389	197.722	-1229.26	31.7872
485	0				-312.738	-1533.56	890.503	-225.452	-1542.6	458.571	-200.661	-1548.33	78.9286	-237.703	-1430.83	19.0241	153.395	-1482.54	854.824	133.36	-1412.55	1038.4				147.361	-1347.2	92.6173	196.071	-1227.02	29.5827
486	0				-310.399	-1531.44	891.06	-224.03	-1541.1	458.948	-200.139	-1547.68	78.9589	-236.813	-1429.06	18.0708	155.865	-1477.6	854.458	135.315	-1407.84	1038.41				146.266	-1346.28	91.7062	194.45	-1226.31	27.7817
487	0				-307.884	-1529.12	891.566	-222.291	-1539.23	459.266	-199.27	-1546.47	78.4028	-236.265	-1427.98	17.5586	158.53	-1472.77	854.308	137.271	-1402.96	1038.4				146.38	-1343.63	90.8577	193.144	-1225.22	25.9215
488	0				-305.35	-1526.87	892.146	-220.853	-1538.02	459.797	-199.04	-1546.44	78.644	-236.243	-1427.85	17.5045	160.898	-1467.33	854.413	139.092	-1397.43	1038.27				146.962	-1340.96	90.2813	187.008	-1223.4	18.5224
489	0				-302.843	-1524.82	892.778	-219.117	-1536.26	460.252	-198.811	-1546.45	79.1092	-237.027	-1429.52	18.3872	163.178	-1461.76	853.63	140.694	-1391.29	1038.21				147.441	-1338.83	90.0315	187.057	-1223.3	18.2161
490	0				-300.088	-1522.39	893.317	-217.155	-1534.16	460.567	-198.238	-1545.93	79.2194	-237.502	-1430.46	18.8751	165.438	-1455.85	855.355	143.165	-1386.84	1038.37				147.798	-1337.53	89.9532	187.333	-1222.87	17.7704
491	0				-297.272	-1519.95	893.873	-215.512	-1532.59	461.075	-197.323	-1544.81	78.9777	-236.821	-1429.08	18.1204	167.56	-1449.97	855.524	145.367	-1381.78	1038.46				148.007	-1337.42	90.0927	187.288	-1222.96	17.5183
492	0				-294.514	-1517.7	894.458	-213.668	-1530.71	461.431	-200.506	-1550.55	82.3352	-236.968	-1429.42	18.3812	170.121	-1444.61	855.046	147.829	-1377.26	1038.72				148.183	-1337.15	90.1669	187.445	-1222.74	17.1129
493	0				-291.628	-1515.39	895.03	-211.959	-1529.04	461.938	-197.716	-1546.36	80.3638	-237.948	-1431.34	19.3799	172.348	-1438.72	856.113	149.955	-1371.77	1038.86				148.664	-1336.12	90.1771	187.467	-1222.73	16.8595
494	0				-288.674	-1512.98	895.561	-210.071	-1526.99	462.312	-197.513	-1546.3	80.9365	-237.744	-1430.95	19.1009	174.847	-1433.34	857.382	152.638	-1367.31	1039.16				149.276	-1335.02	90.1146	187.668	-1222.35	16.4725
495	0				-285.631	-1510.55	896.053	-208.324	-1525.22	462.813	-197.079	-1545.96	81.0992	-236.726	-1428.8	17.9954	177.151	-1427.69	858.56	155.555	-1363.38	1039.6				149.749	-1334.31	89.9892	187.728	-1222.24	16.2132
496	0				-282.586	-1508.31	896.552	-206.454	-1523.42	463.305	-196.832	-1545.83	81.4789	-237.442	-1430.32	18.8351	179.728	-1422.75	860.044	157.954	-1358.07	1039.75				150.073	-1333.52	89.8706	188.326	-1222.94	16.3054
497	0				-279.398	-1505.85	896.967	-204.483	-1521.4	463.741	-196.63	-1545.8	82.1106	-238.293	-1432.03	19.7567	182.612	-1418.04	861.333	160.796	-1353.56	1039.97				150.173	-1333.02	89.7777	189.34	-1225.29	17.5422
498	0				-276.173	-1503.45	897.411	-202.5	-1519.45	464.247	-196.374	-1545.82	82.5663	-237.877	-1431.21	19.2801	185.097	-1413.03	861.291	163.546	-1348.92	1040.11				150.27	-1332.63	89.6112	190.365	-1227.71	18.85
499	0				-272.851	-1500.92	897.849	-200.403	-1517.28	464.707	-195.875	-1545.41	82.9882	-238.123	-1431.69	19.5985	188.435	-1408.23	862.433	166.415	-1344.58	1040.32				150.341	-1332.01	89.415	190.324	-1227.24	18.6978
500	0				-269.544	-1498.44	898.297	-198.465	-1515.27	465.274	-195.549	-1545.37	83.657	-237.813	-1431.16	19.311	191.276	-1403.26	863.157	169.29	-1340.32	1040.6				150.417	-1331.62	89.2078	190.342	-1226.8	18.5704
501	0				-266.296	-1496.08	898.834	-196.42	-1513.03	465.769	-195.311	-1545.36	84.2895	-237.294	-1430.24	18.8978	193.885	-1397.94	863.443	172.405	-1336.84	1041.02				150.463	-1331.23	89.0177	189.27	-1223.16	16.616
502	0				-263.26	-1494.22	899.516	-194.645	-1511.08	466.502	-194.871	-1544.89	84.9233	-237.429	-1430.51	19.0475	197.085	-1392.89	863.593	175.51	-1333.26	1041.59				150.533	-1330.91	88.884	188.808	-1221.89	16.0147
503	0				-259.856	-1491.54	900.034	-192.83	-1508.99	467.211	-194.652	-1544.73	85.7375	-237.579	-1430.8	19.2228	195.451	-1386.26	863.229	178.201	-1328.6	1042.15				150.541	-1330.52	88.7147	188.941	-1222.22	16.3171
504	0				-256.465	-1488.73	900.654	-191.098	-1506.73	467.993	-194.395	-1544.5	86.5121	-237.365	-1430.38	18.9651	198.843	-1381.87	863.347	180.788	-1323.52	1042.75				150.575	-1330.27	88.6444	188.89	-1222.26	16.4516
505	0				-253.085	-1485.84	901.395	-189.569	-1504.62	468.887	-194.13	-1543.83	87.3536	-237.501	-1430.63	19.0993	202.257	-1378.05	863.449	183.478	-1318.89	1043.52				150.602	-1329.95	88.506	188.916	-1222.29	16.6693
506	0				-250.278	-1483.95	902.437	-188.201	-1502.51	469.974	-193.952	-1543.35	88.2719	-237.617	-1430.78	19.0819	205.733	-1374.4	863.432	185.827	-1313.97	1044.33				150.657	-1329.76	88.4511	188.669	-1221.87	16.384
507	0				-246.991	-1480.84	903.399	-186.876	-1500.22	471.12	-193.898	-1542.83	89.39	-237.348	-1430.08	18.631	209.505	-1370.97	863.407	188.249	-1309.19	1045.12				150.703	-1329.48	88.3327	188.8	-1221.91	16.3372
508	0				-244.166	-1478.44	904.721	-185.548	-1497.77	472.32	-193.989	-1542.54	90.6038	-237.634	-1430.51	18.8326	213.197	-1367.78	863.513	191.053	-1305.83	1046.11				150.739	-1329.26	88.2233	188.784	-1221.74	16.2174
509	0				-241.274	-1475.68	906.039	-184.392	-1495.72	473.904	-193.78	-1541.36	92.0195	-237.864	-1430.66	18.8145	216.466	-1364.19	863.516	193.216	-1301.31	1046.88				150.779	-1329.07	88.1035	188.731	-1221.57	16.1677
510	0				-238.609	-1473.16	907.54	-183.176	-1493.46	475.515	-193.753	-1540.37	93.3212	-237.928	-1430.41	18.6251	219.228	-1360.63	863.761	195.637	-1297.38	1047.61				150.813	-1328.94	88.0052	188.896	-1221.73	16.2714
511	0				-235.989	-1470.58	909.12	-182.352	-1491.52	477.283	-193.939	-1539.85	94.6316	-238.304	-1430.83	18.6735	222.329	-1357.46	864.314	197.914	-1293.54	1048.42				150.912	-1328.97	87.9223	188.936	-1221.68	16.2104
512	0				-233.469	-1468.06	910.856	-181.503	-1487.77	478.264	-194.197	-1539.27	96.6524	-238.659	-1431.08	18.6496	217.943	-1351.19	863.893	200.474	-1290.42	1049.34				150.9	-1328.77	87.754	188.941	-1221.58	16.1212
513	0				-231.041	-1465.56	912.637	-180.422	-1483.36	479.046	-193.843	-1537.48	98.1542	-238.902	-1431.24	18.4948	220.354	-1347.81	864.265	203.123	-1287.93	1050.35				150.926	-1328.63	87.637	188.965	-1221.65	16.2042
514	0				-228.737	-1463.12	914.519	-180.042	-1480.78	481.106	-194.001	-1536.93	99.5821	-238.928	-1430.84	17.9633	222.595	-1344.44	864.671	205.385	-1284.79	1051.35				150.977	-1328.65	87.5681	188.906	-1221.59	16.2103
515	0				-226.544	-1460.73	916.501	-179.099	-1477.58	482.729	-193.55	-1535.3	101.23	-239.383	-1431.43	17.8734	224.719	-1341.34	865.278	207.583	-1281.43	1052.38				151.049	-1328.6	87.4867	188.82	-1221.47	16.2237
516	0				-224.381	-1458.34	918.48	-178.261	-1474.95	484.679	-193.712	-1534.82	103.186	-239.395	-1431.2	17.3162	226.613	-1338.21	865.914	209.455	-1277.42	1053.29				151.122	-1328.59	87.3719	188.86	-1221.48	16.3128
517	0				-222.275	-1455.92	920.522	-177.465	-1471.95	486.57	-194.238	-1535.26	105.4	-239.646	-1431.64	17.1648	228.495	-1335.21	866.606	211.579	-1274.09	1054.35				151.148	-1328.57	87.2786	188.802	-1221.3	16.2086
518	0				-220.331	-1453.79	922.622	-176.756	-1468.58	488.875	-195.672	-1537	109.263	-239.845	-1432.03	17.0182	230.1	-1332.19	867.314	213.763	-1271.29	1055.54				151.216	-1328.62	87.1879	188.867	-1221.38	16.3102
519	0				-218.41	-1451.49	924.653	-176.455	-1464.82	490.643	-195.07	-1535.81	111.085	-239.877	-1432.16	16.9786	232.23	-1329.55	867.967	215.671	-1267.96	1056.66				151.264	-1328.67	87.0903	188.932	-1221.44	16.3505
520	0				-216.639	-1449.4	926.728	-177.726	-1461.87	491.924	-194.393	-1534.36	112.816	-239.945	-1432.51	17.0833	233.207	-1326.42	868.683	217.641	-1264.79	1057.66				151.311	-1328.69	87.0016	188.915	-1221.27	16.2017
521	0				-214.885	-1447.34	928.777	-176.913	-1457.68	493.462	-193.758	-1532.95	114.632	-239.782	-1432.54	17.1392	234.554	-1323.49	869.248	219.075	-1260.66	1058.52				151.343	-1328.71	86.8653	189.039	-1221.52	16.3263
522	0				-213.171	-1445.23	930.765	-176.444	-1453.69	495.197	-193.098	-1531.48	116.462	-239.654	-1432.76	17.222	236.038	-1320.92	869.851	220.742	-1257.11	1059.39				151.37	-1328.77	86.7896	189.076	-1221.61	16.3858
523	0				-211.548	-1443.22	932.779	-175.958	-1449.23	496.953	-192.43	-1529.95	118.275	-239.405	-1432.87	17.322	237.176	-1317.95	870.198	222.516	-1254.42	1060.35				151.395	-1328.82	86.6948	189.007	-1221.41	16.2433
524	0				-209.98	-1441.27	934.741	-177.65	-1445.17	498.606	-191.782	-1528.43	120.003	-238.993	-1433.03	17.3096	238.833	-1315.4	870.401	224.444	-1252.32	1061.21				151.38	-1328.82	86.5791	189.216	-1221.88	16.5456
525	0				-208.44	-1439.24	936.645	-178.098	-1441.53	500.146	-191.059	-1526.96	121.756	-238.749	-1433.3	17.352	239.545	-1312.55	870.655	226.342	-1250.28	1062.13				151.374	-1328.88	86.478	189.225	-1221.91	16.6021
526	0				-206.963	-1437.2	938.505	-177.215	-1435.99	501.98	-190.305	-1525.4	123.527	-238.506	-1433.7	17.7945	240.602	-1309.62	870.749	227.846	-1247.5	1062.88				151.331	-1328.9	86.3503	189.243	-1221.89	16.6545
527	0				-205.581	-1435.12	940.303	-177.692	-1431.53	503.625	-189.573	-1523.6	125.229	-238.217	-1433.88	18.2653	241.442	-1306.48	870.841	229.03	-1243.85	1063.52				151.262	-1328.95	86.1984	189.389	-1222.09	16.8877
528	0				-204.227	-1433.07	942.052	-178.212	-1426.79	505.067	-188.998	-1521.75	127.028	-238.004	-1433.58	18.5953	242.804	-1303.46	870.913	230.467	-1241.2	1064.33				151.155	-1328.89	86.0129	189.575	-1222.37	17.1396
529	0				-202.877	-1430.93	943.635	-180.254	-1423.49	506.245	-188.562	-1519.78	128.812	-237.957	-1432.77	19.007	243.785	-1300.23	870.955	232.096	-1239.21	1065.08				151.088	-1328.86	85.8529	189.692	-1222.41	17.2068
530	0				-201.595	-1428.83	945.1	-181.105	-1419.31	507.675	-188.441	-1517.25	130.298	-237.804	-1430.99	19.2949	244.547	-1298.36	871.264	233.978	-1238.07	1066.01				151.009	-1328.85	85.7034	189.794	-1222.63	17.461
531	0				-200.31	-1426.74	946.462	-181.647	-1414.81	508.871	-188.61	-1514.3	131.667	-238.357	-1428.96	19.7479	245.571	-1296.23	871.643	235.19	-1235.05	1066.68				151.008	-1328.88	85.588	189.819	-1222.67	17.5155
532	0				-199.071	-1424.65	947.683	-182.376	-1410.78	510.148	-189.118	-1510.81	132.954	-239.553	-1426.51	20.4298	246.85	-1294.2	872.005	236.397	-1232.11	1067.32				150.971	-1328.79	85.4609	189.709	-1222.58	17.4577
533	0				-197.844	-1422.54	948.748	-183.125	-1407.01	511.366	-190.032	-1506.75	134.065	-242.394	-1425.19	22.2757	248.165	-1292.5	872.426	237.44	-1228.75	1067.85				150.95	-1328.81	85.3707	189.708	-1222.59	17.4689
534	0	-196.654	-1420.44	949.695	-125.649	-1402.58	1162.22	-183.445	-1402.39	512.141	-191.461	-1501.77	134.863	-244.224	-1420.2	22.5698	248.269	-1287.02	872.206	238.858	-1226.59	1068.64				150.959	-1328.76	85.2786	189.52	-1222.17	17.2582
535	0	-196.654	-1420.44	949.695	-195.475	-1418.25	950.492	-184.151	-1398.57	513.15	-193.355	-1496.16	135.428	-246.58	-1414.27	22.8326	249.335	-1284.38	872.376	240.129	-1224.12	1069.19				150.948	-1328.71	85.1991	189.87	-1222.69	17.5448
536	0	-194.262	-1416.07	951.172	-121.979	-1398.62	1163.47	-184.876	-1394.72	514.005	-195.751	-1489.72	135.799	-249.324	-1407.1	22.9908	250.634	-1282.33	872.593	241.548	-1222.15	1069.75				150.972	-1328.66	85.1177	189.611	-1222.05	17.148
537	0	-193.047	-1413.82	951.671	-120.519	-1397.04	1163.73	-185.595	-1390.82	514.833	-198.557	-1482.6	136.001	-252.633	-1399.04	23.3204	251.883	-1280.36	872.782	242.692	-1219.57	1070.19				151.002	-1328.61	85.024	189.656	-1222.12	17.2116
538	0	-191.839	-1411.56	952.101	-119.065	-1395.44	1163.92	-186.266	-1386.81	515.562	-201.875	-1474.53	135.943	-256.415	-1390.06	23.5731	252.985	-1278.05	872.891	243.693	-1216.31	1070.43				150.967	-1328.53	84.9384	189.88	-1222.38	17.4104
539	0	-190.64	-1409.29	952.48	-117.622	-1393.84	1164.06	-187.14	-1382.9	516.387	-205.439	-1465.96	135.928	-260.57	-1380.51	23.9788	254.035	-1275.55	872.926	245.083	-1214.57	1070.89				150.93	-1328.42	84.8435	189.76	-1222.26	17.337
540	0	-189.413	-1407.07	952.709	-116.15	-1392.28	1164.04	-188.237	-1379.14	517.236	-209.243	-1456.86	136.121	-265.029	-1370.13	24.3168	254.996	-1273.12	872.93	246.519	-1213.09	1071.26				150.847	-1328.33	84.7734	189.74	-1222.23	17.3246
541	0	-188.183	-1404.85	952.892	-114.722	-1390.59	1164.37	-188.957	-1374.39	517.879	-213.726	-1446.51	135.711	-269.648	-1359.05	24.5623	255.693	-1270.3	872.888	247.688	-1210.94	1071.6				150.828	-1328.27	84.7092	189.747	-1222.24	17.3811
542	0	-186.97	-1402.69	953.045	-113.204	-1388.77	1164.3	-189.855	-1369.63	518.533	-220.071	-1432.29	134.615	-274.241	-1347.49	25.1232	256.289	-1267.52	872.79	248.741	-1208.49	1071.74				150.769	-1328.14	84.6721	189.808	-1222.3	17.4235
543	0	-185.8	-1400.58	953.121	-111.717	-1386.88	1164.19	-190.829	-1364.61	519.246	-224.655	-1421.05	134.419	-278.718	-1334.94	26.0617	257.18	-1264.77	872.734	249.717	-1206	1072.1				150.733	-1328.03	84.6194	189.808	-1222.29	17.4593
544	0	-184.663	-1398.54	953.229	-110.6	-1385.72	1164.19	-191.852	-1359.14	519.947	-228.722	-1410.38	134.933	-283.212	-1322.03	27.8831	258.564	-1262.52	872.716	250.739	-1203.95	1072.35				150.648	-1327.92	84.5979	189.853	-1222.31	17.4749
545	0	-183.593	-1396.61	953.301	-109.301	-1384.22	1164.01	-193.141	-1353.61	520.853	-231.128	-1401.05	135.786	-287.667	-1308.7	30.2471	259.724	-1260	872.548	251.689	-1202.06	1072.82				150.607	-1327.82	84.577	189.877	-1222.38	17.5469
546	0	-182.475	-1394.54	953.322	-107.871	-1382.42	1163.94	-194.49	-1347.93	521.913	-233.594	-1391.58	136.793	-292.103	-1295.17	32.9972	259.864	-1257.06	872.258	252.656	-1199.88	1073.01				150.524	-1327.73	84.546	189.877	-1222.38	17.5846
547	0	-181.52	-1392.6	953.397	-106.4	-1380.56	1163.7	-195.605	-1341.35	522.724	-235.826	-1381.21	137.55	-296.474	-1281.74	35.857	260.532	-1254.26	872.03	253.214	-1197.2	1073.36				150.484	-1327.6	84.5619	189.848	-1222.29	17.5422
548	0	-180.616	-1390.73	953.516	-105.47	-1379.84	1163.49	-196.886	-1334.89	523.748	-238.224	-1370.96	138.52	-300.625	-1268.6	38.6991	261.09	-1251.66	871.84	254.172	-1195.69	1073.7				150.375	-1327.45	84.552	189.945	-1222.5	17.7096
549	0	-179.827	-1388.9	953.702	-104.283	-1378.63	1163.35	-198.192	-1328.48	524.857	-240.647	-1360.75	139.576	-304.613	-1255.78	41.3578	262.063	-1249.17	871.712	255.036	-1194.06	1074.07				150.288	-1327.36	84.5767	189.897	-1222.43	17.7069
550	0	-179.071	-1386.94	953.858	-103.056	-1377.3	1163.15	-199.284	-1322.18	525.983	-242.857	-1350.66	140.648	-308.041	-1242.72	43.6447	261.865	-1246.24	871.364	255.846	-1191.77	1074.26				150.189	-1327.19	84.581	189.871	-1222.36	17.7465
551	0	-178.461	-1385.08	954.049	-101.882	-1376.19	1162.98	-200.865	-1314.27	526.906	-245.555	-1338.96	141.518	-311.279	-1229.99	45.9149	261.941	-1243.4	870.991	256.353	-1189.09	1074.38				150.06	-1327.02	84.6041	189.873	-1222.37	17.7991
552	0	-177.888	-1383.08	954.198	-100.673	-1374.92	1162.77	-203.176	-1306	528.247	-248.983	-1326.89	142.805	-314.318	-1217.78	48.3237	262.293	-1240.68	870.698	257.238	-1187.51	1074.82				149.953	-1326.86	84.6176	189.811	-1222.31	17.7688
553	0	-177.358	-1380.91	954.307	-99.6136	-1373.82	1162.57	-204.065	-1299.16	529.57	-250.989	-1316.26	144.075	-316.971	-1205.37	50.5908	262.612	-1238.08	870.485	257.373	-1184.12	1074.84				149.817	-1326.73	84.6395	189.826	-1222.36	17.8251
554	0	-176.921	-1378.63	954.328	-98.5605	-1372.68	1162.26	-205.46	-1291.59	530.762	-253.501	-1304.9	145.214	-319.669	-1194.05	53.0802	262.845	-1235.31	870.126	257.558	-1180.39	1074.82				149.728	-1326.59	84.7154	189.79	-1222.37	17.8698
555	0	-176.664	-1376.51	954.483	-97.4795	-1371.41	1161.91	-206.751	-1283.9	531.963	-255.909	-1293.42	146.361	-321.757	-1182.37	55.2221	262.65	-1232.21	869.711	257.817	-1177.94	1075.11				149.683	-1326.48	84.7643	189.788	-1222.36	17.8683
556	0	-176.441	-1374.31	954.636	-96.6875	-1370.53	1161.63	-208.224	-1276.56	533.256	-258.499	-1282.28	147.601	-324.11	-1171.85	58.1489	263.059	-1229.51	869.455	258.682	-1176.14	1075.18				149.581	-1326.3	84.795	189.771	-1222.32	17.9025
557	0	-176.201	-1371.82	954.675	-95.7436	-1369.18	1161.23	-209.591	-1269.11	534.501	-260.983	-1271.03	148.792	-325.455	-1160.65	59.7201	262.888	-1226.68	869.206	259.191	-1175.08	1075.67				149.522	-1326.13	84.8699	189.756	-1222.28	17.9083
558	0	-175.794	-1368.57	954.55	-94.949	-1367.83	1160.93	-210.664	-1261.16	535.508	-263.173	-1259.29	149.745	-326.759	-1149.68	61.6845	263.498	-1224.13	868.941	259.806	-1173.8	1075.92				149.436	-1326.02	84.9349	189.76	-1222.29	17.8762
559	0	-175.993	-1366.19	954.374	-94.2185	-1366.38	1160.51	-211.848	-1253.77	536.712	-265.474	-1248.11	150.896	-327.677	-1139.04	62.9558	262.987	-1221.08	868.689	260.451	-1172.6	1075.98				149.373	-1325.85	84.996	189.761	-1222.29	17.8734
560	0	-176.045	-1363.37	954.247	-93.6553	-1364.9	1160.18	-212.931	-1246.34	537.841	-267.675	-1236.89	151.971	-328.498	-1128.33	64.8206	262.964	-1218.26	868.497	260.566	-1170.22	1076.3				149.294	-1325.64	85.0575	189.814	-1222.32	17.8622
561	0	-176.168	-1360.24	954.104	-92.9799	-1362.92	1159.57	-213.893	-1238.97	538.915	-269.754	-1225.73	152.992	-329.228	-1118.24	66.3275	262.986	-1215.52	868.287	260.879	-1167.77	1076.4				149.214	-1325.44	85.1652	189.993	-1222.58	18.0054
562	0	-176.348	-1356.71	953.943	-92.6443	-1361.2	1159.29	-214.663	-1231.44	539.786	-270.678	-1215.7	154.126	-329.458	-1107.73	67.4289	263.455	-1212.92	868.061	260.855	-1165.75	1076.53				149.134	-1325.22	85.2765	190.036	-1222.61	17.9938
563	0	-176.627	-1353.17	953.747	-92.2929	-1359.22	1158.9	-215.371	-1224.16	540.611	-271.571	-1205.76	155.174	-330.027	-1097.46	69.7038	263.109	-1210.1	867.945	261.354	-1164.61	1076.89				149.097	-1325.01	85.3947	190.032	-1222.55	17.9357
564	0	-176.964	-1349.61	953.475	-91.9922	-1356.88	1158.33	-216.101	-1217.17	541.463	-272.481	-1195.6	155.966	-330.448	-1087.82	71.3193	263.083	-1207.49	867.789	261.573	-1162.63	1076.93				149.037	-1324.82	85.519	189.989	-1222.43	17.8219
565	0	-177.38	-1345.9	953.15	-91.9118	-1354.71	1157.87	-216.587	-1209.91	542.102	-273.216	-1185.71	156.793	-330.658	-1077.95	72.8216	262.628	-1204.76	867.674	261.479	-1160.31	1076.92				148.969	-1324.56	85.6102	189.756	-1222.03	17.5575
566	0	-177.672	-1341.98	952.725	-91.8789	-1352.59	1157.44	-217.103	-1203.11	542.715	-273.821	-1176.1	157.67	-330.637	-1067.62	74.3311	262.699	-1202.18	867.622	261.494	-1157.98	1076.95				148.902	-1324.38	85.7778	189.689	-1221.86	17.4562
567	0	-178.17	-1337.94	952.307	-91.9186	-1350.23	1156.73	-217.425	-1196.37	543.218	-274.638	-1166.04	157.961	-330.601	-1058.01	75.5584	262.712	-1199.7	867.387	261.615	-1155.87	1076.77				148.82	-1324.17	85.9093	189.677	-1221.82	17.4165
568	0	-178.7	-1333.9	951.893	-92.1352	-1347.95	1156.15	-217.585	-1189.42	543.519	-274.957	-1156.59	158.655	-330.545	-1048.25	77.1466	262.221	-1197.12	867.051	261.677	-1154	1076.55				148.737	-1323.97	86.0743	189.672	-1221.8	17.3987
569	0	-179.278	-1329.79	951.432	-92.6849	-1346.24	1154.94	-217.754	-1182.65	543.726	-275.364	-1147.14	159.021	-330.125	-1038.66	78.392	261.816	-1194.56	866.955	261.882	-1152.26	1076.26				148.638	-1323.74	86.2133	189.641	-1221.71	17.3855
570	0	-179.913	-1325.47	950.922	-95.7542	-1349.93	1157.21	-217.779	-1176.18	543.863	-275.562	-1137.84	159.364	-329.27	-1027.49	78.7657	261.967	-1192.21	866.812	262.041	-1150.48	1075.87				148.536	-1323.46	86.3565	189.6	-1221.59	17.3172
571	0	-180.612	-1321.11	950.382	-96.3596	-1347.77	1156.58	-217.753	-1169.74	543.873	-275.55	-1128.88	159.722	-328.995	-1016.78	79.1755	261.938	-1189.89	866.602	262.371	-1148.98	1075.52				148.38	-1323.26	86.4764	189.588	-1221.56	17.3389
572	0	-181.362	-1316.78	949.832	-96.8811	-1345.34	1155.79	-217.645	-1163.45	543.774	-275.356	-1120.13	159.943	-328.642	-1007.34	80.1601	261.5	-1187.39	866.253	262.844	-1148.25	1075.08				148.271	-1323.1	86.6223	189.587	-1221.56	17.3742
573	0	-182.189	-1312.53	949.213	-97.6031	-1343.04	1155.02	-217.564	-1157.57	543.718	-275.224	-1111.28	159.88	-328.068	-997.655	80.744	261.5	-1185.06	865.916	263.47	-1147.68	1074.66				148.177	-1322.92	86.7348	189.514	-1221.46	17.3168
574	0	-183.026	-1308.34	948.52	-98.2254	-1340.53	1154.16	-217.43	-1151.71	543.41	-274.78	-1102.89	159.963	-327.534	-988.332	81.2931	261.092	-1182.56	865.484	263.569	-1145.94	1074				148.054	-1322.7	86.8334	189.493	-1221.41	17.3656
575	0	-183.908	-1304.21	947.725	-98.9997	-1338.14	1153.34	-217.095	-1145.79	542.946	-274.419	-1094.35	159.744	-326.92	-979.309	81.8508	261.062	-1180.28	865.249	263.531	-1143.71	1073.25				147.897	-1322.48	86.9594	189.447	-1221.4	17.4342
576	0	-184.875	-1300.3	946.949	-99.6586	-1335.39	1152.43	-216.689	-1139.91	542.338	-273.846	-1086.25	159.488	-326.314	-970.93	82.5158	260.664	-1177.88	864.867	263.523	-1141.86	1072.64				147.768	-1322.26	87.091	189.398	-1221.38	17.4947
577	0	-185.807	-1296.31	946.092	-100.513	-1332.9	1151.63	-216.329	-1134.53	541.725	-273.55	-1077.42	158.792	-325.424	-962.24	82.6538	260.605	-1175.56	864.576	263.505	-1139.99	1071.97				147.599	-1322.04	87.1902	189.212	-1221.28	17.3396
578	0	-186.708	-1292.37	945.179	-101.351	-1330.2	1150.7	-215.775	-1129.13	540.925	-272.578	-1070.07	158.651	-324.293	-953.69	82.5858	260.148	-1173.12	864.242	263.401	-1138.3	1071.44				147.496	-1321.86	87.2914	189.263	-1221.24	17.451
579	0	-187.582	-1288.47	944.188	-102.28	-1327.54	1149.77	-215.209	-1124.01	540.094	-271.77	-1062.39	158.231	-323.04	-945.63	82.6008	259.726	-1170.64	863.933	263.385	-1136.86	1071.02				147.385	-1321.64	87.4168	189.268	-1221.25	17.4953
580	0	-188.472	-1284.64	943.173	-103.294	-1324.87	1148.79	-214.574	-1118.94	539.049	-270.943	-1054.75	157.699	-321.643	-937.406	82.2092	259.289	-1168.26	863.596	263.279	-1135.38	1070.67				147.3	-1321.61	87.5547	189.242	-1221.17	17.4562
581	0	-189.342	-1280.75	942.141	-104.403	-1322.22	1147.77	-213.923	-1114.39	538.092	-270.139	-1047.21	157.06	-320.062	-929.611	81.7922	259.052	-1165.73	863.256	263.034	-1133.68	1070.34				147.145	-1321.36	87.6705	189.214	-1221.21	17.4687
582	0	-190.184	-1276.83	941.069	-105.611	-1319.59	1146.68	-213.157	-1109.98	536.849	-269.35	-1039.85	156.377	-318.224	-921.701	80.9812	258.568	-1163.2	862.923	262.681	-1131.68	1070.05				146.993	-1321.16	87.7159	189.2	-1221.17	17.4574
583	0	-191.014	-1273.02	939.94	-106.919	-1316.97	1145.55	-212.304	-1105.92	535.565	-268.428	-1032.73	155.662	-316.387	-914.691	80.47	258.456	-1160.88	862.705	262.308	-1129.67	1069.79				146.906	-1321.04	87.8221	189.183	-1221.12	17.4607
584	0	-191.917	-1269.23	938.837	-108.207	-1314.11	1144.34	-211.361	-1102.04	534.141	-267.375	-1026.12	155.192	-314.166	-906.908	79.3049	257.608	-1158.27	862.526	261.778	-1127.74	1069.57				146.837	-1320.9	87.888	189.181	-1221.12	17.459
585	0	-192.792	-1265.39	937.675	-109.907	-1311.88	1143.3	-210.358	-1098.49	532.595	-266.446	-1019.37	154.288	-311.903	-899.885	78.4716	257.63	-1155.94	862.374	260.951	-1124.97	1069.2				146.703	-1320.77	87.9643	189.135	-1221.1	17.4423
586	0	-193.643	-1261.54	936.484	-111.254	-1308.76	1141.89	-209.514	-1095.13	531.011	-265.378	-1013.03	153.42	-309.665	-893.322	77.5698	257.357	-1153.7	862.216	260.45	-1123.27	1069.1				146.617	-1320.59	88.0755	189.085	-1221.08	17.4212
587	0	-194.512	-1257.76	935.302	-112.793	-1305.74	1140.75	-208.789	-1091.37	529.161	-264.239	-1007.1	152.495	-307.246	-886.548	76.3041	256.688	-1150.47	861.867	259.91	-1121.55	1069.01				146.533	-1320.46	88.1672	189.077	-1221.06	17.4491
588	0	-195.477	-1254	934.18	-114.337	-1302.57	1139.72	-206.972	-1088.71	527.334	-263	-1001.38	151.332	-304.803	-880.329	75.1298	255.835	-1147.03	861.577	259.329	-1119.87	1068.94				146.488	-1320.33	88.2927	189.079	-1221.06	17.4473
589	0	-196.366	-1250.19	933.006	-115.854	-1299.08	1138.71	-205.018	-1087.08	525.692	-261.586	-996.085	150.17	-302.416	-874.69	73.7652	255.647	-1145.36	861.604	258.793	-1118.49	1068.96				146.402	-1320.23	88.3954	189.075	-1221.05	17.478
590	0	-197.292	-1246.29	931.805	-117.302	-1295.31	1137.9	-204.124	-1083.73	523.718	-260.065	-991.5	148.967	-299.903	-869.354	72.1197	255.425	-1143.3	861.546	258.1	-1116.71	1068.97				146.361	-1320.1	88.4898	188.992	-1220.93	17.3987
591	0	-198.319	-1242.5	930.7				-203.325	-1080.69	521.909	-258.424	-986.907	147.402	-297.645	-865.148	70.4253	254.488	-1140.91	861.508	257.158	-1114.28	1068.89				146.275	-1319.98	88.5942	188.974	-1220.89	17.4143
592	0	-199.326	-1238.63	929.468				-202.332	-1077.67	520.056	-256.636	-983.035	145.832	-294.707	-860.722	68.1317	254.374	-1138.86	861.518	256.487	-1112.55	1068.93				146.185	-1319.85	88.719	188.85	-1220.88	17.278
593	0	-200.329	-1234.66	928.296				-201.328	-1074.83	518.223	-254.723	-979.669	144.09	-291.84	-857.328	65.819	253.644	-1136.75	861.41	255.68	-1110.58	1068.87				146.103	-1319.73	88.8296	188.23	-1220.64	16.9849
594	0	-201.47	-1230.85	927.085				-200.419	-1072.25	516.431	-252.694	-976.489	141.969	-288.923	-854.397	62.969	253.681	-1134.79	861.324	254.47	-1107.47	1068.63				146.056	-1319.63	88.9314	188.179	-1220.56	16.9371
595	0	-202.491	-1226.75	925.852				-199.472	-1069.56	514.481	-250.516	-974.066	139.897	-285.877	-851.895	59.9466	253.135	-1132.72	861.348	253.43	-1104.82	1068.4				145.964	-1319.5	89.0385	188.223	-1220.57	16.9604
596	0	-203.463	-1222.34	924.537				-198.573	-1066.97	512.48	-248.247	-972.031	137.771	-282.748	-850.021	56.7362	252.499	-1130.75	861.249	252.512	-1102.95	1068.2				145.889	-1319.38	89.1602	188.234	-1220.58	16.9756
597	0	-204.87	-1218.75	923.502				-197.907	-1065	510.672	-245.906	-970.488	135.498	-279.393	-848.947	53.2797	251.894	-1128.82	861.168	251.738	-1101.55	1068.06				145.757	-1319.28	89.2684	188.208	-1220.57	16.9614
598	0	-206.069	-1214.64	922.334				-196.848	-1062.54	508.486	-243.524	-969.313	133.049	-275.992	-848.581	49.7037	250.694	-1126.52	861.036	251.024	-1100.44	1067.83				145.642	-1319.18	89.4063	188.218	-1220.57	16.9558
599	0	-207.335	-1210.49	921.052				-195.737	-1059.84	506.14	-241.178	-968.534	130.462	-272.607	-849.025	45.9993	250.012	-1124.77	860.979	250.316	-1099.48	1067.6				145.533	-1319.07	89.5378	188.205	-1220.57	16.9461
600	0	-208.613	-1206.14	920.059				-194.932	-1058.01	503.991	-238.748	-968.178	127.824	-268.514	-848.736	41.5372	249.165	-1122.78	860.823	249.583	-1098.54	1067.37				145.463	-1319	89.678	188.181	-1220.54	16.9163
601	0	-209.886	-1201.76	918.767				-193.979	-1056	501.652	-236.324	-968.259	125.033	-264.553	-849.227	37.0914	248.386	-1120.91	860.632	248.102	-1095.57	1066.8				145.354	-1318.92	89.8152	188.197	-1220.54	16.9114
602	0	-211.234	-1197.26	917.448				-193.074	-1054.11	499.258	-233.553	-969.042	122.19	-260.594	-850.25	32.5027	247.54	-1119.15	860.547	247.292	-1094.39	1066.21				145.213	-1318.87	89.9764	188.157	-1220.44	17.1522
603	0	-212.525	-1192.43	916.04				-192.172	-1052.44	496.809	-231.256	-969.46	119.035	-256.455	-851.806	27.8499	246.46	-1117.09	860.28	246.052	-1092.32	1065.7				145.076	-1318.82	90.1412	188.168	-1220.44	17.1702
604	0	-213.898	-1187.63	914.637				-191.172	-1050.73	494.254	-228.642	-970.762	115.989	-252.376	-854.623	23.5829	245.526	-1115.4	860.088	244.777	-1090.23	1065.22				144.982	-1318.77	90.2852	188.124	-1220.32	17.0683
605	0	-215.345	-1182.82	913.211				-190.209	-1049.24	491.641	-225.988	-972.539	112.835	-248.447	-857.222	19.1601	244.411	-1113.34	859.829	243.469	-1088.12	1064.72				144.908	-1318.77	90.3996	188.1	-1220.26	17.0538
606	0	-216.946	-1178.13	911.726				-189.438	-1048.25	489.029	-223.038	-974.516	109.659	-245.503	-858.353	19.4048	243.248	-1111.57	859.602	241.941	-1085.82	1064.05				144.92	-1318.79	90.5476	188.086	-1220.19	16.9204
607	0	-218.443	-1173.06	910.145				-188.585	-1048.08	486.548	-219.428	-976.27	106.897	-243.621	-858.523	20.3531	242.029	-1109.59	859.417	240.465	-1083.52	1063.45				144.889	-1318.83	90.7266	188.1	-1220.15	16.7456
608	0	-220.042	-1168.1	908.62				-186.692	-1047.26	483.49	-217.254	-977.99	104.403	-242.047	-858.589	21.1361	240.69	-1107.75	859.27	238.945	-1081.28	1062.84				144.93	-1318.82	90.9477	188.192	-1220.19	16.6609
609	0	-221.764	-1163	907.01				-185.085	-1047.19	480.513	-215.503	-980.355	103.221	-240.66	-858.622	21.9641	239.249	-1105.67	859.051	237.163	-1078.87	1062.08				144.864	-1318.73	91.1546	187.877	-1220.09	16.21
610	0	-223.501	-1157.85	905.322				-184.157	-1047.29	478.146	-213.161	-986.107	100.761	-239.772	-858.912	22.5993	237.856	-1103.69	859.015	235.384	-1076.39	1061.35				144.732	-1318.59	91.3682	187.863	-1220.04	16.1811
611	0	-225.314	-1152.93	903.616				-182.384	-1046.11	476.471	-211.729	-987.154	98.9842	-239.58	-859.926	23.0171	236.088	-1101.48	858.641	233.63	-1073.9	1060.65				144.568	-1318.51	91.6082	187.879	-1220.13	16.285
612	0	-227.159	-1147.92	902.017				-182.179	-1045.27	474.272	-209.421	-987.267	96.7465	-239.099	-859.883	23.084	235.313	-1101.1	858.555	231.736	-1071.26	1059.98				144.425	-1318.39	91.8342	187.632	-1219.96	16.2415
613	0	-229.07	-1142.93	900.442				-182.868	-1044.49	472.285	-207.129	-987.449	94.4203	-238.682	-860.141	23.4722	233.545	-1099.06	858.36	229.752	-1068.55	1059.29				144.303	-1318.28	92.0929	187.339	-1219.87	16.0233
614	0	-230.989	-1137.83	899.01				-182.821	-1042.97	470.738	-205.518	-987.816	92.8846	-238.371	-860.349	23.8024	231.542	-1096.71	858.229	227.678	-1065.77	1058.66				144.175	-1318.22	92.425	187.333	-1219.87	16.0262
615	0	-233.076	-1133.01	897.698				-183.051	-1040.11	469.561	-204.836	-987.001	92.0579	-238.231	-860.496	23.9712	229.584	-1094.49	857.882	225.527	-1062.97	1058.09				144.017	-1318.11	92.7962	185.833	-1219.28	15.4627
616	0	-235.221	-1128.67	896.589				-183.738	-1037.39	468.527	-204.319	-986.033	91.2986	-238.017	-860.284	24.0297	227.722	-1092	857.674	223.176	-1060.02	1057.62				143.795	-1317.93	93.178	189.915	-1222.4	13.52
617	0	-237.261	-1124.39	895.684				-184.583	-1034.61	467.597	-203.873	-985.516	90.9437	-237.871	-860.216	24.1514	225.657	-1089.48	857.335	220.755	-1056.93	1057.18				143.564	-1317.86	93.6413	190.342	-1222.47	14.1264
618	0	-239.386	-1120.44	894.991				-185.838	-1032.17	466.887	-203.479	-985.61	90.6638	-237.769	-860.111	24.1948	223.585	-1087.03	856.888	218.244	-1053.67	1056.77				143.35	-1317.75	94.1484	190.265	-1222.46	14.1927
619	0	-241.617	-1116.9	894.576				-186.667	-1029.45	466.353	-203.233	-986.192	90.5369	-237.665	-860.127	24.3057	224.355	-1083.98	856.032	215.581	-1050.25	1056.49				143.208	-1317.58	94.7552	189.451	-1222.03	14.0721
620	0	-243.917	-1113.62	894.281				-185.971	-1029.76	466.385	-202.283	-984.87	89.361	-237.633	-860.119	24.3537	221.928	-1081.48	855.868	212.973	-1046.68	1056.4				143.076	-1317.35	95.3836	189.404	-1221.95	14.0373
621	0	-246.294	-1110.4	894.146				-186.105	-1027.53	467.212	-202.174	-984.899	89.2606	-237.589	-860.049	24.402	219.406	-1079.05	855.771	210.32	-1042.9	1056.34				142.963	-1317.04	96.2303	189.724	-1222.17	14.2129
622	0	-248.684	-1107.11	894.065				-189.055	-1024.98	466.271	-202.171	-985.162	89.3765	-237.581	-860.017	24.4339	216.697	-1075.9	855.462	207.584	-1038.98	1056.35				142.801	-1316.59	97.2212	190.162	-1222.33	14.7486
623	0	-251.172	-1104.04	894.196				-190.7	-1023.31	466.129	-201.853	-984.681	88.6315	-237.552	-859.974	24.4399	214.036	-1073.55	855.451	204.88	-1035.03	1056.46				142.566	-1315.99	98.4009	190.034	-1222.29	14.9228
624	0	-253.683	-1100.88	894.358				-192.033	-1021.8	466.018	-201.453	-983.635	88.2662	-237.56	-859.994	24.4479	211.291	-1071.04	855.396	202.138	-1030.98	1056.61				142.309	-1315.37	99.6777	189.979	-1222.28	15.1441
625	0	-256.312	-1098.08	894.718				-193.455	-1020.6	465.965	-202.114	-984.98	89.0894	-237.586	-860.033	24.463	208.437	-1068.56	855.476	199.507	-1026.87	1056.8				142.067	-1314.74	101.22	189.869	-1222.09	15.4627
626	0	-259.086	-1095.55	895.268				-194.902	-1019.41	465.852	-201.997	-984.501	88.1686	-237.583	-860.031	24.4636	205.586	-1066.19	855.66	196.697	-1022.74	1056.98				141.777	-1313.82	102.829	189.732	-1222.06	15.7471
627	0	-261.987	-1093.17	895.899				-196.32	-1018.3	465.863	-201.68	-983.267	87.4287	-237.616	-859.993	24.4287	202.434	-1063.58	855.901	193.936	-1018.59	1057.2				141.535	-1312.9	104.571	189.808	-1222.2	16.5387
628	0	-264.071	-1090.39	895.869				-197.869	-1017.21	465.785	-200.007	-978.526	85.3463	-237.646	-860.009	24.44	199.511	-1061.14	856.214	191.169	-1014.36	1057.39				141.288	-1311.81	106.527	189.475	-1221.8	16.8773
629	0	-265.905	-1087.22	895.672				-199.167	-1015.74	465.541	-200.614	-979.262	85.4155	-237.653	-860.003	24.4286	196.503	-1058.46	856.615	188.503	-1010.31	1057.59				141.091	-1310.46	108.709	189.361	-1221.64	17.3476
630	0	-267.764	-1084.3	895.629				-200.491	-1014.5	465.451	-199.76	-976.826	84.3436	-237.674	-860.017	24.412	193.809	-1055.76	857.154	185.732	-1006.24	1057.77				140.92	-1309.1	111.125	189.312	-1221.51	18.066
631	0	-269.561	-1081.22	895.516				-201.752	-1013.12	465.291	-200.394	-977.843	84.6642	-237.689	-860.042	24.4511	191.171	-1052.83	857.613	183.06	-1002.22	1057.86				140.797	-1307.6	113.89	189.289	-1221.45	18.5107
632	0	-271.373	-1078.4	895.46				-203.03	-1011.99	465.188	-200.417	-977.632	84.535	-237.714	-860.043	24.457	188.715	-1049.81	858.089	180.323	-998.321	1058				140.774	-1305.92	116.915	189.282	-1221.21	19.253
633	0	-273.07	-1075.51	895.388				-204.192	-1010.79	465.069	-200.549	-977.642	84.4402	-237.736	-860.076	24.4484	186.331	-1046.75	858.541	177.505	-994.553	1058.06				140.675	-1303.84	120.078	189.235	-1220.98	20.0092
634	0	-274.732	-1072.29	895.205				-205.318	-1009.26	464.839	-200.596	-977.511	84.2823	-237.689	-860.044	24.4557	183.704	-1043.66	858.93	174.742	-990.946	1058.09				139.158	-1298.82	122.024	189.317	-1221.01	21.1541
635	0	-276.513	-1069.3	895.142				-206.564	-1007.97	464.729	-200.616	-977.265	84.1076	-237.673	-860.009	24.4965	181.293	-1040.49	859.276	171.904	-987.349	1057.98				138.807	-1295.76	125.239	189.042	-1220.57	22.1634
636	0	-278.402	-1066.3	895.124				-207.917	-1006.66	464.664	-200.675	-977.109	83.9614	-237.626	-859.998	24.4809	178.665	-1037.17	859.459	169.128	-983.946	1057.85				138.835	-1292.86	129.404	188.711	-1219.79	23.2172
637	0	-280.147	-1063.19	895.08				-209.127	-1005.24	464.573	-200.781	-976.879	83.8259	-237.624	-860.017	24.4983	176.216	-1033.95	859.712	166.355	-980.716	1057.81				138.521	-1288.97	133.838	188.374	-1218.89	24.7123
638	0	-282.02	-1060.13	895.009				-210.465	-1003.87	464.455	-200.869	-976.664	83.6464	-237.629	-860.019	24.4916	173.877	-1030.64	859.773	163.681	-977.474	1057.7				137.97	-1284.4	138.508	188.045	-1218.24	26.6313
639	0	-283.86	-1056.85	894.925				-211.769	-1002.28	464.324	-201.075	-976.514	83.4885	-237.618	-859.992	24.4806	172.615	-1027.53	858.779	161.139	-974.269	1057.6				137.096	-1278.9	143.396	187.622	-1217.32	29.0129
640	0	-285.75	-1053.53	894.873				-213.124	-1000.66	464.225	-201.277	-976.286	83.3067	-237.65	-859.997	24.5336	172.603	-1023.8	859.279	158.681	-971.247	1057.49				135.96	-1272.61	148.619	186.989	-1215.95	31.8899
641	0	-287.453	-1050.94	894.609				-214.292	-999.758	463.914	-201.464	-976.176	83.2046	-237.643	-859.999	24.5083	170.492	-1020.76	859.09	156.219	-968.341	1057.24				134.512	-1265.62	154.258	186.092	-1214.2	35.2273
642	0	-289.401	-1048.18	894.469				-215.705	-998.684	463.727	-201.639	-976.008	83.0394	-237.62	-859.936	24.4742	168.242	-1017.82	858.842	153.952	-965.617	1056.95				132.964	-1257.94	160.195	185.123	-1212.39	39.3378
643	0	-291.284	-1045.65	894.225				-217.052	-997.844	463.436	-201.814	-975.854	82.8574	-237.627	-859.927	24.4937	165.989	-1015.02	858.85	151.65	-962.906	1056.51				131.348	-1249.86	166.52	183.884	-1210.04	44.1088
644	0	-293.017	-1042.77	894.069				-218.25	-996.657	463.233	-202.068	-975.719	82.6834	-237.64	-859.914	24.4413	163.925	-1012.26	858.717	149.658	-960.38	1055.94				129.307	-1240.7	172.829	182.395	-1207.13	50.0198
645	0	-295.091	-1040.84	893.74				-219.789	-996.422	462.857	-202.271	-975.664	82.5485	-237.656	-859.955	24.4621	162.875	-1009.62	858.424	147.775	-957.868	1055.3				126.932	-1230.84	178.896	180.553	-1203.14	56.4098
646	0	-296.681	-1038.35	893.693				-220.843	-995.628	462.763	-202.503	-975.584	82.3503	-237.66	-859.975	24.4383	164.041	-1006.93	858.16	145.931	-955.491	1054.66				124.9	-1221.65	185.345	178.378	-1198.32	63.7235
647	0	-298.827	-1036.47	893.602				-222.454	-995.431	462.625	-202.762	-975.455	82.1149	-237.688	-859.919	24.3931	163.004	-1005.46	857.937	144.25	-953.229	1053.96				122.572	-1212.69	191.558	176.223	-1192.36	71.3649
648	0	-300.509	-1034.44	893.482				-223.6	-995.099	462.458	-203.019	-975.49	82.013	-237.748	-859.988	24.392	161.095	-1001.87	857.703	142.878	-950.93	1053.18				119.85	-1203.43	197.216	173.819	-1186.45	78.2397
649	0	-302.077	-1032.11	893.484				-224.633	-994.46	462.413	-203.282	-975.545	81.9218	-237.841	-860.077	24.3964	159.245	-999.288	857.498	141.42	-948.774	1052.43				117.124	-1194.29	202.47	170.69	-1178.96	82.5632
650	0	-303.902	-1030.05	893.436				-225.923	-994.095	462.318	-203.505	-975.443	81.8596	-237.808	-859.964	24.3153	157.578	-996.782	857.561	140.11	-946.514	1051.58				114.49	-1185.66	206.529	167.444	-1168.97	84.4437
651	0	-305.658	-1028.07	893.368				-227.144	-993.8	462.203	-204.013	-974.679	81.3695	-237.827	-859.932	24.2974	156.01	-994.424	857.966	138.824	-944.319	1050.77				112.569	-1175.36	208.785	164.797	-1157.61	85.8595
652	0	-307.135	-1025.81	893.275				-228.086	-993.237	462.063	-202.775	-977.485	82.322	-237.859	-860.01	24.2853	154.451	-992.176	858.368	137.714	-941.987	1049.94				111.008	-1163.38	209.104	161.702	-1144.53	86.0353
653	0	-308.521	-1024.48	893.497				-228.936	-993.593	462.238	-202.735	-977.985	82.4281	-237.864	-859.971	24.2627	153.133	-989.834	858.744	136.496	-939.333	1049.31				109.692	-1150.6	208.386	159.059	-1129.11	84.2982
654	0	-308.891	-1022.74	894.074				-228.771	-993.543	462.768	-202.916	-977.857	82.3446	-237.897	-859.975	24.2647	152.233	-987.432	859.423	135.623	-936.803	1048.75				108.561	-1136.79	206.434	155.701	-1112.32	81.5349
655	0	-310.784	-1020.08	893.809				-230.129	-992.579	462.456	-202.963	-977.949	82.3478	-238.014	-860.151	24.2879	151.639	-985.35	860.292	134.621	-933.973	1048.16				107.9	-1122.89	203.691	152.902	-1094.69	77.8403
656	0	-311.375	-1017.97	894.113				-230.184	-992.159	462.712	-203.039	-978.115	82.4075	-237.964	-860.009	24.2244	151.232	-983.283	861.254	133.713	-931.037	1047.65				107.158	-1108.1	200.109	150.834	-1076.16	73.84
657	0	-313.578	-1015.11	893.59				-231.852	-990.995	462.143	-203.13	-978.224	82.4837	-237.963	-860.002	24.2045	150.836	-981.032	862.195	133.066	-928.134	1047.21				106.719	-1092.51	195.545	149.541	-1056.32	69.6648
658	0	-315.082	-1012.64	893.595				-232.821	-990.219	462.101	-203.206	-978.266	82.4739	-237.998	-860.057	24.2089	150.642	-978.915	863.105	132.338	-925.1	1046.84				106.81	-1076.47	190.404	149.174	-1035.61	65.5448
659	0	-315.764	-1010.31	893.898				-232.967	-989.576	462.357	-203.296	-978.167	82.4612	-238.024	-860.111	24.2295	150.79	-976.949	863.986	131.894	-922.288	1046.52				107.261	-1059.96	184.785	149.821	-1014.02	61.5472
660	0	-316.511	-1007.85	893.841				-233.179	-988.806	462.253	-203.239	-978.456	82.5933	-238.046	-860.16	24.2543	150.455	-974.219	864.518	131.537	-919.592	1046.25				107.92	-1042.52	178.623	150.96	-991.619	57.5969
661	0	-316.121	-1005.64	894.683				-232.254	-988.286	463.047	-203.353	-978.256	82.5607	-238.032	-860.128	24.2369	150.057	-970.412	865.36	131.182	-916.842	1045.97				109.446	-1025.09	172.405	152.892	-968.745	53.7914
662	0	-317.913	-1003.01	893.954				-233.511	-987.348	462.272	-203.327	-978.292	82.5894	-238.058	-860.156	24.2438	146.091	-967.943	865.751	130.882	-914.037	1045.68				111.734	-1007.55	166.188	155.583	-945.611	50.2162
663	0	-317.104	-1001.02	894.74				-232.166	-987.054	463.011	-203.297	-978.265	82.6139	-238.03	-860.137	24.2459	146.779	-966.694	866.675	130.763	-911.443	1045.38				114.431	-989.452	159.776	158.807	-922.23	46.9162
664	0	-317.323	-999.011	894.788				-231.85	-986.736	463.012	-203.198	-978.265	82.6473	-238.033	-860.19	24.2675	147.156	-965.227	867.19	130.791	-908.746	1045.08				117.427	-970.97	153.362	162.567	-898.97	44.2
665	0	-317.617	-996.409	894.815				-231.608	-985.825	462.992	-203.134	-978.316	82.6795	-238.029	-860.138	24.247	147.421	-962.902	867.642	130.917	-906.103	1044.8				120.908	-952.39	147.239	166.815	-875.547	41.8612
666	0	-317.769	-993.684	895.047				-231.225	-984.792	463.176	-203.048	-978.29	82.6993	-237.995	-860.1	24.2572	147.828	-959.929	868.093	131.073	-903.299	1044.55				124.765	-933.759	141.375	171.369	-852.487	39.9947
667	0	-317.868	-990.847	895.029				-230.789	-983.647	463.112	-202.975	-978.237	82.7282	-238.002	-860.194	24.2752	148.324	-956.973	868.6	131.372	-900.442	1044.28				128.855	-915.341	135.961	175.856	-830.194	38.631
668	0	-317.942	-988.348	895.03				-230.328	-982.84	463.066	-202.86	-978.18	82.7618	-237.983	-860.129	24.2684	148.816	-953.977	869.089	131.843	-897.481	1044.05				133.085	-897.156	130.974	180.438	-807.589	37.4249
669	0	-317.931	-985.701	895.094				-229.781	-981.884	463.083	-202.735	-978.246	82.896	-237.962	-860.079	24.2657	149.332	-950.945	869.445	132.186	-894.349	1043.92				137.355	-879.393	126.562	185.234	-786.318	36.6566
670	0	-317.771	-982.881	895.201				-229.086	-980.756	463.142	-202.608	-978.288	82.963	-237.972	-860.116	24.2876	150.194	-947.901	869.804	132.74	-890.915	1043.62				141.566	-862.082	122.604	189.373	-766.176	36.2071
671	0	-317.69	-980.276	895.354				-228.47	-979.843	463.249	-202.446	-978.421	83.0767	-237.99	-860.152	24.3026	151.599	-944.791	869.732	133.349	-887.473	1043.49				145.692	-845.322	119.076	198.788	-744.826	39.3396
672	0	-318.519	-976.765	895.081				-228.763	-978.024	462.929	-202.269	-978.512	83.2215	-237.938	-860.117	24.2877	152.817	-941.437	869.994	134.129	-883.829	1043.4				149.72	-829.214	115.996	202.673	-725.684	40.1071
673	0	-317.908	-972.627	894.632				-228.095	-976.649	462.975	-202.108	-978.532	83.3377	-237.928	-860.098	24.2849	154.051	-938.144	869.872	134.904	-880	1043.34				153.404	-814.134	113.325	206.064	-707.748	41.0755
674	0	-315.708	-968.861	894.364				-227.225	-975.375	463.106	-201.89	-978.504	83.4366	-237.912	-860.081	24.2604	155.71	-934.565	869.59	135.861	-875.877	1043.25				156.757	-800.258	110.966	208.866	-691.526	41.8015
675	0	-313.494	-966.22	894.441				-225.973	-974.26	463.422	-201.652	-978.393	83.5283	-237.991	-860.174	24.3222	157.475	-930.945	868.947	136.796	-871.559	1043.17				159.694	-787.642	108.988	211.748	-674.049	44.7309
676	0	-312.138	-964.45	894.752				-225.431	-972.512	463.305	-201.402	-978.4	83.6502	-237.981	-860.118	24.2832	159.022	-927.147	867.944	137.999	-867.071	1043.27				162.14	-776.627	107.093	208.064	-665.114	41.4913
677	0	-310.538	-962.417	895.029				-222.996	-971.406	464.684	-201.157	-978.48	83.7504	-237.969	-860.127	24.2942	160.513	-923.313	866.639	139.298	-862.499	1043.35				163.953	-767.395	105.261	212.468	-652.448	43.136
678	0	-308.845	-960.273	895.321				-223.053	-969.883	463.88	-200.9	-978.612	84.0035	-238.06	-860.28	24.3531	162.052	-919.104	865.246	140.632	-857.456	1043.41				165.106	-759.903	103.439	214.35	-643.352	43.7877
679	0	-306.967	-957.911	895.64				-220.544	-968.105	465.223	-200.705	-978.51	84.1744	-237.98	-860.142	24.2949	163.609	-914.959	863.851	142.295	-852.492	1043.63				165.519	-754.194	101.667	215.237	-637.186	43.2309
680	0	-304.908	-955.467	896.007				-219.048	-966.653	465.625	-200.43	-978.299	84.2454	-238.032	-860.21	24.3154	165.198	-909.582	862.701	143.987	-847.212	1043.83				165.022	-750.343	100.598	214.617	-633.487	42.2138
681	0	-302.676	-952.93	896.398				-219.442	-964.641	464.771	-200.106	-978.374	84.4583	-237.991	-860.094	24.2675	166.919	-904.509	861.661	145.824	-841.685	1044.03				164.12	-748.436	98.9101	214.538	-632.891	39.9886
682	0	-300.35	-950.514	896.858				-218.201	-962.554	464.978	-199.964	-978.153	84.6073	-238.025	-860.187	24.325	168.583	-899.512	860.855	147.88	-836.159	1044.21				162.838	-749.03	97.0609	213.588	-632.829	37.3448
683	0	-297.693	-947.401	897.137				-216.453	-960.569	465.437	-199.755	-978.143	84.8703	-238.09	-860.286	24.3585	170.577	-894.051	860.127	149.946	-830.464	1044.35				162.279	-748.957	95.9237	212.541	-631.309	35.4045
684	0	-295	-944.38	897.54				-215.07	-958.583	465.755	-199.499	-978.271	85.1362	-238.059	-860.278	24.3516	172.61	-888.184	859.601	152.159	-824.749	1044.52				162.674	-746.433	95.1616	212.089	-629.8	33.4629
685	0	-292.191	-941.284	898.044				-213.384	-956.059	466.142	-199.127	-978.299	85.5578	-237.972	-860.118	24.3373	174.867	-882.02	859.281	154.358	-818.917	1044.71				163.278	-743.776	94.5935	210.071	-629.558	30.6396
686	0	-289.074	-937.433	898.566				-211.46	-953.762	466.682	-198.809	-977.826	85.7329	-237.964	-860.153	24.3583	177.365	-875.814	859.26	156.712	-813.093	1044.99				163.678	-742.27	94.5363	207.991	-630.195	27.6681
687	0	-286.561	-935.103	899.171				-209.588	-951.37	467.044	-198.438	-977.292	85.87	-237.931	-860.057	24.3557	179.657	-869.704	859.508	159.112	-807.269	1045.27				163.976	-741.355	94.4869	208.169	-630.531	27.4451
688	0	-283.544	-931.634	899.743				-207.675	-949.061	467.298	-198.16	-976.648	86.0436	-237.926	-860.101	24.3786	182.828	-863.632	859.712	161.483	-801.542	1045.66				164.259	-740.686	94.5032	208.234	-630.7	26.8863
689	0	-280.525	-928.227	900.109				-205.852	-946.543	467.781	-199.51	-980.1	88.0806	-237.928	-860.103	24.3764	185.002	-857.456	861.034	164.019	-795.844	1045.98				164.629	-740.012	94.5031	208.25	-630.269	26.3828
690	0	-277.521	-924.94	900.563				-204.088	-944.221	468.241	-198.381	-978.035	87.6412	-237.9	-860.12	24.3883	185.709	-851.793	862.137	166.424	-790.257	1046.36				165.271	-739.098	94.4526	208.526	-630.113	25.9376
691	0	-274.445	-921.65	900.963				-202.091	-942.065	468.827	-198.149	-977.075	87.7557	-237.897	-860.09	24.423	188.459	-845.936	863.292	169.073	-784.896	1046.74				165.911	-738.186	94.3249	209.184	-630.278	25.7768
692	0	-271.226	-918.197	901.283				-200.249	-939.555	469.14	-198.482	-974.806	87.6259	-237.865	-860.079	24.4142	190.868	-840.248	864.51	171.88	-779.774	1047.07				166.472	-737.144	94.1405	209.325	-629.467	25.3895
693	0	-267.976	-914.61	901.523				-198.593	-937.653	469.523	-198.281	-974.374	87.7948	-237.833	-860.064	24.4098	193.555	-834.568	865.645	174.593	-774.76	1047.46				166.617	-736.479	93.9975	209.168	-628.597	24.985
694	0	-264.686	-911.181	901.739				-196.385	-935	470.029	-197.266	-975.592	88.8162	-237.798	-860.033	24.4228	196.432	-828.984	866.806	177.462	-769.961	1047.81				166.644	-736.018	93.9063	209.11	-628.417	24.9136
695	0	-261.264	-907.681	901.917				-194.368	-932.62	470.472	-197.361	-974.619	89.2868	-237.772	-860.113	24.4863	201.226	-823.321	867.814	180.403	-765.314	1048.1				166.65	-735.422	93.7098	209.035	-628.286	24.8841
696	0	-257.782	-904.039	902.051				-192.548	-930.973	471.115	-197.158	-974.426	89.7179	-237.713	-860.01	24.5157	203.999	-818.025	868.853	183.456	-760.792	1048.35				166.625	-734.847	93.5118	208.989	-628.182	24.5912
697	0	-254.329	-900.52	902.278				-190.294	-927.976	471.419	-196.878	-973.828	90.2299	-237.678	-860.05	24.5359	206.966	-812.845	869.259	186.573	-756.302	1048.67				166.536	-734.349	93.3584	209.046	-627.834	24.6063
698	0	-250.758	-896.774	902.495				-188.167	-925.539	471.898	-196.493	-973.357	90.8841	-237.598	-860.039	24.5773	210.283	-807.685	869.743	189.669	-751.765	1049.1				166.448	-733.767	93.192	209.175	-627.431	24.9001
699	0	-247.288	-893.185	902.769				-186.362	-923.404	472.528	-196.121	-973.287	91.7074	-237.527	-859.966	24.5856	214.03	-802.676	869.967	192.673	-747.259	1049.59				166.408	-733.203	93.0545	209.16	-627.072	25.2573
700	0	-243.875	-889.649	903.178				-184.395	-920.953	473.047	-195.708	-973.043	92.5691	-237.493	-860.029	24.6219	217.237	-797.836	870.195	195.833	-742.594	1050.17				166.402	-732.766	92.9269	208.521	-625.044	24.8424
701	0	-240.497	-886.201	903.631				-182.791	-918.873	473.826	-195.411	-972.683	93.4794	-237.446	-860.028	24.615	220.628	-793.112	870.239	198.9	-737.932	1050.87				166.409	-732.371	92.8249	208.104	-624.623	24.5873
702	0	-237.165	-882.655	904.236				-180.966	-916.384	474.662	-195.048	-972.077	94.4081	-237.401	-859.998	24.5724	224.235	-788.212	870.448	201.797	-733.378	1051.79				166.393	-731.944	92.6957	208.119	-624.625	24.5312
703	0	-233.995	-879.421	905.008				-179.529	-914.251	475.729	-194.746	-971.646	95.5886	-237.39	-859.966	24.5552	221.464	-779.85	869.661	204.89	-728.814	1052.56				166.391	-731.579	92.561	208.163	-624.715	24.6727
704	0	-230.957	-876.286	905.955				-178.38	-912.704	477.082	-194.507	-971.172	96.902	-237.436	-860.023	24.5674	223.869	-774.336	869.591	207.832	-724.413	1053.46				166.37	-731.257	92.4517	208.19	-624.763	24.6104
705	0	-228.033	-873.005	907.024				-176.749	-909.507	478.018	-194.168	-970.241	98.1331	-237.509	-860.091	24.4676	227.647	-774.166	869.888	210.664	-720.097	1054.27				166.355	-731.007	92.3413	208.165	-624.662	24.5656
706	0	-225.153	-869.874	908.27				-175.354	-906.607	479.246	-193.833	-969.426	99.4823	-237.584	-860.114	24.403	230.793	-771.273	869.833	213.452	-715.965	1055.1				166.329	-730.778	92.2284	207.594	-623.417	20.6075
707	0	-222.415	-866.75	909.586				-174.308	-904.203	480.674	-193.548	-968.713	100.991	-237.722	-860.224	24.3067	233.281	-767.236	869.601	216.211	-712.136	1055.96				166.322	-730.664	92.1097	207.719	-623.816	20.7444
708	0	-219.836	-863.83	911.097				-173.334	-901.763	482.135	-193.254	-967.979	102.618	-237.819	-860.261	24.096	235.721	-764.045	869.706	218.979	-708.371	1056.83				166.334	-730.534	91.9996	207.487	-623.275	20.6116
709	0	-217.296	-860.956	912.727				-172.181	-898.651	483.632	-192.817	-966.807	104.151	-238.129	-860.818	24.0734	238.329	-761.183	869.952	221.627	-704.815	1057.73				166.398	-730.429	91.8918	208.586	-625.854	21.6194
710	0	-214.919	-858.086	914.391				-171.186	-895.82	485.182	-192.123	-965.296	105.584	-238.209	-860.965	23.8595	240.611	-758.233	870.374	224.16	-701.349	1058.57				166.5	-730.439	91.8266	210.606	-629.231	23.2935
711	0	-212.597	-855.338	916.294				-170.167	-892.724	486.778	-191.312	-963.695	107.081	-238.247	-861.004	23.5763	242.78	-755.504	870.858	226.791	-697.947	1059.44				166.589	-730.375	91.6369	213.234	-628.07	24.6517
712	0	-210.438	-852.89	918.232				-169.398	-889.904	488.476	-190.77	-962.927	109.043	-238.306	-861.265	23.4751	244.772	-752.746	871.469	229.274	-694.73	1060.37				166.71	-730.421	91.5489	213.601	-627.234	23.7384
713	0	-208.403	-850.475	920.274				-168.596	-886.8	490.158	-190.068	-961.905	110.945	-238.379	-861.78	23.5839	246.767	-750.244	872.161	231.902	-691.594	1061.29				166.843	-730.487	91.4537	213.539	-627.789	24.4877
714	0	-206.447	-847.995	922.345				-167.968	-884.357	492.017	-191.087	-964.983	115.199	-238.228	-861.823	23.4871	248.697	-747.827	872.881	234.333	-688.656	1062.28				167.037	-730.587	91.3421	213.775	-627.364	23.7681
715	0	-204.642	-845.669	924.438				-166.952	-881.138	493.942	-190.18	-963.552	117.015	-238.1	-862.093	23.5397	250.379	-745.32	873.591	236.636	-685.633	1063.15				167.223	-730.662	91.2382	212.262	-626.571	23.1567
716	0	-202.879	-843.35	926.507				-166.123	-878.169	495.743	-189.338	-962.019	118.9	-237.871	-862.364	23.6021	252.27	-743.005	874.295	238.908	-682.797	1064.09				167.369	-730.764	91.1739	209.527	-627.227	21.1733
717	0	-201.164	-841.154	928.609				-165.87	-874.402	496.927	-188.524	-960.338	120.683	-238.218	-864.208	24.3782	253.577	-740.293	875.044	241.063	-680.049	1065				167.504	-730.891	91.1155	209.128	-626.272	21.17
718	0	-199.523	-838.992	930.66				-165.265	-870.909	498.466	-187.714	-958.808	122.472	-238.153	-865.238	24.9082	255.017	-737.664	875.653	243.136	-677.371	1065.91				167.625	-730.964	91.0474	209.192	-626.061	21.1522
719	0	-198.068	-837.176	932.713				-164.852	-867.475	500.061	-186.933	-957.356	124.232	-237.591	-865.116	24.8707	256.297	-735.072	876.1	245.079	-674.715	1066.73				167.698	-731.032	90.969	209.24	-626.162	21.1668
720	0	-196.523	-834.922	934.723				-164.178	-864.779	501.847	-186.266	-955.802	126.002	-236.905	-864.764	24.8479	257.335	-732.466	876.453	246.923	-672.13	1067.59				167.786	-731.146	90.8938	209.686	-627.22	21.0552
721	0	-195.198	-832.834	936.67				-163.447	-861.633	503.395	-185.629	-954.29	127.69	-236.123	-863.881	24.8059	260.226	-736.443	877.343	248.706	-669.64	1068.3				167.856	-731.243	90.8269	209.729	-627.361	21.0934
722	0	-193.897	-830.707	938.547				-164.337	-855.468	504.743	-185.121	-952.863	129.561	-235.338	-863.096	24.8687	261.307	-734.607	877.694	250.275	-667.144	1068.89				167.915	-731.323	90.7315	209.566	-627.087	21.0821
723	0	-192.713	-828.519	940.399				-164.699	-849.717	506.323	-184.67	-951.188	131.326	-234.698	-862.145	25.1044	262.433	-732.506	877.875	251.801	-664.739	1069.56				167.988	-731.408	90.6325	209.642	-627.271	20.9842
724	0	-191.491	-826.242	942.159				-164.515	-846.273	507.716	-184.344	-949.028	132.882	-234.179	-861.217	25.585	263.579	-730.56	877.959	253.382	-662.309	1070.03				168.11	-731.541	90.5308	209.483	-627.494	20.7423
725	0	-190.538	-824.221	943.925				-164.691	-841.895	508.932	-184.152	-947.01	134.495	-233.856	-860.72	26.1446	264.842	-728.429	878.134	254.668	-660.036	1070.49				168.158	-731.653	90.4584	208.984	-626.271	20.6259
726	0	-189.463	-821.812	945.466				-165.004	-837.336	510.094	-184.034	-945.251	136.122	-233.571	-860.014	26.7573	265.65	-726.451	878.215	256.052	-657.672	1070.79				168.195	-731.685	90.3463	209.811	-627.066	21.0849
727	0	-188.493	-819.53	946.906				-165.298	-832.359	511.107	-184.15	-943.694	137.928	-233.465	-859.197	27.4431	266.607	-724.544	878.357	257.278	-655.392	1071.14				168.202	-731.755	90.2651	209.859	-627.124	21.2432
728	0	-187.681	-817.339	948.233				-165.781	-827.456	512.033	-184.356	-941.776	139.497	-233.523	-858.151	28.2028	267.477	-722.555	878.481	258.473	-653.161	1071.44				168.221	-731.787	90.1805	209.821	-627.093	21.2778
729	0	-186.876	-815.126	949.478				-166.22	-822.448	513.015	-184.726	-939.492	140.945	-233.818	-856.928	29.0316	268.374	-720.61	878.718	259.705	-650.961	1071.64				168.186	-731.805	90.0873	209.307	-626.065	21.3789
730	0	-186.07	-812.607	950.548				-166.937	-817.378	513.871	-185.411	-937.121	142.38	-234.214	-855.209	29.8109	269.171	-718.863	878.796	260.888	-648.823	1071.88				168.145	-731.724	89.9776	209.108	-625.726	21.1889
731	0	-185.288	-810.203	951.478				-167.78	-812.381	514.614	-186.335	-934.323	143.563	-234.835	-852.903	30.5127	269.988	-716.363	878.707	261.87	-646.773	1072.14				168.069	-731.72	89.8745	209.451	-625.907	21.2474
732	0	-184.582	-807.875	952.355				-168.794	-807.544	515.356	-187.47	-931.043	144.626	-235.7	-850.036	31.1583	270.823	-714.438	878.79	263.222	-644.778	1072.11				167.911	-731.609	89.7794	209.684	-626.125	21.5651
733	0	-183.891	-805.603	953.174				-170.129	-802.821	516.05	-188.899	-927.182	145.352	-236.855	-846.305	31.7597	271.574	-712.475	878.734	264.401	-642.859	1072.16				167.72	-731.512	89.6611	209.686	-626.224	21.6702
734	0	-183.25	-803.305	953.852				-171.465	-798.341	516.642	-190.573	-922.69	145.799	-238.246	-841.637	32.2126	272.356	-710.067	878.558	265.475	-641.125	1072.07				167.559	-731.439	89.5366	209.43	-624.641	24.3805
735	0	-182.561	-801.044	954.487				-172.678	-794.243	517.213	-192.592	-917.512	146.004	-239.923	-835.966	32.4864	273.06	-707.94	878.36	266.769	-639.305	1072.08				167.36	-731.398	89.4116	209.443	-624.569	24.6978
736	0	-181.793	-798.521	954.974				-173.857	-790.349	517.909	-194.942	-911.51	145.882	-241.902	-829.253	32.6013	273.796	-705.878	878.167	268.007	-637.552	1072.09				167.203	-731.337	89.3131	209.743	-625.394	24.4591
737	0	-181.032	-796.074	955.411				-174.903	-786.373	518.464	-197.525	-904.678	145.588	-244.092	-821.583	32.5322	274.508	-703.658	877.909	269.151	-635.72	1071.98				167.018	-731.225	89.2085	209.702	-625.569	24.6253
738	0	-180.267	-793.84	955.806				-175.875	-782.317	519.168	-200.299	-897.105	145.094	-246.54	-813.148	32.3222	275.095	-701.773	877.822	270.23	-633.916	1072.04				166.868	-731.158	89.0936	209.743	-625.655	24.6803
739	0	-179.524	-791.593	956.121				-177.183	-778.899	519.753	-203.264	-888.885	144.394	-249.092	-803.731	32.1212	275.656	-699.607	877.605	271.219	-632.046	1072.19				166.701	-731.074	88.9953	209.336	-625.013	24.7775
740	0	-178.77	-789.535	956.405				-178.368	-774.925	520.36	-206.354	-879.994	143.609	-251.735	-793.418	31.8617	276.291	-697.098	877.396	271.891	-630.125	1072.52				166.587	-730.97	88.8916	209.302	-624.983	24.8229
741	0	-178.014	-787.526	956.687				-179.641	-770.807	521.085	-209.511	-870.511	142.827	-254.469	-782.48	31.6663	276.918	-693.825	877.265	272.846	-628.049	1072.65				166.498	-730.856	88.8208	209.326	-625.069	24.8828
742	0	-177.174	-785.386	956.862				-180.922	-766.458	521.741	-212.913	-860.207	141.895	-257.262	-771.132	31.5759	277.488	-690.996	877.301	273.684	-625.891	1073.07				166.418	-730.781	88.7509	209.342	-625.154	24.9632
743	0	-176.364	-783.382	957.056				-182.127	-761.779	522.384	-216.179	-849.448	141.108	-260.154	-759.153	31.7393	278.081	-688.043	877.194	274.291	-623.644	1073.55				166.319	-730.675	88.6736	209.273	-625.117	24.9457
744	0	-175.486	-781.44	957.221				-183.149	-756.867	523.015	-219.445	-838.459	140.589	-263.116	-746.595	32.4587	278.549	-685.272	877.114	274.871	-621.363	1074.17				166.248	-730.594	88.6357	209.294	-625.205	25.0325
745	0	-174.688	-779.615	957.342				-184.135	-751.63	523.76	-222.557	-827.219	140.199	-265.971	-733.519	33.6063	279.038	-682.173	877.214	275.247	-619.105	1074.75				166.169	-730.498	88.6358	209.307	-625.247	25.1175
746	0	-173.995	-777.954	957.488				-185.085	-746.182	524.45	-225.599	-816.351	140.06	-268.846	-719.907	35.073	279.533	-679.163	876.869	275.456	-616.737	1075.49				166.107	-730.378	88.6449	209.308	-625.25	25.1194
747	0	-173.334	-776.354	957.594				-185.683	-740.899	525.135	-228.334	-804.418	139.901	-271.729	-705.812	36.5794	279.963	-676.096	876.901	275.717	-614.428	1076.35				166.04	-730.233	88.625	209.254	-625.288	25.1961
748	0	-172.716	-774.839	957.697				-186.048	-735.917	525.839	-230.959	-792.423	139.967	-274.828	-692.078	38.4911	280.298	-672.829	876.753	276.331	-611.878	1076.78				165.952	-730.131	88.665	209.269	-625.315	25.2519
749	0	-172.155	-773.211	957.735				-186.776	-729.799	526.546	-233.405	-780.272	140.118	-277.875	-678.024	40.4212	280.442	-669.785	876.313	276.404	-609.703	1077.57				165.878	-729.978	88.6626	209.266	-625.302	25.2842
750	0	-171.672	-771.6	957.811				-187.497	-723.424	527.231	-235.621	-767.98	140.379	-280.963	-664.033	42.4627	280.569	-666.527	876.15	276.884	-607.198	1078.07				165.781	-729.86	88.683	209.218	-625.415	25.3377
751	0	-171.16	-769.767	957.804				-188.19	-716.646	527.976	-237.543	-755.808	140.881	-283.947	-650.185	44.6593	280.737	-662.972	876.028	277.217	-604.707	1078.58				165.666	-729.707	88.7128	209.193	-625.416	25.4341
752	0	-170.743	-767.991	957.851				-188.881	-709.481	528.783	-239.24	-743.809	141.337	-286.73	-636.041	46.7298	280.754	-659.63	875.906	277.34	-602.278	1079.09				165.572	-729.609	88.7247	209.203	-625.363	25.3895
753	0	-170.45	-766.365	957.842				-189.484	-701.984	529.633	-240.706	-731.532	141.945	-289.319	-621.805	48.6979	281.039	-656.078	875.717	277.53	-599.76	1079.49				165.464	-729.441	88.7457	209.206	-625.366	25.4387
754	0	-170.219	-764.691	957.803				-189.945	-694.194	530.52	-241.985	-719.467	142.688	-291.661	-607.771	50.8631	280.823	-652.68	875.554	277.516	-597.26	1079.97				165.384	-729.341	88.7745	209.127	-625.312	25.4644
755	0	-169.936	-762.411	957.648				-190.571	-686.595	531.49	-243.168	-707.229	143.265	-293.82	-593.756	53.0919	280.634	-649.232	875.36	277.604	-594.696	1080.39				165.291	-729.183	88.7854	209.161	-625.37	25.5003
756	0	-169.707	-760.185	957.431				-191.232	-678.703	532.341	-243.963	-694.477	143.901	-296.196	-581.383	55.6174	280.437	-645.806	875.183	277.597	-592.131	1080.95				165.236	-729.053	88.8164	209.107	-625.345	25.5268
757	0	-169.653	-758.096	957.259				-193.057	-669.172	533.147	-244.906	-681.451	144.834	-299.294	-571.745	59.38	280.438	-642.338	874.945	277.534	-589.614	1081.43				165.159	-728.921	88.8751	209.103	-625.353	25.5521
758	0	-169.601	-755.764	957.012				-194.057	-661.52	533.836	-245.163	-671.558	146.696	-300.514	-558.688	61.4645	280.114	-639.06	874.896	277.405	-587.115	1081.94				165.077	-728.793	88.9281	209.041	-625.294	25.5392
759	0	-169.55	-752.91	956.65				-194.814	-653.865	534.656	-246.222	-657.445	146.988	-301.267	-545.019	63.2311	279.969	-635.86	874.752	277.325	-584.553	1082.3				164.991	-728.657	89.0018	209.029	-625.275	25.5372
760	0	-169.504	-750.006	956.207				-195.406	-645.975	535.39	-247.008	-645.608	148.022	-301.664	-531.855	65.1024	279.241	-632.93	874.708	277.202	-582.104	1082.8				164.944	-728.483	89.0689	208.985	-625.276	25.5448
761	0	-169.681	-747.404	955.886				-196.075	-638.136	536.254	-247.807	-633.818	149.276	-301.746	-518.663	66.8971	279.233	-629.957	874.588	277.038	-579.592	1083.08				164.865	-728.327	89.1345	209.009	-625.295	25.5832
762	0	-169.99	-744.265	955.481				-196.513	-630.016	536.833	-248.375	-621.747	150.244	-301.452	-505.156	68.5222	278.889	-626.9	874.564	276.947	-577.183	1083.32				164.785	-728.096	89.2055	209.006	-625.298	25.5909
763	0	-170.142	-740.786	955.017				-196.742	-621.917	537.55	-248.734	-609.697	151.351	-301.027	-492.463	70.2452	278.302	-623.885	874.538	276.726	-574.883	1083.63				164.748	-727.894	89.2733	208.918	-625.215	25.5467
764	0	-171.222	-739.275	955.02				-197.233	-614.173	538.224	-249.287	-597.69	152.249	-299.217	-476.928	70.7211	278.375	-620.548	874.545	276.603	-572.58	1083.75				164.694	-727.716	89.3564	208.952	-625.274	25.5875
765	0	-172.65	-738.723	955.097				-197.545	-606.488	538.889	-249.662	-585.742	153.137	-298.409	-464.3	72.0599	278.108	-617.076	874.443	276.646	-570.343	1084				164.619	-727.477	89.4164	208.919	-625.218	25.5481
766	0	-173.559	-736.533	954.688				-197.475	-599.093	539.365	-250.001	-573.94	154.104	-297.431	-451.907	73.5088	277.708	-614.03	874.329	276.42	-568.174	1084.07				164.527	-727.306	89.49	208.921	-625.214	25.5459
767	0	-173.982	-732.668	954.089				-196.406	-590.376	540.897	-250.418	-562.02	154.754	-295.965	-438.743	74.4603	277.571	-610.831	874.196	276.313	-566.007	1084.12				164.448	-727.088	89.5635	208.89	-625.178	25.5847
768	0	-174.329	-728.106	953.345				-197.8	-582.342	540.379	-250.856	-549.233	155.775	-294.739	-426.468	75.4787	277.248	-607.805	874.3	276.218	-563.925	1084.16				164.375	-726.938	89.688	208.858	-625.184	25.5631
769	0	-174.736	-723.408	952.632				-198.081	-574.286	540.704	-251.55	-536.874	155.983	-293.427	-414.647	76.4074	277.184	-604.719	874.238	276.082	-561.911	1084.18				164.307	-726.663	89.7581	208.858	-625.184	25.5622
770	0	-175.315	-719.036	951.857				-197.722	-567.25	541.016	-250.651	-528.291	156.582	-292.209	-403.295	77.2383	276.86	-601.96	874.176	275.832	-559.757	1083.96				164.252	-726.477	89.9031	208.851	-625.049	25.4749
771	0	-176.102	-714.639	951.155				-197.542	-559.85	541.066	-250.212	-518.126	157.253	-290.905	-392.046	77.8862	276.589	-599.078	874.132	275.643	-557.836	1083.91				164.187	-726.199	90.0207	208.821	-624.967	25.4134
772	0	-176.953	-710.348	950.47				-197.307	-553.078	541.105	-250.478	-505.925	157.662	-289.676	-381.473	78.5397	276.534	-596.274	873.96	275.481	-555.832	1083.75				164.119	-725.999	90.1829	208.823	-625.008	25.4054
773	0	-177.831	-705.764	949.718				-196.863	-545.958	540.828	-250.658	-494.411	157.376	-288.417	-370.986	78.8949	276.224	-593.607	873.843	275.289	-553.851	1083.57				164.019	-725.782	90.2999	208.843	-624.905	25.3847
774	0	-178.702	-701.104	948.852				-196.514	-539.573	540.535	-250.184	-484.426	157.414	-287.112	-360.965	79.1262	275.604	-591.033	873.735	275.062	-551.695	1083.28				163.924	-725.565	90.4079	208.232	-624.835	24.7519
775	0	-179.558	-696.043	947.95				-195.928	-533.251	540.151	-249.598	-474.905	157.315	-285.909	-351.549	79.2409	275.175	-588.535	873.122	274.777	-549.476	1083.14				163.856	-725.297	90.598	208.201	-624.719	24.678
776	0	-180.493	-691.143	947.016				-195.262	-527.085	539.545	-248.385	-466.766	157.568	-284.499	-342.251	79.0528	275.159	-585.651	873.306	274.302	-546.937	1082.88				163.747	-725.095	90.7572	208.157	-624.618	24.6091
777	0	-181.483	-686.155	946.053				-194.594	-521.211	538.862	-247.367	-458.4	157.323	-283.065	-333.509	78.7877	274.731	-583.1	873.102	272.929	-542.017	1082.12				163.628	-724.857	90.8893	208.125	-624.506	24.551
778	0	-182.577	-681.208	945.117				-193.969	-515.629	537.991	-246.284	-450.398	157.075	-281.566	-325.319	78.3405	274.244	-580.518	872.943	272.377	-539.667	1081.82				163.538	-724.64	91.0292	208.121	-624.495	24.5463
779	0	-183.552	-676.003	944.001				-193.071	-509.798	536.979	-245.381	-441.963	156.324	-279.863	-317.092	77.4923	273.648	-577.993	872.705	272.007	-538.127	1081.57				163.432	-724.457	91.1523	208.171	-624.543	24.5446
780	0	-184.643	-671.048	942.862				-192.507	-504.752	535.75	-244.017	-434.574	155.736	-277.996	-309.5	76.5	272.834	-575.63	872.569	271.415	-536.101	1081.32				163.317	-724.281	91.2729	208.161	-624.479	24.5246
781	0	-185.816	-666.284	941.834				-191.757	-499.574	534.33	-242.81	-427.347	154.874	-275.916	-302.331	75.268	272.283	-573.117	872.399	270.854	-534.089	1081.04				163.205	-724.085	91.3908	208.183	-624.555	24.5496
782	0	-186.925	-661.12	940.631				-191.056	-494.634	532.863	-241.369	-420.363	153.966	-273.599	-295.269	73.6735	271.528	-570.556	872.174	270.179	-531.979	1080.65				163.11	-723.929	91.567	208.113	-624.427	24.5026
783	0	-188.026	-656.062	939.472				-190.234	-490.149	531.31	-239.952	-413.94	152.872	-271.11	-288.739	71.8652	270.842	-568.153	872.051	269.419	-529.859	1080.25				163	-723.715	91.7038	208.408	-624.206	25.1683
784	0	-189.131	-650.812	938.247				-189.209	-485.333	529.621	-238.523	-407.575	151.605	-268.363	-282.635	69.8429	270.076	-565.597	871.815	268.549	-527.618	1079.77				162.859	-723.555	91.8653	208.156	-624.431	24.4937
785	0	-190.399	-645.673	937.053				-188.137	-480.721	528.023	-237.02	-401.244	150.022	-265.525	-276.86	67.6051	269.597	-562.956	871.683	267.739	-525.569	1079.36				162.736	-723.39	92.0321	208.253	-624.224	24.8158
786	0	-191.726	-640.744	935.848				-186.343	-478.509	526.074	-235.349	-395.982	148.504	-262.45	-271.397	65.1829	268.723	-560.286	871.434	266.768	-523.355	1078.91				162.601	-723.211	92.1562	208.15	-624.152	24.7617
787	0	-193.002	-635.64	934.525				-185.857	-474.326	524.106	-233.57	-390.98	146.772	-259.308	-266.604	62.5952	267.48	-557.571	871.215	265.763	-521.151	1078.37				162.468	-723.052	92.3161	208.062	-624.142	24.7598
788	0	-194.379	-630.666	933.281				-184.431	-472.481	521.698	-231.754	-386.426	144.78	-256.066	-262.18	59.802	266.506	-554.769	870.958	264.678	-518.866	1077.88				162.356	-722.87	92.4544	207.803	-624.042	24.8091
789	0	-195.88	-625.737	932.028				-182.671	-471.506	519.305	-229.674	-382.568	142.789	-252.732	-258.219	56.7458	265.736	-552.108	870.823	263.508	-516.48	1077.42				162.252	-722.717	92.6365	208.001	-623.816	25.2714
790	0	-197.422	-620.974	930.774				-182.113	-468.306	516.927	-227.65	-378.825	140.472	-249.551	-255.065	53.6525	264.659	-549.192	870.641	262.167	-513.892	1076.96				162.104	-722.541	92.8182	208.012	-623.896	25.3515
791	0	-197.262	-611.211	928.215				-181.48	-464.47	514.331	-225.616	-375.375	137.949	-246.221	-252.071	50.1692	263.443	-546.267	870.475	260.82	-511.295	1076.55				162.003	-722.373	93.033	209.594	-624.558	25.1757
792	0	-198.776	-605.864	926.566				-181.031	-460.959	511.753	-223.445	-372.517	135.274	-242.84	-249.827	46.7044	262.26	-543.212	870.206	259.093	-508.271	1076.02				161.86	-722.181	93.1867	209.761	-624.741	25.2297
793	0	-200.377	-600.97	925.144				-179.161	-459.772	509.421	-220.961	-370.491	132.528	-239.703	-248.479	43.1883	260.796	-540.123	869.97	257.598	-505.665	1075.6				161.749	-721.967	93.3861	209.138	-625.995	22.3708
794	0	-202.052	-596.068	923.693				-179.005	-456.304	506.669	-217.432	-371.389	130.011	-236.181	-246.985	39.0979	259.275	-536.995	869.768	256.114	-503.039	1075.12				161.627	-721.802	93.6539	209.08	-625.892	22.3271
795	0	-203.772	-591.15	922.28				-178.453	-453.447	503.938	-215.377	-369.403	127.2	-232.849	-246.375	34.9609	257.846	-533.812	869.505	254.242	-499.893	1074.7				161.48	-721.627	93.8664	209.098	-625.776	22.3495
796	0	-205.488	-586.081	920.766				-177.655	-451.131	501.324	-212.477	-369.456	123.839	-229.357	-246.253	30.5123	256.126	-530.555	869.379	252.383	-496.758	1074.11				161.323	-721.482	94.0876	208.465	-624.089	21.6184
797	0	-207.229	-581.057	919.201				-176.936	-448.975	498.542	-209.936	-369.411	120.644	-225.872	-246.975	25.9296	254.435	-527.261	868.999	250.556	-493.708	1073.56				161.197	-721.333	94.2622	208.33	-623.739	21.5043
798	0	-209.14	-576.125	917.555				-176.331	-446.972	495.84	-207.795	-368.506	117.697	-223.52	-247.593	25.125	252.393	-523.931	868.565	248.52	-490.264	1073				161.02	-721.234	94.4857	209.063	-625.642	22.3451
799	0	-211.048	-571.155	915.791				-175.77	-444.772	493.152	-205.019	-367.448	114.618	-222.226	-247.467	25.9247	254.021	-520.462	867.904	246.413	-486.813	1072.44				160.823	-721.101	94.7243	209.198	-625.927	22.4378
800	0	-213.051	-566.369	914.199				-175.076	-442.766	490.508	-202.644	-368.272	111.922	-220.81	-247.223	26.3261	252.232	-517.106	867.451	244.239	-483.25	1071.77				160.699	-720.957	94.9295	209.127	-625.742	22.3472
801	0	-215.488	-562.456	912.984				-174.163	-441.496	487.542	-200.838	-369.1	109.861	-218.172	-246.999	27.3426	249.99	-513.684	866.914	242.01	-479.73	1071.07				160.5	-720.844	95.2629	209.159	-625.464	22.0365
802	0	-217.854	-558.243	911.365				-173.495	-440.338	485.077	-197.778	-372.813	108.015	-216.622	-247.058	27.7848	247.943	-510.363	866.534	239.621	-476.067	1070.25				160.328	-720.759	95.4967	209.225	-625.593	22.2099
803	0	-220.128	-553.502	909.722				-172.209	-439.593	483.254	-196.023	-373.892	105.688	-215.959	-247.607	27.9545	245.564	-506.75	865.876	237.295	-472.438	1069.57				160.135	-720.619	95.8253	209.175	-625.621	22.5875
804	0	-222.293	-548.186	907.981				-172.124	-440.484	479.737	-194.843	-375.337	102.75	-215.709	-248.201	28.0087	244.073	-503.466	865.049	235.091	-469.104	1068.84				159.925	-720.485	96.1803	209.226	-625.659	22.8485
805	0	-224.365	-542.868	906.253				-172.324	-439.259	477.533	-193.36	-376.428	100.168	-215.658	-247.137	28.5794	241.246	-499.817	864.701	232.413	-465.054	1068.03				159.741	-720.323	96.6057	209.157	-625.514	22.9427
806	0	-226.761	-537.776	904.685				-172.965	-437.858	475.819	-191.558	-376.69	98.268	-215.386	-247.257	28.7244	239.045	-496.465	864.238	229.798	-461.211	1067.31				159.593	-720.224	97.0493	209.13	-625.447	22.9453
807	0	-229.088	-532.617	903.25				-173.841	-436.184	474.194	-190.737	-377.21	96.8801	-215.238	-247.439	28.8566	236.814	-493.07	863.787	226.917	-456.955	1066.54				159.366	-720.04	97.5421	209.094	-625.446	22.9804
808	0	-231.593	-528.225	902.12				-174.551	-434.312	472.881	-189.806	-376.296	95.6269	-214.776	-247.874	29.0146	234.489	-489.454	863.192	224.376	-453.399	1065.88				159.137	-719.968	98.101	209.029	-625.36	22.9947
809	0	-234.172	-523.937	901.163				-175.153	-432.142	471.906	-188.974	-375.501	94.9038	-214.591	-247.915	29.1298	231.736	-485.988	862.479	221.557	-449.459	1065.31				158.919	-719.836	98.7402	209.407	-626.104	23.0979
810	0	-236.763	-519.942	900.412				-175.938	-429.489	471.523	-188.213	-374.907	94.2434	-214.418	-247.731	29.2577	229.122	-482.535	861.874	218.685	-445.587	1064.78				158.733	-719.609	99.3972	209.4	-626.102	23.2868
811	0	-239.339	-516.291	899.825				-176.605	-427.492	470.868	-187.378	-374.317	93.6863	-214.308	-247.764	29.2495	226.397	-479.093	861.214	215.703	-441.684	1064.37				158.545	-719.346	100.112	209.357	-625.934	23.3795
812	0	-241.958	-512.62	899.367				-177.212	-424.973	470.266	-186.811	-373.889	93.1571	-214.268	-247.866	29.2341	223.525	-475.646	860.44	212.695	-437.729	1063.94				158.288	-719.059	101.104	209.312	-625.845	23.5283
813	0	-244.594	-509.474	899.083				-178.436	-423.016	470.015	-186.403	-373.309	92.7018	-214.284	-247.963	29.2229	220.862	-472.281	859.929	209.631	-433.758	1063.66				158.065	-718.487	102.196	208.933	-625.125	23.6377
814	0	-247.391	-506.752	898.984				-179.647	-421.667	469.954	-186.179	-372.804	92.3084	-214.315	-248.028	29.2104	218.017	-469.011	859.482	206.705	-429.494	1063.38				157.829	-717.743	103.647	208.912	-624.973	23.7965
815	0	-250.239	-504.29	899.185				-181.313	-420.665	469.845	-186.03	-372.408	91.9557	-214.364	-248.035	29.2067	215.077	-465.773	859.114	202.925	-423.676	1063.25				157.517	-716.905	105.417	209.075	-624.981	24.2098
816	0	-253.141	-502.358	899.368				-183.13	-420.319	469.845	-186.038	-372.3	91.7243	-214.392	-248.1	29.194	211.457	-462.725	858.677	199.331	-418.143	1063.18				157.261	-715.736	107.432	208.886	-624.816	24.5574
817	0	-255.949	-500.304	899.569				-184.913	-419.699	469.805	-186.159	-372.528	91.6358	-214.426	-248.17	29.135	205.405	-459.757	858.791	196.062	-413.501	1063.22				156.984	-714.58	109.856	208.885	-624.561	24.9946
818	0	-258.762	-498.33	899.773				-186.702	-418.864	469.799	-186.13	-372.093	91.2419	-214.467	-248.224	29.1477	202.204	-456.868	858.875	192.404	-407.914	1063.21				156.86	-713.006	112.607	209.46	-624.754	25.3625
819	0	-261.09	-494.542	899.524				-188.461	-418.555	469.765	-186.096	-371.631	90.784	-214.48	-248.282	29.1258	198.776	-454.028	858.774	189.437	-403.967	1063.53				156.781	-711.198	115.583	210.14	-625.993	27.3808
820	0	-263.773	-491.275	899.436				-190.008	-417.691	469.674	-185.659	-370.246	89.8961	-214.48	-248.279	29.1203	195.577	-451.208	859.086	186.224	-399.869	1063.84				156.731	-709.178	118.896	208.905	-625.013	26.8655
821	0	-266.555	-488.384	899.486				-191.701	-416.45	469.423	-186.14	-371.019	90.4288	-214.511	-248.333	29.1327	192.271	-448.363	859.417	182.97	-395.124	1063.98				156.909	-706.782	122.429	209.987	-625.561	27.6971
822	0	-269.585	-486.032	899.758				-192.837	-415.427	469.314	-186.208	-371.143	90.213	-214.514	-248.35	29.0844	189.209	-445.401	860.137	179.663	-390.859	1064.1				157.088	-703.959	126.255	209.245	-625.191	28.3879
823	0	-272.468	-483.358	899.838				-194.096	-413.982	469.163	-186.261	-371.06	90.1105	-214.522	-248.372	29.0928	186.25	-442.439	860.452	176.62	-387.563	1064.2				157.276	-700.805	130.505	208.748	-624.282	28.8928
824	0	-275.286	-480.44	899.786				-195.441	-412.946	468.921	-185.027	-367.699	88.5689	-214.523	-248.374	29.0934	185.76	-439.115	860.523	173.821	-384.231	1064.09				157.342	-697.02	135.015	208.386	-623.784	29.8096
825	0	-278.159	-477.535	899.606				-196.712	-411.739	468.776	-185.041	-367.187	88.243	-214.529	-248.396	29.1075	182.971	-435.9	860.606	171.186	-383.625	1064.29				157.138	-692.272	139.513	209.074	-623.699	31.4886
826	0	-280.92	-474.431	899.333				-198.111	-410.637	468.5	-185.519	-367.649	88.2703	-214.658	-248.515	29.0787	180.542	-432.611	860.773	168.162	-379.851	1063.89				156.996	-687.222	144.546	208.372	-622.347	33.0626
827	0	-283.551	-471.144	898.953				-199.534	-409.297	468.373	-185.685	-367.939	88.2369	-214.483	-248.385	29.0992	178.074	-429.183	860.581	165.159	-376.658	1063.29				156.666	-681.443	149.977	208.534	-621.645	35.8226
828	0	-286.138	-468.035	898.604				-200.73	-408.127	468.327	-185.753	-367.767	87.9911	-214.49	-248.417	29.1162	176.092	-425.766	860.536	162.367	-373.901	1062.75				156.222	-675.049	155.725	208.093	-620.213	38.7718
829	0	-288.637	-464.837	898.015				-201.517	-407.352	468.513	-185.889	-367.498	87.6094	-214.523	-248.51	29.1144	173.985	-422.259	860.118	159.782	-371.264	1062.12				155.673	-667.858	161.719	207.06	-618.155	41.9295
830	0	-291.194	-461.683	897.576				-203.667	-406.071	467.838	-185.98	-367.265	87.3322	-214.526	-248.382	29.1042	172.308	-418.981	859.907	157.115	-368.433	1061.42				155.042	-660.297	168.144	206.341	-616.118	45.8531
831	0	-293.619	-458.954	897.251				-205.212	-405.24	467.586	-186.083	-367.083	87.1446	-214.538	-248.467	29.1112	168.386	-415.764	859.668	154.593	-365.669	1060.74				154.452	-652.092	174.625	205.599	-613.835	50.546
832	0	-295.999	-456.271	897.101				-206.714	-404.222	467.432	-186.23	-366.818	86.9088	-214.54	-248.414	29.1227	166.878	-412.41	859.353	152.135	-363.222	1060.03				153.691	-643.022	181.095	204.64	-611.043	55.7832
833	0	-298.327	-454.121	897.303				-207.671	-403.933	467.42	-186.431	-366.638	86.5873	-214.498	-248.574	29.007	165.881	-409.269	858.787	150.045	-360.754	1059.35				152.677	-633.568	187.862	204.031	-607.617	61.7134
834	0	-300.155	-450.609	897.199				-209.303	-403.386	467.059	-186.644	-366.345	86.4356	-214.573	-248.425	29.0757	165.461	-406.302	858.402	147.824	-358.029	1058.49				151.57	-623.742	194.388	202.283	-603.212	67.8755
835	0	-302.364	-448.393	897.289				-210.953	-403.087	466.637	-187.165	-365.727	85.9167	-214.559	-248.583	29.0081	164.131	-403.387	858.01	145.735	-355.71	1057.72				150.311	-613.81	200.536	200.924	-598.021	74.9691
836	0	-304.023	-444.99	896.933				-212.359	-402.332	466.409	-186.296	-368.321	86.6166	-214.586	-248.56	28.9839	163.272	-400.662	857.866	143.713	-353.277	1056.87				148.576	-603.63	206.236	199.328	-591.438	82.3003
837	0	-305.957	-442.886	897.182				-213.872	-402.021	466.22	-186.15	-369.587	86.9235	-214.592	-248.542	28.9705	161.719	-398.058	857.618	141.84	-351.032	1056.18				146.626	-593.283	211.825	198.094	-584.206	88.3123
838	0	-307.131	-440.987	897.204				-215.134	-401.279	466.196	-186.322	-369.704	86.8616	-214.654	-248.647	28.9597	160.884	-395.587	857.964	140.053	-348.682	1055.51				144.632	-584.24	216.982	196.275	-574.494	92.0964
839	0	-308.094	-439.578	897.056				-216.184	-401.027	466.003	-186.524	-369.391	86.6954	-214.656	-248.592	28.9523	158.705	-393.616	858.67	138.439	-346.317	1054.9				142.982	-575.565	221.224	193.793	-563.771	95.5895
840	0	-309.318	-437.478	897.127				-217.495	-400.083	466.027	-186.518	-369.754	86.6853	-214.669	-248.627	28.9569	158.364	-391.646	859.952	136.905	-343.849	1054.15				141.742	-565.311	223.622	191.014	-550.716	97.4774
841	0	-309.976	-435.756	897.111				-218.24	-399.518	465.965	-186.705	-369.488	86.6437	-214.698	-248.579	28.9597	157.105	-389.941	861.225	135.457	-341.518	1053.73				140.091	-553.887	224.381	188.398	-535.777	97.6922
842	0	-310.577	-434.903	896.923				-218.928	-399.821	465.732	-186.664	-369.73	86.6479	-214.708	-248.59	28.91	155.833	-388.543	862.741	134.297	-339.317	1053.31				139.016	-541.732	223.918	185.358	-521.181	96.9874
843	0	-311.428	-432.983	896.924				-219.867	-399.058	465.687	-186.896	-369.445	86.59	-214.763	-248.522	29.0051	154.273	-387.053	864.073	133.087	-337.135	1052.95				137.955	-529.151	222.49	182.737	-505.491	95.5489
844	0	-312.013	-431.214	896.885				-220.539	-398.445	465.602	-186.961	-369.375	86.5901	-214.761	-248.521	29.0607	153.455	-385.561	865.41	132.117	-335.029	1052.64				136.803	-516.389	220.229	180.444	-489.442	93.1289
845	0	-312.357	-429.81	896.996				-220.97	-398.197	465.667	-187.016	-369.396	86.6245	-214.753	-248.555	29.0296	152.374	-384.195	866.749	131.493	-333.058	1052.47				135.728	-503.474	217.213	178.873	-473.157	90.2716
846	0	-312.649	-428.12	897.037				-221.35	-397.665	465.663	-187.097	-369.333	86.6456	-214.772	-248.547	29.0219	152.001	-384.728	868.014	130.455	-331.029	1052.39				134.556	-490	213.29	177.773	-454.831	87.1425
847	0	-313.141	-425.621	897.181				-221.929	-396.321	465.761	-187.15	-369.339	86.6528	-214.765	-248.566	29.0408	150.036	-380.919	869.022	130	-329.202	1052.32				133.259	-475.655	208.617	177.146	-436.562	83.7175
848	0	-313.539	-423.177	897.299				-222.413	-395.034	465.833	-187.184	-369.411	86.7206	-214.753	-248.558	29.0295	148.911	-378.05	870.214	129.34	-327.317	1052.24				132.267	-460.849	203.276	176.711	-418.066	80.2511
849	0	-313.692	-420.714	897.482				-222.654	-393.728	465.971	-187.233	-369.414	86.7274	-214.775	-248.579	29.0441	147.973	-375.416	870.952	129.026	-325.795	1052.15				131.961	-445.91	197.621	177.277	-397.29	76.456
850	0	-313.707	-418.802	897.559				-222.756	-392.972	466.001	-187.266	-369.33	86.7454	-214.764	-248.571	29.0329	147.788	-376.06	872.063	128.576	-324.346	1052.06				132.19	-430.836	191.688	177.729	-376.828	72.5285
851	0	-313.682	-416.978	897.605				-222.819	-392.305	466.001	-187.293	-369.379	86.7836	-214.75	-248.507	29.0519	147.27	-374.697	873.012	128.144	-322.833	1051.93				132.596	-415.148	185.288	178.815	-356.296	68.8312
852	0	-313.696	-414.943	897.551				-222.919	-391.427	465.901	-187.301	-369.292	86.7521	-214.707	-248.548	29.0315	146.621	-372.614	873.631	127.835	-321.302	1051.82				133.266	-399.213	178.815	180.58	-335.655	65.4284
853	0	-313.771	-412.509	897.434				-223.081	-390.149	465.739	-187.329	-369.15	86.7704	-214.72	-248.535	29.0571	146.253	-370.441	874.227	127.581	-319.768	1051.86				134.329	-383.009	172.227	182.253	-314.903	62.2077
854	0	-313.876	-409.763	897.571				-223.274	-388.559	465.83	-187.303	-369.086	86.7537	-214.707	-248.519	29.0682	146.049	-368.073	874.513	127.57	-318.152	1051.77				135.616	-366.629	165.775	184.062	-293.88	59.009
855	0	-313.834	-407.125	897.695				-223.319	-387.078	465.909	-187.336	-369.012	86.7661	-214.679	-248.559	29.0825	145.91	-365.498	874.774	127.598	-316.401	1051.73				137.125	-350.102	159.462	185.86	-272.906	56.2767
856	0	-313.734	-404.614	897.803				-223.306	-385.723	465.97	-187.312	-368.921	86.7575	-214.679	-248.526	29.0543	146.755	-367.139	875.376	127.644	-314.614	1051.68				138.785	-333.812	153.476	187.955	-252.175	53.9283
857	0	-313.694	-402.266	897.904				-223.353	-384.532	466.026	-187.292	-368.806	86.7885	-214.661	-248.535	29.0769	147.299	-365.954	875.594	127.841	-312.664	1051.61				140.652	-317.682	147.875	189.276	-231.391	51.6966
858	0	-313.571	-400.033	897.93				-223.318	-383.456	466.005	-187.192	-368.908	86.8527	-214.627	-248.555	29.127	147.59	-363.593	875.607	128.047	-310.62	1051.57				142.518	-301.688	142.564	191.443	-211.797	50.3164
859	0	-313.366	-397.628	898.008				-223.2	-382.207	466.038	-187.196	-368.881	86.8622	-214.634	-248.589	29.1002	148.015	-361.491	875.562	128.339	-308.424	1051.48				144.576	-286.334	137.858	193.621	-192.994	49.0996
860	0	-313.175	-395.208	898.168				-223.096	-380.944	466.152	-187.246	-368.606	86.8434	-214.641	-248.543	29.1185	148.66	-360.312	875.362	128.658	-306.182	1051.39				146.691	-271.312	133.414	195.501	-175.313	47.927
861	0	-313.007	-392.8	898.31				-223.015	-379.692	466.248	-187.225	-368.501	86.806	-214.616	-248.515	29.1176	148.777	-356.285	874.963	129.048	-303.797	1051.22				148.901	-256.841	129.443	197.416	-158.014	47.0007
862	0	-312.739	-390.319	898.442				-222.835	-378.367	466.334	-187.177	-368.497	86.9092	-214.605	-248.501	29.114	149.087	-353.547	874.323	129.455	-301.294	1051.02				151.105	-242.96	125.944	199.056	-140.968	47.6457
863	0	-312.246	-387.755	898.419				-222.429	-376.96	466.266	-187.156	-368.439	86.9358	-214.62	-248.547	29.1278	149.614	-352.523	873.902	129.879	-298.659	1050.91				153.26	-229.824	122.748	201.184	-125.083	48.2809
864	0	-311.958	-385.484	898.752				-222.228	-375.846	466.553	-187.1	-368.385	86.9695	-214.585	-248.536	29.1164	150.098	-350.862	872.839	130.446	-295.88	1050.84				155.15	-217.647	120.072	202.923	-110.594	48.4519
865	0	-311.59	-383.169	898.947				-221.947	-374.687	466.703	-187.021	-368.418	87.0382	-214.575	-248.536	29.1242	150.525	-349.13	871.775	131.026	-292.913	1050.76				156.935	-206.599	117.707	204.445	-97.4412	48.96
866	0	-311.079	-380.575	899.185				-221.524	-373.25	466.894	-186.941	-368.479	87.1484	-214.539	-248.68	29.0555	150.969	-347.369	870.429	131.799	-289.74	1050.59				158.279	-196.745	115.649	205.596	-85.8707	49.6793
867	0	-310.638	-378.116	899.464				-221.17	-371.948	467.127	-186.819	-368.374	87.2094	-214.552	-248.685	29.0413	151.289	-345.02	869.051	132.819	-286.31	1050.64				159.424	-188.275	113.804	206.698	-75.8823	50.1641
868	0	-310.013	-375.701	899.656				-220.632	-370.689	467.274	-186.674	-368.202	87.2289	-214.534	-248.678	29.0389	151.798	-342.854	867.682	133.282	-282.959	1050.9				160.283	-180.985	112.085	207.633	-67.5029	50.2853
869	0	-309.2	-373.234	899.953				-219.906	-369.378	467.525	-186.466	-367.872	87.2132	-214.509	-248.584	29.0496	152.663	-340.568	866.362	134.24	-279.458	1051.09				160.666	-175.034	110.335	212.465	-60.0326	51.2864
870	0	-308.396	-371.099	900.157				-219.189	-368.4	467.683	-186.452	-368.173	87.3654	-214.54	-248.63	29.0162	153.498	-338.237	864.992	135.35	-275.696	1051.06				160.561	-170.378	108.573	212.493	-54.4435	51.6405
871	0	-307.502	-368.632	900.449				-218.382	-367.089	467.93	-186.232	-368.064	87.4509	-214.557	-248.448	29.134	154.421	-336.001	864.066	136.348	-271.87	1051.35				159.906	-167.054	107.684	212.749	-51.9583	50.82
872	0	-306.731	-366.143	900.722				-217.699	-365.757	468.157	-185.378	-366.379	86.8466	-214.49	-248.624	29.0737	155.242	-333.205	863.147	137.383	-268.055	1051.55				158.856	-165.036	106.633	212.193	-51.0978	49.9138
873	0	-305.933	-363.451	901.018				-216.988	-364.221	468.407	-186.339	-368.876	88.0431	-214.544	-248.607	29.0663	156.257	-330.302	862.371	138.715	-264.207	1051.51				157.26	-165.018	105.115	211.329	-51.037	48.6857
874	0	-305.002	-360.513	901.487				-216.144	-362.439	468.83	-186.039	-368.855	88.3737	-214.529	-248.494	29.1572	157.482	-327.525	861.928	140.166	-260.144	1051.52				155.521	-166.022	103.723	210.055	-50.6932	48.0041
875	0	-303.83	-357.789	901.778				-215.059	-360.872	469.075	-185.942	-368.361	88.2271	-214.54	-248.515	29.1729	158.855	-323.67	861.232	141.337	-256.119	1051.64				154.831	-165.822	103.048	206.669	-52.0263	46.3782
876	0	-302.614	-355.154	902.062				-213.931	-359.394	469.313	-185.687	-368.012	88.2467	-214.471	-248.695	29.0762	160.13	-319.53	861.273	142.967	-252.211	1051.65				154.453	-164.251	102.132	205.352	-50.4586	44.6817
877	0	-301.495	-352.32	902.54				-212.899	-357.716	469.745	-185.604	-367.907	88.3969	-214.542	-248.542	29.1773	159.438	-315.193	861.608	144.464	-248.12	1051.66				154.555	-162.522	101.679	204.559	-48.8562	43.0313
878	0	-300.185	-349.129	902.945				-211.676	-355.682	470.105	-185.371	-368.127	88.6124	-214.524	-248.516	29.1843	160.732	-308.439	861.839	146.265	-244.245	1051.65				154.471	-160.737	101.3	203.74	-47.7934	41.6532
879	0	-298.645	-346.596	903.18				-210.223	-354.305	470.294	-185.083	-368.356	89.0043	-214.414	-248.693	29.1141	162	-303.498	862.199	147.949	-240.175	1051.59				154.645	-159.913	101.037	203.414	-47.9581	40.6357
880	0	-297.356	-343.992	903.379				-209.022	-352.858	470.447	-184.989	-367.99	89.12	-214.401	-248.675	29.1764	163.549	-299.363	862.83	149.825	-236.238	1051.53				154.914	-159.252	100.888	203.52	-47.4107	39.5738
881	0	-296.017	-340.817	903.882				-207.769	-350.839	470.904	-184.646	-368.094	89.3418	-214.403	-248.708	29.1946	165.488	-295.726	863.636	151.837	-232.486	1051.56				155.26	-158.581	100.9	203.562	-46.7453	38.5311
882	0	-294.389	-338.077	904.068				-206.229	-349.256	471.045	-184.314	-368.335	89.8126	-214.382	-248.684	29.1926	167.489	-291.878	864.732	153.86	-228.729	1051.55				155.986	-157.65	100.724	203.722	-46.2851	37.453
883	0	-293.048	-335.353	904.456				-204.976	-347.689	471.387	-184.099	-368.236	89.8187	-214.459	-248.497	29.2285	169.69	-287.974	865.67	155.993	-225.094	1051.6				156.587	-156.441	100.423	203.768	-45.4485	36.0616
884	0	-291.28	-331.109	904.413				-203.58	-346.021	471.653	-183.945	-368.1	89.9939	-214.453	-248.405	29.2307	171.456	-283.612	866.335	158.113	-221.404	1051.83				157.23	-155.072	100.155	203.64	-43.927	34.8446
885	0	-289.366	-327.672	904.339				-202.01	-344.461	471.958	-183.775	-367.839	90.172	-214.464	-248.417	29.2327	175.491	-280.1	866.986	160.33	-217.745	1051.96				157.737	-153.804	99.902	203.464	-43.6979	33.1004
886	0	-287.005	-323.96	904.235				-200.601	-342.326	472.275	-183.365	-368.014	90.5348	-214.457	-248.437	29.2502	177.397	-275.473	867.692	162.622	-214.21	1052.03				158.249	-152.728	99.6594	203.943	-43.0761	31.7214
887	0	-284.5	-320.776	904.36				-198.801	-340.594	472.672	-183.222	-367.674	90.6615	-214.455	-248.388	29.2739	179.573	-270.761	868.252	164.989	-210.372	1052.08				158.661	-151.567	99.3938	203.863	-42.5722	30.5704
888	0	-281.874	-317.899	904.62				-197.282	-338.404	472.876	-182.953	-367.705	91.0205	-214.445	-248.39	29.287	181.976	-266.259	868.698	167.622	-206.54	1052.1				158.839	-150.498	99.2113	203.784	-42.3381	30.2232
889	0	-279.087	-314.686	904.722				-195.71	-336.545	473.177	-182.682	-367.739	91.3186	-214.243	-247.964	29.1371	184.375	-261.622	869.038	170.027	-202.766	1052.29				158.828	-149.918	99.0559	203.944	-42.2161	30.2279
890	0	-276.392	-311.871	904.995				-193.962	-334.614	473.469	-182.384	-368.089	91.9442	-214.424	-248.211	29.3111	186.901	-257.032	869.265	172.076	-198.638	1052.3				158.782	-149.483	98.9703	204.194	-41.7686	30.4312
891	0	-273.458	-308.509	905.125				-192.282	-332.442	473.834	-182.175	-367.636	92.0575	-214.414	-248.223	29.3546	189.679	-252.95	869.508	174.816	-194.659	1052.53				158.78	-148.76	98.9008	204.185	-41.5951	30.4745
892	0	-270.627	-305.727	905.461				-190.552	-330.629	474.154	-181.791	-367.572	92.4367	-214.416	-248.169	29.3767	192.443	-248.249	869.604	177.655	-190.339	1052.72				158.731	-148.07	98.7734	204.866	-41.3776	30.3277
893	0	-267.655	-302.441	905.659				-188.919	-328.217	474.543	-181.489	-367.454	92.7847	-214.432	-247.979	29.3368	195.308	-243.297	869.541	180.066	-185.99	1053.22				158.692	-147.524	98.7263	204.335	-41.5022	30.681
894	0	-264.658	-299.549	906.145				-187.019	-326.197	474.827	-181.282	-367.005	93.0994	-214.398	-247.915	29.4294	198.322	-239.234	869.389	182.553	-181.394	1053.72				158.642	-146.98	98.6121	204.214	-41.3823	30.6006
895	0	-261.782	-296.38	906.428				-185.538	-323.588	475.268	-181.025	-366.954	93.6359	-214.376	-247.903	29.483	199.39	-232.368	869.703	185.089	-176.763	1054.31				158.66	-146.388	98.4663	204.341	-41.2504	30.4609
896	0	-258.782	-293.028	906.662				-183.689	-321.504	475.538	-180.626	-367.258	94.1558	-214.356	-247.821	29.4911	202.113	-229.605	869.502	187.816	-172.136	1054.94				158.783	-145.9	98.3827	204.4	-41.4411	30.3446
897	0	-255.89	-289.997	906.997				-182.711	-318.57	475.714	-180.432	-367.115	94.5818	-214.321	-247.76	29.576	204.869	-225.023	869.296	190.389	-167.499	1055.58				158.938	-145.402	98.2832	205.943	-40.7905	29.8868
898	0	-252.873	-286.609	907.288				-181.154	-315.957	476.108	-180.256	-366.986	95.1357	-214.308	-247.648	29.5643	207.553	-220.145	869.122	193.008	-162.899	1056.14				159.102	-144.912	98.2066	205.993	-40.1396	29.757
899	0	-250.06	-283.785	907.706				-179.641	-313.699	476.393	-180.069	-366.883	95.6529	-214.3	-247.581	29.5828	210.092	-215.441	869.083	195.561	-158.364	1056.7				159.287	-144.503	98.0442	206.763	-40.2119	28.4138
900	0	-247.064	-280.294	908.041				-178.089	-311.413	476.929	-179.864	-366.671	96.1455	-214.291	-247.456	29.644	212.585	-210.709	869.104	198.219	-154.026	1057.25				159.372	-144.189	97.9224	205.887	-39.9767	29.5954
901	0	-244.267	-277.231	908.52				-176.735	-309.101	477.234	-179.813	-366.424	96.7776	-214.321	-247.326	29.6334	215.503	-206.689	869.32	200.911	-149.879	1057.82				159.485	-143.832	97.7747	205.82	-39.9888	29.5813
902	0	-241.447	-274.212	909.049				-175.308	-306.727	478.005	-179.797	-366.073	97.4116	-214.319	-247.233	29.6453	218.378	-202.633	869.616	203.527	-145.772	1058.17				159.569	-143.496	97.6167	205.869	-39.9953	29.5191
903	0	-238.666	-270.956	909.618				-173.972	-304.018	478.655	-180.162	-364.714	98.0019	-214.35	-247.045	29.7008	221.052	-198.405	869.926	206.078	-141.671	1058.64				159.652	-143.296	97.5299	205.934	-40.1311	29.5056
904	0	-236.058	-268.062	910.31				-172.652	-301.946	479.11	-180.9	-361.607	98.1531	-214.638	-246.492	29.5289	223.828	-194.264	870.343	208.679	-137.797	1059.09				159.692	-143.077	97.432	206.212	-40.6166	29.0949
905	0	-233.406	-265.075	911.117				-171.338	-299.193	480.098	-180.946	-360.93	98.9774	-214.657	-246.366	29.5388	226.731	-190.231	870.875	211.171	-133.996	1059.78				159.765	-142.815	97.309	204.551	-41.4905	27.2672
906	0	-230.727	-262.05	912.093				-170.407	-296.175	481.132	-180.898	-360.697	100.469	-214.679	-246.336	29.4985	229.362	-186.347	871.353	213.504	-130.269	1060.42				159.813	-142.584	97.2274	204.476	-41.4987	27.2681
907	0	-228.17	-259.2	913.292				-169.393	-293.328	482.284	-180.918	-360.16	101.867	-214.718	-246.62	29.3834	231.966	-183.63	872.55	215.874	-126.582	1061.29				159.8	-142.362	97.1549	204.484	-41.4324	27.2863
908	0	-225.689	-256.578	914.716				-168.356	-290.642	483.622	-180.922	-358.953	103.225	-214.297	-248.301	28.9708	232.705	-179.459	873.323	218.201	-123.084	1062.29				159.785	-142.189	97.0544	204.469	-41.3889	27.2917
909	0	-223.314	-253.981	916.223				-167.452	-287.735	485.121	-181.027	-358.063	104.854	-214.344	-248.125	29.025	234.868	-175.824	873.949	220.472	-119.682	1063.39				159.77	-142.021	96.9125	204.488	-41.4206	27.3626
910	0	-221.006	-251.44	917.897				-166.662	-284.465	486.526	-181.016	-357.349	106.663	-214.454	-247.708	29.1206	237.27	-172.298	874.643	222.625	-116.387	1064.6				159.673	-141.876	96.8304	204.42	-41.2494	27.3478
911	0	-218.759	-249.031	919.659				-166.046	-281.378	488.269	-180.953	-356.079	108.344	-214.588	-247.405	29.175	239.219	-169.811	875.23	224.911	-113.151	1065.9				159.63	-141.795	96.7745	204.455	-41.4711	27.6277
912	0	-216.673	-247.012	921.701				-165.482	-278.112	489.823	-181.012	-355.195	110.3	-214.973	-246.764	29.1699	241.299	-166.61	875.696	227.138	-109.997	1067.21				159.531	-141.694	96.6559	204.441	-41.5127	27.7903
913	0	-214.637	-244.876	923.689				-164.97	-274.571	491.534	-180.891	-353.698	112.076	-215.977	-247.062	28.5973	243.367	-163.494	876.112	229.302	-106.849	1068.56				159.395	-141.588	96.5511	204.423	-41.6102	27.8545
914	0	-212.535	-242.48	925.688				-164.783	-271.065	493.282	-180.675	-352.414	113.916	-216.186	-247.26	28.4276	245.203	-160.61	876.429	231.418	-103.665	1069.91				159.326	-141.508	96.4353	204.341	-41.5896	27.9397
915	0	-210.595	-240.489	927.848				-164.964	-266.439	495.009	-180.463	-350.835	115.877	-216.63	-247.108	28.2794	246.915	-157.783	876.698	233.529	-100.515	1071.25				159.17	-141.384	96.282	204.358	-41.6422	28.0124
916	0	-208.759	-238.513	929.93				-164.76	-262.927	496.882	-181.934	-353.953	119.497	-216.836	-246.967	28.2042	248.409	-155.084	876.976	235.399	-97.418	1072.59				159.101	-141.355	96.154	204.312	-41.7666	28.2265
917	0	-207.024	-237.061	932.195				-164.728	-259.118	498.402	-181.838	-353.106	121.785	-216.972	-247.05	28.1958	249.813	-152.952	877.266	237.56	-94.1805	1073.74				159.039	-141.315	96.0742	204.285	-41.8046	28.3234
918	0	-205.372	-235.103	934.24				-164.66	-254.937	500.023	-181.344	-350.547	123.259	-216.992	-247.014	28.222	251.218	-150.251	877.609	239.424	-91.021	1074.8				158.946	-141.223	95.8259	204.208	-41.8082	28.3709
919	0	-203.767	-233.445	936.286				-164.824	-251.3	501.748	-181.042	-348.978	125.242	-217.041	-246.977	28.3047	252.673	-147.488	878.018	241.061	-87.797	1075.99				159.024	-141.256	95.8772	204.216	-41.8756	28.4613
920	0	-202.136	-231.337	938.153				-164.888	-247.257	503.272	-180.308	-345.929	126.464	-217.038	-246.935	28.3959	253.884	-145.314	878.509	242.761	-84.7223	1077.01				159.041	-141.236	95.7974	204.197	-41.8627	28.4786
921	0	-200.626	-229.909	940.055				-165.061	-243.151	504.77	-179.592	-343.492	128.065	-216.958	-246.774	28.4975	255.17	-142.62	878.964	244.141	-81.5876	1078.03				159.104	-141.228	95.724	204.317	-41.8605	28.5454
922	0	-199.266	-228.429	941.831				-165.443	-239.234	506.258	-178.8	-341.192	129.606	-216.867	-246.605	28.6504	256.517	-139.623	879.487	246.014	-78.3509	1078.65				159.109	-141.244	95.6134	204.349	-41.8036	28.5025
923	0	-197.635	-226.118	943.415				-165.411	-235.457	507.4	-178.073	-339.083	131.219	-216.824	-246.29	28.8347	257.698	-136.667	879.946	247.425	-75.165	1079.48				159.156	-141.158	95.4205	204.37	-41.7661	28.4733
924	0	-196.254	-224.452	944.945				-165.763	-231.499	508.802	-177.285	-336.897	132.853	-217.36	-246.665	29.3012	259.081	-133.38	880.581	248.993	-71.9829	1080.35				159.227	-141.145	95.3419	204.415	-41.7562	28.4456
925	0	-194.894	-222.398	946.359				-165.799	-227.597	510.058	-176.697	-334.328	134.343	-217.37	-245.067	29.5424	260.385	-130.151	881.018	250.22	-68.9035	1080.84				159.334	-141.154	95.2504	204.246	-41.8222	28.1356
926	0	-193.607	-220.701	947.713				-165.858	-224.029	511.197	-176.279	-331.249	135.696	-217.408	-242.534	29.6102	261.517	-127.031	881.633	251.738	-65.6694	1081.44				159.492	-141.227	95.3054	204.254	-41.7399	28.097
927	0	-192.478	-219.529	949.07				-165.448	-221.098	512.423	-176.029	-327.861	136.936	-217.954	-239.785	30.0666	262.708	-123.685	881.939	253.143	-62.5482	1081.86				159.534	-141.187	95.133	204.3	-41.7567	28.0834
928	0	-191.159	-217.272	950.173				-166.171	-215.026	513.961	-176.094	-323.712	137.887	-218.967	-236.515	30.5556	263.887	-120.542	882.268	254.378	-59.4668	1082.44				159.666	-141.2	95.0643	204.58	-41.5232	28.1832
929	0	-189.846	-215.331	951.25				-166.991	-209.607	514.833	-176.477	-319.353	138.9	-220.256	-232.499	31.067	264.963	-117.574	882.577	255.835	-56.4067	1082.89				159.882	-141.271	95.1061	204.649	-41.2294	28.1083
930	0	-188.893	-214.421	952.311				-167.793	-205.383	515.692	-177.108	-314.182	139.402	-221.837	-227.502	31.5752	266.016	-114.704	882.701	256.996	-53.3792	1083.17				159.942	-141.262	95.0402	204.66	-41.2214	28.1844
931	0	-187.32	-211.479	953.118				-168.101	-201.288	516.623	-178.14	-308.212	139.785	-223.941	-222.169	32.2629	267.052	-111.552	882.916	258.235	-50.4071	1083.7				159.949	-141.197	94.8924	204.701	-41.1739	28.071
932	0	-186.229	-209.814	953.869				-168.424	-197.614	517.528	-179.451	-301.829	140.015	-226.65	-217.051	33.0617	268.057	-108.294	882.978	259.342	-47.5477	1083.94				160.079	-141.252	94.9329	204.825	-40.9674	27.9994
933	0	-185.01	-207.93	954.624				-168.738	-193.457	518.274	-181.132	-294.716	140.005	-228.694	-209.882	33.3922	269.013	-105.319	882.991	260.576	-44.6645	1084.23				160.068	-141.192	94.9091	204.701	-41.1989	28.0607
934	0	-183.806	-205.903	955.203				-168.997	-189.372	518.906	-183.127	-287.068	139.894	-230.633	-201.244	33.5343	269.763	-102.575	883.009	261.581	-41.9797	1084.44				160.096	-141.183	94.8266	204.754	-41.5511	28.0998
935	0	-182.752	-204.118	955.872				-169.298	-185.462	519.709	-185.209	-278.687	139.649	-232.967	-192.025	33.5835	270.732	-99.8959	882.961	262.808	-39.3188	1084.64				160.102	-141.12	94.8328	204.705	-41.2869	27.8852
936	0	-181.735	-202.821	956.444				-169.543	-180.965	520.373	-187.421	-269.842	139.374	-235.726	-182.371	33.5343	271.464	-97.2856	882.9	263.664	-36.849	1084.75				160.049	-141.089	94.76	204.765	-41.2526	27.9789
937	0	-180.53	-200.434	956.92				-169.685	-176.74	521.111	-189.858	-260.653	139.021	-238.693	-172.376	33.5234	272.203	-94.8054	882.738	264.88	-34.3514	1084.9				160.046	-141.045	94.7601	204.743	-41.3121	27.8728
938	0	-179.416	-198.2	957.145				-170.215	-171.985	521.71	-192.526	-250.928	138.713	-241.655	-160.996	33.3182	272.917	-92.4259	882.615	265.72	-31.917	1084.96				160.022	-140.95	94.7488	204.934	-41.1527	27.7283
939	0	-178.112	-195.431	957.306				-169.395	-168.78	522.534	-195.275	-240.625	138.245	-244.887	-149.406	33.2458	273.549	-90.0118	882.363	266.88	-29.5295	1085.06				159.977	-140.888	94.7499	204.517	-40.5282	28.6853
940	0	-177.174	-193.389	957.573				-171.483	-161.171	522.928	-198.118	-229.624	137.823	-248.43	-137.893	33.3951	274.229	-87.5296	882.143	267.545	-27.2497	1085.03				159.892	-140.759	94.7562	204.725	-41.2386	27.7282
941	0	-176.517	-192.271	957.977				-172.535	-154.938	523.54	-201.116	-218.471	137.606	-251.861	-125.952	33.9423	274.638	-85.0539	881.861	268.759	-24.8752	1085.22				159.872	-140.677	94.7451	204.675	-41.2233	27.7392
942	0	-175.625	-190.488	958.032				-173.33	-149.186	524.314	-203.942	-206.928	137.677	-255.146	-113.213	34.8536	275.149	-82.5043	881.612	269.311	-22.5974	1085.36				159.834	-140.622	94.7926	204.74	-41.0893	27.8582
943	0	-174.629	-187.912	958.058				-174.335	-142.87	524.904	-206.487	-195.436	137.806	-258.307	-100.227	36.4998	275.908	-79.7737	881.339	270.208	-20.3098	1085.21				159.782	-140.518	94.7878	204.652	-41.0284	27.768
944	0	-173.98	-186.04	958.191				-175.204	-136.286	525.654	-208.955	-183.899	137.885	-261.457	-86.6326	38.6129	276.147	-77.2412	881.243	271.104	-18.1777	1085.2				159.719	-140.433	94.8515	204.629	-40.9676	27.7128
945	0	-173.333	-184.076	958.319				-176.297	-129.058	526.568	-211.434	-172.028	138.326	-264.531	-72.8657	41.0794	276.728	-74.5064	881.007	271.871	-15.9441	1085.07				159.662	-140.352	94.874	204.765	-40.9766	27.663
946	0	-173.426	-184.034	958.869				-176.664	-123.058	527.38	-213.85	-160.189	138.817	-267.453	-59.0984	43.6118	277.016	-71.9978	880.78	272.555	-13.6908	1085.07				159.567	-140.247	94.8506	204.628	-41.0873	27.6634
947	0	-172.335	-180.419	958.761				-176.939	-117.332	528.233	-216.042	-147.97	139.51	-270.276	-45.6425	46.182	277.366	-69.1283	880.604	272.788	-11.4591	1085				159.553	-140.234	94.9907	204.637	-41.0476	27.6714
948	0	-171.735	-177.474	958.654				-177.302	-111.078	529.057	-218.356	-135.791	140.325	-272.899	-32.2207	48.5755	277.648	-66.1838	880.471	273.566	-9.2204	1084.94				159.418	-140.121	94.8806	204.144	-41.0869	27.3682
949	0	-171.389	-175.443	958.843				-178.129	-103.754	529.93	-220.561	-124.572	141.696	-275.244	-18.859	50.939	277.921	-63.2193	880.185	274.007	-7.03979	1084.97				159.307	-140.033	94.9743	204.095	-41.1219	27.4023
950	0	-171.627	-174.887	959.399				-179.014	-95.9834	530.95	-222.38	-111.974	142.299	-277.287	-5.35154	53.1701	278.208	-60.3091	880.126	274.002	-4.8508	1085.08				159.212	-139.962	95.0596	204.102	-41.0938	27.3472
951	0	-170.982	-171.577	959.197				-180.098	-87.8525	532.078	-224.297	-100.119	143.22	-279.389	7.24409	55.5886	278.327	-57.4101	879.787	274.609	-2.66216	1085.15				159.138	-139.933	95.2471	204.096	-41.0746	27.314
952	0	-170.591	-168.269	959.019				-180.892	-80.2025	533.19	-226.081	-88.1482	144.413	-281.118	20.0199	57.9492	278.446	-54.3958	879.719	274.802	-0.59137	1085.31				158.991	-139.742	95.2104	204.031	-40.986	27.2698
953	0	-170.578	-166.328	959.146				-183.252	-70.1937	534.053	-227.749	-76.8248	145.638	-282.594	32.7169	60.31	278.396	-51.5481	879.301	274.422	1.65488	1085.54				158.963	-139.638	95.3573	204.058	-40.9074	27.2703
954	0	-170.539	-163.64	959.064				-184.235	-61.5246	535.317	-229.2	-65.5649	146.727	-283.89	45.1261	62.6147	278.374	-48.7243	879.044	275.269	3.75806	1085.69				158.848	-139.459	95.3889	204.027	-40.899	27.2415
955	0	-170.177	-160.396	958.767				-185.205	-53.0071	536.737	-230.653	-54.5652	148.538	-284.906	57.3844	64.8057	278.362	-46.0577	878.831	275.694	5.83493	1085.85				158.774	-139.372	95.4606	203.193	-40.1949	26.6623
956	0	-170.434	-158.69	958.7				-185.378	-45.4299	538.228	-231.704	-42.4576	149.165	-285.658	69.4436	66.9374	278.425	-43.3885	878.589	276.015	7.76168	1085.9				158.659	-139.206	95.5371	204.004	-40.8224	27.1561
957	0	-170.512	-155.942	959.029				-186.667	-37.2163	539.191	-232.636	-31.7479	150.632	-286.252	81.3347	68.9023	278.194	-40.7767	878.209	276.69	9.67122	1085.99				158.541	-139.051	95.5931	204.094	-40.9283	27.2368
958	0	-170.754	-153.285	958.889				-187.706	-29.4454	540.137	-233.447	-21.309	151.871	-286.372	93.2705	70.7949	278.169	-38.1919	877.899	276.947	11.5972	1085.97				158.424	-138.855	95.6643	203.963	-41.5892	27.9571
959	0	-170.608	-149.04	958.445				-188.627	-21.6191	541.17	-234.206	-9.78194	152.506	-286.736	104.377	72.5293	278.279	-35.7512	877.41	277.248	13.4856	1085.94				158.188	-138.593	95.644	204.134	-40.9776	27.2641
960	0	-170.594	-144.955	957.996				-189.229	-13.9739	542.15	-234.745	-0.285224	154.062	-286.736	115.43	74.1721	277.724	-33.3323	877.165	277.675	15.2197	1085.87				158.102	-138.337	95.6919	203.859	-40.8665	27.1257
961	0	-171.168	-142.184	957.844				-189.511	-6.72902	543.163	-235.35	10.5074	154.726	-286.553	126.557	75.6545	277.501	-30.7984	876.826	278.063	16.9635	1085.72				158.032	-138.101	95.8602	203.829	-41.3636	27.6978
962	0	-171.173	-137.637	957.341				-189.694	0.426714	544.244	-235.761	20.9562	155.554	-286.316	137.249	77.2042	277.557	-28.2075	876.435	278.487	18.6663	1085.59				157.886	-137.838	95.8891	202.9	-39.8272	26.8346
963	0	-171.928	-135.042	957.078				-190.161	7.52077	544.995	-236.16	30.754	156.527	-286.045	147.854	78.5915	277.474	-25.3199	876.171	278.642	20.2662	1085.32				157.739	-137.596	95.945	203.621	-40.6293	27.2953
964	0	-171.964	-130.167	956.497				-191.247	16.0681	545.712	-236.314	41.0598	157.441	-285.83	158.534	79.9276	277.291	-22.8822	875.6	278.713	21.973	1085.07				157.645	-137.417	96.0415	203.607	-41.0288	27.4916
965	0	-172.893	-127.347	956.225				-191.847	23.5631	546.146	-236.547	51.7159	157.729	-285.331	169.157	81.2679	277.102	-20.4125	875.204	278.818	23.5909	1084.83				157.493	-137.17	96.1057	203.519	-40.6782	27.3939
966	0	-173.021	-122.336	955.551				-192.247	30.4232	546.444	-236.7	61.9061	158.333	-284.711	179.842	82.5712	277.199	-17.7029	875.022	279.027	25.1332	1084.5				157.334	-136.933	96.1294	203.13	-39.7178	26.7501
967	0	-173.982	-119.282	955.217				-192.471	37.0825	546.704	-236.902	71.2622	158.956	-284.145	190.61	83.8057	276.832	-15.2626	874.667	279.44	26.6731	1084.48				157.25	-136.736	96.2816	203.038	-39.4691	26.6933
968	0	-174.283	-114.438	954.422				-192.503	43.3834	546.865	-236.746	80.5498	159.561	-283.564	200.927	85.0495	276.775	-12.6995	874.371	279.335	28.0626	1083.55				157.173	-136.568	96.3891	203.135	-39.5799	26.7941
969	0	-175.151	-111.071	954.151				-192.302	49.5011	546.785	-236.823	89.3373	160.172	-283.016	211.066	86.3436	276.621	-10.0339	874.128	278.685	29.6027	1083.54				157.034	-136.312	96.428	203.165	-39.6178	26.7647
970	0	-175.508	-106.163	953.034				-191.917	55.5422	546.853	-236.788	98.7963	160.473	-282.457	221.31	87.5383	276.339	-7.54822	873.827	279.327	31.1656	1083.11				156.945	-136.105	96.5683	203.208	-39.5539	26.7343
971	0	-176.319	-102.444	952.232				-191.658	61.3554	546.731	-236.602	106.093	161.216	-281.888	231.357	88.5362	276.191	-4.79469	873.514	279.252	32.7236	1082.81				156.831	-135.898	96.6763	203.175	-39.5638	26.8222
972	0	-176.602	-97.2363	951.544				-190.873	65.4415	545.95	-236.199	114.391	161.519	-281.353	240.71	89.7929	275.992	-2.33293	873.127	278.792	34.3399	1082.82				156.743	-135.714	96.9132	203.372	-39.8012	26.7048
973	0	-177.22	-92.9386	950.792				-190.686	71.1458	545.625	-235.883	123.171	161.763	-280.875	249.787	90.8374	275.708	0.114883	872.887	278.901	36.0742	1082.47				156.602	-135.474	96.9555	203.24	-39.5602	26.8162
974	0	-178.557	-90.9207	950.293				-190.743	78.0261	545.364	-235.344	131.274	161.661	-280.234	258.287	91.7225	275.322	2.6365	872.617	278.705	37.8101	1082.43				156.528	-135.255	97.151	203.47	-39.8451	26.7626
975	0	-178.608	-85.1507	949.121				-190.41	83.8581	544.803	-235.184	140.545	162.015	-279.758	266.778	92.5281	275.055	5.08681	872.315	278.41	39.526	1082.15				156.395	-135.045	97.2386	203.364	-39.5042	26.8996
976	0	-179.763	-82.2365	948.261				-190.072	89.2954	544.218	-234.912	149.565	161.552	-279.153	274.929	93.1757	274.718	7.42034	872	278.157	41.3224	1081.97				156.344	-134.85	97.3536	203.35	-39.4175	26.9277
977	0	-179.949	-76.7583	947.32				-189.343	93.9905	543.681	-233.398	154.78	160.974	-278.476	282.735	93.6715	274.333	9.82966	871.704	277.811	43.1474	1081.78				156.243	-134.671	97.4959	203.472	-39.6345	26.8481
978	0	-181.024	-73.8034	946.745				-188.26	97.8172	542.796	-232.433	161.134	160.658	-277.793	289.978	94.0364	274.043	12.2295	871.421	277.484	45.098	1081.63				156.098	-134.47	97.6026	203.494	-39.5747	26.8872
979	0	-181.22	-68.4211	945.066				-187.051	101.584	542.37	-231.713	168.93	160.719	-276.983	297.16	93.9887	273.507	14.5756	871.073	277.024	47.028	1081.32				156.007	-134.282	97.7202	203.329	-39.3122	27.0603
980	0	-181.89	-64.2153	944.191				-186.496	106.106	541.374	-230.979	176.106	159.905	-275.958	303.685	93.8272	273.043	17.0604	870.726	276.529	49.04	1081.1				155.869	-134.148	97.851	203.396	-39.5248	27.0289
981	0	-183.085	-61.7703	943.175				-185.91	110.388	540.425	-230.214	183.041	159.139	-274.846	310.094	93.3379	272.58	19.5483	870.396	276.019	51.1089	1080.92				155.76	-134.009	97.9835	203.213	-39.2415	27.299
982	0	-183.48	-56.776	941.931				-185.367	114.404	539.397	-228.901	188.783	158.324	-273.475	316.023	92.6349	272.224	21.9251	870.134	275.441	53.1701	1080.85				155.566	-133.777	97.9505	203.165	-39.1066	27.3815
983	0	-184.099	-52.3755	940.72				-184.682	118.026	538.058	-227.969	195.302	157.115	-271.955	321.845	91.6967	271.818	24.4721	869.813	274.795	55.2811	1080.61				155.415	-133.567	98.038	203.157	-39.0659	27.4097
984	0	-184.731	-47.813	939.276				-184.077	121.438	536.786	-226.765	200.203	156.365	-270.313	327.506	90.4567	271.314	27.04	869.481	273.959	57.4236	1080.57				155.325	-133.45	98.2503	203.14	-39.0497	27.4217
985	0	-185.659	-44.3712	938.24				-183.633	124.643	535.329	-225.463	205.023	155.392	-268.489	332.812	89.0245	270.887	29.5699	869.222	272.82	59.4704	1080.53				155.157	-133.272	98.3341	203.146	-39.0199	27.4058
986	0	-186.377	-40.4849	936.984				-182.777	127.26	533.441	-224.31	209.74	154.13	-266.566	337.945	87.4845	270.514	32.0625	869.059	272.593	61.6766	1080.19				155.048	-133.147	98.4248	203.153	-38.9974	27.4549
987	0	-187.277	-36.5875	935.831				-182.198	130.503	531.653	-223.38	214.696	152.793	-264.419	342.755	85.8574	269.97	34.6547	868.87	271.805	63.8078	1080.02				154.954	-133.043	98.503	203.072	-38.9623	27.483
988	0	-188.119	-32.598	934.377				-181.661	133.527	529.817	-222.488	219.628	151.267	-262.15	347.822	83.9617	269.423	37.2229	868.723	270.808	66.0161	1079.88				154.823	-132.919	98.6083	203.065	-38.9277	27.4273
989	0	-188.985	-28.4226	933.409				-180.999	136.024	527.801	-221.588	224.212	149.678	-259.609	352.856	82.1081	268.861	39.7949	868.563	269.906	68.1945	1079.73				154.731	-132.817	98.6708	203.023	-38.917	27.5317
990	0	-189.985	-24.3264	932.094				-180.402	138.425	525.735	-220.756	228.412	148.082	-257.281	357.34	80.1874	268.241	42.4513	868.326	268.816	70.4915	1079.59				154.639	-132.716	98.7359	202.986	-38.8689	27.5116
991	0	-190.831	-19.6584	930.848				-179.6	140.57	523.569	-219.717	232.008	146.382	-255.075	361.611	78.1615	267.556	45.0726	868.114	267.754	72.6995	1079.5				154.521	-132.586	98.8045	202.961	-38.8456	27.5054
992	0	-191.892	-15.6589	929.327				-178.726	142.642	521.258	-218.866	235.538	144.734	-252.826	365.51	76.0392	266.9	47.5727	868.032	266.651	75.0959	1079.29				154.449	-132.516	98.8754	203.021	-38.8496	27.4698
993	0	-192.936	-11.4073	928.091				-177.847	144.349	518.969	-217.852	238.688	142.801	-250.799	369.398	73.8183	266.092	50.1018	867.92	265.519	77.4699	1079.03				154.347	-132.38	98.9243	203.032	-38.8734	27.4824
994	0	-194.038	-7.17697	926.397				-176.923	145.939	516.576	-217.012	241.721	140.858	-248.747	372.761	71.4553	265.332	52.5574	867.801	264.249	79.927	1078.79				154.222	-132.334	98.997	203.012	-38.8458	27.5017
995	0	-195.27	-3.37636	925.164				-176.049	147.568	514.274	-216.027	244.402	138.772	-246.638	375.439	68.931	264.458	55.0994	867.631	263.059	82.4109	1078.59				154.077	-132.216	99.0704	203.054	-38.8589	27.4888
996	0	-196.549	0.417909	924.039				-175.489	149.143	511.94	-215.019	246.596	136.455	-244.643	377.583	66.2404	263.553	57.6702	867.475	261.594	84.7163	1078.31				153.951	-132.133	99.1773	203.084	-38.9337	27.5029
997	0	-197.843	4.30705	922.442				-174.885	151.021	509.559	-213.896	248.195	133.945	-242.597	379.45	62.9937	262.58	60.2198	867.285	260.46	87.4211	1077.76				153.749	-132.04	99.2329	203.076	-38.944	27.5169
998	0	-198.841	8.95944	920.774				-174.463	152.879	507.154	-212.763	249.394	131.32	-240.524	380.418	59.5916	261.571	62.7376	867.143	259.064	90.1009	1077.46				153.569	-131.955	99.3449	203.08	-38.996	27.508
999	0	-199.991	13.3334	919.064				-174.081	154.773	504.732	-211.556	250.092	128.509	-238.463	380.901	55.7403	260.614	65.2369	866.931	257.697	92.9877	1077.09				153.295	-131.881	99.451	203.016	-38.9461	27.5902
1000	0	-201.297	17.2388	917.421				-173.552	155.947	502.209	-210.323	250.249	125.694	-236.205	380.818	51.5216	259.564	67.7942	866.728	256.071	95.9015	1076.68				153.13	-131.83	99.5963	202.978	-38.915	27.6152
1001	0	-202.519	21.4319	915.745				-173.4	157.654	499.663	-209.235	250.338	122.615	-234.102	379.901	47.0873	258.591	70.3359	866.46	254.546	98.9572	1076.31				152.9	-131.752	99.7175	203.166	-39.2822	27.4434
1002	0	-203.703	25.8102	913.738				-173.243	159.457	497.012	-208.002	249.78	119.363	-231.81	378.658	42.41	257.623	72.9363	866.159	252.756	102.219	1075.88				152.752	-131.75	99.8432	203.286	-39.4619	27.2574
1003	0	-204.887	30.0916	911.797				-173.152	161.056	494.305	-206.88	248.785	115.985	-229.571	376.966	37.4544	256.416	75.5981	865.887	251.166	105.74	1075.17				152.603	-131.716	100.01	202.934	-38.9026	27.6248
1004	0	-206.12	34.1834	909.74				-173.114	162.277	491.456	-205.739	247.584	112.664	-227.252	374.83	32.3947	255.197	78.2546	865.443	249.851	107.232	1073.95				152.48	-131.671	100.161	203.119	-39.2226	27.4743
1005	0	-207.409	38.8792	907.439				-173.069	163.372	488.591	-203.784	243.86	109.201	-225.289	372.773	29.4214	253.952	81.0842	865.091	248.014	109.739	1073.38				152.306	-131.581	100.161	203.15	-39.3366	27.4243
1006	0	-208.806	43.3065	905.407				-172.972	164.338	485.697	-202.397	242.077	106.283	-223.687	372.469	30.2424	252.609	83.9034	864.762	246.022	113.161	1072.66				152.296	-131.606	100.4	202.926	-38.8692	27.5553
1007	0	-210.188	47.6309	903.155				-172.747	164.826	482.642	-201.016	241.255	103.304	-220.857	371.202	31.1665	251.372	86.7856	864.378	243.989	117.143	1071.73				152.171	-131.54	100.414	202.983	-38.8984	27.5297
1008	0	-211.726	52.2851	900.826				-172.282	164.883	479.467	-199.982	241.615	101.454	-218.337	371.619	31.9477	249.848	89.7735	863.824	241.949	120.684	1070.83				152.186	-131.552	100.677	203.053	-38.9473	27.4005
1009	0	-213.399	56.7466	898.867				-171.553	165.191	476.472	-196.797	241.124	99.6037	-216.936	372.74	32.8958	248.457	92.8152	863.194	239.645	124.393	1069.95				152.033	-131.385	100.724	203.155	-39.0466	27.2642
1010	0	-215.314	61.4505	896.75				-169.98	166.1	474.569	-193.902	242.368	99.1152	-215.887	372.714	33.2291	246.716	95.9035	862.796	237.621	127.93	1068.93				152.03	-131.29	101.098	203.253	-39.0517	27.1583
1011	0	-217.358	66.0912	894.866				-168.788	167.65	473.098	-189.731	244.089	98.2697	-215.355	372.298	33.5543	244.906	99.062	862.219	234.893	131.149	1068.19				152.014	-131.201	101.435	203.269	-39.0256	27.1542
1012	0	-219.54	70.8562	893.332				-167.561	169.78	471.719	-185.523	246.39	97.5165	-214.458	372.576	34.2233	243.169	102.375	861.559	233.211	134.98	1066.87				151.916	-131.072	101.754	203.439	-39.3738	27.0572
1013	0	-221.779	75.2684	892.321				-166.199	173.766	471.577	-182.775	247.669	97.3432	-213.686	373.199	34.7069	241	105.58	861.034	230.576	138.334	1066.17				151.792	-130.956	102.21	203.252	-39.0472	27.1619
1014	0	-223.883	79.2321	891.663				-164.702	179.125	471.872	-181.522	250.363	97.7714	-213.492	373.594	35.0062	239.037	108.964	860.3	228.034	141.848	1065.37				151.565	-130.755	102.584	203.179	-38.9008	27.16
1015	0	-226.127	82.7124	891.402				-164	184.766	471.849	-180.938	253.358	97.9381	-213.372	373.845	35.0774	236.99	112.207	859.811	225.239	146.323	1064.89				151.474	-130.673	103.26	203.146	-38.8723	27.2136
1016	0	-228.326	85.1467	891.586				-164.519	190.005	472.103	-180.938	254.384	98.0847	-213.369	373.718	34.9876	234.866	115.478	859.36	222.62	150.359	1064.35				151.25	-130.486	103.76	203.092	-38.7968	27.2187
1017	0	-230.492	87.2327	891.919				-166.215	194.304	472.764	-181.239	254.484	97.9331	-213.54	373.847	34.8749	232.506	118.406	858.917	219.99	154.089	1064.01				151.102	-130.266	104.483	203.344	-39.1371	27.4435
1018	0	-232.877	88.7381	892.803				-168.373	196.963	473.497	-181.946	254.411	97.7506	-213.765	373.649	34.5889	230.039	121.182	858.669	217.469	158.303	1063.86				151.032	-130.057	105.158	203.026	-38.8555	27.381
1019	0	-234.437	92.5602	893.078				-171	198.23	474.483	-182.517	253.871	97.8431	-213.955	373.473	34.3807	227.664	123.872	858.644	214.811	162.482	1064.13				150.958	-129.73	106.016	203.006	-38.7844	27.3427
1020	0	-236.482	96.6001	893.961				-173.639	199.031	475.024	-183.317	253.812	97.7279	-213.986	373.12	34.1689	225.181	126.345	858.803	212.22	167.369	1064.47				150.961	-129.375	106.89	203.36	-39.3334	27.4468
1021	0	-238.833	99.0835	895.263				-176.104	199.742	475.472	-183.61	254.057	97.91	-214.033	373.098	34.1371	222.239	128.646	858.992	209.831	172.139	1064.93				150.864	-128.929	108.079	203.439	-39.4068	27.4589
1022	0	-241.307	101.399	896.589				-178.171	200.252	475.751	-184.389	253.841	97.6176	-214.31	373.436	34.1211	219.368	130.819	859.338	207.329	176.627	1065.63				150.887	-128.533	109.057	203.348	-39.3197	27.4441
1023	0	-243.669	104.717	897.853				-179.988	200.439	475.792	-184.429	253.725	97.6307	-214.336	373.395	34.1084	216.366	132.946	859.846	204.916	181.09	1066.4				151.056	-128.145	110.272	203.457	-39.3248	27.4267
1024	0	-246.195	108.288	899.198				-181.543	200.95	475.811	-184.64	253.541	97.6625	-214.141	373.133	34.108	213.355	135.077	860.504	202.535	185.393	1066.98				151.155	-127.786	111.495	203.491	-39.3064	27.4545
1025	0	-249.043	111.81	900.411				-182.905	202.297	475.827	-184.831	253.493	97.6348	-214.125	373.105	34.1065	210.684	137.299	861.477	199.865	190.371	1067.7				151.275	-127.42	112.804	203.372	-39.0697	27.3466
1026	0	-251.976	115.443	901.243				-183.977	203.75	475.836	-185.002	253.333	97.586	-214.147	373.11	34.1072	208.167	139.65	862.258	197.119	195.546	1068.64				151.371	-126.668	113.853	203.964	-39.9521	27.5991
1027	0	-254.647	119.126	901.808				-185.391	205.522	475.905	-185.146	253.102	97.6505	-214.326	373.13	34.0581	205.319	142.275	863.389	194.858	200.341	1068.66				151.621	-126.007	115.096	204.183	-40.1294	27.7237
1028	0	-257.375	122.883	902.391				-186.573	207.484	475.979	-185.308	253.167	97.6243	-214.359	373.126	34.0402	202.833	145.216	864.298	192.686	205.218	1068.97				151.765	-125.514	116.524	204.271	-40.0863	27.941
1029	0	-260.132	126.385	902.818				-187.5	209.352	476.23	-185.377	253.228	97.6228	-214.479	373.089	33.9307	200.315	148.032	865.015	190.345	209.984	1069.06				151.87	-124.677	117.795	204.421	-40.1205	28.1847
1030	0	-262.755	129.649	903.237				-188.969	211.851	476.42	-185.463	253.652	97.3568	-214.567	373.665	34.1477	198.894	151.567	865.659	187.845	213.897	1068.76				151.907	-123.815	119.123	204.503	-39.9282	28.3374
1031	0	-265.219	133.521	903.397				-190.089	213.92	476.471	-185.482	253.911	97.2836	-214.308	373.871	34.3682	197.09	154.941	865.967	185.167	218.091	1068.36				151.977	-122.989	120.594	204.668	-40.2429	28.7745
1032	0	-267.829	137.253	903.77				-191.473	216.429	476.676	-185.356	254.028	97.1609	-214.242	373.818	34.384	194.995	158.71	866.422	182.712	222.045	1067.88				152.113	-121.975	122.092	204.565	-40.2054	29.0259
1033	0	-270.3	140.668	904.14				-192.606	218.792	476.737	-185.536	254.584	96.8824	-214.526	374.721	34.6316	192.565	162.499	866.709	180.198	226.225	1067.42				152.327	-120.861	123.778	204.588	-40.0605	29.1871
1034	0	-272.444	144.125	904.459				-193.627	220.734	476.666	-184.606	254.065	97.1313	-214.511	373.77	34.2065	190.233	166.516	866.855	177.603	230.3	1067.06				152.44	-119.604	125.561	203.942	-38.5483	29.5464
1035	0	-274.511	147.574	904.673				-194.705	223.21	476.689	-184.383	254.13	96.9951	-214.079	373.663	34.4205	187.943	170.651	866.897	175.113	234.616	1066.68				152.83	-118.056	127.535	203.925	-37.9102	29.8172
1036	0	-276.691	151.263	904.791				-195.776	225.415	476.634	-183.928	254.526	96.8559	-214.299	374.545	34.626	185.724	174.905	866.853	172.794	239.255	1066.39				153.024	-116.266	129.586	203.949	-37.2051	30.1043
1037	0	-278.7	154.993	904.697				-196.834	227.755	476.553	-183.896	255.261	96.4886	-214.259	374.753	34.6746	183.568	179.261	866.789	170.357	243.931	1066.08				153.341	-114.295	132.016	204.363	-36.9359	30.5089
1038	0	-280.806	159.006	904.809				-197.702	229.694	476.376	-183.833	255.77	96.3182	-214.138	374.625	34.6589	181.46	183.556	866.739	167.899	248.449	1065.94				153.559	-112.092	134.821	204.465	-36.7153	31.1357
1039	0	-282.694	162.659	904.749				-198.889	231.75	476.411	-183.801	255.912	96.2407	-214.202	374.62	34.6878	179.174	187.943	866.747	165.538	252.675	1065.91				153.424	-109.282	137.768	204.33	-36.4896	31.7456
1040	0	-284.596	166.288	904.643				-199.783	233.314	476.245	-183.793	255.914	96.1191	-214.116	374.599	34.6701	177.072	192.379	866.851	163.281	257.294	1066.23				153.317	-106.123	141.444	204.123	-36.0625	32.7073
1041	0	-286.456	170.123	904.803				-200.953	235.086	476.199	-183.74	255.935	96.054	-214.144	374.677	34.6914	174.87	196.818	867.064	160.969	262.03	1066.62				153.159	-102.326	145.558	204.086	-35.0594	33.6012
1042	0	-288.411	173.689	904.932				-201.848	236.182	476.178	-183.299	254.744	95.8054	-214.114	374.633	34.7019	172.894	201.116	867.401	158.47	266.571	1067.31				152.608	-97.8374	150.122	203.031	-34.9846	35.1154
1043	0	-290.435	177.457	905.151				-203.063	237.483	476.194	-183.268	254.517	95.7771	-214.11	374.653	34.6991	170.723	205.457	867.727	156.152	270.313	1067.76				151.963	-92.4291	155.259	202.689	-33.6187	37.5525
1044	0	-292.373	181.462	905.248				-204.047	238.236	476.088	-183.347	254.629	95.666	-214.275	375.015	34.8236	168.852	209.753	868.315	153.913	274.046	1068.46				150.942	-86.0754	161.191	201.82	-33.1614	40.7137
1045	0	-294.552	185.339	905.373				-205.042	238.689	475.87	-183.426	254.805	95.4865	-214.099	374.696	34.7029	166.951	213.978	868.706	151.768	277.851	1068.91				149.918	-78.7523	167.615	201.137	-30.9474	44.6077
1046	0	-296.507	188.992	905.332				-206.116	239.036	475.711	-183.479	254.929	95.3794	-214.243	375.17	34.8887	165.154	218.144	869.274	149.386	281.926	1069.39				148.666	-70.4329	174.486	199.906	-29.554	49.2687
1047	0	-298.542	193.208	905.292				-206.99	239.532	475.481	-183.595	255.175	95.1493	-214.288	375.304	34.9117	162.999	222.109	869.789	147.141	285.079	1069.52				147.357	-61.0183	181.571	198.839	-26.9135	54.9228
1048	0	-300.312	196.987	904.961				-207.99	240.118	475.208	-183.598	255.163	95.074	-214.288	375.353	34.912	161.289	225.964	870.17	145.105	287.836	1069.69				145.916	-50.9631	189.034	197.715	-23.5747	61.5974
1049	0	-302.232	200.149	904.811				-208.983	240.376	474.916	-183.782	255.235	94.9061	-214.335	375.458	34.9259	159.646	229.694	870.543	143.344	290.696	1069.4				144.4	-40.5383	196.726	196.734	-18.4196	68.4882
1050	0	-303.885	203.692	904.657				-210.045	241.006	474.569	-183.849	255.422	94.7003	-214.328	375.553	34.9327	158.45	233.232	870.692	141.627	293.324	1069.09				142.715	-29.569	204.062	194.258	-13.878	76.6586
1051	0	-305.596	207.204	904.543				-211.036	241.412	474.272	-184.019	255.548	94.5026	-214.307	375.507	34.9082	158.028	236.593	870.639	140.265	295.863	1068.7				140.618	-18.7018	211.059	192.419	-6.87946	84.8788
1052	0	-307.116	210.053	904.448				-212.136	241.461	473.962	-184.168	255.586	94.4235	-214.396	375.507	34.8768	157.271	239.871	870.453	138.908	298.081	1068.24				138.481	-7.48885	217.729	190.194	1.29319	91.3899
1053	0	-308.354	212.725	904.356				-213.205	242.083	473.882	-184.185	256.243	94.5019	-214.431	375.535	34.8695	156.983	243.323	870.054	137.773	300.417	1067.61				136.22	3.47502	223.643	188.646	11.5362	97.9914
1054	0	-309.363	215.018	904.319				-214.131	242.329	473.755	-184.5	255.671	94.1826	-214.484	375.517	34.8477	156.432	246.552	870.076	136.883	302.325	1066.91				133.784	14.2323	229.108	186.71	24.2972	103.287
1055	0	-310.338	216.924	904.232				-215.267	242.474	473.651	-184.57	255.57	94.1498	-214.468	375.516	34.7754	156.152	249.913	870.101	135.962	304.233	1066.32				131.419	26.2357	233.431	184.815	38.2721	107.776
1056	0	-311.289	218.937	904.229				-216.199	242.813	473.684	-184.698	255.52	94.1547	-214.515	375.437	34.7625	155.631	253.219	870.547	135.083	306.832	1065.81				129.356	39.506	235.788	182.527	53.8424	110.485
1057	0	-312.133	221.193	904.164				-216.927	243.071	473.624	-184.854	255.643	94.0273	-214.534	375.553	34.67	155.18	256.553	871.484	134.15	310.018	1065.25				127.504	54.0825	236.302	180.357	70.2861	111.693
1058	0	-312.881	223.232	904.096				-218.048	244.143	473.846	-185.065	255.67	93.9076	-214.565	375.537	34.6578	154.794	259.75	872.415	133.15	313.911	1065.03				125.998	69.0445	235.99	178.049	87.446	111.482
1059	0	-313.702	225.003	904.244				-218.523	244.289	473.73	-185.085	255.738	93.8751	-214.683	375.558	34.5864	154.439	262.932	873.218	132.536	315.869	1064.41				124.594	84.383	234.368	175.78	104.12	110.83
1060	0	-314.426	226.751	904.249				-218.871	244.335	473.716	-185.072	255.566	93.9824	-214.636	375.513	34.624	153.969	266.197	874.29	131.684	318.625	1064.14				123.264	100.458	231.453	174.164	126.496	107.415
1061	0	-315.079	228.522	904.314				-219.195	244.717	473.701	-185.101	255.435	94.0361	-214.742	375.505	34.5493	153.384	269.226	875.458	131.115	322.107	1063.94				122.2	117.45	227.372	172.347	148.187	103.434
1062	0	-315.786	230.488	904.278				-219.487	245.486	473.723	-185.162	255.502	94.017	-214.664	375.544	34.6004	152.772	272.299	876.646	130.564	325.627	1063.96				121.551	135.306	221.986	171.842	170.658	99.0777
1063	0	-316.253	232.689	904.272				-219.682	246.306	473.748	-185.208	255.58	94.0134	-214.751	375.499	34.5596	152.053	275.35	877.758	129.971	329.121	1064.01				121.259	153.953	215.792	170.515	194.094	93.7006
1064	0	-316.664	234.936	904.103				-219.875	247.366	473.898	-185.166	255.409	94.1394	-214.664	375.487	34.6228	151.502	278.147	879.074	129.42	332.537	1064.22				121.317	173.191	208.701	170.622	218.674	88.2788
1065	0	-316.789	237.162	904.056				-219.736	247.808	473.798	-185.153	255.346	94.1776	-214.767	375.552	34.5618	150.925	281.191	880.089	129.065	335.907	1064.34				121.877	192.986	201.11	170.811	244.355	82.4068
1066	0	-317.126	238.986	904.215				-219.607	248.265	473.725	-185.167	255.531	94.0956	-214.735	375.504	34.5847	150.496	284.302	881.315	128.615	339.125	1064.38				122.712	213.302	193.137	171.432	270.45	76.7888
1067	0	-317.169	241.36	904.06				-219.537	249.275	473.714	-185.106	255.479	94.132	-214.665	375.485	34.5983	150.207	287.23	882.305	128.263	342.358	1064.44				124.027	234.012	185.012	172.757	296.907	71.5001
1068	0	-316.969	243.708	903.958				-219.232	250.316	473.792	-185.037	255.502	94.2582	-214.778	375.442	34.5737	149.99	290.65	882.975	127.873	345.47	1064.42				125.573	255.224	177.087	174.538	323.237	66.6339
1069	0	-316.628	246.264	903.79				-218.958	251.248	473.831	-184.903	255.536	94.2931	-214.671	375.426	34.611	149.917	294.425	883.756	127.675	348.646	1064.35				127.46	276.589	169.466	177.604	349.164	63.0223
1070	0	-316.395	248.003	903.797				-218.637	252.042	473.834	-184.815	255.333	94.4756	-214.675	375.524	34.6263	150.079	298.122	884.479	127.789	351.77	1064.25				129.565	298.091	162.279	180.898	375.281	59.9297
1071	0	-315.868	250.458	903.814				-218.213	253.488	473.95	-184.72	255.509	94.4673	-214.644	375.514	34.6356	150.413	301.505	884.995	127.7	354.886	1064.13				132.108	319.411	155.571	183.827	401.35	57.3895
1072	0	-315.275	253.223	903.661				-217.931	254.924	473.983	-184.292	256.217	94.7146	-214.626	375.497	34.6582	151.176	304.605	885.456	127.914	358.156	1064.04				134.893	340.747	149.491	187.234	426.797	55.578
1073	0	-314.643	255.828	903.611				-217.483	255.985	474.095	-184.722	256.287	94.6353	-214.739	375.513	34.6189	152.032	307.582	885.794	127.96	361.439	1063.86				137.844	361.967	144.048	190.188	452.804	54.2336
1074	0	-313.814	258.871	903.777				-216.992	257.279	474.217	-184.356	255.728	94.6135	-214.64	375.531	34.6717	152.864	311.049	885.996	128.407	364.865	1063.74				140.983	382.787	139.131	192.153	477.828	53.1832
1075	0	-313.091	261.662	903.754				-216.435	258.349	474.286	-184.192	255.773	94.706	-214.631	375.543	34.6507	153.721	315.075	886.177	128.91	368.58	1063.62				144.347	403.217	134.819	196.824	501.326	53.5032
1076	0	-312.248	264.409	903.82				-215.777	259.817	474.435	-184.032	255.868	94.811	-214.683	375.435	34.7089	154.815	318.939	886.117	129.235	372.408	1063.6				147.866	422.988	131.097	201.842	525.548	54.833
1077	0	-311.279	267.391	903.819				-215.26	261.181	474.57	-183.889	255.949	94.887	-214.635	375.457	34.6511	155.862	322.53	885.936	129.921	376.444	1063.58				151.47	441.993	128.028	204.031	547.435	55.2231
1078	0	-310.292	270.373	903.873				-214.645	263.03	474.855	-183.719	255.919	95.0397	-214.652	375.51	34.6758	157.005	326.068	885.45	130.628	380.693	1063.52				154.894	460.102	125.509	205.191	568.507	56.3874
1079	0	-309.13	273.775	904.09				-213.816	264.522	475.032	-183.517	255.78	95.1651	-214.66	375.481	34.7222	157.938	329.721	884.72	131.318	385.091	1063.53				158.11	477.454	123.338	207.771	588.305	57.9219
1080	0	-308.194	276.431	904.276				-213.01	265.896	475.197	-183.377	255.826	95.2478	-214.653	375.566	34.6833	159.13	333.299	883.645	132.068	389.691	1063.53				160.982	493.344	121.817	210.111	606.395	59.381
1081	0	-307.068	278.888	904.4				-212.11	267.4	475.347	-183.226	255.895	95.3597	-214.598	375.398	34.7253	160.136	336.93	882.317	133.018	394.537	1063.61				163.472	507.839	120.659	211.829	622.244	61.043
1082	0	-305.807	281.984	904.469				-211.104	268.761	475.558	-182.941	255.973	95.4365	-214.623	375.45	34.6552	160.881	340.805	880.78	133.864	399.429	1063.79				165.498	520.798	119.775	213.284	637.501	62.2561
1083	0	-304.368	285.131	904.651				-210.277	270.886	475.883	-182.67	256.026	95.5655	-214.633	375.382	34.6246	161.821	345.105	879.243	135.087	404.594	1063.87				166.806	532.117	118.983	214.669	650.209	63.6204
1084	0	-302.678	288.119	904.984				-209.359	272.984	476.104	-182.507	256.058	95.7738	-214.564	375.243	34.6368	163.127	350.316	877.916	136.199	409.846	1063.89				167.323	541.632	118.099	215.063	660.891	64.359
1085	0	-300.896	292.274	904.963				-208.514	275.185	476.437	-182.271	256.307	95.8414	-214.559	374.918	34.5238	164.006	355.804	876.815	137.47	415.298	1063.99				167.385	549.275	116.868	215.212	669.354	64.271
1086	0	-299.28	294.92	905.147				-207.189	276.727	476.611	-182.077	256.561	95.9382	-214.449	374.573	34.445	165.173	361.068	876.038	138.819	420.9	1064.13				166.869	554.971	115.559	214.744	675.607	63.6056
1087	0	-297.41	297.834	905.71				-206.024	278.778	476.918	-181.821	256.571	96.0959	-214.459	374.578	34.4382	166.929	365.719	875.237	140.081	426.548	1064.14				165.622	559.049	114.408	213.314	679.357	62.4605
1088	0	-295.498	301.117	905.987				-205.012	281.241	477.211	-181.772	256.559	96.3428	-214.459	374.578	34.412	168.562	370.678	874.771	141.684	432.293	1064.15				164.349	561.627	113.067	212.395	680.918	61.0289
1089	0	-293.544	304.101	906.253				-203.924	283.815	477.616	-181.528	256.67	96.6523	-214.457	374.604	34.4256	169.003	378.882	874.503	143.415	438.125	1064.19				162.719	562.01	111.186	210.352	681.701	58.7867
1090	0	-291.324	308.129	907.045				-202.551	285.905	477.86	-181.34	256.771	96.9514	-214.457	374.548	34.4008	170.848	384.275	874.113	144.935	443.944	1064.25				161.122	561.542	109.254	208.41	682.38	56.7867
1091	0	-289.178	311.51	907.035				-201.201	288.207	478.215	-181.057	256.857	97.2976	-214.48	374.551	34.3849	172.752	388.602	873.755	146.878	449.721	1064.12				160.094	562.48	107.999	206.21	683.468	54.7922
1092	0	-287.031	314.819	907.55				-199.862	290.835	478.521	-180.81	256.917	97.5834	-214.455	374.581	34.3847	174.796	393.187	873.555	148.863	455.518	1063.95				159.825	565.035	106.896	204.351	684.911	51.4069
1093	0	-284.597	319.149	907.931				-198.323	293.277	478.846	-180.568	257.218	97.8105	-214.436	374.078	34.1893	176.688	398.749	873.478	151.105	461.259	1063.78				159.781	568.547	106.468	203.6	686.901	47.3559
1094	0	-282.178	323.038	908.379				-196.745	295.846	479.236	-180.361	257.294	98.2372	-214.393	374.397	34.456	178.906	404.843	873.555	153.177	466.967	1063.55				160.183	571.512	105.972	203.194	688.514	43.8799
1095	0	-279.799	326.93	908.744				-195.098	298.202	479.394	-180.056	257.603	98.518	-214.382	374.636	34.5189	180.889	410.873	873.538	155.724	472.607	1063.32				160.649	573.075	105.421	202.88	689.341	41.1785
1096	0	-277.005	331.211	908.78				-193.469	300.415	479.665	-179.894	257.753	98.8397	-214.295	373.963	34.2943	183.02	416.82	873.716	158.143	478.246	1063.1				161.254	574.493	105.18	203.757	690.342	39.6884
1097	0	-274.324	335.588	908.938				-191.83	303.062	479.972	-179.496	257.904	99.2916	-213.975	373.039	34.092	184.926	422.725	874.21	160.654	483.706	1062.94				161.786	575.834	104.975	203.911	690.565	38.4704
1098	0	-271.692	339.268	909.071				-190.023	305.289	480.176	-179.251	258.074	99.6712	-213.928	372.922	34.0768	187.181	428.934	874.387	163.135	489.161	1062.83				162.447	577.21	104.786	203.711	690.259	36.1636
1099	0	-268.649	343.964	909.432				-188.55	308.008	480.568	-178.987	258.194	100.131	-214.172	373.544	34.2086	189.57	435.061	874.921	165.795	494.59	1062.63				162.827	578.355	104.726	203.011	690.6	34.8919
1100	0	-265.85	347.947	909.427				-186.696	310.279	480.787	-178.693	258.343	100.702	-214.214	373.761	34.2675	192.204	441.141	875.627	168.436	499.824	1062.49				163.301	579.428	104.563	202.556	687.106	35.2667
1101	0	-263.305	350.365	909.577				-185.039	312.81	481.194	-178.462	258.587	101.115	-214.188	373.836	34.3263	194.547	447.135	876.397	171.157	505.036	1062.36				163.566	580.07	104.497	201.989	684.745	34.9776
1102	0	-260.226	354.164	910.068				-183.458	315.754	481.621	-178.169	258.615	101.706	-214.169	373.886	34.3743	196.984	453.081	877.329	173.936	510.18	1062.33				163.84	580.812	104.482	202.433	685.516	34.8419
1103	0	-256.873	359.072	910.252				-181.555	318.205	482.03	-177.949	258.655	102.372	-214.155	373.792	34.3311	199.487	458.864	878.279	176.459	515.251	1062.2				163.91	581.9	104.343	202.445	686.168	34.6146
1104	0	-253.87	363.041	910.384				-179.64	320.468	482.419	-177.407	258.833	102.93	-214.057	373.687	34.295	202.105	464.525	879.108	179.187	520.275	1062.24				163.856	582.575	104.137	202.445	686.45	34.456
1105	0	-250.882	366.568	910.55				-177.789	322.822	482.917	-177.06	259.213	103.716	-213.867	373.346	34.266	205.169	470.175	879.933	181.828	525.376	1062.36				163.681	583.233	103.966	202.443	686.532	34.3624
1106	0	-247.924	369.73	911.064				-176.225	325.646	483.528	-176.932	259.643	104.444	-213.74	373.097	34.2174	207.97	475.704	880.667	184.31	530.53	1062.65				163.551	583.898	103.827	202.459	687.254	34.4826
1107	0	-244.568	374.005	911.394				-174.348	327.826	484.052	-176.826	260.031	105.423	-213.622	372.959	34.1483	210.269	480.962	880.938	186.399	535.635	1062.97				163.403	584.492	103.69	202.402	687.302	34.272
1108	0	-241.643	376.976	912.459				-172.778	330.82	485.051	-177.87	262.781	106.248	-213.528	372.754	34.1033	213.662	486.655	881.44	188.94	540.841	1063.27				163.27	585.005	103.595	202.21	692.45	35.1336
1109	0	-238.753	379.78	912.925				-171.239	333.223	485.767	-177.839	264.523	106.727	-213.507	372.758	34.0549	216.16	492.04	881.454	191.757	546.195	1063.68				163.222	585.483	103.544	203.037	692.048	34.1595
1110	0	-235.655	383.603	913.834				-169.842	335.758	486.908	-177.639	263.627	108.582	-213.523	372.766	34.0118	218.703	497.311	881.419	194.318	551.593	1064.21				163.212	585.96	103.465	203.133	692.311	33.8474
1111	0	-232.787	387.002	914.871				-168.82	339.075	488.225	-177.472	264.073	110.121	-213.606	372.86	33.9747	221.289	502.452	881.242	196.788	557.195	1064.71				163.295	586.427	103.397	203.192	692.829	34.2987
1112	0	-230.019	390.21	916.161				-167.638	341.805	489.264	-177.482	264.608	111.576	-213.927	373.086	33.8568	223.423	508.043	881.112	199.223	563.228	1065.39				163.426	586.803	103.376	203.174	693.487	34.0923
1113	0	-227.165	393.21	917.486				-166.302	344.306	490.497	-177.427	265.198	113.06	-213.988	373.097	33.8211	225.212	513.788	881.035	201.397	570.243	1066.29				163.524	587.154	103.357	203.164	693.615	34.2334
1114	0	-224.525	395.956	918.968				-165.227	346.819	491.847	-177.311	266.12	114.613	-214.188	373.149	33.7345	227.831	517.147	880.957	203.206	577.689	1067.24				163.531	587.559	103.251	203.115	693.56	34.2203
1115	0	-221.799	399.238	920.632				-164.299	349.987	493.35	-177.162	267.528	115.85	-214.384	373.252	33.6332	229.85	521.725	881.13	204.859	584.139	1067.89				163.516	587.879	103.185	203.097	693.615	34.2502
1116	0	-219.279	403.004	922.094				-163.349	353.361	494.682	-176.962	268.109	117.627	-215.101	374.03	33.5483	231.83	526.231	881.385	207.931	584.031	1067.85				163.597	588.085	103.145	202.994	693.231	34.2646
1117	0	-216.801	405.083	923.792				-162.997	357.435	496.082	-176.931	269.365	119.439	-215.68	374.541	33.4116	233.871	530.568	881.561	210.694	587.356	1068.4				163.562	588.37	103.035	202.947	693.628	34.3259
1118	0	-214.535	408.007	925.458				-162.08	360.676	497.41	-176.832	269.892	121.203	-215.982	374.404	33.1464	235.753	534.849	881.682	212.605	592.694	1069.17				163.592	588.559	102.988	202.942	693.68	34.3325
1119	0	-212.196	411.462	927.081				-161.571	364.642	498.761	-176.938	270.661	123.205	-216.067	374.123	32.8195	237.634	538.783	881.789	214.621	597.658	1069.82				163.657	588.765	102.915	202.8	693.65	34.3199
1120	0	-209.993	414.475	928.761				-160.492	367.726	500.234	-176.621	271.713	124.929	-216.392	374.385	32.8284	239.521	542.744	881.979	216.7	602.125	1070.49				163.686	589.029	102.841	202.81	693.665	34.2794
1121	0	-207.627	417.43	930.392				-159.826	371.274	501.57	-176.029	272.009	127.024	-216.557	373.94	32.7652	241.346	546.469	882.267	218.97	606.127	1071.03				163.714	589.282	102.722	202.783	693.664	34.3044
1122	0	-205.687	420.641	932.282				-159.16	374.964	502.934	-175.576	273.546	128.652	-216.633	373.431	32.7399	243.14	550.245	882.647	221.055	610.358	1071.56				163.66	589.39	102.662	202.759	693.681	34.2758
1123	0	-203.617	423.383	934.077				-158.568	378.478	504.226	-174.967	275.057	130.323	-216.512	373.184	32.6069	245.034	553.809	882.929	223.269	614.265	1072.09				163.644	589.54	102.564	202.84	693.494	34.3099
1124	0	-201.743	424.925	935.802				-157.922	382.208	505.598	-173.979	276.323	132.014	-216.015	373.116	32.3592	246.553	557.773	883.37	225.318	618.361	1072.75				163.672	589.67	102.47	202.822	693.51	34.359
1125	0	-199.571	427.348	937.647				-157.258	386.021	506.734	-173.128	277.798	133.749	-215.504	373.353	32.446	248.311	561.887	883.797	227.464	622.437	1073.17				163.766	589.788	102.37	202.772	693.541	34.3491
1126	0	-197.704	429.91	939.228				-156.718	389.61	508.022	-171.981	278.797	135.409	-215.339	372.932	32.6328	249.754	566.032	884.279	229.604	625.784	1073.63				163.786	589.849	102.324	202.743	693.55	34.3685
1127	0	-195.762	433.266	940.826				-156.459	393.348	509.29	-170.726	280.385	136.952	-215.724	371.812	32.9908	251.577	569.595	884.819	231.542	629.124	1074.22				163.853	589.968	102.214	202.703	693.59	34.343
1128	0	-194.018	435.139	942.325				-155.92	397.25	510.44	-169.627	281.948	138.762	-215.17	371.199	33.0408	252.958	572.756	885.047	233.534	632.784	1074.66				163.968	589.958	102.051	202.72	693.598	34.3317
1129	0	-192.339	437.365	943.938				-155.568	401.015	511.636	-168.32	283.931	140.136	-214.514	370.829	33.2788	254.707	575.695	885.459	235.323	635.857	1075.18				164.056	589.995	102.025	202.726	693.603	34.3297
1130	0	-190.328	439.934	945.176				-155.228	404.938	512.781	-166.663	285.225	141.884	-213.367	370.99	33.2071	256.214	578.412	885.551	237.251	639.409	1075.7				164.184	589.945	101.958	202.739	693.58	34.3265
1131	0	-189.003	441.971	946.879				-154.912	409.099	513.89	-165.273	287.336	143.311	-212.375	370.947	33.5789	257.71	581.108	885.673	238.951	642.791	1076.06				164.342	590.079	101.888	203.046	693.653	34.1017
1132	0	-187.115	443.854	948.283				-154.868	413.417	515.026	-163.725	289.173	144.8	-211.682	371.153	33.9966	259.083	584.293	885.912	240.715	646.28	1076.41				164.429	590.143	101.777	202.759	693.708	34.2193
1133	0	-185.501	445.797	949.687				-154.785	417.939	516.113	-162.324	289.181	147.059	-210.848	371.39	34.5631	259.924	588.376	886.05	242.234	649.497	1076.88				164.473	590.209	101.704	203.03	693.632	34.0968
1134	0	-183.679	448.647	951.313				-154.57	422.297	517.035	-161.283	291.559	148.86	-210.005	371.447	35.2174	261.088	591.638	886.275	243.708	652.562	1077.43				164.516	590.198	101.615	203.077	693.576	34.1729
1135	0	-182.344	450.393	952.349				-154.461	426.51	518.059	-160.116	293.795	150.522	-209.487	371.559	35.9596	262.679	593.219	886.436	245.281	655.599	1077.91				164.523	590.258	101.491	202.78	693.614	34.3588
1136	0	-180.959	452.836	953.757				-154.649	431.407	519.199	-159.005	296.276	152.132	-209.326	371.286	36.736	263.897	595.512	886.686	246.733	658.678	1078.57				164.459	590.29	101.405	203.009	693.58	34.2973
1137	0	-179.637	454.525	955.033				-154.806	436.138	520.171	-157.928	299.082	153.675	-208.54	372.737	37.3007	264.978	598.404	886.86	248.045	661.749	1079.09				164.442	590.315	101.301	203.186	693.373	34.7325
1138	0	-178.179	456.76	956.108				-154.969	440.552	521.205	-157.065	300.948	155.066	-208.668	373.796	38.0513	266.208	601.297	887.04	249.297	665.16	1079.74				164.396	590.381	101.206	202.982	693.548	34.3986
1139	0	-177.045	459.302	957.398				-155.42	445.261	522.289	-156.795	304.258	156.46	-208.999	375.829	38.9327	267.207	604.191	887.11	250.732	667.957	1080.4				164.174	590.44	101.03	203.34	693.299	34.7071
1140	0	-175.606	461.697	958.492				-155.757	449.338	523.395	-156.7	307.985	157.395	-209.728	378.768	39.6945	268.418	607.172	887.267	252.012	670.65	1080.97				164.11	590.472	100.931	202.864	693.483	34.4125
1141	0	-174.246	463.631	959.569				-155.953	452.993	524.266	-157.029	312.571	158.04	-211.061	382.716	40.4674	269.359	610.337	887.424	253.35	673.458	1081.57				164.141	590.539	100.882	202.799	693.489	34.4831
1142	0	-172.94	466.176	960.537				-156.166	456.604	525.089	-157.848	317.953	158.382	-212.667	387.9	40.8592	270.386	613.658	887.48	254.723	676.715	1082.02				164.101	590.605	100.82	202.829	693.483	34.5422
1143	0	-171.73	468.898	961.44				-156.587	460.277	526.11	-158.823	323.283	158.401	-214.834	394.119	41.3138	270.859	616.897	887.334	256.026	679.358	1082.34				164.017	590.655	100.74	202.783	693.461	34.5603
1144	0	-170.432	471.193	962.412				-157.171	464.221	526.992	-160.823	330.306	158.204	-217.616	401.023	41.7518	272.168	620.732	887.389	257.347	681.81	1083.1				163.919	590.722	100.656	202.646	693.447	34.5221
1145	0	-169.095	473.304	963.163				-157.543	467.816	528.053	-162.869	337.579	157.719	-220.62	409.422	41.7945	273.161	623.676	887.439	258.43	684.394	1083.5				163.859	590.773	100.578	202.628	693.471	34.5741
1146	0	-167.895	475.412	963.942				-158.094	471.717	528.909	-165.259	345.896	157.058	-224.264	418.523	42.0093	274.157	626.527	887.326	259.715	686.777	1083.82				163.885	590.829	100.552	202.496	693.459	34.6106
1147	0	-166.599	477.77	964.735				-158.77	475.97	529.615	-168.132	354.783	156.191	-228.043	428.658	42.1345	275.19	628.442	887.532	261.044	689.476	1084.39				163.872	590.899	100.521	202.411	693.451	34.5893
1148	0	-165.42	479.826	965.306				-159.382	480.715	530.464	-171.781	364.325	155.226	-232.145	439.871	42.2033	276.213	630.764	887.523	262.026	692.278	1084.8				163.846	590.934	100.505	202.411	693.456	34.6046
1149	0	-164.252	482.017	965.875				-160.229	485.922	531.413	-175.474	375.121	154.425	-236.367	451.907	42.3192	277.035	633.674	887.559	262.816	695.196	1085.28				163.831	590.977	100.476	203.125	693.715	34.9699
1150	0	-163.208	483.778	966.502				-160.927	490.798	532.106	-179.139	386.093	153.284	-240.412	464.971	42.4073	277.681	636.694	887.501	263.781	697.594	1085.71				163.951	591.06	100.47	202.437	693.478	34.5878
1151	0	-162.22	485.814	967.086				-161.539	494.772	532.297	-183.43	397.81	152.426	-244.521	478.432	42.4181	278.603	639.71	887.412	264.809	699.861	1086.07				163.858	591.129	100.509	202.395	693.446	34.5317
1152	0	-161.099	487.812	967.557				-162.745	500.658	532.843	-187.971	409.139	151.947	-248.583	492.325	42.77	279.296	642.661	887.219	265.497	702.677	1086.37				163.787	591.148	100.491	203.095	693.69	34.9338
1153	0	-160.043	489.767	967.92				-163.577	506.462	533.424	-191.837	422.038	151.456	-252.132	507.23	43.3231	279.772	645.556	886.997	266.232	705.073	1086.79				164.164	591.304	100.477	203.138	693.719	34.9632
1154	0	-159.061	491.583	968.117				-164.394	512.884	534.409	-196.081	434.371	151.103	-256.211	522.297	44.7177	280.156	648.428	886.853	266.607	707.373	1087.27				163.727	591.241	100.405	202.462	693.479	34.5591
1155	0	-158.322	493.35	968.496				-166.322	520.372	535.068	-199.801	447.875	150.858	-259.961	537.659	46.2145	280.572	651.228	886.672	267.222	709.402	1087.49				163.743	591.294	100.478	203.148	693.704	34.8818
1156	0	-157.631	495.032	968.826				-167.667	527.331	535.6	-204.099	460.762	150.955	-263.744	552.878	47.9949	280.876	654.079	886.449	268.042	709.428	1087.57				163.72	591.32	100.558	203.184	693.704	34.8615
1157	0	-156.88	496.89	969.177				-168.308	533.839	535.773	-207.219	474.268	151.046	-266.951	568.473	49.7583	281.032	656.832	886.161	269.103	713.095	1087.67				163.675	591.286	100.665	203.239	693.712	34.8376
1158	0	-156.203	498.683	969.258				-169.473	541.531	536.431	-210.765	486.954	151.321	-270.215	583.51	51.6069	281.129	659.437	885.872	269.335	717.853	1087.83				163.653	591.339	100.677	203.844	693.566	35.0518
1159	0	-155.691	500.718	969.393				-171.017	550.126	537.154	-213.707	500.439	151.56	-273.345	598.002	53.5959	281.17	662.106	885.682	269.687	719.969	1088.16				163.58	591.356	100.725	203.907	693.567	35.0255
1160	0	-155.314	502.817	969.556				-172.363	558.664	538.078	-216.454	513.199	152.112	-276.35	612.713	55.5277	281.237	664.679	885.461	270.181	721.666	1088.16				163.525	591.331	100.799	203.358	693.758	34.5754
1161	0	-154.664	505.961	969.496				-174.214	568.007	539.054	-218.96	526.072	152.798	-279.009	626.931	57.816	281.259	667.185	885.213	270.681	723.14	1088.16				163.467	591.355	100.84	203.397	693.765	34.4589
1162	0	-154.631	508.98	969.581				-175.568	576.396	540.058	-220.998	538.072	153.176	-281.421	640.956	60.0213	281.256	669.586	884.9	271.191	725.298	1088.3				163.422	591.357	100.919	203.511	693.788	34.3132
1163	0	-154.395	511.897	969.509				-176.954	585.151	541.146	-223.341	551.685	154.391	-283.588	654.677	62.3345	281.263	671.861	884.618	271.468	726.888	1088.1				163.366	591.408	100.973	203.507	693.798	34.2382
1164	0	-154.189	514.723	969.349				-178.987	595.066	542.34	-224.905	564.629	154.946	-285.528	668.172	64.5042	281.327	674.172	884.393	272.087	727.954	1088				163.257	591.417	101.053	202.703	693.596	33.9489
1165	0	-153.929	518.623	969.157				-180.414	604.906	543.462	-226.456	576.975	155.681	-286.778	681.852	66.5367	281.274	676.429	884.058	272.685	729.911	1087.9				163.149	591.454	101.136	202.773	693.586	33.9268
1166	0	-154.558	519.626	969.816				-181.449	613.649	544.871	-227.715	588.851	156.785	-287.978	695.019	68.6163	281.138	678.608	883.752	273.191	730.443	1087.62				163.005	591.501	101.214	202.831	693.622	33.8398
1167	0	-154.76	521.992	969.63				-182.895	623.182	546.18	-228.92	600.655	157.638	-288.779	708.397	70.5183	281.104	680.842	883.39	274.183	732.327	1087.43				162.903	591.581	101.273	202.833	693.62	33.8538
1168	0	-155.05	525.53	969.539				-184.021	631.722	547.173	-229.953	612.923	158.72	-289.231	721.486	72.5147	281.017	682.922	883.034	274.361	734.405	1087.3				162.908	591.68	101.379	203.504	693.807	34.0973
1169	0	-155.369	528.676	969.403				-185.157	640.371	548.277	-230.946	624.872	159.411	-289.442	734.387	74.1444	281.039	685.116	882.667	275.14	735.581	1086.92				162.69	591.852	101.344	203.677	693.815	34.1079
1170	0	-155.779	532.087	969.28				-186.203	649.001	549.395	-231.515	636.782	160.367	-289.421	747.489	75.7953	280.943	686.999	882.281	275.764	737.197	1086.55				162.555	591.984	101.421	203.592	693.823	34.1124
1171	0	-156.236	535.887	969.203				-187.122	657.513	550.414	-232.214	648.519	161.226	-289.06	760.294	77.4305	280.878	689.064	881.893	276.535	738.951	1086.16				162.389	592.159	101.451	203.534	693.816	34.1074
1172	0	-156.867	539.589	969.086				-187.962	666.221	551.542	-232.859	659.896	162.251	-288.235	772.57	78.8771	280.715	691.104	881.52	277.191	740.065	1085.74				162.272	592.298	101.498	203.618	693.808	34.1053
1173	0	-157.458	543.646	968.923				-188.77	674.464	552.572	-233.525	671.635	162.96	-287.429	785.699	80.3476	280.549	693.11	881.181	277.72	741.583	1085.34				162.133	592.479	101.523	203.578	693.824	34.0943
1174	0	-158.116	547.839	968.805				-189.441	682.34	553.494	-234.473	683.242	163.706	-286.987	798.312	81.831	280.43	695.128	880.865	278.467	742.314	1085.1				162.039	592.639	101.567	203.547	693.935	34.1853
1175	0	-158.923	552.075	968.746				-190.128	690.344	554.025	-234.576	694.781	164.407	-285.604	811.291	83.175	280.331	697.107	880.562	278.983	744.12	1084.91				161.929	592.76	101.621	203.545	693.962	34.1812
1176	0	-159.404	557.274	968.461				-190.263	697.879	554.951	-235.588	706.302	165.14	-284.348	823.82	84.5374	280.155	699.092	880.265	279.427	745.046	1084.74				161.881	592.881	101.654	203.549	693.951	34.2012
1177	0	-160.555	561.031	968.283				-190.571	705.578	555.72	-235.875	717.687	166.056	-283.237	836.393	85.9479	279.872	701.163	879.981	280.092	746.928	1084.53				161.759	593.005	101.647	203.614	693.963	34.2058
1178	0	-161.441	564.823	968.165				-190.536	712.755	556.021	-236.034	728.377	166.473	-282.13	848.727	87.2774	279.605	703.217	879.638	280.546	748.236	1084.43				161.665	593.179	101.68	203.609	693.968	34.2184
1179	0	-162.269	569.417	967.935				-190.605	719.957	556.418	-236.268	739.802	166.628	-281.029	860.832	88.6908	279.373	705.173	879.389	281.03	749.045	1084.22				161.48	593.271	101.698	203.588	693.949	34.2283
1180	0	-163.155	574.025	967.69				-190.323	726.522	556.558	-236.651	750.001	167.094	-280.11	872.537	90.102	279.204	707.156	879.077	281.291	751.101	1084.16				161.394	593.362	101.694	203.579	693.974	34.2466
1181	0	-164.028	578.559	967.261				-190.195	733.559	556.474	-236.736	760.973	167.362	-279.185	884.044	91.4944	278.921	709.131	878.759	281.299	753.116	1084.1				161.667	593.572	101.646	203.584	693.955	34.2552
1182	0	-164.936	583.154	966.853				-189.595	739.577	556.455	-236.319	770.488	167.674	-278.4	895.102	92.9198	278.58	711.148	878.422	281.737	754.127	1083.86				161.497	593.726	101.827	203.626	693.965	34.2547
1183	0	-165.849	588.026	966.413				-189.319	746.094	556.204	-236.314	780.187	168.028	-277.772	905.726	94.1011	278.241	713.203	878.167	282.086	755.197	1083.7				161.133	593.789	101.877	203.59	694.021	34.2522
1184	0	-166.697	592.947	965.944				-188.763	752.406	556.067	-236.185	790.418	168.159	-277.243	915.997	95.4434	277.904	714.902	878.018	282.557	756.33	1083.46				161.031	593.989	101.955	203.598	693.965	34.2344
1185	0	-167.591	597.657	965.264				-188.106	758.006	555.678	-235.92	800.494	168.651	-276.83	925.725	96.7565	278.015	717.043	877.552	283.037	756.858	1083.14				160.874	594.125	101.999	203.55	694.039	34.2607
1186	0	-168.431	602.275	964.534				-187.559	763.895	555.281	-235.633	809.03	168.378	-276.22	935.318	97.7755	277.731	719.034	877.24	283.586	758.241	1082.87				160.744	594.298	102.049	203.585	694.048	34.2247
1187	0	-169.325	606.924	963.79				-187.152	769.939	554.758	-234.554	816.553	167.895	-275.687	944.402	98.7716	277.403	721.09	876.89	283.665	759.404	1082.67				160.663	594.466	102.081	203.583	693.979	34.2246
1188	0	-170.187	611.734	963.02				-186.565	775.807	554.316	-233.673	824.906	167.99	-274.86	953.111	99.4064	277.145	723.052	876.566	283.82	760.803	1082.41				160.506	594.653	102.132	203.628	693.983	34.189
1189	0	-171.037	616.169	962.258				-186.026	781.227	553.657	-233.446	833.936	168.074	-274.422	961.246	100.146	276.941	725.027	876.285	283.892	762.152	1082.24				160.341	594.863	102.189	203.645	694.003	34.18
1190	0	-171.741	620.716	961.43				-185.405	786.683	553.168	-232.474	840.467	167.38	-273.778	969.074	100.664	276.679	727.034	875.95	284.065	763.246	1081.93				160.199	595.076	102.282	203.249	693.841	33.8997
1191	0	-172.625	624.804	960.438				-184.751	791.919	552.584	-231.078	847.025	166.868	-273.161	976.546	100.98	276.301	729.125	875.563	284.398	764.093	1081.56				160.12	595.224	102.278	203.13	693.79	33.8242
1192	0	-173.158	629.914	959.49				-184.16	796.947	551.947	-230.447	854.429	166.838	-272.256	983.808	101.044	276.025	731.139	875.225	283.927	765.407	1081.11				160.019	595.356	102.31	203.062	693.818	33.8575
1193	0	-173.957	634.478	958.503				-183.776	802.107	551.2	-228.945	860.922	166.06	-271.107	990.399	100.987	275.835	733.244	874.9	283.866	767.037	1081.03				159.914	595.491	102.384	203.232	693.828	33.8641
1194	0	-174.672	638.817	957.637				-183.462	807.134	550.418	-227.87	866.935	165.271	-269.943	996.844	100.51	275.588	735.247	874.552	283.391	767.836	1080.9				159.843	595.681	102.473	203.276	693.857	33.844
1195	0	-175.399	643.346	956.484				-183.231	812.148	549.642	-226.726	873.701	164.914	-268.473	1002.97	99.9812	275.324	737.476	874.138	283.57	766.198	1080.61				159.741	595.857	102.583	203.202	693.83	33.7465
1196	0	-176.12	647.72	955.448				-182.899	817.267	548.976	-225.293	878.945	163.755	-266.937	1008.76	99.1972	274.687	739.313	873.658	283.304	768.724	1080.18				159.685	596.024	102.709	203.683	694.012	34.056
1197	0	-176.923	652.004	954.418				-182.832	822.122	548.112	-223.718	884.197	162.924	-265.264	1014.4	98.1167	274.768	741.631	873.547	282.91	768.813	1080.03				159.567	596.197	102.781	203.718	694.027	34.0518
1198	0	-177.743	656.255	953.261				-182.668	826.759	547.272	-223.588	891.058	162.443	-263.456	1019.69	96.9627	274.69	743.68	873.241	282.745	769.488	1079.71				159.492	596.325	102.868	203.28	693.859	33.7155
1199	0	-178.42	660.547	952.121				-182.474	831.257	546.27	-222.507	895.979	161.402	-261.642	1024.7	95.6433	274.495	745.787	872.804	282.381	770.846	1079.41				159.411	596.469	102.96	203.66	694.087	34.0957
1200	0	-179.25	664.344	951.118				-182.356	835.693	545.449	-219.459	899.304	159.979	-259.821	1029.55	94.2335	274.066	747.968	872.467	282.016	772.113	1079.15				159.314	596.61	103.076	203.258	693.907	33.797
1201	0	-179.874	668.648	949.972				-182.192	839.841	544.39	-219.098	904.097	159.16	-258.024	1033.61	92.4708	273.868	750.166	872.142	281.596	773.843	1078.83				159.22	596.783	103.174	203.242	693.986	33.7453
1202	0	-180.661	672.843	948.891				-181.871	843.881	543.224	-218.486	909.615	158.196	-256.227	1038.37	91.1338	273.631	752.283	871.885	281.119	775.725	1078.61				159.096	596.925	103.264	203.223	693.995	33.7767
1203	0	-181.439	676.982	947.855				-181.833	848.009	542.114	-216.973	914.214	156.967	-254.478	1042.67	89.5215	273.443	754.403	871.619	280.699	777.13	1078.28				158.936	597.094	103.34	203.171	693.992	33.7688
1204	0	-182.164	681.599	946.531				-181.711	852.051	541.002	-214.559	917.329	155.362	-252.674	1046.75	87.8328	273.07	756.643	871.287	280.154	778.877	1077.94				158.778	597.292	103.422	203.095	693.977	33.7423
1205	0	-183.632	683.082	945.749				-181.291	855.695	539.764	-214.182	921.512	154.462	-251.031	1050.85	86.2001	272.669	758.895	870.99	279.588	781.03	1077.75				158.626	597.397	103.532	203.093	694.056	33.8945
1206	0	-184.098	686.736	944.821				-180.834	858.832	538.197	-212.581	925.418	153	-249.382	1054.82	84.4893	272.313	761.087	870.76	278.931	782.94	1077.51				158.511	597.558	103.626	203.061	694.064	33.8981
1207	0	-185.051	690.854	943.792				-180.466	862.02	536.749	-211.557	930.927	151.357	-247.808	1058.97	82.8304	271.838	763.367	870.575	278.134	784.87	1077.22				158.382	597.637	103.682	203.054	694.072	33.9063
1208	0	-185.882	695.313	942.635				-179.888	864.787	535.223	-210.878	934.11	150.47	-246.417	1063.16	81.1926	271.351	765.793	870.453	277.435	786.504	1076.91				158.31	597.711	103.758	203.063	693.936	33.8632
1209	0	-186.944	699.087	941.882				-179.276	867.343	533.621	-210.557	937.969	149.161	-245.157	1067.33	79.6158	270.823	767.961	870.369	276.407	788.913	1076.81				158.207	597.828	103.828	203.059	693.986	33.9432
1210	0	-187.801	703.278	940.806				-178.583	869.512	531.785	-209.962	942.051	147.904	-243.992	1071.54	78.0999	270.143	770.51	870.276	275.595	791.307	1076.68				158.094	597.94	103.894	203.154	693.936	33.8294
1211	0	-188.974	707.341	939.688				-177.845	871.769	529.832	-209.267	945.823	146.441	-242.778	1075.74	76.6314	269.513	772.862	870.053	274.554	794.042	1076.5				158.077	597.988	103.989	203.091	693.905	33.8279
1212	0	-190.067	711.56	938.741				-177.074	873.693	527.717	-209.501	950.217	145.17	-242	1079.86	75.1328	268.815	775.4	870.116	273.346	796.167	1076.4				157.941	598.081	104.081	203.087	693.914	33.8227
1213	0	-190.677	716.35	937.594				-176.166	875.341	525.566	-208.567	953.796	143.788	-241.218	1083.6	73.6019	268.064	777.85	870.075	272.249	798.884	1076.4				157.787	598.133	104.157	203.109	693.922	33.797
1214	0	-191.808	720.786	936.542				-175.461	876.713	523.377	-208.24	957.174	142.266	-240.664	1087.17	71.9751	267.143	780.429	870.028	271.056	801.645	1076.32				157.716	598.226	104.261	203.094	693.902	33.8241
1215	0	-193.449	724.583	935.65				-174.649	878.042	521.226	-208.516	960.86	140.91	-240.172	1090.36	70.226	266.379	782.905	869.973	269.797	804.245	1076.46				157.607	598.302	104.356	203.085	693.898	33.787
1216	0	-194.101	729.194	934.538				-173.839	879.469	519.185	-206.918	962.905	139.173	-239.641	1093.03	68.3263	265.4	785.442	869.993	268.555	806.709	1076.3				157.521	598.375	104.474	203.079	694.017	33.8655
1217	0	-195.32	733.82	933.475				-173.283	880.811	517.198	-206.512	964.811	137.577	-239.157	1095.06	66.1506	264.443	787.943	869.995	267.204	809.617	1076.08				157.446	598.444	104.56	203.104	694.004	33.8515
1218	0	-196.818	737.816	932.468				-172.833	882.525	515.362	-205.664	966.673	135.793	-238.894	1096.39	63.683	263.372	790.542	869.876	265.91	812.868	1075.97				157.359	598.511	104.692	203.154	693.936	33.7126
1219	0	-198.455	741.828	931.348				-172.519	884.309	513.451	-205.454	968.371	133.979	-238.105	1096.95	60.6965	262.412	793.07	869.948	264.474	815.685	1075.99				157.294	598.591	104.819	203.125	694.003	33.6693
1220	0	-199.055	746.586	929.823				-172.505	886.585	511.648	-204.506	968.869	131.724	-237.271	1096.96	57.4571	261.3	795.749	869.814	263.158	818.52	1075.7				157.159	598.682	104.981	203.274	694.146	33.8216
1221	0	-200.376	750.946	928.6				-172.673	888.768	509.866	-203.982	969.027	129.449	-236.305	1096.22	53.7584	260.019	798.396	869.651	261.558	821.788	1075.68				157.022	598.741	105.155	203.135	694.136	33.7765
1222	0	-201.766	755.684	927.499				-172.824	890.633	508.08	-203.35	968.94	127.127	-234.231	1095	49.5454	258.878	800.945	869.578	260.046	825.017	1075.3				156.904	598.725	105.384	203.169	694.106	33.591
1223	0	-203.667	759.647	926.46				-173.325	892.963	506.259	-202.36	967.983	124.432	-232.819	1093.07	44.8819	257.571	803.59	869.429	258.433	828.459	1075				156.816	598.705	105.627	203.288	694.082	33.3724
1224	0	-204.862	764.353	925.288				-174.021	894.936	504.306	-201.811	966.259	121.798	-231.054	1090.54	39.9674	256.156	806.542	869.272	256.711	831.738	1074.66				156.72	598.702	105.884	203.351	694.109	33.2055
1225	0	-206.446	768.857	924.181				-174.69	896.88	502.337	-201.694	965.067	119.173	-229.74	1087.6	35.8188	254.747	809.284	868.965	254.863	834.946	1074.38				156.668	598.683	106.154	203.386	694.075	33.0121
1226	0	-208.042	773.643	923.028				-175.516	898.789	500.346	-200.794	962.595	117.106	-228.431	1086.63	36.3165	253.602	812.068	868.735	253.261	838.322	1073.7				156.599	598.717	106.392	203.463	694.137	32.9822
1227	0	-209.903	778.208	921.856				-176.002	899.81	498.12	-199.667	960.681	115.336	-226.349	1086.21	37.1709	251.923	815.014	868.389	251.19	841.882	1073.13				156.573	598.745	106.659	203.483	694.117	32.9175
1228	0	-211.758	783.193	920.755				-176.043	900.437	495.991	-199.774	960.259	113.469	-223.96	1086.06	37.9992	250.317	817.875	867.974	249.35	845.267	1072.44				156.478	598.831	106.873	203.537	694.161	32.9091
1229	0	-213.697	788.13	919.668				-176.26	901.415	493.732	-200.201	960.571	112.029	-222.331	1088.6	39.1235	248.543	820.924	867.581	247.383	848.994	1071.58				156.407	598.892	107.187	203.679	694.195	32.85
1230	0	-215.872	793.353	918.436				-176.378	902.527	491.564	-200.646	961.352	110.681	-220.887	1090.11	39.9205	246.6	824.148	867.041	245.383	852.36	1070.8				156.364	598.994	107.46	203.62	694.23	32.8453
1231	0	-217.976	798.351	917.302				-176.396	903.488	489.519	-201.09	961.605	109.595	-220.239	1090.57	40.1922	244.601	827.356	866.504	243.235	855.981	1069.8				156.254	599.132	107.794	203.598	694.151	32.7942
1232	0	-220.465	804.01	916.278				-176.515	904.653	487.963	-199.214	962.488	108.165	-220.511	1090.54	39.9893	242.575	830.721	866.003	241.075	859.834	1068.87				156.239	599.256	108.102	203.682	694.222	32.8133
1233	0	-223.061	809.67	915.391				-176.532	907.013	486.923	-197.184	963.868	107.392	-220.434	1090.66	40.1374	240.193	834.202	865.387	238.63	863.853	1067.87				156.114	599.382	108.47	203.749	694.005	32.6521
1234	0	-225.664	815.307	914.811				-176.617	909.996	486.356	-193.44	961.802	105.916	-219.866	1090.64	40.6475	237.894	837.762	864.77	236.261	867.944	1066.99				156.088	599.703	108.908	203.739	693.932	32.6205
1235	0	-228.154	820.556	914.328				-175.898	913.727	485.742	-193.884	964.721	105.787	-219.457	1090.68	41.0785	235.464	841.356	864.266	233.685	871.951	1066				156.072	600	109.488	203.851	693.997	32.6175
1236	0	-230.859	825.594	914.22				-174.998	918.003	485.412	-191.213	970.592	104.791	-219.168	1090.77	41.2528	232.938	845.109	863.721	230.879	876.784	1065.3				155.97	600.295	110.101	203.719	694.145	32.7046
1237	0	-233.616	830.737	914.367				-174.383	922.285	484.933	-190.629	970.399	105.191	-218.902	1090.91	41.4082	231.761	847.255	863.561	228.114	880.942	1064.6				155.965	600.642	110.926	203.632	694.306	32.7169
1238	0	-236.103	835.196	914.314				-174.714	926.662	484.893	-190.024	972.209	104.98	-218.908	1090.95	41.4622	228.93	850.919	863.103	225.173	885.735	1064.04				155.769	601.25	111.789	203.566	694.25	32.8038
1239	0	-238.586	839.761	914.625				-176.28	930.581	485.264	-190.295	972.947	104.668	-219.045	1090.92	41.3044	226.112	854.836	862.732	222.244	890.623	1063.68				155.69	601.915	113.054	203.509	694.23	32.9034
1240	0	-241.362	844.117	915.514				-178.27	932.891	485.742	-190.899	972.897	104.523	-219.256	1090.95	41.1519	223.096	858.633	862.347	219.373	895.513	1063.52				155.52	602.745	114.54	203.421	694.238	33.029
1241	0	-243.933	847.732	916.276				-180.824	934.171	486.294	-191.811	972.284	105.359	-219.469	1090.9	40.9416	219.859	862.217	862.119	216.525	900.938	1063.66				155.317	603.682	116.412	203.365	694.257	33.0116
1242	0	-246.823	851.265	917.288				-183.656	934.95	486.924	-192.387	972.587	104.668	-219.655	1090.94	40.7664	216.246	865.688	861.905	213.707	905.835	1063.95				155.042	604.967	118.356	203.33	694.284	33.3165
1243	0	-249.76	854.721	918.209				-186.465	935.825	487.484	-193.024	972.407	104.504	-219.771	1090.87	40.6295	212.807	869.085	861.911	210.8	911.174	1064.47				154.902	606.222	120.489	203.398	694.283	33.7594
1244	0	-252.348	858.462	919.37				-189.043	936.23	487.762	-193.431	972.538	104.598	-219.879	1090.95	40.5643	209.283	872.455	862.003	208.44	916.36	1064.78				154.456	607.806	123.073	203.152	694.182	34.1673
1245	0	-255.132	862.419	920.356				-191.319	936.223	487.792	-193.839	972.567	104.502	-219.982	1091.02	40.5085	206.01	875.832	862.615	205.201	921.49	1065.67				154.016	609.517	125.78	202.965	693.824	34.943
1246	0	-257.615	866.32	921.109				-193.231	936.058	487.671	-193.785	973.193	105.65	-220.024	1090.97	40.4387	203.358	879.344	863.557	202.558	926.417	1066.37				153.398	611.476	129.145	202.923	694.191	35.602
1247	0	-260.162	869.986	921.534				-194.876	936.299	487.479	-194.035	974.821	105.147	-220.026	1090.96	40.4388	200.985	882.882	864.71	199.718	931.474	1066.98				152.722	613.804	132.507	202.683	694.079	36.0331
1248	0	-262.606	873.8	921.751				-195.68	936.494	486.93	-194.168	974.212	104.666	-219.985	1090.9	40.4704	198.321	886.6	865.845	197.145	933.909	1067.77				151.875	616.531	136.085	202.326	693.47	37.3746
1249	0	-265.103	877.632	921.696				-196.399	937.022	486.399	-193.77	972.637	104.054	-220.013	1090.92	40.4676	195.89	890.458	866.748	194.436	938.023	1068.29				150.963	619.685	140	202.045	693.961	38.597
1250	0	-267.507	881.574	921.363				-197.168	937.72	485.985	-193.464	971.525	103.546	-219.901	1090.86	40.516	193.702	894.478	867.765	191.729	942.429	1068.76				149.958	623.291	144.21	200.262	696.422	40.7082
1251	0	-269.671	885.273	921.052				-197.897	938.318	485.564	-193.467	971.87	103.443	-219.874	1090.85	40.5579	191.603	898.69	868.7	188.983	946.864	1069.27				148.928	627.482	148.847	199.714	697.546	42.6249
1252	0	-271.82	889.212	920.591				-198.756	939.459	485.352	-193.197	971.94	103.049	-219.858	1090.85	40.557	189.466	902.953	869.546	186.305	951.237	1069.9				147.517	632.442	153.866	199.193	698.525	44.8446
1253	0	-273.8	893.259	920.058				-199.492	940.536	484.978	-193.052	971.746	102.891	-219.837	1090.83	40.577	187.184	907.586	870.352	183.729	955.657	1070.46				146.258	638.245	159.249	198.218	699.304	47.4182
1254	0	-275.779	896.808	919.418				-200.377	941.392	484.658	-192.812	972.271	102.886	-219.809	1090.79	40.5736	186.121	912.272	871.007	181.149	959.848	1070.99				144.75	645.003	165.024	197.524	701.067	50.7834
1255	0	-277.961	900.413	918.852				-201.352	942.346	484.457	-192.92	972.077	102.584	-219.781	1090.79	40.5501	185.041	916.816	871.794	178.45	963.843	1071.46				143.086	652.587	171.148	196.427	702.92	54.5919
1256	0	-279.975	904.198	918.184				-202.262	943.393	484.218	-192.765	971.863	102.385	-219.792	1090.73	40.551	184.012	921.735	872.314	175.967	967.847	1071.96				140.97	661.006	177.655	195.245	705.057	59.1382
1257	0	-281.746	907.439	917.605				-203.312	944.353	483.993	-192.644	971.739	102.038	-219.78	1090.78	40.5496	183.044	926.368	872.667	173.725	971.753	1072.36				138.717	670.23	184.514	193.389	707.619	64.9146
1258	0	-283.496	910.719	916.92				-204.476	945.438	483.866	-193.111	972.495	102.164	-219.778	1090.78	40.566	181.801	930.865	872.859	171.371	975.305	1072.65				136.185	680.177	191.632	191.996	707.773	71.0782
1259	0	-284.675	916.473	916.165				-205.454	946.324	483.513	-193.33	972.99	101.949	-219.769	1090.74	40.5226	180.669	935.248	872.941	169.475	978.97	1072.84				133.229	690.447	198.918	189.554	712.249	78.8757
1260	0	-285.924	921.103	915.198				-206.481	946.953	483.182	-193.147	972.846	101.294	-219.79	1090.76	40.5042	179.67	939.533	872.956	167.519	982.178	1072.91				130.08	700.639	205.833	187.38	715.572	85.8673
1261	0	-287.595	924.449	914.884				-207.585	947.579	482.804	-193.122	973.305	101.048	-219.797	1090.78	40.4902	178.805	943.657	872.94	166.048	985.764	1072.83				126.646	711.339	212.306	184.115	722.495	93.6664
1262	0	-289.046	927.208	914.678				-208.54	948.703	482.503	-193.571	973.473	100.94	-219.823	1090.74	40.5235	177.972	947.776	872.978	164.567	989.084	1072.51				123.163	722.288	218.515	181.138	730.944	100.089
1263	0	-290.332	930.559	914.301				-209.615	949.732	482.3	-193.494	973.084	100.715	-219.838	1090.64	40.4981	177.317	951.369	873.047	163.055	992.209	1072.14				119.288	732.242	223.849	177.706	741.773	103.861
1264	0	-291.51	934.282	913.993				-210.673	950.871	482.276	-193.492	972.91	100.656	-219.879	1090.72	40.4224	175.437	956.593	873.019	161.712	995.37	1071.69				116.287	743.876	227.335	174.433	754.024	106.905
1265	0	-292.673	937.877	913.926				-211.594	951.676	482.155	-193.551	972.916	100.552	-219.902	1090.73	40.4023	174.904	959.985	873.361	160.424	998.749	1071.22				113.788	757.016	229.087	170.057	769.431	108.098
1266	0	-293.888	940.881	913.977				-212.582	952.725	482.258	-193.661	972.988	100.556	-219.867	1090.68	40.4268	174.064	963.242	873.792	159.172	1002.18	1070.8				111.65	771.755	229.028	166.039	786.637	107.186
1267	0	-295.074	943.169	914.246				-213.437	953.899	482.284	-193.699	973	100.532	-219.857	1090.64	40.3869	173.502	966.118	874.062	158.197	1005.72	1070.48				109.935	787.582	227.613	162.191	804.94	105.107
1268	0	-296.319	945.53	914.547				-214.14	954.882	482.269	-193.902	973.249	100.621	-219.857	1090.64	40.3857	172.657	969.034	874.57	157.289	1009.27	1070.13				108.09	804.168	224.958	158.69	824.613	101.857
1269	0	-297.378	947.981	914.793				-214.685	956.106	482.401	-194.043	973.224	100.671	-219.857	1090.64	40.3863	172.192	971.882	875.262	156.603	1013.05	1069.91				106.803	821.172	221.367	156.075	845.734	97.6923
1270	0	-298.172	950.45	914.92				-215.15	957.276	482.41	-194.004	973.221	100.537	-219.863	1090.67	40.3483	171.288	974.532	875.999	156.076	1016.65	1069.73				106.115	838.6	217.036	153.638	867.788	93.0799
1271	0	-298.592	954.666	914.911				-215.558	958.497	482.466	-194.125	973.39	100.598	-219.861	1090.66	40.3702	170.349	976.882	876.711	155.643	1020.08	1069.48				105.445	857.361	211.485	152.321	891.39	88.4349
1272	0	-299.396	957.053	914.98				-215.811	959.246	482.547	-194.092	973.446	100.581	-219.86	1090.66	40.3707	169.444	979.284	877.568	155.273	1023.43	1069.29				104.949	877.431	205.295	151.936	916.14	83.6964
1273	0	-300.042	958.545	915.17				-216.041	960.447	482.518	-194.111	973.381	100.601	-219.858	1090.65	40.3706	168.644	981.588	878.599	155.043	1026.7	1069.05				105.526	897.083	198.959	152.368	941.724	79.0323
1274	0	-300.251	959.873	915.241				-216.255	961.847	482.622	-194.113	973.52	100.677	-219.889	1090.68	40.3915	168.028	983.89	879.434	154.881	1029.99	1068.9				106.836	917.545	192.098	153.727	968.093	74.274
1275	0	-300.554	962.073	915.245				-216.283	962.891	482.697	-194.084	973.606	100.72	-219.861	1090.64	40.3877	167.513	987.069	880.214	154.685	1032.91	1068.76				108.541	938.697	184.953	155.796	994.773	69.888
1276	0	-300.659	964.478	915.241				-216.284	963.667	482.694	-194.11	973.631	100.726	-219.859	1090.64	40.3868	167.741	988.534	880.999	154.698	1036.14	1068.44				111.043	960.154	177.755	158.418	1021.54	65.8543
1277	0	-300.728	966.654	915.316				-216.194	964.658	482.684	-194.058	973.595	100.722	-219.859	1090.64	40.3869	167.974	989.793	881.433	154.792	1039.43	1068.16				114.124	981.957	170.779	161.684	1048.42	62.1672
1278	0	-299.968	970.462	915.158				-216.008	965.883	482.687	-194.01	973.573	100.754	-219.869	1090.69	40.4106	167.916	992.506	881.883	154.996	1042.7	1067.85				117.903	1004.01	164.026	165.87	1075.71	59.1999
1279	0	-299.81	974.411	914.959				-215.799	966.939	482.654	-193.889	973.538	100.772	-219.868	1090.68	40.4239	168.29	995.83	882.475	155.267	1046.2	1067.47				122.185	1026.18	157.747	170.655	1103.28	57.0061
1280	0	-299.26	977.961	914.709				-215.584	968.259	482.638	-193.839	973.509	100.77	-219.821	1090.57	40.4168	168.586	999.163	882.931	155.718	1049.69	1066.86				126.993	1048.27	151.985	175.958	1130.47	55.6448
1281	0	-299.041	979.861	914.778				-215.244	969.558	482.745	-193.758	973.544	100.81	-219.855	1090.64	40.447	169.173	1002.56	883.287	156.321	1053.31	1066.23				131.98	1070.18	146.993	181.02	1157.05	54.7383
1282	0	-298.09	982.955	914.667				-214.806	970.806	482.762	-193.658	973.575	100.836	-219.813	1090.61	40.4559	170.022	1006.28	883.568	156.855	1057.08	1065.56				137.157	1091.55	142.706	186.675	1183.13	55.0129
1283	0	-297.202	986.494	914.447				-214.301	972.504	482.906	-193.607	973.609	100.9	-219.837	1090.64	40.4845	171.193	1010.33	883.813	157.38	1061.03	1064.7				142.54	1112.53	139.019	191.592	1208.1	55.5615
1284	0	-296.31	990.255	914.362				-213.709	973.552	483.022	-193.463	973.987	101.126	-219.825	1090.65	40.48	172.538	1014.53	883.854	157.994	1065.14	1063.96				147.75	1132.73	135.839	196.479	1232.3	56.9082
1285	0	-295.432	994.172	914.261				-213.125	974.973	483.135	-193.387	974.151	101.209	-219.824	1090.65	40.4794	174.01	1018.88	883.681	158.705	1069.6	1063.14				153.246	1152.27	133.347	201.432	1255.35	58.6617
1286	0	-294.513	995.238	914.474				-212.244	976.256	483.276	-193.244	974.171	101.269	-219.826	1090.65	40.4801	175.39	1023.31	883.458	159.425	1074.08	1062.5				158.303	1170.78	131.301	205.52	1277.28	60.937
1287	0	-293.085	996.677	914.597				-211.481	977.616	483.315	-192.998	974.105	101.391	-219.831	1090.68	40.5197	176.884	1027.97	882.92	160.306	1079.09	1061.74				163.004	1187.98	129.703	209.764	1298.61	63.7998
1288	0	-291.823	1000.32	914.652				-210.553	979.089	483.462	-192.892	974.44	101.424	-219.793	1090.59	40.4916	178.487	1032.78	882.283	161.415	1084.23	1061.05				167.23	1203.67	128.384	213.28	1318.58	66.3387
1289	0	-290.447	1003.45	914.8				-209.72	981.052	483.663	-192.693	974.657	101.652	-219.829	1090.6	40.5183	179.755	1038.05	881.289	162.628	1089.71	1060.3				170.654	1217.6	127.171	215.529	1334.75	68.0669
1290	0	-288.855	1006.07	914.844				-208.802	983.097	483.926	-192.214	974.154	101.702	-219.84	1090.65	40.4819	181.006	1043.6	880.278	163.662	1095.19	1059.79				173.847	1229.67	125.949	217.374	1348.76	69.2837
1291	0	-287.173	1008.78	915.147				-207.718	984.774	484.016	-192.019	974.161	101.975	-219.837	1090.65	40.4843	182.382	1049.39	879.124	164.978	1101.22	1059.42				176.11	1239.72	124.478	218.865	1360.73	70.0404
1292	0	-285.561	1011.68	915.524				-206.579	986.373	484.298	-191.831	974.181	102.187	-219.856	1090.64	40.4868	183.629	1055.05	877.895	166.311	1107.39	1059.01				177.817	1247.62	122.799	220.01	1369.7	69.7322
1293	0	-283.583	1014.56	915.76				-205.51	988.36	484.595	-191.619	974.241	102.434	-219.88	1090.63	40.4866	184.88	1060.67	876.778	167.621	1113.75	1058.57				179.005	1253.36	120.963	219.669	1373.13	68.6241
1294	0	-281.456	1017.67	916.246				-204.351	990.557	484.952	-191.385	974.155	102.626	-219.898	1090.64	40.4716	186.295	1066.82	875.881	168.96	1120.14	1058.15				179.361	1256.83	119.4	219.953	1376.21	66.4606
1295	0	-279.521	1020.31	916.684				-202.918	992.897	485.323	-191.01	973.936	102.842	-219.914	1090.65	40.4733	187.652	1073.31	875.12	170.748	1127.15	1058.03				179.458	1257.96	117.066	220.916	1376.08	61.9639
1296	0	-277.197	1023.8	917.11				-201.46	995.443	485.706	-190.746	973.787	103.064	-219.917	1090.64	40.487	189.265	1080.21	874.327	172.445	1134.24	1057.95				179.273	1257.62	114.524	220.786	1376.38	57.3675
1297	0	-274.801	1026.89	917.849				-199.959	998.137	486.189	-190.451	974.172	103.407	-219.913	1090.63	40.4902	190.854	1087.22	873.595	174.31	1141.67	1057.88				179.196	1259.45	112.88	220.871	1377.74	53.4629
1298	0	-272.259	1029.9	918.333				-198.309	1000.73	486.535	-190.267	974.869	103.777	-219.928	1090.69	40.5114	192.846	1094.52	873.034	176.398	1149.18	1057.85				179.985	1263.58	111.506	220.897	1379.34	49.8014
1299	0	-269.776	1032.55	919.086				-196.555	1003.64	487.076	-190.151	975.278	104.106	-219.957	1090.74	40.5163	195.062	1102.05	872.341	178.47	1156.62	1057.82				181.014	1266.41	110.677	220.941	1380.62	46.1688
1300	0	-266.864	1035.17	919.684				-194.656	1006.54	487.445	-189.475	974.579	104.829	-219.896	1090.69	40.5867	197.223	1109.36	872.077	180.619	1164.21	1057.86				181.311	1267.36	110.161	221.334	1381.86	45.1404
1301	0	-263.898	1039	920.245				-192.682	1009.73	487.994	-189.005	974.558	105.252	-219.89	1090.67	40.6024	199.328	1116.82	872.089	182.587	1171.42	1057.93				181.769	1267.98	110.304	221.399	1382.3	44.2161
1302	0	-260.731	1042.72	920.787				-190.778	1012.68	488.321	-188.507	973.421	106.019	-219.885	1090.74	40.6646	201.71	1124.11	872.637	184.836	1178.79	1058.05				182.185	1269.11	110.324	221.228	1382.12	43.3076
1303	0	-257.985	1044.95	921.488				-188.732	1015.75	488.916	-188.376	974.444	106.413	-219.814	1090.73	40.709	203.815	1131.56	873.657	187.188	1186.08	1058.26				182.638	1270.38	110.222	221.102	1382.3	42.6595
1304	0	-254.785	1049.2	922.097				-186.882	1018.93	489.364	-188.293	975.839	107.045	-219.796	1090.82	40.7531	206.137	1138.74	875.078	189.461	1193.05	1058.55				183.199	1271.3	110.163	221.038	1382.4	42.1085
1305	0	-251.634	1053.4	922.569				-184.879	1021.54	489.886	-187.882	976.685	107.936	-219.767	1090.8	40.8167	208.272	1145.67	876.544	192.015	1199.81	1058.92				183.772	1271.99	110.028	221.146	1381.04	41.0809
1306	0	-248.607	1057.08	923.252				-183.08	1024.31	490.429	-187.213	976.082	108.531	-219.721	1090.84	40.8166	210.417	1152.29	878.352	194.502	1206.22	1059.46				183.997	1272.9	109.889	221.115	1380.3	40.562
1307	0	-245.505	1060.53	923.578				-181.128	1026.58	491.078	-186.908	976.094	109.446	-219.736	1090.91	40.8255	213.013	1158.66	880.141	197.11	1212.4	1060.04				183.992	1273.62	109.611	221.11	1380.6	40.4925
1308	0	-241.989	1064.84	924.134				-179.254	1029.59	491.829	-187.407	974.842	111.334	-219.751	1091	40.8513	215.599	1164.77	881.546	199.842	1218.19	1060.63				183.956	1274.21	109.394	221.097	1381.38	40.5159
1309	0	-238.807	1069.05	924.398				-177.357	1032.08	492.754	-187.295	974.86	112.87	-219.836	1091.11	40.8742	218.491	1170.83	882.88	202.473	1223.68	1061.24				183.959	1274.85	109.264	220.971	1382.49	40.7843
1310	0	-235.484	1072.59	925.157				-175.539	1035.01	493.674	-186.949	975.855	113.6	-219.913	1091.25	40.902	221.534	1176.8	883.793	205.19	1228.89	1061.83				183.844	1275.39	109.155	220.975	1383.62	41.5657
1311	0	-232.064	1076.73	925.907				-173.572	1037.42	494.834	-186.322	977.743	115.154	-220.111	1091.54	40.9137	224.762	1182.69	884.442	207.849	1233.93	1062.39				183.687	1276.06	109.041	220.946	1383.19	40.7255
1312	0	-228.844	1081.17	926.776				-171.97	1040.44	496.162	-186.276	977.498	116.32	-220.314	1091.79	40.9396	228.016	1188.45	884.763	210.711	1238.83	1063				183.465	1276.65	108.901	221.266	1384.52	40.9899
1313	0	-225.641	1085.37	927.89				-170.248	1043.19	497.348	-186.061	977.136	117.936	-220.463	1091.63	40.7388	231.065	1193.89	884.871	213.465	1243.7	1063.62				183.35	1277.19	108.802	221.391	1385.83	41.2639
1314	0	-222.267	1089.2	929.209				-168.666	1046.08	498.693	-186.093	977.99	119.647	-220.197	1090.64	40.3827	234.071	1199.17	884.901	216.302	1248.61	1064.35				183.159	1277.72	108.63	221.378	1386.36	41.3216
1315	0	-218.997	1093.82	930.46				-167.412	1049.55	500.237	-186.023	978.233	121.914	-219.693	1088.86	39.7869	236.871	1204.14	884.792	219.288	1253.68	1065.18				183.001	1278.15	108.5	221.363	1386.65	41.2566
1316	0	-215.924	1098.04	931.954				-165.361	1051.5	501.417	-184.912	979.001	123.017	-219.621	1087.84	39.4123	239.457	1208.69	884.643	222.161	1258.73	1066.08				182.913	1278.49	108.369	221.333	1386.51	41.0751
1317	0	-212.82	1102.36	933.364				-164.108	1054.82	502.933	-184.061	979.771	124.496	-219.646	1087.39	39.2587	241.779	1212.79	884.514	225.08	1263.91	1067.05				182.924	1278.79	108.231	221.372	1386.47	41.0336
1318	0	-210.507	1101.9	935.394				-162.632	1057.87	504.382	-183.087	980.859	126.476	-219.693	1086.73	39.0242	244.13	1217.53	884.528	227.83	1268.97	1068.08				182.951	1279.06	108.16	221.448	1386.88	41.0854
1319	0	-207.596	1104.05	937.15				-161.091	1060.91	505.883	-181.808	981.059	128.165	-220.303	1087.26	39.2543	246.123	1221.66	884.66	230.521	1274.05	1069.15				182.969	1279.34	108.048	221.447	1387.02	41.02
1320	0	-204.958	1107.43	938.603				-159.691	1064.11	507.18	-180.514	982.774	129.606	-220.281	1086.85	39.1202	248.3	1225.87	884.724	233.06	1279.14	1070.2				182.974	1279.61	108.009	221.431	1387.21	41.0124
1321	0	-202.46	1110.74	940.214				-158.506	1067.81	508.834	-179.212	983	131.682	-219.229	1085.18	38.6566	250.202	1229.86	884.978	235.488	1284.12	1071.2				182.923	1279.82	107.903	221.447	1387.21	40.9281
1322	0	-200.097	1113.92	941.892				-156.952	1070.4	510.435	-177.785	983.745	133.378	-219.566	1085.7	38.7125	252.086	1233.87	885.289	237.726	1289.04	1072.3				182.808	1279.97	107.785	221.497	1387.29	40.9152
1323	0	-197.672	1116.97	943.691				-155.545	1073.64	511.883	-176.297	984.962	135.268	-220.304	1085.94	39.0908	253.81	1237.79	885.722	240.087	1293.72	1073.13				183.017	1280.01	107.689	221.543	1388.91	41.4762
1324	0	-195.61	1119.53	945.422				-155.107	1078.58	513.599	-175.057	986.395	136.921	-220.415	1085.88	39.3392	255.547	1241.7	886.262	242.036	1298.11	1074.05				182.923	1280.34	107.647	221.515	1389.74	41.6796
1325	0	-193.29	1122.62	947.172				-154.133	1082.48	515.103	-173.32	987.824	138.47	-220.119	1085.46	39.3759	256.523	1246.68	886.841	243.968	1302.29	1074.67				182.956	1280.41	107.574	221.518	1389.73	41.6513
1326	0	-191.168	1125.65	948.907				-153.163	1086.24	516.712	-172.031	989.444	140.479	-219.219	1084.87	39.3179	258.329	1250.61	887.562	245.802	1306.22	1075.33				183.072	1280.44	107.493	221.525	1389.52	41.5771
1327	0	-189.122	1128.06	950.734				-152.334	1090	518.037	-170.624	991.397	142.179	-218.601	1084.25	39.5712	259.99	1254.6	888.292	247.598	1310.05	1075.96				183.163	1280.5	107.411	221.542	1389.44	41.4965
1328	0	-186.956	1130.69	952.536				-151.71	1094	519.543	-169.085	993.159	143.899	-218.075	1083.87	39.807	261.633	1258.59	889.038	249.321	1313.69	1076.58				183.227	1280.54	107.318	221.547	1389.5	41.5102
1329	0	-185.142	1133.09	954.272				-151.116	1097.15	521.34	-167.357	994.72	145.649	-217.327	1083.51	40.0512	263.244	1262.72	889.839	251.17	1317.5	1077.36				183.259	1280.57	107.244	221.528	1389.48	41.4917
1330	0	-183.348	1135.5	956.211				-150.202	1101.91	522.483	-165.951	996.568	147.533	-216.644	1083.45	40.4317	264.858	1266.75	890.521	252.917	1321.24	1078.16				183.284	1280.55	107.151	221.537	1389.47	41.5426
1331	0	-181.208	1138.03	957.919				-149.221	1105.32	523.664	-164.356	998.361	149.256	-216.264	1083.73	40.9454	266.761	1266.49	890.647	254.646	1324.87	1078.95				183.322	1280.47	107.081	221.527	1389.46	41.5606
1332	0	-179.453	1140.44	959.674				-148.972	1109.77	525.073	-162.906	1000.5	150.995	-215.165	1083.42	41.8166	268.555	1269.94	891.305	256.273	1328.45	1079.81				183.284	1280.59	106.962	221.454	1389.43	41.6055
1333	0	-178.121	1143.42	961.255				-148.971	1114.9	526.17	-161.501	1002.4	152.854	-214.685	1083.52	42.5146	269.892	1273.79	891.647	258.086	1332.03	1080.65				183.191	1280.62	106.82	221.461	1389.47	41.6742
1334	0	-175.878	1145.3	962.9				-148.81	1119.67	527.285	-160.28	1004.67	154.693	-214.233	1083.65	43.3292	271.22	1276.81	891.772	259.781	1335.57	1081.37				183.022	1280.48	106.679	221.142	1387.96	41.206
1335	0	-174.283	1147.66	964.457				-148.816	1124.52	528.53	-159.165	1006.86	156.481	-213.511	1083.97	44.0079	272.57	1279.78	891.686	261.536	1339.06	1082.06				182.969	1280.69	106.509	221.064	1386.89	40.9821
1336	0	-172.932	1150.14	966.152				-149.008	1129.58	529.449	-157.845	1009.08	158.221	-212.938	1084.49	44.7187	273.748	1283.18	891.494	263.195	1342.42	1082.63				183.121	1280.79	106.399	221.056	1386.77	41.0432
1337	0	-170.951	1152.44	967.333				-149.47	1134.97	530.541	-157.043	1011.39	159.739	-212.624	1085.39	45.5075	275.024	1285.85	891.252	264.93	1345.73	1083.01				182.786	1280.88	106.301	220.955	1386.66	40.9989
1338	0	-169.778	1154.74	968.728				-149.929	1140.26	531.556	-156.221	1014.79	160.857	-212.603	1086.96	46.3319	276.118	1289	891.252	266.467	1348.89	1083.33				182.693	1280.95	106.188	220.896	1386.7	41.0659
1339	0	-168.077	1156.92	969.925				-150.138	1144.58	532.325	-155.857	1017.69	162.327	-213.037	1089.3	47.1872	277.198	1292.15	891.196	268.042	1352.01	1083.55				182.624	1281.08	106.087	220.851	1386.46	41.0297
1340	0	-166.645	1159.37	970.8				-150.344	1148.89	533.186	-155.847	1021.77	163.352	-213.747	1092.34	47.9694	278.311	1295.4	891.244	269.425	1355.04	1083.77				182.587	1281.19	105.996	220.867	1386.44	41.1843
1341	0	-165.075	1161.57	972.046				-151.117	1153.92	534.074	-156.095	1026.87	163.836	-215.153	1096.35	48.7776	279.687	1298.65	891.084	270.888	1358.19	1083.9				182.59	1281.25	105.935	220.873	1386.42	41.1999
1342	0	-163.71	1163.72	972.691				-151.983	1159.11	535.047	-156.934	1032.83	164.086	-216.883	1101.67	49.4621	281.342	1299.49	891.24	272.188	1361.44	1084.11				182.578	1281.31	105.922	220.873	1386.52	41.1841
1343	0	-162.441	1165.98	973.649				-152.086	1161.92	535.64	-158.436	1039.17	164.242	-219.42	1107.83	50.1171	282.114	1303.6	891.422	273.304	1364.63	1084.35				182.602	1281.43	105.904	220.772	1386.24	41.1572
1344	0	-160.951	1167.92	974.196				-152.369	1166.69	536.732	-160.102	1045.87	164.385	-222.283	1115.02	50.606	282.998	1307.45	891.486	274.408	1367.78	1084.61				182.615	1281.52	105.864	220.79	1386.22	41.1347
1345	0	-159.571	1169.88	974.945				-152.907	1171.05	537.505	-162.234	1053.73	163.778	-225.553	1123	50.9753	284.063	1311.09	891.538	275.447	1370.99	1084.86				182.628	1281.61	105.858	220.842	1386.59	41.1101
1346	0	-158.326	1171.83	975.637				-153.442	1175.12	538.227	-164.89	1062.15	163.407	-229.168	1132.24	51.3903	284.939	1314.63	891.495	276.24	1373.98	1085.12				182.617	1281.71	105.832	220.881	1386.65	41.0948
1347	0	-157.113	1173.99	976.156				-154.232	1179.77	539.064	-168.122	1071.21	162.926	-233.093	1142.29	51.7897	285.837	1318.06	891.478	277.387	1377.28	1085.42				182.615	1281.79	105.852	220.903	1386.73	41.0502
1348	0	-155.705	1175.77	976.727				-154.749	1184.25	539.73	-171.55	1080.99	162.352	-237.403	1153.76	52.3146	286.603	1321.4	891.387	278.131	1380.13	1085.63				182.641	1281.92	105.884	220.86	1386.74	41.0983
1349	0	-154.765	1177.81	977.392				-155.32	1189.02	540.389	-175.038	1090.9	161.821	-241.221	1165.27	52.5036	287.31	1324.78	891.224	279.063	1383.23	1085.81				182.603	1282.02	105.898	220.914	1386.66	41.0013
1350	0	-153.155	1179.53	977.835				-156.076	1194.36	541.125	-179.209	1101.91	161.1	-245.393	1177.67	52.4373	287.992	1328.04	891.085	279.889	1386.27	1086.03				182.653	1282.15	105.975	220.93	1386.78	40.9518
1351	0	-151.865	1181.39	978.071				-156.985	1199.98	541.818	-183.324	1113.52	160.542	-249.494	1190.46	52.7834	288.592	1331.15	890.941	280.603	1389.23	1086.24				182.749	1282.28	106.086	220.905	1386.75	40.9551
1352	0	-150.899	1183.41	978.464				-157.891	1205.75	542.487	-187.435	1124.87	160.229	-253.398	1204	53.3825	289.154	1334.34	890.722	281.451	1392.15	1086.4				182.791	1282.41	106.194	221.002	1387.11	41.0018
1353	0	-149.68	1185.06	978.788				-159.077	1212.19	543.267	-191.287	1136.8	159.888	-257.214	1218.34	54.4569	289.624	1337.47	890.439	282.103	1394.94	1086.55				182.676	1282.42	106.221	220.956	1387.14	40.8867
1354	0	-148.578	1186.87	979.06				-160.142	1218.65	544.045	-194.954	1148.63	159.808	-261.09	1233.12	56.0314	290.094	1340.41	890.199	282.85	1397.75	1086.68				182.709	1282.55	106.297	220.986	1387.08	40.9254
1355	0	-147.415	1188.73	979.127				-161.288	1224.81	544.637	-198.719	1160.99	159.988	-264.483	1247.73	57.7682	290.495	1343.37	889.978	283.521	1400.51	1086.77				182.703	1282.67	106.337	221.007	1387.32	40.8873
1356	0	-146.379	1190.26	979.486				-162.518	1232.07	545.21	-202.148	1173.37	160.273	-267.802	1262.61	59.6375	290.893	1346.34	889.615	284.168	1403.1	1086.87				182.666	1282.78	106.378	221.033	1387.41	40.9488
1357	0	-145.485	1192.02	979.758				-163.697	1239.38	546.008	-205.566	1186	160.573	-271.283	1277.45	61.773	291.213	1349.26	889.24	284.722	1405.7	1086.96				182.67	1282.96	106.437	220.999	1387.51	40.8058
1358	0	-145.027	1193.79	980.108				-164.784	1246.86	546.827	-207.974	1197.36	160.782	-274.417	1291.85	63.8069	291.478	1352.01	888.878	285.247	1408.22	1087.03				182.602	1283.04	106.479	220.989	1387.48	40.7938
1359	0	-144.324	1195.64	980.316				-166.113	1254.2	547.478	-210.901	1209.71	161.371	-277.337	1305.99	65.6705	291.773	1354.9	888.558	285.771	1410.67	1087.11				182.516	1283.16	106.522	221.054	1387.58	40.9331
1360	0	-143.489	1197.78	980.358				-167.158	1263	548.662	-213.899	1222.79	162.336	-280.282	1320.3	67.8502	291.977	1357.74	888.306	286.263	1413.1	1087.21				182.467	1283.32	106.553	221.005	1387.67	40.8384
1361	0	-143.262	1199.41	980.617				-168.53	1271.71	549.702	-216.269	1235.4	162.986	-282.627	1333.67	69.8615	292.184	1360.53	888.046	286.674	1415.43	1087.27				182.351	1283.41	106.588	221.024	1387.86	40.9029
1362	0	-142.823	1201.5	981.008				-169.451	1279.38	550.683	-218.387	1247.51	163.794	-284.894	1347.01	72.1556	292.331	1363.24	887.814	287.139	1417.71	1087.33				182.253	1283.51	106.631	221.016	1387.65	40.9828
1363	0	-142.181	1204.23	980.633				-170.822	1288.19	551.857	-220.152	1259.55	164.798	-286.844	1359.99	74.2952	292.36	1365.96	887.557	287.57	1419.96	1087.36				182.183	1283.63	106.624	221.271	1389.19	41.3667
1364	0	-142.168	1206.63	980.669				-171.873	1296.36	552.868	-221.757	1271.4	165.799	-288.737	1373.04	76.4705	292.324	1368.65	887.329	287.906	1422.05	1087.41				182.088	1283.72	106.626	221.24	1389.94	41.6016
1365	0	-141.877	1209.94	980.693				-173.001	1304.95	553.776	-223.061	1283.63	166.767	-290.224	1385.74	78.6504	292.388	1371.28	887.15	288.484	1424.33	1087.5				182.057	1283.8	106.634	221.236	1390.07	41.7986
1366	0	-141.782	1213.11	980.676				-174.248	1313.61	555.084	-224.419	1295.85	167.916	-291.473	1398.14	80.6892	292.381	1373.84	886.966	288.891	1426.3	1087.59				181.948	1283.82	106.622	221.241	1389.79	41.678
1367	0	-141.696	1216.72	980.659				-175.177	1321.94	556.168	-224.967	1306.92	168.732	-292.45	1411.07	83.1793	292.367	1376.4	886.733	289.723	1428.86	1087.61				181.797	1283.9	106.62	221.216	1389.81	41.5618
1368	0	-141.997	1219.1	980.698				-176.098	1330.32	557.25	-226.036	1318.7	169.95	-293.028	1422.81	84.536	292.35	1378.83	886.528	290.238	1430.8	1087.65				181.757	1283.97	106.64	221.29	1389.73	41.6788
1369	0	-142.115	1222.11	980.419				-177.062	1338.69	558.407	-226.322	1329.65	170.751	-293.26	1434.6	86.1784	292.211	1381.12	886.246	290.823	1432.66	1087.62				181.671	1284.05	106.677	221.294	1389.7	41.6778
1370	0	-142.4	1225.43	980.329				-177.82	1346.7	559.539	-226.633	1340.66	171.718	-293.314	1446.56	87.8908	292.135	1383.37	886.028	291.446	1434.41	1087.63				181.54	1284.15	106.737	221.293	1389.7	41.676
1371	0	-142.666	1229.2	980.157				-178.496	1354.71	560.647	-226.619	1350.98	172.462	-293.177	1458.44	89.4352	292.134	1385.68	885.843	291.964	1435.81	1087.57				181.427	1284.25	106.75	221.268	1389.72	41.5959
1372	0	-142.985	1233.41	980.067				-179.066	1362.49	561.711	-226.867	1361.83	173.404	-292.697	1470.15	90.9199	292.014	1387.83	885.615	292.539	1437.3	1087.5				181.26	1284.35	106.775	221.304	1389.77	41.6874
1373	0	-143.273	1237.91	979.713				-179.585	1370.11	562.697	-226.993	1372.55	174.316	-292.09	1481.62	92.3342	291.925	1389.98	885.405	293.123	1438.74	1087.4				181.197	1284.48	106.907	221.314	1389.83	41.6866
1374	0	-143.705	1242.56	979.775				-179.943	1377.72	563.627	-226.91	1383.13	175.061	-291.205	1493.05	93.5934	291.741	1392.04	885.152	293.795	1439.99	1087.27				181.148	1284.63	106.972	221.272	1389.79	41.6389
1375	0	-144.378	1246.36	979.796				-180.173	1385.07	564.333	-226.827	1393.33	175.725	-290.309	1504.38	94.8352	291.529	1394.08	884.898	294.566	1441.51	1087.14				181.071	1284.71	106.955	221.302	1389.77	41.668
1376	0	-145.28	1249.66	979.868				-180.5	1392.51	565.115	-226.681	1403.95	176.544	-289.249	1515.48	95.9801	291.407	1396.16	884.665	295.174	1442.55	1086.83				180.746	1284.83	106.976	221.256	1389.77	41.532
1377	0	-146.069	1253.07	979.88				-180.56	1399.73	565.714	-226.29	1413.46	176.969	-288.121	1526.2	96.9786	291.339	1398.15	884.489	295.726	1443.65	1086.58				180.588	1284.91	107.057	221.318	1389.85	41.6849
1378	0	-146.701	1256.79	979.679				-180.401	1406.39	565.978	-225.299	1421.88	176.778	-286.832	1537.02	98.046	291.165	1400.21	884.266	296.418	1444.91	1086.27				180.47	1285.09	107.093	221.251	1389.82	41.5847
1379	0	-147.384	1260.93	979.362				-180.142	1413.03	566.328	-225.547	1432.64	177.747	-285.616	1547.68	99.0484	290.922	1402.24	883.986	296.862	1445.95	1086				180.339	1285.23	107.122	221.243	1389.85	41.724
1380	0	-148.049	1265.68	979.092				-180.038	1419.83	566.548	-224.508	1441	177.558	-284.166	1557.88	99.9032	290.71	1404.23	883.636	297.398	1447.07	1085.72				180.228	1285.36	107.192	221.249	1389.81	41.5833
1381	0	-148.964	1269.45	978.908				-179.743	1426.41	566.692	-224.229	1450.35	177.922	-282.617	1568.04	100.704	290.588	1406.25	883.335	297.856	1448.27	1085.41				180.104	1285.49	107.246	221.287	1389.74	41.6935
1382	0	-150.015	1272.74	978.742				-179.406	1432.79	566.736	-224.312	1460.33	178.479	-281.58	1578.04	101.514	290.32	1408.24	882.97	298.117	1449.22	1085.2				179.956	1285.63	107.316	221.307	1389.83	41.744
1383	0	-151.024	1276.09	978.428				-179.053	1439.12	566.72	-223.851	1469.21	178.504	-280.141	1587.72	102.231	290.077	1410.38	882.608	298.145	1449.89	1084.95				179.852	1285.78	107.388	221.316	1389.92	41.7671
1384	0	-151.904	1280.28	977.959				-178.712	1445.18	566.51	-222.558	1476.19	177.844	-278.908	1596.94	102.8	289.857	1412.39	882.254	298.643	1451.6	1084.78				179.773	1285.95	107.431	221.279	1389.89	41.698
1385	0	-152.487	1284.24	977.029				-178.096	1450.96	566.177	-221.82	1484.15	177.662	-277.633	1606.27	103.412	289.672	1414.55	881.838	298.81	1453.11	1084.58				179.602	1286.08	107.475	221.314	1389.89	41.7362
1386	0	-153.436	1288.48	976.574				-177.748	1456.85	565.788	-221.132	1492.16	177.506	-276.519	1615.2	103.97	289.408	1416.66	881.393	298.623	1453.85	1084.39				179.512	1286.24	107.549	221.253	1389.81	41.6025
1387	0	-154.39	1292.63	975.853				-177.129	1462.23	565.292	-220.524	1499.96	177.249	-275.3	1623.74	104.324	289.147	1418.86	880.996	298.644	1455.09	1084.15				179.375	1286.44	107.63	221.316	1389.86	41.7455
1388	0	-154.825	1297.53	974.874				-176.538	1467.47	564.61	-220.026	1507.82	176.946	-274.087	1632.11	104.653	288.905	1421.06	880.606	298.906	1457.09	1083.83				179.281	1286.54	107.679	221.3	1389.83	41.7463
1389	0	-155.584	1301.32	974.01				-175.905	1472.65	563.972	-219.421	1515.08	176.604	-273.326	1640.11	104.861	288.606	1423.22	880.116	298.54	1458.01	1083.61				179.204	1286.69	107.733	221.289	1389.77	41.7284
1390	0	-156.54	1305.38	973.552				-175.489	1478	563.396	-218.562	1521.97	176.131	-272.135	1647.85	104.966	288.276	1425.47	879.729	298.505	1459.42	1083.46				179.101	1286.83	107.806	221.287	1389.73	41.7054
1391	0	-157.216	1309.48	972.549				-174.966	1483.05	562.716	-217.926	1528.98	175.662	-271.009	1655.14	105	287.954	1427.71	879.4	298.508	1461.04	1083.23				179.005	1286.97	107.859	221.303	1389.76	41.6664
1392	0	-157.876	1313.49	971.562				-174.552	1487.73	561.891	-217.195	1535.6	175.175	-269.785	1662.02	104.867	287.627	1429.96	878.996	298.484	1462.67	1082.95				178.932	1287.14	107.962	221.257	1389.78	41.5548
1393	0	-158.505	1317.42	970.577				-174.287	1492.71	561.142	-215.746	1541.18	174.286	-268.547	1668.67	104.568	287.362	1432.36	878.624	298.336	1464.27	1082.79				178.782	1287.26	108.071	221.317	1389.87	41.6768
1394	0	-159.313	1321.44	969.465				-173.904	1497.28	560.425	-215.214	1547.54	173.657	-267.364	1674.86	104.212	287.134	1434.64	878.251	298.131	1465.83	1082.66				178.658	1287.38	108.224	221.32	1389.92	41.6383
1395	0	-159.786	1325.46	968.325				-173.668	1501.86	559.556	-214.548	1553.78	173.091	-266.175	1680.67	103.715	286.804	1437.02	877.926	297.892	1467.48	1082.57				178.53	1287.57	108.338	221.27	1389.88	41.4826
1396	0	-160.644	1329.55	967.279				-173.474	1506.21	558.608	-213.433	1559.14	172.233	-264.957	1686.25	102.94	286.522	1439.36	877.573	297.616	1469.04	1082.52				178.339	1287.73	108.557	221.361	1389.75	41.4937
1397	0	-161.541	1333.94	966.319				-173.266	1510.48	557.749	-212.206	1563.8	171.29	-263.843	1691.46	102.063	286.338	1441.6	877.222	297.37	1470.66	1082.43				178.229	1287.99	108.78	221.384	1389.8	41.4367
1398	0	-161.927	1337.97	965.12				-173.27	1514.85	556.903	-211.333	1568.9	170.311	-262.715	1696.39	101.055	286.126	1443.84	876.922	297.028	1472.18	1082.36				178.114	1288.23	108.991	221.344	1389.85	41.3089
1399	0	-162.853	1342.17	964.241				-173.109	1518.69	555.869	-210.397	1573.67	169.296	-261.623	1701.06	99.9657	285.882	1446.16	876.585	296.591	1473.79	1082.29				177.972	1288.48	109.182	221.348	1389.83	41.2086
1400	0	-163.677	1346.09	963.123				-173.213	1523.04	554.869	-209.213	1577.89	168.097	-260.579	1705.41	98.8257	285.704	1448.42	876.264	296.249	1475.44	1082.13				177.818	1288.69	109.331	221.348	1389.81	41.1789
1401	0	-164.386	1350.03	961.856				-173.121	1526.82	553.781	-208.312	1582.23	167.002	-259.456	1709.42	97.4812	285.577	1450.71	875.947	295.895	1477.02	1081.89				177.626	1288.9	109.591	221.417	1390	41.239
1402	0	-165.174	1354.16	960.87				-173.22	1530.7	552.771	-207.247	1586.56	165.898	-258.443	1713.3	96.1484	285.337	1452.87	875.597	295.433	1478.67	1081.64				177.544	1289.2	109.831	221.404	1389.87	41.1791
1403	0	-166.067	1358.16	959.77				-173.269	1534.47	551.633	-206.047	1589.83	164.571	-257.407	1717.01	94.7609	284.888	1454.67	875.221	295.163	1480.39	1081.33				177.402	1289.38	109.902	221.405	1389.77	41.1071
1404	0	-166.81	1362.07	958.62				-173.472	1538.14	550.398	-204.971	1593.54	163.26	-256.438	1720.45	93.2588	284.501	1456.57	874.837	294.521	1481.86	1080.92				177.306	1289.56	110.041	221.404	1389.74	41.0764
1405	0	-167.578	1366.02	957.251				-173.556	1541.61	549.121	-204.118	1597.26	161.941	-255.531	1723.84	91.6695	284.23	1458.56	874.485	294.003	1483.52	1080.44				177.223	1289.75	110.191	221.409	1389.74	41.0824
1406	0	-168.398	1369.72	956.102				-173.727	1545.16	547.882	-204.619	1602.05	161.407	-254.667	1727.19	90.1151	283.833	1460.66	874.143	293.51	1485.25	1080.01				177.146	1289.99	110.33	221.394	1389.65	41.002
1407	0	-169.337	1373.8	955.088				-173.9	1548.51	546.551	-204.232	1606.1	160.142	-253.768	1730.35	88.3298	283.382	1462.7	873.769	292.746	1486.82	1079.45				177.068	1290.16	110.499	221.412	1389.69	41.0093
1408	0	-170.344	1378.07	953.986				-174.034	1551.75	545.238	-203.492	1609.52	158.801	-253.003	1733.53	86.5792	283.047	1464.92	873.425	292.056	1488.53	1078.87				177.198	1290.41	110.697	221.411	1389.73	41.0221
1409	0	-171.31	1382.14	952.664				-174.198	1555.04	543.85	-202.628	1612.51	157.201	-252.243	1736.48	84.7294	282.527	1467.02	873.071	291.198	1490.27	1078.3				177.218	1290.55	110.94	221.408	1389.73	41.0028
1410	0	-172.138	1385.84	951.476				-174.305	1558.03	542.417	-201.958	1615.57	155.767	-251.484	1739.35	82.8611	282.087	1469.21	872.819	290.512	1492.22	1077.8				177.106	1290.73	110.966	221.411	1389.73	41.0221
1411	0	-173.253	1389.48	950.359				-174.438	1561.1	540.869	-201.316	1618.58	154.092	-250.878	1742.24	80.8991	281.505	1471.53	872.63	289.468	1494.1	1077.25				176.754	1290.74	110.975	221.411	1389.73	41.0233
1412	0	-174.317	1393.46	949.121				-174.426	1564.83	539.514	-199.349	1620.22	151.862	-250.225	1744.99	78.8285	280.885	1473.76	872.386	288.48	1496.16	1076.88				176.521	1290.85	111.044	221.411	1389.73	41.0231
1413	0	-175.547	1397.78	947.89				-174.45	1566.57	537.694	-198.638	1622.62	150.165	-249.718	1747.81	76.5955	280.065	1475.86	872.151	287.405	1498.24	1076.52				176.379	1290.91	111.15	221.394	1389.65	41
1414	0	-176.595	1401.76	946.568				-174.396	1568.95	535.982	-198.616	1626.06	148.768	-249.166	1750.6	74.2922	279.38	1478.14	872.001	286.214	1500.55	1076.19				176.223	1291.01	111.244	221.402	1389.71	41.0437
1415	0	-177.533	1405.58	945.421				-174.215	1571.11	534.205	-198.513	1629.35	147.323	-248.751	1753.57	72.0019	278.401	1480.18	871.894	285.07	1502.91	1075.86				176.121	1291.11	111.349	221.369	1389.6	41.0376
1416	0	-179.127	1409.73	944.284				-173.981	1573.06	532.411	-198.614	1632.62	145.926	-248.361	1756.57	69.5443	277.654	1482.63	871.843	283.82	1505.38	1075.81				176.014	1291.22	111.429	221.371	1389.53	41.019
1417	0	-180.054	1413.77	943.145				-173.737	1574.95	530.488	-198.85	1635.87	144.551	-247.993	1759.33	67.4447	276.759	1485.02	871.788	282.433	1507.89	1075.64				175.894	1291.29	111.575	221.377	1389.51	41.0197
1418	0	-181.571	1417.99	942.048				-173.387	1576.68	528.575	-199.216	1639.12	143.198	-247.785	1762.35	65.2979	275.919	1487.61	871.754	281.052	1510.64	1075.71				175.819	1291.36	111.711	221.392	1389.59	41.0213
1419	0	-182.906	1422.06	940.936				-172.986	1578.28	526.518	-199.489	1642.09	141.77	-247.628	1765.36	63.2949	274.924	1490.07	871.694	279.526	1513.39	1075.7				175.7	1291.5	111.886	221.407	1389.72	41.0559
1420	0	-184.166	1425.92	939.77				-172.514	1579.53	524.364	-199.71	1644.84	140.315	-247.376	1768.17	61.4889	273.785	1492.58	871.653	277.99	1516.21	1075.75				175.593	1291.64	112.112	221.406	1389.76	41.0689
1421	0	-185.078	1429.59	938.633				-172.025	1580.7	522.266	-200.101	1647.56	138.922	-247.238	1770.92	59.8524	272.654	1495.24	871.629	276.384	1519.16	1075.85				175.529	1291.73	112.268	221.408	1389.75	41.0066
1422	0	-186.045	1432.71	937.371				-171.529	1581.94	520.17	-200.453	1650.06	137.407	-247.085	1773.43	58.1919	271.512	1497.81	871.549	274.757	1522.08	1075.81				175.407	1291.82	112.53	221.409	1389.72	40.9971
1423	0	-187.219	1436.75	936.183				-171.291	1583.27	518.11	-200.569	1651.93	135.67	-246.821	1775.62	56.4201	270.207	1500.38	871.439	273.057	1525.09	1075.76				175.306	1291.92	112.743	221.461	1389.7	40.9646
1424	0	-187.926	1439.77	934.724				-171.151	1584.62	516.125	-199.628	1652.56	133.771	-246.413	1777.37	54.477	268.824	1502.85	871.371	271.326	1528.22	1075.62				175.289	1291.99	112.973	221.472	1389.68	40.9291
1425	0	-190.929	1445.44	933.94				-171.24	1586.29	514.22	-200.136	1654.02	131.711	-245.769	1778.5	52.0749	267.466	1505.46	871.296	269.621	1531.4	1075.51				175.314	1291.97	113.196	221.614	1389.9	40.8509
1426	0	-192.566	1450.32	932.76				-171.383	1587.73	512.306	-200.02	1654.95	129.756	-245.011	1779.17	49.1801	266.106	1508.18	871.187	267.621	1534.41	1075.32				175.257	1291.95	113.39	221.679	1388.42	40.1681
1427	0	-193.976	1454.27	931.587				-171.693	1589.52	510.419	-199.893	1655.4	127.554	-243.901	1778.9	45.8112	264.552	1510.76	871.086	265.71	1537.64	1075.1				175.309	1291.93	113.571	221.742	1389.28	40.4896
1428	0	-196.32	1458.93	930.495				-172.347	1591.63	508.651	-199.864	1655.52	125.293	-242.531	1778.1	41.989	263.068	1513.38	870.991	263.752	1541.05	1074.84				175.399	1291.93	113.737	221.835	1390.25	40.6273
1429	0	-198.053	1463.56	929.198				-173.022	1593.63	506.683	-199.534	1654.92	123.178	-241.226	1777.6	41.7485	261.487	1516	870.937	261.613	1544.33	1074.42				175.45	1291.93	113.941	221.926	1388.25	39.7028
1430	0	-199.438	1467.42	927.884				-173.788	1595.73	504.816	-197.965	1653.73	120.975	-240.226	1778.22	42.3779	259.869	1518.72	870.803	259.448	1547.77	1073.97				175.424	1291.99	114.182	221.959	1389.25	40.1699
1431	0	-201.314	1471.62	926.509				-174.322	1597.27	502.691	-198.191	1653.8	119.516	-240.064	1780.59	43.634	257.961	1521.35	870.538	257.206	1551.43	1073.55				175.358	1292.06	114.439	222.017	1388.38	39.625
1432	0	-203.68	1476.59	925.333				-174.741	1599.2	500.61	-199.138	1656.15	119.065	-237.899	1781.21	44.4763	256.112	1524.22	870.323	254.88	1554.98	1073.04				175.308	1292.13	114.706	222.075	1387.7	39.4449
1433	0	-206.366	1481.88	924.047				-174.892	1600.85	498.462	-199.904	1658.2	118.435	-235.791	1782.17	45.1211	254.083	1527.13	870.109	252.491	1558.6	1072.39				175.296	1292.26	114.992	222.022	1389.46	40.1408
1434	0	-208.187	1486.4	922.678				-174.919	1602.32	496.428	-200.592	1659.9	117.6	-234.405	1783.01	45.7676	252.062	1530.09	869.767	250.027	1562.47	1071.87				175.195	1292.31	115.31	222.001	1388.12	39.4598
1435	0	-209.968	1490.08	921.311				-174.834	1603.86	494.491	-199.733	1658.52	115.362	-234.548	1782.81	45.7404	249.962	1533.19	869.482	247.472	1566.27	1071.3				175.108	1292.46	115.659	222	1389.27	40.0661
1436	0	-212.309	1494.89	919.83				-175.144	1605.97	492.902	-196.93	1655.74	112.214	-234.711	1782.6	45.6055	247.581	1536.3	869.062	244.82	1570.24	1070.67				174.921	1292.67	116.054	221.984	1387.83	39.4406
1437	0	-216.106	1501.45	919.108				-175.223	1607.81	491.626	-194.457	1654.55	110.005	-234.357	1782.69	45.848	245.297	1539.51	868.659	242.122	1574.18	1070.09				174.765	1292.94	116.553	222.011	1389.21	40.0892
1438	0	-218.161	1506.41	918.038				-175.144	1609.88	490.448	-192.987	1656.33	109.312	-234.014	1782.66	46.1318	242.717	1542.75	868.256	239.295	1578.2	1069.54				174.612	1293.29	117.156	221.966	1390.3	40.4653
1439	0	-220.965	1511.29	917.125				-174.64	1612.49	489.281	-192.17	1658.65	108.868	-233.592	1782.7	46.3055	239.986	1546.07	867.838	236.376	1582.33	1069.06				174.55	1293.62	117.867	221.955	1390.49	40.5163
1440	0	-223.468	1516.37	916.383				-174.044	1615.26	488.316	-191.955	1662.97	109.108	-233.272	1782.83	46.4012	237.173	1549.5	867.61	233.387	1586.62	1068.62				174.422	1294.12	118.806	221.955	1387.84	39.5504
1441	0	-226.211	1521.26	915.931				-173.999	1617.96	487.622	-192.587	1668.02	110.344	-233.206	1782.82	46.4242	234.314	1552.95	867.292	230.398	1590.94	1068.18				174.237	1294.79	119.963	221.992	1387	39.4696
1442	0	-229.173	1526.19	915.836				-174.989	1620.46	487.536	-193.828	1673.24	111.769	-233.294	1782.84	46.3741	231.292	1556.47	867.067	227.355	1595.26	1067.95				174.152	1295.66	121.382	221.919	1387.05	39.5851
1443	0	-232.371	1531.06	916.147				-176.729	1621.88	487.904	-195.188	1678.04	113.082	-233.405	1782.82	46.2782	228.175	1559.86	866.937	224.122	1599.72	1067.93				173.937	1296.55	123.021	221.83	1389.17	40.5636
1444	0	-235.714	1535.7	916.838				-179.012	1622.49	488.388	-196.563	1681.75	114.102	-233.595	1782.86	46.2041	225.085	1563.2	866.949	221.059	1604.2	1068.06				174.144	1297.39	125.014	221.751	1390.29	41.1092
1445	0	-238.996	1539.86	917.787				-181.543	1622.93	489.056	-193.92	1665.81	109.292	-233.82	1782.87	46.1502	221.957	1566.63	867.132	217.959	1608.77	1068.44				174.34	1298.49	127.2	221.73	1390.44	41.6166
1446	0	-242.257	1543.71	918.959				-184.075	1623.16	489.629	-193.515	1662	108.101	-233.955	1782.82	46.0075	218.789	1569.93	867.435	214.775	1613.23	1069.06				174.165	1299.54	129.821	221.636	1390.45	42.1121
1447	0	-244.986	1546.58	920.035				-186.553	1623.39	489.954	-194.656	1663.8	108.628	-234.081	1782.73	45.9429	215.451	1573.17	867.843	211.672	1618.05	1069.92				173.716	1301.05	132.365	221.555	1388.13	41.6422
1448	0	-247.267	1549.05	920.901				-188.811	1623.5	489.969	-195.697	1665.2	109.147	-234.157	1782.8	45.8707	212.148	1576.47	868.453	208.509	1622.95	1070.87				173.465	1302.97	135.124	221.402	1387.31	41.9446
1449	0	-249.629	1551.78	921.545				-190.746	1623.43	489.753	-195.981	1665.06	109.011	-234.186	1782.82	45.8317	208.911	1579.82	869.228	205.355	1627.99	1071.83				173.063	1304.97	137.871	221.257	1387.02	42.8863
1450	0	-252.448	1555.15	922.025				-192.516	1623.78	489.527	-196.082	1664.61	108.732	-234.199	1782.74	45.8019	205.877	1583.29	870.173	202.238	1633.32	1072.62				172.877	1307.08	140.902	221.192	1387.33	43.7757
1451	0	-255.847	1559.15	922.369				-193.915	1624.6	489.339	-196.037	1664.2	108.508	-234.23	1782.77	45.8071	202.996	1586.88	871.116	198.946	1638.44	1073.38				172.794	1309.63	144.024	221.067	1387.6	44.5124
1452	0	-258.427	1562.14	922.509				-195.13	1625.61	489.047	-196.246	1665.67	108.553	-234.234	1782.71	45.8154	200.289	1590.27	872.128	195.86	1643.68	1074.06				172.735	1312.36	147.451	221.024	1388.04	45.4655
1453	0	-260.686	1564.5	922.356				-196.18	1626.81	488.815	-195.985	1665.03	108.339	-234.211	1782.78	45.8649	198.063	1592.07	872.852	192.635	1648.6	1074.58				172.891	1315.56	151.184	220.749	1388.26	46.3093
1454	0	-262.36	1565.81	921.915				-197.288	1628.45	488.711	-195.556	1664.74	107.955	-234.165	1782.71	45.846	195.048	1600.3	874.047	189.521	1653.61	1075.01				172.638	1319.12	155.077	220.701	1388.96	47.6078
1455	0	-265.894	1569.66	921.841				-198.286	1630.13	488.709	-195.355	1664.86	107.787	-234.129	1782.74	45.8811	192.686	1605.82	874.98	186.408	1658.26	1075.37				172.265	1323.16	159.265	220.491	1389.64	49.0291
1456	0	-269.38	1574.06	921.791				-199.279	1631.69	488.59	-195.28	1665.09	107.557	-234.084	1782.71	45.9136	190.54	1610.39	875.853	183.208	1662.65	1075.68				171.557	1327.84	163.604	220.217	1390.38	50.6777
1457	0	-271.872	1577.37	921.428				-200.447	1633.32	488.55	-195.287	1665.5	107.404	-234.094	1782.72	45.9172	188.601	1614.75	876.575	179.978	1666.61	1075.85				171.26	1333.07	168.514	219.972	1391.26	52.8158
1458	0	-273.091	1578.84	920.734				-201.496	1634.66	488.306	-195.237	1665.89	107.2	-234.056	1782.75	45.9239	186.897	1619.03	877.125	176.788	1670.47	1076.15				170.993	1339.3	173.734	219.573	1392.44	55.2657
1459	0	-276.557	1583.08	920.613				-202.633	1635.81	488.081	-195.19	1666.13	106.948	-234.024	1782.71	45.9155	185.196	1623.78	877.572	173.725	1674.21	1076.34				170.185	1346.02	179.288	219.058	1393.94	58.2178
1460	0	-279.314	1586.84	920.431				-203.812	1637.07	487.917	-195.178	1666.59	106.712	-234.025	1782.7	45.9186	183.423	1628.9	877.953	170.858	1677.98	1076.44				168.58	1353.64	184.97	218.433	1395.74	61.7316
1461	0	-281.844	1590.78	920.147				-204.986	1638.05	487.648	-195.236	1666.59	106.441	-234.007	1782.74	45.9119	181.714	1633.68	878.135	168.12	1681.66	1076.4				167.53	1362.19	190.985	217.631	1397.75	65.7717
1462	0	-283.934	1594.35	919.773				-206.281	1638.89	487.269	-195.3	1666.63	106.17	-233.997	1782.73	45.906	180.156	1638.23	878.082	165.75	1685.52	1076.35				166.19	1371.43	197.238	216.524	1400.06	70.841
1463	0	-285.687	1597.47	919.4				-207.631	1639.72	487.083	-195.435	1666.6	105.913	-234.007	1782.75	45.8876	178.517	1643.07	878.056	163.445	1689.28	1076.21				163.548	1379.01	204.009	215.188	1403.23	76.6752
1464	0	-287.38	1600.12	919.033				-208.842	1640.32	486.683	-195.611	1666.61	105.694	-234.036	1782.79	45.8965	177	1647.69	878.051	161.299	1692.87	1075.97				161.685	1389.15	210.827	213.751	1407.42	83.5807
1465	0	-288.992	1603.24	918.938				-210.234	1641.13	486.408	-195.832	1666.67	105.522	-234.055	1782.72	45.8451	175.647	1652.21	878.042	159.092	1696.5	1075.7				159.587	1399.58	217.403	211.766	1412.48	91.0073
1466	0	-291.244	1606.7	919.286				-211.498	1641.55	486.145	-195.934	1666.53	105.307	-234.075	1782.73	45.8192	174.487	1656.73	877.964	156.989	1699.85	1075.32				157.181	1410.05	223.778	209.791	1419.24	98.8855
1467	0	-292.176	1611.46	918.823				-212.748	1642.12	485.961	-196.145	1666.45	105.162	-234.123	1782.73	45.7943	173.503	1660.81	877.91	155.135	1703.27	1074.85				154.721	1421.13	229.543	207.604	1426.93	105.649
1468	0	-293.748	1614.22	918.91				-213.953	1642.71	485.874	-196.48	1666.49	105.033	-234.116	1782.7	45.7468	172.531	1664.64	877.882	153.295	1706.57	1074.42				151.555	1431.14	235.079	205.564	1436.88	109.71
1469	0	-295.39	1617.03	918.949				-215.227	1643.34	485.739	-197.13	1667.12	105.038	-234.139	1782.63	45.7214	171.578	1667.35	878.211	151.526	1709.98	1073.88				147.846	1441.37	239.354	203.295	1449.68	113.811
1470	0	-296.783	1619.59	919.08				-216.253	1643.73	485.696	-197.382	1667.42	105.09	-234.132	1782.68	45.7098	170.574	1669.13	878.495	149.882	1713.41	1073.43				145.012	1453.89	241.358	200.484	1464.63	116.959
1471	0	-298.197	1622.53	919.193				-217.3	1644.5	485.635	-197.436	1667.37	105.034	-234.131	1782.68	45.6845	169.62	1671.92	879.029	148.385	1716.93	1073.09				141.901	1467.47	241.198	197.823	1480.82	117.44
1472	0	-299.554	1625.38	919.304				-218.29	1645.18	485.572	-197.452	1667.14	104.927	-234.155	1782.69	45.6885	168.524	1674.78	879.45	147.094	1720.6	1072.77				139.264	1482.39	240.019	194.923	1497.95	116.572
1473	0	-300.745	1628.36	919.588				-219.113	1645.98	485.682	-197.208	1666.65	104.819	-234.146	1782.66	45.6701	167.507	1677.44	880.177	145.989	1724.12	1072.44				137.423	1498.09	237.803	191.977	1516.5	114.195
1474	0	-301.845	1630.42	919.619				-219.859	1646.72	485.678	-197.406	1666.78	104.832	-234.157	1782.6	45.6341	166.43	1679.95	881.058	144.979	1727.59	1072.2				135.223	1514.11	234.285	188.912	1536.32	110.638
1475	0	-302.961	1632.64	919.748				-220.621	1647.61	485.771	-197.508	1666.88	104.844	-234.226	1782.67	45.6039	165.427	1682.28	881.927	144.152	1731.01	1071.85				133.549	1531.19	229.877	186.554	1558.1	106.498
1476	0	-303.892	1634.86	919.898				-221.197	1648.51	485.885	-197.172	1666.5	104.763	-234.222	1782.68	45.6252	164.453	1684.42	882.707	143.634	1734.28	1071.5				132.937	1549.5	224.403	184.123	1580.97	101.639
1477	0	-304.776	1636.73	920.057				-221.64	1649.46	485.937	-197.404	1666.54	104.861	-234.221	1782.71	45.575	163.363	1686.5	883.517	143.169	1737.34	1071.28				131.898	1568.43	218.216	182.15	1605.07	96.4491
1478	0	-305.714	1638.85	920.365				-222.136	1650.66	486.138	-197.58	1666.92	104.939	-234.219	1782.67	45.62	162.434	1688.54	884.262	142.933	1740.44	1071.03				130.262	1587.45	211.224	180.684	1630.56	91.1582
1479	0	-306.37	1640.8	920.596				-222.35	1651.69	486.262	-197.562	1666.84	104.999	-234.229	1782.67	45.625	161.721	1690.89	884.903	142.795	1743.45	1070.69				129.843	1607.45	204.068	179.839	1656.85	85.9193
1480	0	-306.669	1643.45	920.681				-222.596	1652.81	486.271	-197.6	1666.83	105.067	-234.222	1782.69	45.5403	160.972	1693.08	885.531	142.739	1746.28	1070.31				130.026	1628.2	196.638	179.204	1683.66	80.7237
1481	0	-306.875	1646.29	920.915				-222.748	1654.11	486.431	-197.609	1666.85	105.098	-234.229	1782.61	45.6058	160.518	1695.6	886.033	142.85	1749.21	1069.82				130.351	1649.26	189.005	179.248	1710.74	75.8444
1482	0	-306.959	1649.78	921.119				-222.854	1655.38	486.605	-197.626	1666.95	105.166	-234.241	1782.61	45.6125	160.032	1698.21	886.408	142.918	1751.91	1069.39				131.3	1670.74	181.548	179.353	1737.66	71.1784
1483	0	-306.897	1653.27	921.246				-222.813	1656.65	486.702	-197.636	1667.13	105.126	-234.241	1782.61	45.634	159.925	1701.15	886.682	143.536	1755.12	1068.98				132.52	1692.59	174.418	180	1764.64	67.0654
1484	0	-306.754	1656.76	921.307				-222.691	1657.92	486.733	-197.504	1666.94	105.219	-234.222	1782.67	45.625	160.053	1704.22	886.94	144.015	1758.12	1068.47				134.636	1714.99	167.473	180.738	1791.22	63.4045
1485	0	-306.448	1660.36	921.402				-222.407	1659.29	486.798	-197.451	1667.02	105.308	-234.223	1782.68	45.6276	160.259	1707.63	887.134	144.569	1761.4	1067.9				137.357	1737.48	160.72	182.439	1818.06	60.524
1486	0	-306.162	1664.14	921.461				-222.142	1660.85	486.826	-197.328	1666.98	105.356	-234.188	1782.64	45.6294	160.77	1711.17	887.31	144.879	1764.48	1067.56				139.089	1759.26	154.57	184.546	1844.85	58.427
1487	0	-305.777	1667.9	921.606				-221.779	1662.39	486.941	-197.241	1667.15	105.439	-234.199	1782.63	45.6178	161.446	1714.93	887.476	145.435	1768.07	1066.79				140.262	1780.15	148.908	187.015	1871.21	57.1655
1488	0	-304.974	1670.9	921.434				-221.43	1664.11	487.043	-197.122	1667.14	105.468	-234.21	1782.66	45.6623	162.306	1718.96	887.595	145.873	1771.55	1066.37				142.208	1800.97	143.843	189.622	1897.06	56.6319
1489	0	-304.116	1673.66	921.229				-221.024	1665.57	487.111	-197.01	1667.35	105.56	-234.2	1782.64	45.6789	163.366	1723	887.622	146.332	1775.26	1065.76				145.464	1822.16	139.785	192.369	1922.29	56.8487
1490	0	-303.274	1677.6	921.372				-220.417	1667.21	487.301	-196.878	1667.42	105.661	-234.194	1782.61	45.6694	164.427	1727.19	887.453	147.059	1779.37	1065.26				148.714	1842.61	136.309	195.215	1946.63	57.8767
1491	0	-302.489	1681.65	921.514				-219.867	1668.96	487.489	-196.613	1667.31	105.699	-234.176	1782.63	45.676	165.55	1731.47	887.177	147.616	1783.6	1064.71				151.965	1862.35	133.472	197.597	1969.56	59.204
1492	0	-301.572	1685.66	921.615				-219.184	1670.66	487.637	-196.42	1667.32	105.793	-234.196	1782.64	45.6837	166.684	1735.88	886.684	148.474	1788.19	1064.27				154.429	1880.41	130.837	200.256	1991.61	61.2443
1493	0	-300.258	1688.43	921.639				-218.363	1672.36	487.764	-195.896	1665.79	105.705	-234.207	1782.65	45.6837	167.727	1740.33	886.08	149.26	1792.94	1063.99				157.265	1897.43	129.009	202.489	2011.81	63.3219
1494	0	-298.833	1691.22	921.7				-217.432	1674.07	487.929	-195.794	1667.04	105.879	-234.195	1782.66	45.7024	168.836	1744.89	885.184	150.354	1798.07	1063.66				160.272	1913.01	127.668	204.134	2029.64	65.3775
1495	0	-297.369	1694.24	921.842				-216.462	1676.02	488.175	-195.872	1667.77	106.183	-234.243	1782.67	45.717	169.863	1749.54	884.059	151.513	1803.35	1063.5				161.997	1925.96	126.246	205.505	2045.08	67.2273
1496	0	-295.808	1697.39	921.972				-215.393	1678.09	488.409	-195.635	1667.91	106.405	-234.189	1782.66	45.7034	170.838	1754.3	882.673	152.577	1808.86	1063.38				164.25	1937.48	125.84	206.769	2057.34	69.356
1497	0	-293.636	1700.21	922.347				-214.28	1680.19	488.766	-195.381	1668.02	106.593	-234.23	1782.72	45.7258	171.929	1759.44	881.144	154.004	1814.56	1063.27				165.273	1946.8	125.825	208.187	2066.53	70.6408
1498	0	-291.229	1702.97	922.679				-212.932	1682.24	489.08	-195.062	1668.05	106.839	-234.256	1782.69	45.703	173.066	1764.79	879.666	155.712	1820.7	1063.08				166.003	1953.28	125.099	209.247	2072.57	71.0114
1499	0	-288.848	1705.72	923.033				-211.609	1684.28	489.416	-195.123	1668.6	107.333	-234.256	1782.68	45.7217	174.404	1770.42	878.36	157.045	1826.58	1062.93				165.833	1956.34	123.894	209.636	2075.35	69.6773
1500	0	-286.529	1708.8	923.534				-210.349	1686.64	489.898	-194.358	1668.23	107.408	-234.225	1782.72	45.7017	175.89	1776.48	877.36	158.891	1832.73	1062.85				165.188	1956.7	122.148	209.69	2075.77	66.4293
1501	0	-284.02	1711.65	923.84				-208.898	1688.77	490.187	-193.983	1668.12	107.693	-234.23	1782.71	45.6908	177.47	1782.83	876.543	160.547	1839.02	1062.72				164.36	1955.93	120.229	209.043	2076.43	63.0426
1502	0	-281.294	1714.5	924.417				-207.231	1690.91	490.746	-193.711	1668.12	107.918	-234.221	1782.71	45.6988	179.051	1789.37	875.92	162.408	1845.43	1062.54				163.813	1957.3	119.354	208.37	2077.58	60.2227
1503	0	-278.763	1717.84	924.889				-205.759	1693.54	491.2	-193.665	1669	108.669	-234.245	1782.73	45.7278	180.824	1796.24	875.448	164.605	1852.04	1062.52				164.385	1960.83	118.989	207.938	2078.65	58.2325
1504	0	-275.965	1720.88	925.32				-204.02	1695.86	491.612	-193.574	1669.57	109.197	-234.255	1782.75	45.7472	182.746	1803.33	875.377	166.841	1858.84	1062.51				165.351	1963.37	118.668	207.55	2079.46	55.6956
1505	0	-273.281	1724.41	925.86				-202.394	1698.68	492.135	-193.292	1669.8	109.586	-234.269	1782.72	45.7836	184.798	1810.72	875.539	169.182	1865.54	1062.47				165.306	1964.57	118.453	207.695	2079.54	53.6198
1506	0	-270.399	1727.72	926.201				-200.571	1701.28	492.457	-193.042	1669.75	109.944	-234.262	1782.71	45.7878	186.715	1817.99	875.971	171.551	1872.33	1062.46				165.991	1966	118.593	207.636	2079.48	52.4388
1507	0	-267.388	1730.75	926.479				-198.618	1703.59	492.717	-192.814	1670.04	110.233	-234.225	1782.67	45.7797	188.72	1825.29	876.808	173.87	1879.01	1062.43				166.382	1967.4	118.493	207.965	2082.44	52.1484
1508	0	-264.325	1733.83	926.853				-196.613	1705.96	493.073	-192.249	1670.79	110.899	-234.222	1782.67	45.7834	190.908	1832.63	877.911	176.353	1885.72	1062.51				166.347	1968.75	118.034	208.426	2085.96	52.44
1509	0	-261.435	1737.39	927.463				-194.782	1708.8	493.665	-191.438	1669.49	111.237	-234.215	1782.68	45.8427	193.098	1839.8	879.213	178.746	1892.15	1062.55				166.579	1969.96	117.84	208.558	2087.2	52.4568
1510	0	-258.462	1740.95	927.911				-192.867	1711.65	494.094	-191.057	1669.51	111.751	-234.194	1782.75	45.8713	195.527	1846.87	880.552	181.3	1898.43	1062.6				166.98	1970.91	117.853	208.581	2087.2	51.9658
1511	0	-255.177	1743.93	928.197				-190.641	1713.92	494.363	-190.597	1669.71	112.4	-234.159	1782.75	45.906	197.969	1853.78	881.952	183.749	1904.41	1062.81				167.088	1971.83	117.725	208.489	2087.1	51.7124
1512	0	-252.034	1747.34	928.785				-188.557	1716.61	494.933	-190.283	1670.15	113.151	-234.093	1782.77	45.9609	200.929	1860.9	883.2	186.153	1910.15	1063.01				167.43	1973.35	117.488	208.516	2087.48	51.4765
1513	0	-248.657	1750.42	929.368				-186.238	1718.97	495.498	-190.103	1671.99	114.187	-234.051	1782.75	46.0066	203.757	1867.51	884.37	188.729	1915.79	1063.17				168.182	1974.62	117.549	208.435	2087.75	51.2574
1514	0	-245.568	1753.89	930.082				-184.208	1721.73	496.194	-190.627	1671.5	115.44	-233.978	1782.76	46.0189	206.626	1873.82	885.33	191.231	1921.24	1063.43				168.27	1975.25	117.515	208.378	2087.76	51.0563
1515	0	-242.273	1756.6	930.728				-181.972	1723.73	496.822	-190.304	1671.95	116.942	-233.947	1782.77	46.0325	209.583	1879.9	886.198	193.798	1926.58	1063.82				167.483	1975.07	117.033	208.396	2087.77	50.9381
1516	0	-239.5	1760.37	931.945				-180.258	1726.79	498.02	-190.035	1672.51	118.111	-233.904	1782.75	46.0435	212.548	1885.69	886.92	196.349	1931.83	1064.37				167.477	1975.38	116.875	208.36	2087.84	50.8191
1517	0	-236.782	1763.65	933.016				-178.598	1729.35	499.073	-189.978	1672.34	119.44	-233.864	1782.71	46.0209	215.484	1891.25	887.502	199.007	1937.02	1065.07				167.362	1975.4	116.618	208.317	2087.94	50.7663
1518	0	-233.31	1766.92	934.319				-176.885	1731.77	500.605	-189.743	1671.69	120.788	-234.023	1782.65	45.9068	218.333	1896.54	888.033	201.633	1942.14	1065.93				167.514	1975.8	116.387	208.322	2088.01	50.6835
1519	0	-229.83	1769.68	935.478				-175.163	1733.69	501.993	-189.455	1672.74	122.065	-234.059	1782.58	45.7736	221.107	1901.51	888.506	204.219	1947.27	1066.98				167.563	1975.91	116.175	208.299	2087.91	50.5709
1520	0	-226.604	1772.87	936.902				-173.962	1736.5	503.728	-189.185	1673.2	124.034	-234.274	1782.49	45.6844	223.755	1906.15	888.984	206.949	1952.38	1068.22				167.558	1975.91	115.957	208.349	2087.8	50.4215
1521	0	-223.586	1776.21	938.608				-172.71	1739.18	505.751	-188.959	1673.74	126.022	-234.594	1782.32	45.5434	226.255	1910.59	889.518	209.716	1957.47	1069.61				167.805	1976.03	115.875	208.33	2087.99	50.4257
1522	0	-220.638	1779.49	940.592				-171.509	1741.88	507.8	-188.831	1674.45	128.059	-234.841	1781.9	45.3998	228.671	1914.68	890.009	212.324	1962.44	1071				168.066	1976.08	115.836	208.316	2088.02	50.3406
1523	0	-217.497	1782.31	942.793				-170.618	1745.17	509.883	-188.154	1675.23	129.955	-235.011	1781.45	45.096	230.903	1918.66	890.623	214.938	1967.31	1072.46				168.487	1976.23	115.807	208.313	2088	50.301
1524	0	-214.657	1785.08	944.963				-169.584	1748.4	511.91	-188.032	1676.67	132.405	-235.253	1781.03	44.8967	232.96	1922.39	891.239	217.46	1971.97	1073.82				168.561	1976.1	115.613	208.316	2087.98	50.2467
1525	0	-211.918	1787.67	947.169				-168.639	1751.71	513.888	-187.728	1677.89	134.916	-235.624	1780.83	44.787	235.029	1926.01	891.864	219.889	1976.46	1075.15				168.98	1976.34	115.686	208.316	2087.98	50.2447
1526	0	-209.519	1790.49	949.602				-168.01	1755.38	516.094	-187.28	1678.99	137.291	-235.834	1780.56	44.8214	236.808	1929.55	892.57	222.225	1980.67	1076.44				169.131	1976.32	115.593	208.309	2087.93	50.2287
1527	0	-207.564	1793.75	952.009				-167.075	1758.67	517.984	-186.469	1680.28	139.382	-235.992	1780.44	44.9059	238.582	1933.27	893.414	224.36	1984.82	1077.59				169.244	1976.24	115.365	208.301	2087.89	50.2188
1528	0	-205.547	1796.83	954.373				-166.641	1762.52	520.069	-185.664	1682.3	141.675	-236.081	1780.03	44.8945	240.127	1937.54	894.199	226.453	1988.86	1078.8				169.609	1976.33	115.419	208.301	2087.9	50.2068
1529	0	-203.307	1799.42	956.715				-166.072	1766.31	522.034	-185.791	1684.15	144.2	-235.995	1779.76	45.0856	241.799	1940.69	895.106	228.523	1992.86	1080.01				169.765	1976.27	115.32	208.303	2087.9	50.1567
1530	0	-201.116	1801.71	958.952				-165.961	1770.83	524.221	-184.266	1685.87	145.936	-235.879	1779.73	45.4159	243.511	1943.94	895.964	230.546	1996.86	1081.17				169.877	1976.19	115.206	208.325	2087.99	50.1832
1531	0	-199.128	1804.32	961.152				-165.618	1774.92	526.11	-183.852	1687.8	147.89	-235.714	1779.69	45.7382	245.072	1947.01	896.761	232.506	2000.81	1082.27				169.971	1976.11	115.097	208.324	2088.03	50.1806
1532	0	-197.239	1807.11	963.318				-165.405	1779.12	527.768	-183.365	1689.93	150.044	-235.504	1779.81	46.0699	246.586	1949.98	897.488	234.365	2004.61	1083.3				170.087	1976.04	115	208.295	2088.13	50.1701
1533	0	-195.309	1809.48	965.354				-165.536	1783.84	529.665	-182.934	1691.85	152.093	-235.277	1780	46.5692	248.071	1953.11	898.135	236.129	2008.33	1084.27				170.1	1975.98	114.911	208.328	2088.05	50.154
1534	0	-193.628	1811.87	967.306				-165.62	1788.73	531.302	-182.275	1693.28	154.435	-234.964	1780.17	46.9854	249.481	1956.08	898.762	237.734	2011.94	1085.13				170.345	1976.08	114.796	208.295	2088.13	50.1542
1535	0	-192.108	1814.5	969.197				-165.728	1793.51	532.874	-181.718	1695.4	156.175	-234.622	1780.52	47.5927	250.72	1959.11	899.179	239.45	2015.54	1085.82				170.506	1976.17	114.75	208.286	2088.12	50.1603
1536	0	-190.441	1817.16	970.986				-166.113	1798.61	534.284	-180.914	1697.45	157.922	-234.231	1780.86	48.2532	251.98	1962.03	899.402	240.982	2019.02	1086.49				170.494	1976.18	114.655	208.272	2088.04	50.1342
1537	0	-188.899	1819.91	972.655				-166.789	1804.47	535.806	-179.966	1699.32	159.997	-233.826	1781.19	49.1664	253.226	1965.25	899.526	242.496	2022.42	1087.06				170.563	1976.18	114.606	208.257	2087.96	50.1013
1538	0	-187.607	1822.67	974.167				-167.472	1810.11	536.997	-179.783	1701.69	161.699	-233.512	1781.78	49.9572	254.316	1968.5	899.671	243.923	2025.76	1087.58				170.199	1975.93	114.442	208.264	2087.98	50.1803
1539	0	-185.308	1824.26	975.366				-168.204	1815.68	538.093	-177.788	1702.03	163.171	-233.239	1782.42	50.9259	255.457	1971.65	899.773	245.309	2029.07	1088.06				170.139	1975.97	114.39	208.249	2087.93	50.1657
1540	0	-182.851	1825.42	976.413				-168.845	1821.41	539.058	-178.842	1705.97	165.806	-233.041	1783.25	51.943	257.053	1973.57	899.787	246.684	2032.24	1088.52				170.101	1976.07	114.289	208.212	2088.04	50.2214
1541	0	-182.082	1828.59	977.728				-169.633	1827.4	539.902	-178.516	1709.09	167.451	-232.987	1784.49	52.8482	257.83	1977.53	899.881	247.915	2035.38	1088.97				169.968	1976.13	114.216	208.206	2088.05	50.2505
1542	0	-180.881	1831.03	978.73				-170.464	1833.52	540.745	-178.338	1711.92	169.245	-233.144	1786.09	53.9559	258.656	1981.2	899.966	249.299	2038.51	1089.36				169.887	1976.25	114.16	208.159	2088.11	50.3319
1543	0	-179.003	1833.05	979.363				-171.308	1839.38	541.46	-178.784	1715.65	170.676	-233.576	1788.48	55.0971	259.681	1984.35	899.997	250.553	2041.62	1089.77				169.637	1976.33	113.971	208.166	2088.1	50.4063
1544	0	-178.298	1835.93	980.405				-172.604	1845.82	542.057	-179.004	1719.49	171.942	-234.147	1791.56	56.0459	260.793	1987.43	900.042	251.876	2044.53	1090.13				169.317	1976.42	113.852	208.146	2088	50.4588
1545	0	-177.761	1839.55	981.357				-173.578	1851.57	542.68	-179.501	1723.91	172.624	-235.035	1795.3	56.8145	261.843	1990.42	900.001	253.225	2047.44	1090.47				169.008	1976.59	113.7	208.14	2087.98	50.5477
1546	0	-178.431	1844.33	981.992				-174.468	1856.67	543.282	-180.376	1728.78	172.996	-236.693	1800.66	57.3256	262.769	1993.34	899.92	254.51	2050.17	1090.73				168.683	1976.66	113.718	208.093	2088.04	50.6472
1547	0	-178.063	1847.72	982.33				-175.251	1861.37	543.87	-182.03	1734.96	173.186	-238.843	1806.71	58.0144	263.732	1996.2	899.821	255.865	2052.8	1090.98				168.329	1976.82	113.554	208.073	2088	50.7473
1548	0	-177.238	1850.86	982.701				-176.004	1865.86	544.302	-184.03	1741.43	173.077	-241.266	1814.03	58.2447	264.698	1998.97	899.758	257.123	2055.31	1091.19				168.243	1977.26	113.505	208.051	2087.89	50.7148
1549	0	-176.001	1853.46	982.946				-177.022	1870.62	544.891	-186.243	1748.81	172.619	-244.034	1822.23	58.1996	265.693	2001.86	899.627	258.477	2057.8	1091.41				168.212	1977.58	113.486	208.053	2087.86	50.7951
1550	0	-174.584	1855.85	983.138				-177.643	1874.59	545.367	-188.624	1756.65	171.314	-247.369	1831.66	58.1543	266.56	2004.7	899.46	259.717	2060.24	1091.68				168.157	1977.8	113.639	208.035	2087.78	50.8239
1551	0	-173.651	1858.48	983.145				-178.325	1878.69	545.866	-191.747	1765.28	170.371	-251.184	1842.32	58.1857	267.4	2007.54	899.421	260.944	2062.6	1091.94				168.111	1978.02	113.681	208.023	2087.72	50.8296
1552	0	-172.727	1861.27	983.173				-178.878	1882.51	546.244	-195.33	1775.03	169.494	-254.765	1853.19	57.8245	268.244	2010.42	899.377	262.124	2064.9	1092.23				167.822	1978.14	113.529	208.041	2087.81	50.8974
1553	0	-171.605	1863.9	983.251				-179.271	1886.27	546.543	-197.443	1784.7	167.058	-258.732	1864.89	57.4113	269.129	2013.29	899.436	263.254	2067.28	1092.57				167.703	1978.26	113.513	208.023	2087.78	50.938
1554	0	-170.932	1866.65	983.245				-179.517	1889.92	546.895	-201.561	1795.52	165.698	-262.924	1877.63	56.9931	269.955	2016.17	899.387	264.386	2069.64	1092.95				167.403	1978.2	113.391	208.024	2087.77	50.9574
1555	0	-170.151	1869.7	983.356				-179.938	1894.23	547.302	-205.952	1807.94	164.914	-267.026	1890.65	56.7466	270.701	2019.07	899.343	265.342	2071.95	1093.39				167.357	1978.34	113.43	208.011	2087.69	50.9899
1556	0	-169.039	1872.08	983.215				-180.203	1898.56	547.501	-208.405	1817.55	163.21	-270.558	1903.63	56.8207	271.417	2022.09	899.302	266.275	2074.25	1093.86				167.343	1978.55	113.466	208.012	2087.71	51.0161
1557	0	-168.165	1874.59	983.061				-180.534	1903.39	547.917	-210.03	1826.48	161.409	-274.666	1917.8	57.7958	272.061	2025.05	899.234	267.249	2076.62	1094.31				167.234	1978.69	113.465	207.988	2087.63	51.055
1558	0	-167.215	1876.88	982.847				-180.829	1908.46	548.148	-213.653	1838.54	160.794	-278.915	1932.49	59.4738	272.622	2028.04	899.184	268.132	2078.98	1094.81				167.123	1978.8	113.452	208.014	2087.71	51.0978
1559	0	-166.294	1879.04	982.611				-181.056	1913.71	548.377	-217.422	1852.13	160.746	-283.169	1947.28	61.5899	273.077	2031.09	899.192	268.844	2081.26	1095.37				167.051	1978.86	113.454	208.004	2087.73	51.154
1560	0	-165.462	1881.2	982.366				-181.371	1919.58	548.794	-220.661	1864.93	160.822	-287.309	1961.91	63.9841	273.471	2034.16	899.068	269.557	2083.57	1095.87				166.898	1978.85	113.509	208.001	2087.72	51.1345
1561	0	-164.639	1883.09	982.193				-181.7	1926.05	549.101	-223.677	1877.83	160.857	-291.43	1976.01	66.3866	273.848	2037.25	898.982	270.168	2085.82	1096.31				167.112	1979.22	113.64	208.012	2087.73	51.1668
1562	0	-163.948	1885.2	982.041				-181.735	1932.3	549.299	-226.02	1890.23	161.064	-295.275	1989.88	68.8441	274.205	2040.33	898.953	270.682	2088.07	1096.75				167.008	1979.29	113.636	208.011	2087.74	51.181
1563	0	-163.489	1887.49	981.902				-182.457	1939.68	550.087	-228.909	1903.79	161.941	-298.928	2003.32	71.3816	274.473	2043.46	898.957	271.13	2090.33	1097.16				166.925	1979.42	113.644	208.027	2087.81	51.1935
1564	0	-162.993	1889.66	981.757				-182.864	1946.9	550.326	-230.293	1915.44	161.933	-302.201	2016.2	73.7127	274.645	2046.6	898.845	271.453	2092.6	1097.51				166.812	1979.42	113.625	208.012	2087.76	51.1751
1565	0	-162.496	1891.57	981.565				-182.984	1953.91	550.396	-231.543	1927.16	162.336	-304.875	2028.49	75.7976	274.791	2049.75	898.85	271.738	2094.87	1097.9				166.766	1979.56	113.673	208.014	2087.75	51.1978
1566	0	-162.162	1893.65	981.382				-184.014	1962.19	551.259	-232.601	1938.87	162.766	-307.43	2040.77	77.9341	274.866	2052.83	898.805	271.979	2097.22	1098.29				166.732	1979.66	113.683	208.011	2087.74	51.1814
1567	0	-162.042	1895.83	981.275				-184.83	1970.16	552.033	-233.635	1950.84	163.431	-309.355	2052.74	79.8069	274.922	2055.85	898.819	272.13	2099.54	1098.68				166.624	1979.72	113.673	208.011	2087.74	51.1804
1568	0	-162.056	1898.18	981.143				-185.942	1978.77	552.555	-234.285	1962.42	163.941	-310.787	2064.75	81.4561	274.832	2058.8	898.742	272.265	2101.89	1099.09				166.6	1979.82	113.687	208.011	2087.74	51.1806
1569	0	-162.052	1900.61	980.916				-186.556	1986.3	553.326	-235.005	1974.21	164.715	-311.728	2076.65	83.0705	274.821	2061.74	898.629	272.359	2104.15	1099.44				166.571	1979.91	113.697	208.021	2087.77	51.2058
1570	0	-161.961	1903.14	980.58				-187.413	1994.49	554.271	-235.313	1985.55	165.382	-312.122	2088.8	84.4523	274.721	2064.59	898.575	272.409	2106.41	1099.75				166.49	1979.99	113.723	208.023	2087.81	51.2101
1571	0	-161.689	1905.32	980.313				-188.333	2002.88	555.089	-235.999	1997.19	166.094	-312.019	2100.87	85.6037	274.533	2067.27	898.435	272.462	2108.66	1100.11				166.448	1980.08	113.732	208.021	2087.8	51.1996
1572	0	-161.679	1907.86	980.323				-189.128	2011.09	555.961	-236.296	2008.45	166.838	-311.683	2113.43	86.6997	274.406	2070	898.304	272.586	2110.86	1100.39				166.396	1980.21	113.799	208.021	2087.78	51.2077
1573	0	-161.633	1910.14	979.482				-189.327	2018.48	556.16	-236.916	2020.08	167.675	-310.599	2125.93	87.6932	274.257	2072.74	898.192	272.684	2112.94	1100.62				166.315	1980.28	113.798	208.014	2087.76	51.2014
1574	0	-162.213	1913.51	979.673				-190.152	2026.96	557.391	-237.342	2031.49	168.361	-309.504	2138.83	88.5572	274.116	2075.46	898.098	272.918	2115.01	1100.81				166.295	1980.39	113.84	208.014	2087.75	51.2
1575	0	-163.533	1918.71	979.182				-190.973	2035.52	557.738	-237.971	2043.14	169.301	-308.146	2151.67	89.4305	273.999	2078.08	898.021	273.098	2117.01	1100.96				166.204	1980.44	113.837	208.011	2087.75	51.1813
1576	0	-164.807	1923.66	979.331				-191.748	2043.83	558.726	-238.469	2054.57	170.088	-306.806	2164.92	90.3557	273.85	2080.64	897.97	273.265	2118.94	1101.11				166.154	1980.53	113.85	208.014	2087.75	51.1994
1577	0	-165.799	1928.36	979.337				-192.241	2051.89	559.569	-239.052	2066.07	170.805	-305.189	2178.1	91.2626	273.634	2083.17	897.929	273.447	2120.82	1101.23				166.22	1980.76	113.961	208.021	2087.79	51.1964
1578	0	-166.657	1932.83	979.22				-192.6	2059.71	560.29	-239.612	2077.45	171.561	-303.64	2191.19	92.2381	273.588	2085.69	897.934	273.625	2122.64	1101.28				166.25	1980.93	114.046	208.018	2087.79	51.179
1579	0	-167.388	1937.2	979.007				-192.831	2067.44	560.916	-240.39	2089.11	172.36	-302.122	2204.32	93.3085	273.432	2088.15	897.866	273.803	2124.38	1101.35				166.238	1981.05	114.076	208.018	2087.78	51.1768
1580	0	-168.28	1941.84	978.801				-193.224	2075.44	561.548	-241.038	2100.64	173.119	-300.633	2217.25	94.4571	273.282	2090.65	897.856	273.955	2126.03	1101.38				166.095	1981.14	114.117	208.023	2087.77	51.155
1581	0	-168.557	1945.54	978.31				-193.002	2082.5	561.895	-241.713	2112.02	174.002	-299.418	2230.29	95.7488	273.226	2093.08	897.848	274.175	2127.77	1101.41				166.017	1981.24	114.136	208.023	2087.78	51.1427
1582	0	-169.043	1949.38	977.768				-192.989	2089.7	562.192	-242.447	2123.42	174.753	-298.279	2242.82	97.0332	273.159	2095.41	897.808	274.285	2129.81	1101.54				165.948	1981.43	114.221	208.02	2087.77	51.1243
1583	0	-169.338	1952.84	976.987				-192.784	2096.51	562.249	-243.098	2134.54	175.393	-297.42	2255.26	98.4316	273.124	2097.84	897.827	274.294	2132.23	1101.77				165.915	1981.54	114.268	208.034	2087.84	51.146
1584	0	-169.52	1956.22	976.137				-192.467	2103.25	562.237	-243.459	2145.34	175.975	-296.65	2267.16	99.776	272.908	2099.98	897.728	274.251	2134.65	1101.77				165.857	1981.7	114.374	208.021	2087.78	51.0779
1585	0	-169.804	1959.53	975.123				-192.252	2109.92	562.061	-244.056	2156.19	176.669	-296.242	2278.86	101.306	272.787	2102.53	897.784	274.438	2135.44	1101.35				165.791	1981.8	114.409	208.036	2087.83	51.0794
1586	0	-169.823	1962.53	974.05				-191.771	2116.28	561.826	-244.314	2166.54	177.186	-296.05	2290.16	102.782	272.68	2104.93	897.757	274.472	2136.82	1101.24				165.638	1981.88	114.421	208.042	2087.88	51.0383
1587	0	-169.971	1965.62	972.915				-191.42	2122.73	561.529	-244.364	2176.49	177.455	-295.897	2300.76	104.05	273.182	2107.18	897.667	274.41	2138.42	1101.15				165.588	1982.03	114.488	208.075	2087.99	51.0346
