# Supplementary material for: A Brake-Based Overground Gait Rehabilitation Device for Altering Propulsion Impulse Symmetry
Source: Sensors (Basel). 2021 Oct 5;21(19):6617. doi: 10.3390/s21196617 (PMC8512803; doi:10.3390/s21196617)
Supplement: Supplementary file 1 [file sensors-21-06617-s001.zip › GPT animations/code and data/stroke_data/Trajectory/TR 36.csv]

Trajectories
100
		BDP031:LTroc			BDP031:LIliac			BDP031:LKnee			BDP031:LAnkle			BDP031:LToe			BDP031:RTroc			BDP031:RIliac			BDP031:RKnee			BDP031:RAnkle			BDP031:RToe
Frame	Sub Frame	X	Y	Z	X	Y	Z	X	Y	Z	X	Y	Z	X	Y	Z	X	Y	Z	X	Y	Z	X	Y	Z	X	Y	Z	X	Y	Z
		mm	mm	mm	mm	mm	mm	mm	mm	mm	mm	mm	mm	mm	mm	mm	mm	mm	mm	mm	mm	mm	mm	mm	mm	mm	mm	mm	mm	mm	mm
572	0	-204.421	-1028.6	934.655	-126.81	-1065.22	1140.91	-230.904	-865.299	531.974	-297.182	-782.802	154.863	-358.124	-666.862	99.6435	246.625	-903.476	874.047	239.398	-869.074	1081.55				143.068	-1035.99	87.6758	186.567	-934.913	21.6349
573	0	-205.163	-1023.15	933.56	-128.052	-1061.91	1140.11	-231.218	-859.205	531.739	-297.514	-774.503	155.327	-356.636	-657.431	99.5945	246.21	-900.848	874.054	239.21	-867.074	1081.49				142.974	-1035.82	87.7202	186.563	-934.816	21.4827
574	0	-206.114	-1018.04	932.631	-129.204	-1058.26	1139.22	-231.42	-852.95	531.144	-297.816	-766.174	155.344	-297.873	-766.427	155.617	246.187	-898.041	873.908	238.828	-864.88	1081.38				142.913	-1035.66	87.8173	186.727	-934.894	21.5716
575	0	-207.32	-1013.41	931.666	-130.472	-1054.78	1138.28	-231.501	-846.879	530.537	-297.998	-758.026	155.349	-298.129	-758.214	155.557	245.681	-895.49	873.695	238.431	-862.773	1081.23				142.81	-1035.5	87.8936	186.769	-934.849	21.501
576	0	-208.197	-1007.67	930.716	-131.805	-1051.15	1137.46	-231.549	-841.053	529.917	-298.145	-750.125	155.341	-351.516	-632.134	97.7218	245.567	-892.769	873.463	237.967	-860.697	1081.06				142.705	-1035.33	87.9735	186.847	-934.898	21.4327
577	0	-209.255	-1002.31	929.718	-133.203	-1047.43	1136.49	-231.39	-835.323	529.121	-297.761	-742.838	154.975	-351.554	-623.063	96.7766	245.171	-890.036	873.264	237.462	-858.505	1080.82				142.609	-1035.2	88.0526	186.615	-934.78	21.2991
578	0	-210.371	-996.928	928.729	-134.545	-1043.23	1135.5	-231.139	-829.543	528.03	-297.556	-734.992	154.654	-351.182	-613.906	95.5681	244.523	-887.263	873.162	236.828	-856.15	1080.56				142.502	-1035.04	88.1253	186.585	-934.713	21.2605
579	0	-211.745	-991.106	927.638	-135.926	-1039	1134.45	-230.829	-824.348	527.038	-296.995	-727.502	153.998	-349.973	-605.336	94.2391	243.834	-884.535	872.894	236.156	-853.776	1080.25				142.413	-1034.89	88.2053	186.559	-934.613	21.2058
580	0	-213.033	-985.438	926.423	-137.493	-1034.72	1133.39	-230.321	-818.973	525.727	-296.186	-720.644	153.22	-348.544	-598.005	92.6546	243.047	-881.875	872.629	235.298	-851.342	1079.92				142.315	-1034.73	88.289	186.584	-934.645	21.2184
581	0	-214.475	-979.602	925.181	-138.943	-1030.59	1132.32	-229.729	-813.913	524.32	-294.703	-714.935	151.892	-295.108	-714.199	152.287	242.348	-879.04	872.371	234.557	-849.055	1079.59				142.182	-1034.6	88.3791	186.553	-934.531	21.1475
582	0	-216.082	-973.815	923.946	-140.566	-1026.23	1131.17	-229.228	-808.97	522.798	-293.31	-709.343	150.448	-293.496	-708.533	151.368	241.64	-876.232	872.026	233.643	-846.542	1079.18				142.069	-1034.42	88.5112	186.568	-934.578	21.1594
583	0	-217.624	-968.484	922.78	-142.307	-1021.76	1129.9	-228.544	-803.558	520.859	-291.734	-703.282	148.587	-292.184	-702.208	149.937	240.526	-873.441	871.817	232.611	-843.924	1078.63				141.959	-1034.22	88.6408	186.528	-934.462	21.0968
584	0	-219.327	-963.73	921.481	-144.023	-1017.42	1128.64	-227.774	-798.925	518.869	-290.072	-698.001	146.675	-290.319	-696.734	148.442	239.488	-870.617	871.521	231.604	-841.428	1078.12				141.834	-1034.05	88.7771	186.531	-934.46	21.0939
585	0	-220.634	-958.105	920.28	-145.999	-1012.86	1127.33	-226.74	-795.291	516.904	-288.146	-693.718	144.788	-288.64	-690.915	146.433	238.627	-867.661	871.227	230.337	-838.72	1077.54				141.728	-1033.91	88.8985	186.486	-934.375	21.0406
586	0	-222.108	-952.816	918.874	-148.014	-1008.19	1126.08	-224.594	-789.712	516.448	-285.109	-687.49	144.409	-286.349	-686.046	144.535	237.474	-864.738	870.888	229.031	-835.895	1077.02				141.588	-1033.78	89.0514	186.466	-934.372	20.9652
587	0	-223.678	-947.953	917.641	-150.155	-1003.4	1124.78	-223.683	-784.84	514.43	-283.305	-681.97	142.47	-283.869	-681.71	142.465	235.963	-861.846	870.532	227.599	-832.955	1076.45				141.484	-1033.61	89.1465	186.153	-933.863	20.7217
588	0	-225.158	-942.849	916.314	-152.293	-998.731	1123.49	-222.439	-781.163	511.833	-281.169	-677.644	139.95	-320.104	-547.684	71.2106	234.529	-858.824	870.197	226.169	-830.132	1075.9				141.337	-1033.55	89.3337	186.4	-934.242	20.9402
589	0	-226.657	-938.068	914.832	-154.825	-993.42	1122.12	-221.339	-777.676	509.302	-278.237	-674.033	137.393	-315.989	-542.801	67.2075	233.049	-855.864	869.935	224.346	-826.669	1075.26				141.205	-1033.37	89.4736	185.749	-933.745	20.3638
590	0	-228.195	-933.369	913.487	-157.055	-988.605	1120.77	-219.74	-774.868	506.709	-274.574	-669.965	135.503	-310.367	-540.158	62.7307	231.745	-852.776	869.495	222.825	-823.702	1074.64				141.071	-1033.19	89.64	186.049	-934.099	20.5428
591	0	-229.795	-928.906	912.065	-159.657	-983.236	1119.37	-218.82	-774.849	502.132	-271.589	-668.685	131.63	-305.119	-538.699	57.5914	229.944	-849.689	868.952	220.932	-820.181	1073.98				140.906	-1033.02	89.8102	186.094	-934.224	20.5936
592	0	-231.464	-924.33	910.877	-162.188	-977.988	1118.04	-217.578	-772.15	499.344	-268.132	-666.358	128.136	-299.357	-538.065	52.7512	228.343	-846.426	868.539	219.111	-816.781	1073.38				140.746	-1032.86	89.9325	186.017	-934.106	20.5307
593	0	-233.407	-919.988	909.455	-164.897	-972.555	1116.64	-216.28	-769.399	496.527	-264.151	-665.549	124.795	-293.524	-537.813	47.3551	226.555	-843.292	867.971	217.11	-813.196	1072.72				140.59	-1032.74	90.1224	185.839	-933.999	20.464
594	0	-235.543	-915.641	907.956	-167.699	-966.93	1115.21	-214.962	-766.847	493.58	-260.498	-664.176	120.717	-287.32	-537.898	41.8037	224.63	-839.956	867.442	215.017	-809.419	1072.02				140.433	-1032.59	90.3293	185.74	-933.867	20.4154
595	0	-237.674	-911.038	906.411	-170.45	-961.385	1113.71	-213.722	-764.797	490.692	-256.296	-664.265	116.832	-281.26	-538.293	35.9907	223.033	-836.371	866.88	212.975	-805.721	1071.25				140.289	-1032.42	90.5154	184.849	-933.413	20.2152
596	0	-239.819	-905.944	904.657	-173.411	-955.552	1112.23	-212.377	-762.586	487.414	-251.824	-665.609	113.113	-273.848	-542.577	29.0834	220.985	-832.918	866.214	210.723	-801.735	1070.51				140.13	-1032.28	90.7131	184.778	-933.282	20.1365
597	0	-241.866	-900.393	902.649	-176.494	-949.531	1110.65	-211.071	-760.514	484.044	-247.59	-666.648	108.922	-268.757	-542.567	22.6156	218.885	-829.355	865.514	208.348	-797.562	1069.67				139.955	-1032.09	90.8364	184.802	-933.326	20.1687
598	0	-244.001	-895.066	900.719	-179.573	-943.635	1109.11	-209.835	-758.812	480.625	-243.731	-667.407	104.269	-263.571	-543.612	20.9848	216.96	-825.58	864.884	205.979	-793.514	1068.86				139.812	-1031.92	90.9762	184.795	-933.279	20.155
599	0	-246.563	-890.561	898.918	-182.882	-937.449	1107.49	-208.747	-757.538	477.281	-239.138	-667.978	100.257	-260.504	-544.052	21.9738	214.822	-821.888	864.112	203.379	-789.176	1067.97				139.636	-1031.74	91.1362	184.804	-933.32	20.1536
600	0	-248.946	-884.443	896.512	-186.509	-931.852	1105.93	-207.173	-756.485	473.76	-235.062	-669.527	96.9734	-257.925	-543.983	23.4218	212.563	-818.184	863.262	200.757	-784.588	1067.02				139.474	-1031.6	91.3627	184.786	-933.252	20.1256
601	0	-251.319	-878.295	894.079	-190.273	-925.997	1104.27	-205.603	-755.421	470.165	-231.487	-672.267	95.2263	-255.63	-543.318	24.7332	210.122	-814.52	862.415	198.106	-780.136	1066.07				139.321	-1031.43	91.5607	186.57	-934.632	18.7688
602	0	-253.665	-872.163	891.709	-194.145	-920.249	1102.86	-204.414	-754.871	466.862	-227.444	-673.497	91.0794	-254.51	-543.162	25.4882	207.726	-810.624	861.529	195.188	-775.206	1064.98				139.195	-1031.28	91.8227	186.742	-934.911	18.7318
603	0	-256.043	-866.092	889.361	-197.706	-914.299	1101.59	-203.738	-753.882	463.823	-224.604	-671.772	90.5501	-253.957	-542.691	25.4829	205.313	-806.749	860.716	192.503	-770.668	1064.11				139.037	-1031.18	92.1067	187.042	-935.45	17.2997
604	0	-258.324	-859.929	886.996	-200.334	-910.681	1100.21	-203.784	-752.162	461.909	-221.861	-670.435	89.4551	-253.972	-542.734	25.5079	203.022	-802.777	859.889	189.609	-765.919	1063.11				138.976	-1031	92.3735	187.347	-935.201	17.5155
605	0	-260.684	-853.897	884.756	-203.71	-904.576	1099.8	-204.019	-748.593	461.055	-219.669	-669.469	88.6718	-253.751	-543.132	26.0373	200.477	-798.886	858.953	186.748	-761.421	1062.13				138.836	-1030.94	92.7653	186.933	-934.959	17.4366
606	0	-263.358	-848.004	883.303	-207.3	-898.479	1099.53	-204.487	-743.755	460.981	-218.371	-667.584	88.4554	-253.568	-543.02	26.2364	197.956	-794.983	857.98	183.675	-756.931	1061.28				138.641	-1030.87	93.244	186.832	-934.795	17.4263
607	0	-266.094	-842.15	881.997	-211.131	-892.112	1099.32	-204.964	-738.952	461.226	-217.881	-665.685	88.5788	-253.533	-542.847	26.198	195.22	-790.991	856.951	180.359	-752.171	1060.49				138.385	-1030.83	93.8686	186.517	-934.649	17.3251
608	0	-268.798	-837.271	881.661	-214.892	-886.064	1099.33	-204.459	-733.135	463.532	-218.143	-663.974	88.8374	-253.529	-542.616	26.1117	192.575	-787.262	856.143	177.115	-747.73	1059.92				138.097	-1030.62	94.5084	186.663	-934.731	17.6891
609	0	-271.086	-834.563	882.557	-218.926	-879.739	1099.42	-206.459	-728.4	464.372	-218.511	-663.275	88.8003	-253.598	-542.408	25.8912	190.036	-783.429	855.372	173.597	-743.013	1059.44				137.595	-1030.33	95.3844	186.742	-935.161	17.7077
610	0	-273.459	-831.727	883.561	-222.838	-873.451	1099.8	-209.928	-726.622	463.712	-219.139	-663.245	88.7021	-253.712	-542.355	25.7097	187.151	-779.76	854.251	170.201	-738.331	1059.24				137.007	-1029.92	96.3693	186.703	-934.987	18.9056
611	0	-277.229	-828.269	884.289				-212.93	-724.807	464.21	-219.719	-663.391	88.5378	-253.844	-542.345	25.6062	184.341	-776.501	852.94	166.72	-733.659	1059.31				136.375	-1029.38	97.5574	187.211	-935.497	19.2773
612	0	-280.406	-825.918	884.78				-215.338	-724.099	464.471	-220.076	-663.632	88.3772	-253.912	-542.331	25.5042	181.35	-773.306	852.157	163.334	-728.784	1059.61				135.776	-1028.77	98.9348	186.827	-935.468	19.9044
613	0	-283.14	-824.078	885.3				-217.304	-723.902	464.762	-220.483	-663.854	88.1444	-254.093	-542.757	25.6444	178.214	-770.367	851.19	159.586	-723.408	1059.97				135.166	-1027.98	100.698	187.007	-936.004	19.5405
614	0	-285.922	-821.316	885.871				-219.318	-722.783	465.104	-220.693	-663.935	88.2216	-254.036	-542.583	25.5174	175.059	-767.658	850.634	156.102	-718.188	1060.28				134.588	-1026.84	102.754	186.614	-935.594	20.2902
615	0	-288.288	-817.659	886.485				-220.915	-720.77	465.489	-220.887	-663.888	88.0508	-254.114	-542.852	25.6388	171.818	-765.387	850.352	152.522	-712.951	1060.58				134.161	-1025.52	105.112	186.516	-935.548	20.785
616	0	-290.624	-815.237	886.691				-222.484	-719.99	465.465	-220.977	-663.824	87.9106	-254.016	-542.57	25.5196	168.631	-763.317	850.297	148.918	-707.824	1060.75				133.696	-1023.92	107.699	186.374	-935.271	21.5847
617	0	-292.666	-812.402	886.779				-223.757	-718.798	465.323	-221.085	-663.667	87.8909	-254.027	-542.584	25.4824	165.648	-761.375	850.556	145.355	-702.589	1060.64				133.18	-1022.15	110.647	186.552	-935.962	22.7941
618	0	-294.788	-809.45	886.945				-225.111	-717.489	465.259	-221.153	-663.605	87.6774	-254.106	-542.757	25.572	162.563	-759.339	851.004	141.698	-697.481	1060.4				132.674	-1020.11	113.837	186.516	-936.091	23.5851
619	0	-297.067	-806.529	887.063				-226.622	-716.211	465.148	-221.302	-663.235	87.5147	-254.058	-542.689	25.5295	159.987	-757.183	851.735	138.468	-692.716	1060.18				132.164	-1017.69	117.092	186.082	-935.674	24.1722
620	0	-298.812	-803.133	887.35				-227.599	-714.458	465.206	-221.364	-663.072	87.3094	-254.051	-542.668	25.5203	157.326	-754.996	852.465	135.567	-688.264	1060.02				131.635	-1015.18	120.629	185.853	-935.484	25.0307
621	0	-300.852	-800.016	887.605				-228.87	-712.984	465.231	-221.389	-662.802	87.1788	-254.065	-542.698	25.5281	155.116	-752.535	853.241	133.164	-684.329	1060.22				131.104	-1012.45	124.22	185.592	-935.316	25.8948
622	0	-302.729	-796.794	887.868				-229.979	-711.405	465.264	-221.696	-662.067	86.6313	-254.152	-542.905	25.6394	152.984	-749.864	854.085	131.041	-680.721	1060.58				130.482	-1009.46	127.936	185.252	-934.927	26.9813
623	0	-304.533	-793.987	888.008				-231.015	-710.242	465.175	-221.639	-661.831	86.4791	-254.131	-543.074	25.7446	150.798	-746.915	854.838	129.276	-677.795	1061				129.871	-1006.12	131.671	184.974	-934.54	28.3946
624	0	-306.428	-791.397	888.007				-232.142	-709.294	464.944	-221.362	-661.888	86.5365	-254.079	-542.927	25.6849	148.772	-743.983	855.569	127.343	-675.308	1061.09				128.932	-1002.06	135.246	184.666	-933.974	29.9729
625	0	-308.133	-788.561	888.184				-233.078	-708.101	464.893	-221.305	-661.826	86.5238	-254.05	-542.97	25.7062	146.77	-740.987	856.204	125.248	-672.928	1060.84				128.192	-997.925	139.233	184.252	-933.316	31.5196
626	0	-309.606	-785.689	888.445				-233.783	-706.872	464.924	-221.243	-660.827	85.9065	-253.91	-542.817	25.6075	144.649	-737.809	856.77	122.876	-670.37	1060.39				127.531	-993.364	143.468	183.89	-932.554	33.575
627	0	-311.544	-782.241	888.702				-234.953	-705.067	464.951	-220.299	-662.333	86.4157	-253.859	-542.819	25.6093	143.268	-734.67	856.174	120.463	-667.673	1059.91				126.759	-988.326	147.992	183.373	-931.57	35.8061
628	0	-312.525	-781.211	889.017				-235.166	-705.68	465.037	-220.009	-662.546	86.5037	-253.847	-542.812	25.6158	143.259	-730.619	857.072	118.56	-665.103	1059.46				126.025	-982.662	152.695	182.869	-930.341	38.3521
629	0	-313.979	-779.632	889.039				-235.852	-705.744	464.83	-219.674	-663.01	86.684	-253.83	-542.878	25.6481	140.951	-727.052	857.329	116.3	-661.879	1058.98				125.248	-976.351	157.703	182.337	-928.933	41.2455
630	0	-315.805	-776.515	889.156				-236.909	-704.27	464.717	-219.633	-662.941	86.5801	-253.798	-542.842	25.6623	139.165	-723.27	857.703	114.195	-658.49	1058.52				124.398	-969.662	163.233	181.6	-926.956	44.6191
631	0	-317.924	-773.55	889.051				-238.26	-702.948	464.382	-219.53	-663.005	86.5927	-253.788	-542.849	25.6758	140.222	-719.375	857.244	112.276	-655.43	1058.08				123.656	-962.251	168.977	180.965	-924.749	48.8919
632	0	-319.603	-770.621	889.428				-239.171	-701.662	464.53	-219.579	-662.947	86.4891	-253.744	-542.837	25.6601	139.067	-715.793	857.277	110.66	-652.907	1057.7				122.882	-954.096	174.89	180.219	-921.968	53.5967
633	0	-321.34	-767.796	889.575				-240.139	-700.48	464.448	-219.575	-662.93	86.3849	-253.737	-542.916	25.6992	137.477	-712.341	857.248	108.808	-649.973	1057.31				122.067	-945.513	180.969	179.241	-918.827	58.4358
634	0	-323.144	-765.424	889.615				-241.175	-699.751	464.259	-219.676	-662.852	86.2649	-253.701	-542.917	25.6847	136.57	-709.061	857.467	107.054	-647.054	1056.77				121.274	-936.534	186.958	178.164	-915.439	63.8338
635	0	-325.062	-763.443	889.712				-242.325	-699.413	464.125	-219.745	-662.859	86.211	-253.689	-542.897	25.6761	135.584	-705.848	857.602	105.51	-644.422	1056.36				120.436	-927.09	192.859	176.799	-910.928	69.8545
636	0	-326.738	-761.146	889.781				-243.232	-698.759	463.965	-219.84	-662.896	86.1725	-253.675	-542.965	25.7085	134.739	-702.809	857.913	103.922	-641.774	1055.93				119.3	-917.565	198.42	175.123	-905.408	76.3974
637	0	-328.348	-758.759	889.822				-244.075	-698.015	463.777	-219.94	-662.767	86.0561	-253.644	-542.988	25.71	133.616	-700.089	858.083	102.453	-639.245	1055.52				117.905	-908.139	203.751	173.78	-898.953	82.8135
638	0	-330.084	-756.809	889.879				-245.042	-697.708	463.605	-220.16	-662.56	85.8947	-253.584	-543.102	25.7161	132.543	-697.591	858.408	101.096	-636.819	1055.1				116.337	-899.235	209.32	171.707	-891.694	87.8398
639	0	-331.828	-754.716	890.017				-246.018	-697.258	463.513	-220.277	-662.522	85.8201	-253.562	-543.136	25.723	131.45	-695.286	858.755	99.7598	-634.536	1054.62				114.771	-891.741	214.669	169.978	-881.957	90.8739
640	0	-333.322	-752.308	890.16				-246.744	-696.493	463.426	-220.409	-662.197	85.6033	-253.557	-543.183	25.7043	130.701	-693.379	859.376	98.6264	-632.375	1054.01				113.687	-882.981	218.197	167.241	-870.697	93.5573
641	0	-334.689	-750.384	890.289				-247.342	-696.211	463.326	-220.495	-662.562	85.7841	-253.586	-543.409	25.831	129.746	-691.47	860.161	98.6749	-633.252	1053.77				112.58	-872.601	220.107	164.462	-858.084	94.6929
642	0	-336.33	-748.032	890.437				-248.216	-695.503	463.244	-220.585	-662.364	85.5688	-253.576	-543.223	25.7148	128.985	-689.69	860.999	97.8751	-631.731	1053.21				111.716	-862.028	221.094	161.664	-844.506	94.6093
643	0	-337.956	-745.75	890.684				-249.073	-694.864	463.262	-220.784	-662.379	85.6013	-253.597	-543.196	25.6682	128.848	-688.028	861.978	96.9486	-629.66	1052.6				111.134	-850.864	221.025	158.731	-830.827	93.8101
644	0	-339.352	-743.725	890.951				-249.701	-694.482	463.299	-220.875	-662.441	85.6009	-253.589	-543.192	25.6664	127.435	-686.405	863.297	96.2519	-627.762	1052.13				110.277	-839.268	220.188	156.257	-817.166	92.0642
645	0	-340.64	-741.828	891.181				-250.221	-694.228	463.299	-220.87	-662.552	85.6592	-253.634	-543.139	25.6766	126.819	-685.017	864.572	95.7803	-626.054	1051.71				109.257	-827.644	218.651	154.374	-802.499	89.9422
646	0	-342.094	-739.638	891.446				-250.907	-693.681	463.335	-220.901	-662.455	85.5271	-253.669	-543.116	25.671	125.962	-683.518	865.608	95.403	-624.203	1051.22				108.466	-815.688	216.143	152.967	-786.919	87.4162
647	0	-343.383	-737.196	891.717				-251.428	-692.882	463.376	-220.992	-662.495	85.5467	-253.805	-543.306	25.802	125.38	-682.144	866.583	95.1946	-622.397	1050.71				108.034	-803.408	212.884	152.22	-770.554	84.8089
648	0	-344.585	-734.736	891.989				-251.861	-692.064	463.419	-221.092	-662.417	85.4673	-253.814	-543.054	25.6629	124.877	-680.69	867.267	94.9219	-620.672	1050.24				107.713	-790.562	208.828	152.36	-753.442	82.0999
649	0	-345.553	-732.427	892.227				-251.834	-690.627	463.38	-221.171	-662.251	85.4146	-253.854	-543.036	25.6599	124.499	-679.242	867.797	95.1176	-618.97	1049.52				107.515	-776.983	204.186	152.564	-735.467	78.9786
650	0	-346.185	-730.907	892.535				-252.127	-689.702	463.511	-221.232	-662.166	85.3693	-253.861	-542.949	25.6233	124.093	-677.611	868.163	95.3161	-617.604	1049.01				107.977	-763.536	199.237	153.595	-717.371	75.9814
651	0	-345.856	-728.987	892.643				-252.229	-689.127	463.517	-221.25	-662.166	85.4193	-253.903	-542.974	25.6372	123.758	-676.115	868.388	95.7717	-616.237	1048.25				109.113	-750.085	194.077	155.117	-698.815	72.9299
652	0	-345.853	-727.624	892.627				-252.656	-689.108	463.399	-221.296	-662.074	85.4321	-253.904	-542.894	25.6438	124.012	-674.366	868.712	95.9335	-614.674	1047.52				110.338	-736.17	188.382	157.364	-680.508	70.0171
653	0	-345.955	-725.662	892.951				-253.189	-688.491	463.622	-221.343	-662.019	85.4468	-253.921	-542.856	25.6307	123.756	-672.699	868.752	96.2983	-613.195	1046.83				111.992	-722.176	182.542	159.362	-661.607	66.6161
654	0	-345.623	-723.084	893.111				-253.287	-687.258	463.681	-221.329	-661.837	85.4031	-254.011	-543.084	25.8065	124.95	-672.089	868.699	96.5353	-611.78	1046.06				114.081	-708.083	176.562	162.04	-642.933	63.5205
655	0	-344.845	-720.553	893.029				-252.94	-686.071	463.497	-221.345	-661.955	85.4577	-253.953	-542.806	25.7082	118.059	-665.662	868.921	96.8964	-610.01	1045.69				116.324	-693.869	170.476	164.789	-624.345	60.5661
656	0	-344.595	-718.276	893.363				-253.121	-685.139	463.729	-221.253	-662.087	85.5487	-254.065	-542.974	25.8216	116.557	-662.282	868.127	97.2421	-608.233	1044.99				118.946	-679.673	164.393	168.083	-606.043	57.8341
657	0	-344.029	-715.957	893.526				-252.986	-684.165	463.79	-221.317	-661.817	85.4617	-253.979	-542.724	25.7201	118.056	-661.021	868.12	98.0802	-606.671	1044.5				121.791	-665.557	158.474	171.333	-587.888	55.4066
658	0	-343.323	-713.512	893.701				-252.711	-683.065	463.864	-221.285	-661.729	85.5033	-254.016	-542.745	25.7525	118.587	-659.433	868.469	98.3607	-605.086	1044.28				124.758	-651.605	152.771	174.768	-570.019	53.2833
659	0	-342.567	-710.905	893.938				-252.385	-681.802	464	-221.246	-661.83	85.5699	-254.03	-542.644	25.7542	119.206	-657.528	868.332	98.9261	-602.961	1043.98				127.776	-637.894	147.266	178.124	-552.598	51.4816
660	0	-341.913	-708.992	894.158				-252.163	-681.234	464.118	-221.232	-661.762	85.5889	-254.031	-542.64	25.7558	119.714	-655.635	867.961	99.6785	-600.657	1043.78				130.902	-624.471	142.189	181.397	-535.642	49.8696
661	0	-341.084	-706.515	894.334				-251.763	-680.101	464.192	-221.188	-661.765	85.6262	-254.032	-542.645	25.7571	120.908	-654.052	867.817	100.37	-598.297	1043.56				133.9	-611.448	137.254	184.471	-519.55	48.3096
662	0	-340.339	-703.805	894.641				-251.45	-678.736	464.398	-221.172	-661.767	85.6456	-254.118	-542.85	25.8695	121.739	-652.268	867.893	101.216	-595.874	1043.32				136.836	-598.83	132.676	187.375	-504.139	46.7212
663	0	-339.55	-701.022	894.923				-251.092	-677.298	464.578	-221.08	-661.762	85.7166	-254.042	-542.663	25.8155	122.351	-650.224	867.639	102.357	-593.319	1043.16				139.653	-586.76	128.424	189.811	-489.84	45.4036
664	0	-338.667	-698.624	895.159				-250.639	-676.245	464.713	-220.998	-661.688	85.7383	-254.033	-542.607	25.7872	123.544	-648.713	867.425	103.543	-591.022	1043.01				142.164	-575.311	124.523	193.055	-475.975	44.1377
665	0	-337.431	-696.717	895.354				-249.834	-675.681	464.806	-220.897	-661.642	85.778	-254.031	-542.64	25.8135	124.797	-647.24	866.97	104.632	-588.547	1042.76				144.39	-564.53	120.895	194.41	-462.513	45.8117
666	0	-336.233	-694.523	895.647				-249.066	-674.832	464.998	-220.755	-661.597	85.8298	-254.044	-542.682	25.8377	125.743	-646.058	865.901	106.038	-585.809	1042.65				146.327	-554.682	117.605	196.135	-450.675	44.8962
667	0	-335.183	-691.959	895.972				-248.447	-673.613	465.221	-220.646	-661.596	85.9006	-253.994	-542.673	25.8775	127.768	-644.892	864.731	107.353	-583.171	1042.48				147.787	-545.595	114.6	197.544	-439.963	44.1587
668	0	-334.11	-689.215	896.242				-247.806	-672.214	465.389	-220.477	-661.508	85.945	-254.003	-542.685	25.8839	130.065	-644.001	863.541	109.096	-580.298	1042.42				148.809	-537.742	111.786	198.384	-430.561	43.3946
669	0	-332.652	-686.549	896.646				-246.778	-670.892	465.692	-220.298	-661.474	86.0397	-253.989	-542.667	25.8876	131.141	-642.569	862.024	110.675	-577.552	1042.32				149.325	-531.015	109.181	198.649	-422.697	42.3834
670	0	-331.239	-684.292	897.04				-245.795	-669.98	465.984	-220.105	-661.583	86.1211	-253.985	-542.613	25.9028	133.346	-643.621	861.535	112.442	-574.698	1042.23				149.27	-525.571	106.581	198.219	-416.166	41.0583
671	0	-329.738	-681.737	897.405				-244.726	-668.77	466.247	-219.942	-661.6	86.2897	-253.949	-542.629	25.9077	135.226	-642.42	860.254	114.44	-571.887	1042.14				148.521	-521.292	104.594	197.518	-411.648	40.1525
672	0	-328.188	-678.798	897.905				-243.606	-667.176	466.646	-219.785	-661.675	86.4615	-253.96	-542.644	25.9115	136.781	-640.59	859.314	116.362	-568.885	1042.05				147.079	-518.148	103.361	196.67	-409.292	39.1628
673	0	-326.69	-676.099	898.327				-242.539	-665.821	466.966	-219.63	-661.634	86.6175	-253.953	-542.668	25.934	138.797	-638.463	858.308	118.457	-565.857	1042.01				145.314	-517.401	101.714	195.349	-408.559	38.1723
674	0	-324.825	-673.495	898.779				-241.105	-664.562	467.317	-219.447	-661.666	86.7393	-253.956	-542.662	25.9849	140.704	-636.108	857.575	120.815	-562.701	1042.05				143.592	-518.646	100.444	194.882	-408.477	37.6291
675	0	-323.048	-670.326	899.179				-239.758	-662.738	467.615	-219.279	-661.566	86.9027	-253.914	-542.671	25.9942	142.729	-633.665	856.933	123.171	-559.54	1042.08				143.261	-518.455	99.9895	192.762	-407.019	36.2443
676	0	-321.075	-667.645	899.669				-238.216	-661.401	468.004	-219.086	-661.498	87.128	-253.946	-542.949	26.1632	144.969	-630.863	856.703	125.635	-556.383	1042.2				143.616	-516.838	99.4454	191.936	-406.074	35.2533
677	0	-319.032	-664.782	900.04				-236.604	-659.882	468.273	-218.874	-661.526	87.3836	-253.885	-542.9	26.1838	147.382	-627.849	856.689	128.235	-553.226	1042.33				144.013	-515.64	99.3156	193.044	-406.047	34.4992
678	0	-316.947	-661.602	900.522				-234.949	-658.047	468.653	-218.651	-661.546	87.6115	-253.895	-542.878	26.2259	149.215	-625.083	857.04	130.915	-550.095	1042.48				144.592	-514.471	99.2072	193.098	-405.12	33.7139
679	0	-314.189	-659.192	900.952				-233.312	-656.503	469.05	-218.387	-661.563	87.8616	-253.862	-542.911	26.2418	151.872	-621.748	857.483	133.708	-546.922	1042.67				145.103	-513.576	99.0346	193.854	-406.429	33.4818
680	0	-311.548	-656.669	901.213				-231.792	-654.846	469.277	-218.151	-661.644	88.143	-253.847	-542.862	26.2746	154.071	-618.037	858.234	136.611	-543.878	1043.01				145.486	-513.039	98.9886	193.726	-406.093	32.8376
681	0	-308.572	-654.353	901.698				-229.936	-653.395	469.73	-217.869	-661.805	88.4737	-253.795	-542.701	26.1599	158.646	-613.356	858.912	139.69	-540.871	1043.36				145.789	-512.402	98.8851	193.785	-405.959	32.413
682	0	-305.84	-651.594	902.207				-228.325	-651.501	470.205	-217.619	-661.826	88.7363	-253.812	-542.763	26.2039	159.658	-606.316	859.526	142.863	-537.912	1043.72				146.26	-511.44	98.717	194.019	-404.461	31.4245
683	0	-302.895	-648.9	902.594				-226.5	-649.673	470.559	-217.425	-661.809	88.9979	-253.772	-542.745	26.2347	161.285	-601.46	860.532	146.111	-535.06	1044.16				146.779	-510.493	98.5674	194.172	-403.94	30.6247
684	0	-300.178	-645.939	903.051				-224.903	-647.577	470.983	-217.225	-661.681	89.2064	-253.783	-542.804	26.2785	162.559	-598.499	861.878	149.441	-532.262	1044.42				147.283	-509.609	98.3699	194.509	-403.337	29.9212
685	0	-297.057	-643.481	903.417				-222.903	-645.985	471.315	-216.982	-661.589	89.4821	-253.766	-542.888	26.3283	166.948	-595.65	862.528	152.823	-529.452	1044.7				147.57	-508.701	98.1212	194.121	-402.99	29.4129
686	0	-294.147	-640.462	903.738				-221.113	-643.832	471.603	-216.764	-661.502	89.8209	-253.748	-542.835	26.3512	172.49	-593.627	863.375	156.116	-526.629	1044.98				147.729	-507.968	97.8707	193.898	-403.312	29.1321
687	0	-291.001	-637.72	904.262				-219.088	-641.955	472.093	-216.497	-661.48	90.2247	-253.689	-542.801	26.3832	176.102	-590.37	863.838	159.542	-523.645	1045.17				147.794	-507.57	97.7043	194.081	-403.179	28.9709
688	0	-287.963	-634.348	904.625				-217.171	-639.449	472.424	-216.133	-661.282	90.5386	-253.665	-542.728	26.4062	178.921	-586.175	864.266	162.751	-520.54	1045.42				147.908	-506.867	97.4493	194.235	-402.379	28.6912
689	0	-284.873	-631.221	905.093				-215.201	-637.187	472.858	-215.823	-661.284	90.9625	-253.622	-542.798	26.4847	182.262	-582.206	864.491	166.08	-517.198	1045.9				147.938	-506.129	97.2077	194.333	-402.2	28.73
690	0	-281.917	-627.812	905.615				-213.365	-634.643	473.346	-215.516	-661.105	91.3181	-253.693	-542.503	26.5235	185.281	-577.947	865.033	169.209	-513.803	1046.37				147.876	-505.66	97.0176	194.665	-401.872	28.4551
691	0	-278.651	-624.792	905.982				-211.219	-632.489	473.68	-215.245	-660.902	91.7867	-253.661	-542.519	26.6	188.84	-574.422	865.2	172.67	-510.059	1047.26				147.851	-505.231	96.8364	194.855	-401.561	28.1778
692	0	-275.799	-621.383	906.425				-209.488	-629.945	474.09	-215.009	-660.84	92.3141	-253.584	-542.518	26.6936	189.687	-569.23	865.996	175.865	-506.173	1048.16				147.869	-504.796	96.6636	194.71	-401.584	28.2893
693	0	-272.506	-617.866	906.783				-207.515	-627.909	474.626	-214.722	-660.613	92.7632	-253.499	-542.434	26.7978	192.76	-565.26	865.762	178.896	-502.14	1049.24				147.947	-504.407	96.4533	194.616	-401.642	28.2787
694	0	-269.231	-614.614	907.366				-205.764	-625.644	475.094	-214.214	-660.868	93.5697	-253.453	-542.446	26.8681	196.026	-561.616	866.448	181.799	-498.017	1050.39				148.033	-504.117	96.2799	194.412	-401.356	28.1733
695	0	-266.1	-611.37	907.739				-205.128	-623.056	475.003	-214.42	-659.864	93.9786	-253.379	-542.378	26.947	199.765	-558.225	866.956	185.14	-493.793	1051.63				148.169	-503.867	96.0948	194.457	-401.047	28.0098
696	0	-263.315	-609.271	908.65				-203.346	-620.773	475.759	-214.306	-659.608	94.6331	-253.341	-542.305	26.9681	202.859	-554.414	867.556	187.619	-490.117	1052.8				148.306	-503.657	95.9251	194.779	-401.166	28.1802
697	0	-261.164	-608.9	910.366				-202.015	-617.035	475.904	-214.63	-658.501	95.2256	-253.337	-542.278	26.9529	205.896	-550.682	868.014	190.381	-486.447	1054.08				148.398	-503.466	95.7833	195.336	-402.206	28.2141
698	0	-258.963	-608.11	911.564				-200.954	-614.461	476.652	-215.232	-656.601	95.7329	-253.37	-542.256	26.9274	208.154	-546.897	868.386	193.146	-482.904	1055.17				148.495	-503.322	95.6206	195.408	-402.262	28.2166
699	0	-256.417	-605.805	912.522				-199.636	-611.938	477.698	-215.319	-655.865	96.7068	-253.428	-542.152	26.8579	207.095	-541.909	869.071	195.823	-479.637	1056.22				148.592	-503.189	95.4748	195.324	-402.282	28.1194
700	0	-253.648	-602.469	913.406				-198.61	-609.117	478.794	-215.413	-655.287	97.7907	-253.547	-542.166	26.8274	209.317	-537.886	869.35	198.478	-476.66	1057.21				148.693	-503.073	95.4015	195.103	-401.351	27.9469
701	0	-250.235	-596.926	914.011				-197.733	-606.378	479.973	-215.497	-654.482	99.0084	-253.637	-541.947	26.7216	212.127	-535.184	869.879	201.027	-473.874	1058.1				148.766	-502.91	95.2894	195.159	-401.267	27.9011
702	0	-247.583	-592.752	915.043				-196.682	-603.005	481.238	-215.48	-653.66	100.396	-253.848	-541.914	26.7187	214.658	-532.097	870.263	203.486	-471.344	1058.99				148.798	-502.783	95.1845	195.058	-401.263	27.8896
703	0	-245.391	-589.907	916.454				-195.768	-599.458	482.633	-215.438	-652.845	101.934	-254.047	-541.822	26.6039	217.757	-532.061	870.958	205.892	-468.898	1059.94				148.746	-502.709	95.1144	195.38	-402.11	28.0331
704	0	-243.281	-587.168	918.094				-195.007	-596.234	484.403	-215.192	-651.844	103.48	-254.206	-541.56	26.2755	220.227	-529.324	871.674	208.2	-466.588	1061.03				148.757	-502.623	95.0393	197.275	-401.014	26.4527
705	0	-241.291	-584.38	919.807				-194.319	-592.131	485.727	-214.766	-650.857	105.06	-254.372	-541.725	26.027	222.62	-527.407	872.1	210.753	-464.298	1062.17				148.651	-502.536	94.9694	197.333	-400.68	26.3766
706	0	-239.264	-581.296	921.703				-193.971	-587.856	487.305	-213.92	-649.504	106.533	-254.507	-541.941	25.8677	224.575	-524.551	872.732	213.111	-462.049	1063.38				148.534	-502.473	94.889	197.04	-400.88	26.4906
707	0	-237.567	-578.892	923.536				-193.287	-584.462	488.864	-213.073	-648.416	108.271	-254.495	-542.203	25.8273	227.67	-524.984	873.69	215.553	-459.813	1064.77				148.389	-502.409	94.8257	195.952	-401.682	27.5416
708	0	-235.787	-576.174	925.366				-193.081	-579.779	490.458	-212.074	-647.13	110.161	-254.429	-542.331	25.8215	229.378	-521.906	874.069	217.887	-457.491	1066.03				148.231	-502.321	94.7165	197.168	-400.649	26.4843
709	0	-234.003	-573.417	927.228				-192.614	-575.447	491.941	-210.949	-645.682	111.813	-254.358	-542.839	26.0393	230.99	-519.425	874.476	220.202	-455.146	1067.35				148.018	-502.281	94.6087	196.473	-400.841	27.376
710	0	-232.367	-570.849	928.857				-192.394	-571.569	493.601	-209.746	-644.31	113.524	-254.255	-543.188	26.1666	232.562	-517.09	874.781	222.407	-452.805	1068.66				147.819	-502.195	94.4803	196.957	-400.681	26.7389
711	0	-230.813	-568.624	930.798				-192.056	-567.488	495.237	-208.372	-642.531	115.028	-254.114	-543.41	26.2175	233.973	-514.739	874.962	224.633	-450.501	1069.93				147.627	-502.065	94.3477	196.682	-400.831	26.9701
712	0	-229.175	-566.125	932.505				-191.901	-563.585	496.418	-207.038	-640.777	116.723	-253.924	-543.483	26.3186	235.295	-512.417	875.136	226.668	-448.116	1071.06				147.416	-502	94.2205	195.408	-401.913	28.4924
713	0	-227.747	-564.407	934.234				-191.918	-559.498	497.99	-207.431	-643.435	120.349	-254.519	-544.893	26.9812	236.603	-509.983	875.26	228.761	-445.732	1072.13				147.215	-501.992	94.067	195.451	-401.887	28.4414
714	0	-226.2	-562.333	935.8				-191.878	-554.927	499.446	-205.898	-640.136	121.41	-254.343	-544.004	26.8087	237.811	-507.582	875.441	230.738	-443.359	1073.04				147.104	-501.962	93.9613	195.763	-401.139	27.7791
715	0	-224.786	-560.298	937.314				-192.18	-549.867	500.766	-204.508	-636.492	122.157	-254.113	-541.89	26.3472	238.929	-504.866	875.588	232.633	-441.026	1073.93				147.003	-501.934	93.8464	195.067	-401.821	28.7709
716	0	-223.307	-558.216	938.706				-192.431	-545.424	502.017	-203.59	-632.874	123.521	-254.341	-538.526	26.2221	240.187	-502.091	875.861	234.299	-438.596	1074.56				146.966	-501.872	93.7705	194.973	-402.088	28.9359
717	0	-221.915	-556.205	940.017				-192.4	-541.204	503.35	-202.884	-628.401	124.626	-255.101	-534.598	26.287	241.36	-499.195	876.167	235.995	-436.146	1075.17				146.959	-501.869	93.6857	194.97	-402.003	28.9338
718	0	-220.64	-554.432	941.258				-192.595	-537.657	504.73	-202.508	-622.869	125.249	-257.357	-532.207	27.0824	242.582	-496.099	876.676	237.625	-433.664	1075.82				146.979	-501.806	93.6309	194.99	-401.959	28.9142
719	0	-219.25	-552.273	942.326				-192.457	-533.086	505.753	-202.613	-616.544	125.933	-259.485	-527.262	27.9409	243.81	-492.935	877.075	238.966	-430.995	1076.32				147.07	-501.747	93.5664	195.566	-401.494	28.1219
720	0	-218.075	-550.533	943.39				-192.388	-528.652	506.842	-203.18	-609.248	126.3	-261.256	-519.777	28.2309	244.946	-489.548	877.544	240.298	-428.248	1076.82				147.115	-501.711	93.5102	195.762	-401.332	27.9554
721	0	-216.75	-548.487	944.299				-192.425	-524.477	507.975	-204.109	-600.79	126.652	-263.752	-511.603	28.7621	246.157	-486.268	878.001	241.445	-425.458	1077.39				147.181	-501.631	93.4383	195.621	-401.309	28.022
722	0	-215.474	-546.583	945.101				-192.523	-519.937	509.066	-205.498	-591.681	126.795	-266.328	-501.746	29.0468	247.27	-482.743	878.468	242.458	-422.564	1078.03				147.212	-501.588	93.3668	195.472	-401.399	28.1587
723	0	-214.274	-544.842	945.852				-192.654	-514.901	510.089	-207.38	-581.563	126.853	-269.216	-491.663	29.6635	248.53	-479.167	878.767	243.369	-419.642	1078.63				147.237	-501.536	93.3175	195.513	-401.235	28.0606
724	0	-212.949	-542.631	946.374				-192.961	-509.495	510.971	-209.841	-570.468	126.765	-272.05	-479.81	29.9865	249.621	-475.649	879.121	244.295	-416.675	1079.23				147.257	-501.481	93.2748	195.046	-401.859	28.8337
725	0	-211.767	-541.087	946.97				-192.683	-504.282	512.176	-212.559	-558.587	126.717	-274.688	-467.012	30.4355	250.608	-472.182	879.378	245.102	-413.739	1079.79				147.315	-501.414	93.2687	194.99	-401.951	28.9204
726	0	-210.539	-539.381	947.371				-194.59	-497.905	512.615	-215.541	-546.252	126.836	-277.098	-453.128	31.4272	251.725	-468.665	879.467	245.892	-410.816	1080.31				147.3	-501.289	93.226	195.035	-401.937	28.8909
727	0	-209.285	-537.462	947.73				-194.973	-490.824	513.663	-218.76	-533.859	127.211	-279.35	-438.275	32.9317	252.61	-465.289	879.471	246.708	-408.007	1080.73				147.307	-501.162	93.2121	195.527	-401.283	28.0681
728	0	-208.104	-535.673	948.033				-195.84	-484.499	514.637	-221.757	-521.009	127.813	-281.444	-422.592	34.9857	253.489	-461.936	879.374	247.429	-405.255	1081.05				147.259	-501.009	93.2199	195.059	-401.815	28.8249
729	0	-207.021	-534.042	948.248				-196.582	-477.506	515.744	-224.907	-507.738	128.498	-283.525	-406.544	37.428	254.291	-458.731	879.158	248.271	-402.508	1081.28				147.253	-500.855	93.2311	195.017	-401.919	28.9387
730	0	-205.997	-532.444	948.519				-197.219	-469.912	516.845	-228.156	-494.041	129.443	-285.468	-390.357	40.0594	255.032	-455.606	878.855	248.995	-399.803	1081.37				147.178	-500.646	93.2315	196.293	-400.823	27.4381
731	0	-204.919	-530.423	948.718				-197.869	-462.057	518.024	-231.487	-479.907	130.494	-287.753	-375.118	43.1113	255.652	-452.499	878.439	249.692	-397.16	1081.45				147.081	-500.466	93.2769	196.743	-400.615	27.0887
732	0	-203.912	-528.326	948.801				-198.463	-453.753	519.219	-234.588	-465.927	131.725	-289.705	-359.674	46.0156	256.169	-449.353	877.994	250.495	-394.496	1081.48				146.975	-500.236	93.2955	195.064	-401.739	28.8866
733	0	-203.038	-526.312	948.85				-199.084	-445.328	520.526	-237.565	-452.275	133.074	-291.268	-343.952	48.9208	256.467	-446.164	877.411	251.208	-391.731	1081.44				146.883	-500.071	93.3302	194.993	-401.868	29.033
734	0	-202.216	-524.189	948.895				-200.192	-437.363	521.993	-240.294	-439.04	134.522	-292.979	-329.295	51.5041	256.745	-443.181	876.94	251.939	-389.071	1081.29				146.774	-499.866	93.354	195.05	-401.871	29.0448
735	0	-201.528	-522.101	948.886				-201.276	-429.148	523.632	-242.704	-425.971	136.108	-294.455	-314.502	54.3041	257.14	-439.942	876.341	252.617	-386.541	1081.27				146.67	-499.679	93.4056	195.011	-401.794	29.0084
736	0	-200.957	-519.92	948.861				-202.066	-420.124	524.869	-244.823	-413.713	137.809	-295.711	-299.904	56.989	257.48	-436.59	875.76	253.219	-384.042	1081.16				146.564	-499.466	93.4438	195.129	-401.778	28.6826
737	0	-200.45	-517.475	948.843				-202.849	-411.672	526.374	-246.531	-401.311	139.596	-296.978	-285.761	59.7425	257.628	-433.331	875.271	253.85	-381.5	1081.08				146.484	-499.285	93.489	195.151	-401.722	28.6781
738	0	-200.081	-515.003	948.815				-203.057	-404.191	527.783	-248.003	-389.202	141.393	-297.236	-270.313	61.6948	257.784	-429.959	874.765	254.455	-378.921	1080.89				146.372	-499.075	93.5578	195.255	-401.72	28.7062
739	0	-199.802	-512.373	948.828				-205.222	-392.835	529.383	-249.386	-376.383	142.631	-298.604	-257.397	64.6077	257.898	-426.545	874.243	254.855	-376.428	1080.69				146.285	-498.857	93.6207	195.198	-401.622	28.6594
740	0	-199.523	-509.492	948.784				-205.789	-384.736	530.749	-250.274	-364.727	144.29	-300.946	-247.501	68.5009	257.837	-422.979	873.795	255.252	-373.954	1080.46				146.207	-498.673	93.6644	195.354	-401.478	28.6153
741	0	-199.254	-506.359	948.686				-206.543	-376.755	532.192	-250.994	-353.712	146.122	-301.974	-235.406	71.1863	257.821	-419.446	873.445	255.756	-371.357	1080.23				146.148	-498.528	93.7668	196.07	-400.972	27.6717
742	0	-199.074	-502.951	948.449				-207.313	-368.329	533.578	-251.648	-342.785	147.88	-302.801	-223.295	73.5545	257.738	-415.89	873.041	256.15	-368.981	1080.04				145.953	-498.21	93.866	196.804	-400.53	27.2229
743	0	-199	-499.776	948.345				-207.998	-360.149	534.963	-252.051	-331.79	149.395	-303.661	-211.768	76.1787	257.565	-412.306	872.641	256.425	-366.547	1079.85				145.859	-498.011	93.9647	195.448	-401.368	28.5684
744	0	-199.164	-496.442	948.495				-208.684	-352.087	536.253	-252.409	-321.054	150.757	-304.295	-200.704	78.3707	257.386	-408.899	872.358	256.809	-364.111	1079.7				145.733	-497.81	94.0675	195.435	-401.478	28.8446
745	0	-199.242	-492.515	948.253				-209.342	-344.222	537.468	-252.558	-310.458	152.278	-304.755	-189.659	80.4451	257.204	-405.393	871.98	257.125	-361.686	1079.55				145.634	-497.568	94.136	196.414	-400.744	28.3814
746	0	-199.421	-488.608	948.145				-209.866	-336.629	538.532	-252.735	-300.153	153.572	-305.205	-179.091	82.4954	256.942	-402.029	871.629	257.351	-359.329	1079.43				145.498	-497.403	94.2731	196.904	-400.661	27.4508
747	0	-199.738	-484.676	947.996				-210.344	-329.146	539.425	-252.684	-289.868	154.735	-305.201	-167.891	84.2218	256.793	-398.724	871.307	257.604	-356.902	1079.28				145.418	-497.098	94.3519	196.524	-400.762	28.1092
748	0	-200.003	-480.638	947.935				-210.808	-321.947	540.246	-252.874	-279.795	155.689	-305.255	-157.179	85.8534	256.421	-395.439	870.965	257.716	-354.545	1079.1				145.27	-496.89	94.4499	197.029	-400.485	27.2156
749	0	-200.279	-476.634	947.759				-211.105	-314.982	540.874	-252.898	-269.862	156.842	-305.077	-146.64	87.5613	256.133	-392.123	870.522	257.903	-352.087	1079				145.133	-496.627	94.603	196.533	-400.7	28.0815
750	0	-200.581	-472.536	947.415				-211.294	-308.293	541.37	-252.941	-259.971	157.749	-304.888	-136.115	89.0909	255.742	-388.87	870.169	258.034	-349.695	1078.72				144.987	-496.392	94.7434	197.179	-400.498	27.1433
751	0	-200.918	-468.517	947.07				-211.375	-301.7	541.694	-252.932	-250.435	158.576	-304.478	-125.874	90.7309	255.455	-385.759	869.749	258.26	-347.306	1078.57				144.855	-496.111	94.8573	197.274	-400.398	27.0567
752	0	-201.391	-464.635	946.714				-211.397	-295.191	541.81	-252.961	-240.86	159.368	-304.078	-115.395	92.2897	255.211	-382.5	869.352	258.294	-344.967	1078.34				144.703	-495.81	94.956	196.921	-400.575	27.2425
753	0	-201.823	-460.467	946.232				-211.343	-289.03	541.866	-253.128	-231.198	159.907	-303.63	-105.133	93.7724	255.007	-378.807	868.83	258.372	-342.628	1078.06				144.576	-495.547	95.1086	196.285	-400.32	27.3101
754	0	-202.3	-456.254	945.789				-211.163	-283.127	541.784	-253.23	-221.692	160.642	-303.252	-94.7429	95.0102	254.685	-375.595	868.4	258.36	-340.293	1077.73				144.405	-495.313	95.2227	196.841	-400.228	27.0516
755	0	-202.865	-452.206	945.234				-210.808	-277.165	541.361	-253.357	-212.767	161.1	-302.688	-84.8617	96.4462	254.269	-372.422	867.854	258.322	-338.006	1077.3				144.221	-495.099	95.3835	196.411	-400.68	26.6451
756	0	-203.319	-447.465	944.572				-210.478	-271.673	541.026	-253.421	-203.767	161.788	-302.202	-75.4089	97.6724	253.942	-369.342	867.555	258.395	-335.824	1076.91				144.062	-494.874	95.5221	196.128	-400.293	26.0773
757	0	-204.01	-443.185	943.98				-210.165	-266.015	540.391	-253.379	-195.277	162.045	-301.644	-65.8533	98.492	253.642	-366.181	867.051	258.331	-333.523	1076.41				143.925	-494.633	95.6653	192.165	-398.934	25.1846
758	0	-204.694	-438.824	943.284				-209.911	-260.178	539.74	-253.507	-186.81	162.227	-301.045	-56.6657	99.25	253.219	-363.055	866.595	258.163	-331.241	1075.86				143.763	-494.402	95.7903	193.423	-400.758	25.6263
759	0	-205.15	-433.921	942.431				-208.951	-256.08	538.787	-253.584	-177.981	162.271	-300.363	-47.6967	99.662	253.003	-359.943	866.215	258.109	-328.94	1075.36				143.646	-494.182	95.9122	192.248	-398.968	25.2583
760	0	-205.72	-429.51	941.593				-207.564	-253.733	537.751	-253.235	-170.902	162.23	-299.44	-39.0736	100.002	252.808	-356.862	865.821	257.854	-326.568	1074.85				143.539	-494.021	96.0146	192.065	-398.346	25.0297
761	0	-206.323	-425.15	940.596				-207.444	-247.904	536.599	-253.28	-162.679	161.752	-298.421	-30.5145	99.9923	252.367	-353.789	865.504	257.611	-324.298	1074.36				143.427	-493.872	96.1096	192.634	-399.385	25.0172
762	0	-206.992	-420.61	939.661				-207.074	-243.235	535.518	-253.075	-155.615	161.344	-297.272	-22.75	99.8838	252.076	-350.763	865.161	257.246	-321.857	1073.93				143.322	-493.703	96.2607	192.289	-398.687	25.1848
763	0	-207.449	-415.7	938.562				-206.554	-238.914	534.04	-252.72	-148.899	160.539	-296.318	-15.7126	99.6545	251.879	-347.688	864.812	256.826	-319.388	1073.58				143.217	-493.518	96.3822	192.31	-398.536	25.1167
764	0	-208.019	-411.053	937.453				-205.917	-234.751	532.636	-252.248	-142.341	159.809	-295.132	-9.0202	98.9677	251.512	-344.724	864.556	256.288	-316.842	1073.23				143.115	-493.336	96.5236	192.3	-398.461	25.0766
765	0	-208.601	-406.594	936.335				-205.279	-231.293	531.26	-251.774	-136.487	159.106	-293.768	-3.0397	98.0126	251.154	-341.781	864.344	255.723	-314.153	1072.96				143.035	-493.186	96.6442	192.876	-399.586	25.0339
766	0	-209.356	-402.297	935.279				-204.428	-227.811	529.793	-251.499	-130.416	157.813	-292.211	2.35764	96.5403	250.833	-338.896	864.1	254.92	-311.39	1072.72				142.971	-493.048	96.774	192.948	-399.652	25.0364
767	0	-209.998	-397.902	934.093				-203.831	-224.498	528.057	-250.713	-125.642	156.323	-290.409	7.04401	94.7084	250.468	-336.058	863.811	254.211	-308.7	1072.57				142.916	-492.88	96.8635	193.019	-399.703	25.0762
768	0	-210.794	-393.798	932.993				-203.186	-221.792	526.473	-249.879	-121.475	154.984	-288.328	11.1708	92.4332	250.029	-333.238	863.551	253.469	-306.013	1072.47				142.831	-492.738	96.9447	193.058	-399.677	25.0642
769	0	-211.492	-389.364	931.755				-202.538	-218.745	524.877	-249.134	-117.588	153.395	-286.021	14.7398	89.7709	249.512	-330.444	863.195	252.716	-303.422	1072.44				142.747	-492.611	97.0552	193.036	-399.587	25.0684
770	0	-212.441	-385.129	930.591				-201.897	-215.571	522.967	-248.386	-114.13	151.512	-283.494	17.559	86.6997	248.955	-327.741	862.941	251.956	-300.987	1072.26				142.648	-492.524	97.1548	193.078	-399.628	25.0754
771	0	-213.174	-380.716	929.384				-201.38	-213.185	521.005	-247.387	-111.24	149.58	-280.689	19.6812	83.2553	248.407	-325.007	862.696	251.169	-298.745	1072.19				142.585	-492.365	97.2237	193.079	-399.637	25.1729
772	0	-214.085	-376.51	928.144				-200.777	-210.143	518.972	-246.124	-109.266	147.461	-277.59	21.6141	79.4282	247.77	-322.288	862.411	250.268	-296.175	1072.02				142.489	-492.236	97.3026	193.1	-399.583	25.1715
773	0	-215.065	-372.1	926.986				-200.049	-208.568	516.998	-244.793	-107.878	145.213	-274.413	22.7653	75.3776	247.128	-319.668	862.117	248.823	-291.184	1071.31				142.403	-492.142	97.4034	193.148	-399.599	25.2041
774	0	-216.035	-368.022	925.718				-199.605	-207.163	514.738	-243.471	-106.895	142.729	-271.102	23.3778	71.1158	246.446	-317.013	861.803	247.466	-286.88	1070.96				142.285	-492.033	97.475	193.185	-399.578	25.2255
775	0	-216.846	-363.156	924.388				-198.923	-205.42	512.295	-241.95	-106.613	140.01	-267.651	23.6339	66.5536	245.639	-314.409	861.548	246.085	-282.95	1070.65				142.175	-491.909	97.5719	193.302	-399.586	25.2383
776	0	-218.07	-359.139	923.273				-197.848	-203.073	510.392	-240.354	-106.31	137.145	-264.067	23.4495	61.7979	244.876	-311.93	861.317	245.093	-280.569	1070.33				142.034	-491.821	97.6448	193.301	-399.553	25.2514
777	0	-218.903	-354.076	921.982				-197.362	-203.086	507.374	-238.077	-108.77	134.135	-260.687	22.5152	56.9493	243.92	-309.328	861.108	244.186	-278.948	1070.06				141.948	-491.703	97.7718	193.299	-399.624	25.29
778	0	-220.006	-349.343	920.606				-196.668	-202.653	504.521	-236.347	-109.992	130.868	-257.397	20.7983	52.0446	242.983	-306.695	860.879	243.017	-276.022	1069.7				141.804	-491.603	97.9012	193.266	-399.569	25.2599
779	0	-221.155	-344.984	919.389				-195.308	-202.514	502.065	-234.6	-111.082	127.373	-254.032	18.9812	46.9221	241.968	-304.115	860.702	241.595	-273.019	1069.33				141.705	-491.457	98.0575	193.271	-399.536	25.2506
780	0	-222.436	-340.074	917.967				-194.577	-202.918	498.953	-232.812	-112.821	123.879	-250.865	16.2178	41.7761	240.761	-301.538	860.586	240.179	-269.021	1068.92				141.584	-491.43	98.2096	193.309	-399.534	25.2898
781	0	-223.843	-335.367	916.498				-193.98	-202.879	495.961	-230.896	-115.21	119.931	-247.853	12.6395	36.4338	239.62	-298.925	860.421	238.694	-266.356	1068.47				141.465	-491.313	98.385	193.349	-399.555	25.3308
782	0	-225.23	-330.475	915.044				-193.59	-202.743	492.922	-228.977	-117.82	116.053	-244.605	8.3604	30.4642	238.478	-296.357	860.314	237.179	-263.339	1067.97				141.324	-491.276	98.5944	193.434	-399.62	25.3237
783	0	-226.696	-325.675	913.442				-192.879	-203.15	489.837	-226.452	-122.518	112.364	-241.677	4.76741	27.6303	237.059	-293.632	860.103	235.711	-261.842	1067.58				141.026	-491.006	98.7838	193.38	-399.492	25.3073
784	0	-228.205	-320.845	911.87				-192.45	-203.124	486.844	-223.815	-125.694	109.431	-238.615	2.06723	29.3154	235.88	-290.88	859.878	234.081	-258.941	1067.18				141.067	-491.166	98.9438	193.411	-399.61	25.2993
785	0	-229.711	-315.637	910.039				-191.653	-203.584	483.914	-221.717	-127.24	106.085	-236.186	1.07124	30.7497	234.232	-288.114	859.657	232.49	-256.764	1066.71				140.929	-491.1	99.1655	193.442	-399.578	25.275
786	0	-231.418	-310.733	908.211				-190.652	-204.165	480.902	-220.874	-128.356	103.873	-233.952	0.938811	32.0231	232.766	-285.194	859.42	230.337	-252.616	1066.02				140.84	-491.067	99.3582	193.459	-399.626	25.2846
787	0	-233.143	-305.814	906.464				-189.898	-204.651	478.036	-218.13	-129.729	100.518	-231.636	-0.170418	32.6162	231.066	-282.302	859.051	228.118	-248.204	1065.3				140.769	-491.047	99.5779	193.579	-399.867	25.3892
788	0	-234.977	-300.885	904.635				-189.553	-204.843	475.609	-216.54	-128.644	99.2223	-230.756	-0.627705	33.0471	229.372	-279.295	858.757	226.022	-244.149	1064.66				140.722	-491.003	99.8201	193.562	-399.633	25.2347
789	0	-236.869	-296.125	902.958				-189.217	-204.137	473.956	-214.016	-128.048	98.4382	-230.408	0.100038	33.831	227.595	-276.196	858.387	223.849	-240.734	1064.04				140.736	-490.929	100.094	193.064	-398.418	25.0727
790	0	-238.852	-291.498	901.226				-188.774	-201.432	472.997	-212.478	-131.018	98.8712	-230.14	0.268931	33.8395	225.664	-273.044	858.011	221.6	-237.494	1063.44				140.733	-490.811	100.398	193.876	-400.072	25.38
791	0	-240.989	-287.138	899.691				-188.463	-197.57	472.454	-211.11	-131.281	98.7703	-229.985	0.406107	33.7597	223.772	-269.875	857.676	219.131	-233.543	1062.76				140.7	-490.688	100.715	193.765	-399.506	24.9437
792	0	-243.118	-282.921	898.485				-188.29	-192.815	471.883	-209.938	-129.459	97.6215	-229.753	0.695148	33.5289	221.783	-266.745	857.356	216.872	-230.737	1062.13				140.601	-490.513	101.074	193.173	-397.908	24.6606
793	0	-245.27	-279.104	897.51				-188.359	-188.771	471.61	-207.392	-122.298	95.3072	-229.741	0.971811	33.4038	219.686	-263.462	856.906	213.919	-225.996	1061.51				140.45	-490.444	101.463	193.578	-399.026	25.0198
794	0	-247.458	-275.595	896.834				-188.981	-184.419	471.353	-206.883	-120.26	94.4413	-229.794	1.30296	33.3779	217.407	-260.286	856.544	210.858	-221.162	1060.92				140.217	-490.242	101.912	193.51	-398.908	25.0464
795	0	-249.924	-273.076	896.614				-189.481	-181.276	471.347	-206.739	-119.777	94.4329	-229.869	1.54701	33.3785	215.241	-257.102	856.32	207.924	-216.603	1060.48				140.047	-490.041	102.498	193.507	-399.157	25.2495
796	0	-251.905	-269.609	896.365				-190.723	-178.7	471.644	-206.67	-119.905	94.3789	-229.866	1.43564	33.2442	212.775	-253.981	856.08	204.308	-210.051	1059.95				139.863	-489.861	103.07	193.406	-399.143	25.3084
797	0	-254.149	-266.796	896.503				-192.034	-177.248	471.889	-206.707	-119.776	94.1208	-230.095	2.67206	33.6186	210.444	-250.867	855.753	201.595	-206.251	1059.81				139.77	-489.59	103.692	193.511	-399.562	25.4521
798	0	-256.474	-263.879	897.001				-193.19	-176.949	472.332	-206.787	-119.644	93.9419	-230.115	2.29778	33.4146	207.951	-247.95	855.845	198.937	-203.483	1059.88				139.599	-489.243	104.392	193.505	-399.678	25.5165
799	0	-258.799	-261.046	897.752				-195.555	-175.871	472.368	-207.01	-119.457	93.8092	-230.169	2.70146	33.5673	205.154	-245.02	855.996	196.042	-199.24	1060.22				139.858	-488.565	105.267	194.277	-400.927	26.4873
800	0	-261.227	-258.286	898.775				-196.767	-175.341	472.832	-207.263	-119.654	93.8885	-230.245	2.87782	33.5508	202.376	-242.201	856.359	192.969	-194.108	1060.53				139.084	-488.778	106.119	194.432	-401.348	26.7207
801	0	-263.413	-254.774	899.361				-198.39	-174.569	472.941	-207.429	-120.296	93.9672	-230.435	3.33728	33.6426	199.42	-239.521	856.865	190.097	-189.393	1061.28				138.974	-488.254	107.44	194.454	-401.253	26.7362
802	0	-265.894	-251.315	900.494				-199.866	-173.378	472.873	-207.714	-120.47	93.9954	-230.414	3.24216	33.7094	196.438	-236.877	857.505	187.323	-184.837	1061.98				139	-487.698	108.821	193.125	-398.47	25.6703
803	0	-268.341	-247.895	901.211				-201.181	-172.173	472.853	-207.838	-120.483	93.9665	-230.438	3.31271	33.6902	193.478	-234.238	858.375	184.491	-179.767	1062.56				139.054	-486.985	110.238	193.398	-398.75	25.6952
804	0	-271.017	-244.086	901.922				-202.57	-170.697	472.909	-208.011	-120.274	93.8678	-230.42	3.19598	33.7343	190.62	-231.477	859.336	181.831	-174.978	1062.93				139.166	-486.268	111.746	193.617	-399.079	25.8435
805	0	-273.628	-240.128	902.487				-203.753	-169.011	472.802	-208.219	-120.087	93.7835	-230.461	3.31111	33.6928	188.059	-228.753	860.552	179.106	-170.014	1063.51				139.285	-485.384	113.368	193.628	-398.939	26.0211
806	0	-276.569	-236.126	902.938				-205.129	-166.762	472.984	-208.316	-120.15	93.7769	-230.466	3.34344	33.7178	185.428	-225.769	861.595	176.776	-166.958	1064.15				139.392	-484.399	115.032	194.71	-400.352	26.9039
807	0	-279.624	-232.196	903.382				-206.144	-164.846	472.93	-208.227	-119.985	93.6552	-230.403	3.43699	33.6973	182.954	-222.745	862.644	173.748	-161.434	1064.67				139.475	-483.436	116.927	194.83	-401.265	27.8159
808	0	-282.499	-227.992	903.547				-207.524	-162.342	473.032	-208.157	-119.464	93.4344	-230.358	3.41061	33.7597	180.588	-219.575	863.701	171.029	-156.91	1064.65				139.526	-482.263	118.846	194.976	-401.361	28.3257
809	0	-285.206	-223.568	903.531				-208.536	-160.372	473.079	-207.902	-119.172	93.4152	-230.358	3.51106	33.7217	178.366	-216.374	864.693	168.198	-153.058	1064.83				139.613	-480.902	120.974	193.657	-398.467	27.6185
810	0	-287.655	-219.687	903.462				-209.778	-157.925	473.144	-207.746	-119.028	93.0312	-230.324	3.49926	33.728	176.007	-212.946	865.512	165.527	-149.436	1064.69				139.714	-479.374	123.225	193.602	-398.201	27.8799
811	0	-290.048	-215.308	903.194				-210.86	-155.964	473.096	-207.68	-118.786	92.9001	-230.351	3.44675	33.7723	173.753	-209.459	866.279	162.571	-145.876	1064.62				139.706	-477.63	125.663	192.938	-398.213	28.1728
812	0	-292.393	-210.861	903.004				-212.116	-153.988	473.112	-207.62	-118.533	92.7729	-230.341	3.40973	33.7666	171.279	-205.951	866.871	159.642	-142.373	1064.56				139.669	-475.601	128.509	192.936	-397.836	28.6312
813	0	-294.649	-206.379	902.831				-213.401	-151.585	473.123	-207.915	-117.602	92.4883	-230.323	3.37686	33.7569	168.917	-202.361	867.273	157.016	-138.724	1064.71				139.593	-473.202	131.693	193.08	-397.793	29.4319
814	0	-296.793	-201.74	902.612				-214.409	-149.916	472.914	-208.032	-116.988	92.2135	-230.314	3.39926	33.7248	166.943	-198.642	867.694	154.382	-135.152	1064.94				139.389	-470.371	135.127	193.182	-397.653	30.291
815	0	-298.866	-196.981	902.304				-215.721	-147.921	472.778	-208.099	-116.77	92.0991	-230.35	3.41819	33.7016	166.56	-194.927	867.662	151.779	-131.553	1065.4				139.158	-467.149	138.971	193.037	-398.586	31.5944
816	0	-300.846	-192.444	902.139				-216.625	-146.707	472.397	-208.109	-116.59	91.9428	-230.368	3.4442	33.6992	164.22	-191.264	867.659	149.305	-127.985	1065.69				138.79	-463.29	143.027	192.909	-397.178	32.8253
817	0	-301.929	-188.842	902.278				-218.071	-144.57	472.378	-208.143	-116.48	91.8095	-230.357	3.38701	33.6919	162.135	-187.579	867.805	146.897	-124.495	1066.21				138.067	-458.729	147.542	192.535	-396.623	34.7513
818	0	-303.543	-185.381	902.06				-219.177	-143.251	472.19	-208.178	-116.422	91.6675	-230.335	3.41246	33.6731	159.95	-183.861	867.963	144.519	-121.226	1066.48				137.314	-453.47	152.643	191.953	-395.642	37.1991
819	0	-305.5	-181.544	902.013				-220.626	-141.555	472.172	-207.974	-116.927	91.6513	-230.361	3.45972	33.6743	157.88	-180.398	868.14	142.311	-118.07	1066.82				136.272	-447.524	158.298	190.807	-395.554	40.2638
820	0	-306.995	-178.438	901.742				-221.614	-140.59	471.931	-207.957	-117.065	91.5283	-230.326	3.4318	33.647	155.861	-176.88	868.289	140.041	-115.094	1066.99				135.095	-440.689	164.421	189.453	-393	43.6117
821	0	-308.985	-174.411	901.571				-223.096	-138.704	471.789	-208.01	-117.175	91.4729	-230.334	3.37458	33.6172	154.007	-173.479	868.555	137.856	-112.223	1067				133.695	-432.984	170.967	188.198	-391.392	48.0721
822	0	-310.531	-171.325	901.338				-224.133	-137.76	471.586	-208.025	-117.454	91.4052	-230.378	3.39466	33.5894	152.145	-170.238	868.921	135.694	-109.489	1067				132.211	-424.499	177.675	186.371	-389.405	53.2639
823	0	-312.418	-167.875	901.105				-225.513	-136.452	471.383	-208.068	-117.577	91.3838	-230.369	3.35643	33.5621	150.524	-167.155	869.306	133.693	-106.908	1066.8				130.443	-415.461	184.569	184.576	-387.476	59.5106
824	0	-314.255	-164.974	900.733				-226.842	-135.691	471.041	-208.199	-117.711	91.2911	-230.372	3.33604	33.5103	149.209	-164.233	869.538	131.636	-104.4	1066.57				128.512	-406.216	191.714	183.043	-383.927	66.3967
825	0	-316.035	-161.928	900.529				-228.114	-134.787	470.866	-208.375	-117.831	91.3054	-230.396	3.30674	33.4975	149.612	-161.356	869.681	129.643	-102.01	1066.29				125.927	-396.47	198.144	183.045	-378.398	73.605
826	0	-317.762	-158.771	900.384				-229.333	-133.772	470.75	-208.606	-117.247	90.9636	-230.414	3.32244	33.4761	148.193	-158.763	869.766	127.863	-99.7201	1065.97				123.023	-386.68	204.16	180.211	-372.622	80.8917
827	0	-319.658	-156.003	900.065				-230.721	-133.145	470.461	-208.716	-117.572	91.0186	-230.42	3.31499	33.4384	146.637	-156.26	869.652	126.148	-97.4697	1065.6				119.968	-376.7	210.056	178.826	-364.299	86.8971
828	0	-321.19	-153.372	899.791				-231.745	-132.655	470.217	-208.892	-117.623	90.9266	-230.391	3.29513	33.3892	145.345	-153.931	869.591	124.587	-95.1147	1065.07				117.492	-366.764	214.775	174.987	-354.122	90.6047
829	0	-323.168	-149.919	899.764				-233.215	-131.343	470.22	-209.02	-117.412	90.8166	-230.359	3.27927	33.3377	144.194	-151.432	869.562	123.294	-92.7845	1064.53				114.418	-356.106	218.799	172.206	-341.504	94.4734
830	0	-324.635	-147.412	899.545				-234.174	-130.977	470.03	-209.155	-117.328	90.7226	-230.408	3.26071	33.3281	143.049	-149.112	869.967	121.98	-90.3583	1063.89				111.809	-344.506	220.895	168.998	-327.448	96.7994
831	0	-326.306	-144.331	899.474				-235.337	-130.037	469.989	-209.2	-117.359	90.6925	-230.462	3.17337	33.3362	141.908	-146.761	870.63	120.821	-87.7446	1063.4				109.694	-331.561	221.877	165.438	-312.845	97.1081
832	0	-327.719	-141.881	899.393				-236.242	-129.729	469.938	-209.315	-117.305	90.6771	-230.398	3.20067	33.2967	140.995	-144.525	871.654	119.588	-85.1119	1063.05				107.908	-318.08	221.67	159.675	-297.334	96.9337
833	0	-329.008	-139.122	899.296				-237.023	-129.111	469.871	-209.442	-117.192	90.6742	-230.437	3.15924	33.299	140.261	-142.886	872.499	118.464	-82.3026	1062.61				106.205	-304.357	220.719	156.456	-280.792	95.4871
834	0	-330.372	-135.63	899.366				-237.879	-127.761	469.97	-209.545	-117.071	90.6001	-230.45	3.13385	33.283	138.866	-138.866	873.041	117.546	-79.332	1062.3				104.641	-290.248	218.97	153.814	-264.379	93.609
835	0	-331.39	-132.572	899.413				-238.389	-126.844	470.048	-209.61	-116.998	90.6117	-230.441	3.15781	33.2947	137.802	-136.239	873.896	116.703	-76.2256	1062.1				103.436	-275.359	216.37	152.006	-244.957	90.9946
836	0	-332.232	-129.915	899.355				-238.724	-126.328	470.019	-209.673	-116.966	90.5925	-230.444	3.13755	33.2874	137.014	-133.84	874.799	116.034	-73.2106	1061.95				102.564	-259.919	212.862	150.238	-225.452	88.2408
837	0	-333.114	-126.937	899.301				-239.098	-125.492	469.995	-209.736	-116.885	90.5979	-230.463	3.12863	33.3095	136.201	-131.156	875.61	115.664	-70.0319	1061.83				102.006	-243.927	208.778	149.893	-205.47	85.1184
838	0	-334.095	-123.603	899.318				-239.571	-124.299	470.041	-209.781	-116.819	90.6219	-230.451	3.14099	33.2994	135.446	-128.328	876.331	115.139	-67.0881	1061.78				102.036	-227.655	204.137	149.959	-184.882	81.7673
839	0	-334.698	-120.762	899.259				-239.665	-123.6	470.012	-209.763	-116.81	90.6377	-230.459	3.12704	33.3128	135.02	-125.661	877.201	114.695	-64.2892	1061.88				102.466	-211.017	199.018	150.544	-163.751	78.2663
840	0	-335.26	-117.996	899.185				-239.72	-122.975	469.968	-209.792	-116.742	90.6581	-230.443	3.0768	33.3261	134.684	-123.108	878.061	114.354	-61.4795	1061.8				103.474	-193.952	193.567	152.606	-142.744	75.0696
841	0	-335.785	-115.147	899.107				-239.737	-122.267	469.92	-209.747	-116.808	90.6858	-230.368	3.08654	33.284	134.272	-120.205	878.685	114.314	-58.6936	1061.78				104.837	-176.657	187.88	154.662	-121.085	71.6769
842	0	-336.23	-112.145	899.014				-239.674	-121.406	469.856	-209.607	-116.79	90.6532	-230.362	3.13015	33.3246	133.904	-117.331	879.323	114.191	-56.0364	1061.79				106.874	-159.04	182.121	156.325	-98.6419	67.9108
843	0	-336.638	-108.886	898.944				-239.574	-120.288	469.816	-209.74	-116.784	90.7537	-230.403	3.07254	33.3331	134.157	-114.757	879.998	114.113	-53.5139	1061.68				109.167	-141.187	176.317	159.278	-76.4649	64.8512
844	0	-337.025	-105.781	898.861				-239.453	-119.325	469.763	-209.698	-116.625	90.7261	-230.408	3.06059	33.3775	134.213	-112.111	880.728	114.373	-50.8383	1061.47				112.031	-123.175	170.655	163.897	-54.7366	62.7555
845	0	-335.683	-107.276	898.838				-239.233	-118.572	469.709	-209.534	-116.679	90.7345	-230.353	3.11782	33.3326	134.605	-109.352	881.413	114.509	-48.4253	1061.33				115.059	-105.072	164.937	170.468	-31.8328	61.0665
846	0	-334.125	-107.625	898.655				-238.964	-117.647	469.692	-209.558	-116.821	90.8783	-230.359	3.09559	33.3897	135	-106.25	882.02	114.548	-45.5899	1060.97				118.655	-87.22	159.871	174.646	-9.67481	59.2442
847	0	-333.126	-106.602	898.086				-238.664	-116.505	469.782	-209.456	-116.879	90.9744	-230.364	3.01223	33.4104	135.89	-103.815	882.858	114.981	-42.5976	1060.73				122.307	-69.2513	154.778	178.789	12.0651	57.6665
848	0	-332.601	-103.962	898.159				-238.303	-115.545	469.868	-209.334	-116.729	90.8757	-230.339	3.04148	33.4168	136.913	-101.417	883.346	115.16	-39.6942	1060.55				126.243	-51.5608	150.284	183.012	33.4178	56.3621
849	0	-332.655	-100.61	898.094				-237.944	-114.684	469.895	-209.278	-116.711	90.9292	-230.383	3.0238	33.4125	137.766	-98.4833	883.725	115.732	-36.5514	1060.38				130.271	-34.1072	145.949	183.455	54.2141	54.5065
850	0	-332.415	-96.7408	898.104				-237.437	-114.018	469.895	-209.187	-116.794	90.976	-230.371	3.076	33.4364	138.69	-95.2873	883.966	116.165	-33.188	1060.19				134.37	-17.1147	141.97	191.561	75.0066	55.2706
851	0	-332.499	-92.533	898.457				-236.794	-113.183	469.982	-209.1	-116.863	91.0561	-230.373	3.05427	33.4416	139.644	-92.0703	884.049	116.786	-29.5817	1060.08				138.322	-0.460481	138.195	195.72	94.9445	54.8941
852	0	-332.553	-88.67	898.568				-236.269	-112.584	470.017	-208.96	-116.925	91.1501	-230.373	3.05862	33.4371	140.555	-88.779	883.892	117.581	-25.9097	1060.07				142.423	15.6704	134.971	199.383	114.062	54.9809
853	0	-331.955	-85.5098	898.577				-235.674	-111.567	470.2	-208.796	-116.96	91.2067	-230.365	3.07833	33.4403	141.742	-85.3067	883.502	118.086	-21.8095	1059.98				146.483	31.1628	131.985	202.837	132.567	55.2849
854	0	-330.836	-83.1068	898.718				-235.233	-110.372	470.367	-208.652	-117.021	91.297	-230.387	3.07336	33.4401	142.78	-81.8074	882.982	118.8	-17.5605	1059.85				150.21	45.9974	129.302	205.979	150.084	55.9751
855	0	-329.991	-80.8085	899.427				-234.677	-109.218	470.54	-208.469	-116.979	91.3822	-230.387	3.08041	33.4353	143.797	-78.1227	882.088	119.662	-13.2588	1059.76				153.741	59.9296	126.887	208.989	166.716	56.8128
856	0	-328.828	-80.6015	900.175				-233.993	-107.573	470.854	-208.25	-116.978	91.4555	-230.399	3.10058	33.4528	145.062	-74.2573	880.956	120.667	-8.61078	1059.72				156.787	73.0158	124.669	211.43	182.123	57.7016
857	0	-327.004	-82.4521	900.456				-233.208	-106.828	470.95	-208.066	-116.927	91.5326	-230.435	3.12607	33.4346	146.12	-70.2807	879.511	121.726	-3.75396	1059.66				159.543	84.9865	122.654	213.533	196.2	58.634
858	0	-325.074	-83.5457	900.305				-232.116	-105.874	471.119	-207.898	-117.064	91.6435	-230.439	3.17027	33.4214	147.2	-66.2063	878.001	122.574	1.21924	1059.61				161.89	95.6967	120.797	215.27	208.734	59.3113
859	0	-323.791	-81.3289	900.022				-231.201	-104.975	471.264	-207.785	-117.089	91.7721	-230.461	3.22342	33.42	148.379	-61.9704	876.366	123.505	6.37586	1059.81				163.409	105.092	118.854	216.462	219.55	59.5694
860	0	-323.366	-76.5408	899.868				-230.48	-102.971	471.698	-207.63	-117.171	91.8639	-230.431	3.28273	33.3793	147.609	-57.3408	874.712	124.804	11.6065	1059.79				164.786	112.861	116.996	217.188	228.61	59.4416
861	0	-322.97	-72.2019	899.829				-229.322	-101.12	471.944	-207.425	-117.32	92.0539	-230.492	3.19049	33.4354	149.065	-52.4839	873.353	125.995	16.9673	1059.73				165.424	119.094	114.866	217.344	235.809	58.7059
862	0	-321.665	-68.2632	899.881				-228.019	-100.569	472.082	-207.195	-117.546	92.2827	-230.435	3.33687	33.4221	150.689	-47.4243	872.048	127.25	22.3393	1059.68				165.451	123.714	112.56	216.85	240.977	57.332
863	0	-319.799	-64.9927	900.281				-226.877	-98.764	472.345	-206.913	-117.54	92.4451	-230.455	3.39665	33.4151	152.166	-42.1156	871.033	128.712	27.7481	1059.74				164.728	126.792	110.678	216.045	243.97	56.0004
864	0	-317.376	-63.2692	900.745				-225.744	-96.5359	472.751	-206.657	-117.36	92.5396	-230.458	3.40252	33.429	153.738	-36.6158	870.144	130.232	33.1663	1059.6				163.366	128.458	109.057	214.983	245.342	54.0536
865	0	-310.934	-71.3781	902.489				-224.225	-95.3681	472.911	-206.388	-117.299	92.5842	-230.464	3.45465	33.4639	155.653	-31.1465	869.185	132.039	38.6663	1059.36				161.453	128.559	106.645	211.667	245.471	50.883
866	0	-308.489	-68.5782	902.86				-222.937	-93.612	473.273	-206.181	-117.208	92.7753	-230.456	3.45992	33.4612	157.385	-25.7861	868.488	133.768	44.2462	1059.2				159.919	128.854	105.091	209.602	246.599	48.7872
867	0	-305.834	-65.3663	903.185				-221.513	-91.4995	473.696	-205.98	-117.241	92.9818	-230.462	3.45882	33.4518	159.394	-19.7858	867.874	135.346	49.655	1058.91				159.484	131.361	104.042	207.588	248.814	46.3078
868	0	-303.191	-62.3555	903.656				-219.861	-89.8276	474.043	-205.751	-117.378	93.2866	-230.427	3.46987	33.4929	161.559	-13.7388	867.365	137.684	55.47	1058.93				159.773	134.725	103.282	206.187	250.681	43.2891
869	0	-300.704	-60.179	904.493				-218.414	-87.1591	474.512	-205.5	-117.6	93.668	-230.448	3.50176	33.5484	163.727	-7.67919	867.146	139.856	60.9676	1058.86				159.99	137.206	102.868	205.685	252.422	41.0136
870	0	-298.474	-58.86	905.196				-216.414	-85.5989	474.779	-205.161	-117.714	94.1052	-230.419	3.55785	33.6325	166.126	-1.73644	867.183	141.91	66.4802	1058.88				160.357	138.606	102.658	205.651	251.272	39.2287
871	0	-295.832	-56.1733	905.584				-214.931	-83.3087	475.181	-204.848	-117.538	94.4064	-230.377	3.58909	33.6945	168.351	4.14788	867.369	144.534	72.0071	1058.9				160.796	139.931	102.574	205.026	253.863	37.8253
872	0	-293.079	-53.0136	906.015				-212.937	-81.8215	475.377	-204.492	-117.334	94.7099	-230.344	3.56724	33.7029	170.503	9.8489	867.858	146.997	77.2283	1058.95				161.277	141.169	102.548	204.942	254.514	36.8142
873	0	-290.127	-49.5241	906.308				-211.42	-79.8979	475.754	-204.201	-117.152	94.943	-230.339	3.51496	33.6893	172.738	15.3462	868.413	149.563	82.3626	1058.93				161.869	142.149	102.628	205.022	255.072	35.2967
874	0	-287.24	-46.3462	906.605				-209.429	-78.6488	475.934	-204.026	-117.062	95.2662	-230.335	3.57315	33.702	175.025	20.8208	869.143	152.399	87.3618	1058.95				162.621	143.437	102.572	205.056	255.923	34.5616
875	0	-284.215	-42.9065	906.691				-207.84	-76.3239	476.415	-203.731	-117.11	95.7674	-230.291	3.63141	33.743	177.389	26.1331	869.895	155.305	92.1587	1058.94				163.34	145.019	102.555	204.922	256.569	34.1848
876	0	-281.164	-39.8134	906.959				-205.996	-74.3382	476.763	-203.365	-116.971	96.2684	-230.318	3.6861	33.759	179.716	31.8906	870.671	158.549	96.8661	1058.88				163.839	146.166	102.558	205.028	255.811	32.7737
877	0	-278.026	-36.3647	907.159				-204.244	-71.8864	477.196	-203.006	-116.994	96.7647	-230.242	3.31625	33.7069	182.269	37.7852	871.308	161.67	101.418	1058.61				163.965	146.676	102.461	204.739	255.931	31.9695
878	0	-274.763	-33.1751	907.335				-202.128	-70.0306	477.506	-202.719	-116.767	97.1719	-230.063	1.86788	33.2399	185.166	42.8746	871.834	165.072	105.897	1058.36				164.12	147.646	102.267	204.072	256.347	31.7472
879	0	-271.455	-29.9477	907.543				-200.284	-67.6823	477.995	-202.446	-116.86	97.8769	-230.145	1.74031	33.2057	188.494	47.5751	872.302	168.375	110.24	1057.95				164.123	148.463	101.974	204.297	258.112	33.1204
880	0	-268.061	-26.7401	907.892				-198.12	-66.0902	478.359	-201.992	-116.544	98.3083	-229.942	1.61055	33.2537	191.322	52.4575	872.771	171.732	114.531	1057.55				164.041	149.041	101.767	204.422	258.153	32.9931
881	0	-264.702	-23.4663	908.289				-196.24	-63.464	478.916	-201.496	-116.677	99.0992	-229.842	1.6454	33.3161	194.526	59.2967	873.03	174.967	118.821	1057.2				163.953	149.588	101.587	204.424	258.713	32.7562
882	0	-261.21	-20.0889	908.631				-194.123	-61.336	479.54	-201.084	-116.593	99.9342	-229.708	1.60186	33.3574	197.679	65.208	873.199	178.156	123.316	1056.96				163.923	150.162	101.483	203.439	257.399	31.06
883	0	-257.888	-17.4111	909.434				-192.436	-58.9349	480.159	-200.736	-116.334	100.651	-229.649	1.62747	33.4001	200.731	70.291	873.227	181.275	127.918	1056.95				163.853	150.826	101.38	203.578	257.762	31.3241
884	0	-254.376	-14.0504	909.876				-190.288	-57.284	480.542	-200.579	-115.828	101.525	-229.618	1.53341	33.2908	204.12	75.0583	873.228	184.314	132.674	1057.28				163.731	151.518	101.322	203.733	257.065	30.976
885	0	-251.023	-10.7226	910.713				-188.835	-54.2163	481.814	-200.426	-115.269	102.487	-229.581	1.18096	33.1608	207.158	79.1973	873.257	187.016	137.642	1057.84				163.623	152.211	101.208	204.259	257.071	29.9277
886	0	-247.744	-7.8588	911.727				-187.321	-51.8381	482.86	-200.297	-114.242	103.332	-229.341	0.429468	32.8333	210.344	82.6693	873.006	189.785	142.66	1058.47				163.496	152.745	101.116	204.303	257.193	29.9974
887	0	-244.857	-5.63423	912.711				-185.851	-49.4167	483.891	-200.64	-112.556	104.408	-229.548	0.493447	32.7537	213.111	86.3102	872.721	192.471	147.556	1059.31				163.389	153.197	101.024	204.62	257.369	29.9972
888	0	-241.871	-3.64025	913.98				-184.475	-46.6492	485.314	-201.122	-110.835	105.688	-229.778	0.945928	32.7029	215.575	91.1032	872.471	195.297	152.384	1060.04				163.392	153.556	100.948	204.54	257.437	30.0098
889	0	-239.146	-1.33528	915.638				-183.081	-44.5043	486.666	-201.263	-109.842	107.297	-230.059	1.34196	32.5999	218.085	95.3061	872.133	198.066	156.964	1060.45				163.351	153.859	100.805	204.59	257.552	29.9435
890	0	-236.139	1.915	917.333				-181.772	-41.8759	488.017	-201.281	-109.141	108.976	-230.381	1.5553	32.5001	220.308	99.4056	871.794	200.745	161.493	1061.41				163.407	154.14	100.7	204.708	257.628	29.8616
891	0	-233.163	5.68659	919.033				-180.784	-38.8424	489.717	-201.384	-108.161	110.726	-230.747	1.88493	32.3509	222.725	103.485	871.557	203.812	165.863	1062.1				163.484	154.332	100.549	204.498	257.682	29.7277
892	0	-230.601	9.47486	920.939				-179.784	-35.8251	491.512	-201.439	-107.161	112.64	-231.164	2.11298	32.2202	225.255	107.373	871.576	206.444	170.025	1062.78				163.61	154.572	100.431	204.706	257.685	29.8514
893	0	-228.828	11.8454	922.993				-178.778	-32.6231	493.35	-201.444	-105.954	114.675	-231.66	2.28722	32.0511	227.606	111.113	871.653	209.074	174.124	1063.52				163.815	154.777	100.322	204.651	257.714	29.7986
894	0	-226.9	14.1196	925.621				-177.779	-29.7475	495.304	-201.612	-103.956	116.655	-232.03	2.39724	31.8695	229.274	114.78	872.389	211.833	178.165	1064.24				163.993	154.941	100.203	204.684	257.748	29.8216
895	0	-224.406	16.8647	927.837				-176.93	-26.5135	497.232	-201.395	-102.046	118.633	-232.681	2.66054	31.5559	231.345	117.999	872.976	214.36	182.136	1065.18				164.216	155.019	100.087	204.673	257.721	29.8418
896	0	-221.789	20.0183	930.37				-176.71	-22.4858	499.333	-201.318	-100.603	121.013	-232.937	2.25851	31.1992	233.271	121.166	873.888	216.941	186.07	1066.26				164.459	154.983	99.9928	204.499	257.786	29.6986
897	0	-219.411	22.1657	933.34				-176.383	-18.5647	501.452	-202.693	-102.842	124.838	-233.552	2.02254	30.7369	235.252	124.414	874.914	219.499	189.956	1067.33				164.702	154.968	99.8999	204.643	257.797	29.7828
898	0	-217.46	23.6208	936.194				-176.341	-14.4569	503.502	-202.86	-101.651	127.226	-233.942	0.57001	29.6477	237.232	127.429	875.927	221.92	193.682	1068.41				164.916	154.934	99.8279	204.669	257.8	29.7832
899	0	-215.101	25.7677	939.06				-176.347	-10.7808	505.659	-202.981	-99.5069	129.316	-234.946	0.454802	28.9489	238.985	130.477	877.041	224.696	197.332	1069.58				165.161	154.882	99.7741	204.622	257.886	29.7253
900	0	-212.851	27.8102	941.91				-176.309	-6.4603	507.748	-203.355	-97.4254	131.265	-235.152	0.771889	28.8581	240.701	133.272	878.112	226.993	200.872	1070.6				165.419	154.794	99.6885	204.473	257.821	29.5346
901	0	-210.834	28.8441	944.777				-176.982	-1.77445	510.047	-203.842	-95.3488	133.327	-235.215	0.522539	28.6589	242.333	136.166	879.331	229.368	204.352	1071.46				165.629	154.748	99.6064	204.455	257.835	29.5292
902	0	-208.466	30.7688	947.539				-177.639	2.70373	512.129	-204.104	-93.0387	135.165	-235.272	0.382337	28.3117	243.756	138.98	880.271	231.756	207.567	1072.3				165.849	154.638	99.4991	204.486	257.795	29.5034
903	0	-207.679	28.8127	950.814				-178.348	7.83053	514.284	-204.923	-91.0397	137.167	-235.493	0.476212	28.0392	245.35	141.958	880.9	233.933	210.88	1073.04				166.019	154.512	99.4076	204.364	257.881	29.3311
904	0	-205.49	30.5102	953.297				-179.177	12.7465	516.4	-205.603	-89.4474	139.394	-236.556	-0.172879	27.9615	246.601	144.618	881.445	235.967	214.199	1073.61				166.135	154.444	99.382	204.515	257.735	29.4767
905	0	-203.454	32.7049	955.665				-180.165	17.7153	518.326	-206.257	-87.289	141.636	-236.762	0.228572	28.1024	247.908	147.463	881.73	237.924	217.689	1073.94				166.253	154.372	99.275	204.573	257.728	29.5042
906	0	-201.519	34.3495	958.174				-181.161	23.1581	520.154	-207.251	-85.2196	143.93	-236.725	0.829313	28.5741	249.11	150.522	881.974	239.544	221.569	1074.58				166.401	154.28	99.1997	204.706	257.864	29.7773
907	0	-199.862	35.9987	960.397				-182.468	28.6428	522.072	-208.175	-82.8964	146.075	-236.919	1.42593	29.0399	250.246	153.61	882.074	239.959	226.008	1075.28				166.548	154.233	99.1179	204.648	257.893	29.7623
908	0	-198.219	37.7482	962.63	-128.961	66.6832	1176.05	-183.588	34.4451	523.727	-209.55	-80.6938	148.556	-237.303	2.22177	29.544	251.407	156.976	881.995	240.928	227.859	1074.55				166.609	154.195	98.9664	204.645	257.896	29.7515
909	0	-196.476	39.5432	964.639	-126.023	67.9018	1177.53	-185.02	40.6154	525.732	-211.25	-78.02	150.809	-237.986	3.79789	30.1951	252.516	160.324	881.912	242.486	230.743	1075.07				167.191	154.381	98.7168	204.691	257.891	29.7565
910	0	-194.937	41.2847	966.425	-123.334	69.3881	1178.79	-186.33	46.3835	527.296	-213.104	-75.1822	153.066	-239.024	6.04602	31.0102	253.858	163.698	881.896	243.62	234.426	1075.25				166.534	154.012	98.6033	204.494	258.018	29.622
911	0	-193.465	43.0566	968.045	-120.629	70.8934	1179.83	-187.533	51.72	528.776	-215.569	-72.197	155.122	-240.736	9.39335	31.8591	254.862	167.132	881.777	245.683	237.147	1075.32				166.54	153.973	98.5897	204.772	257.885	29.7683
912	0	-191.944	45.1705	969.471	-117.989	72.5794	1180.55	-188.778	56.0844	530.268	-218.083	-67.786	156.538	-242.957	13.7248	32.8403	255.892	170.395	881.682	246.466	240.837	1075.79				166.62	153.954	98.5996	204.74	257.897	29.7516
913	0	-190.581	47.4028	970.708	-115.437	74.2538	1181.37	-190.069	60.8768	531.76	-221.158	-62.1949	157.779	-245.623	19.301	33.6891	256.86	173.723	881.567	247.894	244.103	1075.99				166.579	154.028	98.4948	204.662	257.959	29.6204
914	0	-189.176	49.5044	971.831	-112.774	75.4113	1182.08	-191.42	65.1603	533.175	-224.748	-56.1139	158.851	-248.641	26.3328	34.4991	257.86	176.898	881.54	249.566	247.132	1076.21				166.61	154.12	98.4265	204.785	257.935	29.7823
915	0	-187.859	51.7615	972.751	-110.608	76.7053	1182.61	-192.788	68.8598	534.779	-228.905	-48.1945	158.981	-252.002	34.5654	35.4557	258.972	180.015	881.42	250.741	250.298	1076.26				166.479	154.134	98.4327	204.955	258.049	29.9204
916	0	-186.579	54.2853	973.588	-108.734	78.9805	1183.58	-194.406	73.6836	535.805	-233.109	-40.3275	159.265	-255.298	44.7747	36.1089	260.049	183.029	881.297	252.655	252.897	1075.82				166.371	154.265	98.3039	204.859	258.029	29.9449
917	0	-185.306	56.8186	974.358	-106.836	80.4838	1183.8	-195.884	77.9371	537.007	-237.197	-31.8368	159.524	-259.395	55.218	36.9958	261.485	185.97	881.318	253.621	255.621	1076.48				166.308	154.418	98.2918	204.804	258.032	29.9518
918	0	-184.028	59.4179	975.043	-104.948	81.8944	1184.33	-197.348	82.1476	538.035	-241.921	-21.9809	159.494	-263.861	66.3666	38.0103	262.536	188.804	881.032	254.971	258.549	1076.31				166.11	154.543	98.2731	204.662	258.067	29.8942
919	0	-182.737	62.0962	975.558	-102.943	83.4169	1184.71	-198.946	86.8172	539.331	-246.252	-10.8713	159.292	-268.82	78.29	39.7276	263.504	191.427	880.556	256.644	261.315	1076.16				165.919	154.689	98.1845	204.818	258.01	30.0267
920	0	-181.541	64.8016	975.993	-101.228	84.5618	1184.94	-200.18	91.759	540.141	-250.63	-0.283896	159.296	-273.784	90.8979	42.0615	265.049	194.059	880.229	258.453	264.106	1076.06				165.522	154.743	98.1239	204.998	258.061	30.0893
921	0	-180.281	67.4184	976.305	-99.5392	86.1609	1185.03	-201.285	96.5776	541.067	-254.632	9.98779	159.651	-279.253	103.877	44.8169	265.209	196.675	879.866	259.663	266.206	1075.71				165.227	154.841	98.1206	205.01	258.061	30.16
922	0	-178.997	69.9994	976.539	-97.8877	88.0179	1185.13	-202.714	102.454	541.628	-258.52	21.085	159.678	-285.153	117.164	47.6699	265.957	199.228	879.005	261.256	268.086	1075.66				164.977	155.032	98.0123	205.1	257.855	29.9913
923	0	-177.928	72.2243	976.845	-96.3776	89.6851	1185.14	-203.917	108.618	542.456	-262.161	31.8925	160.28	-291.598	131.006	50.738	266.957	201.999	878.63	262.954	269.561	1074.93				164.72	155.167	97.9464	204.984	258.048	30.9184
924	0	-177.08	73.8685	977.106	-94.7966	90.9733	1184.94	-205.138	114.901	543.389	-265.421	43.509	160.357	-298.031	144.12	53.9941	268.016	204.784	878.193	264.39	271.404	1074.75				164.459	155.317	97.8942	206.123	257.899	30.4326
925	0	-175.633	77.0932	977.12	-93.4915	92.8108	1184.87	-206.33	121.23	544.338	-268.533	54.5979	160.947	-303.906	157.154	57.3259	268.742	207.711	877.729	265.67	273.432	1074.72				164.268	155.521	97.832	205.225	257.79	30.1666
926	0	-174.542	79.5569	977.27	-91.9446	93.8434	1184.54	-207.556	127.71	545.38	-271.345	66.1622	161.523	-309.57	170.451	60.6105	269.775	210.498	877.258	267.039	275.183	1074.68				164.043	155.704	97.8054	204.957	257.918	30.1105
927	0	-173.527	81.9815	977.458	-90.5666	95.1976	1184.23	-208.614	134.208	546.427	-273.816	77.2119	162.208	-314.804	184.209	63.8897	270.069	213.387	876.923	268.239	277.255	1074.68				163.867	155.901	97.8231	205.239	258.009	30.9356
928	0	-172.335	85.0037	977.562	-89.3802	96.7988	1184.45	-209.447	140.848	547.543	-275.84	88.3238	162.929	-319.981	197.44	67.105	270.931	216.296	876.647	269.247	279.575	1075.2				163.652	156.009	97.8104	205.038	257.977	31.087
929	0	-171.845	86.0884	977.705	-88.1651	98.2985	1184.29	-210.438	148.445	548.55	-277.886	99.2699	163.596	-325.702	208.428	70.5442	271.801	219.27	876.212	270.284	281.792	1075.34				163.463	156.203	97.8295	204.813	258.085	30.6109
930	0	-171.083	87.9802	977.847	-86.8616	99.6671	1184.12	-212.027	156.718	549.641	-279.334	110.624	164.345	-329.677	221.388	73.2934	272.288	222.23	875.702	271.41	283.879	1075.47				163.324	156.383	97.8333	205.082	258.069	30.9619
931	0	-170.277	90.3837	977.905	-85.6711	101.46	1183.97	-212.774	163.982	550.577	-280.761	122.863	165.132	-333.581	233.656	76.1499	272.506	225.337	875.505	272.384	285.893	1075.67				163.146	156.537	97.8606	205.168	258.079	31.0002
932	0	-169.617	92.4831	978.013	-84.6785	102.667	1183.93	-213.462	171.108	551.545	-281.994	135.914	165.83	-336.813	245.795	78.7609	273.252	228.405	875.127	273.311	287.86	1075.89				163.029	156.727	97.8458	205.107	258.068	30.9822
933	0	-168.963	94.913	977.952	-83.6531	104.059	1183.71	-214.004	178.329	552.54	-283.259	148.212	166.874	-339.51	258.53	81.6839	273.19	231.413	874.79	274.122	289.918	1076.33				162.924	156.86	97.8575	205.117	258.089	30.9924
934	0	-168.455	97.1025	977.995	-82.4165	105.958	1183.3	-214.448	185.824	553.585	-284.184	159.895	168.04	-341.485	271.091	84.2194	273.77	234.483	874.498	274.701	291.691	1076.58				162.796	157.057	97.8697	205.093	258.104	31.0152
935	0	-167.963	99.4657	977.934	-81.2341	107.883	1182.94	-214.738	193.692	554.507	-284.907	171.868	169.239	-342.606	284.127	86.4711	273.627	237.548	874.134	275.518	293.614	1076.93				162.707	157.2	97.9016	205.029	258.082	31.0285
936	0	-167.574	101.769	977.938	-80.0336	109.452	1182.71	-215.137	201.439	555.612	-285.673	183.679	170.264	-343.106	296.99	88.5833	274.02	240.454	873.678	275.947	295.415	1077.3				162.617	157.427	97.9344	205.084	258.105	30.9795
937	0	-167.211	104.652	977.758	-78.9846	111.491	1182.38	-215.6	209.964	556.608	-286.436	196.236	171.331	-342.909	310.098	90.3569	274.06	243.312	873.264	276.562	297.376	1077.55				162.505	157.604	97.974	205.087	258.131	30.9846
938	0	-166.758	107.836	977.513	-78.1545	112.588	1182.17	-215.609	217.666	557.668	-286.884	208.457	172.435	-342.129	323.231	91.9641	274.185	246.233	872.939	277.118	298.538	1077.86				162.418	157.78	98.0132	205.105	258.146	30.9337
939	0	-166.449	110.861	977.366	-77.2803	113.281	1182.25	-215.972	226.032	558.752	-287.096	220.078	173.674	-340.798	336.381	93.3581	274.042	249.085	872.599	277.702	300.514	1078.12				162.343	157.886	98.0017	204.724	258.226	30.6312
940	0	-166.177	113.865	977.152	-76.4203	114.625	1181.82	-216.021	234.287	559.755	-287.488	232.496	174.489	-339.145	349.437	94.6795	274.171	251.883	872.193	278.179	302.587	1078.42				162.258	158.035	98.0563	205.082	258.17	30.9204
941	0	-166.001	116.892	976.986	-76.3282	114.175	1181.72	-215.935	242.372	560.761	-286.939	244.088	175.492	-337.292	362.041	95.9891	274.233	254.489	871.882	278.796	304.389	1078.5				162.124	158.286	98.203	204.535	258.152	30.8037
942	0	-165.905	120.177	976.768	-75.4348	115.448	1181.4	-215.877	250.644	561.765	-286.588	255.589	176.539	-335.211	374.374	97.2334	274.117	257.011	871.548	279.612	306.037	1078.6				162.02	158.523	98.2261	205.04	258.263	30.9065
943	0	-165.912	123.706	976.605	-74.9337	115.785	1181.28	-215.688	259.097	562.756	-286.058	266.881	177.324	-332.716	386.797	98.1945	274.333	259.533	871.194	280.196	307.634	1078.64				161.914	158.712	98.3499	204.569	258.278	30.6917
944	0	-165.965	127.174	976.347	-75.0074	116.561	1181.41	-215.271	267.141	563.587	-285.179	278.503	177.99	-329.662	399.883	99.0651	274.32	261.981	870.967	280.929	309.439	1078.63				161.81	158.958	98.3975	204.723	258.276	30.9405
945	0	-165.944	130.897	976.024	-74.4601	118.548	1180.81	-214.842	275.26	564.355	-284.22	289.552	178.888	-327.131	411.568	100.144	274.416	264.417	870.653	281.595	311.345	1078.49				161.731	159.108	98.5212	205.041	258.296	30.8618
946	0	-165.967	134.436	975.661	-74.0501	120.668	1180.41	-214.336	283.064	565.126	-283.118	301.071	179.293	-324.733	423.096	101.274	274.489	266.767	870.327	282.181	313.044	1078.37				161.577	159.322	98.5859	204.74	258.265	30.9595
947	0	-166.068	138.517	975.272	-74.4651	121.728	1180.61	-213.559	290.876	565.6	-282.028	311.188	179.971	-322.111	434.646	102.439	274.656	269.133	870.005	283.339	314.5	1078.28				161.461	159.524	98.6658	204.676	258.403	30.5702
948	0	-166.256	142.351	974.882	-73.3386	123.398	1180.33	-212.728	298.363	566.053	-280.266	321.682	180.276	-319.486	445.928	103.619	274.84	271.591	869.826	284.089	315.916	1078.26				161.341	159.737	98.7967	204.634	258.215	30.6535
949	0	-166.575	146.387	974.526	-73.6681	126.164	1179.74	-211.633	305.104	566.288	-278.754	332.568	180.421	-316.886	457.36	104.831	274.643	273.919	869.469	284.387	317.797	1078.16				161.231	159.889	98.9451	204.266	258.207	30.3387
950	0	-166.854	150.743	974.056	-73.9788	129.038	1178.84	-210.409	311.675	566.539	-277.075	342.275	180.962	-314.542	468.262	106.036	274.589	276.333	869.145	284.627	320.241	1078.23				161.121	160.087	99.0362	204.737	258.352	30.8428
951	0	-167.28	154.968	973.582	-74.2365	131.444	1178.04	-209.787	320.296	566.592	-275.159	351.212	181.101	-312.307	479.041	107.255	274.463	278.628	868.835	283.511	325.972	1078.68				161.04	160.318	99.2095	204.741	258.409	30.8069
952	0	-167.636	159.461	973.022	-74.4543	133.392	1177.26	-208.369	326.727	566.52	-273.255	361.41	181.079	-310.079	489.382	108.473	275.204	280.995	868.177	284.026	327.828	1078.07				160.988	160.523	99.3643	204.99	258.439	30.7257
953	0	-168.043	163.792	972.459	-74.5949	135.252	1176.43	-206.794	332.593	566.203	-271.338	370.52	180.855	-307.987	499.601	109.564	275.378	283.307	867.69	284.45	329.347	1077.67				160.933	160.744	99.4777	204.799	258.465	30.6747
954	0	-168.534	168.091	971.865	-74.7907	137.059	1175.61	-205.498	339.37	565.907	-269.349	379.753	180.87	-305.905	509.52	110.665	275.406	285.606	867.38	284.622	330.837	1077.09				160.862	160.913	99.6301	205.545	258.395	30.1402
955	0	-168.929	172.557	971.069	-75.195	139.541	1174.56	-204.011	345.423	565.412	-267.314	388.987	180.651	-303.728	519.342	111.597	275.793	288.083	866.952	288.225	326.609	1075.51				160.784	161.171	99.7907	205.588	258.383	30.0838
956	0	-169.28	176.914	970.256	-75.5801	141.787	1173.61	-202.519	351.327	564.796	-265.307	397.541	180.31	-301.617	528.828	112.651	275.983	290.493	866.566	289.044	326.465	1075.25				160.75	161.376	99.9908	205.088	258.757	30.6455
957	0	-169.643	181.412	969.206	-76.3053	144.305	1172.67	-200.908	357.181	564.112	-263.07	406.131	180.088	-299.396	538.178	113.375	276.065	292.83	866.143	289.023	328.534	1074.98				160.664	161.533	100.141	204.644	258.805	30.7567
958	0	-170.025	185.506	968.311	-76.8239	146.52	1171.65	-199.34	362.828	563.311	-261.61	415.901	179.849	-297.068	547.07	114.048	275.803	294.957	865.678	289.208	330.301	1074.62				160.624	161.72	100.331	204.814	258.784	30.8601
959	0	-170.338	189.798	967.46	-77.4255	149.1	1170.37	-197.672	367.855	562.484	-258.941	422.764	178.947	-294.762	555.881	114.521	275.681	297.278	865.329	289.309	332.05	1074.34				160.628	161.857	100.493	204.417	258.394	29.5795
960	0	-170.765	193.766	966.376	-78.1532	151.604	1169.17	-196.462	373.519	561.669	-257.113	431.416	178.757	-292.324	564.294	114.847	275.615	299.548	864.903	289.285	333.722	1074.13				160.63	161.982	100.691	204.572	258.473	29.6311
961	0	-171.051	197.818	965.193	-79.0459	154.419	1167.86	-194.926	378.63	560.646	-254.342	438.747	177.656	-289.721	572.367	114.999	275.444	301.731	864.501	289.095	335.706	1073.81				160.594	162.156	100.884	204.539	258.709	29.636
962	0	-171.309	201.887	963.905	-79.7796	156.92	1166.47	-193.441	383.463	559.749	-252.475	445.488	176.928	-287.015	580.085	114.81	275.318	303.951	864.141	289.064	337.375	1073.42				160.509	162.378	101.103	204.543	258.787	29.6929
963	0	-171.704	206.024	962.709	-80.6543	159.303	1164.82	-192.118	388.305	558.546	-250.703	453.657	176.427	-284.301	587.506	114.549	275.23	306.192	863.751	289.145	338.801	1073.01				160.45	162.578	101.298	204.951	258.751	30.07
964	0	-172.137	209.51	961.225	-81.5041	161.923	1163.53	-190.862	392.92	557.426	-248.801	460.867	175.282	-281.477	594.683	113.99	275.178	308.381	863.253	288.277	343.773	1072.95				160.415	162.804	101.445	204.984	258.722	30.1676
965	0	-172.312	213.704	959.903	-82.3559	164.378	1162.4	-189.817	397.725	556.378	-246.527	467.61	174.547	-278.525	601.222	113.316	275.169	310.578	862.81	288.442	345.03	1072.63				160.346	162.993	101.612	204.967	258.764	30.1417
966	0	-172.677	217.715	958.535	-83.1956	167.134	1161.15	-188.781	402.4	555.15	-244.166	473.599	173.443	-275.69	607.506	112.359	275.24	312.837	862.337	288.564	346.014	1072.2				160.283	163.203	101.746	204.989	258.815	29.9821
967	0	-173.222	221.242	957.154	-83.9334	169.251	1160.25	-187.76	406.972	553.924	-242.004	479.509	172.184	-272.832	613.501	111.211	275.237	315.045	861.852	288.607	347.17	1071.84				160.157	163.516	101.702	204.953	258.796	30.2246
968	0	-173.639	224.87	955.639	-85.0492	172.187	1158.49	-186.951	411.294	552.717	-239.855	484.872	170.967	-270.085	619.079	109.893	275.125	317.375	861.375	288.627	348.257	1071.52				160.11	163.597	101.925	205.122	258.753	29.7514
969	0	-174.059	228.496	954.248	-86.1382	175.332	1156.73	-186.007	415.561	551.515	-237.568	489.899	169.776	-267.323	624.23	108.498	275.447	319.647	860.821	288.673	349.552	1071.21				159.985	163.791	102.012	204.978	258.806	30.2427
970	0	-174.462	232.247	952.599	-87.3418	178.503	1155.04	-185.306	419.641	550.186	-235.379	494.764	168.43	-264.659	629.17	106.941	275.511	321.92	860.491	288.605	350.874	1070.96				159.902	163.963	102.178	205.156	258.795	29.7791
971	0	-175.065	235.727	951.404	-88.5356	181.757	1153.39	-184.498	423.717	548.762	-233.135	499.171	166.856	-262.207	633.884	105.238	275.644	324.281	860.049	288.547	352.279	1070.75				159.712	164.153	102.275	205.025	258.892	30.0717
972	0	-175.523	239.557	950.056	-89.8411	185.172	1151.76	-183.706	427.172	547.401	-231.058	503.56	165.338	-259.869	638.28	103.513	275.8	326.659	859.644	288.377	353.844	1070.57				159.576	164.333	102.397	204.959	258.853	30.3142
973	0	-176.08	243.461	948.48	-90.8325	187.356	1150.64	-183.212	431.288	546.005	-229.124	507.996	164.018	-257.653	642.477	101.673	275.909	329.009	859.312	288.218	355.453	1070.45				159.409	164.516	102.513	205.057	258.806	30.4137
974	0	-176.56	247.199	947.138	-91.9214	190.071	1148.89	-182.368	434.319	544.396	-227.388	512.336	162.639	-255.631	646.693	99.8658	275.952	331.364	859.04	287.882	357.084	1070.4				159.217	164.698	102.563	204.913	258.858	30.3315
975	0	-176.87	251.298	945.462	-93.3766	193.496	1147.84	-181.919	437.873	542.84	-225.677	516.554	160.936	-253.699	650.654	98.0901	276.04	333.817	858.754	287.485	358.755	1070.35				159.085	164.839	102.649	204.971	258.944	30.1353
976	0	-177.424	254.701	944.175	-94.667	196.858	1146.47	-180.957	440.552	541.014	-224.094	520.435	159.34	-252.059	654.774	96.2783	276.005	336.2	858.459	287.023	360.407	1070.31				159.207	165.027	102.579	204.995	258.868	30.3858
977	0	-177.884	258.666	942.961	-96.0173	199.868	1145.18	-180.225	443.183	539.227	-222.803	524.627	157.922	-250.562	658.816	94.5226	275.836	338.579	858.212	286.458	361.969	1070.32				159.495	165.411	102.965	204.954	258.857	30.4312
978	0	-178.43	262.746	941.503	-97.2406	203.083	1143.86	-179.583	446.187	537.368	-221.16	528.263	156.317	-249.173	662.857	92.8372	275.645	341.054	857.93	286.02	363.735	1070.3				159.089	165.458	103.091	204.855	259.023	30.3426
979	0	-178.996	266.57	940.187	-98.6095	206.433	1142.58	-178.748	448.649	535.432	-220.419	531.907	154.795	-248.091	666.803	91.2442	275.535	343.38	857.737	285.524	365.542	1070.25				158.885	165.564	103.238	204.917	259.081	30.1583
980	0	-179.417	270.661	938.795	-100.026	209.815	1141.29	-177.891	450.792	533.321	-219.642	535.971	153.239	-247.152	670.523	89.8741	275.327	345.588	857.561	284.981	367.382	1070.17				158.726	165.7	103.402	204.87	259.031	30.3494
981	0	-180.103	274.467	937.602	-101.303	213.386	1140.13	-176.985	452.775	531.182	-218.616	539.565	151.511	-246.431	674.321	88.4628	275.141	347.906	857.4	284.463	369.218	1070.1				158.552	165.77	103.524	204.86	259.024	30.4056
982	0	-180.786	278.338	936.28	-102.872	216.94	1138.98	-176.041	454.448	529.115	-217.932	543.108	149.979	-245.766	677.854	87.1719	274.872	350.072	857.231	283.652	371.036	1070.02				158.488	165.885	103.671	204.917	258.993	30.4102
983	0	-181.168	282.773	934.903	-104.274	220.537	1137.86	-174.611	455.617	527.22	-217.194	546.428	148.407	-245.349	681.156	85.7635	274.485	352.353	857.096	283.009	372.897	1069.98				158.385	165.979	103.814	204.876	258.886	30.416
984	0	-182.019	286.746	933.593	-105.797	224.201	1136.7	-173.829	457.294	525.202	-216.326	549.242	146.658	-245.043	684.086	84.2526	274.094	354.507	856.975	282.244	374.825	1069.9				158.246	166.155	103.972	204.851	259.031	30.3781
985	0	-182.718	290.146	932.516	-107.247	228.052	1135.63	-173.313	459.234	523.235	-215.772	551.989	144.972	-244.883	686.769	82.6184	273.604	356.667	856.89	281.596	376.824	1069.79				158.126	166.291	104.148	204.926	259.092	30.1722
986	0	-183.519	294.282	931.301	-108.858	231.914	1134.64	-173.306	460.723	520.702	-215.181	554.338	143.26	-244.71	689.319	80.8097	273.146	358.935	856.738	280.786	378.834	1069.75				158.02	166.433	104.283	204.864	259.038	30.4246
987	0	-184.439	297.902	930.132	-110.561	235.807	1133.67	-172.912	462.588	518.685	-214.3	556.532	141.376	-244.52	691.155	78.7052	272.698	361.098	856.678	279.885	380.875	1069.74				157.923	166.554	104.43	204.876	259.022	30.4364
988	0	-185.392	301.502	928.847	-112.313	239.787	1132.69	-172.805	464.97	516.911	-213.714	558.768	139.515	-244.259	692.714	76.3307	272.17	363.278	856.598	278.935	383.002	1069.71				157.809	166.684	104.605	204.986	258.951	30.2291
989	0	-186.599	304.562	927.841	-114.037	243.808	1131.71	-172.498	466.48	514.904	-213.105	560.345	137.605	-243.987	693.798	73.6725	271.655	365.517	856.518	278.012	385.172	1069.69				157.729	166.797	104.76	204.906	258.868	30.4595
990	0	-187.85	307.531	926.83	-116.016	247.779	1130.67	-172.544	468.573	513.121	-212.541	562.014	135.8	-243.563	694.381	70.6858	271.001	367.704	856.425	276.835	387.29	1069.61				157.667	166.963	104.959	204.904	258.852	30.4186
991	0	-188.516	312.131	925.378	-117.849	251.855	1129.59	-172.453	470.318	511.269	-211.667	562.544	133.582	-243.115	694.946	67.5527	270.345	369.862	856.34	275.803	389.514	1069.48				157.596	167.059	105.162	204.926	258.884	30.3654
992	0	-189.608	316.247	924.089	-119.875	255.53	1128.78	-172.634	472.767	509.529	-211.001	562.938	131.578	-242.55	694.918	64.1426	269.602	372.023	856.268	274.579	391.654	1069.43				157.546	167.209	105.419	204.939	258.9	30.3831
993	0	-190.887	319.482	923.024	-121.893	259.337	1127.79	-172.841	474.734	507.739	-210.045	563.048	129.607	-241.899	694.757	60.7413	268.86	374.222	856.136	273.363	393.925	1069.2				157.48	167.354	105.684	205.033	258.908	29.889
994	0	-192.232	322.263	921.893	-123.836	263.121	1126.73	-173.157	476.761	505.97	-209.47	563.168	127.383	-241.19	694.348	57.0433	268.061	376.386	856.017	272.222	396.173	1068.9				157.437	167.479	105.922	205.072	258.914	29.8162
995	0	-193.164	326.003	920.552	-125.951	266.918	1125.64	-173.463	478.809	504.272	-208.8	563.429	125.277	-240.267	693.594	53.3217	267.184	378.484	855.761	270.908	398.434	1068.57				157.414	167.539	106.136	205.098	258.908	29.7535
996	0	-194.926	329.467	919.617				-173.96	481.017	502.456	-208.726	563.901	123.137	-239.393	692.954	49.7155	266.122	380.592	855.666	269.654	400.675	1068.2				157.47	167.579	106.333	205.152	258.908	29.6918
997	0	-196.574	332.616	918.634				-174.516	483.516	500.848	-208.573	564.638	121.296	-238.581	692.083	45.8166	265.115	382.569	855.461	268.235	403.043	1067.7				157.58	167.603	106.574	205.204	258.937	29.5205
998	0	-198.232	335.813	917.715				-174.778	485.139	499.016	-208.093	563.964	118.97	-237.547	691.215	42.1443	263.954	384.669	855.297	266.905	405.368	1067.06				157.724	167.659	106.786	205.253	258.906	29.3668
999	0	-198.507	344.797	915.836				-175.352	486.904	497.148	-207.851	563.532	116.771	-236.634	690.203	38.3713	262.657	386.769	855.074	265.372	407.712	1066.39				157.89	167.733	107.001	205.498	258.94	29.3306
1000	0	-199.953	350.857	914.389				-175.821	488.67	495.282	-207.654	563.296	114.595	-235.674	689.053	34.7736	261.31	388.852	854.892	263.797	410.135	1065.57				158.093	167.85	107.291	205.968	258.991	29.1605
1001	0	-201.965	354.131	913.574				-176.5	490.696	493.457	-207.223	562.487	112.266	-234.878	688.7	33.2983	259.94	390.896	854.694	262.229	412.584	1064.73				158.27	168.024	107.617	205.962	259.048	29.1087
1002	0	-203.697	358.912	912.438				-176.734	492.109	491.731	-206.744	561.94	110.419	-234.086	688.834	33.7369	258.212	392.959	854.459	260.448	415.061	1063.79				158.413	168.122	107.84	205.975	259.073	29.1121
1003	0	-205.744	363.375	911.453				-176.893	493.474	489.958	-206.313	561.887	108.649	-232.961	690.274	35.0681	256.717	395.103	854.267	258.523	417.841	1062.89				158.537	168.242	108.112	205.975	259.13	29.0517
1004	0	-207.824	368.248	910.445				-177.126	494.729	487.933	-205.703	562.092	107.373	-230.554	688.784	34.8484	254.982	397.356	854.051	256.693	420.759	1061.87				158.629	168.408	108.418	205.941	259.171	28.9987
1005	0	-210.003	372.489	909.609				-177.258	496.706	486.055	-205.037	562.573	106.154	-229.455	689.38	35.5341	253.001	399.672	853.811	254.636	424.662	1060.97				158.959	168.686	108.852	205.921	259.172	29.0351
1006	0	-212.108	377.304	908.613				-177.376	498.25	484.097	-204.429	563.936	105.488	-228.683	690.345	35.6831	250.727	402.047	853.514	252.058	430.33	1060.15				159.198	169.037	109.362	205.916	259.19	29.0301
1007	0	-214.711	382.177	907.943				-177.428	500.448	482.587	-201.615	562.48	103.816	-227.806	689.906	36.0724	248.623	404.619	853.229	249.519	434.784	1058.88				159.512	169.386	109.654	205.925	259.224	29.0163
1008	0	-217.244	386.769	907.234				-176.871	502.626	481.455	-199.354	562.879	103.975	-227.174	689.875	36.3631	246.402	407.32	852.983	247.712	434.107	1057.68				158.942	169.367	110.193	205.944	259.242	29.0015
1009	0	-219.536	391.379	906.671				-175.94	505.068	480.779	-196.92	563.903	103.213	-226.618	689.998	36.9214	243.99	410.116	852.726	245.352	434.833	1056.82				158.903	169.752	111.054	205.754	259.152	28.5745
1010	0	-222.26	396.196	906.438				-174.527	508.188	480.688	-194.86	565.174	102.752	-225.909	690.212	37.4878	241.393	412.921	852.512	242.671	437.65	1055.94				158.898	170.319	111.986	205.728	259.169	28.576
1011	0	-224.799	400.869	906.158				-173.627	511.642	480.454	-192.068	570.337	101.106	-225.53	690.462	37.7609	238.766	415.891	852.27	239.756	441.326	1055.38				158.856	170.909	112.96	205.704	259.137	28.6336
1012	0	-227.304	405.027	906.108				-173.039	515.66	480.146	-190.622	574.502	100.231	-225.26	690.617	37.8959	236.066	418.904	852.064	236.908	445.408	1054.87				158.753	171.506	114.112	205.918	259.27	29.0083
1013	0	-229.785	409.02	906.101				-173.206	519.74	480.128	-190.742	576.407	99.8289	-225.134	690.648	37.9244	233.189	421.906	851.816	234.02	449.475	1054.63				158.671	172.011	115.2	205.904	259.262	29.0274
1014	0	-232.29	412.701	906.293				-174.302	523.183	480.306	-190.777	575.72	100.242	-225.2	690.671	37.8391	230.389	424.926	851.754	231.067	453.609	1054.51				158.682	172.648	116.285	205.912	259.273	29.0485
1015	0	-234.635	416.034	906.661				-176.295	526.112	480.781	-191.194	575.52	100.355	-225.339	690.695	37.6921	227.427	428.006	851.787	227.965	457.715	1054.74				158.626	173.387	117.404	205.887	259.287	29.0706
1016	0	-237.242	419.48	907.243				-178.655	528.23	481.445	-191.927	574.499	100.635	-225.49	690.598	37.4708	224.37	431.022	851.909	225.036	462.057	1055				158.572	174.006	118.624	205.889	259.321	29.112
1017	0	-239.939	423.004	908.12				-181.156	529.6	482.063	-193.355	573.888	100.679	-225.663	690.502	37.2384	221.173	434.087	852.161	222.269	466.354	1055.2				158.686	174.604	119.815	206.077	259.814	28.9917
1018	0	-242.783	425.739	909.308				-183.597	530.633	482.599	-193.521	574.603	100.653	-225.901	690.408	37.0245	217.963	437.078	852.535	219.353	470.974	1055.91				158.75	175.334	120.998	206.048	259.854	29.009
1019	0	-245.586	429.04	910.417				-185.996	531.207	483.017	-194.068	574.625	100.623	-225.975	690.238	36.896	214.697	440.099	853.093	216.381	475.503	1056.39				158.783	176.1	122.343	205.798	259.941	29.2605
1020	0	-248.443	432.119	911.663				-188.281	531.876	483.163	-194.512	574.64	100.556	-226.019	690.128	36.8213	211.608	443.118	853.625	213.438	480.496	1057.11				158.762	176.86	123.697	205.766	259.977	29.6672
1021	0	-251.372	435.13	912.823				-190.432	532.297	483.196	-194.797	574.982	100.238	-226.053	690.104	36.7565	208.565	446.18	854.411	210.401	485.429	1057.65				158.836	177.513	125.313	205.775	260.087	29.9515
1022	0	-254.348	438.562	913.733				-192.259	532.419	483.037	-195.074	574.927	100.24	-225.99	689.996	36.7516	205.436	449.308	855.168	207.345	490.474	1058.31				158.918	178.524	126.804	205.49	258.732	29.8841
1023	0	-257.452	441.504	914.33				-193.824	532.506	482.784	-195.266	574.364	100.258	-226.051	690.022	36.7241	202.414	452.612	856.016	204.206	495.161	1058.94				158.965	179.588	128.476	205.861	260.02	30.3046
1024	0	-260.094	444.667	914.874				-195.213	532.778	482.616	-195.264	573.911	100.225	-226.164	690.405	36.8803	199.478	456.021	856.79	201.174	499.791	1059.49				159.067	180.733	130.226	205.708	260.184	30.5573
1025	0	-262.673	447.54	915.105				-196.453	533.262	482.333	-195.232	573.728	100.199	-226.153	690.399	36.8958	196.66	459.58	857.566	198.089	504.798	1060.04				159.208	182.041	132.039	205.725	260.285	30.8829
1026	0	-265.522	450.294	915.242				-197.652	533.923	482.137	-195.068	573.714	100.041	-226.178	690.548	36.984	193.97	463.134	858.317	195.074	509.891	1060.38				159.405	183.624	133.876	205.85	261.071	31.3236
1027	0	-268.271	453.592	915.28				-198.923	534.868	481.975	-195.073	573.924	99.6377	-226.096	690.665	37.0487	191.463	466.894	859.117	191.964	515.165	1060.93				159.642	185.242	135.962	206.139	261.251	31.8338
1028	0	-271.103	456.403	915.356				-200.057	536.016	481.805	-194.97	573.675	99.6535	-226.302	691.105	37.1941	188.81	470.689	859.791	188.83	519.96	1061.25				159.833	187.159	138.237	205.949	259.756	32.4771
1029	0	-273.701	459.382	915.261				-201.196	537.134	481.623	-194.743	573.935	99.5908	-226.084	690.645	37.059	186.299	474.764	860.489	185.628	525.085	1061.7				160.047	189.312	140.776	204.994	261.25	33.3652
1030	0	-276.455	462.94	915.032				-202.213	538.279	481.289	-194.634	574.185	99.3615	-226.267	691.225	37.2644	183.86	478.749	861.093	182.564	529.82	1061.98				161.117	192.145	143.222	205.06	263.113	33.9013
1031	0	-279.18	466.088	914.743				-203.23	539.478	481.03	-194.544	574.613	99.3872	-226.243	691.506	37.3541	181.724	482.864	861.682	178.884	536.76	1062.66				161.026	195.077	146.532	205.321	264.186	34.6752
1032	0	-281.636	469.234	914.562				-204.309	540.551	480.647	-194.141	575.004	98.9137	-226.378	692.17	37.5558	179.49	487.057	862.164	175.868	540.148	1062.8				160.981	198.372	149.962	205.251	264.204	35.3404
1033	0	-283.979	472.661	914.223				-205.358	541.771	480.41	-194.078	575.158	98.6207	-226.381	692.256	37.6239	177.321	491.19	862.54	172.867	544.141	1063.03				161.031	202.238	153.756	205.174	264.898	36.3859
1034	0	-286.317	476.16	913.715				-206.446	542.604	479.909	-193.935	575.391	98.3894	-225.844	691.37	37.3973	175.01	495.522	862.907	169.624	548.698	1063.38				160.881	206.962	157.728	205.186	265.786	37.6413
1035	0	-288.667	479.512	913.102				-207.626	543.991	479.541	-193.713	575.389	98.2774	-226.258	692.129	37.6102	172.84	499.813	863.154	166.505	553.28	1063.61				161.028	212.471	161.959	205.091	266.726	39.351
1036	0	-290.974	482.695	912.58				-208.52	544.658	479.093	-193.838	575.991	97.7972	-226.29	692.338	37.7043	170.638	504.057	863.376	163.155	557.713	1064.03				160.959	218.539	166.953	204.868	268.012	41.7902
1037	0	-293.177	485.739	911.807				-209.613	545.593	478.719	-193.523	575.791	98.0057	-226.121	692.287	37.7222	168.54	508.152	863.343	160.058	562.062	1064.32				160.25	225.568	172.188	204.647	269.859	44.8913
1038	0	-295.469	489.434	911.328				-210.88	546.215	478.328	-193.463	575.74	97.823	-226.131	692.45	37.7751	166.78	512.489	863.716	156.977	566.246	1064.76				159.336	233.527	177.771	204.396	272.118	48.7395
1039	0	-297.393	492.887	910.865				-212.014	546.703	478.038	-193.234	576.067	97.5177	-226.114	692.384	37.7413	164.816	516.494	863.856	154.061	570.223	1065.11				158.658	242.044	183.758	203.679	274.5	53.27
1040	0	-299.477	496.219	910.48				-213.308	547.543	477.753	-193.351	576.276	97.2778	-226.147	692.501	37.7865	163.198	520.185	863.969	151.143	573.963	1065.51				157.6	251.28	190.006	202.288	277.422	58.0129
1041	0	-301.43	500.825	909.974				-214.519	548.097	477.487	-193.392	576.584	97.1711	-226.135	692.48	37.7712	161.569	523.834	864.034	148.296	577.581	1065.86				156.115	261.029	196.545	202.11	281.802	64.3856
1042	0	-302.936	506.636	909.264				-215.779	548.505	477.114	-194.003	576.639	96.896	-226.12	692.408	37.7157	160.054	527.165	864.01	145.696	580.957	1066.02				154.62	271.129	203.274	200.967	286.165	71.3323
1043	0	-304.266	512.073	908.634				-217.059	548.99	476.815	-193.728	575.894	96.5803	-226.301	692.429	37.6485	158.423	530.425	864.068	143.472	584.158	1066.11				152.621	281.177	209.717	199.112	291.045	78.9723
1044	0	-305.878	515.436	908.424				-218.288	549.092	476.411	-194.062	575.805	96.7072	-226.192	692.372	37.6676	156.857	533.398	864.016	141.216	587.084	1066.08				150.248	291.083	216	197.157	297.641	86.8596
1045	0	-307.964	516.337	908.69				-219.547	549.465	476.198	-194.374	576.1	96.5617	-226.349	692.39	37.6256	155.834	536.316	863.975	139.354	589.881	1065.77				147.664	301.216	221.791	196.247	300.188	93.099
1046	0	-310.044	516.987	908.904				-220.694	549.741	475.948	-194.545	576.12	96.3088	-226.384	692.454	37.6197	154.877	539.148	863.866	137.712	592.415	1065.29				145.198	311.473	226.982	194.98	304.687	97.4911
1047	0	-311.591	519.638	908.558				-221.793	549.791	475.774	-194.345	575.606	96.3216	-226.397	692.343	37.5728	153.846	541.778	864.011	136.009	594.994	1064.84				142.175	320.617	231.373	192.492	320.512	101.896
1048	0	-313.139	522.017	908.295				-223.004	550.324	475.634	-194.602	575.599	96.1096	-226.426	692.366	37.5737	152.69	544.464	864.656	134.484	597.455	1064.3				139.513	331.315	234.835	190.116	334.501	106.167
1049	0	-314.582	523.788	908.238				-223.942	550.731	475.553	-194.904	575.529	95.9458	-226.453	692.316	37.5365	151.748	547.041	865.666	133.331	599.897	1063.65				137.051	343.161	236.25	188.683	348.631	107.865
1050	0	-315.947	525.144	908.108				-225.003	550.923	475.474	-194.603	575.105	96.0817	-226.459	692.348	37.5126	151.199	549.443	866.671	131.95	602.484	1063.05				134.781	356.105	236.082	186.561	364.065	108.364
1051	0	-317.681	525.068	908.395				-225.819	551.352	475.434	-194.692	575.148	96.0279	-226.469	692.326	37.4874	150.173	551.85	867.786	130.689	605.244	1062.67				132.822	369.664	235.053	183.892	380.598	108.594
1052	0	-318.828	526.497	908.303				-226.5	551.806	475.409	-194.765	575.155	96.0192	-226.438	692.242	37.4451	149.221	554.265	868.885	129.066	608.109	1062.53				130.942	383.494	233.16	181.739	398.354	107.055
1053	0	-320.036	527.416	908.35				-227.251	552.466	475.375	-194.985	575.572	96.1643	-226.488	692.227	37.4219	148.275	556.631	870.049	128.522	611.13	1062.22				129.312	397.75	230.314	178.929	417.129	104.504
1054	0	-321.057	528.812	908.253				-227.903	553.112	475.43	-194.753	575.003	96.1275	-226.515	692.239	37.4644	147.413	558.983	871.22	127.548	614.109	1062.16				127.924	412.607	226.637	177.523	436.663	101.18
1055	0	-322.16	529.326	908.631				-228.356	553.569	475.419	-195.206	575.641	96.1269	-226.5	692.201	37.4033	146.085	561.561	872.347	126.685	617.11	1061.99				126.822	428.098	222.045	175.75	456.849	97.1913
1056	0	-322.93	531.369	908.297				-228.764	554.11	475.366	-194.982	575.196	96.0729	-226.511	692.226	37.438	145.113	564.121	873.354	125.964	620.074	1061.9				125.891	444.108	216.849	174.471	477.309	93.0635
1057	0	-323.714	533.085	908.447				-229.055	554.771	475.395	-195.383	575.747	96.2043	-226.491	692.15	37.424	144.341	566.751	874.471	125.313	622.907	1061.87				125.43	460.555	211.117	173.047	498.808	88.2461
1058	0	-324.323	534.758	908.498				-229.381	555.654	475.454	-194.853	574.715	96.1254	-226.503	692.127	37.4309	143.693	569.423	875.366	124.79	625.692	1061.78				125.292	477.346	205.034	172.325	520.457	83.5714
1059	0	-324.903	536.349	908.573				-229.568	556.495	475.469	-195.379	575.502	96.2245	-226.523	692.087	37.4075	143.029	572.075	876.281	124.275	628.399	1061.73				125.356	494.456	198.649	171.86	541.954	79.6036
1060	0	-325.365	537.978	908.482				-229.701	557.41	475.5	-195.574	576.104	96.2084	-226.497	692.029	37.4174	142.663	574.813	877.174	123.919	631.064	1061.58				125.594	511.74	192.105	171.348	569.436	74.6638
1061	0	-325.691	541.575	908.044				-229.792	558.334	475.476	-195.008	574.815	96.0576	-226.484	692.143	37.4137	142.236	577.56	877.775	123.669	633.715	1061.38				126.278	529.299	185.595	172.133	591.753	70.5865
1062	0	-325.644	544.868	907.978				-229.875	559.465	475.444	-195.326	575.581	96.1976	-226.513	692.137	37.4647	141.954	580.498	878.4	123.282	636.435	1061.19				127.166	546.937	179.205	173.174	613.857	66.8545
1063	0	-325.764	547.586	907.875				-229.835	560.615	475.471	-194.948	574.808	96.0574	-226.483	692.157	37.4792	141.903	583.503	878.909	123.009	639.105	1060.96				128.333	564.612	172.979	174.983	635.915	63.6314
1064	0	-325.605	550.687	907.868				-229.798	561.647	475.493	-194.731	574.499	96.1598	-226.448	692.104	37.4546	141.813	587.399	879.598	122.737	641.897	1060.8				129.919	582.373	167	177.217	657.511	61.1628
1065	0	-325.498	553.108	907.923				-229.711	562.677	475.543	-194.866	574.667	96.1081	-226.443	692.088	37.4746	142.225	589.975	880.21	122.656	644.779	1060.59				131.676	599.938	161.463	180.677	678.834	59.2893
1066	0	-325.346	555.769	907.776				-229.601	563.892	475.639	-194.692	574.772	96.1267	-226.431	692.071	37.5003	142.826	592.138	881.012	122.716	647.788	1060.48				133.63	617.559	156.044	183.922	699.93	57.8384
1067	0	-324.942	558.798	908.181				-229.394	565.235	475.681	-194.775	574.808	96.2036	-226.43	692.054	37.4904	143.471	595.202	881.46	122.623	650.884	1060.31				135.971	634.755	151.404	187.081	720.565	56.8875
1068	0	-324.568	561.214	907.95				-229.149	566.285	475.741	-194.75	574.789	96.2177	-226.446	692.115	37.4902	143.85	598.1	881.766	122.792	654.152	1060.12				138.499	651.703	147.032	190.338	740.989	56.2539
1069	0	-324.274	563.545	908.111				-228.84	567.572	475.888	-194.641	574.818	96.238	-226.45	692.126	37.5158	144.344	601.133	881.729	122.945	657.456	1060.05				140.904	668.259	143.118	193.6	758.337	56.1227
1070	0	-323.838	566.2	908.156				-228.553	568.841	476.012	-194.656	574.867	96.3587	-226.438	692.215	37.5372	144.512	604.079	881.568	123.22	660.842	1059.88				143.563	684.281	139.629	196.024	775.473	55.8712
1071	0	-323.017	569.211	908.203				-228.224	570.013	476.136	-194.289	574.828	96.5421	-226.431	692.067	37.5091	145.279	606.834	881.282	123.664	664.252	1059.75				146.295	699.732	136.53	198.223	793.609	55.9302
1072	0	-322.379	571.787	908.275				-227.769	571.366	476.296	-194.155	574.837	96.6531	-226.414	692.108	37.5135	145.831	609.625	880.837	124.179	667.893	1059.56				149.016	714.439	133.792	201.261	811.231	56.6541
1073	0	-321.861	573.961	908.349				-227.211	572.391	476.4	-194.011	574.897	96.6318	-226.433	692.21	37.5787	146.347	612.2	879.997	124.907	671.554	1059.4				151.973	727.455	131.768	203.498	827.435	57.1788
1074	0	-320.917	576.37	908.771				-226.539	573.75	476.601	-193.792	574.497	96.4246	-226.442	692.239	37.5847	146.83	615.102	879.021	125.722	675.323	1059.41				154.334	740.547	129.684	205.516	843.016	57.9822
1075	0	-320.008	578.571	909.152				-225.962	574.982	476.772	-193.747	574.677	96.871	-226.421	692.149	37.5468	147.324	618.103	877.829	126.594	679.195	1059.4				156.427	752.312	127.785	206.986	857.595	59.5241
1076	0	-319.127	580.861	909.235				-225.356	576.476	477.076	-193.595	575.058	96.8196	-226.455	692.318	37.6301	147.904	621.304	876.353	127.474	683.209	1059.55				157.84	763.083	126.018	208.164	872.032	60.1664
1077	0	-317.906	583.11	909.593				-224.545	578.067	477.267	-193.4	575.082	96.9428	-226.409	692.136	37.5436	148.565	624.224	874.97	128.491	687.39	1059.67				158.986	772.113	124.461	208.731	883.097	60.8019
1078	0	-316.606	585.758	909.842				-223.756	579.572	477.529	-193.472	574.903	97.1194	-226.431	692.179	37.5909	149.357	627.584	873.659	129.498	691.625	1059.74				159.6	780.038	122.782	208.413	893.257	60.5725
1079	0	-315.279	588.369	910.058				-222.814	581.091	477.793	-192.91	575.304	97.1805	-226.253	692.098	37.5852	150.415	631.36	872.523	130.88	695.885	1059.82				159.376	786.859	121.141	207.886	900.837	59.8903
1080	0	-313.633	590.918	910.338				-221.721	582.287	477.932	-192.906	574.752	97.2855	-226.276	692.235	37.6344	151.465	635.349	871.659	132.147	700.349	1059.81				158.805	792.35	119.302	206.646	906.835	58.7012
1081	0	-312.121	593.628	910.54				-220.874	584.059	478.327	-192.685	575.131	97.5979	-226.259	692.15	37.6064	152.808	639.244	870.934	133.587	704.917	1059.9				157.608	796.57	117.398	204.827	910.305	57.1157
1082	0	-310.184	597.043	910.978				-219.762	586.021	478.619	-192.73	575.103	97.8055	-226.229	692.183	37.6159	154.04	643.717	870.252	134.962	709.563	1059.83				156.002	799.51	115.4	202.851	913.97	55.2207
1083	0	-308.4	599.586	911.179				-218.925	588.308	478.977	-192.589	574.846	98.0012	-226.215	692.204	37.6188	155.374	648.358	869.795	136.499	714.252	1059.85				153.59	801.264	114.138	199.989	915.676	53.6482
1084	0	-306.471	601.56	911.803				-217.442	589.583	479.23	-192.06	574.739	98.2111	-226.387	692.186	37.6486	156.836	652.881	869.394	138.189	719.092	1059.84				151.13	802.226	112.527	196.955	917.448	52.295
1085	0	-304.493	604.899	912.141				-216.295	591.273	479.489	-191.93	574.959	98.2356	-226.35	692.193	37.5966	158.554	657.721	869.162	139.936	724.029	1059.8				149.02	802.598	110.614	193.637	919.142	49.9983
1086	0	-302.278	608.102	912.295				-215.045	593.599	479.776	-191.735	575.211	98.3561	-226.218	692.224	37.6916	160.138	661.754	868.545	141.779	729.077	1059.75				147.785	803.173	109.442	189.411	921.714	47.0416
1087	0	-299.773	611.211	912.762				-213.396	595.078	480.111	-191.374	575.267	98.574	-226.212	692.188	37.6585	162.225	666.667	868.332	143.835	734.086	1059.63				147.588	805.087	108.449	188.11	922.997	42.385
1088	0	-297.659	614.055	913.342				-211.866	596.966	480.339	-191.21	575.033	98.8407	-226.182	692.137	37.6577	164.255	673.363	868.583	145.794	739.17	1059.73				148.002	807.895	108.257	187.031	924.042	39.4944
1089	0	-294.954	617.826	913.366				-210.16	599.112	480.691	-190.988	575.374	99.0732	-226.165	692.189	37.6871	166.526	679.154	868.941	147.95	744.383	1059.74				148.057	810.004	108.27	187.053	924.095	38.0033
1090	0	-292.417	621.223	913.845				-208.347	601.239	480.989	-190.685	575.21	99.6131	-226.157	692.164	37.7107	168.78	684.721	869.617	149.972	749.476	1059.82				148.077	810.74	108.3	187.256	924.233	37.5898
1091	0	-289.929	623.542	914.171				-206.577	603.588	481.347	-190.417	575.41	99.9052	-225.871	690.929	37.2144	171.272	690.086	870.417	152.523	754.604	1059.98				148.115	810.823	108.473	187.304	924.293	37.8555
1092	0	-287.198	627.312	914.449				-204.844	605.885	481.782	-190.187	575.218	100.343	-226.08	691.598	37.5028	173.511	695.535	871.353	154.976	759.696	1060.29				148.284	811.55	108.679	187.196	924.529	37.852
1093	0	-284.268	631.427	914.579				-203.017	607.975	482.122	-189.82	575.342	100.605	-226.098	692.122	37.7443	175.698	701.551	872.418	157.599	764.683	1060.69				148.601	812.646	108.694	187.105	924.605	37.4363
1094	0	-281.316	635.31	914.87				-201.303	610.165	482.476	-189.859	575.355	101.157	-226.102	691.921	37.6406	178.201	706.72	873.457	160.16	769.587	1061.13				149.224	813.242	108.716	186.866	924.966	36.9937
1095	0	-278.271	638.721	915.347				-199.776	612.629	482.925	-189.088	575.108	101.577	-226.057	691.765	37.6066	180.659	712.139	874.552	162.852	774.443	1061.72				149.532	814.699	108.503	187.322	925.19	36.9649
1096	0	-275.298	642.335	915.465				-197.913	614.846	483.319	-188.871	575.439	101.904	-225.837	691.41	37.5241	182.693	719.756	875.703	165.739	779.299	1062.15				149.687	815.735	108.373	187.43	925.427	37.0277
1097	0	-272.215	645.333	915.656				-196.069	617.219	483.679	-188.658	576.049	102.203	-225.791	691.368	37.5431	185.14	725.533	876.604	168.651	784.111	1062.69				149.832	816.529	108.143	187.628	925.737	36.7819
1098	0	-269.094	647.994	916.056				-194.12	619.73	484.142	-188.632	574.902	103.15	-225.869	691.362	37.5115	188.012	730.619	877.13	171.706	788.859	1063.04				149.878	816.92	107.973	187.57	925.687	36.699
1099	0	-266.304	650.139	916.58				-192.202	621.939	484.553	-187.998	575.924	103.453	-225.769	691.256	37.5383	190.676	735.974	877.581	174.566	793.591	1063.41				149.948	817.305	107.777	187.622	926.243	36.6146
1100	0	-262.98	654.388	916.657				-190.57	624.561	485.067	-187.853	575.553	104.19	-225.652	690.958	37.4345	193.477	741.484	877.878	177.575	798.432	1063.84				150.018	817.865	107.517	187.843	926.521	36.7076
1101	0	-259.63	658.708	916.805				-188.726	627.304	485.602	-187.351	576.087	104.488	-225.58	690.81	37.4504	196.334	747.152	878.024	180.328	803.328	1064.36				150.206	818.367	107.358	188.056	926.812	36.7771
1102	0	-256.58	661.844	917.322				-186.93	629.704	486.047	-187.258	576.355	105.064	-225.532	690.848	37.4686	199.192	752.654	878.273	182.939	808.378	1065.07				150.382	818.837	107.229	188.032	926.902	36.7516
1103	0	-253.903	663.603	918.219				-185.381	632.545	486.755	-186.452	576.182	106.119	-225.491	690.862	37.5148	202.041	758.128	878.528	185.583	813.588	1065.82				150.036	820.129	106.849	187.21	926.964	36.7737
1104	0	-251.419	664.774	919.275				-183.702	634.794	487.402	-186.598	577.163	106.72	-225.478	690.913	37.4834	204.722	763.517	878.82	187.932	818.88	1066.81				150.064	820.476	106.724	187.184	927	36.7202
1105	0	-248.873	666.431	920.239				-182.199	637.338	488.118	-187.019	579.377	107.42	-225.489	690.996	37.4594	207.341	768.808	879.25	190.372	824.149	1067.73				150.119	820.759	106.6	187.959	927.017	36.7451
1106	0	-246.102	669.276	921.02				-180.743	639.684	488.897	-186.683	580.219	108.537	-225.544	691.094	37.4832	209.582	773.784	879.592	192.796	829.322	1068.79				150.172	820.939	106.489	187.95	927.008	36.65
1107	0	-243.149	673.166	921.776				-179.343	642.293	489.985	-186.958	581.548	109.474	-225.588	691.115	37.426	212.142	778.461	879.917	195.83	832.441	1070.06				150.186	821.266	106.367	187.927	927.124	36.594
1108	0	-240.291	676.995	922.911				-178.174	645.543	491.303	-186.797	582.644	110.759	-225.626	691.317	37.4155	214.507	783.124	880.098	198.193	837.106	1071.07				150.352	821.248	106.359	187.927	927.17	36.5663
1109	0	-237.503	680.42	924.108				-177.148	648.611	492.613	-187.74	584.065	112.05	-225.873	691.413	37.3152	216.723	787.469	880.219	200.488	841.86	1072.01				150.403	821.424	106.291	187.954	927.174	36.5472
1110	0	-234.863	683.612	925.542				-175.897	651.44	493.956	-187.937	585.097	113.574	-226.01	691.494	37.2389	219.178	791.47	880.303	203.01	846.508	1073.03				150.51	821.599	106.256	187.97	927.379	36.5059
1111	0	-232.474	685.816	927.363				-174.97	654.482	495.518	-187.906	585.278	115.716	-226.164	691.576	37.1449	221.271	795.43	880.418	205.303	850.643	1073.78				150.714	821.608	106.228	187.988	927.451	36.4994
1112	0	-229.938	688.144	929.278				-174.021	657.542	497.051	-188.058	585.485	117.989	-226.346	691.539	37.0124	223.245	799.199	880.614	207.675	854.573	1074.62				150.787	821.734	106.148	187.202	927.494	36.4989
1113	0	-227.555	690.547	931.277				-173.169	660.718	498.772	-187.875	586.321	119.794	-226.517	691.57	36.7529	225.469	802.693	880.896	209.835	858.34	1075.38				150.913	821.745	106.085	187.184	927.536	36.4678
1114	0	-225.265	693.487	933.437				-172.578	664.228	500.668	-188.029	586.45	122.219	-226.983	691.371	36.4451	227.471	806.031	881.247	212.095	862.188	1076.54				151.049	821.738	106.012	187.214	927.552	36.439
1115	0	-222.908	696.304	935.612				-171.87	667.404	502.233	-188.154	588.264	123.992	-227.619	691.302	36.325	229.265	809.224	881.633	214.3	865.803	1077.87				151.178	821.714	105.919	187.978	927.549	36.4264
1116	0	-220.758	698.597	937.691				-171.69	671.435	504.366	-187.982	588.899	125.878	-227.872	691.212	36.1978	231.188	812.047	882.099	216.613	869.514	1079.07				151.335	821.668	105.881	188.03	927.545	36.4034
1117	0	-218.507	701.424	939.877				-171.266	675.197	505.984	-188.227	589.859	128.252	-228.263	691.771	36.1301	232.831	814.853	882.681	218.69	873.111	1080.48				151.371	821.678	105.704	188.029	927.582	36.3802
1118	0	-216.592	703.622	942.036	-159.662	727.42	1159.48	-171.022	679.031	508.024	-187.67	591.54	130.156	-228.317	691.797	35.8773	234.503	817.5	883.333	220.718	876.448	1081.91				151.608	821.547	105.738	187.454	927.654	36.4147
1119	0	-214.521	706.143	944.204	-157.109	729.723	1161.06	-170.612	682.453	509.636	-186.976	593.25	131.732	-228.1	691.734	35.7416	235.992	820.271	884.029	222.691	879.915	1083.29				151.775	821.555	105.666	187.117	927.654	36.3857
1120	0	-212.569	708.531	946.364	-154.666	732.055	1162.87	-170.492	686.55	511.388	-186.316	594.704	133.844	-228.063	691.829	35.8528	237.574	822.826	884.911	224.695	883.224	1084.52				151.929	821.603	105.57	187.246	927.61	36.2994
1121	0	-210.73	710.534	948.511	-152.296	734.571	1164.75	-170.371	690.856	513.228	-185.753	596.708	135.627	-228.148	692.115	36.0286	239.171	825.675	885.675	226.709	886.44	1085.69				152.079	821.6	105.488	187.247	927.76	36.5182
1122	0	-209.077	712.546	950.503	-149.869	736.92	1166.58	-170.3	694.896	514.703	-185.053	598.353	137.787	-228.277	691.921	36.1927	240.905	828.582	886.474	228.408	889.376	1086.68				152.195	821.681	105.298	187.262	927.611	36.3267
1123	0	-207.403	714.678	952.416	-147.408	739.19	1168.1	-170.044	698.763	516.311	-184.235	599.873	139.513	-228.516	691.089	36.4233	242.356	831.747	887.186	229.911	892.111	1087.48				152.348	821.544	105.269	187.254	927.622	36.32
1124	0	-205.743	716.773	954.406	-145.015	741.406	1169.7	-170.676	704.134	517.783	-183.554	601.354	141.587	-228.019	690.687	36.5179	243.899	834.957	887.77	232.18	895.34	1088.32				152.435	821.541	105.134	187.28	927.599	36.3467
1125	0	-204.257	719.156	956.077	-142.824	743.376	1171.25	-171.062	709.031	519.28	-182.178	603.606	143.331	-227.375	690.512	36.8638	245.277	838.231	888.166	233.666	898.208	1089.07				152.533	821.516	105.04	187.405	927.761	36.5808
1126	0	-202.74	721.329	957.769	-140.576	745.637	1172.68	-171.693	714.201	520.836	-181.232	605.456	145.267	-226.39	691.049	37.1186	246.634	841.391	888.464	234.948	900.818	1089.68				152.563	821.528	104.906	187.215	927.573	36.3167
1127	0	-201.35	723.765	959.333	-138.368	747.651	1173.84	-172.368	719.123	522.08	-180.087	607.656	147.245	-225.885	691.361	37.7348	247.975	844.707	888.654	235.887	900.876	1090.21				152.574	821.574	104.806	187.335	927.413	36.1395
1128	0	-199.954	726.153	960.941	-136.148	749.492	1174.97	-172.841	723.862	523.123	-179.014	609.252	149.044	-225.443	691.92	38.3986	249.15	847.759	888.869	237.336	903.735	1090.94				152.642	821.605	104.722	187.162	927.433	36.3179
1129	0	-198.623	728.591	962.248	-134.161	750.925	1176.15	-173.501	728.881	524.222	-178.116	611.519	150.894	-225.194	692.882	39.1292	250.488	850.857	889.016	238.894	906.915	1091.4				152.693	821.593	104.616	187.32	927.415	36.1658
1130	0	-197.33	730.888	963.439	-132.026	752.974	1176.97	-174.39	734.303	525.478	-177.343	614.136	152.353	-225.336	693.966	39.9758	251.638	853.95	889.141	240.61	909.976	1092.16				152.758	821.64	104.517	187.339	927.401	36.1675
1131	0	-196.064	733.317	964.572	-130.088	755.241	1177.84	-175.115	739.351	526.55	-176.909	617.286	153.768	-225.899	695.672	40.6487	252.773	857.009	889.113	241.519	912.497	1092.68				152.79	821.682	104.43	187.301	927.38	36.1775
1132	0	-194.788	735.455	965.645	-128.115	757.513	1178.54	-175.705	744.09	527.404	-176.853	619.857	155.178	-226.782	698.342	41.2779	253.868	859.927	889.288	242.92	915.565	1093.32				152.829	821.68	104.342	187.217	927.277	36.2012
1133	0	-193.562	737.875	966.451	-126.313	759.197	1179.08	-176.408	748.944	528.387	-177.142	624.026	156.034	-228.361	702.266	42.0449	254.782	862.774	889.48	244.13	918.31	1093.91				152.884	821.695	104.29	187.321	927.352	36.2111
1134	0	-192.45	740.09	967.2	-124.237	761.565	1179.62	-176.863	753.03	529.128	-177.905	629.18	156.478	-230.155	706.279	42.5833	256.06	865.557	889.45	245.297	921.039	1094.51				152.925	821.767	104.21	187.288	927.324	36.2363
1135	0	-191.126	742.627	967.851	-122.951	762.531	1180.08	-177.475	757.151	529.938	-179.064	635.728	156.431	-232.819	711.924	43.144	257.255	868.241	889.513	246.652	923.874	1095.04				152.989	821.837	104.166	187.297	927.313	36.2349
1136	0	-190.08	745.022	968.313	-121.369	763.547	1180.54	-178.135	761.479	530.648	-180.873	641.98	156.764	-235.915	718.417	43.8306	258.352	870.799	889.521	247.993	926.498	1095.55				153.235	822.005	104.13	187.217	927.364	36.2179
1137	0	-188.809	747.443	968.773	-119.86	765.4	1180.63	-178.426	765.294	531.393	-183.156	649.214	156.647	-239.444	726.232	44.2872	259.225	873.266	889.441	249.485	929.275	1096.12				152.854	822.155	103.808	187.244	927.429	36.1956
1138	0	-187.703	749.758	969.172	-118.318	767.432	1180.84	-178.901	769.418	532.107	-185.681	657.989	155.863	-243.253	734.801	44.6074	260.061	875.5	889.236	250.298	931.219	1096.34				152.824	822.203	103.799	187.396	927.369	36.2986
1139	0	-186.645	752.386	969.509	-116.749	768.91	1181.37	-179.327	773.512	532.602	-188.395	667.214	155.204	-247.477	744.399	44.9189	261.222	878.049	889.151	251.734	933.714	1096.57				152.848	822.281	103.825	187.402	927.249	36.3311
1140	0	-185.493	754.765	969.826	-115.142	771.566	1181.41	-180.042	777.097	532.751	-192.222	675.84	155.031	-252.091	754.744	45.3319	262.241	880.476	888.992	253.186	936.328	1096.88				152.861	822.162	103.989	187.22	927.258	36.3755
1141	0	-184.321	757.183	970.081	-113.893	773.018	1181.67	-180.424	781.257	533.063	-195.291	687.573	153.731	-257	765.917	45.6642	264.105	881.194	888.935	254.13	938.215	1096.96				152.822	822.266	103.952	187.373	927.265	36.3676
1142	0	-183.337	759.785	970.242	-112.473	774.253	1181.79	-181.139	785.98	533.776	-199.109	699.136	152.787	-261.736	777.73	45.8097	265.008	883.837	888.782	255.419	940.388	1097.04				152.761	822.391	103.944	187.201	927.224	36.366
1143	0	-182.316	762.485	970.359	-111.172	776.074	1181.84	-181.748	790.888	534.389	-203.636	710.832	152.224	-266.875	790.246	46.2915	265.747	886.642	888.427	256.419	942.393	1097.15				152.698	822.519	103.939	187.321	927.135	36.3748
1144	0	-181.301	764.833	970.471	-109.924	778.069	1181.87	-182.456	796.222	534.798	-207.467	722.27	151.66	-271.539	803.08	46.7847	266.551	889.474	888.028	257.632	944.684	1097.24				152.666	822.564	103.94	187.216	927.162	36.4298
1145	0	-180.396	767.01	970.591	-108.462	780.364	1181.53	-183.086	801.518	535.326	-211.298	735.285	150.967	-276.256	816.38	47.9167	267.594	892.6	887.672	258.542	946.81	1097.31				152.596	822.617	103.903	187.332	927.339	36.4499
1146	0	-179.534	769.32	970.695	-107.232	782.038	1181.68	-184.026	807.368	535.968	-215.084	747.292	151.037	-281.07	830.351	49.5707	268.062	895.063	887.486	259.561	948.919	1097.42				152.444	822.722	103.912	187.398	927.379	36.5354
1147	0	-178.777	771.626	970.777	-106.229	783.65	1181.53	-185.079	813.644	536.697	-218.711	759.457	150.962	-285.487	845.027	51.812	268.579	897.835	887.042	260.427	951.008	1097.47				152.34	822.844	103.945	187.344	927.26	36.5432
1148	0	-178.126	774.001	970.783	-105.088	784.968	1181.29	-186.407	820.604	537.434	-222.068	771.849	151.122	-289.718	859.796	54.2121	269.347	900.82	886.725	261.347	953.262	1097.55				152.369	822.841	103.859	187.637	927.277	36.6298
1149	0	-177.488	776.299	970.839	-104.085	786.422	1181.28	-187.891	828.336	538.336	-225.632	785.15	151.698	-293.516	873.863	56.5571	269.508	903.476	886.357	262.086	955.308	1097.53				152.237	823.047	104.014	187.413	927.374	36.4917
1150	0	-176.841	778.778	970.88	-103.036	787.91	1181.25	-189.734	836.681	539.295	-228.762	796.864	151.991	-297.283	888.086	58.9122	270.044	906.468	885.974	263.13	957.796	1097.38				152.125	823.163	104.062	187.378	927.368	36.364
1151	0	-176.516	780.978	970.933	-102.001	788.963	1181.05	-190.809	843.619	539.658	-231.783	808.781	152.606	-300.98	902.422	61.3351	270.399	909.203	885.59	263.862	959.933	1097.45				152.054	823.275	104.094	187.319	927.324	36.2894
1152	0	-176.111	783.205	970.919	-101.165	789.992	1180.98	-192.261	851.586	540.323	-234.673	822.279	153.661	-304.059	915.823	63.3875	270.488	912.109	885.314	264.293	961.817	1097.34				151.956	823.384	104.127	187.316	927.357	36.2632
1153	0	-175.841	785.434	971.19	-100.181	791.964	1180.78	-193.442	859.254	541.254	-237.139	833.948	154.404	-307.197	929.726	65.6983	270.534	915	884.971	264.566	963.606	1097.1				151.748	823.367	104.178	187.225	927.229	36.1239
1154	0	-175.547	787.798	971.255	-99.0422	793.996	1180.51	-195.123	868.055	542.269	-239.48	846.401	155.81	-309.935	942.773	67.9741	270.621	917.836	884.523	265.384	966.1	1097.13				151.734	823.612	104.203	187.389	927.417	36.2364
1155	0	-175.286	790.359	971.231	-98.6333	794.008	1180.57	-196.401	876.42	543.481	-241.54	858.29	156.581	-312.259	955.797	70.231	270.737	920.571	884.141	265.951	968.248	1097.02				151.621	823.718	104.296	187.367	927.341	36.1963
1156	0	-175.128	792.842	971.202	-97.8861	795.024	1180.15	-197.78	885.031	544.655	-243.399	870.977	157.75	-314.13	969.093	72.6527	270.659	923.229	883.826	266.333	970.232	1096.86				151.463	823.846	104.354	187.225	927.44	36.2649
1157	0	-175.107	795.687	971.278	-97.3563	795.535	1180.37	-199.484	894.207	545.813	-245.228	882.754	159.244	-316.063	981.421	74.6924	270.539	925.921	883.362	266.891	972.345	1096.7				151.33	823.997	104.404	187.172	927.48	36.2933
1158	0	-175.158	798.837	971.249	-96.5279	796.937	1179.88	-200.627	902.49	547.095	-246.6	893.574	160.399	-317.177	993.761	76.7998	270.263	928.478	882.911	267.351	974.292	1096.5				151.246	824.103	104.477	187.26	927.489	36.2726
1159	0	-175.029	801.761	971.243	-96.0371	797.809	1180	-202.428	912.212	548.521	-247.939	907.397	161.837	-318.274	1006.38	78.7955	270.259	931.169	882.423	268.043	976.469	1096.33				151.263	823.943	104.797	187.358	927.616	36.2863
1160	0	-175.098	805.93	970.936	-95.4508	799.294	1179.54	-203.556	920.7	549.742	-249.236	918.86	163.301	-319.043	1018.77	80.6589	270.092	933.592	881.945	268.294	978.149	1095.97				151.225	824.018	104.84	187.353	927.527	36.2542
1161	0	-175.34	808.76	971.026	-95.0681	800.533	1179.34	-204.664	929.283	551.011	-250.182	929.054	164.231	-319.291	1030.78	82.3343	269.997	936.06	881.47	268.716	979.86	1095.71				150.84	824.491	104.667	187.316	927.582	36.2544
1162	0	-175.388	813.033	970.731	-94.6083	802.242	1179.2	-206.127	938.717	552.443	-250.884	940.216	165.834	-319.527	1043.13	83.9895	269.627	938.52	881	269.232	981.62	1095.4				150.724	824.664	104.695	187.385	927.545	36.2578
1163	0	-175.724	817.04	970.583	-94.5307	803.537	1179.07	-206.904	947.042	553.916	-251.713	951.955	166.983	-319.236	1055.04	85.4934	269.508	940.948	880.647	269.803	983.493	1095.1				150.621	824.834	104.755	187.332	927.563	36.2581
1164	0	-176.089	820.986	970.598	-94.3906	805.085	1178.77	-207.714	955.088	555.113	-252.56	963.513	168.171	-319.092	1067.64	87.0494	269.189	943.332	880.187	270.354	985.141	1094.64				150.482	825.041	104.822	187.288	927.574	36.2501
1165	0	-176.576	824.798	970.481	-94.0487	807.291	1178.41	-208.3	963.119	556.151	-253.419	975.003	169.321	-318.587	1079.73	88.5306	268.926	945.706	879.776	270.894	986.881	1094.16				150.382	825.24	104.858	187.257	927.562	36.287
1166	0	-177.03	829.423	970.46	-94.0058	809.244	1178.03	-209.297	972.315	557.872	-253.923	986.618	170.437	-317.703	1092.21	89.9803	268.713	948.283	879.287	271.604	988.557	1093.72				150.265	825.425	104.893	187.298	927.659	36.2781
1167	0	-177.516	833.659	970.124	-94.123	810.859	1177.52	-210.008	980.479	558.886	-253.993	997.65	171.589	-316.872	1104.71	91.3334	268.522	950.776	878.924	272.095	990.091	1093.24				150.092	825.577	104.991	187.17	927.48	36.3177
1168	0	-178.217	837.395	969.976	-94.23	812.538	1177	-210.327	987.987	559.62	-254.852	1005.99	172.52	-316.055	1116.84	92.8649	268.323	953.249	878.464	272.648	991.634	1092.65				149.844	825.82	105.033	187.234	927.611	36.3602
1169	0	-178.886	841.512	969.9	-94.443	814.904	1176.09	-211.145	996.182	560.413	-254.887	1017.99	173.08	-315.212	1128.92	94.3271	268.011	955.895	878.08	273.404	993.585	1092.01				149.577	825.994	105.098	187.618	927.575	36.3285
1170	0	-179.784	844.44	970.063	-94.6223	817.302	1175.75	-211.253	1003.63	560.892	-255.236	1028.18	174.165	-314.359	1140.64	95.6115	267.658	958.598	877.654	273.923	995.122	1091.36				149.367	826.213	105.197	187.465	927.546	36.2867
1171	0	-180.362	849.543	969.467	-94.9236	819.677	1175.09	-211.629	1011.32	561.795	-255.389	1038.27	174.656	-313.642	1153.15	97.23	267.333	961.234	877.238	274.405	996.626	1090.53				149.188	826.487	105.26	187.552	927.505	36.3239
1172	0	-181.055	854.203	969.044	-95.3103	821.728	1174.5	-211.251	1017.96	561.844	-255.895	1049.6	175.559	-312.817	1165.16	98.7871	267.003	963.984	876.791	274.877	998.002	1089.78				149.047	826.688	105.458	187.49	927.583	36.3087
1173	0	-181.77	858.403	968.748	-95.6947	823.703	1173.7	-211.006	1024.9	562.13	-255.917	1059.55	176.111	-312.059	1176.93	100.449	266.644	966.806	876.238	275.565	999.824	1088.93				148.849	826.975	105.628	187.739	927.842	36.415
1174	0	-182.542	862.604	968.339	-96.275	825.87	1172.83	-210.749	1031.86	562.468	-256.184	1070.65	176.595	-311.409	1188.52	102.011	265.718	970.317	875.579	275.878	1001.23	1088.2				148.753	827.087	105.672	187.555	927.591	36.2853
1175	0	-183.338	866.809	967.81	-96.8814	828.251	1171.79	-210.023	1037.97	562.497	-256.656	1080.9	177.129	-310.764	1199.81	103.694	265.401	972.983	875.016	276.117	1002.92	1087.49				148.497	827.403	105.935	187.757	927.897	36.3461
1176	0	-184.117	871.369	967.336	-97.6293	831.121	1170.79	-209.529	1044.23	562.26	-256.451	1091.2	177.659	-310.277	1210.75	105.167	265.036	975.57	874.566	276.185	1004.28	1086.55				148.368	827.646	106.133	187.147	927.716	36.3041
1177	0	-184.7	875.799	966.615	-98.2245	833.361	1169.93	-209.027	1050.73	562.214	-256.312	1101.05	177.823	-309.543	1221.27	106.648	264.629	978.135	874.029	276.236	1005.91	1085.87				148.252	827.926	106.378	187.111	927.692	36.2744
1178	0	-185.352	880.021	965.92	-98.9915	836.11	1168.89	-208.28	1056.33	561.646	-254.149	1106.39	177.398	-309.179	1231.88	108.23	264.288	980.666	873.441	276.228	1007.43	1085.14				148.107	828.086	106.532	187.161	927.742	36.2374
1179	0	-186.046	884.27	965.321	-99.7616	838.862	1168	-207.693	1062.36	561.296	-254.491	1116.38	177.904	-308.829	1241.66	109.699	263.924	983.23	872.941	276.158	1009.08	1084.29				147.993	828.302	106.729	187.016	927.737	36.2735
1180	0	-186.755	888.524	964.34	-100.541	841.235	1166.87	-207.314	1068.63	560.946	-252.278	1123.04	177.028	-308.389	1251.45	111.014	263.494	985.802	872.457	276.1	1010.57	1083.53				147.853	828.542	107.01	187.022	927.773	36.2487
1181	0	-187.412	892.375	963.713	-101.325	843.72	1165.83	-206.567	1074.28	560.561	-252.282	1131.38	177.211	-307.623	1259.95	111.913	263.061	988.388	871.839	276.07	1012.23	1082.69				147.73	828.721	107.24	186.957	927.893	36.2683
1182	0	-187.957	896.669	962.495	-102.199	846.406	1164.9	-205.574	1079.45	560.102	-253.129	1142.95	178.804	-307.477	1269.38	113.145	262.536	990.982	871.395	275.863	1013.62	1081.88				147.772	828.949	107.506	187.773	927.866	35.9958
1183	0	-188.584	900.929	961.509	-103.317	849.125	1163.65	-204.966	1085.08	559.56	-253.295	1154	179.085	-306.547	1277.39	113.871	262.085	993.556	870.909	275.73	1015.13	1081				147.537	829.14	107.725	187.336	927.973	36.1078
1184	0	-189.226	904.862	960.424	-104.264	851.674	1162.34	-204.577	1090.7	559.036	-251.27	1160.38	177.59	-305.745	1285.57	114.568	261.784	996.185	870.306	275.34	1016.58	1080.31				147.39	829.341	107.863	187.225	927.971	36.1036
1185	0	-189.943	908.713	959.395	-105.128	854.422	1161.24	-204.126	1095.85	558.441	-251.004	1167.33	178.432	-305.104	1293.2	114.773	261.399	998.763	869.836	275.174	1018.31	1079.45				147.328	829.575	108.007	187.82	927.83	35.9181
1186	0	-190.489	912.612	958.121	-106.128	857.619	1159.84	-203.883	1101.18	557.697	-248.046	1171.71	176.946	-303.967	1300.3	114.773	260.965	1001.42	869.354	274.925	1020.11	1078.62				147.202	829.766	108.216	187.428	927.974	36.0438
1187	0	-191.118	916.61	956.888	-107.144	860.685	1158.59	-203.553	1106.35	556.943	-247.563	1179.15	177.145	-302.747	1307.05	114.65	260.729	1004.06	868.742	274.661	1021.87	1077.88				147.195	829.973	108.397	187.48	927.972	35.9897
1188	0	-191.741	920.569	955.743	-108.405	863.487	1157.21	-203.251	1111.13	556.202	-245.378	1184.27	175.565	-301.313	1313.49	114.01	260.331	1006.74	868.22	274.392	1023.76	1076.99				147.021	830.116	108.554	187.863	927.796	35.7466
1189	0	-192.397	924.223	954.536	-109.664	866.298	1155.88	-203.044	1116.1	555.386	-245.019	1191.39	175.471	-299.814	1319.59	113.355	260.048	1009.42	867.669	273.822	1025.43	1076.29				146.936	830.298	108.681	187.849	927.748	35.7115
1190	0	-193.109	927.941	953.183	-110.731	869.555	1154.58	-202.731	1120.55	554.361	-242.499	1195.51	174.099	-298.17	1325.98	112.624	259.847	1012.11	867.076	273.379	1027.32	1075.46				147.051	830.597	109	187.85	927.732	35.7405
1191	0	-193.604	931.825	951.726	-111.932	873.01	1153.1	-202.634	1125.2	553.372	-241.101	1200.99	173.355	-296.59	1331.49	111.377	259.465	1014.84	866.639	272.945	1029.34	1074.65				146.803	830.763	109.158	187.823	927.749	35.6427
1192	0	-194.32	935.77	950.493	-113.146	876.478	1151.88	-202.641	1129.75	552.366	-241.061	1208.68	172.807	-294.203	1336.19	109.691	259.176	1017.57	866.149	272.305	1031.12	1073.91				146.729	831.061	109.341	187.84	927.761	35.6475
1193	0	-194.996	939.394	949.016	-114.627	879.357	1150.42	-202.406	1133.94	551.143	-239.621	1214.91	171.633	-292.582	1341.44	108.287	258.892	1020.24	865.681	271.517	1033.06	1073.15				146.586	831.186	109.54	187.817	927.829	35.7705
1194	0	-195.756	943.062	947.869	-115.913	882.447	1149.14	-202.74	1138.8	549.944	-236.862	1217.35	169.466	-290.974	1346.67	106.824	258.605	1022.91	865.158	270.937	1035.32	1072.58				146.454	831.35	109.768	187.793	927.715	35.6023
1195	0	-196.516	946.915	946.529	-117.305	885.983	1147.79	-202.619	1142.89	548.585	-235.339	1221.01	168.407	-289.269	1351.74	105.08	258.202	1025.55	864.726	270.241	1037.41	1072.04				146.394	831.575	109.993	187.827	927.827	35.6
1196	0	-197.232	950.643	944.968	-118.757	889.105	1146.61	-202.449	1146.77	547.157	-235.084	1227.67	167.697	-287.079	1355.94	103.058	257.716	1028.2	864.296	269.398	1039.47	1071.6				146.303	831.716	110.191	188.037	928.096	35.6372
1197	0	-198.057	954.113	943.692	-120.388	892.303	1145.07	-202.249	1150.73	545.71	-234.326	1233.39	166.404	-285.466	1360.46	101.398	257.201	1030.77	863.858	268.702	1041.78	1071.08				146.264	831.747	110.438	187.905	927.832	35.5409
1198	0	-198.802	957.871	942.163	-121.918	896.34	1143.89	-201.946	1154.39	544.197	-232.165	1235.97	164.212	-283.557	1364.56	99.5334	256.672	1033.22	863.463	268.034	1044.22	1070.53				146.296	831.974	110.742	187.954	927.891	35.5197
1199	0	-199.752	961.862	940.939	-123.632	900.294	1142.69	-201.689	1158.08	542.641	-231.113	1240.32	162.953	-281.807	1368.45	97.7698	256.29	1035.69	863	267.303	1046.42	1070.05				146.303	832.11	110.991	187.938	927.865	35.4918
1200	0	-200.236	964.941	939.265	-125.233	903.87	1141.37	-201.463	1161.85	541.132	-230.062	1244.06	161.488	-280.096	1372.22	95.8484	255.591	1038.15	862.557	266.347	1048.79	1069.51				146.303	832.226	111.201	187.998	927.808	35.4382
1201	0	-201.177	968.86	937.917	-126.923	907.322	1140.24	-201.117	1165.33	539.502	-227.242	1245.69	158.724	-278.49	1376.1	94.2325	254.921	1040.53	862.162	265.449	1050.99	1068.92				146.237	832.43	111.379	188.031	927.855	35.3837
1202	0	-202.327	972.853	936.608	-128.871	910.951	1139.07	-200.689	1168.52	537.884	-227.164	1250.67	158.072	-276.978	1380	92.6179	254.166	1042.87	861.741	264.482	1053.48	1068.26				146.372	832.376	111.476	188.001	928.013	35.5174
1203	0	-203.086	976.38	935.224	-130.697	915.02	1137.77	-200.235	1171.76	536.146	-224.964	1253.17	155.51	-275.284	1382.91	90.4203	253.455	1045.25	861.323	263.426	1055.7	1067.51				146.253	832.64	111.773	188.194	927.878	35.2428
1204	0	-204.095	980.376	933.878	-132.473	918.628	1136.85	-199.882	1174.97	534.436	-224.624	1257.71	154.032	-273.647	1386.01	88.2363	252.71	1047.64	860.86	262.325	1058.12	1066.89				146.24	832.784	111.959	188.168	927.952	35.3058
1205	0	-205.714	984.701	932.611	-134.576	922.823	1135.67	-199.565	1178.2	532.714	-224.071	1261.35	152.609	-272.102	1389.29	86.3838	251.926	1049.84	860.497	261.143	1060.51	1066.06				146.246	832.911	112.158	187.931	927.892	35.1499
1206	0	-205.924	987.514	931.012	-136.53	927.076	1134.9	-199.288	1181.47	530.899	-222.815	1264.48	150.538	-270.257	1391.85	84.048	250.86	1052.02	860.065	259.774	1062.82	1065.31				146.267	833.037	112.381	187.899	927.871	35.0927
1207	0	-207.012	991.253	929.594	-138.592	931.607	1133.94	-198.9	1184.37	529.013	-221.47	1267.02	148.662	-268.423	1394.29	81.4838	249.672	1054.24	859.607	258.498	1065.55	1064.5				146.256	833.148	112.611	188.074	927.897	35.1329
1208	0	-208.603	995.757	928.272	-140.541	936.305	1133.07	-198.55	1187.16	527.19	-218.71	1266.51	145.614	-266.484	1396.59	78.8523	248.758	1056.39	859.277	257.005	1068	1063.75				146.347	833.219	112.814	188.013	927.974	35.0069
1209	0	-209.996	1000.25	927.25	-142.901	940.817	1131.94	-198.224	1190.02	525.18	-217.744	1267.93	143.178	-264.554	1398.74	76.1746	247.854	1058.59	858.991	255.638	1070.75	1062.83				146.337	833.297	113.034	188.117	927.979	35.0446
1210	0	-211.522	1004.33	926	-145.183	945.384	1131.33	-197.98	1192.96	523.232	-217.987	1273.55	142.368	-262.588	1400.69	73.3847	246.385	1060.84	858.629	254.065	1073.47	1062.14				146.341	833.382	113.221	188.105	928.032	35.0139
1211	0	-213.066	1009.04	924.78	-147.731	948.637	1130.55	-197.388	1195.46	521.371	-217.23	1276.72	140.223	-260.276	1402.53	70.3871	245.156	1063.17	858.216	252.446	1076.34	1061.31				146.357	833.495	113.427	188.144	928.012	34.9948
1212	0	-215.252	1014.1	923.577	-149.955	953.854	1129.38	-197.461	1198.54	519.35	-215.564	1277.69	137.752	-258.211	1403.8	67.2212	243.899	1065.34	857.868	250.741	1079.1	1060.39				146.361	833.546	113.638	188.288	928.065	35.1069
1213	0	-217.154	1019.32	922.596	-152.256	959.593	1128.78	-197.072	1201.2	517.318	-213.713	1277.73	134.957	-256.026	1404.92	63.7405	242.531	1067.73	857.689	248.931	1082.13	1059.6				146.323	833.669	113.85	188.326	927.753	35.2175
1214	0	-218.928	1023.89	921.41	-154.817	964.839	1127.85	-196.649	1203.73	515.268	-212.534	1278.5	132.429	-253.681	1405.77	60.0443	240.735	1069.98	857.346	247.301	1085.42	1058.89				146.338	833.832	114.035	188.356	928.041	35.1329
1215	0	-220.649	1028.51	920.171	-157.292	970.287	1127.04	-196.499	1206.32	513.121	-211.041	1279.55	129.788	-251.034	1406.3	56.142	239.141	1072.31	857.01	245.317	1088.51	1057.97				146.349	833.964	114.255	188.364	928.081	35.0993
1216	0	-222.96	1034.26	919.019	-160.143	975.605	1125.99	-196.358	1208.78	510.997	-210.662	1281.01	127.433	-248.562	1406.74	52.1241	237.408	1074.69	856.761	243.385	1091.84	1057.06				146.324	834.133	114.575	188.382	928.086	35.0866
1217	0	-224.84	1039.05	917.836	-162.76	981.396	1125.36	-196.18	1211.19	508.705	-209.432	1281.39	124.924	-245.62	1407.14	47.5853	235.765	1077.16	856.668	241.278	1095.24	1055.97				146.269	834.21	114.865	188.4	928.031	35.0862
1218	0	-226.598	1044.15	916.591	-165.191	986.768	1124.91	-196.054	1213.58	506.388	-208.397	1281.07	121.96	-242.978	1406.81	43.3701	233.881	1079.74	856.52	239.014	1098.88	1055.2				146.196	834.408	115.233	188.394	928.085	35.0733
1219	0	-229.074	1049.71	915.29	-167.986	991.968	1124.07	-195.957	1215.59	503.908	-206.411	1278.81	118.512	-240.3	1406.7	39.0064	232.019	1082.49	856.255	236.594	1102.52	1054.3				145.929	834.635	115.583	188.379	928.06	35.0786
1220	0	-230.742	1054.69	914.059	-170.731	997.584	1123.31	-195.76	1217.42	501.286	-206.884	1280.59	116.91	-238.244	1406.92	39.1901	230.02	1085.27	855.964	234.224	1106.58	1053.47				146.026	834.782	116.028	188.356	928.031	35.0892
1221	0	-233.196	1060.59	912.779	-173.759	1003.43	1122.4	-195.648	1218.97	498.636	-205.352	1281.14	115.213	-236.775	1408.07	40.2105	227.913	1088.27	855.597	231.696	1110.78	1052.64				146.016	835.138	116.519	188.381	928.054	35.0639
1222	0	-235.306	1065.66	911.45	-176.84	1009.62	1121.7	-195.397	1220.13	495.689	-202.409	1277.42	112.182	-235.321	1409.67	41.0423	225.684	1091.3	855.276	229.173	1115.17	1051.93				145.959	835.448	116.986	188.417	928.052	35.1058
1223	0	-238.005	1072.22	910.026	-180.11	1015.76	1121.45	-194.81	1221.11	492.598	-201.574	1276.22	109.482	-233.638	1410.83	41.9485	223.421	1094.61	854.91	226.513	1119.7	1051.28				145.853	835.783	117.582	188.335	928.01	35.1136
1224	0	-240.358	1077.48	908.536	-183.453	1022.17	1120.48	-194.042	1221.77	489.599	-201.432	1277.13	108.156	-231.842	1412	42.8879	220.704	1098.18	854.343	223.766	1124.57	1050.7				145.793	836.144	118.272	188.325	928.004	35.126
1225	0	-242.748	1083.34	907.121	-186.781	1028.07	1119.64	-193.249	1221.95	486.599	-201.803	1278.58	106.701	-231.262	1412.38	43.2462	218.866	1100.92	853.971	220.962	1129.47	1050.12				145.612	836.725	118.971	188.305	927.998	35.1587
1226	0	-245.635	1089.49	905.88	-190.238	1034.27	1118.79	-192.543	1222.34	483.928	-201.509	1282.27	105.078	-231.322	1412.36	43.1691	216.15	1104.72	853.377	218.03	1134.67	1049.52				145.565	837.275	119.877	188.151	928.106	35.3388
1227	0	-248.3	1095.54	904.655	-193.776	1040.48	1117.94	-191.791	1222.81	481.717	-199.834	1287.39	104.883	-230.849	1412.38	43.5497	213.322	1108.74	852.8	215.016	1139.87	1048.92				145.505	837.994	120.806	188.18	928.066	35.3991
1228	0	-251.176	1101.32	903.608	-197.238	1049.34	1117.84	-190.791	1223.24	480.209	-199.211	1293.66	105.51	-230.264	1412.45	43.8101	209.581	1113.96	852.236	211.88	1145.28	1048.38				145.496	838.822	122.165	188.159	928.073	35.3992
1229	0	-253.939	1107.01	903.116	-200.633	1056.66	1117.88	-189.81	1224.5	479.28	-198.373	1294.05	105.175	-229.976	1412.59	43.9542	206.48	1118.4	851.536	208.599	1150.81	1047.88				145.339	840.078	123.432	188.184	928.057	35.4757
1230	0	-257.074	1112.6	902.949	-203.455	1061.72	1118.01	-189.647	1226.43	478.906	-197.651	1292.66	105.005	-229.789	1412.66	44.0427	203.079	1122.95	851.084	205.245	1156.39	1047.62				145.539	841.188	125.152	188.112	928.115	35.5672
1231	0	-260.861	1119.13	903.192	-206.426	1066.76	1118.05	-190.877	1228.98	479.137	-197.766	1292.16	104.878	-229.896	1412.68	43.9601	200.038	1127.54	850.603	201.743	1161.95	1047.28				145.705	842.464	127.265	188.086	928.22	35.7082
1232	0	-262.909	1122.94	903.812	-209.468	1071.94	1118.57	-193.074	1229.42	479.723	-198.658	1292.4	104.83	-230.102	1412.59	43.7601	197.142	1132.07	850.357	198.17	1167.65	1047.42				145.627	843.869	129.697	188.249	928.358	36.0095
1233	0	-265.474	1126.67	904.997	-212.419	1077.23	1119.4	-195.934	1231.04	480.286	-199.468	1291.31	104.41	-230.44	1412.6	43.5925	194.058	1136.52	850.353	194.688	1173.46	1047.87				145.853	845.058	132.445	188.288	928.808	36.3474
1234	0	-268.732	1130.94	906.46	-215.271	1082.54	1120.49	-199.421	1231.8	481.142	-200.921	1291.69	104.39	-230.761	1412.65	43.4061	190.843	1140.86	850.565	191.304	1179.29	1048.58				145.782	847.091	135.471	187.939	928.735	36.7621
1235	0	-271.622	1134.41	908.426	-218.078	1087.93	1122	-202.397	1231.72	481.648	-202.276	1291.48	104.485	-231.007	1412.72	43.2903	187.252	1145.05	850.927	187.966	1185.21	1049.7				145.579	849.424	138.75	187.921	928.892	37.2915
1236	0	-274.966	1138.26	910.014	-220.608	1093.56	1123.5	-205.071	1231.45	481.785	-203.105	1291.49	104.408	-231.122	1412.76	43.1926	183.405	1149.13	851.391	184.905	1191.36	1050.82				145.672	852.299	142.23	188.072	929.235	37.6663
1237	0	-277.905	1141.5	911.663	-223.302	1099.38	1124.99	-207.457	1231.22	481.753	-203.33	1291.1	104.267	-231.182	1412.7	43.1229	179.858	1153	852.111	181.68	1197.7	1051.93				145.778	855.29	146.015	188.088	929.526	38.8291
1238	0	-281.229	1144.84	912.501	-226.037	1105.23	1126.28	-209.544	1231.11	481.624	-203.369	1290.51	104.024	-231.166	1412.68	43.108	176.48	1156.86	853.085	178.413	1204.06	1052.84				146.119	859.07	150.023	188.03	929.973	39.7585
1239	0	-285.436	1149.81	913.049	-229.069	1110.87	1127.42	-211.427	1231.24	481.372	-203.218	1290.16	103.857	-231.165	1412.67	43.1183	173.198	1160.75	854.127	174.85	1210.23	1053.6				146.329	863.226	154.234	188.06	930.52	40.9056
1240	0	-288.873	1153.58	913.408	-232.01	1116.6	1128.29	-212.666	1231.18	480.948	-203.024	1290.06	103.72	-231.143	1412.65	43.1745	170.015	1164.78	855.199	171.378	1216.48	1054.08				146.642	867.936	158.603	187.88	930.987	42.0272
1241	0	-292.095	1156.66	913.171	-234.973	1121.83	1128.97	-213.871	1232.2	480.625	-202.785	1289.97	103.449	-231.069	1412.65	43.2084	167.49	1168.74	856.145	167.883	1222.23	1054.38				146.774	873.242	163.084	187.832	931.845	43.6176
1242	0	-292.662	1156.25	912.447	-237.797	1126.83	1129.36	-214.815	1234.23	480.645	-202.305	1289.87	103.075	-231.014	1412.66	43.236	164.839	1172.86	857.011	164.528	1227.75	1054.39				147.137	879.134	167.708	187.547	932.749	45.122
1243	0	-295.124	1158.08	912.028	-240.553	1131.38	1129.68	-215.834	1235.21	480.174	-202.037	1289.93	102.803	-230.995	1412.64	43.2594	162.554	1177.09	857.729	161.241	1232.82	1054.32				147.431	885.703	172.375	187.903	934.312	46.9888
1244	0	-297.245	1160.23	911.609	-243.059	1135.72	1129.94	-217.007	1237.09	479.91	-202.09	1290.89	102.777	-230.908	1412.6	43.2991	160.218	1181.5	858.266	158.204	1237.69	1054.21				147.501	892.869	177.113	187.709	935.731	49.3791
1245	0	-300.637	1164.34	910.906	-245.89	1139.44	1130.31	-217.899	1238.91	479.708	-202.11	1290.86	102.268	-230.86	1412.61	43.3202	158.145	1185.93	858.743	154.842	1241.92	1054.2				147.49	900.884	182.073	187.674	937.878	52.302
1246	0	-303.234	1167.89	910.508	-248.579	1143.22	1130.51	-218.958	1240.75	479.528	-201.802	1292.01	102.321	-230.808	1412.57	43.2945	156.318	1190.5	859.083	151.621	1246.23	1054.01				147.678	908.957	187.438	187.969	940.458	55.6896
1247	0	-305.068	1170.25	909.858	-250.993	1146.97	1130.82	-220.004	1242.07	479.218	-201.431	1292.25	102.018	-230.752	1412.55	43.3208	155.036	1195.24	859.238	148.676	1250.5	1053.94				147.68	917.857	192.759	187.853	943.308	59.6448
1248	0	-306.768	1172.44	909.309	-253.262	1150.57	1131.05	-221.016	1242.91	478.814	-201.204	1292.12	101.682	-230.703	1412.59	43.3378	153.503	1199.86	859.318	145.876	1254.62	1053.79				147.557	927.066	198.419	187.72	946.226	63.8855
1249	0	-307.917	1173.75	908.794	-255.375	1153.94	1131.24	-222.408	1244.09	478.592	-201.328	1292.42	101.372	-230.698	1412.56	43.3163	152.187	1204.43	859.37	143.231	1258.51	1053.59				147.335	936.984	204.322	187.54	949.888	69.0845
1250	0	-308.169	1174.15	908.257	-257.178	1157.37	1131.32	-223.565	1244.74	478.221	-201.417	1292.57	101.131	-230.683	1412.53	43.317	151.009	1209.02	859.286	140.897	1262.46	1053.3				147.053	947.325	210.238	186.978	954.004	75.012
1251	0	-309.169	1175.92	908.007	-258.756	1160.92	1131.44	-225.001	1245.32	477.894	-201.489	1292.53	100.903	-230.695	1412.53	43.3177	149.984	1213.73	859.138	138.788	1266.53	1053.03				146.569	957.93	216.222	186.029	958.627	81.5178
1252	0	-312.54	1181.55	908.285	-260.378	1164.33	1131.37	-226.282	1245.82	477.557	-201.727	1292.64	100.721	-230.69	1412.52	43.275	149.075	1218.48	859.074	136.635	1270.46	1052.58				145.267	968.545	222.09	184.964	964.804	88.3019
1253	0	-316.431	1190.71	908.753	-261.819	1167.65	1131.42	-227.518	1245.3	477.147	-201.876	1292.64	100.608	-230.736	1412.5	43.2525	148.33	1223.39	859.001	134.663	1274.3	1052.24				143.933	979.284	227.784	183.562	972.346	95.3082
1254	0	-317.792	1199.17	908.833	-263.01	1171.06	1131.41	-228.717	1247.04	477.115	-202.063	1292.71	100.504	-230.745	1412.47	43.2238	147.709	1228.43	859.226	132.94	1278.24	1051.86				142.304	990.534	233.145	182.833	980.951	101.787
1255	0	-318.946	1203.64	908.894	-264.164	1174.34	1131.51	-229.733	1247.45	476.827	-202.283	1292.79	100.46	-230.748	1412.45	43.2101	147.43	1232.89	859.859	131.255	1282.03	1051.57				140.491	1001.08	238.08	181.239	990.78	105.626
1256	0	-320.044	1206.01	909.175	-265.17	1177.61	1131.78	-230.879	1248.43	476.842	-202.452	1292.85	100.405	-230.803	1412.43	43.1898	146.934	1236.95	860.588	129.718	1285.83	1051.47				138.212	1010.77	242.882	179.374	1002.95	109.446
1257	0	-321.315	1207.99	909.359				-231.624	1248.93	476.646	-202.543	1292.82	100.375	-230.819	1412.43	43.1506	146.009	1240.58	861.701	128.376	1289.82	1051.41				135.953	1021.87	246.64	177.521	1017.46	113.368
1258	0	-322.59	1210.12	909.593				-232.473	1249.74	476.753	-202.658	1292.83	100.308	-230.825	1412.34	43.1407	145.029	1243.72	862.767	127.052	1293.62	1051.41				133.538	1034.05	248.705	175.422	1033.23	115.76
1259	0	-323.667	1212.24	909.759				-233.152	1250.54	476.802	-202.729	1292.78	100.315	-230.824	1412.35	43.1138	143.919	1246.72	863.928	125.756	1297.3	1051.43				130.846	1047.17	249.272	173.502	1049.84	117.146
1260	0	-324.872	1214.13	909.728				-233.62	1251.29	476.838	-202.791	1292.75	100.315	-230.826	1412.35	43.1303	142.974	1249.57	865.343	124.605	1300.78	1051.54				128.287	1060.88	248.923	171.593	1066.84	117.623
1261	0	-326.067	1216.13	909.817				-234.192	1252.43	477.071	-202.784	1292.66	100.321	-230.831	1412.29	43.1352	142.046	1252.15	866.767	123.728	1304.12	1051.7				125.937	1074.51	247.839	169.422	1084.38	116.968
1262	0	-327.262	1218.93	910.072				-234.6	1253.64	477.254	-202.794	1292.68	100.368	-230.855	1412.33	43.1297	141.697	1253.97	868.392	122.796	1307.15	1051.89				123.651	1088.52	245.68	167.425	1102.66	115.288
1263	0	-328.479	1220.92	910.083				-234.853	1254.5	477.31	-202.733	1292.56	100.396	-230.854	1412.33	43.1428	141.144	1256.21	869.868	122.074	1310.08	1052.2				121.576	1103.05	242.602	165.57	1121.85	112.814
1264	0	-329.041	1221.56	909.952				-234.938	1255.2	477.474	-202.526	1292.12	100.25	-230.841	1412.23	43.1264	140.56	1258.57	871.376	121.539	1312.76	1052.55				119.594	1118.08	238.586	163.958	1142.18	109.863
1265	0	-329.364	1221.98	909.977				-235.234	1256.42	477.735	-202.608	1292.29	100.407	-230.836	1412.22	43.1428	139.615	1260.59	872.931	121.017	1315.38	1052.96				117.661	1133.76	233.913	162.559	1163.57	106.199
1266	0	-329.669	1222.46	910.005				-235.539	1257.85	478.019	-202.683	1292.48	100.516	-230.85	1412.21	43.1702	138.519	1262.71	874.337	120.663	1317.98	1053.4				116.383	1149.95	228.372	160.914	1185.22	102.229
1267	0	-329.972	1223.82	910.335				-235.757	1259.24	478.159	-202.696	1292.48	100.527	-230.864	1412.21	43.1604	137.868	1264.9	875.616	120.329	1320.28	1053.7				115.48	1166.56	222.517	159.631	1207.44	97.6051
1268	0	-330.292	1225.57	910.716				-235.793	1260.07	478.265	-202.652	1292.51	100.591	-230.879	1412.27	43.1932	137.41	1267.22	876.91	119.965	1322.6	1053.92				114.68	1183.63	216.04	158.567	1230.07	93.1582
1269	0	-330.467	1227.65	910.963				-235.799	1261.09	478.359	-202.692	1292.45	100.649	-230.892	1412.28	43.1955	137.137	1269.63	878.082	119.793	1324.98	1054.12				114.242	1200.93	209.446	157.819	1252.79	88.4223
1270	0	-330.511	1229.69	911.146				-235.782	1262.22	478.569	-202.706	1292.62	100.683	-230.892	1412.27	43.1949	137.103	1272.13	879.108	119.747	1327.41	1054.3				114.327	1218.51	202.619	157.622	1275.56	83.6448
1271	0	-330.31	1232.02	911.195				-235.862	1263.65	478.724	-202.713	1292.65	100.738	-230.886	1412.25	43.2031	137.078	1274.81	880.087	119.776	1329.9	1054.38				114.942	1236.13	195.711	157.713	1298.27	79.2843
1272	0	-330.29	1235.19	911.281				-235.923	1265.19	478.856	-202.658	1292.61	100.722	-230.856	1412.21	43.2155	137.419	1277.64	881.028	119.8	1332.34	1054.32				115.691	1253.87	189.02	157.807	1320.42	75.4209
1273	0	-330.151	1238.56	911.308				-235.843	1266.58	478.935	-202.568	1292.6	100.711	-230.857	1412.24	43.2492	137.658	1280.64	881.67	119.881	1335.05	1054.44				116.795	1271.61	182.556	158.712	1342.9	72.0297
1274	0	-330.019	1241.81	911.326				-235.662	1267.96	479.065	-202.519	1292.71	100.756	-230.853	1412.22	43.2336	138.335	1283.91	882.3	119.988	1337.81	1054.4				118.342	1289.16	176.488	160.146	1365.13	69.0984
1275	0	-329.507	1244.65	911.363				-235.432	1269.2	479.136	-202.493	1292.79	100.817	-230.811	1412.27	43.251	138.679	1287.1	882.684	120.173	1340.81	1054.29				120.185	1306.62	170.648	161.402	1386.29	66.8026
1276	0	-329.42	1248.05	911.569				-235.166	1270.58	479.282	-202.395	1292.84	100.837	-230.784	1412.25	43.2461	139.523	1290.56	882.946	120.294	1343.86	1054.2				122.191	1323.71	165.274	163.697	1407.51	65.1106
1277	0	-328.768	1250.99	911.634				-234.895	1271.88	479.408	-202.38	1292.97	100.897	-230.812	1412.26	43.2674	140.31	1293.96	883.003	120.379	1346.98	1054.03				124.107	1340.44	160.183	166.504	1427.93	63.915
1278	0	-328.534	1254.21	911.996				-234.643	1273.19	479.581	-202.153	1292.62	100.763	-230.8	1412.29	43.2958	140.858	1297.27	882.799	120.607	1350.31	1053.91				126.502	1356.66	155.701	169.325	1447.46	63.1379
1279	0	-328.037	1257.16	912.282				-234.344	1274.59	479.754	-202.142	1292.93	100.989	-230.761	1412.23	43.2961	141.488	1300.59	882.473	120.98	1353.8	1053.79				128.862	1372.09	151.472	172.376	1465.98	62.5392
1280	0	-327.307	1259.75	912.478				-233.945	1275.9	479.957	-201.948	1292.6	100.845	-230.778	1412.24	43.2801	141.822	1302.74	882.143	121.421	1357.46	1053.71				131.414	1386.95	147.672	175.452	1483.45	62.3092
1281	0	-327.136	1262.93	912.872				-233.527	1277.23	480.174	-201.971	1292.93	101.104	-230.772	1412.34	43.3135	142.494	1305.84	881.663	121.921	1361.09	1053.61				132.904	1398.94	144.109	178.557	1499.74	62.145
1282	0	-326.019	1265.2	913.092				-233.163	1278.49	480.367	-201.939	1293.16	101.261	-230.772	1412.34	43.3262	143.116	1308.97	880.926	122.592	1365.05	1053.63				135.195	1411.89	140.898	181.57	1515.02	62.2311
1283	0	-325.198	1267.23	913.443				-232.696	1279.83	480.583	-201.854	1293.31	101.347	-230.777	1412.37	43.3427	143.697	1312.06	880.199	123.417	1369.11	1053.71				137.518	1424.25	138.023	184.315	1529.19	62.2965
1284	0	-324.354	1269.61	913.761				-232.062	1281.09	480.821	-201.706	1293.36	101.444	-230.782	1412.28	43.3174	144.218	1315.08	879.137	124.356	1373.31	1053.87				139.756	1435.65	135.317	187.331	1542.37	62.5626
1285	0	-323.093	1271.62	914.126				-231.468	1282.4	481.078	-201.497	1293.24	101.556	-230.786	1412.31	43.3327	144.688	1318.25	877.999	125.372	1377.69	1054.08				141.82	1446.12	132.832	189.835	1554.49	62.7617
1286	0	-321.763	1273.56	914.569				-230.733	1283.69	481.385	-201.346	1293.35	101.71	-230.787	1412.31	43.3341	145.232	1321.36	876.706	126.516	1382	1054.26				143.414	1455.4	130.321	191.547	1565.25	62.7239
1287	0	-320.775	1276.07	915.112				-229.941	1285.15	481.721	-201.177	1293.31	101.857	-230.79	1412.32	43.324	145.664	1324.46	875.266	127.597	1386.16	1054.32				144.745	1463.54	127.982	193.456	1575.42	63.0792
1288	0	-319.354	1278.27	915.467				-229.078	1286.31	482.006	-200.961	1293.11	101.813	-230.804	1412.33	43.3393	146.594	1328.02	873.924	129.015	1390.76	1054.49				145.754	1470.45	125.517	193.96	1583.19	62.3358
1289	0	-317.737	1280.33	915.938				-228.218	1287.68	482.318	-200.884	1293.44	102.095	-230.787	1412.31	43.3343	147.606	1331.56	872.665	130.267	1395.22	1054.55				146.271	1476.11	123.051	193.939	1589.71	61.1864
1290	0	-316.137	1282.64	916.532				-227.219	1289.13	482.601	-200.323	1292.78	101.927	-230.786	1412.31	43.3337	148.683	1335.16	871.532	131.651	1399.72	1054.54				146.197	1480.37	120.603	193.663	1594.53	59.7888
1291	0	-314.277	1284.93	916.995				-226.237	1290.59	482.962	-200.589	1293.65	102.383	-230.807	1412.36	43.3544	149.788	1339.01	870.529	133.11	1404.16	1054.49				145.612	1483.56	119.321	192.835	1597.17	58.373
1292	0	-312.262	1287.13	917.362				-225.128	1291.95	483.267	-200.297	1293.68	102.564	-230.831	1412.41	43.3629	151.134	1342.9	869.682	134.655	1408.64	1054.33				144.452	1484.97	117.557	192.87	1598.12	56.0018
1293	0	-310.125	1289.59	917.879				-223.82	1293.36	483.543	-199.912	1293.3	102.586	-230.81	1412.37	43.3577	152.644	1347.06	869.005	136.311	1413.2	1054.15				143.048	1484.73	115.854	191.48	1598.65	53.5152
1294	0	-308.173	1292.63	918.551				-222.682	1295.08	483.929	-199.758	1293.35	102.786	-230.83	1412.4	43.3621	154.286	1351.36	868.378	138.176	1417.82	1053.96				142.333	1485.53	115.18	190.433	1600.39	51.5397
1295	0	-305.798	1295.32	919.017				-221.189	1296.79	484.314	-199.547	1293.43	103.013	-230.816	1412.41	43.3745	156.54	1356.35	868.015	140.021	1422.44	1053.76				142.393	1487.63	114.654	189.846	1600.69	49.5901
1296	0	-303.42	1298.08	919.611				-219.551	1298.45	484.754	-199.277	1293.4	103.204	-230.816	1412.4	43.3745	158.91	1361.45	868.03	142.097	1427.07	1053.54				142.631	1488.99	114.553	189.648	1601.53	48.4381
1297	0	-301.084	1301.08	920.27				-218.032	1300.42	485.082	-199.029	1293.59	103.493	-230.828	1412.41	43.4098	161.569	1366.57	868.448	144.183	1431.53	1053.47				143.191	1489.64	114.697	189.892	1601.68	47.6409
1298	0	-298.642	1304.02	920.795				-216.408	1302.26	485.434	-198.59	1293.24	103.708	-230.823	1412.45	43.4305	163.903	1371.73	869.313	146.421	1436.09	1053.45				143.775	1490.24	114.786	190.179	1601.28	46.8023
1299	0	-296.235	1307.4	921.327				-214.826	1304.38	485.849	-198.513	1293.56	104.031	-230.788	1412.46	43.4441	166.047	1376.66	870.342	148.943	1440.61	1053.46				144.177	1490.99	114.785	189.898	1601.48	46.4603
1300	0	-293.711	1310.85	921.878				-212.992	1306.19	486.313	-198.404	1293.97	104.403	-230.787	1412.46	43.4439	168.039	1381.53	871.508	151.306	1444.99	1053.7				144.446	1491.73	114.649	190.239	1601.53	46.3116
1301	0	-291.15	1314.54	922.343				-211.562	1307.86	486.585	-197.996	1293.99	104.732	-230.806	1412.51	43.4738	169.995	1386.27	872.798	154.117	1449.56	1054.09				144.98	1492.43	114.664	190.056	1601.58	45.7878
1302	0	-288.288	1318.11	922.782				-209.734	1309.55	486.997	-197.729	1293.96	105.01	-230.807	1412.51	43.4749	172.237	1390.97	874.183	156.714	1453.6	1054.41				145.38	1493.06	114.599	190.107	1601.55	45.3668
1303	0	-285.404	1321.92	923.365				-207.972	1311.41	487.368	-197.502	1294.18	105.38	-230.804	1412.5	43.4922	174.345	1395.22	875.352	159.689	1457.74	1054.81				145.683	1494.12	114.499	190.139	1601.65	45.0602
1304	0	-282.457	1326.28	923.811				-206.138	1313.35	487.754	-197.306	1294.33	105.69	-230.809	1412.54	43.5097	176.746	1399.7	876.295	162.761	1461.83	1055.16				145.739	1494.97	114.316	190.011	1601.78	44.6807
1305	0	-278.755	1323.38	924.007				-204.166	1315.3	488.271	-197.054	1294.46	106.072	-230.796	1412.54	43.5138	179.615	1404.6	877.135	165.961	1465.91	1055.35				145.648	1495.54	114.085	190.395	1603.67	45.242
1306	0	-273.504	1319.51	924.002				-202.325	1317.63	488.76	-196.752	1294.6	106.489	-230.748	1412.55	43.5269	182.562	1409.32	877.725	168.946	1469.7	1055.4				145.631	1496.17	113.883	190.669	1605.52	45.1072
1307	0	-267.573	1318.02	924.363				-200.333	1319.65	489.252	-196.425	1294.93	107.032	-230.752	1412.58	43.5746	185.451	1413.86	878.072	171.935	1473.43	1055.52				145.621	1496.72	113.658	190.802	1606.44	45.0987
1308	0	-263.524	1320.55	924.964				-198.451	1321.86	489.697	-196.098	1295.16	107.47	-230.725	1412.53	43.5978	188.47	1418.52	878.346	174.948	1477.3	1055.75				145.552	1497.06	113.461	190.862	1606.81	45.1153
1309	0	-261.875	1326.31	925.673				-196.638	1324.11	490.234	-195.79	1295.43	108.01	-230.654	1412.55	43.6255	191.455	1423.17	878.459	177.972	1481.51	1056.19				145.546	1497.42	113.26	190.904	1607.19	45.1374
1310	0	-261.418	1333.3	926.4				-194.844	1326.49	490.909	-195.438	1295.62	108.609	-230.621	1412.52	43.6468	194.82	1428.51	878.494	180.784	1485.77	1056.76				145.454	1497.74	113.04	190.861	1607.4	45.0823
1311	0	-260.365	1339.41	927.102				-193.118	1328.71	491.516	-195.295	1296.35	109.432	-230.592	1412.64	43.6881	197.448	1432.95	878.542	183.657	1490.19	1057.58				145.53	1498.16	112.799	190.866	1607.46	44.9349
1312	0	-257.731	1343.53	927.763				-191.464	1331.14	492.218	-194.826	1296.49	109.902	-230.556	1412.6	43.6965	200.119	1437.44	878.673	186.242	1494.65	1058.57				145.511	1498.45	112.822	190.894	1607.56	44.8815
1313	0	-254.179	1346.19	928.349				-189.893	1333.67	492.963	-194.569	1296.82	110.722	-230.53	1412.64	43.6989	202.66	1441.76	878.85	188.936	1499.32	1059.68				145.559	1498.79	112.586	190.796	1607.37	44.7439
1314	0	-250.979	1349.15	929.223				-188.319	1336.09	493.805	-194.668	1297.83	111.846	-230.548	1412.69	43.7067	204.996	1445.87	879.073	191.499	1503.8	1060.87				145.616	1499.35	112.487	190.858	1607.62	44.7962
1315	0	-248.076	1352.41	930.008				-186.855	1338.61	494.686	-194.467	1297.88	112.648	-230.57	1412.71	43.6889	207.325	1449.93	879.298	193.931	1508.15	1062.03				145.579	1499.7	112.299	190.859	1607.77	44.8105
1316	0	-245.339	1356.03	931.037				-185.513	1341.27	495.642	-194.626	1299.62	113.982	-230.611	1412.82	43.6711	209.687	1453.85	879.604	196.492	1512.6	1063.19				145.481	1500.1	112.366	190.825	1607.5	44.723
1317	0	-242.842	1358.53	932.414				-184.129	1343.83	496.862	-194.59	1299.64	114.988	-230.676	1412.96	43.6611	212.038	1457.72	880.001	198.906	1516.6	1064.35				145.402	1500.61	112.295	190.834	1607.56	44.7624
1318	0	-240.23	1360.91	933.917				-182.977	1346.67	498.259	-194.357	1300.23	116.369	-230.824	1413.15	43.6504	214.156	1461.35	880.412	201.317	1520.41	1065.48				145.438	1500.82	112.134	190.826	1607.45	44.7116
1319	0	-237.745	1362.88	935.282				-181.764	1348.5	499.383	-194.222	1301.82	118.034	-230.984	1413.26	43.5935	216.397	1464.94	880.91	203.686	1524.05	1066.57				145.423	1500.89	112.104	190.842	1607.63	44.7861
1320	0	-235.717	1365	936.901				-180.66	1352.55	501.178	-194.358	1304.26	120.153	-230.98	1412.71	43.1987	218.612	1468.35	881.516	205.977	1527.29	1067.7				145.477	1500.99	112.045	190.795	1607.79	44.8208
1321	0	-233.13	1367.21	938.598				-179.821	1355.84	502.698	-194.33	1305.29	121.619	-231.186	1412.53	42.9884	220.813	1471.66	882.219	208.269	1530.46	1068.9				145.564	1501.1	112.015	190.785	1607.64	44.7395
1322	0	-231.138	1369.97	940.673				-178.798	1358.84	504.517	-194.112	1307.16	123.752	-231.458	1412.5	42.8069	222.94	1474.67	882.884	210.598	1533.51	1070.07				145.66	1501.17	111.906	190.778	1607.69	44.8047
1323	0	-228.99	1372.67	942.599				-178.204	1362.29	506.273	-194.076	1310	126.024	-231.915	1412.28	42.7451	224.965	1477.56	883.65	212.899	1536.38	1071.36				145.71	1501.2	111.83	190.78	1607.72	44.8046
1324	0	-226.893	1375.02	944.66				-177.503	1365.57	508.136	-193.529	1305.91	126.649	-232.087	1412.13	42.3765	226.811	1480.31	884.441	215.188	1539.28	1072.69				145.813	1501.3	111.788	190.775	1607.5	44.7504
1325	0	-224.568	1376.93	946.813				-176.921	1368.73	510.007	-193.026	1304.98	128.556	-232.298	1411.94	42.2558	228.742	1482.78	885.286	217.516	1542.04	1074.06				146.005	1501.31	111.715	190.78	1607.62	44.8123
1326	0	-222.778	1379	949.031				-176.509	1372.48	512.008	-192.866	1307.14	130.678	-232.645	1412.18	42.2882	230.41	1485.3	886.191	219.899	1544.93	1075.58				146.122	1501.24	111.597	190.778	1607.71	44.8343
1327	0	-221.007	1381.33	951.397				-176.183	1375.99	513.824	-192.487	1309.47	132.825	-233.033	1412.11	42.1523	231.992	1487.48	887.037	222.152	1547.51	1077.03				146.288	1501.09	111.445	190.764	1607.66	44.8217
1328	0	-219.28	1383.37	953.632				-176.183	1379.84	515.812	-191.966	1310.63	135.066	-233.19	1412.14	42.1509	233.579	1489.83	887.897	224.285	1550.23	1078.53				146.511	1501.04	111.361	190.778	1607.68	44.8275
1329	0	-217.585	1385.29	956.006				-175.936	1382.21	517.345	-191.551	1311.96	136.931	-233.158	1411.93	42.2276	234.993	1491.95	888.661	226.332	1552.79	1079.95				146.646	1500.92	111.283	190.774	1607.73	44.8264
1330	0	-216.032	1387.09	958.262				-176.066	1387.88	519.645	-191.12	1313.4	139.035	-233.205	1411.9	42.2601	236.31	1494.08	889.278	228.43	1555.45	1081.22				146.725	1500.75	111.188	190.762	1607.69	44.8337
1331	0	-214.519	1388.64	960.459				-176.064	1391.92	521.384	-190.494	1315.04	140.913	-233.465	1412.15	42.3193	237.658	1496.05	889.842	230.376	1557.96	1082.46				146.983	1500.65	111.106	190.765	1607.65	44.7678
1332	0	-213.178	1390.49	962.61				-176.704	1397.12	523.415	-190.388	1316.59	142.99	-233.722	1412.29	42.4202	238.834	1498.05	890.318	232.251	1560.45	1083.52				147.198	1500.47	111.055	190.777	1607.73	44.7906
1333	0	-211.688	1392.02	964.491				-177.18	1401.8	525.208	-190.508	1318.47	145.085	-233.804	1412.63	42.4555	240.086	1500.01	890.794	233.976	1562.8	1084.41				147.429	1500.38	110.886	190.776	1607.76	44.8005
1334	0	-210.267	1393.81	966.582				-178.018	1406.8	527.013	-191.283	1320.31	147.218	-234.306	1413.15	42.6972	241.264	1502.17	891.336	235.685	1565.18	1085.18				147.803	1500.57	110.952	190.774	1607.79	44.7527
1335	0	-209.049	1395.73	968.56				-178.849	1411.88	528.582	-191.506	1322.51	149.159	-234.76	1414.07	43.154	242.325	1504.44	891.951	237.164	1567.52	1085.84				147.88	1500.27	110.706	190.784	1607.59	44.6536
1336	0	-207.885	1397.52	970.244				-179.89	1417.16	530.275	-192.353	1325.18	151.054	-235.469	1415.38	43.4497	243.283	1506.92	892.581	238.58	1569.77	1086.35				147.956	1500.23	110.563	190.786	1607.5	44.5833
1337	0	-206.655	1399.19	971.795				-181.249	1422.8	531.867	-193.497	1328.1	152.695	-236.624	1417.49	43.8911	244.358	1509.37	893.107	239.94	1572.05	1086.83				147.98	1499.9	110.364	190.795	1607.76	44.6746
1338	0	-205.599	1401.18	973.221				-182.412	1428.46	533.53	-195.059	1331.6	154.337	-237.786	1420.39	44.3303	245.61	1511.48	893.197	241.278	1574.43	1087.26				147.995	1499.76	110.395	190.792	1607.6	44.5526
1339	0	-204.557	1403.06	974.703				-183.786	1433.92	534.93	-197.072	1335.96	155.873	-239.357	1424.06	45.0601	246.584	1514.03	893.626	242.603	1576.71	1087.65				147.916	1499.59	110.241	190.809	1607.75	44.6053
1340	0	-203.525	1405.02	975.988				-185.392	1439.55	536.243	-199.529	1340.69	157.078	-241.427	1428.98	45.8448	247.613	1516.53	893.946	243.784	1579.11	1087.89				148.184	1499.71	110.273	190.813	1607.72	44.5559
1341	0	-202.491	1406.83	976.827				-186.998	1444.68	537.618	-202.347	1346.47	158.014	-244.023	1435.1	46.5931	248.755	1518.76	894.097	244.934	1581.41	1088.11				148.318	1499.57	110.179	190.805	1607.57	44.502
1342	0	-201.577	1408.85	978.082				-188.733	1450.05	539.058	-205.951	1353.07	158.81	-246.745	1442.46	47.2413	249.627	1521.28	894.196	246.17	1583.7	1088.19				148.277	1499.71	110.134	190.819	1607.59	44.4702
1343	0	-200.679	1410.95	978.865				-190.209	1454.81	540.16	-209.996	1360.71	159.264	-249.791	1450.87	47.8087	250.509	1523.9	894.265	247.458	1585.94	1088.18				148.295	1499.75	110.117	190.87	1609.37	45.1634
1344	0	-199.731	1413.03	979.655				-191.983	1459.74	541.373	-214.788	1369.47	159.614	-253.135	1460.39	48.1328	251.582	1526	894.181	248.582	1588.13	1088.11				148.213	1499.74	110.07	190.849	1610.14	45.3927
1345	0	-198.788	1415.12	980.327				-193.834	1464.77	542.645	-219.512	1378.7	159.796	-256.374	1471.19	48.7359	252.466	1528.18	894.008	249.758	1590.2	1088.02				148.175	1499.78	109.995	190.849	1610.09	45.3634
1346	0	-197.961	1417.47	981.054				-195.529	1469.5	543.89	-224.415	1388.27	159.799	-260.231	1483.02	50.1031	253.218	1530.39	893.748	250.937	1592.27	1087.92				148.068	1499.74	109.934	190.828	1609.82	45.3057
1347	0	-197.03	1419.64	981.578				-197.344	1474.6	545.051	-229.264	1398.46	160.196	-264.509	1495.66	52.0302	253.91	1532.61	893.492	252.161	1594.29	1087.76				148.031	1499.85	109.899	190.837	1609.71	45.303
1348	0	-196.333	1422.28	982.17				-199.125	1479.77	546.149	-234.422	1409.39	160.664	-268.755	1508.7	54.3996	254.614	1534.77	893.304	253.268	1596.09	1087.59				147.955	1499.93	109.868	190.829	1609.74	45.3404
1349	0	-195.515	1424.64	982.642				-200.91	1485.06	547.269	-239.223	1420.48	161.316	-273.004	1522.29	57.1351	255.405	1536.81	893.066	254.476	1597.94	1087.37				147.752	1500	109.891	190.802	1609.66	45.3312
1350	0	-194.673	1426.97	982.975				-202.457	1490.56	548.408	-244.436	1432.28	162.124	-277.45	1535.64	59.614	256.09	1538.92	892.739	255.604	1599.66	1087.13				147.625	1500.06	109.877	190.804	1609.61	45.3822
1351	0	-193.949	1429.35	983.44				-204.171	1496.66	549.569	-249.232	1443.79	163.109	-282.65	1549.62	62.8497	256.759	1541	892.443	256.763	1601.39	1086.96				147.478	1500.21	109.857	190.773	1609.53	45.3829
1352	0	-193.315	1431.88	983.847				-205.531	1502.39	550.685	-253.851	1455.35	164.072	-287.774	1563.23	66.2675	257.431	1543.08	892.156	257.923	1603.06	1086.78				147.331	1500.38	109.912	190.782	1609.51	45.4191
1353	0	-192.613	1434.31	984.146				-207.274	1508.92	552.064	-258.305	1467.17	165.261	-293.166	1576.62	69.8475	257.902	1545.45	891.939	259.047	1604.77	1086.73				147.116	1500.56	109.985	190.781	1609.53	45.4824
1354	0	-192.102	1436.69	984.532				-208.653	1516.04	553.415	-262.496	1479.02	166.705	-298.612	1590.16	73.5132	258.406	1547.81	891.663	260.058	1606.5	1086.71				146.984	1500.72	110.074	190.778	1609.55	45.547
1355	0	-191.611	1439.25	984.945				-210.308	1521.86	554.695	-266.34	1490.71	168.225	-304.605	1603.42	77.8005	258.859	1550.3	891.452	261.047	1608.18	1086.75				146.765	1500.78	109.984	190.755	1609.48	45.6215
1356	0	-191.073	1441.6	985.168				-211.773	1528.42	556.042	-269.807	1502.17	169.668	-310.069	1615.89	81.5738	259.192	1552.65	891.314	261.921	1609.96	1086.87				146.444	1500.8	109.991	190.715	1609.56	45.735
1357	0	-190.631	1443.96	985.398				-212.941	1534.78	557.345	-273.132	1513.93	171.552	-314.828	1627.74	85.3063	259.565	1555.04	891.089	262.715	1611.79	1086.98				146.226	1500.97	109.953	190.698	1609.6	45.841
1358	0	-190.381	1446.42	985.721				-214.805	1542.16	558.956	-273.273	1521.71	171.616	-319.45	1638.7	88.8806	259.829	1557.52	890.754	263.505	1613.58	1087.12				146.039	1501.03	109.904	190.681	1609.51	45.8296
1359	0	-190.014	1448.82	985.974				-216.349	1548.92	560.471	-274.857	1531.36	172.91	-324.279	1649.98	92.6016	259.995	1560.07	890.413	264.117	1615.46	1087.25				145.844	1501.18	109.86	190.647	1609.39	45.8462
1360	0	-189.72	1451.07	986.107				-217.824	1555.38	561.836	-275.901	1541.02	173.704	-329.132	1661.13	96.2151	260.214	1562.78	890.148	264.682	1617.33	1087.46				145.615	1501.28	109.864	190.621	1609.25	45.8092
1361	0	-189.528	1453.75	986.466				-219.151	1562.41	563.347	-277.231	1551.28	174.942	-332.939	1671.38	99.3654	260.196	1565.66	889.893	265.271	1619.31	1087.58				145.5	1501.44	109.873	190.622	1609.22	45.7985
1362	0	-189.426	1456.59	986.751				-220.423	1569.19	564.752	-278.461	1561.62	176.269	-336.669	1682.1	102.744	260.246	1568.49	889.589	265.672	1621.12	1087.73				145.37	1501.56	109.793	190.66	1609.3	45.8214
1363	0	-189.382	1459.45	986.925				-221.519	1575.93	566.052	-279.709	1572.14	177.694	-339.93	1692.64	105.789	260.321	1571.29	889.317	266.157	1623.17	1087.92				145.103	1501.74	109.906	190.613	1609.23	45.8293
1364	0	-189.292	1462.11	986.997				-222.44	1582.56	567.235	-281.592	1584.03	179.877	-342.57	1702.87	108.709	260.344	1574.03	888.937	266.498	1625.17	1088.07				144.931	1501.88	109.9	190.619	1609.24	45.8617
1365	0	-189.179	1465.25	987.121				-223.389	1589.58	568.554	-282.253	1593.81	180.885	-344.689	1713.16	111.498	260.152	1577.05	888.576	266.835	1627.23	1088.24				144.809	1502.07	109.917	190.579	1609.36	45.8949
1366	0	-189.293	1468.52	987.185				-224.29	1596.85	569.776	-282.956	1603.43	182.227	-346.427	1723.59	114.1	260.008	1579.94	888.382	267.063	1629.21	1088.37				144.706	1502.27	109.968	190.61	1609.28	45.8432
1367	0	-189.288	1471.52	987.119				-225.022	1603.86	570.912	-283.672	1613.3	183.624	-347.514	1734.03	116.337	259.967	1582.84	888.092	267.395	1631.26	1088.54				144.515	1502.46	109.962	190.566	1609.27	45.8549
1368	0	-189.179	1475.28	986.685				-225.785	1610.93	571.957	-284.479	1623.38	184.989	-348.096	1744.56	118.438	259.768	1585.84	887.756	267.662	1633.32	1088.62				144.427	1502.72	109.986	190.594	1609.35	45.9092
1369	0	-189.235	1478.63	986.713				-226.456	1618.35	573.016	-285.228	1633.42	186.314	-348.026	1754.91	120.08	259.483	1588.89	887.416	267.935	1635.41	1088.68				144.255	1502.94	110.032	190.56	1609.3	45.8938
1370	0	-188.867	1481.39	986.828				-226.891	1625.53	573.987	-285.691	1643.16	187.577	-347.454	1765.24	121.444	259.314	1591.76	887.119	268.118	1637.39	1088.72				144.18	1503.2	110.092	190.56	1609.27	45.8826
1371	0	-189.732	1484.77	986.658				-227.328	1632.81	574.976	-286.082	1652.85	188.541	-346.79	1775.78	122.709	259.011	1594.87	886.736	268.336	1639.48	1088.78				144.107	1503.46	110.178	190.561	1609.26	45.8808
1372	0	-190.062	1488.31	986.415				-227.723	1640.04	575.868	-286.295	1662.37	189.532	-345.751	1786.26	123.753	258.695	1597.9	886.314	268.572	1641.52	1088.77				143.949	1503.72	110.222	190.559	1609.27	45.9408
1373	0	-190.232	1492.8	985.526				-227.943	1647.13	576.597	-286.512	1671.88	190.313	-344.273	1796.52	124.645	258.459	1600.7	885.944	268.805	1643.57	1088.74				143.811	1503.99	110.299	190.492	1609.27	45.9544
1374	0	-190.477	1496.39	985.499				-227.756	1653.93	577.355	-286.452	1681.19	191.065	-342.677	1806.64	125.316	258.187	1604.17	885.582	269.035	1645.53	1088.67				143.627	1504.18	110.334	190.5	1609.29	45.9592
1375	0	-190.799	1499.91	985.467				-227.942	1661.05	577.757	-286.333	1690.61	191.733	-340.932	1816.76	125.948	257.971	1607.21	885.193	269.302	1647.51	1088.55				143.488	1504.38	110.417	190.502	1608.37	45.5782
1376	0	-191.239	1503.81	984.171				-227.656	1667.62	578.206	-286.242	1700.02	192.312	-339.185	1826.85	126.715	257.818	1610.23	884.863	269.623	1649.56	1088.41				143.381	1504.7	110.529	190.46	1608.03	45.5126
1377	0	-191.662	1507.51	984.03				-227.7	1674.75	578.459	-285.754	1708.98	192.678	-337.62	1836.59	127.089	257.394	1613.71	884.48	269.779	1651.47	1088.21				143.226	1504.93	110.568	190.485	1608.32	45.6149
1378	0	-192.028	1511.7	983.665				-227.262	1681.18	578.529	-286.491	1719.18	193.603	-335.78	1846.28	127.698	257.326	1617.06	884.135	269.993	1653.43	1087.99				143.095	1505.17	110.63	190.397	1608.27	45.5899
1379	0	-192.538	1515.81	983.04				-226.905	1687.59	578.453	-285.873	1728.3	193.903	-334.017	1855.63	128.199	257.117	1620.85	883.916	270.176	1655.37	1087.72				142.995	1505.38	110.718	190.446	1608.38	45.5697
1380	0	-193.029	1519.83	982.484				-226.312	1693.9	578.222	-284.711	1736.57	193.715	-332.165	1864.97	128.689	256.813	1624.49	883.572	270.223	1657.34	1087.44				142.834	1505.59	110.81	190.427	1608.14	45.4945
1381	0	-193.576	1524.08	981.682				-225.73	1700.12	577.856	-283.647	1744.97	193.597	-330.265	1874.15	129.304	256.717	1628.56	883.284	270.2	1659.23	1087.12				142.616	1505.69	110.978	190.442	1607.64	45.2927
1382	0	-194.071	1528.51	980.993				-225.001	1705.97	577.525	-282.628	1753.37	193.456	-328.891	1883.04	129.84	256.469	1631.73	883.015	270.222	1661.21	1086.83				142.577	1505.98	111.024	190.435	1608.05	45.4899
1383	0	-194.636	1533.64	979.584				-224.013	1711.56	576.889	-281.265	1761.52	193.145	-327.123	1891.41	130.126	256.286	1635.02	882.517	270.127	1663.31	1086.54				142.446	1506.09	111.132	190.438	1609.11	45.8133
1384	0	-195.28	1538.18	979.376				-223.16	1717.37	576.241	-279.647	1769.04	192.543	-325.625	1899.79	130.439	256.135	1637.86	882.047	269.998	1665.44	1086.26				142.152	1506.32	111.231	190.434	1609.5	45.8645
1385	0	-195.893	1541.84	978.295				-222.241	1723.03	575.521	-278.078	1776.54	191.881	-324.468	1907.93	130.674	255.832	1641.06	881.658	269.712	1667.58	1085.96				142.004	1506.54	111.412	190.53	1609.46	45.7836
1386	0	-196.089	1547.5	977.585				-221.171	1728.3	574.715	-276.399	1784.03	191.242	-322.769	1915.52	130.801	255.575	1643.91	881.173	269.515	1669.75	1085.75				141.874	1506.71	111.591	190.554	1609.43	45.6936
1387	0	-196.915	1552.39	976.69				-220.088	1733.55	573.873	-274.759	1791.5	190.663	-321.404	1922.87	130.767	255.233	1646.87	880.878	269.206	1672	1085.56				142.065	1507.12	111.985	190.559	1609.42	45.5852
1388	0	-197.492	1556.71	975.61				-218.881	1738.57	572.892	-273.266	1799.03	190.162	-320.266	1930.54	130.836	254.782	1650.24	880.515	268.836	1674.25	1085.37				141.889	1507.36	112.113	190.575	1609.15	45.3334
1389	0	-197.805	1560.9	974.511				-217.75	1743.61	571.833	-271.484	1806.19	189.268	-318.673	1937.66	130.694	254.425	1653.29	880.02	268.447	1676.54	1085.1				141.81	1507.54	112.391	190.595	1608.04	44.8257
1390	0	-197.72	1564.39	973.058				-216.819	1748.84	570.812	-269.568	1813.09	188.385	-317.026	1944.4	130.361	254.003	1656.46	879.7	268.023	1678.87	1084.84				141.813	1507.83	112.575	190.664	1607.62	44.63
1391	0	-198.266	1568.91	971.773				-215.936	1753.89	569.709	-267.644	1819.69	187.538	-315.351	1951.06	129.99	253.693	1659.35	879.225	267.612	1681.22	1084.52				141.683	1508	112.734	190.666	1607.72	44.6132
1392	0	-198.278	1572.91	970.785				-214.884	1758.75	568.533	-265.689	1826.17	186.778	-313.621	1957.52	129.389	253.138	1662.1	878.687	267.093	1683.5	1084.25				141.636	1508.29	112.978	190.673	1607.86	44.6267
1393	0	-198.999	1575.95	969.005				-213.741	1763.16	567.249	-263.605	1832.38	185.648	-311.429	1963.84	128.618	252.862	1665.01	878.229	266.578	1685.89	1083.91				141.494	1508.58	113.272	190.687	1607.75	44.5097
1394	0	-198.57	1582.22	967.418				-212.74	1767.66	565.951	-261.606	1838.56	184.562	-309.456	1969.93	127.49	252.312	1668.31	877.675	266.065	1688.19	1083.54				141.4	1508.8	113.533	190.701	1607.88	44.4934
1395	0	-198.584	1588.71	965.885				-211.696	1771.86	564.521	-259.652	1844.75	183.508	-307.118	1975.99	126.399	251.927	1670.75	877.147	265.459	1690.52	1083.14				141.33	1509.12	113.853	190.698	1607.97	44.4805
1396	0	-198.563	1593.65	964.386				-210.819	1776.27	563.098	-256.199	1849.19	181.656	-304.918	1981.86	124.911	251.435	1674.01	876.565	264.88	1692.93	1082.74				141.233	1509.44	114.057	190.705	1607.99	44.4505
1397	0	-199.129	1597.33	962.975				-210.147	1780.77	561.612	-253.955	1854.43	180.165	-302.673	1987.76	123.307	251.102	1676.87	876.027	264.246	1695.25	1082.39				141.143	1509.66	114.227	190.71	1607.86	44.369
1398	0	-200.046	1600.4	961.277				-209.493	1785.05	560.14	-251.416	1859.63	178.638	-299.866	1993.17	121.394	250.675	1679.54	875.414	263.608	1697.59	1081.88				141	1509.9	114.347	190.647	1607.84	44.3542
1399	0	-202.838	1598.22	959.514				-208.74	1789.01	558.403	-249.793	1865.42	177.277	-297.552	1998.7	119.303	250.281	1682.44	874.826	262.924	1700	1081.39				140.891	1510.15	114.44	190.684	1607.74	44.3266
1400	0	-203.034	1600.6	957.273				-208.012	1792.8	556.595	-248.074	1871.02	175.797	-294.687	2004.07	117.109	250.015	1685.28	874.386	262.237	1702.42	1080.95				140.776	1510.32	114.533	190.7	1607.77	44.3284
1401	0	-203.957	1605.05	955.535				-207.29	1796.31	554.737	-245.667	1876.1	174.186	-292.377	2009.78	114.784	249.42	1687.9	873.71	261.456	1704.82	1080.42				140.649	1510.46	114.63	190.634	1607.82	44.3438
1402	0	-204.576	1608.98	954.287				-206.667	1799.71	552.741	-244.432	1881.69	172.654	-289.498	2015.28	112.485	249.166	1690.85	873.266	260.621	1707.29	1079.98				140.167	1510.31	114.621	190.684	1607.97	44.3901
1403	0	-204.928	1612.35	952.269				-205.923	1803	550.653	-242.631	1887.16	170.88	-287.247	2021.04	110.38	248.591	1694.06	872.845	259.72	1709.8	1079.49				139.418	1509.99	114.52	190.644	1608.08	44.477
1404	0	-206.363	1617.31	950.948				-205.109	1805.79	548.303	-241.682	1892.81	169.515	-284.985	2026.97	108.442	248.193	1696.63	872.315	258.773	1712.33	1079.03				140.221	1510.98	115.07	190.67	1608.15	44.5037
1405	0	-206.773	1620.9	948.901				-204.293	1808.42	545.977	-240.635	1898.54	167.849	-282.928	2032.94	106.719	247.654	1699.68	871.997	257.729	1714.89	1078.73				140.161	1511.26	115.243	190.683	1608.21	44.5122
1406	0	-208.058	1625.65	947.547				-202.909	1810.26	543.044	-238.721	1902.99	166.102	-281.04	2038.66	105.216	247.18	1702.63	871.62	256.621	1717.59	1078.41				139.97	1511.4	115.359	190.671	1607.96	44.4454
1407	0	-208.476	1629.19	946.052				-201.368	1811.44	540.017	-237.89	1908.16	164.036	-278.737	2044.06	103.645	246.504	1705.56	871.291	255.539	1720.41	1078.14				139.816	1511.57	115.473	190.644	1607.81	44.3942
1408	0	-209.674	1633.7	944.497				-200.513	1813.97	537.373	-237.166	1913.46	162.724	-277.384	2049.53	102.569	245.958	1708.27	871.031	254.339	1723.25	1077.94				139.772	1511.75	115.693	190.675	1608.06	44.4979
1409	0	-210.776	1639.64	942.876				-198.673	1814.65	534.133	-236.516	1918.58	161.525	-276.489	2054.73	101.542	245.158	1711.45	870.725	253.039	1726.13	1077.83				139.624	1511.91	115.906	190.65	1608.07	44.5165
1410	0	-211.818	1644.42	941.195				-197.968	1816.87	531.595	-235.911	1923.43	159.451	-275.662	2059.27	100.342	244.304	1714.62	870.484	251.694	1729.15	1077.69				139.517	1512.1	115.927	190.646	1607.86	44.4913
1411	0	-212.931	1649.12	939.555				-197.073	1818.98	529.129	-234.899	1927.14	157.778	-274.906	2063.14	98.7805	243.569	1717.39	870.306	250.283	1732.16	1077.59				139.356	1512.32	116.207	190.662	1608	44.5275
1412	0	-213.81	1653.61	937.753				-196.424	1821.32	526.819	-233.695	1930.33	155.217	-274.153	2066.21	96.6802	242.7	1720.48	870.154	248.852	1735.28	1077.45				139.176	1512.4	116.315	190.648	1608.06	44.5712
1413	0	-214.959	1658.4	936.141				-195.579	1823.4	524.324	-232.516	1932.97	153.219	-273.08	2068.53	93.9945	241.722	1723.65	869.943	247.264	1738.42	1077.3				138.958	1512.56	116.461	190.649	1608.03	44.5585
1414	0	-215.836	1662.57	934.38				-196.366	1827.94	522.956	-231.209	1934.97	150.252	-271.976	2070.07	90.602	240.848	1726.61	869.69	245.712	1741.66	1077.11				138.735	1512.66	116.62	190.634	1607.98	44.5508
1415	0	-216.804	1666.87	932.653				-195.997	1830.47	520.85	-229.596	1936.1	147.894	-270.329	2071.11	86.5749	239.914	1729.46	869.554	243.996	1744.91	1076.87				138.496	1512.74	116.795	190.648	1608.01	44.6108
1416	0	-218.119	1671.59	930.882				-196.198	1833.52	518.73	-228.029	1936.68	144.486	-268.461	2071.6	82.001	239.264	1729.01	869.165	242.32	1748.29	1076.66				138.371	1512.85	117.017	190.656	1607.89	44.5297
1417	0	-219.791	1676.52	929.403				-196.277	1836.17	516.555	-227.992	1938.38	142.38	-266.167	2071.54	77.1084	238.105	1731.97	868.938	240.39	1751.71	1076.46				138.229	1513	117.238	190.647	1607.98	44.5845
1418	0	-220.879	1680.81	927.705				-196.719	1839.25	514.45	-227.128	1939.02	139.536	-263.76	2071.51	72.0185	236.922	1735.1	868.679	238.554	1755.26	1076.14				138.012	1513.14	117.488	190.646	1608.02	44.6086
1419	0	-222.605	1685.56	926.35				-196.913	1841.52	512.087	-227.017	1939.87	136.971	-260.773	2070.8	66.6582	235.77	1738.35	868.478	236.586	1758.88	1075.91				137.873	1513.29	117.713	190.631	1607.8	44.5491
1420	0	-223.815	1689.79	924.767				-197.097	1843.31	509.654	-226.049	1939.4	134.054	-258.183	2070.25	61.3773	234.381	1741.43	868.229	234.542	1762.65	1075.61				137.726	1513.45	117.926	190.684	1607.82	44.5777
1421	0	-225.756	1694.83	923.333				-197.644	1845.57	507.277	-227.354	1941.25	131.9	-254.99	2068.17	55.7306	232.865	1744.58	867.809	232.493	1766.51	1075.3				137.578	1513.63	118.193	190.634	1607.93	44.6642
1422	0	-227.366	1699.69	921.876				-197.857	1846.87	504.485	-228.038	1942.19	129.372	-252.52	2066.91	50.2743	231.32	1747.77	867.45	230.229	1770.25	1075.02				137.321	1513.76	118.486	190.654	1607.82	44.6623
1423	0	-229.522	1705.2	920.433				-198.339	1848.56	501.902	-227.924	1941.64	126.115	-250.552	2065.8	45.8681	229.66	1751.02	866.99	228.115	1774.25	1074.55				136.991	1513.85	118.728	190.633	1607.81	44.6662
1424	0	-231.285	1710.14	918.816				-198.951	1850.05	499.261	-226.972	1940.03	123.235	-248.347	2064.98	46.2223	227.897	1754.25	866.457	225.954	1778.29	1074.05				136.433	1513.79	118.931	190.602	1607.77	44.7224
1425	0	-233.372	1715.37	917.263				-199.143	1851.02	496.359	-226.046	1938.89	120.51	-248.62	2069.03	48.8738	226.177	1757.6	865.94	223.628	1782.29	1073.47				136.349	1514.08	119.267	190.574	1607.57	44.7071
1426	0	-235.507	1720.71	915.629				-199.321	1852.02	493.65	-225.723	1938.67	118.423	-247	2070.26	49.8867	224.109	1760.8	865.331	221.401	1786.43	1072.82				136.067	1514.32	119.693	190.563	1607.55	44.7633
1427	0	-237.845	1726.25	914.087				-199.453	1853.15	491.037	-224.721	1938.73	116.719	-245.045	2070.45	50.6233	221.993	1764.23	864.795	219.105	1790.61	1071.99				135.721	1514.48	120.184	190.531	1607.38	44.7957
1428	0	-240.764	1732.42	912.766				-199.542	1854.23	488.663	-223.555	1940.93	115.821	-243.426	2070.69	51.3986	219.839	1767.66	864.162	216.586	1794.8	1071.28				135.396	1514.58	120.589	190.464	1607.4	44.866
1429	0	-243.413	1738.45	911.485				-199.376	1855.9	486.927	-220.909	1941.2	115.408	-242.913	2071.08	51.9335	217.404	1771.16	863.593	213.963	1798.96	1070.52				135.158	1514.79	121.068	190.433	1607.27	44.8915
1430	0	-245.818	1743.88	910.249				-198.689	1858.35	485.878	-215.209	1937.4	112.402	-242.523	2071.04	51.9099	215.06	1774.71	863.001	211.361	1803.21	1069.69				134.99	1515.26	121.747	190.37	1607.29	44.9587
1431	0	-249.191	1749.6	909.797				-198.084	1861.79	485.394	-212.052	1936.26	110.74	-241.997	2071.01	52.072	212.274	1778.2	862.412	208.556	1807.44	1068.87				134.766	1515.7	122.414	190.343	1607.12	45.0018
1432	0	-251.885	1754.84	909.205				-197.626	1866.01	485.155	-212.901	1941.64	112.183	-241.701	2071.23	52.2347	209.543	1781.85	861.855	205.61	1811.61	1068.11				134.431	1515.83	123.173	190.279	1607.26	45.1455
1433	0	-254.985	1760.3	909.24				-197.788	1870.13	485.116	-213.983	1948.41	113.493	-241.634	2071.46	52.3036	206.722	1785.36	861.324	202.5	1815.83	1067.47				134.183	1516.62	124.198	190.158	1607.37	45.3019
1434	0	-257.319	1764.09	909.19				-198.533	1874.18	485.368	-214.629	1951.09	114.161	-241.606	2071.64	52.3032	203.879	1788.91	861.041	199.311	1820.18	1067.02				133.755	1517.02	125.161	190.013	1607.4	45.5182
1435	0	-259.999	1767.85	909.833				-200.168	1877.36	485.978	-213.987	1949.61	113.034	-241.669	2071.68	52.211	200.358	1791.75	860.818	196.075	1824.48	1066.79				133.483	1517.86	126.616	189.892	1607.3	45.7175
1436	0	-262.978	1771.66	910.734				-202.373	1879.19	486.643	-213.898	1947.62	112.449	-241.785	2071.64	52.0905	197.175	1794.83	860.712	192.885	1829.09	1066.86				133.311	1518.69	127.965	189.718	1606.9	45.8469
1437	0	-265.76	1775.01	911.914				-204.928	1880.2	487.302	-214.586	1948.21	112.431	-241.942	2071.72	51.9895	194.116	1798.05	860.773	189.704	1833.76	1067.15				132.87	1518.99	129.45	189.572	1606.67	46.0885
1438	0	-268.503	1777.98	913.175				-207.493	1880.68	487.862	-216.313	1950.36	113.462	-242.045	2071.78	51.945	190.834	1801.08	861.181	186.524	1838.55	1067.65				132.608	1518.81	131.815	189.452	1606.43	46.4901
1439	0	-271.38	1781.25	914.485				-209.887	1880.74	488.182	-217.187	1950.9	113.623	-242.157	2071.78	51.8937	187.281	1803.74	861.73	183.415	1843.56	1068.29				132.293	1519.61	133.813	189.304	1606.43	46.8127
1440	0	-276.933	1788.13	916.582				-212.101	1880.54	488.219	-216.494	1948.85	112.559	-242.213	2071.79	51.8588	183.712	1806.43	862.486	180.426	1848.64	1069.04				131.841	1520.75	135.684	189.233	1605.72	47.256
1441	0	-279.478	1791.11	917.719				-214.136	1880.79	488.341	-216.3	1947.71	112.125	-242.228	2071.71	51.8327	180.048	1808.93	863.397	177.443	1853.74	1069.89				131.616	1522.19	137.659	189.041	1605.95	47.8569
1442	0	-282.767	1794.74	918.699				-215.859	1881.35	488.382	-216.54	1947.62	111.978	-242.298	2071.7	51.8131	176.832	1811.4	864.774	174.502	1858.92	1070.63				131.261	1523.49	139.796	188.788	1605.59	48.2427
1443	0	-285.835	1798.37	919.375				-217.274	1882.42	488.382	-217.612	1949.19	112.577	-242.335	2071.73	51.8307	174.03	1814.15	866.394	171.674	1864.11	1071.29				130.984	1524.96	141.9	188.751	1605.94	48.9194
1444	0	-288.491	1801.63	919.772				-218.674	1883.96	488.407	-216.697	1947.59	112.075	-242.346	2071.64	51.8008	171.02	1817.13	867.957	168.832	1869.26	1071.86				130.967	1526.63	144.038	188.827	1606.18	49.2842
1445	0	-291.629	1805.32	920.106				-219.975	1885.71	488.409	-216.808	1947.3	111.605	-242.368	2071.66	51.8208	168.312	1820.26	869.412	165.937	1874.1	1072.33				130.933	1528.08	145.971	188.61	1606.23	49.7381
1446	0	-294.646	1809.56	920.337				-221.157	1887.62	488.418	-216.817	1947.39	111.498	-242.37	2071.68	51.8276	165.952	1823.65	870.661	163.138	1878.82	1072.69				131.24	1529.86	148.124	188.565	1606.37	50.0847
1447	0	-297.636	1814.34	920.511				-222.236	1889.34	488.414	-216.653	1947.55	111.347	-242.343	2071.65	51.8485	163.616	1827.02	871.905	160.358	1883.28	1072.8				131.576	1532.01	150.455	188.531	1606.52	50.5484
1448	0	-300.453	1819.58	920.621				-223.212	1891.06	488.455	-217.057	1948.99	111.737	-242.315	2071.66	51.8767	161.606	1830.29	872.857	157.398	1887.48	1072.89				131.525	1533.98	152.842	188.607	1606.82	51.0998
1449	0	-303.019	1825	920.657				-224.219	1893.12	488.559	-216.36	1948.88	111.26	-242.208	2071.63	51.8909	159.783	1833.87	873.779	154.448	1891.6	1072.98				131.409	1536.06	155.161	188.444	1606.99	51.6505
1450	0	-305.285	1830.3	920.607				-225.183	1895.28	488.546	-215.831	1948.83	110.889	-242.099	2071.62	51.9216	157.373	1841.69	875.079	151.487	1895.82	1073.27				131.381	1538.51	157.844	188.278	1607.22	52.3355
1451	0	-307.232	1835.12	920.456				-226.023	1897.23	488.453	-216.73	1951.28	111.534	-242.022	2071.65	51.9985	155.449	1846.92	875.873	148.581	1900.26	1073.69				131.016	1541.2	160.567	188.362	1607.86	53.2858
1452	0	-308.867	1839.15	920.197				-226.857	1899.38	488.406	-215.666	1950.36	110.605	-241.913	2071.66	52.0035	153.679	1850.83	876.239	145.74	1904.87	1074.23				130.348	1544.03	163.372	188.218	1608.39	54.3248
1453	0	-310.231	1842.16	919.825				-227.795	1901.5	488.224	-214.927	1949.78	110.024	-241.877	2071.72	52.052	151.679	1855.08	876.404	142.907	1909.61	1074.76				130.466	1547.72	166.684	187.882	1608.95	55.5458
1454	0	-311.393	1844.08	919.351				-228.636	1903.47	487.98	-214.817	1949.95	109.854	-241.835	2071.74	52.0756	149.774	1859.42	876.487	140.191	1914.41	1075.28				130.237	1551.97	170.242	187.676	1609.77	56.9616
1455	0	-312.451	1844.99	918.799				-229.947	1906.03	488.254	-214.846	1950.22	109.755	-241.779	2071.76	52.0841	147.857	1864.2	876.441	137.39	1918.98	1075.84				129.861	1556.78	174.018	187.325	1610.72	58.7277
1456	0	-313.536	1845.25	918.212				-230.802	1907.55	487.945	-214.988	1950.58	109.678	-241.774	2071.74	52.0687	145.747	1868.31	876.382	134.685	1923.32	1076.36				128.468	1561.82	178.277	187.009	1611.86	60.8609
1457	0	-314.808	1845.52	917.656				-231.583	1908.72	487.457	-215.171	1950.83	109.552	-241.761	2071.82	52.11	143.807	1872.54	876.451	132.071	1927.53	1076.91				127.144	1567.48	182.532	186.354	1613.17	63.2622
1458	0	-316.495	1846.97	917.242				-232.943	1910.83	487.614	-215.249	1951.01	109.442	-241.74	2071.82	52.1087	141.757	1876.82	876.296	129.542	1931.52	1077.57				125.851	1573.96	187.131	185.384	1614.5	66.2105
1459	0	-318.746	1850.85	917.064				-234.083	1912.36	487.55	-215.314	1951.17	109.303	-241.73	2071.88	52.1166	140.101	1881.15	876.329	127.217	1935.29	1078.1				124.555	1581.22	192.202	184.393	1616.21	69.6138
1460	0	-321.487	1855.58	917.024				-235.171	1913.63	487.472	-216.531	1953.11	109.997	-241.728	2071.87	52.1091	138.376	1885.3	876.462	124.812	1938.9	1078.65				122.871	1588.87	197.378	183.192	1618.07	73.7508
1461	0	-325.237	1869.01	917.713				-236.295	1914.8	487.317	-216.555	1953.25	109.758	-241.726	2071.86	52.1062	136.828	1889.48	876.669	122.645	1942.31	1079.03				121.153	1597.07	203.214	181.788	1620.49	78.7002
1462	0	-328.346	1874	917.749				-237.519	1916	487.235	-216.702	1953.43	109.684	-241.712	2071.94	52.1492	135.359	1893.33	876.876	120.407	1945.53	1079.18				119.49	1605.95	209.251	180.216	1623.19	83.6991
1463	0	-329.997	1875.71	917.529				-238.45	1916.75	486.976	-216.795	1953.57	109.555	-241.686	2071.91	52.1567	133.863	1896.73	876.989	118.464	1948.52	1079.24				117.952	1615.33	214.962	178.142	1626.08	89.0625
1464	0	-331.542	1877.26	917.375				-239.546	1917.53	486.666	-217.028	1953.79	109.544	-241.687	2071.91	52.1449	132.413	1899.94	877.222	116.554	1951.28	1079.14				115.904	1625.13	220.495	176.054	1629.83	94.8742
1465	0	-332.98	1878.99	917.351				-240.771	1918.5	486.761	-217.158	1953.88	109.433	-241.685	2071.89	52.1293	131.06	1902.89	877.299	114.678	1953.78	1078.91				114.744	1635.66	226.153	173.565	1633.99	101.087
1466	0	-334.712	1881.07	917.288				-241.862	1919.18	486.591	-217.402	1953.98	109.425	-241.717	2071.94	52.1184	129.711	1905.57	877.391	113.061	1956.17	1078.57				112.226	1645.94	231.035	171.55	1640.11	107.43
1467	0	-336.203	1882.8	917.18				-242.96	1919.93	486.387	-217.618	1954.18	109.411	-241.727	2071.96	52.129	128.646	1908.16	877.485	111.498	1958.42	1078.22				109.775	1656.74	235.494	169.451	1647.24	113.676
1468	0	-337.66	1884.43	917.079				-244.017	1920.47	486.239	-217.765	1954.29	109.359	-241.742	2071.91	52.0934	127.774	1910.28	877.414	110.097	1960.64	1077.78				107.708	1667.9	239.868	167.26	1654.99	119.139
1469	0	-339.124	1885.91	916.965				-245.081	1921.01	486.123	-217.837	1954.18	109.215	-241.75	2071.89	52.0714	126.832	1912.49	877.47	108.697	1962.79	1077.39				104.991	1677.93	243.967	164.065	1665.09	121.418
1470	0	-340.259	1886.95	916.952				-246.063	1921.52	486.069	-217.738	1953.83	109.066	-241.792	2071.89	52.0785	125.799	1914.98	877.615	107.358	1965	1077.08				102.555	1687.46	246.837	160.016	1678.08	122.007
1471	0	-341.58	1888.32	916.982				-246.997	1921.96	485.953	-217.995	1954.04	109.032	-241.798	2071.89	52.0783	124.907	1916.82	877.997	106.078	1967.16	1076.58				101.51	1698.75	248.484	154.855	1693.39	121.29
1472	0	-342.68	1889.5	916.962				-247.842	1922.41	485.962	-218.219	1954.26	109.094	-241.805	2071.9	52.0532	124.032	1918.65	878.586	104.918	1969.45	1076.17				99.9762	1710.64	248.932	149.549	1710.5	119.253
1473	0	-343.994	1890.96	916.985				-248.657	1922.91	485.921	-218.317	1954.29	109.09	-241.81	2071.84	52.0322	123.13	1920.84	879.337	103.857	1971.75	1075.75				98.4838	1723.18	247.848	144.198	1728.55	116.348
1474	0	-345.044	1892.2	917.092				-249.42	1923.5	485.934	-218.378	1954.19	109.039	-241.827	2071.84	52.019	122.392	1922.93	880.049	102.925	1974.15	1075.16				97.632	1736.62	246.111	138.904	1746.35	113.243
1475	0	-345.991	1893.38	917.082				-249.952	1923.98	485.99	-218.471	1954.19	109.061	-241.871	2071.81	52.0003	121.608	1924.79	880.739	102.148	1976.58	1074.66				96.7412	1750.01	243.718	133.706	1763.38	109.687
1476	0	-346.821	1894.68	917.092				-250.341	1924.17	486.12	-218.541	1954.17	109.063	-241.871	2071.81	52.024	120.504	1926.12	881.307	101.514	1979.01	1074.09				93.8911	1762.47	240.223	129.438	1780.49	105.962
1477	0	-347.557	1896.04	917.107				-250.775	1924.72	485.852	-218.558	1954.12	109.013	-241.887	2071.81	52.0247	119.931	1928.02	882.095	100.998	1981.56	1073.51				91.6329	1775.08	236.657	125.718	1797.33	102.06
1478	0	-348.125	1897.35	917.086				-251.312	1925.53	485.946	-218.601	1954.15	109.037	-241.891	2071.8	51.9987	119.219	1930.32	882.758	100.51	1983.91	1073.08				90.4276	1788.55	232.901	123.275	1814.63	98.3582
1479	0	-348.775	1899.12	917.1				-251.569	1926	485.833	-218.716	1954.17	109.045	-241.912	2071.83	52.036	118.711	1932.26	883.568	99.998	1986.3	1072.67				89.1747	1802.18	228.821	121.924	1832.68	94.9885
1480	0	-349.328	1900.96	917.031				-251.725	1926.39	485.561	-218.737	1954.12	109.016	-241.9	2071.82	52.0092	118.093	1934.78	884.548	99.7185	1988.67	1072.33				87.6498	1815.91	224.108	121.576	1851.24	91.7893
1481	0	-349.747	1902.64	916.898				-251.766	1926.66	485.475	-218.755	1954.11	109.013	-241.896	2071.81	52.0241	117.715	1936.99	885.312	99.3551	1990.91	1071.99				86.8003	1830.04	219.011	122.105	1870.27	88.793
1482	0	-350.008	1904.62	916.815				-252.128	1927.64	485.589	-218.828	1954.2	109.016	-241.898	2071.8	52.0169	117.372	1939.1	886.253	99.1443	1993.13	1071.59				86.6377	1844.56	213.895	123.518	1889.68	85.8311
1483	0	-350.305	1906.76	916.747				-252.244	1928.39	485.561	-218.862	1954.24	109.026	-241.905	2071.83	52.0338	117.332	1939.57	887.237	98.9102	1995.37	1071.28				86.898	1859.25	208.843	125.661	1909.23	82.8339
1484	0	-350.485	1908.92	916.702				-252.682	1929.8	485.739	-218.861	1954.24	109.031	-241.899	2071.81	52.0428	117.354	1941.12	887.939	98.8423	1997.49	1070.91				88.3141	1874.85	203.017	128.222	1928.57	79.7244
1485	0	-350.471	1910.99	916.713				-252.47	1930.18	485.57	-218.853	1954.23	109.001	-241.899	2071.82	52.0605	117.475	1943.34	888.731	98.9254	1999.58	1070.47				90.2806	1890.79	197.451	131.314	1948.1	76.6862
1486	0	-350.409	1913.18	916.735				-252.496	1930.99	485.598	-218.902	1954.26	109.013	-241.897	2071.75	52.0243	117.627	1945.64	889.585	99.0814	2001.63	1070.08				91.8627	1905.96	191.871	134.408	1967.5	73.6547
1487	0	-350.437	1915.57	916.793				-252.496	1931.95	485.607	-218.859	1954.31	109.022	-241.895	2071.81	52.0551	117.82	1947.77	890.243	99.2407	2003.63	1069.65				93.2819	1921.12	186.007	137.9	1987.31	70.9085
1488	0	-350.281	1917.76	916.882				-252.278	1932.42	485.79	-218.862	1954.31	109.024	-241.866	2071.76	52.0257	118.216	1949.93	890.825	99.4442	2005.74	1069.2				96.0692	1937.03	180.165	141.644	2007.4	68.3183
1489	0	-350.115	1920	916.99				-252.113	1933.04	485.826	-218.864	1954.39	109.043	-241.834	2071.76	52.0222	118.991	1952.2	891.41	99.7729	2007.9	1068.83				98.9107	1953.02	174.435	145.011	2027.1	65.8366
1490	0	-349.903	1922.25	917.173				-252.308	1934.54	485.824	-218.825	1954.45	109.041	-241.851	2071.76	52.0399	119.603	1954.31	891.706	100.09	2010.04	1068.44				102.248	1969.09	168.699	148.901	2047.25	63.7194
1491	0	-349.503	1924.3	917.325				-252.242	1935.48	485.934	-218.777	1954.41	109.091	-241.852	2071.77	52.0297	120.162	1956.29	891.858	100.57	2012.37	1067.98				107.28	1985.97	163.559	153.078	2067.56	62.1706
1492	0	-349.075	1926.27	917.504				-252.092	1936.44	486.033	-218.677	1954.33	109.128	-241.844	2071.75	52.0321	120.747	1958.27	891.943	101.175	2014.78	1067.64				110.917	2001.66	158.72	157.184	2087.63	60.9652
1493	0	-348.671	1928.39	917.723				-251.875	1937.4	486.201	-218.648	1954.37	109.185	-241.833	2071.75	52.0517	121.32	1960.22	891.846	101.753	2017.29	1067.26				115.19	2017.32	154.384	161.138	2107.14	60.1013
1494	0	-348.015	1930.18	917.937				-251.761	1938.48	486.413	-218.198	1953.71	109.091	-241.848	2071.76	52.0539	121.982	1962.24	891.521	102.434	2019.84	1066.87				119.542	2032.49	150.659	165.233	2126.32	59.6411
1495	0	-347.364	1932.07	918.201				-251.415	1939.45	486.48	-217.971	1953.46	108.973	-241.845	2071.75	52.0498	122.64	1964.32	891.094	103.353	2022.59	1066.62				123.148	2046.99	146.796	169.163	2144.69	59.4335
1496	0	-346.636	1933.96	918.453				-250.832	1940.02	486.525	-217.922	1953.43	109.005	-241.843	2071.74	52.0428	123.4	1966.52	890.506	104.402	2025.52	1066.25				124.802	2060.11	142.375	172.986	2162.13	59.6997
1497	0	-345.836	1935.98	918.752				-249.934	1940.34	486.405	-217.914	1953.54	109.095	-241.85	2071.75	52.0507	124.147	1968.7	889.729	105.379	2028.44	1065.97				128.651	2073.68	139.611	176.793	2178.85	60.2881
1498	0	-344.827	1937.81	919.046				-249.534	1941.42	486.618	-217.878	1953.61	109.183	-241.843	2071.74	52.0431	124.968	1970.92	888.92	106.415	2031.5	1065.68				132.156	2086.29	137.013	180.467	2194.24	61.3152
1499	0	-343.834	1939.84	919.371				-249.055	1942.8	486.888	-217.028	1952.4	108.575	-241.839	2071.73	52.0265	125.907	1973.25	888.008	107.502	2034.71	1065.43				136.14	2098.55	135.067	183.988	2208.46	62.6342
1500	0	-342.491	1941.5	919.638				-248.592	1944.37	487.371	-216.738	1952.06	108.546	-241.845	2071.74	52.0447	126.798	1975.64	887.049	108.636	2038.01	1065.21				139.196	2109.22	133.313	187.134	2220.97	64.1823
1501	0	-341.13	1943.33	920.001				-247.884	1945.63	487.538	-216.698	1952.23	108.703	-241.859	2071.73	52.062	127.833	1978.25	886.032	110.018	2041.44	1065.09				141.688	2118.55	131.744	190.01	2232.02	65.523
1502	0	-339.827	1945.38	920.316				-246.778	1946.48	487.712	-217.114	1953.12	109.188	-241.849	2071.74	52.0636	128.958	1980.88	884.965	111.244	2044.85	1064.92				143.63	2126.43	130.155	192.519	2241.35	66.4467
1503	0	-338.372	1947.48	920.698				-245.691	1947.44	487.897	-216.543	1952.57	108.997	-241.849	2071.74	52.0635	130.093	1983.66	883.83	112.457	2048.3	1064.96				145.055	2133.04	128.46	194.591	2249.18	66.9801
1504	0	-336.719	1949.41	921.01				-244.9	1949.06	488.35	-216.15	1952.21	109.02	-241.839	2071.74	52.0854	131.343	1986.59	882.63	114.128	2052.18	1064.83				146.102	2138.49	127.487	195.966	2254.77	67.5435
1505	0	-334.88	1951.37	921.386				-243.761	1950.25	488.59	-215.933	1952.13	109.144	-241.852	2071.75	52.0834	132.704	1989.76	881.466	115.479	2055.89	1064.96				146.623	2142.55	126.76	196.958	2257.74	67.1108
1506	0	-332.924	1953.3	921.801				-242.645	1951.72	488.967	-215.72	1952.14	109.288	-241.845	2071.73	52.0759	134.353	1993.11	880.41	116.993	2059.83	1064.98				146.84	2144.86	125.689	197.345	2258.71	65.455
1507	0	-330.858	1955.42	922.242				-241.57	1953.36	489.227	-215.537	1952.2	109.484	-241.862	2071.77	52.1183	136.114	1996.64	879.489	118.665	2063.88	1065.18				146.286	2144.6	124.367	197.216	2258.95	63.2452
1508	0	-328.716	1957.6	922.698				-239.72	1953.78	489.373	-215.353	1952.26	109.656	-241.848	2071.73	52.0999	138.003	2000.37	878.792	120.417	2068.01	1065.29				145.553	2143.74	123.228	196.399	2259.8	61.7169
1509	0	-326.359	1959.79	923.201				-238.737	1955.89	489.905	-215.088	1952.2	109.834	-241.847	2071.73	52.0985	139.943	2004.08	878.381	122.404	2072.1	1065.46				144.94	2144.4	122.543	195.394	2260.55	60.8731
1510	0	-323.954	1961.91	923.771				-236.818	1956.72	490.121	-214.937	1952.37	110.113	-241.877	2071.77	52.1203	142.127	2008.06	878.16	124.571	2076.35	1065.46				145.22	2146.01	122.19	194.791	2261.38	59.758
1511	0	-321.506	1964.24	924.354				-235.631	1959.02	490.647	-214.656	1952.33	110.264	-241.855	2071.75	52.1306	144.404	2012.07	878.282	126.724	2080.26	1065.61				145.395	2147.05	121.975	194.287	2262.19	57.803
1512	0	-318.99	1966.57	924.98				-234.037	1960.79	491.08	-214.422	1952.38	110.476	-241.853	2071.73	52.137	146.714	2016.31	878.717	129.155	2084.23	1065.78				145.696	2148	121.836	194.27	2262.38	56.9734
1513	0	-316.419	1969.04	925.528				-232.321	1962.35	491.384	-214.183	1952.48	110.68	-241.846	2071.71	52.1403	148.917	2020.38	879.363	131.665	2088.1	1065.96				146.142	2148.8	121.769	194.401	2262.33	56.6363
1514	0	-313.865	1971.76	926.017				-230.586	1963.95	491.707	-213.687	1952.06	110.984	-241.807	2071.72	52.1554	151.11	2024.45	880.155	134.349	2092.05	1066.32				146.55	2149.21	121.767	194.414	2262.32	56.2149
1515	0	-310.985	1974.09	926.477				-228.967	1965.85	492.153	-212.888	1951.08	110.868	-241.822	2071.81	52.1716	153.415	2028.43	880.988	137.209	2095.92	1066.79				147.009	2149.98	121.682	194.382	2262.66	55.7868
1516	0	-308.241	1976.93	926.952				-227.108	1967.46	492.573	-212.529	1951.01	111.09	-241.798	2071.67	52.1418	155.771	2032.46	881.841	139.982	2099.64	1067.36				147.33	2150.97	121.495	194.282	2262.81	55.1965
1517	0	-305.224	1979.42	927.337				-225.213	1969.02	492.857	-212.546	1951.76	111.61	-241.795	2071.74	52.1708	158.294	2036.48	882.735	143.057	2103.36	1067.98				147.606	2151.82	121.169	194.227	2263.03	54.4984
1518	0	-302.316	1982.12	927.65				-223.336	1970.84	493.274	-212.007	1950.73	111.463	-241.767	2071.75	52.1919	161.081	2040.63	883.612	146.201	2106.94	1068.54				147.941	2152.49	120.91	194.334	2263.19	53.8881
1519	0	-299.189	1984.72	928.017				-221.406	1972.65	493.797	-211.706	1951.55	111.935	-241.766	2071.74	52.185	163.97	2044.79	884.364	149.462	2110.34	1068.92				148.215	2153.13	120.686	194.375	2263.5	53.581
1520	0	-296.042	1987.6	928.412				-219.404	1974.52	494.068	-211.531	1952.01	112.3	-241.756	2071.72	52.2282	167.043	2048.96	885.052	152.672	2113.63	1069.21				148.365	2153.75	120.489	194.25	2263.3	52.9974
1521	0	-292.926	1990.22	928.726				-217.535	1976.55	494.414	-211.329	1952.44	112.915	-241.724	2071.7	52.2552	170.051	2053.16	885.604	155.818	2116.8	1069.42				148.629	2154.42	120.244	194.839	2266.63	53.8107
1522	0	-289.673	1992.98	929.058				-215.558	1978.49	495.061	-210.818	1952.54	113.418	-241.709	2071.74	52.2796	173.193	2057.4	886.099	158.98	2119.9	1069.47				148.932	2154.99	119.95	194.282	2264.28	53.0907
1523	0	-286.394	1995.64	929.413				-213.741	1980.83	495.291	-210.833	1953.09	113.705	-241.707	2071.75	52.3004	176.276	2061.46	886.507	162.195	2123.34	1069.76				149.106	2155.43	119.717	194.578	2265.11	52.8803
1524	0	-283.204	1998.62	929.796				-211.764	1982.66	495.673	-210.551	1953.47	114.107	-241.505	2071.38	52.1299	179.291	2065.5	886.9	165.354	2126.82	1070.01				149.148	2155.76	119.497	194.606	2265.66	52.836
1525	0	-280.016	2001.57	930.162				-209.878	1984.39	495.874	-210.218	1953.68	114.518	-241.639	2071.64	52.2696	182.37	2069.53	887.27	168.49	2130.46	1070.47				149.386	2156.32	119.433	194.752	2266.5	52.9298
1526	0	-276.643	2004.43	930.533				-207.948	1986.57	496.392	-209.951	1953.98	115.033	-241.459	2071.4	52.1957	185.411	2073.51	887.674	171.557	2134.23	1071.06				149.506	2156.7	119.235	195.176	2269.11	53.5669
1527	0	-273.26	2007.2	930.921				-206.109	1988.64	496.812	-209.518	1953.79	115.344	-241.42	2071.36	52.1957	188.334	2077.33	888.017	174.594	2138.19	1071.74				149.671	2157.17	119.097	195.305	2270.52	53.8293
1528	0	-270.085	2010.27	931.29				-204.395	1990.97	497.407	-209.034	1953.83	115.666	-241.392	2071.44	52.2529	191.141	2081.09	888.256	177.544	2142.12	1072.55				149.734	2157.57	118.921	195.384	2270.82	53.7227
1529	0	-267.031	2013.35	931.731				-202.618	1992.93	497.713	-208.812	1954.82	116.273	-241.325	2071.45	52.2854	194.017	2084.87	888.414	180.583	2146.13	1073.35				149.774	2158.05	118.777	195.369	2270.89	53.4915
1530	0	-263.851	2016.42	932.168				-200.77	1995.13	498.234	-208.438	1954.7	116.892	-241.246	2071.46	52.318	196.753	2088.57	888.485	183.528	2150	1074.22				149.793	2158.53	118.54	195.341	2270.99	53.2564
1531	0	-260.949	2019.72	932.686				-199.085	1997.51	498.8	-208.044	1954.45	117.375	-241.184	2071.41	52.3463	199.558	2092.27	888.548	186.426	2153.93	1075.1				149.877	2159.07	118.389	195.335	2271.19	53.0997
1532	0	-258.098	2022.85	933.258				-197.34	1999.72	499.421	-207.77	1955.66	118.358	-241.118	2071.41	52.4088	202.242	2096.05	888.472	189.273	2157.71	1075.96				150.914	2160.24	118.539	195.261	2271.17	52.9246
1533	0	-255.153	2025.94	934.002				-195.755	2002.17	500.162	-207.382	1956.31	119.398	-241.083	2071.47	52.4545	204.929	2099.67	888.551	192.101	2161.37	1076.92				150.138	2159.9	118.161	195.208	2271.45	52.7376
1534	0	-252.529	2029.16	934.796				-194.131	2004.4	501.02	-206.498	1955.23	119.411	-241.056	2071.55	52.462	207.551	2103.34	888.728	194.849	2164.92	1077.84				150.15	2160.14	118.044	195.155	2271.61	52.5607
1535	0	-249.928	2032.3	935.945				-192.644	2006.72	501.971	-208.096	1960.63	123.358	-241.054	2071.54	52.44	210.131	2107	889.031	197.634	2168.48	1078.71				150.332	2160.45	117.928	195.099	2271.61	52.3446
1536	0	-247.368	2035.26	937.21				-191.251	2009.09	503.183	-207.862	1963.43	125.706	-241.127	2071.48	52.3637	212.585	2110.53	889.443	200.424	2171.85	1079.59				150.497	2160.62	117.834	195.083	2271.52	52.1153
1537	0	-244.87	2038.19	938.802				-190.32	2011.95	504.753	-207.446	1963.45	126.845	-241.122	2071.19	52.1422	215.009	2113.88	890.005	202.903	2174.94	1080.62				150.669	2160.77	117.727	195.087	2271.49	51.9836
1538	0	-242.524	2041.77	940.737				-189.465	2014.8	506.304	-207.287	1959.85	127.262	-241.364	2071.2	52.0785	217.376	2117.18	890.643	205.361	2177.87	1081.65				150.759	2160.82	117.626	195.067	2271.43	51.8551
1539	0	-240.528	2046.73	942.964				-188.585	2017.51	507.932	-206.815	1960.49	128.689	-241.66	2071.23	52.0203	219.458	2120.15	891.425	207.594	2180.67	1082.7				150.904	2160.77	117.495	195.057	2271.33	51.7784
1540	0	-238.411	2052.09	945.366				-187.897	2020.4	509.576	-206.606	1960.61	130.131	-241.98	2071.37	51.932	221.386	2122.9	892.142	209.973	2183.48	1083.92				151.02	2160.69	117.337	195.054	2271.3	51.6938
1541	0	-236.513	2053.96	947.54				-187.185	2023.43	511.364	-206.284	1961.84	131.998	-242.272	2071.36	51.8024	223.251	2125.71	892.962	212.104	2186.16	1085.22				151.179	2160.62	117.191	195.056	2271.31	51.6333
1542	0	-234.987	2051.62	949.368				-186.506	2026.51	513.059	-206.112	1962.94	133.854	-242.566	2071.38	51.6116	224.797	2128.55	893.749	214.218	2188.82	1086.6				151.272	2160.35	116.979	195.106	2271.29	51.556
1543	0	-233.395	2048.09	951.102				-186.205	2030.15	514.922	-205.782	1964.21	135.86	-242.786	2071.2	51.3468	226.248	2131.55	894.633	216.391	2191.57	1087.94				151.66	2160.41	117.01	195.065	2271.35	51.5594
1544	0	-231.321	2046.76	953.044				-185.936	2033.55	516.764	-205.349	1965.35	137.391	-242.744	2071.08	51.1537	227.494	2134.43	895.43	218.495	2194.3	1089.34				151.861	2160.29	116.991	195.074	2271.37	51.5749
1545	0	-228.994	2047.97	955.221				-185.686	2037.22	518.583	-205	1966.77	139.364	-242.907	2071.16	51.1186	228.621	2137.01	895.923	220.494	2197.02	1090.68				152.029	2160.09	116.899	195.044	2271.29	51.5394
1546	0	-227.032	2049.34	957.419				-185.55	2040.99	520.516	-204.36	1968.27	141.283	-242.962	2071.14	51.0855	229.736	2139.5	896.577	222.453	2199.73	1091.92				152.223	2159.95	116.846	195.063	2271.32	51.5839
1547	0	-225.544	2050.93	959.681				-185.551	2044.85	522.313	-204.038	1969.86	143.261	-243.089	2071.3	51.1445	230.916	2141.56	897.191	224.11	2202.24	1093.03				153.128	2160.49	117.018	194.994	2271.31	51.6167
1548	0	-224.669	2053.11	961.992				-185.517	2048.97	524.143	-204.023	1970.9	145.2	-243.327	2071.65	51.3037	231.96	2143.67	897.889	225.935	2204.88	1094.03				153.329	2160.47	116.971	194.994	2271.32	51.6837
1549	0	-223.479	2054.93	964.046				-185.709	2053.15	525.862	-203.544	1972.55	147.028	-243.563	2071.98	51.5722	233.15	2145.61	898.558	227.477	2207.28	1094.91				153.566	2160.28	117.021	194.99	2271.34	51.7449
1550	0	-222.389	2056.78	966.11				-185.845	2057.36	527.554	-203.39	1974.39	148.982	-243.458	2071.99	51.5882	234.198	2147.9	899.193	228.862	2209.68	1095.64				153.268	2159.91	116.715	194.973	2271.27	51.7836
1551	0	-220.801	2058.26	968.211				-186.386	2062.19	529.149	-203.026	1976.42	151.17	-243.306	2072.01	51.6831	235.206	2150.27	899.821	230.278	2212.09	1096.29				152.638	2159.09	116.417	194.952	2271.42	51.8963
1552	0	-220.042	2060.77	970.061				-186.801	2066.94	530.742	-202.701	1977.87	152.611	-243.247	2072.04	51.7086	236.203	2152.49	900.316	231.526	2214.5	1096.89				152.691	2158.93	116.307	194.946	2271.46	51.9707
1553	0	-218.992	2062.77	971.767				-187.151	2071.67	532.139	-202.747	1979.57	154.464	-243.019	2072.15	51.7627	237.26	2154.69	900.781	232.814	2216.96	1097.49				152.771	2158.91	116.234	194.951	2271.43	52.0229
1554	0	-217.56	2064.42	973.322				-187.91	2076.82	533.615	-202.863	1981.3	156.224	-243.087	2072.49	51.8724	238.221	2157.17	901.132	233.987	2219.41	1097.99				152.765	2158.77	116.104	194.955	2271.46	52.1199
1555	0	-216.767	2066.87	974.848				-188.657	2081.91	534.988	-203.351	1983.81	157.912	-243.426	2073.22	52.0955	239.179	2159.75	901.405	235.142	2221.86	1098.47				152.663	2158.71	116.029	195.006	2271.73	52.231
1556	0	-215.823	2069.06	976.169				-189.304	2086.74	536.127	-203.643	1985.62	159.584	-244.164	2074.51	52.4049	240.068	2162.04	901.58	236.282	2224.28	1098.88				152.623	2158.7	115.972	194.939	2271.47	52.322
1557	0	-214.116	2070.32	977.393				-190.153	2091.57	537.181	-204.424	1988.06	160.761	-244.979	2076.32	52.7293	240.905	2164.12	901.538	237.436	2226.68	1099.21				152.337	2158.61	115.855	194.93	2271.36	52.4135
1558	0	-213.3	2072.67	978.458				-191.235	2096.63	538.261	-205.902	1991.57	162.244	-246.031	2078.85	53.1515	241.815	2166.63	901.573	238.57	2229	1099.43				152.108	2158.59	115.793	194.933	2271.38	52.4963
1559	0	-212.704	2075.45	979.438				-192.192	2101.22	539.251	-206.964	1994.69	162.978	-246.774	2081.85	53.2424	242.645	2169.31	901.633	239.75	2231.31	1099.58				151.92	2158.77	115.796	194.922	2271.33	52.5646
1560	0	-212.152	2078.05	980.351				-193.129	2105.4	540.074	-208.625	1998.82	163.715	-248.406	2086.26	53.467	243.494	2171.91	901.579	240.964	2233.57	1099.71				151.621	2158.98	115.764	195.031	2271.74	52.7768
1561	0	-210.76	2079.74	980.962				-194.168	2109.3	540.836	-210.708	2003.43	163.937	-249.465	2091.35	53.4136	244.345	2174.51	901.381	242.182	2235.79	1099.73				151.269	2159.16	115.681	195.037	2271.86	52.8941
1562	0	-210.197	2082.53	981.392				-195.246	2113.01	541.567	-213.458	2009.46	164.21	-251.631	2097.62	53.583	245.171	2176.97	901.109	243.43	2237.98	1099.71				150.839	2159.33	115.514	194.962	2271.5	52.8634
1563	0	-209.425	2085.08	981.853				-196.342	2116.43	542.17	-215.717	2014.91	163.835	-253.955	2104.6	53.6785	245.966	2179.67	900.821	244.683	2240.16	1099.66				150.558	2159.67	115.516	194.955	2271.4	52.8688
1564	0	-208.511	2087.39	982.146				-197.492	2119.87	542.729	-218.398	2021.07	163.377	-256.716	2112.16	53.7475	246.667	2182.4	900.396	245.941	2242.43	1099.56				150.309	2160.12	115.607	193.873	2263.81	50.4069
1565	0	-207.574	2089.97	982.332				-198.724	2123.45	543.24	-221.718	2028.45	162.967	-259.974	2120.58	53.8913	247.356	2185.26	900.054	247.158	2244.65	1099.47				149.819	2160.39	115.3	193.607	2262.9	50.4105
1566	0	-206.71	2092.32	982.371				-199.877	2127.01	543.679	-224.854	2035.96	162.358	-263.284	2129.63	53.9884	248.145	2188.2	899.622	248.329	2246.84	1099.35				149.341	2160.6	115.248	193.727	2263.08	50.119
1567	0	-205.751	2094.56	982.38				-201.081	2130.67	544.12	-228.403	2044.35	161.785	-266.482	2138.94	54.0372	248.9	2191.38	899.282	249.437	2249.1	1099.29				149.212	2160.98	115.301	193.685	2263.12	50.2076
1568	0	-204.94	2096.86	982.333				-202.663	2134.83	544.679	-231.962	2053.49	161.224	-270.554	2149.49	54.4727	249.615	2194.54	898.951	250.431	2251.31	1099.22				149.098	2161.38	115.351	193.695	2263.15	50.2198
1569	0	-203.583	2098.36	982.258				-203.835	2138.61	545.231	-235.516	2063.04	160.757	-274.607	2160.37	55.1215	250.29	2197.51	898.578	251.321	2253.56	1099.2				148.979	2161.72	115.4	193.635	2263.16	50.218
1570	0	-202.936	2100.53	982.284				-205.09	2142.8	545.729	-239.036	2072.85	160.547	-278.279	2171.07	55.9273	251.015	2200.49	898.28	252.141	2255.88	1099.27				148.758	2161.82	115.388	193.633	2263.2	50.2101
1571	0	-202.012	2102.22	982.326				-206.423	2147.31	546.275	-242.492	2083.03	160.433	-283.106	2183.2	57.9252	251.64	2203.67	897.947	252.753	2258.23	1099.41				148.665	2162.16	115.539	193.632	2263.13	50.1884
1572	0	-201.403	2104.29	982.16				-207.744	2152.13	547.067	-245.738	2093.38	160.665	-287.213	2194.96	59.7916	252.215	2206.64	897.764	253.275	2260.69	1099.65				148.635	2162.55	115.584	193.618	2264.53	51.011
1573	0	-200.797	2106.18	982.035				-208.956	2157.12	547.347	-248.8	2103.9	160.635	-291.3	2206.28	61.7625	252.747	2210.24	897.596	253.67	2263.14	1099.99				148.522	2162.96	115.62	193.621	2263.31	50.2639
1574	0	-199.922	2107.67	981.923				-210.287	2162.42	548.039	-251.729	2114.69	160.884	-295.492	2217.73	63.9757	253.094	2213.64	897.361	254.013	2265.6	1100.38				148.422	2163.26	115.665	193.559	2263	50.1552
1575	0	-199.017	2109.09	981.725				-211.428	2167.85	548.602	-254.247	2125.64	161.21	-299.552	2228.43	65.9798	253.381	2217.17	897.163	254.282	2268.05	1100.8				148.265	2163.54	115.691	193.499	2262.96	50.1791
1576	0	-198.637	2110.92	981.64				-212.833	2173.58	549.287	-253.514	2132.14	159.813	-304.084	2239.64	68.4285	253.639	2220.63	896.81	254.561	2270.52	1101.29				148.207	2163.81	115.738	193.485	2263.38	50.3113
1577	0	-197.916	2112.37	981.519				-213.899	2179.55	550.112	-254.823	2141.36	159.908	-308.591	2250.97	71.1167	253.689	2224.26	896.637	254.819	2273.07	1101.73				148.175	2164.16	115.832	193.416	2263.18	50.3249
1578	0	-197.16	2113.53	981.373				-215.275	2186.03	550.932	-255.686	2151.28	159.991	-312.951	2262.07	74.004	253.778	2227.93	896.316	255.054	2275.63	1102.28				147.976	2164.37	115.865	193.329	2264.55	51.1958
1579	0	-196.821	2115.12	981.224				-216.176	2191.98	551.56	-257.121	2161.98	160.574	-316.804	2272.6	76.6377	253.829	2231.75	896.273	255.132	2278.21	1102.8				148.332	2165.02	116.096	193.396	2263.32	50.4821
1580	0	-196.495	2116.75	980.982				-217.363	2198.58	552.55	-258.466	2172.82	161.237	-320.831	2283.81	79.6202	253.71	2235.49	896.128	255.268	2280.82	1103.32				148.264	2165.29	116.135	193.282	2263	50.2978
1581	0	-195.653	2117.78	980.647				-218.158	2204.87	553.291	-259.439	2183.53	161.925	-324.476	2294.78	82.4545	253.65	2239.06	896.011	255.242	2283.44	1103.85				148.016	2165.33	116.151	193.248	2263.06	50.3751
1582	0	-194.792	2118.81	980.352				-219.361	2211.82	554.34	-260.664	2194.68	162.991	-327.658	2305.79	85.1991	253.279	2242.81	896.043	255.221	2286.03	1104.41				147.919	2165.49	116.174	193.218	2263	50.4077
1583	0	-194.651	2120.68	980.214				-220.138	2218.31	555.16	-261.775	2205.94	163.87	-330.325	2316.79	87.8049	253.037	2246.18	895.853	255.123	2288.74	1105.02				147.54	2165.36	116.123	193.225	2263.16	50.5087
1584	0	-195.251	2123.38	980.199				-221.14	2225.22	556.217	-262.543	2216.85	164.918	-332.615	2327.96	90.2446	253.324	2253.41	896.21	254.977	2291.48	1105.63				148.102	2166	116.338	193.234	2263.1	50.479
1585	0	-195.258	2125.2	980.046				-221.68	2231.86	557.151	-263.57	2228.11	166.064	-334.533	2339.59	92.6349	252.302	2253.96	896.019	254.779	2294.19	1106.26				148.064	2166.22	116.385	193.213	2263.17	50.556
1586	0	-194.127	2126.29	979.768				-221.211	2236.92	557.258	-264.528	2239.36	167.272	-335.958	2351.27	94.8501	252.629	2260.13	896.361	254.523	2296.87	1106.85				148.009	2166.3	116.388	193.192	2263.27	50.6405
1587	0	-192.478	2126.65	979.472				-222.392	2244.87	558.234	-265.364	2250.54	168.335	-336.952	2363.24	97.0076	252.035	2264.27	896.552	254.262	2299.52	1107.35				147.938	2166.41	116.425	193.188	2263.48	50.7983
1588	0	-191.93	2128.55	979.336				-223.339	2252.33	559.251	-266.397	2262.06	169.589	-337.752	2375.62	99.156	251.741	2266.84	896.629	253.898	2302.1	1107.82				147.921	2166.58	116.421	193.167	2263.5	50.8047
1589	0	-193.452	2133.43	978.984				-223.93	2259.64	560.275	-267.383	2273.48	170.781	-337.964	2387.91	101.065	251.295	2269.75	896.835	253.596	2304.65	1108.21				147.84	2166.64	116.417	193.173	2263.19	50.6605
1590	0	-194.192	2137.84	979.056				-224.381	2266.87	561.188	-268.153	2284.49	171.81	-337.935	2400.38	102.985	251	2272.6	896.979	253.191	2307.19	1108.58				147.806	2166.74	116.463	193.164	2263.33	50.7516
1591	0	-194.772	2142.23	978.963				-224.759	2273.99	562.034	-269.224	2296.03	172.981	-337.72	2413.03	104.767	250.622	2275.57	897.118	252.865	2309.64	1108.9				147.765	2166.83	116.464	193.168	2263.07	50.6604
1592	0	-195.306	2146.2	978.627				-225.24	2281.6	562.922	-270.101	2307.55	174.216	-337.171	2425.54	106.45	250.46	2278.34	897.233	252.48	2312.1	1109.17				147.665	2166.95	116.502	193.189	2263.07	50.6556
1593	0	-195.824	2149.85	978.306				-225.272	2288.45	563.275	-270.609	2318.46	175.158	-336.556	2438.02	108.131	250.12	2281.34	897.427	252.156	2314.53	1109.38				147.611	2167.03	116.511	193.193	2263.09	50.6266
1594	0	-196.505	2153.48	977.816				-225.02	2294.98	563.967	-271.512	2329.75	176.289	-335.893	2450.47	109.836	249.941	2283.99	897.56	251.81	2316.88	1109.49				147.492	2167.13	116.556	193.161	2264.65	51.6189
1595	0	-197.11	2157.08	977.299				-224.925	2301.76	564.381	-272.303	2340.95	177.434	-335.055	2462.67	111.415	249.569	2286.88	897.645	251.479	2319.18	1109.52				147.37	2167.23	116.573	194.202	2270.79	53.3798
1596	0	-197.619	2160.38	976.78				-224.696	2308.86	564.767	-272.814	2351.75	178.309	-334.239	2474.75	112.931	249.34	2289.56	897.617	251.143	2321.42	1109.44				147.289	2167.36	116.624	194.228	2272.16	53.7564
1597	0	-197.782	2163.33	976.081				-224.386	2315.67	565.015	-273.351	2362.47	179.195	-333.223	2486.27	114.24	249.021	2292.19	897.555	250.812	2323.63	1109.23				147.22	2167.48	116.665	194.221	2271.74	53.6045
1598	0	-198.285	2166.99	975.297				-224.314	2322.62	565.215	-273.468	2372.78	179.934	-332.187	2497.26	115.3	248.72	2294.9	897.557	250.462	2325.81	1108.97				146.724	2167.21	116.613	194.228	2271.47	53.4668
1599	0	-199.155	2171.27	974.71				-223.958	2329.23	565.111	-273.744	2383.05	180.576	-331.469	2508.58	116.523	248.723	2295.11	897.32	250.029	2327.97	1108.65				146.738	2167.4	116.693	194.28	2271.42	53.3931
1600	0	-199.974	2175.36	973.727				-223.259	2335.33	564.836	-273.772	2392.9	181.184	-330.525	2519.04	117.412	248.333	2297.74	897.314	249.619	2330.19	1108.34				146.682	2167.6	116.777	194.282	2271.45	53.3386
1601	0	-201.198	2179.78	972.997				-222.565	2341.26	564.449	-273.599	2402.43	181.529	-329.477	2529.03	118.002	247.96	2300.51	897.352	249.109	2332.33	1108.01				146.557	2167.65	116.847	194.309	2271.53	53.2604
1602	0	-202.084	2184.18	971.879				-222.208	2347.67	564.092	-273.17	2411.51	181.781	-328.336	2538.49	118.298	247.591	2303.24	897.382	248.535	2334.54	1107.71				146.47	2167.8	116.867	194.308	2271.49	53.1881
1603	0	-203.286	2188.73	970.808				-221.472	2353.26	563.374	-272.419	2420.04	181.766	-327.16	2547.56	118.385	247.096	2306.02	897.364	247.911	2336.73	1107.38				146.445	2167.96	116.974	194.378	2271.57	53.0658
1604	0	-204.581	2193.52	970.12				-220.769	2358.84	562.796	-271.955	2428.71	181.775	-325.846	2556.23	118.037	246.627	2308.76	897.349	247.225	2338.98	1107.03				146.344	2168.08	117.018	194.385	2271.6	53.0123
1605	0	-204.857	2197.49	968.898				-220.049	2364.19	561.669	-270.958	2436.66	181.535	-324.086	2564.16	117.398	246.028	2311.52	897.369	246.442	2341.24	1106.73				146.372	2168.3	117.058	194.401	2271.69	52.965
1606	0	-206.031	2201.94	967.573				-219.321	2369.33	560.553	-270.168	2444.28	181.095	-322.191	2571.76	116.292	245.516	2314.29	897.455	245.595	2343.52	1106.44				146.278	2168.37	117.112	194.446	2271.63	52.8863
1607	0	-207.443	2207	966.348				-218.506	2374.13	559.417	-269.236	2451.51	180.503	-320.072	2579.24	115.028	244.906	2317.08	897.459	244.769	2345.93	1106.21				146.116	2168.36	117.175	194.468	2271.7	52.8446
1608	0	-208.281	2211.47	965.261				-217.981	2379.17	558.173	-268.05	2458.3	179.668	-317.462	2585.89	113.188	244.253	2319.89	897.485	243.835	2348.28	1106				146.085	2168.53	117.231	194.51	2271.66	52.7196
1609	0	-209.237	2216.02	963.945				-216.925	2383.28	556.702	-266.876	2464.76	178.764	-314.401	2592.02	110.867	243.631	2322.68	897.556	242.897	2350.67	1105.82				146.102	2168.68	117.352	194.536	2271.72	52.6806
1610	0	-211.102	2221.64	962.786				-216.086	2387.58	555.033	-265.543	2470.8	177.695	-311.486	2598.15	108.572	242.919	2325.43	897.622	241.905	2353.15	1105.63				146.042	2168.75	117.403	194.585	2271.73	52.597
1611	0	-212.583	2226.8	961.489				-215.299	2391.65	553.314	-264.408	2476.45	176.473	-308.043	2603.6	105.711	242.2	2328.21	897.621	240.926	2355.64	1105.36				146.034	2168.85	117.555	194.594	2271.76	52.5506
1612	0	-212.832	2230.74	959.567				-214.462	2395.49	551.45	-263.012	2481.95	175.171	-304.358	2608.73	102.672	241.495	2331.02	897.605	239.882	2358.13	1105.16				145.963	2169.01	117.592	194.633	2271.68	52.4652
1613	0	-214.103	2235.45	958.462				-213.554	2399.3	549.434	-260.641	2486.05	173.137	-299.79	2611.94	98.6692	240.758	2333.75	897.621	238.79	2360.68	1104.93				145.896	2169.16	117.698	194.698	2271.67	52.4164
1614	0	-216.427	2241.35	957.587				-212.388	2402.43	547.249	-260.532	2492.33	172.204	-295.426	2615.18	94.614	239.966	2336.59	897.657	237.638	2363.34	1104.67				145.773	2169.19	117.82	194.695	2271.68	52.3889
1615	0	-218.234	2246.98	956.067				-211.435	2405.78	545.04	-258.469	2496.41	169.988	-291.7	2619	90.9776	239.197	2339.49	897.568	236.381	2366.39	1104.52				145.686	2169.31	117.914	194.716	2271.76	52.3665
1616	0	-218.761	2251.26	954.092				-210.273	2408.53	542.544	-256.425	2499.88	167.969	-287.559	2621.81	86.8286	238.269	2342.31	897.451	235.022	2369.84	1104.43				145.643	2169.35	117.995	194.691	2271.71	52.2903
1617	0	-219.244	2255.36	952.302				-209.057	2411.08	539.865	-254.067	2502.96	165.273	-283.629	2624.29	82.7477	237.433	2345.13	897.372	233.566	2373.5	1104.34				145.544	2169.47	118.066	194.776	2271.74	52.2687
1618	0	-221.286	2261.2	950.91				-207.687	2413.24	537.174	-251.562	2505.53	162.565	-279.645	2626.37	78.4399	236.46	2347.98	897.214	232.383	2375.57	1103.63				145.276	2169.39	118.068	194.775	2271.75	52.2543
1619	0	-223.583	2267.35	949.406				-206.409	2415.37	534.25	-248.996	2507.65	159.545	-275.811	2628.36	74.3212	235.431	2350.84	897.012	231.046	2378.27	1103.19				145.079	2169.39	118.174	194.757	2271.7	52.2109
1620	0	-225.041	2272.67	947.605				-205.026	2417.16	531.146	-246.217	2509.12	156.328	-271.927	2629.56	69.7593	234.366	2353.69	896.792	229.602	2381.31	1102.78				144.968	2169.45	118.254	194.799	2271.83	52.2344
1621	0	-225.976	2277.55	945.725				-203.74	2418.67	527.995	-243.553	2510.23	152.973	-267.856	2630.16	64.844	233.169	2356.53	896.567	228.121	2384.31	1102.32				144.937	2169.6	118.366	194.779	2271.8	52.1951
1622	0	-227.123	2282.64	943.844				-202.422	2420.1	524.815	-240.743	2510.68	149.297	-263.518	2629.84	59.5282	231.939	2359.44	896.332	226.595	2387.21	1101.72				144.803	2169.82	118.503	194.829	2271.7	52.1546
1623	0	-228.718	2288.1	941.869				-200.671	2420.57	521.476	-238.923	2511.8	146.167	-259.057	2629.04	53.9797	230.605	2362.36	896	224.945	2390.25	1101.05				144.706	2169.94	118.624	194.842	2271.72	52.105
1624	0	-230.46	2294.02	939.899				-199.211	2421.21	518.245	-237.799	2512.53	143.271	-254.371	2627.31	48.1002	229.319	2365.37	895.825	223.222	2393.29	1100.33				144.621	2170.11	118.757	194.922	2272.14	52.1669
1625	0	-232.294	2299.83	937.741				-198.299	2422.65	514.996	-235.156	2511.06	139.679	-251.128	2625.92	47.6137	227.908	2368.32	895.535	221.375	2396.43	1099.66				144.458	2170.2	118.863	194.911	2272.23	52.1897
1626	0	-234.21	2305.69	935.685				-197.38	2423.64	511.766	-231.774	2509.75	136.457	-249.128	2626.02	48.7164	226.357	2371.24	895.169	219.32	2399.67	1098.88				144.431	2170.41	118.988	194.859	2271.88	52.0949
1627	0	-236.129	2311.69	933.391				-196.173	2424.59	508.548	-228.951	2508.17	133.55	-247.119	2625.88	49.2907	224.809	2374.41	894.832	217.29	2402.81	1098.09				144.273	2170.47	119.087	194.848	2271.73	52.0442
1628	0	-238.077	2317.65	931.301				-194.912	2425.29	505.256	-226.939	2507.02	130.756	-245.708	2626.25	50.4838	223.216	2377.55	894.35	215.16	2406.34	1097.3				144.022	2170.49	119.189	194.84	2267.65	50.5517
1629	0	-240.142	2323.64	929.025				-194.358	2425.98	502.282	-222.082	2503.37	126.607	-244.907	2625.98	51.0019	221.483	2380.69	893.867	212.854	2409.87	1096.52				143.784	2170.52	119.267	193.889	2264.24	49.5053
1630	0	-242.171	2329.66	926.824				-194.159	2426.85	499.746	-216.414	2497.93	122.317	-244.688	2625.7	51.0918	219.811	2384.09	893.402	210.584	2413.85	1095.82				144.109	2171.02	119.631	193.803	2264.61	49.9767
1631	0	-244.262	2335.57	924.719				-194.231	2427.99	497.812	-215.128	2498.12	120.969	-244.489	2625.71	51.1335	218.157	2387.44	892.899	208.272	2417.42	1095.27				143.795	2171.01	119.774	193.885	2264.45	49.6412
1632	0	-246.85	2341.69	923.03				-194.413	2429.69	496.55	-214.21	2500.22	120.384	-244.27	2625.63	51.3154	216.328	2390.76	892.392	205.923	2421.19	1094.73				143.523	2171.06	119.944	193.842	2264.38	49.6612
1633	0	-249.36	2347.31	921.767				-194.837	2432.55	496.064	-212.796	2500.3	119.661	-244.64	2626.65	52.167	214.372	2393.88	891.829	203.402	2425.18	1094.45				143.257	2170.98	120.131	193.825	2264.22	49.5622
1634	0	-251.934	2352.72	921.055				-195.071	2435.58	495.751	-211.639	2500.99	119.399	-246.762	2628.69	53.9084	212.297	2397.08	891.254	200.851	2429.13	1094.29				142.808	2170.85	120.277	193.785	2264.22	49.6227
1635	0	-255.5	2358.96	920.805				-195.4	2438.9	495.698	-210.152	2501.36	118.914	-246.605	2628.9	54.1759	210.21	2400.11	890.72	198.243	2433.05	1094.23				142.472	2170.77	120.536	193.724	2264.18	49.6864
1636	0	-257.648	2363.36	920.76				-195.968	2442.29	495.583	-209.78	2501.84	118.654	-246.432	2628.91	54.2715	207.882	2403.09	890.191	195.506	2437.03	1094.32				142.271	2171.03	121.067	193.592	2265.51	50.7378
1637	0	-259.941	2367.2	920.845				-196.826	2445.26	495.391	-210.439	2503.25	118.899	-246.368	2628.91	54.3473	205.483	2405.89	889.59	192.7	2441.48	1094.51				141.908	2171.22	121.668	193.558	2264.11	50.1192
1638	0	-262.043	2370.62	921.048				-198.063	2447.63	495.128	-209.761	2503.16	117.979	-246.308	2628.91	54.3745	202.89	2408.63	888.976	189.827	2446.1	1094.68				141.154	2171.26	122.26	193.376	2265.15	50.9836
1639	0	-264.355	2373.72	921.297				-199.303	2449.01	494.863	-209.407	2502.75	117.422	-246.307	2628.87	54.3885	200.173	2411.19	888.296	186.897	2450.95	1094.98				140.578	2171.48	123.101	194.211	2270.98	52.8084
1640	0	-266.94	2377.09	921.6				-200.864	2449.99	494.702	-209.513	2502.83	117.108	-246.344	2628.86	54.3866	196.537	2412.83	887.722	183.98	2455.38	1095.13				139.747	2171.74	124.102	194.062	2272.13	53.4149
1641	0	-269.631	2380.27	921.855				-202.672	2451.09	494.71	-209.667	2502.8	116.818	-246.382	2628.86	54.4037	193.843	2415.44	887.185	181.074	2459.63	1095.17				138.995	2172.04	125.088	193.983	2271.44	53.4183
1642	0	-272.127	2383.2	922.098				-204.372	2451.95	494.65	-209.806	2502.94	116.496	-246.397	2628.85	54.4176	190.95	2417.73	887.084	178.015	2464.35	1095.13				138.252	2172.39	126.145	193.844	2271.06	53.5148
1643	0	-274.48	2385.91	922.369				-205.944	2452.93	494.597	-209.903	2503.13	116.211	-246.404	2628.81	54.4428	188.054	2419.99	886.888	175.039	2468.89	1095.01				138.134	2173.46	127.475	193.731	2270.86	53.6525
1644	0	-277.396	2389.33	922.493				-207.5	2454.27	494.561	-210.197	2503.79	116.141	-246.375	2628.77	54.4449	185.131	2422.27	886.723	171.992	2473.6	1094.82				137.417	2174.19	128.805	193.579	2270.71	53.7883
1645	0	-279.878	2392.32	922.709				-209.089	2456.07	494.531	-210.094	2504.13	115.769	-246.405	2628.92	54.601	182.289	2424.55	886.579	169.037	2478.41	1094.37				136.486	2174.73	130.221	193.547	2270.62	53.9015
1646	0	-282.836	2395.87	922.842				-211.815	2460.27	494.743	-210.114	2504.91	115.595	-246.373	2628.94	54.6431	179.548	2426.91	886.378	166.222	2482.97	1093.98				136.91	2175.92	132.727	193.465	2270.55	54.0792
1647	0	-285.547	2399.39	922.963				-213.109	2462.63	494.772	-210.165	2505.89	115.521	-246.339	2628.9	54.6857	176.953	2429.38	886.312	163.625	2487.14	1093.5				136.738	2177.29	134.96	193.39	2270.52	54.2284
1648	0	-287.86	2402.48	922.757				-214.053	2464.17	494.462	-209.987	2505.59	115.027	-246.174	2628.79	54.6387	174.535	2432.03	886.398	161.164	2491.18	1093				135.972	2178.43	137.111	193.264	2270.49	54.4705
1649	0	-290.516	2406.12	922.494				-214.97	2465.95	494.147	-209.841	2505.46	114.557	-246.199	2629	54.8056	172.016	2434.51	886.472	158.716	2494.91	1092.5				135.696	2180.24	139.598	193.011	2268.08	54.4879
1650	0	-292.642	2409.09	922.297				-215.731	2466.98	493.678	-208.734	2506.45	113.988	-246.157	2629	54.8102	169.836	2437.19	886.498	156.322	2498.36	1091.95				135.014	2182	142.304	192.526	2267.29	54.9679
1651	0	-294.588	2411.81	921.9				-217.225	2468.71	493.799	-208.498	2506.63	113.6	-246.145	2628.99	54.8104	167.806	2440.11	886.476	154.078	2501.32	1091.3				133.863	2183.88	145.182	192.131	2266.96	55.7342
1652	0	-297.558	2415.84	921.895				-218.525	2469.93	493.808	-208.744	2506.99	113.588	-246.135	2628.99	54.8081	165.845	2443.06	886.435	151.887	2504.56	1090.71				133.438	2186.56	148.586	191.85	2267.13	56.6482
1653	0	-299.523	2419.11	921.746				-219.834	2471.06	493.86	-208.9	2507.46	113.419	-246.159	2628.94	54.7938	163.84	2446.01	886.303	149.733	2507.89	1090.27				132.285	2189.35	152.067	191.551	2267.24	57.7697
1654	0	-299.664	2420.39	921.155				-221.221	2472.22	493.86	-209.09	2507.6	113.319	-246.174	2628.94	54.795	162.113	2449.05	886.171	147.877	2510.86	1089.8				131.941	2193.11	156.227	191.131	2267.64	59.2212
1655	0	-300.601	2422.77	921.195				-222.494	2473.45	493.814	-209.316	2508.05	113.217	-246.202	2628.98	54.8105	160.284	2452.06	885.825	145.856	2514.15	1089.42				131.486	2197.35	160.919	190.487	2268.15	61.0193
1656	0	-302.748	2426.45	921.366				-223.751	2474.64	493.738	-209.511	2508.4	113.1	-246.189	2629	54.7753	158.645	2455.18	885.518	144.063	2516.94	1088.97				130.867	2202.28	165.495	189.916	2268.78	63.0102
1657	0	-304.708	2430.05	921.509				-224.457	2475.21	493.364	-209.694	2508.58	113.093	-246.2	2628.96	54.7738	157.123	2458.27	885.213	142.073	2521.22	1088.68				130.297	2207.6	170.576	189.283	2269.7	65.4707
1658	0	-304.72	2431.77	922.043				-225.864	2476.83	493.578	-209.722	2508.64	112.996	-246.198	2628.96	54.8014	155.738	2461.37	884.809	140.456	2523.7	1088.27				129.825	2213.67	176.054	188.484	2270.88	68.2427
1659	0	-306.625	2435.48	922.019				-227.051	2478.17	493.455	-209.805	2508.7	112.937	-246.206	2628.97	54.7873	154.482	2464.47	884.544	138.963	2525.76	1087.76				126.721	2219.27	181.123	187.406	2271.95	71.2174
1660	0	-307.906	2438.19	922.094				-228.105	2479.25	493.331	-211.026	2514.15	114.073	-246.201	2628.97	54.7611	153.386	2467.61	884.334	137.53	2527.93	1087.27				123.677	2224.98	186.199	186.557	2273.5	74.9135
1661	0	-309.911	2441.91	921.382				-228.777	2479.66	493.224	-213.108	2521.3	116.573	-246.187	2628.96	54.754	152.273	2470.68	884.133	136.16	2530.41	1086.77				121.246	2231.81	192.094	185.316	2275.35	79.1619
1662	0	-311.8	2446.65	922.314				-230.111	2481.01	493.191	-214.982	2527.52	118.75	-246.199	2628.97	54.7546	151.271	2473.7	884.074	134.943	2533.11	1086.24				118.968	2239.31	197.98	184.194	2278.18	83.8435
1663	0	-313.565	2450.13	922.467				-231.08	2481.83	493.085	-216.001	2530.83	119.936	-246.199	2628.96	54.7367	150.435	2476.69	884.144	133.748	2535.83	1085.64				118.935	2248.6	204.512	182.926	2281.47	89.1761
1664	0	-315.148	2453.04	922.603				-231.993	2482.41	492.88	-216.235	2531.12	119.95	-246.224	2628.92	54.6979	149.753	2479.66	884.342	132.646	2538.49	1085.04				117.646	2257.76	210.713	181.536	2285.8	95.2039
1665	0	-316.585	2455.74	922.703				-233.046	2483.32	492.948	-216.086	2529.73	119.292	-246.268	2628.95	54.7078	149.088	2482.42	884.576	131.612	2541.12	1084.4				116.634	2267.29	216.995	180.093	2291.56	101.983
1666	0	-317.886	2458.11	922.882				-234.016	2484.08	492.863	-215.653	2527.72	118.478	-246.264	2628.98	54.6928	148.694	2485.11	884.841	130.595	2543.69	1083.65				115.519	2276.71	223.328	178.168	2298.51	108.038
1667	0	-319.059	2460.49	923.043				-234.784	2484.56	492.831	-215.3	2525.88	117.741	-246.314	2628.88	54.633	148.306	2487.73	885.328	129.695	2546.23	1082.89				113.352	2285.36	228.292	175.662	2308.17	111.916
1668	0	-320.318	2462.89	923.204				-235.71	2485.41	492.846	-215.118	2524.7	117.237	-246.341	2628.96	54.6723	147.698	2490.46	886.023	128.877	2548.77	1082.02				111.721	2294.04	232.079	172.383	2318.8	113.675
1669	0	-321.234	2465.11	923.412				-236.323	2485.79	492.806	-215.201	2524.51	117.115	-246.343	2628.97	54.6778	147.137	2493.08	886.803	128.178	2551.24	1081.22				111.13	2304.52	234.569	168.744	2330.91	115.119
1670	0	-322.179	2467.2	923.575				-237.154	2486.73	492.87	-215.464	2524.83	117.178	-246.353	2628.92	54.6388	146.804	2494.99	887.523	127.935	2554.01	1080.37				111.004	2316.15	236.298	165.055	2344.14	115.264
1671	0	-323.099	2469.37	923.874				-237.65	2487.29	492.892	-215.749	2525.46	117.399	-246.37	2628.92	54.6303	146.429	2496.83	888.209	127.917	2556.87	1079.66				108.382	2327.28	236.113	161.952	2358.52	114.824
1672	0	-323.878	2470.9	924.147				-238.087	2487.76	492.82	-216.099	2526.13	117.66	-246.416	2628.96	54.6449	145.708	2502.28	889.278	128.023	2559.5	1078.97				107.327	2339.7	236.053	159.392	2373.03	113.986
1673	0	-324.38	2472.03	924.399				-238.683	2488.95	492.973	-216.305	2526.56	117.825	-246.428	2628.9	54.6256	145.258	2505.16	890.252	125.955	2560.53	1078.46				110.815	2354.39	236.409	157.973	2388.16	112.834
1674	0	-324.878	2473.95	924.865				-238.987	2489.68	492.961	-216.446	2526.66	117.896	-246.433	2628.9	54.6259	145.113	2507.17	891.267	125.868	2562.85	1077.79				110.881	2367.88	234.97	156.833	2403.75	110.985
1675	0	-325.328	2476.36	925.258				-239.175	2490.37	492.946	-216.483	2526.47	117.868	-246.46	2628.87	54.5984	144.984	2509.38	892.143	125.883	2565.18	1077.16				110.182	2381.42	232.255	157.107	2420.8	109.363
1676	0	-324.185	2476.74	925.574				-239.419	2491.43	493.07	-216.458	2526.18	117.763	-246.477	2628.82	54.587	144.926	2511.67	892.962	126.172	2567.45	1076.51				107.725	2394.79	227.528	158.158	2438.54	107.305
1677	0	-323.274	2478.33	925.214				-239.553	2492.49	493.192	-216.43	2525.98	117.715	-246.435	2628.92	54.6236	144.989	2513.69	893.8	126.512	2569.69	1075.94				109.41	2410.28	223.986	159.782	2457.55	104.974
1678	0	-322.683	2480.33	925.298				-239.518	2493.36	493.278	-216.42	2525.95	117.735	-246.415	2628.75	54.4895	144.962	2515.32	894.386	127	2571.89	1075.3				111.57	2426.53	219.457	162.149	2477.58	102.454
1679	0	-323.368	2487.33	925.778				-239.059	2493.87	493.004	-216.493	2526.13	117.861	-246.447	2628.86	54.6109	145.078	2517.15	894.989	127.522	2574.01	1074.7				114.642	2444.07	213.505	164.778	2498.03	99.4372
1680	0	-322.887	2487.61	925.592				-239.129	2495.28	493.398	-216.52	2526.31	117.929	-246.412	2628.71	54.5109	145.37	2519.19	895.461	128.235	2576.05	1074.15				117.905	2461.53	207.603	168.349	2519.79	96.6476
1681	0	-323.141	2493.82	926.103				-238.879	2496.42	493.534	-216.484	2526.39	118.008	-246.411	2628.74	54.5386	145.925	2521.16	895.896	129.012	2578.11	1073.63				121.231	2479.02	201.727	172.098	2541.83	93.4821
1682	0	-323.719	2501.12	926.725				-238.472	2497.39	493.527	-216.417	2526.35	118.048	-246.468	2628.86	54.6708	146.667	2523.26	896.222	130.065	2580.23	1073.17				124.833	2496.57	195.909	175.365	2563.23	90.3996
1683	0	-323.927	2507.02	927.171				-237.942	2498.56	493.636	-216.269	2526.21	118.048	-246.443	2628.91	54.6871	147.549	2525.6	896.413	131.063	2582.33	1072.77				128.381	2514.09	190.163	179.591	2585.8	87.2943
1684	0	-323.27	2510.55	927.368				-237.347	2499.6	493.767	-216.155	2526.12	118.064	-246.4	2628.88	54.6765	148.47	2527.55	896.511	132.07	2584.48	1072.38				131.936	2531.67	184.42	183.97	2608.7	84.3721
1685	0	-322.068	2512.52	927.386				-236.961	2501.14	494.055	-216.018	2526.03	118.101	-246.378	2628.85	54.6959	149.895	2530.22	896.735	133.364	2586.74	1072.1				135.862	2549.78	178.115	188.53	2631.58	81.688
1686	0	-320.687	2514.21	927.421				-236.367	2502.53	494.297	-213.756	2519.11	115.762	-246.385	2628.88	54.7078	151.182	2532.76	896.907	134.633	2589.08	1071.74				140.544	2567.94	172.445	192.997	2654.51	79.3056
1687	0	-319.218	2516.39	927.5				-235.607	2503.62	494.433	-213.098	2516.54	114.765	-246.329	2628.64	54.5604	152.799	2535.03	896.955	136.041	2591.59	1071.42				145.611	2586.24	167.038	197.395	2677.06	77.2311
1688	0	-317.678	2518.79	927.692				-234.725	2504.86	494.511	-213.27	2517.73	115.31	-246.361	2628.82	54.7297	154.384	2537.79	896.939	137.473	2594.19	1071.15				147.995	2603.26	160.369	201.906	2699.47	76.0415
1689	0	-316.055	2521.52	927.872				-233.709	2506.07	494.754	-214.086	2521.24	116.751	-246.351	2628.88	54.7683	156.437	2541.35	896.927	139.034	2596.89	1070.8				153.838	2620.77	156.152	206.281	2720.86	75.353
1690	0	-314.38	2524.47	928.149				-232.777	2507.45	495.153	-214.981	2525.24	118.335	-246.366	2628.84	54.7406	158.084	2543	896.69	140.682	2599.96	1070.48				159.348	2637.45	152.373	210.523	2741.11	75.231
1691	0	-312.595	2527.6	928.45				-231.727	2509.04	495.164	-215.621	2528.45	119.624	-246.341	2628.88	54.765	159.964	2545.76	896.419	142.601	2603.29	1070.21				163.903	2652.5	149.087	214.578	2759.62	75.496
1692	0	-310.752	2530.72	928.84				-230.354	2510.44	495.472	-215.819	2530.11	120.401	-246.301	2628.85	54.7944	162.058	2548.15	896.114	144.464	2606.8	1069.9				169.18	2666.68	146.332	218.582	2776.2	76.0651
1693	0	-308.659	2533.62	929.177				-229.143	2511.99	495.763	-215.549	2530.15	120.578	-246.286	2628.85	54.8193	164.186	2550.6	895.381	146.604	2610.64	1069.66				173.624	2678.94	143.779	222.453	2790.44	76.7732
1694	0	-306.309	2536.1	929.534				-227.67	2513.68	496.012	-214.947	2529.09	120.334	-246.262	2628.69	54.6771	166.233	2553.79	894.622	148.93	2614.8	1069.43				177.279	2689.24	141.488	226.017	2802.42	77.385
1695	0	-303.929	2538.99	930.019				-226.262	2515.32	496.326	-214.243	2527.77	120.003	-246.283	2628.89	54.8252	168.094	2557.49	893.68	151.319	2619.22	1069.23				180.333	2697.68	139.308	229.364	2812.01	77.7346
1696	0	-301.328	2541.8	930.531				-224.518	2516.84	496.651	-213.649	2526.74	119.749	-246.226	2628.75	54.7097	170.387	2561.82	892.256	153.767	2623.94	1069.1				182.642	2704.02	136.956	231.986	2819.22	77.4582
1697	0	-298.487	2544.21	930.971				-222.919	2518.59	497.059	-213.145	2526.12	119.668	-246.249	2628.84	54.8016	172.373	2566.27	890.642	156.42	2628.85	1068.87				184.278	2708.52	134.317	233.94	2824.33	76.138
1698	0	-295.563	2546.61	931.568				-220.938	2520.35	497.467	-212.755	2526.02	119.896	-246.215	2628.75	54.7309	174.642	2571.09	889.117	159.203	2634.11	1068.78				185.387	2711.55	131.803	234.902	2826.76	73.6437
1699	0	-292.424	2549.01	932.182				-219.387	2522.75	498.042	-210.769	2520.67	118.339	-246.222	2628.73	54.7235	177.056	2576.25	887.418	162.165	2639.69	1068.67				185.653	2713.04	129.609	235.027	2827.64	69.0722
1700	0	-289.099	2551.08	932.761				-217.425	2524.7	498.504	-210.129	2519.06	118.014	-246.177	2628.77	54.7046	179.756	2581.93	886.285	165.163	2645.46	1068.64				184.851	2713.35	126.703	234.377	2828.44	64.1632
1701	0	-285.583	2553.31	933.436				-214.828	2525.95	498.465	-209.186	2517.13	117.69	-246.175	2628.77	54.704	182.694	2587.98	885.126	168.283	2651.55	1068.59				182.58	2714.69	124.881	233.688	2830.29	60.9527
1702	0	-282.128	2555.96	934.217				-212.544	2527.85	498.9	-208.932	2517.27	117.972	-246.192	2628.79	54.7619	186.137	2594.56	884.232	171.436	2657.78	1068.59				183.304	2718.52	124.413	233.359	2831.16	59.5905
1703	0	-278.499	2558.41	935.104				-210.129	2530.43	499.482	-208.859	2518.55	119.131	-246.165	2628.72	54.7393	189.015	2600.97	883.61	174.603	2664.13	1068.75				185.347	2720.65	124.777	233.455	2831.4	58.562
1704	0	-274.734	2560.6	935.907				-208.029	2533.36	500.21	-208.625	2519.47	119.839	-246.187	2628.74	54.8223	192.078	2607.67	883.541	177.822	2670.5	1068.94				186.346	2720.73	125.193	233.68	2831.31	57.6857
1705	0	-271.063	2563.19	936.703				-205.885	2536.22	500.806	-208.282	2520.14	120.398	-246.024	2628.83	54.8525	195.111	2614.45	884.085	181.069	2676.8	1069.28				186.641	2721.6	125.39	233.665	2831.88	57.3173
1706	0	-267.48	2566.23	937.615				-203.24	2538.22	501.139	-207.181	2517.99	120.05	-245.949	2628.87	54.8328	197.974	2621.05	885.181	184.287	2683.02	1069.74				186.799	2723.26	124.82	233.72	2831.86	56.5548
1707	0	-263.989	2569.58	938.414				-200.872	2540.4	501.61	-206.779	2517.75	120.331	-245.877	2628.88	54.8777	200.716	2627.45	886.693	187.565	2689.09	1070.41				186.631	2723.58	124.297	233.807	2830.36	55.3214
1708	0	-260.386	2572.82	939.146				-198.673	2542.68	502.162	-206.487	2518.23	120.904	-245.831	2628.84	54.8846	203.403	2633.51	888.584	190.879	2694.92	1071.29				186.758	2723.72	124.005	233.764	2831.37	55.7403
1709	0	-256.408	2575.25	939.79				-196.445	2544.71	502.769	-206.277	2518.96	121.702	-245.829	2628.86	54.9368	206.327	2639.35	890.52	194.185	2700.53	1072.3				187.003	2724.54	123.81	233.825	2831.98	55.7279
1710	0	-252.617	2577.7	940.386				-192.886	2544.86	503.16	-205.878	2519.32	122.656	-245.812	2628.84	54.942	209.426	2644.96	892.419	197.575	2705.88	1073.42				187.669	2725.42	123.688	233.987	2833.2	55.9688
1711	0	-248.556	2579.99	940.92				-190.593	2546.94	503.822	-206.571	2522.25	125.123	-245.711	2628.89	54.9539	212.833	2650.47	894.074	202.417	2712.08	1074.36				188.018	2725.7	123.576	234.21	2834.56	56.2804
1712	0	-244.559	2582.63	941.551				-188.6	2549.38	504.644	-207.42	2526.96	126.912	-245.795	2628.89	54.9491	216.322	2655.82	895.462	205.942	2716.85	1075.05				188.262	2726.03	123.335	233.885	2832.72	55.3969
1713	0	-240.668	2585.57	942.219				-186.502	2551.65	505.531	-208.12	2530.98	129.154	-245.679	2628.94	54.9111	219.918	2661.15	896.524	209.128	2720.98	1075.76				188.442	2726.3	123.165	233.86	2830.92	54.2158
1714	0	-236.645	2588.19	943.025				-184.524	2554.11	506.499	-208.521	2533.6	131.152	-245.643	2628.95	54.8656	223.624	2666.21	897.305	212.053	2724.83	1076.41				188.502	2726.53	122.972	233.779	2832.01	54.9266
1715	0	-232.98	2591.22	943.957				-182.674	2556.59	507.637	-208.36	2534.53	132.52	-245.791	2628.83	54.8707	227.082	2671.09	897.969	214.96	2728.49	1077.15				188.665	2726.81	122.819	233.851	2830.82	53.9926
1716	0	-229.932	2593.84	944.981				-181.124	2559.38	508.917	-207.843	2534.34	133.506	-246.018	2628.46	54.7703	230.428	2675.59	898.466	217.894	2732.13	1078.1				188.834	2727.03	122.617	233.729	2832.08	54.816
1717	0	-227.329	2595.05	946.096				-179.657	2562.19	510.31	-206.912	2533.64	134.54	-246.092	2628.13	54.5635	233.607	2679.82	898.853	220.858	2735.81	1079.29				188.995	2727.24	122.491	233.78	2832.7	55.016
1718	0	-224.825	2594.78	947.297				-178.15	2564.87	511.862	-205.722	2533.17	135.568	-246.422	2627.59	54.5129	236.596	2683.61	899.167	223.987	2739.72	1080.64				189.191	2727.37	122.373	233.783	2832.67	54.967
1719	0	-222.027	2593.61	948.574				-176.888	2568.04	513.385	-204.482	2533.09	136.885	-246.772	2627.19	54.4143	239.475	2687.19	899.469	227.035	2743.62	1082.18				189.274	2727.49	122.356	233.802	2830.99	53.9837
1720	0	-218.632	2592.42	949.92				-175.622	2571.33	514.966	-203.324	2533.85	138.49	-247.045	2626.66	54.4127	242.407	2691.1	899.793	230.078	2747.42	1083.69				189.538	2727.64	122.306	233.727	2832.23	54.7244
1721	0	-214.552	2592	951.334				-174.029	2574.22	516.441	-202.062	2535.56	140.27	-247.525	2626.29	54.4978	244.648	2695.81	900.118	233.009	2751.04	1085.27				189.679	2727.74	122.277	233.817	2830.83	53.674
1722	0	-210.044	2592.73	952.829				-172.56	2577.25	518.026	-200.768	2537.37	142.25	-247.562	2625.75	54.5081	247.086	2698.77	900.153	235.89	2754.61	1086.82				189.745	2727.77	122.188	233.812	2830.69	53.6065
1723	0	-205.805	2594.23	954.43				-170.605	2579.67	519.625	-199.343	2538.81	144.083	-247.5	2625.17	54.5404	249.382	2701.48	900.192	238.68	2758.02	1088.29				189.757	2727.82	122.151	233.752	2830.7	53.6543
1724	0	-202.258	2595.83	956.175				-169.309	2583.34	521.25	-197.577	2540.16	145.746	-247.601	2624.69	54.7752	251.479	2704.09	900.31	241.428	2761.33	1089.69				189.718	2727.86	122.021	233.647	2832.49	54.9148
1725	0	-199.016	2597.68	957.991				-168.011	2586.87	522.755	-195.532	2541.8	147.272	-247.379	2624.34	54.8509	253.527	2706.95	900.581	244.058	2764.55	1091.03				189.673	2727.89	121.916	233.715	2830.87	53.8208
1726	0	-196.653	2600.05	959.705				-166.696	2590.27	524.195	-193.673	2544	149.26	-247.427	2623.8	55.3645	255.533	2709.6	901.04	246.596	2767.68	1092.23				189.686	2727.95	121.829	233.673	2830.72	53.7318
1727	0	-194.808	2603.16	961.388				-165.702	2594.56	525.875	-190.254	2540.75	149.879	-247.138	2623.36	55.6351	257.52	2712.41	901.64	249.12	2770.64	1093.35				189.708	2728.01	121.739	233.679	2830.81	53.8227
1728	0	-192.978	2606.2	963.021				-164.675	2598.33	527.193	-185.905	2523.83	146.838	-247.092	2622.99	56.1008	259.442	2715.06	902.278	250.94	2772.92	1094.27				189.725	2728.06	121.676	233.678	2830.83	53.8915
1729	0	-191.088	2608.96	964.542				-163.708	2602.59	528.697	-183.367	2525.4	148.419	-246.535	2622.71	56.5113	261.422	2717.72	902.93	253.266	2775.7	1095.27				189.758	2728.17	121.601	233.649	2830.82	53.9305
1730	0	-187.935	2610.48	965.954				-162.798	2606.67	529.972	-181.659	2527.73	150.335	-245.853	2622.49	56.9559	263.35	2720.35	903.638	255.605	2778.4	1096.24				189.732	2728.26	121.488	233.647	2830.8	53.9767
1731	0	-185.929	2612.77	967.39				-161.978	2611.24	531.26	-179.434	2529.92	151.457	-245.049	2622.5	57.4263	265.229	2723.25	904.38	257.804	2781.13	1097.14				189.574	2728.26	121.303	233.621	2830.78	54.0589
1732	0	-184.649	2615.84	968.785				-161.291	2615.59	532.33	-176.945	2531.88	152.911	-244.383	2622.75	58.1406	267.088	2726.11	905.123	259.841	2783.8	1098.1				189.364	2728.29	121.089	233.586	2830.84	54.1496
1733	0	-182.843	2618.48	970.123				-160.725	2620.36	533.548	-174.772	2534.42	154.355	-243.795	2623.33	58.7261	269.239	2726.78	905.419	261.874	2786.55	1099.07				189.257	2728.3	120.943	233.53	2830.83	54.2473
1734	0	-181.089	2621.03	971.399				-160.079	2625	534.589	-173.066	2537.59	155.687	-243.32	2624.34	59.3258	271.102	2729.75	905.924	263.797	2789.33	1100				189.157	2728.32	120.823	233.532	2830.75	54.2062
1735	0	-179.275	2623.6	972.542				-159.539	2629.82	535.55	-171.458	2541.1	156.917	-243.052	2625.79	59.969	272.867	2732.75	906.338	265.714	2792.12	1100.96				189.123	2728.41	120.709	233.526	2830.82	54.2862
1736	0	-177.899	2626.42	973.57				-159.374	2634.78	536.435	-170.014	2545.03	157.924	-243.268	2628.23	60.7467	274.504	2735.72	906.671	267.454	2794.92	1101.83				189.085	2728.45	120.58	233.532	2830.79	54.2545
1737	0	-176.685	2629.19	974.591				-158.655	2639.09	537.505	-168.872	2549.67	158.822	-243.412	2631.15	61.4111	276.096	2738.73	906.949	269.077	2797.66	1102.7				189.159	2728.53	120.481	233.501	2830.75	54.2365
1738	0	-172.833	2629.57	974.675				-158.216	2643.82	538.476	-168.115	2554.99	159.508	-243.906	2635.13	62.0178	277.002	2741.16	907.073	270.651	2800.45	1103.4				189.167	2728.54	120.405	233.532	2830.78	54.2429
1739	0	-174.954	2635.01	976.441				-157.829	2648.27	539.302	-167.772	2560.92	160.056	-244.626	2639.95	62.7781	278.434	2744.08	907.237	272.253	2803.23	1104.05				189.124	2728.57	120.326	233.502	2830.79	54.2512
1740	0	-173.944	2637.78	977.223				-157.487	2652.85	540.077	-167.815	2567.61	160.308	-245.754	2646.02	63.3504	279.892	2747.11	907.342	273.644	2805.98	1104.63				189.092	2728.66	120.237	233.534	2830.82	54.2034
1741	0	-172.27	2639.58	977.842				-157.177	2657.71	540.868	-168.339	2574.95	160.568	-246.946	2652.9	63.776	281.272	2750.11	907.504	275.033	2808.69	1105.17				189.053	2728.69	120.108	233.54	2830.86	54.1477
1742	0	-170.901	2641.76	978.435				-159.092	2670.28	543.05	-169.24	2582.97	160.602	-248.847	2661.3	64.2098	282.563	2753.15	907.581	276.295	2811.36	1105.61				189.021	2728.78	120.018	233.541	2830.85	54.1074
1743	0	-169.423	2643.69	978.91				-159.355	2677.21	544.196	-170.638	2591.44	160.425	-250.475	2670.59	64.4069	283.809	2756.18	907.652	277.552	2814.11	1105.99				188.99	2728.87	119.981	233.542	2830.9	54.0727
1744	0	-168.114	2645.79	979.476				-159.25	2682.44	544.853	-172.425	2600.78	160.185	-251.923	2680.69	64.446	284.89	2759.24	907.724	278.754	2816.82	1106.34				189.02	2728.98	119.934	233.567	2830.98	54.0527
1745	0	-166.743	2647.85	979.933				-159.244	2687.69	545.55	-174.946	2611.23	160.238	-254.151	2692.71	64.8461	285.859	2762.2	907.656	279.905	2819.64	1106.63				189.002	2729.12	119.916	233.549	2830.95	53.9678
1746	0	-165.602	2650.19	980.422				-159.302	2693.56	546.202	-177.538	2621.7	160.019	-255.929	2705.19	64.915	286.723	2765.12	907.441	281.008	2822.34	1106.88				188.994	2729.32	119.883	233.574	2831.05	53.9482
1747	0	-164.628	2652.77	980.912				-159.355	2699.18	546.861	-180.449	2633.49	160.174	-257.629	2718.6	65.3149	287.623	2768.03	907.173	282.055	2825.07	1107.08				188.993	2729.52	119.85	233.577	2831.06	53.8965
1748	0	-163.829	2655.64	981.4				-159.488	2705.1	547.482	-183.393	2644.55	160.067	-259.327	2732.79	66.1345	288.357	2770.98	906.898	283.083	2827.79	1107.18				188.919	2729.64	119.838	233.583	2831.09	53.8795
1749	0	-163.211	2658.82	981.887				-159.733	2711.38	548.099	-185.983	2655.78	159.922	-259.844	2746.7	66.7855	289.087	2773.91	906.524	284.05	2830.45	1107.23				188.906	2729.83	119.86	233.551	2831.15	53.8569
1750	0	-162.777	2662.34	982.369				-160.135	2718.32	548.99	-189.014	2668.02	160.268	-260.891	2761.3	67.7988	289.714	2776.9	906.18	285.028	2833.06	1107.17				188.845	2730	119.838	233.578	2831.21	53.8519
1751	0	-162.527	2666.22	982.846				-160.387	2725	549.657	-191.736	2680.28	160.767	-262.426	2776.71	69.2974	290.313	2779.93	905.814	285.871	2835.67	1107.14				188.721	2730.15	119.851	233.554	2831.23	53.8554
1752	0	-162.462	2670.46	983.315				-160.941	2732.37	550.567	-194.292	2692.61	161.151	-260.129	2801.03	71.2931	290.848	2783	905.51	286.642	2838.19	1107.09				188.582	2730.25	119.822	233.55	2831.24	53.8482
1753	0	-162.58	2675.08	983.773				-161.227	2739.45	551.316	-196.877	2705.2	161.826	-261.376	2817.18	73.1553	291.325	2786.1	905.186	287.379	2840.78	1107.04				188.464	2730.46	119.851	233.519	2831.24	53.8984
1754	0	-162.876	2680.07	984.219				-161.743	2746.87	552.167	-199.334	2717.87	162.575	-262.557	2832.22	75.0715	291.738	2789.21	904.879	288.063	2843.37	1106.99				188.39	2730.58	119.84	233.52	2831.27	53.9352
1755	0	-163.346	2685.44	984.651				-162.46	2755.15	553.194	-206.204	2757.14	170.399	-263.439	2846.09	76.6512	292.067	2792.34	904.574	288.687	2846.05	1107.05				188.262	2730.73	119.851	233.467	2831.3	53.9645
1756	0	-163.983	2691.17	985.064				-163.243	2763.55	554.605	-207.139	2763.93	169.841	-263.94	2858.44	77.6703	292.417	2795.56	904.315	289.209	2848.61	1107.12				188.209	2730.95	119.843	233.463	2831.26	53.9852
1757	0	-164.78	2697.24	985.457				-163.379	2770.27	555.037	-208.128	2775.77	170.054	-265.56	2873.78	80.7169	292.699	2798.84	904.141	289.678	2851.29	1107.28				188.146	2731.13	119.871	233.461	2831.3	54.0118
1758	0	-165.727	2703.66	985.827				-163.969	2778	556.131	-210.037	2789.69	171.93	-266.114	2885.36	82.0493	292.927	2802.17	904.025	290.141	2853.96	1107.51				188.125	2731.27	119.876	233.462	2831.3	54.0128
1759	0	-166.814	2710.39	986.17				-164.548	2786.03	557.574	-211.771	2799.49	173.096	-267.789	2899.49	85.1253	293.188	2805.56	904.016	290.527	2856.64	1107.75				188.047	2731.39	119.891	233.465	2831.31	54.0271
1760	0	-168.031	2717.41	986.484				-165.249	2794.23	558.343	-212.516	2813.13	174.514	-268.681	2911.15	87.1342	293.382	2808.93	903.993	290.855	2859.31	1108.08				187.955	2731.46	119.86	233.46	2831.3	54.0451
1761	0	-169.366	2724.7	986.766				-165.932	2802.59	559.816	-214.026	2824.36	176.275	-269.832	2922.7	89.3834	293.495	2812.31	904.005	291.101	2861.99	1108.45				187.92	2731.54	119.872	233.431	2831.34	54.0551
1762	0	-170.806	2732.23	987.012				-166.579	2810.88	560.726	-214.449	2834.6	177.182	-271.177	2934.65	91.9912	293.624	2815.59	904.084	291.29	2864.65	1108.92				187.888	2731.63	119.862	233.403	2831.28	54.068
1763	0	-172.339	2739.96	987.22				-166.918	2818.11	562.187	-214.646	2845.18	178.156	-272.513	2946.52	94.6727	293.649	2818.81	904.183	291.514	2867.31	1109.42				187.843	2731.66	119.861	233.431	2831.3	54.0596
1764	0	-173.949	2747.87	987.385				-167.383	2825.62	563.292	-215.144	2855.69	179.568	-273.805	2958.06	97.1988	293.694	2821.98	904.314	291.702	2869.94	1109.99				187.807	2731.75	119.849	233.403	2831.28	54.0697
1765	0	-175.624	2755.93	987.506				-167.854	2833.13	564.538	-215.538	2866.78	181.006	-274.769	2968.84	99.4306	293.788	2825.12	904.518	291.921	2872.71	1110.6				187.775	2731.84	119.863	233.406	2831.27	54.0754
1766	0	-177.349	2764.08	987.579				-168.512	2841.32	565.996	-216.014	2879.23	182.787	-275.931	2980.26	101.968	293.72	2828.14	904.741	292.072	2875.5	1111.33				187.786	2731.9	119.856	233.407	2831.27	54.0755
1767	0	-179.108	2772.3	987.601				-169.037	2848.75	567.12	-216.6	2890.27	184.392	-277.291	2993.32	105.27	293.867	2831.11	904.979	292.215	2878.5	1112.13				187.754	2731.98	119.87	233.435	2831.24	54.0942
1768	0	-180.888	2780.55	987.569				-169.305	2855.82	568.152	-216.712	2900.71	185.572	-277.599	3002.62	106.594	293.831	2833.96	905.215	292.404	2881.61	1112.95				187.724	2732.07	119.859	233.436	2831.26	54.1033
1769	0	-182.673	2788.79	987.48				-168.881	2860.75	567.786	-216.749	2910.85	186.619	-277.937	3012.64	108.342	293.85	2836.7	905.511	292.775	2880.04	1112.37				187.68	2732.1	119.807	233.458	2831.27	54.0674
1770	0	-184.448	2796.98	987.332				-169.366	2868.39	568.615	-216.826	2920.79	187.593	-278.351	3023.71	110.423	293.955	2839.38	905.744	293.063	2881.63	1112.71				187.646	2732.18	119.819	233.462	2831.29	54.058
1771	0	-186.199	2805.08	987.122				-169.73	2875.85	569.455	-216.893	2930.81	188.585	-278.688	3035.12	112.569	294.085	2842.04	905.934	293.322	2883.96	1113.1				187.613	2732.28	119.809	233.464	2831.29	54.0241
1772	0	-187.912	2813.05	986.847				-169.85	2882.34	569.972	-217.071	2940.79	189.475	-278.81	3046.07	114.439	294.213	2844.65	906.116	293.577	2886.34	1113.46				187.58	2732.36	119.823	233.514	2831.36	53.9117
1773	0	-189.573	2820.85	986.505				-169.889	2888.89	570.496	-217.347	2950.86	190.422	-278.775	3057.06	116.2	294.372	2847.26	906.293	293.818	2888.4	1113.74				187.593	2732.42	119.838	233.521	2831.28	53.913
1774	0	-191.167	2828.46	986.093				-169.848	2895.55	570.831	-217.667	2961.02	191.39	-278.638	3068.22	117.882	294.61	2849.85	906.498	294.113	2890.4	1113.9				187.501	2732.48	119.862	233.573	2831.3	53.9314
1775	0	-192.683	2835.82	985.611				-169.648	2901.78	571.05	-218.046	2971.06	192.337	-278.159	3078.43	119.106	294.748	2852.36	906.658	294.337	2892.32	1113.98				187.454	2732.51	119.86	233.578	2831.3	53.8376
1776	0	-194.109	2842.91	985.055				-169.449	2908.11	571.038	-218.389	2980.84	193.141	-277.638	3088.5	120.247	294.872	2854.91	906.786	294.591	2894.16	1113.95				187.408	2732.54	119.859	233.624	2830.97	53.6608
1777	0	-195.432	2849.69	984.424				-169.142	2914.04	570.885	-218.599	2990.29	193.825	-277.008	3098.48	121.228	295.034	2857.41	906.942	294.768	2896.08	1113.81				187.369	2732.63	119.926	233.653	2831.26	53.6796
1778	0	-196.642	2856.13	983.718				-168.795	2919.95	570.615	-218.675	2999.18	194.277	-276.136	3108.11	121.909	295.221	2860.01	907.109	294.898	2898.02	1113.52				187.28	2732.7	119.926	233.687	2831.28	53.6373
1779	0	-197.73	2862.21	982.934				-168.42	2925.82	570.261	-218.593	3007.67	194.525	-275.167	3117.05	122.222	295.249	2862.54	907.238	294.929	2899.87	1113.23				187.253	2732.83	120.029	233.738	2831.29	53.5438
1780	0	-198.688	2867.89	982.072				-168.068	2931.6	569.86	-218.328	3015.67	194.568	-274.209	3126.26	122.518	295.216	2865.09	907.258	294.843	2902.11	1112.95				187.235	2732.97	120.108	233.76	2831.24	53.4598
1781	0	-199.508	2873.16	981.131				-167.581	2936.96	569.155	-217.927	3023.04	194.702	-273.764	3137.16	123.581	295.193	2867.69	907.202	294.75	2903.94	1112.52				187.156	2733.09	120.148	233.817	2831.27	53.3743
1782	0	-200.185	2878	980.112				-167.483	2943.39	568.88	-217.436	3031.16	194.162	-272.289	3144.73	122.771	295.279	2870.39	907.222	294.522	2905.89	1112.15				187.072	2733.2	120.24	233.815	2831.26	53.3329
1783	0	-200.714	2882.38	979.013				-166.646	2947.53	567.54	-216.878	3038.04	194.219	-270.849	3152.57	122.074	295.235	2873.08	907.235	294.162	2908	1111.76				187.062	2733.39	120.335	233.874	2831.09	53.1901
1784	0	-201.093	2886.31	977.836				-166.093	2952.39	566.473	-215.894	3045.11	193.129	-268.384	3157.2	119.617	295.164	2875.8	907.196	293.745	2910.21	1111.49				186.995	2733.57	120.419	233.913	2831.25	53.1126
1785	0	-201.319	2889.76	976.581				-165.782	2958.06	565.764	-214.812	3049.84	191.849	-266.176	3162.6	117.533	294.926	2878.59	907.116	293.253	2912.4	1111.18				186.916	2733.68	120.479	233.939	2831.35	53.144
1786	0	-201.395	2892.74	975.249				-164.786	2961.79	563.987	-213.349	3053.64	190.119	-264.234	3169.26	116	294.669	2881.43	907.053	292.656	2914.7	1110.89				186.788	2733.83	120.567	233.988	2831.33	53.1062
1787	0	-201.321	2895.25	973.841				-164.124	2966.34	562.5	-211.743	3057.09	188.174	-261.804	3174.73	113.774	294.321	2884.34	906.929	292.025	2917.25	1110.61				186.692	2733.9	120.616	233.975	2831.28	52.9935
1788	0	-201.102	2897.29	972.36				-163.264	2970.3	560.869	-209.45	3055.26	184.696	-259.106	3179.26	111.08	293.701	2887.24	906.861	291.32	2919.76	1110.3				186.67	2734.03	120.72	234.042	2831.36	52.9284
1789	0	-200.745	2898.88	970.807				-162.372	2974.1	559.12	-206.357	3054.68	181.044	-256.303	3184.25	108.488	292.805	2890.19	906.794	290.575	2922.01	1109.96				186.602	2734.2	120.848	234.068	2831.4	52.9189
1790	0	-200.258	2900.03	969.186				-161.402	2977.57	557.064	-204.315	3057.33	178.605	-253.875	3190.47	106.503	292.01	2893.13	906.589	289.769	2924.61	1109.53				186.465	2734.29	120.948	234.096	2831.46	52.8544
1791	0	-199.652	2900.77	967.499				-160.383	2980.89	554.997	-202.912	3062.52	177.261	-250.989	3195.86	104.033	292.294	2896.2	906.231	288.811	2927.23	1109.17				186.392	2734.46	121.051	234.153	2831.44	52.8406
1792	0	-198.939	2901.13	965.75				-159.279	2983.73	552.771	-200.453	3065.14	174.542	-247.525	3199.65	100.766	291.634	2899.19	906.059	287.829	2929.91	1108.67				186.324	2734.63	121.207	234.153	2831.48	52.8112
1793	0	-198.136	2901.14	963.943				-158.12	2986.36	550.348	-197.559	3066.87	171.499	-243.779	3202.53	97.0672	290.962	2902.23	905.869	286.71	2932.82	1108.35				186.243	2734.75	121.298	234.157	2831.48	52.7668
1794	0	-197.259	2900.85	962.082				-156.847	2988.63	547.814	-196.048	3070.02	169.235	-239.683	3204.77	93.1317	290.162	2905.22	905.699	285.545	2935.78	1107.84				186.158	2734.86	121.412	234.155	2831.45	52.7086
1795	0	-196.331	2900.3	960.173				-155.729	2991.05	545.26	-193.567	3072.33	166.598	-235.459	3206.38	89.4892	289.279	2908.28	905.477	284.33	2938.67	1107.43				186.076	2734.97	121.578	234.181	2831.41	52.6822
1796	0	-195.374	2899.56	958.22				-154.42	2992.78	542.554	-190.392	3072.89	163.213	-231.209	3207.49	85.4767	288.3	2911.29	905.285	283.036	2941.65	1107.03				185.994	2735.08	121.72	234.207	2831.46	52.6228
1797	0	-194.414	2898.68	956.232				-153.12	2994.52	540.057	-196.893	3094.75	170.03	-226.824	3208.34	81.1881	287.204	2914.33	905.035	281.656	2945.04	1106.67				185.919	2735.26	121.871	234.27	2831.45	52.5677
1798	0	-193.481	2897.75	954.212				-151.86	2996.14	537.057	-194.032	3095.56	166.838	-222.464	3207.25	77.4209	286.066	2917.34	904.76	280.152	2948.39	1106.33				185.836	2735.38	122.038	234.298	2831.51	52.5308
1799	0	-192.608	2896.85	952.17				-150.398	2997.25	534.159	-191.123	3096.08	163.681	-217.968	3206.68	72.7503	284.797	2920.41	904.418	278.626	2951.75	1105.92				185.695	2735.47	122.16	234.328	2831.49	52.4764
1800	0	-191.829	2896.06	950.113				-148.743	2997.47	531.306	-188.12	3096.08	160.393	-213.51	3205.54	67.8482	283.473	2923.49	904.149	276.998	2955.12	1105.59				185.605	2735.58	122.379	234.355	2831.54	52.4627
1801	0	-191.184	2895.49	948.049				-148.428	3001.13	529.749	-184.851	3095.22	156.749	-208.853	3203.86	62.704	282.13	2926.63	903.76	275.259	2958.99	1105.17				185.477	2735.72	122.571	234.372	2831.55	52.4127
1802	0	-190.715	2895.24	945.988				-147.216	3002.42	526.768	-181.521	3093.78	153.136	-205.103	3204.55	58.809	280.682	2929.77	903.365	273.528	2962.72	1104.78				185.39	2735.83	122.788	234.432	2831.62	52.3549
1803	0	-190.467	2895.43	943.938				-145.992	3003.05	523.65	-177.462	3091.52	150.156	-201.416	3196.94	58.7276	279.07	2932.91	902.939	271.715	2966.04	1104.2				185.314	2735.99	123.071	234.455	2831.59	52.3176
1804	0	-190.489	2896.19	941.911				-144.834	3004.36	521.061	-173.286	3088.62	146.924	-199.605	3196.35	59.3451	277.531	2936.17	902.485	269.76	2969.92	1103.62				185.2	2736.18	123.398	234.472	2831.4	52.2171
1805	0	-190.836	2897.65	939.917				-143.109	3004.45	517.388	-170.548	3086.13	143.674	-198.261	3195.71	60.0453	275.739	2939.39	901.973	267.712	2973.83	1102.98				185.338	2736.5	123.846	234.52	2831.75	52.2321
1806	0	-191.62	2900.16	937.962				-141.747	3004.36	514.52	-168.449	3084.58	141.231	-197.129	3194.67	60.5015	273.173	2942.71	901.624	265.565	2977.73	1102.35				185.296	2736.72	124.133	234.583	2831.82	52.1934
1807	0	-192.644	2903.08	936.093				-141.32	3004.99	512.079	-162.524	3075.86	134.858	-196.458	3193.56	60.6066	271.553	2946.13	900.979	263.427	2981.58	1101.56				185.2	2736.89	124.392	234.594	2831.61	52.1034
1808	0	-194.38	2907.64	934.246				-141.146	3005.2	509.423	-158.305	3066.32	129.426	-196.18	3193.59	61.1052	270.555	2949.51	900.13	261.26	2985.69	1100.81				185.052	2737.12	124.64	234.597	2831.79	52.1061
1809	0	-196.405	2913.03	932.57				-141.186	3005.76	507.431	-155.319	3061.55	125.688	-195.888	3193.34	61.316	268.424	2953.03	899.739	258.95	2989.66	1100.05				184.93	2737.32	124.965	234.627	2831.8	52.0961
1810	0	-198.809	2918.83	930.954				-141.9	3008.18	506.243	-154.244	3060.78	123.925	-195.624	3193.06	61.3138	266.315	2956.47	899.149	256.584	2993.9	1099.35				184.775	2737.53	125.347	234.654	2831.86	52.0819
1811	0	-201.27	2924.16	929.589				-142.6	3011.01	505.229	-154.431	3063.37	123.667	-195.483	3192.87	61.3163	264.206	2960.04	898.528	254.077	2998.13	1098.54				184.615	2737.75	125.737	234.654	2831.86	52.0647
1812	0	-203.8	2929.35	928.394				-142.835	3012.67	503.747	-154.801	3065.62	123.465	-195.34	3192.69	61.2988	262.022	2963.68	897.874	251.548	3002.25	1097.83				184.53	2737.99	126.16	234.643	2831.69	52.0056
1813	0	-206.237	2934.27	927.473				-143.146	3014.52	502.858	-155.487	3073.24	127.524	-195.182	3192.66	61.3447	258.917	2967.27	897.226	248.84	3006.6	1097.2				183.942	2737.92	126.574	234.638	2831.69	52.0194
1814	0	-208.737	2938.73	926.774				-143.778	3017.39	502.118	-156.872	3084.9	128.37	-195.004	3192.58	61.4523	257.018	2970.96	896.507	246.04	3010.92	1096.49				184.221	2738.66	127.129	234.678	2831.96	52.0757
1815	0	-211.116	2942.62	926.391				-144.785	3021.14	501.86	-156.809	3086.95	128.515	-194.829	3192.73	61.6229	254.957	2974.66	895.591	243.19	3015.38	1095.87				183.765	2738.88	127.913	234.626	2831.95	52.1206
1816	0	-213.389	2945.77	926.143				-145.23	3022.75	500.82	-156.393	3088.08	128.213	-194.754	3192.67	61.6613	252.353	2978.37	894.693	240.241	3019.86	1095.38				182.792	2738.93	128.541	234.575	2831.95	52.2269
1817	0	-215.904	2949.44	926.037				-146.474	3025.38	501.025	-155.865	3088.29	127.656	-194.703	3192.65	61.677	249.649	2982.05	893.754	237.218	3024.54	1094.92				182.212	2739.43	129.442	234.532	2831.97	52.3293
1818	0	-218.305	2952.67	926.196				-147.337	3026.21	500.121	-155.488	3088.26	127.073	-194.65	3192.64	61.7005	246.792	2985.66	892.866	234.118	3029.49	1094.62				182.08	2740.16	130.647	234.459	2831.93	52.4174
1819	0	-220.929	2956.25	926.316				-149.042	3028	500.451	-155.387	3088.3	126.688	-194.649	3192.64	61.7014	243.939	2989.26	892.078	231.004	3034.31	1094.32				181.495	2741.05	131.914	234.426	2831.91	52.5227
1820	0	-223.643	2959.99	926.566				-150.751	3029.32	500.52	-155.546	3088.64	126.519	-194.683	3192.56	61.6653	240.984	2992.78	891.489	227.89	3039.12	1094.18				182.291	2742.36	135.299	234.322	2831.87	52.6679
1821	0	-226.404	2963.69	927.052				-152.469	3030.47	500.738	-155.872	3088.96	126.323	-194.705	3192.64	61.672	238.006	2996.24	891.071	224.759	3043.85	1094.05				182.145	2743.79	137.575	234.252	2831.77	52.9076
1822	0	-229.211	2967.29	927.526				-153.964	3031.08	500.408	-156.066	3088.88	126.012	-194.755	3192.66	61.6236	234.95	2999.52	890.947	221.708	3048.46	1094.01				181.759	2745.2	140.074	234.136	2832.13	53.4651
1823	0	-231.875	2970.69	927.967				-156.141	3033.23	500.943	-156.356	3088.78	125.836	-194.824	3192.49	61.5487	231.917	3002.74	890.931	218.662	3053.07	1094.09				181.276	2747.01	142.932	234.05	2831.95	53.8586
1824	0	-234.582	2974.07	928.484				-157.818	3034.63	501.069	-156.76	3088.97	125.766	-194.845	3192.54	61.5183	228.964	3005.93	891.03	215.697	3057.57	1094.2				180.94	2749.22	146.055	233.874	2832.77	55.0309
1825	0	-237.313	2977.74	928.968				-159.132	3035.39	500.776	-157.058	3089.19	125.755	-194.877	3192.48	61.49	226.088	3009.14	891.257	212.837	3061.93	1094.35				180.699	2751.76	149.806	233.795	2834.47	56.4236
1826	0	-240.15	2981.49	929.539				-160.547	3037.14	500.78	-157.225	3089.47	125.755	-194.878	3192.47	61.4847	223.339	3012.43	891.598	210.037	3065.96	1094.45				180.475	2754.61	153.729	233.7	2836.01	58.1974
1827	0	-242.71	2984.74	929.812				-161.831	3038.56	500.545	-157.277	3089.63	125.611	-194.878	3192.47	61.4861	220.67	3015.72	892.055	207.246	3069.78	1094.46				180.761	2758.2	158.029	233.555	2836.21	59.3649
1828	0	-245.313	2988.17	929.993				-163.025	3039.97	500.488	-154.876	3083.71	122.769	-194.843	3192.54	61.5426	218.111	3019.05	892.458	204.486	3073.52	1094.4				180.786	2762.24	162.491	233.332	2836.29	60.3623
1829	0	-247.878	2991.63	930.07				-164.274	3041.32	500.375	-155.015	3083.94	122.448	-194.789	3192.56	61.5519	215.659	3022.46	892.701	201.725	3078.69	1094.54				182.448	2767.27	168.386	233.091	2836.7	61.7026
1830	0	-250.615	2995.74	929.987				-165.555	3042.58	500.272	-156.265	3087.28	123.779	-194.789	3192.56	61.5504	213.405	3025.97	892.834	199.112	3081.24	1094.17				182.138	2772.37	173.585	232.779	2837.43	63.5845
1831	0	-251.902	2997.46	929.822				-167.044	3044.17	500.23	-157.424	3090.33	125.002	-194.789	3192.55	61.5495	211.418	3029.48	892.935	196.547	3084.1	1093.86				180.96	2777.8	179.008	232.454	2838.42	65.9144
1832	0	-253.137	2998.92	929.648				-168.482	3045.51	500.179	-158.018	3091.87	125.469	-194.789	3192.55	61.5494	209.58	3032.98	892.911	194.207	3087.26	1093.65				178.997	2783.64	184.481	231.945	2839.63	68.879
1833	0	-254.35	3000.28	929.493				-169.898	3046.75	500.147	-158.117	3091.81	125.239	-194.789	3192.56	61.4979	207.935	3036.43	892.768	191.851	3090.23	1093.37				178.027	2790.43	190.353	231.42	2841.26	72.4767
1834	0	-255.524	3001.35	929.121				-171.273	3047.69	499.899	-158.021	3091.25	124.735	-194.801	3192.46	61.4405	206.442	3039.8	892.605	189.744	3093.15	1093.03				176.841	2797.78	196.363	230.581	2843.2	76.276
1835	0	-256.743	3002.47	928.781				-172.695	3048.69	499.681	-157.935	3090.69	124.254	-194.85	3192.46	61.4424	205.057	3043.11	892.405	187.743	3095.87	1092.61				175.623	2805.68	202.469	229.836	2845.44	81.0656
1836	0	-257.883	3003.48	928.489				-174.037	3049.58	499.513	-156.582	3086.87	122.297	-194.844	3192.56	61.4697	203.775	3046.32	892.148	185.944	3098.44	1092.1				174.479	2814.24	208.851	228.822	2848.25	86.2641
1837	0	-258.973	3004.42	928.186				-175.329	3050.4	499.333	-155.688	3084.25	120.849	-194.854	3192.48	61.3918	202.489	3049.38	892.047	184.248	3100.97	1091.45				172.909	2823.2	214.832	227.456	2851.65	92.1199
1838	0	-260.622	3007.06	928.215				-176.574	3051.09	499.131	-155.611	3083.63	120.423	-194.843	3192.55	61.4346	201.441	3052.34	891.835	182.705	3103.46	1090.77				171.918	2832.29	221.882	226.062	2856.43	98.802
1839	0	-262.154	3009.49	928.184				-177.701	3051.57	498.869	-156.012	3084.15	120.641	-194.856	3192.47	61.3904	200.527	3055.2	891.59	181.285	3105.95	1090.1				169.957	2841.23	227.084	224.411	2862.36	105.802
1840	0	-263.644	3011.8	928.092				-178.785	3051.92	498.546	-155.493	3082.57	119.84	-194.895	3192.55	61.38	199.667	3058.06	891.34	179.869	3108.53	1089.38				167.19	2850.21	232.121	222.984	2869.73	111.944
1841	0	-265.19	3014.18	928.153				-179.926	3052.36	498.376	-155.346	3081.78	119.25	-194.942	3192.4	61.3053	198.906	3060.86	891.153	178.55	3111.1	1088.72				165.276	2858.19	237.403	221.713	2879.54	115.577
1842	0	-266.725	3017.04	928.355				-181.056	3053.26	498.347	-155.198	3081.18	118.886	-194.963	3192.45	61.3235	198.107	3062.11	891.091	177.356	3113.79	1088.09				163.404	2866.97	241.167	219.761	2889.49	118.84
1843	0	-268.374	3019.65	928.429				-182.055	3053.78	498.25	-155.382	3080.89	118.963	-194.954	3192.48	61.3123	197.467	3066.55	891.6	176.163	3116.56	1087.53				161.996	2877.48	242.726	217.358	2900.77	120.819
1844	0	-269.843	3021.74	928.23				-182.819	3054.08	498.137	-155.53	3080.92	118.945	-194.993	3192.41	61.2797	196.773	3069.86	892.502	175.041	3119.34	1087.04				160.439	2888.87	242.699	215.226	2913.79	120.701
1845	0	-271.162	3023.97	928.24				-183.662	3054.9	498.222	-155.772	3081.25	119.005	-195.009	3192.47	61.2744	196.203	3072.33	893.704	174.043	3122.12	1086.63				159.728	2901.3	241.741	213.49	2928.34	119.527
1846	0	-272.387	3025.82	928.191				-184.142	3055.1	498.027	-155.896	3081.37	119.05	-195.006	3192.48	61.3085	195.586	3074.71	894.774	173.117	3124.93	1086.28				159.511	2914.24	239.686	211.597	2943.3	117.172
1847	0	-273.318	3030.43	928.629				-184.831	3056.2	498.194	-156.07	3081.57	119.114	-195.014	3192.49	61.2892	193.53	3072.19	894.822	172.316	3127.76	1085.99				159.529	2927.65	236.913	210.264	2959.96	113.94
1848	0	-273.835	3034.28	928.794				-185.106	3056.54	498.089	-156.107	3081.61	119.149	-195.023	3192.47	61.3	192.763	3073.43	895.672	171.635	3130.55	1085.68				160.434	2941.87	233.184	209.326	2977.67	110.152
1849	0	-274.562	3038.85	929.363				-185.591	3057.6	498.387	-156.281	3081.76	119.251	-195.023	3192.46	61.2993	192.368	3076.86	896.939	171.049	3133.17	1085.6				160.123	2956.5	227.979	209.282	2996.78	106.131
1850	0	-275.115	3043.35	929.629				-185.902	3058.58	498.383	-156.263	3081.53	119.247	-195.051	3192.39	61.2687	191.899	3079.44	897.963	170.919	3135.97	1085.18				161.328	2971.94	222.798	209.635	3016.56	101.774
1851	0	-275.445	3047.38	929.854				-185.99	3059.11	498.336	-156.116	3081.33	119.102	-195.018	3192.47	61.3022	191.438	3081.72	898.882	170.668	3138.37	1084.93				162.965	2987.83	217.263	210.768	3037.4	97.6667
1852	0	-276.045	3052.3	930.335				-186.349	3060.52	498.547	-156.133	3081.23	119.085	-195.027	3192.06	61.0385	191.059	3083.78	899.71	170.533	3140.66	1084.99				165.056	3004.23	211.274	212.759	3058.91	93.5654
1853	0	-276.586	3054.54	930.506				-186.414	3061.46	498.685	-156.209	3081.53	119.149	-195.055	3192	61.0125	190.764	3085.54	900.364	170.003	3142.34	1084.88				168.427	3021.17	205.236	214.886	3080.3	89.2593
1854	0	-277.002	3055.88	930.54				-186.329	3062.16	498.614	-156.576	3082.15	119.6	-195.031	3192	60.995	190.59	3087.42	901.057	170.024	3144.34	1084.6				173.086	3038.81	199.104	217.807	3102.19	85.3774
1855	0	-277.317	3057.24	930.479				-186.224	3063.03	498.436	-157.76	3084.93	120.855	-195.014	3192.44	61.2915	190.665	3089.55	901.747	170.231	3146.27	1084.29				176.253	3056.21	192.773	221.431	3124.56	81.9001
1856	0	-277.395	3058.77	930.397				-186.26	3064.53	498.784	-159.452	3089.44	123.028	-195.007	3192.04	61.0681	190.847	3091.58	902.309	170.565	3148.18	1084.01				180.02	3073.83	186.531	225.48	3146.77	78.7657
1857	0	-277.309	3060.7	930.372				-186.172	3065.81	498.875	-160.461	3092.34	124.381	-195.007	3192.44	61.3491	191.302	3093.69	902.8	171.049	3150.12	1083.67				183.981	3091.55	180.563	230.002	3169.08	76.1783
1858	0	-277.2	3063.16	930.387				-185.948	3067.07	498.951	-160.618	3092.9	124.624	-194.959	3192.5	61.3718	191.907	3095.98	903.347	171.621	3152.04	1083.33				188.25	3109.07	175.301	234.866	3191.43	74.2615
1859	0	-276.935	3065.61	930.479				-185.632	3068.2	498.991	-160.327	3092.25	124.375	-194.952	3192.49	61.3697	192.687	3098.28	903.808	172.239	3154.14	1083				192.924	3126.51	170.582	239.886	3213.32	72.9257
1860	0	-276.486	3067.99	930.492				-185.261	3069.38	499.046	-159.85	3091.33	123.998	-194.956	3192.46	61.411	193.665	3100.75	904.246	172.932	3156.34	1082.66				197.941	3143.66	166.281	245.062	3235.04	72.2626
1861	0	-275.976	3070.69	930.581				-184.833	3070.56	499.016	-159.524	3090.7	123.756	-194.957	3192.46	61.4111	194.791	3105.68	905.269	173.772	3158.75	1082.25				202.997	3160.47	162.405	250.166	3255.78	72.2468
1862	0	-275.264	3073.31	930.695				-184.371	3071.75	499.13	-159.364	3090.6	123.741	-194.921	3192.55	61.4512	196.019	3107.8	905.54	174.637	3161.24	1081.89				208.571	3176.81	159.105	255.138	3276.01	72.6581
1863	0	-274.274	3075.67	930.856				-183.872	3073.09	499.341	-159.267	3090.72	123.829	-194.953	3192.37	61.3982	197.155	3110.04	905.703	175.562	3163.95	1081.44				213.744	3192.5	156.396	260.066	3295.12	73.4706
1864	0	-273.262	3078.19	930.991				-183.236	3074.38	499.52	-159.102	3090.79	123.929	-194.914	3192.11	61.2115	198.348	3112.61	905.741	176.584	3166.85	1081.01				218.693	3207.28	154.076	264.622	3313.16	74.9114
1865	0	-272.215	3081.01	931.228				-182.473	3075.59	499.622	-158.878	3090.69	123.958	-194.926	3192.39	61.4049	199.717	3115.46	905.628	177.604	3169.92	1080.6				223.506	3221.26	152.235	268.93	3330.18	76.4092
1866	0	-270.964	3083.68	931.456				-181.607	3076.77	499.719	-158.678	3090.69	124.064	-194.887	3192.25	61.2788	201.163	3118.59	905.422	178.692	3173.24	1080.2				227.785	3234.09	150.804	272.731	3345.04	78.27
1867	0	-269.495	3085.9	931.708				-180.669	3078	499.939	-158.47	3090.62	124.177	-194.846	3192.44	61.46	203.542	3122.61	905.165	179.903	3176.84	1079.79				231.532	3245.65	149.46	276.215	3359.47	79.9652
1868	0	-267.912	3088.05	931.949				-179.729	3079.42	500.133	-158.188	3090.57	124.3	-194.87	3192.44	61.4824	205.183	3126.4	904.507	181.132	3180.69	1079.46				235.102	3256.11	148.329	279.004	3371.55	81.3619
1869	0	-266.308	3090.34	932.245				-178.735	3080.98	500.367	-157.966	3090.63	124.438	-194.851	3192.45	61.4944	206.542	3130.47	903.702	182.464	3184.75	1079.2				237.514	3265.15	146.788	281.23	3381.79	82.1645
1870	0	-264.351	3092.18	932.518				-177.304	3081.58	500.395	-157.725	3090.69	124.611	-194.842	3192.54	61.5461	207.128	3131.72	902.033	184.061	3189.11	1078.98				239.591	3272.78	145.447	282.739	3391.05	82.7099
1871	0	-262.464	3094.27	932.825				-176.307	3083.64	500.93	-157.463	3090.69	124.764	-194.821	3192.47	61.5394	208.915	3136.31	901.121	185.677	3193.72	1078.85				241.646	3279.2	144.075	283.587	3398.55	82.4657
1872	0	-260.448	3096.49	933.184				-174.667	3084.26	501.044	-157.128	3090.62	124.919	-194.841	3192.53	61.5645	210.798	3141.37	900.096	187.324	3198.44	1078.72				241.778	3284.03	142.356	283.656	3404.53	81.5657
1873	0	-258.255	3098.41	933.546				-173.505	3086.53	501.512	-156.767	3090.4	124.976	-194.822	3192.46	61.5382	212.192	3145.02	898.446	189.107	3203.34	1078.61				242.08	3287.65	140.233	282.977	3408.63	79.8051
1874	0	-255.806	3100.23	933.883				-171.973	3087.94	501.755	-156.369	3090.09	124.985	-194.841	3192.53	61.5644	213.755	3148.22	897.162	191.235	3208.52	1078.53				241.758	3289.87	138.476	281.95	3410.73	77.6281
1875	0	-253.209	3102.14	934.225				-170.495	3089.73	502.155	-156.115	3090.18	125.279	-194.84	3192.54	61.5706	215.562	3152.22	896.014	193.205	3213.77	1078.47				240.899	3291.05	136.888	280.665	3411.42	74.6175
1876	0	-250.476	3104.25	934.586				-168.667	3090.97	502.379	-156	3090.63	125.607	-194.842	3192.55	61.6011	217.518	3156.38	895.079	195.533	3219.21	1078.41				239.398	3291.13	134.571	279.08	3412.64	71.9617
1877	0	-247.591	3106.43	934.97				-166.816	3092.43	502.735	-155.946	3091.2	126.114	-194.822	3192.46	61.5379	219.715	3161.39	894.471	197.787	3224.69	1078.38				238.318	3292.06	133.329	277.612	3414.05	69.278
1878	0	-244.444	3108.47	935.434				-164.916	3094.35	503.192	-155.479	3091.07	126.297	-194.825	3192.45	61.5627	222.131	3166.46	894.027	200.329	3230.27	1078.34				238.664	3294.94	132.512	276.643	3415.31	66.7387
1879	0	-239.293	3105.39	935.141				-162.567	3095.32	503.458	-154.945	3090.59	126.309	-194.823	3192.45	61.586	224.705	3171.27	893.773	202.97	3235.88	1078.41				239.392	3297.54	132.102	276.476	3413.8	63.7029
1880	0	-235.893	3107.06	935.628				-160.6	3097.86	504.048	-151.844	3083.81	123.66	-194.823	3192.45	61.5865	227.337	3176.25	893.735	205.636	3241.44	1078.52				239.199	3298.26	131.968	276.556	3412.85	62.4345
1881	0	-232.939	3110.38	936.202				-158.511	3099.97	504.799	-151.783	3078.35	123.198	-194.771	3192.45	61.6414	230.075	3181.54	893.894	208.446	3246.88	1078.7				239.355	3298.58	131.973	276.795	3413.86	62.1747
1882	0	-229.658	3113.24	936.713				-156.304	3101.82	505.081	-151.364	3078.09	123.283	-194.77	3192.45	61.6435	232.796	3186.93	894.436	211.315	3252.23	1078.99				239.73	3299.11	132.128	276.524	3416.6	63.1764
1883	0	-226.284	3115.93	937.181				-154.013	3103.34	505.068	-150.983	3078.87	123.994	-194.737	3192.53	61.7302	235.577	3192.28	895.12	214.22	3257.41	1079.3				240.307	3300.43	132.051	276.425	3417.03	62.9015
1884	0	-222.909	3118.73	937.536				-151.904	3105.17	505.377	-150.79	3079.66	124.526	-194.717	3192.46	61.7049	238.412	3197.85	896.015	217.258	3262.44	1079.69				240.863	3301.4	132.017	276.555	3417.01	62.2934
1885	0	-219.267	3121.38	937.857				-149.653	3106.69	505.624	-150.504	3080.1	125.038	-194.718	3192.45	61.6973	241.333	3203.44	897.031	220.706	3267.63	1079.95				241.955	3302.01	132.085	276.693	3416.95	61.6819
1886	0	-215.76	3124.32	938.124				-147.744	3109.1	506.165	-149.553	3077.64	126.346	-194.683	3192.52	61.7554	244.296	3208.86	898.064	223.777	3272.42	1080.39				240.685	3302.4	131.328	276.747	3417.09	61.4179
1887	0	-212.054	3127.09	938.268				-145.816	3111.52	506.965	-149.28	3077.9	126.657	-194.683	3192.54	61.7922	247.37	3214.33	899.052	227.239	3277.21	1080.71				240.225	3303.24	130.699	276.716	3417.12	61.0902
1888	0	-208.275	3129.81	938.361				-143.646	3113.67	507.411	-148.389	3076.34	126.184	-194.631	3192.54	61.7951	250.53	3219.81	900.064	230.561	3281.75	1081.03				240.417	3303.8	130.483	276.783	3417.35	60.9162
1889	0	-204.799	3133.5	938.525				-141.427	3115.81	507.84	-148.342	3077.22	126.845	-194.597	3192.62	61.8818	253.883	3225.05	900.854	233.985	3286.22	1081.29				240.57	3304.13	130.373	276.81	3417.49	60.7598
1890	0	-200.501	3135.33	938.534				-139.118	3117.83	508.159	-148.304	3079	128.197	-194.576	3192.54	61.8777	257.381	3229.18	901.355	237.18	3290.48	1081.51				240.917	3304.7	130.279	276.805	3417.67	60.5853
1891	0	-196.947	3138.93	938.716				-136.859	3120.11	508.526	-147.745	3079.54	128.563	-194.527	3192.53	61.9057	261.031	3235.81	902.152	240.312	3294.72	1081.8				241.507	3305.35	130.189	276.843	3418	60.5089
1892	0	-194.356	3145.16	939.292				-134.645	3122.3	508.926	-147.268	3079.66	128.897	-194.421	3192.54	61.9674	264.627	3241.24	902.571	243.555	3299.2	1082.16				241.808	3305.93	130.087	276.831	3417.98	60.2657
1893	0	-190.976	3149.35	939.645				-132.443	3124.58	509.347	-146.845	3079.86	129.404	-194.348	3192.46	61.9613	268.194	3246.51	902.803	246.712	3303.77	1082.39				241.961	3306.46	129.988	276.809	3418.02	60.0545
1894	0	-186.916	3151.84	939.86				-130.348	3126.94	509.828	-146.475	3080.78	130.194	-194.265	3192.53	62.0787	271.515	3251.7	902.914	249.831	3308.6	1082.77				242.059	3306.99	129.922	276.808	3418.19	59.9334
1895	0	-183.021	3154.44	940.055				-128.272	3129.21	510.351	-146.048	3081.86	130.882	-194.172	3192.38	62.0997	274.781	3256.77	902.957	252.888	3313.63	1083.28				242.057	3307.51	129.765	276.785	3418.28	59.8744
1896	0	-179.344	3157.53	940.403				-126.417	3131.74	511.01	-145.349	3081.35	131.124	-194.069	3192.35	62.1163	277.903	3261.66	902.892	255.978	3318.91	1083.84				242.087	3308	129.625	276.784	3418.44	59.7514
1897	0	-175.744	3160.51	940.903				-124.442	3134.08	511.581	-144.937	3082.01	131.918	-194.049	3192.27	62.1398	280.781	3266.47	902.761	258.914	3324.39	1084.47				242.111	3308.45	129.471	276.788	3418.47	59.6138
1898	0	-171.169	3160.7	941.081				-122.722	3136.69	512.428	-144.466	3082.93	133.048	-194.069	3192.11	62.1795	283.537	3271.13	902.562	261.791	3330.06	1085.12				242.122	3308.83	129.417	276.811	3418.54	59.5502
1899	0	-167.522	3162.7	941.732				-121.119	3139.36	513.348	-143.752	3083.66	133.906	-194.156	3191.77	62.1692	286.162	3275.63	902.213	264.59	3335.87	1085.82				242.173	3309.18	129.34	276.808	3418.7	59.5686
1900	0	-164.239	3165.6	942.731				-119.449	3141.9	514.269	-142.74	3084.61	135.144	-194.247	3191.4	62.196	288.743	3280.13	901.908	267.326	3337.86	1086.09				242.177	3309.52	129.205	276.81	3418.73	59.4853
1901	0	-161.203	3169.06	943.861				-117.871	3144.73	515.367	-141.43	3086.03	136.447	-194.264	3190.95	62.2246	291.119	3284.49	901.608	269.923	3342.11	1086.67				242.152	3309.79	129.04	276.833	3418.79	59.4785
1902	0	-158.017	3172.12	945.181				-116.14	3147.44	516.451	-140.327	3087.69	137.915	-194.211	3190.43	62.2511	293.5	3288.86	901.44	272.437	3346.8	1087.38				242.349	3310.11	129.078	276.81	3418.86	59.4763
1903	0	-154.887	3175.09	946.642				-114.403	3150.24	517.647	-138.559	3088.39	139.438	-194.107	3189.9	62.3307	295.722	3293.05	901.303	274.791	3351.02	1088.14				242.165	3310.37	128.806	276.809	3418.88	59.4659
