# Supplementary material for: A Brake-Based Overground Gait Rehabilitation Device for Altering Propulsion Impulse Symmetry
Source: Sensors (Basel). 2021 Oct 5;21(19):6617. doi: 10.3390/s21196617 (PMC8512803; doi:10.3390/s21196617)
Supplement: Supplementary file 1 [file sensors-21-06617-s001.zip › GPT animations/code and data/Trajectories/BD 01.csv]

Trajectories
100
		BDC013:LTroc			BDC013:LIliac			BDC013:LKnee			BDC013:LAnkle			BDC013:LToe			BDC013:RTroc			BDC013:RIliac			BDC013:RKnee			BDC013:RAnkle			BDC013:RToe
Frame	Sub Frame	X	Y	Z	X	Y	Z	X	Y	Z	X	Y	Z	X	Y	Z	X	Y	Z	X	Y	Z	X	Y	Z	X	Y	Z	X	Y	Z
		mm	mm	mm	mm	mm	mm	mm	mm	mm	mm	mm	mm	mm	mm	mm	mm	mm	mm	mm	mm	mm	mm	mm	mm	mm	mm	mm	mm	mm	mm
205	0	-722.42	-1636.7	957.573	-718.076	-1651.83	1112.99	-665.267	-1702.51	537.875	-619.226	-1749.59	92.7054	-635.485	-1591.79	30.1049	-330.718	-1640	972.12	-332.088	-1688.13	1117.88	-347.692	-1522.8	567.421	-385.009	-1661.56	141.592	-318.522	-1528.45	47.0176
206	0	-722.566	-1628.79	956.71	-718.544	-1643.64	1112.19	-665.323	-1699.48	537.865	-619.063	-1749.33	92.8849	-635.249	-1591.33	29.7594	-330.718	-1640	972.12	-332.627	-1678.78	1118.04	-348.167	-1512.41	567.35	-384.989	-1630.88	134.789	-316.909	-1493.64	46.2539
207	0	-722.726	-1620.88	955.813	-718.845	-1635.16	1111.35	-665.05	-1696.16	537.878	-618.85	-1749.08	93.0505	-635.545	-1591.54	29.8854	-329.4	-1621.98	972.732	-333.077	-1669.32	1118.17	-348.449	-1502.66	566.987	-384.68	-1600.02	128.534	-315.721	-1458.87	45.223
208	0	-722.947	-1613	954.835	-719.21	-1626.76	1110.49	-664.945	-1692.8	537.883	-618.628	-1748.75	93.2556	-635.515	-1591.25	29.8748	-329.589	-1612.65	972.249	-333.411	-1659.7	1118.07	-347.718	-1494.85	566.352	-383.995	-1569	122.889	-314.956	-1424.37	44.8443
209	0	-723.119	-1605.04	953.82	-719.47	-1618.16	1109.51	-664.769	-1689.22	537.839	-618.397	-1748.46	93.5179	-635.57	-1591.19	29.78	-329.589	-1612.65	972.249	-333.65	-1649.88	1117.84	-347.908	-1485.42	565.136	-383.3	-1537.79	117.899	-313.422	-1391.68	46.2734
210	0	-723.355	-1597.1	952.769	-719.782	-1609.66	1108.5	-664.667	-1685.39	537.794	-618.149	-1748.13	93.8219	-635.542	-1591.05	29.6502	-329.589	-1612.65	972.249	-333.924	-1640.09	1117.4	-348.055	-1476.23	563.616	-382.154	-1507.12	113.664	-313.921	-1357.42	46.4792
211	0	-723.618	-1589.09	951.737	-719.984	-1600.95	1107.4	-664.387	-1681.04	537.634	-617.845	-1747.73	94.1377	-635.525	-1590.95	29.5446	-328.983	-1584.04	971.124	-334.149	-1630.11	1116.78	-348.102	-1467.33	561.843	-381.206	-1476.47	110.308	-314.534	-1324.51	47.2677
212	0	-723.852	-1581.03	950.604	-720.174	-1592.32	1106.31	-664.052	-1676.37	537.416	-617.62	-1747.3	94.5085	-635.504	-1590.81	29.4243	-330.578	-1573.87	970.15	-334.228	-1619.92	1116.07	-348.168	-1458.65	559.91	-380.182	-1446.55	107.809	-315.385	-1292.59	49.4128
213	0	-724.103	-1572.92	949.485	-720.414	-1583.83	1105.17	-663.85	-1671.47	537.158	-617.291	-1746.74	94.9095	-635.434	-1590.65	29.2715	-330.425	-1563.75	969.018	-334.523	-1609.86	1115.12	-348.188	-1450.22	557.808	-379.25	-1417.34	106.094	-318.324	-1258.98	51.9174
214	0	-724.231	-1564.56	948.314	-720.644	-1575.35	1104.02	-663.767	-1666.46	536.964	-617.051	-1746.23	95.4507	-635.426	-1590.53	29.1927	-330.274	-1553.63	967.98	-334.474	-1599.28	1114.11	-348.397	-1441.91	555.591	-377.923	-1389.8	105.389	-321.043	-1227.3	55.6469
215	0	-724.352	-1556.21	947.157	-720.701	-1566.52	1102.8	-663.656	-1661.04	536.689	-616.809	-1745.62	95.9645	-635.405	-1590.39	29.0707	-330.829	-1543.23	966.612	-334.305	-1588.53	1113.06	-348.845	-1433.62	553.414	-377.926	-1361.08	104.344	-324.046	-1196.64	60.154
216	0	-724.447	-1547.73	945.999	-720.731	-1557.7	1101.52	-663.537	-1655.5	536.42	-616.542	-1744.97	96.5284	-635.357	-1590.19	28.8926	-330.603	-1532.79	965.464	-334.19	-1577.72	1111.94	-349.27	-1425.32	551.327	-377.037	-1334.77	104.232	-327.177	-1167.58	65.4487
217	0	-724.513	-1539.04	944.774	-720.632	-1548.68	1100.31	-663.301	-1649.62	536.096	-616.335	-1744.36	97.1908	-635.285	-1589.99	28.7533	-330.023	-1522.16	964.119	-333.876	-1566.51	1110.9	-349.606	-1416.81	549.321	-376.058	-1310.38	104.943	-330.45	-1140.12	71.4998
218	0	-724.469	-1530.16	943.571	-720.397	-1539.27	1099.01	-662.941	-1643.52	535.75	-616.127	-1743.65	97.9264	-635.187	-1589.77	28.6046	-330.512	-1511.05	962.607	-333.486	-1555.05	1109.88	-349.902	-1408.13	547.367	-375.34	-1287.31	105.882	-333.795	-1114.44	78.0753
219	0	-724.4	-1521.08	942.306	-720.109	-1529.65	1097.73	-662.612	-1637.34	535.418	-615.886	-1742.94	98.7331	-635.164	-1589.53	28.3869	-330.512	-1511.05	962.607	-333.193	-1543.61	1108.91	-350.227	-1399.23	545.409	-375.036	-1266.05	106.863	-336.42	-1092.3	85.0262
220	0	-724.261	-1511.94	941.031	-719.873	-1520.35	1096.41	-662.324	-1631.08	535.169	-615.652	-1742.08	99.6103	-635.083	-1589.28	28.2292	-329.677	-1488.39	960.132	-332.611	-1531.91	1107.92	-350.466	-1389.89	543.46	-375.271	-1246.72	107.73	-339.149	-1071.58	91.1517
221	0	-724.032	-1502.76	939.711	-719.68	-1511.21	1094.97	-661.996	-1624.58	534.872	-615.505	-1741.15	100.665	-635.022	-1589.03	28.1113	-330.397	-1476.52	958.707	-332.169	-1520.41	1106.85	-350.77	-1379.96	541.693	-376.028	-1229.2	107.767	-341.527	-1053.16	96.0547
222	0	-723.698	-1493.38	938.36	-719.154	-1501.28	1093.6	-661.582	-1617.79	534.554	-615.4	-1740	101.863	-635.015	-1588.69	27.9609	-330.397	-1476.52	958.707	-331.514	-1508.71	1105.82	-351.201	-1369.33	540.169	-377.168	-1213.73	107.14	-343.498	-1037.29	99.4211
223	0	-723.309	-1483.95	937.167	-718.628	-1491.37	1092.28	-661.158	-1610.54	534.245	-615.369	-1738.74	103.203	-635.036	-1588.28	27.8022	-329.127	-1452.85	956.351	-330.778	-1497.08	1104.68	-351.57	-1357.78	538.886	-378.436	-1200.68	106.103	-345.235	-1023.88	101.032
224	0	-722.9	-1474.48	936.11	-718.204	-1481.8	1091.09	-660.711	-1602.94	533.977	-615.361	-1737.35	104.765	-635.07	-1587.88	27.6363	-328.864	-1440.94	955.184	-329.98	-1485.43	1103.54	-351.985	-1345.42	537.826	-379.872	-1189.56	104.707	-346.863	-1012.64	100.811
225	0	-722.467	-1464.85	935.255	-717.342	-1471.26	1089.94	-660.774	-1595.35	534.084	-615.478	-1735.76	106.517	-635.167	-1587.42	27.4618	-328.55	-1428.96	954.174	-329.187	-1473.69	1102.33	-352.472	-1332.61	537.016	-381.612	-1180	102.921	-348.582	-1003.19	98.8525
226	0	-721.923	-1455.2	934.536	-716.624	-1461.25	1089.02	-660.583	-1587.18	533.964	-615.708	-1734.02	108.413	-635.324	-1586.95	27.3094	-327.752	-1417.02	953.143	-328.293	-1461.82	1101.15	-353.045	-1319.59	536.27	-383.542	-1171.89	101.126	-350.325	-995.606	95.3812
227	0	-721.321	-1445.38	933.906	-715.605	-1450.4	1088.1	-660.304	-1578.59	533.945	-615.968	-1732.08	110.54	-635.508	-1586.51	27.1713	-326.919	-1404.98	952.295	-327.618	-1449.95	1100.05	-353.715	-1306.57	535.536	-385.52	-1165.44	100.203	-352.263	-989.87	90.4156
228	0	-720.636	-1435.42	933.358	-714.796	-1440.26	1087.37	-660.253	-1569.53	533.906	-616.29	-1729.93	112.89	-635.717	-1586.02	26.994	-326.104	-1392.58	951.163	-326.461	-1437.82	1098.96	-354.337	-1293.6	534.935	-387.906	-1160.06	98.657	-354.502	-985.56	84.0535
229	0	-719.923	-1425.16	932.854	-713.593	-1429.08	1086.6	-659.995	-1559.74	533.811	-616.69	-1727.52	115.528	-635.963	-1585.45	26.8362	-325.601	-1380.03	950.498	-325.584	-1425.35	1098.1	-355.146	-1280.66	534.435	-390.558	-1155.6	96.5326	-356.847	-981.827	78.1163
230	0	-719.151	-1414.67	932.495	-712.615	-1418.51	1086.01	-659.962	-1549.43	533.835	-617.096	-1724.74	118.448	-636.4	-1584.94	26.8911	-325.514	-1367.04	949.687	-324.719	-1412.71	1097.42	-356.067	-1267.78	533.994	-393.197	-1150.98	94.7042	-359.709	-978.367	73.5006
231	0	-718.4	-1404.2	932.259	-711.434	-1407.36	1085.51	-659.732	-1538.06	533.62	-617.549	-1721.55	121.68	-636.745	-1584.24	26.8133	-325.514	-1367.04	949.687	-327.997	-1398.14	1095.58	-357.018	-1255.06	533.642	-395.492	-1146.3	93.1313	-362.875	-974.847	68.9138
232	0	-717.556	-1393.26	932.06	-710.42	-1396.54	1085.13	-659.802	-1525.91	533.469	-617.974	-1717.87	125.306	-637.202	-1584.05	26.8106	-323.017	-1341.03	949.754	-327.189	-1384.99	1095.58	-357.992	-1242.48	533.39	-396.727	-1141.28	91.7837	-366.058	-970.592	63.0901
233	0	-716.636	-1381.99	932.072	-709.374	-1385.54	1084.99	-659.746	-1512.6	533.169	-618.466	-1713.75	129.351	-637.635	-1583.55	26.9483	-322.058	-1328	950.043	-325.876	-1372.15	1096.23	-359.286	-1229.02	533.32	-396.775	-1135.84	90.7947	-368.009	-966.487	56.657
234	0	-715.732	-1370.54	932.119	-708.431	-1374.52	1084.94	-660.076	-1498.19	532.784	-619.024	-1708.95	133.858	-638.016	-1582.89	27.1199	-321.634	-1315.03	950.635	-324.781	-1359.39	1097.26	-358.844	-1217.18	533.917	-396.105	-1131.6	90.054	-368.368	-963.75	50.732
235	0	-714.621	-1358.2	932.098	-707.538	-1363.68	1085.11	-660.572	-1482.5	532.288	-619.462	-1703.39	138.822	-638.39	-1582.3	27.404	-321.124	-1302	951.674	-324.623	-1346.6	1098.49	-357.777	-1205.48	534.89	-395.026	-1128.89	89.6021	-367.538	-961.864	45.2001
236	0	-713.328	-1345.32	932.203	-706.869	-1353.69	1085.49	-661.355	-1465.5	531.658	-619.904	-1697.13	144.457	-638.573	-1581.35	27.8418	-320.337	-1289.44	953.252	-323.644	-1334.53	1100.02	-356.393	-1193.6	535.9	-394.113	-1126.23	88.886	-366.838	-960.3	40.3061
237	0	-712.128	-1332.75	932.389	-705.96	-1343.56	1085.98	-662.6	-1447.24	530.924	-620.266	-1689.68	150.761	-638.543	-1579.9	28.2651	-319.399	-1277.24	954.661	-322.593	-1322.69	1101.6	-354.717	-1181.91	536.741	-393.12	-1123.84	88.4801	-366.641	-958.849	36.1717
238	0	-710.844	-1320.01	932.593	-705.319	-1334.82	1086.63	-664.053	-1427.92	530.112	-620.719	-1681.12	157.817	-638.602	-1578.63	29.0418	-318.483	-1265.45	956.088	-322.049	-1311.14	1102.88	-353.124	-1170.8	537.492	-392.46	-1121.73	88.2227	-366.802	-957.259	34.1226
239	0	-709.62	-1307.59	932.972	-704.325	-1325.62	1087.3	-665.557	-1407.65	529.276	-621.164	-1671.39	165.419	-638.542	-1576.5	29.9976	-317.208	-1253.97	957.577	-318.655	-1301.22	1104.91	-351.814	-1160.57	538.134	-392.302	-1120.5	88.1134	-367.135	-956.412	33.1141
240	0	-708.361	-1295.44	933.432	-703.289	-1316.36	1088.05	-666.766	-1386.47	528.346	-621.749	-1660.35	173.639	-638.779	-1573.99	31.4348	-315.648	-1242.87	958.964	-315.808	-1291.03	1106.73	-350.934	-1151.16	538.742	-392.303	-1119.85	88.2563	-367.196	-955.797	32.2626
241	0	-706.772	-1282.3	933.77	-702.976	-1304.83	1087.72	-667.633	-1364.39	527.308	-622.458	-1647.88	182.502	-639.334	-1570.85	33.6976	-314.84	-1231.7	960.05	-314.613	-1280.49	1107.91	-350.573	-1142.49	539.151	-392.515	-1119.26	88.4152	-367.247	-955.305	31.6558
242	0	-704.93	-1268.58	934.097	-701.641	-1291.26	1088.38	-668.272	-1341.47	526.281	-623.191	-1633.78	191.941	-639.467	-1566.39	36.2927	-313.558	-1220.7	961.151	-313.492	-1270	1109.03	-350.397	-1134.89	539.357	-392.979	-1118.71	88.505	-367.568	-954.905	31.3441
243	0	-703.299	-1255.61	934.655	-700.493	-1276.98	1089.3	-668.905	-1318	525.422	-623.996	-1617.56	201.184	-639.417	-1560.51	39.8223	-311.798	-1210.02	962.493	-312.461	-1259.55	1110.03	-350.309	-1128.66	539.559	-393.357	-1118.74	88.9433	-367.702	-954.664	31.1011
244	0	-701.633	-1242.54	935.223	-698.759	-1262.16	1090.3	-669.434	-1294.42	524.996	-624.784	-1599.75	210.105	-639.28	-1553.23	44.0957	-310.534	-1199.53	963.674	-311.331	-1249.18	1111.14	-349.969	-1123.41	539.632	-393.94	-1118.41	89.0945	-367.795	-954.455	30.9213
245	0	-700.158	-1230.08	935.972	-697.691	-1248.35	1091.29	-669.75	-1270.86	525.121	-625.415	-1580.52	218.202	-638.812	-1544.19	47.9084	-309.467	-1189.27	964.884	-310.31	-1238.68	1112.41	-349.564	-1118.67	539.651	-394.416	-1117.93	89.0911	-367.892	-954.258	30.7934
246	0	-699.315	-1219.55	937.026	-696.257	-1235.74	1092.28	-669.986	-1247.9	525.997	-626.028	-1560.89	225.212	-639.138	-1533.27	52.9834	-308.592	-1179.31	965.773	-309.298	-1228.34	1113.7	-349.012	-1113.94	539.791	-394.539	-1117.66	89.1843	-367.912	-953.988	30.5183
247	0	-698.51	-1209.23	938.258	-695.598	-1225.06	1093.37	-669.86	-1225.26	527.573	-626.251	-1541.74	231.896	-640.207	-1518.51	59.9347	-307.933	-1169.42	966.769	-308.366	-1217.87	1115.07	-348.219	-1109.05	540.079	-394.6	-1117.26	89.2812	-367.829	-954.009	30.5594
248	0	-697.874	-1199.17	939.836	-694.563	-1215.98	1094.64	-669.693	-1203.45	529.826	-626.186	-1522.64	238.773	-641.517	-1499.2	66.9712	-307.485	-1159.53	967.722	-307.603	-1207.64	1116.44	-347.386	-1104.02	540.22	-394.606	-1116.77	89.3678	-367.785	-953.726	30.2834
249	0	-697.184	-1188.82	941.539	-693.91	-1208.33	1096.15	-669.07	-1182.18	532.597	-625.779	-1502.6	244.667	-643.068	-1476.32	73.6605	-306.587	-1149.8	969	-306.864	-1197.56	1117.8	-346.825	-1098.8	540.258	-394.602	-1116.31	89.5006	-367.699	-953.618	30.1445
250	0	-696.792	-1179.11	943.465	-692.902	-1201.1	1097.57	-668.347	-1161.66	535.804	-625.237	-1481.57	249.352	-644.301	-1451.08	79.3162	-306.023	-1140.08	969.956	-305.633	-1187.38	1119.12	-346.055	-1094.13	540.25	-394.607	-1115.97	89.6275	-367.588	-953.551	30.0638
251	0	-696.216	-1168.64	945.497	-692.259	-1194.29	1099.32	-667.764	-1141.82	539.468	-624.646	-1459.58	252.449	-645.481	-1424.91	83.7112	-304.903	-1130.51	971.018	-304.85	-1177.76	1120.12	-345.425	-1089.98	540.186	-394.704	-1115.74	89.8011	-367.568	-953.448	30.03
252	0	-695.644	-1157.96	947.679	-691.28	-1186.95	1101.01	-667.314	-1122.57	543.25	-624.166	-1437.02	253.917	-646.505	-1398.21	86.5548	-304.215	-1121.1	971.853	-303.603	-1167.96	1121.1	-344.909	-1086.13	540.087	-394.876	-1115.54	89.9876	-367.593	-953.355	29.9807
253	0	-695.016	-1147.15	949.986	-690.314	-1178.82	1103.09	-666.952	-1103.65	547.06	-623.693	-1413.97	253.876	-647.584	-1371.32	87.9565	-303.544	-1111.9	972.307	-302.36	-1158.09	1121.86	-344.448	-1082.77	540.019	-395.06	-1115.32	90.1605	-367.596	-953.32	29.9612
254	0	-694.188	-1135.74	952.312	-689.284	-1169.74	1104.96	-666.487	-1084.89	550.723	-623.142	-1390.51	252.486	-648.785	-1344.09	88.2217	-302.818	-1102.91	972.71	-300.799	-1148.19	1122.43	-344.02	-1079.91	540.108	-394.901	-1115.93	90.7298	-367.583	-953.219	29.904
255	0	-693.521	-1124.72	954.644	-687.874	-1159.45	1107.27	-666.15	-1066.43	554.026	-622.619	-1366.52	249.905	-649.726	-1315.85	87.355	-302.066	-1094.26	972.884	-299.399	-1138.81	1122.75	-343.591	-1077.19	540.203	-395.112	-1115.72	90.9363	-367.577	-953.217	29.8891
256	0	-692.58	-1114.16	956.829	-686.793	-1148.59	1109.1	-665.887	-1048.31	557.003	-621.987	-1342.06	246.269	-650.766	-1286.58	85.8548	-301.284	-1085.76	973.04	-300.067	-1134.55	1122.97	-343.185	-1074.57	540.228	-395.328	-1115.56	91.077	-367.602	-953.13	29.8152
257	0	-691.742	-1104.11	958.822	-685.409	-1137.28	1111.18	-665.655	-1030.66	559.56	-621.349	-1317.09	241.682	-651.745	-1256.12	83.8584	-300.486	-1077.49	973.08	-299.784	-1127.67	1123.14	-342.667	-1072	540.231	-395.266	-1115.69	91.4592	-367.62	-953.017	29.7665
258	0	-691.108	-1094.37	960.732	-684.425	-1126.41	1112.73	-665.545	-1013.55	561.731	-620.618	-1291.53	236.205	-652.716	-1224.47	81.5725	-299.93	-1069.5	972.938	-298.82	-1118.97	1123.12	-342.153	-1069.4	540.183	-395.527	-1115.37	91.547	-367.594	-952.966	29.713
259	0	-690.594	-1085.15	962.551	-683.441	-1115.85	1114.3	-665.611	-997.059	563.945	-619.965	-1265.28	229.829	-653.597	-1191.68	78.9679	-301.609	-1061.12	971.398	-297.863	-1109.86	1123.07	-341.63	-1066.75	540.133	-395.674	-1115.13	91.6664	-367.534	-952.995	29.6883
260	0	-690.114	-1075.49	964.138	-682.809	-1105.71	1115.74	-665.15	-980.605	565.684	-618.653	-1237.73	222.372	-654.59	-1158.17	76.1792	-300.459	-1053.32	971.236	-296.644	-1100.31	1122.91	-341.145	-1063.94	540.001	-395.78	-1114.89	91.7934	-367.527	-952.837	29.5905
261	0	-689.647	-1065.64	965.524	-681.779	-1095.74	1116.92	-665.289	-965.374	567.913	-618.145	-1210.22	214.608	-655.305	-1123.78	72.9838	-299.497	-1045.52	970.99	-295.838	-1091.41	1122.68	-340.729	-1061.12	539.808	-395.877	-1114.8	91.9431	-367.476	-952.833	29.5571
262	0	-689.245	-1055.55	966.73	-681.06	-1086.29	1118.07	-664.875	-950.215	569.913	-617.706	-1182.13	206.483	-656.129	-1088.96	69.8127	-298.701	-1037.42	970.628	-294.911	-1082.22	1122.41	-340.337	-1058.2	539.649	-395.974	-1114.67	92.1281	-367.45	-952.772	29.475
263	0	-688.89	-1045.31	967.942	-680.148	-1076.91	1119.06	-664.307	-935.691	571.816	-617.31	-1153.28	197.96	-657.163	-1053.57	66.7112	-298.282	-1028.8	970.082	-294.221	-1073.37	1122.04	-340.054	-1055.26	539.5	-396.063	-1114.53	92.3244	-367.425	-952.707	29.3964
264	0	-688.409	-1034.82	969.441	-679.655	-1067.71	1119.95	-663.763	-921.941	573.41	-616.962	-1123.81	189.344	-658.289	-1017.81	63.7794	-298.136	-1019.76	969.223	-293.803	-1065.09	1121.54	-339.978	-1052.01	539.338	-396.167	-1114.36	92.5014	-367.399	-952.667	29.3744
265	0	-688.295	-1025	970.767	-678.711	-1058.39	1120.61	-663.214	-908.906	574.703	-616.673	-1093.64	180.651	-659.469	-981.602	61.1087	-297.14	-1014	968.774	-293.113	-1056.16	1120.99	-339.826	-1048.8	539.217	-396.239	-1114.27	92.7467	-367.36	-952.624	29.309
266	0	-688.329	-1015.56	971.865	-678.082	-1049.53	1121.1	-662.439	-896.425	575.603	-616.423	-1062.96	172.133	-661.004	-945.253	58.728	-296.36	-1007.7	968.361	-292.55	-1047.39	1120.41	-339.914	-1045.2	538.939	-396.349	-1114.17	93.0274	-367.37	-952.554	29.2659
267	0	-688.303	-1005.77	972.69	-677.515	-1040.2	1121.48	-661.869	-884.665	576.233	-616.339	-1031.89	163.91	-662.688	-908.85	57.0419	-295.985	-1000	967.706	-292.147	-1038.7	1119.79	-340.071	-1041.51	538.635	-396.482	-1113.93	93.3229	-367.387	-952.492	29.2009
268	0	-688.257	-995.545	973.273	-677.116	-1030.84	1121.64	-660.985	-873.367	576.244	-616.366	-1000.31	155.986	-663.595	-871.698	55.3386	-295.763	-991.841	966.914	-291.609	-1029.59	1119.09	-340.095	-1037.89	538.474	-396.596	-1113.62	93.619	-367.355	-952.42	29.1165
269	0	-688.251	-985.391	973.623	-676.639	-1021.48	1121.76	-660.199	-862.883	575.811	-616.493	-968.396	148.47	-664.753	-834.851	54.3213	-295.815	-982.835	966.042	-291.302	-1020.82	1118.49	-340.058	-1034.19	538.384	-396.774	-1112.96	93.8544	-367.369	-952.328	29.062
270	0	-688.423	-975.83	973.745	-675.257	-1017.54	1121.9	-659.454	-853.178	574.885	-616.845	-935.975	141.544	-666.463	-798.518	54.2289	-295.695	-974.455	965.311	-291.194	-1012.1	1117.83	-340.065	-1030.28	538.189	-396.808	-1112.84	94.3113	-367.269	-952.257	28.9769
271	0	-688.582	-966.466	973.567	-676.267	-1011.38	1121.7	-658.514	-844.167	573.58	-617.601	-903.343	135.208	-667.873	-762.496	54.6458	-295.627	-966.23	964.471	-290.989	-1002.95	1117.19	-339.861	-1027.17	538.152	-396.825	-1112.52	94.6999	-367.232	-952.223	28.887
272	0	-688.928	-957.57	973.232	-676.776	-1002.36	1121.31	-657.422	-835.609	571.93	-618.483	-870.596	129.846	-668.041	-725.721	54.779	-294.913	-960.701	964.368	-291.165	-994.345	1116.56	-339.787	-1023.25	538.072	-396.885	-1112.29	95.1721	-367.208	-952.176	28.8254
273	0	-689.178	-948.461	972.63	-676.517	-990.626	1120.7	-656.447	-827.641	569.9	-619.573	-837.519	125.313	-667.562	-689.164	55.3351	-294.809	-952.704	963.646	-291.165	-985.197	1115.85	-339.819	-1019.17	537.964	-396.927	-1111.98	95.6435	-367.266	-952.076	28.7335
274	0	-689.466	-939.183	971.732	-676.385	-978.526	1119.84	-655.346	-820.014	567.564	-620.782	-804.627	121.928	-666.489	-652.969	56.4653	-294.895	-944.313	962.788	-291.174	-975.779	1115.07	-339.906	-1014.84	537.798	-397.043	-1111.5	96.1085	-367.255	-951.966	28.6725
275	0	-689.647	-929.537	970.587	-676.327	-966.759	1118.85	-654.336	-812.715	565.138	-621.874	-772.277	119.772	-664.958	-617.673	58.6326	-294.911	-936.061	961.964	-291.59	-967.165	1114.33	-340.087	-1010.23	537.449	-397.149	-1111.07	96.6797	-367.273	-951.893	28.5916
276	0	-689.83	-919.717	969.247	-676.527	-955.732	1117.75	-653.243	-805.607	562.546	-622.713	-740.93	118.79	-661.987	-582.613	61.9437	-294.793	-928.034	961.121	-292.134	-958.656	1113.42	-340.307	-1005.67	537.299	-397.302	-1110.58	97.2193	-367.256	-951.829	28.5136
277	0	-690.071	-909.957	967.804	-677.009	-945.427	1116.53	-652.019	-798.481	559.784	-623.365	-711.226	118.945	-658.837	-549.379	66.8395	-294.819	-919.768	960.234	-292.483	-949.306	1112.47	-340.597	-1000.84	537.083	-397.562	-1109.99	97.9158	-367.294	-951.712	28.4414
278	0	-690.38	-900.11	966.293	-677.631	-935.409	1115.27	-650.583	-791.259	557.046	-623.969	-683.58	119.699	-655.579	-518.165	72.9583	-294.943	-911.457	959.303	-292.952	-939.764	1111.32	-340.984	-995.747	536.811	-397.842	-1109.4	98.6784	-367.334	-951.602	28.3528
279	0	-690.716	-890.04	964.801	-678.225	-925.034	1113.97	-649.114	-783.913	554.433	-624.382	-658.379	120.94	-652.462	-489.578	80.6932	-295.032	-903.049	958.418	-293.133	-929.505	1110.18	-341.363	-990.574	536.646	-398.214	-1108.78	99.5317	-367.368	-951.466	28.2874
280	0	-691.143	-879.59	963.179	-678.777	-914.085	1112.69	-647.725	-776.109	552.103	-624.621	-635.596	122.273	-649.286	-462.279	89.1828	-295.38	-894.523	957.389	-295.013	-923.324	1109.09	-341.856	-985.245	536.453	-398.568	-1108.02	100.506	-367.418	-951.289	28.1965
281	0	-691.458	-868.556	961.63	-679.333	-902.904	1111.35	-646.629	-767.621	549.885	-624.876	-615.646	123.683	-646.408	-438.947	98.3465	-295.656	-885.697	956.29	-296.141	-915.176	1107.72	-342.441	-979.56	536.231	-398.86	-1106.99	101.56	-367.391	-951.096	28.1044
282	0	-691.518	-856.653	959.949	-679.928	-891.675	1110.05	-645.849	-758.26	547.825	-623.985	-597.724	124.206	-644.082	-419.852	107.114	-296.1	-876.635	955.165	-296.884	-905.601	1106.33	-342.027	-974.865	536.313	-399.118	-1105.88	102.741	-367.389	-950.903	28.0214
283	0	-691.541	-844.502	958.489	-680.562	-880.395	1108.76	-645.153	-747.783	546.091	-622.516	-582.285	124.081	-642.216	-404.213	114.002	-296.481	-867.61	954.166	-297.636	-896.015	1104.89	-342.569	-968.511	536.078	-399.174	-1105.24	104.08	-367.409	-950.674	27.8601
284	0	-691.586	-832.072	957.223	-681.229	-869.139	1107.51	-644.689	-736.273	544.845	-620.646	-568.815	122.706	-640.625	-391.406	117.713	-297.104	-858.311	953.041	-298.65	-886.865	1103.67	-343.083	-961.788	535.795	-399.229	-1103.92	105.471	-367.378	-950.445	27.7879
285	0	-691.598	-819.162	956.223	-681.747	-857.622	1106.33	-644.244	-723.697	544.066	-618.703	-557.586	120.828	-639.109	-380.741	117.76	-297.689	-848.968	952.06	-299.614	-877.306	1102.33	-343.66	-954.57	535.414	-399.164	-1102.74	107.037	-367.346	-950.2	27.6833
286	0	-691.75	-806.307	955.506	-682.261	-845.995	1105.28	-643.894	-710.32	543.529	-616.665	-548.138	118.648	-637.267	-371.456	114.635	-298.273	-839.455	950.991	-300.388	-867.503	1101.19	-344.227	-947.138	535.059	-399.103	-1101.42	108.705	-367.205	-950.046	27.6409
287	0	-692.24	-793.875	955.04	-682.715	-834.029	1104.33	-643.627	-696.617	543.051	-614.769	-540.656	116.83	-634.948	-363.719	109.378	-298.119	-831.528	950.55	-301.168	-857.559	1099.99	-344.867	-939.2	534.628	-399.082	-1099.86	110.542	-367.222	-949.522	27.2561
288	0	-692.793	-781.605	954.632	-683.088	-821.718	1103.5	-643.266	-683.03	542.63	-612.655	-534.074	114.925	-632.29	-357.404	103.105	-298.702	-821.873	949.647	-301.993	-847.724	1098.95	-345.49	-931.102	534.286	-399.06	-1098.25	112.515	-367.033	-949.477	27.3383
289	0	-693.38	-769.437	954.266	-683.448	-809.127	1102.67	-642.822	-669.765	542.197	-610.752	-529.347	113.438	-629.128	-352.92	96.7868	-299.527	-811.608	948.669	-302.528	-837.505	1097.81	-346.138	-922.375	533.784	-398.959	-1096.46	114.725	-366.971	-949.085	27.0739
290	0	-693.788	-756.98	953.816	-683.921	-796.291	1101.95	-642.469	-656.642	541.79	-608.351	-525.314	111.412	-625.964	-349.195	90.9483	-300.362	-801.175	947.643	-303.388	-827.292	1096.8	-346.808	-913.265	533.377	-398.938	-1094.38	117.113	-366.687	-948.994	27.108
291	0	-693.975	-743.669	953.216	-684.473	-783.481	1101.34	-642.079	-643.553	541.429	-605.467	-520.927	109.546	-622.519	-345.669	86.498	-301.261	-790.5	946.616	-304.196	-816.772	1095.76	-347.564	-903.598	532.914	-398.862	-1092	119.696	-366.573	-948.697	27.0146
292	0	-694.261	-730.301	952.712	-685.066	-770.513	1100.91	-641.484	-630.464	540.986	-603	-515.934	108.324	-618.943	-342.17	81.9229	-302.092	-779.609	945.743	-304.92	-806.076	1094.73	-348.197	-893.223	532.437	-398.657	-1089.33	122.673	-366.422	-948.407	26.8983
293	0	-694.501	-716.597	952.464	-685.707	-757.484	1100.86	-640.939	-617.984	540.701	-601.323	-510.812	107.152	-615.651	-338.278	76.2708	-303.124	-768.517	944.833	-305.659	-795.146	1093.82	-348.858	-882.118	532.039	-398.362	-1086.28	126.079	-366.32	-948.099	26.8657
294	0	-694.81	-702.949	952.529	-686.276	-744.063	1101.04	-640.396	-605.619	540.567	-601.173	-505.297	106.103	-613.427	-334.097	69.9388	-304.087	-757.168	944.071	-306.516	-784.319	1092.98	-349.323	-869.936	531.578	-397.964	-1082.86	130.019	-366.321	-947.694	26.8349
295	0	-695.314	-689.826	952.859	-686.753	-730.554	1101.66	-640.885	-593.444	540.986	-601.645	-500.152	104.845	-612.333	-330.573	63.8399	-305.043	-745.481	943.509	-307.279	-773.204	1092.44	-349.4	-856.781	531.214	-397.502	-1078.81	134.36	-366.179	-947.451	26.916
296	0	-695.941	-677.125	953.581	-687.255	-717.173	1102.54	-641.392	-581.293	541.337	-602.05	-495.631	103.654	-612.499	-327.869	57.9952	-306.042	-733.79	943.061	-307.914	-761.813	1092.01	-349.245	-842.491	530.822	-396.978	-1074.22	139.223	-366.047	-947.157	27.0625
297	0	-696.358	-663.832	954.321	-687.854	-703.927	1103.46	-642.244	-569.612	541.7	-602.507	-492.381	102.74	-612.763	-325.827	53.0583	-307.17	-721.901	942.745	-308.703	-750.361	1091.79	-348.652	-827.246	530.351	-396.128	-1069.11	144.585	-365.95	-946.811	27.2976
298	0	-697.259	-651.656	955.302	-688.51	-691.026	1104.42	-643.437	-558.712	542.023	-602.852	-489.437	101.897	-612.447	-324.082	48.9013	-308.423	-709.902	942.42	-309.337	-738.801	1091.64	-347.536	-810.872	529.764	-395.02	-1063.05	150.386	-365.755	-946.33	27.7439
299	0	-698.302	-640.064	956.122	-689.258	-678.045	1105.47	-644.774	-548.591	542.002	-603.267	-486.435	101.047	-611.877	-321.922	45.9011	-309.757	-697.91	942.258	-310.001	-727.311	1091.6	-346.052	-793.486	529.068	-393.504	-1056.23	156.886	-365.247	-945.8	28.4873
300	0	-699.345	-628.283	957.101	-690.121	-665.536	1106.63	-645.993	-539.555	542.218	-603.379	-484.31	100.339	-611.467	-320.822	44.6024	-311.11	-685.853	942.181	-310.807	-716.09	1091.61	-344.2	-775.272	528.369	-391.705	-1048.08	163.878	-364.928	-944.732	29.3111
301	0	-700.416	-616.759	958.48	-691.009	-653.362	1107.99	-646.962	-533.381	542.923	-603.44	-483.641	100.068	-611.113	-319.97	43.6849	-312.503	-673.759	942.23	-311.598	-704.998	1091.61	-342.572	-756.229	527.607	-389.386	-1038.99	171.531	-364.364	-942.89	30.455
302	0	-701.338	-604.963	960.136	-691.838	-641.352	1109.61	-647.894	-526.049	543.66	-603.711	-483.619	100.294	-611.085	-319.541	43.0479	-313.862	-661.802	942.332	-312.579	-694.391	1091.71	-341.236	-736.35	526.971	-386.763	-1028.2	179.789	-363.836	-939.881	32.0422
303	0	-702.485	-593.1	961.998	-692.521	-629.375	1111.35	-648.677	-518.935	544.308	-603.122	-482.522	99.996	-611.09	-319.439	42.5902	-315.102	-650.05	942.587	-313.193	-683.705	1091.81	-339.994	-715.641	526.555	-384.037	-1015.4	188.891	-362.839	-936.107	34.9138
304	0	-703.692	-581.452	963.74	-693.316	-617.921	1113.21	-649.451	-512.486	544.539	-602.911	-481.748	99.8454	-611.053	-319.231	42.2393	-316.342	-638.554	943	-314.001	-673.499	1091.98	-338.721	-694.116	526.23	-381.135	-1001.32	198.423	-362.141	-930.932	38.0416
305	0	-704.882	-570.571	965.542	-694.075	-606.227	1115	-650.066	-507.459	544.892	-602.748	-481.542	99.7955	-611.01	-318.987	41.9395	-317.56	-627.363	943.544	-314.887	-663.594	1092.24	-337.369	-672.037	526.019	-378.456	-985.133	207.75	-361.592	-925.153	41.7753
306	0	-706.06	-559.986	967.033	-694.937	-595.304	1116.86	-650.898	-503.457	545.083	-602.672	-481.442	99.7265	-610.924	-318.668	41.7326	-318.707	-616.353	944.24	-315.748	-654.019	1092.65	-336.336	-649.965	526.219	-375.978	-968.831	216.758	-361.227	-918.188	45.9702
307	0	-707.166	-549.157	968.226	-695.887	-584.605	1118.44	-651.617	-500.716	545.369	-602.771	-481.501	99.7412	-610.847	-318.552	41.6354	-319.861	-605.439	945.045	-316.646	-644.642	1093.19	-335.487	-628.091	526.987	-374.127	-952.099	224.681	-360.598	-908.089	50.7973
308	0	-708.213	-538.435	969.189	-696.809	-574.158	1120.04	-651.636	-496.819	545.583	-602.95	-481.782	99.8813	-610.856	-318.689	41.5152	-320.965	-594.883	946.09	-317.662	-635.519	1093.94	-334.706	-606.499	528.325	-372.914	-935.152	232.206	-358.953	-893.588	57.8159
309	0	-709.185	-528.608	970.121	-697.783	-563.639	1121.51	-652.202	-493.662	545.841	-602.963	-481.611	99.8493	-610.793	-318.521	41.2996	-322.003	-584.355	947.285	-318.676	-626.542	1094.97	-334.257	-585.46	530.173	-372.167	-917.311	239.101	-356.986	-875.459	64.7298
310	0	-710.232	-519.89	971.028	-698.74	-553.529	1122.73	-653.143	-491.046	546.173	-603.033	-481.504	99.887	-610.844	-318.569	41.1309	-322.932	-573.808	948.845	-319.399	-617.348	1096.07	-334.109	-565.114	532.538	-371.614	-898.598	244.553	-354.98	-854.926	71.0202
311	0	-711.209	-511.439	971.871	-699.8	-543.69	1123.96	-653.912	-488.268	546.454	-603.086	-481.215	99.905	-610.859	-318.462	40.8883	-323.734	-563.333	950.739	-320.626	-608.412	1097.83	-334.111	-545.278	535.484	-371.317	-878.861	248.809	-352.878	-833.106	76.1318
312	0	-712.055	-502.846	972.625	-700.84	-533.92	1125.05	-654.705	-485.532	546.521	-603.153	-481.052	99.976	-610.948	-318.468	40.7011	-324.442	-552.848	952.953	-321.729	-599.249	1099.75	-334.28	-525.985	538.82	-371.095	-858.289	251.596	-350.866	-810.447	79.8372
313	0	-712.821	-494.116	973.277	-702.396	-525.774	1125.72	-655.142	-483.789	546.996	-603.35	-480.809	99.9718	-610.989	-318.517	40.5207	-325.119	-542.429	955.386	-322.729	-589.704	1102.02	-334.477	-507.031	542.405	-370.941	-837.136	253.147	-348.753	-787.322	82.2834
314	0	-713.522	-485.494	973.771	-703.438	-516.733	1126.73	-655.529	-481.651	547.27	-603.437	-480.796	100.189	-611.069	-318.627	40.4084	-325.754	-532.164	957.888	-323.731	-580.032	1104.49	-334.687	-488.499	545.982	-370.864	-815.508	253.352	-346.648	-763.396	83.6038
315	0	-714.182	-476.913	974.057	-704.579	-507.189	1127.39	-656.415	-479.957	547.434	-603.454	-480.753	100.291	-611.059	-318.58	40.2265	-326.421	-522.224	960.384	-324.727	-570.192	1107.03	-334.787	-470.192	549.353	-370.925	-793.131	252.333	-344.651	-738.258	83.9751
316	0	-715.1	-469.7	974.31	-705.795	-498.309	1127.86	-656.905	-477.837	547.996	-603.472	-480.686	100.408	-611.076	-318.431	40.063	-327.116	-512.355	962.861	-325.669	-560.234	1109.57	-334.991	-452.229	552.397	-371.093	-770.333	250.317	-342.533	-711.931	83.6616
317	0	-715.796	-462.33	974.364	-707.128	-490.149	1128.17	-656.679	-474.549	547.643	-603.488	-480.659	100.563	-611.121	-318.29	39.9064	-327.798	-502.45	965.308	-326.626	-550.099	1112.01	-335.068	-434.572	555.231	-371.286	-746.747	247.16	-340.558	-684.235	82.6909
318	0	-716.563	-454.988	974.237	-708.422	-482.384	1128.31	-657.213	-472.944	547.913	-603.493	-480.591	100.684	-611.192	-318.333	39.7519	-327.286	-490.48	967.717	-327.503	-539.945	1114.23	-335.364	-417.432	558.008	-371.451	-722.739	243.068	-338.584	-655.425	81.2746
319	0	-717.192	-447.901	974.065	-709.715	-474.754	1128.35	-657.55	-471.174	548.151	-603.409	-480.445	100.841	-611.204	-318.354	39.6413	-326.519	-479.711	970.026	-328.031	-529.495	1116.26	-335.742	-400.722	560.718	-371.636	-698.348	238.088	-336.662	-625.352	79.4745
320	0	-717.838	-441.318	973.746	-710.847	-467.233	1128.31	-657.327	-467.256	548.457	-603.275	-480.206	100.956	-611.208	-318.256	39.5612	-326.418	-469.67	972.216	-329.123	-519.844	1118.14	-336.244	-384.503	563.385	-371.865	-673.485	232.458	-334.698	-594.288	77.4714
321	0	-718.448	-435.191	973.405	-711.865	-459.533	1128.09	-657.678	-466.003	548.471	-603.115	-480.035	101.113	-611.15	-317.912	39.4135	-327.212	-459.349	973.952	-330.162	-510.056	1119.96	-336.72	-368.795	566.044	-372.117	-647.934	226.049	-332.754	-562.39	75.2121
322	0	-718.892	-428.313	972.918	-712.742	-451.638	1127.76	-657.328	-463.261	548.563	-602.961	-479.83	101.257	-611.155	-317.856	39.2969	-328.773	-448.946	975.409	-330.653	-500.172	1121.32	-337.285	-353.475	568.637	-372.466	-621.526	218.926	-330.892	-529.782	72.7148
323	0	-719.242	-421.651	972.53	-713.516	-443.626	1127.4	-657.327	-461.353	548.898	-602.798	-479.641	101.412	-611.177	-317.818	39.2284	-328.911	-438.988	976.927	-331.271	-490.4	1122.6	-337.938	-338.776	571.16	-372.739	-594.667	211.466	-328.962	-497.619	70.2808
324	0	-720.277	-417.75	972.13	-714.202	-435.282	1126.98	-657.008	-458.497	549.165	-602.604	-479.351	101.574	-611.133	-317.666	39.1243	-329.339	-429.268	978.28	-331.762	-480.735	1123.77	-338.695	-324.59	573.433	-372.953	-567.104	203.465	-327.015	-463.942	67.6919
325	0	-720.46	-410.729	971.671	-714.863	-427.458	1126.67	-656.736	-455.792	549.387	-602.454	-479.052	101.783	-611.111	-317.545	39.0311	-329.48	-419.628	979.504	-332.236	-471.299	1124.77	-339.508	-310.871	575.468	-373.276	-538.872	195.237	-325.072	-429.797	65.1696
326	0	-720.587	-403.159	971.27	-715.373	-419.678	1126.29	-656.61	-452.946	549.637	-602.266	-478.945	102.081	-611.111	-317.411	38.9361	-329.472	-410.177	980.449	-332.689	-461.926	1125.55	-340.343	-297.589	577.146	-373.424	-510.022	186.882	-323.017	-395.219	62.9086
327	0	-720.792	-395.792	970.788	-715.781	-411.517	1125.84	-656.475	-450.17	549.863	-602.119	-478.809	102.397	-611.103	-317.321	38.8602	-329.55	-400.753	981.4	-333.055	-452.54	1126.23	-341.221	-284.8	578.483	-373.749	-480.635	178.545	-321.177	-360.349	60.9985
328	0	-720.917	-388.389	970.24	-716.244	-403.663	1125.55	-656.58	-448.417	550.365	-601.905	-478.528	102.666	-611.111	-317.202	38.7689	-329.454	-391.486	981.988	-333.353	-443.209	1126.77	-342.052	-272.598	579.523	-373.973	-450.894	170.484	-319.54	-325.147	59.6131
329	0	-721.044	-380.835	969.778	-716.076	-393.839	1124.9	-656.192	-444.346	550.465	-601.688	-478.204	102.929	-611.074	-317.082	38.6816	-329.461	-382.372	982.5	-333.647	-433.816	1127.16	-342.793	-261.036	580.266	-374.237	-420.822	162.737	-317.51	-290.465	58.9951
330	0	-721.017	-372.992	969.072	-716.553	-386.328	1124.64	-656.009	-440.7	550.514	-601.521	-477.857	103.22	-611.09	-317.091	38.6275	-329.277	-373.107	982.802	-334.007	-424.506	1127.43	-343.612	-249.895	580.568	-374.292	-390.408	155.412	-316.849	-254.998	58.243
331	0	-721.396	-365.739	968.672	-717.037	-379.588	1124.14	-655.848	-437.012	550.573	-601.354	-477.503	103.53	-611.08	-316.959	38.5346	-329.202	-363.558	983.017	-334.14	-415.002	1127.69	-344.28	-239.469	580.605	-374.299	-359.564	148.46	-316.99	-219.25	57.9224
332	0	-721.616	-358.184	968.07	-717.411	-372.614	1123.58	-655.624	-433.169	550.683	-601.236	-477.175	103.874	-611.097	-316.972	38.4864	-329.222	-354.671	983.123	-334.384	-405.552	1127.77	-344.69	-229.478	580.26	-374.175	-328.781	142.055	-317.298	-184.001	57.9198
333	0	-721.702	-350.856	967.352	-717.738	-365.146	1122.94	-655.436	-429.584	550.842	-601.121	-476.85	104.258	-611.09	-316.914	38.4165	-329.311	-345.252	983.064	-334.478	-395.83	1127.74	-345.152	-219.807	579.383	-373.916	-297.822	136.313	-318.841	-148.684	57.9503
334	0	-721.858	-343.47	966.704	-718.029	-357.279	1122.23	-655.41	-426.396	550.998	-600.945	-476.464	104.631	-611.104	-316.834	38.3441	-329.112	-335.754	982.904	-334.666	-386.264	1127.61	-345.599	-210.595	578.183	-373.562	-266.738	131.28	-320.907	-113.512	58.0653
335	0	-722.049	-336.142	965.94	-718.235	-349.375	1121.55	-655.744	-421.589	551.066	-600.749	-476.149	105.106	-612.161	-321.363	38.476	-329.188	-326.365	982.364	-334.809	-376.596	1127.27	-346.074	-201.763	576.708	-373.342	-235.899	127.032	-323.39	-78.4462	58.3779
336	0	-722.175	-328.435	965.225	-718.317	-341.034	1120.68	-655.399	-416.978	550.833	-600.502	-475.728	105.514	-612.2	-321.436	38.4214	-329.201	-317.018	981.871	-334.869	-366.619	1126.78	-346.657	-193.153	575.094	-373.072	-205.542	123.599	-326.336	-44.7157	59.3625
337	0	-722.318	-321.041	964.313	-718.489	-333.076	1119.86	-654.808	-412.402	550.728	-600.348	-475.204	105.913	-612.166	-321.259	38.3661	-329.11	-307.419	981.037	-334.882	-356.628	1126.2	-347.261	-185.023	573.375	-373.08	-175.39	120.984	-329.463	-11.3352	60.7433
338	0	-722.342	-313.294	963.428	-718.398	-324.57	1118.92	-654.58	-408.363	550.942	-600.194	-474.833	106.408	-612.196	-321.151	38.2944	-329.036	-297.875	980.152	-334.721	-346.37	1125.48	-347.903	-177.01	571.482	-373.229	-146.313	119.274	-333.011	20.3563	63.1072
339	0	-722.427	-305.244	962.495	-718.334	-315.847	1117.97	-654.445	-403.053	550.543	-600.103	-474.461	106.935	-612.232	-321.066	38.217	-328.849	-288.157	979.086	-334.598	-336.03	1124.63	-348.731	-169.29	569.434	-373.563	-118.656	118.576	-337.453	51.8747	66.5782
340	0	-722.397	-297.624	961.607	-718.233	-307.522	1116.96	-654.387	-398.321	550.49	-600.058	-473.895	107.343	-612.239	-320.908	38.1375	-328.653	-278.497	977.881	-334.344	-325.578	1123.67	-349.437	-161.798	567.442	-374.059	-92.0991	118.525	-341.274	81.3877	71.272
341	0	-722.404	-289.514	960.66	-718.014	-298.98	1116.01	-654.344	-394.084	550.576	-599.939	-473.279	107.946	-612.24	-320.713	37.9928	-328.444	-268.884	976.665	-334.079	-315.059	1122.67	-350.158	-154.12	565.358	-374.578	-66.8148	119.035	-344.649	108.428	77.1647
342	0	-722.227	-281.263	959.708	-717.675	-289.878	1114.97	-654.671	-388.856	550.569	-599.897	-472.857	108.605	-612.265	-320.622	37.909	-328.797	-258.858	975.12	-333.759	-304.445	1121.6	-350.981	-146.245	563.231	-375.581	-43.4577	120.12	-347.864	133.94	83.9827
343	0	-722.148	-272.797	958.765	-717.444	-281.257	1113.97	-653.989	-382.809	550.231	-599.859	-472.32	109.355	-612.291	-320.523	37.8768	-328.294	-248.91	973.875	-333.322	-293.773	1120.38	-351.745	-138.191	561.075	-376.744	-20.9127	121.229	-350.683	157.697	91.2095
344	0	-721.94	-264.312	957.721	-717.054	-272.414	1112.95	-653.93	-377.748	550.35	-599.84	-471.615	110.161	-612.325	-320.271	37.7958	-327.933	-238.727	972.351	-332.745	-282.903	1119.16	-352.536	-129.997	558.907	-378.482	-0.506947	122.514	-353.109	179.623	98.4007
345	0	-721.75	-255.519	956.712	-716.591	-263.096	1111.83	-653.777	-371.584	549.98	-599.852	-470.813	111.037	-612.332	-320.05	37.7436	-327.907	-228.193	970.765	-332.255	-272.225	1117.8	-353.342	-121.599	556.655	-380.516	18.4361	123.338	-354.998	199.297	104.984
346	0	-721.447	-246.856	955.803	-716.208	-254.114	1110.9	-653.721	-365.82	550.012	-599.819	-469.804	111.985	-612.347	-319.796	37.6195	-327.659	-217.453	969.309	-331.594	-261.348	1116.42	-354.3	-112.684	554.568	-382.736	35.1369	123.755	-356.768	217.793	110.386
347	0	-721.144	-237.993	954.932	-715.588	-244.519	1109.91	-653.755	-359.184	549.752	-599.799	-468.783	113.088	-612.34	-319.503	37.504	-327.369	-206.673	967.691	-330.931	-250.406	1115.12	-355.246	-103.28	552.703	-384.431	49.8044	123.935	-357.284	232.138	114.692
348	0	-720.753	-229.069	954.085	-715.032	-235.37	1109.01	-653.638	-353.848	549.791	-599.879	-467.683	114.248	-612.355	-319.164	37.3857	-326.97	-195.853	966.375	-330.073	-239.406	1113.79	-356.26	-93.3469	551.156	-387.541	64.3715	122.716	-358.115	245.381	117.266
349	0	-720.372	-219.915	953.209	-714.345	-225.678	1108.1	-653.434	-347.036	550.071	-600.078	-466.447	115.508	-612.407	-318.842	37.2087	-326.735	-185.041	965.033	-329.429	-228.536	1112.5	-357.221	-82.5232	549.888	-389.845	76.2488	121.547	-359.007	256.942	118.22
350	0	-720.119	-210.344	952.505	-713.803	-216.497	1107.4	-653.443	-339.466	549.813	-600.274	-465.198	116.914	-612.438	-318.534	37.1012	-326.264	-174.15	964.021	-328.877	-217.795	1111.24	-358.086	-71.0506	548.898	-391.876	86.2066	120.348	-360.157	266.759	117.705
351	0	-719.551	-201.417	951.773	-712.981	-206.342	1106.52	-653.496	-332.593	550.046	-600.503	-463.795	118.509	-612.499	-318.167	36.9763	-325.968	-163.308	963.03	-328.435	-207.145	1109.97	-358.887	-59.1026	548.194	-393.96	94.648	119.291	-361.599	275.035	115.779
352	0	-719.289	-191.621	951.136	-712.396	-196.69	1105.88	-653.495	-324.337	549.751	-600.803	-462.129	120.244	-612.591	-317.767	36.8782	-325.586	-152.332	961.897	-327.594	-196	1108.96	-359.644	-46.8373	547.681	-395.982	101.203	117.92	-363.297	281.625	112.792
353	0	-718.847	-185.134	950.532	-711.709	-186.615	1105.09	-653.477	-316.309	549.713	-601.136	-460.247	122.105	-612.802	-317.375	36.824	-325.112	-140.991	961.032	-326.933	-184.734	1107.92	-360.384	-34.3241	547.176	-398.473	107.95	115.437	-365.044	286.771	109.022
354	0	-718.349	-175.669	949.964	-711.155	-176.862	1104.47	-653.571	-307.62	549.604	-601.451	-458.258	124.184	-612.998	-316.998	36.7439	-324.597	-129.356	960.328	-326.477	-173.516	1106.96	-361.191	-21.7691	546.792	-400.569	112.195	113.08	-367.33	290.921	104.763
355	0	-717.853	-166.056	949.396	-710.473	-166.733	1103.74	-653.641	-298.569	549.559	-601.793	-456.128	126.477	-613.264	-316.59	36.6879	-324.422	-117.524	959.531	-325.799	-161.807	1105.99	-362.012	-9.31507	546.29	-403.232	116.587	111.424	-369.908	294.378	100.363
356	0	-717.403	-156.534	948.92	-709.805	-156.552	1103.06	-653.611	-289.25	549.482	-602.35	-453.629	128.954	-613.605	-316.125	36.6331	-323.884	-105.105	958.911	-325.134	-149.699	1105.22	-362.887	2.85556	545.717	-406.498	126.846	107.817	-372.566	297.596	96.0047
357	0	-716.785	-147.066	948.48	-709.113	-146.345	1102.39	-653.723	-278.797	549.31	-602.874	-450.736	131.71	-613.99	-315.653	36.5941	-323.561	-92.398	958.516	-324.452	-137.248	1104.74	-363.928	14.3675	545.177	-407.988	126.081	107.598	-375.366	301.09	91.9194
358	0	-716.028	-132.788	948.127	-708.217	-135.753	1101.79	-653.97	-269.761	549.063	-603.479	-447.821	134.873	-614.49	-315.127	36.4186	-323.08	-79.5084	958.367	-323.69	-124.535	1104.68	-364.944	24.936	544.621	-410.444	130.859	106.192	-378.177	304.629	87.4017
359	0	-715.338	-121.477	947.805	-707.567	-125.419	1101.23	-654.075	-258.432	549.075	-604.082	-444.215	138.171	-615.014	-314.837	36.5774	-322.623	-66.4108	958.738	-323.044	-111.734	1105.02	-365.901	34.922	544.122	-412.223	135.788	104.895	-380.971	308.632	82.4049
360	0	-714.53	-110.34	947.691	-706.699	-114.566	1100.83	-654.256	-246.059	549.001	-604.72	-439.944	141.829	-615.45	-314.326	36.673	-322.246	-53.4576	959.373	-322.413	-98.8623	1105.86	-366.553	45.0448	543.883	-412.658	140.247	104.08	-383.077	312.497	76.9706
361	0	-713.732	-99.1937	947.611	-706.072	-103.923	1100.65	-654.528	-232.671	548.806	-605.348	-435.177	145.88	-615.781	-313.629	36.7251	-321.901	-40.819	960.086	-321.732	-86.0962	1107.08	-366.621	55.5323	544.096	-412.645	144.833	102.683	-383.954	315.571	71.3694
362	0	-713.072	-87.6413	947.594	-706.065	-97.6389	1100.13	-655.013	-218.103	548.43	-605.831	-429.531	150.341	-616.084	-312.836	37.0323	-321.425	-28.3888	961.072	-321.149	-73.5002	1108.5	-366.059	66.1835	544.572	-412.109	148.426	101.647	-383.843	317.834	65.8637
363	0	-712.2	-75.8483	947.666	-705.359	-85.3905	1100.29	-655.834	-202.241	547.816	-606.364	-423.198	155.225	-616.342	-312.002	37.3835	-320.758	-16.2225	962.457	-320.599	-61.1861	1109.97	-364.998	76.5397	545.205	-411.103	151.124	100.815	-383.217	319.632	60.8242
364	0	-711.441	-64.0235	947.763	-704.402	-71.9512	1100.81	-656.966	-185.093	547	-606.674	-416.191	160.924	-616.419	-310.775	37.9066	-320.207	-4.34662	963.508	-320.216	-49.2015	1111.27	-363.579	86.8084	545.889	-410.238	153.401	100.159	-382.852	321.104	56.6651
365	0	-710.542	-51.8784	948.023	-703.382	-59.2079	1101.49	-658.497	-166.751	546.09	-606.992	-407.704	167.164	-616.37	-309.524	38.3838	-319.467	7.27488	964.882	-319.797	-37.6874	1112.51	-362.025	96.7952	546.483	-409.496	155.556	99.6893	-382.806	322.445	53.1132
366	0	-709.579	-40.0087	948.452	-702.364	-46.9037	1102.26	-660.24	-147.361	545.078	-607.495	-398.507	174.055	-616.338	-308.21	39.0115	-318.73	18.6827	966.384	-319.082	-26.4511	1113.74	-360.509	106.181	547.055	-408.92	157.816	99.1962	-382.812	323.575	49.672
367	0	-708.559	-27.8123	948.807	-701.19	-35.122	1103.22	-662.175	-126.972	544.074	-608.045	-388.063	181.434	-616.393	-306.224	40.2288	-317.942	29.8692	967.93	-318.329	-15.7428	1115.06	-359.132	114.765	547.609	-407.754	159.214	98.7365	-382.464	324.007	47.6996
368	0	-707.338	-15.7713	949.254	-700.236	-23.5804	1104.11	-664.048	-105.74	543.025	-608.657	-376.969	189.844	-616.693	-303.542	41.7887	-316.823	40.7822	969.326	-317.387	-5.18572	1116.34	-357.927	122.502	547.95	-407.245	159.662	98.8268	-382.714	324.356	46.856
369	0	-706.101	-3.41618	949.662	-699.077	-12.1643	1104.86	-665.726	-83.7532	541.93	-609.46	-364.155	198.538	-617.228	-300.145	43.8348	-315.542	51.4706	970.52	-316.33	5.10851	1117.59	-357.014	129.289	548.274	-407.148	160.078	98.9737	-383.188	324.879	46.2481
370	0	-704.823	8.75763	949.996	-698.208	-0.758467	1105.64	-667.174	-61.3043	540.9	-610.72	-352.704	207.848	-617.62	-295.694	46.3627	-314.299	62.0388	971.901	-314.842	15.5646	1118.78	-356.492	135.54	548.517	-407.366	160.685	99.0602	-383.474	325.28	45.7075
371	0	-703.475	20.35	950.478	-697.799	10.7358	1106.48	-668.529	-38.5364	540.148	-611.798	-336.549	216.428	-618.397	-289.779	49.8129	-313.049	72.3135	973.12	-313.9	25.4394	1120.04	-355.976	141.069	548.647	-407.659	160.977	99.1238	-383.638	325.438	45.4333
372	0	-702.339	31.7136	950.91	-696.783	21.6636	1107.06	-669.784	-15.7228	539.895	-613.081	-318.696	224.554	-618.671	-282.475	53.2797	-311.89	82.1636	974.147	-312.648	35.5495	1121.58	-355.352	145.309	548.964	-407.874	161.139	99.1764	-383.802	325.59	45.2643
373	0	-701.15	43.0854	951.487	-695.63	32.2742	1107.48	-670.894	6.9279	540.229	-614.313	-299.633	231.72	-618.434	-273.93	56.7598	-310.847	91.8566	975.156	-311.739	45.4666	1122.86	-354.772	149.933	549.234	-407.97	161.26	99.179	-383.83	325.633	45.0216
374	0	-700.168	53.7265	952.347	-694.94	37.4921	1107.14	-672.189	29.3708	541.668	-615.446	-280.218	237.662	-618.981	-262.688	62.0648	-309.269	101.034	976.338	-310.732	55.4411	1124.21	-354.017	154.731	549.529	-408.094	161.566	99.0732	-383.882	325.708	44.9014
375	0	-699.2	64.0793	953.451	-694.35	40.849	1107.54	-672.321	51.195	543.108	-616.078	-261.164	244.102	-620.669	-246.632	68.6507	-309.154	109.975	977.163	-309.771	65.2885	1125.57	-353.225	159.536	549.684	-408.119	161.88	99.0262	-383.895	325.802	44.788
376	0	-698.268	74.0339	954.845	-693.587	46.0487	1108.37	-672.62	72.8223	545.379	-616.376	-241.521	250.561	-623.22	-225.224	75.6375	-308.652	119.081	978.196	-308.863	75.0899	1126.77	-352.302	164.377	549.87	-408.062	161.894	99.256	-383.905	325.879	44.6822
377	0	-697.547	83.8903	956.358	-692.61	54.2933	1109.69	-672.534	93.9142	548.078	-616.386	-221.168	256.108	-625.871	-200.509	82.1289	-308.349	129.292	978.905	-307.902	84.7643	1127.99	-351.419	169.055	550.006	-407.812	162.084	99.1501	-383.828	325.896	44.5631
378	0	-696.734	93.3536	958.031	-691.488	64.0238	1111.17	-672.473	114.563	551.188	-616.27	-199.925	260.714	-628.77	-173.833	87.8118	-307.451	139.052	979.833	-306.842	94.2165	1129.04	-350.523	173.421	550.002	-407.744	162.307	99.1828	-383.823	325.9	44.4965
379	0	-696.054	103.118	959.876	-690.272	73.8155	1112.75	-672.336	134.696	554.687	-616.196	-177.967	263.748	-631.774	-146.23	92.4674	-306.442	148.494	980.597	-305.701	103.602	1129.91	-349.54	177.474	550.038	-407.84	162.576	99.0908	-383.781	325.952	44.4133
380	0	-695.285	112.721	961.853	-689.138	83.4137	1114.44	-671.936	154.305	558.219	-616.166	-155.415	265.239	-634.963	-118.333	95.7677	-305.481	157.652	981.196	-304.437	112.795	1130.65	-348.673	180.815	549.987	-407.8	162.666	99.2364	-383.76	325.991	44.3646
381	0	-694.604	122.787	963.84	-687.911	92.9092	1116.18	-671.474	173.621	561.935	-616.201	-132.344	265.214	-637.772	-90.8233	97.4677	-304.57	166.363	981.674	-303.121	121.918	1131.22	-347.829	183.814	549.997	-407.875	162.774	99.3816	-383.759	326.019	44.2644
382	0	-693.817	133.118	965.977	-686.697	102.077	1118.01	-670.811	192.604	565.586	-616.453	-108.57	263.767	-640.454	-63.2123	97.7922	-303.212	174.174	982.182	-301.756	130.778	1131.65	-347.255	186.409	550.064	-407.969	162.698	99.6488	-383.753	326.082	44.1687
383	0	-693.154	143.926	968.088	-685.432	110.985	1119.77	-670.399	211.171	569.094	-616.697	-84.5075	261.204	-643.055	-34.9268	97.1845	-301.976	182.898	982.718	-300.343	139.487	1131.95	-346.549	188.862	550.087	-407.931	162.841	99.6731	-383.756	326.139	43.9637
384	0	-692.168	154.375	970.204	-684.206	119.873	1121.36	-670.226	229.325	572.272	-616.764	-59.3793	257.656	-645.618	-5.63077	95.9238	-300.744	191.223	982.788	-298.981	147.963	1132.15	-345.961	191.311	550.146	-407.734	162.708	99.764	-383.746	326.269	43.736
385	0	-691.768	165.333	972.47	-683.052	129.583	1123.02	-669.789	246.889	574.939	-616.954	-34.296	253.073	-647.605	24.6071	94.0039	-299.758	198.974	982.763	-297.716	156.399	1132.23	-345.336	193.714	550.132	-407.989	163.057	99.8752	-383.769	326.912	43.4572
386	0	-690.908	177.109	974.05	-681.875	139.567	1124.46	-669.465	263.952	577.276	-617.138	-8.74061	247.774	-649.878	56.5779	91.9716	-298.99	206.477	982.419	-296.574	164.646	1132.15	-344.658	196.436	549.994	-408.11	163.299	99.9522	-383.802	326.693	43.3427
387	0	-689.728	187.475	975.623	-680.854	149.397	1125.8	-668.864	280.433	579.33	-617.561	17.406	241.628	-651.994	89.6262	89.6126	-298.169	213.912	982.12	-295.468	172.798	1131.92	-344.226	199.023	549.886	-408.184	163.464	100.083	-383.727	326.73	43.1311
388	0	-688.739	197.094	976.874	-679.975	159.472	1127.01	-668.236	296.603	581.13	-617.974	44.5025	234.663	-653.765	123.636	86.9324	-297.414	221.221	981.658	-294.376	180.787	1131.66	-343.661	201.976	549.829	-408.256	163.647	100.183	-383.704	326.96	42.8887
389	0	-687.94	207.046	977.959	-678.897	169.291	1128.03	-667.449	312.33	582.844	-618.571	71.9237	226.95	-655.167	158.408	83.9547	-296.727	228.387	981.23	-293.467	188.814	1131.39	-343.304	204.846	549.708	-408.335	163.833	100.256	-383.655	327.131	42.6751
390	0	-687.022	217.137	978.885	-678.003	179.559	1129	-666.458	327.693	584.59	-619.11	100.019	218.87	-656.464	193.75	80.7882	-296.052	235.543	980.62	-292.495	197.187	1131.05	-342.979	207.829	549.513	-408.461	163.993	100.345	-383.599	327.165	42.4873
391	0	-686.222	227.568	979.7	-677.09	189.702	1129.86	-665.461	342.476	586.163	-619.668	128.979	210.308	-657.129	229.298	77.1931	-295.375	242.789	980.139	-291.564	205.745	1130.61	-342.749	210.757	549.437	-408.61	164.245	100.524	-383.503	327.337	42.3036
392	0	-685.325	238.258	980.396	-676.223	199.608	1130.59	-664.261	356.586	587.586	-620.291	158.663	201.558	-658.146	265.596	74.2197	-294.767	250.046	979.617	-290.818	213.103	1129.92	-342.482	213.81	549.387	-408.763	164.353	100.736	-383.436	327.586	42.0473
393	0	-684.704	248.492	980.908	-675.416	209.874	1131.14	-663	369.833	588.665	-620.427	188.837	192.746	-659.297	302.437	71.6609	-294.247	257.29	979.052	-290.141	220.592	1129.42	-342.478	216.818	549.246	-408.927	164.589	100.981	-383.37	327.784	41.8507
394	0	-684.082	258.685	981.32	-674.655	219.879	1131.56	-661.577	382.27	589.505	-620.529	219.711	183.964	-660.325	339.461	69.5053	-293.692	264.869	978.465	-289.456	228.567	1128.85	-342.37	220.269	549.113	-409.144	164.789	101.265	-383.312	327.916	41.6485
395	0	-683.48	269.269	981.526	-674.035	230.021	1131.81	-660.113	393.939	589.97	-620.576	250.878	175.528	-661.909	376.916	68.4015	-293.023	272.993	977.863	-288.886	236.425	1128.37	-342.289	223.836	548.992	-409.35	165.173	101.471	-383.261	328.022	41.5623
396	0	-682.993	279.332	981.646	-673.391	239.988	1131.88	-658.506	404.986	589.96	-620.453	282.584	167.489	-663.12	413.913	67.6197	-292.447	281.215	977.185	-288.286	244.583	1127.81	-342.156	227.558	548.855	-409.55	165.543	101.743	-383.359	328.838	41.181
397	0	-682.466	289.956	981.636	-672.804	249.547	1131.79	-656.848	415.226	589.497	-620.197	314.534	160.055	-663.882	450.914	67.2942	-292.086	287.64	976.172	-287.793	252.676	1127.28	-342.122	231.571	548.685	-409.699	165.896	102.041	-383.321	329.149	40.9301
398	0	-682.199	300.038	981.37	-672.404	259.643	1131.73	-654.752	424.836	588.249	-619.925	346.822	153.192	-664.553	487.561	67.4159	-291.842	293.449	975.58	-287.368	260.722	1126.73	-342.113	235.706	548.48	-409.86	166.346	102.374	-383.321	329.235	40.775
399	0	-681.714	310.369	981.029	-671.97	269.798	1131.4	-652.917	433.855	586.793	-619.569	379.278	147.073	-665.492	523.735	68.242	-291.537	300.894	974.888	-287.165	268.391	1126	-342.093	240.039	548.387	-410.028	166.776	102.71	-383.319	329.296	40.6098
400	0	-681.542	320.265	980.485	-671.547	279.604	1131.05	-651.181	442.413	584.983	-619.367	411.93	141.954	-664.89	559.805	68.9126	-291.12	308.938	974.246	-286.795	276.958	1125.54	-342.034	244.474	548.135	-410.148	167.198	103.049	-383.278	329.479	40.4972
401	0	-681.254	330.416	979.799	-671.378	290.006	1130.43	-649.477	450.566	582.76	-619	444.573	137.876	-663.625	595.531	69.6679	-290.599	316.933	973.569	-286.546	285.493	1124.87	-342.045	249.02	548.066	-410.262	167.555	103.503	-383.204	328.858	40.5333
402	0	-681.16	340.125	979.026	-671.111	300.335	1129.7	-647.822	458.363	580.341	-618.468	476.92	134.856	-661.366	630.507	70.7259	-290.177	325.192	972.883	-286.344	294.024	1124.29	-342.133	253.614	547.906	-410.389	167.923	104.089	-383.098	328.986	40.3801
403	0	-680.991	349.84	978.052	-670.883	310.455	1128.82	-646.285	465.915	577.789	-617.628	508.718	132.976	-658.431	664.909	72.5688	-289.803	332.942	972.194	-286.328	302.686	1123.49	-342.211	258.469	547.771	-410.547	168.313	104.683	-383.034	329.245	40.3069
404	0	-680.82	359.874	977.113	-670.48	318.985	1127.63	-644.874	473.221	575.227	-616.425	539.143	132.186	-654.149	698.348	75.4556	-289.337	340.82	971.382	-286.235	311.3	1122.79	-342.28	263.24	547.625	-410.645	168.855	105.262	-383.172	329.292	40.1112
405	0	-680.768	369.662	975.88	-670.46	328.081	1126.55	-643.306	480.492	572.355	-614.559	567.664	132.051	-649.438	730.288	80.0486	-288.925	349.218	970.699	-286.379	320.148	1121.88	-342.397	268.361	547.513	-410.883	169.582	105.805	-383.162	329.468	40.0146
406	0	-680.693	379.79	974.508	-670.51	339.121	1125.35	-641.467	487.781	569.347	-612.93	594.508	132.704	-644.537	760.279	85.649	-288.696	357.842	969.786	-286.564	327.299	1121.04	-342.626	273.565	547.25	-411.09	170.304	106.505	-383.325	329.844	39.9747
407	0	-680.772	389.836	973.011	-670.643	350.829	1124.06	-639.451	495.234	566.477	-611.751	619.012	133.422	-639.586	788.107	92.0765	-288.436	366.475	968.873	-286.891	335.106	1119.81	-342.773	279.053	547.135	-411.225	171.008	107.374	-383.314	329.983	39.9116
408	0	-681.056	399.742	971.487	-670.829	362.823	1122.74	-637.292	502.93	563.919	-610.109	641.551	133.861	-634.644	813.468	99.0368	-288.35	375.298	967.964	-287.187	345.058	1118.65	-343.085	284.668	546.858	-411.454	171.686	108.302	-383.2	330.028	39.6862
409	0	-681.221	410.155	969.97	-670.916	374.94	1121.34	-635.101	511.409	561.578	-608.43	661.996	134.4	-629.765	836.218	106.462	-288.381	383.99	966.907	-287.509	354.345	1117.33	-343.291	290.673	546.649	-411.687	172.528	109.275	-383.254	330.2	39.6044
410	0	-681.251	421.105	968.803	-670.973	388.871	1120.1	-633.184	520.758	559.405	-605.954	680.066	134.66	-625.037	855.793	113.853	-288.343	392.805	965.774	-287.831	363.607	1116.04	-343.678	296.928	546.309	-411.88	173.484	110.36	-383.24	330.42	39.5065
411	0	-681.18	432.905	967.866	-671.108	401.146	1118.82	-631.517	531.275	557.548	-603.031	695.831	134.419	-620.671	872.277	120.226	-288.837	401.246	964.639	-288.329	372.851	1114.71	-343.961	303.539	545.925	-412.031	174.463	111.651	-383.266	330.559	39.422
412	0	-680.975	445.696	966.856	-671.226	413.155	1117.49	-630.001	542.791	556.153	-599.743	709.467	133.418	-616.575	885.874	124.23	-288.376	412.207	963.371	-288.612	382.552	1113.41	-344.256	310.595	545.522	-412.241	175.682	113.005	-383.298	330.846	39.2653
413	0	-680.67	459.014	965.797	-671.382	425.182	1116.21	-628.56	555.346	555.07	-596.991	721.066	131.714	-612.756	897.125	125.099	-288.404	421.021	962.241	-289.096	391.261	1111.95	-344.582	318.071	545.034	-412.451	176.979	114.554	-383.314	331.124	39.2089
414	0	-680.342	472.294	964.952	-671.371	437.328	1115.06	-627.256	568.711	554.261	-593.72	730.639	129.397	-608.884	906.554	122.828	-288.495	430.469	961.164	-289.345	401.904	1110.81	-344.895	325.813	544.567	-412.594	178.482	116.138	-383.385	331.532	39.0059
415	0	-680.13	485.261	964.35	-671.361	449.76	1114.08	-625.962	582.457	553.688	-590.397	738.594	127.165	-604.719	914.361	118.256	-288.503	440.231	960.019	-289.591	411.889	1109.55	-345.241	333.956	544.039	-412.617	179.966	117.969	-383.357	331.87	38.9193
416	0	-679.877	498.579	963.755	-671.116	462.316	1113.23	-624.568	596.354	553.089	-587.326	745.112	125.513	-600.163	920.606	112.433	-288.522	450.162	958.931	-289.69	422.061	1108.31	-345.597	342.461	543.484	-412.695	181.506	119.937	-383.336	332.198	38.739
417	0	-679.652	511.726	963.228	-670.938	475.042	1112.44	-622.721	609.997	552.594	-584.88	750.539	124.16	-595.273	925.426	106.21	-288.602	459.86	957.814	-289.953	432.166	1107.01	-345.871	351.47	542.808	-412.611	183.281	122.079	-383.291	332.482	38.6094
418	0	-679.23	525.187	962.914	-670.705	488.175	1111.75	-621.526	623.176	552.217	-581.232	755.043	122.126	-590.603	929.497	100.535	-288.717	469.972	956.68	-289.976	442.573	1105.79	-346.038	361.022	542.168	-412.46	185.259	124.428	-383.169	332.711	38.5534
419	0	-678.737	539.247	962.51	-670.58	501.284	1111.2	-620.288	636.341	551.806	-577.759	759.545	120.154	-586.208	932.827	96.1889	-288.905	480.531	955.638	-289.924	452.971	1104.52	-346.143	370.977	541.602	-412.109	187.509	127.092	-383.011	332.924	38.532
420	0	-678.176	553.406	962.199	-670.307	514.919	1110.89	-618.573	649.353	551.429	-574.607	764.303	118.881	-582.396	936.054	91.9007	-288.997	491.402	954.631	-290.165	462.62	1103.25	-346.147	381.673	541.076	-411.659	190.189	130.044	-382.823	333.118	38.4316
421	0	-677.585	567.625	962.353	-670.068	528.337	1110.88	-617.227	661.994	551.332	-572.859	769.202	117.719	-579.432	939.853	86.3415	-289.185	502.459	953.751	-290.308	474.047	1102.37	-345.977	393.095	540.587	-411.031	193.298	133.383	-382.59	333.361	38.3782
422	0	-676.983	582.054	962.554	-669.799	541.708	1111.31	-616.273	674.668	551.638	-572.544	774.767	116.851	-577.897	943.531	80.2318	-289.451	513.407	953.171	-290.334	485.377	1101.65	-345.588	405.51	540.137	-410.27	196.933	137.144	-382.36	333.723	38.2678
423	0	-676.291	596.266	963.263	-669.248	555.137	1112.14	-616.192	687.943	552.012	-572.864	779.656	115.834	-577.888	946.267	74.4855	-289.522	525.221	952.615	-290.391	496.141	1101.11	-344.969	418.942	539.688	-409.341	201.029	141.585	-382.233	334.139	38.231
424	0	-675.846	609.849	964.298	-668.811	568.127	1113.37	-615.516	700.745	552.729	-573.131	783.261	114.916	-578.465	948.507	69.3772	-289.743	536.646	952.335	-290.329	506.98	1100.81	-343.902	433.535	539.272	-408.158	205.883	146.482	-381.924	334.633	38.3372
425	0	-675.677	622.628	965.452	-668.478	580.886	1114.66	-615.773	713.154	553.81	-573.024	786.175	114.246	-578.691	950.161	65.4649	-289.911	548.474	952.033	-290.17	518.493	1100.64	-342.392	449.184	538.75	-406.805	211.323	152.02	-381.694	335.153	38.3546
426	0	-675.535	635.207	966.62	-668.125	593.697	1115.9	-616.053	725.304	554.426	-573.739	789.308	113.729	-578.177	951.787	62.0169	-290.203	560.208	952.145	-289.919	530.038	1100.74	-340.381	466.15	538.177	-405.342	217.593	158.156	-381.324	335.893	38.6381
427	0	-675.718	647.343	967.754	-668.081	606.111	1117.2	-616.723	736.713	554.944	-572.766	792.081	113.506	-577.458	953.386	58.9151	-290.543	572.487	952.145	-289.742	541.538	1100.93	-337.844	484.074	537.564	-403.502	225.151	164.936	-380.845	336.952	39.2252
428	0	-676.089	659.207	968.883	-668.17	618.291	1118.45	-617.136	746.989	555.268	-573.206	794.592	112.846	-577.22	954.922	57.3487	-290.999	584.717	952.392	-289.715	552.937	1101.25	-335.026	502.734	537.001	-401.32	233.816	172.479	-380.332	338.529	39.8565
429	0	-676.369	671.038	970.019	-668.423	630.071	1119.66	-617.249	756.146	555.519	-573.027	795.956	112.363	-576.929	955.795	56.5234	-291.474	596.9	952.789	-290.005	563.855	1101.73	-331.975	522.594	536.401	-398.969	243.849	180.487	-379.862	340.698	40.6896
430	0	-676.685	682.975	971.153	-668.774	641.852	1120.8	-617.389	764.456	555.805	-572.744	796.419	112.306	-576.775	956.424	55.9274	-292.018	609.153	953.28	-290.372	574.705	1102.29	-329.14	543.227	535.853	-396.185	255.199	189.182	-379.037	343.566	42.4911
431	0	-677.207	694.434	972.395	-669.109	653.549	1122.18	-617.634	772.014	556.108	-572.493	797.036	112.304	-576.619	956.825	55.443	-292.638	621.104	953.798	-290.774	585.29	1102.83	-326.621	564.4	535.491	-392.996	268.27	198.479	-378.006	347.413	44.8814
432	0	-677.664	706.035	973.71	-669.411	665.068	1123.53	-617.667	778.7	556.299	-572.158	797.601	112.211	-576.516	957.159	55.1382	-293.158	632.789	954.5	-291.285	595.404	1103.39	-323.768	586.628	535.303	-389.405	283.523	207.902	-376.726	352.055	47.9488
433	0	-678.028	717.498	975.044	-669.759	676.193	1124.95	-617.617	784.551	556.452	-571.963	798.002	112.23	-576.432	957.395	54.8844	-293.609	644.16	955.266	-291.723	605.19	1103.82	-321.059	609.07	535.504	-385.595	299.945	217.154	-375.426	357.505	51.2761
434	0	-678.36	728.859	976.373	-670.037	687.525	1126.45	-617.701	789.793	556.569	-571.326	798.317	112.143	-576.309	957.574	54.7031	-294.121	655.271	955.997	-292.229	614.787	1104.22	-318.29	631.457	536.032	-381.665	317.48	225.946	-374.32	363.694	54.9039
435	0	-678.758	739.443	977.662	-670.243	698.76	1127.92	-617.698	794.292	556.665	-571.852	798.312	111.894	-576.21	957.69	54.6004	-294.561	665.971	956.883	-292.658	624.161	1104.69	-315.511	653.945	537.155	-377.9	335.648	233.846	-373.379	371.014	58.4878
436	0	-679.015	749.615	978.683	-670.534	709.708	1129.37	-617.727	798.645	556.921	-571.272	798.327	112.008	-576.165	957.74	54.4833	-294.909	676.612	957.949	-293.114	633.334	1105.25	-312.895	675.866	539.046	-374.543	354.252	240.945	-371.722	381.723	63.101
437	0	-679.156	759.695	979.658	-670.658	720.804	1130.76	-617.65	802.919	557.105	-571.069	798.409	112.04	-576.14	957.861	54.3624	-295.08	687.464	959.141	-293.466	642.457	1106.01	-310.612	697.498	541.387	-371.823	372.644	247.949	-368.545	397.837	69.8
438	0	-679.318	769.999	980.717	-670.793	731.736	1132.03	-618.316	807.222	557.272	-570.947	798.54	112.068	-576.089	957.945	54.2044	-295.389	697.519	960.624	-293.938	651.568	1107.08	-308.512	718.678	544.171	-369.693	391.946	254.627	-364.241	418.778	76.519
439	0	-679.316	779.943	981.595	-671.113	742.082	1133.32	-618.27	811.388	557.473	-570.883	798.783	112.133	-576.086	958.03	54.0503	-295.515	707.653	962.304	-294.562	660.467	1108.41	-307.282	738.907	547.207	-367.937	411.599	259.993	-359.402	442.326	82.6161
440	0	-679.333	789.914	982.392	-671.478	752.648	1134.37	-618.533	815.382	557.63	-570.935	798.944	112.189	-576.137	958.141	53.8639	-295.098	720.52	964.697	-295.031	669.732	1110.22	-306.209	758.732	550.727	-366.253	432.842	263.919	-354.152	467.108	87.7484
441	0	-679.434	799.632	983.129	-671.873	763.041	1135.39	-619.06	819.026	557.755	-570.997	799.143	112.272	-576.156	958.226	53.7125	-295.178	730.92	966.945	-295.746	678.841	1112.26	-305.135	778.268	554.596	-364.719	454.859	266.253	-348.745	492.33	91.4782
442	0	-679.498	809.321	983.746	-672.391	773.209	1136.3	-619.408	822.457	557.87	-570.954	799.278	112.393	-576.182	958.308	53.5115	-295.112	741.225	969.502	-296.326	688.369	1114.62	-304.099	797.423	558.689	-363.166	477.384	267.145	-343.185	517.721	93.77
443	0	-679.626	818.921	984.247	-673.057	783.147	1137.06	-619.631	825.253	558.015	-570.911	799.371	112.484	-576.182	958.371	53.3741	-295.02	751.577	972.122	-296.997	697.679	1117.18	-303.045	816.546	562.692	-361.601	500.588	266.691	-337.715	543.479	94.9654
444	0	-679.86	827.836	984.42	-673.839	793.001	1137.59	-619.675	827.504	558.379	-570.799	799.644	112.769	-576.175	958.471	53.2135	-295.081	762.017	974.648	-297.734	707.451	1119.74	-302.038	835.206	566.692	-360.007	524.015	265.187	-332.514	569.264	94.8804
445	0	-680.198	836.348	984.547	-674.617	802.386	1138.02	-620.08	829.688	558.461	-570.706	799.75	112.929	-576.176	958.589	53.0764	-295.043	772.614	977.222	-298.325	717.437	1122.31	-300.918	853.411	570.428	-358.566	548.43	262.293	-327.319	597.529	94.2288
446	0	-680.424	844.736	984.54	-675.39	811.915	1138.3	-620.38	831.638	558.681	-570.592	799.73	113.027	-576.161	958.64	52.9428	-294.961	783.125	979.762	-299.034	727.175	1124.66	-299.908	871.221	573.911	-356.906	573.415	258.314	-322.315	627.67	93.2274
447	0	-680.607	852.878	984.305	-676.19	821.031	1138.39	-620.64	833.577	558.841	-570.503	799.773	113.143	-576.164	958.747	52.831	-294.812	793.77	982.176	-299.516	737.45	1126.92	-299.196	888.427	577.136	-355.362	598.821	253.687	-317.412	659.549	91.7744
448	0	-680.784	861.022	983.998	-676.905	830.094	1138.29	-620.744	835.755	558.811	-570.394	799.772	113.275	-576.15	958.843	52.7394	-294.584	804.343	984.546	-300.086	747.425	1129.06	-298.486	904.97	580.184	-353.667	624.813	247.999	-312.81	693.192	90.3196
449	0	-681.047	868.628	983.512	-677.545	839.266	1138.13	-620.944	837.944	558.978	-570.308	799.855	113.383	-576.151	958.895	52.6157	-294.355	814.787	986.685	-300.459	757.619	1131.13	-297.951	920.889	583.122	-351.978	651.385	241.392	-308.327	727.232	88.4939
450	0	-681.086	876.418	983.043	-678.165	848.23	1137.8	-621.341	840.275	559.061	-570.234	799.987	113.514	-576.14	958.992	52.492	-294.114	825.349	988.839	-300.796	767.803	1133.02	-297.327	936.468	585.918	-350.095	678.822	234.038	-303.981	762.065	86.2954
451	0	-681.046	884.411	982.42	-678.721	857.227	1137.33	-621.45	842.977	559.07	-570.154	800.175	113.675	-576.141	959.033	52.4176	-293.821	835.815	990.723	-300.875	779.945	1134.92	-296.843	951.42	588.614	-348.203	706.884	226.075	-299.666	797.4	83.8801
452	0	-681.052	891.987	981.77	-679.19	866.123	1136.83	-621.476	845.875	558.822	-570.026	800.344	113.852	-576.143	959.09	52.3063	-293.495	846.188	992.587	-300.964	790.62	1136.62	-296.402	965.811	591.102	-346.242	735.724	217.544	-295.335	833.112	81.341
453	0	-681.032	900.011	981.078	-679.573	875.316	1136.09	-621.904	848.643	558.974	-569.933	800.514	114.07	-576.116	959.19	52.1682	-293.156	856.416	994.127	-301.28	800.542	1137.93	-296.149	979.544	593.271	-344.139	764.687	208.698	-291.355	869.584	78.6729
454	0	-680.911	907.923	980.294	-679.776	885.203	1135.49	-621.63	851.503	559.039	-569.788	800.694	114.281	-576.157	959.237	52.0737	-292.83	866.578	995.463	-301.55	810.495	1139.01	-296.052	992.614	594.944	-342.263	795.721	199.607	-286.624	905.793	76.1624
455	0	-680.904	916.005	979.526	-679.896	895.027	1134.82	-621.387	854.59	558.898	-569.696	800.88	114.513	-576.148	959.334	51.9518	-292.61	876.8	996.492	-301.768	820.775	1139.94	-296.166	1004.88	596.273	-340.128	825.495	190.446	-281.713	942.229	73.9925
456	0	-680.844	920.786	978.706	-680.593	902.119	1134.07	-621.164	857.822	558.761	-569.57	801.05	114.74	-576.107	959.439	51.8055	-292.184	886.872	997.208	-301.816	831.109	1140.6	-296.439	1016.53	597.231	-338.113	856.917	181.459	-277.128	978.941	72.3718
457	0	-681.005	929.635	977.554	-680.879	910.556	1133.25	-621.224	860.97	558.867	-569.457	801.267	114.994	-576.128	959.529	51.6868	-291.893	896.753	997.583	-301.826	841.503	1141.05	-296.641	1027.58	597.503	-336.193	888.763	172.99	-272.533	1015.84	71.3621
458	0	-680.889	938.23	976.717	-681.027	919.405	1132.41	-621.97	864.463	558.562	-569.284	801.489	115.311	-576.099	959.602	51.549	-291.377	906.5	997.846	-301.866	851.929	1141.24	-296.848	1038.07	597.302	-334.234	921.441	164.821	-268.224	1052.78	71.2294
459	0	-680.823	946.476	975.893	-680.996	928.513	1131.53	-620.81	868.223	558.661	-569.242	801.689	115.643	-576.131	959.691	51.4138	-290.932	916.485	997.861	-301.822	862.299	1141.24	-297.172	1047.9	596.572	-332.488	954.22	157.556	-264.368	1090.04	71.3582
460	0	-680.74	954.635	974.933	-680.976	937.199	1130.65	-621.078	871.904	558.796	-569.166	801.997	116.005	-576.113	959.795	51.3022	-290.4	926.49	997.617	-301.568	872.882	1141.12	-297.683	1056.99	595.33	-330.637	986.924	150.924	-261.166	1126.7	72.2394
461	0	-680.67	962.837	973.934	-680.854	946.225	1129.63	-620.859	875.892	558.555	-568.859	802.258	116.555	-576.147	959.905	51.1704	-290.004	936.531	997.203	-301.421	883.448	1140.84	-298.14	1065.7	593.808	-329.324	1019.86	144.867	-258.747	1163.17	73.4179
462	0	-680.67	971.084	972.886	-680.766	955.055	1128.56	-621.321	879.825	558.695	-569.02	802.69	116.84	-576.61	960.283	51.4232	-289.567	946.437	996.587	-301.222	894.057	1140.3	-298.64	1073.98	591.688	-327.391	1052.48	139.997	-257.129	1199.16	74.9862
463	0	-680.608	979.371	971.837	-680.684	962.725	1127.37	-620.303	883.968	558.86	-568.89	803.041	117.229	-576.621	960.447	51.2462	-289.213	956.773	995.652	-300.769	904.815	1139.66	-299.306	1081.64	589.061	-325.754	1084.82	136.109	-256.553	1234.72	77.1816
464	0	-680.478	987.78	970.667	-680.567	970.961	1126.13	-619.496	888.192	558.691	-568.782	803.501	117.673	-576.58	960.576	51.0909	-288.799	967.066	994.463	-300.417	915.602	1138.73	-299.456	1089.21	586.184	-324.351	1116.33	133.568	-256.883	1269.59	80.275
465	0	-680.514	996.095	969.528	-680.279	980.168	1124.89	-619.882	893.2	558.446	-568.626	803.996	118.165	-576.524	960.734	50.9114	-288.483	977.344	993.066	-299.848	926.615	1137.57	-299.921	1096.66	583.067	-323.66	1147.05	131.948	-258.083	1303.58	84.6187
466	0	-680.391	1004.44	968.362	-679.898	989.806	1123.62	-619.397	898.154	558.205	-568.449	804.518	118.707	-576.519	960.892	50.7628	-288.01	987.614	991.383	-299.236	937.944	1136.18	-300.515	1104.07	579.905	-322.839	1176.58	131.675	-259.964	1336.23	90.1292
467	0	-680.195	1012.77	967.213	-679.431	999.166	1122.33	-619.354	903.529	557.768	-568.383	805.15	119.261	-576.036	960.845	50.1804	-287.524	998.121	989.512	-298.405	949.385	1134.65	-301.325	1111.63	576.78	-323.078	1204.85	131.283	-262.38	1367.21	96.6201
468	0	-680.07	1021.15	966.037	-678.85	1008.2	1121	-618.176	908.373	557.859	-568.432	805.861	119.969	-576.093	961.04	50.0039	-286.74	1008.62	987.659	-297.471	961.073	1133.03	-302.345	1119.5	573.868	-323.335	1231.27	131.527	-265.148	1396.75	103.812
469	0	-679.73	1029.77	964.935	-678.177	1017.54	1119.7	-618.623	914.458	557.477	-568.491	806.645	120.688	-576.171	961.327	49.8554	-285.922	1019.2	985.653	-296.58	972.938	1131.42	-303.437	1127.98	571.271	-323.522	1256.1	132.236	-267.942	1424.22	111.479
470	0	-679.506	1038.51	963.825	-677.516	1027	1118.5	-618.097	920.163	557.196	-568.563	807.622	121.607	-576.29	961.61	49.6945	-285.23	1030.11	983.71	-295.513	984.799	1129.82	-304.592	1137.25	568.835	-324.088	1279.19	133.127	-271.331	1449.54	119.053
471	0	-679.132	1047.45	962.785	-676.757	1036.5	1117.32	-617.603	926.04	557.329	-568.61	808.64	122.62	-576.357	961.952	49.5463	-284.783	1041.49	981.781	-294.613	996.651	1128.27	-305.768	1146.75	566.404	-324.91	1300.39	134.241	-275.267	1472.54	126.034
472	0	-678.768	1056.55	961.769	-675.922	1045.88	1116.18	-617.236	932.318	557.222	-568.732	809.741	123.809	-576.443	962.306	49.41	-284.456	1053.17	979.908	-293.568	1008.38	1126.75	-306.969	1156.61	564.097	-326.151	1319.28	134.882	-279.203	1492.76	131.824
473	0	-678.358	1065.73	960.803	-675.18	1055.59	1115.11	-616.942	938.9	557.073	-568.828	810.94	125.069	-576.475	962.729	49.2695	-284.237	1065.1	978.197	-292.549	1020.11	1125.27	-308.176	1167.4	562.122	-328.091	1336.14	134.796	-283.064	1510.35	135.654
474	0	-677.945	1074.98	959.86	-674.456	1065.42	1114.14	-616.678	945.538	557.23	-568.881	812.254	126.446	-576.579	963.142	49.0713	-283.781	1077.02	976.7	-291.604	1031.96	1123.79	-309.137	1179.59	560.692	-330.523	1350.48	133.922	-287.002	1525.04	137.195
475	0	-677.626	1084.27	958.959	-673.717	1074.99	1113.16	-615.93	952.855	556.935	-569.009	813.563	127.919	-576.675	963.587	48.9026	-283.263	1089.19	975.389	-290.692	1043.63	1122.42	-309.054	1193.74	560.058	-333.113	1362.26	132.349	-290.764	1537.13	136.515
476	0	-677.249	1093.46	958.145	-672.993	1084.4	1112.32	-616.194	960.375	556.658	-569.111	815.094	129.552	-576.869	963.925	48.7774	-282.703	1101.16	974.292	-289.854	1055.48	1121.11	-309.511	1207.96	559.551	-335.795	1372.24	130.487	-294.446	1546.95	133.97
477	0	-676.886	1102.7	957.439	-672.276	1094.31	1111.5	-615.766	968.18	556.491	-569.262	816.749	131.395	-577.049	964.341	48.6564	-282.091	1113.32	973.407	-289.081	1067.55	1119.9	-310.289	1222.29	559.264	-339.44	1380.25	128.449	-298.162	1554.76	129.868
478	0	-676.536	1111.92	956.721	-671.553	1104.43	1110.75	-615.555	976.386	556.3	-569.428	818.627	133.446	-577.245	964.836	48.5514	-281.441	1125.8	972.614	-288.242	1080.02	1118.83	-311.242	1236.58	559	-342.875	1386.61	125.965	-301.997	1560.88	124.849
479	0	-676.178	1121.19	956.162	-670.788	1114.18	1110.03	-614.931	985.003	556.135	-569.498	820.672	135.62	-577.54	965.26	48.4286	-280.951	1138.69	971.844	-287.116	1093.53	1117.69	-312.324	1250.75	558.634	-345.669	1391.67	123.109	-305.875	1565.31	119.246
480	0	-675.766	1130.57	955.641	-670.025	1124.06	1109.34	-615.108	993.92	556.05	-569.677	822.894	138.037	-577.78	965.661	48.3066	-280.528	1152.16	971.088	-286.247	1106.69	1116.71	-313.435	1265.02	558.232	-349.596	1395.32	120.965	-310.213	1569.26	114.242
481	0	-675.322	1140.05	955.219	-669.244	1133.89	1108.72	-614.509	1003.48	555.916	-570.226	825.676	140.837	-578.098	966.109	48.2241	-280.303	1166.22	970.252	-285.412	1120.14	1115.8	-314.53	1278.95	557.552	-352.906	1399.34	119.643	-314.182	1573.13	110.169
482	0	-674.86	1149.65	954.869	-668.448	1144.05	1108.17	-614.038	1013.72	555.778	-570.475	828.482	143.744	-578.504	966.642	48.1048	-280.068	1180.69	969.467	-284.551	1134.01	1115.07	-315.762	1292.17	556.824	-355.37	1404.98	117.645	-318.198	1577.65	105.886
483	0	-674.207	1159.45	954.646	-667.551	1153.98	1107.72	-614.29	1024.58	555.826	-570.786	831.906	147.021	-579.005	967.06	48.1326	-279.807	1195.39	969.066	-283.669	1148.25	1114.71	-316.995	1303.98	556.015	-357.907	1410.97	116.085	-322.028	1582.4	100.606
484	0	-673.563	1169.44	954.513	-666.67	1163.69	1107.41	-614.192	1036.51	555.643	-571.141	835.667	150.696	-579.45	967.541	48.2461	-279.569	1210.08	969.056	-282.893	1162.64	1114.81	-317.902	1314.56	555.145	-358.519	1416.7	115.188	-325.54	1587.5	94.6244
485	0	-672.805	1179.76	954.539	-665.924	1173.83	1107.16	-614.199	1049.55	555.333	-571.407	840.091	154.763	-579.858	968.094	48.3857	-279.255	1224.51	969.242	-282.203	1177.06	1115.4	-318.531	1325.13	554.479	-359.567	1422.44	113.555	-328.209	1592.44	87.8465
486	0	-672.134	1190.45	954.486	-665.191	1184.55	1107.11	-614.636	1063.81	555.047	-571.872	845.051	159.177	-580.227	968.508	48.5808	-278.533	1239.07	969.989	-281.608	1191.2	1116.32	-318.398	1336.46	554.508	-359.337	1427.73	112.162	-329.628	1596.47	81.227
487	0	-671.295	1202.51	954.393	-664.499	1195.6	1107.32	-615.274	1079.35	554.514	-572.326	850.529	164.138	-580.471	969.005	48.8465	-278.048	1252.67	970.708	-281.016	1204.98	1117.34	-317.691	1348.65	554.975	-358.22	1431.94	110.765	-329.905	1599.63	74.9655
488	0	-670.4	1214.79	954.503	-663.882	1206.78	1107.53	-616.414	1096	553.853	-572.999	856.927	169.653	-580.602	969.754	49.1617	-277.506	1265.69	971.607	-280.468	1218.27	1118.42	-316.499	1360.69	555.676	-356.556	1434.73	110.52	-329.181	1601.64	69.3543
489	0	-669.36	1226.91	954.722	-663.221	1217.95	1107.9	-618.648	1113.03	553.091	-573.451	864.248	175.831	-580.675	970.698	49.597	-276.814	1278.01	972.674	-279.817	1230.92	1119.52	-314.852	1372.35	556.437	-355.062	1437.15	109.672	-328.638	1603.12	64.9327
490	0	-668.305	1238.95	954.83	-662.53	1229.31	1108.37	-620.567	1131.89	552.288	-573.768	872.691	182.705	-580.71	971.687	50.0216	-275.976	1289.98	974.106	-279.122	1242.92	1120.87	-313.034	1383.6	557.299	-354.424	1438.68	109.659	-328.522	1604.44	61.2247
491	0	-667.199	1250.74	955.036	-661.777	1240.77	1108.76	-622.605	1151.78	551.446	-574.392	882.587	190.139	-580.815	973.26	50.9516	-275.018	1301.74	975.792	-278.279	1254.22	1122.3	-311.265	1394.53	558.253	-353.751	1440.73	108.978	-328.311	1605.73	58.4778
492	0	-665.905	1262.78	955.172	-660.605	1254.38	1109.32	-624.584	1172.62	550.519	-575.067	893.781	198.261	-581.202	975.747	52.3102	-273.789	1313.35	977.585	-277.337	1265.14	1123.79	-309.838	1404.52	559.131	-351.861	1442.36	109.224	-328.39	1606.7	57.0876
493	0	-664.516	1275.42	955.606	-659.658	1265.11	1109.73	-626.315	1194.29	549.402	-575.786	906.548	207.116	-581.689	979.155	54.2904	-272.418	1324.89	979.262	-276.182	1275.87	1125.19	-308.854	1413.4	559.775	-352.337	1443.33	109.469	-328.447	1608.37	56.6303
494	0	-663.065	1287.48	955.946	-658.58	1275.15	1110.06	-628.017	1216.8	548.388	-576.681	921.363	216.252	-582.269	983.538	56.919	-270.968	1336.33	980.734	-274.774	1286.4	1126.56	-308.314	1421.5	560.154	-352.789	1444.1	109.601	-328.568	1609.07	56.1124
495	0	-661.478	1299.12	956.406	-657.311	1284.7	1110.47	-629.574	1239.7	547.502	-577.617	938.068	225.197	-582.872	989.264	60.067	-269.816	1346.91	981.768	-273.219	1296.94	1127.87	-308.299	1428.74	560.207	-353.422	1444.71	109.651	-328.745	1609.6	55.5465
496	0	-660.089	1310.52	956.992	-655.976	1293.93	1110.92	-630.995	1262.81	547.083	-578.515	956.2	233.817	-583.013	996.575	63.7228	-268.579	1357.63	982.685	-271.699	1307.51	1129.11	-308.149	1435.38	560.221	-354.095	1445.43	109.792	-329.061	1609.82	55.1794
497	0	-658.715	1321.63	957.724	-654.64	1302.96	1111.43	-632.162	1285.73	547.292	-579.479	975.512	241.641	-582.633	1005.22	67.7851	-267.38	1368.13	983.536	-270.188	1318.3	1130.27	-308.155	1441.29	560.31	-354.534	1445.83	109.896	-329.239	1609.95	54.909
498	0	-657.372	1332.18	958.495	-653.343	1311.81	1112.02	-633.072	1308.38	548.297	-579.866	995.36	248.306	-583.794	1016.32	73.8784	-266.342	1378.34	984.453	-268.848	1329.16	1131.49	-307.934	1446.69	560.464	-355.062	1446	109.946	-329.321	1609.97	54.6554
499	0	-656.215	1342.51	959.624	-652.122	1320.31	1112.73	-633.634	1330.79	550.032	-580.615	1014.59	255.509	-585.887	1031.64	81.0425	-265.455	1388.53	985.516	-267.651	1340.08	1132.76	-307.672	1451.86	560.72	-355.461	1446.39	110.056	-329.389	1610.04	54.4446
500	0	-655.153	1352.3	960.974	-651.124	1328.86	1113.73	-633.853	1352.68	552.383	-580.738	1033.88	262.441	-588.305	1051.01	88.4042	-264.703	1398.96	986.647	-266.658	1350.91	1134.09	-307.234	1457.15	560.977	-355.638	1446.95	110.269	-329.417	1610.12	54.2171
501	0	-654.241	1361.67	962.378	-650.011	1337.47	1115	-633.755	1374.05	555.212	-580.527	1054	268.679	-591.178	1073.99	95.4483	-264.07	1409.44	987.795	-265.757	1361.51	1135.45	-306.618	1462.25	561.175	-355.797	1447.33	110.37	-329.305	1610.27	54.1639
502	0	-653.53	1371.05	964.048	-649.051	1346.11	1116.34	-633.534	1394.8	558.62	-580.114	1074.94	274.015	-594.107	1098.99	101.751	-263.536	1420.12	988.971	-264.885	1371.87	1136.87	-305.989	1467.3	561.224	-355.855	1447.6	110.433	-329.314	1610.41	53.915
503	0	-652.924	1380.29	965.932	-648.006	1354.67	1117.99	-633.519	1415.03	562.339	-579.668	1096.73	278.008	-596.893	1125.16	106.977	-262.791	1431.19	990.141	-263.953	1382.11	1138.06	-305.35	1472.01	561.2	-355.966	1447.97	110.57	-329.379	1610.46	53.7377
504	0	-652.384	1390.04	967.952	-646.98	1363.44	1119.69	-633.683	1434.66	566.603	-579.262	1119.05	280.444	-599.46	1151.87	110.892	-262.205	1441.52	991.015	-262.878	1392.31	1139.1	-304.679	1476.35	561.071	-355.945	1447.99	110.506	-329.374	1610.53	53.6012
505	0	-651.77	1399.75	970.148	-645.871	1372.42	1121.56	-633.578	1453.84	570.803	-578.972	1141.8	281.382	-601.915	1178.73	113.392	-261.591	1451.37	991.764	-261.686	1402.32	1139.98	-303.92	1480.33	561.003	-355.987	1448.2	110.676	-329.371	1610.61	53.5023
506	0	-651.297	1409.98	972.37	-644.733	1380.93	1123.58	-633.459	1472.61	574.841	-578.688	1165.05	280.876	-604.257	1205.88	114.525	-260.997	1460.84	992.343	-260.482	1411.71	1140.6	-303.132	1483.51	561.049	-355.981	1448.26	110.78	-329.368	1610.67	53.3677
507	0	-650.801	1420.18	974.625	-643.539	1389.91	1125.72	-633.326	1490.93	578.642	-578.717	1188.68	279.088	-606.706	1233.78	114.659	-260.228	1470.15	992.696	-259.187	1421.4	1141.16	-302.144	1486.08	561.087	-355.991	1448.32	110.91	-329.33	1610.82	53.2455
508	0	-650.325	1430.55	976.896	-642.344	1398.74	1127.72	-633.204	1508.74	582.116	-578.55	1212.76	276.071	-608.739	1262.08	113.668	-259.547	1479.05	992.953	-257.989	1430.95	1141.57	-301.27	1488.3	561.123	-356.034	1448.41	111.102	-329.295	1610.92	53.1093
509	0	-649.682	1441.32	979.19	-641.277	1407.99	1129.55	-633.257	1526.16	585.087	-578.423	1237.34	272.054	-610.574	1291.43	111.886	-258.829	1487.43	993.104	-256.733	1440.21	1141.84	-300.439	1490.6	561.191	-356.031	1448.46	111.152	-329.239	1610.99	52.9823
510	0	-648.78	1451.91	981.056	-640.189	1417.23	1131.24	-633.283	1543.01	587.666	-578.346	1262.4	267.211	-612.278	1321.92	109.662	-258.146	1495.29	992.971	-255.502	1449.27	1142	-299.677	1492.84	561.189	-356.042	1448.49	111.256	-329.223	1611.09	52.8386
511	0	-648.076	1462.54	982.852	-639.191	1426.56	1132.87	-633.438	1559.46	589.828	-578.373	1288.01	261.443	-613.649	1353.2	106.81	-257.378	1503.31	992.804	-254.404	1458.27	1142.02	-298.985	1495.19	561.113	-356.084	1448.65	111.345	-329.145	1611.15	52.7197
512	0	-647.301	1473	984.334	-638.341	1436.23	1134.28	-633.272	1575.41	591.9	-578.455	1314.2	254.833	-615.096	1385.98	103.861	-256.789	1510.48	992.328	-253.317	1467.06	1141.91	-298.306	1497.66	560.999	-356.046	1448.81	111.45	-329.079	1611.22	52.5836
513	0	-646.69	1483.36	985.775	-637.459	1446.01	1135.72	-633.096	1591.04	593.667	-578.64	1340.98	247.5	-616.344	1419.65	100.591	-255.984	1518.13	992.015	-252.266	1475.68	1141.69	-297.688	1500.11	560.937	-356.138	1448.91	111.594	-329.053	1611.27	52.4516
514	0	-646.172	1493.62	986.993	-636.546	1455.76	1136.91	-632.848	1606.38	595.31	-578.817	1368.38	239.452	-617.526	1453.98	97.0047	-255.27	1525.88	991.575	-251.319	1484.23	1141.37	-297.186	1502.59	560.847	-356.117	1449.02	111.752	-328.992	1611.35	52.3563
515	0	-645.763	1503.9	988.092	-635.672	1465.54	1137.96	-632.48	1621.31	596.803	-579.191	1396.53	230.876	-618.66	1488.85	93.1836	-254.705	1533.41	991.026	-250.443	1492.89	1141.02	-296.706	1505.1	560.716	-356.131	1449.1	111.879	-328.953	1611.38	52.234
516	0	-645.354	1514.11	988.984	-634.878	1475.45	1138.91	-631.967	1635.57	598.172	-579.576	1425.29	221.917	-619.785	1524.27	89.2936	-254.151	1540.91	990.459	-249.67	1501.45	1140.53	-296.29	1507.64	560.685	-356.212	1449.44	112.167	-329.027	1611.51	52.1603
517	0	-645.012	1524.27	989.617	-634.152	1485.34	1139.68	-631.333	1649.13	599.39	-580.023	1454.76	212.675	-621.138	1560.18	85.5961	-253.591	1548.51	989.8	-248.912	1510.02	1139.97	-295.997	1510.23	560.59	-356.265	1449.61	112.406	-328.836	1611.49	51.944
518	0	-644.657	1534.26	990.099	-633.528	1495.22	1140.22	-630.526	1661.82	600.259	-580.565	1484.85	203.493	-622.67	1596.41	82.2566	-253.14	1556.19	989.099	-248.297	1518.59	1139.37	-295.737	1513.02	560.421	-356.286	1449.62	112.454	-328.763	1611.59	51.7804
519	0	-644.421	1544.5	990.443	-632.972	1505.08	1140.52	-629.503	1673.74	600.742	-580.945	1515.42	194.418	-624.552	1632.9	79.4678	-252.705	1563.81	988.341	-247.776	1527.11	1138.79	-295.602	1515.96	560.355	-356.354	1449.76	112.645	-328.688	1611.65	51.6339
520	0	-644.29	1554.65	990.636	-632.537	1515.01	1140.72	-628.373	1684.95	600.791	-581.442	1546.46	185.521	-626.756	1669.51	77.2298	-252.31	1571.75	987.665	-247.231	1535.62	1138.17	-295.393	1519.32	560.197	-356.372	1449.97	112.917	-328.63	1611.74	51.4765
521	0	-644.12	1564.6	990.788	-632.25	1525.05	1140.77	-626.999	1695.54	600.296	-582.048	1578.08	177.155	-629.232	1706.11	75.6721	-251.959	1579.59	986.96	-246.913	1544.21	1137.5	-295.322	1522.65	560.083	-356.421	1450.15	113.098	-328.589	1611.79	51.371
522	0	-644.099	1574.74	990.801	-631.98	1535.1	1140.64	-625.5	1705.38	599.246	-582.74	1609.95	169.213	-631.977	1742.61	74.8038	-251.651	1587.36	986.22	-246.547	1552.66	1136.87	-295.254	1526.44	559.869	-356.438	1450.31	113.273	-328.568	1611.82	51.2334
523	0	-644.152	1584.63	990.622	-631.736	1545.06	1140.33	-623.856	1714.43	597.621	-583.495	1641.98	161.922	-634.508	1779	74.414	-251.408	1595.35	985.439	-246.353	1561.26	1136.16	-295.31	1530.28	559.699	-356.46	1450.89	113.795	-328.455	1611.89	51.0954
524	0	-644.129	1594.55	990.244	-631.592	1555.09	1139.95	-621.99	1722.89	595.572	-584.744	1674.49	155.525	-636.671	1815.17	74.3795	-251.196	1603.24	984.653	-246.24	1569.96	1135.49	-295.251	1534.24	559.531	-356.471	1451.27	114.19	-328.314	1612.37	50.9939
525	0	-644.197	1604.18	989.746	-631.563	1565.25	1139.42	-620.012	1730.86	593.249	-586.033	1707.14	150.069	-638.282	1851.29	74.8085	-250.971	1611.25	983.848	-246.193	1578.76	1134.81	-295.291	1538.32	559.406	-356.461	1451.75	114.664	-328.372	1612.04	50.8948
526	0	-644.314	1613.97	989.049	-631.56	1575.46	1138.7	-618.461	1738.6	590.709	-587.749	1739.9	145.789	-639.105	1887.25	75.6828	-250.85	1619.32	983.059	-246.197	1587.63	1134.07	-295.401	1542.3	559.255	-356.608	1452.02	115.034	-328.366	1612.05	50.7321
527	0	-644.482	1623.36	988.205	-631.665	1585.83	1137.79	-616.63	1745.85	587.909	-588.889	1772.17	142.736	-639.085	1922.79	77.101	-250.669	1627.43	982.196	-246.366	1596.52	1133.22	-295.47	1546.39	559.185	-356.701	1452.21	115.599	-328.183	1612.2	50.5736
528	0	-644.601	1632.91	987.135	-631.809	1596.32	1136.74	-615.03	1752.83	585.05	-590.389	1804.13	140.687	-638.085	1957.73	79.5177	-250.543	1635.49	981.283	-246.773	1604.96	1132.36	-295.664	1550.58	559.078	-356.599	1452.65	116.028	-328.106	1612.34	50.5069
529	0	-644.789	1642.47	985.928	-632.08	1607.11	1135.58	-613.805	1759.91	582.099	-591.56	1835.17	140.059	-635.922	1991.46	83.0291	-250.34	1643.65	980.395	-247.306	1613.1	1131.41	-295.88	1554.78	559.002	-356.843	1453.14	116.834	-328.205	1612.49	50.4756
530	0	-644.899	1652.5	984.505	-632.333	1618.13	1134.26	-612.611	1767.25	579.124	-592.211	1864.62	140.389	-632.853	2024.05	87.9765	-250.257	1651.87	979.476	-247.616	1622.17	1130.46	-296.206	1559.03	558.904	-357.055	1453.61	117.409	-328.147	1612.55	50.3657
531	0	-645.141	1662.61	982.932	-632.721	1629.25	1132.85	-611.359	1774.83	576.138	-592.682	1891.87	141.311	-629.08	2054.97	94.0592	-250.249	1660.13	978.473	-248.032	1631.32	1129.32	-296.491	1563.45	558.919	-357.281	1454.23	118.213	-328.152	1612.73	50.2005
532	0	-645.451	1672.91	981.353	-633.216	1640.7	1131.39	-610.113	1782.64	573.396	-592.972	1917.2	142.887	-624.861	2083.77	101.409	-250.362	1668.59	977.467	-248.507	1640.5	1128.09	-296.822	1568.14	558.833	-357.541	1454.68	119.075	-328.142	1612.85	50.1384
533	0	-645.811	1683.4	979.753	-633.733	1652.34	1129.91	-608.9	1790.96	570.925	-593.146	1940.37	144.086	-620.43	2110.17	109.632	-250.549	1677.29	976.458	-248.999	1649.76	1126.85	-297.224	1573.09	558.891	-357.742	1455.42	120.024	-328.135	1612.99	50.0473
534	0	-646.223	1694.5	978.282	-634.371	1664.06	1128.52	-607.911	1799.88	568.696	-592.652	1960.95	144.847	-615.886	2133.35	118.25	-250.827	1686.16	975.378	-249.658	1658.87	1125.52	-297.555	1578.45	558.84	-357.882	1456.18	121.12	-328.137	1613.08	49.9513
535	0	-646.539	1706.56	976.889	-634.914	1675.97	1127.12	-607.225	1810.01	566.696	-591.438	1978.66	144.892	-611.323	2152.96	126.4	-251.25	1695.39	974.28	-250.42	1668.13	1124.23	-297.979	1584.29	558.696	-358.068	1456.94	122.289	-328.177	1613.27	49.828
536	0	-646.808	1719.44	975.601	-635.536	1688.01	1125.85	-606.764	1821.59	565.191	-589.664	1993.79	143.984	-607.146	2168.9	133.242	-251.685	1704.71	973.131	-251.143	1677.54	1122.99	-298.442	1590.67	558.492	-358.272	1458.01	123.587	-328.171	1613.49	49.7336
537	0	-646.926	1732.3	974.391	-636.073	1700.08	1124.59	-606.363	1834.63	564.183	-587.492	2006.57	142.222	-603.063	2184.6	137.534	-252.122	1714.36	972.13	-251.973	1686.92	1121.74	-298.914	1597.6	558.19	-358.382	1459.22	125.02	-328.185	1613.76	49.6123
538	0	-647.151	1745.32	973.489	-636.593	1712.23	1123.48	-606.007	1848.6	563.581	-584.991	2017.02	140.431	-599.425	2192.26	136.805	-252.575	1724.13	971.158	-252.771	1696.57	1120.55	-299.434	1605.22	557.827	-358.42	1460.43	126.506	-328.241	1614.08	49.5228
539	0	-647.445	1758.55	972.836	-637.099	1724.52	1122.46	-605.645	1863.08	563.174	-582.415	2025.62	139.225	-595.164	2200.49	132.718	-253.15	1733.77	970.162	-253.515	1706.32	1119.4	-300.02	1613.41	557.415	-358.538	1461.81	128.256	-328.268	1614.37	49.4343
540	0	-647.487	1775.45	972.769	-637.633	1736.86	1121.63	-604.883	1877.4	563.075	-579.311	2032.09	138.197	-591.117	2207.44	125.806	-253.698	1743.17	969.028	-254.242	1716.14	1118.21	-300.7	1621.97	556.943	-358.85	1463.51	130.246	-328.293	1614.62	49.3129
541	0	-648.109	1787.96	972.507	-638.136	1749.46	1120.9	-603.507	1891.05	562.957	-577.489	2039.51	137.302	-587.495	2212.92	117.235	-254.339	1751.82	967.824	-254.867	1725.99	1116.96	-301.439	1630.98	556.489	-358.829	1465.36	132.421	-328.307	1614.94	49.2257
542	0	-648.785	1800.4	972.315	-638.692	1762.33	1120.38	-601.754	1903.56	562.781	-574.779	2044.94	135.44	-584.168	2217.53	110.158	-254.957	1761.33	966.783	-255.646	1736.04	1115.78	-302.206	1640.32	556.043	-358.964	1467.24	134.863	-328.278	1615.24	49.1705
543	0	-649.295	1813.21	972.028	-639.227	1775.56	1120.05	-600.611	1917.23	562.753	-571.591	2049.77	133.74	-581.101	2221.32	104.76	-255.679	1771.72	965.927	-256.403	1746.28	1114.65	-303.013	1650.23	555.721	-359.046	1469.36	137.443	-328.163	1615.57	49.1116
544	0	-649.76	1826.32	971.743	-639.841	1788.91	1119.85	-599.589	1930.74	562.595	-569.831	2055.04	132.383	-578.449	2224.98	98.7626	-256.54	1783.76	965.34	-257.267	1756.69	1113.64	-304.623	1659.6	555.442	-358.854	1472.11	140.472	-327.939	1615.96	49.0455
545	0	-650.201	1840.18	971.641	-640.459	1802.32	1120	-598.873	1944.09	562.779	-569.506	2060.29	131.173	-576.872	2228.73	92.1069	-257.4	1794.83	964.685	-258.075	1767.23	1112.74	-305.327	1670.74	555.171	-358.538	1475.09	143.758	-327.701	1616.29	48.9877
546	0	-650.358	1854.24	971.949	-641.05	1815.75	1120.5	-598.741	1957.13	563.378	-569.677	2065.44	130.04	-576.39	2231.75	85.8997	-258.328	1805.52	964.069	-259.019	1777.88	1112.03	-305.793	1682.87	554.954	-358.089	1478.33	147.439	-327.431	1616.66	48.9385
547	0	-650.57	1868.38	972.751	-641.462	1829.06	1121.41	-599.265	1970.11	564.458	-569.864	2069.58	128.856	-576.674	2234.25	80.3793	-259.284	1816.28	963.574	-259.819	1788.62	1111.61	-306.056	1696.06	554.717	-357.489	1482.42	151.883	-327.196	1617.14	48.9603
548	0	-650.987	1882.23	974.076	-641.901	1842.23	1122.7	-600.144	1982.92	565.572	-569.959	2072.73	127.975	-577.018	2236.54	75.8514	-260.243	1827.42	963.331	-260.651	1799.54	1111.37	-305.773	1710.54	554.45	-356.69	1486.75	156.428	-326.877	1617.64	48.9741
549	0	-651.803	1895.54	975.689	-642.373	1855.18	1124.23	-601.203	1995.29	566.409	-570.346	2076.21	127.509	-576.755	2238.36	71.7507	-261.373	1838.78	963.236	-261.36	1810.5	1111.24	-305.339	1726.12	554.007	-355.675	1491.87	161.628	-326.673	1618.23	49.1439
550	0	-652.788	1908.45	977.317	-642.988	1867.81	1125.81	-602.12	2006.76	566.824	-571.019	2080.26	127.393	-576.07	2240.16	69.6187	-262.664	1850.41	963.236	-262.184	1821.47	1111.29	-304.384	1742.93	553.447	-354.481	1497.83	167.44	-326.441	1618.7	49.3915
551	0	-653.76	1920.97	978.878	-643.784	1880.29	1127.56	-603.559	2018.32	567.531	-570.749	2082.39	126.917	-575.668	2240.95	68.7279	-264.077	1862.19	963.259	-263.046	1832.43	1111.34	-302.94	1760.75	552.88	-353.141	1504.81	173.952	-326.063	1619.54	49.9688
552	0	-654.821	1933.24	980.453	-644.795	1892.51	1129.4	-607.252	2033.09	568.31	-570.102	2082.15	126.559	-575.731	2241.58	68.0563	-265.699	1874.12	963.418	-264.013	1843.2	1111.57	-301.276	1779.47	552.156	-351.595	1512.85	181.329	-325.667	1620.72	50.8434
553	0	-655.941	1945.2	982.16	-645.759	1904.39	1131.26	-606.68	2044.05	569.417	-569.913	2082.53	126.636	-575.642	2242.07	67.4581	-267.345	1886.02	963.641	-265.134	1853.78	1111.92	-299.4	1799.37	551.505	-349.713	1522.15	189.19	-325.26	1622.13	51.6425
554	0	-657.094	1957.07	983.869	-646.801	1916.13	1133.14	-606.326	2051.77	570.04	-569.653	2083.47	126.605	-575.435	2242.53	67.0239	-268.872	1897.75	963.967	-266.276	1864.14	1112.31	-298.097	1819.92	550.581	-347.479	1532.89	197.379	-324.584	1624.33	52.9074
555	0	-658.325	1968.93	985.576	-647.887	1927.69	1134.94	-606.41	2054.28	570.023	-569.442	2083.8	126.427	-575.317	2242.78	66.7747	-270.457	1909.21	964.483	-267.466	1874.1	1112.72	-296.49	1841.64	549.86	-345.006	1545.42	206.7	-323.677	1627.66	55.2614
556	0	-659.633	1980.51	987.239	-648.928	1939.11	1136.66	-606.823	2059.67	570.135	-569.187	2083.69	126.297	-575.312	2242.99	66.5704	-271.797	1920.26	965.021	-268.634	1883.74	1113.15	-294.996	1863.93	549.321	-342.117	1559.83	215.994	-322.726	1632.23	58.4369
557	0	-660.837	1991.66	988.724	-649.964	1950.39	1138.39	-607.39	2064.61	570.108	-569.037	2083.67	126.192	-575.298	2243.12	66.4108	-273.152	1931.01	965.652	-269.932	1893.07	1113.51	-293.428	1886.7	549.044	-339.78	1575.64	226.555	-321.763	1637.68	62.0207
558	0	-661.932	2002.3	990.074	-650.94	1961.51	1140.07	-608.027	2068.92	570.112	-568.935	2083.69	126.103	-575.317	2243.19	66.2547	-274.396	1941.57	966.285	-271.216	1902.05	1113.91	-292.06	1909.54	549.132	-337.151	1593.01	235.606	-320.945	1643.91	66.0006
559	0	-662.949	2012.66	991.343	-651.838	1972.51	1141.65	-608.987	2073.29	569.934	-568.75	2083.54	125.933	-575.317	2243.29	66.109	-275.638	1951.93	966.957	-272.407	1910.84	1114.32	-291.135	1931.2	549.811	-334.7	1611.27	243.998	-320.358	1651.02	70.028
560	0	-663.901	2023	992.551	-652.643	1983.42	1143.28	-609.938	2077.57	570.483	-568.708	2083.64	125.895	-575.319	2243.39	65.9884	-276.781	1961.93	967.83	-273.503	1919.41	1114.81	-290.108	1953.3	551.331	-332.536	1630.19	251.222	-319.664	1660.35	74.3681
561	0	-664.598	2033.18	993.654	-653.417	1994.12	1144.79	-610.981	2081.87	570.673	-568.67	2083.84	125.918	-575.291	2243.47	65.8465	-277.816	1971.92	969.024	-274.609	1927.93	1115.47	-288.831	1975.89	553.457	-331.266	1649.17	257.774	-318.017	1673.74	80.77
562	0	-665.287	2043.67	994.886	-654.205	2004.63	1146.27	-611.745	2085.77	571.184	-568.729	2084.03	126.001	-575.323	2243.59	65.739	-278.797	1981.81	970.408	-275.611	1936.38	1116.38	-288.718	1996.75	555.778	-330.365	1667.68	264.735	-315.805	1691.71	87.5347
563	0	-665.87	2054.11	996.049	-655.015	2014.83	1147.63	-612.62	2089.76	571.461	-568.692	2084.12	126.03	-575.338	2243.65	65.6164	-279.665	1991.71	971.96	-276.695	1944.98	1117.64	-288.122	2018.18	558.714	-328.96	1686.81	271.487	-313.21	1713.22	93.8464
564	0	-666.409	2064.36	997.024	-655.909	2024.77	1148.91	-613.458	2093.52	571.675	-568.75	2084.37	126.151	-575.365	2243.71	65.5111	-280.374	2001.78	973.777	-277.732	1953.69	1119.12	-288.481	2037.86	561.861	-329.136	1706.96	276.058	-310.392	1736.98	99.404
565	0	-667.55	2070.31	997.466	-656.89	2034.41	1149.95	-614.115	2096.72	571.692	-568.765	2084.45	126.182	-575.394	2243.8	65.4365	-280.975	2012.01	975.804	-278.693	1962.58	1121.01	-289.124	2056.9	565.472	-329.418	1727.96	279.213	-307.507	1761.67	103.873
566	0	-668.269	2078.2	997.897	-658.073	2043.92	1150.86	-614.555	2099.34	571.713	-568.689	2084.44	126.197	-575.383	2243.82	65.3409	-281.45	2022.45	978.249	-279.706	1971.79	1123.25	-289.465	2075.95	569.474	-329.604	1749.84	281.182	-304.652	1786.8	107.149
567	0	-668.87	2087.14	998.399	-659.291	2053.09	1151.55	-614.73	2101.14	571.748	-568.707	2084.51	126.313	-575.398	2243.88	65.2786	-281.94	2033	980.795	-280.768	1981.1	1125.76	-289.92	2094.76	573.602	-329.872	1771.97	281.866	-301.753	1812.31	109.356
568	0	-669.531	2096.05	998.808	-660.584	2062.12	1152.12	-615.169	2102.68	571.878	-568.679	2084.55	126.419	-575.396	2243.93	65.2122	-282.36	2043.41	983.433	-281.777	1990.45	1128.45	-289.635	2113.99	577.643	-330.24	1794.72	281.349	-298.829	1838.37	110.535
569	0	-670.179	2103.95	998.901	-661.807	2071.08	1152.58	-615.485	2104.35	572.156	-568.633	2084.52	126.535	-575.389	2243.96	65.126	-282.823	2053.89	986.039	-282.839	1999.99	1131.1	-289.638	2132.56	581.398	-330.652	1817.83	279.726	-296.019	1865.21	110.86
570	0	-670.844	2111.72	998.907	-663.059	2080.27	1152.9	-616.212	2106.32	572.411	-568.602	2084.5	126.608	-575.4	2244.03	65.0722	-283.242	2064.22	988.609	-283.918	2009.55	1133.7	-289.903	2150.35	585.053	-330.695	1842.19	277.585	-293.296	1893.12	110.6
571	0	-671.391	2119.55	998.901	-664.21	2089.56	1153.25	-617.127	2108.51	572.789	-568.568	2084.53	126.708	-575.391	2244.06	65.0125	-283.556	2074.48	991.104	-284.865	2019.1	1136.09	-289.942	2167.74	588.497	-332.717	1866.94	273.047	-290.707	1922.55	109.89
572	0	-671.892	2127.06	998.692	-665.152	2099.45	1153.5	-617.827	2110.67	573.01	-568.504	2084.59	126.797	-575.39	2244.1	64.9292	-283.823	2084.55	993.427	-285.69	2028.69	1138.27	-291.176	2183.02	591.305	-333.233	1891.27	268.786	-288.043	1954.05	109.019
573	0	-672.222	2134.7	998.386	-666.169	2108.53	1153.45	-619.887	2114.36	573.04	-568.461	2084.68	126.894	-575.39	2244.1	64.8583	-284.065	2094.5	995.659	-286.564	2038.4	1140.31	-291.67	2198.87	594.341	-333.931	1916.24	263.511	-285.989	1985.21	107.541
574	0	-672.471	2142.94	998.157	-667.598	2113.67	1152.75	-620.478	2116.74	573.076	-568.36	2084.68	126.934	-575.386	2244.15	64.7956	-284.361	2104.27	997.723	-287.346	2048.04	1142.15	-292.003	2214.38	597.252	-334.151	1942.45	256.974	-283.92	2018.13	105.873
575	0	-672.473	2151.51	997.931	-668.602	2121.12	1152.37	-620.93	2119.23	573.12	-568.323	2084.81	127.039	-575.378	2244.2	64.7378	-284.573	2114.02	999.575	-288.074	2057.64	1143.8	-292.387	2229.47	599.908	-334.669	1968.88	249.888	-282.052	2051.76	103.803
576	0	-672.262	2160.73	997.702	-669.463	2129.47	1152.03	-621.073	2121.68	573.255	-568.291	2084.92	127.177	-575.385	2244.25	64.6411	-284.773	2123.66	1001.29	-288.864	2067.24	1145.23	-292.736	2243.77	602.523	-335.005	1996.23	242.098	-280.276	2085.91	101.323
577	0	-672.399	2169.57	997.086	-670.299	2137.8	1151.55	-621.412	2124.16	573.464	-568.209	2085.02	127.258	-575.376	2244.29	64.5466	-284.997	2133.25	1002.76	-289.495	2076.79	1146.53	-293.301	2257.38	604.916	-335.259	2024.01	233.618	-278.598	2120.44	98.5334
578	0	-672.763	2176.81	996.424	-671.083	2146.02	1151.06	-621.627	2126.82	573.232	-568.147	2085.16	127.364	-575.388	2244.36	64.4846	-285.211	2142.77	1004.02	-290.144	2086.32	1147.53	-293.966	2270.23	606.959	-335.626	2052.34	224.693	-276.827	2155.41	95.7205
579	0	-673.483	2182.38	995.566	-671.831	2154.18	1150.48	-621.696	2129.37	573.293	-568.072	2085.34	127.504	-575.38	2244.39	64.3895	-285.36	2152.38	1005.1	-290.742	2095.75	1148.4	-294.705	2282.22	608.531	-335.819	2081.38	215.489	-274.93	2190.83	93.1478
580	0	-674.042	2189.08	995.807	-672.461	2162.49	1149.9	-622.04	2132.25	573.336	-567.977	2085.56	127.626	-575.358	2244.48	64.3279	-285.487	2161.87	1005.97	-291.315	2105.26	1149.13	-295.331	2293.62	609.684	-336.206	2110.9	206.158	-272.904	2226.54	91.015
581	0	-674.617	2195.5	995.831	-673.01	2170.7	1149.37	-622.052	2135.26	573.007	-567.89	2085.72	127.747	-575.346	2244.51	64.2358	-285.63	2171.1	1006.63	-291.794	2114.8	1149.65	-295.758	2304.66	610.482	-336.49	2140.12	197.034	-270.841	2262.46	89.4809
582	0	-675.026	2201.84	995.654	-673.306	2179.24	1148.87	-621.183	2137.33	573.219	-567.868	2085.96	127.919	-575.344	2244.56	64.1712	-285.608	2180.24	1007.09	-292.245	2124.23	1150.02	-296.419	2314.5	610.565	-336.647	2170.98	188.278	-268.814	2298.83	88.6978
583	0	-675.499	2208.11	995.201	-673.679	2187.48	1148.26	-617.147	2136.56	572.526	-567.854	2086.21	128.119	-575.333	2244.59	64.0827	-285.649	2189.3	1007.27	-292.688	2133.82	1150.24	-297.039	2323.96	610.188	-336.677	2202.18	179.894	-267.508	2333.91	87.7385
584	0	-675.954	2214.38	994.531	-673.935	2195.89	1147.67	-617.081	2139.8	572.385	-567.876	2086.54	128.346	-575.382	2244.67	64.1168	-285.672	2198.38	1007.23	-293.041	2143.45	1150.25	-297.368	2333.05	609.288	-336.263	2233.82	172.341	-265.871	2370.93	88.6758
585	0	-676.464	2220.62	993.621	-674.124	2204.37	1147.05	-617.26	2143.39	572.346	-567.781	2086.74	128.519	-575.378	2244.71	64.0019	-285.75	2207.42	1006.96	-293.337	2153.2	1150.05	-297.804	2341.56	607.819	-335.01	2266.61	165.937	-265.222	2406.63	89.0557
586	0	-676.895	2226.98	992.44	-674.346	2212.62	1146.34	-617.451	2147.15	572.284	-567.837	2087.13	128.828	-575.399	2244.84	63.9016	-285.75	2216.58	1006.41	-293.473	2163.04	1149.67	-298.077	2349.78	605.861	-332.907	2298.77	160.47	-265.28	2441.77	89.3408
587	0	-677.321	2233.3	990.998	-674.498	2220.71	1145.54	-617.54	2150.92	572.174	-567.823	2087.45	129.1	-575.418	2244.9	63.7627	-285.744	2225.7	1005.6	-293.577	2172.98	1149.03	-298.428	2357.56	603.432	-333.28	2329.87	153.529	-265.809	2477.43	90.3848
588	0	-677.743	2239.76	989.341	-674.7	2229.01	1144.71	-617.693	2155.01	572.037	-567.751	2087.76	129.364	-575.437	2245.02	63.6621	-285.734	2234.96	1004.58	-293.626	2183.2	1148.26	-298.917	2365.1	600.747	-331.918	2361.44	150.002	-266.985	2512.89	91.6876
589	0	-678.172	2246.33	987.418	-674.821	2237.27	1143.81	-617.759	2159.17	571.877	-567.685	2088.16	129.679	-575.365	2245.16	63.3578	-285.732	2244.34	1003.29	-293.517	2193.5	1147.2	-299.522	2372.53	597.726	-331.333	2385.42	149.126	-268.694	2547.8	93.192
590	0	-678.65	2253.66	986.573	-674.945	2245.29	1142.78	-617.702	2163.54	571.645	-567.549	2088.69	130.099	-575.342	2245.26	63.2587	-285.712	2253.97	1001.86	-293.29	2203.92	1146.03	-300.519	2379.3	595.024	-331.14	2408.76	148.569	-270.919	2581.65	94.8841
591	0	-679.063	2261.12	985.62	-674.986	2253.4	1141.72	-617.661	2168.1	571.448	-567.3	2089.12	130.452	-575.326	2245.41	63.1301	-285.628	2263.72	1000.33	-293.033	2214.67	1144.79	-301.445	2385.94	592.227	-330.877	2431.95	147.916	-273.396	2614.32	97.4654
592	0	-679.368	2268.81	984.547	-675.002	2261.59	1140.62	-617.556	2172.73	571.22	-567.211	2089.77	131.06	-575.316	2245.51	62.998	-285.435	2273.71	998.678	-292.694	2225.6	1143.45	-302.461	2392.32	589.284	-330.704	2454.89	147.118	-276.188	2645.34	101.416
593	0	-679.676	2276.6	983.417	-674.869	2269.75	1139.41	-617.407	2177.59	571.019	-567.001	2090.28	131.593	-575.317	2245.64	62.8933	-285.247	2283.8	996.969	-292.278	2236.78	1142.08	-303.471	2398.8	586.384	-330.524	2477.94	146.363	-279.079	2674.16	106.812
594	0	-678.732	2288.35	982.467	-674.766	2278	1138.22	-617.312	2182.65	570.896	-566.862	2090.79	132.131	-575.383	2245.81	62.734	-284.995	2294.34	995.371	-291.758	2248.11	1140.79	-304.352	2405.6	583.672	-330.215	2501.29	145.796	-282.196	2700.5	113.393
595	0	-678.087	2299.39	981.51	-674.591	2286.13	1136.94	-617.243	2188.01	570.698	-566.695	2091.47	132.793	-575.403	2245.99	62.6015	-284.801	2305.27	993.839	-291.218	2259.6	1139.51	-305.23	2412.96	581.129	-329.904	2525.21	145.398	-285.235	2724.2	120.667
596	0	-678.221	2307.08	980.155	-674.368	2294.31	1135.64	-617.085	2193.65	570.493	-566.62	2092.27	133.634	-575.414	2246.23	62.4456	-284.632	2316.49	992.32	-290.666	2271.09	1138.26	-305.906	2421.17	578.807	-329.39	2549.98	145.22	-288.101	2745.02	127.753
597	0	-678.478	2315.06	978.868	-674.066	2302.64	1134.39	-617.036	2199.72	570.277	-566.502	2093.15	134.515	-575.438	2246.5	62.2482	-284.587	2328.01	990.867	-290.018	2282.61	1137.09	-306.64	2430.09	576.707	-328.935	2575.46	145.265	-290.745	2762.97	133.97
598	0	-678.722	2323.3	977.726	-673.696	2311.19	1133.21	-616.893	2206.08	570.124	-566.484	2094.24	135.576	-575.474	2246.84	62.0468	-284.529	2339.77	989.561	-289.394	2294.14	1135.96	-307.273	2440.17	574.991	-328.378	2602.1	145.694	-293.182	2778.04	138.635
599	0	-680.104	2327.03	976.082	-673.21	2319.74	1132.1	-616.672	2212.71	569.948	-566.392	2095.36	136.679	-575.502	2247.16	61.8074	-284.402	2351.6	988.401	-288.736	2305.63	1134.93	-307.653	2451.74	573.766	-330.668	2608.96	143.062	-295.416	2790.56	141.199
600	0	-678.97	2338.56	975.541	-672.66	2328.65	1131.15	-616.362	2219.68	569.693	-566.348	2096.65	138.01	-575.515	2247.56	61.5688	-284.121	2363.39	987.557	-288.118	2317.06	1133.97	-307.568	2464.52	573.467	-332.493	2617.02	141.356	-297.909	2800.47	141.024
601	0	-677.737	2349.97	975.12	-671.986	2337.42	1130.31	-616.084	2227.02	569.528	-566.381	2098.13	139.495	-575.611	2248.03	61.3524	-283.74	2375.04	986.833	-287.512	2328.57	1133.02	-306.814	2478.84	573.428	-333.649	2626.62	139.909	-300.62	2808.21	138.103
602	0	-676.374	2361.4	974.905	-671.347	2346.58	1129.58	-615.706	2234.66	569.291	-566.365	2099.67	141.059	-575.703	2248.5	61.1432	-283.23	2386.73	986.315	-286.907	2340.16	1132.23	-307.5	2491.56	573.086	-336.245	2634.63	138.16	-303.255	2814.36	133.232
603	0	-675.018	2373.04	974.703	-670.565	2355.67	1128.9	-615.092	2242.36	569.004	-566.354	2101.39	142.886	-575.839	2248.99	60.8865	-282.726	2398.62	985.81	-286.266	2351.86	1131.42	-308.368	2504.2	572.748	-339.024	2642.56	136.415	-305.627	2818.77	127.042
604	0	-674.783	2381.02	974.228	-669.813	2365.13	1128.3	-614.752	2250.67	568.932	-566.431	2103.38	144.96	-576.009	2249.6	60.7217	-282.305	2410.67	985.276	-285.539	2363.81	1130.68	-309.399	2517.04	572.43	-341.634	2646	133.771	-308.212	2822.15	120.993
605	0	-674.59	2389.4	973.807	-669.023	2374.36	1127.75	-614.542	2259.49	568.921	-566.497	2105.54	147.295	-576.133	2250.08	60.525	-281.902	2423.05	984.687	-284.736	2376.06	1129.98	-310.428	2529.97	572.083	-342.627	2649.73	133.293	-310.865	2824.98	115.985
606	0	-674.117	2397.91	973.566	-668.128	2383.95	1127.29	-614.462	2268.93	569.067	-566.705	2107.89	149.797	-576.331	2250.6	60.3833	-281.589	2435.7	984.081	-283.784	2388.6	1129.31	-311.396	2542.8	571.722	-344.491	2653.98	131.924	-313.556	2828.06	112.162
607	0	-673.59	2406.83	973.31	-667.161	2393.35	1126.85	-613.771	2278.25	569.245	-566.941	2110.59	152.61	-576.695	2251.13	60.2271	-281.216	2448.67	983.83	-282.915	2401.48	1128.94	-312.505	2554.87	571.307	-347.933	2658.01	129.913	-316.296	2831.23	108.267
608	0	-673.013	2416.02	973.139	-666.142	2403.07	1126.49	-613.438	2288.54	569.321	-567.278	2113.6	155.685	-577.074	2251.68	60.1141	-280.821	2461.79	983.813	-282.086	2414.55	1128.92	-313.62	2565.46	570.784	-347.382	2663.96	130.564	-319.049	2834.73	103.728
609	0	-672.346	2425.45	973.031	-665.093	2412.64	1126.22	-613.209	2299.73	569.364	-567.822	2117.37	159.134	-577.442	2252.34	60.0368	-280.343	2475.01	984.166	-281.271	2427.74	1129.3	-314.478	2575.02	570.111	-349.559	2668.47	129.021	-321.633	2838.55	98.3012
610	0	-671.634	2435.1	973.023	-664.122	2422.45	1126.04	-613.087	2311.77	569.179	-567.539	2120.36	162.588	-577.876	2253.03	60.0981	-279.811	2488.23	984.676	-280.524	2440.89	1129.97	-315.137	2584.5	569.618	-350.395	2672.82	127.346	-323.499	2842.25	92.5981
611	0	-670.915	2445.26	973.058	-663.093	2432.58	1126	-613.358	2325.17	569.106	-567.885	2124.83	166.689	-578.313	2253.68	60.216	-279.287	2501.34	985.239	-279.781	2453.82	1130.9	-315.191	2594.57	569.672	-350.445	2676.89	126.068	-324.318	2845.18	87.1387
612	0	-670.232	2455.7	973.163	-662.235	2442.92	1126.12	-613.835	2339.57	568.786	-568.336	2130.05	171.343	-578.68	2254.25	60.3724	-278.695	2514.23	986.177	-279.059	2466.6	1131.98	-314.668	2605.31	570.128	-349.953	2680.18	125.132	-323.986	2847.3	81.962
613	0	-669.477	2466.42	973.319	-661.36	2453.34	1126.37	-614.777	2355.4	568.424	-568.63	2135.82	176.369	-579.003	2254.95	60.7166	-278.035	2526.68	987.248	-278.31	2478.96	1133.16	-313.708	2615.65	570.684	-349.177	2682.73	124.481	-323.34	2848.87	77.4576
614	0	-668.663	2477.27	973.588	-660.432	2463.85	1126.82	-615.971	2372.08	567.751	-569.13	2142.78	182.156	-579.196	2255.98	61.1537	-277.275	2538.53	988.476	-277.547	2491.07	1134.4	-312.313	2625.8	571.212	-348.431	2684.77	123.964	-323.028	2850.15	73.718
615	0	-667.809	2488.27	973.929	-659.55	2474.26	1127.29	-617.834	2390.28	567.242	-569.611	2150.78	188.43	-579.207	2257.12	61.509	-276.464	2550.13	989.809	-276.745	2502.68	1135.66	-310.756	2635.56	571.69	-347.677	2686.71	123.516	-323.006	2851.49	70.5145
616	0	-666.814	2499.37	974.426	-658.598	2484.62	1127.92	-619.896	2409.39	566.598	-570.019	2159.75	195.229	-579.155	2258.21	61.8707	-275.647	2561.62	991.186	-275.835	2513.95	1136.97	-309.191	2644.88	572.149	-346.982	2688.57	123.128	-322.782	2852.68	68.2207
617	0	-665.71	2510.5	974.935	-657.607	2494.94	1128.6	-622.367	2429.64	566.071	-570.223	2169.56	202.574	-579.188	2259.76	62.764	-274.716	2573.1	992.636	-274.703	2524.92	1138.3	-307.758	2653.25	572.541	-345.523	2691.23	123.581	-322.396	2853.99	68.152
618	0	-664.44	2521.79	975.433	-656.43	2505	1129.29	-624.813	2450.64	565.396	-570.893	2181.48	211.089	-579.396	2262.26	64.1812	-273.575	2584.45	994.082	-273.452	2535.71	1139.54	-306.551	2660.76	572.888	-345.56	2691.74	123.621	-322.927	2854.3	66.5811
619	0	-663.12	2532.95	975.919	-655.209	2514.61	1129.93	-627.201	2472.36	564.71	-571.321	2194.53	220.146	-579.794	2265.6	66.2246	-272.403	2595.57	995.431	-272.064	2546.3	1140.82	-305.807	2667.62	573.111	-345.671	2692.24	123.379	-322.57	2855.08	66.8647
620	0	-661.743	2543.84	976.416	-653.866	2523.76	1130.59	-629.473	2494.61	564.29	-571.813	2209.32	229.107	-580.224	2269.84	68.807	-271.323	2606.56	996.733	-270.715	2556.84	1142.05	-305.053	2673.55	573.219	-345.97	2692.69	123.176	-322.657	2855.5	66.4113
621	0	-660.366	2554.53	976.931	-652.479	2532.52	1131.09	-631.721	2517.02	564.305	-572.145	2225.48	237.769	-580.625	2275.6	72.2743	-270.267	2617.29	997.83	-269.401	2567.4	1143.28	-304.309	2678.54	573.293	-346.399	2692.72	123.059	-322.831	2855.72	66.1201
622	0	-659.089	2564.63	977.634	-651.064	2540.92	1131.66	-633.645	2539.14	564.747	-573.417	2244.24	246.172	-580.643	2282.87	75.963	-269.293	2627.69	998.885	-268.197	2577.99	1144.57	-303.544	2682.74	573.324	-346.67	2692.71	123.032	-322.908	2855.83	65.8773
623	0	-657.883	2574.45	978.445	-649.646	2548.94	1132.23	-635.649	2561.18	566.163	-575.53	2264.45	254.372	-580.465	2291.25	79.7899	-268.361	2637.82	999.906	-266.985	2588.7	1145.9	-302.771	2686.64	573.467	-346.878	2692.65	123.099	-322.982	2855.99	65.655
624	0	-656.9	2584.55	979.762	-648.267	2556.79	1132.94	-637.119	2582.33	568.181	-573.862	2281.64	259.95	-581.498	2301.69	85.5899	-267.505	2647.88	1000.92	-265.899	2599.26	1147.15	-301.873	2690.61	573.737	-346.733	2693	123.064	-323.067	2856.05	65.5296
625	0	-656.188	2595.96	981.827	-646.937	2564.6	1133.86	-638.261	2602.97	570.899	-574.572	2300.73	266.979	-583.402	2316.23	92.3867	-266.72	2657.89	1001.99	-264.937	2609.87	1148.47	-300.944	2694.61	573.992	-346.844	2692.76	123.189	-323.071	2856.13	65.403
626	0	-655.637	2607.6	983.801	-645.664	2572.47	1135.01	-639.076	2623.27	574.173	-574.252	2319.66	273.923	-585.783	2335.12	99.335	-266.026	2667.81	1002.97	-264.034	2620.24	1149.71	-299.974	2698.72	574.259	-346.782	2692.72	123.178	-323.089	2856.19	65.3119
627	0	-654.105	2612.04	983.915	-644.426	2580.45	1136.25	-640.38	2643.58	577.994	-573.492	2339.29	279.676	-588.636	2358.33	106.063	-265.317	2677.6	1003.92	-263.096	2630.29	1150.83	-298.997	2702.74	574.467	-346.577	2692.86	123.089	-323.073	2856.22	65.2206
628	0	-653.138	2618.43	984.81	-643.297	2588.82	1137.71	-642.64	2663.96	582.662	-572.832	2360.16	284.56	-591.817	2384.75	112.388	-264.711	2687.22	1004.66	-262.121	2640.17	1151.8	-298.045	2706.74	574.55	-346.642	2692.51	123.115	-323.047	2856.26	65.1263
629	0	-652.56	2628.46	987.12	-642.172	2597.17	1139.27	-644.453	2683.41	587.331	-572.482	2382	288.377	-594.579	2411.7	117.424	-264.075	2696.52	1005.31	-261	2649.76	1152.71	-297.144	2710.48	574.592	-346.524	2692.54	123.136	-323.027	2856.27	65.0114
630	0	-651.924	2638.87	989.63	-641.012	2605.68	1140.95	-645.888	2702.04	591.731	-571.906	2404.01	290.47	-597.163	2438.86	121.036	-263.352	2705.47	1005.85	-259.769	2659.11	1153.39	-296.386	2713.78	574.676	-346.112	2693.06	123.236	-322.989	2856.32	64.9108
631	0	-651.386	2648.97	992.063	-639.935	2614.43	1142.74	-646.791	2720	595.811	-570.835	2426.21	289.695	-599.646	2465.96	123.136	-262.544	2714.14	1006.19	-258.47	2668.1	1153.87	-295.717	2716.69	574.802	-345.981	2693.31	123.438	-322.98	2856.48	64.7822
632	0	-650.848	2658.82	994.317	-638.809	2623.3	1144.6	-647.283	2737.27	599.65	-569.793	2448.37	288.418	-602.013	2492.85	123.729	-261.68	2722.38	1006.27	-257.135	2676.73	1154.19	-295.161	2719.44	574.968	-346.011	2693.4	123.634	-322.964	2856.62	64.6193
633	0	-650.261	2668.52	996.34	-637.606	2632.35	1146.5	-648.04	2754.35	603.328	-569.803	2471.81	285.816	-604.366	2519.83	123.001	-260.746	2730.26	1006.28	-255.778	2685.17	1154.32	-294.739	2721.99	575.087	-346.48	2692.92	123.721	-322.986	2856.75	64.4526
634	0	-649.69	2678.23	998.303	-636.445	2641.84	1148.32	-648.627	2770.88	606.592	-569.693	2495.5	282.153	-606.376	2546.68	120.861	-259.805	2737.9	1006.12	-254.416	2693.24	1154.24	-294.37	2724.64	575.148	-346.49	2693.27	123.958	-322.972	2856.92	64.2875
635	0	-649.054	2687.98	1000.09	-635.341	2651.42	1149.88	-649.052	2786.78	609.126	-569.747	2519.89	277.525	-608.591	2575.14	118.305	-258.828	2745.23	1005.81	-253.135	2701.06	1153.96	-294.048	2727.31	575.136	-346.762	2693.4	124.125	-322.938	2857.05	64.1324
636	0	-648.476	2697.52	1001.64	-634.337	2661.02	1151.25	-649.711	2802.4	611.245	-569.879	2544.57	271.918	-610.875	2604.9	115.328	-257.877	2752.34	1005.36	-251.866	2708.72	1153.55	-293.812	2730.15	575.098	-347.1	2693.25	124.278	-322.901	2857.19	63.966
637	0	-647.89	2707.12	1003.04	-633.431	2670.9	1152.44	-649.273	2816.77	612.546	-570.216	2569.74	265.514	-613.208	2635.89	112.109	-256.971	2759.31	1004.82	-250.782	2716.23	1153.08	-293.595	2733.16	575.045	-346.99	2693.83	124.469	-322.84	2857.31	63.8064
638	0	-647.397	2716.77	1004.29	-632.39	2682.74	1154.05	-648.928	2830.76	613.624	-570.636	2595.43	258.287	-615.749	2668.49	108.822	-256.122	2766.2	1004.26	-249.819	2723.68	1152.61	-293.336	2736.31	575.01	-347.313	2693.73	124.607	-322.748	2857.47	63.6577
639	0	-646.897	2726.06	1005.35	-631.786	2691.8	1154.83	-648.661	2844.56	614.428	-571.297	2621.69	250.397	-618.126	2701.47	105.082	-255.346	2773.02	1003.75	-248.988	2731.03	1152.08	-293.082	2739.52	574.937	-347.461	2693.86	124.741	-322.701	2857.62	63.5139
640	0	-646.417	2735.1	1006.2	-631.192	2700.96	1155.47	-648.273	2858.07	615.251	-572.319	2648.51	241.911	-620.51	2735.09	101.056	-254.736	2779.74	1003.23	-248.238	2738.44	1151.55	-292.885	2742.59	574.897	-347.584	2694.03	124.941	-322.616	2857.77	63.348
641	0	-645.941	2743.61	1006.75	-630.669	2710.21	1156.03	-647.717	2871.09	615.996	-573.453	2675.89	232.922	-623.023	2769.37	96.9358	-254.172	2786.59	1002.77	-247.577	2745.85	1151.03	-292.71	2745.71	574.843	-347.696	2694.26	125.091	-322.558	2857.87	63.2043
642	0	-645.519	2752.2	1007.3	-630.199	2719.44	1156.44	-646.838	2883.39	616.531	-575.033	2704.12	223.848	-626.383	2804.74	93.7069	-253.677	2793.45	1002.24	-247.044	2753.3	1150.51	-292.556	2748.95	574.799	-347.822	2694.43	125.289	-322.483	2857.97	63.0243
643	0	-646.83	2772.66	1010.58	-629.763	2728.56	1156.72	-645.707	2894.92	616.835	-576.563	2732.81	214.558	-629.411	2839.94	90.2466	-253.283	2800.44	1001.7	-246.582	2760.84	1149.98	-292.425	2752.22	574.73	-347.935	2694.66	125.526	-322.423	2858.15	62.9254
644	0	-646.476	2780.79	1010.42	-629.461	2737.61	1156.78	-644.317	2905.7	616.801	-578.316	2762.11	205.42	-632.694	2875.34	87.3007	-252.975	2807.57	1001.15	-246.219	2768.47	1149.46	-292.325	2755.72	574.674	-347.997	2694.9	125.776	-322.368	2858.37	62.8765
645	0	-646.165	2789.15	1010.02	-629.237	2746.64	1156.72	-642.778	2915.81	616.313	-580.121	2791.78	196.506	-636.345	2910.85	85.0346	-252.678	2814.81	1000.62	-245.939	2776.22	1148.95	-292.26	2759.4	574.582	-348.074	2695.08	126.02	-322.413	2858.29	62.6775
646	0	-645.867	2797.55	1009.42	-629.106	2755.7	1156.49	-641.092	2925.18	615.329	-582.097	2821.91	188.015	-640.148	2946.25	83.583	-252.483	2822.16	1000.11	-245.744	2784.04	1148.46	-292.196	2763.28	574.493	-348.076	2695.4	126.305	-322.368	2858.36	62.5291
647	0	-645.557	2806.08	1008.73	-629.105	2764.76	1156.1	-639.076	2933.83	613.743	-584.154	2852.36	180.102	-644.332	2981.93	83.1894	-252.301	2829.6	999.545	-245.659	2791.94	1147.94	-292.185	2767.43	574.378	-348.12	2695.72	126.617	-322.359	2858.44	62.4132
648	0	-645.257	2814.68	1007.93	-629.176	2773.94	1155.6	-636.952	2941.79	611.626	-586.469	2883.23	172.987	-648.45	3017.3	83.5538	-252.181	2837.11	998.982	-245.615	2799.86	1147.46	-292.216	2771.56	574.216	-348.137	2696.01	126.931	-322.546	2858.36	61.7638
649	0	-644.97	2823.32	1006.99	-629.332	2783.25	1154.96	-634.647	2949.17	608.993	-588.924	2914.27	166.756	-652.445	3052.78	84.8165	-252.127	2844.56	998.367	-245.715	2807.93	1147.07	-292.301	2775.77	574.11	-348.169	2696.38	127.307	-322.536	2858.48	61.6514
650	0	-644.724	2831.73	1005.81	-629.566	2792.81	1154.22	-632.114	2956.07	606.032	-591.702	2945.64	161.473	-655.894	3087.78	86.6148	-252.083	2852.09	997.829	-245.923	2816	1146.67	-292.396	2780.02	573.992	-348.247	2696.75	127.69	-322.518	2858.59	61.5671
651	0	-644.54	2840.44	1004.51	-629.862	2802.57	1153.35	-629.571	2962.62	602.918	-594.673	2977.04	157.376	-658.225	3121.94	88.8871	-252.096	2859.64	997.208	-246.215	2824.21	1146.23	-292.486	2784.33	573.92	-348.338	2697.03	128.028	-322.498	2858.71	61.5317
652	0	-644.428	2849.15	1003.05	-630.271	2812.54	1152.36	-627.049	2968.74	599.659	-597.301	3007.99	154.506	-660.273	3156.43	92.8845	-252.069	2867.08	996.526	-246.637	2832.47	1145.79	-292.588	2788.64	573.717	-348.42	2697.37	128.465	-322.331	2858.9	61.8457
653	0	-644.391	2858.04	1001.46	-630.765	2822.64	1151.2	-624.766	2974.86	596.482	-599.858	3038.3	153.182	-661.422	3190.53	98.3555	-252.063	2874.61	995.836	-247.123	2840.88	1145.28	-292.758	2793.05	573.473	-348.561	2697.81	128.914	-322.29	2859.03	61.7599
654	0	-644.424	2867.13	999.713	-631.311	2832.88	1149.87	-623.058	2981.24	593.574	-602.326	3067.79	153.166	-661.633	3226.45	106.005	-252.099	2882.15	995.095	-247.648	2849.28	1144.64	-292.894	2797.49	573.271	-348.657	2698.27	129.469	-322.273	2859.1	61.701
655	0	-644.541	2876.26	997.9	-631.96	2843.18	1148.42	-621.529	2988.01	591.013	-604.425	3095.62	154.078	-662.824	3255.64	114.067	-252.128	2889.76	994.333	-248.266	2857.75	1143.94	-292.972	2802.24	573.122	-348.779	2698.76	130.078	-322.264	2859.2	61.6082
656	0	-644.742	2885.62	995.995	-633.123	2849.83	1146.05	-620.587	2995.25	588.403	-606.092	3121.46	155.404	-661.188	3285.13	122.23	-252.256	2897.52	993.582	-248.886	2866.25	1143.09	-293.022	2807.13	573.097	-348.984	2699.28	130.764	-322.229	2859.3	61.5555
657	0	-645.133	2895.25	994.043	-634.005	2859.88	1144.52	-619.478	3002.39	585.615	-607.27	3145.23	156.905	-658.371	3311.87	130.49	-252.447	2905.33	992.824	-249.558	2874.69	1142.14	-293.02	2812.22	573.081	-349.128	2699.88	131.546	-322.144	2859.39	61.4737
658	0	-645.581	2904.97	992.056	-634.803	2870.62	1143.09	-618.46	3009.75	582.879	-607.941	3166.68	158.298	-655.714	3335.87	138.984	-252.709	2913.33	991.99	-250.301	2883.17	1141.2	-293.1	2817.51	573.129	-349.296	2700.51	132.417	-322.112	2859.51	61.4003
659	0	-646.158	2914.98	990.103	-635.665	2881.33	1141.68	-616.745	3017.46	580.589	-607.782	3185.19	159.101	-652.333	3356.24	146.768	-253.037	2921.49	991.097	-251.112	2891.63	1140.14	-294.53	2821.34	572.906	-349.375	2701.2	133.332	-322.079	2859.64	61.2947
660	0	-646.751	2925.06	988.17	-636.535	2892.01	1140.28	-613.425	3025.76	578.619	-606.692	3200.89	158.877	-649.559	3373.06	153.435	-253.445	2929.75	990.159	-251.934	2900.09	1139.13	-294.932	2827.08	572.581	-349.496	2702.02	134.335	-322.098	2859.79	61.1994
661	0	-647.406	2935.5	986.361	-637.371	2902.88	1138.91	-609.238	3035.39	576.94	-604.913	3213.73	157.523	-645.86	3385.89	156.92	-253.926	2938.13	989.22	-252.776	2908.6	1138.04	-295.259	2833.51	572.533	-349.669	2703.02	135.513	-322.11	2859.99	61.0959
662	0	-648.083	2946.48	984.782	-638.185	2913.83	1137.6	-609.21	3048.6	576.494	-602.563	3224.2	155.418	-642.137	3396.01	156.717	-254.431	2946.62	988.269	-253.651	2917.21	1136.99	-295.926	2840.28	571.986	-349.839	2704.16	136.75	-322.096	2860.21	60.9879
663	0	-648.718	2958.01	984.026	-639.016	2924.81	1136.35	-608.939	3062.46	576.172	-599.891	3232.51	153.024	-638.878	3404.48	153.297	-254.99	2955.22	987.325	-254.537	2925.91	1135.94	-296.553	2847.68	571.412	-349.943	2705.38	138.142	-322.115	2860.43	60.8867
664	0	-649.472	2969.79	983.45	-639.823	2936.05	1135.18	-608.366	3076.43	575.998	-597.047	3239.14	150.658	-634.945	3411.21	147.067	-255.605	2963.87	986.383	-255.488	2934.7	1134.98	-297.139	2855.67	570.853	-350.094	2706.75	139.736	-322.111	2860.7	60.7686
665	0	-650.335	2981.94	982.98	-640.727	2947.62	1134.12	-607.555	3089.94	575.894	-594.223	3244.41	148.444	-630.648	3416.31	139.386	-256.239	2972.53	985.518	-256.511	2943.65	1133.96	-297.782	2864.07	570.244	-350.169	2708.29	141.489	-322.097	2860.95	60.626
666	0	-651.327	2994.34	982.977	-641.677	2959.44	1133.12	-610.864	3105.36	575.739	-591.342	3248.28	146.631	-626.82	3420.26	132.325	-256.963	2981.37	984.677	-257.578	2952.67	1132.98	-298.378	2872.89	569.682	-350.252	2709.91	143.468	-322.069	2861.23	60.5721
667	0	-652.435	3006.99	982.987	-642.496	2973.31	1132.69	-612.311	3119.27	575.495	-588.195	3251.46	144.767	-621.132	3422.71	125.173	-257.801	2990.35	983.861	-258.746	2961.81	1132.01	-298.887	2882.26	569.192	-350.368	2711.59	145.6	-322.01	2861.52	60.463
668	0	-653.476	3019.89	982.646	-643.62	2985.62	1131.84	-611.283	3131.69	574.881	-584.674	3254.69	143	-616.161	3425.75	120.574	-258.774	2999.63	983.111	-259.979	2971	1131.01	-299.407	2892.01	568.767	-350.362	2713.57	147.948	-321.908	2861.84	60.3728
669	0	-654.519	3033.18	982.274	-644.839	2998.33	1131.21	-610.407	3143.82	574.144	-581.642	3259.56	141.426	-611.573	3429.54	117.373	-259.894	3009.15	982.393	-261.312	2980.32	1130.01	-299.926	2902.21	568.394	-350.191	2715.87	150.531	-321.755	2862.11	60.3348
