# Supplementary material for: A Brake-Based Overground Gait Rehabilitation Device for Altering Propulsion Impulse Symmetry
Source: Sensors (Basel). 2021 Oct 5;21(19):6617. doi: 10.3390/s21196617 (PMC8512803; doi:10.3390/s21196617)
Supplement: Supplementary file 1 [file sensors-21-06617-s001.zip › GPT animations/code and data/Trajectories/BD 02.csv]

Trajectories
100
		BDC013:LTroc			BDC013:LIliac			BDC013:LKnee			BDC013:LAnkle			BDC013:LToe			BDC013:RTroc			BDC013:RIliac			BDC013:RKnee			BDC013:RAnkle			BDC013:RToe
Frame	Sub Frame	X	Y	Z	X	Y	Z	X	Y	Z	X	Y	Z	X	Y	Z	X	Y	Z	X	Y	Z	X	Y	Z	X	Y	Z	X	Y	Z
		mm	mm	mm	mm	mm	mm	mm	mm	mm	mm	mm	mm	mm	mm	mm	mm	mm	mm	mm	mm	mm	mm	mm	mm	mm	mm	mm	mm	mm	mm
185	0	-801.538	-1668.11	963.954	-793.284	-1695.51	1118.73	-748.818	-1689.52	537.693	-705.988	-1723.53	91.9206	-721	-1566.78	31.5602	-411.932	-1703.27	957.83	-412.142	-1756.32	1103.52	-421.076	-1605.39	554.634	-455.414	-1894.73	226.918	-415.892	-1818.38	70.4787
186	0	-801.617	-1660.72	963.516	-793.884	-1686.8	1118.54	-748.851	-1687.68	537.81	-705.805	-1723.44	92.0183	-721.025	-1566.68	31.47	-411.699	-1693.65	960.088	-412.928	-1747.52	1105.7	-420.805	-1590.33	557.567	-456.233	-1870.02	221.191	-414.287	-1787.4	68.6859
187	0	-801.692	-1653.64	963.043	-794.283	-1677.86	1118.23	-748.824	-1685.82	537.879	-705.657	-1723.38	92.1056	-720.932	-1566.53	31.2889	-411.266	-1683.8	962.236	-413.309	-1738.27	1107.7	-420.503	-1575.83	560.377	-457.174	-1844.83	214.775	-412.572	-1756.02	67.0304
188	0	-801.695	-1646.52	962.447	-794.831	-1669.4	1117.86	-748.844	-1683.88	537.91	-705.509	-1723.32	92.1923	-720.968	-1566.47	31.2127	-410.981	-1674.44	964.308	-413.56	-1728.74	1109.53	-420.301	-1561.85	563.062	-458.067	-1818.97	207.699	-410.839	-1723.72	64.959
189	0	-801.621	-1639.35	961.78	-795.61	-1661.74	1117.39	-748.783	-1681.84	537.915	-705.327	-1723.24	92.253	-721.015	-1566.42	31.1628	-410.929	-1665.88	966.292	-412.531	-1716.65	1111.31	-420.132	-1548.41	565.724	-458.841	-1792.3	200.074	-408.834	-1691.09	62.8755
190	0	-801.593	-1632.05	961.042	-796.043	-1653.42	1116.77	-748.615	-1679.77	537.98	-705.197	-1723.22	92.3618	-721.046	-1566.34	31.0527	-410.477	-1656.76	967.913	-413.192	-1707.9	1112.9	-419.905	-1535.61	568.103	-459.44	-1764.84	191.879	-406.957	-1657.74	60.3816
191	0	-801.456	-1624.61	960.259	-796.511	-1645.02	1116.12	-748.542	-1677.57	537.898	-705.019	-1723.15	92.483	-721.056	-1566.27	30.9832	-410.061	-1647.58	969.507	-413.811	-1699.2	1114.18	-419.695	-1523.29	570.101	-460.014	-1736.8	183.406	-405.048	-1623.84	57.6209
192	0	-801.369	-1617.13	959.382	-796.782	-1636.39	1115.38	-748.387	-1675.24	537.859	-704.851	-1723.05	92.6033	-720.97	-1566.22	30.6856	-409.83	-1638.39	970.578	-414.316	-1690.27	1115.17	-419.55	-1511.69	571.758	-460.486	-1708.15	174.746	-402.574	-1590.39	55.4897
193	0	-801.3	-1609.56	958.443	-797.12	-1627.76	1114.55	-748.202	-1672.75	537.784	-704.653	-1722.93	92.761	-720.981	-1566.15	30.5939	-409.667	-1629.22	971.571	-414.63	-1681.11	1116.01	-419.405	-1500.31	572.833	-460.665	-1678.71	165.943	-400.095	-1556.36	53.0758
194	0	-801.139	-1601.87	957.454	-797.393	-1619.33	1113.68	-748.038	-1670.14	537.722	-704.456	-1722.81	92.9421	-721.016	-1566.08	30.5192	-409.8	-1620.15	972.259	-414.911	-1671.86	1116.62	-419.356	-1489.69	573.536	-460.939	-1649.03	157.486	-396.795	-1523.19	51.8915
195	0	-801.045	-1594.14	956.459	-797.659	-1610.92	1112.77	-747.716	-1667.26	537.669	-704.342	-1722.63	93.113	-721.035	-1566.02	30.4307	-409.327	-1611.35	972.382	-415.136	-1662.51	1116.99	-419.272	-1479.69	573.758	-461.072	-1618.87	149.4	-394.6	-1488.27	49.8997
196	0	-800.971	-1586.33	955.423	-797.966	-1602.71	1111.81	-747.421	-1664.27	537.654	-704.162	-1722.45	93.3016	-721.075	-1565.93	30.361	-408.893	-1602.73	972.464	-415.268	-1652.9	1117.23	-419.114	-1470.22	573.456	-460.961	-1588.28	141.739	-392.557	-1453.15	48.238
197	0	-800.867	-1578.46	954.331	-798.122	-1594.22	1110.83	-747.236	-1661.05	537.604	-703.956	-1722.14	93.508	-721.214	-1565.87	30.4853	-408.311	-1593.84	972.527	-415.291	-1643.2	1117.11	-418.998	-1461.19	572.648	-460.511	-1557.3	134.643	-390.527	-1418.34	47.1817
198	0	-800.815	-1570.52	953.217	-798.076	-1585.18	1109.73	-746.92	-1657.38	537.412	-703.823	-1721.92	93.8137	-721.221	-1565.75	30.3305	-407.525	-1584.4	972.465	-415.46	-1633.65	1117.07	-418.844	-1452.66	571.394	-459.633	-1526.3	128.204	-388.436	-1384.36	46.7216
199	0	-800.775	-1562.52	952.126	-798.162	-1576.58	1108.65	-746.769	-1653.59	537.286	-703.573	-1721.55	94.0786	-721.202	-1565.61	30.2262	-407.74	-1575.2	972.158	-415.345	-1623.85	1116.73	-418.711	-1444.48	569.724	-458.487	-1495.06	122.57	-385.564	-1351.63	48.0557
200	0	-800.653	-1554.48	950.998	-798.396	-1568.87	1107.54	-746.273	-1649.26	537.118	-703.352	-1721.16	94.4123	-721.207	-1565.54	30.1122	-407.681	-1566.91	971.229	-415.256	-1614.05	1116.2	-418.562	-1436.62	567.585	-456.957	-1463.97	117.65	-384.258	-1317.88	48.3966
201	0	-800.61	-1546.4	949.879	-798.25	-1559.75	1106.38	-745.78	-1644.51	536.793	-703.087	-1720.71	94.8049	-721.185	-1565.4	29.9885	-407.243	-1557.2	970.243	-415.095	-1604.12	1115.49	-418.447	-1429.05	565.08	-455.117	-1433.21	113.648	-384.592	-1282.59	48.461
202	0	-800.451	-1538.21	948.7	-797.928	-1550.58	1105.17	-745.446	-1639.63	536.561	-702.887	-1720.29	95.2891	-721.175	-1565.27	29.8448	-406.629	-1547.45	969.211	-414.787	-1594.08	1114.53	-418.31	-1421.7	562.376	-453.237	-1402.76	110.506	-384.539	-1249.33	49.6115
203	0	-800.289	-1529.94	947.561	-797.583	-1541.5	1104.02	-745.292	-1634.58	536.296	-702.689	-1719.76	95.7895	-721.148	-1565.1	29.7061	-405.992	-1537.78	968.239	-414.355	-1583.86	1113.43	-418.501	-1414.53	559.503	-451.227	-1373.3	108.404	-384.567	-1217.32	52.4146
204	0	-800.095	-1521.61	946.43	-797.153	-1532.36	1102.78	-744.809	-1629.19	536.093	-702.472	-1719.16	96.3084	-721.163	-1564.92	29.4755	-406.47	-1527.86	966.531	-413.717	-1573.38	1112.13	-418.904	-1407.57	556.623	-449.176	-1344.97	107.089	-384.836	-1186.34	56.4637
205	0	-799.82	-1513.09	945.261	-796.602	-1523.19	1101.51	-744.304	-1623.43	535.65	-702.242	-1718.55	96.8631	-721.134	-1564.78	29.3488	-405.353	-1517.55	965.046	-413.121	-1562.83	1110.76	-419.337	-1400.72	553.786	-447.063	-1318.02	106.433	-385.8	-1156.16	61.4844
206	0	-799.503	-1504.54	944.078	-796.048	-1514.07	1100.19	-743.998	-1617.83	535.337	-702.003	-1717.87	97.4853	-721.126	-1564.61	29.2222	-404.232	-1507.31	963.517	-412.383	-1551.87	1109.3	-419.805	-1393.69	550.993	-444.842	-1292.89	106.427	-387.822	-1126.39	67.0022
207	0	-799.117	-1495.85	942.758	-795.47	-1504.88	1098.83	-743.372	-1611.87	535.083	-701.738	-1717.12	98.2064	-721.099	-1564.45	29.0768	-403.089	-1496.99	961.946	-411.737	-1540.93	1107.86	-420.154	-1386.3	548.243	-442.51	-1269.78	106.958	-389.197	-1100.45	74.257
208	0	-798.729	-1487.01	941.415	-794.84	-1495.6	1097.35	-742.75	-1605.7	534.628	-701.46	-1716.33	98.9813	-721.063	-1564.25	28.9558	-401.892	-1486.58	960.252	-410.799	-1529.49	1106.36	-420.43	-1378.63	545.671	-441.956	-1246.15	106.938	-391.138	-1075.94	82.0677
209	0	-798.257	-1478.06	940.05	-794.217	-1486.32	1095.83	-742.072	-1599.32	534.225	-701.194	-1715.46	99.9061	-721.046	-1564.01	28.8024	-402.408	-1474.97	958.515	-409.912	-1517.95	1104.97	-420.381	-1370.43	543.23	-441.057	-1226.06	107.405	-393.301	-1054.04	89.7935
210	0	-797.712	-1468.81	938.601	-793.566	-1476.85	1094.26	-741.439	-1592.7	533.793	-700.962	-1714.32	100.998	-721.106	-1563.6	28.5551	-402.541	-1463.12	956.766	-408.977	-1506.32	1103.61	-420.346	-1361.42	541.026	-440.707	-1208.48	107.563	-395.414	-1035	96.353
211	0	-797.055	-1459.48	937.247	-792.845	-1467.24	1092.68	-741.003	-1585.95	533.572	-700.762	-1713.13	102.286	-721.07	-1563.26	28.4099	-401.286	-1451.36	955.221	-407.979	-1494.57	1102.25	-420.197	-1351.45	539.121	-440.803	-1193.24	106.954	-397.323	-1018.94	100.835
212	0	-796.345	-1450.01	936.022	-792.013	-1457.53	1091.27	-740.419	-1578.68	533.317	-700.588	-1711.77	103.612	-721.166	-1562.93	28.3226	-399.918	-1439.5	953.844	-406.995	-1482.85	1100.96	-420.051	-1340.43	537.57	-441.363	-1180.35	105.384	-399.231	-1005.55	102.752
213	0	-795.505	-1440.44	934.928	-791.191	-1447.62	1089.94	-739.897	-1571.15	533.133	-700.651	-1710.4	105.273	-721.214	-1562.47	28.092	-400.068	-1427.32	952.538	-405.924	-1471.16	1099.8	-419.655	-1328.42	536.424	-442.163	-1169.68	103.287	-401.296	-994.457	101.842
214	0	-794.582	-1430.68	933.893	-790.207	-1437.51	1088.8	-739.546	-1563.18	532.884	-700.69	-1708.65	106.932	-721.342	-1561.96	27.9507	-399.706	-1415.18	951.431	-404.82	-1459.4	1098.7	-419.358	-1315.74	535.548	-443.23	-1161.04	101.017	-403.344	-985.73	98.9136
215	0	-793.59	-1420.76	933.016	-789.053	-1427.17	1087.72	-738.997	-1554.79	532.688	-700.833	-1706.88	108.934	-721.465	-1561.43	27.7308	-398.365	-1403.28	950.737	-403.702	-1447.62	1097.69	-419.154	-1302.66	534.911	-444.52	-1154.21	99.4428	-405.447	-979.011	94.2826
216	0	-792.517	-1410.71	932.254	-787.809	-1416.67	1086.82	-738.341	-1545.73	532.353	-700.966	-1704.85	111.089	-721.635	-1560.97	27.6353	-397.276	-1391.08	950.013	-402.48	-1435.65	1096.81	-419.033	-1289.61	534.396	-445.974	-1149.15	98.7855	-407.522	-974.217	87.6519
217	0	-791.333	-1400.42	931.619	-786.476	-1406.03	1085.98	-737.693	-1536.29	532.109	-701.222	-1702.62	113.545	-721.913	-1560.41	27.4283	-395.559	-1378.82	949.505	-401.164	-1423.51	1096.07	-419.169	-1276.53	534.053	-448.198	-1144.3	96.639	-409.365	-970.145	81.0789
218	0	-790.078	-1389.84	931.003	-785.117	-1395.25	1085.27	-736.906	-1526.39	532.085	-701.459	-1700.05	116.265	-722.19	-1559.83	27.3304	-394.537	-1366.2	949.232	-399.684	-1411.08	1095.65	-419.549	-1263.77	533.821	-450.814	-1139.56	95.1392	-411.309	-966.712	76.1733
219	0	-788.716	-1379.03	930.607	-783.697	-1384.35	1084.67	-736.253	-1515.93	532.087	-701.637	-1697.11	119.371	-722.423	-1559.18	27.2972	-393.478	-1353.39	949.134	-398.194	-1398.66	1095.52	-420.049	-1251.33	533.566	-453.46	-1134.81	93.7591	-413.458	-963.711	72.1174
220	0	-787.3	-1367.92	930.35	-782.313	-1373.53	1084.17	-735.428	-1504.64	532.18	-701.774	-1693.8	122.874	-722.649	-1558.5	27.3823	-391.984	-1340.4	949.284	-396.587	-1385.92	1095.75	-420.664	-1239.23	533.322	-455.868	-1130.27	92.4676	-416.02	-960.336	67.436
221	0	-785.727	-1356.51	930.244	-780.941	-1362.74	1083.92	-734.605	-1492.58	532.334	-701.841	-1689.96	126.864	-722.933	-1557.86	27.5151	-390.502	-1327.45	949.672	-395.029	-1373.24	1096.28	-421.162	-1227.55	533.196	-456.627	-1126.42	91.7637	-418.608	-956.456	62.1756
222	0	-784.097	-1344.77	930.336	-779.566	-1351.9	1083.83	-733.91	-1479.46	532.448	-701.843	-1685.49	131.251	-723.275	-1557.39	27.6889	-389.017	-1314.45	950.216	-393.164	-1360.34	1097.25	-421.136	-1216.02	533.447	-456.464	-1122.13	91.1116	-420.341	-953.012	56.7537
223	0	-782.484	-1332.81	930.621	-778.254	-1341.18	1084.02	-733.146	-1465.13	532.511	-701.729	-1680.36	136.087	-723.541	-1556.73	28.0722	-387.59	-1301.55	951.141	-391.566	-1347.57	1098.56	-420.252	-1204.26	534.23	-456.141	-1118.11	90.3729	-420.321	-950.591	51.3493
224	0	-780.855	-1320.64	930.998	-776.871	-1329.81	1084.47	-732.671	-1449.56	532.404	-701.473	-1674.64	141.454	-723.677	-1555.94	28.5433	-386.203	-1289.23	952.34	-390.193	-1335.2	1100	-418.821	-1192.52	535.466	-455.255	-1115.33	89.8959	-419.58	-948.823	46.1779
225	0	-779.197	-1308.32	931.49	-775.288	-1317.88	1085.15	-732.341	-1432.66	532.138	-701.176	-1667.97	147.39	-723.597	-1554.83	29.0264	-384.617	-1276.33	953.766	-388.804	-1322.84	1101.51	-416.936	-1181.02	536.551	-454.224	-1113.04	89.5211	-419.034	-947.136	41.5549
226	0	-777.41	-1295.78	932.041	-773.61	-1305.4	1085.96	-732.394	-1414.48	531.707	-700.766	-1660.33	153.95	-723.386	-1553.5	29.7561	-383.275	-1264.19	955.01	-387.453	-1310.84	1102.94	-414.783	-1169.8	537.342	-453.218	-1110.78	89.2	-418.903	-945.721	37.6881
227	0	-775.587	-1283.18	932.71	-771.666	-1292.42	1086.83	-732.789	-1395.19	531.208	-700.342	-1651.54	161.183	-723.189	-1552	30.6957	-381.294	-1252.49	956.499	-385.88	-1299.04	1104.24	-412.593	-1159.11	537.963	-452.701	-1107.72	88.3166	-418.579	-944.301	34.4413
228	0	-773.654	-1270.45	933.46	-769.409	-1278.97	1087.71	-733.345	-1374.86	530.619	-700.017	-1641.64	169.067	-723.002	-1549.97	31.9977	-379.266	-1241.12	957.714	-384.148	-1287.68	1105.33	-411.566	-1147.23	538.213	-451.702	-1107.06	88.4575	-418.5	-943.2	33.0407
229	0	-771.556	-1257.62	934.231	-766.891	-1265.28	1088.74	-733.655	-1353.54	529.856	-699.778	-1630.34	177.352	-722.964	-1547.59	33.7193	-377.726	-1229.53	958.625	-382.202	-1276.48	1106.36	-409.71	-1138.03	538.57	-451.579	-1106.45	88.4067	-418.47	-942.527	32.2803
230	0	-769.506	-1244.98	935.037	-764.962	-1253.86	1089.81	-733.69	-1331.34	529.052	-699.653	-1617.71	186.269	-722.912	-1544.36	35.851	-376.34	-1218.08	959.646	-380.105	-1265.46	1107.28	-408.804	-1129.25	538.663	-451.678	-1106.09	88.516	-418.394	-942.001	31.5633
231	0	-767.492	-1232.62	935.852	-763.577	-1245.05	1090.91	-733.699	-1308.5	528.296	-699.496	-1603.43	195.853	-722.578	-1539.87	39.1148	-374.191	-1206.99	960.605	-378.054	-1254.64	1108.2	-407.988	-1121.61	538.879	-452.531	-1104.42	88.179	-418.453	-941.618	31.0814
232	0	-765.382	-1220.38	936.596	-762.221	-1236.94	1091.9	-733.56	-1284.99	527.612	-699.317	-1586.85	205.188	-722.425	-1533.58	43.547	-372.176	-1196.01	961.667	-376.141	-1244.06	1109.19	-407.296	-1115.19	538.982	-451.931	-1105.89	89.0639	-418.664	-941.221	30.7065
233	0	-763.386	-1208.5	937.354	-760.565	-1227.57	1092.63	-733.283	-1261.3	527.17	-699.067	-1568.33	213.833	-722.019	-1525.69	48.2758	-369.818	-1185.48	962.82	-374.312	-1233.47	1110.28	-406.592	-1110.05	539.006	-453.135	-1104.6	88.7319	-418.777	-940.912	30.4433
234	0	-761.502	-1197.05	938.201	-758.864	-1217.52	1093.24	-732.963	-1237.85	527.297	-698.917	-1548.49	221.464	-721.019	-1516.23	52.4354	-367.86	-1175.2	963.957	-372.413	-1222.71	1111.57	-405.993	-1105.16	538.938	-453.552	-1104.3	88.7682	-418.854	-940.778	30.29
235	0	-759.78	-1185.91	939.112	-757.395	-1207.91	1093.81	-732.433	-1214.65	528.047	-698.708	-1528	227.851	-720.602	-1505.07	57.3572	-366.674	-1165.1	964.821	-370.671	-1211.91	1112.78	-404.203	-1102.32	539.406	-453.121	-1104.97	89.2387	-418.875	-940.68	30.2046
236	0	-758.243	-1175.19	940.235	-755.896	-1198.12	1094.55	-731.845	-1192.01	529.65	-698.122	-1508.53	234.504	-720.651	-1490.27	64.2787	-365.613	-1155.05	965.732	-368.675	-1200.29	1114.06	-403.364	-1097.83	539.654	-453.275	-1104.62	89.3055	-418.853	-940.604	30.1128
237	0	-756.893	-1164.94	941.619	-754.552	-1188.92	1095.61	-730.821	-1169.64	531.851	-697.211	-1488.95	241.382	-720.786	-1470.84	71.2742	-364.184	-1145.17	966.779	-368.072	-1192.15	1115.09	-402.377	-1093.12	539.864	-453.552	-1103.96	89.2078	-418.987	-940.368	29.9066
238	0	-755.649	-1154.82	943.186	-753.345	-1180.17	1096.91	-729.824	-1148.02	534.742	-696.015	-1468.69	247.549	-720.729	-1446.97	77.7854	-365.034	-1135.08	966.303	-366.751	-1182.09	1116.46	-401.203	-1088.71	539.964	-453.396	-1103.73	89.2545	-418.796	-940.452	29.9265
239	0	-754.648	-1145.14	945.024	-752.222	-1171.9	1098.5	-728.485	-1126.92	538.096	-694.609	-1447.21	252.662	-720.581	-1420.88	83.8126	-363.053	-1124.8	967.467	-366.17	-1173.57	1117.73	-400.182	-1084.49	539.962	-453.248	-1103.58	89.3766	-418.636	-940.536	29.9204
240	0	-753.625	-1135.48	947.077	-750.835	-1162.98	1100.3	-727.206	-1106.53	541.797	-693.102	-1424.89	256.195	-720.109	-1393.41	88.4431	-361.577	-1114.39	968.546	-364.585	-1163.42	1118.91	-400.424	-1078.5	539.549	-453.1	-1103.46	89.4863	-418.594	-940.528	29.887
241	0	-752.885	-1126.46	949.539	-749.24	-1153.44	1102.3	-726.294	-1086.97	545.933	-691.638	-1401.9	258.068	-719.637	-1365.9	91.7154	-360.071	-1105.7	969.371	-362.778	-1152.88	1119.93	-399.597	-1075.07	539.489	-453.014	-1103.29	89.563	-418.596	-940.521	29.8394
242	0	-751.841	-1116.41	951.953	-747.357	-1143.24	1104.54	-725.122	-1067.45	550.023	-690.288	-1378.49	258.395	-718.93	-1338.31	93.3261	-358.649	-1097.16	970.323	-361.212	-1143.15	1120.94	-398.659	-1072.49	539.571	-453.007	-1103.17	89.7002	-418.555	-940.519	29.7836
243	0	-750.769	-1105.76	954.457	-745.536	-1133.33	1106.76	-723.88	-1048.19	554.079	-688.949	-1354.65	257.382	-718.315	-1310.6	93.5831	-357.453	-1088.18	970.911	-359.528	-1133.43	1121.5	-397.821	-1070.23	539.735	-452.376	-1103.92	90.331	-418.516	-940.522	29.7416
244	0	-749.658	-1094.82	956.928	-743.933	-1124.27	1109.13	-722.753	-1029.18	557.909	-687.506	-1330.27	255.154	-717.614	-1282.26	92.8025	-356.434	-1078.84	971.279	-357.783	-1123.74	1122	-397.047	-1068.16	539.949	-452.593	-1103.56	90.3369	-418.475	-940.494	29.7353
245	0	-748.476	-1083.38	959.389	-742.359	-1115.22	1111.35	-721.686	-1010.53	561.336	-685.997	-1305.38	251.978	-717.129	-1253.08	91.4442	-355.439	-1069.52	971.39	-356.025	-1114.2	1122.37	-396.269	-1066.1	540.113	-452.79	-1103.26	90.3326	-418.438	-940.453	29.6747
246	0	-747.415	-1072.38	961.806	-740.605	-1105.48	1113.32	-720.753	-992.42	564.321	-684.356	-1279.93	247.787	-716.433	-1222.66	89.5165	-354.386	-1060.78	971.442	-354.393	-1105.03	1122.54	-395.612	-1063.91	540.218	-452.855	-1103.08	90.5	-418.405	-940.429	29.5881
247	0	-746.285	-1061.22	964.011	-739.038	-1095.85	1115.12	-719.774	-974.826	566.902	-682.827	-1253.96	242.781	-715.539	-1190.83	86.9719	-353.173	-1052.57	971.414	-353.909	-1098.68	1122.34	-394.92	-1061.78	540.352	-452.936	-1102.95	90.6335	-418.344	-940.396	29.5656
248	0	-745.315	-1050.51	966.144	-737.612	-1086.51	1116.69	-718.704	-957.55	569.091	-681.248	-1227.38	236.852	-714.706	-1158.21	84.1761	-352.125	-1044.57	971.2	-351.73	-1088.05	1122.16	-394.405	-1059.18	540.279	-453.021	-1102.79	90.7885	-418.28	-940.335	29.5001
249	0	-744.264	-1039.62	967.964	-736.075	-1076.81	1118.12	-717.575	-940.697	571.039	-679.701	-1200.36	230.208	-713.714	-1124.6	80.956	-351.166	-1036.27	970.725	-349.966	-1077.89	1121.81	-394.042	-1056.51	540.227	-453.142	-1102.64	90.9486	-418.285	-940.311	29.4094
250	0	-743.372	-1029.14	969.673	-734.613	-1067.16	1119.27	-716.503	-924.393	573.073	-678.268	-1172.79	222.857	-712.85	-1090.32	77.6141	-350.154	-1028.37	970.302	-348.279	-1068.04	1121.42	-393.683	-1053.73	540.138	-453.251	-1102.56	91.1483	-418.22	-940.127	29.1813
251	0	-742.468	-1018.67	971.157	-733.286	-1057.78	1120.25	-715.234	-908.31	574.746	-676.808	-1144.61	214.952	-711.801	-1055.19	74.0824	-349.13	-1020.83	969.839	-346.797	-1058.39	1120.92	-393.341	-1050.87	540.062	-453.436	-1102.38	91.3183	-418.177	-940.046	29.0942
252	0	-741.666	-1008.5	972.406	-731.886	-1048.21	1121.02	-714.429	-893.361	576.855	-675.371	-1115.72	206.561	-710.922	-1019.52	70.6646	-348.307	-1012.35	969.138	-345.485	-1048.99	1120.29	-393.038	-1047.98	540.01	-453.585	-1102.34	91.5791	-418.224	-939.944	28.9532
253	0	-740.765	-998.041	973.393	-730.609	-1038.72	1121.61	-713.283	-878.955	578.284	-673.095	-1085.18	197.423	-710.059	-983.198	67.344	-347.542	-1004.25	968.389	-344.31	-1039.78	1119.66	-391.603	-1047.08	540.414	-453.764	-1102.12	91.7416	-418.191	-939.883	28.8731
254	0	-740.035	-987.994	974.134	-729.485	-1029.85	1122.03	-711.883	-865.237	579.499	-671.71	-1055.03	188.53	-709.464	-946.395	64.228	-346.783	-995.924	967.601	-343.262	-1030.73	1118.94	-391.442	-1043.81	540.321	-453.909	-1101.89	91.9206	-418.102	-939.82	28.7846
255	0	-739.201	-977.902	974.67	-728.314	-1020.67	1122.26	-710.582	-852.439	580.194	-670.257	-1024.32	179.673	-709.007	-909.431	61.5261	-346.031	-987.512	966.788	-342.278	-1021.6	1118.15	-391.226	-1040.19	540.168	-454.093	-1101.67	92.1574	-418.07	-939.738	28.7033
256	0	-738.465	-968.082	975	-727.404	-1012.07	1122.32	-708.956	-840.296	580.542	-668.866	-992.871	170.755	-708.699	-871.811	59.1357	-345.322	-979.375	965.935	-341.358	-1012.39	1117.32	-391.049	-1036.47	539.978	-454.213	-1101.39	92.3419	-418.033	-939.695	28.6341
257	0	-737.878	-958.472	975.037	-726.345	-1003.04	1122.22	-707.348	-828.765	580.384	-667.503	-961.076	162.284	-708.644	-834.432	57.4875	-343.121	-975.722	966.12	-340.44	-1003.08	1116.42	-390.849	-1032.6	539.767	-454.32	-1101.06	92.5922	-418.012	-939.602	28.5595
258	0	-737.213	-948.623	974.896	-725.472	-994.155	1122	-705.4	-817.949	579.726	-666.123	-928.766	154.198	-708.717	-796.9	56.4464	-344.019	-961.818	964.154	-339.752	-993.966	1115.54	-390.622	-1028.51	539.539	-454.387	-1100.78	92.8575	-417.989	-939.544	28.4505
259	0	-736.739	-938.981	974.472	-724.531	-985.095	1121.67	-703.721	-807.84	578.582	-664.88	-896.051	146.61	-708.919	-759.493	56.1061	-343.994	-951.463	962.978	-339.009	-984.558	1114.6	-390.36	-1024.45	539.405	-454.382	-1100.51	93.2543	-417.916	-939.456	28.3577
260	0	-736.372	-929.747	973.912	-723.972	-976.802	1121.12	-701.84	-798.431	576.775	-663.817	-863.081	139.604	-708.531	-722.102	55.8738	-343.359	-942.639	962	-338.417	-975.1	1113.65	-390.119	-1020.26	539.285	-454.386	-1100.15	93.6272	-417.887	-939.326	28.2408
261	0	-736.017	-920.479	973.134	-723.314	-968.072	1120.47	-700.008	-789.742	574.677	-662.858	-829.8	133.399	-708.41	-685.02	56.4775	-342.797	-933.835	961.125	-337.915	-965.515	1112.79	-389.862	-1015.9	539.093	-454.42	-1099.54	94.0148	-417.858	-939.248	28.176
262	0	-735.817	-911.276	972.102	-722.906	-959.679	1119.63	-698.087	-781.616	572.296	-662.164	-796.323	128.234	-708.269	-649.035	57.2856	-342.316	-924.714	960.078	-337.452	-955.809	1111.89	-389.645	-1011.34	538.924	-454.401	-1099.05	94.5274	-417.909	-939.077	28.0157
263	0	-735.534	-901.901	970.888	-722.55	-951.02	1118.58	-696.271	-774.012	569.643	-661.501	-762.599	124.104	-705.79	-611.344	57.7754	-341.672	-915.833	959.219	-337.156	-946.082	1111	-389.588	-1006.78	538.852	-454.305	-1098.75	95.1095	-417.909	-938.939	27.8995
264	0	-735.272	-892.136	969.458	-722.866	-938.853	1117.01	-694.496	-766.806	566.547	-661.042	-729.516	121.425	-703.658	-575.599	59.346	-341.152	-906.897	958.232	-336.934	-936.244	1110.08	-389.555	-1001.95	538.747	-454.296	-1098.34	95.7904	-417.847	-938.841	27.8202
265	0	-734.816	-881.977	967.861	-722.449	-924.731	1115.9	-692.916	-759.804	563.502	-660.44	-697.223	120.018	-699.515	-539.409	61.4729	-340.651	-897.845	957.187	-336.761	-926.307	1109.06	-389.608	-996.926	538.558	-454.312	-1097.67	96.4648	-417.833	-938.729	27.7272
266	0	-734.438	-871.958	966.117	-721.976	-909.963	1114.65	-691.413	-753.093	560.356	-660.613	-667.429	120.242	-695.117	-505.124	65.3833	-340.195	-888.906	956.074	-336.605	-916.264	1107.86	-389.601	-991.758	538.378	-454.483	-1096.97	97.248	-417.831	-938.575	27.6385
267	0	-734.028	-861.821	964.305	-721.324	-895.586	1113.32	-689.577	-746.007	556.927	-659.303	-637.914	120.855	-689.828	-471.027	70.7059	-339.735	-879.709	954.949	-336.537	-906.254	1106.58	-389.704	-986.449	538.256	-454.731	-1096.06	98.0655	-417.612	-938.531	27.627
268	0	-733.784	-851.481	962.294	-721.209	-882.033	1111.84	-687.71	-738.712	553.633	-658.074	-611.04	122.099	-684.441	-440.543	77.7781	-339.325	-870.523	953.715	-336.532	-896.119	1105.18	-389.87	-980.705	538.09	-454.931	-1095.36	99.1187	-417.669	-938.342	27.469
269	0	-733.579	-840.911	960.302	-721.182	-869.981	1110.15	-685.731	-730.841	550.721	-656.715	-586.982	123.411	-679.286	-413.574	86.299	-339.123	-860.985	952.562	-336.527	-885.811	1103.63	-390.015	-974.582	537.947	-455.092	-1094.53	100.313	-417.637	-938.273	27.5507
270	0	-733.435	-830.058	958.288	-721.225	-859.529	1108.47	-683.884	-722.32	548.251	-654.956	-565.387	124.291	-674.244	-389.509	95.4042	-338.99	-851.297	951.287	-336.655	-875.508	1102.11	-390.092	-968.183	537.893	-455.176	-1093.7	101.685	-417.653	-938.084	27.4808
271	0	-733.223	-818.667	956.324	-721.417	-849.497	1106.81	-682.296	-712.546	545.956	-652.682	-546.764	124.658	-669.608	-369.208	104.525	-338.817	-841.387	950.109	-336.819	-865.242	1100.62	-390.167	-961.176	537.649	-455.241	-1092.27	102.989	-417.677	-937.837	27.3652
272	0	-732.909	-806.784	954.694	-721.571	-839.383	1105.25	-681.048	-701.683	544.176	-649.928	-531.316	123.666	-665.362	-352.951	112.272	-338.72	-831.253	948.877	-337.008	-854.712	1099.24	-390.241	-953.565	537.322	-455.289	-1091.02	104.591	-417.662	-937.598	27.3024
273	0	-732.438	-794.315	953.435	-721.541	-829.26	1103.81	-680.034	-689.499	543.047	-647.154	-518.739	121.925	-661.653	-340.647	117.167	-338.696	-820.913	947.698	-337.212	-844.074	1097.99	-390.333	-945.307	536.842	-455.271	-1089.51	106.302	-417.759	-937.274	27.113
274	0	-731.821	-781.299	952.446	-721.674	-818.367	1102.57	-678.98	-676.242	542.327	-644.29	-508.391	119.422	-658.123	-331.19	118.105	-338.536	-810.656	946.457	-337.293	-833.361	1096.68	-390.567	-936.414	536.237	-455.152	-1087.84	108.186	-417.796	-936.951	26.9561
275	0	-731.378	-768.24	951.875	-721.401	-806.07	1101.44	-677.818	-662.228	541.813	-641.395	-500.018	116.647	-654.436	-323.07	115.245	-338.428	-800.231	945.37	-337.333	-822.545	1095.41	-390.741	-926.967	535.517	-454.948	-1086.02	110.144	-417.738	-936.655	26.8268
276	0	-731.048	-755.194	951.466	-720.989	-793.143	1100.76	-676.641	-648.171	541.485	-638.536	-492.709	114.431	-650.613	-316.29	109.566	-338.307	-789.547	944.069	-337.276	-811.749	1094.17	-390.953	-917.047	534.789	-454.804	-1084.14	112.446	-417.66	-936.318	26.6748
277	0	-730.828	-742.008	951.073	-720.732	-779.694	1099.98	-675.389	-634.393	541.19	-636.207	-488.274	113.149	-646.989	-311.591	102.364	-337.265	-780.497	943.409	-337.148	-800.648	1092.85	-391.156	-906.622	533.993	-454.53	-1081.88	114.915	-417.477	-936.006	26.5371
278	0	-730.61	-728.595	950.677	-720.438	-765.686	1099.34	-673.753	-620.845	540.803	-633.392	-484.28	111.413	-643.727	-307.783	95.8482	-336.589	-770.666	942.671	-337.009	-789.656	1091.71	-391.28	-895.661	533.204	-454.252	-1079.54	117.672	-417.24	-935.718	26.4673
279	0	-730.217	-714.937	950.213	-720.166	-751.877	1098.85	-672.315	-607.323	540.171	-630.06	-479.982	109.536	-640.714	-304.44	91.4481	-336.513	-759.394	941.783	-336.919	-778.51	1090.56	-391.309	-884.107	532.516	-453.887	-1076.36	120.658	-417.038	-935.392	26.2875
280	0	-729.718	-700.631	949.679	-719.955	-738.138	1098.51	-670.594	-594.39	539.547	-626.848	-474.679	108.28	-637.898	-301.308	86.9206	-336.742	-747.541	940.829	-336.966	-767.156	1089.56	-391.277	-872.028	531.989	-453.22	-1073.36	124.243	-416.869	-935.078	26.1402
281	0	-729.097	-685.964	949.469	-719.771	-724.117	1098.54	-668.765	-581.862	538.968	-624.969	-469.642	106.939	-635.244	-297.56	80.9961	-337.016	-735.338	940.044	-337.042	-755.695	1088.75	-391.012	-858.911	531.525	-452.395	-1069.72	128.301	-416.704	-934.68	26.0508
282	0	-728.451	-671.24	949.522	-719.719	-709.821	1098.9	-667.498	-569.372	538.756	-624.506	-463.928	105.913	-633.377	-293.279	74.6247	-337.401	-722.866	939.408	-337.148	-744.135	1088.18	-390.462	-844.823	531.064	-451.318	-1065.38	132.881	-416.434	-934.206	26.0419
283	0	-727.926	-656.536	950.015	-719.51	-695.594	1099.58	-667.291	-556.796	539.543	-624.573	-459.396	105.036	-633.117	-290.337	68.7846	-337.773	-710.23	939.045	-337.229	-732.426	1087.86	-389.619	-829.546	530.633	-450.099	-1060.26	138.019	-416.218	-933.725	26.0781
284	0	-727.798	-642.586	951.156	-719.185	-682.019	1100.78	-667.081	-543.596	540.408	-624.816	-455.928	104.147	-633.541	-287.695	63.5175	-338.182	-697.537	938.851	-337.249	-720.607	1087.77	-388.343	-813.037	530.039	-448.652	-1054.46	143.697	-415.887	-933.325	26.2989
285	0	-727.892	-629.341	952.556	-718.957	-669.182	1102.07	-667.396	-533.606	542.105	-624.932	-452.448	103.25	-633.807	-285.625	59.0253	-338.714	-684.751	938.765	-337.377	-709.098	1087.8	-386.524	-795.272	529.349	-446.926	-1047.81	150.062	-415.369	-932.769	26.874
286	0	-728.122	-616.668	953.911	-718.901	-656.482	1103.52	-668.413	-522.208	542.578	-625.173	-449.407	102.682	-633.539	-283.771	55.2923	-339.414	-672.726	938.784	-337.593	-697.995	1087.89	-384.238	-776.315	528.442	-444.946	-1040.19	157.231	-414.725	-931.804	27.6848
287	0	-728.413	-603.955	955.068	-718.97	-643.807	1104.89	-669.242	-510.298	543.179	-625.444	-446.128	102.028	-633.255	-281.976	51.9242	-340.096	-659.611	938.754	-337.931	-687.286	1088.02	-381.517	-755.888	527.374	-442.602	-1031.03	165.004	-414.213	-930.291	28.4681
288	0	-728.661	-591.534	956.554	-719.125	-631.367	1106.39	-670.199	-500.161	543.495	-625.838	-443.765	101.559	-633.431	-280.414	48.8005	-340.892	-646.376	938.785	-338.354	-676.696	1088.15	-378.652	-734.442	526.158	-440.128	-1020.09	173.327	-413.6	-927.975	29.9015
289	0	-729.242	-579.318	957.944	-718.772	-623.206	1107.7	-670.758	-491.17	543.56	-625.999	-441.781	100.992	-633.776	-279.346	47.0017	-341.717	-633.394	938.843	-338.819	-666.231	1088.34	-375.842	-711.981	524.842	-437.119	-1007.92	182.44	-412.88	-925.004	32.0186
290	0	-729.976	-567.463	959.273	-719.409	-616.857	1108.75	-671.637	-483.424	543.877	-625.871	-440.756	100.717	-633.338	-278.534	46.0872	-342.538	-620.44	939.03	-338.413	-652.913	1088.57	-373.223	-688.474	523.576	-433.79	-993.649	191.957	-411.953	-920.793	34.7637
291	0	-730.746	-555.017	960.383	-720.476	-607.827	1110.25	-672.07	-476.906	544.214	-625.518	-439.882	100.576	-634.023	-283.365	45.621	-343.325	-607.605	939.228	-338.399	-640.523	1088.65	-370.701	-664.285	522.513	-430.153	-977.013	201.628	-410.872	-915.514	38.0871
292	0	-731.69	-543.423	961.769	-721.003	-595.383	1111.93	-672.54	-470.388	544.039	-625.341	-439.329	100.488	-633.867	-283.079	45.0199	-344.187	-595.141	939.38	-338.841	-629.697	1088.65	-368.336	-639.728	521.68	-426.316	-958.57	211.017	-409.634	-909.26	42.0668
293	0	-732.586	-532.838	963.14	-721.209	-581.172	1113.45	-672.44	-463.513	544.254	-625.154	-438.911	100.329	-633.751	-282.703	44.7562	-344.937	-583.023	939.563	-339.522	-619.834	1088.53	-366.122	-615.042	521.302	-422.298	-939.094	219.98	-408.627	-901.674	46.4339
294	0	-733.341	-522.728	964.489	-721.357	-567.37	1115.06	-672.619	-458.516	544.547	-624.952	-438.668	100.24	-633.589	-282.488	44.5478	-345.636	-571.048	939.784	-339.983	-610.177	1088.35	-364.063	-590.568	521.695	-418.434	-917.693	227.39	-407.84	-893.115	50.7014
295	0	-733.94	-512.794	965.773	-721.629	-554.499	1116.73	-672.792	-454.391	544.885	-624.797	-438.526	100.193	-633.49	-282.354	44.4645	-346.18	-559.263	940.3	-340.325	-600.459	1088.27	-362.106	-566.345	522.927	-414.541	-896.786	234.264	-406.604	-881.945	55.4164
296	0	-734.348	-502.81	966.989	-721.836	-542.533	1118.43	-672.981	-449.662	545.036	-624.831	-438.842	100.306	-633.442	-282.341	44.4313	-346.619	-548.192	941.048	-340.601	-590.977	1088.41	-360.463	-542.435	525.05	-411.51	-876.147	240.935	-403.827	-865.712	62.1594
297	0	-734.56	-492.657	968.156	-721.983	-530.851	1119.98	-672.988	-444.657	545.18	-624.635	-438.366	100.207	-633.375	-282.287	44.349	-346.99	-537.385	942.086	-340.879	-581.64	1088.89	-359.324	-519.115	527.631	-409.264	-855.283	247.951	-400.128	-843.908	68.776
298	0	-734.606	-482.181	969.265	-722.048	-519.37	1121.51	-673.771	-441.362	545.674	-624.552	-437.874	100.165	-633.315	-282.188	44.2861	-347.18	-526.691	943.504	-341.083	-572.137	1089.82	-358.809	-496.716	530.795	-407.519	-833.838	253.879	-395.774	-818.1	74.9574
299	0	-734.743	-471.865	970.327	-722.419	-508.66	1122.99	-673.88	-436.468	545.924	-624.589	-437.628	100.19	-633.299	-282.21	44.1924	-347.216	-516.008	945.236	-341.421	-563.051	1091.27	-358.549	-474.888	534.577	-405.98	-811.166	258.531	-391.076	-790.1	80.1274
300	0	-734.861	-461.923	971.257	-722.86	-498.213	1124.21	-673.857	-431.636	546.186	-624.624	-437.573	100.316	-633.363	-282.162	44.1912	-347.187	-505.569	947.514	-341.47	-553.073	1093.06	-358.599	-453.8	538.966	-404.542	-787.569	261.272	-386.247	-761.153	84.1684
301	0	-734.988	-452.436	972.134	-723.405	-487.586	1125.28	-674.376	-429.102	546.416	-624.641	-437.516	100.451	-633.391	-282.105	44.1122	-347.07	-494.975	950.129	-342.311	-543.937	1095.79	-358.749	-432.971	543.686	-403.064	-763.475	262.563	-381.551	-731.97	86.7275
302	0	-735.045	-442.535	972.738	-723.998	-477.095	1126.21	-674.314	-424.998	546.191	-624.773	-437.715	100.721	-633.398	-282.116	44.0457	-346.953	-484.369	953.09	-342.976	-534.339	1098.72	-358.882	-412.544	548.56	-401.641	-738.83	262.244	-376.952	-702.759	88.0367
303	0	-735.098	-432.545	973.12	-724.741	-466.715	1126.98	-674.818	-422.532	546.759	-624.735	-438.113	100.856	-633.422	-282.083	43.9621	-346.869	-473.691	956.135	-343.69	-524.568	1101.87	-358.882	-392.3	553.195	-400.231	-713.698	260.651	-372.568	-672.946	88.1293
304	0	-734.974	-422.359	973.275	-725.574	-456.524	1127.53	-674.898	-420.137	546.854	-624.003	-436.51	100.48	-633.246	-282.181	43.7444	-346.704	-462.894	959.282	-344.554	-514.649	1105.06	-358.814	-372.678	557.684	-398.989	-688.221	257.941	-368.168	-642.286	87.6045
305	0	-735.082	-413.328	973.329	-726.499	-446.684	1127.94	-674.922	-417.563	547.127	-624.579	-438.095	100.963	-633.217	-282.098	43.5805	-346.533	-452.144	962.366	-345.381	-504.695	1108.25	-358.702	-353.668	561.886	-397.802	-662.181	254.123	-363.802	-610.168	86.3565
306	0	-735.325	-405.118	973.273	-727.365	-436.969	1128.09	-675.203	-416.617	547.175	-623.803	-436.571	100.767	-633.229	-281.821	43.3431	-346.183	-441.405	965.396	-345.96	-494.474	1111.05	-358.528	-335.32	565.791	-396.827	-635.463	249.326	-359.632	-576.464	84.984
307	0	-735.45	-397.098	972.925	-728.26	-427.64	1128.09	-674.674	-412.916	547.542	-623.655	-436.029	100.739	-633.217	-281.66	43.0851	-345.833	-430.612	968.304	-346.571	-483.835	1113.76	-358.478	-317.797	569.493	-395.899	-608.335	243.627	-355.687	-541.374	83.458
308	0	-735.577	-389.066	972.616	-728.894	-417.952	1127.92	-674.991	-411.641	547.533	-623.584	-435.885	100.859	-633.18	-281.513	42.858	-345.328	-419.787	971.111	-347.126	-473.146	1116.25	-358.456	-300.875	572.846	-394.973	-580.534	237.045	-351.959	-505.063	81.8014
309	0	-735.424	-380.415	972.097	-729.559	-408.374	1127.69	-674.731	-407.791	547.834	-623.432	-435.686	100.988	-633.15	-281.328	42.6169	-345.037	-408.687	973.669	-347.56	-462.299	1118.55	-358.462	-284.502	576.1	-394.064	-552.21	229.632	-348.485	-469.218	80.0049
310	0	-735.385	-371.816	971.576	-730.126	-398.929	1127.32	-674.581	-404.723	547.731	-623.832	-436.703	101.581	-633.11	-281.222	42.3968	-345.624	-395.966	975.677	-347.873	-451.342	1120.65	-358.468	-268.718	579.252	-393.163	-523.05	221.419	-345.123	-431.88	77.8542
311	0	-735.274	-363.583	971.001	-730.606	-389.553	1126.87	-674.835	-402.215	548.047	-623.617	-436.512	101.754	-633.116	-281.074	42.1635	-345.69	-385.007	977.714	-348.268	-440.428	1122.58	-358.369	-253.669	582.224	-392.3	-493.313	212.716	-341.831	-394.247	75.4519
312	0	-735.888	-358.846	970.416	-731.068	-380.082	1126.34	-674.454	-399.114	548.048	-623.464	-436.128	101.868	-633.104	-280.918	41.9543	-345.962	-374.096	979.556	-348.659	-429.533	1124.18	-358.279	-239.37	584.833	-391.339	-462.744	203.524	-338.564	-356.559	72.8492
313	0	-735.712	-350.14	969.769	-731.373	-370.31	1125.81	-674.074	-394.379	547.723	-623.327	-435.843	102.036	-633.061	-280.791	41.7975	-345.958	-363.375	981.404	-348.85	-418.429	1125.54	-358.174	-225.768	586.948	-390.453	-431.586	194.049	-335.332	-318.575	70.169
314	0	-735.497	-340.604	968.938	-731.647	-360.135	1125.05	-674.318	-391.822	547.763	-623.373	-436.438	102.256	-633.063	-280.66	41.597	-344.215	-352.326	982.938	-349.164	-407.467	1126.57	-357.939	-213.038	588.484	-389.677	-399.801	184.546	-331.91	-280.539	67.7303
315	0	-735.463	-331.634	968.09	-731.833	-350.03	1124.4	-674.116	-388.83	547.841	-622.689	-434.913	102.359	-633.024	-280.548	41.4006	-343.738	-341.701	983.887	-349.26	-396.361	1127.23	-357.784	-200.912	589.298	-388.888	-367.419	175.105	-328.31	-242.635	65.8767
316	0	-735.295	-322.445	967.133	-731.932	-339.961	1123.48	-674.348	-385.982	547.988	-622.56	-434.588	102.53	-633.044	-280.42	41.2636	-343.603	-331.022	984.197	-349.46	-385.246	1127.6	-357.377	-189.61	589.508	-388.144	-334.452	166.014	-325.21	-204.355	64.6673
317	0	-735.187	-312.964	966.221	-732.121	-330.208	1122.63	-674.546	-382.601	547.695	-622.611	-434.827	102.996	-633.088	-280.256	41.1192	-343.26	-320.555	984.244	-349.243	-373.617	1127.5	-356.899	-178.784	588.987	-387.347	-301.3	157.536	-322.506	-165.808	64.0305
318	0	-735.159	-303.748	965.102	-732.247	-320.457	1121.65	-674.42	-378.341	547.598	-622.491	-434.734	103.285	-633.086	-280.143	40.9465	-342.665	-310.107	983.992	-349.65	-362.807	1127.51	-356.376	-168.772	587.95	-386.582	-267.856	149.583	-320.294	-127.69	63.9058
319	0	-735.054	-294.377	963.879	-732.152	-310.31	1120.56	-674.216	-373.998	547.372	-622.432	-434.809	103.75	-633.111	-280.04	40.761	-342.348	-299.633	983.468	-349.581	-351.544	1127.14	-355.946	-159.336	586.295	-385.694	-234.177	142.413	-318.589	-89.2801	64.0733
320	0	-735.083	-285.144	962.72	-732.022	-299.778	1119.46	-674.088	-369.322	547.586	-622.395	-434.391	104.105	-633.224	-279.922	40.7673	-341.681	-289.106	982.732	-349.595	-340.355	1126.59	-355.35	-150.308	584.135	-384.704	-200.216	135.822	-317.551	-51.8223	64.837
321	0	-735.198	-276.056	961.863	-731.975	-289.898	1118.33	-673.779	-365.282	547.4	-622.249	-433.808	104.435	-633.153	-279.78	40.4378	-341.398	-278.564	981.73	-349.332	-328.832	1125.8	-354.953	-141.56	581.433	-383.448	-166.577	130.561	-317.177	-14.0499	65.9322
322	0	-735.174	-266.786	960.71	-731.891	-280.042	1117.22	-673.669	-359.97	546.993	-622.098	-433.12	104.753	-633.396	-279.449	40.5259	-341.124	-267.805	980.55	-349.246	-317.527	1124.81	-354.45	-133.124	578.283	-382.092	-133.492	126.309	-318.372	23.5692	67.7056
323	0	-735.169	-257.085	959.503	-731.567	-269.81	1115.97	-673.905	-354.326	546.857	-621.787	-432.194	105.102	-633.432	-279.229	40.3448	-340.548	-257.096	979.047	-348.901	-305.933	1123.65	-354.085	-125.069	574.905	-380.82	-101.196	123.349	-319.643	59.4986	70.6638
324	0	-735.038	-247.185	958.171	-731.285	-259.558	1114.66	-673.09	-349.29	546.699	-621.622	-431.693	105.696	-633.415	-279.047	40.1781	-339.147	-246.676	977.705	-348.395	-294.015	1122.23	-354.117	-116.957	571.337	-379.734	-69.7256	121.389	-321.727	94.4053	74.4191
325	0	-735.177	-238.543	957.035	-730.771	-248.821	1113.32	-672.515	-342.887	545.987	-621.3	-430.933	106.188	-633.402	-278.877	40.0076	-338.679	-235.752	975.896	-348.009	-282.087	1120.72	-354.592	-109.254	567.89	-378.793	-39.8167	120.214	-323.692	126.971	79.2044
326	0	-734.968	-228.863	955.48	-730.288	-238.282	1111.87	-672.209	-337.349	545.9	-621.069	-430.389	106.872	-633.41	-278.654	39.8049	-338.025	-224.519	973.97	-347.543	-270.07	1119.11	-355.291	-101.913	564.712	-378.044	-11.9232	119.258	-326.887	158.977	84.2046
327	0	-734.843	-219.49	954.119	-729.701	-227.478	1110.22	-672.744	-331.852	545.855	-620.83	-429.547	107.579	-633.38	-278.403	39.6405	-337.604	-213.132	971.94	-346.966	-257.653	1117.49	-355.919	-93.9596	561.512	-377.263	13.7162	119.268	-329.429	187.51	90.8605
328	0	-734.428	-209.305	952.794	-729.427	-219.339	1108.79	-671.515	-324.354	545.518	-620.681	-428.648	108.418	-633.21	-278.257	39.3143	-337.019	-201.174	970.125	-346.338	-245.064	1115.83	-356.33	-85.5979	558.383	-376.921	37.9591	119.475	-332.807	213.825	97.9944
329	0	-734.175	-199.304	951.319	-729.043	-209.717	1107.12	-670.731	-318.272	545.361	-620.364	-427.584	109.446	-633.158	-277.947	39.0025	-336.593	-189.099	968.15	-345.63	-232.395	1114.19	-356.441	-76.3594	555.609	-377.224	59.6303	120.025	-336.067	237.642	105.486
330	0	-733.688	-188.976	949.8	-728.305	-198.882	1105.44	-670.349	-310.641	544.783	-620.061	-426.442	110.783	-633.205	-277.489	38.8039	-336.183	-176.62	966.415	-344.909	-219.608	1112.62	-356.772	-66.6181	553.067	-378.002	79.2307	120.352	-339.37	258.156	112.047
331	0	-733.291	-179.618	948.118	-727.668	-188.028	1103.75	-669.677	-302.789	544.39	-619.98	-425.024	112.035	-633.234	-277.129	38.5836	-335.628	-163.746	964.778	-344.083	-206.776	1111.12	-357.108	-56.1384	550.785	-379.269	96.3703	119.769	-342.567	275.682	116.349
332	0	-732.673	-169.183	946.834	-726.718	-176.553	1102.18	-669.14	-295.48	544.44	-619.969	-423.917	113.677	-633.297	-276.675	38.3598	-335.116	-150.721	963.391	-343.253	-193.926	1109.79	-357.616	-44.8455	548.982	-380.878	111.049	118.353	-345.638	290.539	117.987
333	0	-731.944	-158.575	945.585	-725.87	-165.053	1100.65	-668.588	-286.45	543.86	-619.977	-422.141	115.301	-633.413	-276.148	38.1446	-335.794	-137.161	961.892	-342.469	-181.092	1108.62	-358.025	-32.5052	547.546	-382.441	123.203	116.153	-348.444	302.663	117.064
334	0	-731.302	-147.947	944.429	-725.005	-153.549	1099.33	-668.146	-276.917	543.267	-620.042	-420.542	117.343	-633.546	-275.634	37.8908	-335.258	-123.998	960.771	-341.638	-168.154	1107.47	-358.456	-19.093	546.507	-384.412	133.356	113.632	-351.182	312.216	113.93
335	0	-730.437	-137.016	943.453	-724.117	-142.432	1098.19	-667.812	-267.484	542.481	-620.252	-418.365	119.368	-633.713	-275.137	37.7612	-334.507	-110.704	959.977	-340.83	-155.133	1106.43	-359.071	-5.15726	545.659	-386.533	141.334	112.164	-354.056	319.294	108.986
336	0	-729.585	-125.948	942.534	-723.283	-131.327	1097.17	-667.33	-257.463	542.182	-620.546	-416.179	121.843	-634.006	-274.556	37.6155	-333.563	-97.3062	959.227	-339.992	-141.959	1105.53	-359.791	8.95989	545.054	-388.694	147.279	111.177	-356.762	324.508	102.002
337	0	-728.597	-114.724	941.777	-722.131	-119.122	1096.25	-667.1	-246.636	541.83	-620.913	-413.881	124.626	-634.354	-274.024	37.4896	-332.682	-83.6596	958.871	-339.026	-128.656	1104.9	-360.76	22.9639	544.672	-391.56	152.444	109.016	-359.415	329.322	94.8564
338	0	-727.576	-103.193	941.076	-720.602	-104.305	1095.34	-666.28	-235.394	541.362	-621.284	-411.252	127.662	-634.766	-273.453	37.3899	-331.929	-69.6702	958.627	-338.054	-115.163	1104.61	-361.792	36.6817	544.374	-394.285	157.948	107.455	-362.231	333.46	89.3694
339	0	-726.497	-91.459	940.461	-719.152	-90.3113	1094.63	-665.582	-223.545	541.112	-621.717	-408.016	131.039	-635.18	-272.807	37.3256	-331.336	-55.4478	958.655	-337.111	-101.576	1104.68	-362.823	50.1579	544.221	-396.787	163.625	105.963	-365.477	337.546	84.1618
340	0	-725.457	-79.3818	940.063	-718.039	-76.6171	1093.93	-665.219	-210.664	540.889	-622.038	-404.001	134.753	-635.567	-272.147	37.3096	-330.596	-41.1631	959.216	-336.191	-87.8785	1105.09	-363.665	63.2913	544.217	-398.141	169.298	104.736	-368.901	342.282	77.8011
341	0	-724.272	-67.0128	939.724	-716.882	-63.5982	1093.51	-664.778	-196.829	540.623	-622.451	-399.829	139.1	-635.999	-271.516	37.4052	-330.262	-26.9718	959.814	-335.154	-74.1233	1105.93	-364	76.4334	544.584	-398.349	175.209	103.661	-371.687	346.917	71.1642
342	0	-723.138	-54.4586	939.557	-715.924	-50.8568	1093.11	-664.624	-181.781	540.347	-622.861	-394.888	143.863	-636.422	-270.902	37.608	-328.972	-12.9576	960.816	-334.286	-60.5053	1107.22	-363.411	89.5593	545.609	-397.801	180.151	102.726	-372.686	349.169	65.5158
343	0	-721.898	-41.7003	939.488	-715.114	-38.6258	1093.12	-664.454	-165.438	539.997	-623.134	-389.132	149.189	-636.902	-270.194	37.9787	-328.135	0.860279	962.139	-333.349	-46.9614	1108.86	-362.369	103.109	546.95	-396.821	183.642	102.051	-372.297	351.331	59.8354
344	0	-720.662	-28.7042	939.557	-714.532	-26.8241	1093.22	-664.982	-147.666	539.43	-623.446	-382.064	154.987	-637.158	-269.396	38.3843	-327.106	14.4233	963.904	-332.65	-33.7304	1110.55	-360.949	116.218	548.432	-395.887	186.2	101.593	-371.327	353.336	54.8518
345	0	-719.279	-15.6083	939.638	-713.959	-15.163	1093.5	-665.732	-128.632	538.796	-623.721	-373.365	161.362	-637.168	-268.002	38.6812	-325.888	27.4659	965.653	-331.962	-20.9015	1112.14	-359.319	128.642	549.538	-394.921	188.428	101.358	-370.703	354.524	50.4287
346	0	-717.907	-2.34313	939.85	-713.123	-3.43118	1093.87	-666.865	-108.309	538.046	-624.35	-363.498	168.698	-637.19	-266.403	39.2825	-324.665	39.9374	967.318	-331.125	-8.40372	1113.81	-357.547	139.743	550.345	-394.126	190.783	101.149	-370.44	356.962	46.7854
347	0	-716.404	11.0704	940.298	-712.235	8.44909	1094.41	-667.816	-87.1042	537.264	-625.076	-352.999	176.899	-637.171	-264.43	40.3364	-322.473	51.6426	968.843	-329.905	3.74502	1115.22	-356.013	150.651	550.803	-393.988	192.904	100.953	-370.398	358.037	45.3818
348	0	-714.848	24.475	940.754	-710.929	20.914	1095.03	-668.96	-64.5984	536.302	-626.318	-344.588	186.21	-637.456	-261.595	41.6961	-321.152	63.7655	969.938	-328.676	15.3913	1116.31	-354.855	160.63	551.148	-394.384	194.102	100.873	-370.496	358.809	44.3386
349	0	-713.165	37.816	941.261	-709.578	33.0428	1095.69	-669.944	-40.9693	535.193	-627.338	-330.984	195.612	-637.815	-257.664	43.8272	-319.857	75.897	970.955	-327.237	26.7389	1117.35	-354.395	170.135	551.466	-394.945	194.876	101.062	-370.297	358.977	43.7569
350	0	-711.469	50.9368	941.742	-708.462	43.5879	1096.35	-670.694	-16.5917	534.05	-628.431	-314.758	205.323	-638.474	-252.47	46.5774	-318.492	87.7979	972.042	-325.648	38.0291	1118.43	-354.544	178.977	551.695	-395.624	195.82	101.327	-370.407	359.199	43.3753
351	0	-709.924	63.8158	942.168	-707.615	52.4407	1096.87	-671.497	8.28475	533.093	-629.587	-296.647	214.52	-638.76	-245.958	50.3263	-317.267	99.5147	973.074	-324.067	49.2115	1119.56	-354.848	186.622	551.862	-396.339	196.647	101.439	-370.747	359.474	43.0712
352	0	-708.471	74.9307	942.638	-706.761	61.1391	1097.38	-672.238	33.3011	532.457	-630.674	-276.795	223.197	-638.355	-237.77	54.426	-316.06	111.067	974.216	-322.697	60.3377	1120.73	-355.221	193.299	551.883	-397.099	197.198	101.517	-370.862	359.58	42.8955
353	0	-707.027	90.5656	943.174	-706.092	69.4637	1097.65	-672.753	58.1089	532.478	-631.826	-255.654	230.698	-638.574	-227.892	58.2304	-315.548	121.817	975.145	-321.473	71.5358	1121.99	-355.307	199.238	551.98	-397.514	197.618	101.561	-370.984	359.55	42.894
354	0	-705.974	103.336	943.772	-705.306	78.987	1098.18	-672.968	82.5573	533.46	-632.85	-234.147	236.964	-639.053	-215.754	63.4333	-315.095	132.357	975.995	-320.326	82.7946	1123.33	-355.184	204.978	552.07	-398.093	198.271	101.59	-370.843	359.882	42.9631
355	0	-705.086	114.621	944.718	-704.825	88.1154	1098.88	-673.294	106.649	535.321	-633.418	-213.457	243.801	-640.101	-198.656	70.2491	-314.26	143.564	977.099	-319.397	94.0683	1124.62	-354.901	210.95	552.114	-398.287	198.728	101.619	-370.88	359.874	42.9437
356	0	-704.451	125.032	946.15	-704.165	97.8908	1099.97	-673.127	130.108	537.934	-633.541	-192.451	250.658	-641.525	-175.886	77.2117	-313.562	154.798	978.354	-318.681	105.324	1125.98	-354.304	216.629	552.327	-398.299	199.048	101.757	-371.041	359.685	42.839
357	0	-703.917	135.458	947.844	-703.534	107.025	1101.31	-672.781	152.852	541.226	-633.258	-170.437	256.509	-642.966	-149.101	83.8006	-313.202	165.846	979.56	-318.072	116.646	1127.54	-353.651	222.001	552.431	-398.251	199.238	101.892	-371.04	359.712	42.7868
358	0	-703.475	145.724	949.773	-702.801	116.637	1102.99	-672.214	174.822	545.083	-632.807	-146.992	261.063	-644.922	-119.611	89.5655	-312.718	176.869	980.747	-317.338	127.967	1128.84	-352.904	226.995	552.381	-398.257	199.443	101.968	-370.997	359.685	42.7816
359	0	-703.163	155.907	951.918	-702.095	125.735	1104.86	-671.736	196.046	549.228	-632.308	-122.756	263.901	-646.421	-89.7845	93.972	-311.971	188.278	982.121	-316.328	139.191	1130.16	-352.102	231.439	552.382	-397.757	199.273	102.172	-370.951	360.025	42.8028
360	0	-702.928	165.851	954.316	-701.25	134.599	1107.11	-671.731	216.829	553.771	-631.8	-98.0542	265.1	-647.871	-59.9385	96.7966	-311.521	199.009	983.064	-315.602	150.302	1131.31	-351.286	235.271	552.275	-397.975	199.507	102.256	-370.94	360.027	42.7899
361	0	-702.649	176.358	956.917	-700.225	144.081	1109.53	-671.707	237.076	558.401	-631.383	-72.9201	264.767	-649.391	-30.0474	98.1241	-311.066	209.284	983.764	-314.55	161.479	1132.31	-350.446	238.662	552.225	-398.019	199.588	102.373	-370.956	359.7	42.748
362	0	-702.271	187.088	959.671	-699.084	153.498	1112.08	-671.7	256.875	562.965	-630.88	-47.4686	263.139	-650.905	-0.0762994	98.152	-310.705	219.355	984.231	-313.494	172.324	1133.11	-349.729	241.472	552.253	-398.049	199.529	102.549	-370.93	360.002	42.7081
363	0	-702.177	197.93	962.656	-698.022	163.12	1114.64	-671.719	276.318	567.297	-630.335	-21.3733	260.229	-652.481	30.5373	97.128	-310.139	229.249	984.596	-312.367	183.066	1133.72	-349.058	243.894	552.312	-398.153	199.513	102.706	-370.897	360.038	42.7033
364	0	-701.94	208.939	965.499	-696.893	172.809	1117.07	-671.651	295.127	571.196	-629.688	5.51561	256.382	-653.738	61.8453	95.3306	-309.764	238.788	984.774	-311.282	193.511	1134.2	-348.565	246.169	552.436	-398.234	199.535	102.852	-370.98	360.067	42.6089
365	0	-701.739	219.803	968.237	-695.762	182.746	1119.31	-672.416	313.495	574.745	-629.011	32.8313	251.365	-655.15	94.8431	93.1036	-309.366	248.141	984.778	-310.122	204.485	1134.57	-348.044	248.527	552.508	-398.291	199.618	102.989	-370.928	360.054	42.5349
366	0	-701.602	230.719	970.832	-694.831	192.925	1121.36	-672.953	331.23	577.762	-628.401	60.644	245.628	-656.68	129.052	90.7098	-309.004	257.417	984.648	-309.137	214.101	1134.38	-347.662	250.936	552.516	-398.362	199.709	103.191	-371.018	360	42.3824
367	0	-701.355	241.671	973.229	-693.967	202.996	1123.24	-673.618	348.41	580.313	-627.823	89.0751	238.96	-657.974	164.391	88.0191	-308.663	266.854	984.373	-308.398	223.389	1134.19	-347.316	253.551	552.499	-398.464	199.701	103.377	-371.054	360.307	42.2339
368	0	-701.264	252.615	975.49	-693.175	213.367	1124.95	-674.131	364.96	582.77	-627.359	117.963	231.633	-659.307	200.626	85.2313	-308.564	274.502	983.74	-307.598	233.233	1133.98	-347.071	256.298	552.445	-398.543	199.817	103.583	-370.861	360.514	42.3764
369	0	-701.157	263.343	977.464	-692.295	223.786	1126.45	-674.457	381.104	584.963	-627.007	147.506	223.677	-659.964	237.272	81.8409	-308.421	282.935	983.18	-306.867	243.258	1133.58	-346.817	259.215	552.34	-398.56	199.957	103.778	-370.835	360.527	42.2997
370	0	-701.063	274.323	979.247	-691.661	234.077	1127.81	-674.737	396.666	586.98	-626.821	177.822	215.195	-661.175	274.868	78.8845	-308.344	292.092	982.588	-306.308	253.04	1133.17	-346.631	262.309	552.25	-398.624	200.021	104.004	-370.781	360.553	42.2372
371	0	-701.058	284.889	980.827	-690.936	244.147	1128.92	-674.675	411.429	588.874	-626.747	208.887	206.308	-662.334	312.897	75.8452	-308.144	301.436	981.845	-305.696	262.992	1132.48	-346.573	265.386	552.123	-398.683	200.199	104.178	-370.797	360.262	42.0423
372	0	-701.083	295.045	982.11	-690.342	254.555	1129.77	-674.612	425.504	590.356	-626.335	240.628	197.306	-663.703	351.416	73.0883	-308.015	310.584	981.021	-305.227	272.952	1131.79	-346.45	268.739	551.96	-398.703	200.28	104.403	-370.768	360.318	41.9294
373	0	-700.995	305.767	983.078	-689.782	265.036	1130.44	-674.381	438.754	591.472	-626.443	272.973	188.249	-665.479	390.573	71.0363	-308.104	318.964	980.195	-304.795	283.094	1130.93	-346.528	272.293	551.763	-398.7	200.342	104.612	-370.736	360.424	41.7595
374	0	-701.097	316.365	983.718	-689.33	275.165	1130.71	-674.265	451.391	592.027	-626.56	306.065	179.331	-667.299	429.554	69.1462	-307.944	328.611	979.204	-304.387	293.178	1130.08	-346.487	276.12	551.576	-398.708	200.431	104.896	-370.867	361.176	41.3357
375	0	-701.181	326.513	984.015	-689.026	285.339	1130.71	-674.008	463.181	592.011	-626.698	339.588	170.805	-669.151	468.625	67.8531	-307.91	338.075	978.29	-304.35	301.33	1129.38	-346.462	280.142	551.306	-398.758	200.681	105.21	-370.767	361.321	41.1896
376	0	-701.319	336.559	983.879	-688.849	295.74	1130.63	-673.584	474.363	591.407	-626.954	373.517	162.669	-671.236	507.619	67.2123	-307.951	347.136	977.326	-304.274	311.435	1128.4	-346.45	284.424	551.068	-398.737	200.997	105.56	-370.722	361.398	41.0407
377	0	-701.664	347.532	983.625	-688.763	306.141	1130.14	-672.864	484.839	589.944	-627.481	407.886	155.237	-673.071	546.454	67.1039	-307.933	356.67	976.306	-304.287	321.501	1127.49	-346.425	288.962	550.846	-398.719	201.319	105.949	-370.71	361.566	40.9279
378	0	-701.781	357.498	982.841	-688.79	316.508	1129.55	-671.844	494.58	587.878	-628.261	442.494	148.511	-675.319	585.379	67.7352	-308.08	365.76	975.329	-304.477	331.481	1126.46	-346.547	293.949	550.471	-398.742	201.673	106.313	-370.635	361.639	40.8296
379	0	-702.189	367.128	981.889	-688.933	326.676	1128.85	-670.545	503.51	585.464	-629.406	477.333	142.695	-677.708	623.8	69.1613	-308.175	375.116	974.227	-304.668	341.691	1125.38	-346.642	298.972	550.238	-398.748	202.177	106.825	-370.529	360.934	40.8917
380	0	-702.706	376.907	980.683	-689.168	336.834	1127.85	-669.192	511.926	582.61	-630.702	512.147	137.994	-678.976	662.258	70.8122	-308.405	384.612	973.134	-305.073	351.851	1124.36	-346.941	304.24	549.789	-398.813	202.711	107.31	-370.465	361.017	40.7647
381	0	-703.281	386.939	979.258	-689.538	347.277	1126.64	-668.069	520.042	579.525	-631.78	546.608	134.221	-679.607	700.094	73.5144	-308.453	394.472	971.996	-305.484	361.854	1123.11	-347.275	309.559	549.519	-398.893	203.162	107.859	-370.395	361.24	40.6427
382	0	-703.891	397.385	977.577	-689.893	357.91	1125.31	-667.003	527.754	576.14	-633.961	580.701	132.104	-679.5	737.179	77.3718	-308.611	404.053	970.87	-305.885	372.476	1121.94	-347.629	314.939	549.164	-399.04	203.785	108.585	-370.338	361.495	40.4927
383	0	-704.321	408.27	975.73	-690.333	368.873	1123.83	-666.122	535.379	572.605	-634.887	613.645	131.175	-677.698	773.497	82.398	-308.733	413.618	969.62	-306.4	383.128	1120.59	-348.074	320.45	548.891	-399.282	204.414	109.278	-370.325	361.511	40.353
384	0	-704.627	419.407	973.721	-690.921	380.165	1122.14	-664.98	543.082	569.041	-636.381	645.078	131.593	-676.898	807.888	89.3518	-308.87	423.598	968.348	-307.005	393.676	1119.21	-348.527	326.164	548.593	-399.536	205.094	110.116	-370.299	361.634	40.2415
385	0	-705.042	430.424	971.593	-691.934	392.887	1120.29	-663.712	550.927	565.356	-637.764	673.94	132.274	-674.797	840.267	96.7631	-309.168	433.303	966.995	-307.718	404.355	1117.73	-349.068	331.993	548.316	-399.849	205.814	111.116	-370.309	361.75	40.1775
386	0	-705.52	441.602	969.455	-692.631	405.458	1118.42	-662.601	558.833	561.835	-638.647	700.441	133.105	-672.447	869.684	104.874	-309.595	443.215	965.593	-308.408	415.027	1116.03	-349.659	338.265	547.954	-400.122	206.676	112.24	-370.405	362.013	39.9033
387	0	-706.114	453.609	967.218	-693.51	418.092	1116.64	-661.561	567.134	558.704	-639.355	724.377	134.069	-669.535	895.949	113.361	-309.974	453.469	964.233	-309.25	425.529	1114.29	-350.276	344.869	547.566	-400.424	207.723	113.495	-370.411	362.103	39.8106
388	0	-706.597	466.142	965.056	-694.265	430.553	1114.78	-660.71	576.518	555.957	-639.319	745.362	134.716	-667.197	918.745	121.537	-310.598	463.771	962.733	-310.057	436.195	1112.52	-350.963	352.079	547.124	-400.724	208.971	114.903	-370.338	362.473	39.7704
389	0	-707.097	479.068	963.186	-695.191	443.406	1112.97	-660.327	587.337	553.757	-638.465	763.011	134.345	-664.098	940.926	128.693	-311.174	474.537	961.227	-310.795	447.081	1110.79	-351.64	359.908	546.655	-400.886	210.297	116.46	-370.312	362.783	39.6144
390	0	-707.459	493.041	961.565	-695.895	455.839	1111.42	-660.101	599.915	552.163	-637.496	777.518	132.711	-661.195	955.867	132.886	-311.86	485.56	959.606	-311.741	457.634	1108.99	-352.421	368.284	545.98	-400.947	211.713	118.207	-370.254	363.09	39.5167
391	0	-707.836	506.33	960.661	-696.659	468.741	1110.08	-660.066	613.993	551.055	-635.263	789.661	130.358	-658.826	963.3	132.687	-312.608	496.661	958.043	-312.561	469.045	1107.18	-353.171	377.323	545.251	-400.949	213.411	120.16	-370.238	363.387	39.3632
392	0	-708.428	519.842	959.732	-697.147	481.634	1108.93	-660.269	629.046	550.403	-633.232	798.975	127.611	-655.932	972.462	129.27	-313.406	507.468	956.456	-313.255	480.377	1105.48	-354.04	386.91	544.412	-400.89	215.154	122.25	-370.116	363.642	39.2734
393	0	-708.893	533.591	959.027	-697.76	494.977	1107.91	-660.448	644.679	549.91	-631.766	806.064	125.573	-652.644	980.049	122.782	-314.167	519.274	954.857	-314.005	491.52	1103.71	-354.899	397.219	543.42	-400.81	217.22	124.605	-369.972	363.946	39.1416
394	0	-709.664	547.517	958.496	-698.37	508.351	1106.87	-660.461	660.217	549.559	-629.486	811.972	124.289	-649.171	985.775	114.158	-314.867	531.321	953.429	-314.702	503.404	1102.09	-355.884	408.133	542.433	-400.636	219.479	127.296	-369.851	364.278	39.0241
395	0	-710.58	561.716	958.067	-699.17	522.31	1106.14	-659.722	675.491	549.2	-626.675	817.691	121.777	-645.74	991.13	106.572	-315.814	542.903	952.039	-315.577	515.105	1100.52	-356.896	419.641	541.47	-400.486	222.182	130.3	-369.564	364.679	38.9011
396	0	-711.445	576.161	957.736	-699.946	535.987	1105.55	-659.177	690.207	549.03	-623.947	823.945	119.828	-642.552	995.259	101.262	-316.253	555.672	950.77	-316.345	527.34	1099.14	-357.843	431.892	540.594	-400.244	225.327	133.764	-369.341	364.921	38.7718
397	0	-712.221	590.788	957.422	-700.637	551.917	1106.1	-658.775	704.494	548.726	-621.852	829.577	118.313	-639.598	999.456	95.3232	-317.654	567.209	949.766	-317.178	539.753	1097.86	-358.715	444.956	539.751	-399.947	228.997	137.569	-369.135	365.41	38.6742
398	0	-712.888	605.544	957.274	-701.653	565.681	1106.32	-658.558	718.457	548.709	-621.188	834.883	116.953	-637.298	1003.95	88.3018	-318.926	579.537	948.758	-318.201	552.059	1096.81	-359.5	459.004	538.959	-399.638	233.279	142.058	-368.95	365.901	38.7283
399	0	-713.5	620.18	957.434	-702.597	579.52	1106.61	-659.435	733.099	549.243	-621.675	840.965	115.866	-636.483	1007.85	81.2312	-320.171	592.301	947.993	-319.059	564.377	1096.04	-360.102	474.138	538.198	-399.031	238.338	147.155	-368.697	366.768	38.992
400	0	-714.12	634.44	958.209	-703.361	593.253	1107.36	-660.546	747.179	550.259	-622.544	845.688	114.633	-636.954	1010.84	74.6079	-321.397	605.404	947.4	-319.994	576.386	1095.5	-360.497	490.756	537.486	-398.533	244.272	153.003	-368.563	366.985	39.1544
401	0	-714.984	648.226	959.464	-704.05	606.956	1108.55	-662.286	760.552	550.964	-623.407	849.255	113.651	-637.504	1013.34	68.8013	-322.613	618.607	946.848	-320.624	588.935	1095.28	-360.458	508.719	536.616	-398.017	250.917	159.522	-368.241	367.35	39.6275
402	0	-716.176	661.515	960.818	-704.632	620.532	1109.91	-663.108	772.326	552.094	-623.909	852.616	112.911	-637.242	1015.53	63.9996	-324.003	631.603	946.603	-321.458	600.816	1095.09	-360.036	528.059	535.663	-397.516	258.909	166.996	-367.983	368.504	40.4974
403	0	-717.497	674.449	962.144	-705.181	633.924	1111.37	-664.75	783.322	552.821	-624.408	855.606	112.233	-636.764	1017.41	59.9844	-325.464	644.878	946.347	-321.975	613.514	1095.03	-359.209	548.689	534.559	-396.979	268.464	175.061	-367.933	370.253	41.502
404	0	-718.738	687.105	963.578	-706.032	647.048	1113.06	-667.338	794.235	552.512	-624.794	858.063	111.676	-636.476	1019.03	57.9382	-327.041	658.064	946.105	-322.72	625.494	1094.9	-358.234	570.48	533.354	-396.459	279.247	184.087	-367.866	372.472	43.1714
405	0	-719.98	699.617	965.307	-706.898	659.8	1114.94	-668.821	803.706	552.903	-624.878	859.43	111.287	-636.185	1019.83	56.8911	-328.802	671.129	946.023	-323.4	637.548	1094.71	-357.328	593.349	532.103	-395.736	291.851	193.72	-367.792	375.777	45.5838
406	0	-721.38	711.975	967.244	-707.696	672.417	1117.13	-671.313	812.666	553.426	-624.831	860.064	111.287	-635.796	1020.53	55.8449	-330.511	684.324	945.913	-324.234	649.118	1094.5	-356.753	617.175	530.766	-394.912	306.525	203.623	-367.568	379.623	48.6266
407	0	-722.881	724.406	969.4	-708.173	684.846	1119.21	-671.464	820.828	554.195	-624.819	860.798	111.32	-635.677	1021.09	55.1748	-332.162	697.149	945.802	-325.062	660.294	1094.25	-356.196	641.552	529.704	-394.003	323.062	213.995	-367.318	384.659	52.5774
408	0	-724.268	737.072	971.774	-709.135	695.382	1120.59	-671.731	827.666	554.681	-624.751	861.062	111.296	-635.649	1021.52	54.702	-333.835	709.698	945.648	-325.881	671.504	1093.99	-355.887	666.174	529.048	-393.059	341.497	224.398	-367.164	391.518	57.472
409	0	-725.442	749.745	974.267	-710.122	706.266	1122.82	-672.087	833.437	555.158	-624.829	861.236	111.09	-635.578	1021.78	54.38	-335.393	722.151	945.702	-326.804	682.126	1093.59	-355.484	690.89	528.744	-392.093	362.005	233.688	-367.329	399.508	62.4861
410	0	-726.653	761.506	975.568	-710.995	718.185	1125.05	-672.572	838.288	555.638	-624.773	861.37	111.063	-635.518	1022.01	54.1398	-336.833	734.152	945.847	-327.583	692.61	1093.34	-355.298	715.341	529.26	-391.135	383.288	241.685	-367.56	408.733	67.457
411	0	-727.921	772.47	977.353	-711.752	730.302	1127.11	-673.026	842.827	555.452	-624.701	861.499	111.008	-635.42	1022.16	53.9286	-338.177	745.85	946.374	-328.446	702.641	1093.43	-355.039	739.329	530.793	-390.042	405.176	248.582	-367.531	420.438	72.8317
412	0	-728.897	783.057	978.853	-712.54	742.334	1129.05	-673.792	846.995	555.778	-624.544	861.773	111.149	-635.385	1022.34	53.7477	-339.415	757.079	947.311	-329.35	712.238	1093.79	-355.116	763.03	533.043	-389.703	425.893	255.584	-367.201	436.629	79.6034
413	0	-729.74	793.385	980.132	-713.358	753.997	1130.95	-674.352	851.007	556.389	-624.667	861.95	111.23	-635.391	1022.52	53.5425	-340.395	768.08	948.573	-330.283	721.772	1094.63	-355.357	786.016	535.858	-389.831	446.565	262.682	-366.636	458.19	86.2069
414	0	-730.53	803.789	981.42	-714.242	765.356	1132.53	-674.293	854.486	556.896	-624.849	862.139	111.33	-635.379	1022.66	53.3675	-341.219	778.559	950.272	-331.184	731.189	1096.02	-355.931	808.308	539.264	-390.228	468.382	268.605	-365.949	483.595	92.0876
415	0	-731.264	814.071	982.605	-715.207	776.675	1134.13	-675.189	858.709	557.103	-624.769	862.39	111.4	-635.369	1022.82	53.2034	-341.903	788.956	952.359	-332.168	740.45	1097.86	-356.796	829.774	543.25	-391.005	491.328	273.073	-365.211	511.44	97.1445
416	0	-731.953	824.131	983.649	-716.221	787.576	1135.44	-675.744	862.599	557.401	-624.764	862.605	111.503	-635.434	1022.96	53.0306	-342.493	799.457	954.898	-333.261	749.571	1100.17	-357.774	850.688	547.686	-391.643	515.345	275.866	-364.478	540.158	100.903
417	0	-732.649	834.401	984.601	-717.419	798.091	1136.65	-675.963	866.22	557.669	-624.495	863.015	111.759	-635.453	1023.09	52.865	-343.012	810.229	957.795	-334.376	759.519	1102.95	-358.86	871.232	552.499	-392.221	539.254	276.951	-363.839	568.956	103.313
418	0	-733.235	844.039	985.329	-718.704	808.697	1137.81	-675.914	869.267	558.152	-624.528	863.031	111.846	-635.465	1023.22	52.6588	-343.57	821.161	960.866	-335.546	769.623	1105.96	-359.898	891.645	557.243	-392.83	563.812	276.84	-363.171	596.631	104.137
419	0	-733.827	853.37	985.871	-719.969	819.147	1138.7	-676.402	872.484	558.402	-624.114	863.251	111.968	-635.43	1023.38	52.4962	-343.981	832.245	964.039	-336.738	779.908	1109.18	-360.651	911.779	561.968	-393.26	588.957	275.319	-362.494	625.408	103.921
420	0	-734.444	862.672	986.243	-721.333	829.43	1139.41	-676.112	875.196	558.625	-623.837	863.578	112.153	-635.371	1023.54	52.3315	-344.514	843.477	967.2	-337.856	790.336	1112.46	-361.331	931.668	566.313	-394.124	613.802	272.493	-361.478	656.345	103.067
421	0	-734.972	871.689	986.333	-722.763	839.192	1139.92	-675.916	877.766	558.904	-623.504	863.895	112.345	-635.295	1023.66	52.2214	-344.916	854.971	970.374	-339.11	800.825	1115.7	-361.988	950.875	570.436	-394.237	639.949	269.347	-360.529	687.417	101.558
422	0	-735.53	879.688	986.329	-724.198	848.956	1140.3	-675.671	880.189	559.411	-623.165	864.082	112.556	-635.258	1023.79	52.1178	-344.872	868.278	973.775	-340.277	811.519	1118.71	-362.577	969.446	574.292	-394.847	666.286	264.776	-359.836	719.291	99.3416
423	0	-735.978	888.441	986.135	-725.452	858.55	1140.54	-675.697	882.74	559.512	-622.883	864.166	112.791	-635.212	1023.91	51.9942	-345.275	879.527	976.836	-341.306	822.187	1121.59	-363.164	987.332	578.002	-395.451	692.956	259.325	-358.81	753.221	97.2786
424	0	-736.456	896.951	985.94	-726.727	867.465	1140.5	-675.489	885.234	559.801	-622.629	864.388	112.949	-635.182	1024.05	51.8769	-345.653	890.671	979.694	-342.318	833.091	1124.36	-363.789	1004.47	581.609	-395.987	720.328	252.997	-357.754	788.416	95.0059
425	0	-736.724	905.345	985.575	-727.925	876.781	1140.33	-675.466	887.9	559.912	-622.408	864.584	113.143	-635.151	1024.14	51.7659	-345.967	901.983	982.542	-343.385	843.934	1126.88	-364.369	1020.97	584.864	-396.38	748.185	245.808	-356.746	824.401	92.6029
426	0	-736.996	913.744	985.21	-728.869	886.02	1140.13	-673.965	890.161	560.43	-622.276	864.823	113.358	-635.14	1024.27	51.678	-346.241	913.173	985.126	-343.916	855.964	1129.37	-364.874	1036.76	587.895	-396.773	776.537	237.93	-355.735	861.141	89.9861
427	0	-737.237	922.094	984.74	-729.783	895.684	1139.88	-674.155	893.067	560.616	-622.133	865.042	113.62	-635.157	1024.35	51.5872	-346.445	924.354	987.526	-344.709	866.884	1131.52	-365.368	1051.89	590.819	-396.968	805.383	229.319	-354.748	898.366	87.1681
428	0	-737.429	930.442	984.359	-730.55	905.134	1139.46	-673.978	895.967	561.01	-622.012	865.21	113.869	-635.195	1024.45	51.486	-346.77	935.319	989.42	-345.486	877.741	1133.34	-365.835	1066.09	593.476	-396.964	834.681	220.199	-353.698	936.028	84.2111
429	0	-737.6	938.82	983.828	-731.337	914.781	1139.14	-674.048	899.232	560.7	-621.889	865.409	114.105	-635.223	1024.54	51.3972	-346.926	946.127	991.325	-346.207	889.178	1134.93	-366.284	1079.64	595.606	-397.253	864.823	210.644	-352.59	973.943	81.2679
430	0	-737.816	947.284	983.245	-731.991	924.263	1138.65	-673.955	902.095	561.05	-621.987	865.469	114.547	-635.251	1024.59	51.2648	-347.175	956.756	992.684	-346.952	899.992	1136.19	-366.67	1092.47	597.218	-397.369	896.281	200.872	-351.436	1012.27	78.5261
431	0	-738.008	955.842	982.566	-732.656	933.99	1138.11	-673.734	905.175	561.135	-621.744	865.651	114.791	-635.252	1024.68	51.1554	-347.348	967.172	993.696	-347.681	910.613	1137.06	-367.06	1104.59	598.247	-397.457	927.975	191.051	-349.981	1050.67	76.1031
432	0	-738.312	964.443	981.822	-733.496	940.985	1137.73	-673.666	908.349	561.19	-621.318	866.075	114.85	-635.27	1024.79	51.0358	-347.468	977.437	994.223	-348.339	921.193	1137.54	-367.476	1116.08	598.766	-397.769	960.364	181.415	-348.248	1088.93	74.2787
433	0	-738.609	973.289	981.053	-733.928	951.439	1137.08	-673.412	911.856	561.034	-621.074	866.287	115.107	-635.3	1024.88	50.9322	-347.461	987.561	994.455	-348.907	931.927	1137.76	-367.907	1126.63	598.638	-398.161	993.377	172.212	-346.136	1126.98	73.2537
434	0	-738.876	982.148	980.131	-734.375	961.902	1136.22	-673.532	915.33	561.301	-620.96	866.554	115.34	-635.304	1024.95	50.8176	-347.359	997.505	994.294	-349.435	942.669	1137.75	-368.107	1136.48	597.997	-398.788	1026.04	163.817	-344.144	1165.14	72.9245
435	0	-739.28	991.082	979.182	-734.717	972.088	1135.32	-673.566	919.109	561.431	-620.83	866.94	115.628	-635.46	1025.23	50.838	-347.27	1007.53	993.973	-349.892	953.519	1137.52	-368.194	1145.71	596.649	-398.844	1059.55	156.104	-342.377	1202.93	73.2813
436	0	-739.484	1000.09	978.143	-734.993	982.066	1134.32	-672.967	923.581	561.06	-620.422	867.331	115.849	-635.437	1025.36	50.7086	-347.176	1017.78	993.483	-350.272	964.385	1137.08	-368.23	1154.18	594.857	-399.339	1093.44	149.11	-341.155	1240.2	73.8811
437	0	-739.722	1009.11	977.099	-735.267	992.092	1133.27	-673.279	927.892	561.112	-620.672	867.481	116.602	-635.448	1025.47	50.6225	-347.214	1027.77	992.522	-350.61	975.316	1136.48	-368.139	1162.09	592.571	-399.479	1126.9	143.03	-340.33	1276.94	75.2186
438	0	-740.022	1018.16	976.01	-735.523	1002.05	1132.21	-673.145	932.692	560.868	-620.564	867.888	116.918	-635.449	1025.59	50.5094	-347.243	1037.83	991.423	-350.878	986.288	1135.66	-367.986	1169.51	589.746	-400.046	1160.41	138.352	-340.051	1313.19	77.1614
439	0	-740.361	1027.27	974.895	-735.637	1012.07	1131.04	-673.321	937.514	560.813	-620.447	868.419	117.246	-635.472	1025.71	50.4253	-347.24	1047.93	990.12	-351.076	997.351	1134.59	-367.737	1176.63	586.387	-401	1193.46	134.429	-340.54	1348.81	79.8867
440	0	-740.61	1036.47	973.74	-735.759	1022.13	1129.82	-673.312	942.648	560.615	-620.327	868.935	117.677	-635.46	1025.88	50.3279	-347.307	1058.04	988.466	-351.165	1008.54	1133.33	-367.878	1183.38	582.745	-400.896	1225.23	132.216	-341.718	1383.43	83.6083
441	0	-740.695	1045.77	972.521	-735.814	1032.33	1128.47	-673.263	948.091	560.368	-620.159	869.485	118.07	-635.322	1025.84	50.0776	-347.334	1068.36	986.604	-351.184	1019.92	1131.84	-369.399	1189.41	578.731	-400.667	1255.89	131.409	-343.161	1416.96	88.1472
442	0	-740.674	1055.28	971.308	-735.753	1042.61	1127.08	-673.256	953.651	560.148	-620.108	870.041	118.56	-635.338	1025.97	49.9678	-347.215	1078.69	984.551	-351.032	1031.3	1130.18	-370.378	1195.83	575.395	-400.352	1285.13	131.319	-344.993	1448.75	93.3109
443	0	-740.664	1064.93	970.054	-735.549	1053.04	1125.65	-673.387	959.459	559.835	-620.203	870.761	119.029	-635.388	1026.17	49.8299	-346.901	1089.05	982.347	-350.823	1042.85	1128.39	-371.133	1202.92	572.055	-400.377	1312.38	131.636	-347.131	1478.55	99.1431
444	0	-740.638	1074.76	968.718	-735.226	1063.44	1124.2	-673.485	965.512	559.675	-620.342	871.543	119.628	-635.426	1026.34	49.7146	-346.585	1099.7	980.159	-350.533	1054.57	1126.54	-372.023	1210.4	568.836	-401.349	1337.49	132.199	-349.456	1505.91	105.603
445	0	-740.648	1084.73	967.362	-734.859	1073.91	1122.7	-673.465	971.916	559.38	-620.16	872.291	120.491	-635.492	1026.57	49.5426	-346.313	1110.57	978.078	-350.231	1066.44	1124.64	-372.902	1218.53	566.012	-402.322	1360.31	133.385	-351.956	1530.8	112.26
446	0	-740.546	1094.76	965.956	-734.478	1084.39	1121.19	-673.598	978.502	559.111	-620.324	873.172	121.328	-635.535	1026.83	49.3922	-346.031	1121.8	976.159	-349.849	1078.29	1122.8	-373.639	1227.44	563.523	-402.106	1380.89	134.027	-354.494	1552.86	118.493
447	0	-740.351	1104.89	964.602	-734.101	1094.94	1119.65	-673.681	985.578	558.794	-620.276	874.15	122.445	-635.565	1027.21	49.2093	-345.736	1133.53	974.348	-349.516	1089.99	1121.18	-374.337	1237.4	561.272	-403.527	1398.69	134.242	-357.069	1571.75	123.5
448	0	-740.119	1115.15	963.304	-733.763	1105.47	1118.13	-673.629	992.956	558.48	-620.365	875.428	123.501	-635.584	1027.58	49.0386	-345.732	1145.41	972.709	-349.164	1101.71	1119.65	-373.997	1249.26	559.705	-405.017	1413.49	133.024	-359.752	1587.65	126.531
449	0	-739.853	1125.45	962.14	-733.39	1116.22	1116.62	-673.548	1000.74	558.133	-620.479	876.688	124.912	-635.658	1028.02	48.8704	-345.811	1157.48	971.226	-348.902	1113.34	1118.22	-374.557	1261.79	558.501	-406.528	1426	131.161	-362.903	1600.55	127.279
450	0	-739.561	1136.01	960.818	-733.003	1127.11	1115.25	-673.491	1008.87	557.83	-621.038	878.243	126.285	-635.761	1028.46	48.6963	-345.713	1169.6	969.997	-348.609	1124.99	1116.9	-375.176	1275.36	557.711	-407.992	1435.75	128.922	-366.298	1610.73	125.809
451	0	-739.255	1146.63	959.688	-732.548	1138.19	1113.97	-673.313	1017.36	557.537	-620.965	879.745	128.181	-635.875	1028.9	48.5383	-345.435	1181.71	968.951	-348.292	1136.71	1115.67	-375.77	1289.31	557.279	-409.865	1443.65	126.505	-370.04	1618.6	122.152
452	0	-738.88	1157.32	958.616	-732.026	1149.55	1112.75	-673.251	1026.2	557.268	-621.437	881.35	130.3	-635.955	1029.41	48.3723	-345.022	1194.16	968.307	-347.959	1148.7	1114.58	-376.623	1303.48	557.003	-410.939	1449.87	123.948	-373.801	1624.42	116.907
453	0	-738.596	1168.13	957.667	-731.461	1160.99	1111.65	-673.093	1035.53	557.107	-621.325	883.479	132.261	-636.1	1029.93	48.1853	-344.411	1206.83	967.738	-347.538	1160.98	1113.6	-377.692	1317.65	556.831	-413.76	1454.46	121.079	-377.721	1629.11	111.087
454	0	-738.139	1179.09	956.845	-730.847	1172.54	1110.62	-672.945	1045.18	556.921	-621.698	885.712	134.618	-636.286	1030.44	48.0305	-343.854	1219.88	967.194	-347.065	1173.78	1112.74	-378.584	1331.96	556.555	-415.69	1458.04	120.329	-381.79	1632.87	105.747
455	0	-737.674	1190.21	956.17	-730.178	1184.14	1109.67	-672.686	1055.39	556.765	-622.141	888.126	137.31	-636.559	1030.93	47.8955	-343.4	1233.31	966.66	-346.428	1186.9	1112.18	-379.619	1346.01	556.303	-418.37	1462.8	118.089	-385.853	1636.85	101.51
456	0	-737.071	1201.63	955.524	-729.398	1195.78	1108.84	-672.561	1066.27	556.752	-622.673	890.984	140.3	-636.936	1031.44	47.7658	-342.952	1246.99	966.313	-345.769	1200.43	1111.91	-380.9	1359.23	556.003	-421.719	1467.9	116.511	-390.084	1640.76	97.3962
457	0	-736.401	1213.33	955.056	-728.688	1207.41	1108.15	-672.429	1077.93	556.719	-623.36	894.238	143.653	-637.435	1031.98	47.6798	-342.544	1260.85	966.428	-345.131	1214.19	1112.15	-382.177	1371.28	555.656	-424.768	1473.26	115.51	-394.012	1644.84	92.817
458	0	-735.654	1225.39	954.774	-727.887	1219.26	1107.59	-672.652	1090.45	557.011	-624.112	898.072	147.382	-637.945	1032.51	47.6504	-342.12	1274.78	966.926	-344.542	1228.05	1112.93	-383.434	1382.32	555.235	-427.096	1478.49	114.126	-397.361	1649.11	87.4046
459	0	-734.811	1237.79	954.672	-727.122	1231.24	1107.21	-672.762	1104.13	557.023	-624.608	902.427	151.752	-638.514	1032.94	47.6719	-341.672	1288.67	967.592	-343.941	1241.92	1114.19	-384.007	1393.62	555.098	-425.745	1483.4	113.534	-399.523	1652.81	81.7271
460	0	-733.993	1250.52	954.636	-726.442	1243.36	1107.15	-673.244	1119.11	556.847	-625.843	907.667	156.214	-638.914	1033.55	47.8074	-341.053	1302.44	968.463	-343.387	1255.64	1115.74	-383.899	1405.58	555.633	-425.555	1487.77	112.522	-400.375	1656.04	76.2159
461	0	-733.131	1263.42	954.768	-725.767	1255.76	1107.33	-673.918	1135.46	556.477	-626.581	913.503	161.351	-639.327	1034.28	48.0451	-340.398	1316.15	969.749	-342.837	1269.1	1117.4	-383.289	1417.51	556.51	-425.606	1490.89	111.693	-399.789	1658.24	70.7203
462	0	-732.263	1276.55	954.987	-725.149	1268.21	1107.75	-674.982	1153.23	555.917	-627.498	920.499	167.119	-639.716	1035.27	48.3871	-339.771	1329.19	971.242	-342.374	1282.08	1118.96	-382.372	1428.89	557.375	-424.601	1493.51	111.296	-399.065	1659.78	66.0313
463	0	-731.292	1289.83	955.312	-724.577	1280.79	1108.32	-676.542	1172.32	555.17	-628.503	928.522	173.563	-640.034	1036.68	48.8373	-339.051	1341.62	972.805	-341.892	1294.61	1120.49	-380.892	1439.96	558.193	-423.74	1495.8	110.671	-398.919	1661.19	62.1315
464	0	-730.348	1303.09	955.721	-723.948	1293.2	1109	-679.201	1191.95	554.342	-629.556	937.768	180.923	-640.306	1038.32	49.4393	-338.192	1353.58	974.381	-341.266	1306.69	1122	-379.247	1450.75	558.883	-422.904	1497.54	110.414	-398.734	1662.57	58.6692
465	0	-729.275	1316.54	956.275	-723.308	1305.22	1109.75	-681.092	1213.51	553.305	-630.851	948.312	188.709	-640.438	1040.13	50.3033	-337.261	1365.17	975.884	-340.478	1318.17	1123.44	-377.766	1460.98	559.388	-422.149	1499.37	110.553	-398.099	1664.57	57.2379
466	0	-727.975	1330.03	956.884	-722.702	1316.95	1110.66	-682.913	1236.02	552.24	-632.199	960.334	196.979	-640.825	1042.96	51.7979	-336.216	1376.64	977.336	-339.46	1329.32	1124.8	-376.534	1470.25	559.785	-422.181	1500.53	110.35	-398.036	1665.74	56.2886
467	0	-726.676	1343.49	957.494	-721.578	1332.97	1111.41	-684.607	1259.31	551.064	-633.67	973.802	206.274	-641.042	1046.57	53.7202	-335.197	1387.44	978.488	-338.219	1340.29	1126.01	-375.731	1478.53	560.036	-422.509	1501.25	110.383	-398.091	1666.34	55.561
468	0	-725.265	1356.83	958.045	-720.671	1345.76	1112.22	-686.226	1283.25	549.941	-635.054	989.247	215.823	-641.697	1051.35	56.5033	-333.942	1398.57	979.596	-336.878	1351.14	1127.18	-375.37	1486.08	560.162	-423.034	1501.87	110.489	-398.073	1666.61	54.8909
469	0	-723.7	1370.13	958.575	-719.892	1355.98	1112.84	-687.841	1307.54	549.068	-636.784	1006.66	225.057	-642.729	1057.51	60.0958	-332.743	1409.56	980.637	-335.515	1361.95	1128.29	-375.191	1492.62	560.169	-423.729	1502.28	110.424	-398.395	1666.85	54.4177
470	0	-722.507	1383.15	959.133	-719.243	1365.55	1113.27	-689.346	1331.93	548.459	-638.383	1025.62	233.828	-643.3	1065.35	64.0751	-331.551	1420.3	981.721	-334.249	1372.73	1129.52	-375.06	1498.31	560.219	-424.237	1502.74	110.567	-398.665	1667.04	54.0557
471	0	-721.424	1395.96	959.7	-718.522	1375.39	1113.73	-690.602	1356.07	548.5	-639.975	1046.03	241.666	-643.459	1074.57	68.0599	-330.498	1430.83	982.808	-333.095	1383.81	1130.91	-374.838	1503.15	560.217	-424.737	1502.88	110.574	-398.761	1667.25	53.8405
472	0	-720.407	1408.44	960.501	-717.809	1385.61	1114.29	-691.505	1379.85	549.267	-641.3	1066.99	248.155	-644.673	1086.46	74.243	-329.673	1441.16	983.979	-332.084	1394.49	1132.33	-374.321	1507.56	560.386	-425.079	1503.07	110.635	-398.882	1667.45	53.5216
473	0	-719.591	1420.55	961.72	-717.148	1395.94	1115.05	-692.272	1403.35	550.942	-642.338	1087.36	254.993	-646.671	1103.1	81.2788	-328.889	1451.49	985.203	-331.241	1405.62	1133.84	-373.73	1512.11	560.588	-425.226	1503.43	110.791	-398.903	1667.54	53.292
474	0	-718.866	1432.23	963.211	-716.56	1405.94	1116.16	-692.621	1426.53	553.174	-642.948	1108.16	261.81	-649.271	1124.63	88.6041	-328.245	1462.02	986.44	-330.55	1416.69	1135.37	-372.938	1516.77	560.838	-425.291	1503.53	110.779	-398.903	1667.66	53.0552
475	0	-718.133	1443.7	964.653	-715.998	1415.72	1117.47	-692.864	1449.31	556.143	-643.432	1129.69	267.826	-652.147	1149.78	95.4292	-327.78	1472.66	987.711	-329.945	1427.7	1136.93	-372.065	1521.4	560.922	-425.226	1503.78	110.823	-398.819	1667.79	52.8604
476	0	-717.971	1454.2	966.45	-715.338	1425.54	1119.03	-692.485	1471.26	559.354	-643.262	1152.1	272.872	-654.9	1176.98	101.317	-327.271	1483.43	988.964	-329.323	1438.56	1138.43	-371.199	1525.73	560.968	-425.194	1504.19	111.034	-398.735	1667.9	52.6566
477	0	-717.734	1464.36	968.461	-714.646	1435.23	1120.78	-692.546	1492.83	563.05	-643.263	1175.42	276.5	-657.757	1205.3	106.144	-326.692	1494.18	990.205	-328.631	1449.24	1139.82	-370.374	1529.69	560.992	-425.166	1504.45	111.135	-398.703	1668.01	52.4935
478	0	-717.303	1474.49	970.596	-713.845	1445.13	1122.84	-692.819	1513.86	567.191	-643.214	1199.33	278.444	-660.31	1233.98	109.522	-326.451	1503.87	991.043	-327.844	1459.84	1141.04	-369.6	1533.27	561.018	-425.22	1504.61	111.354	-398.692	1668.13	52.3916
479	0	-716.745	1484.35	972.715	-712.918	1455.05	1125.06	-692.68	1534.33	571.354	-643.238	1223.86	278.89	-662.99	1262.8	111.547	-325.929	1514.11	991.807	-326.94	1470.33	1142.08	-368.87	1536.34	561.122	-425.164	1504.92	111.589	-398.677	1668.2	52.2627
480	0	-716.355	1495.18	975.162	-711.556	1467.67	1127.36	-692.623	1554.37	575.637	-643.192	1248.78	277.787	-666.08	1292.37	112.421	-325.386	1524.03	992.3	-325.91	1480.64	1142.87	-368.234	1538.99	561.288	-425.146	1505.18	111.821	-398.624	1668.29	52.1759
481	0	-715.976	1506.26	977.672	-710.639	1476.67	1129.5	-692.419	1573.88	579.654	-643.239	1274.26	275.544	-668.75	1321.94	112.05	-324.916	1533.68	992.714	-324.843	1490.93	1143.43	-367.699	1541.5	561.479	-425.34	1505.23	112.002	-398.599	1668.34	52.0411
482	0	-715.601	1517.49	980.195	-709.66	1485.59	1131.68	-692.276	1592.93	583.426	-643.207	1300.24	272.144	-671.289	1352.36	110.929	-324.382	1543.08	992.811	-323.692	1500.98	1143.83	-367.34	1543.92	561.616	-425.478	1505.27	112.114	-398.588	1668.42	51.94
483	0	-715.282	1528.85	982.658	-708.614	1494.96	1133.68	-692.155	1611.41	586.738	-643.062	1326.66	267.825	-673.671	1384	109.261	-323.853	1552.31	992.846	-322.48	1510.81	1144.07	-366.998	1546.54	561.69	-425.497	1505.7	112.547	-398.609	1668.49	51.8379
484	0	-714.998	1540.22	985.064	-707.655	1504.82	1135.5	-692.046	1629.33	589.662	-642.922	1353.64	262.665	-675.572	1416.56	106.997	-323.372	1561.46	992.639	-321.406	1520.5	1144.09	-366.811	1549.22	561.742	-425.746	1505.74	112.617	-398.691	1668.61	51.7729
485	0	-714.67	1551.47	987.278	-706.646	1514.93	1137.22	-692.066	1646.75	592.226	-642.817	1381.2	256.7	-677.519	1450.59	104.595	-322.866	1570.34	992.319	-320.319	1530.23	1143.96	-366.717	1552.32	561.849	-425.908	1506.11	112.969	-398.626	1668.64	51.6322
486	0	-714.373	1562.54	989.348	-705.688	1525.09	1138.7	-692.052	1663.64	594.474	-642.748	1409.37	249.766	-679.238	1485.68	101.888	-322.489	1579.09	991.826	-319.322	1539.82	1143.68	-366.764	1555.9	561.788	-426.132	1506.49	113.288	-398.638	1668.7	51.5043
487	0	-714.1	1573.52	991.222	-704.777	1535.4	1140.04	-692.038	1680.1	596.451	-642.758	1438.16	242.135	-680.774	1521.46	98.7655	-322.11	1587.91	991.235	-318.471	1549.25	1143.25	-366.749	1559.56	561.799	-426.274	1506.81	113.613	-398.64	1668.79	51.3968
488	0	-713.9	1584.26	992.854	-703.944	1545.57	1141.2	-692.14	1696.27	598.244	-642.85	1467.58	233.817	-682.096	1557.87	95.2815	-321.733	1596.73	990.684	-317.661	1558.73	1142.71	-366.719	1563.5	561.698	-426.369	1506.98	113.826	-398.651	1668.9	51.2741
489	0	-713.674	1594.77	994.221	-703.182	1555.7	1142.12	-692.071	1711.75	599.775	-643.162	1497.87	225.041	-683.384	1594.83	91.7691	-321.431	1605.62	990.078	-317.005	1568.33	1142.17	-366.72	1567.47	561.711	-426.516	1507.41	114.322	-398.633	1669.01	51.1014
490	0	-713.521	1605.32	995.319	-702.526	1565.82	1142.81	-691.954	1726.47	601.099	-643.314	1528.59	215.883	-684.689	1632.4	88.3767	-321.138	1614.37	989.457	-316.386	1577.88	1141.48	-366.593	1571.6	561.553	-426.682	1507.77	114.682	-398.615	1669.16	50.9589
491	0	-713.417	1615.67	996.126	-702.023	1575.97	1143.27	-691.617	1740.34	602.081	-643.411	1559.97	206.52	-686.156	1670.48	85.398	-320.925	1623.24	988.779	-315.955	1587.39	1140.83	-366.509	1576.1	561.522	-426.822	1508.34	115.132	-398.616	1669.31	50.8322
492	0	-713.3	1625.85	996.631	-701.604	1586	1143.46	-691.095	1753.35	602.819	-643.599	1592.07	197.341	-687.909	1708.8	82.9664	-320.789	1632.17	988.102	-315.623	1597	1140.16	-366.529	1580.62	561.304	-426.834	1508.68	115.497	-398.602	1669.39	50.667
493	0	-713.326	1636.11	996.771	-701.228	1595.92	1143.42	-690.376	1765.6	602.983	-643.79	1624.78	188.394	-690.05	1747.31	81.3348	-320.706	1641.25	987.358	-315.38	1606.59	1139.47	-366.488	1585.53	561.149	-426.986	1509.25	116.122	-398.623	1669.53	50.538
494	0	-713.318	1646	996.662	-701.07	1606.03	1143.21	-689.593	1777.07	602.671	-643.997	1657.93	179.842	-692.502	1785.6	80.4256	-320.629	1650.45	986.591	-315.262	1616.26	1138.76	-366.543	1590.41	560.983	-427.102	1509.65	116.604	-398.62	1669.63	50.406
495	0	-713.421	1655.84	996.263	-700.962	1615.99	1142.85	-688.808	1787.84	601.573	-644.144	1691.42	171.817	-695.268	1823.77	80.2114	-320.62	1659.7	985.841	-315.199	1626.11	1138.11	-366.566	1595.25	560.849	-426.989	1509.5	117.165	-398.616	1669.74	50.2838
496	0	-713.676	1665.61	995.674	-700.977	1626.03	1142.31	-687.854	1797.89	599.895	-644.53	1725.26	164.466	-697.895	1861.77	80.3758	-320.629	1669.05	985.044	-315.225	1636.02	1137.4	-366.605	1599.96	560.729	-427.152	1510.86	117.686	-398.548	1670.2	50.1466
497	0	-713.919	1675.19	994.858	-701.044	1636.08	1141.59	-686.77	1807.36	597.635	-645.301	1759.44	157.806	-700.281	1899.39	80.9226	-320.708	1678.36	984.173	-315.369	1646.1	1136.57	-366.596	1604.7	560.617	-427.242	1511.36	118.235	-398.258	1670.48	50.6787
498	0	-714.277	1684.69	993.793	-701.293	1646.24	1140.72	-685.342	1816.04	595.06	-646.424	1793.82	152.102	-702.287	1936.95	81.8768	-320.76	1687.95	983.279	-315.607	1656.33	1135.73	-366.652	1609.23	560.563	-427.282	1511.76	118.745	-398.491	1670.21	50.1899
499	0	-714.753	1694.3	992.443	-701.585	1656.55	1139.74	-683.977	1824.11	592.169	-647.759	1827.94	147.563	-703.529	1974.37	83.4218	-320.843	1697.49	982.407	-315.914	1666.74	1134.89	-366.843	1613.72	560.406	-427.329	1512.4	119.541	-398.534	1670.29	50.0366
500	0	-715.245	1703.88	990.938	-701.934	1666.95	1138.53	-682.854	1831.58	589.108	-649.498	1862.05	144.352	-703.897	2011.55	85.7971	-320.862	1707.62	981.556	-316.361	1677.26	1134.07	-366.965	1618.33	560.363	-427.459	1513.05	120.189	-398.499	1670.46	49.995
501	0	-715.747	1713.78	989.206	-702.427	1677.77	1137.18	-682.026	1838.79	585.896	-651.198	1895.3	142.39	-703.217	2048.26	89.2096	-320.929	1717.54	980.695	-316.913	1687.53	1133.06	-367.218	1622.89	560.355	-427.563	1513.73	121.134	-398.479	1670.62	49.8938
502	0	-716.16	1723.89	987.384	-702.935	1689	1135.72	-681.161	1845.81	582.464	-652.725	1927.36	141.894	-701.435	2083.76	93.976	-321.12	1726.78	979.678	-317.914	1696.72	1132.06	-367.588	1627.58	560.407	-427.756	1514.44	122.127	-398.657	1670.58	49.4291
503	0	-716.49	1734.47	985.48	-703.575	1700.64	1134.14	-680.338	1852.74	578.994	-653.726	1957.23	142.367	-698.699	2117.52	100.064	-321.205	1736.47	978.712	-318.558	1707.15	1131.04	-367.947	1632.57	560.587	-428.053	1515.45	123.188	-398.634	1670.86	49.3802
504	0	-716.808	1745.32	983.53	-704.309	1712.55	1132.6	-679.32	1859.85	575.556	-654.174	1984.01	143.189	-695.653	2149.24	107.363	-321.518	1746.07	977.803	-319.336	1717.67	1129.91	-368.382	1637.76	560.889	-428.27	1516.19	124.478	-398.518	1671.11	49.3229
505	0	-717.315	1756.68	981.725	-705.09	1724.65	1131.09	-678.19	1867.59	572.33	-655.153	2009.19	144.273	-692.364	2178.08	115.351	-321.942	1755.63	976.959	-320.109	1728.2	1128.71	-368.883	1643.38	561.149	-428.428	1517.32	125.896	-398.582	1671.35	49.2047
506	0	-717.854	1768.35	979.949	-705.973	1737.12	1129.67	-676.956	1875.95	569.668	-656.016	2032.12	145.402	-688.693	2203.52	123.661	-322.454	1765.19	976.017	-321.037	1738.59	1127.5	-369.4	1649.43	561.422	-428.445	1518.25	127.145	-398.459	1671.61	49.1353
507	0	-718.423	1780.8	978.354	-706.729	1749.54	1128.38	-675.913	1885.35	567.515	-656.072	2051.89	146.062	-684.562	2227.66	132.663	-323.032	1775.63	975.043	-321.936	1749.11	1126.34	-369.885	1656.39	561.549	-428.631	1519.51	128.91	-398.372	1671.84	49.0465
508	0	-718.793	1793.68	976.915	-707.532	1762.18	1127.19	-675.367	1896.28	565.919	-655.03	2068.13	145.506	-680.979	2246.58	140.037	-323.692	1784.16	973.742	-322.872	1759.78	1125.17	-370.499	1663.93	561.485	-428.647	1520.94	130.639	-398.336	1672.05	48.9574
509	0	-719.186	1807.13	975.765	-708.219	1774.84	1126.12	-675.192	1908.91	564.883	-653.489	2081.41	143.861	-677.496	2261.32	144.115	-324.332	1794.01	972.578	-323.823	1770.39	1124.01	-371.063	1672.39	561.251	-428.428	1522.57	132.455	-398.219	1672.27	48.845
510	0	-719.601	1820.72	974.976	-708.832	1787.49	1125.25	-675.018	1922.66	564.286	-651.304	2091.78	141.331	-673.898	2272.28	143.801	-325.019	1804.98	971.563	-324.638	1781.27	1122.82	-371.657	1681.52	560.925	-428.123	1524.21	134.516	-398.031	1672.55	48.7663
511	0	-719.956	1834.3	974.548	-709.405	1800.06	1124.53	-675.011	1937.21	563.805	-648.761	2099.55	139.049	-669.6	2279.49	139.263	-325.709	1818.31	970.861	-325.523	1792.38	1121.62	-372.253	1691.32	560.472	-427.8	1526.22	136.778	-397.84	1672.92	48.7057
512	0	-720.501	1847.83	974.359	-709.969	1812.85	1124	-675.141	1952.04	563.587	-646.465	2105.94	137.728	-664.272	2283.69	130.793	-326.442	1827.78	969.573	-326.274	1803.68	1120.38	-372.933	1701.81	559.962	-427.331	1528.42	139.134	-397.566	1673.29	48.6381
513	0	-721.246	1861.49	974.395	-710.582	1825.55	1123.55	-675.027	1966.49	563.51	-644.112	2111.64	136.108	-659.467	2286.74	120.909	-327.277	1838.47	968.534	-326.822	1815.06	1119.13	-373.537	1712.86	559.404	-426.871	1530.95	141.992	-397.333	1673.67	48.5911
514	0	-722.096	1875.15	974.475	-711.308	1838.62	1123.3	-673.622	1978.96	563.313	-641.46	2117.32	133.766	-654.081	2291.92	114.138	-328.052	1850.13	967.666	-327.502	1826.74	1117.97	-374.084	1724.44	558.931	-426.43	1533.64	144.944	-397.09	1674.05	48.5659
515	0	-723.015	1889.26	974.552	-712.009	1851.94	1123.16	-672.611	1992.37	563.208	-638.987	2123.42	132.527	-649.144	2296.13	109.162	-328.915	1862.15	966.858	-328.223	1838.37	1116.86	-374.636	1736.78	558.511	-425.928	1536.93	148.418	-396.878	1674.46	48.5704
516	0	-723.736	1903.52	974.53	-712.824	1865.58	1123.15	-671.957	2005.61	563.039	-636.714	2128.62	130.914	-644.913	2300.14	103.765	-329.839	1876.31	966.525	-328.993	1850.16	1115.91	-375.042	1749.7	558.118	-425.272	1540.66	152.261	-396.726	1674.79	48.5577
517	0	-724.317	1918.01	974.591	-713.687	1879.39	1123.4	-671.439	2018.99	563.047	-635.839	2133.78	129.687	-641.859	2304.23	97.2421	-330.865	1888.27	965.844	-329.733	1861.96	1115.14	-375.343	1763.47	557.751	-424.534	1544.67	156.374	-396.457	1675.26	48.5909
518	0	-724.743	1932.37	974.794	-714.538	1893.37	1124.01	-671.398	2032.49	563.48	-635.905	2139.84	128.75	-640.495	2308	90.9128	-331.944	1900.33	965.226	-330.677	1873.9	1114.65	-375.483	1778.18	557.3	-423.501	1549.61	161.248	-396.261	1675.75	48.7296
519	0	-725.185	1946.64	975.33	-715.26	1907.29	1125	-671.905	2045.85	564.3	-636.375	2144.68	127.821	-640.836	2310.79	84.7167	-333.071	1912.86	964.878	-331.544	1886.08	1114.37	-375.477	1794.06	556.835	-422.457	1555.18	166.576	-395.982	1676.32	48.9332
520	0	-725.927	1960.45	976.352	-715.936	1921.03	1126.33	-672.735	2058.75	565.2	-636.695	2148.14	126.894	-641.781	2313	79.4084	-334.268	1925.74	964.806	-332.423	1898.31	1114.3	-375.899	1810.53	556.067	-421.32	1561.58	172.64	-395.594	1676.96	49.5165
521	0	-726.925	1973.83	977.649	-716.627	1934.64	1127.78	-673.836	2071.14	565.979	-636.914	2151.4	126.317	-642.22	2314.97	75.1211	-335.535	1938.7	964.744	-333.201	1910.67	1114.43	-375.042	1829.03	555.267	-420.045	1569.13	179.337	-395.182	1678.07	50.1751
522	0	-728.1	1986.71	979.004	-717.339	1948.02	1129.25	-674.841	2082.79	566.412	-636.623	2154.31	125.667	-641.776	2317.11	71.6832	-336.935	1951.79	964.739	-333.964	1922.95	1114.53	-373.822	1848.8	554.354	-418.654	1577.9	186.712	-394.819	1679.63	50.925
523	0	-729.292	1999.12	980.166	-718.123	1960.89	1130.72	-675.703	2093.66	566.97	-636.196	2157.06	125.168	-641.216	2318.99	70.1728	-338.374	1964.78	964.785	-334.751	1935.13	1114.68	-372.297	1869.66	553.284	-417.171	1588.16	194.636	-394.477	1681.85	52.3467
524	0	-730.531	2011.51	981.509	-719.11	1973.49	1132.27	-676.449	2103.85	567.195	-636.163	2159.14	125.078	-640.894	2320	68.6766	-339.935	1977.88	964.914	-335.546	1947.07	1114.8	-370.374	1892.08	552.145	-414.744	1600.31	203.406	-394.068	1684.71	54.2281
525	0	-731.787	2024.01	982.894	-720.149	1985.64	1133.78	-676.86	2113.41	567.692	-636.526	2160.52	125.436	-640.785	2320.82	67.3773	-341.407	1990.97	965.092	-336.407	1958.69	1114.87	-369.21	1915.02	550.943	-412.929	1613.97	212.46	-393.343	1688.43	56.8068
526	0	-732.988	2036.21	984.333	-721.17	1997.49	1135.3	-679.684	2125.52	568.797	-636.263	2161.49	125.44	-640.466	2321.54	66.2322	-342.844	2003.91	965.373	-337.341	1969.85	1114.99	-367.797	1939.34	549.935	-410.392	1630.05	221.869	-392.563	1693.3	59.991
527	0	-734.242	2048.6	985.806	-722.182	2009.22	1136.76	-679.734	2133.16	568.945	-635.98	2162.27	125.439	-640.199	2322.01	65.633	-344.202	2016.58	965.716	-338.304	1980.68	1115.07	-367.04	1963.41	549.077	-407.842	1648	231.576	-391.757	1699.33	63.7798
528	0	-735.524	2060.81	987.349	-723.156	2020.97	1138.31	-679.603	2139.28	568.966	-635.599	2162.52	125.438	-639.98	2322.36	65.1386	-345.478	2029.1	966.078	-339.242	1991.22	1115.24	-366.505	1987.67	548.639	-405.551	1667.42	240.103	-391.133	1706.55	68.1598
529	0	-736.587	2072.53	988.795	-724.117	2032.66	1139.79	-679.883	2144.91	569.274	-635.108	2162.53	125.298	-639.767	2322.67	64.8367	-346.72	2041.1	966.613	-340.275	2001.21	1115.35	-365.711	2012.37	548.832	-403.089	1687.97	247.815	-390.752	1714.57	72.5052
530	0	-737.533	2084.11	990.089	-725.014	2044.39	1141.37	-680.684	2150.77	569.385	-634.808	2162.76	125.2	-639.607	2322.86	64.5997	-347.786	2052.82	967.233	-341.261	2010.95	1115.49	-364.07	2037.9	549.865	-400.261	1708.89	254.809	-390.48	1724.35	76.4929
531	0	-738.294	2095.78	991.324	-725.767	2056.1	1142.89	-681.697	2156.28	569.847	-634.528	2162.89	125.133	-639.491	2323	64.4033	-348.809	2064.18	968.1	-342.071	2020.43	1115.78	-363.059	2062.24	551.609	-398.085	1729.37	261.287	-389.395	1738.33	82.6565
532	0	-738.784	2107.9	992.472	-726.413	2067.74	1144.43	-680.389	2158.72	570.116	-634.428	2163.12	125.098	-639.404	2323.17	64.2617	-349.644	2075.26	969.233	-342.986	2029.53	1116.25	-362.631	2085.78	553.899	-396.73	1749.68	268.607	-387.833	1758.11	89.314
533	0	-739.041	2120.67	993.804	-727.081	2079.59	1145.87	-680.433	2162.7	570.176	-634.389	2163.37	125.168	-639.358	2323.31	64.091	-350.378	2085.96	970.532	-343.745	2038.56	1117.11	-362.503	2108.64	556.692	-395.91	1770.9	274.9	-385.882	1782.7	95.4689
534	0	-740.127	2127.66	994.485	-727.793	2091.45	1147.35	-680.985	2167.33	570.451	-634.393	2163.59	125.256	-639.322	2323.45	63.9135	-350.963	2096.57	972.262	-344.575	2047.71	1118.33	-362.702	2130.73	560.174	-395.477	1793.14	279.997	-383.648	1810.1	100.937
535	0	-740.743	2137.2	995.289	-728.38	2103.39	1148.72	-681.512	2171.57	570.623	-634.439	2163.92	125.415	-639.297	2323.56	63.7486	-351.339	2107.14	974.34	-345.5	2056.84	1120.02	-363.168	2151.99	564.256	-394.78	1816.55	283.76	-381.184	1838.69	105.437
536	0	-741.131	2148.14	996.315	-729.04	2115.47	1150.1	-681.923	2175.41	570.755	-634.49	2164.19	125.539	-639.299	2323.63	63.6126	-351.76	2117.64	976.713	-346.428	2066.24	1122.16	-363.737	2172.89	568.77	-394.471	1840.5	286.133	-378.583	1867.6	108.755
537	0	-741.566	2158.68	997.058	-729.783	2127.9	1151.36	-682.245	2178.91	571.009	-634.461	2164.51	125.767	-639.24	2323.73	63.51	-352.224	2128.35	979.307	-347.528	2075.89	1124.63	-364.215	2193.61	573.395	-394.553	1864.57	286.947	-375.736	1896.61	110.993
538	0	-741.96	2168.74	997.658	-731.147	2136.17	1151.67	-683.575	2183.5	571.479	-634.38	2164.73	125.947	-639.206	2323.81	63.4251	-352.625	2139.27	982.067	-348.606	2085.6	1127.33	-364.615	2213.93	577.893	-395.446	1888.98	286.247	-372.657	1926.4	112.258
539	0	-742.326	2178.81	998.083	-732.332	2146.02	1152.27	-685.192	2187.76	571.945	-634.281	2164.86	126.111	-639.14	2323.86	63.3048	-352.96	2150.39	984.961	-349.675	2095.58	1130.2	-364.847	2234.16	582.236	-395.601	1914.05	284.68	-369.624	1956.47	112.613
540	0	-742.731	2188.18	998.247	-733.487	2156.4	1152.8	-685.525	2190.36	572.246	-634.201	2164.91	126.279	-639.084	2323.93	63.2011	-353.305	2161.42	987.816	-350.765	2105.79	1133.03	-365.02	2253.73	586.446	-395.814	1939.66	282.183	-366.583	1987.68	112.298
541	0	-743.124	2197.56	998.356	-734.584	2166.57	1153.11	-684.296	2191.1	572.436	-634.143	2165.03	126.489	-639.083	2324.01	63.0955	-353.55	2172.52	990.707	-351.747	2115.97	1135.75	-365.221	2272.67	590.45	-396.145	1966.26	278.8	-363.672	2019.88	111.658
542	0	-743.385	2206.57	998.23	-735.656	2176.29	1153.26	-684.388	2193.17	572.646	-634.108	2165.13	126.699	-639.05	2324.06	62.9941	-353.741	2183.61	993.489	-352.646	2126.36	1138.38	-365.534	2290.96	594.294	-396.771	1994.04	274.361	-360.775	2054.04	110.992
543	0	-743.732	2215.08	998	-736.631	2185.88	1153.32	-683.658	2194.22	572.919	-634.096	2165.25	126.92	-639.039	2324.13	62.8873	-353.884	2194.53	996.182	-353.549	2136.82	1140.85	-365.878	2308.48	597.89	-397.351	2021.45	268.835	-357.979	2089.38	110.242
544	0	-743.94	2223.76	997.708	-737.562	2195.46	1153.18	-683.894	2196.94	573.213	-634.081	2165.38	127.127	-639.009	2324.18	62.7909	-354.016	2205.52	998.734	-354.354	2147.35	1143.17	-366.214	2325.39	601.259	-398.009	2049.33	262.536	-355.458	2125.55	109.284
545	0	-744.177	2232.13	997.267	-738.349	2205.01	1152.94	-683.937	2199.57	573.29	-634.086	2165.57	127.385	-639.017	2324.24	62.7015	-354.156	2216.32	1001.15	-355.129	2157.84	1145.31	-366.541	2341.88	604.563	-398.587	2077.69	255.23	-353.146	2162.21	107.928
546	0	-744.411	2240.29	996.712	-739.084	2214.57	1152.56	-684.004	2202.55	573.427	-634.083	2165.89	127.681	-638.999	2324.3	62.5839	-354.188	2227.18	1003.33	-355.8	2168.47	1147.23	-367.036	2357.59	607.656	-399.126	2106.7	247.068	-351.021	2199.36	106.23
547	0	-744.896	2246.56	995.907	-739.752	2223.88	1152.07	-683.958	2205.71	573.612	-634.02	2166.13	127.956	-639.006	2324.4	62.5046	-354.262	2237.9	1005.28	-356.438	2179.12	1148.92	-367.469	2372.48	610.475	-399.523	2136.49	238.417	-349.083	2236.86	104.131
548	0	-744.646	2257.23	995.467	-740.408	2233.34	1151.53	-683.848	2208.86	573.812	-633.937	2166.41	128.197	-638.987	2324.46	62.4235	-354.292	2248.59	1006.9	-356.945	2189.8	1150.29	-367.786	2386.49	612.837	-399.964	2166.83	229.176	-347.195	2274.57	101.841
549	0	-744.715	2265.88	994.806	-740.883	2242.56	1150.84	-683.718	2211.97	573.858	-633.771	2166.61	128.437	-638.977	2324.55	62.34	-354.298	2259.3	1008.29	-357.491	2200.52	1151.42	-368.208	2399.82	614.688	-400.266	2198	219.63	-345.255	2312.57	99.4609
550	0	-744.897	2274.05	994.014	-741.316	2251.98	1150.15	-683.496	2215.12	573.9	-633.64	2166.9	128.714	-638.96	2324.63	62.2055	-354.28	2269.87	1009.24	-357.954	2211.26	1152.24	-368.698	2412.12	615.921	-400.806	2228.91	209.695	-343.303	2350.69	97.2262
551	0	-745.034	2282.22	993.13	-741.739	2261.06	1149.36	-683.374	2218.42	573.951	-633.507	2167.33	129.085	-638.948	2324.71	62.1136	-354.205	2280.23	1009.83	-358.317	2221.98	1152.73	-370.248	2422.11	616.192	-401.079	2261.61	200.003	-341.267	2388.91	95.3698
552	0	-745.214	2290.48	992.21	-742.023	2270.26	1148.46	-683.248	2221.8	573.942	-633.346	2167.67	129.38	-639.052	2325.1	62.1484	-354.097	2290.44	1010.13	-358.669	2232.83	1152.99	-370.679	2432.68	616.129	-401.425	2294.84	190.706	-339.453	2427.02	93.9249
553	0	-745.362	2298.79	991.259	-742.285	2279.37	1147.49	-683.103	2225.3	573.832	-633.249	2167.99	129.665	-638.993	2324.87	62.0296	-353.886	2300.71	1010.1	-358.976	2243.74	1153.01	-371.01	2442.58	615.358	-401.813	2328.52	181.804	-337.799	2465.24	93.1017
554	0	-745.503	2307.29	990.155	-742.453	2288.67	1146.41	-683.153	2228.93	573.816	-633.232	2168.4	130.04	-639.003	2324.93	61.904	-353.709	2310.81	1009.73	-359.245	2254.64	1152.75	-371.091	2451.91	613.958	-401.703	2363.12	173.613	-336.584	2503.29	92.6405
555	0	-745.653	2315.75	989.024	-742.611	2298.05	1145.25	-683.166	2232.75	573.769	-633.14	2168.73	130.383	-639.045	2325	61.806	-353.494	2320.88	1009.05	-359.428	2265.5	1152.27	-371.238	2460.48	611.899	-401.257	2397.98	166.624	-335.87	2541.08	92.3714
556	0	-745.865	2324.3	987.904	-742.691	2307.36	1144.06	-683.103	2236.77	573.697	-633.142	2169.22	130.797	-639.08	2325.11	61.705	-353.341	2331.08	1008.16	-359.57	2276.44	1151.53	-371.111	2468.7	609.319	-400.706	2432.1	160.406	-336.037	2578.15	91.7932
557	0	-745.934	2332.83	986.747	-742.725	2316.64	1142.73	-683.079	2240.91	573.644	-633.094	2169.64	131.223	-638.967	2324.86	61.3827	-353.218	2341.22	1006.89	-359.655	2287.51	1150.51	-370.841	2476.53	606.167	-400.378	2465.5	154.947	-336.855	2615.18	92.092
558	0	-746.063	2341.27	985.574	-742.661	2326	1141.37	-683.004	2245.37	573.512	-633.083	2170.09	131.677	-639.142	2325.36	61.3582	-353.104	2351.49	1005.37	-359.712	2298.6	1149.29	-370.429	2483.96	602.529	-399.395	2499.03	151.17	-338.467	2651.98	93.3009
559	0	-746.187	2349.84	984.398	-742.525	2335.33	1139.99	-682.99	2250.28	573.453	-633.002	2170.61	132.231	-639.197	2325.53	61.2324	-353.079	2361.88	1003.57	-359.543	2309.86	1147.81	-370.744	2490.68	598.29	-398.062	2532.43	149.135	-341.001	2687.95	95.5307
560	0	-746.355	2358.38	983.193	-742.278	2344.78	1138.54	-683.054	2255.45	573.252	-632.964	2171.25	132.823	-639.263	2325.68	61.1077	-352.987	2372.41	1001.54	-359.313	2321.31	1146.15	-371.413	2497.25	594.395	-398.321	2562.38	146.949	-344.036	2722.7	98.7511
561	0	-746.63	2367.16	982.047	-741.934	2354.25	1137.1	-683.018	2261.04	572.866	-632.833	2171.71	133.29	-639.316	2325.83	60.9702	-352.801	2382.93	999.307	-358.87	2333	1144.35	-372.016	2503.84	590.835	-398.482	2592.36	144.777	-347.55	2755.59	103.018
562	0	-746.558	2375.96	980.76	-741.49	2363.72	1135.62	-683.007	2266.92	572.45	-632.763	2172.25	133.827	-639.368	2326.01	60.8321	-352.54	2393.58	997.066	-358.357	2344.83	1142.45	-372.794	2510.77	587.331	-398.569	2619.2	145.203	-351.176	2786.19	108.699
563	0	-746.497	2385.15	979.474	-741.013	2373.29	1134.13	-682.992	2273.23	572.153	-632.863	2173.14	134.556	-639.404	2326.27	60.6808	-352.1	2404.54	994.815	-357.759	2356.79	1140.57	-373.731	2518.23	584.063	-399.552	2641.43	145.571	-355.283	2814.35	115.908
564	0	-746.515	2394.63	978.108	-740.513	2383.1	1132.61	-682.906	2279.69	571.751	-632.83	2174.1	135.37	-639.352	2326.46	60.4786	-351.584	2415.56	992.741	-357.076	2368.88	1138.82	-374.751	2526.27	581.167	-400.511	2663.91	145.904	-359.706	2839.45	124.144
565	0	-746.348	2404.38	976.824	-740.029	2393.21	1131.09	-682.755	2286.53	571.318	-632.818	2175.11	136.322	-639.381	2326.81	60.3714	-351.201	2426.9	990.878	-356.469	2380.9	1137.26	-375.853	2535	578.648	-401.487	2686.68	146.246	-364.144	2861.25	132.415
566	0	-745.964	2414.26	975.399	-739.515	2403.61	1129.56	-682.505	2293.75	570.878	-632.769	2176.27	137.382	-639.373	2327.06	60.1872	-350.915	2438.37	989.254	-355.914	2392.8	1135.98	-376.913	2544.66	576.451	-404.294	2703.57	146.276	-368.47	2879.66	139.321
567	0	-745.595	2424.38	973.982	-738.972	2414.28	1128.04	-682.024	2300.96	570.279	-632.683	2177.43	138.505	-639.399	2327.42	60.0536	-350.659	2450.04	987.747	-355.478	2404.54	1134.87	-377.823	2555.32	574.596	-407.072	2718.22	144.637	-372.497	2894.78	143.508
568	0	-744.905	2434.65	972.597	-738.392	2425.49	1126.64	-681.618	2308.69	569.825	-632.638	2178.74	139.849	-639.413	2327.8	59.9143	-350.432	2461.7	986.493	-354.991	2416	1133.84	-378.714	2567.27	573.121	-409.146	2730.42	143.787	-376.28	2907.13	144.569
569	0	-744.395	2445.09	971.296	-737.868	2436.65	1125.27	-681.369	2316.98	569.24	-631.776	2179.4	140.847	-639.433	2328.24	59.7988	-350.082	2473.33	985.404	-354.547	2427.45	1132.84	-378.938	2580.83	572.661	-411.803	2740.3	141.624	-379.74	2916.69	142.57
570	0	-743.9	2455.58	970.074	-737.176	2448.15	1124.1	-681.077	2325.44	568.839	-631.746	2181.04	142.553	-639.47	2328.61	59.6294	-349.605	2485.14	984.427	-354.042	2438.94	1131.76	-379.829	2594.49	571.958	-415.436	2747.52	138.831	-382.846	2923.89	138.555
571	0	-743.228	2466.07	969.012	-736.462	2459.49	1122.98	-680.85	2334.48	568.562	-631.979	2183.16	144.68	-639.615	2329.03	59.491	-348.924	2497.29	983.516	-353.484	2450.79	1130.63	-379.889	2609.76	571.775	-419.144	2752.67	135.82	-385.69	2928.88	133.14
572	0	-742.673	2476.59	968.089	-735.77	2470.65	1122.02	-680.389	2343.39	568.533	-631.908	2184.94	146.706	-639.792	2329.49	59.3739	-348.261	2509.74	982.685	-352.775	2463.03	1129.54	-381.661	2623.43	571.132	-417.67	2758.1	135.527	-388.279	2932.19	127.194
573	0	-742.2	2487.24	967.358	-734.949	2481.9	1121.17	-680.009	2352.69	568.241	-632.085	2187.2	149.067	-640.058	2330.01	59.2562	-347.717	2522.8	981.738	-352.099	2475.79	1128.36	-383.41	2637.02	570.399	-423.762	2759.55	132.365	-390.84	2934.87	122.028
574	0	-741.757	2497.97	966.776	-734.193	2492.61	1120.41	-679.731	2362.55	568.034	-632.379	2189.75	151.726	-640.363	2330.52	59.1344	-347.392	2536.4	980.739	-351.23	2489.08	1127.35	-384.882	2650.8	569.713	-425.114	2764.32	131.188	-393.268	2938.07	117.841
575	0	-741.26	2508.67	966.352	-733.357	2503.34	1119.8	-679.676	2373.26	568.026	-633.101	2193.04	154.864	-640.905	2331.13	59.1412	-347.21	2550.51	979.955	-350.33	2502.77	1126.52	-386.372	2663.69	568.994	-428.944	2769.09	128.885	-396.004	2941.78	113.396
576	0	-740.83	2519.62	966.081	-732.609	2514.15	1119.34	-679.462	2384.42	567.865	-633.597	2196.32	158.055	-641.669	2331.94	59.3138	-347.054	2564.83	979.688	-349.571	2516.96	1126.18	-387.639	2674.8	568.2	-428.931	2775.49	128.84	-399.029	2946.29	107.675
577	0	-740.306	2530.85	965.956	-731.853	2525.11	1119.04	-679.451	2396.58	567.817	-634.26	2200.28	161.826	-642.313	2332.63	59.4578	-346.809	2579.25	979.912	-348.975	2531.24	1126.5	-388.391	2684.83	567.432	-430.435	2780.74	126.681	-401.848	2951.08	101.217
578	0	-739.754	2542.29	965.955	-731.187	2536.43	1118.92	-679.669	2410.04	567.739	-634.834	2204.85	165.938	-642.813	2333.28	59.5072	-346.599	2593.36	980.408	-348.565	2545.46	1127.28	-388.252	2695.57	567.232	-430.392	2785.56	125.069	-403.475	2955.23	94.6582
579	0	-739.219	2554.05	965.962	-730.576	2548.32	1118.96	-679.952	2424.53	567.348	-635.345	2210.02	170.431	-643.11	2333.86	59.5321	-346.346	2607.3	981.351	-348.283	2559.43	1128.52	-387.513	2707.48	567.768	-429.504	2789.83	123.933	-403.807	2958.29	88.3454
580	0	-738.664	2566.05	966.049	-730.073	2560.71	1119.2	-680.567	2440.51	566.849	-635.762	2215.95	175.447	-643.872	2334.92	60.0487	-346.041	2620.63	982.547	-348.112	2572.99	1129.87	-386.423	2719.42	568.434	-428.333	2793.02	122.928	-403.224	2960.6	82.3357
581	0	-737.975	2578.24	966.161	-729.49	2573.27	1119.58	-681.677	2457.92	566.142	-636.139	2222.81	181.078	-643.889	2335.75	60.129	-345.582	2633.43	983.988	-347.912	2586.13	1131.28	-384.939	2730.48	569.011	-427.044	2795.51	122.114	-402.568	2962.54	77.5857
582	0	-737.16	2590.7	966.351	-728.909	2586.03	1120.12	-683.014	2476.47	565.158	-636.261	2230.54	187.253	-644.022	2336.94	60.8763	-344.921	2645.61	985.509	-347.597	2598.71	1132.77	-383.166	2740.71	569.619	-425.92	2797.68	121.517	-402.353	2964.12	73.5382
583	0	-736.253	2603.25	966.573	-728.323	2598.52	1120.63	-684.988	2496.61	564.203	-636.828	2239.88	194.495	-643.899	2337.98	61.196	-344.089	2657.46	987.136	-347.109	2610.69	1134.37	-381.353	2750.19	570.179	-424.732	2799.65	121.101	-402.336	2965.19	69.6686
584	0	-735.133	2615.88	966.806	-727.65	2610.7	1121.21	-687.062	2517.76	563.096	-637.324	2250.54	202.099	-643.453	2339.14	61.7786	-343.166	2669.28	988.84	-346.479	2622.19	1135.97	-379.71	2758.9	570.586	-422.986	2802.52	121.375	-402.346	2966.38	67.9819
585	0	-733.897	2628.67	967.077	-726.963	2622.46	1121.73	-689.124	2539.84	561.809	-637.506	2261.98	210.135	-643.575	2341.5	62.9802	-342.104	2680.92	990.628	-345.592	2633.27	1137.62	-378.311	2766.73	570.952	-422.62	2803.7	121.406	-402.813	2967.22	66.9707
586	0	-732.696	2640.13	967.069	-726.334	2633.48	1122.16	-690.96	2562.59	560.529	-638.342	2275.54	219.293	-643.946	2344.74	64.9631	-340.947	2692.42	992.278	-344.582	2644.12	1139.17	-377.383	2773.93	571.406	-422.899	2804.23	121.275	-403.164	2967.83	66.2368
587	0	-731.228	2653.04	967.387	-725.616	2643.63	1122.58	-692.542	2585.83	559.238	-639.311	2291.01	228.737	-644.449	2349.19	67.6587	-339.864	2703.69	993.873	-343.486	2654.8	1140.73	-376.664	2780.45	571.796	-423.232	2804.7	121.274	-402.887	2968.58	66.6121
588	0	-729.831	2665.38	967.65	-724.913	2653.12	1122.89	-694.33	2609.79	558.458	-640.379	2308.14	238.005	-644.886	2355.24	71.3025	-338.772	2714.52	995.27	-342.433	2665.43	1142.23	-376.107	2785.83	571.984	-423.605	2804.75	121.101	-403.18	2968.82	66.3786
589	0	-728.603	2677.33	967.964	-724.315	2662.04	1123.11	-695.784	2633.54	558.13	-642.449	2327.96	246.765	-644.965	2363.36	75.3063	-337.778	2724.93	996.556	-341.436	2676.06	1143.81	-375.665	2790.19	572.125	-423.81	2804.89	121.07	-403.34	2968.96	66.1662
590	0	-727.533	2688.79	968.491	-723.826	2670.5	1123.4	-697.018	2657.24	558.472	-642.022	2346.64	254.628	-645.206	2372.86	80.2163	-336.929	2735.07	997.756	-340.488	2686.74	1145.37	-375.177	2794.02	572.231	-424.032	2804.88	121.044	-403.379	2969.09	65.9871
591	0	-726.603	2699.87	969.29	-723.348	2678.84	1123.84	-697.792	2680.58	559.584	-643.266	2367.96	261.351	-646.434	2385.75	87.3516	-336.166	2745.09	998.996	-339.72	2697.36	1146.86	-374.437	2797.8	572.483	-424.071	2804.92	121.028	-403.417	2969.24	65.8318
592	0	-725.853	2710.74	970.622	-722.88	2686.89	1124.43	-698.317	2703.77	561.596	-643.879	2388.75	268.48	-648.147	2402.78	94.8831	-335.532	2755.15	1000.25	-339.051	2707.87	1148.31	-373.522	2801.79	572.846	-424.01	2804.98	120.951	-403.435	2969.33	65.7187
593	0	-725.318	2722.21	972.573	-722.423	2695.1	1125.4	-698.381	2726.62	564.137	-643.993	2409.4	275.35	-650.286	2423.56	102.383	-335.025	2765.26	1001.47	-338.389	2718.46	1149.79	-372.526	2805.96	573.131	-423.81	2805.13	120.974	-403.36	2969.37	65.5942
594	0	-724.985	2734.12	974.818	-721.945	2703.21	1126.6	-698.339	2749.02	567.161	-644.317	2430.81	281.789	-652.828	2447.49	109.497	-334.565	2775.41	1002.63	-337.764	2728.79	1151.14	-371.527	2809.93	573.292	-423.661	2805.14	120.934	-403.323	2969.46	65.5413
595	0	-724.709	2745.69	976.967	-721.432	2711.66	1128.07	-698.918	2771.41	570.803	-644.136	2452.44	287.264	-655.325	2473.37	115.699	-334.127	2785.48	1003.71	-337.087	2739.15	1152.38	-370.583	2813.72	573.422	-423.523	2805.21	120.94	-403.282	2969.47	65.4823
596	0	-723.961	2751.34	977.556	-720.835	2720.29	1129.7	-699.703	2793.18	575.087	-643.781	2474.79	291.5	-657.795	2500.46	120.876	-333.673	2795.25	1004.61	-336.291	2749.4	1153.5	-369.747	2817.08	573.542	-423.39	2805.31	120.998	-403.293	2969.18	65.3122
597	0	-723.081	2757.33	978.403	-720.107	2729.25	1131.6	-700.326	2814.23	579.646	-642.848	2497.27	293.966	-660.085	2528.31	124.768	-333.197	2804.68	1005.24	-335.409	2759.47	1154.47	-368.988	2820.02	573.664	-423.313	2805.34	121.059	-403.228	2969.17	65.2637
598	0	-722.831	2767.99	980.473	-719.257	2738.48	1133.62	-700.673	2834.57	584.218	-643.777	2521.6	295.895	-662.298	2556.51	127.384	-332.723	2813.91	1005.8	-334.425	2769.33	1155.27	-368.337	2822.62	573.782	-423.258	2805.38	121.164	-403.196	2969.18	65.2172
599	0	-722.504	2778.74	982.943	-718.313	2747.99	1135.7	-700.867	2854.29	588.677	-642.43	2544.92	295.027	-664.411	2585.08	128.656	-332.186	2822.81	1006.08	-333.417	2778.94	1155.9	-367.824	2824.87	573.976	-423.333	2805.35	121.33	-402.989	2969.85	65.4845
600	0	-722.188	2789.22	985.389	-717.323	2757.67	1137.75	-701.077	2873.57	593.005	-642.215	2569.42	293.335	-666.451	2614.01	128.71	-331.629	2831.5	1006.2	-332.337	2788.24	1156.3	-367.428	2827.08	574.071	-423.405	2805.37	121.496	-402.92	2969.86	65.3894
601	0	-721.88	2799.85	987.757	-716.321	2767.54	1139.64	-701.022	2892.08	596.81	-642.471	2594.71	290.668	-668.463	2643.5	127.795	-331.051	2839.97	1006.22	-331.243	2797.28	1156.55	-367.062	2829.52	574.281	-423.572	2805.44	121.674	-402.979	2969.7	65.164
602	0	-721.543	2810.5	990.03	-715.363	2777.6	1141.49	-701.019	2910.1	600.208	-642.404	2620.19	286.884	-670.248	2673.46	125.898	-330.404	2848.08	1006.02	-330.224	2806.1	1156.6	-366.843	2831.98	574.304	-423.803	2805.51	121.857	-402.975	2969.79	64.9263
603	0	-721.124	2820.68	992.053	-714.451	2787.81	1143.1	-700.719	2927.39	603.205	-642.377	2646.11	282.53	-672.08	2704.88	123.664	-329.768	2855.93	1005.66	-329.213	2814.76	1156.47	-366.833	2834.72	574.403	-424.036	2805.78	122.035	-402.948	2969.96	64.7269
604	0	-720.712	2830.73	993.838	-713.61	2798.04	1144.54	-700.396	2944.26	605.822	-643.664	2673.53	276.882	-673.838	2737.39	121.063	-329.159	2863.65	1005.25	-328.283	2823.21	1156.14	-366.724	2837.76	574.341	-424.552	2805.7	121.986	-402.875	2970.19	64.4839
605	0	-720.474	2841.83	995.401	-712.861	2808.47	1145.83	-699.77	2960.45	607.756	-644.434	2701.02	270.657	-675.468	2771.06	118.19	-328.626	2872.07	1004.86	-327.373	2831.78	1155.76	-366.758	2841.08	574.286	-424.582	2806.27	122.31	-402.81	2970.5	64.2862
606	0	-719.945	2850.86	996.717	-711.855	2820.28	1147.36	-698.731	2976.1	609.183	-641.155	2726.31	261.801	-677.083	2805.94	115.121	-328.055	2877.82	1003.88	-326.72	2841.37	1155.5	-366.783	2844.44	574.239	-425.223	2805.85	122.568	-402.713	2970.77	64.0738
607	0	-721.773	2870.29	1000.38	-711.319	2829.99	1148.29	-698.085	2991.45	610.594	-641.199	2754.42	253.585	-678.961	2841.57	112.155	-327.597	2885.22	1003.31	-325.93	2847.7	1154.7	-366.746	2847.89	574.237	-425.55	2806.03	122.747	-402.616	2971.06	63.9009
608	0	-721.353	2880.75	1001.58	-710.791	2839.94	1149.03	-697.398	3006.32	611.787	-641.262	2783.12	244.677	-680.048	2877.43	108.423	-327.291	2893.02	1002.74	-325.329	2855.84	1154.15	-366.738	2851.49	574.215	-425.861	2806.34	122.992	-402.539	2971.28	63.7249
609	0	-720.929	2890.83	1002.52	-710.31	2850.02	1149.67	-696.678	3020.59	612.77	-641.417	2812.53	235.32	-681.167	2913.98	104.751	-326.983	2900.76	1002.09	-324.834	2864.29	1153.61	-366.789	2855.44	574.224	-426.133	2806.67	123.259	-402.478	2971.48	63.5918
610	0	-720.559	2900.74	1003.16	-709.866	2860.12	1150.08	-695.787	3034.09	613.504	-641.736	2842.64	225.721	-682.334	2951.04	101.259	-326.777	2908.71	1001.48	-324.443	2872.93	1153.06	-366.892	2859.62	574.119	-426.378	2806.95	123.562	-402.401	2971.62	63.4585
611	0	-720.242	2910.53	1003.5	-709.558	2870.22	1150.34	-694.798	3046.7	613.97	-641.858	2873.19	215.853	-683.625	2988.45	98.0257	-326.59	2916.95	1000.81	-324.092	2881.59	1152.48	-367.067	2864.04	573.974	-426.697	2807.24	123.785	-402.318	2971.82	63.3336
612	0	-720.179	2920.47	1003.67	-709.317	2880.31	1150.38	-693.651	3058.44	613.989	-642.204	2904.47	206.023	-685.328	3026.37	95.466	-326.496	2925.43	1000.21	-323.87	2890.45	1151.85	-367.189	2868.69	573.767	-426.94	2807.66	124.111	-402.23	2972.1	63.2224
613	0	-720.219	2930.48	1003.6	-709.159	2890.43	1150.27	-692.342	3069.27	613.466	-642.577	2936.38	196.507	-686.87	3063.88	93.0744	-326.388	2933.74	999.361	-323.723	2899.4	1151.22	-367.353	2873.54	573.515	-427.145	2808.07	124.406	-402.201	2972.19	63.0006
614	0	-720.28	2940.44	1003.31	-709.13	2900.59	1149.97	-691.045	3079.31	612.309	-643.028	2968.8	187.359	-688.955	3101.57	91.5024	-326.353	2942.43	998.546	-323.63	2908.51	1150.52	-367.568	2878.61	573.226	-427.395	2808.62	124.732	-402.399	2972.17	62.2171
615	0	-720.39	2950.38	1002.79	-709.118	2910.8	1149.51	-689.886	3088.62	610.528	-643.63	3001.6	178.743	-691.206	3139.19	90.5588	-326.354	2951.25	997.657	-323.61	2917.7	1149.7	-367.788	2883.8	572.957	-427.642	2809.18	125.104	-402.402	2972.31	62.0611
616	0	-720.613	2960.29	1002.09	-709.192	2921.06	1148.89	-688.644	3097.07	607.966	-644.388	3034.7	170.822	-693.528	3176.61	90.0788	-326.429	2960.2	996.756	-323.651	2927.07	1148.85	-367.992	2889.06	572.593	-427.86	2809.68	125.567	-402.393	2972.48	61.9838
617	0	-720.867	2970.12	1001.13	-709.385	2931.41	1148.15	-687.28	3104.78	604.936	-645.527	3068.15	163.755	-698.183	3214.31	91.2036	-326.502	2969.15	995.711	-323.806	2936.81	1148.04	-368.297	2894.44	572.258	-427.987	2810.22	126.084	-402.353	2972.67	61.9196
618	0	-721.302	2979.92	999.925	-709.658	2941.87	1147.23	-685.946	3111.91	601.69	-647.019	3101.97	157.808	-700.244	3251.63	91.6101	-326.647	2978.23	994.654	-324.027	2946.49	1147.09	-368.557	2899.8	571.88	-428.247	2810.71	126.582	-402.161	2972.76	62.4053
619	0	-721.827	2989.72	998.484	-709.985	2952.48	1146.14	-684.846	3118.63	598.333	-648.897	3135.89	153.28	-701.287	3288.62	92.5287	-326.774	2987.45	993.604	-324.391	2956.48	1146.17	-368.783	2905.19	571.573	-428.436	2811.34	127.196	-402.18	2973.08	62.1689
620	0	-722.398	2999.59	996.805	-710.4	2963.28	1144.93	-683.851	3125.08	594.757	-651.015	3169.69	150.346	-701.559	3325.38	94.3321	-326.918	2996.71	992.505	-324.842	2966.62	1145.21	-369.117	2910.74	571.317	-428.625	2812.07	127.823	-402.189	2973.23	62.0511
621	0	-722.851	3009.59	994.924	-710.843	2974.41	1143.51	-683.236	3131.67	591.155	-653.159	3202.49	149.142	-700.212	3361.2	97.1936	-327.042	3006.09	991.371	-325.392	2976.95	1144.22	-369.382	2916.29	571.063	-429.003	2812.57	128.459	-402.159	2973.36	61.9443
622	0	-723.179	3019.88	992.938	-711.362	2985.8	1142	-682.775	3138.8	587.678	-655.229	3233.81	149.256	-697.083	3395.41	100.992	-327.183	3015.5	990.19	-325.965	2987.32	1143.08	-369.756	2921.9	570.891	-429.325	2813.27	129.284	-402.171	2973.49	61.8328
623	0	-723.438	3030.43	990.834	-711.953	2997.45	1140.38	-682.653	3146.52	584.364	-657.104	3262.99	150.22	-693.349	3427.78	105.916	-327.43	3025.11	988.956	-326.592	2997.72	1141.76	-370.154	2927.86	570.718	-429.786	2813.89	130.033	-402.182	2973.61	61.7209
