# Supplementary material for: A Brake-Based Overground Gait Rehabilitation Device for Altering Propulsion Impulse Symmetry
Source: Sensors (Basel). 2021 Oct 5;21(19):6617. doi: 10.3390/s21196617 (PMC8512803; doi:10.3390/s21196617)
Supplement: Supplementary file 1 [file sensors-21-06617-s001.zip › GPT animations/code and data/Trajectories/BD 03.csv]

Trajectories
100
		BDC013:LTroc			BDC013:LIliac			BDC013:LKnee			BDC013:LAnkle			BDC013:LToe			BDC013:RTroc			BDC013:RIliac			BDC013:RKnee			BDC013:RAnkle			BDC013:RToe
Frame	Sub Frame	X	Y	Z	X	Y	Z	X	Y	Z	X	Y	Z	X	Y	Z	X	Y	Z	X	Y	Z	X	Y	Z	X	Y	Z	X	Y	Z
		mm	mm	mm	mm	mm	mm	mm	mm	mm	mm	mm	mm	mm	mm	mm	mm	mm	mm	mm	mm	mm	mm	mm	mm	mm	mm	mm	mm	mm	mm
187	0	-788.358	-1588.49	964.121	-777.298	-1620.91	1118.66	-728.398	-1569.36	537.239	-683.067	-1593.78	91.4449	-681.175	-1434.17	33.7205	-399.57	-1634.22	945.704	-396.663	-1681.83	1092.41	-410.414	-1571.44	539.373	-452.982	-1896.65	250.736	-423.712	-1859.08	77.4676
188	0	-788.404	-1580.05	964.481	-778.012	-1611.51	1119.21	-728.482	-1566.95	537.467	-682.984	-1593.71	91.6188	-681.115	-1434.1	33.6448	-401.829	-1619.68	946.947	-396.838	-1672.11	1095.06	-409.762	-1552.29	543.262	-452.265	-1872.76	248.756	-421.204	-1830.91	77.0428
189	0	-788.147	-1570.92	964.661	-778.57	-1602.05	1119.66	-728.636	-1564.78	537.692	-682.847	-1593.6	91.699	-681.081	-1434.01	33.5777	-402.763	-1608.83	949.199	-397.438	-1663.16	1097.71	-409.101	-1533.64	546.989	-451.831	-1848.5	245.887	-419.659	-1801.88	75.323
190	0	-787.716	-1561.61	964.704	-779.14	-1592.79	1120	-728.822	-1562.69	537.876	-682.758	-1593.54	91.8045	-681.084	-1433.99	33.5321	-403.189	-1599.69	951.968	-397.861	-1654.02	1100.22	-408.427	-1515.62	550.498	-451.355	-1823.5	242.026	-416.689	-1771.21	73.9871
191	0	-787.394	-1552.68	964.63	-779.535	-1583.47	1120.22	-728.933	-1560.63	538.06	-682.677	-1593.48	91.9391	-681.079	-1434	33.5133	-399.468	-1590.75	957.631	-398.395	-1645.26	1102.62	-407.842	-1498.34	553.893	-450.95	-1798.09	237.334	-413.534	-1739.05	72.3847
192	0	-786.866	-1543.35	964.33	-779.84	-1574.16	1120.33	-728.832	-1558.26	538.09	-682.608	-1593.37	92.0351	-681.13	-1433.98	33.3852	-398.669	-1581.36	959.979	-398.723	-1636.1	1104.79	-407.436	-1481.65	557.142	-450.534	-1772.01	231.717	-410.557	-1705.6	70.4839
193	0	-786.592	-1535.35	964.053	-780.068	-1564.9	1120.29	-728.899	-1555.98	538.218	-682.524	-1593.2	92.1783	-681.013	-1433.9	33.2995	-397.836	-1571.95	962.173	-399.016	-1626.92	1106.81	-407.13	-1465.6	560.345	-450.053	-1745.44	225.187	-407.394	-1671.49	68.4843
194	0	-786.254	-1527.53	963.667	-780.151	-1555.52	1120.1	-728.78	-1553.44	538.287	-682.421	-1593.09	92.3299	-680.971	-1433.83	33.1734	-397.379	-1562.44	964.213	-399.207	-1617.57	1108.66	-406.868	-1449.99	563.416	-449.586	-1718.32	217.925	-404.263	-1636.6	66.1764
195	0	-785.996	-1519.72	963.217	-780.374	-1546.61	1119.81	-728.723	-1550.99	538.359	-682.356	-1592.97	92.474	-680.95	-1433.77	33.0885	-396.639	-1552.39	966.145	-399.115	-1607.67	1110.41	-406.718	-1435.14	566.336	-448.701	-1690.27	209.763	-401.161	-1601.13	63.6145
196	0	-785.601	-1511.88	962.725	-780.534	-1538	1119.46	-728.646	-1548.6	538.443	-682.291	-1592.86	92.6179	-680.941	-1433.71	32.9754	-395.745	-1542.59	967.891	-399.274	-1598.19	1111.94	-406.469	-1420.97	568.978	-448.096	-1661.83	201.226	-398.197	-1565.21	60.983
197	0	-785.307	-1504.07	962.141	-780.67	-1529.25	1118.97	-728.487	-1546.22	538.489	-682.47	-1592.86	93.1594	-680.925	-1433.68	32.9116	-394.804	-1532.73	969.55	-399.386	-1588.66	1113.37	-406.263	-1407.48	571.193	-447.404	-1632.84	192.296	-395.063	-1528.93	58.3721
198	0	-784.946	-1496.27	961.467	-780.657	-1520.28	1118.42	-728.369	-1543.91	538.519	-682.159	-1592.71	92.9726	-680.93	-1433.63	32.8062	-394.429	-1522.79	971.084	-399.095	-1578.29	1114.56	-406.111	-1394.74	573.043	-446.655	-1603.01	183.048	-391.885	-1492.44	55.8174
199	0	-784.553	-1488.26	960.726	-780.726	-1511.52	1117.74	-728.248	-1541.7	538.574	-682.038	-1592.58	93.145	-680.895	-1433.62	32.6203	-394.447	-1512.92	971.92	-399.059	-1568.45	1115.5	-405.962	-1382.5	574.327	-445.812	-1572.61	173.619	-388.828	-1455.59	53.438
200	0	-784.264	-1480.35	959.903	-780.638	-1502.53	1116.96	-728.084	-1539.34	538.615	-681.929	-1592.51	93.3419	-680.925	-1433.61	32.572	-394.242	-1503.09	972.687	-397.811	-1555.86	1116.36	-405.777	-1370.97	575.093	-444.956	-1541.58	164.305	-385.736	-1418.68	51.312
201	0	-784.023	-1472.43	959.057	-780.587	-1493.74	1116.16	-727.935	-1536.9	538.614	-681.798	-1592.39	93.5358	-681.133	-1433.74	32.603	-393.097	-1493.12	973.237	-397.478	-1545.54	1116.99	-405.536	-1360.09	575.31	-444.061	-1510.09	155.251	-381.883	-1382.79	50.5735
202	0	-783.776	-1464.53	958.182	-780.915	-1486.42	1115.37	-727.926	-1534.54	538.751	-681.732	-1592.28	93.7388	-680.989	-1433.51	32.3977	-392.383	-1483.99	973.493	-397.576	-1536.06	1117.33	-405.284	-1349.75	574.952	-443.112	-1478.12	146.559	-379.605	-1345.19	49.1077
203	0	-783.411	-1456.44	957.103	-780.611	-1477.1	1114.46	-727.607	-1531.68	538.619	-681.618	-1592.11	93.9606	-680.993	-1433.4	32.3028	-391.44	-1474.38	973.503	-397.445	-1526.11	1117.42	-405.066	-1340.19	574.142	-442.068	-1445.73	138.419	-377.579	-1307.63	48.159
204	0	-783.172	-1448.51	956.063	-780.272	-1467.77	1113.4	-727.28	-1528.63	538.492	-681.445	-1591.88	94.1475	-681.059	-1433.31	32.2886	-390.669	-1464.72	973.241	-397.284	-1516.16	1117.31	-404.83	-1331.32	572.859	-440.846	-1413.1	130.967	-376.01	-1270.24	47.549
205	0	-782.965	-1440.49	954.926	-779.98	-1458.7	1112.28	-727.15	-1525.46	538.473	-681.306	-1591.67	94.4015	-681.112	-1433.28	32.2192	-390.097	-1455.18	972.737	-397.026	-1506.09	1117.02	-404.441	-1322.93	571.087	-439.489	-1380.16	124.19	-374.783	-1233.52	47.3086
206	0	-782.795	-1432.6	953.806	-779.716	-1449.91	1111.1	-726.744	-1521.8	538.276	-681.141	-1591.44	94.6809	-681.151	-1433.23	32.1274	-389.383	-1445.3	971.955	-396.626	-1495.67	1116.45	-403.964	-1315.01	568.732	-437.691	-1347.39	118.628	-372.185	-1199.54	49.5132
207	0	-782.653	-1424.62	952.594	-779.489	-1441.18	1109.92	-726.555	-1518.01	538.153	-680.957	-1591.14	94.9601	-681.178	-1433.17	32.0379	-389.451	-1435.21	970.865	-396.283	-1485.3	1115.72	-403.519	-1307.39	565.912	-435.786	-1314.69	113.84	-373.673	-1161.08	49.6467
208	0	-782.548	-1416.82	951.399	-779.136	-1432.41	1108.64	-726.183	-1513.79	537.858	-680.734	-1590.85	95.2465	-681.205	-1433.06	31.9305	-389.286	-1425.2	969.549	-395.812	-1474.65	1114.81	-403.24	-1300.16	562.891	-433.685	-1282.7	110.452	-373.871	-1126.25	51.3197
209	0	-782.269	-1408.75	950.154	-778.776	-1423.64	1107.33	-725.753	-1509.22	537.481	-680.477	-1590.47	95.6137	-681.216	-1432.95	31.8061	-388.468	-1415.35	968.158	-395.26	-1463.85	1113.69	-403.243	-1293.23	559.82	-431.574	-1251.55	108.101	-374.075	-1093.34	54.4849
210	0	-782.08	-1400.77	948.851	-778.31	-1414.82	1105.91	-725.308	-1504.44	537.169	-680.164	-1590.02	95.9727	-681.207	-1432.85	31.7054	-387.471	-1405.23	966.628	-394.53	-1452.78	1112.42	-403.305	-1286.49	556.859	-429.505	-1221.79	106.733	-376.171	-1059.32	57.9428
211	0	-781.771	-1392.56	947.62	-777.798	-1406.02	1104.48	-724.819	-1499.26	536.768	-679.84	-1589.51	96.4455	-681.225	-1432.77	31.6138	-386.518	-1395	964.889	-393.843	-1441.62	1110.95	-403.388	-1279.62	553.873	-427.584	-1193.77	106.316	-378.287	-1027.56	62.7569
212	0	-781.413	-1384.21	946.308	-777.154	-1397.11	1102.97	-724.345	-1493.85	536.435	-679.551	-1589.01	96.9663	-681.167	-1432.62	31.4747	-385.576	-1384.54	962.944	-393.015	-1430.37	1109.51	-403.375	-1272.51	550.943	-426.036	-1167.56	106.634	-380.447	-998.215	69.0381
213	0	-780.964	-1375.57	944.932	-776.476	-1388.13	1101.42	-723.825	-1488.08	536.018	-679.284	-1588.36	97.5351	-681.139	-1432.45	31.3393	-384.999	-1373.75	961.154	-392.041	-1418.97	1107.92	-403.322	-1265	548.218	-424.696	-1143.74	107.698	-383.017	-971.143	76.1813
214	0	-780.578	-1366.85	943.547	-775.783	-1379.12	1099.91	-723.315	-1481.91	535.549	-679.035	-1587.66	98.1782	-681.069	-1432.24	31.1677	-384.433	-1362.9	959.351	-391.077	-1407.51	1106.31	-403.196	-1256.98	545.806	-425.255	-1120.17	107.967	-385.587	-947.047	84.0221
215	0	-780.039	-1357.85	942.088	-775.13	-1370.04	1098.34	-722.517	-1475.21	534.965	-678.834	-1586.83	98.9567	-681.052	-1432.04	31.0121	-384.045	-1351.66	957.481	-390.042	-1396.02	1104.78	-403.001	-1248.2	543.491	-424.846	-1102.05	109.127	-388.087	-926.081	91.3446
216	0	-779.368	-1348.76	940.636	-774.382	-1360.71	1096.71	-722.099	-1468.42	534.45	-678.642	-1585.81	99.792	-681.053	-1431.74	30.8308	-383.127	-1340.17	955.867	-389.027	-1384.61	1103.31	-402.885	-1238.57	541.506	-425.282	-1085.63	108.964	-390.203	-908.386	97.2845
217	0	-778.716	-1339.55	939.207	-773.627	-1351.2	1095.13	-721.25	-1460.93	533.737	-678.485	-1584.54	100.808	-681.059	-1431.34	30.5762	-382.296	-1328.8	954.402	-388.1	-1373.34	1101.99	-402.88	-1227.87	539.981	-425.992	-1071.6	107.657	-392.229	-893.782	100.922
218	0	-777.897	-1330.03	937.835	-772.776	-1341.47	1093.61	-720.7	-1453.44	533.312	-678.35	-1583.21	102.126	-680.898	-1430.81	30.3166	-382.143	-1317.15	953.149	-387.246	-1362.21	1100.83	-402.906	-1215.98	538.774	-427.132	-1060.01	105.653	-394.076	-881.883	101.986
219	0	-777.056	-1320.29	936.599	-771.848	-1331.44	1092.18	-720.002	-1445.46	532.799	-678.195	-1581.65	103.536	-680.844	-1430.3	30.0634	-381.66	-1305.52	951.994	-386.316	-1350.95	1099.65	-402.934	-1203.28	537.862	-428.381	-1050.69	103.464	-395.803	-872.484	100.736
220	0	-776.198	-1310.39	935.509	-770.858	-1321.13	1090.92	-719.173	-1437.21	532.408	-678.016	-1579.96	105.175	-680.786	-1429.7	29.7903	-380.634	-1293.92	951.203	-385.381	-1339.67	1098.49	-403.107	-1190.17	537.165	-430.023	-1043.11	101.406	-397.416	-865.358	97.3838
221	0	-775.254	-1300.41	934.5	-769.777	-1310.64	1089.77	-718.379	-1428.62	532.026	-677.813	-1578.13	107.054	-680.75	-1429.04	29.447	-379.439	-1282.17	950.428	-384.392	-1328.27	1097.41	-403.432	-1176.91	536.627	-431.532	-1037.54	100.963	-398.931	-860.651	91.793
222	0	-774.247	-1290.28	933.655	-768.625	-1299.99	1088.8	-717.399	-1419.57	531.764	-677.599	-1575.95	109.145	-680.838	-1428.38	29.0866	-378.223	-1270.23	949.709	-383.287	-1316.59	1096.42	-403.882	-1163.75	536.286	-433.606	-1033.06	99.3978	-400.063	-856.835	85.1719
223	0	-773.154	-1279.98	932.94	-767.4	-1289.25	1087.93	-716.445	-1410.07	531.459	-677.488	-1573.62	111.646	-680.906	-1427.63	28.8505	-377.011	-1258.12	949.297	-382.018	-1304.67	1095.65	-404.631	-1150.69	536.139	-436.279	-1028.71	97.52	-401.365	-853.751	79.8816
224	0	-771.968	-1269.36	932.329	-766.161	-1278.38	1087.21	-715.332	-1399.86	531.37	-677.458	-1571.04	114.497	-681.086	-1426.95	28.6042	-375.968	-1245.61	949.032	-380.75	-1292.49	1095.24	-405.497	-1137.94	536.051	-438.874	-1024.41	96.2931	-402.822	-850.959	75.8001
225	0	-770.74	-1258.65	931.97	-764.857	-1267.51	1086.65	-714.356	-1388.98	531.282	-677.475	-1568.19	117.732	-681.354	-1426.29	28.4031	-375.037	-1232.87	949.022	-379.455	-1280.09	1095.2	-406.325	-1125.73	535.859	-441.323	-1020.04	94.9966	-404.834	-847.986	71.5305
226	0	-769.412	-1247.64	931.772	-763.561	-1256.5	1086.28	-713.318	-1377.1	531.277	-677.53	-1564.77	121.355	-681.734	-1425.56	28.2302	-374.088	-1220.01	949.178	-378.091	-1267.42	1095.57	-406.993	-1113.95	535.846	-443.013	-1015.8	93.8276	-407.243	-844.528	66.6954
227	0	-768.009	-1236.26	931.778	-762.251	-1245.4	1086.14	-712.47	-1364.34	531.268	-677.651	-1560.79	125.407	-682.196	-1424.51	28.1601	-373.217	-1206.99	949.707	-376.721	-1254.66	1096.33	-407.254	-1102.49	536.04	-443.33	-1011.47	92.8449	-409.427	-841.18	61.7965
228	0	-766.587	-1224.69	931.961	-761.005	-1234.16	1086.22	-711.609	-1350.16	531.1	-677.742	-1556.05	129.86	-682.43	-1423.28	28.1117	-372.294	-1194.12	950.481	-375.367	-1241.99	1097.56	-406.767	-1090.93	536.689	-443.156	-1007.72	92.2647	-410.088	-838.68	57.1228
229	0	-765.123	-1212.76	932.255	-759.834	-1222.8	1086.51	-711.108	-1334.78	530.898	-677.96	-1550.59	134.901	-682.848	-1422.37	28.0487	-371.086	-1181.34	951.798	-374.095	-1229.42	1099.08	-405.717	-1079.31	537.788	-442.363	-1004.94	91.8469	-409.649	-836.808	52.423
230	0	-763.661	-1200.63	932.695	-758.618	-1211.19	1087	-710.904	-1318.14	530.695	-678.156	-1544.2	140.421	-683.474	-1421.34	28.3485	-369.68	-1168.81	953.467	-372.851	-1217.03	1100.88	-404.237	-1067.96	539.035	-441.321	-1002.8	91.5026	-408.93	-835.42	48.165
231	0	-762.115	-1188.24	933.185	-757.502	-1199.56	1087.68	-710.964	-1299.82	530.204	-678.409	-1536.6	146.621	-684.013	-1420.02	28.868	-368.324	-1156.54	955.206	-371.868	-1205.04	1102.58	-402.445	-1057.13	539.962	-440.252	-1000.95	91.1116	-408.734	-834.034	44.5526
232	0	-760.482	-1175.56	933.711	-756.295	-1187.81	1088.47	-711.36	-1280.02	529.47	-678.96	-1527.84	153.398	-684.454	-1418.34	29.4998	-367.108	-1144.58	956.644	-370.786	-1193.29	1104.16	-400.378	-1047.04	540.52	-439.278	-999.002	90.7275	-408.577	-832.838	41.3464
233	0	-758.722	-1162.87	934.301	-755.016	-1176.19	1089.28	-712.236	-1259.16	528.921	-679.458	-1517.83	160.914	-684.738	-1416.33	30.0273	-365.357	-1133.08	958.041	-369.436	-1181.83	1105.47	-398.485	-1037.61	540.851	-438.317	-997.144	90.2328	-408.259	-831.876	38.262
234	0	-756.961	-1150.13	934.941	-753.696	-1165.03	1090.1	-713.123	-1237	528.095	-680.238	-1506.54	169.018	-685.419	-1415.13	30.697	-363.454	-1121.81	959.424	-367.822	-1170.61	1106.59	-396.665	-1029.1	540.927	-437.503	-995.762	89.7595	-407.773	-830.871	36.343
235	0	-755.058	-1137.27	935.485	-752.411	-1154.41	1090.91	-713.716	-1213.98	527.101	-681.085	-1494.17	177.242	-685.628	-1412.65	31.7281	-361.901	-1110.56	960.33	-366.169	-1159.68	1107.52	-395.12	-1021.4	540.696	-437.19	-995.043	89.3736	-407.94	-830.307	35.54
236	0	-753.039	-1124.56	935.975	-750.555	-1142.57	1091.5	-714.396	-1190.34	526.107	-681.791	-1480.49	186.681	-685.828	-1408.78	33.5945	-360.058	-1099.43	961.043	-364.271	-1148.8	1108.31	-393.955	-1014.64	540.475	-436.894	-995.035	89.3369	-408.194	-829.891	35.0027
237	0	-751.009	-1111.98	936.381	-748.655	-1130.74	1092.04	-714.941	-1166.27	525.255	-682.657	-1464.31	196.276	-686.359	-1403.63	36.5649	-358.101	-1088.62	961.983	-362.365	-1138.03	1109.23	-393.136	-1008.47	540.358	-437.23	-994.22	89.1725	-408.307	-829.45	34.493
238	0	-749.031	-1099.69	936.622	-746.486	-1118.39	1092.19	-715.076	-1141.81	524.652	-683.396	-1446.05	205.369	-686.623	-1396.82	40.0852	-356.327	-1078.26	962.871	-360.625	-1127.23	1110.22	-392.232	-1003.23	540.203	-437.797	-993.435	88.827	-408.479	-829.19	34.1941
239	0	-747.123	-1087.65	936.823	-744.472	-1106.2	1092.22	-715.103	-1117.54	524.508	-684.083	-1426.17	213.642	-686.136	-1388.57	43.4169	-354.582	-1068.04	963.796	-358.919	-1116.03	1111.49	-391.224	-998.5	540.218	-437.667	-993.708	88.8753	-408.563	-829.03	34.0129
240	0	-745.426	-1076.02	937.202	-742.742	-1094.75	1092.21	-715.289	-1093.9	525.323	-684.751	-1405.05	220.499	-685.764	-1379.3	47.1089	-353.005	-1058.1	964.916	-357.283	-1104.66	1112.79	-390.349	-993.84	540.375	-437.864	-993.37	88.8078	-408.534	-828.939	33.8607
241	0	-743.986	-1064.81	937.912	-741.526	-1084.88	1092.39	-714.786	-1070.32	526.769	-685.229	-1384.02	226.745	-686.421	-1366.64	53.2046	-351.539	-1048.27	966.153	-356.929	-1096.83	1114.04	-389.329	-989.125	540.537	-437.796	-993.297	88.8746	-408.512	-828.852	33.7135
242	0	-742.709	-1053.92	938.982	-740.423	-1075.63	1092.89	-714.459	-1047.47	529.41	-685.26	-1363.88	233.922	-687.456	-1348.66	60.0568	-350.603	-1038.27	967.173	-356.323	-1087.84	1115.4	-388.245	-984.406	540.648	-437.449	-993.543	89.0508	-408.469	-828.775	33.5869
243	0	-741.488	-1043.47	940.426	-739.85	-1067.98	1093.79	-713.539	-1024.84	532.409	-684.76	-1343.09	240.634	-688.734	-1325.41	67.1575	-352.591	-1027.78	966.815	-355.26	-1077.81	1116.81	-387.181	-979.741	540.671	-437.082	-993.643	89.1706	-408.384	-828.725	33.5054
244	0	-740.37	-1033.12	941.931	-739.052	-1060.15	1095.02	-712.536	-1002.78	535.87	-683.798	-1321.22	246.522	-690.075	-1298.5	73.8866	-350.631	-1016.92	967.608	-353.636	-1066.82	1118.07	-386.228	-975.3	540.653	-437.574	-992.687	88.6912	-408.28	-828.729	33.4404
245	0	-739.22	-1022.75	943.759	-738.046	-1051.55	1096.58	-711.272	-981.326	539.731	-682.568	-1298.39	251.176	-691.378	-1269.71	79.8581	-347.952	-1008.71	968.881	-351.433	-1054.65	1119.07	-385.251	-971.218	540.681	-437.431	-992.706	88.7411	-408.229	-828.708	33.3803
246	0	-738.199	-1012.35	945.809	-736.664	-1042.29	1098.43	-710.168	-960.613	543.929	-681.217	-1274.8	254.309	-692.719	-1240.24	84.7766	-345.848	-1000.56	970.168	-350.24	-1045.16	1120.07	-384.491	-967.545	540.678	-437.435	-992.544	88.7667	-408.311	-828.591	33.2803
247	0	-737.175	-1001.91	948.111	-735.284	-1033.27	1100.54	-709.183	-940.553	548.393	-679.912	-1250.8	255.8	-693.897	-1210.6	88.0745	-344.54	-991.384	970.968	-349.026	-1036.09	1120.91	-384.53	-963.21	540.574	-436.872	-993.326	89.2979	-408.134	-828.766	33.3589
248	0	-736.11	-991.251	950.599	-733.614	-1023.7	1102.85	-707.963	-920.562	552.902	-678.555	-1226.37	255.828	-695.081	-1181.16	89.9652	-343.418	-981.722	971.452	-347.522	-1026.44	1121.59	-383.872	-960.469	540.642	-437.262	-992.963	89.2969	-408.087	-828.758	33.3194
249	0	-735.055	-980.299	953.194	-731.904	-1013.94	1105.2	-706.459	-900.594	557.524	-677.207	-1201.45	254.38	-696.231	-1151.61	90.4367	-342.026	-973.664	972.062	-345.795	-1016.46	1122.13	-382.541	-959.182	540.954	-437.465	-992.835	89.4387	-408.226	-828.554	33.1101
250	0	-734.064	-969.178	955.789	-730.281	-1004.2	1107.46	-705.254	-881.402	561.72	-675.817	-1175.99	251.689	-697.259	-1121.61	89.7794	-341.011	-964.376	972.181	-344.074	-1006.59	1122.44	-381.999	-956.882	541.087	-437.614	-992.775	89.6615	-408.173	-828.423	32.957
251	0	-733.229	-958.396	958.348	-728.776	-994.5	1109.58	-704.081	-862.789	565.589	-674.328	-1149.93	247.923	-698.144	-1090.79	88.5394	-339.369	-957.172	972.613	-342.779	-997.682	1122.59	-381.535	-954.411	541.196	-437.814	-992.596	89.8908	-407.936	-828.441	32.855
252	0	-732.284	-947.186	960.816	-727.124	-983.959	1111.37	-703.022	-844.708	568.907	-672.723	-1123.32	243.234	-698.705	-1058.79	86.5687	-337.992	-949.971	972.86	-342.214	-990.846	1122.45	-381.075	-951.859	541.284	-438.024	-992.356	90.0401	-408.054	-828.104	32.5543
253	0	-731.47	-935.871	963.018	-725.618	-973.327	1113.05	-701.975	-827.247	571.705	-670.214	-1095.3	237.199	-698.888	-1025.51	84.211	-337.235	-940.489	972.501	-340.59	-980.915	1122.37	-380.636	-949.16	541.347	-438.256	-992.141	90.2466	-407.468	-828.181	32.3422
254	0	-730.592	-924.472	964.955	-724.288	-963.009	1114.47	-700.987	-810.366	574.103	-668.628	-1067.58	230.718	-698.839	-991.285	81.5885	-336.562	-930.73	971.946	-338.813	-970.063	1122.18	-380.195	-946.249	541.414	-438.525	-991.744	90.4991	-407.436	-827.874	31.9955
255	0	-729.758	-913.178	966.712	-722.915	-952.367	1115.65	-700.056	-794.125	576.229	-667.118	-1039.38	223.494	-698.375	-955.992	78.6858	-335.935	-921.16	971.35	-337.227	-959.42	1121.86	-379.754	-943.09	541.429	-438.776	-991.387	90.7689	-407.711	-827.307	31.4531
256	0	-728.899	-901.541	968.069	-721.525	-941.426	1116.63	-699.107	-778.145	577.958	-665.621	-1010.53	215.657	-697.716	-920.117	75.5802	-335.237	-911.432	970.625	-335.749	-948.746	1121.4	-379.405	-939.664	541.292	-439.001	-990.978	90.9898	-407.866	-826.922	31.0685
257	0	-728.112	-890.16	969.219	-720.275	-930.639	1117.41	-698.118	-762.634	579.513	-664.135	-981.022	207.265	-696.609	-883.514	72.4798	-334.525	-902.117	969.974	-334.387	-938.337	1120.84	-379.043	-936.083	541.172	-439.252	-990.593	91.2222	-407.962	-826.57	30.7614
258	0	-727.44	-879.131	970.161	-719.06	-920	1117.93	-697.062	-747.54	580.784	-662.631	-950.761	198.535	-695.571	-846.178	69.259	-333.813	-892.709	969.185	-333.155	-927.947	1120.25	-378.7	-932.279	541.072	-439.42	-990.256	91.4732	-408.038	-826.376	30.5337
259	0	-726.781	-868.308	970.831	-717.838	-909.161	1118.26	-696.001	-733.217	581.816	-661.108	-919.864	189.618	-694.473	-808.674	66.4003	-333.105	-883.459	968.417	-332.009	-917.559	1119.51	-378.332	-928.43	540.937	-439.583	-989.977	91.7735	-408.037	-826.193	30.3375
260	0	-726.248	-857.748	971.311	-716.835	-898.851	1118.39	-694.8	-719.534	582.413	-659.55	-888.308	180.601	-693.346	-770.605	63.7531	-332.437	-873.756	967.528	-330.966	-907.046	1118.8	-378.019	-924.479	540.767	-439.701	-989.731	92.0202	-408.079	-825.969	30.1658
261	0	-725.817	-847.452	971.448	-715.844	-888.233	1118.29	-693.427	-706.614	582.706	-657.872	-856.198	171.73	-692.101	-732.302	61.5348	-331.781	-863.961	966.63	-330.026	-896.501	1117.96	-377.634	-920.43	540.592	-439.731	-989.38	92.3104	-408.038	-825.882	29.983
262	0	-725.362	-837.208	971.336	-714.95	-877.912	1118.02	-692.213	-694.329	582.444	-656.228	-823.681	163.137	-691.347	-693.945	59.827	-331.099	-853.474	965.656	-329.237	-885.905	1117.16	-377.197	-916.316	540.518	-439.726	-988.974	92.6574	-408.053	-825.733	29.868
263	0	-725.013	-827.104	970.998	-714.111	-867.456	1117.57	-691.022	-682.824	581.579	-654.528	-790.672	154.886	-690.528	-655.61	58.7976	-330.436	-843.107	964.712	-328.443	-875.092	1116.3	-376.779	-912.051	540.349	-439.739	-988.553	93.007	-407.993	-825.673	29.7535
264	0	-724.556	-816.723	970.284	-713.43	-857.092	1116.97	-689.292	-671.925	580.09	-652.885	-757.274	147.218	-689.707	-617.316	58.2002	-329.806	-833.13	963.701	-327.709	-864.072	1115.45	-376.454	-907.699	540.221	-439.766	-988.043	93.434	-407.979	-825.533	29.6437
265	0	-724.166	-806.431	969.402	-712.72	-846.562	1116.24	-688.021	-662.02	578.104	-651.356	-723.622	140.194	-688.812	-579.399	58.1685	-329.081	-823.286	962.691	-327.116	-853.122	1114.5	-376.1	-903.219	540.109	-439.785	-987.646	94.0426	-408.038	-825.388	29.5434
266	0	-723.849	-796.343	968.394	-712.222	-836.409	1115.38	-686.776	-652.813	575.525	-649.981	-689.762	133.862	-687.822	-541.672	58.5106	-328.382	-813.432	961.684	-326.551	-842.034	1113.53	-375.895	-898.617	540.011	-439.862	-987.095	94.5448	-408.052	-825.275	29.4615
267	0	-723.574	-786.343	967.15	-711.714	-826.082	1114.46	-685.321	-644.138	572.56	-648.797	-655.749	128.456	-686.447	-504.203	59.4158	-327.56	-803.677	960.633	-326.007	-830.816	1112.46	-375.833	-893.835	539.838	-439.974	-986.467	95.1355	-408.1	-825.105	29.3873
268	0	-723.333	-776.229	965.689	-711.334	-815.851	1113.37	-683.93	-636.081	569.311	-647.805	-621.823	124.173	-684.24	-465.424	60.9474	-326.923	-793.844	959.418	-325.588	-819.649	1111.27	-375.891	-888.916	539.708	-440.163	-985.825	95.9094	-408.135	-824.995	29.3066
269	0	-723.131	-765.971	964.173	-710.849	-805.218	1112.17	-682.461	-628.661	565.823	-646.75	-588.144	121.127	-681.44	-428.578	64.0929	-326.429	-783.568	958.065	-325.149	-808.369	1109.99	-376.006	-883.872	539.61	-440.409	-985.167	96.6907	-408.199	-824.851	29.2477
270	0	-722.806	-755.305	962.499	-710.431	-794.054	1110.78	-680.739	-621.295	562.015	-646.028	-556.037	119.564	-678.163	-393.359	68.8682	-327.263	-770.655	955.95	-324.783	-797.16	1108.63	-376.15	-878.56	539.429	-440.694	-984.467	97.641	-408.299	-824.561	29.0396
271	0	-722.434	-744.311	960.668	-710.024	-782.774	1109.42	-678.784	-613.888	558.272	-645.332	-525.573	119.029	-674.509	-359.709	74.7884	-326.963	-760.141	954.484	-324.531	-786.005	1107.15	-376.293	-872.966	539.293	-441.039	-983.654	98.5581	-408.331	-824.434	28.9739
272	0	-722.092	-733.234	958.714	-709.813	-771.467	1107.82	-676.813	-606.026	554.557	-644.284	-496.535	119.082	-670.701	-327.257	81.3258	-326.518	-750.093	953.065	-324.405	-774.868	1105.51	-376.541	-867.116	539.213	-441.323	-982.786	99.629	-408.355	-824.295	28.9161
273	0	-721.755	-721.561	956.609	-709.731	-760.166	1106.19	-674.711	-598.054	551.186	-643.255	-469.571	119.527	-667.076	-297.775	88.6722	-326.367	-739.786	951.522	-324.419	-763.602	1103.76	-376.839	-860.822	538.983	-441.583	-981.777	100.779	-408.385	-824.13	28.8145
274	0	-721.578	-709.479	954.365	-709.74	-748.771	1104.45	-672.614	-589.356	547.727	-642.116	-444.965	120.33	-663.605	-271.42	96.2993	-326.285	-729.371	950.003	-324.5	-752.383	1101.95	-377.07	-854.178	538.801	-441.821	-980.828	102.152	-408.422	-823.872	28.6838
275	0	-721.411	-697.279	952.326	-709.803	-737.063	1102.78	-670.751	-580.413	544.886	-640.637	-422.885	121.338	-660.242	-247.912	103.649	-326.258	-718.784	948.482	-324.711	-741.194	1100.15	-377.44	-847.015	538.586	-441.979	-979.507	103.516	-408.422	-823.636	28.5772
276	0	-721.215	-684.484	950.19	-709.858	-724.916	1101.08	-669.352	-570.185	542.35	-638.615	-404.142	121.998	-657.127	-227.745	110.15	-326.245	-707.87	946.863	-324.926	-729.772	1098.26	-377.594	-839.283	538.254	-442.178	-978.146	105.11	-408.586	-823.18	28.2853
277	0	-721.075	-671.257	948.494	-709.935	-712.61	1099.55	-668.299	-558.738	540.343	-636.052	-387.855	121.306	-654.369	-211.796	114.923	-326.377	-696.722	945.292	-325.212	-718.393	1096.39	-377.864	-830.929	537.853	-442.226	-976.668	106.844	-408.58	-822.927	28.1913
278	0	-720.804	-657.338	947.201	-709.983	-699.954	1098.12	-667.47	-546.073	538.932	-633.356	-374.764	119.552	-651.6	-198.829	116.757	-326.504	-685.724	943.801	-325.41	-706.805	1094.54	-378.246	-822.028	537.331	-442.258	-975.073	108.727	-408.589	-822.697	28.1147
279	0	-720.455	-643.239	946.381	-709.815	-686.915	1096.92	-666.221	-534.332	538.577	-630.716	-364.37	117.045	-648.726	-188.465	115.533	-326.634	-674.432	942.241	-325.62	-695.085	1092.7	-378.591	-812.554	536.721	-442.138	-973.297	110.847	-408.503	-822.542	28.1057
280	0	-720.208	-628.959	945.762	-709.692	-673.594	1095.99	-665.5	-519.38	537.734	-629.008	-358.167	114.94	-645.979	-184.473	111.34	-325.667	-664.995	941.284	-325.598	-683.368	1090.92	-378.941	-802.515	535.933	-441.911	-971.356	113.07	-408.461	-822.166	27.9237
281	0	-720.069	-615.071	945.376	-709.625	-660.588	1095.22	-664.605	-504.578	537.436	-626.552	-351.235	113.753	-641.437	-177.884	104.688	-325.75	-653.646	939.968	-325.525	-671.527	1089.16	-379.317	-791.945	535.125	-441.558	-969.347	115.601	-408.3	-821.918	27.8312
282	0	-719.983	-600.831	945.211	-709.668	-647.248	1094.56	-663.624	-489.88	537.201	-623.949	-345.163	112.114	-636.742	-171.87	95.8537	-326.033	-641.415	938.478	-325.55	-659.405	1087.54	-379.636	-780.773	534.369	-441.046	-966.81	118.353	-408.215	-821.614	27.6546
283	0	-719.969	-586.447	945.227	-709.497	-633.588	1094.23	-662.182	-476.26	537.556	-621.299	-339.373	109.685	-632.308	-166.974	88.8178	-326.238	-628.946	937.19	-325.54	-647.004	1086.08	-379.862	-768.876	533.698	-440.354	-963.923	121.51	-407.894	-821.284	27.5009
284	0	-719.75	-571.44	945.331	-709.321	-619.258	1094.1	-661.049	-461.651	537.395	-618.979	-333.057	108.167	-628.638	-162.864	83.5512	-326.562	-616.227	936.061	-325.511	-634.44	1084.8	-379.874	-756.303	533.104	-439.548	-960.463	125.078	-407.6	-820.983	27.3616
285	0	-719.506	-556.417	945.489	-709.084	-604.662	1094.48	-660.288	-446.844	537.123	-618.129	-327.39	106.942	-625.93	-158.687	77.4083	-326.953	-603.433	935.115	-325.603	-621.725	1083.84	-379.849	-742.779	532.54	-438.582	-956.658	129.187	-407.459	-820.552	27.1885
286	0	-719.158	-541.456	946.027	-708.947	-590.138	1095.35	-659.696	-432.649	537.695	-618.045	-322.131	105.707	-624.58	-154.946	70.8178	-327.297	-590.194	934.434	-325.645	-608.984	1083.11	-379.563	-728.141	531.952	-437.425	-952.164	133.922	-407.125	-820.141	27.1333
287	0	-718.873	-527.159	947.029	-708.805	-575.636	1096.57	-659.947	-418.98	539.393	-618.301	-317.51	104.764	-624.865	-152.405	65.336	-327.585	-576.811	934.047	-325.699	-596.192	1082.78	-379.133	-712.298	531.396	-436.06	-946.779	139.229	-406.742	-819.561	27.1939
288	0	-718.821	-513.356	948.538	-708.609	-560.93	1098.23	-660.427	-405.006	541.111	-618.749	-314.059	104.19	-625.64	-150.289	60.6068	-328.163	-563.126	933.85	-325.622	-582.981	1082.74	-378.203	-695.088	530.803	-434.558	-940.593	145.141	-406.312	-819.161	27.5043
289	0	-719.071	-499.647	950.426	-708.329	-546.349	1100.11	-661.581	-392.297	542.579	-618.954	-311.247	103.604	-626.095	-148.342	56.4008	-328.672	-549.493	933.918	-326.113	-571.27	1083.11	-376.9	-676.348	530.111	-432.827	-933.461	151.851	-405.67	-818.375	27.9569
290	0	-719.792	-486.817	952.298	-708.296	-532.249	1101.98	-662.32	-379.504	543.805	-619.117	-308.267	103.198	-625.929	-146.523	52.6002	-329.299	-535.508	934.147	-326.136	-558.818	1083.56	-375.032	-656.282	529.244	-430.963	-924.937	159.271	-405.05	-816.973	28.648
291	0	-720.46	-474.133	953.838	-708.397	-518.612	1103.78	-663.358	-368.128	543.862	-619.252	-305.373	102.804	-625.792	-144.759	49.2742	-330.073	-521.688	934.566	-326.075	-545.35	1084.18	-372.758	-634.933	528.32	-428.793	-914.888	167.498	-404.391	-815.109	29.4193
292	0	-720.987	-461.493	955.284	-708.849	-505.6	1105.56	-664.148	-358.17	544.166	-619.126	-303.012	102.218	-625.64	-143.31	47.6309	-330.935	-507.65	935.138	-326.272	-532.402	1084.97	-370.209	-612.302	527.169	-426.39	-903.171	176.199	-403.99	-812.161	30.889
293	0	-721.502	-449.03	956.665	-709.385	-492.417	1107.19	-664.165	-348.866	544.336	-618.834	-301.803	101.981	-625.234	-142.611	46.759	-331.914	-493.838	935.804	-326.487	-519.617	1085.8	-367.744	-588.678	525.927	-423.749	-889.703	185.68	-403.053	-808.983	33.4241
294	0	-722.131	-436.603	958.084	-710.034	-479.396	1108.83	-664.299	-341.177	545.007	-618.32	-301.023	102.038	-624.865	-141.856	46.0037	-332.845	-481.036	936.629	-326.988	-507.43	1086.69	-365.386	-564.198	524.675	-420.65	-874.383	195.611	-402.125	-804.476	36.5328
295	0	-722.73	-423.707	959.551	-710.663	-466.43	1110.48	-663.966	-332.929	545.119	-617.709	-300.129	101.954	-624.752	-141.295	45.5444	-333.786	-467.579	937.407	-327.642	-495.856	1087.49	-363.248	-538.918	523.488	-417.335	-856.574	205.505	-401.007	-798.723	40.2013
296	0	-723.476	-410.955	961.198	-711.278	-453.54	1112.33	-663.958	-325.75	545.751	-617.211	-299.532	101.873	-624.642	-140.88	45.2143	-334.616	-453.755	938.162	-328.095	-484.239	1088.13	-361.173	-513.323	522.594	-413.763	-836.863	214.972	-400.161	-791.723	44.5478
297	0	-723.979	-398.226	962.807	-711.691	-440.284	1114.07	-663.614	-318.533	546.124	-616.834	-299.097	101.874	-624.399	-140.682	44.9962	-335.382	-440.307	938.854	-328.583	-473.417	1088.72	-359.284	-487.611	522.233	-410.196	-815.785	223.401	-399.42	-783.554	48.9619
298	0	-724.478	-386.354	964.489	-712.092	-427.535	1116.05	-663.178	-312.895	546.456	-616.602	-298.823	101.944	-624.181	-140.543	44.6987	-336	-427.375	939.711	-329.026	-462.976	1089.24	-357.427	-462.181	522.663	-406.464	-793.789	230.648	-398.738	-774.7	53.1989
299	0	-724.858	-375.193	966.09	-712.277	-414.967	1117.86	-663.468	-307.171	546.595	-616.399	-298.593	101.994	-624.054	-140.368	44.5309	-336.435	-414.924	940.812	-329.141	-452.453	1089.87	-355.8	-437.013	523.934	-402.857	-771.877	237.269	-397.331	-762.61	58.574
300	0	-725.191	-364.303	967.543	-712.386	-402.904	1119.77	-663.388	-301.678	546.866	-615.977	-298.046	102.217	-624.069	-140.225	44.375	-336.737	-402.924	942.043	-329.461	-442.567	1090.65	-354.312	-412.027	525.845	-400.196	-750.516	244.283	-395.047	-744.805	65.2193
301	0	-725.202	-353.435	968.905	-712.385	-390.729	1121.41	-663.232	-296.386	547.248	-616.157	-298.103	102.112	-623.982	-140.034	44.172	-336.955	-391.212	943.551	-329.623	-432.873	1091.68	-353.276	-387.591	528.224	-398.009	-728.591	251.271	-391.527	-721.828	71.8172
302	0	-725.085	-341.589	970.123	-712.413	-378.438	1123.08	-664.235	-292.591	547.594	-616.15	-297.761	102.251	-624.003	-139.919	44.0122	-337.04	-379.78	945.173	-329.875	-423.075	1093	-352.57	-363.838	531.151	-396.356	-706.019	257.199	-387.764	-694.659	77.6884
303	0	-724.982	-329.879	971.2	-712.539	-366.523	1124.56	-664.423	-287.112	547.745	-616.098	-297.413	102.391	-623.91	-139.796	43.8268	-337.046	-368.184	947.196	-330.336	-413.822	1094.62	-352.215	-340.771	534.84	-394.921	-682.141	261.904	-383.696	-665.198	82.6527
304	0	-725.013	-318.772	972.254	-712.798	-354.835	1125.9	-664.367	-282.138	547.941	-616.033	-297.106	102.589	-623.917	-139.658	43.6871	-336.96	-357.561	949.544	-330.744	-404.281	1096.64	-352.017	-318.187	539.037	-393.588	-657.27	264.895	-379.408	-635.001	86.6515
305	0	-724.844	-307.586	973.204	-713.208	-343.381	1127.14	-664.334	-278.415	548.272	-615.896	-296.936	102.892	-623.8	-139.58	43.4754	-336.807	-346.549	952.19	-331.267	-394.553	1098.97	-351.918	-296.082	543.722	-392.339	-632.206	266.58	-374.993	-604.609	89.566
306	0	-724.695	-296.502	974.003	-713.752	-331.984	1128.15	-663.981	-274.507	547.904	-615.761	-296.713	103.008	-623.709	-139.478	43.3302	-336.629	-335.334	955.069	-331.986	-384.858	1101.66	-351.776	-274.194	548.395	-391.16	-606.674	266.906	-370.418	-574.21	91.2354
307	0	-724.75	-286.068	974.543	-714.31	-320.633	1128.95	-664.142	-271.214	548.288	-615.448	-296.095	103.498	-623.625	-139.346	43.1844	-336.464	-323.824	957.96	-332.688	-374.979	1104.49	-351.55	-252.635	553.013	-390.075	-580.751	266.017	-365.837	-543.45	91.974
308	0	-724.733	-275.77	974.909	-714.911	-309.231	1129.61	-663.968	-268.245	548.509	-615.486	-296.005	103.652	-623.597	-139.295	43.0392	-336.201	-312.282	960.985	-333.261	-364.334	1107.37	-351.188	-231.509	557.365	-389.098	-554.233	263.836	-361.335	-511.815	91.7789
309	0	-724.493	-265.216	975.205	-715.569	-298.286	1130.14	-664.043	-265.658	548.749	-615.205	-295.933	103.74	-623.553	-139.204	42.9273	-335.916	-300.733	963.952	-333.725	-353.089	1110.43	-350.813	-211.002	561.568	-388.181	-527.434	260.748	-356.943	-479.07	91.0765
310	0	-724.455	-255.487	975.348	-716.163	-287.528	1130.47	-663.607	-263.096	549.323	-614.43	-295.429	104.028	-623.52	-139.168	42.845	-335.542	-289.164	966.834	-334.352	-342.763	1113.06	-350.458	-191.196	565.537	-387.413	-500.133	256.594	-352.64	-444.759	90.0639
311	0	-724.447	-246.105	975.223	-716.719	-276.945	1130.62	-663.802	-260.576	549.273	-614.287	-295.286	104.188	-623.541	-139.095	42.7673	-335.015	-277.727	969.68	-334.892	-332.093	1115.62	-350.164	-172.055	569.338	-386.843	-472.044	251.356	-348.758	-408.864	88.706
312	0	-724.086	-235.984	974.865	-717.206	-266.499	1130.68	-663.697	-257.565	549.606	-614.176	-295.178	104.36	-623.556	-139.026	42.7107	-334.5	-266.27	972.431	-335.107	-320.817	1118.04	-349.847	-153.622	572.929	-386.289	-443.466	245.203	-344.869	-372.045	87.3478
313	0	-723.878	-226.462	974.698	-717.576	-256.161	1130.53	-663.637	-254.575	549.684	-614.321	-295.088	104.629	-623.538	-138.996	42.6582	-334.047	-254.701	974.954	-335.555	-309.693	1120.21	-349.548	-135.875	576.433	-385.676	-414.272	238.06	-341.315	-334.539	85.5919
314	0	-724.467	-220.679	974.234	-717.928	-245.442	1130.13	-663.571	-251.403	549.868	-614.234	-294.87	104.809	-623.544	-138.968	42.5566	-333.984	-242.551	977.205	-335.708	-298.194	1122.23	-349.155	-118.84	579.653	-384.962	-384.512	230.104	-337.947	-296.741	83.5059
315	0	-724.349	-212.356	973.65	-718.313	-235.107	1129.67	-663.874	-248.544	549.706	-614.065	-294.715	104.965	-623.558	-138.898	42.4934	-333.964	-230.232	979.041	-336.108	-286.835	1124.03	-348.755	-102.465	582.716	-384.282	-354.106	221.291	-334.544	-258.222	81.0619
316	0	-724.056	-202.496	972.723	-718.704	-224.919	1128.97	-663.894	-244.759	549.712	-613.969	-294.514	105.143	-623.567	-138.808	42.4072	-333.507	-218.624	980.956	-336.277	-275.194	1125.61	-348.432	-87.0501	585.506	-383.637	-323.022	211.984	-331.19	-219.655	78.3181
317	0	-723.798	-192.793	972.074	-719.062	-214.894	1128.15	-663.579	-241.559	549.505	-613.98	-294.562	105.26	-623.615	-138.76	42.3455	-333.056	-207.087	982.492	-336.547	-263.611	1126.85	-347.937	-72.514	587.713	-382.98	-291.262	202.219	-327.643	-180.826	75.5736
318	0	-723.68	-183.396	971.111	-719.558	-205.789	1127.4	-663.273	-238.483	549.748	-614.007	-294.025	105.911	-623.653	-138.758	42.3791	-332.758	-195.81	983.62	-336.852	-251.971	1127.84	-347.596	-58.5943	589.288	-382.252	-258.252	192.056	-323.428	-142.348	73.1063
319	0	-723.473	-174.34	969.74	-719.822	-195.663	1126.41	-662.92	-235.51	549.587	-613.842	-294.043	105.982	-623.619	-138.587	42.1654	-332.627	-184.809	984.294	-337.045	-240.403	1128.51	-347.153	-45.4536	590.099	-381.66	-225.414	182.054	-319.786	-103.149	70.6133
320	0	-723.388	-164.821	968.578	-719.854	-184.674	1125.29	-662.942	-232.205	549.654	-613.225	-293.62	106.188	-623.654	-138.526	42.0015	-332.681	-173.855	984.653	-337.14	-228.656	1128.82	-346.799	-33.1566	590.383	-380.992	-191.55	172.025	-316.225	-63.9357	68.3721
321	0	-723.289	-155.256	967.432	-719.844	-172.915	1124.19	-663.028	-229.093	549.517	-613.088	-293.472	106.415	-623.642	-138.395	41.8811	-332.356	-162.986	984.831	-337.351	-217.005	1128.78	-346.264	-21.8418	589.87	-380.143	-157.257	162.601	-312.679	-24.4951	66.5999
322	0	-723.203	-145.667	966.206	-719.945	-163.058	1123.06	-663.361	-225.22	549.642	-612.863	-293.157	106.76	-623.696	-138.256	41.7117	-330.615	-151.291	985.03	-337.207	-205.072	1128.62	-345.724	-11.2046	588.698	-379.286	-122.338	153.504	-309.505	14.9797	65.2581
323	0	-723.117	-136.039	964.971	-719.839	-152.638	1121.74	-663.112	-221.815	549.447	-612.712	-292.889	107.088	-623.738	-138.176	41.6295	-329.971	-140.163	984.522	-337.268	-193.233	1128.14	-344.999	-1.25037	586.74	-378.299	-87.0226	145.025	-306.615	54.9086	64.2352
324	0	-723.156	-126.403	963.562	-719.724	-142.09	1120.47	-663.203	-218.097	549.553	-612.567	-292.577	107.464	-623.839	-138.159	41.6236	-328.293	-129.571	983.863	-337.119	-181.208	1127.41	-344.232	8.0902	584.23	-377.014	-51.3256	137.292	-304.096	93.9262	63.7795
325	0	-723.175	-116.812	962.148	-719.627	-131.694	1119.06	-662.767	-214.194	549.344	-612.363	-292.186	107.893	-623.885	-138.057	41.474	-327.871	-118.561	982.699	-336.929	-169.01	1126.53	-343.363	16.6321	581.254	-375.234	-15.8114	130.818	-302.331	132.859	63.7842
326	0	-723.207	-107.246	960.666	-719.333	-120.778	1117.55	-662.012	-209.678	549.182	-612.174	-291.818	108.349	-624.079	-137.781	41.509	-327.46	-107.387	981.179	-336.706	-156.739	1125.34	-342.358	24.8525	577.621	-373.354	19.6456	125.737	-301.354	171.345	64.6848
327	0	-723.22	-97.6709	959.132	-719.043	-110.183	1115.99	-661.84	-205.034	548.869	-612.008	-291.394	108.736	-624.093	-137.631	41.3293	-326.981	-96.0484	979.573	-336.461	-144.347	1123.95	-341.483	32.6671	573.583	-371.248	54.3863	122.162	-301.103	209.136	67.0391
328	0	-723.215	-88.1885	957.505	-718.631	-99.3771	1114.32	-660.894	-199.304	548.58	-611.703	-290.831	109.277	-624.095	-137.46	41.1636	-326.576	-84.6094	977.489	-336.044	-131.688	1122.3	-341.077	40.2025	569.548	-369.1	88.3555	119.881	-301.907	246.399	70.5069
329	0	-723.023	-78.6972	955.893	-718.201	-88.6935	1112.52	-660.519	-194.014	547.976	-611.368	-290.239	109.846	-624.113	-137.242	41.0009	-326.029	-72.8911	975.353	-335.545	-118.807	1120.61	-341.321	47.3677	565.63	-367.018	120.581	118.583	-303.822	282.934	75.2826
330	0	-722.754	-69.0209	954.263	-717.697	-78.2674	1110.72	-660.183	-187.796	547.689	-611.016	-289.515	110.507	-624.084	-137.013	40.8272	-325.514	-61.0813	973.227	-334.756	-105.763	1118.77	-341.368	54.7958	561.938	-364.818	151.715	117.454	-305.626	316.695	81.4235
331	0	-722.442	-59.1458	952.597	-717.031	-67.7284	1108.78	-660.13	-180.941	547.238	-610.759	-288.727	111.315	-623.796	-136.91	40.4803	-324.794	-48.9663	970.95	-334.074	-92.6185	1116.85	-341.577	62.7447	558.409	-362.706	179.484	117.381	-308.442	348.154	88.9287
332	0	-721.904	-49.0282	950.8	-716.473	-57.3233	1106.79	-658.759	-174.1	546.853	-610.376	-287.614	112.364	-623.898	-136.496	40.3131	-324.097	-36.5471	968.772	-333.33	-79.4736	1114.96	-341.849	71.4154	555.145	-360.964	204.874	117.669	-311.223	377.418	97.662
333	0	-721.399	-38.5853	949.122	-715.553	-46.2201	1104.84	-658.168	-166.703	546.205	-610.237	-286.305	113.537	-623.9	-136.125	40.11	-323.421	-23.7915	966.779	-332.462	-66.084	1113.1	-342.029	80.8282	552.323	-359.965	227.57	118.186	-313.927	401.136	106.593
334	0	-720.671	-27.9641	947.483	-715.013	-35.7812	1102.96	-657.451	-158.603	545.942	-609.899	-285.083	114.975	-623.946	-135.661	39.9202	-322.76	-10.6845	965.004	-331.69	-52.8605	1111.4	-342.027	91.4146	550.062	-359.695	247.246	118.309	-317.346	422.053	113.917
335	0	-719.945	-17.1826	946.013	-714.125	-24.8418	1101.16	-656.848	-149.885	545.461	-609.94	-283.608	116.554	-624.027	-135.279	39.6709	-321.963	2.57045	963.581	-330.903	-39.8118	1109.94	-341.832	103.142	548.213	-360.115	263.568	117.529	-320.845	439.544	118.086
336	0	-719.217	-6.15138	944.661	-713.266	-13.2314	1099.42	-656.063	-140.784	544.935	-609.795	-281.853	118.332	-624.157	-134.804	39.4856	-321.663	15.9506	962.186	-330.045	-26.787	1108.74	-341.419	115.976	546.927	-361.105	276.85	115.575	-323.886	452.866	118.454
337	0	-718.289	5.00086	943.467	-712.371	-1.487	1097.88	-656.429	-130.797	544.978	-609.943	-279.92	120.45	-624.374	-134.092	39.3331	-321.818	29.6617	961.008	-329.315	-14.0397	1107.64	-341.258	129.708	546.084	-362.471	287.274	113.907	-326.849	463.676	115.328
338	0	-717.3	16.4973	942.357	-711.497	10.1491	1096.5	-655.332	-120.443	544.263	-610.21	-277.754	122.757	-624.593	-133.695	39.154	-321.133	42.9508	960.354	-328.539	-1.37747	1106.82	-341.264	144.78	545.615	-364.112	295.116	113.209	-329.572	471.158	109.291
339	0	-716.066	28.2235	941.407	-710.343	22.6456	1095.29	-654.863	-109.417	543.876	-610.624	-275.269	125.447	-624.917	-133.198	39.0024	-320.188	56.2427	959.932	-327.618	11.4808	1106.27	-341.637	159.816	545.579	-366.447	301.185	111.605	-331.999	476.764	100.989
340	0	-715.093	40.4103	940.66	-709.363	34.9021	1094.4	-653.831	-97.8711	543.462	-611.063	-272.407	128.483	-625.293	-132.426	38.8887	-318.947	69.7208	959.902	-326.656	24.4789	1105.89	-342.189	174.101	545.939	-369.1	306.641	109.575	-334.416	481.351	93.6857
341	0	-713.854	52.8725	940.084	-708.232	47.6157	1093.72	-653.276	-85.4702	543.35	-611.409	-269.127	131.895	-625.729	-131.768	38.8527	-317.793	83.4561	960.155	-325.613	37.693	1105.82	-343.144	188.9	546.066	-371.644	312.468	108.259	-337.198	485.394	88.5254
342	0	-712.751	65.6807	939.747	-707.084	60.3702	1093.36	-652.961	-72.2327	543.184	-611.789	-265.246	135.878	-626.077	-131.077	38.9108	-316.69	97.676	960.569	-324.342	51.2971	1106.07	-344.033	203.355	546.269	-373.961	317.926	106.916	-340.399	489.446	83.4352
343	0	-711.411	78.6795	939.638	-705.923	73.5523	1093.07	-652.016	-57.8728	543.075	-612.115	-260.754	140.441	-626.466	-130.439	39.0022	-315.439	112.019	961.204	-323.143	64.9258	1106.67	-344.642	217.145	546.668	-375.012	323.479	105.765	-343.978	494.257	77.0487
344	0	-710.141	92.0169	939.795	-704.855	85.6809	1093.27	-651.541	-42.3014	542.941	-612.339	-255.51	145.362	-627.047	-129.371	39.2359	-314.448	126.362	962.222	-321.859	78.8484	1107.8	-344.51	230.631	547.436	-374.762	328.827	104.984	-346.295	498.009	70.9513
345	0	-708.747	105.414	940.144	-703.787	98.6449	1093.52	-651.097	-25.5581	542.785	-612.557	-249.405	150.967	-627.414	-128.651	39.5507	-313.447	140.723	963.415	-320.655	92.7369	1109.48	-343.776	243.914	548.524	-374.217	333.462	104.226	-346.972	500.701	65.3493
346	0	-707.429	119.158	940.629	-702.59	112.086	1094.13	-650.903	-7.30067	542.451	-612.558	-242.535	157.178	-627.578	-127.392	39.8159	-312.455	154.965	964.889	-319.641	106.519	1111.25	-342.369	257.129	549.946	-373.251	336.131	103.782	-346.144	502.665	60.0121
347	0	-705.904	132.998	941.13	-701.495	125.9	1094.9	-651.311	12.656	541.851	-612.307	-234.218	164.121	-627.624	-126.05	40.3971	-310.516	168.508	966.677	-318.581	120.072	1113.19	-340.759	269.91	551.333	-372.232	339.036	103.276	-345.245	504.829	54.8981
348	0	-704.424	147.038	941.658	-700.606	138.589	1095.67	-651.915	34.0492	541.061	-612.128	-224.608	171.918	-627.478	-124.163	41.031	-309.267	181.861	968.458	-317.897	133.333	1114.81	-338.99	281.89	552.284	-371.048	341.272	102.953	-344.511	506.215	50.5069
349	0	-702.809	161.12	942.128	-699.784	150.499	1096.38	-652.665	56.7632	540.184	-612.074	-213.691	180.554	-627.48	-122.132	42.2691	-308.155	194.907	970.091	-316.704	146.288	1116.48	-337.013	292.973	552.69	-370.339	343.35	102.842	-344.146	507.782	47.6902
350	0	-701.097	175.273	942.598	-698.8	162.896	1097.13	-653.523	80.8082	538.985	-612.038	-201.056	189.697	-627.083	-120.05	43.7118	-306.801	207.6	971.473	-315.419	158.805	1117.95	-335.211	303.169	553.13	-370.269	344.729	102.738	-344.197	508.643	46.4967
351	0	-699.233	189.377	943.006	-697.506	175.579	1097.74	-654.401	105.792	537.734	-612.133	-186.701	199.468	-627.067	-116.919	46.1419	-305.395	220.04	972.832	-314.025	170.838	1119.27	-333.852	312.807	553.43	-370.805	345.956	102.637	-344.021	509.443	45.613
352	0	-697.432	203.298	943.301	-696.321	188.178	1098.16	-655.062	131.548	536.305	-612.331	-170.085	209.726	-627.134	-112.183	49.3715	-303.861	232.454	974.209	-312.313	182.699	1120.7	-333.25	322.102	553.726	-371.211	347.037	102.648	-343.882	510.055	44.7289
353	0	-695.57	216.943	943.461	-694.951	200.096	1098.39	-655.829	157.848	535.062	-612.355	-151.062	219.691	-627.241	-105.345	54.1193	-302.347	244.849	975.521	-310.899	194.159	1121.98	-333	330.695	553.925	-371.838	348.094	102.842	-343.986	510.292	44.325
354	0	-693.736	229.076	943.51	-693.755	211.434	1098.43	-656.249	184.207	534.137	-612.609	-129.812	228.902	-626.397	-96.7399	58.762	-300.982	257.051	976.754	-309.505	205.661	1123.23	-333.109	338.117	553.994	-372.646	348.983	102.856	-344.336	510.668	44.0326
355	0	-692.068	244.729	943.678	-692.597	222.148	1098.39	-656.801	210.56	533.632	-612.994	-107.231	236.37	-626.071	-86.1857	63.1611	-299.734	269.068	977.849	-308.116	217.32	1124.54	-333.232	344.679	553.983	-373.132	349.38	103.152	-344.386	510.636	44.1219
356	0	-690.645	258.107	943.858	-691.574	232.288	1098.37	-656.99	236.455	534.048	-613.509	-84.0331	242.527	-626.044	-73.5758	69.1278	-298.622	280.476	978.966	-306.824	228.981	1125.84	-333.253	350.977	553.988	-373.7	349.724	103.137	-344.468	510.707	44.1215
357	0	-689.457	269.924	944.523	-690.735	242.364	1098.57	-656.902	261.966	535.548	-613.707	-61.5724	249.736	-626.062	-56.0254	76.4141	-297.698	291.896	979.939	-305.702	240.773	1127.06	-333.086	357.027	554.017	-374.146	350.059	103.167	-344.553	510.616	44.1501
358	0	-688.509	281.348	945.539	-689.792	252.097	1099.12	-656.591	286.893	538.016	-613.444	-38.9499	256.897	-626.176	-31.9145	83.4065	-296.999	303.473	981.024	-304.674	252.776	1128.4	-332.736	362.97	554.133	-374.537	350.738	103.16	-344.629	510.571	44.1501
359	0	-687.847	292.055	946.84	-689.074	261.733	1100.09	-655.814	311.311	541.268	-612.703	-15.3296	263.156	-626.191	-2.93293	90.1271	-296.373	314.965	982.198	-303.795	264.696	1129.76	-332.157	368.662	554.295	-374.836	351.534	103.198	-344.627	510.564	44.1827
360	0	-687.354	302.609	948.586	-688.253	271.181	1101.44	-654.887	334.975	545.155	-611.87	9.62734	268.366	-626.318	28.9252	95.9919	-295.795	326.755	983.31	-303.022	276.738	1131.1	-331.47	374.249	554.4	-374.97	351.87	103.379	-344.689	510.552	44.212
361	0	-686.968	312.762	950.51	-687.547	280.641	1103.23	-654.136	357.895	549.537	-611.074	35.5248	271.79	-626.12	61.6891	100.882	-295.306	338.399	984.397	-302.095	288.805	1132.37	-330.695	379.347	554.387	-374.798	351.841	103.496	-344.729	510.56	44.2777
362	0	-686.601	322.928	952.615	-686.615	289.861	1105.3	-653.865	380.117	554.579	-610.266	61.7397	273.421	-626.312	94.4306	103.941	-294.853	350.1	985.323	-301.066	300.923	1133.62	-329.882	383.989	554.483	-374.855	352.081	103.58	-344.709	510.542	44.2899
363	0	-686.271	332.888	955.054	-685.556	299.389	1107.66	-653.218	402.086	559.67	-609.536	88.2616	273.451	-626.523	126.607	105.605	-294.323	361.472	986.218	-299.963	312.382	1134.83	-329.056	388.272	554.447	-374.875	352.259	103.72	-344.728	510.558	44.3156
364	0	-685.868	343.401	957.614	-684.48	308.78	1110.18	-652.711	423.69	564.711	-608.751	115.332	272.079	-626.677	158.626	105.683	-293.909	372.697	986.857	-298.911	324.265	1135.75	-328.353	392.114	554.454	-374.901	352.358	103.86	-344.74	510.56	44.3464
365	0	-685.532	353.642	960.369	-683.238	318.317	1112.77	-652.538	444.771	569.706	-607.861	142.825	269.398	-627.171	191.016	104.709	-293.38	383.583	987.311	-297.818	336.204	1136.57	-327.677	395.321	554.533	-374.828	352.396	104.089	-344.775	510.532	44.3606
366	0	-685.4	365.195	963.107	-682.01	328.456	1115.14	-652.548	465.166	574.237	-606.929	170.964	265.606	-627.43	223.935	102.78	-292.854	394.322	987.54	-296.669	347.812	1137.12	-327.115	398.285	554.709	-374.928	352.515	104.314	-344.782	510.56	44.3084
367	0	-685.203	376.855	965.785	-680.812	338.802	1117.31	-652.385	484.828	578.398	-605.939	199.693	260.89	-628.23	258.319	100.553	-292.409	404.969	987.604	-295.289	359.737	1137.63	-326.678	401.077	554.763	-375.052	352.601	104.522	-344.804	510.592	44.2324
368	0	-685.057	388.357	968.445	-679.641	349.222	1119.39	-653.202	503.733	582.12	-605.033	228.978	255.243	-629.3	293.785	97.9768	-291.973	415.47	987.437	-294.484	369.769	1137.56	-326.342	403.959	554.72	-375.062	352.274	104.981	-344.794	510.685	44.1585
369	0	-685.009	399.947	970.942	-678.69	359.904	1121.2	-653.178	521.791	585.313	-604.199	258.714	248.768	-630.402	330.132	94.9802	-291.413	426.338	987.157	-293.496	380.587	1137.53	-326.048	407.122	554.682	-375.23	352.596	105.204	-344.795	510.751	44.0292
370	0	-684.933	411.487	973.188	-677.737	370.527	1122.89	-653.939	539.207	588.219	-603.58	288.727	241.461	-631.788	367.188	91.7964	-291.439	433.853	986.224	-292.406	391.678	1137.28	-325.837	410.268	554.664	-375.496	353.333	105.345	-344.721	510.916	43.8961
371	0	-684.785	423.112	975.35	-676.866	381.455	1124.35	-654.459	555.988	590.735	-603.143	319.334	233.341	-633.354	405.009	88.1544	-291.214	443.548	985.575	-291.607	402.507	1136.77	-325.566	413.677	554.589	-375.495	353.28	105.634	-344.708	510.775	43.6307
372	0	-684.752	434.386	977.256	-675.97	392.609	1125.57	-654.77	572.153	592.846	-602.857	350.544	224.541	-634.952	443.374	84.4673	-290.865	453.786	984.825	-290.791	413.386	1136.34	-325.394	417.196	554.507	-375.625	353.791	105.808	-344.649	511.043	43.4915
373	0	-684.586	445.838	978.916	-675.15	403.843	1126.56	-655.169	587.575	594.558	-602.803	382.472	215.24	-636.688	482.321	80.6922	-290.668	463.263	984.139	-290.029	424.109	1135.66	-325.191	420.65	554.48	-375.718	354.108	106.15	-344.64	511.131	43.3218
374	0	-684.558	457.065	980.281	-674.462	414.916	1127.36	-655.538	602.079	595.718	-602.871	415.136	205.62	-638.648	521.862	77.0947	-290.632	472.608	983.215	-289.398	434.758	1134.91	-325.095	424.188	554.375	-375.809	354.278	106.538	-344.507	511.198	43.1917
375	0	-684.508	468.149	981.373	-673.804	426.305	1127.91	-655.897	615.667	596.456	-603.108	448.476	195.853	-640.992	561.737	73.8164	-290.438	482.32	982.163	-288.86	445.496	1134.02	-325.019	427.93	554.223	-375.934	354.562	106.893	-344.458	511.869	42.8375
376	0	-684.378	479.369	982.159	-673.162	437.756	1128.3	-656.016	628.336	596.6	-603.575	482.449	186.036	-643.706	601.911	71.0592	-290.324	491.878	981.024	-288.356	456.294	1132.96	-325.1	431.94	554.005	-376.06	354.833	107.217	-344.39	512.016	42.6623
377	0	-684.305	490.47	982.469	-672.729	448.907	1128.33	-655.996	640.107	596.208	-604.175	516.979	176.388	-646.843	642.196	68.9285	-290.301	501.651	979.866	-287.967	467.048	1131.85	-325.256	436.126	553.793	-376.125	354.647	107.776	-344.312	512.112	42.5817
378	0	-684.267	501.917	982.469	-672.411	459.995	1128.27	-655.665	651.033	595.206	-604.871	551.93	167.27	-650.737	682.371	67.7052	-290.274	511.26	978.578	-287.677	477.724	1130.54	-325.458	440.747	553.542	-376.306	354.996	108.261	-344.284	512.228	42.4243
379	0	-684.417	512.86	982.198	-672.146	471.437	1127.81	-655.184	661.152	593.371	-605.19	586.966	158.523	-654.702	722.302	67.2357	-290.308	521.473	977.268	-287.606	488.352	1129.26	-325.767	445.724	553.176	-376.603	355.906	108.716	-344.237	512.415	42.3096
380	0	-684.726	523.843	981.449	-672.014	482.907	1127.41	-655.007	670.325	590.68	-606.657	622.426	150.828	-658.575	762.066	67.6918	-290.435	531.199	975.768	-287.528	499.41	1127.87	-326.087	450.963	552.885	-376.775	356.42	109.196	-344.113	511.962	42.4052
381	0	-685.044	535.189	980.534	-672.18	493.837	1126.61	-653.726	678.73	586.878	-608.073	658.394	144.506	-662.222	801.513	68.9947	-290.702	541.703	974.501	-287.585	510.71	1126.41	-326.436	456.42	552.489	-376.937	356.998	109.878	-344.088	512.073	42.3035
382	0	-685.429	546.36	979.254	-672.293	505.167	1125.72	-652.92	686.315	582.916	-610.435	693.421	138.502	-665.222	840.99	71.1481	-290.865	552.582	973.058	-287.921	521.775	1124.96	-326.824	461.922	552.199	-377.036	357.168	110.584	-343.987	512.198	42.1808
383	0	-686.009	557.474	977.661	-672.636	516.827	1124.56	-652.326	693.625	578.71	-613.116	728.93	134.236	-667.215	880.213	74.5253	-291.07	563.952	971.581	-288.326	532.968	1123.5	-327.327	467.424	551.858	-377.361	358.129	111.288	-344.021	512.277	42.1077
384	0	-686.747	568.667	975.75	-673.164	528.653	1123.15	-651.899	700.673	574.271	-616.374	763.886	131.818	-667.96	918.958	79.4301	-291.415	574.992	970.397	-288.749	544.58	1122.04	-327.822	473.243	551.554	-377.649	358.818	112.103	-343.963	512.482	41.9906
385	0	-687.356	579.576	973.673	-674.09	541.214	1121.37	-651.11	707.972	569.783	-619.579	797.507	130.813	-667.6	956.552	86.0262	-291.702	586.129	968.91	-289.497	556.23	1120.45	-328.413	479.161	551.22	-378.066	359.622	113.07	-343.729	512.769	41.9759
386	0	-688.074	591.335	971.329	-674.795	554.411	1119.64	-650.155	715.558	565.682	-622.937	829.085	130.963	-666.531	992.321	93.6502	-292.159	596.928	967.44	-290.241	567.709	1118.76	-329.16	485.357	550.904	-378.591	360.459	114.02	-343.776	512.935	41.8014
387	0	-688.71	603.199	968.908	-675.711	567.624	1117.83	-649.232	723.351	561.926	-626.342	858.256	131.674	-664.848	1025.42	102.566	-292.746	607.851	965.917	-291.117	579.591	1117	-329.916	491.762	550.527	-379.016	361.339	115.276	-343.731	513.202	41.6333
388	0	-689.281	615.574	966.277	-676.686	580.482	1115.72	-648.361	731.711	558.384	-629.049	885.035	132.852	-662.853	1054.96	112.357	-293.416	618.858	964.307	-292.085	590.68	1114.99	-330.718	498.809	550.198	-379.296	361.956	116.848	-343.738	513.419	41.5051
389	0	-689.998	628.526	963.662	-677.855	593.25	1113.77	-647.872	740.539	555.169	-630.857	908.841	134.149	-660.286	1080.67	122.167	-294.101	630.131	962.761	-293.11	603.187	1113.17	-331.543	506.466	549.868	-379.635	363.551	118.256	-343.628	513.763	41.3704
390	0	-690.734	641.592	961.367	-678.891	606.538	1111.81	-648.066	750.629	552.569	-631.578	928.744	134.791	-657.629	1105.41	131.04	-294.799	641.6	961.132	-294.189	615.04	1111.3	-332.422	514.72	549.416	-379.782	365.02	119.9	-343.591	514.067	41.2033
391	0	-691.666	655.292	959.65	-679.834	619.901	1110.19	-648.664	762.786	550.823	-631.264	944.827	133.435	-655.571	1118.07	135.956	-295.666	653.26	959.37	-295.272	627.095	1109.21	-333.284	523.601	548.762	-379.764	366.547	121.797	-343.512	514.37	41.0614
392	0	-692.434	669.326	958.911	-680.648	633.1	1108.75	-649.288	776.963	549.823	-630.847	957.486	130.734	-653.415	1130.27	136.607	-296.595	665.098	957.7	-296.207	639.232	1107.32	-334.306	533.211	548.041	-379.736	368.245	123.889	-343.383	514.669	40.9111
393	0	-693.361	682.91	958.124	-681.315	646.338	1107.45	-650.049	792.481	549.185	-629.88	967.034	127.984	-650.96	1140.29	132.714	-297.684	677.248	955.951	-297.343	651.099	1105.22	-335.322	543.518	547.149	-379.621	370.249	126.159	-343.22	514.983	40.7542
394	0	-694.129	696.775	957.435	-682.028	659.178	1106.45	-650.795	808.642	548.858	-628.243	974.34	126.498	-647.88	1148.03	124.913	-298.677	689.631	954.268	-298.118	663.89	1103.26	-336.513	554.468	546.278	-379.408	372.507	128.752	-343.03	515.332	40.5999
395	0	-695.074	710.914	957.058	-682.89	672.184	1105.84	-651.223	824.641	548.783	-626.398	980.779	124.638	-644.838	1154.77	114.531	-299.791	702.31	952.574	-299.083	676.204	1101.28	-337.848	565.951	545.422	-379.067	375.064	131.69	-342.785	515.66	40.4787
396	0	-696.204	725.243	957.142	-683.887	685.501	1105.35	-651.314	840.292	548.854	-624.119	987.329	122.4	-641.715	1160.53	106.123	-300.988	715.341	951.083	-299.888	689.522	1099.58	-339.189	578.1	544.619	-378.909	377.979	134.952	-342.551	516.044	40.4281
397	0	-697.346	739.634	957.332	-684.951	699.178	1105.23	-650.505	855.279	548.959	-622.275	994.47	121.065	-638.767	1165.1	99.8327	-302.142	728.527	949.83	-300.985	702.776	1098.07	-340.673	590.928	543.93	-378.631	381.331	138.652	-342.295	516.347	40.3797
398	0	-698.827	754.092	957.657	-686.085	713.025	1105.25	-650.531	869.742	549.176	-620.63	1000.15	119.357	-636.025	1169.68	92.9408	-303.531	741.926	948.822	-302.004	716.127	1096.82	-341.985	604.553	543.357	-378.293	385.442	142.943	-342.247	516.692	40.4456
399	0	-700.266	768.712	957.913	-687.362	726.991	1105.73	-650.564	884.332	550.104	-620.351	1005.65	118.016	-634.331	1173.93	85.7238	-305.036	755.582	947.97	-303.236	729.413	1095.91	-343.168	619.298	542.763	-377.757	390.102	147.747	-342.029	516.992	40.4891
400	0	-701.595	783.265	958.44	-688.417	743.47	1107.5	-652.175	900.141	550.926	-620.926	1011.34	117.026	-634.056	1177.28	79.2515	-306.674	769.45	947.358	-304.503	742.622	1095.58	-344.233	635.194	542.158	-377.191	395.45	153.226	-341.866	517.465	40.8271
401	0	-702.78	797.688	959.326	-689.596	757.715	1109.32	-653.995	915.602	552.401	-621.769	1015.65	116.078	-634.507	1179.92	73.3739	-308.448	783.307	946.965	-305.633	756.017	1095.38	-345.13	652.362	541.547	-376.64	401.703	159.318	-341.684	518.27	41.3084
402	0	-704.162	811.655	960.823	-690.748	771.501	1110.78	-655.145	929.721	553.889	-622.397	1018.91	115.335	-634.832	1182.12	68.2495	-310.248	796.658	946.658	-306.944	768.802	1095.42	-345.601	671.013	540.853	-375.902	409.343	166.169	-341.332	519.627	42.0002
403	0	-705.735	825.078	962.285	-691.817	785.409	1112.46	-657.062	942.568	554.762	-622.71	1022.25	114.628	-634.63	1184.18	63.6761	-312.292	810.08	946.32	-307.825	783.014	1095.49	-345.735	691.102	539.866	-375.172	417.714	173.767	-341.044	521.194	42.8226
404	0	-707.46	838.211	963.714	-692.95	799.078	1114.04	-658.51	954.248	555.214	-623.051	1025.55	114.046	-634.213	1186.44	60.2301	-314.234	823.605	946.13	-309.055	796.454	1095.71	-345.458	712.69	538.624	-374.493	427.859	182.141	-341.007	523.379	44.3574
405	0	-709.193	851.153	965.222	-694.297	812.61	1115.85	-661.64	965.072	555.265	-623.16	1028	113.405	-633.802	1187.69	58.8163	-316.289	837.638	946.184	-310.11	809.594	1095.9	-344.951	735.556	537.148	-373.637	440.212	191.227	-341.127	526.093	46.1971
406	0	-710.936	864.261	966.899	-695.684	825.969	1117.75	-662.801	974.463	555.412	-623.171	1029.13	113.015	-633.489	1188.62	57.7266	-318.385	851.696	946.209	-311.303	822.472	1095.98	-344.753	759.622	535.572	-372.662	454.042	200.89	-340.821	529.728	49.0156
407	0	-712.644	877.404	968.873	-696.97	839.159	1119.7	-665.036	983.158	556.319	-623.044	1029.66	113.02	-633.484	1189.28	56.9921	-320.476	865.576	946.351	-312.474	834.943	1095.96	-344.568	784.438	534.127	-371.711	469.988	211.012	-340.607	534.786	52.7276
408	0	-714.439	890.866	971.086	-698.319	850.121	1120.73	-665.94	991.543	556.615	-622.891	1030.15	112.986	-633.424	1189.77	56.4965	-322.504	879.251	946.481	-313.618	846.943	1095.97	-344.548	810.039	532.793	-370.721	488.126	221.263	-340.346	540.403	57.1796
409	0	-716.058	904.439	973.592	-699.361	861.032	1122.83	-666.43	998.838	556.751	-622.789	1030.37	113.041	-633.33	1190.13	56.1306	-324.385	892.676	946.74	-314.833	858.588	1095.9	-344.788	835.82	531.802	-369.789	508.585	230.891	-340.396	548.202	62.3174
410	0	-717.599	917.957	976.046	-700.453	873.537	1125.26	-666.6	1004.55	557.435	-622.799	1030.52	113.143	-633.257	1190.38	55.8318	-326.11	905.801	946.997	-315.842	869.826	1095.83	-345.019	861.718	531.412	-368.788	530.533	239.249	-340.551	557.84	67.6123
411	0	-719.177	929.041	977.57	-701.451	886.573	1127.65	-667.191	1009.4	557.919	-622.671	1030.62	113.103	-633.26	1190.55	55.6285	-327.773	918.521	947.47	-316.815	880.683	1095.85	-345.311	887.358	531.886	-367.522	553.542	246.227	-340.967	568.534	72.4015
412	0	-720.461	939.907	979.346	-702.424	899.905	1129.98	-667.71	1013.81	557.767	-622.775	1030.51	112.948	-633.271	1190.68	55.466	-329.305	930.6	948.321	-317.752	891.004	1096.04	-345.587	912.688	533.375	-366.908	576.541	252.715	-341.099	581.413	77.9665
413	0	-721.487	950.91	980.895	-703.359	912.768	1132.15	-668.44	1017.86	558.037	-622.552	1030.81	113.028	-633.325	1190.8	55.2949	-330.709	942.236	949.454	-318.81	900.85	1096.63	-346.028	937.619	535.504	-366.585	597.982	259.728	-341.114	599.286	84.3337
414	0	-722.448	962.068	982.311	-704.299	925.005	1134.15	-669.641	1021.95	558.608	-622.377	1030.82	113.148	-633.326	1190.93	55.1455	-331.786	953.626	950.98	-320.035	909.854	1097.61	-346.702	961.743	538.24	-366.891	619.998	266.652	-341.082	622.812	90.3525
415	0	-723.267	973.213	983.678	-705.298	936.954	1135.97	-669.629	1025.68	559.208	-622.337	1031.02	113.206	-633.357	1191.06	54.9773	-332.773	964.61	952.844	-320.99	919.51	1099.25	-347.518	985.126	541.606	-367.634	643.748	271.743	-341.035	650.738	95.6527
416	0	-723.991	984.212	984.836	-706.345	948.756	1137.55	-669.427	1029.75	559.396	-622.32	1031.3	113.345	-633.333	1191.21	54.783	-333.411	975.797	955.25	-321.973	929.422	1101.4	-348.617	1007.7	545.73	-369.256	668.146	275.968	-340.865	682.049	100.201
417	0	-724.689	994.782	985.862	-707.557	960.458	1139.03	-669.97	1033.76	559.864	-622.271	1031.7	113.353	-633.33	1191.36	54.6054	-334.03	986.53	957.973	-323.147	939.512	1104.06	-349.805	1029.73	550.343	-370.386	693.549	278.21	-340.711	713.336	103.352
418	0	-725.386	1005.32	986.767	-708.801	972.033	1140.23	-670.244	1037.8	560.139	-622.13	1032.01	113.515	-633.331	1191.48	54.4238	-334.522	997.632	961.065	-324.304	949.684	1107.14	-350.988	1051.47	555.315	-371.386	719.09	278.891	-340.604	744.44	105.208
419	0	-725.928	1015.49	987.407	-710.196	983.254	1141.26	-670.003	1041.32	560.768	-621.912	1032.3	113.754	-633.258	1191.6	54.319	-334.949	1009.03	964.331	-325.585	960.219	1110.51	-352.113	1073.02	560.223	-372.567	745.031	278.252	-340.392	775.608	105.735
420	0	-726.449	1025.91	987.978	-711.593	994.177	1142.1	-670.914	1045.35	560.703	-621.622	1032.63	113.979	-633.204	1191.72	54.222	-335.423	1020.74	967.701	-326.884	970.694	1113.83	-353.086	1094.28	564.917	-373.802	771.446	276.374	-340.611	806.302	104.825
421	0	-726.895	1036.18	988.298	-713.036	1004.9	1142.75	-670.966	1048.57	561.033	-621.224	1033.01	114.251	-633.115	1191.86	54.0914	-335.839	1032.45	970.945	-328.072	981.254	1117.26	-353.909	1115.15	569.3	-374.894	798.497	273.357	-340.264	839.054	103.602
422	0	-727.257	1045.92	988.421	-714.451	1015.52	1143.22	-670.501	1051.66	561.314	-620.83	1033.35	114.506	-633.073	1192	54.0117	-336.119	1044.35	974.204	-329.285	992.087	1120.45	-354.633	1135.48	573.468	-376.408	826.268	269.156	-339.885	873.151	101.943
423	0	-727.596	1055.32	988.566	-715.754	1026.23	1143.51	-670.292	1054.65	561.6	-620.122	1033.79	114.55	-633.055	1192.11	53.9324	-336.323	1055.86	977.354	-330.267	1002.84	1123.4	-355.362	1155.15	577.553	-377.087	853.804	264.063	-339.418	908.739	100.081
424	0	-727.733	1066.19	988.477	-716.981	1036.75	1143.67	-670.203	1057.79	561.893	-620.147	1033.89	114.921	-633.007	1192.19	53.8347	-336.252	1068.69	980.479	-331.33	1013.4	1126.23	-355.993	1174.08	581.393	-378.774	883.127	258.298	-339.097	945.697	98.0989
425	0	-727.881	1075.93	988.211	-717.95	1047.01	1143.6	-670.013	1060.93	562.161	-619.868	1034.14	115.214	-632.935	1192.3	53.7534	-336.474	1079.92	983.183	-332.047	1024.9	1128.89	-356.603	1192.35	584.958	-380.012	912.446	251.521	-338.691	983.782	96.0953
426	0	-727.99	1085.63	987.79	-718.883	1057.28	1143.56	-669.555	1064.38	562.135	-619.616	1034.45	115.522	-632.899	1192.38	53.6826	-336.698	1091	985.664	-332.997	1035.73	1131.27	-357.249	1209.93	588.382	-380.898	941.896	243.836	-338.277	1022.54	94.0056
427	0	-728.107	1095.29	987.402	-719.766	1067.97	1143.24	-668.787	1067.19	562.831	-619.36	1034.75	115.921	-632.859	1192.48	53.6044	-336.808	1102.16	988.052	-333.845	1046.28	1133.29	-357.794	1226.84	591.706	-381.892	972.16	235.693	-337.841	1061.91	91.6483
428	0	-728.263	1104.87	986.834	-720.513	1078.61	1142.86	-669.427	1071.31	562.687	-619.182	1035.03	116.25	-632.826	1192.58	53.5227	-336.976	1113.16	990.037	-334.626	1056.94	1135.1	-358.192	1242.84	594.854	-382.749	1003.31	226.688	-337.333	1101.49	89.1212
429	0	-728.328	1114.46	986.252	-721.247	1089.09	1142.41	-669.208	1075.15	562.846	-618.991	1035.32	116.51	-632.807	1192.67	53.4444	-336.987	1124.12	991.897	-335.43	1068.15	1136.61	-358.594	1258.01	597.539	-383.55	1035.26	217.228	-336.616	1141.42	86.5604
430	0	-728.384	1124.13	985.534	-721.97	1099.8	1141.83	-668.133	1078.36	563.091	-618.77	1035.53	116.842	-632.807	1192.76	53.3566	-336.995	1134.92	993.389	-336.173	1078.72	1137.8	-358.746	1272.43	599.642	-384.464	1067.75	207.385	-335.67	1181.4	83.875
431	0	-728.566	1133.76	984.678	-722.666	1108.91	1141.25	-667.7	1082	563.379	-618.573	1035.83	117.121	-632.768	1192.86	53.2747	-337.029	1145.57	994.433	-336.939	1089.23	1138.6	-358.927	1285.99	601.276	-385.3	1101	197.332	-334.392	1221.47	81.5108
432	0	-728.697	1143.47	983.755	-723.157	1120.42	1140.44	-667.702	1086.18	562.899	-618.412	1036.13	117.426	-632.736	1192.96	53.1817	-337.031	1156.17	995.146	-337.56	1099.89	1139.09	-359.236	1298.65	602.266	-386.06	1135.1	187.509	-332.768	1261.48	79.435
433	0	-728.909	1153.23	982.789	-723.586	1131.67	1139.53	-667.47	1090.18	563.049	-618.223	1036.49	117.761	-632.726	1193.07	53.0611	-336.908	1166.62	995.432	-338.199	1110.76	1139.21	-359.478	1310.3	602.536	-386.986	1169.7	177.871	-330.791	1301.29	77.9521
434	0	-729.103	1163.02	981.786	-723.993	1142.51	1138.59	-667.249	1094.36	562.942	-617.916	1036.82	118.048	-632.725	1193.17	52.9335	-336.689	1177.1	995.428	-338.64	1121.78	1139.07	-359.636	1321.06	602.027	-388.17	1204.51	168.76	-328.797	1341	77.1261
435	0	-729.389	1172.86	980.69	-724.374	1153.21	1137.54	-667.382	1098.61	562.889	-617.926	1037.16	118.542	-632.866	1193.43	52.9868	-336.555	1187.54	994.972	-339.072	1132.99	1138.71	-359.597	1331.08	600.816	-388.923	1239.3	160.522	-326.77	1380.61	76.8226
436	0	-729.517	1182.72	979.432	-724.631	1163.92	1136.33	-667.189	1103.01	562.73	-617.802	1037.5	118.832	-632.873	1193.52	52.8786	-336.438	1198.03	994.184	-339.491	1144.3	1138.1	-359.367	1340.36	598.888	-389.249	1275.15	152.927	-325.177	1419.49	76.5453
437	0	-729.7	1192.61	978.121	-724.868	1174.67	1135.05	-667.054	1107.47	562.643	-617.643	1037.92	119.201	-632.892	1193.68	52.7505	-336.276	1208.5	993.131	-339.896	1155.83	1137.28	-358.899	1349.05	596.326	-389.132	1311.08	146.651	-323.861	1458.06	77.2544
438	0	-730.033	1202.54	976.726	-725.086	1185.35	1133.59	-666.654	1112.28	562.326	-617.434	1038.41	119.582	-632.864	1193.78	52.5993	-336.176	1219.1	991.836	-340.156	1167.48	1136.22	-358.393	1357.33	593.102	-389.808	1346.91	141.315	-323.213	1496.31	78.7528
439	0	-730.357	1212.46	975.323	-725.278	1196.16	1132.07	-666.927	1116.96	562.268	-617.273	1038.83	120.018	-632.882	1193.93	52.4834	-336.087	1229.87	990.247	-340.439	1179.43	1134.96	-357.696	1365.16	589.314	-390.294	1382.05	137.19	-323.546	1534.11	81.2641
440	0	-730.626	1222.4	973.854	-725.328	1207.02	1130.42	-666.765	1121.97	562.134	-617.118	1039.36	120.424	-632.731	1193.9	52.2014	-336.117	1240.87	988.449	-340.65	1191.56	1133.4	-357.066	1372.73	585.195	-389.676	1416.32	134.995	-324.72	1571.39	85.0583
441	0	-730.881	1232.43	972.337	-725.404	1217.87	1128.7	-666.569	1127.3	561.964	-616.968	1039.9	120.874	-632.737	1194.08	52.0715	-336.146	1252.1	986.286	-340.703	1203.74	1131.68	-356.874	1380.23	581.054	-389.179	1449.04	133.779	-326.653	1607.5	89.8049
442	0	-731.039	1242.45	970.755	-725.216	1228.85	1126.89	-666.652	1132.89	561.705	-616.898	1040.48	121.527	-632.783	1194.23	51.9353	-336.152	1263.48	983.941	-340.629	1216.2	1129.75	-358.261	1386.55	576.754	-388.345	1479.93	133.344	-329.06	1641.96	95.4635
443	0	-730.963	1252.65	969.157	-724.975	1239.84	1124.97	-666.565	1138.98	561.36	-616.828	1041.15	122.134	-632.795	1194.43	51.7847	-336.002	1275.09	981.504	-340.34	1228.74	1127.65	-358.646	1393.81	573.073	-387.429	1508.5	133.377	-331.964	1674.45	102.413
444	0	-730.858	1263.07	967.449	-724.581	1250.9	1123.06	-666.496	1145.54	560.966	-616.827	1041.95	122.93	-632.849	1194.73	51.5943	-335.729	1286.96	979.056	-339.82	1241.42	1125.54	-359.114	1401.82	569.466	-387.602	1535	132.867	-335.475	1704.32	110.78
445	0	-730.618	1273.65	965.886	-724.07	1262.05	1121.22	-666.533	1152.55	560.607	-616.864	1043.11	123.853	-632.885	1195.06	51.4212	-335.378	1299.03	976.685	-339.325	1254.28	1123.43	-359.769	1410.35	566.081	-386.435	1559.39	133.847	-339.223	1731.38	120.216
446	0	-730.379	1284.44	964.263	-723.547	1273.2	1119.4	-666.404	1160.09	560.245	-616.847	1044.26	124.867	-632.949	1195.43	51.2129	-334.973	1311.5	974.545	-338.803	1267.22	1121.48	-360.483	1419.66	563.282	-387.182	1580.6	134.48	-343.312	1754.89	129.321
447	0	-730.132	1295.36	962.793	-723.043	1284.48	1117.61	-666.377	1168.18	559.813	-616.93	1045.5	126.29	-633.033	1195.86	51.0672	-334.618	1324.14	972.783	-338.316	1280.07	1119.81	-361.226	1429.94	560.867	-388.211	1598.87	134.268	-347.536	1774.33	136.282
448	0	-729.56	1306.47	961.364	-722.528	1295.84	1115.95	-666.809	1175.81	559.327	-616.99	1046.95	127.806	-633.092	1196.3	50.8943	-334.271	1336.85	971.139	-337.882	1292.76	1118.33	-361.624	1441.7	559.096	-389.439	1614.18	132.991	-351.4	1790.28	139.555
449	0	-729.487	1317.2	959.626	-721.963	1307.46	1114.31	-666.594	1184.81	558.804	-617.069	1048.64	129.432	-633.242	1196.84	50.712	-333.928	1349.68	969.874	-337.438	1305.29	1117.05	-361.819	1455.22	557.924	-391.19	1626.39	130.855	-355.116	1802.71	138.609
450	0	-728.844	1328.7	958.233	-721.396	1319.41	1112.75	-666.433	1194.26	558.33	-617.322	1050.35	131.421	-633.396	1197.42	50.5242	-333.503	1362.48	968.769	-337.04	1317.78	1115.9	-361.839	1470.14	557.423	-393.225	1635.81	128.277	-358.617	1812.14	134.278
451	0	-728.218	1340.41	956.953	-720.794	1331.57	1111.34	-666.276	1204.2	557.964	-617.666	1052.43	133.534	-633.553	1198.02	50.2848	-333.005	1375.42	967.924	-336.556	1330.26	1114.91	-361.331	1486.31	557.313	-395.434	1642.49	125.321	-361.887	1819.08	127.791
452	0	-727.582	1352.35	955.891	-720.097	1344	1110.04	-666.084	1214.52	557.618	-618.005	1054.81	135.904	-633.775	1198.71	50.0054	-332.432	1388.5	967.23	-335.961	1342.98	1113.94	-362.155	1501.9	557.157	-398.308	1647.36	122.216	-364.981	1823.89	120.507
453	0	-726.836	1364.37	954.908	-719.334	1356.73	1108.91	-665.683	1225.19	557.236	-618.353	1057.41	138.614	-634.036	1199.45	49.8011	-331.648	1402.05	966.8	-335.226	1356.15	1113.07	-363.349	1517.32	557.012	-399.11	1651.68	121.857	-367.862	1827.74	114.116
454	0	-726.004	1376.6	954.12	-718.509	1369.4	1107.92	-665.413	1236.54	557.006	-618.852	1060.34	141.636	-634.334	1200.26	49.5472	-330.753	1415.95	966.508	-334.366	1369.78	1112.42	-364.8	1532.35	556.856	-404.098	1656.45	119.031	-370.657	1831.6	109.468
455	0	-725.138	1389.08	953.486	-717.566	1381.99	1107.12	-665.046	1248.55	556.947	-619.453	1063.86	145.095	-634.688	1201.09	49.3418	-329.889	1430.3	966.417	-333.373	1383.76	1112.16	-366.138	1546.75	556.807	-406.441	1661.85	118.404	-373.826	1835.62	104.891
456	0	-724.255	1401.82	953.023	-716.639	1394.55	1106.53	-664.66	1261.38	556.751	-620.067	1067.79	148.877	-635.143	1201.84	49.2592	-329.176	1444.99	966.627	-332.418	1398.07	1112.49	-367.375	1559.68	556.612	-407.861	1667.67	117.074	-377.083	1839.98	99.301
457	0	-723.267	1414.75	952.795	-715.75	1407.14	1106.15	-664.608	1275.57	556.838	-620.503	1072.35	153.271	-635.601	1202.62	49.2616	-328.63	1459.85	967.177	-331.555	1412.63	1113.48	-368.249	1571.63	556.294	-411.162	1672.99	115.468	-380.253	1844.53	93.2065
458	0	-722.19	1427.88	952.73	-714.754	1419.94	1105.98	-664.421	1290.78	556.723	-620.759	1077.76	158.035	-636.085	1203.49	49.4008	-328.038	1474.98	967.96	-330.834	1427.38	1114.79	-368.73	1583.49	556.231	-411.991	1678.04	113.944	-382.366	1848.74	87.0098
459	0	-721.193	1441.36	952.901	-713.774	1432.76	1106.05	-664.367	1307.43	556.454	-621.333	1084.02	163.674	-636.471	1204.43	49.6565	-327.331	1489.98	969.054	-330.16	1441.99	1116.37	-368.354	1596.13	556.719	-409.9	1682.87	114.037	-382.769	1851.83	80.9447
460	0	-720.197	1455.07	953.111	-712.933	1445.66	1106.4	-664.63	1325.56	555.988	-621.464	1091.23	169.708	-636.826	1205.49	50.137	-326.58	1504.67	970.422	-329.521	1456.31	1117.93	-367.471	1608.81	557.675	-409.191	1686.43	113.399	-381.972	1854.29	75.1574
461	0	-719.055	1468.91	953.311	-711.966	1458.7	1106.88	-665.325	1345.32	555.142	-621.515	1099.64	176.493	-637.056	1206.9	50.8145	-325.646	1518.59	971.997	-328.818	1470.3	1119.59	-366.198	1620.84	558.622	-408.503	1689.06	112.647	-381.403	1856.05	70.0415
462	0	-717.861	1482.86	953.597	-711.125	1471.84	1107.4	-666.413	1366.73	554.04	-621.664	1109.55	184.231	-637.067	1208.98	51.5757	-324.48	1531.54	973.654	-328.077	1483.74	1121.2	-364.595	1632.47	559.48	-406.889	1692.01	111.957	-381.284	1857.6	65.8882
463	0	-716.561	1496.92	953.904	-710.269	1484.95	1108	-667.817	1389.64	552.722	-622.015	1121.27	192.627	-636.785	1211.63	52.7503	-323.241	1544.1	975.454	-327.178	1496.59	1122.93	-362.817	1643.57	560.29	-406.196	1694.07	111.536	-381.102	1858.95	62.3304
464	0	-715.116	1511.03	954.174	-709.455	1497.94	1108.54	-669.299	1413.74	551.242	-622.556	1134.75	201.418	-636.587	1214.47	54.1435	-322.131	1556.46	977.29	-326.144	1508.97	1124.67	-361.086	1653.85	560.887	-405.067	1695.73	111.599	-380.799	1860.19	60.2012
465	0	-713.705	1524.93	954.414	-708.616	1510.73	1109.08	-670.595	1438.68	549.597	-623.784	1149.89	210.288	-636.906	1217.38	55.6891	-320.897	1568.9	978.995	-325.024	1521.08	1126.34	-359.467	1663.26	561.299	-404.952	1696.94	111.301	-380.922	1861.12	59.1806
466	0	-711.294	1540.14	954.898	-707.723	1523.16	1109.42	-671.891	1464.42	548.013	-625.121	1166.07	219.497	-637.403	1221.52	58.406	-319.45	1581.25	980.669	-323.637	1532.71	1127.94	-358.304	1671.81	561.629	-405.278	1697.64	111.189	-380.865	1862.75	58.817
467	0	-709.585	1554.07	954.903	-706.745	1534.96	1109.56	-673.121	1490.67	546.559	-626.168	1184.28	229.167	-638.109	1227.82	62.5853	-318.05	1593.44	982.305	-322.318	1544.21	1129.56	-357.599	1679.36	561.818	-405.636	1698.48	111.212	-380.704	1863.35	58.433
468	0	-708.037	1567.73	954.913	-705.743	1546.09	1109.7	-674.336	1516.92	545.506	-627.287	1205.01	238.068	-638.187	1236.16	67.0813	-316.616	1605.36	983.753	-320.973	1555.65	1131.09	-357.044	1685.98	561.917	-406.115	1698.96	111.253	-380.836	1863.77	57.8783
469	0	-706.52	1581.09	955.043	-704.772	1556.7	1109.77	-675.303	1542.93	545.212	-628.501	1227.31	245.345	-637.863	1246.5	71.4865	-315.309	1616.83	985.065	-319.828	1566.72	1132.57	-356.508	1691.82	561.91	-406.565	1699.4	111.2	-380.949	1864.04	57.5321
470	0	-705.212	1594.11	955.488	-703.771	1566.86	1109.86	-676.016	1568.48	545.821	-629.788	1249.98	251.894	-638.466	1259.18	78.5083	-314.141	1627.95	986.242	-318.651	1578.06	1134.05	-356.036	1697.03	561.94	-407.066	1699.68	111.305	-380.935	1864.3	57.322
471	0	-704.029	1606.52	956.437	-702.294	1581.36	1110.36	-676.513	1593.63	547.453	-630.578	1271.94	259.62	-639.726	1277.46	86.2408	-313.035	1638.95	987.373	-317.764	1588.92	1135.54	-355.443	1702.03	562.083	-407.371	1699.96	111.419	-380.986	1864.48	57.126
472	0	-703.048	1618.29	957.786	-701.534	1591.87	1111.22	-676.444	1618.34	549.942	-630.954	1294.3	267.238	-641.251	1301.37	94.106	-312.169	1649.6	988.517	-316.727	1600.44	1137	-354.819	1706.96	562.29	-407.602	1700.19	111.489	-381.023	1864.55	56.8855
473	0	-702.289	1629.6	959.37	-700.85	1600.86	1112.46	-676.178	1642.68	553.153	-630.542	1317.44	274.318	-642.685	1329.37	101.512	-311.345	1660.56	989.646	-315.97	1610.84	1138.24	-354.045	1711.87	562.494	-407.769	1700.53	111.586	-381.064	1864.66	56.4219
474	0	-701.627	1640.51	961.325	-700.086	1609.74	1113.97	-675.712	1666.42	557.078	-630.457	1341.84	280.332	-644.244	1359.71	108.045	-310.612	1671.43	990.705	-314.797	1623.01	1139.69	-353.167	1716.7	562.602	-407.939	1700.75	111.697	-381.058	1864.72	56.2632
475	0	-701.044	1651.13	963.46	-699.317	1619.06	1115.91	-675.63	1689.67	561.56	-630.568	1367.09	284.794	-645.736	1390.92	113.502	-310.01	1682.32	991.778	-313.546	1634.98	1140.97	-352.312	1721.39	562.702	-407.992	1700.94	111.723	-380.952	1865.04	56.2378
476	0	-700.497	1661.76	965.867	-698.452	1628.38	1118.14	-675.809	1712.51	566.604	-630.63	1392.86	287.263	-647.333	1422.1	117.508	-309.362	1693.31	992.728	-312.414	1646.51	1142.05	-351.366	1725.84	562.701	-407.991	1701.13	111.849	-380.913	1865.16	56.1117
477	0	-699.996	1672.51	968.423	-697.481	1637.84	1120.56	-675.62	1734.93	571.759	-630.694	1418.94	288.344	-648.994	1453.01	120.002	-309.019	1703.33	993.425	-311.325	1657.58	1143.18	-350.532	1729.89	562.807	-407.99	1701.3	111.94	-380.907	1865.27	55.9587
478	0	-699.563	1683.42	971.118	-696.398	1647.21	1123.11	-675.335	1756.89	576.861	-630.707	1445.57	287.94	-650.852	1483.92	121.143	-308.393	1713.78	994.141	-310.249	1668.48	1144.17	-349.771	1733.29	562.944	-407.868	1701.54	112.355	-380.769	1865.74	55.9447
479	0	-699.058	1694.57	973.92	-695.269	1656.84	1125.66	-675.107	1778.31	581.824	-630.807	1472.68	286.297	-652.963	1515.67	121.334	-307.886	1723.98	994.591	-309.102	1679.2	1144.98	-349.22	1736.2	563.106	-407.861	1701.77	112.601	-380.899	1865.51	55.6889
480	0	-698.651	1705.9	976.77	-694.071	1666.9	1128.19	-674.847	1799.2	586.481	-630.789	1500.3	283.689	-654.852	1547.86	120.63	-307.283	1734.11	994.856	-307.916	1689.76	1145.63	-348.779	1738.98	563.295	-407.977	1701.99	112.922	-380.849	1865.63	55.5562
481	0	-698.22	1717.43	979.518	-692.895	1677.15	1130.51	-674.553	1819.38	590.812	-629.945	1528.27	279.81	-656.716	1581.14	119.347	-306.674	1743.87	995.019	-306.767	1700.35	1146.06	-348.514	1741.56	563.454	-408.105	1702.13	113.198	-380.849	1865.73	55.4081
482	0	-697.914	1728.13	982.028	-691.741	1687.53	1132.61	-674.306	1838.96	594.67	-629.986	1556.63	275.456	-658.578	1615.4	117.469	-306.094	1753.57	994.951	-305.566	1710.76	1146.28	-348.341	1744.19	563.613	-408.264	1702.22	113.442	-380.851	1865.82	55.2976
483	0	-697.314	1740.51	984.63	-690.666	1698.23	1134.54	-674.139	1857.86	598.111	-629.966	1585.59	270.012	-660.204	1650.36	115.197	-305.537	1762.97	994.785	-304.436	1721	1146.33	-348.233	1746.86	563.752	-408.446	1702.29	113.717	-380.851	1865.94	55.1755
484	0	-697.135	1751.16	986.839	-689.614	1709.35	1136.2	-673.834	1876.15	601.201	-629.96	1614.87	263.531	-661.839	1686.43	112.52	-305.025	1772.14	994.4	-303.351	1731.14	1146.18	-348.239	1749.65	563.849	-408.615	1702.4	113.979	-380.794	1865.99	55.0257
485	0	-696.944	1761.92	988.917	-688.393	1723.41	1137.99	-673.626	1893.89	603.945	-629.963	1644.63	256.257	-663.261	1723.26	109.461	-304.541	1781.13	993.885	-302.394	1741.18	1145.9	-348.193	1752.67	563.961	-408.807	1702.69	114.411	-380.771	1866.09	54.8841
486	0	-696.682	1773.6	990.879	-687.736	1733.47	1139.19	-673.204	1911	606.439	-630.051	1675	248.251	-664.516	1760.71	106.127	-304.097	1789.96	993.281	-301.554	1751.19	1145.44	-348.213	1755.87	564.013	-408.931	1702.87	114.621	-380.752	1866.17	54.7395
487	0	-696.446	1785.53	992.612	-687.095	1743.38	1140.25	-672.9	1927.44	608.546	-630.233	1706.03	239.702	-665.562	1798.82	102.516	-303.719	1799.35	992.779	-300.77	1761.03	1144.86	-348.225	1759.34	564.055	-409.067	1702.9	114.755	-380.709	1866.23	54.589
488	0	-696.199	1797.27	994.105	-686.479	1753.98	1141.1	-672.518	1943.04	610.201	-630.314	1737.7	230.574	-666.477	1837.31	98.8549	-303.31	1807.51	992.003	-300.267	1771.23	1144.2	-348.066	1762.79	564.074	-409.149	1703.16	115.042	-380.638	1866.32	54.4688
489	0	-695.996	1808.85	995.256	-685.941	1765.15	1141.74	-671.927	1957.76	611.449	-630.488	1770.1	221.086	-667.393	1876.09	95.2435	-303.012	1815.98	991.196	-300.023	1778.81	1143.16	-347.937	1766.63	564.054	-409.234	1703.41	115.333	-380.58	1866.4	54.33
490	0	-695.9	1820.42	996.152	-685.436	1776.53	1142.15	-671.314	1971.52	612.174	-630.621	1802.93	211.491	-668.549	1915.54	91.9473	-302.742	1824.88	990.375	-299.619	1787.82	1142.32	-347.866	1770.68	564.027	-409.364	1703.83	115.886	-380.549	1866.49	54.2063
491	0	-695.779	1831.79	996.534	-685.037	1787.94	1142.36	-669.36	1982.22	612.138	-630.772	1836.4	201.888	-669.898	1955.3	89.2137	-302.552	1833.87	989.514	-299.266	1797.85	1141.5	-347.793	1774.98	563.864	-409.468	1704.07	116.207	-380.558	1866.56	54.0563
492	0	-695.825	1843.16	996.65	-684.719	1799.49	1142.27	-668.232	1994.06	611.721	-630.646	1870.17	192.493	-671.569	1995.08	87.2003	-302.355	1843.2	988.669	-299.083	1807.94	1140.67	-347.816	1779.58	563.721	-409.512	1704.51	116.647	-380.494	1866.67	53.93
493	0	-695.724	1854.23	996.29	-684.52	1811.01	1142.02	-667.167	2005.26	610.684	-630.551	1904.41	183.528	-673.487	2034.91	86.0474	-302.224	1852.94	987.733	-298.955	1818.12	1139.74	-347.864	1784.37	563.575	-409.572	1704.95	117.059	-380.485	1866.73	53.804
494	0	-695.905	1865.4	995.703	-684.389	1822.43	1141.51	-665.926	2015.48	608.664	-629.511	1937.43	174.767	-675.533	2074.57	85.7797	-302.177	1862.35	986.728	-298.95	1828.42	1138.77	-347.979	1789.3	563.378	-409.644	1705.44	117.541	-380.707	1866.56	53.188
495	0	-696.094	1876.34	994.808	-684.373	1833.92	1140.82	-665.433	2025.83	605.946	-629.378	1972.05	166.903	-677.556	2114.14	86.3544	-302.201	1871.97	985.602	-298.988	1838.58	1137.75	-348.063	1794.34	563.165	-409.661	1705.86	118.049	-380.575	1866.65	53.4015
496	0	-696.393	1887.22	993.637	-684.454	1845.53	1139.97	-664.471	2034.69	602.476	-629.622	2007.09	159.907	-679.026	2153.4	87.4033	-302.224	1881.83	984.47	-299.06	1849.29	1136.65	-348.155	1799.44	562.97	-409.735	1706.43	118.681	-380.528	1866.79	53.3157
497	0	-696.82	1898.21	992.193	-684.606	1857.03	1138.96	-663.207	2042.57	598.521	-631.078	2043.41	154.569	-679.85	2192.57	89.2396	-302.241	1891.84	983.263	-299.314	1860.27	1135.5	-348.433	1804.64	562.751	-409.878	1707	119.362	-380.502	1866.94	53.2148
498	0	-697.231	1909.02	990.501	-684.949	1868.91	1137.71	-662.197	2049.94	594.417	-631.229	2077.91	149.604	-679.682	2231.53	92.0279	-302.239	1901.78	981.98	-299.599	1871.27	1134.33	-348.664	1809.82	562.592	-409.707	1707.76	120.013	-380.477	1867.05	53.149
499	0	-697.681	1920.03	988.601	-685.322	1880.89	1136.26	-661.425	2057.09	590.094	-631.712	2112.15	146.312	-678.408	2269.89	96.0861	-302.311	1911.76	980.768	-300.047	1882.35	1133.06	-349.006	1815.15	562.397	-410.201	1708.35	120.918	-380.396	1867.34	53.083
500	0	-698.052	1931.25	986.453	-685.646	1892.97	1134.59	-660.815	2064.04	585.676	-632.804	2146.27	145.147	-675.85	2307.41	101.652	-302.439	1921.92	979.422	-300.558	1893.41	1131.74	-349.386	1820.51	562.294	-410.403	1708.91	121.663	-380.444	1867.5	52.9527
501	0	-698.316	1942.76	984.171	-686.186	1905.44	1132.8	-659.699	2071.04	581.436	-634.009	2178.97	145.517	-672.071	2342.96	108.327	-302.614	1932.11	978.036	-301.134	1904.76	1130.33	-349.845	1826.11	562.156	-410.777	1709.53	122.702	-380.435	1867.65	52.8792
502	0	-698.619	1954.48	981.668	-686.817	1918.16	1130.89	-658.474	2078.25	577.24	-634.547	2208.8	146.524	-667.75	2376.36	115.785	-302.895	1941.97	976.455	-301.718	1915.96	1128.69	-350.381	1832.04	562.078	-411.052	1710.36	123.82	-380.427	1867.8	52.8074
503	0	-698.919	1966.49	979.223	-687.604	1931.1	1128.96	-657.342	2085.69	573.221	-635.059	2236.6	148.182	-663.184	2406.82	124.174	-303.325	1953.46	975.137	-302.339	1927.26	1126.91	-350.948	1838.35	562.077	-411.492	1711.42	125.176	-380.46	1868.02	52.7677
504	0	-699.277	1978.82	976.793	-688.395	1944.11	1127.07	-656.477	2093.84	569.625	-635.002	2261.55	149.852	-658.595	2433.59	132.798	-303.856	1964.62	973.764	-303.112	1938.75	1125.17	-351.473	1845.21	561.976	-411.842	1712.78	126.833	-380.47	1868.28	52.6583
505	0	-699.736	1991.73	974.506	-689.178	1957.06	1125.28	-655.951	2102.95	566.492	-633.984	2282.17	150.673	-654.279	2455.93	140.913	-304.478	1975.8	972.342	-303.953	1950.13	1123.37	-351.84	1853.09	561.873	-412.01	1713.99	128.348	-380.484	1868.57	52.5571
506	0	-700.235	2004.96	972.495	-690.016	1970.1	1123.55	-655.51	2113.89	564.138	-631.977	2298.33	149.298	-650.657	2473.34	147.752	-305.108	1987.21	970.874	-304.869	1961.55	1121.66	-352.18	1861.65	561.545	-412.109	1715.44	130.063	-380.436	1868.84	52.4382
507	0	-700.799	2018.46	971.063	-690.82	1983.11	1122.05	-655.336	2127.16	562.844	-629.65	2311.44	146.446	-647.375	2490.96	152.512	-305.873	1998.71	969.346	-305.813	1973.26	1119.96	-352.54	1870.87	561.085	-412.019	1717.05	131.894	-380.379	1869.16	52.3155
508	0	-701.412	2032.01	969.986	-691.528	1996	1120.6	-654.752	2142.12	562.198	-626.901	2321.6	142.743	-645.116	2496.37	149.558	-306.71	2010.43	967.814	-306.746	1984.94	1118.3	-353.223	1880.74	560.434	-411.793	1718.74	133.938	-380.272	1869.46	52.2446
509	0	-701.959	2045.66	969.127	-692.173	2008.91	1119.4	-654.21	2157.83	561.671	-623.963	2329.02	139.462	-641.87	2504.02	144.132	-307.62	2022.44	966.363	-307.673	1997.15	1116.66	-353.821	1891.16	559.731	-411.404	1720.72	136.152	-380.116	1869.77	52.1362
510	0	-702.681	2059.49	968.622	-692.867	2021.94	1118.31	-653.661	2173.63	561.299	-621.144	2334.62	137.925	-636.888	2509.37	135.574	-308.429	2034.61	964.916	-308.486	2009.36	1115.05	-354.491	1902.21	558.952	-410.95	1722.9	138.707	-379.863	1870.1	52.079
511	0	-703.357	2073.44	968.237	-693.583	2035.24	1117.39	-653.365	2189.3	560.985	-618.032	2340.01	136.077	-633.072	2514.97	126.918	-309.262	2046.86	963.536	-309.275	2021.99	1113.49	-355.247	1913.67	558.176	-410.355	1725.31	141.356	-379.591	1870.53	52.0145
512	0	-704.187	2087.78	968.078	-694.359	2048.89	1116.82	-652.371	2204.11	560.898	-615.004	2346.45	134.029	-629.429	2519.79	120.704	-310.066	2059.31	962.306	-310.048	2034.74	1112.05	-356.073	1925.61	557.537	-409.867	1728.1	144.416	-379.313	1870.88	51.9572
513	0	-705.041	2102.4	967.93	-695.17	2062.87	1116.51	-650.821	2218.06	560.747	-612.504	2353.06	132.889	-626.128	2524.06	115.111	-310.934	2071.88	961.24	-310.769	2047.63	1110.69	-356.839	1938.13	556.99	-409.279	1731.37	147.978	-379.071	1871.28	51.9079
514	0	-705.852	2117.3	967.896	-696.055	2077.21	1116.54	-649.895	2231.72	560.544	-610.721	2358.4	131.225	-623.17	2528.65	108.209	-311.905	2084.58	960.179	-311.554	2060.68	1109.58	-358.405	1949.95	556.404	-408.455	1735.18	151.965	-378.818	1871.71	51.8363
515	0	-706.542	2132.31	967.958	-696.898	2091.64	1116.98	-649.457	2245.87	560.906	-610.668	2364.38	129.884	-621.58	2533.08	100.924	-312.992	2096.87	959.282	-312.43	2073.52	1108.66	-358.79	1964.41	555.871	-407.542	1739.34	156.543	-378.551	1872.19	51.8162
516	0	-707.029	2147.44	968.237	-697.641	2106.16	1117.8	-649.824	2260.57	561.8	-611.423	2370.65	128.662	-621.488	2536.79	93.6413	-314.156	2110.63	958.751	-313.323	2086.42	1108.08	-358.737	1980.27	555.297	-406.434	1744.5	161.841	-378.219	1872.71	51.878
517	0	-707.623	2162.54	969.053	-698.439	2120.81	1119.01	-650.541	2274.84	562.585	-612.191	2375.14	127.261	-622.207	2539.76	86.8269	-315.288	2124.63	958.492	-314.192	2099.37	1107.76	-358.291	1997.56	554.732	-405.288	1750.2	167.509	-377.899	1873.43	52.1205
518	0	-708.444	2176.92	970.238	-699.128	2135.26	1120.34	-651.864	2288.69	563.265	-612.725	2378.94	126.069	-622.712	2542.24	80.9928	-316.618	2138.3	958.232	-315.114	2112.68	1107.65	-357.31	2016.47	553.932	-404.019	1757.11	174.101	-377.774	1873.64	52.3181
519	0	-709.661	2190.85	971.485	-699.853	2149.47	1121.73	-653.517	2301.49	563.786	-612.973	2382.63	125.093	-622.598	2544.65	76.1227	-318.059	2152.01	958.021	-316.057	2125.62	1107.68	-355.862	2036.69	552.914	-402.549	1765.47	181.375	-377.286	1874.94	53.2171
520	0	-711.128	2204.18	972.825	-700.666	2163.37	1123.27	-655.069	2312.99	563.858	-613.237	2386.1	124.337	-622.156	2546.87	72.3514	-319.641	2165.75	957.843	-316.935	2138.33	1107.75	-354.097	2058.1	551.515	-400.877	1775.23	189.409	-376.855	1876.5	54.1009
521	0	-712.54	2217.17	974.31	-701.605	2176.75	1124.9	-656.639	2323.82	564.083	-613.143	2388.82	123.714	-621.738	2548.55	70.8542	-321.379	2179.22	957.637	-317.891	2150.76	1107.69	-352.344	2080.71	549.976	-399.046	1786.79	198.182	-376.401	1879.02	55.7009
522	0	-713.959	2230.33	976.111	-702.582	2189.57	1126.74	-657.868	2334.17	564.678	-612.954	2390.27	123.442	-621.553	2549.53	70.0584	-323.229	2192.78	957.535	-318.874	2163.18	1107.56	-350.807	2104.37	548.108	-396.839	1800.43	207.028	-375.773	1882.34	57.9673
523	0	-715.369	2243.13	978.083	-703.524	2202	1128.72	-658.519	2343.92	565.496	-612.645	2390.74	123.67	-621.516	2550.23	69.4246	-325.048	2206.48	957.46	-319.793	2175.18	1107.33	-350.03	2128.16	546.078	-394.715	1815.66	217.837	-374.876	1886.83	61.0839
524	0	-716.908	2255.7	980.18	-704.44	2214.13	1130.82	-658.73	2352.79	566.448	-612.75	2391.96	124.207	-621.293	2550.69	68.9987	-326.763	2220.02	957.478	-320.706	2186.66	1107	-348.02	2154.71	544.926	-392.348	1833.23	227.967	-373.968	1892.52	64.8301
525	0	-718.459	2268.16	982.264	-705.41	2226.03	1132.95	-659.966	2361.99	567.335	-612.611	2392.98	124.527	-621.048	2551.07	68.637	-328.342	2233.07	957.474	-321.67	2197.81	1106.63	-346.932	2180.7	543.774	-388.982	1853.12	238.127	-373.084	1899.55	69.2688
526	0	-719.931	2280.2	984.128	-706.425	2237.75	1134.98	-661.351	2370.06	567.692	-612.375	2393.44	124.609	-620.972	2551.33	68.3978	-329.79	2245.86	957.643	-322.657	2208.84	1106.4	-346.038	2206.71	543.288	-386.295	1874.52	247.616	-372.538	1907.64	73.9139
527	0	-721.205	2291.73	985.685	-707.471	2249.48	1136.9	-660.75	2374.6	567.475	-612.057	2393.58	124.536	-620.885	2551.49	68.2273	-331.146	2258.49	958.157	-323.669	2219.57	1106.36	-345.536	2231.96	543.634	-384.102	1896.71	254.778	-372.059	1916.94	78.3458
528	0	-722.391	2303.01	987.044	-708.587	2261.18	1138.69	-660.915	2379.07	567.435	-611.821	2393.69	124.502	-620.811	2551.63	68.083	-332.355	2270.46	958.973	-324.758	2230.06	1106.65	-345.189	2256.99	544.957	-381.354	1919	261.06	-371.134	1929.19	83.572
529	0	-723.301	2314.48	988.27	-709.656	2272.91	1140.38	-661.691	2384.03	567.539	-611.604	2393.66	124.439	-620.774	2551.73	67.9337	-333.621	2284.42	960.64	-325.87	2240	1107.3	-345.086	2281.5	546.857	-379.24	1940.21	268.855	-369.085	1947.33	90.5643
530	0	-723.774	2327.44	989.698	-710.685	2284.74	1142.04	-663.01	2389.31	568.113	-611.447	2393.66	124.41	-620.763	2551.84	67.7769	-334.716	2294.72	961.951	-326.938	2249.74	1108.52	-345.208	2305.5	549.587	-377.928	1962.15	276.235	-366.57	1970.98	97.2549
531	0	-725.133	2334.87	990.576	-711.635	2296.86	1143.74	-662.471	2392.35	568.331	-611.417	2393.76	124.415	-620.764	2551.94	67.6405	-335.737	2305.4	963.75	-328.033	2259.27	1110.09	-345.715	2328.67	553.01	-377.381	1984.86	282.188	-363.656	1998.54	103.174
532	0	-725.929	2344.97	991.794	-712.483	2309.61	1145.51	-662.433	2395.65	568.673	-611.372	2393.8	124.475	-620.769	2552	67.4867	-336.657	2316.38	966.094	-329.161	2268.73	1112.16	-346.576	2351.1	557.096	-377.003	2008.84	286.089	-360.673	2027.99	108.232
533	0	-726.592	2355.6	992.939	-713.267	2322.86	1147.41	-662.94	2399.66	568.816	-611.421	2393.98	124.607	-620.781	2552.1	67.3439	-337.401	2327.38	968.811	-330.302	2278.32	1114.69	-347.7	2372.73	561.772	-377.82	2032.86	288.716	-357.508	2058.2	112.187
534	0	-727.213	2366.26	994.021	-714.686	2331.43	1148.14	-663.66	2403.62	569.108	-611.522	2394.18	124.807	-620.782	2552.18	67.1677	-338.083	2338.56	971.89	-331.569	2289.9	1117.78	-348.786	2394.1	566.758	-378.111	2057.53	289.931	-354.295	2088.5	114.942
535	0	-727.919	2376.48	994.933	-715.961	2341.95	1149.38	-664.205	2407.14	569.299	-611.552	2394.3	124.95	-620.783	2552.27	67.0374	-338.688	2349.77	975.078	-332.763	2299.07	1120.84	-349.852	2415.25	571.701	-378.18	2082.86	289.826	-350.965	2118.77	116.571
536	0	-728.544	2386.55	995.672	-717.211	2352.85	1150.47	-664.486	2410.05	569.576	-611.585	2394.4	125.127	-620.784	2552.35	66.9204	-339.258	2361.1	978.32	-333.938	2308.68	1124.01	-349.802	2437.5	576.569	-378.256	2108.79	288.431	-347.618	2149.45	117.144
537	0	-729.083	2396.31	996.219	-718.552	2363.36	1151.32	-664.826	2412.63	569.957	-611.552	2394.48	125.341	-620.703	2552.43	66.7901	-339.789	2372.44	981.521	-335.163	2319.01	1127.24	-350.433	2458.3	581.066	-378.551	2135.01	286.033	-344.204	2181.16	117.188
538	0	-729.678	2405.71	996.543	-719.928	2373.76	1152	-665.242	2414.99	570.366	-611.503	2394.52	125.538	-620.65	2552.49	66.6459	-340.239	2383.92	984.732	-336.357	2329.69	1130.44	-351.109	2478.27	585.307	-378.892	2161.82	282.602	-340.974	2213.81	116.644
539	0	-730.206	2414.86	996.75	-721.225	2383.93	1152.56	-665.564	2417.07	570.818	-611.456	2394.51	125.72	-620.64	2552.53	66.5169	-340.622	2395.34	987.756	-337.43	2340.46	1133.43	-351.861	2497.39	589.376	-379.132	2190.74	278.48	-337.932	2247.89	115.84
540	0	-730.647	2423.94	996.778	-722.414	2393.87	1152.86	-665.737	2418.99	571.086	-611.41	2394.55	125.914	-620.651	2552.61	66.4357	-340.915	2406.89	990.734	-338.407	2351.23	1136.2	-352.64	2515.82	593.22	-379.747	2218.6	272.892	-334.726	2284.64	115.278
541	0	-731.22	2431.6	996.362	-723.554	2403.73	1153	-665.8	2421.07	571.223	-611.347	2394.67	126.119	-620.626	2552.7	66.3304	-341.201	2418.43	993.528	-339.427	2362.18	1138.84	-353.512	2533.52	596.792	-380.354	2246.81	266.297	-332.744	2319.51	113.218
542	0	-731.292	2442.41	996.545	-724.636	2413.48	1152.99	-666.179	2423.68	571.531	-611.271	2394.86	126.33	-620.636	2552.78	66.2408	-341.445	2429.94	996.243	-340.376	2373.19	1141.27	-354.347	2550.56	600.26	-381.184	2274.54	258.67	-330.58	2356.6	111.48
543	0	-731.617	2451.07	996.21	-725.646	2423.33	1152.82	-666.308	2426.43	571.703	-611.195	2395.1	126.584	-620.611	2552.82	66.1493	-341.738	2441.29	998.74	-341.282	2384.27	1143.49	-355.094	2567	603.514	-381.751	2304.07	250.386	-328.742	2394.21	109.422
544	0	-731.973	2459.67	995.779	-726.553	2433.13	1152.55	-666.39	2429.41	571.844	-611.157	2395.36	126.829	-620.631	2552.92	66.0348	-341.97	2452.51	1000.94	-342.124	2395.38	1145.43	-355.783	2582.4	606.522	-382.252	2334.22	241.499	-327.147	2432.2	106.975
545	0	-732.307	2468.35	995.254	-727.381	2443.17	1152.13	-666.537	2432.69	572.017	-611.072	2395.56	127.057	-620.625	2553.03	65.9366	-342.196	2463.65	1002.93	-342.981	2406.43	1147.08	-356.332	2597.18	609.17	-382.762	2365.13	231.922	-325.723	2470.62	104.286
546	0	-732.59	2477.18	994.683	-728.156	2453.17	1151.6	-666.64	2435.97	572.114	-610.975	2395.7	127.237	-620.624	2553.08	65.8229	-342.433	2474.74	1004.48	-343.844	2417.46	1148.45	-357.339	2610.52	611.12	-383.167	2396.93	221.983	-324.36	2509.28	101.454
547	0	-732.854	2486.1	993.97	-728.83	2463.34	1151	-666.679	2439.29	572.194	-610.954	2395.97	127.486	-620.567	2553.18	65.7052	-342.638	2485.61	1005.65	-344.602	2428.4	1149.4	-358.908	2622.31	612.324	-383.626	2429.26	211.756	-323.006	2548.05	98.6349
548	0	-733.011	2495.12	993.127	-729.429	2473.71	1150.31	-666.658	2442.5	572.191	-610.795	2396.1	127.715	-620.573	2553.31	65.6275	-342.829	2496.33	1006.44	-345.301	2439.37	1150.04	-359.758	2634.23	613.024	-384.129	2462.53	201.526	-321.621	2586.94	96.0763
549	0	-733.086	2504.25	992.212	-730.015	2483.9	1149.51	-666.707	2445.86	572.122	-610.697	2396.31	128.021	-620.57	2553.36	65.4721	-342.981	2506.9	1006.74	-345.916	2450.39	1150.36	-360.297	2645.76	613.174	-384.79	2496.3	191.548	-320.14	2626.07	94.0402
550	0	-733.201	2513.46	991.254	-730.454	2494.44	1148.69	-666.835	2449.48	572.055	-610.557	2396.45	128.231	-620.558	2553.27	65.3277	-342.995	2517.33	1006.82	-346.432	2461.34	1150.41	-361.082	2656.29	612.639	-385.486	2530.68	182.16	-318.838	2664.62	92.3732
551	0	-733.772	2522.94	990.214	-730.839	2504.81	1147.81	-666.991	2453.28	572.018	-609.69	2395.72	128.149	-620.57	2553.37	65.1885	-342.965	2527.59	1006.49	-346.938	2472.29	1150.2	-361.657	2666.14	611.385	-386.194	2565.45	173.405	-317.677	2703.28	91.3491
552	0	-734.401	2532.37	989.112	-731.119	2515.28	1146.82	-667.091	2457.11	571.898	-609.573	2395.81	128.338	-620.589	2553.47	65.0626	-342.912	2537.79	1005.88	-347.305	2483.39	1149.71	-362.001	2675.4	609.564	-386.997	2600.6	165.539	-316.657	2741.59	90.9694
553	0	-734.736	2541.87	987.999	-731.302	2525.88	1145.74	-667.2	2461.2	571.803	-609.55	2396.16	128.652	-620.601	2553.58	64.9539	-342.864	2548.07	1004.97	-347.674	2494.59	1149.09	-362.161	2684.1	607.151	-387.423	2635.86	158.813	-316.78	2779.37	89.7821
554	0	-735.145	2551.35	986.741	-731.521	2536.53	1144.64	-667.221	2465.39	571.615	-609.51	2396.5	128.963	-620.635	2553.68	64.8467	-342.832	2558.42	1003.77	-347.99	2505.78	1148.17	-362.262	2692.24	604.231	-386.921	2671.3	154.038	-317.217	2817.16	89.8813
555	0	-735.535	2560.83	985.494	-731.637	2547.26	1143.38	-667.239	2469.8	571.524	-609.425	2396.91	129.381	-620.692	2553.99	64.7303	-342.877	2568.83	1002.38	-348.277	2517.34	1147.04	-362.098	2700	600.794	-390.139	2705.24	147.463	-318.834	2854.78	90.81
556	0	-735.994	2570.4	984.248	-731.686	2557.99	1142.11	-667.34	2474.55	571.424	-609.284	2397.16	129.759	-620.745	2554.12	64.6011	-342.974	2579.47	1000.65	-348.443	2528.92	1145.68	-362.023	2707.2	596.893	-390.659	2741.62	149.494	-321.463	2891.78	92.945
557	0	-736.45	2579.94	982.951	-731.7	2568.76	1140.68	-667.348	2479.47	571.299	-609.206	2397.55	130.212	-620.746	2554.25	64.4916	-343.118	2590.29	998.665	-348.514	2540.76	1144.08	-362.31	2714.04	592.468	-392.223	2777.04	153.215	-325.137	2927.81	96.769
558	0	-736.802	2589.58	981.574	-731.647	2579.4	1139.21	-667.463	2484.68	571.124	-609.139	2398.09	130.815	-620.811	2554.41	64.3405	-343.104	2601.3	996.495	-348.427	2552.87	1142.34	-363.16	2720.55	588.69	-394.362	2810.82	158.218	-329.386	2962.19	101.876
559	0	-736.984	2599.27	980.188	-731.461	2590.13	1137.7	-667.544	2490.38	570.925	-609.175	2398.65	131.371	-620.87	2554.59	64.1699	-342.95	2612.34	994.312	-348.175	2565.15	1140.52	-363.758	2728.11	584.94	-396.931	2842.69	164.404	-334.064	2994.68	108.165
560	0	-737.082	2609.13	978.806	-731.217	2600.78	1136.1	-667.561	2496.45	570.571	-609.283	2399.34	132.027	-620.982	2554.82	63.9947	-342.678	2623.52	992.137	-347.823	2577.59	1138.71	-364.427	2736.27	581.591	-399.837	2872.12	171.709	-339.08	3024.73	115.574
561	0	-737.159	2619.1	977.462	-730.853	2611.22	1134.47	-667.682	2503.28	570.212	-609.412	2400.23	132.963	-621.095	2555.05	63.829	-342.312	2635.15	990.064	-347.405	2590.22	1136.92	-365.505	2744.83	578.356	-403.004	2898.71	179.945	-344.357	3051.92	123.914
562	0	-737.138	2629.27	976.126	-730.51	2621.74	1132.92	-667.795	2510.59	569.811	-609.511	2401.2	133.848	-621.134	2555.41	63.6653	-341.996	2647.13	988.143	-346.928	2603.04	1135.31	-367.119	2753.37	575.258	-406.399	2921.97	188.3	-349.862	3075.8	132.372
563	0	-737.076	2639.5	974.804	-730.096	2632.18	1131.44	-667.998	2518.66	569.478	-609.657	2402.55	135.071	-621.204	2555.83	63.4838	-341.874	2659.55	986.289	-346.473	2615.9	1133.74	-368.785	2762.78	572.536	-409.773	2941.48	195.172	-355.345	3095.92	139.348
564	0	-736.994	2649.92	973.569	-729.663	2642.96	1130.02	-668.365	2527.29	569.318	-609.74	2403.96	136.482	-621.244	2556.28	63.2765	-341.918	2672.39	984.624	-346.043	2628.78	1132.29	-370.45	2773.12	570.47	-412.902	2957.36	199.033	-360.584	3112.42	143.312
565	0	-736.761	2660.46	972.388	-729.168	2653.76	1128.63	-668.247	2535.94	568.894	-610.117	2405.79	138.143	-621.256	2556.64	63.0223	-342.013	2685.36	983.01	-345.702	2641.6	1130.91	-371.355	2785.52	569.127	-415.634	2969.99	198.998	-365.425	3125.66	143.381
566	0	-736.482	2671.16	971.231	-728.688	2664.79	1127.25	-667.494	2544.25	568.364	-610.145	2407.25	139.713	-621.371	2557.15	62.8359	-342.062	2698.47	981.709	-345.382	2654.25	1129.68	-372.195	2799.31	568.256	-418.193	2979.5	195.408	-370.094	3135.78	139.894
567	0	-736.13	2681.99	970.114	-728.182	2676.24	1125.99	-667.428	2553.78	567.935	-610.453	2409.08	141.642	-621.507	2557.73	62.6426	-342.043	2711.65	980.624	-345.063	2666.91	1128.54	-373.033	2813.97	567.529	-420.495	2986.43	189.699	-374.506	3143.32	134.288
568	0	-735.763	2693.01	969.044	-727.705	2687.76	1124.77	-667.324	2563.68	567.425	-610.714	2411.11	143.771	-621.822	2558.37	62.5132	-341.762	2724.86	979.773	-344.721	2679.77	1127.48	-374.097	2828.94	567.075	-422.613	2991.3	183.12	-378.733	3148.8	127.813
569	0	-735.389	2704.19	968.076	-727.13	2699.44	1123.61	-667.218	2574.04	566.908	-611.096	2413.38	146.157	-622.422	2559.31	62.6818	-341.325	2738.3	979.262	-344.32	2692.73	1126.67	-374.652	2845	567.146	-424.319	2995.55	176.948	-382.549	3153.67	121.745
570	0	-734.963	2715.53	967.225	-726.647	2711.07	1122.57	-667.052	2584.9	566.452	-611.53	2415.94	148.798	-622.913	2560.14	62.7446	-340.847	2752.12	979.029	-343.843	2706.02	1126.1	-376.603	2859.36	566.933	-425.808	2999.18	172.013	-386.148	3157.91	116.913
571	0	-734.469	2727.06	966.55	-726.13	2722.84	1121.69	-666.943	2596.45	566.156	-612.065	2418.88	151.969	-622.503	2560.16	62.1038	-340.425	2766.4	979.038	-343.393	2719.63	1125.93	-378.144	2873.66	566.938	-427.276	3002.83	166.728	-389.726	3162.17	111.731
572	0	-733.93	2738.84	966.037	-725.584	2734.43	1120.95	-666.848	2608.67	565.963	-612.666	2422.23	155.508	-622.968	2560.84	61.9679	-340.127	2780.86	979.381	-342.974	2733.51	1126.2	-379.479	2887.46	567.132	-428.708	3007.13	160.439	-393.268	3167.09	105.547
573	0	-733.434	2750.84	965.722	-725.002	2746.09	1120.44	-666.939	2621.82	565.8	-613.304	2426.21	159.411	-623.574	2561.52	61.8348	-340.021	2795.48	980.093	-342.577	2747.53	1126.96	-380.388	2901.28	567.649	-429.233	3011.35	153.599	-395.902	3171.91	98.8096
574	0	-732.87	2763.02	965.615	-724.521	2758.03	1120.2	-667.178	2636	565.644	-613.938	2430.75	163.866	-624.174	2562.25	61.8122	-339.979	2810.1	981.084	-342.326	2761.61	1128.18	-380.341	2915.18	568.572	-428.26	3014.3	147.112	-397.039	3175.48	92.4262
575	0	-732.01	2775.36	965.723	-723.979	2770.21	1120.24	-667.785	2651.54	565.446	-614.557	2436.17	168.793	-624.673	2563.09	61.9474	-339.925	2824.5	982.374	-342.141	2775.52	1129.62	-379.645	2929.21	569.944	-425.715	3016.28	141.023	-396.603	3178.07	86.4403
576	0	-731.276	2787.88	965.968	-723.487	2782.39	1120.52	-668.977	2668.59	565.123	-615.275	2442.63	174.392	-625.098	2564.03	62.1951	-339.68	2838.53	983.748	-342.045	2789.32	1131.1	-378.802	2942.8	571.497	-422.716	3017.65	135.292	-395.714	3180.06	80.8134
577	0	-731.008	2800.6	966.247	-722.845	2794.92	1120.93	-670.305	2686.85	564.416	-616.275	2450.36	180.757	-625.46	2565.11	62.658	-339.197	2852.04	985.415	-341.89	2802.74	1132.61	-377.651	2955.49	572.596	-420.173	3018.85	130.221	-395.281	3181.87	75.8453
578	0	-730.46	2813.31	966.624	-722.341	2807.17	1121.41	-672.292	2706.72	563.707	-617.115	2459.1	187.754	-625.783	2566.65	63.1896	-338.674	2864.94	986.967	-341.535	2815.76	1134.09	-376.401	2967.11	573.157	-417.842	3020.01	125.842	-395.059	3183.64	71.5699
579	0	-729.682	2826.2	967.065	-721.737	2819.33	1121.87	-674.731	2728.09	562.795	-617.981	2469.06	195.63	-625.995	2568.52	63.7957	-338.032	2877.52	988.432	-340.991	2828.28	1135.47	-375.239	2977.75	573.486	-415.524	3021.26	124.69	-394.851	3185.5	70.5215
580	0	-728.681	2839.04	967.527	-721.158	2830.98	1122.42	-677.327	2750.45	561.647	-619.188	2480.77	203.864	-626.333	2570.81	64.7154	-337.221	2889.92	989.76	-340.231	2840.4	1136.8	-374.117	2987.67	573.803	-416.413	3022.47	124.368	-395.162	3186.39	69.3398
581	0	-727.475	2851.91	967.948	-720.655	2841.79	1122.8	-679.994	2773.87	560.561	-620.595	2493.8	212.551	-627.137	2574.11	66.2143	-336.348	2902.16	991.138	-339.251	2852.19	1138.15	-373.425	2997.51	574.286	-417.159	3023.18	124.347	-395.023	3187.39	68.735
582	0	-726.274	2864.72	968.238	-720.22	2852.03	1123.12	-682.465	2797.93	559.352	-622.639	2509	222.606	-628.116	2578.42	68.4113	-335.345	2914.29	992.542	-338.291	2863.65	1139.48	-373.329	3006.99	574.772	-418.28	3023.98	124.231	-395.063	3188.04	67.9436
583	0	-725.106	2877.42	968.418	-719.878	2861.68	1123.24	-684.92	2822.61	558.483	-624.149	2525.52	232.079	-629.099	2583.9	71.1799	-334.415	2926.17	993.816	-337.327	2874.91	1140.78	-373.578	3015.13	575.089	-419.435	3024.86	123.939	-395.338	3188.47	67.4415
