# Supplementary material for: A Brake-Based Overground Gait Rehabilitation Device for Altering Propulsion Impulse Symmetry
Source: Sensors (Basel). 2021 Oct 5;21(19):6617. doi: 10.3390/s21196617 (PMC8512803; doi:10.3390/s21196617)
Supplement: Supplementary file 1 [file sensors-21-06617-s001.zip › GPT animations/code and data/Trajectories/BD 04.csv]

Trajectories
100
		BDC013:LTroc			BDC013:LIliac			BDC013:LKnee			BDC013:LAnkle			BDC013:LToe			BDC013:RTroc			BDC013:RIliac			BDC013:RKnee			BDC013:RAnkle			BDC013:RToe
Frame	Sub Frame	X	Y	Z	X	Y	Z	X	Y	Z	X	Y	Z	X	Y	Z	X	Y	Z	X	Y	Z	X	Y	Z	X	Y	Z	X	Y	Z
		mm	mm	mm	mm	mm	mm	mm	mm	mm	mm	mm	mm	mm	mm	mm	mm	mm	mm	mm	mm	mm	mm	mm	mm	mm	mm	mm	mm	mm	mm
177	0	-785.196	-1643.17	965.601	-772.148	-1671.5	1120.92	-730.494	-1628.91	537.466	-689.014	-1649.57	91.0784	-693.892	-1491.25	33.1862	-396.369	-1679.9	943.676	-390.735	-1727.73	1091.54	-412.727	-1622.5	535.584	-456.411	-1950.9	251.12	-433.508	-1912.61	76.8155
178	0	-785.013	-1634.01	965.939	-772.523	-1660.91	1121.46	-730.628	-1626.83	537.696	-688.988	-1649.66	91.1909	-693.904	-1491.22	33.1218	-396.488	-1669.15	946.606	-391.326	-1718.15	1094.56	-412.318	-1602.07	540.149	-455.24	-1925.97	250.201	-430.263	-1883.85	77.2189
179	0	-784.919	-1625.08	966.165	-772.986	-1650.54	1121.88	-730.765	-1625.07	537.968	-688.881	-1649.8	91.3219	-693.892	-1491.19	33.0674	-395.976	-1658.41	949.574	-391.699	-1708.04	1097.5	-411.665	-1581.81	544.466	-454.159	-1900.6	248.228	-426.521	-1854.47	76.9957
180	0	-783.553	-1612.68	965.747	-773.481	-1640.48	1122.14	-730.856	-1623.33	538.233	-688.734	-1649.84	91.4285	-693.896	-1491.2	33.0517	-395.494	-1647.99	952.377	-391.838	-1697.7	1100.25	-410.949	-1562.03	548.484	-453.225	-1874.77	245.339	-423.055	-1823.8	76.1957
181	0	-783.068	-1603.31	965.527	-773.797	-1630.24	1122.24	-730.904	-1621.54	538.474	-688.549	-1649.86	91.5218	-693.883	-1491.15	32.9773	-394.835	-1637.38	955.027	-392.036	-1687.43	1102.89	-410.132	-1542.75	552.242	-452.409	-1848.41	241.572	-420.475	-1791.92	74.5728
182	0	-782.779	-1594.72	965.177	-773.825	-1619.51	1122.17	-730.858	-1619.39	538.628	-688.433	-1649.91	91.6517	-693.901	-1491.13	32.9338	-393.886	-1626.29	957.506	-391.026	-1674.59	1105.31	-409.38	-1524.24	555.81	-451.707	-1821.62	236.974	-416.642	-1758.19	73.4051
183	0	-782.465	-1586.2	964.686	-774.125	-1609.69	1121.94	-730.702	-1616.93	538.735	-688.339	-1649.89	91.7581	-693.909	-1491.09	32.8534	-393.481	-1615.38	960.036	-391.22	-1664.33	1107.51	-408.746	-1506.4	559.186	-450.976	-1794.15	231.429	-412.845	-1723.22	72.2139
184	0	-782.036	-1577.69	964.012	-774.432	-1600.24	1121.56	-730.513	-1614.19	538.775	-688.235	-1649.78	91.8411	-693.914	-1491.09	32.818	-392.871	-1604.84	962.141	-391.177	-1653.78	1109.4	-408.139	-1489.15	562.463	-450.222	-1766.15	225.015	-409.008	-1687.32	70.8542
185	0	-781.569	-1569.18	963.269	-774.626	-1590.66	1121.07	-730.196	-1611.14	538.718	-688.111	-1649.6	91.9049	-693.926	-1491.03	32.7365	-392.147	-1594.18	964.136	-391.608	-1644.18	1111.04	-407.575	-1472.49	565.672	-449.381	-1737.5	217.821	-405.527	-1650.48	69.2354
186	0	-781.098	-1560.63	962.477	-774.696	-1580.8	1120.39	-729.985	-1608.07	538.715	-687.953	-1649.43	92.0178	-693.918	-1490.98	32.6491	-391.299	-1583.24	965.937	-391.892	-1634.11	1112.54	-406.92	-1456.42	568.688	-448.469	-1708.23	209.95	-401.858	-1613.37	67.6839
187	0	-780.605	-1552	961.623	-774.777	-1571.09	1119.62	-729.543	-1604.87	538.688	-687.802	-1649.37	92.1888	-693.916	-1490.93	32.582	-390.462	-1572.45	967.657	-392.077	-1623.77	1113.84	-406.176	-1441.11	571.454	-447.247	-1678.01	201.186	-398.419	-1575.54	65.5391
188	0	-780.091	-1543.27	960.683	-774.77	-1561.07	1118.76	-729	-1601.61	538.585	-687.636	-1649.25	92.3458	-693.833	-1490.91	32.3079	-389.537	-1561.34	969.279	-392.186	-1613.32	1114.88	-405.337	-1426.5	573.754	-446.21	-1647.34	192.16	-394.987	-1537.54	63.371
189	0	-779.529	-1534.48	959.588	-774.827	-1551.34	1117.83	-728.68	-1598.39	538.492	-687.432	-1649.11	92.4902	-693.895	-1490.87	32.2558	-389.155	-1550.53	970.324	-392.307	-1602.86	1115.72	-404.42	-1412.6	575.537	-445.043	-1615.9	182.771	-391.596	-1499.2	60.8859
190	0	-778.975	-1525.56	958.464	-774.835	-1541.65	1116.76	-728.313	-1595.14	538.405	-687.282	-1649.04	92.6842	-693.885	-1490.75	32.1101	-388.603	-1540.04	971.052	-392.385	-1592.3	1116.27	-403.508	-1399.45	576.763	-443.834	-1583.71	173.153	-387.814	-1461.23	58.8728
191	0	-778.452	-1516.65	957.268	-775.048	-1532.56	1115.78	-727.923	-1591.75	538.352	-687.067	-1648.86	92.898	-693.911	-1490.65	31.9943	-387.887	-1529.53	971.609	-392.23	-1581.44	1116.63	-402.639	-1386.94	577.371	-442.561	-1550.82	163.516	-384.131	-1422.85	56.7137
192	0	-777.88	-1507.61	956.092	-774.712	-1521.89	1114.57	-727.522	-1588.19	538.289	-686.878	-1648.59	93.1781	-693.967	-1490.6	31.9052	-386.886	-1519.13	971.767	-392.102	-1570.7	1116.81	-401.803	-1375.26	577.366	-441.258	-1517.37	154.122	-379.938	-1385.17	55.5671
193	0	-777.344	-1498.39	954.755	-774.36	-1511.2	1113.27	-726.905	-1584.14	538.137	-686.66	-1648.31	93.4989	-694.125	-1490.62	32.0237	-385.868	-1508.73	971.835	-391.868	-1559.71	1116.75	-401.037	-1364.43	576.729	-439.872	-1483.33	145.108	-376.659	-1346.02	53.5302
194	0	-776.808	-1489.05	953.438	-774.022	-1500.73	1111.93	-726.74	-1580.09	538.078	-686.439	-1647.93	93.8466	-694.032	-1490.33	31.7816	-384.882	-1498.13	971.376	-391.578	-1548.65	1116.52	-400.102	-1354.37	575.535	-438.326	-1448.81	136.652	-373.671	-1306.86	51.6271
195	0	-776.201	-1479.54	952.015	-773.702	-1490.33	1110.52	-726.196	-1575.5	537.939	-686.23	-1647.62	94.3439	-693.986	-1490.22	31.638	-383.803	-1487.43	970.741	-391.274	-1537.52	1116.14	-399.112	-1345.02	573.73	-436.644	-1413.74	128.869	-370.597	-1268.46	50.0834
196	0	-775.669	-1469.99	950.548	-773.323	-1479.94	1109.05	-725.574	-1570.54	537.69	-685.922	-1647.1	94.7247	-693.968	-1490.09	31.4921	-382.667	-1476.74	970.046	-390.843	-1526.04	1115.6	-397.93	-1336.14	571.338	-434.491	-1378.6	122.251	-366.831	-1231.11	50.994
197	0	-775.04	-1460.21	949.073	-772.831	-1469.41	1107.52	-724.61	-1565.07	537.414	-685.618	-1646.62	95.2255	-693.95	-1489.96	31.3634	-381.415	-1465.91	969.295	-390.431	-1514.53	1114.87	-396.596	-1328.08	568.435	-432.262	-1343.47	116.785	-364.224	-1193.87	50.4364
198	0	-774.429	-1450.36	947.521	-772.383	-1458.82	1105.97	-724.094	-1559.62	537.15	-685.216	-1646.06	95.796	-693.891	-1489.81	31.1969	-380.209	-1455.01	968.517	-389.903	-1502.71	1113.94	-395.158	-1320.44	564.907	-429.884	-1308.55	112.597	-363.272	-1155.16	51.0714
199	0	-773.843	-1440.43	945.947	-771.771	-1448.11	1104.34	-723.252	-1553.69	536.842	-684.758	-1645.45	96.4553	-693.826	-1489.66	31.0293	-379.387	-1443.83	967.261	-389.266	-1490.68	1112.81	-394.155	-1313.07	560.915	-427.389	-1274.42	109.867	-362.116	-1118.38	53.4321
200	0	-773.131	-1430.36	944.32	-771.092	-1437.34	1102.6	-722.354	-1547.45	536.499	-684.321	-1644.78	97.1904	-693.744	-1489.47	30.8654	-378.662	-1432.27	965.537	-388.443	-1478.26	1111.56	-393.505	-1305.96	556.949	-424.68	-1242.04	108.373	-360.915	-1084.13	57.6691
201	0	-772.365	-1420.01	942.712	-770.362	-1426.46	1100.75	-721.468	-1540.92	536.126	-683.817	-1644.01	98.0017	-693.644	-1489.28	30.7098	-377.839	-1420.51	963.585	-387.447	-1465.65	1110.12	-393.112	-1298.86	553.291	-421.946	-1212.04	107.475	-359.153	-1051.79	63.3679
202	0	-771.503	-1409.39	941.005	-769.43	-1415.53	1098.81	-720.277	-1533.86	535.719	-683.262	-1643.17	98.9098	-693.65	-1489.12	30.5871	-376.299	-1408.53	961.564	-386.221	-1452.82	1108.54	-392.519	-1291.06	549.796	-418.924	-1184.61	106.884	-359.023	-1019.9	69.9211
203	0	-770.533	-1398.45	939.2	-768.427	-1404.51	1096.87	-719.617	-1526.82	535.387	-682.693	-1642.07	100.011	-693.55	-1488.76	30.3677	-374.824	-1396.21	959.347	-384.956	-1439.92	1106.91	-391.941	-1282.71	546.478	-417.106	-1156.97	105.997	-359.278	-990.539	77.6111
204	0	-769.581	-1387.35	937.422	-767.353	-1393.42	1094.93	-718.314	-1518.9	534.92	-682.208	-1640.69	101.292	-693.416	-1488.28	30.0583	-373.519	-1383.47	957.191	-383.538	-1426.79	1105.26	-391.21	-1273.99	543.443	-414.765	-1133.01	106.188	-360.307	-963.996	86.356
205	0	-768.573	-1376.05	935.724	-766.209	-1382.19	1093.11	-717.646	-1510.83	534.606	-681.762	-1639.28	102.742	-693.421	-1487.87	29.849	-372.359	-1370.47	955.485	-382.082	-1413.49	1103.58	-390.147	-1264.37	540.677	-412.429	-1112.96	107.108	-361.885	-940.854	95.1272
206	0	-767.497	-1364.6	934.256	-765.029	-1370.82	1091.29	-716.367	-1501.74	534.189	-681.402	-1637.73	104.477	-693.431	-1487.39	29.6275	-371.091	-1357.17	953.827	-380.638	-1400.27	1101.98	-389.113	-1253.77	538.544	-410.738	-1095	107.062	-363.996	-921.126	101.82
207	0	-766.3	-1353.08	932.896	-763.676	-1359.2	1089.55	-715.518	-1492.35	533.839	-681.143	-1635.8	106.344	-693.538	-1486.94	29.54	-369.878	-1343.69	952.423	-379.288	-1387.18	1100.56	-387.981	-1241.77	536.901	-409.214	-1079.87	106.023	-366.21	-904.859	105.165
208	0	-765.005	-1341.33	931.622	-762.356	-1347.42	1087.92	-714.357	-1482.1	533.28	-681.079	-1633.72	108.508	-693.575	-1486.25	29.2864	-368.828	-1330.03	951.117	-377.739	-1373.94	1099.31	-386.838	-1228.1	535.765	-408.317	-1067.77	104.033	-368.081	-892.25	104.716
209	0	-763.732	-1329.32	930.402	-760.918	-1335.37	1086.45	-713.5	-1471.54	532.881	-681.121	-1631.4	111.012	-693.743	-1485.72	29.1768	-367.385	-1316.3	950.135	-376.447	-1360.87	1098.16	-385.702	-1213.15	535.053	-407.982	-1058.71	101.379	-369.562	-883.015	100.968
210	0	-762.307	-1316.93	929.248	-759.331	-1322.98	1085.08	-712.321	-1460.06	532.224	-681.184	-1628.84	113.736	-694.003	-1485.15	29.0404	-366.042	-1302.32	949.346	-374.897	-1347.46	1097.1	-384.803	-1197.64	534.586	-408.038	-1052.38	100.407	-370.508	-877.227	93.807
211	0	-760.735	-1304.32	928.177	-757.649	-1310.36	1083.83	-711.187	-1448.04	531.63	-681.341	-1625.93	116.761	-694.295	-1484.54	29.004	-364.605	-1288.22	948.684	-373.158	-1333.97	1096.2	-384.159	-1182.09	534.243	-409.275	-1047.59	97.6185	-370.741	-872.798	85.4721
212	0	-759.103	-1291.53	927.293	-755.889	-1297.63	1082.77	-709.848	-1435.16	531.014	-681.527	-1622.56	120.202	-694.568	-1483.81	28.9945	-363.385	-1273.85	948.098	-371.491	-1320.36	1095.53	-383.805	-1167.07	534.088	-411.099	-1042.88	95.1645	-371.292	-869.2	78.6796
213	0	-757.277	-1278.36	926.463	-754.047	-1284.72	1081.77	-708.558	-1421.61	530.588	-681.692	-1618.67	124.122	-694.868	-1482.97	29.015	-361.175	-1259.56	948.356	-369.577	-1306.33	1095.27	-383.795	-1152.74	533.733	-412.965	-1037.22	93.5343	-372.301	-865.826	72.9261
214	0	-755.456	-1265.04	925.998	-752.139	-1271.73	1080.96	-707.386	-1407.14	530.195	-681.805	-1614.16	128.568	-695.2	-1482.02	29.1044	-359.021	-1245.21	948.557	-367.505	-1292.09	1095.59	-383.653	-1139.48	533.337	-414.679	-1031.91	91.9054	-374.167	-861.709	66.6964
215	0	-753.432	-1251.47	925.651	-750.221	-1258.78	1080.36	-706.042	-1391.43	529.735	-681.813	-1608.97	133.597	-695.506	-1480.86	29.1989	-356.976	-1230.87	949.049	-365.486	-1277.92	1096.22	-383.458	-1126.83	533.119	-415.209	-1026.33	90.7745	-376.573	-857.34	60.1417
216	0	-751.289	-1237.58	925.577	-748.26	-1245.6	1080.1	-704.798	-1374.39	529.292	-681.587	-1602.87	139.196	-695.814	-1480.21	29.5006	-355.007	-1216.58	949.722	-363.392	-1263.63	1097.36	-382.569	-1113.85	533.608	-414.917	-1021.45	89.8186	-377.675	-853.994	54.1158
217	0	-749.163	-1223.5	925.682	-746.374	-1232.35	1080.15	-703.608	-1356.01	528.807	-681.095	-1595.83	145.494	-695.867	-1479	29.8917	-353.497	-1202.39	950.562	-361.479	-1249.86	1098.74	-381.035	-1100.01	534.785	-414.111	-1018.05	89.3392	-377.38	-851.648	48.5819
218	0	-746.947	-1209.28	925.889	-744.592	-1219.12	1080.53	-702.869	-1336.17	528.151	-680.514	-1587.63	152.473	-696.059	-1477.76	30.6894	-351.569	-1188.7	951.92	-359.835	-1236.41	1100.27	-379.191	-1086.07	536.387	-413.039	-1015.55	88.83	-376.753	-850.007	43.5725
219	0	-744.719	-1194.98	926.152	-742.98	-1206.09	1081.12	-702.265	-1314.8	527.251	-679.623	-1577.97	160.323	-695.8	-1476.3	31.6805	-349.398	-1175.54	953.629	-358.247	-1223.32	1101.73	-376.946	-1072.67	537.898	-411.869	-1013.44	88.5767	-376.406	-848.448	39.1488
220	0	-742.532	-1180.72	926.618	-741.482	-1193.46	1081.82	-701.992	-1292.04	526.237	-678.604	-1566.91	169.075	-695.402	-1474.25	33.0691	-347.547	-1162.94	955.173	-356.689	-1210.86	1103.22	-374.507	-1060.06	539.125	-411.005	-1011.49	88.4291	-376.388	-846.83	36.7084
221	0	-740.256	-1166.48	927.095	-740.008	-1181.24	1082.58	-701.443	-1267.98	524.954	-677.551	-1554.12	178.363	-695.059	-1471.39	34.9654	-345.438	-1150.74	956.844	-355.007	-1198.89	1104.71	-373.235	-1046.67	539.914	-410.192	-1010.56	88.6503	-376.611	-845.882	35.5714
222	0	-737.772	-1152.33	927.511	-738.376	-1169.12	1083.3	-700.616	-1243.06	523.551	-676.442	-1539.66	188.256	-694.731	-1467.45	37.7349	-343.458	-1138.49	958.445	-353.251	-1187.26	1106.04	-371.076	-1036.89	540.639	-410.035	-1009.52	88.73	-376.727	-844.985	34.3729
223	0	-735.385	-1138.48	927.917	-736.169	-1155.15	1083.83	-699.768	-1217.38	522.144	-675.218	-1523.16	198.776	-694.264	-1462.02	41.8109	-341.812	-1125.94	959.951	-351.387	-1175.8	1107.44	-369.612	-1027.41	540.933	-410.099	-1008.66	88.8051	-376.477	-844.411	33.6289
224	0	-732.931	-1124.85	928.225	-733.909	-1141.73	1084.26	-698.813	-1191.16	520.739	-673.859	-1504.13	208.863	-693.765	-1454.64	46.8693	-339.749	-1113.56	961.119	-349.409	-1164.34	1108.6	-368.668	-1018.95	541.039	-410.359	-1007.99	88.9048	-376.536	-844.041	33.2211
225	0	-730.524	-1111.59	928.569	-732.018	-1130.07	1084.59	-697.577	-1164.74	519.618	-672.469	-1482.81	218.057	-692.519	-1444.8	51.4466	-337.495	-1101.25	962.379	-347.349	-1152.62	1109.84	-367.917	-1011.77	540.996	-411.014	-1007.12	88.7533	-376.725	-843.686	32.8961
226	0	-728.332	-1098.65	929.007	-730.299	-1119.71	1084.9	-696.365	-1138.71	519.266	-671.184	-1459.8	225.331	-690.895	-1433.56	55.1326	-335.456	-1089.24	963.62	-345.238	-1140.63	1111.12	-367.333	-1005.62	540.804	-411.226	-1007.18	88.9705	-376.765	-843.461	32.6537
227	0	-726.344	-1086.21	929.574	-728.713	-1109.79	1085.26	-694.98	-1113.04	519.792	-669.865	-1436.54	231.244	-690.151	-1421	61.5413	-333.843	-1077.46	964.663	-343.279	-1128.63	1112.54	-365.901	-1001.53	540.813	-411.729	-1006.85	89.0445	-376.867	-843.205	32.4375
228	0	-724.476	-1074.05	930.431	-727.107	-1099.53	1085.71	-693.459	-1087.85	521.374	-668.255	-1414.39	238.179	-689.298	-1403.67	68.2917	-332.279	-1066.01	965.877	-341.413	-1116.34	1113.96	-365.132	-996.514	540.819	-411.884	-1006.7	89.2379	-376.918	-843.017	32.2395
229	0	-722.952	-1062.5	931.648	-725.657	-1089.35	1086.52	-691.519	-1063.05	523.747	-666.306	-1392.1	245.163	-687.993	-1380.48	75.0459	-330.716	-1054.81	967.059	-339.795	-1104.29	1115.54	-364.372	-991.605	541.004	-412.229	-1006.01	89.1133	-376.947	-842.788	32.0154
230	0	-721.629	-1051.19	933.222	-724.429	-1079.67	1087.71	-689.571	-1039.09	527.029	-664.105	-1368.54	251.096	-686.221	-1352.64	81.3549	-329.341	-1043.62	968.328	-338.284	-1092.16	1117.27	-363.42	-986.686	541.207	-412.268	-1005.57	89.2341	-376.898	-842.662	31.8241
231	0	-720.609	-1040.26	935.042	-723.043	-1069.43	1089.22	-687.52	-1015.78	530.935	-661.617	-1343.79	255.969	-683.97	-1322.04	86.7189	-329.197	-1032.16	969.114	-336.876	-1080.22	1118.85	-362.423	-981.936	541.331	-412.207	-1005.41	89.4662	-376.813	-842.568	31.6821
232	0	-719.532	-1029.35	937.166	-721.821	-1059.32	1091.15	-685.54	-993.326	535.251	-659.163	-1318.03	259.07	-681.295	-1290.2	90.7993	-327.166	-1021.46	970.615	-335.354	-1068.46	1120.38	-361.614	-977.454	541.311	-412.261	-1005.07	89.607	-376.809	-842.279	31.3743
233	0	-718.599	-1018.5	939.602	-720.556	-1049.36	1093.46	-684.019	-971.551	539.999	-656.862	-1291.85	260.407	-678.625	-1258.36	93.3794	-325.892	-1010.51	971.661	-333.677	-1056.34	1121.82	-360.696	-973.091	541.309	-412.215	-1004.85	89.8377	-376.792	-842.175	31.246
234	0	-717.66	-1007.54	942.277	-718.918	-1038.72	1096.04	-682.033	-949.43	544.791	-654.708	-1265.29	260.268	-676.078	-1226.83	94.3328	-324.897	-999.596	972.628	-331.519	-1043.32	1123.08	-359.842	-969.23	541.328	-412.256	-1004.62	90.0967	-376.795	-842.081	31.1558
235	0	-716.716	-996.1	945.056	-717.155	-1027.85	1098.85	-680.254	-927.568	549.438	-652.559	-1238.33	258.611	-673.566	-1195.41	93.7228	-323.798	-988.89	973.435	-330.691	-1034.66	1123.77	-358.938	-966.095	541.499	-412.01	-1004.83	90.5663	-376.784	-841.969	31.0771
236	0	-715.811	-984.612	948.039	-715.457	-1017.3	1101.67	-678.778	-906.176	554.003	-650.355	-1210.74	255.738	-671.232	-1163.25	92.1977	-322.748	-978.34	973.977	-329.519	-1025.13	1124.65	-357.993	-963.577	541.755	-412.542	-1004.14	90.6084	-376.797	-841.866	30.9828
237	0	-714.899	-972.747	951.002	-713.773	-1006.86	1104.4	-677.556	-885.229	558.221	-648.08	-1182.68	251.917	-669.008	-1130.12	90.0678	-321.079	-968.711	974.676	-327.815	-1014.19	1125.34	-357.325	-961.133	541.987	-412.764	-1003.94	90.8707	-376.777	-841.759	30.8977
238	0	-714.099	-960.801	953.826	-712.13	-996.433	1106.97	-676.572	-864.921	562.036	-644.84	-1153	246.72	-667.075	-1096.01	87.6925	-319.695	-958.669	974.845	-325.962	-1002.84	1125.77	-356.815	-958.67	542.164	-412.904	-1003.77	91.2064	-376.643	-841.832	30.9405
239	0	-713.386	-948.987	956.602	-710.405	-985.464	1109.2	-675.639	-845.377	565.498	-642.424	-1123.81	241.207	-664.99	-1060.49	84.807	-318.878	-953.181	974.628	-324.109	-991.6	1126.02	-356.36	-956.021	542.381	-413.098	-1003.51	91.5305	-376.609	-841.76	30.8948
240	0	-712.789	-937.501	959.211	-708.775	-974.124	1111.16	-674.758	-826.569	568.514	-640.114	-1094.25	234.947	-663.171	-1023.92	81.8043	-317.502	-943.942	974.721	-322.549	-980.762	1126.09	-356.005	-953.249	542.463	-413.303	-1003.27	91.8002	-376.639	-841.659	30.8081
241	0	-712.037	-925.656	961.699	-707.305	-963.026	1112.86	-673.854	-808.252	571.361	-637.82	-1064.3	227.943	-661.57	-986.711	78.7462	-316.686	-933.376	974.258	-321.12	-970.227	1125.91	-355.825	-950.176	542.491	-413.503	-1003.04	92.0759	-376.579	-841.616	30.7448
242	0	-711.267	-913.7	963.823	-705.996	-952.214	1114.32	-672.944	-790.572	574.116	-635.66	-1033.96	220.308	-660.053	-948.622	75.5103	-315.987	-923.153	973.691	-319.766	-959.537	1125.66	-355.731	-946.901	542.452	-413.708	-1002.76	92.381	-376.583	-841.5	30.6282
243	0	-710.468	-901.652	965.603	-704.674	-941.147	1115.55	-671.91	-773.384	576.605	-633.522	-1002.92	212.1	-658.842	-910.08	72.2383	-315.25	-913.478	973.043	-318.499	-948.814	1125.22	-355.722	-943.323	542.339	-413.901	-1002.47	92.7021	-376.547	-841.432	30.5519
244	0	-709.693	-889.601	967.123	-703.391	-929.855	1116.54	-670.977	-756.924	578.75	-631.453	-971.163	203.408	-657.797	-871.251	68.7953	-314.726	-903.374	972.111	-317.393	-938.267	1124.55	-355.75	-939.642	542.307	-414.105	-1002.13	93.0606	-376.578	-841.274	30.4418
245	0	-708.957	-877.942	968.427	-702.214	-918.787	1117.28	-669.942	-741.239	580.503	-629.587	-938.79	194.48	-657.007	-832.161	65.3739	-314.148	-893.475	971.181	-315.661	-926.098	1123.78	-355.75	-935.852	542.252	-414.291	-1001.75	93.4608	-376.511	-841.206	30.3635
246	0	-708.457	-866.815	969.406	-700.972	-907.156	1117.75	-669.014	-726.33	581.888	-627.74	-905.628	185.388	-656.287	-792.427	61.9213	-313.651	-883.904	970.288	-314.857	-915.597	1122.94	-355.727	-931.696	542.134	-414.523	-1001.29	93.8823	-376.482	-841.117	30.2929
247	0	-707.854	-855.582	970.082	-699.919	-895.618	1117.9	-667.988	-712.3	582.752	-626.027	-872.197	176.342	-656.203	-752.911	58.9058	-313.174	-873.48	969.256	-315.512	-908.955	1121.91	-355.736	-927.395	541.986	-414.701	-1000.88	94.3417	-376.459	-841.008	30.2022
248	0	-707.256	-844.311	970.351	-699.09	-884.601	1117.87	-667.193	-698.983	582.92	-624.494	-838.068	167.529	-656.376	-713.215	56.5177	-312.692	-863.705	968.21	-314.648	-898.122	1120.89	-355.647	-922.949	541.868	-414.862	-1000.44	94.7954	-376.443	-840.884	30.1116
249	0	-706.728	-833.243	970.277	-698.286	-873.4	1117.57	-666.244	-686.383	582.611	-623.022	-803.785	159.065	-656.865	-673.296	54.7034	-312.316	-853.427	967.092	-313.528	-885.784	1119.77	-355.634	-918.25	541.657	-415.042	-999.888	95.2877	-376.423	-840.787	30.0554
250	0	-706.295	-821.995	969.724	-697.724	-862.312	1117.07	-665.155	-674.753	581.465	-621.759	-769.012	151.006	-657.675	-633.587	53.7228	-311.943	-843.013	965.857	-312.577	-873.583	1118.62	-355.514	-913.337	541.363	-415.119	-999.332	95.7635	-376.415	-840.661	29.9637
251	0	-705.918	-810.825	968.993	-697.07	-850.827	1116.35	-663.82	-663.767	579.668	-620.631	-733.995	143.577	-658.618	-594.088	53.5852	-311.534	-832.645	964.625	-311.846	-861.677	1117.45	-355.451	-908.383	541.162	-415.2	-998.831	96.3539	-376.384	-840.577	29.8963
252	0	-705.83	-799.979	968.026	-696.631	-839.452	1115.5	-663.1	-653.528	577.12	-619.762	-698.894	136.839	-659.327	-554.605	54.0523	-311.169	-822.235	963.289	-311.174	-849.597	1116.08	-355.418	-903.34	540.988	-415.261	-998.321	96.9785	-376.275	-840.449	29.7198
253	0	-705.839	-789.186	966.804	-696.336	-828.281	1114.46	-661.802	-644.01	574.189	-619.234	-663.627	130.915	-660.395	-515.951	55.6542	-310.736	-811.963	962.048	-310.669	-837.599	1114.67	-355.441	-898.219	540.793	-415.394	-997.666	97.6642	-376.245	-840.333	29.6331
254	0	-705.84	-778.124	965.366	-696.008	-816.387	1113.27	-660.891	-635.207	570.686	-619.07	-628.229	125.951	-659.639	-476.301	57.1192	-310.302	-801.724	960.717	-310.294	-825.61	1113.26	-355.479	-893.083	540.663	-415.581	-997.023	98.4494	-376.16	-840.042	29.4097
255	0	-705.946	-766.82	963.679	-695.748	-804.518	1111.93	-659.933	-626.933	566.885	-619.139	-592.755	122.175	-658.481	-436.16	59.249	-309.817	-791.645	959.443	-309.955	-813.388	1111.79	-355.63	-887.704	540.51	-415.86	-996.276	99.2867	-376.174	-839.91	29.3492
256	0	-706.01	-755.379	961.769	-695.578	-792.564	1110.4	-659.232	-619.048	562.756	-620.077	-559.164	120.127	-656.626	-398.31	62.5718	-309.414	-781.294	957.959	-309.868	-801.307	1110.27	-355.922	-882.052	540.289	-416.231	-995.469	100.293	-376.164	-839.783	29.2681
257	0	-706.037	-743.84	959.734	-695.578	-780.387	1108.72	-658.48	-611.129	558.598	-620.676	-525.698	118.986	-653.798	-361.874	67.1711	-310.044	-766.921	955.627	-309.804	-789.061	1108.71	-356.249	-876.144	540.143	-416.632	-994.486	101.468	-376.212	-839.667	29.264
258	0	-705.969	-731.721	957.548	-695.599	-767.859	1106.89	-657.5	-603.1	554.447	-621.249	-493.95	119.008	-650.172	-326.646	72.9491	-310.325	-753.659	953.761	-309.904	-776.954	1107.12	-356.587	-869.843	540.028	-417.073	-993.446	102.818	-376.215	-839.437	29.156
259	0	-705.879	-719.282	955.203	-695.708	-755.031	1104.93	-656.347	-594.96	550.373	-622.201	-464.431	119.597	-646.333	-293.912	79.9498	-310.583	-741.293	952.123	-310.113	-764.762	1105.47	-357.066	-863.152	540.083	-417.515	-992.28	104.331	-376.16	-839.194	29.0438
260	0	-705.913	-706.925	952.885	-695.924	-741.933	1103.03	-655.209	-586.551	546.728	-622.955	-437.806	120.716	-642.379	-264.335	88.195	-310.457	-730.323	950.772	-310.423	-752.596	1103.76	-357.437	-855.895	540.085	-417.853	-990.954	106.021	-376.164	-838.968	28.9491
261	0	-705.929	-693.93	950.501	-696.182	-728.441	1101.09	-654.463	-577.817	543.697	-623.401	-414.326	121.699	-638.54	-238.269	97.0684	-310.477	-719.497	949.504	-310.746	-740.502	1102.01	-357.915	-847.857	539.96	-418.12	-989.547	107.827	-376.136	-838.733	28.8611
262	0	-706.125	-681.172	948.419	-696.46	-714.861	1099.28	-653.709	-567.491	540.693	-623.058	-394.175	122.078	-635.03	-216.615	105.936	-310.462	-708.71	948.251	-311.259	-728.525	1100.32	-358.227	-839.133	539.666	-418.249	-987.825	109.764	-376.081	-838.475	28.7699
263	0	-706.003	-666.961	946.485	-696.804	-701.728	1097.65	-653.737	-555.826	538.545	-622.079	-378.536	120.951	-632.073	-199.87	113.148	-310.814	-696.782	946.756	-311.787	-716.479	1098.55	-358.618	-829.511	539.173	-418.28	-985.996	111.906	-376.082	-838.106	28.5795
264	0	-705.876	-652.058	945.123	-697.09	-688.505	1096.2	-653.645	-542.376	537.163	-621.592	-368.814	118.334	-629.897	-187.691	116.774	-309.936	-689.336	946.227	-312.286	-704.299	1096.76	-358.952	-819.037	538.493	-418.105	-983.937	114.29	-375.854	-837.856	28.5372
265	0	-705.748	-637.269	944.317	-697.226	-674.993	1095.06	-653.235	-529.07	536.751	-620.038	-359.256	115.392	-628.101	-178.828	115.763	-310.462	-677.193	944.767	-312.721	-692.052	1094.94	-359.301	-807.765	537.692	-417.709	-981.627	116.755	-375.627	-837.579	28.3888
266	0	-705.681	-622.345	943.76	-697.32	-661.301	1094.2	-652.939	-513.908	536.282	-618.139	-351.934	114.077	-625.88	-171.655	109.686	-311.069	-663.661	943.034	-313.103	-679.479	1093.07	-359.56	-795.89	536.811	-417.161	-978.93	119.545	-375.447	-837.322	28.2397
267	0	-705.985	-607.98	943.828	-697.442	-647.475	1093.64	-652.551	-498.44	536.113	-616.042	-345.646	112.614	-624.029	-165.816	99.285	-311.668	-650.13	941.452	-313.352	-666.688	1091.21	-359.935	-783.341	535.94	-416.428	-976.008	122.75	-375.271	-836.741	27.8671
268	0	-706.344	-592.957	943.996	-697.532	-633.362	1093.29	-651.754	-483.21	536.16	-613.677	-339.677	110.194	-621.898	-160.453	89.6957	-312.229	-636.409	940.008	-313.699	-653.739	1089.51	-360.229	-769.97	535.109	-415.603	-972.572	126.383	-375.195	-836.096	27.5011
269	0	-706.726	-577.948	944.386	-697.729	-619.273	1093.31	-650.788	-468.657	536.453	-611.219	-333.369	108.669	-620.014	-156.621	83.4994	-312.76	-622.596	938.837	-314.089	-640.725	1088.04	-360.356	-755.81	534.311	-414.707	-968.667	130.575	-374.763	-835.891	27.6663
270	0	-707.297	-563.007	944.692	-698.142	-605.47	1093.59	-650.052	-453.418	536.27	-609.445	-327.672	107.081	-617.943	-152.874	77.2261	-313.494	-608.556	937.84	-314.723	-627.961	1086.84	-360.483	-740.757	533.595	-413.751	-964.191	135.258	-374.521	-835.468	27.7414
271	0	-707.874	-548.044	944.951	-698.783	-591.77	1094.06	-649.508	-437.657	536.403	-609.049	-322.39	105.725	-616.177	-148.829	69.8363	-314.297	-594.38	937.091	-315.51	-615.049	1085.94	-360.388	-724.617	532.807	-412.573	-958.934	140.486	-374.283	-835.108	27.888
272	0	-708.379	-533.398	945.296	-699.395	-577.754	1094.91	-649.669	-422.804	538.064	-609.163	-316.77	104.686	-615.749	-145.775	63.2286	-315.194	-580.145	936.522	-316.419	-602.384	1085.51	-359.989	-707.156	532.003	-411.218	-952.949	146.386	-373.943	-834.711	28.2702
273	0	-708.723	-518.479	946.201	-699.94	-563.556	1096.2	-650.339	-406.736	539.557	-609.617	-312.101	103.932	-615.922	-142.928	57.293	-316.249	-565.919	936.226	-317.357	-589.415	1085.5	-359.288	-688.356	531.018	-409.772	-945.843	152.978	-373.342	-833.915	29.0656
274	0	-709.25	-503.819	947.728	-700.5	-549.288	1097.83	-651.084	-391.801	541.391	-609.944	-308.452	103.338	-615.985	-140.435	52.2203	-317.277	-551.873	936.053	-317.118	-572.917	1085.71	-358.028	-668.131	529.808	-408.17	-937.39	160.357	-372.917	-832.523	29.9054
275	0	-710.372	-489.764	949.43	-701.021	-535.09	1099.46	-652.31	-377.744	542.526	-610.279	-304.906	102.829	-615.581	-138.44	47.9897	-318.634	-537.31	935.926	-317.424	-557.834	1086.02	-356.385	-646.463	528.327	-406.33	-927.541	168.466	-372.634	-830.493	30.8227
276	0	-711.589	-476.418	950.98	-701.561	-521.036	1101.28	-653.308	-365.492	543.429	-610.217	-301.654	102.446	-615.024	-138.289	46.4185	-319.919	-522.927	935.962	-318.001	-544.155	1086.27	-354.463	-623.393	526.598	-404.3	-915.965	177.266	-372.178	-827.889	32.8712
277	0	-712.79	-463.224	952.51	-702.312	-507.569	1103.08	-654.442	-354	543.924	-609.885	-299.466	102.094	-615.307	-141.038	45.0965	-321.507	-508.368	935.975	-319.001	-532.365	1086.61	-352.626	-599.173	524.766	-401.992	-902.437	186.733	-371.854	-824.149	35.076
278	0	-713.921	-450.258	954.206	-703.042	-494.146	1104.83	-655.274	-343.875	544.706	-609.561	-298.496	101.961	-615.44	-140.482	44.3953	-323.868	-490.975	935.127	-319.683	-519.861	1086.55	-351.036	-574.004	522.785	-399.292	-887.412	196.698	-371.014	-819.832	38.4402
279	0	-715.057	-437.36	955.991	-703.767	-480.842	1106.73	-655.679	-334.031	545.079	-609.324	-297.909	101.942	-615.494	-139.873	43.8448	-324.629	-479.16	935.615	-320.226	-507.541	1086.17	-349.596	-548.077	521.043	-396.345	-869.783	206.894	-370.072	-814.101	42.2941
280	0	-716.364	-424.64	957.764	-704.436	-468.03	1108.64	-655.86	-325.789	545.575	-609.003	-297.244	101.922	-615.35	-139.499	43.5312	-326.107	-463.398	935.153	-320.742	-495.618	1085.63	-348.262	-521.575	519.572	-393.28	-849.79	216.912	-369.295	-806.717	47.194
281	0	-717.429	-411.633	959.734	-705.011	-455.239	1110.62	-656.378	-318.822	545.966	-608.727	-296.783	101.846	-615.276	-139.19	43.1882	-327.457	-448.66	934.73	-321.236	-484.163	1084.91	-346.915	-494.896	518.472	-390.381	-827.96	226.141	-368.781	-797.531	52.4226
282	0	-718.393	-399.034	961.643	-705.567	-442.82	1112.72	-656.687	-312.365	545.797	-608.476	-296.312	101.857	-615.223	-139.025	43.0786	-328.652	-435.245	934.404	-321.634	-472.951	1084.17	-345.819	-468.407	518.097	-387.43	-805.12	233.755	-368.415	-786.591	57.4363
283	0	-719.223	-386.655	963.453	-705.948	-430.399	1114.68	-657.023	-307.436	545.817	-608.158	-296.114	101.844	-615.222	-138.924	43.0433	-329.799	-422.328	934.493	-322.09	-462.155	1083.59	-345.04	-442.045	518.681	-384.81	-782.073	240.524	-366.739	-772.255	64.1197
284	0	-719.867	-374.923	965.118	-706.265	-418.184	1116.84	-656.829	-302.147	545.744	-607.803	-295.868	101.679	-615.235	-138.882	43.0088	-330.741	-409.912	934.858	-322.548	-451.706	1083.24	-344.573	-415.976	520.191	-383.156	-759.929	248.045	-364.071	-752.492	71.8028
285	0	-720.489	-363.871	966.649	-706.441	-405.836	1118.81	-657.402	-297.698	545.951	-608.064	-295.919	101.753	-615.283	-138.856	42.995	-331.59	-397.941	935.58	-322.828	-441.173	1083.36	-344.641	-390.538	522.32	-382.066	-736.981	255.575	-360.661	-727.837	79.157
286	0	-721.042	-353.295	968.042	-706.723	-393.55	1120.84	-657.973	-292.87	546.276	-608.307	-296.259	101.531	-615.343	-138.843	42.9592	-332.248	-386.418	936.952	-323.413	-431.43	1084.11	-345.036	-365.793	525.295	-381.452	-713.094	261.752	-357.203	-699.706	85.6915
287	0	-721.526	-342.744	969.31	-707.051	-381.384	1122.66	-658.431	-289.137	546.743	-608.263	-296.226	101.588	-615.37	-138.789	42.9433	-332.815	-375.146	938.993	-324.022	-421.965	1085.74	-345.733	-341.828	529.089	-380.949	-687.948	266.386	-353.943	-669.733	91.0562
288	0	-721.884	-332.34	970.559	-707.643	-369.613	1124.31	-658.627	-285.023	546.914	-608.269	-295.883	101.935	-615.39	-138.783	42.9096	-333.226	-364.033	941.662	-324.738	-412.023	1088.02	-346.662	-318.434	533.586	-380.521	-661.928	269.279	-350.728	-638.97	95.1178
289	0	-722.161	-321.75	971.552	-708.414	-358.009	1125.74	-659.114	-282.049	547.083	-607.922	-295.549	102.121	-615.441	-138.77	42.8672	-333.422	-352.675	944.64	-325.429	-401.35	1090.98	-347.526	-295.754	538.708	-380.185	-635.503	270.623	-347.7	-607.853	97.8054
290	0	-722.355	-310.841	972.412	-709.303	-346.499	1127.04	-659.427	-276.667	547.064	-607.725	-295.395	102.226	-615.303	-138.77	42.7139	-333.701	-341.152	948.024	-326.343	-390.765	1094.43	-348.493	-273.301	543.969	-379.806	-608.653	270.41	-344.848	-576.563	99.044
291	0	-722.562	-300.093	973.111	-710.351	-335.225	1128.01	-659.887	-273.726	547.016	-607.542	-295.265	102.361	-615.435	-138.694	42.7681	-333.821	-329.392	951.562	-327.278	-379.632	1098.31	-349.257	-251.312	549.155	-379.442	-581.509	268.807	-342.022	-544.712	99.1426
292	0	-722.762	-289.378	973.697	-711.506	-324.129	1128.83	-659.907	-270.852	547.278	-607.41	-295.161	102.52	-615.42	-138.63	42.7581	-333.983	-317.516	955.17	-328.286	-369.009	1102.08	-349.844	-229.733	554.147	-379.249	-553.945	266.125	-339.495	-511.89	98.3533
293	0	-722.94	-279.088	974.083	-712.66	-313.422	1129.55	-660.107	-268.289	547.663	-607.129	-295.089	102.712	-615.426	-138.565	42.6985	-333.915	-305.538	958.822	-329.328	-358.033	1105.76	-350.273	-208.774	558.876	-379.073	-525.791	262.281	-337.454	-478.537	96.7426
294	0	-724.007	-273.218	974.412	-713.728	-302.656	1130.12	-659.866	-265.995	547.909	-606.879	-295.092	102.884	-615.369	-138.526	42.6152	-333.727	-293.625	962.424	-330	-346.726	1109.16	-350.729	-188.503	563.339	-379.158	-497.285	257.515	-335.359	-441.821	94.9958
295	0	-724.134	-264.542	974.462	-714.668	-291.991	1130.49	-659.954	-263.85	548.28	-606.884	-295.18	103.146	-615.31	-138.44	42.5472	-333.43	-281.558	965.999	-330.851	-335.126	1112.46	-351.191	-168.969	567.643	-379.175	-467.928	251.632	-333.881	-404.497	92.6742
296	0	-724.114	-254.252	974.3	-715.506	-281.46	1130.74	-659.156	-261.685	548.478	-606.963	-295.179	103.508	-615.276	-138.369	42.4495	-333.974	-268.213	968.976	-331.591	-323.526	1115.53	-351.597	-150.223	571.823	-379.266	-438.058	244.728	-332.858	-366.106	90.0131
297	0	-723.995	-244.354	974.118	-716.255	-270.883	1130.81	-659.46	-259.188	548.865	-606.911	-295.148	103.721	-615.228	-138.282	42.3361	-333.884	-255.616	972.098	-332.194	-311.675	1118.41	-352.008	-132.113	575.786	-379.264	-407.554	236.931	-332.03	-327.906	87.1385
298	0	-723.81	-234.734	973.729	-716.975	-260.72	1130.75	-659.468	-256.498	549.127	-606.396	-294.804	103.897	-615.238	-138.167	42.2446	-333.807	-243.281	975.066	-332.768	-299.793	1121.05	-352.377	-114.835	579.468	-379.2	-376.535	228.438	-331.472	-288.197	83.8409
299	0	-723.661	-225.122	973.342	-717.603	-250.453	1130.45	-659.175	-253.682	549.303	-606.254	-294.729	104.198	-615.098	-138.07	42.1533	-333.741	-231.101	977.832	-333.401	-288.066	1123.43	-352.669	-98.1664	582.826	-379.173	-344.737	219.381	-331.031	-247.921	80.4433
300	0	-723.443	-215.554	972.85	-718.081	-239.8	1130.03	-659.085	-250.686	549.478	-606.202	-294.574	104.435	-615.185	-137.995	42.0219	-333.725	-219.055	980.148	-333.79	-275.988	1125.55	-352.706	-82.2664	585.807	-379.24	-312.139	209.777	-330.538	-207.134	77.0446
301	0	-723.303	-205.951	972.294	-718.594	-229.23	1129.65	-659.226	-247.712	549.482	-606.148	-294.476	104.686	-615.218	-137.968	42.0148	-334.02	-207.292	982.102	-334.276	-264.045	1127.31	-352.593	-67.1429	588.169	-379.283	-278.909	199.801	-330.45	-166.033	73.6131
302	0	-723.283	-196.456	971.6	-718.988	-218.75	1129	-658.886	-244.233	549.869	-606.083	-294.273	104.978	-615.134	-137.831	41.7705	-334.221	-195.789	983.563	-334.819	-252.078	1128.62	-352.694	-52.6713	590.012	-379.423	-244.676	189.65	-330.143	-124.627	70.4145
303	0	-723.212	-186.641	970.793	-719.562	-209.471	1128.41	-658.582	-241.115	549.581	-606.051	-294.126	105.326	-615.189	-137.53	41.5267	-334.037	-184.186	984.703	-335.202	-240.059	1129.48	-352.9	-38.7866	591.29	-379.721	-209.921	179.674	-329.541	-83.195	67.6415
304	0	-723.243	-179.154	969.793	-719.993	-199.4	1127.59	-659.103	-237.735	549.796	-605.992	-293.906	105.586	-615.127	-137.636	41.4722	-332.738	-171.875	985.833	-335.53	-228.067	1129.92	-353.146	-25.867	591.822	-380.081	-174.836	170.03	-328.954	-41.6164	65.3899
305	0	-723.262	-169.58	968.762	-720.219	-188.591	1126.65	-658.777	-234.584	549.655	-605.888	-293.727	105.87	-615.118	-137.569	41.3264	-332.416	-160.449	985.903	-335.698	-215.891	1130.11	-353.042	-13.7302	591.58	-380.572	-139.127	160.762	-328.09	-0.542159	63.8399
306	0	-723.383	-159.821	967.733	-720.234	-177.288	1125.55	-659.229	-231.187	550.074	-605.732	-293.515	106.133	-615.134	-137.464	41.1972	-331.9	-149.114	985.803	-336.071	-203.793	1129.83	-352.896	-2.3198	590.717	-381.202	-103.342	152.479	-327.44	41.0024	63.189
307	0	-723.58	-149.926	966.643	-720.377	-166.68	1124.47	-659.021	-227.454	549.913	-605.637	-293.284	106.582	-615.321	-137.356	41.2742	-331.504	-137.883	985.08	-336.096	-191.4	1129.31	-352.613	8.1267	589.178	-381.864	-67.0777	144.94	-327.14	81.8084	63.4187
308	0	-723.557	-140.216	965.399	-720.458	-156.222	1123.23	-658.649	-223.589	550.041	-605.518	-292.97	106.995	-615.458	-137.311	41.3078	-331.337	-126.421	984.033	-336.245	-179.125	1128.5	-352.414	18.0094	586.902	-382.535	-30.8237	138.377	-327.075	122.197	64.3063
309	0	-723.732	-130.313	964.091	-720.37	-145.34	1121.77	-658.249	-219.361	549.939	-605.359	-292.633	107.372	-615.525	-137.154	41.2066	-330.958	-114.977	982.859	-336.424	-166.72	1127.43	-352.017	27.099	584.167	-383.275	5.10004	132.817	-327.69	161.662	66.0494
310	0	-723.917	-120.395	962.611	-721.018	-137.464	1119.91	-657.753	-214.66	549.72	-605.192	-292.279	107.767	-615.444	-137.01	40.9572	-330.654	-103.349	981.318	-336.28	-154.013	1126.15	-351.705	35.9075	580.603	-384.21	41.1149	128.201	-329.194	200.775	68.7992
311	0	-724.088	-110.434	961.074	-720.911	-126.333	1118.33	-657.589	-209.289	549.406	-604.962	-291.815	108.28	-615.457	-136.807	40.8074	-330.924	-91.5225	979.43	-336.344	-141.304	1124.68	-351.781	44.4019	576.547	-384.961	75.7532	125.144	-330.818	238.477	72.8665
312	0	-724.127	-100.477	959.458	-720.651	-115.569	1116.64	-657.431	-204.237	549.008	-604.675	-291.316	108.674	-615.637	-136.659	40.7974	-330.464	-79.6483	977.281	-336.239	-128.431	1123.05	-352.318	52.7122	572.218	-385.81	109.099	123.198	-332.933	274.462	77.9276
313	0	-724.182	-90.377	957.816	-720.401	-104.592	1114.66	-657.318	-198.268	548.738	-604.339	-290.694	109.221	-615.399	-136.695	40.5054	-330	-67.5288	975.227	-335.822	-115.328	1121.21	-353.309	60.53	568.059	-386.973	141.186	121.695	-336.267	310.042	83.8892
314	0	-724.165	-80.1405	956.122	-720.084	-93.5312	1112.7	-656.959	-191.972	548.456	-604.073	-290.004	109.966	-615.426	-136.484	40.3311	-329.674	-55.2868	972.795	-335.502	-102.08	1119.18	-354.282	68.6803	564.09	-388.012	170.966	120.831	-338.471	340.606	91.128
315	0	-724.167	-69.7451	954.43	-719.654	-82.6531	1110.72	-656.871	-185.024	547.942	-603.806	-289.236	110.773	-615.455	-136.258	40.1451	-329.349	-42.8003	970.091	-335.002	-88.7029	1116.99	-355.312	77.2264	560.26	-388.795	198.116	120.346	-341.116	369.388	99.1899
316	0	-723.98	-59.2122	952.781	-718.979	-71.8458	1108.74	-657.142	-177.527	547.223	-603.575	-288.131	111.764	-615.452	-135.894	39.9468	-328.998	-30.1274	967.817	-334.503	-75.3171	1114.74	-356.432	86.454	556.793	-389.981	222.689	120.446	-344.522	395.464	107.052
317	0	-723.662	-48.4987	951.205	-718.43	-60.9069	1106.86	-656.23	-169.481	547.062	-603.391	-286.746	112.936	-615.461	-135.398	39.7334	-328.498	-17.0432	965.68	-333.743	-61.7239	1112.68	-357.609	96.5901	553.801	-391.452	244.601	120.596	-348.358	418.359	114.251
318	0	-723.38	-37.6634	949.756	-717.862	-49.8938	1105.07	-656.313	-160.905	546.441	-603.271	-285.26	114.327	-615.466	-134.896	39.5238	-328.177	-3.64037	963.445	-333.169	-48.173	1110.68	-358.123	107.824	551.335	-393.504	264.048	120.318	-352.486	438.356	119.217
319	0	-723.012	-26.6524	948.429	-717.232	-38.7942	1103.39	-655.876	-151.482	545.805	-603.26	-283.625	115.956	-615.484	-134.392	39.348	-327.886	9.97349	961.747	-332.689	-34.7681	1108.88	-358.927	119.79	549.26	-395.577	279.936	119.165	-356.645	454.293	121.249
320	0	-722.481	-15.3467	947.125	-716.726	-27.3917	1101.76	-655.613	-141.376	545.381	-603.402	-281.734	117.888	-615.551	-133.853	39.1239	-327.78	23.7098	960.269	-332.205	-21.3489	1107.33	-359.771	132.786	547.764	-397.968	292.56	117.044	-360.82	467.22	120.286
321	0	-721.876	-3.90488	945.905	-716.134	-15.7452	1100.25	-655.338	-130.798	544.738	-603.467	-279.656	119.916	-615.745	-133.323	38.9198	-327.827	37.5236	959.024	-331.78	-7.92195	1106.14	-360.506	146.146	546.804	-400.583	302.478	114.455	-364.664	477.224	116.64
322	0	-721.446	8.01798	944.724	-715.584	-3.67777	1098.88	-655.104	-119.635	544.095	-603.733	-277.353	122.398	-615.901	-132.864	38.7758	-327.699	51.5218	958.146	-331.386	5.60668	1105.15	-361.46	161.171	546.099	-403.556	309.541	112.003	-368.556	484.039	110.914
323	0	-720.88	20.1364	943.702	-714.996	8.49546	1097.62	-655.01	-107.686	543.445	-604.159	-274.75	125.221	-616.155	-132.266	38.5918	-327.418	65.7087	957.694	-330.894	19.3556	1104.35	-362.565	176.6	545.651	-406.368	314.418	111.139	-372.124	489.101	104.372
324	0	-720.202	32.5621	942.906	-714.509	21.2141	1096.51	-654.731	-95.0563	542.821	-604.702	-271.699	128.498	-616.535	-131.68	38.4713	-326.894	80.1547	957.39	-330.247	33.3762	1103.78	-363.803	192.035	545.509	-409.832	319.466	108.686	-375.45	493.562	98.4332
325	0	-719.526	45.3695	942.341	-714.017	34.3148	1095.76	-654.881	-81.5267	542.39	-605.264	-268.061	132.146	-617.043	-131.099	38.3256	-326.318	95.06	957.313	-329.611	47.5738	1103.53	-365.414	207.264	545.549	-412.456	324.471	107.54	-378.798	497.707	93.7811
326	0	-718.911	58.4904	941.986	-713.282	47.3196	1095.47	-654.974	-67.169	541.974	-606.031	-263.869	136.422	-617.623	-130.475	38.3001	-325.701	110.068	957.639	-328.813	62.0304	1103.85	-366.798	221.802	545.663	-415.432	330.551	106.079	-382.127	501.901	88.6064
327	0	-718.084	71.8662	941.981	-712.627	59.9663	1095.45	-655.467	-51.5491	541.76	-606.794	-258.872	141.256	-618.165	-129.894	38.3093	-325.469	125.133	958.143	-327.939	76.5539	1104.62	-368.054	235.599	545.878	-417.061	336.435	104.774	-385.489	506.62	82.6071
328	0	-717.145	85.4883	942.222	-711.835	73.0031	1095.61	-656.1	-34.7491	541.592	-607.607	-252.942	146.697	-618.735	-129.075	38.5828	-324.899	140.186	958.944	-327.048	91.2322	1105.82	-368.751	249.537	546.502	-416.816	341.776	104.146	-388.001	510.411	76.406
329	0	-716.169	99.3007	942.704	-710.995	86.1704	1096.09	-656.959	-16.515	541.347	-608.321	-245.833	152.764	-619.178	-128.225	38.7364	-324.461	155.087	959.808	-326.293	105.773	1107.35	-368.876	264.047	547.444	-416.037	346.592	103.504	-388.996	513.754	70.5081
330	0	-715.373	113.499	943.227	-710.1	99.3458	1096.77	-658.358	3.34164	540.945	-608.993	-237.461	159.604	-619.414	-127.085	39.1508	-323.81	169.768	960.797	-325.518	120.145	1108.89	-368.523	278.09	548.363	-415.454	350.498	102.833	-389.019	516.271	64.508
331	0	-714.412	127.653	943.777	-709.374	112.59	1097.55	-660.249	24.9054	540.288	-609.743	-227.956	167.456	-619.698	-125.42	39.738	-322.972	184.23	961.912	-324.816	134.308	1110.17	-367.849	291.362	549.183	-414.956	354.224	101.716	-388.607	518.552	59.1572
332	0	-713.29	141.992	944.26	-708.753	125.515	1098.32	-662.604	47.9678	539.359	-610.546	-217.049	176.212	-619.875	-123.728	40.3671	-322.023	198.147	963.122	-323.974	148.127	1111.37	-366.753	303.883	549.766	-413.77	356.328	101.407	-388.587	520.39	54.5581
333	0	-712.177	156.393	944.724	-707.848	137.804	1098.86	-665.311	72.2383	538.257	-611.448	-204.357	185.213	-619.779	-121.718	41.4894	-321.144	211.6	964.401	-322.967	161.597	1112.53	-365.353	315.274	549.994	-412.827	358.94	101.392	-388.627	521.937	50.6538
334	0	-710.945	170.847	944.967	-707.399	149.406	1099.19	-667.955	97.368	537.11	-612.485	-189.979	195.078	-620.06	-118.724	43.5337	-320.173	224.804	965.839	-321.996	174.629	1113.96	-364.061	325.818	550.132	-413.048	361.296	100.875	-388.33	523.285	48.6982
335	0	-709.728	185.248	945.008	-705.658	167.461	1099.59	-670.336	123.275	535.792	-613.781	-173.443	205.463	-620.385	-114.459	46.0501	-319.024	237.822	967.286	-321.347	186.871	1115.16	-362.97	335.508	550.388	-413.168	362.879	100.661	-388.483	524.023	47.6955
336	0	-708.477	199.56	944.798	-704.076	186.32	1099.59	-672.676	149.753	534.555	-615.145	-154.635	215.642	-621.275	-108.351	49.7564	-317.82	250.757	968.86	-320.486	199.009	1116.65	-362.478	344.609	550.583	-413.499	363.5	100.796	-388.6	524.671	47.0016
337	0	-707.277	213.615	944.461	-703.109	201.559	1099.19	-674.748	176.462	533.513	-616.832	-133.727	225.087	-621.708	-100.388	54.2138	-316.163	262.995	970.566	-319.863	210.971	1118.21	-362.403	352.908	550.753	-413.626	363.478	101.289	-388.424	525.169	46.3795
338	0	-706.051	227.353	944.03	-702.77	212.137	1098.53	-676.468	202.995	533.067	-618.553	-111.123	233.09	-621.561	-91.0319	58.3642	-314.872	275.358	972.038	-319.126	222.979	1119.85	-362.617	360.531	550.847	-414.024	364.016	101.379	-388.67	525.513	45.9445
339	0	-705.006	240.854	943.831	-702.656	220.43	1097.78	-677.796	229.179	533.607	-620.424	-87.6066	239.517	-622.075	-79.2344	63.5101	-313.878	287.477	973.334	-318.354	234.89	1121.5	-362.717	367.787	550.796	-415.024	365.565	101.305	-388.956	525.55	45.5075
340	0	-704.097	253.934	944.217	-702.516	228.674	1097.43	-678.564	255.036	535.348	-621.862	-64.3531	246.349	-623.667	-61.9743	70.9956	-312.986	299.266	974.544	-317.77	246.594	1122.91	-362.904	374.463	550.818	-415.411	366.443	101.167	-388.982	525.995	45.3913
341	0	-703.151	266.347	945.168	-701.84	238.137	1097.7	-679.091	280.536	537.962	-622.716	-41.1397	253.545	-626.055	-38.0406	78.3736	-312.239	310.734	975.579	-316.944	258.38	1124.49	-362.925	380.782	550.807	-415.36	366.403	101.582	-389.133	526.177	45.2456
342	0	-702.384	278.117	946.591	-701.063	248.765	1098.59	-679.117	305.635	541.21	-623.112	-17.1985	259.931	-628.767	-8.84061	85.3009	-311.842	322.468	976.496	-316.167	270.18	1125.8	-362.739	386.93	550.866	-415.86	367.359	101.472	-389.163	526.252	45.1364
343	0	-701.779	288.203	948.347	-700.124	259.542	1100.07	-679.162	330.1	545.176	-623.402	7.78523	265.361	-631.634	23.3687	91.2482	-311.149	333.667	977.651	-315.308	281.935	1127.01	-362.463	392.751	550.91	-415.755	367.212	101.763	-389.165	526.357	45.0801
344	0	-701.366	301.723	950.597	-699.243	270.256	1102.05	-678.646	353.63	549.664	-623.522	33.7081	269.254	-634.297	56.3856	96.4554	-310.673	345.041	978.641	-314.239	293.295	1128.39	-362.124	398.245	550.955	-415.868	367.624	101.863	-389.077	526.379	45.0111
345	0	-700.687	314.979	953.08	-698.324	280.72	1104.38	-677.946	376.534	554.508	-623.811	60.3276	271.173	-637.68	90.3505	100.247	-310.141	356.382	979.675	-313.243	305.07	1129.56	-361.694	403.158	550.923	-415.951	367.807	102.111	-389.007	526.407	44.9615
346	0	-700.185	327.324	955.905	-697.364	291.285	1107.11	-677.375	398.914	559.592	-624.102	87.3752	271.345	-640.444	123.335	102.314	-309.745	367.468	980.549	-312.245	316.85	1130.57	-361.16	407.633	550.923	-415.971	367.929	102.306	-389.015	526.652	44.8382
347	0	-699.826	339.162	958.9	-696.263	301.927	1109.95	-675.782	420.866	564.748	-624.436	114.812	270.097	-643.253	156.07	102.838	-309.193	378.373	981.335	-311.257	328.491	1131.68	-360.524	411.405	550.953	-415.963	368.111	102.332	-388.899	526.502	44.8608
348	0	-699.507	351.047	962.083	-695.176	312.888	1112.9	-676.315	442.671	569.795	-624.738	142.845	267.474	-646.063	188.827	102.251	-308.641	388.888	981.919	-310.098	339.928	1132.71	-359.95	414.467	550.887	-416.074	368.143	102.605	-388.858	526.571	44.7485
349	0	-699.24	363.086	965.316	-694.003	323.849	1115.73	-676.112	463.663	574.464	-624.822	171.298	263.841	-648.893	222.412	100.751	-308.174	399.183	982.314	-308.983	351.313	1133.51	-359.39	417.251	550.975	-416.221	368.268	102.789	-388.838	526.577	44.6625
350	0	-698.886	375.755	968.542	-692.924	335.307	1118.49	-676.037	483.824	578.632	-624.921	200.292	259.295	-651.169	256.636	98.7438	-307.577	409.351	982.704	-307.828	363.021	1134.2	-358.871	419.743	551.027	-416.321	368.363	102.972	-388.778	526.632	44.5207
351	0	-698.609	388.837	971.666	-691.807	346.791	1121.08	-676.071	503.213	582.415	-624.845	229.787	254.021	-653.876	292.738	96.6169	-307.16	419.448	982.759	-307.027	372.451	1134.3	-358.301	421.999	551.134	-416.332	367.843	103.276	-388.716	526.697	44.3707
352	0	-698.418	401.969	974.72	-690.8	358.657	1123.48	-675.446	521.93	585.73	-624.88	259.713	247.973	-656.368	329.724	94.2989	-306.713	429.861	982.72	-306.131	382.889	1134.47	-357.777	424.327	551.329	-416.564	368.486	103.326	-388.672	526.705	44.2174
353	0	-698.276	414.925	977.601	-689.908	370.983	1125.7	-675.689	540.108	588.927	-624.908	290.246	240.992	-658.619	367.458	91.6542	-306.686	438.077	982.168	-305.16	393.57	1134.41	-357.292	426.683	551.418	-416.629	368.557	103.653	-388.63	526.79	44.041
354	0	-698.092	427.924	980.108	-689.107	383.497	1127.6	-675.335	557.68	591.804	-625.05	321.17	233.32	-660.638	405.673	88.6628	-306.507	447.069	981.785	-304.429	403.965	1134.2	-356.856	429.281	551.492	-416.621	368.391	104.069	-388.699	526.89	43.8288
355	0	-697.901	440.555	982.346	-688.525	395.441	1129.36	-675.005	574.703	594.353	-625.251	352.857	224.929	-662.403	444.304	85.376	-306.221	457.052	981.396	-303.839	414.529	1133.96	-356.429	432.214	551.528	-416.653	368.527	104.424	-388.557	526.948	43.6525
356	0	-697.829	453.346	984.244	-687.936	407.679	1130.71	-674.505	591.104	596.494	-625.631	385.075	216.294	-663.934	483.445	82.0234	-305.935	466.849	980.912	-303.341	425.068	1133.56	-356.076	435.141	551.48	-416.74	369.183	104.58	-388.545	527.137	43.4787
357	0	-697.75	465.951	985.741	-687.381	420.386	1131.79	-674.05	606.723	598.204	-625.772	417.799	207.378	-665.498	523.079	78.9542	-305.755	476.632	980.344	-302.891	435.818	1133.16	-355.628	438.254	551.525	-416.645	369.019	104.865	-388.472	527.196	43.2519
358	0	-697.585	478.762	986.855	-686.974	432.699	1132.43	-673.585	621.657	599.413	-626.09	451.092	198.53	-667.105	563.057	76.1993	-305.712	486.353	979.7	-302.491	446.662	1132.64	-355.28	441.406	551.557	-416.568	369.124	105.181	-388.355	527.966	42.8501
359	0	-697.644	490.935	987.444	-686.608	445.294	1132.76	-673.039	635.943	600.22	-625.734	484.636	189.383	-668.775	603.154	74.0207	-305.517	496.173	978.869	-302.253	457.531	1132.1	-354.87	444.724	551.507	-416.569	369.353	105.49	-388.246	528.186	42.665
360	0	-697.637	502.404	987.962	-686.328	457.706	1132.77	-672.436	649.471	600.379	-626.008	518.847	180.986	-670.7	643.308	72.4968	-305.352	506.125	977.922	-302.076	468.518	1131.35	-354.551	448.264	551.406	-416.731	370.139	105.874	-388.234	528.18	42.4775
361	0	-697.73	513.752	987.52	-686.127	470.191	1132.38	-671.747	662.298	599.903	-626.314	553.469	172.805	-672.66	683.162	71.6198	-305.25	516.244	976.989	-302.004	479.618	1130.6	-354.36	451.99	551.366	-416.731	370.095	106.342	-388.15	528.247	42.3591
362	0	-697.954	525.182	986.795	-686.06	482.253	1131.87	-671.035	674.605	598.629	-626.628	588.398	165.179	-675.01	722.884	71.3864	-305.131	526.101	975.849	-301.826	491.054	1129.65	-354.234	455.902	551.208	-416.795	370.624	106.658	-388.191	528.334	42.1754
363	0	-698.088	536.592	985.787	-685.917	494.616	1131.01	-670.241	686.086	596.576	-627.331	623.629	158.093	-677.011	762.339	71.5421	-305.073	536.48	974.599	-301.735	502.504	1128.57	-354.123	460.113	551.137	-416.882	371.041	107.098	-388.037	527.943	42.2785
364	0	-698.344	547.977	984.555	-686.024	506.673	1130.13	-669.088	696.826	593.879	-628.118	660.019	152.384	-678.482	801.635	71.9553	-305.019	546.6	973.298	-301.714	514.264	1127.44	-354.208	464.451	550.956	-417.01	371.504	107.69	-387.941	528.155	42.1718
365	0	-698.731	559.362	983.098	-686.13	519.216	1129	-667.772	706.767	590.568	-629.421	694.509	146.33	-679.481	840.616	72.8981	-304.991	557.066	971.938	-301.893	525.598	1126.12	-354.319	469.237	550.768	-417.075	371.435	108.319	-387.86	528.288	42.0782
366	0	-699.212	570.953	981.401	-686.372	531.868	1127.69	-666.323	716.067	586.947	-630.488	729.667	141.616	-679.8	879.485	74.7657	-304.982	568.534	970.659	-302.018	537.294	1124.79	-354.514	474.201	550.525	-417.339	372.4	108.923	-387.814	528.432	41.9657
367	0	-699.556	582.576	979.551	-686.666	544.283	1126.23	-664.821	724.915	582.836	-631.462	764.35	138.126	-679.352	917.712	78.0551	-304.952	579.585	969.374	-302.209	549.333	1123.42	-354.684	479.459	550.257	-417.522	373.147	109.628	-387.807	528.535	41.8678
368	0	-699.894	594.481	977.498	-686.997	557.262	1124.58	-663.495	733.325	578.669	-632.565	798.033	135.822	-677.802	955.038	82.854	-304.947	590.309	967.971	-302.654	561.039	1122.03	-354.973	485.063	550.058	-417.673	373.187	110.626	-387.782	528.775	41.769
369	0	-700.319	606.743	975.311	-687.36	570.331	1122.87	-662.334	741.495	574.441	-632.786	830.839	134.808	-674.823	991.301	89.0363	-305.04	600.939	966.513	-303.021	573.375	1120.39	-355.344	490.936	549.791	-418.147	374.31	111.386	-387.858	528.994	41.677
370	0	-700.51	619.408	972.979	-687.894	583.51	1120.96	-660.926	749.737	570.004	-632.771	861.705	134.521	-672.252	1025.61	97.1021	-305.039	611.699	965.017	-303.532	585.392	1118.75	-355.783	497.3	549.499	-418.424	374.858	112.635	-387.86	529.234	41.5481
371	0	-700.653	632.429	970.539	-688.383	596.852	1119	-659.528	758.119	565.632	-632.878	890.213	134.6	-668.465	1057.57	105.099	-305.494	622.505	963.441	-304.157	596.888	1117.03	-356.348	504.058	549.22	-418.882	376.249	113.958	-387.865	529.528	41.4137
372	0	-701.072	645.743	968.201	-689.01	610.869	1117	-657.985	766.566	561.426	-632.907	916.276	134.662	-664.425	1086.37	113.085	-305.916	633.576	961.829	-304.794	608.429	1115.23	-356.972	511.531	549.004	-419.2	377.503	115.498	-387.888	529.88	41.2702
373	0	-701.456	659.449	965.866	-689.602	624.671	1115.15	-656.238	775.369	557.809	-632.941	939.79	134.93	-660.179	1112.22	120.782	-306.359	645.013	960.389	-305.587	620.021	1113.36	-357.575	519.418	548.864	-419.446	379.259	117.288	-387.885	530.234	41.1134
374	0	-702.031	673.664	963.824	-690.276	638.427	1113.42	-654.92	785.128	554.613	-631.578	960.348	134.843	-655.654	1134.16	127.107	-306.841	656.827	958.853	-306.356	631.993	1111.58	-358.148	528.097	548.692	-419.558	380.888	119.224	-387.858	530.608	41.0042
375	0	-702.183	688.297	961.771	-690.742	655.104	1112.43	-654.128	796.25	552.203	-629.571	977.099	133.911	-650.911	1151.59	131.749	-307.493	668.804	957.33	-307.154	644.143	1109.9	-358.761	537.552	548.323	-419.44	382.197	121.371	-387.817	530.936	40.7991
376	0	-702.344	703.195	960.272	-691.356	669.313	1111.23	-653.387	809.093	550.588	-626.959	990.365	131.708	-646.371	1165	133.251	-308.104	681.042	955.918	-307.917	656.346	1108.14	-359.362	547.946	547.694	-419.236	384.105	123.678	-387.701	531.206	40.6847
377	0	-702.549	718.148	959.349	-692.183	683.35	1110.06	-652.743	823.556	549.386	-623.946	1000.7	128.566	-641.846	1175.27	130.822	-308.828	693.613	954.357	-308.58	668.715	1106.46	-359.929	559.09	546.943	-418.908	386.306	126.256	-387.542	531.505	40.5654
378	0	-702.79	732.996	958.65	-692.517	697.408	1108.95	-652.212	839.151	548.619	-620.666	1008.34	126.115	-636.898	1183.27	124.947	-309.521	706.584	952.99	-309.023	681.713	1104.81	-360.438	570.843	546.113	-418.294	388.881	129.068	-387.27	531.808	40.4241
379	0	-703.378	747.677	958.167	-693.277	711.587	1108.23	-651.71	855.244	548.084	-617.403	1014.19	124.456	-631.517	1189.34	116.516	-310.232	719.783	951.563	-309.601	694.746	1103.15	-360.916	583.433	545.223	-417.454	391.071	132.361	-387	532.121	40.2253
380	0	-704.188	762.407	957.883	-693.75	725.848	1107.73	-651.04	871.185	547.925	-613.941	1020.31	121.724	-626.074	1195.28	108.429	-310.977	733.2	950.229	-310.108	707.935	1101.7	-361.29	596.644	544.379	-416.753	395.201	135.753	-386.696	532.473	40.0531
381	0	-704.901	777.194	957.779	-694.317	740.223	1107.32	-649.906	886.841	547.775	-610.82	1026.96	120.057	-621.266	1199.89	102.77	-311.63	746.965	949.19	-310.561	721.926	1100.4	-361.627	610.682	543.549	-415.744	398.893	139.724	-386.401	532.851	39.8789
382	0	-705.586	792.421	957.816	-695.003	754.735	1107.34	-648.199	901.795	547.876	-608.106	1033.27	118.568	-617.342	1204.49	96.8119	-312.462	760.919	948.23	-311.175	735.981	1099.27	-361.753	625.599	542.811	-414.655	403.306	144.362	-386.135	533.347	39.8261
383	0	-705.97	807.913	958.055	-695.705	769.392	1107.83	-647.537	916.523	548.346	-606.888	1038.82	117.283	-614.851	1209.14	89.4251	-313.301	775.295	947.452	-311.775	750.043	1098.41	-361.68	641.438	542.187	-413.465	408.706	149.557	-385.811	533.947	39.7938
384	0	-706.234	823.487	958.5	-696.259	784.093	1108.74	-647.763	931.975	549.661	-607.352	1045.23	116.496	-614.486	1212.94	82.2139	-314.126	789.908	947.016	-312.368	763.856	1097.92	-361.462	658.499	541.566	-412.194	414.92	155.387	-385.454	534.593	39.9737
385	0	-706.551	838.87	959.596	-696.67	798.71	1110.03	-649.071	948.571	551.139	-608.032	1050.34	115.663	-615.447	1215.89	75.7633	-315.003	804.494	946.796	-312.839	777.666	1097.82	-360.807	676.964	540.993	-410.81	422.075	162.061	-385.008	535.305	40.3298
386	0	-707.095	853.7	961.199	-697.067	813.326	1111.64	-650.082	964.501	552.769	-608.47	1053.92	114.893	-616.153	1218.36	70.2376	-315.966	819.085	946.732	-313.276	792.609	1097.88	-359.737	696.894	540.234	-409.362	430.288	169.496	-384.379	536.832	41.1409
387	0	-707.998	867.866	962.745	-697.097	827.862	1113.27	-651.221	979.46	553.979	-608.53	1057.35	114.296	-616.07	1220.53	65.4631	-316.979	833.585	946.908	-313.713	806.65	1098.27	-358.066	718.449	539.166	-407.873	440.105	177.68	-384.12	538.967	41.876
388	0	-709.153	881.461	964.156	-697.454	842.336	1115.05	-652.48	993.09	554.817	-608.601	1060.87	113.935	-615.522	1222.68	61.2724	-318.258	848.134	947.182	-314.155	820.452	1098.7	-356.111	741.367	537.948	-406.224	452.063	186.515	-383.848	540.398	43.2536
389	0	-710.133	894.67	965.473	-698.076	856.648	1116.8	-654.002	1005.23	555.493	-608.453	1064.07	113.532	-615.172	1224.58	59.4659	-319.487	862.191	947.424	-314.811	834.733	1098.75	-354.082	765.22	536.604	-404.277	465.338	196.109	-383.333	543.696	45.5018
390	0	-711.032	908.125	966.797	-699.173	868.598	1117.6	-654.618	1016.31	555.725	-608.198	1066.15	113.208	-614.605	1225.85	58.0134	-320.928	874.976	947.505	-315.222	846.914	1099.44	-352.143	790.146	535.145	-402.114	481.05	205.9	-382.685	547.738	48.4503
391	0	-711.937	921.594	968.088	-700.164	880.83	1118.99	-655.16	1026.5	555.973	-607.733	1067.25	113.319	-614.243	1226.74	57.1223	-322.272	889.176	947.733	-315.903	859.6	1099.73	-350.456	816.009	533.659	-399.62	498.9	215.857	-381.81	553.131	52.138
392	0	-712.924	935.298	969.655	-701	893.773	1120.42	-655.574	1035.72	556.866	-607.213	1068.06	113.352	-613.961	1227.35	56.4376	-323.545	903.496	948.017	-316.642	871.754	1099.86	-348.803	842.292	532.483	-396.868	518.678	225.659	-381.039	560.009	56.65
393	0	-713.82	949.687	971.55	-701.742	907.237	1122.08	-654.959	1044.46	556.868	-606.688	1068.57	113.449	-613.614	1227.85	56.0353	-324.754	917.301	948.255	-317.429	883.641	1099.81	-347.102	868.699	531.743	-394.003	540.269	234.527	-380.568	568.45	61.4459
394	0	-714.941	962.338	972.783	-702.36	920.464	1123.82	-654.57	1052.03	557.155	-606.209	1068.85	113.569	-613.272	1228.25	55.6434	-325.684	930.992	948.601	-318.086	895.13	1099.64	-345.466	895.159	531.613	-391.068	562.921	242.232	-380.2	578.046	65.7961
395	0	-715.788	974.579	974.382	-702.952	933.612	1125.58	-654.79	1058.74	557.161	-605.891	1069.13	113.589	-613.076	1228.52	55.3327	-326.535	944.205	949.148	-318.858	905.851	1099.39	-343.956	921.391	532.438	-388.034	586.251	248.953	-379.444	590.201	70.6593
396	0	-716.432	986.797	975.939	-703.386	946.442	1127.45	-654.778	1064.46	557.372	-605.698	1069.33	113.641	-612.949	1228.68	55.1128	-327.299	956.93	949.777	-319.428	916.689	1099.35	-342.78	947.498	534.034	-385.701	608.097	255.82	-377.883	607.931	77.3864
397	0	-716.96	998.793	977.378	-703.729	958.837	1129.36	-654.845	1069.97	557.394	-605.617	1069.49	113.673	-612.871	1228.84	54.8864	-327.877	969.437	950.807	-319.929	927.637	1099.66	-341.97	972.993	536.27	-384.04	631.156	263.095	-375.808	631.649	83.7262
398	0	-717.37	1010.3	978.73	-704.054	971.751	1131.26	-655.694	1074.99	557.807	-605.682	1069.77	113.668	-612.848	1228.98	54.6905	-328.366	981.495	952.155	-320.354	938.243	1100.4	-341.548	997.826	539.164	-383.015	655.439	268.698	-373.472	659.696	89.252
399	0	-717.784	1021.82	980.18	-704.386	984.042	1133.14	-656.412	1080.15	558.217	-605.773	1070.04	113.793	-612.811	1229.07	54.4845	-328.835	993.38	954.006	-320.832	948.718	1101.78	-341.392	1021.94	542.854	-382.097	680.69	273.177	-370.54	691.436	94.157
400	0	-718.173	1033.01	981.548	-704.799	996.532	1134.9	-657.676	1085.07	558.432	-605.905	1070.35	113.974	-612.787	1229.22	54.2878	-329.196	1005.11	956.412	-321.327	959.328	1103.64	-341.55	1045.45	547.151	-381.322	707.159	275.895	-368.008	722.04	97.4309
401	0	-718.536	1044.29	982.84	-705.386	1008.95	1136.55	-658.333	1089.67	558.711	-605.936	1070.69	114.247	-612.779	1229.37	54.0904	-329.515	1017.19	959.246	-322.048	969.917	1106.18	-341.947	1068.43	551.897	-380.463	733.405	277.236	-364.61	754.441	99.9948
402	0	-718.924	1055.21	984.115	-706.137	1020.92	1138.2	-658.574	1093.87	559.14	-605.966	1070.92	114.456	-612.768	1229.47	53.8767	-329.777	1029.41	962.359	-322.878	981.014	1109.28	-342.25	1091.19	556.843	-379.894	760.136	277.171	-361.338	786.213	101.097
403	0	-719.315	1065.99	985.098	-707.01	1032.34	1139.54	-659.189	1097.68	559.229	-605.996	1071.11	114.687	-612.745	1229.56	53.7084	-330.159	1042.14	965.766	-323.793	992.292	1112.64	-342.63	1113.75	561.545	-379.536	787.504	275.88	-357.979	818.307	101.132
404	0	-719.656	1076.76	985.969	-707.994	1043.71	1140.72	-658.457	1100.86	559.748	-605.929	1071.31	114.973	-612.712	1229.67	53.5732	-330.5	1054.93	969.166	-324.714	1003.97	1116.09	-342.956	1135.66	566.168	-379.268	815.42	273.454	-354.57	851.413	100.527
405	0	-719.91	1087.38	986.727	-709.064	1055.03	1141.73	-658.415	1103.62	560.26	-605.805	1071.47	115.246	-612.672	1229.77	53.4699	-330.782	1067.86	972.615	-325.658	1016	1119.55	-343.306	1157.05	570.607	-379.291	843.684	269.914	-351.329	885.382	99.2898
406	0	-720.189	1097.79	987.167	-710.073	1066.33	1142.6	-658.397	1106.07	560.712	-605.67	1071.68	115.585	-612.631	1229.86	53.3844	-330.888	1081	976.021	-326.48	1028.12	1122.88	-343.678	1177.76	574.775	-379.379	872.326	265.764	-347.93	921.201	97.9805
407	0	-720.255	1107.76	987.379	-711.068	1077.05	1143.13	-658.06	1108.33	561.26	-605.448	1071.78	115.873	-612.598	1229.93	53.2841	-330.943	1094.15	979.429	-327.117	1040.38	1126.03	-344.225	1197.77	578.828	-379.399	901.278	260.109	-344.612	958.676	96.6019
408	0	-720.365	1117.52	987.425	-711.946	1087.43	1143.43	-657.584	1110.9	561.599	-605.268	1071.93	116.173	-612.558	1229.98	53.1779	-330.697	1108.49	982.808	-327.891	1052.88	1129.12	-344.947	1216.96	582.694	-379.853	931.286	253.955	-341.666	997.232	94.9891
409	0	-720.387	1127.19	987.321	-712.775	1098.13	1143.7	-657.676	1113.36	562.126	-605.11	1072.05	116.545	-612.531	1230.08	53.0695	-330.763	1120.91	985.781	-328.493	1065.33	1131.95	-345.665	1235.46	586.389	-380.005	961.948	246.647	-339.002	1036.51	93.069
410	0	-720.363	1136.74	987.179	-713.644	1107.12	1143.95	-657.602	1116.25	562.481	-605.026	1072.19	116.834	-612.544	1230.19	52.9723	-330.727	1133.72	988.688	-328.84	1078.52	1134.79	-346.376	1253.34	589.942	-380.141	993.149	238.595	-336.67	1076.42	90.8275
411	0	-720.29	1146.24	986.903	-714.13	1118.84	1143.76	-657.52	1119.22	562.882	-604.982	1072.51	117.188	-612.552	1230.29	52.8743	-330.635	1146.35	991.301	-329.34	1090.96	1137.24	-347.126	1270.41	593.181	-380.575	1025.68	229.834	-334.646	1116.87	88.1982
412	0	-720.3	1155.83	986.535	-714.67	1130.08	1143.41	-657.143	1122.49	563.107	-604.888	1072.81	117.568	-612.571	1230.41	52.7717	-330.576	1158.9	993.521	-329.844	1103.94	1139.45	-347.682	1286.69	596.182	-380.284	1057.7	220.162	-332.897	1157.73	85.4338
413	0	-720.149	1165.43	986.063	-715.074	1140.93	1143.03	-656.127	1125.35	563.493	-604.69	1073.25	117.988	-612.584	1230.56	52.67	-330.381	1171.26	995.548	-330.342	1116.14	1141.19	-348.144	1302.12	598.571	-380.225	1090.89	210.376	-331.265	1199	82.5008
414	0	-720.098	1175.08	985.466	-715.489	1151.86	1142.59	-655.907	1128.7	563.628	-604.44	1073.55	118.375	-612.591	1230.67	52.5722	-330.25	1183.38	997.073	-330.769	1128.21	1142.55	-348.685	1316.85	600.312	-380.224	1125.08	200.207	-329.697	1240.53	79.6964
415	0	-720.039	1184.82	984.775	-715.852	1162.83	1142.03	-655.493	1132.06	563.836	-604.171	1073.87	118.812	-612.552	1230.84	52.4555	-330.076	1195.44	998.089	-331.215	1140.38	1143.44	-349.128	1330.79	601.457	-380.329	1159.77	189.941	-328.072	1282.31	77.2696
416	0	-720.155	1194.58	983.914	-716.117	1173.8	1141.35	-655.28	1135.51	563.922	-603.846	1074.29	119.268	-612.54	1230.97	52.3238	-329.878	1207.28	998.643	-331.554	1152.62	1143.84	-349.875	1343.94	601.822	-380.597	1195.46	179.891	-326.248	1324.18	75.453
417	0	-720.183	1204.44	982.981	-716.296	1184.84	1140.49	-654.994	1139.17	563.879	-603.572	1074.65	119.712	-612.515	1231.11	52.1536	-329.714	1218.9	998.624	-331.859	1164.91	1143.78	-350.447	1356.18	601.551	-381.127	1231.36	169.96	-324.527	1365.9	74.3092
418	0	-720.132	1214.38	981.924	-716.495	1195.81	1139.47	-654.716	1142.72	564.03	-603.334	1075.05	120.161	-612.676	1231.47	52.2071	-329.453	1230.51	998.166	-332.051	1177.21	1143.36	-350.965	1367.4	600.387	-381.7	1267.89	161.374	-322.891	1407.46	73.8885
419	0	-720.238	1224.4	980.734	-716.497	1206.82	1138.33	-654.399	1146.49	564.034	-603.114	1075.45	120.544	-612.678	1231.6	52.0527	-329.05	1242.02	997.321	-332.203	1189.62	1142.55	-351.259	1377.96	598.569	-381.754	1304.82	153.485	-321.57	1448.76	73.9706
420	0	-720.344	1234.57	979.409	-716.594	1217.8	1137	-654.41	1150.39	563.992	-602.812	1075.87	120.911	-612.699	1231.75	51.9219	-328.591	1253.65	996.139	-332.324	1202.09	1141.46	-351.174	1387.85	596.129	-381.928	1342.16	146.48	-320.805	1489.2	74.3495
421	0	-720.464	1244.77	977.883	-716.559	1228.81	1135.53	-654.209	1154.56	563.861	-602.704	1076.33	121.35	-612.741	1231.86	51.7727	-328.215	1265.27	994.552	-332.394	1214.77	1140.16	-350.787	1397.3	593.072	-382.375	1379.06	140.633	-320.648	1529.28	75.7205
422	0	-720.701	1255.02	976.271	-716.519	1239.82	1133.91	-654.044	1159.01	563.656	-602.41	1076.78	121.774	-612.745	1232.03	51.6499	-328.07	1277	992.677	-332.449	1227.47	1138.58	-350.303	1406.32	589.438	-384.408	1415.81	135.67	-321.343	1568.86	78.0362
423	0	-720.704	1265.37	974.644	-716.401	1250.89	1132.12	-654.355	1163.02	563.068	-602.21	1077.34	122.261	-612.607	1232	51.2909	-327.94	1288.81	990.547	-332.389	1240.37	1136.78	-349.708	1414.99	585.276	-384.376	1451.76	133.011	-323.047	1607.6	81.6774
424	0	-720.519	1275.81	972.968	-716.284	1261.96	1130.19	-654.379	1168.22	562.961	-601.982	1078.01	122.777	-612.638	1232.27	51.1232	-327.86	1300.79	988.134	-332.339	1253.4	1134.74	-349.695	1423.56	580.999	-384.277	1486.06	131.746	-325.532	1645.27	86.5621
425	0	-720.675	1286.16	971.224	-715.926	1273.12	1128.19	-654.292	1174.01	562.646	-601.821	1078.77	123.438	-612.655	1232.51	50.9026	-327.487	1312.79	985.54	-332.037	1266.46	1132.53	-350.142	1431.99	576.898	-384.434	1518.23	131.057	-328.553	1681.14	92.4284
426	0	-720.844	1296.61	969.522	-715.58	1284.38	1126.17	-654.353	1180.35	562.322	-601.695	1079.66	124.153	-612.713	1232.85	50.6498	-327.119	1325	982.883	-331.57	1279.57	1130.16	-351.869	1439.31	572.741	-384.691	1547.95	131.053	-332.004	1714.5	99.7044
427	0	-721.356	1306.81	967.423	-715.002	1295.77	1124.17	-654.338	1187.32	561.898	-601.62	1080.68	125.068	-612.779	1233.2	50.3988	-326.667	1337.3	980.115	-330.96	1292.79	1127.73	-352.871	1448.1	568.963	-384.004	1575.76	130.431	-335.788	1745.13	108.48
428	0	-721.187	1317.84	965.841	-714.305	1307.38	1122.34	-654.272	1194.96	561.47	-601.701	1081.9	126.089	-612.885	1233.6	50.1811	-326.147	1349.8	977.507	-330.265	1306.15	1125.32	-353.832	1457.78	565.54	-385.529	1600.52	131.109	-339.884	1772.53	118.051
429	0	-720.868	1329.12	964.154	-713.639	1319.09	1120.51	-654.265	1203.23	560.959	-601.648	1083.28	127.293	-612.972	1234.04	49.9178	-325.629	1362.57	975.162	-329.642	1319.54	1123.05	-354.753	1468.33	562.722	-387.308	1622.42	131.366	-344.103	1796.18	126.723
430	0	-720.456	1340.58	962.615	-712.879	1331	1118.72	-654.125	1212.17	560.38	-601.898	1084.81	128.744	-613.108	1234.51	49.6376	-325.148	1375.66	973.054	-329.011	1332.86	1121.05	-355.65	1479.89	560.444	-388.954	1641.64	131.018	-348.38	1816.05	132.889
431	0	-719.999	1352.29	961.082	-712.182	1343.08	1117.03	-654.061	1221.64	559.826	-602.118	1086.59	130.383	-613.287	1235	49.3593	-324.635	1388.97	971.467	-328.438	1346.11	1119.38	-356.299	1492.46	558.575	-391.017	1657.64	129.602	-352.538	1832.46	135.289
432	0	-719.447	1364.28	959.649	-711.442	1355.44	1115.35	-653.924	1231.68	559.306	-602.322	1088.41	132.301	-613.478	1235.49	49.1248	-324.233	1402.23	969.959	-327.988	1359.27	1117.91	-355.785	1507.16	557.576	-393.444	1670.26	127.452	-356.555	1845.44	133.825
433	0	-718.843	1376.63	958.275	-710.781	1368.08	1113.73	-653.769	1242.28	558.7	-602.479	1090.56	134.533	-613.744	1236.03	48.914	-323.878	1415.61	968.776	-327.527	1372.41	1116.72	-356.48	1522.08	556.615	-396.019	1679.91	124.812	-360.493	1855.16	129.506
434	0	-718.205	1389.22	956.964	-710.077	1381.07	1112.23	-653.692	1253.48	558.133	-602.928	1093.02	136.938	-614.04	1236.57	48.6755	-323.431	1429.21	967.78	-326.992	1385.66	1115.62	-357.314	1537.64	555.914	-398.751	1686.9	122.556	-364.163	1862.16	123.567
435	0	-717.436	1402.05	955.781	-709.305	1394.34	1110.83	-653.502	1265.3	557.455	-603.618	1095.64	139.678	-614.393	1237.16	48.507	-322.791	1443.01	966.94	-326.387	1399.31	1114.65	-358.484	1553.33	555.43	-402.206	1691.74	121.379	-367.427	1867.17	117.054
436	0	-716.631	1415.19	954.782	-708.45	1407.85	1109.62	-653.395	1277.88	556.865	-604.339	1098.78	142.868	-614.79	1237.79	48.3581	-321.98	1457.09	966.365	-325.592	1413.21	1113.91	-359.952	1568.93	555.079	-406.126	1696.76	118.408	-370.506	1871.39	111.482
437	0	-715.848	1428.63	953.905	-707.475	1421.43	1108.6	-653.266	1291.15	556.285	-605.046	1102.43	146.355	-615.266	1238.47	48.2029	-321.138	1471.7	966.028	-324.728	1427.53	1113.53	-361.68	1583.86	554.76	-407.863	1702.52	117.072	-373.601	1875.34	106.754
438	0	-714.904	1442.35	953.193	-706.549	1435.07	1107.84	-653.54	1305.65	555.956	-606.206	1106.65	150.526	-615.854	1239.17	48.136	-320.287	1486.85	965.986	-323.711	1442.18	1113.54	-362.925	1598.07	554.421	-409.585	1708.64	116.11	-376.87	1880.07	100.97
439	0	-713.916	1456.27	952.806	-705.622	1448.61	1107.34	-653.5	1321.07	555.548	-606.737	1111.62	154.943	-616.375	1239.82	48.2067	-319.63	1502.32	966.328	-322.72	1457.09	1114.16	-363.84	1611.24	554.289	-411.893	1714.44	114.286	-380.003	1885.39	94.08
440	0	-712.939	1470.43	952.711	-704.653	1462.16	1107.27	-653.693	1337.8	555.148	-607.475	1117.53	160.13	-616.862	1240.66	48.4104	-318.924	1517.93	966.981	-321.837	1472.05	1115.19	-363.655	1624.47	554.642	-412.132	1720.14	112.743	-381.502	1889.98	87.0127
441	0	-711.598	1484.69	952.869	-703.822	1475.68	1107.47	-654.174	1356	554.64	-608.203	1124.46	165.926	-617.313	1241.44	48.6933	-318.376	1533.2	968.114	-321.181	1486.91	1116.57	-362.677	1638.16	555.596	-409.356	1725.12	112.972	-381.455	1893.27	80.1393
442	0	-710.425	1499.13	953.092	-702.974	1489.23	1107.86	-655.126	1375.77	553.951	-609.143	1132.82	172.44	-617.577	1242.47	49.0227	-317.677	1548.03	969.559	-320.654	1501.49	1118.23	-361.332	1651.79	556.69	-408.429	1728.63	112.03	-380.636	1895.67	73.7272
443	0	-709.358	1513.52	953.343	-702.213	1502.87	1108.4	-656.62	1397.13	552.951	-609.834	1142.32	179.583	-617.483	1243.38	49.0966	-316.765	1562.01	971.084	-320.097	1515.74	1119.97	-359.572	1664.98	557.645	-407.802	1731.23	111.119	-380.106	1897.64	68.3273
444	0	-708.332	1528.01	953.559	-701.494	1516.45	1108.83	-658.397	1420.04	551.733	-610.933	1153.2	187.542	-617.519	1244.49	49.7282	-315.694	1575.27	972.76	-319.42	1529.35	1121.74	-357.635	1677.45	558.364	-406.946	1733.64	110.227	-379.937	1899.34	63.8312
445	0	-707.015	1542.52	953.627	-700.685	1530.02	1109.08	-660.266	1444.14	550.181	-611.814	1165.18	196.372	-617.781	1246.49	51.1288	-314.397	1588	974.632	-318.593	1542.4	1123.57	-355.695	1688.85	559.064	-405.407	1736.26	110.344	-379.764	1900.91	61.3317
446	0	-705.495	1556.97	953.604	-700.14	1543.33	1109.38	-662.146	1469.23	548.373	-612.882	1179.13	206.123	-618.334	1249.57	53.245	-313.099	1600.64	976.641	-317.779	1554.87	1125.51	-353.969	1699.11	559.715	-404.473	1737.76	110.553	-379.991	1901.87	60.1045
447	0	-703.9	1571.38	953.451	-699.463	1556.39	1109.35	-663.751	1495.02	546.527	-614.126	1195.59	216.394	-618.818	1253.59	56.1678	-311.624	1613.21	978.698	-316.771	1566.98	1127.38	-352.66	1708.35	560.349	-404.727	1738.51	110.642	-379.953	1902.97	59.5888
448	0	-702.397	1585.71	953.182	-698.975	1568.97	1109.23	-665.422	1521.4	544.828	-615.543	1214.09	226.654	-619.345	1259.17	60.1447	-310.247	1625.73	980.732	-315.77	1578.91	1129.35	-351.917	1716.7	560.831	-405.232	1739.16	110.72	-379.708	1904.18	59.147
449	0	-700.871	1599.7	952.868	-698.38	1581.09	1108.86	-666.82	1547.99	543.494	-616.96	1234.51	236.409	-620.055	1267.2	64.8318	-308.963	1638.22	982.539	-314.911	1590.53	1131.34	-351.358	1723.97	561.115	-405.837	1739.67	110.748	-379.811	1904.44	58.6461
450	0	-699.448	1613.41	952.732	-697.597	1592.76	1108.55	-667.914	1574.45	542.811	-618.265	1256.63	244.748	-619.696	1276.69	69.5136	-307.781	1650.25	984.099	-314.091	1601.76	1133.24	-350.985	1730.41	561.314	-406.278	1740.1	110.868	-379.889	1904.83	58.399
451	0	-698.193	1626.71	952.875	-696.805	1603.98	1108.28	-668.687	1600.7	543.127	-619.773	1279.64	251.97	-620.949	1289.67	77.3827	-306.712	1662.01	985.512	-313.606	1611.69	1134.73	-350.837	1735.95	561.365	-406.76	1740.33	110.873	-379.985	1904.98	58.1977
452	0	-697.179	1639.56	953.498	-695.92	1614.78	1108.39	-669.187	1626.63	544.507	-620.694	1302.29	259.743	-622.879	1308.42	85.6874	-305.817	1673.28	986.742	-312.748	1623.25	1136.3	-350.669	1741.09	561.431	-407.11	1740.61	110.974	-380.027	1905.12	57.9857
453	0	-696.379	1651.44	954.682	-694.983	1625.32	1109.04	-669.128	1652.18	546.822	-621.433	1325.18	267.755	-625.31	1332.71	94.0813	-305.013	1684.21	987.854	-311.894	1634.87	1137.8	-350.257	1746.35	561.607	-407.331	1740.88	111.119	-380.115	1905.2	57.744
454	0	-694.773	1664.98	956.652	-694.152	1635.73	1110.29	-668.72	1677.27	550.007	-621.737	1348.97	274.942	-627.88	1360.72	101.796	-304.405	1695.2	989.047	-311.105	1646.62	1139.34	-349.708	1751.56	561.918	-407.389	1741.21	111.27	-380.143	1905.17	57.5467
455	0	-694.116	1676.5	958.728	-693.33	1646.07	1112.05	-668.153	1701.72	553.9	-621.96	1373.72	281.038	-630.311	1390.82	108.459	-303.967	1705.52	990.136	-310.226	1658.18	1140.79	-349.048	1756.71	562.148	-407.441	1741.5	111.386	-380.134	1905.25	57.3688
456	0	-693.589	1687.78	961.189	-692.577	1656.44	1114.33	-668.12	1725.66	558.646	-621.931	1399.36	285.413	-632.704	1421.96	113.84	-303.512	1716.57	991.315	-309.346	1669.58	1142.14	-348.423	1761.53	562.377	-407.5	1741.79	111.55	-380.086	1905.39	57.2113
457	0	-693.162	1699.17	963.918	-691.829	1666.88	1116.99	-668.072	1748.92	563.847	-621.935	1425.55	287.995	-634.959	1453.38	117.777	-303.058	1727.59	992.392	-308.099	1681.73	1143.47	-347.822	1766.09	562.497	-407.61	1742.02	111.684	-379.973	1905.6	57.1792
458	0	-692.75	1710.78	966.868	-690.935	1677.41	1119.93	-667.55	1771.65	569.197	-622.174	1452.24	289.031	-637.233	1485	120.215	-302.57	1738.46	993.391	-306.786	1693.86	1144.63	-347.357	1770.1	562.606	-407.814	1742.33	111.925	-379.982	1905.75	56.974
459	0	-692.37	1722.71	969.967	-690.003	1688.05	1123.02	-667.049	1793.93	574.521	-622.394	1479.44	288.646	-639.499	1516.91	121.361	-302.091	1748.97	994.134	-305.677	1704.92	1145.67	-346.954	1773.82	562.72	-407.99	1742.43	112.108	-379.954	1905.9	56.7906
460	0	-692.086	1734.78	973.183	-689.106	1698.73	1126.12	-666.68	1815.78	579.695	-622.559	1507.21	286.9	-641.747	1549.58	121.599	-301.596	1759.29	994.698	-304.528	1715.62	1146.62	-346.668	1776.92	562.934	-408.067	1742.59	112.344	-379.894	1906.03	56.6524
461	0	-691.779	1746.98	976.396	-688.148	1709.62	1129.09	-666.339	1837.03	584.502	-622.69	1535.44	284.132	-644.17	1583.62	121.059	-301.027	1769.25	995.046	-303.301	1726.04	1147.39	-346.424	1779.64	563.15	-408.26	1742.85	112.648	-379.887	1906.13	56.5118
462	0	-691.54	1759.26	979.544	-687.097	1720.67	1131.92	-666.001	1857.76	588.998	-622.289	1563.99	280.298	-646.271	1618.36	119.862	-300.51	1778.85	995.212	-302.08	1736.42	1147.94	-346.265	1782.15	563.374	-408.446	1743.13	112.954	-379.83	1906.24	56.3858
463	0	-691.386	1771.61	982.601	-686.01	1731.69	1134.44	-665.679	1877.84	593.182	-622.366	1593.21	275.673	-648.262	1654.22	118.236	-299.997	1788.45	995.214	-300.909	1746.57	1148.27	-346.164	1784.8	563.61	-408.761	1743.31	113.238	-379.788	1906.39	56.2763
464	0	-691.122	1784.02	985.492	-685.006	1742.21	1136.65	-665.431	1897.44	596.856	-622.41	1622.98	269.991	-649.838	1690.6	116.044	-299.51	1797.87	995.1	-299.785	1756.79	1148.47	-346.208	1787.6	563.826	-409.062	1743.35	113.616	-379.746	1906.48	56.1696
465	0	-690.912	1796.33	988.24	-684.058	1752.14	1138.46	-665.273	1916.39	600.189	-622.522	1653.25	263.434	-651.468	1728.18	113.63	-299.102	1807.14	994.774	-298.75	1767	1148.37	-346.287	1790.48	563.934	-409.339	1743.49	113.973	-379.712	1906.64	56.0765
466	0	-690.659	1808.67	990.729	-683.155	1763.37	1140.2	-665.086	1934.77	603.248	-622.84	1684.22	256.076	-653.081	1766.49	110.864	-298.737	1816.6	994.412	-297.7	1777.37	1148.09	-346.459	1793.63	564.058	-409.632	1743.59	114.343	-379.703	1906.73	55.9468
467	0	-690.36	1820.76	992.951	-682.242	1774.87	1141.87	-664.996	1952.62	606.002	-623.204	1715.89	247.971	-654.421	1805.13	107.689	-298.309	1825.14	993.862	-297.076	1788.21	1147.86	-346.532	1797.1	564.166	-409.892	1743.96	114.777	-379.642	1906.88	55.8139
468	0	-690.193	1832.73	994.848	-681.387	1786.59	1143.3	-664.916	1969.97	608.514	-623.591	1748.15	239.276	-655.709	1844.32	104.31	-298.027	1833.88	993.258	-296.668	1795.84	1147.05	-346.568	1800.69	564.197	-409.993	1744.23	115.107	-379.623	1906.99	55.6834
469	0	-690.049	1844.59	996.521	-680.629	1798.14	1144.45	-664.675	1986.33	610.699	-623.88	1781.02	230.211	-656.903	1883.91	100.938	-297.774	1843.14	992.602	-296.076	1805.18	1146.43	-346.547	1804.46	564.226	-410.139	1744.58	115.44	-379.568	1907.08	55.5473
470	0	-690.126	1855.71	997.607	-679.99	1809.69	1145.25	-664.392	2001.74	612.405	-624.184	1814.51	220.983	-658.274	1924.17	97.8807	-297.556	1852.55	991.95	-295.542	1815.81	1145.87	-346.426	1808.42	564.21	-410.22	1744.84	115.722	-379.534	1907.17	55.4033
471	0	-690.162	1865.84	998.354	-679.479	1820.99	1145.7	-663.89	2016.08	613.57	-624.395	1848.53	211.57	-659.892	1964.76	95.2936	-297.361	1862.04	991.231	-295.161	1826.16	1145.22	-346.381	1812.69	564.176	-410.302	1745.08	116.08	-379.539	1907.3	55.2523
472	0	-689.87	1875.61	998.659	-679.053	1832.49	1145.83	-663.445	2029.7	614.175	-624.648	1883.13	202.323	-661.768	2005.5	93.2844	-297.221	1871.59	990.42	-294.907	1836.51	1144.48	-346.281	1817.28	564.042	-410.386	1745.41	116.52	-379.493	1907.4	55.0838
473	0	-689.866	1886.77	998.699	-678.366	1847.44	1146.01	-662.011	2040.66	613.897	-624.715	1918.11	193.335	-663.961	2046.32	92.0263	-297.077	1881.46	989.621	-294.748	1847.04	1143.67	-346.306	1822.12	563.879	-410.401	1746.05	117.204	-379.512	1907.52	54.9424
474	0	-689.917	1898.06	998.378	-678.254	1858.6	1145.35	-661.093	2052.26	612.917	-623.811	1951.97	184.458	-666.326	2087.08	91.4007	-297.008	1891.49	988.755	-294.763	1857.67	1142.9	-346.309	1827.12	563.731	-410.478	1746.5	117.63	-379.667	1907.4	54.4225
475	0	-690.075	1909.32	997.724	-678.3	1869.17	1144.73	-660.453	2063.67	611.138	-623.896	1987.54	176.202	-668.628	2127.65	91.3332	-297.036	1901.51	987.791	-294.767	1868.41	1142.02	-346.459	1832.29	563.551	-410.559	1746.97	118.11	-379.622	1907.54	54.4992
476	0	-690.38	1920.48	996.736	-678.414	1880.3	1143.93	-659.317	2073.73	608.668	-624.361	2023.78	168.824	-670.859	2168.09	91.6578	-297.054	1911.47	986.693	-294.853	1879.1	1140.98	-346.543	1837.46	563.386	-410.608	1747.45	118.67	-379.623	1907.7	54.4402
477	0	-690.783	1931.53	995.494	-678.546	1891.64	1142.98	-658.282	2082.82	605.591	-625.663	2060.94	162.371	-672.527	2208.34	92.3477	-297.032	1921.83	985.574	-295.013	1890.24	1139.91	-346.704	1842.61	563.297	-410.633	1748.17	119.496	-379.621	1907.78	54.3337
478	0	-691.249	1942.57	994.07	-678.818	1903.2	1141.88	-657.363	2091.3	602.047	-626.849	2097.6	157.465	-673.477	2248.32	93.5702	-297.122	1932.36	984.401	-295.272	1901.84	1138.75	-347.055	1847.79	563.19	-410.742	1748.68	120.053	-379.605	1907.91	54.2332
479	0	-691.8	1953.76	992.463	-679.169	1914.96	1140.66	-656.56	2099.25	598.063	-626.955	2132.58	152.721	-673.428	2288	95.6046	-297.216	1942.69	983.032	-295.57	1913.26	1137.49	-347.36	1852.91	563.098	-410.983	1749.22	120.714	-379.668	1907.95	54.0201
480	0	-692.267	1965.05	990.614	-679.496	1926.95	1139.25	-655.858	2106.84	593.81	-628.33	2168.39	150.402	-672.172	2326.78	98.7675	-297.286	1953.32	981.706	-296.066	1924.77	1136.06	-347.637	1858.2	563.104	-411.235	1749.8	121.664	-379.546	1908.32	54.073
481	0	-692.674	1976.73	988.556	-679.911	1939.36	1137.63	-655.36	2114.28	589.43	-629.29	2202.94	149.497	-669.749	2364.57	103.672	-297.371	1964.61	980.445	-296.523	1936.29	1134.62	-347.971	1863.62	563.066	-411.406	1750.42	122.546	-379.564	1908.45	53.9837
482	0	-692.875	1988.58	986.354	-680.343	1952	1135.9	-654.599	2121.53	584.953	-629.461	2234.93	149.6	-665.99	2400.18	109.911	-297.581	1975.36	979.078	-297.001	1948.27	1133.08	-348.358	1869.39	563.005	-411.624	1751.13	123.644	-379.599	1908.58	53.8934
483	0	-693.074	2000.89	983.911	-680.942	1965.07	1134.06	-653.861	2129.22	580.337	-629.743	2264.94	150.634	-661.618	2433.2	117.406	-297.865	1986.16	977.604	-297.619	1960.35	1131.36	-348.693	1875.81	562.999	-411.778	1752.27	125.009	-379.603	1908.8	53.7635
484	0	-693.329	2013.41	981.448	-681.592	1978.23	1132.13	-653.132	2137.43	576.017	-630.004	2292.39	151.91	-657.046	2463.34	125.883	-298.26	1997.07	976.074	-298.22	1972.06	1129.53	-348.963	1882.9	562.86	-411.902	1753.48	126.451	-379.654	1909.04	53.6188
485	0	-693.798	2026.3	979.139	-682.373	1991.72	1130.25	-652.264	2146.12	572.338	-629.528	2316.24	152.697	-652.432	2489.82	134.457	-298.827	2008.35	974.619	-298.89	1983.52	1127.62	-349.232	1890.96	562.737	-412.177	1754.89	128.031	-379.681	1909.35	53.4897
486	0	-694.408	2039.62	976.89	-683.191	2005.35	1128.37	-651.493	2155.84	569.268	-628.933	2337.06	152.98	-647.905	2512.06	142.69	-299.386	2019.86	973.096	-299.709	1995.38	1125.76	-349.499	1899.71	562.428	-412.45	1756.04	129.732	-379.678	1909.63	53.3529
487	0	-694.976	2053.52	974.915	-683.958	2019.06	1126.61	-650.821	2166.97	566.89	-626.995	2353.26	151.461	-643.588	2533.03	150.936	-299.99	2031.69	971.513	-300.611	2007.4	1124	-349.883	1908.99	562.035	-412.414	1757.62	131.669	-379.657	1909.94	53.236
488	0	-695.452	2067.72	973.401	-684.66	2032.8	1125.03	-650.115	2179.85	565.412	-624.564	2366.29	148.915	-639.774	2547.57	154.682	-300.728	2043.86	970.072	-301.514	2019.37	1122.29	-350.474	1919.05	561.46	-412.224	1759.35	133.765	-379.542	1910.31	53.1294
489	0	-695.929	2082.25	972.485	-685.191	2046.56	1123.8	-649.391	2194.21	564.613	-621.852	2376.38	145.604	-636.277	2552.11	151.479	-301.483	2056.23	968.536	-302.414	2031.91	1120.62	-351.017	1929.7	560.768	-411.791	1761.36	136.121	-379.425	1910.64	53.0399
490	0	-696.272	2096.87	971.945	-685.672	2060.3	1122.88	-648.819	2209.54	563.97	-618.527	2383.41	141.833	-632.477	2559.47	146.04	-302.211	2068.97	967.063	-303.082	2044.33	1118.91	-351.419	1941.31	560.042	-411.202	1763.62	138.738	-379.217	1910.98	52.9384
491	0	-696.646	2111.43	971.739	-686.1	2074.01	1122.17	-648.244	2225.21	563.488	-615.464	2388.63	138.738	-627.89	2564.48	137.892	-302.94	2082	965.648	-303.549	2057.16	1117.16	-352.607	1952.2	559.019	-410.504	1766.34	141.693	-378.934	1911.41	52.8756
492	0	-697.116	2126.03	971.653	-686.421	2087.89	1121.66	-647.806	2240.93	563.227	-612.456	2392.64	136.655	-622.7	2568.43	128.592	-303.557	2095.16	964.313	-304.056	2070.41	1115.48	-353.528	1963.87	558.231	-409.676	1769.32	144.891	-378.634	1911.86	52.8358
493	0	-697.708	2140.61	971.534	-686.844	2102.1	1121.36	-647.085	2256.33	563.01	-609.209	2397.19	134.238	-617.765	2572.5	120.915	-304.256	2108.61	963.093	-304.402	2083.93	1113.93	-353.493	1977.6	557.55	-408.848	1772.51	148.463	-378.393	1912.31	52.7537
494	0	-698.293	2155.41	971.364	-687.345	2116.58	1121.24	-645.51	2270.91	562.8	-605.912	2402.75	131.872	-612.807	2576.94	115.866	-305.001	2122.26	961.938	-304.781	2097.78	1112.52	-353.697	1991.59	556.722	-407.756	1776.5	152.631	-378.101	1912.82	52.6627
495	0	-698.938	2170.56	971.308	-687.941	2131.26	1121.42	-644.293	2284.74	562.47	-603.49	2409.75	130.874	-608.631	2581.4	110.157	-305.82	2136.4	960.941	-305.176	2111.54	1111.25	-353.402	2006.92	556.079	-406.684	1780.81	157.356	-377.783	1913.39	52.6375
496	0	-699.239	2185.86	971.298	-688.564	2146.1	1121.88	-643.326	2298.31	562.301	-602.666	2415.89	129.852	-605.645	2586.37	102.435	-306.712	2150.96	960.145	-305.67	2125.58	1110.31	-352.842	2023.39	555.548	-405.257	1785.72	162.369	-377.285	1914.25	52.6953
497	0	-699.546	2201.37	971.54	-689.213	2161.05	1122.74	-642.885	2311.94	562.481	-602.828	2422.19	128.63	-604.992	2590.49	94.8032	-307.615	2165.71	959.539	-306.149	2139.88	1109.79	-351.961	2041.1	555.085	-403.402	1792.32	168.578	-376.879	1914.71	52.891
498	0	-699.916	2216.76	972.242	-689.742	2176.02	1123.89	-643.176	2325.97	563.363	-603.273	2427.71	127.381	-605.976	2593.56	88.1941	-308.566	2180.18	959.114	-306.716	2154.24	1109.59	-350.651	2060.11	554.398	-401.567	1799.55	175.44	-376.436	1915.41	53.2208
499	0	-700.575	2231.73	973.181	-690.169	2190.89	1125.11	-643.651	2339.67	563.859	-603.463	2431.36	126.204	-606.609	2596.16	82.4776	-309.554	2194.08	958.681	-307.291	2168.45	1109.66	-348.937	2080.61	553.544	-399.606	1808.14	182.929	-375.835	1916.75	53.8848
500	0	-701.529	2246.07	974.348	-690.593	2205.55	1126.41	-644.277	2352.61	564.171	-603.273	2434.85	125.252	-605.89	2598.55	77.4012	-310.708	2208.93	958.597	-307.734	2182.63	1109.85	-346.85	2102.13	552.308	-397.423	1818.01	191.093	-375.192	1918.54	54.6722
501	0	-702.477	2259.58	975.646	-690.936	2219.77	1127.87	-645.26	2364.82	564.7	-603.158	2438.47	124.568	-604.872	2601.18	74.4715	-311.964	2223.63	958.454	-308.167	2196.28	1109.99	-345.468	2123.92	550.502	-394.989	1830.01	199.676	-374.529	1921.18	56.195
502	0	-703.399	2272.72	977.285	-691.303	2233.35	1129.66	-646.401	2375.92	565.197	-602.888	2441.14	124.015	-604.384	2602.59	72.9715	-313.286	2238.22	958.317	-308.513	2209.59	1109.94	-343.117	2148.27	548.596	-392.139	1843.85	209.696	-373.574	1924.66	58.384
503	0	-704.196	2285.68	979.328	-691.555	2246.37	1131.74	-647.412	2386.22	566.077	-603.515	2442.82	124.385	-604.487	2603.54	71.7755	-314.582	2253.04	958.147	-308.719	2222.47	1109.6	-340.986	2173.68	546.797	-389.003	1859.79	219.153	-372.349	1929.41	61.4094
504	0	-705.179	2298.47	981.722	-691.625	2258.84	1134.03	-648.091	2395.76	567.052	-603.398	2443.1	124.612	-604.575	2604.27	70.833	-315.75	2267.27	957.871	-308.869	2235.41	1109.06	-339.135	2199.77	545.021	-385.566	1877.84	229.257	-371.061	1935.35	65.0693
505	0	-706.152	2311.29	984.083	-691.688	2271.03	1136.3	-649.828	2406.03	568.265	-603.108	2443.87	124.763	-604.447	2604.9	70.126	-316.748	2281.38	957.602	-308.855	2247.83	1108.35	-336.613	2227.33	543.776	-381.394	1898.39	239.412	-369.841	1942.75	69.5218
506	0	-707.174	2324.07	986.24	-691.878	2283.17	1138.45	-651.489	2415.19	569	-602.768	2444.34	124.891	-604.214	2605.32	69.6152	-317.547	2295.33	957.405	-308.875	2260.04	1107.62	-335.179	2254.03	542.988	-377.567	1920.16	248.53	-368.957	1951.37	73.9574
507	0	-708.037	2336.46	988.01	-692.256	2295.22	1140.45	-651.654	2421.78	569.154	-602.448	2444.79	125	-604.018	2605.7	69.2419	-318.256	2308.86	957.553	-309.114	2271.8	1107.08	-334.022	2280.31	543.18	-374.236	1942.93	255.512	-368.114	1961.31	78.0302
508	0	-708.756	2348.38	989.445	-692.692	2307.24	1142.21	-651.505	2427.45	569.01	-602.136	2445.06	124.989	-603.875	2605.94	68.9227	-318.926	2321.74	958.086	-309.589	2283.02	1107.03	-333.166	2306.28	544.372	-369.927	1966	262.594	-366.346	1974.45	83.9047
509	0	-709.313	2359.85	990.548	-693.195	2319.29	1143.83	-651.687	2432.93	569.003	-601.761	2445.12	124.827	-603.752	2606.15	68.6218	-319.591	2334.47	959.147	-310.175	2293.57	1107.41	-332.715	2331.91	546.32	-368.489	1987.72	270.341	-363.662	1993.85	91.1629
510	0	-709.569	2372.16	991.642	-693.665	2331.7	1145.33	-650.621	2436.85	569.098	-601.437	2445.33	124.777	-603.668	2606.36	68.3069	-320.207	2346.42	960.509	-310.762	2303.99	1108.35	-332.605	2357.21	548.734	-367.466	2009.45	276.881	-360.452	2018.43	97.8712
511	0	-709.399	2385.55	992.987	-694.07	2345.09	1146.97	-650.753	2441.89	569.482	-601.096	2445.63	124.773	-603.589	2606.58	68.0151	-320.682	2358.2	962.349	-311.32	2314.13	1109.84	-333.13	2381.55	551.821	-366.947	2032.31	282.364	-357.009	2046.97	103.926
512	0	-710.308	2392.19	993.572	-694.411	2359.19	1148.74	-650.135	2445.92	569.988	-600.803	2446.04	124.913	-603.493	2606.81	67.7429	-321.068	2372.03	965.026	-311.9	2324.24	1111.81	-333.869	2405.15	555.809	-364.246	2061.12	287.07	-353.464	2077.41	109.078
513	0	-710.556	2402.28	994.611	-695.348	2368.08	1149.49	-650.249	2450.88	570.243	-600.572	2446.64	125.184	-603.402	2607.01	67.4644	-321.274	2383.1	967.672	-312.458	2334.5	1114.31	-334.711	2428.25	560.539	-362.14	2084.71	290.744	-349.798	2108.52	113.057
514	0	-710.598	2413.29	995.721	-696.045	2379.01	1150.84	-650.232	2455.81	570.717	-600.356	2447.04	125.452	-603.252	2607.13	67.1434	-321.456	2394.56	970.761	-313.037	2344.94	1117.25	-335.667	2450.8	565.637	-362.068	2110.32	292.105	-346.112	2139.85	115.83
515	0	-710.625	2424.19	996.686	-696.656	2390.85	1152.21	-649.969	2460.34	571.103	-600.133	2447.52	125.791	-603.223	2607.37	67.0164	-321.593	2406.64	974.092	-313.682	2355.69	1120.53	-336.618	2473.18	570.772	-361.409	2136.63	292.235	-342.396	2171.2	117.354
516	0	-710.621	2434.9	997.562	-697.382	2402.24	1153.45	-649.535	2464.45	571.508	-599.865	2447.91	126.125	-603.158	2607.51	66.8521	-321.656	2418.85	977.475	-314.357	2368.62	1124.25	-337.541	2495.21	575.747	-360.706	2163.71	291.156	-338.607	2202.85	117.871
517	0	-710.542	2445.64	998.339	-698.119	2413.41	1154.51	-649.07	2468.14	571.973	-599.574	2448.3	126.461	-603.078	2607.64	66.6905	-321.668	2431.11	980.994	-314.907	2378.7	1127.67	-337.248	2518.23	580.701	-360.275	2191.02	288.942	-334.843	2235.66	117.811
518	0	-710.427	2456.07	998.925	-698.888	2424.49	1155.43	-649.382	2472.64	572.32	-599.252	2448.84	126.851	-602.972	2607.8	66.5368	-321.588	2443.36	984.42	-315.479	2389.24	1131.05	-337.856	2539.18	585.329	-360.053	2218.69	285.558	-331.248	2269.37	117.073
519	0	-710.306	2466.31	999.274	-699.651	2435.18	1156.11	-649.103	2476.13	572.734	-598.914	2449.12	127.184	-602.874	2607.94	66.4155	-321.463	2455.59	987.875	-315.987	2400.46	1134.4	-338.362	2559.33	589.775	-360.061	2246.88	281.295	-327.847	2304.49	116.071
520	0	-710.121	2476.3	999.422	-700.346	2445.86	1156.59	-648.7	2479.34	573.022	-598.61	2449.42	127.565	-602.794	2608.06	66.3015	-321.254	2467.74	991.134	-316.533	2411.92	1137.62	-338.978	2578.55	593.984	-360.197	2275.66	276.023	-324.689	2340.98	114.892
521	0	-709.854	2486.34	999.464	-700.942	2456.51	1156.92	-648.265	2482.6	573.277	-598.324	2449.83	127.933	-602.725	2608.16	66.1983	-320.983	2479.9	994.322	-317.044	2423.47	1140.64	-339.593	2596.98	598.044	-360.484	2305.02	269.749	-321.964	2378.24	113.315
522	0	-709.484	2497.19	999.492	-701.414	2467.46	1157.04	-647.244	2485.05	573.681	-598.108	2450.19	128.307	-602.688	2608.28	66.1006	-320.675	2492.02	997.438	-317.565	2434.84	1143.52	-340.076	2614.73	601.885	-360.907	2334.8	262.462	-319.359	2416.41	111.609
523	0	-709.262	2506.88	999.248	-701.801	2478.64	1157.01	-646.946	2488.6	573.858	-597.869	2450.54	128.683	-602.634	2608.39	65.9838	-320.357	2503.95	1000.3	-318.052	2446.36	1146.11	-340.429	2631.82	605.556	-361.251	2365.09	254.29	-316.999	2455	109.531
524	0	-709.031	2516.54	998.929	-702.092	2489.92	1156.84	-646.764	2492.32	574.029	-597.616	2451.02	129.109	-602.591	2608.48	65.8834	-320.004	2515.8	1002.92	-318.53	2457.72	1148.45	-340.596	2648.15	609.002	-361.613	2396.22	245.466	-314.765	2493.75	107.025
525	0	-708.832	2526.23	998.568	-702.311	2501.32	1156.58	-646.499	2496.01	574.202	-597.43	2451.4	129.495	-602.57	2608.61	65.795	-319.624	2527.42	1005.23	-319.038	2469.11	1150.41	-340.669	2663.35	612.075	-362.134	2427.71	235.843	-312.591	2532.77	104.229
526	0	-708.657	2535.99	998.105	-702.394	2512.88	1156.26	-646.369	2499.91	574.443	-597.214	2451.84	129.962	-602.521	2608.71	65.6557	-319.328	2538.88	1007.03	-319.415	2480.39	1152	-340.697	2677.74	614.523	-362.689	2460.06	225.836	-310.345	2571.9	101.29
527	0	-708.454	2545.78	997.547	-702.395	2524.46	1155.87	-646.196	2503.74	574.585	-597.014	2452.27	130.516	-602.518	2608.83	65.5746	-318.98	2550.2	1008.38	-319.765	2491.79	1153.1	-341.837	2689.41	615.848	-363.282	2492.94	215.463	-308.109	2611.23	98.5022
528	0	-708.177	2555.52	996.884	-702.28	2536.02	1155.41	-646.04	2507.49	574.595	-596.783	2452.68	130.849	-602.485	2608.95	65.4803	-318.646	2561.3	1009.25	-320.024	2503.14	1153.8	-341.796	2701.64	616.76	-363.89	2526.79	205.201	-305.796	2650.57	95.9115
529	0	-707.798	2565.28	996.086	-702.203	2547.36	1154.82	-645.86	2511.23	574.593	-596.564	2453.07	131.236	-602.449	2609.06	65.3598	-318.249	2572.18	1009.63	-320.254	2514.63	1154.07	-341.634	2713.03	616.906	-364.734	2560.93	194.937	-303.461	2689.96	93.7749
530	0	-707.857	2575.09	995.161	-702.04	2558.71	1154.12	-645.82	2515.09	574.589	-596.364	2453.55	131.656	-602.417	2609.05	65.2477	-317.793	2583.05	1009.56	-320.365	2526.15	1154.01	-341.183	2723.51	616.256	-365.483	2595.64	185.109	-301.176	2729.22	92.1972
531	0	-708.31	2584.97	994.125	-701.822	2570.28	1153.27	-645.71	2519.03	574.508	-596.22	2453.94	132.065	-602.382	2609.17	65.0932	-317.337	2593.76	1009.07	-320.452	2537.8	1153.64	-340.483	2733.37	614.833	-366.196	2630.71	176.011	-299.075	2768.13	91.2168
532	0	-708.317	2594.81	993.029	-701.896	2580.83	1152.31	-645.665	2523.11	574.453	-596.067	2454.39	132.425	-602.4	2609.32	64.9808	-316.887	2604.47	1008.2	-320.538	2549.58	1153	-339.605	2742.54	612.48	-366.799	2666.05	167.643	-297.485	2806.68	90.2193
533	0	-708.426	2604.77	991.783	-701.342	2593.16	1150.97	-645.646	2527.35	574.287	-595.895	2454.92	132.889	-602.404	2609.48	64.8245	-316.432	2615.14	1007.07	-320.574	2561.5	1152.15	-338.333	2751.43	609.455	-367.071	2701.72	160.327	-296.765	2845.06	89.2755
534	0	-708.521	2614.73	990.452	-701.12	2604.6	1149.51	-645.743	2531.75	574.183	-595.719	2455.41	133.36	-602.417	2609.79	64.6577	-316.041	2625.87	1005.61	-320.592	2573.58	1151.02	-337.251	2759.77	605.951	-366.735	2737.56	154.455	-296.389	2883.95	90.3758
535	0	-708.638	2624.79	989.085	-704.894	2604.7	1146.8	-645.782	2536.26	574.051	-595.669	2456.1	133.9	-602.436	2609.98	64.5034	-315.676	2636.71	1003.95	-320.534	2585.73	1149.67	-336.012	2767.75	602.029	-365.606	2773.31	150.486	-297.598	2922.06	91.1306
536	0	-708.838	2634.91	987.682	-704.497	2616.41	1145.34	-645.819	2541	573.925	-595.522	2456.61	134.391	-602.44	2610.1	64.2573	-315.335	2647.61	1001.95	-320.36	2598.07	1148.06	-334.851	2775.34	597.834	-364.332	2808.29	147.481	-299.458	2960.01	94.0037
