# Supplementary material for: A Brake-Based Overground Gait Rehabilitation Device for Altering Propulsion Impulse Symmetry
Source: Sensors (Basel). 2021 Oct 5;21(19):6617. doi: 10.3390/s21196617 (PMC8512803; doi:10.3390/s21196617)
Supplement: Supplementary file 1 [file sensors-21-06617-s001.zip › GPT animations/code and data/Trajectories/BD 05.csv]

Trajectories
100
		BDC013:LTroc			BDC013:LIliac			BDC013:LKnee			BDC013:LAnkle			BDC013:LToe			BDC013:RTroc			BDC013:RIliac			BDC013:RKnee			BDC013:RAnkle			BDC013:RToe
Frame	Sub Frame	X	Y	Z	X	Y	Z	X	Y	Z	X	Y	Z	X	Y	Z	X	Y	Z	X	Y	Z	X	Y	Z	X	Y	Z	X	Y	Z
		mm	mm	mm	mm	mm	mm	mm	mm	mm	mm	mm	mm	mm	mm	mm	mm	mm	mm	mm	mm	mm	mm	mm	mm	mm	mm	mm	mm	mm	mm
212	0	-793.37	-1439.51	924.322	-788.127	-1446.92	1078.77	-745.41	-1575.28	527.728	-719.092	-1802.92	137.627	-737.636	-1680.66	27.5486	-397.089	-1411.67	945.426	-402.24	-1457.43	1093.16	-425.641	-1307.53	531.523	-458.449	-1209.41	87.4037	-422.296	-1041.5	58.8044
213	0	-791.518	-1425.89	924.378	-786.52	-1434.12	1078.94	-744.42	-1557.54	527.173	-718.43	-1796.2	143.692	-737.882	-1679.94	27.9192	-395.584	-1396.9	946.411	-400.688	-1443.08	1094.62	-424.286	-1294.46	532.478	-457.481	-1205.21	86.5482	-422.185	-1038.61	52.6182
214	0	-789.599	-1412.15	924.628	-785.088	-1421.3	1079.41	-743.623	-1538.27	526.406	-717.465	-1788.29	150.494	-737.744	-1678.37	28.4347	-393.736	-1382.59	947.737	-399.279	-1429.1	1096.19	-422.329	-1281.25	533.654	-456.217	-1202.24	85.9594	-421.335	-1036.36	46.7747
215	0	-787.52	-1398.21	924.865	-783.652	-1408.34	1080.04	-743.276	-1517.68	525.642	-716.305	-1779.18	158.126	-736.922	-1676.55	29.0629	-392.032	-1368.86	949.376	-397.829	-1415.43	1097.79	-419.905	-1268.61	534.74	-454.782	-1199.91	85.42	-420.774	-1034.64	41.8976
216	0	-785.418	-1384.19	925.231	-782.221	-1395.39	1080.7	-743.218	-1495.7	524.718	-715.06	-1768.66	166.626	-737.207	-1674.64	30.8643	-390.532	-1355.71	951.075	-396.496	-1402.46	1099.41	-418.418	-1254.62	535.427	-453.404	-1197.66	84.9337	-420.524	-1033.07	37.6812
217	0	-783.224	-1370.25	925.666	-780.725	-1382.45	1081.37	-743.11	-1472.5	523.627	-713.722	-1756.62	175.727	-736.207	-1672.44	32.2002	-388.855	-1343.02	952.783	-394.985	-1389.95	1101.05	-415.856	-1243.78	536.195	-452.479	-1195.86	84.5797	-420.169	-1031.74	35.4328
218	0	-780.882	-1356.27	926.117	-779.155	-1369.7	1082.03	-742.75	-1448.25	522.36	-712.481	-1742.89	185.331	-733.504	-1669.55	33.5652	-386.558	-1330.68	954.797	-393.283	-1377.66	1102.82	-413.475	-1234.33	536.854	-452.163	-1194.73	84.3198	-420.312	-1030.88	34.2583
219	0	-778.415	-1342.32	926.421	-777.582	-1357.42	1082.6	-742.133	-1423.21	521.006	-711.184	-1727.29	195.69	-732.492	-1665.5	37.0845	-384.425	-1318.19	956.763	-391.669	-1365.8	1104.62	-411.796	-1225.51	537.462	-451.954	-1194.29	84.4428	-420.343	-1030.39	33.4817
220	0	-775.845	-1328.61	926.698	-775.91	-1345.78	1083.11	-741.421	-1397.46	519.746	-709.828	-1709.05	206.044	-733.963	-1659.6	43.3694	-382.22	-1305.83	958.713	-389.799	-1354.01	1106.45	-410.61	-1217.71	537.819	-451.894	-1193.96	84.6863	-420.368	-1029.94	32.7881
221	0	-773.511	-1315.28	927.029	-774.291	-1334.63	1083.54	-740.711	-1371.69	518.845	-708.465	-1688.54	215.786	-733.313	-1651.31	48.9135	-380.146	-1293.33	960.51	-387.948	-1342.32	1108.33	-409.649	-1211.01	538.126	-451.042	-1195.44	85.6504	-420.495	-1029.59	32.3103
222	0	-771.3	-1302.25	927.491	-772.646	-1323.96	1083.94	-739.833	-1346.03	518.495	-707.179	-1666.51	223.942	-731.92	-1640.31	54.0001	-378.139	-1281.38	961.904	-386.176	-1330.61	1110.11	-408.933	-1205.06	538.238	-452.356	-1193.59	85.0487	-420.646	-1029.32	32.034
223	0	-769.199	-1289.55	928.114	-770.973	-1313.44	1084.5	-738.631	-1320.47	518.828	-705.928	-1643.94	230.845	-731.109	-1627.04	60.9515	-376.296	-1269.74	963.3	-384.145	-1318.75	1111.86	-408.1	-1200.03	538.302	-452.773	-1193	84.9261	-420.761	-1029.1	31.767
224	0	-767.274	-1277.37	929.078	-769.391	-1303.48	1085.22	-737.394	-1295.61	520.388	-704.451	-1621.93	238.229	-730.254	-1609.68	68.8325	-374.161	-1258.61	964.653	-382.257	-1306.98	1113.5	-407.215	-1195.36	538.463	-451.786	-1194.77	85.922	-420.824	-1029	31.6356
225	0	-765.479	-1265.68	930.49	-767.642	-1293.35	1086.26	-735.591	-1270.89	522.731	-702.801	-1600.06	245.907	-729.094	-1587.08	76.4757	-372.992	-1247.62	965.839	-380.558	-1295.38	1115.09	-406.312	-1190.6	538.768	-452.153	-1194.11	85.813	-420.846	-1028.89	31.5227
226	0	-764.036	-1254.46	932.215	-765.623	-1281.67	1087.53	-733.761	-1246.73	525.919	-700.994	-1577.19	252.815	-727.506	-1560.36	83.4865	-371.5	-1236.88	966.92	-378.852	-1283.75	1116.6	-405.217	-1185.85	538.946	-452.914	-1192.52	85.18	-420.764	-1028.86	31.4186
227	0	-762.605	-1243.44	934.131	-763.291	-1268.8	1089.11	-731.765	-1223.11	529.757	-699.098	-1553.04	258.578	-725.474	-1531.35	89.6255	-369.939	-1226.05	968.133	-376.846	-1271.41	1118.05	-404.102	-1181.14	539.204	-452.848	-1192.25	85.1708	-420.682	-1028.86	31.3757
228	0	-761.398	-1232.56	936.37	-761.519	-1257.54	1091.02	-729.89	-1200.13	534.027	-697.182	-1528	262.544	-723.12	-1501.27	94.4935	-372.658	-1214.65	967.675	-375.039	-1259.98	1119.15	-403.006	-1176.58	539.357	-452.736	-1192.07	85.1457	-420.629	-1028.85	31.2803
229	0	-760.235	-1221.59	938.75	-760.169	-1247.77	1093.22	-728.035	-1177.73	538.699	-695.355	-1502.42	264.855	-720.689	-1471.05	97.6542	-369.747	-1204.23	968.255	-374.326	-1251.41	1120.23	-401.884	-1172.35	539.45	-452.589	-1191.96	85.2354	-420.597	-1028.78	31.1892
230	0	-759.055	-1210.39	941.338	-758.948	-1238.85	1095.7	-726.124	-1155.47	543.443	-693.614	-1476.38	265.658	-718.325	-1441	99.4188	-367.045	-1194.19	969.547	-373.089	-1241.69	1121.26	-400.775	-1168.68	539.542	-452.454	-1191.93	85.4115	-420.529	-1028.75	31.0724
231	0	-758.018	-1198.95	943.998	-757.429	-1229.39	1098.37	-724.218	-1133.4	548.121	-691.758	-1449.99	265.12	-716.187	-1410.8	99.8482	-365.993	-1182.47	970.012	-371.276	-1230.8	1122.17	-399.737	-1165.51	539.684	-452.414	-1191.87	85.5655	-420.421	-1028.72	30.9768
232	0	-756.914	-1187.24	946.726	-755.654	-1218.86	1100.97	-722.637	-1111.64	552.683	-689.774	-1423.19	263.437	-714.206	-1380.1	99.3752	-364.631	-1172.89	970.353	-369.256	-1219.55	1122.87	-398.825	-1162.55	539.829	-452.447	-1191.73	85.7245	-420.337	-1028.63	30.7955
233	0	-755.939	-1175.25	949.466	-753.812	-1207.99	1103.41	-721.184	-1090.35	556.892	-687.734	-1395.81	260.664	-712.259	-1348.29	98.0716	-363.007	-1164.28	970.909	-367.443	-1208.81	1123.34	-398.101	-1159.96	540.01	-451.667	-1193.1	86.6904	-420.197	-1028.55	30.6125
234	0	-754.831	-1162.87	952.034	-752.095	-1197.25	1105.68	-719.857	-1069.64	560.761	-685.609	-1368.09	257.013	-710.419	-1315.5	96.1128	-361.416	-1155.68	971.295	-365.49	-1198.11	1123.64	-397.443	-1157.39	540.143	-452.114	-1192.61	86.7388	-420.115	-1028.37	30.3272
235	0	-753.836	-1150.45	954.61	-750.354	-1186.07	1107.68	-718.582	-1049.48	564.189	-683.456	-1339.83	252.406	-708.788	-1281.92	93.7409	-359.992	-1146.71	971.291	-365.14	-1190.93	1123.54	-396.937	-1154.64	540.169	-452.406	-1192.26	86.932	-420.043	-1028.12	30.0141
236	0	-752.774	-1137.89	957	-748.541	-1174.41	1109.45	-717.279	-1029.91	567.325	-681.224	-1311.19	246.855	-707.512	-1247.51	91.0216	-358.917	-1136.95	970.932	-362.74	-1179.23	1123.4	-395.389	-1153.97	540.661	-452.704	-1191.96	87.19	-419.843	-1027.92	29.7791
237	0	-751.838	-1125.56	959.265	-746.822	-1162.72	1111	-715.948	-1010.92	570.21	-679.098	-1282.25	240.557	-705.89	-1211.93	87.6319	-357.944	-1127.37	970.447	-360.595	-1167.56	1123.07	-395.062	-1150.95	540.709	-453.037	-1191.53	87.3885	-419.787	-1027.65	29.4657
238	0	-751.09	-1113.93	961.376	-745.317	-1151.6	1112.39	-714.49	-992.343	572.817	-676.959	-1252.77	233.506	-704.389	-1175.75	84.0157	-357.049	-1117.81	969.773	-358.649	-1156.13	1122.64	-394.866	-1147.44	540.607	-453.373	-1191.13	87.6719	-419.762	-1027.28	29.1133
239	0	-750.172	-1101.97	963.38	-743.862	-1140.53	1113.58	-713.035	-974.352	575.253	-674.841	-1222.63	225.788	-703.114	-1138.7	80.444	-354.39	-1113.73	970.188	-357.019	-1145.45	1122.12	-394.729	-1143.77	540.507	-453.692	-1190.72	87.9334	-419.747	-1026.94	28.7898
240	0	-749.14	-1089.59	964.993	-742.252	-1128.67	1114.55	-711.704	-956.999	577.361	-672.758	-1191.92	217.523	-701.74	-1100.85	76.6911	-353.59	-1104.5	969.389	-355.665	-1135.13	1121.42	-394.682	-1139.85	540.406	-453.992	-1190.42	88.2853	-419.766	-1026.71	28.5998
241	0	-747.983	-1076.84	966.369	-740.695	-1116.71	1115.33	-710.651	-940.567	579.321	-670.795	-1160.43	208.745	-700.504	-1062.31	72.9026	-353.022	-1094.03	968.359	-354.352	-1124.88	1120.65	-394.646	-1135.86	540.378	-454.249	-1190.11	88.6515	-419.719	-1026.57	28.441
242	0	-747.072	-1064.79	967.518	-739.34	-1105.21	1115.87	-709.65	-924.806	580.822	-667.992	-1127.36	199.204	-699.435	-1023.54	69.2485	-352.488	-1083.59	967.286	-353.166	-1114.54	1119.81	-394.647	-1131.7	540.378	-454.461	-1189.77	89.0052	-419.692	-1026.44	28.2831
243	0	-746.148	-1052.96	968.323	-738.012	-1093.55	1116.23	-709.209	-910.346	582.379	-666.1	-1094.58	189.826	-698.5	-984.224	65.726	-351.913	-1072.4	966.183	-352.055	-1104.09	1118.98	-394.616	-1127.32	540.359	-454.629	-1189.4	89.4451	-419.609	-1026.38	28.1254
244	0	-745.357	-1041.56	968.86	-736.913	-1082.3	1116.34	-708.256	-896.257	582.871	-664.275	-1061.41	180.427	-697.909	-944.593	62.5903	-351.303	-1061.96	965.211	-351.116	-1093.51	1118.07	-394.529	-1122.64	540.296	-454.794	-1188.9	89.904	-419.608	-1026.16	27.9417
245	0	-744.666	-1030.17	969.016	-736.024	-1071.27	1116.29	-707.017	-883.003	583.066	-662.441	-1027.5	171.002	-697.577	-904.718	59.974	-350.696	-1051.93	964.295	-350.255	-1082.84	1117.26	-394.355	-1117.7	540.217	-454.958	-1188.35	90.4922	-419.549	-1026.06	27.8267
246	0	-744.191	-1019.22	968.922	-735.078	-1059.75	1116.02	-705.588	-870.478	582.513	-660.735	-992.978	161.72	-697.312	-864.368	57.8064	-350.144	-1041.88	963.39	-349.472	-1071.88	1116.35	-394.17	-1112.76	540.201	-455.075	-1187.79	91.0966	-419.53	-1025.85	27.569
247	0	-743.749	-1008.22	968.551	-734.366	-1048.42	1115.6	-704.106	-858.885	581.223	-659.183	-958.131	152.995	-697.221	-823.847	56.1935	-349.588	-1031.77	962.398	-348.823	-1060.94	1115.47	-394.108	-1107.42	540.108	-455.187	-1187.11	91.7273	-419.461	-1025.91	27.7116
248	0	-743.284	-996.822	967.887	-733.59	-1036.78	1115.03	-702.802	-848.273	579.281	-657.764	-922.767	144.677	-697.199	-783.723	55.6556	-349.082	-1021.51	961.3	-348.249	-1049.84	1114.48	-394.084	-1101.74	539.836	-455.303	-1186.39	92.3834	-419.567	-1025.55	27.3903
249	0	-742.971	-985.493	967.008	-733.019	-1025.09	1114.29	-701.023	-838.417	576.406	-656.622	-887.168	137.112	-696.992	-743.382	55.7683	-348.522	-1011.27	960.221	-347.667	-1038.57	1113.42	-394.1	-1096.09	539.656	-455.437	-1185.76	93.0865	-419.604	-1025.38	27.3196
250	0	-742.712	-974.213	965.898	-732.576	-1013.51	1113.37	-699.551	-829.307	573.089	-655.766	-851.264	130.612	-696.389	-703.155	56.6729	-347.995	-1001.02	959.025	-347.225	-1027.15	1112.23	-394.204	-1090.3	539.407	-455.61	-1185.05	93.8618	-419.605	-1025.3	27.2915
251	0	-742.613	-962.927	964.572	-732.086	-1001.61	1112.3	-698.124	-820.994	569.525	-655.266	-815.303	125.32	-694.913	-663.005	58.566	-347.497	-990.552	957.764	-346.809	-1015.51	1110.99	-394.338	-1084.45	539.13	-455.845	-1184.2	94.7434	-419.642	-1025.11	27.2049
252	0	-742.619	-951.855	963.001	-731.739	-989.818	1111.03	-696.945	-813.038	565.568	-655.529	-780.34	121.627	-692.532	-623.362	61.8231	-347	-979.946	956.487	-346.517	-1003.79	1109.66	-394.58	-1078.85	539.049	-456.126	-1183.47	95.7573	-419.673	-1024.92	27.0855
253	0	-742.54	-940.478	961.11	-731.518	-977.873	1109.51	-695.696	-805.25	561.469	-655.416	-745.425	119.261	-689.147	-584.403	66.4282	-346.595	-969.195	955.141	-346.347	-991.779	1108.21	-394.874	-1072.78	538.915	-456.437	-1182.62	96.833	-419.668	-1024.75	27.0329
254	0	-742.367	-928.778	959.01	-731.33	-965.548	1107.87	-694.162	-797.206	557.364	-655.319	-711.849	118.116	-685.164	-547.179	72.2538	-346.196	-958.394	953.807	-346.319	-979.735	1106.81	-395.178	-1066.55	538.781	-456.763	-1181.67	98.0897	-419.693	-1024.59	27.0096
255	0	-742.198	-916.62	956.671	-731.343	-953.347	1106.01	-692.533	-789.147	553.554	-655.292	-680.274	117.818	-681.133	-512.367	79.1418	-345.92	-947.332	952.402	-346.341	-967.462	1105.2	-395.406	-1060.05	538.76	-457.069	-1180.64	99.463	-419.74	-1024.43	26.9366
256	0	-742.039	-904.472	954.177	-731.503	-941.201	1104	-691.087	-780.72	549.62	-655.171	-651.4	118.136	-676.952	-479.165	86.9018	-345.683	-936.207	951.088	-346.544	-955.293	1103.55	-395.77	-1053.02	538.716	-457.425	-1179.4	100.987	-419.741	-1024.22	26.8354
257	0	-741.927	-891.876	951.517	-731.658	-928.879	1102.01	-689.702	-772.011	545.882	-654.675	-625.299	118.777	-672.864	-450.531	95.5822	-345.683	-924.722	949.592	-346.812	-942.903	1101.82	-395.992	-1045.58	538.567	-457.684	-1178.01	102.579	-419.862	-1023.74	26.5259
258	0	-741.736	-878.809	948.894	-731.81	-916.167	1099.86	-688.429	-762.554	542.332	-653.657	-602.4	119.444	-669.174	-426.375	104.442	-345.608	-913.029	948.133	-347.21	-930.597	1100.08	-396.23	-1037.17	538.29	-457.932	-1176.51	104.422	-419.89	-1023.47	26.4444
259	0	-741.632	-865.33	946.629	-731.838	-903.408	1098.02	-687.379	-752.074	539.477	-652.08	-583.564	119.344	-665.95	-406.495	112.156	-345.741	-900.84	946.594	-347.584	-918.168	1098.34	-396.462	-1027.98	537.867	-458.139	-1174.88	106.438	-419.811	-1023.34	26.4576
260	0	-741.47	-851.127	944.828	-732.031	-890.781	1096.3	-686.69	-740.069	537.237	-649.99	-567.815	117.749	-663.463	-392.001	117.328	-346.012	-888.331	944.88	-347.942	-905.633	1096.51	-396.738	-1017.89	537.139	-458.077	-1172.92	108.518	-419.813	-1023	26.2909
261	0	-741.256	-836.456	943.672	-732.038	-877.87	1094.86	-685.959	-726.886	535.828	-647.652	-555.269	114.782	-660.911	-379.805	118.001	-346.323	-875.567	943.139	-348.32	-893.028	1094.65	-396.978	-1006.95	536.19	-457.908	-1170.82	110.876	-419.753	-1022.64	26.121
262	0	-740.974	-821.563	942.843	-731.888	-864.332	1093.61	-685.112	-712.512	534.782	-645.385	-546.559	112.22	-658.317	-370.473	114.69	-346.661	-862.485	941.358	-348.428	-880.33	1092.68	-397.207	-995.263	535.172	-457.61	-1168.51	113.437	-419.667	-1022.25	25.9388
263	0	-740.61	-806.202	942.179	-731.764	-850.52	1092.59	-684.36	-697.319	533.797	-642.924	-539.791	110.638	-654.924	-363.864	107.829	-346.94	-849.074	939.621	-348.59	-867.447	1090.71	-397.394	-982.803	534.066	-457.147	-1165.88	116.347	-419.442	-1021.95	25.7882
264	0	-740.303	-790.786	941.801	-731.73	-836.822	1091.75	-683.553	-681.937	533.201	-640.172	-534.096	108.449	-652.108	-358.449	98.4993	-347.25	-835.578	937.94	-348.6	-854.299	1088.75	-397.527	-969.57	533.015	-456.489	-1162.84	119.553	-419.22	-1021.65	25.5768
265	0	-740.294	-775.565	941.648	-731.704	-822.981	1091.26	-682.418	-666.548	533.031	-637.484	-528.787	105.915	-649.238	-354.008	91.3802	-347.474	-821.779	936.375	-348.678	-840.957	1086.93	-397.584	-955.528	531.863	-455.624	-1159.32	123.267	-418.815	-1021.32	25.4168
266	0	-740.441	-760.58	941.643	-731.705	-808.781	1091.17	-680.992	-651.382	533.074	-635.412	-522.123	104.566	-646.41	-349.481	85.3568	-347.811	-807.844	935.028	-348.705	-827.362	1085.32	-397.532	-940.469	530.758	-454.646	-1155.2	127.502	-418.524	-1020.89	25.3181
267	0	-740.693	-746.02	941.897	-731.87	-794.842	1091.59	-680.566	-636.488	533.349	-634.825	-515.924	103.368	-644.117	-344.787	77.9125	-348.224	-793.628	933.963	-348.763	-813.563	1084.01	-397.311	-924.444	529.665	-453.525	-1150.49	132.388	-418.294	-1020.45	25.3119
268	0	-740.867	-731.13	942.314	-732.079	-781.057	1092.48	-680.23	-620.858	534.457	-635.107	-510.213	102.115	-643.23	-340.429	70.4972	-348.712	-779.124	933.046	-348.815	-799.638	1083.01	-396.943	-907.194	528.67	-452.221	-1144.89	138.038	-417.914	-1019.94	25.4444
269	0	-740.955	-716.176	943.286	-732.177	-766.843	1093.76	-680.604	-604.739	536.25	-635.74	-505.074	101.29	-643.354	-337.12	64.1278	-349.203	-764.547	932.5	-348.841	-785.673	1082.48	-396.12	-888.429	527.682	-450.798	-1138.2	144.349	-417.486	-1019.65	25.9004
270	0	-741.332	-701.74	944.735	-732.087	-751.869	1095.18	-681.844	-589.28	538.053	-636.344	-501.33	100.454	-643.515	-334.691	58.8251	-349.813	-749.95	932.132	-348.809	-771.432	1082.28	-394.815	-868.206	526.549	-449.399	-1130.33	151.579	-417.027	-1018.64	26.5233
271	0	-742.038	-688.002	946.22	-732.036	-736.963	1096.62	-682.773	-574.211	539.066	-636.889	-498.026	99.8832	-643.306	-332.571	54.3753	-350.628	-735.342	931.963	-348.893	-757.279	1082.3	-392.941	-846.598	525.287	-447.802	-1121	159.621	-416.646	-1017.24	27.4706
272	0	-743.085	-675.213	947.697	-732.277	-722.546	1098.2	-684.673	-561.743	539.922	-637.25	-494.631	99.1789	-643.146	-330.859	50.298	-351.555	-720.717	931.914	-349.1	-743.459	1082.43	-390.654	-823.733	523.911	-446.056	-1109.95	168.488	-416.397	-1015.23	28.7466
273	0	-743.997	-662.302	949.122	-732.711	-708.723	1099.78	-685.483	-552.921	540.755	-637.727	-492.202	98.6351	-643.107	-329.069	47.2854	-352.59	-706.115	932.033	-349.402	-729.726	1082.66	-388.292	-799.743	522.355	-444.097	-1097.07	177.938	-415.712	-1012.11	30.9077
274	0	-744.861	-649.428	950.721	-733.256	-695.282	1101.44	-686.683	-543.633	541.21	-637.808	-490.58	98.2433	-643.034	-327.972	45.9639	-353.802	-691.413	932.047	-349.715	-716.327	1082.79	-386.013	-774.539	520.541	-441.85	-1082.23	188.081	-415.37	-1008.26	33.6452
275	0	-745.758	-636.362	952.403	-733.835	-681.855	1103.18	-687.66	-534.167	541.234	-637.569	-489.774	98.1229	-642.612	-327.088	44.9409	-355.002	-677.915	932.274	-350.397	-703.954	1082.97	-383.902	-748.808	518.883	-439.211	-1065.17	198.475	-414.567	-1003.02	37.3777
276	0	-746.765	-623.275	954.176	-734.426	-668.466	1105.07	-687.972	-526.137	541.691	-637.035	-488.73	98.2729	-642.503	-326.618	44.3175	-356.258	-664.888	932.481	-351.029	-691.831	1082.84	-382.025	-722.597	517.444	-436.236	-1045.84	208.816	-413.937	-996.23	41.7936
277	0	-747.651	-609.976	956.048	-734.813	-654.696	1107.1	-687.844	-517.283	541.731	-636.598	-488.048	98.115	-642.571	-326.287	43.7575	-357.461	-649.738	932.389	-351.723	-680.139	1082.7	-380.281	-696.357	516.504	-433.209	-1024.74	218.383	-413.425	-988.165	46.7406
278	0	-748.455	-597.198	957.914	-735.221	-640.807	1109.29	-687.95	-511.243	542.374	-636.153	-487.499	98.0266	-642.485	-326.132	43.4007	-358.547	-634.643	932.451	-352.325	-668.852	1082.46	-378.711	-670.199	516.342	-430.125	-1002.06	226.357	-413.086	-978.948	51.5579
279	0	-749.17	-584.772	959.629	-735.466	-626.674	1111.33	-687.472	-503.539	542.544	-635.738	-487.026	98.0643	-642.264	-325.617	43.0761	-359.428	-620.263	932.855	-352.877	-657.726	1082.37	-377.264	-644.297	517.221	-426.796	-979.091	233.175	-412.393	-967.333	56.0508
280	0	-749.802	-572.656	961.169	-735.81	-613.293	1113.45	-687.564	-498.412	542.887	-635.405	-486.688	98.1145	-642.166	-325.391	42.8031	-360.163	-606.71	933.623	-353.449	-646.911	1082.62	-376.06	-618.605	518.991	-424.134	-956.547	239.62	-410.532	-951.028	62.4494
281	0	-750.118	-561.014	962.582	-736.053	-599.934	1115.32	-687.507	-492.284	543.007	-635.102	-486.434	98.2193	-642.009	-325.171	42.5021	-360.745	-593.749	934.845	-354.109	-636.647	1083.3	-375.338	-593.245	521.247	-422.322	-934.077	246.512	-408.047	-928.623	68.9428
282	0	-750.462	-549.559	963.818	-736.399	-586.944	1117.12	-687.45	-486.602	543.335	-634.843	-485.875	98.3183	-641.825	-324.84	42.2276	-361.314	-581.029	936.313	-354.539	-625.716	1084.48	-375.113	-568.648	524.022	-420.908	-910.781	252.587	-404.967	-901.537	74.6371
283	0	-750.627	-537.67	965.063	-736.857	-574.433	1118.75	-687.039	-479.705	543.774	-634.657	-485.158	98.375	-641.671	-324.66	41.9447	-361.669	-569.012	938.235	-354.117	-612.612	1086.19	-375.305	-544.733	527.4	-419.765	-886.547	257.18	-401.566	-871.546	79.545
284	0	-750.565	-525.312	966.199	-737.339	-561.956	1120.33	-687.137	-474.642	544.118	-634.566	-484.683	98.5233	-641.601	-324.407	41.6929	-361.81	-557.048	940.661	-354.255	-600.73	1088.37	-375.738	-521.329	531.378	-418.615	-860.98	260.17	-398.202	-840.189	83.2295
285	0	-750.571	-513.296	967.384	-737.873	-549.553	1121.75	-687.686	-470.358	544.044	-634.329	-484.046	98.7432	-641.546	-324.326	41.4552	-361.898	-545.045	943.489	-354.806	-589.972	1090.97	-376.42	-498.393	535.794	-417.535	-834.901	261.41	-394.731	-808.279	85.8157
286	0	-750.741	-501.754	968.395	-738.491	-537.245	1123.05	-687.409	-464.68	544.492	-634.128	-483.499	99.08	-641.47	-324.14	41.2723	-362.016	-532.927	946.505	-355.653	-579.773	1093.99	-377.075	-475.691	540.536	-416.546	-808.375	261.313	-391.239	-776.033	87.1483
287	0	-750.923	-490.929	969.384	-739.271	-525.372	1124.32	-687.287	-461.683	544.704	-634.21	-483.462	99.5852	-641.377	-323.977	41.0607	-361.977	-520.698	949.792	-356.428	-569.21	1097.19	-377.644	-453.277	545.215	-415.513	-781.084	259.781	-387.606	-743.463	87.4614
288	0	-751.079	-480.404	970.216	-740.089	-513.727	1125.43	-687.357	-459.274	545.098	-633.828	-482.998	99.7393	-641.302	-323.757	40.9237	-361.955	-508.443	953.055	-357.193	-558.274	1100.47	-378.223	-431.176	549.706	-414.594	-753.434	257.216	-383.981	-710.031	86.9772
289	0	-751.032	-469.29	970.768	-740.874	-502.082	1126.36	-687.024	-455.51	545.563	-634.075	-483.417	100.3	-641.217	-323.637	40.7812	-361.757	-496.257	956.357	-358.086	-547.447	1103.87	-378.713	-409.601	554.068	-413.821	-725.338	253.663	-380.436	-675.495	85.9383
290	0	-751.02	-458.606	971.138	-741.636	-490.312	1127.16	-686.4	-451.32	545.831	-633.254	-482.459	100.336	-641.149	-323.523	40.6339	-361.283	-484.268	959.724	-358.391	-535.96	1106.83	-379.273	-388.784	558.308	-413.132	-696.54	249.018	-376.832	-639.621	84.6477
291	0	-750.934	-447.889	971.265	-742.31	-478.711	1127.77	-686.387	-448.884	546.027	-633.219	-482.688	100.813	-641.119	-323.346	40.5611	-361.021	-472.257	962.992	-359.186	-524.514	1110	-379.766	-368.706	562.405	-412.656	-667.268	243.406	-373.504	-602.408	83.0515
292	0	-750.842	-437.773	971.452	-742.893	-467.197	1128.26	-686.398	-446.216	546.392	-632.502	-481.646	100.831	-641.117	-323.345	40.4679	-361.538	-458.431	965.748	-359.803	-512.834	1113	-380.225	-349.548	566.318	-412.129	-637.287	236.911	-370.416	-564.175	81.3121
293	0	-750.66	-427.834	971.429	-742.915	-453.837	1128.3	-685.964	-442.498	546.822	-632.786	-481.849	101.32	-641.07	-323.281	40.3718	-361.312	-445.823	968.781	-360.23	-500.782	1115.79	-380.594	-331.014	570.078	-411.699	-606.55	229.478	-367.547	-525.08	79.2889
294	0	-751.217	-421.061	971.266	-743.635	-442.991	1128.6	-686.007	-439.989	546.983	-632.933	-482.017	101.814	-642.124	-327.619	40.5125	-361.143	-433.351	971.762	-360.627	-488.787	1118.43	-380.963	-313.068	573.689	-411.218	-575.391	221.344	-365.122	-485.55	77.0866
295	0	-750.937	-412.254	970.91	-744.371	-433.288	1128.59	-686.443	-436.477	547.008	-632.851	-481.932	102.085	-641.142	-323.952	40.2597	-360.798	-420.378	974.539	-361.064	-476.702	1120.87	-381.208	-296.058	577.237	-410.624	-543.594	212.591	-362.608	-446.551	74.4853
296	0	-750.608	-401.597	970.545	-744.931	-423.03	1128.25	-686.214	-432.81	547.154	-632.751	-481.626	102.694	-642.004	-327.355	40.2877	-360.458	-408.153	976.986	-361.383	-464.381	1123.06	-381.421	-279.837	580.408	-410.146	-510.779	203.192	-360.063	-406.368	71.7166
297	0	-750.327	-391.063	970.014	-745.35	-412.258	1127.87	-686.003	-429.294	547.272	-631.945	-480.61	102.892	-641.996	-327.422	40.211	-360.137	-395.917	979.143	-361.789	-452.186	1124.91	-381.541	-264.551	583.081	-409.7	-477.561	193.511	-357.587	-365.9	68.8041
298	0	-749.847	-380.179	969	-745.705	-401.124	1127.36	-685.39	-424.695	547.079	-632.101	-480.801	103.328	-641.99	-327.305	40.1388	-360.157	-383.743	980.747	-362.061	-439.833	1126.41	-381.555	-250.041	585.117	-409.305	-443.615	183.527	-354.912	-325.242	66.122
299	0	-749.821	-370.52	968.456	-745.931	-390.026	1126.61	-684.864	-420.882	547.553	-631.813	-480.485	103.706	-641.944	-327.219	39.9342	-360.246	-371.86	981.855	-362.363	-427.516	1127.47	-381.665	-236.45	586.447	-408.868	-408.939	173.696	-351.709	-284.636	63.8448
300	0	-749.575	-360.481	967.531	-746.1	-378.872	1125.82	-685.662	-419.845	547.644	-631.594	-480.171	104.165	-641.917	-327.092	39.8313	-360.306	-360.011	982.513	-362.503	-415.212	1128.09	-381.685	-223.798	587.064	-408.597	-373.764	164.174	-349.166	-243.45	61.976
301	0	-749.487	-350.53	966.544	-746.16	-367.361	1124.79	-685.453	-415.611	547.773	-631.37	-479.781	104.524	-641.926	-326.966	39.6973	-359.833	-348.261	982.883	-362.674	-402.838	1128.34	-381.429	-211.658	586.846	-408.3	-338.042	155.219	-346.708	-202.716	60.9882
302	0	-749.382	-340.511	965.412	-746.183	-356.181	1123.83	-685.025	-411.148	547.529	-630.792	-478.988	104.766	-641.908	-326.842	39.592	-357.798	-336.556	983.155	-362.625	-390.355	1128.24	-380.96	-200.151	585.906	-407.93	-301.991	146.942	-344.505	-161.786	60.6876
303	0	-749.255	-330.335	964.232	-746.209	-345.549	1122.59	-684.417	-407.537	547.54	-630.919	-479.026	105.329	-641.924	-326.758	39.4594	-357.038	-324.827	982.615	-362.652	-377.944	1127.84	-380.303	-189.264	584.2	-407.548	-265.558	139.433	-342.971	-121.31	60.9754
304	0	-749.229	-320.029	962.904	-746.194	-334.857	1121.22	-684.153	-403.419	547.868	-630.765	-478.851	105.776	-641.977	-326.549	39.4172	-356.458	-313.337	981.789	-362.555	-365.273	1127.12	-379.44	-178.912	581.917	-407.003	-228.868	132.764	-342.505	-80.4051	62.0348
305	0	-749.251	-309.843	961.464	-746.068	-323.768	1119.85	-683.651	-400.252	547.572	-630.509	-478.354	106.111	-641.973	-326.406	39.2577	-355.747	-301.575	980.582	-362.446	-352.676	1126.14	-378.432	-168.936	579.095	-406.585	-191.869	127.131	-343.398	-39.39	63.4011
306	0	-749.287	-299.948	959.969	-745.926	-312.641	1118.28	-683.969	-395.278	547.452	-630.049	-477.597	106.496	-641.97	-326.284	39.136	-355.344	-289.821	978.968	-362.325	-339.876	1124.91	-377.354	-159.327	575.735	-405.851	-155.336	122.954	-344.589	0.902765	65.9615
307	0	-749.307	-289.896	958.283	-745.767	-301.598	1116.59	-683.652	-391.064	547.345	-629.894	-477.081	106.992	-641.972	-326.169	38.9592	-354.918	-277.749	977.258	-361.997	-326.854	1123.35	-376.456	-149.979	572.008	-405.153	-119.632	120.204	-346.347	40.5433	69.6981
308	0	-749.226	-279.356	956.651	-745.404	-290.379	1114.78	-683.235	-386.547	546.996	-629.636	-476.512	107.58	-641.995	-325.962	38.8015	-354.287	-265.848	975.288	-361.72	-313.56	1121.56	-375.896	-140.95	568.255	-404.594	-85.3807	118.768	-349.899	79.4644	74.6126
309	0	-749.092	-269.243	955.025	-745.044	-279.118	1112.87	-683.12	-380.952	546.841	-629.63	-476.103	108.326	-642.036	-325.729	38.5916	-353.85	-253.678	972.9	-361.197	-300.124	1119.61	-375.54	-132.03	564.7	-404.134	-52.9765	117.946	-354.006	116.186	80.3639
310	0	-748.874	-258.908	953.295	-744.412	-267.701	1110.88	-682.295	-373.909	546.682	-629.289	-475.062	108.931	-642.079	-325.483	38.4281	-353.468	-241.397	970.464	-360.602	-286.529	1117.49	-375.464	-123.092	561.166	-403.675	-22.9295	117.593	-357.059	149.344	87.8653
311	0	-748.528	-247.915	951.643	-743.81	-256.414	1108.87	-682.391	-368.219	546.189	-629.2	-474.246	109.877	-642.143	-325.221	38.2729	-352.606	-228.879	968.054	-359.896	-273.068	1115.29	-375.549	-113.976	557.599	-403.488	5.31857	117.563	-361.16	181.413	96.3844
312	0	-748.195	-236.826	949.908	-742.976	-244.712	1106.91	-682.052	-361.671	546.006	-629.17	-473.285	110.952	-642.225	-324.931	38.0929	-352.158	-216.201	965.546	-359.09	-259.613	1113.1	-376.055	-104.294	554.163	-403.487	31.5951	117.952	-364.959	208.937	105.247
313	0	-747.522	-226.049	948.236	-742.463	-234.928	1105.1	-681.712	-354.168	545.646	-629.113	-472.189	112.128	-642.275	-324.525	37.9498	-351.004	-203.012	963.432	-358.156	-246.073	1111.06	-376.623	-94.101	551.227	-404.261	54.2607	118.526	-368.875	233.361	113.282
314	0	-746.945	-214.475	946.558	-741.729	-223.544	1103.2	-681.262	-345.63	545.153	-629.084	-470.784	113.551	-642.352	-324.166	37.7599	-350.744	-189.866	961.327	-357.303	-232.566	1109.25	-376.999	-83.1658	548.791	-405.679	74.3026	118.504	-372.764	254.976	119.182
315	0	-746.141	-202.744	945.01	-740.867	-211.154	1101.33	-680.627	-337.461	545.015	-629.095	-469.208	115.168	-642.358	-323.744	37.6269	-350.217	-176.481	959.829	-356.45	-219.169	1107.76	-377.583	-71.2802	546.903	-407.743	91.291	117.453	-375.547	271.383	121.695
316	0	-745.466	-190.864	943.515	-739.977	-198.187	1099.6	-680.073	-328.074	544.554	-629.166	-467.467	117.092	-642.686	-323.282	37.503	-349.812	-162.967	958.384	-355.812	-205.999	1106.51	-378.283	-57.9452	545.5	-410.265	105.342	115.641	-378.456	285.207	120.713
317	0	-744.779	-178.439	942.087	-739.117	-185.745	1097.95	-679.905	-318.844	544.008	-629.392	-465.497	119.272	-642.921	-322.818	37.3748	-349.281	-149.53	957.419	-355.099	-192.774	1105.44	-378.942	-43.212	544.557	-412.89	116.505	113.296	-381.419	296.488	117.045
318	0	-743.927	-168.561	940.83	-738.456	-173.934	1096.53	-679.103	-307.224	543.778	-629.685	-463.319	121.769	-643.22	-322.358	37.257	-348.551	-136.079	956.599	-354.44	-179.624	1104.35	-379.767	-27.5911	543.941	-415.898	124.991	110.875	-384.298	304.926	111.631
319	0	-743.142	-156.101	939.844	-737.58	-160.772	1095.19	-678.564	-296.733	543.905	-630.106	-461.181	124.815	-643.503	-321.865	37.1525	-347.607	-122.42	955.801	-353.727	-166.233	1103.28	-380.729	-11.6558	543.55	-419.006	133.309	109.71	-387.559	310.792	105.285
320	0	-742.392	-143.165	939.029	-736.527	-147.384	1094.02	-678.51	-285.812	543.655	-630.599	-458.38	127.883	-643.891	-321.235	37.0146	-346.544	-108.446	955.023	-352.792	-152.525	1102.37	-381.777	4.37323	543.312	-422.267	138.829	107.801	-390.623	315.736	98.4391
321	0	-741.369	-130.254	938.308	-735.454	-133.955	1093.07	-677.908	-272.306	543.242	-631.235	-454.938	131.236	-644.324	-320.59	36.9015	-345.648	-94.1055	954.386	-351.758	-138.468	1101.63	-383.077	20.0496	543.227	-425.467	143.569	105.634	-393.995	319.893	92.8668
322	0	-740.46	-116.952	937.753	-734.458	-120.408	1092.44	-677.736	-259.175	542.502	-631.996	-451.169	135.088	-644.834	-319.993	36.9246	-345.019	-79.1609	954.003	-350.64	-124.032	1101.33	-384.356	35.39	543.088	-428.512	149.521	104.098	-397.819	323.929	87.9058
323	0	-739.381	-103.319	937.441	-733.256	-106.491	1091.97	-677.651	-244.854	542.237	-632.63	-446.544	139.342	-645.372	-319.172	37.0135	-344.395	-63.7498	953.925	-349.351	-109.098	1101.32	-385.357	50.0002	542.854	-430.899	155.331	102.407	-402.045	328.86	81.9906
324	0	-738.271	-89.5642	937.346	-732.025	-92.3645	1091.81	-677.542	-229.291	541.876	-633.423	-441.08	143.936	-645.911	-318.393	37.2386	-343.841	-48.1028	954.232	-348.206	-94.1492	1101.89	-386.073	64.0115	542.838	-431.613	161.59	101.358	-405.63	334.093	75.232
325	0	-737.188	-75.3874	937.393	-730.982	-78.1542	1091.92	-677.588	-212.494	541.466	-634.097	-435.279	149.433	-646.363	-317.674	37.4655	-343.155	-32.576	954.917	-347.315	-79.3099	1102.86	-386.163	77.9573	543.364	-431.285	167.468	100.289	-407.604	338.209	68.4558
326	0	-735.978	-61.0939	937.582	-730.138	-64.8815	1092.25	-677.804	-194.378	541.017	-634.748	-428.231	155.292	-646.735	-316.567	37.8923	-342.23	-17.3593	955.913	-346.413	-64.4608	1104.26	-385.567	91.9795	544.339	-430.652	172.256	99.4198	-407.833	341.324	61.7973
327	0	-734.816	-46.5738	937.854	-729.407	-51.3694	1092.69	-678.49	-174.787	540.305	-635.137	-419.593	161.877	-646.792	-315.168	38.3029	-341.634	-2.68323	957.084	-345.683	-50.0635	1105.7	-384.53	105.839	545.352	-429.672	175.544	98.7669	-407.019	343.319	55.7943
328	0	-733.616	-31.9288	938.119	-728.571	-37.1558	1093.25	-679.531	-153.696	539.347	-635.547	-408.933	169.169	-647.067	-313.205	39.0397	-340.7	11.2305	958.38	-344.943	-36.2186	1107.19	-383.133	118.502	546.58	-429.116	178.324	98.2301	-406.529	345.192	50.7952
329	0	-732.049	-17.3794	938.4	-727.618	-22.3455	1093.81	-680.791	-131.134	538.104	-636.25	-397.404	177.251	-647.24	-310.879	40.1358	-339.379	24.4927	959.813	-344.048	-22.9746	1108.69	-381.805	131.778	547.575	-427.951	180.184	98.4808	-406.36	346.864	47.4273
330	0	-730.613	-2.61445	938.726	-726.553	-7.39608	1094.29	-682.062	-107.189	536.582	-637.08	-384.856	186.273	-647.055	-307.973	41.7297	-338.143	37.3267	961.372	-343.088	-10.2575	1110.13	-380.595	144.229	548.458	-427.956	182.253	98.6729	-406.596	347.183	46.2385
331	0	-728.984	12.0112	938.935	-725.519	6.96735	1094.72	-683.031	-82.1445	534.744	-638.107	-370.283	195.758	-647.586	-303.84	44.0505	-336.04	49.694	963.241	-342.017	1.90165	1111.7	-379.774	155.599	549.17	-428.405	183.881	98.6334	-406.709	347.951	45.0783
332	0	-727.335	26.7126	939.06	-724.662	20.1154	1095.12	-683.878	-56.048	532.799	-639.391	-353.059	205.524	-648.481	-298.651	46.6567	-334.38	62.3446	964.943	-340.657	13.7306	1113.28	-379.545	166.118	549.729	-428.91	184.744	99.1354	-406.359	348.66	44.2184
333	0	-725.659	41.1381	939.126	-723.64	32.1479	1095.37	-684.409	-29.1814	530.927	-641.062	-337.501	215.816	-647.951	-292.403	50.3001	-333.005	75.1308	966.278	-339.54	25.2561	1114.58	-379.782	175.521	550.009	-429.571	185.9	99.4957	-406.565	349.329	43.4842
334	0	-724.021	55.3634	939.161	-722.536	43.9153	1095.62	-685.022	-1.92682	529.45	-642.493	-316.142	224.936	-648.504	-283.254	55.0182	-331.68	87.9193	967.181	-338.231	36.7438	1115.86	-380.317	183.761	549.836	-430.368	186.891	99.8614	-406.776	349.835	43.0848
335	0	-722.43	69.2414	939.317	-721.535	54.4781	1095.83	-685.206	25.3434	528.528	-644.022	-293.209	231.931	-648.596	-272.506	58.7366	-330.591	100.143	968.166	-336.706	48.5199	1117.11	-380.898	190.996	549.676	-431.297	187.998	99.982	-406.861	350.211	42.9991
336	0	-721.08	82.6974	939.588	-720.599	65.1348	1096.05	-685.793	52.793	528.456	-645.854	-269.311	238.197	-649.487	-260.453	63.7993	-329.365	112.235	969.037	-335.207	60.4865	1118.24	-381.522	197.852	549.494	-432.11	188.85	100.024	-407.127	350.089	42.7446
337	0	-719.67	95.2837	940.111	-719.627	75.4057	1096.38	-685.516	79.8158	529.322	-647.983	-246.136	245.01	-651.284	-244.182	70.8	-328.371	124.003	969.863	-333.87	72.6	1119.39	-381.845	204.446	549.41	-432.706	189.473	100.114	-407.325	350.254	42.6204
338	0	-718.65	106.605	941.004	-718.906	85.2739	1096.95	-684.044	106.007	531.303	-649.224	-222.942	252.332	-653.622	-221.918	78.0815	-327.614	135.629	970.722	-332.742	84.8688	1120.73	-381.978	211.141	549.461	-433.139	190.155	100.212	-407.394	350.38	42.5443
339	0	-717.672	117.957	942.364	-717.925	95.4393	1097.94	-682.845	131.815	534.016	-649.764	-198.633	259.131	-656.408	-194.096	85.2176	-327.558	146.693	971.644	-331.725	97.2993	1122.1	-381.814	217.879	549.563	-433.261	190.638	100.411	-407.475	350.499	42.3493
340	0	-716.844	133.581	944.071	-717.288	105.366	1099.18	-681.481	156.947	537.642	-649.688	-173.318	264.928	-658.522	-163.152	91.6062	-327.162	158.384	972.693	-330.984	109.788	1123.5	-381.37	224.398	549.61	-433.263	191.167	100.704	-407.458	350.537	42.2596
341	0	-716.052	145.845	945.945	-716.39	115.377	1100.75	-680.282	181.436	541.898	-649.98	-147.136	269.476	-659.728	-131.083	96.6801	-326.32	170.675	974.021	-330.139	122.258	1125.04	-380.947	230.535	549.48	-433.228	191.681	101.018	-407.43	350.568	42.1759
342	0	-715.36	156.585	948.197	-715.497	125.458	1102.64	-679.365	205.247	546.938	-650.254	-120.44	272.539	-662.483	-97.6169	101.147	-325.538	182.893	975.265	-329.009	134.828	1126.51	-380.44	236.067	549.463	-433.208	192.122	101.248	-407.44	350.621	42.0638
343	0	-714.648	167.659	950.738	-714.392	135.251	1104.89	-678.486	228.475	552.232	-650.637	-93.511	274.046	-664.88	-64.7868	104.051	-324.838	194.754	976.385	-328.086	147.114	1127.87	-380.034	241.023	549.276	-433.134	192.377	101.55	-407.423	350.893	41.9877
344	0	-713.956	178.732	953.503	-713.07	144.861	1107.41	-677.476	251.304	557.634	-651.073	-66.169	274.025	-667.047	-32.2265	105.224	-323.641	206.89	977.64	-326.908	159.222	1129.09	-379.68	245.38	549.142	-433.277	192.656	101.89	-407.338	351.003	41.9562
345	0	-713.252	190.247	956.493	-711.66	155.041	1110	-676.63	273.662	562.955	-651.687	-38.2895	272.623	-669.27	0.644418	105.283	-322.928	217.908	978.18	-325.539	171.126	1130.03	-379.363	248.995	549.114	-433.518	193.016	102.21	-407.196	350.944	42.0167
346	0	-712.622	202.162	959.548	-710.212	165.761	1112.69	-676.118	295.52	568.007	-651.956	-9.7479	269.961	-672.035	35.0093	104.751	-322.263	228.418	978.451	-324.067	182.795	1130.7	-378.999	252.176	549.156	-433.651	193.349	102.533	-407.421	351.145	41.8229
347	0	-712.083	215.442	962.555	-708.76	176.52	1115.26	-675.754	316.723	572.885	-651.759	19.2769	266.169	-672.779	69.1129	102.787	-321.679	238.73	978.634	-322.543	194.205	1131.19	-378.526	255.216	549.249	-433.774	193.429	102.877	-407.454	351.2	41.7495
348	0	-711.349	228.322	966.012	-707.465	187.604	1117.81	-675.477	337.055	577.264	-651.944	48.9754	261.487	-674.051	105.071	100.658	-321.197	248.844	978.722	-321.305	205.155	1131.5	-377.865	258.182	549.325	-433.798	193.582	103.222	-407.421	351.28	41.6662
349	0	-710.895	240.694	969.111	-706.229	199.203	1120.22	-675.382	356.623	581.206	-651.795	78.8183	255.937	-674.939	142.068	98.2541	-320.608	258.66	978.85	-320.198	215.889	1131.75	-377.052	261.223	549.497	-433.745	193.828	103.556	-407.412	351.703	41.6465
350	0	-710.62	252.807	972.042	-705.189	210.538	1122.43	-675.156	375.598	584.717	-651.653	109.143	249.428	-674.778	179.552	94.9965	-320.211	268.735	978.932	-319.206	226.39	1131.9	-376.177	264.056	549.582	-433.593	193.995	103.935	-407.234	351.797	41.5874
351	0	-710.42	264.871	974.814	-704.329	221.84	1124.51	-674.968	394.038	587.92	-651.538	139.902	242.223	-675.201	218.159	91.9035	-319.887	278.49	978.969	-318.384	236.779	1131.95	-375.208	266.891	549.669	-433.418	194.067	104.289	-407.145	351.819	41.5012
352	0	-710.18	277.273	977.226	-703.529	233.782	1126.36	-674.86	412.003	591.109	-651.231	171.291	234.26	-675.501	257.353	88.6281	-319.407	288.311	978.93	-317.798	247.264	1131.87	-374.331	269.833	549.722	-433.157	194.111	104.611	-407.205	351.581	41.2402
353	0	-709.975	289.546	979.353	-702.682	246.018	1127.89	-674.6	429.226	593.846	-650.767	203.176	225.843	-675.56	296.879	85.2157	-319.087	298.071	978.638	-316.921	258.801	1131.95	-373.422	272.745	549.715	-432.898	194.149	104.935	-407.124	351.659	41.1008
354	0	-709.696	302.296	981.117	-701.934	258	1129.14	-674.241	445.635	596.186	-650.109	235.753	216.866	-676.214	337.273	82.429	-318.472	308.355	978.468	-316.455	268.461	1131.4	-372.544	275.805	549.773	-432.716	194.27	105.198	-407.061	351.657	40.9492
355	0	-709.566	314.703	982.546	-701.274	270.074	1130.13	-674.115	461.223	598.298	-649.451	268.932	207.797	-676.127	377.491	79.1562	-318.381	316.387	977.588	-315.96	278.439	1130.93	-371.793	278.537	549.852	-432.593	194.302	105.454	-407.002	351.72	40.8552
356	0	-709.371	326.839	983.601	-700.568	282.225	1130.77	-673.853	475.988	599.66	-648.657	302.441	198.576	-676.113	417.717	76.2476	-318.128	325.192	976.967	-315.651	287.167	1130.6	-371.105	281.359	549.852	-432.493	194.517	105.81	-407.038	352.566	40.5682
357	0	-709.308	338.652	984.19	-699.905	294.184	1131.05	-673.674	489.748	600.532	-647.337	336.279	189.471	-676.277	457.916	73.709	-317.751	334.313	976.199	-314.955	298.221	1129.88	-370.459	284.544	549.819	-432.523	194.691	106.079	-406.985	352.685	40.4956
358	0	-709.228	350.641	984.406	-699.336	306.08	1131.01	-673.314	502.791	600.584	-645.256	370.172	180.443	-676.451	498.167	71.8176	-317.276	344.684	975.187	-314.801	308.555	1128.88	-370.042	287.76	549.666	-432.515	194.922	106.422	-406.958	352.66	40.3826
359	0	-709.114	362.703	984.172	-698.854	318.226	1130.7	-672.946	514.863	599.675	-643.783	404.807	171.855	-676.698	538.265	70.5727	-316.934	354.607	974.121	-314.496	319.172	1127.8	-369.64	291.384	549.525	-432.602	195.134	106.789	-406.941	352.768	40.2294
360	0	-709.09	374.366	983.541	-698.511	330.46	1130.03	-672.522	526.192	597.806	-642.51	439.732	163.777	-676.979	578.164	69.9852	-316.656	364.15	972.845	-314.235	330.179	1126.5	-369.36	295.27	549.367	-432.676	195.458	107.208	-406.908	352.878	40.1962
361	0	-708.931	385.934	982.449	-698.248	342.59	1129.12	-671.758	536.55	595.145	-641.226	474.909	156.275	-676.942	617.922	69.8506	-316.351	374.066	971.502	-313.962	341.187	1125.15	-369.061	299.349	549.03	-432.732	195.795	107.724	-406.831	352.025	40.3022
362	0	-709.077	397.338	981.144	-698.151	354.769	1127.95	-671.001	546.27	591.854	-639.79	510.292	149.398	-676.434	657.437	70.3529	-316.069	384.5	970.12	-313.988	352.151	1123.8	-368.73	303.561	548.755	-432.82	196.117	108.217	-406.779	352.064	40.2215
363	0	-709.272	408.195	979.419	-698.063	366.945	1126.46	-670.47	555.442	588.054	-638.948	546.037	143.618	-675.537	696.656	71.7742	-315.869	394.677	968.539	-314.027	363.479	1122.37	-368.54	307.978	548.435	-432.904	196.442	108.761	-406.742	352.168	40.1628
364	0	-709.54	419.232	977.205	-698.142	378.939	1124.78	-669.643	564.018	583.809	-637.82	581.31	138.734	-673.449	735.414	73.8369	-315.74	404.818	967.055	-314.144	375.047	1120.91	-368.359	312.662	548.092	-432.904	197.081	109.432	-406.683	352.301	40.125
365	0	-709.751	430.402	974.893	-698.32	391.092	1122.92	-668.608	572.006	579.485	-636.12	616.028	135.067	-670.393	773.415	76.9946	-315.529	415.386	965.527	-314.513	386.471	1119.43	-368.173	317.566	547.84	-433.038	197.646	110.204	-406.603	352.541	40.1039
366	0	-710.095	441.537	972.212	-698.633	403.812	1120.83	-667.482	580.056	574.681	-634.863	649.918	132.734	-666.176	810.55	80.9604	-315.435	425.855	964.073	-314.889	398.461	1117.82	-368.139	322.703	547.552	-433.139	198.349	111.207	-406.598	352.594	39.985
367	0	-710.469	453.12	969.332	-699.043	416.275	1118.63	-665.99	588.071	569.986	-633.18	681.985	131.255	-661.601	845.878	86.0292	-315.468	436.489	962.61	-315.479	410.101	1116.1	-368.073	328.164	547.439	-433.33	199.073	112.205	-406.798	352.687	39.7504
368	0	-710.819	464.903	966.47	-699.356	430.432	1116.34	-664.136	595.68	565.284	-631.5	711.969	130.363	-656.809	879.081	92.0162	-315.544	447.356	961.162	-315.92	421.898	1114.26	-368.165	333.879	547.316	-433.478	200.04	113.384	-406.801	352.874	39.6476
369	0	-711.119	477.029	963.593	-699.798	443.912	1114.08	-662.082	603.031	560.506	-629.763	739.455	130.029	-651.76	909.717	98.7692	-315.706	458.471	959.57	-316.457	433.571	1112.34	-368.348	340.229	547.21	-433.522	201.049	114.776	-406.76	353.128	39.5798
370	0	-711.397	489.53	960.745	-700.229	457.229	1111.79	-660.135	610.499	555.734	-628.181	764.588	130.027	-646.605	937.499	106.036	-316.012	469.683	957.966	-316.923	445.67	1110.37	-368.594	347.149	547.074	-433.565	202.12	116.326	-406.429	353.384	39.6303
371	0	-711.839	502.318	958.212	-700.9	470.449	1109.62	-658.105	618.42	551.551	-626.051	786.982	130.116	-641.548	961.853	113.409	-316.259	481.481	956.312	-317.512	457.713	1108.34	-368.928	354.759	546.824	-433.545	203.478	118.009	-406.484	353.84	39.3975
372	0	-711.784	516.085	955.839	-701.459	483.778	1107.63	-656.224	627.297	548.049	-623.159	806.117	129.86	-636.779	982.192	120.238	-316.632	493.717	954.434	-317.994	469.908	1106.42	-369.293	363.236	546.37	-433.471	205.003	119.874	-406.403	354.17	39.2633
373	0	-711.732	530.153	953.953	-702.299	497.367	1105.88	-654.384	637.795	545.272	-619.402	821.786	128.521	-632.479	998.343	125.292	-317.035	505.639	952.673	-318.476	482.383	1104.42	-369.808	372.517	545.817	-433.371	206.744	122.001	-406.373	354.39	39.1693
374	0	-711.626	544.898	952.318	-702.558	510.913	1104.34	-652.711	650.021	543.451	-615.197	834.49	126.123	-628.458	1010.57	127.22	-317.539	518.173	950.978	-318.846	493.869	1102.34	-370.431	382.581	545.209	-433.09	208.769	124.345	-405.937	354.793	38.9701
375	0	-711.625	559.274	951.236	-702.883	524.543	1103.02	-651.09	664.169	542.2	-610.922	844.137	123.795	-624.425	1020.1	125.234	-318.018	530.716	949.414	-319.154	507.793	1100.63	-370.983	393.434	544.457	-432.691	211.039	126.956	-406.036	355.022	38.8613
376	0	-711.625	573.904	950.359	-703.006	538.355	1101.93	-649.61	679.532	541.314	-606.594	851.663	122.312	-619.449	1027.42	119.794	-318.525	543.691	947.72	-319.344	521.07	1098.85	-371.527	405.071	543.586	-432.149	213.548	129.839	-405.86	355.321	38.7067
377	0	-711.876	588.627	949.929	-703.101	552.435	1101.19	-648.467	695.418	540.879	-602.457	857.897	120.782	-614.402	1033.08	111.5	-319.025	556.803	946.148	-319.51	534.4	1097.24	-371.944	417.546	542.635	-431.371	216.669	133.037	-405.589	355.745	38.5306
378	0	-712.103	603.043	949.692	-703.38	566.376	1100.78	-647.154	711.263	540.917	-598.573	863.974	118.358	-609.378	1038.41	103.874	-319.457	570.276	944.746	-319.698	547.683	1095.69	-372.251	430.898	541.601	-430.413	220.256	136.568	-405.355	356.146	38.3869
379	0	-712.269	617.949	949.762	-703.338	580.871	1100.77	-645.555	726.847	541.123	-595.285	870.884	116.88	-604.636	1043.04	98.4325	-319.906	584.078	943.558	-319.832	561.372	1094.31	-372.449	445.112	540.591	-429.326	224.363	140.649	-405.148	356.534	38.3096
380	0	-712.381	632.855	949.959	-703.574	595.205	1101.06	-643.7	742.02	541.59	-593.754	877.732	115.731	-600.849	1048.08	91.8429	-320.372	597.842	942.541	-319.903	574.935	1093.15	-372.332	460.41	539.648	-428.001	228.912	145.399	-404.822	357.072	38.2593
381	0	-712.317	648.401	950.544	-703.596	609.226	1101.92	-644.03	757.835	542.529	-593.961	883.952	114.869	-598.763	1052.91	84.3931	-320.883	612.241	941.745	-319.906	588.735	1092.28	-371.992	476.757	538.689	-426.473	234.449	150.546	-404.421	357.508	38.2699
382	0	-712.242	664.037	951.564	-703.572	624.102	1103.36	-644.154	773.414	544.039	-593.736	889.957	113.399	-598.662	1056.24	77.8489	-321.435	626.71	941.072	-319.808	602.342	1091.75	-371.295	494.436	537.829	-424.805	240.775	156.65	-403.932	358.106	38.4023
383	0	-712.035	679.752	953.666	-703.359	638.187	1104.9	-644.28	789.299	545.76	-594.112	894.221	112.515	-599.604	1058.85	72.0452	-322.063	640.998	940.759	-319.682	616.338	1091.53	-370.106	513.479	536.902	-422.851	248.391	163.216	-403.399	358.95	38.7056
384	0	-712.417	694.434	955.537	-703.229	651.622	1106.89	-645.592	804.589	547.782	-594.553	897.457	111.848	-600.095	1061.18	66.9675	-322.84	655.098	940.601	-319.652	629.775	1091.52	-368.283	533.957	535.758	-420.849	257.187	170.72	-402.736	360.472	39.3339
385	0	-713.02	708.411	957.194	-703.014	665.355	1108.77	-646.522	818.986	549.159	-594.934	901.028	111.277	-599.75	1063.35	62.5171	-323.705	669.466	940.453	-319.527	643.423	1091.68	-365.895	555.684	534.486	-418.5	267.767	178.801	-402.093	362.787	40.1353
386	0	-713.88	721.645	959.235	-702.841	678.333	1110.88	-648.177	831.835	549.98	-595.292	904.388	110.927	-599.23	1065.41	59.5744	-324.707	683.811	940.556	-319.547	656.6	1091.87	-363.288	578.657	532.903	-416.129	280	187.503	-401.553	365.921	41.5078
387	0	-714.765	734.491	960.97	-702.959	691.467	1112.9	-649.405	843.128	550.651	-594.984	906.798	110.537	-598.779	1066.57	58.239	-325.825	698.015	940.623	-319.622	670.246	1092.07	-360.919	602.709	531.278	-413.168	294.195	196.843	-400.713	369.32	43.61
388	0	-715.571	747.2	962.745	-703.447	704.629	1114.81	-650.139	853.15	551.339	-594.491	907.874	110.376	-598.393	1067.41	57.3226	-326.945	712.263	940.94	-319.861	683.879	1092.11	-358.556	627.556	529.69	-409.816	310.637	206.427	-399.636	373.827	46.633
389	0	-716.508	759.821	964.507	-703.94	717.51	1116.79	-650.331	862.249	551.992	-594.014	908.515	110.506	-598.242	1068.1	56.6562	-328.026	726.277	941.156	-320.274	695.205	1092.25	-356.263	653.249	528.3	-406.27	329.239	216.543	-398.43	380.001	50.3988
390	0	-717.495	772.452	966.225	-704.457	730.436	1118.66	-650.372	870.347	552.488	-593.536	909.247	110.544	-597.935	1068.57	56.1655	-329.091	740.008	941.42	-320.77	707.715	1092.33	-354.132	679.234	527.19	-402.56	350.458	225.895	-397.354	387.589	54.8089
391	0	-718.462	785.2	968.104	-704.891	743.254	1120.76	-649.685	877.285	552.933	-593.16	909.743	110.519	-597.707	1068.93	55.8598	-329.995	753.547	941.904	-321.087	719.81	1092.51	-351.874	705.397	526.901	-398.671	372.966	234.026	-396.45	396.365	58.9138
392	0	-719.206	797.357	969.941	-705.361	755.945	1122.9	-649.488	883.235	553.051	-592.848	909.998	110.555	-597.565	1069.1	55.6103	-330.798	766.547	942.445	-321.569	730.95	1092.69	-350.014	731.39	527.376	-394.622	395.884	240.754	-395.501	406.644	62.6311
393	0	-719.817	808.94	971.768	-705.785	768.132	1125	-649.607	888.239	553.614	-592.635	910.089	110.569	-597.388	1069.24	55.4536	-331.422	779.417	943.479	-321.965	742.11	1093.16	-348.578	757.353	528.809	-390.89	418.952	246.578	-393.672	421.037	67.695
394	0	-720.227	820.329	973.553	-706.115	780.516	1127.12	-649.174	892.992	554.018	-592.469	910.178	110.56	-597.269	1069.32	55.3356	-332.088	791.782	944.816	-322.326	752.833	1093.98	-347.447	782.951	530.697	-387.899	441.617	252.882	-390.956	442.344	73.6035
395	0	-720.541	831.508	975.214	-706.245	793.117	1129.39	-649.951	897.471	554.465	-592.487	910.243	110.557	-597.242	1069.36	55.234	-332.542	803.614	946.5	-322.739	763.144	1095.15	-346.828	807.962	533.202	-385.48	465.145	258.779	-387.411	469.188	78.9187
396	0	-720.625	842.577	976.909	-706.538	805.267	1131.51	-650.655	902	554.914	-592.619	910.348	110.606	-597.284	1069.34	55.1353	-332.758	815.352	948.404	-323.009	773.375	1096.87	-346.615	832.22	536.441	-383.35	489.648	263.274	-383.451	499.434	83.4049
397	0	-720.755	853.703	978.56	-706.783	817.347	1133.53	-651.25	906.221	555.314	-592.843	910.361	110.691	-597.371	1069.4	54.9807	-332.858	826.824	951.029	-323.437	783.171	1098.99	-346.634	855.802	540.357	-381.463	515.975	266.063	-379.078	531.562	86.8535
398	0	-720.951	864.986	980.153	-707.116	829.741	1135.48	-651.831	910.08	555.733	-593.022	910.378	110.822	-597.409	1069.49	54.7559	-333.004	838.1	953.918	-323.869	793.578	1101.65	-346.904	878.807	544.948	-379.708	542.08	267.432	-374.525	563.339	89.1306
399	0	-721.103	876.026	981.562	-707.624	841.591	1137.24	-652.361	913.509	556.067	-593.151	910.481	110.93	-597.416	1069.61	54.5566	-333.041	849.643	957.185	-324.527	803.717	1104.76	-347.314	901.326	550.073	-377.966	569.12	267.425	-369.703	595.971	90.2975
400	0	-721.185	886.654	982.642	-708.383	853.252	1138.7	-653.056	916.709	556.204	-592.96	910.672	111.169	-597.42	1069.65	54.3329	-333.114	861.496	960.676	-325.163	814.37	1108.31	-347.77	923.643	555.166	-376.591	596.736	266.147	-364.808	628.953	90.461
401	0	-721.351	896.858	983.576	-709.216	864.432	1139.94	-653.525	919.544	556.318	-592.712	910.686	111.301	-597.377	1069.74	54.187	-333.096	873.385	964.296	-326.089	825.158	1111.97	-348.212	945.479	560.152	-375.195	624.722	263.603	-359.737	662.497	89.8818
402	0	-721.448	907.011	984.034	-710.146	875.598	1140.87	-653.73	921.525	557.29	-592.623	910.626	111.501	-597.32	1069.8	54.0496	-333.067	885.581	968.063	-326.826	836.098	1115.73	-348.608	966.776	564.826	-373.925	653.249	260.284	-354.669	698.13	89.0437
403	0	-721.695	915.314	984.28	-711.119	886.786	1141.53	-653.933	923.698	557.388	-592.422	910.598	111.715	-597.275	1069.9	53.9162	-332.61	899.746	971.968	-327.723	847.366	1119.3	-349.123	987.411	569.346	-372.832	682.318	255.707	-349.678	734.38	87.8446
404	0	-721.639	925.994	984.352	-712.013	897.368	1141.98	-653.163	925.689	557.894	-592.227	910.596	111.895	-597.235	1070	53.7989	-332.566	911.56	975.375	-328.357	858.781	1122.75	-349.632	1007.39	573.54	-372.019	711.474	250.669	-345.258	771.15	86.3384
405	0	-721.596	935.239	984.224	-712.903	907.906	1142.14	-652.244	927.41	558.602	-591.945	910.688	112.072	-597.193	1070.09	53.6507	-332.412	923.659	978.62	-329.111	870.481	1125.92	-350.346	1026.39	577.525	-371.382	741.476	244.58	-340.677	810.038	85.3393
406	0	-721.536	944.318	983.998	-713.665	918.204	1142.1	-652.664	930.602	558.115	-591.461	910.642	112.37	-597.181	1070.17	53.5134	-332.137	935.926	981.711	-329.418	882.911	1128.87	-351.109	1044.72	581.251	-370.714	772.142	237.688	-336.409	849.889	84.2815
407	0	-721.358	953.236	983.648	-714.334	928.394	1142.02	-652.421	933.424	558.588	-591.165	910.803	112.644	-597.171	1070.31	53.3418	-331.936	948.224	984.581	-329.711	896.203	1131.61	-351.854	1062.41	584.752	-370.21	803.575	230.008	-332.579	890.257	83.1286
408	0	-721.176	962.237	983.288	-714.945	938.357	1141.69	-652.136	936.594	558.841	-591.013	911.018	112.922	-597.174	1070.45	53.1845	-331.675	960.505	987.193	-330.253	907.697	1133.9	-352.558	1079.47	588.174	-369.591	835.181	221.669	-329.028	930.95	81.745
409	0	-720.997	971.287	982.868	-715.537	948.391	1141.34	-652.06	939.997	559.076	-590.87	911.228	113.173	-597.186	1070.57	53.0303	-331.524	972.565	989.347	-330.639	919.286	1135.93	-353.155	1095.76	591.431	-369.239	867.651	212.704	-325.788	971.787	80.1691
410	0	-720.858	980.547	982.444	-715.976	958.209	1140.86	-651.839	943.447	559.515	-590.717	911.451	113.44	-597.134	1070.71	52.8881	-331.252	984.579	991.356	-331.127	931.017	1137.48	-353.734	1111.2	594.311	-368.994	900.911	203.409	-322.804	1012.62	78.2913
411	0	-720.724	989.994	981.921	-716.392	968.719	1140.31	-651.357	947.005	559.498	-590.565	911.64	113.786	-597.141	1070.83	52.7142	-331.051	996.406	992.893	-331.569	942.649	1138.75	-354.184	1125.86	596.575	-369.197	936.109	193.808	-319.974	1053.53	76.5005
412	0	-720.685	999.563	981.238	-716.88	976.935	1140.15	-651.523	950.927	559.64	-590.417	911.848	114.112	-597.114	1070.99	52.5624	-330.893	1008.03	993.973	-331.968	954.285	1139.64	-354.644	1139.68	598.109	-369.165	970.323	184.284	-317.395	1094.69	75.0434
413	0	-720.722	1009.25	980.505	-717.065	988.383	1139.39	-651.268	954.692	559.724	-590.27	912.079	114.444	-597.137	1071.11	52.423	-330.733	1019.55	994.571	-332.296	965.796	1140.06	-354.964	1152.62	598.86	-369.445	1005.55	174.941	-314.983	1135.75	74.0663
414	0	-720.731	1019.06	979.699	-717.372	999.457	1138.56	-650.303	958.393	559.796	-590.136	912.334	114.797	-597.136	1071.23	52.3019	-330.472	1030.93	994.84	-332.593	977.434	1140.1	-355.137	1164.76	598.697	-370.189	1041.44	166.047	-313.117	1176.87	73.6567
415	0	-720.731	1028.92	978.778	-717.491	1010.36	1137.69	-649.949	962.707	559.93	-589.967	912.663	115.143	-597.127	1071.38	52.1642	-330.092	1042.12	994.605	-332.821	989.085	1139.84	-355.126	1176.11	597.923	-370.981	1078.03	157.72	-311.643	1217.71	73.8481
416	0	-720.825	1038.88	977.849	-717.535	1021.22	1136.7	-649.578	967.677	559.551	-589.831	913.119	115.501	-597.269	1071.7	52.2003	-329.785	1053.29	994.009	-332.985	1000.84	1139.19	-354.941	1186.82	596.374	-371.665	1114.67	150.58	-310.691	1258.76	74.6787
417	0	-721.036	1048.93	976.746	-717.691	1032.01	1135.63	-649.983	972.58	559.566	-589.736	913.522	115.821	-597.308	1071.85	52.0936	-329.44	1064.39	993.061	-333.105	1012.7	1138.32	-354.5	1196.99	594.375	-372.666	1151.75	144.136	-310.676	1299.33	75.6875
418	0	-721.323	1059.05	975.612	-717.722	1042.85	1134.49	-649.939	977.832	559.296	-589.573	913.985	116.146	-597.314	1071.97	51.9707	-329.184	1075.59	991.749	-333.233	1024.78	1137.22	-353.764	1206.69	591.813	-374.109	1188.67	138.843	-311.3	1339.3	77.8276
419	0	-721.624	1069.35	974.394	-717.727	1053.68	1133.24	-649.76	983.228	559.191	-589.379	914.544	116.572	-597.316	1072.11	51.8179	-329.049	1086.92	990.189	-333.289	1036.95	1135.85	-352.799	1215.91	588.673	-375.182	1225.23	134.921	-312.904	1378.5	81.004
420	0	-722.068	1079.73	973.154	-717.764	1064.65	1131.86	-649.817	988.713	559.021	-589.204	915.058	117.025	-597.368	1072.29	51.7111	-328.996	1098.34	988.26	-333.355	1049.41	1134.18	-351.78	1224.62	585.03	-377.596	1260.94	132.304	-315.589	1416.9	85.2686
421	0	-722.372	1090.21	971.797	-717.775	1075.66	1130.41	-649.668	994.334	558.771	-589.059	915.577	117.507	-597.191	1072.24	51.3486	-329.089	1109.9	986.052	-333.374	1061.98	1132.3	-350.932	1233.14	581.126	-379.063	1295.19	131.191	-319.202	1454.22	90.6242
422	0	-722.712	1100.76	970.366	-717.673	1086.84	1128.77	-649.915	1000.03	558.617	-588.937	916.081	118.069	-597.225	1072.38	51.1927	-329.144	1121.55	983.631	-333.278	1074.76	1130.28	-350.647	1241.51	577.124	-380.34	1327.91	130.961	-323.721	1490.26	96.5993
423	0	-722.795	1111.4	968.855	-717.499	1098.08	1127.03	-649.956	1006.16	558.473	-588.844	916.798	118.688	-597.275	1072.58	51.0256	-329.021	1133.47	981.169	-333.094	1087.62	1128.11	-352.247	1248.8	573.01	-381.993	1358.74	130.562	-328.428	1524.58	103.212
424	0	-722.789	1122.15	967.346	-717.171	1109.42	1125.17	-650.11	1012.75	558.17	-589.19	917.491	119.377	-597.387	1072.8	50.8443	-328.675	1145.38	978.747	-332.713	1100.68	1125.96	-353.433	1256.98	569.141	-381.917	1387.58	130.868	-333.45	1556.77	110.635
425	0	-722.628	1133.12	965.81	-716.838	1120.89	1123.36	-650.187	1019.77	557.851	-589.428	918.375	120.204	-597.491	1073.08	50.6752	-328.2	1157.54	976.462	-332.279	1113.89	1123.87	-354.505	1265.79	565.603	-382.966	1413.98	131.684	-338.905	1586.27	119.053
426	0	-722.503	1144.21	964.279	-716.404	1132.42	1121.56	-650.371	1027.32	557.509	-589.663	919.404	121.135	-597.567	1073.44	50.5123	-327.852	1170.08	974.246	-331.894	1127.18	1121.88	-355.734	1275.42	562.551	-384.158	1438.06	132.739	-344.532	1612.39	127.79
427	0	-722.287	1155.46	962.684	-715.949	1144	1119.84	-650.445	1035.35	557.059	-589.719	920.697	122.26	-597.616	1073.84	50.3655	-327.663	1183.09	972.112	-331.438	1140.48	1120.11	-356.883	1286.35	559.917	-385.991	1458.88	133.054	-349.954	1634.55	135.543
428	0	-721.744	1166.97	960.973	-715.521	1155.72	1118.1	-650.473	1043.85	556.616	-589.866	922.101	123.647	-597.638	1074.25	50.2083	-327.541	1196.46	970.16	-331.033	1153.77	1118.37	-358.172	1298.8	558.203	-388.393	1476.63	132.573	-354.95	1652.7	140.547
429	0	-721.716	1178.4	959.651	-715.163	1167.67	1116.48	-650.338	1052.92	556.117	-589.953	923.609	125.169	-597.697	1074.68	50.0252	-327.565	1209.77	968.468	-330.76	1166.87	1116.79	-359.229	1312.97	556.998	-391.213	1491.04	130.96	-359.416	1667.35	141.662
430	0	-721.398	1190.12	958.203	-714.79	1179.81	1114.88	-650.188	1062.35	555.571	-590.132	925.318	126.893	-597.76	1075.11	49.8444	-327.463	1223.01	967.1	-330.526	1179.8	1115.41	-359.948	1328.86	556.264	-394.225	1502.57	128.855	-363.233	1678.99	139.037
431	0	-720.949	1201.96	956.754	-714.303	1192.27	1113.4	-650.082	1072.23	554.916	-590.272	927.142	128.755	-597.889	1075.65	49.6809	-327.239	1236.23	966.018	-330.314	1192.79	1114.25	-359.858	1346.23	556.275	-396.846	1511.71	126.384	-366.675	1687.95	133.551
432	0	-720.574	1213.93	955.419	-713.802	1204.99	1111.95	-649.867	1082.46	554.294	-590.483	929.106	130.855	-598.062	1076.14	49.5105	-326.881	1249.61	965.275	-330.073	1205.95	1113.25	-360.997	1362.94	556.212	-400.1	1518.7	123.449	-369.775	1694.56	126.503
433	0	-720.201	1225.99	954.182	-713.211	1217.87	1110.56	-649.61	1093.1	553.688	-590.97	931.345	133.21	-598.308	1076.67	49.3195	-326.467	1263.34	964.778	-329.794	1219.48	1112.25	-362.669	1379.16	556.091	-403.885	1523.7	120.739	-372.637	1699.44	119.478
434	0	-719.771	1238.28	953.078	-712.677	1230.77	1109.29	-649.564	1104.13	553.273	-591.36	933.852	135.897	-598.611	1077.13	49.1954	-325.924	1277.6	964.316	-329.315	1233.45	1111.33	-364.388	1395.23	555.891	-407.452	1527.9	119.635	-375.531	1703.35	113.989
435	0	-719.294	1250.73	952.129	-712.129	1243.63	1108.12	-649.496	1115.58	552.969	-591.912	936.613	138.813	-599.036	1077.7	49.1132	-325.549	1292.79	963.731	-328.756	1247.89	1110.51	-365.758	1411.42	555.695	-411.249	1533.09	117.005	-378.49	1707.18	109.329
436	0	-718.868	1263.28	951.287	-711.512	1256.29	1107.12	-649.591	1127.71	552.611	-592.975	939.729	142.424	-599.646	1078.26	49.0494	-325.348	1308.71	963.286	-328.163	1262.81	1110.05	-367.364	1426.52	555.401	-412.307	1538.96	115.797	-381.762	1711.54	103.961
437	0	-718.304	1276	950.619	-710.901	1268.84	1106.29	-649.468	1140.66	552.247	-593.476	943.665	145.786	-600.426	1078.99	49.0642	-325.423	1324.77	963.139	-327.698	1278.14	1110.07	-368.709	1440.2	555.013	-415.198	1544.88	114.43	-385.433	1716.61	97.7462
438	0	-717.727	1288.93	950.138	-710.295	1281.39	1105.61	-650.443	1153.74	552.166	-594.391	948.016	149.87	-601.128	1079.64	49.027	-325.64	1341	963.532	-327.373	1293.74	1110.7	-369.722	1452.81	554.592	-416.364	1551	112.883	-388.644	1721.76	90.7457
439	0	-717.548	1301.52	949.491	-709.748	1294.04	1105.07	-650.797	1168.76	551.875	-595.365	953.125	154.509	-601.589	1080.2	49.0398	-325.468	1357.56	964.402	-327.141	1309.29	1111.88	-370.024	1465.66	554.654	-416.698	1556.87	111.557	-390.545	1726.45	83.7442
440	0	-716.874	1314.89	949.242	-709.419	1306.82	1104.73	-651.406	1185.2	551.442	-596.382	958.893	159.669	-601.976	1080.75	49.1279	-325.222	1373.23	965.522	-327.056	1324.65	1113.47	-369.584	1479.42	555.328	-413.954	1561.98	111.462	-390.983	1729.85	77.0353
441	0	-716.196	1328.45	949.023	-709.346	1319.67	1104.54	-652.635	1203.07	550.766	-597.503	965.614	165.345	-602.125	1081.32	49.2701	-324.93	1387.84	966.812	-326.992	1339.56	1115.16	-368.886	1493.25	556.406	-413.806	1565.28	110.285	-390.493	1732.22	70.8156
442	0	-715.341	1342.13	948.815	-709.663	1332.49	1104.34	-654.469	1222.47	549.923	-598.661	973.45	171.704	-602.214	1082.17	49.4065	-324.327	1401.73	968.349	-326.849	1353.87	1116.86	-367.761	1506.81	557.474	-412.706	1567.89	109.69	-390.004	1733.96	65.7495
443	0	-714.367	1356.06	948.713	-709.505	1345.69	1104.33	-656.661	1243.24	548.87	-600.01	982.535	179.034	-602.158	1083.23	49.6443	-323.497	1414.87	969.904	-326.614	1367.45	1118.57	-366.532	1519.88	558.501	-411.681	1570.44	109.211	-389.938	1735.49	61.6019
444	0	-713.368	1370.12	948.692	-709.223	1358.93	1104.3	-659.065	1265.27	547.618	-601.546	993.262	186.932	-602.566	1084.76	50.067	-322.526	1427.47	971.762	-326.209	1380.23	1120.3	-365.199	1532.18	559.468	-410.72	1572.41	109.205	-389.95	1737.05	58.8375
445	0	-712.408	1384.09	948.617	-708.833	1372.14	1104.38	-661.354	1288.38	546.159	-603.376	1005.57	195.304	-603.436	1087.5	51.3573	-321.427	1440.05	973.631	-325.621	1392.41	1121.94	-363.892	1543.42	560.187	-410.733	1573.86	109.031	-389.971	1738.62	57.8967
446	0	-710.531	1398.91	948.962	-708.42	1385.14	1104.58	-663.563	1312.4	544.586	-605.295	1019.66	204.858	-604.08	1091.25	53.1785	-320.345	1452.51	975.315	-324.825	1404.2	1123.49	-362.89	1553.49	560.633	-410.984	1574.87	109.028	-390.038	1739.72	57.0696
447	0	-709.34	1412.86	948.992	-707.726	1397.81	1104.65	-665.656	1337.24	542.931	-607.251	1036.09	214.72	-605.002	1096.44	55.8791	-319.233	1464.68	976.842	-323.843	1415.68	1124.86	-362.425	1562.37	560.815	-411.348	1575.63	109.131	-389.958	1740.47	56.375
448	0	-708.175	1426.68	949.039	-706.959	1410.01	1104.8	-667.74	1362.8	541.362	-609.785	1054.74	224.309	-606.191	1103.08	59.1985	-318.266	1476.24	978.066	-322.763	1427.16	1126.19	-362.331	1570.05	560.756	-411.822	1576.35	109.208	-390.067	1740.96	55.8933
449	0	-707.04	1440.24	949.127	-706.239	1421.69	1104.95	-669.466	1388.65	540.118	-612.255	1075.2	233.165	-606.915	1111.11	62.9305	-317.176	1487.9	979.186	-321.625	1438.6	1127.52	-362.262	1576.71	560.656	-412.474	1576.82	109.323	-390.328	1740.88	55.5146
450	0	-705.952	1453.49	949.39	-705.491	1432.95	1104.98	-671.016	1414.47	539.533	-614.759	1097.02	240.997	-607.083	1120.22	66.7383	-316.305	1499.21	980.259	-320.628	1450.17	1128.9	-362.302	1582.62	560.628	-413.031	1577.2	109.443	-390.365	1741.29	55.2347
451	0	-704.969	1466.45	949.909	-704.897	1443.86	1105.22	-672.237	1440.06	539.945	-617.406	1119.62	247.581	-608.53	1132.23	72.744	-315.485	1510.23	981.455	-319.696	1461.79	1130.44	-362.37	1587.9	560.637	-413.482	1577.53	109.58	-390.3	1741.84	55.0644
452	0	-704.227	1479.05	950.84	-703.646	1454.81	1105.76	-673.065	1465.4	541.363	-619.154	1141.55	254.625	-610.89	1149.64	79.7572	-314.902	1521.05	982.634	-319.016	1473.35	1131.98	-362.299	1593.09	560.759	-413.833	1577.96	109.833	-390.46	1741.59	54.8873
453	0	-703.596	1491.3	952.2	-703.147	1465.18	1106.67	-673.613	1490.44	543.568	-620.819	1164.15	261.437	-613.884	1172.53	86.8294	-314.518	1532.03	983.935	-318.468	1484.96	1133.66	-362.341	1598.29	560.894	-413.975	1578.45	110.103	-390.484	1741.58	54.7386
454	0	-703.189	1503.28	953.945	-702.832	1475.39	1108.11	-673.791	1514.92	546.569	-622.312	1187.55	267.478	-616.973	1199.73	93.4671	-314.246	1543.06	985.195	-318.044	1496.43	1135.28	-362.151	1603.48	561.113	-414.18	1578.83	110.213	-390.441	1741.66	54.6082
455	0	-702.926	1515.09	955.971	-702.364	1485.42	1109.86	-673.997	1538.77	550.287	-623.369	1211.92	272.686	-620.303	1229.61	99.2427	-314.061	1554.33	986.467	-317.63	1507.87	1136.85	-361.919	1608.6	561.071	-414.284	1579.26	110.394	-390.391	1741.74	54.5415
456	0	-702.829	1526.76	958.307	-701.954	1495.19	1112.03	-674.345	1561.87	554.747	-624.26	1237.15	276.517	-623.72	1260.63	104.04	-313.938	1565.63	987.727	-317.192	1518.98	1138.16	-361.804	1613.42	561.099	-414.383	1579.71	110.648	-390.296	1741.8	54.4558
457	0	-702.772	1538.34	960.969	-700.921	1509.91	1114.54	-674.617	1584.38	559.694	-625.027	1263.06	278.778	-627.213	1292.16	107.69	-313.825	1576.76	988.821	-316.697	1530.2	1139.52	-361.397	1617.9	561.141	-414.477	1579.92	110.774	-390.261	1741.84	54.3773
458	0	-702.693	1550.05	963.907	-700.27	1521.28	1117.4	-674.59	1606.38	564.709	-625.92	1289.36	279.69	-630.868	1323.79	109.961	-313.722	1587.63	989.68	-316.164	1541.19	1140.72	-361.068	1621.75	561.074	-414.591	1580.06	110.948	-390.251	1741.94	54.3114
459	0	-702.736	1561.88	966.917	-699.797	1530.66	1120.22	-674.472	1627.93	569.683	-626.769	1315.99	279.141	-634.721	1355.29	110.995	-313.599	1598.24	990.418	-315.449	1552.34	1141.7	-360.549	1625.02	561.122	-414.709	1580.07	111.111	-390.241	1742	54.2186
460	0	-702.772	1573.72	970.052	-699.259	1540.02	1123.03	-674.443	1649.04	574.577	-627.631	1343.14	277.303	-638.888	1387.41	111.071	-313.575	1608.05	990.795	-314.627	1563.42	1142.52	-360.134	1627.67	561.259	-414.882	1580.18	111.363	-390.205	1742.07	54.0795
461	0	-702.817	1585.66	973.15	-698.739	1549.7	1125.69	-674.517	1669.7	579.166	-628.047	1370.64	274.211	-642.876	1419.82	110.192	-313.389	1618.06	991.138	-313.759	1574.5	1143.16	-359.688	1630.08	561.358	-415.01	1580.3	111.582	-390.193	1742.2	53.947
462	0	-702.874	1597.65	976.224	-698.128	1559.77	1128.25	-674.756	1689.84	583.437	-628.617	1398.8	270.595	-646.805	1453.18	108.772	-313.157	1628.06	991.321	-312.87	1585.28	1143.65	-359.315	1632.38	561.459	-415.246	1580.48	111.876	-390.162	1742.38	53.7795
463	0	-703.036	1609.71	979.124	-697.422	1570.2	1130.63	-674.895	1709.28	587.182	-629.146	1427.47	265.928	-650.545	1487.67	106.987	-312.97	1637.87	991.341	-312.172	1596.05	1144.03	-358.879	1634.64	561.631	-415.474	1580.61	112.151	-390.122	1742.54	53.6206
464	0	-703.187	1621.72	981.769	-696.823	1581.05	1132.77	-675.415	1728.37	590.673	-629.631	1456.74	260.364	-654.087	1523.09	104.904	-312.825	1647.49	991.244	-311.498	1606.62	1144.21	-358.582	1637.11	561.77	-415.673	1580.86	112.452	-390.081	1742.66	53.4431
465	0	-703.369	1633.74	984.237	-696.323	1592.17	1134.59	-675.918	1746.85	593.732	-630.166	1486.53	253.885	-657.514	1559.74	102.57	-312.715	1656.96	991.005	-310.877	1617.07	1144.25	-358.184	1639.89	561.847	-415.773	1581.18	112.756	-390.028	1742.8	53.2871
466	0	-703.642	1645.35	986.326	-695.858	1603.22	1136.11	-676.393	1764.83	596.41	-630.761	1516.84	246.676	-660.623	1597.23	99.9294	-312.603	1666.24	990.614	-310.341	1627.57	1144.11	-357.881	1642.88	561.828	-415.881	1581.36	112.938	-390.097	1742.97	53.2104
467	0	-704.007	1656.31	988.047	-695.412	1614.69	1137.48	-676.961	1782.28	598.866	-631.522	1547.78	238.803	-663.399	1635.38	96.9816	-312.535	1675.52	990.132	-309.855	1637.88	1143.75	-357.633	1646.02	561.724	-415.946	1581.52	113.167	-389.891	1742.98	53.0681
468	0	-704.029	1668.94	989.706	-694.979	1626.13	1138.63	-677.522	1799.22	601.025	-632.252	1579.42	230.285	-665.963	1674.29	93.8956	-312.463	1684.8	989.467	-309.429	1648.33	1143.28	-357.367	1649.37	561.639	-416.038	1581.72	113.39	-389.847	1743.14	52.8947
469	0	-704.501	1679.93	990.859	-694.619	1637.86	1139.45	-678.237	1815.46	602.803	-633.139	1611.88	221.386	-668.318	1713.67	90.7693	-312.392	1694.3	988.72	-309.105	1658.81	1142.64	-357.133	1653.05	561.45	-416.098	1581.96	113.629	-389.788	1743.23	52.7719
470	0	-704.941	1690.63	991.783	-694.28	1649.21	1140.05	-678.832	1830.88	604.273	-634.052	1645.04	212.141	-670.665	1753.57	87.7562	-312.407	1703.95	987.904	-308.82	1669.31	1141.82	-357.005	1656.64	561.302	-416.137	1582.19	113.937	-389.738	1743.35	52.5675
471	0	-705.278	1701.55	992.425	-693.643	1664.1	1140.62	-679.49	1845.44	605.241	-635.013	1678.81	202.766	-672.988	1793.76	85.0258	-312.397	1714.13	986.993	-308.546	1680.03	1140.9	-356.913	1660.48	561.081	-416.198	1582.57	114.355	-389.721	1743.43	52.3771
472	0	-705.64	1712.88	992.797	-693.488	1675.72	1140.59	-679.974	1859.21	605.666	-636.119	1713.3	193.508	-675.484	1834.2	82.6507	-312.416	1724.82	986.073	-308.377	1690.72	1139.86	-356.756	1664.43	560.871	-416.249	1582.87	114.71	-389.732	1743.57	52.1841
473	0	-705.979	1724.21	992.836	-693.435	1686.29	1140.23	-680.328	1872.22	605.399	-637.253	1748.46	184.454	-678.076	1874.72	80.8195	-312.459	1735.34	985.023	-308.33	1701.6	1138.78	-356.767	1668.61	560.642	-416.373	1583.29	115.107	-389.691	1743.72	52.012
474	0	-706.27	1735.56	992.487	-693.524	1697.11	1139.72	-680.559	1884.43	604.474	-638.466	1784.09	175.881	-680.876	1915.44	79.6018	-312.538	1745.59	983.891	-308.416	1713.07	1137.68	-356.79	1673.05	560.33	-416.517	1583.68	115.518	-389.544	1743.73	51.8049
475	0	-706.668	1746.92	991.856	-693.646	1708.22	1139.1	-680.512	1895.88	602.672	-639.721	1820.13	167.824	-683.766	1956.33	78.9512	-312.692	1755.75	982.536	-308.667	1725.02	1136.44	-356.913	1677.66	560.055	-416.661	1584.27	116.065	-389.888	1743.41	51.6146
476	0	-707.105	1758.13	990.987	-693.808	1719.57	1138.27	-679.984	1906.5	600.125	-641.023	1856.26	160.51	-686.701	1997.33	79.0781	-312.883	1766.14	981.21	-308.857	1735.96	1135.2	-357.085	1682.45	559.779	-416.701	1584.69	116.472	-389.692	1743.88	51.6909
477	0	-707.612	1769.31	989.82	-694.107	1731.11	1137.26	-679.139	1916.48	597.147	-643.391	1893.73	154.01	-689.348	2038.17	79.8908	-313.131	1774.64	979.56	-309.294	1744.12	1133.73	-357.221	1687.24	559.438	-416.842	1585.42	117.168	-389.633	1744.05	51.5896
478	0	-708.228	1780.4	988.415	-694.488	1742.82	1136.12	-678.301	1925.55	593.916	-645.021	1929.66	148.981	-691.42	2079.08	81.8069	-313.266	1786.52	978.279	-309.669	1754.68	1132.36	-357.478	1692.11	559.213	-416.867	1585.78	117.63	-389.629	1744.14	51.497
479	0	-708.882	1791.49	986.721	-695.029	1754.86	1134.73	-677.237	1932.34	590.147	-646.935	1965.89	144.733	-692.835	2119.78	85.0671	-313.529	1796.64	976.782	-310.23	1766.5	1130.93	-357.667	1697.05	558.995	-417.061	1586.49	118.461	-389.463	1744.33	51.3763
480	0	-709.533	1802.65	984.778	-695.598	1767.07	1133.14	-677.083	1940.65	586.297	-649.641	2002.35	142.589	-693.302	2159.86	89.7845	-313.788	1805.48	975.086	-310.866	1778.32	1129.61	-357.972	1702.03	558.771	-417.169	1586.96	119.041	-389.69	1744.41	51.0739
481	0	-710.182	1814.19	982.618	-696.217	1779.4	1131.41	-676.789	1948.74	582.21	-652.219	2037.75	142.07	-692.809	2198.89	96.3058	-314.048	1815.65	973.572	-311.582	1790.13	1128.15	-358.501	1707.33	558.553	-417.661	1587.62	119.952	-389.648	1744.69	51.0716
482	0	-710.755	1826.04	980.234	-696.981	1792.21	1129.49	-676.393	1957.09	578.162	-654.55	2071.06	142.693	-691.608	2235.94	104.103	-314.323	1825.93	972.073	-312.395	1801.64	1126.46	-359.092	1712.89	558.345	-418.023	1588.25	120.844	-389.656	1744.83	51.0304
483	0	-711.281	1838.2	977.767	-697.81	1805.26	1127.46	-676.039	1965.38	573.971	-657.043	2102.64	144.378	-690.093	2270.62	113.135	-314.717	1836.3	970.488	-313.286	1813.2	1124.82	-359.838	1718.93	558.168	-418.583	1589.15	122.148	-389.692	1744.99	50.9536
484	0	-711.878	1850.73	975.234	-698.727	1818.7	1125.42	-675.621	1973.72	569.879	-658.614	2131.22	146.181	-688.54	2302.17	123.35	-315.215	1846.92	968.918	-314.238	1824.58	1122.88	-360.719	1725.47	557.946	-419.078	1590.11	123.402	-389.733	1745.25	50.8422
485	0	-712.503	1863.8	972.665	-699.711	1832.34	1123.39	-675.739	1983.77	566.37	-659.955	2157.24	148.104	-686.855	2330.04	133.663	-315.864	1857.49	967.209	-315.186	1835.88	1120.94	-361.674	1732.74	557.747	-419.507	1591.38	125.034	-389.713	1745.48	50.7432
486	0	-713.153	1877.61	970.211	-700.719	1846.1	1121.43	-675.691	1994.02	563.086	-660.595	2179.61	149.368	-685.543	2353.54	143.605	-316.584	1868.59	965.629	-316.181	1847.18	1118.97	-362.585	1740.6	557.414	-419.848	1592.54	126.73	-389.676	1745.65	50.5802
487	0	-713.761	1891.87	968.098	-701.809	1860.02	1119.58	-675.955	2006.08	560.854	-660.526	2197.92	148.641	-684.261	2376.77	152.967	-317.516	1880.03	963.945	-317.176	1858.44	1116.92	-363.464	1749.47	557.009	-420.235	1594.13	128.698	-389.647	1745.93	50.4369
488	0	-714.424	1906.49	966.655	-702.779	1873.83	1117.88	-675.427	2018.87	559.63	-659.915	2212.74	146.27	-683.053	2392.51	156.227	-318.516	1891.82	962.35	-318.335	1869.94	1114.91	-364.228	1758.99	556.404	-420.33	1595.94	130.776	-389.441	1746.34	50.3342
489	0	-715.21	1921.17	965.775	-703.564	1887.56	1116.49	-675.306	2034.56	559.314	-658.637	2224.23	142.91	-681.503	2403.29	155.271	-319.581	1903.8	960.612	-319.475	1881.78	1112.91	-365.048	1769.44	555.709	-420.018	1597.72	133.043	-389.262	1746.71	50.2524
490	0	-716.026	1935.68	965.151	-704.31	1901.21	1115.41	-675.557	2051.25	559.025	-656.397	2232.31	140.336	-678.872	2411.03	149.046	-320.696	1916.14	958.879	-320.583	1893.83	1110.89	-365.881	1780.54	554.868	-419.634	1599.86	135.5	-389.069	1747.12	50.1353
491	0	-717.002	1950.33	964.999	-705.014	1914.99	1114.59	-676.134	2068.24	558.679	-653.816	2238.68	138.728	-675.688	2417.1	140.117	-321.831	1928.83	957.192	-321.614	1906.55	1108.87	-366.801	1792.42	554.005	-419.065	1602.36	138.218	-388.788	1747.58	50.0467
492	0	-718.001	1965.22	965.065	-705.878	1928.85	1113.99	-676.135	2084.4	558.629	-651.182	2245.35	136.116	-671.763	2422.5	128.669	-323.004	1941.86	955.614	-322.535	1919.58	1106.88	-367.862	1804.81	553.104	-418.624	1605.07	141.355	-388.481	1748.02	49.9809
493	0	-719.017	1980.31	965.254	-706.753	1942.91	1113.7	-676.438	2100.03	558.471	-649.009	2252.7	133.886	-668.043	2426	119.946	-324.138	1955.29	954.197	-323.432	1933.24	1105.1	-368.975	1817.97	552.263	-418.078	1608.3	144.93	-388.182	1748.47	49.9091
494	0	-720.05	1995.44	965.292	-707.769	1957.27	1113.6	-675.792	2114.75	558.228	-647.467	2260.42	132.353	-663.758	2431.06	113.126	-325.37	1968.92	952.876	-324.261	1947.13	1103.54	-370.006	1831.74	551.485	-417.542	1612.24	148.953	-387.954	1748.97	49.9129
495	0	-721.247	2010.48	965.317	-708.928	1971.86	1113.74	-675.726	2129.4	558.378	-645.555	2265.81	129.683	-659.416	2436.11	105.786	-326.693	1982.89	951.851	-325.183	1961.03	1102.3	-371.049	1846.39	550.806	-417.016	1616.81	153.653	-387.791	1749.43	50.0303
496	0	-722.496	2025.73	965.349	-710.172	1986.56	1114.32	-675.889	2144.69	558.834	-645.25	2272.22	128.21	-656.146	2441.36	98.2503	-328.17	1997.25	951.089	-326.211	1975.07	1101.43	-372.011	1862.2	550.081	-416.441	1621.99	158.961	-387.528	1749.84	50.1561
497	0	-723.749	2040.92	965.528	-711.423	2001.39	1115.3	-676.504	2160.46	559.717	-645.757	2279.19	127.127	-654.32	2445.99	90.8879	-329.771	2011.97	950.43	-327.363	1989.39	1100.93	-372.613	1879.33	549.316	-415.701	1627.94	164.822	-387.298	1750.28	50.4526
498	0	-724.985	2055.82	966.322	-712.502	2016.15	1116.53	-677.821	2175.72	560.923	-646.649	2284.62	126	-654.206	2449.14	83.8404	-331.405	2026.78	949.995	-328.489	2003.5	1100.78	-373.01	1897.82	548.4	-414.848	1634.83	171.428	-386.945	1750.97	51.0209
499	0	-726.381	2070.25	967.536	-713.533	2030.82	1117.93	-679.101	2189.73	561.532	-646.992	2288.17	124.749	-655.065	2451.61	77.8055	-333.189	2041.61	949.7	-329.715	2017.92	1100.82	-372.909	1917.96	547.273	-414.159	1642.98	178.813	-386.689	1752.16	51.7441
500	0	-727.877	2084.18	968.894	-714.486	2045.13	1119.43	-680.885	2203.09	562.336	-647.217	2291.45	123.87	-655.505	2453.67	72.6125	-335.093	2056.44	949.416	-330.745	2031.91	1100.89	-372.382	1939.52	545.922	-413.309	1652.8	186.934	-386.429	1753.83	52.7326
501	0	-729.499	2097.67	970.374	-715.517	2059	1121.1	-682.728	2215.69	563.099	-647.247	2294.86	123.328	-655.12	2456.13	69.748	-337.103	2071.25	949.159	-331.81	2045.7	1100.93	-371.96	1961.7	544.313	-412.39	1664.46	195.976	-386.287	1756.23	54.4776
502	0	-731.11	2111	972.173	-716.548	2072.44	1122.99	-684.267	2227.34	563.844	-646.884	2297.72	122.944	-654.4	2457.52	68.4131	-339.19	2085.69	948.987	-332.81	2059.09	1100.84	-371.122	1985.84	542.517	-411.139	1678.22	205.531	-386.147	1759.56	56.9339
503	0	-732.624	2124.25	974.278	-717.533	2085.34	1125.08	-685.494	2238.43	564.773	-646.526	2299.13	122.868	-654.182	2458.64	67.4118	-341.291	2100.13	948.816	-333.702	2072.2	1100.63	-370.499	2011.3	540.453	-410.498	1693.24	215.877	-385.758	1763.68	60.0868
504	0	-734.198	2137.42	976.647	-718.461	2097.86	1127.36	-686.172	2248.7	565.798	-646.029	2299.82	123.06	-654.277	2459.27	66.7534	-343.329	2114.61	948.648	-334.557	2084.89	1100.17	-370.128	2037.48	538.58	-409.262	1711.23	226.362	-385.264	1769.31	64.3
505	0	-735.833	2150.69	979.015	-719.303	2110.19	1129.63	-686.438	2257.8	566.646	-645.516	2300.4	123.169	-653.993	2459.76	66.3259	-345.246	2128.74	948.538	-335.348	2097.15	1099.7	-370.099	2064.22	536.869	-406.985	1731.46	237.076	-385	1776.37	69.2356
506	0	-737.324	2163.68	981.198	-720.169	2122.57	1131.92	-686.66	2265.84	567.403	-645.08	2301.14	123.335	-653.813	2460.16	65.9715	-346.973	2144.64	948.853	-336.193	2110.81	1099.47	-370.068	2090.98	535.67	-405.944	1753.47	246.307	-385.009	1784.99	74.3458
507	0	-738.623	2176.41	983.219	-721.087	2134.91	1134.16	-687.813	2274.11	567.659	-645.258	2302.07	123.745	-653.635	2460.51	65.6504	-348.391	2156.97	948.802	-337.074	2121.92	1099.14	-370.246	2117.49	535.332	-404.226	1776.67	253.601	-385.222	1794.93	79.1021
508	0	-739.773	2188.7	985.069	-722.042	2147.33	1136.27	-688.933	2281.26	567.768	-645.201	2302.43	123.942	-653.495	2460.72	65.4212	-349.805	2169.46	949.297	-337.977	2132.36	1099.08	-370.418	2143.7	536.246	-401.504	1800.63	260.782	-385.269	1807.15	84.3143
509	0	-740.774	2200.66	986.751	-722.943	2159.79	1138.34	-689.018	2286.26	567.672	-645.009	2302.57	123.979	-653.407	2460.83	65.2896	-351.092	2181.62	950.214	-338.966	2142.43	1099.42	-370.731	2169.55	538.1	-400.132	1822.87	267.736	-384.981	1825.13	91.0752
510	0	-741.604	2212.33	988.326	-723.71	2172.35	1140.36	-689.756	2291.5	568.071	-644.9	2302.65	123.969	-653.386	2460.94	65.1678	-352.255	2193.38	951.653	-339.927	2152.19	1100.31	-371.196	2195.13	540.497	-401.284	1845.58	274.706	-384.56	1849.33	97.5385
511	0	-742.094	2224.46	989.804	-724.474	2184.89	1142.33	-689.101	2294.85	568.383	-644.791	2302.74	123.943	-653.402	2461	65.0313	-353.183	2204.67	953.492	-340.855	2161.76	1101.8	-372.022	2219.92	543.546	-400.33	1869.98	280.967	-384.186	1878.28	103.237
512	0	-742.263	2237.59	991.525	-725.245	2197.3	1144.25	-688.709	2298.19	568.826	-644.773	2302.82	124.013	-653.438	2461.06	64.9067	-353.865	2215.68	955.84	-341.765	2171.23	1103.81	-373.158	2243.79	547.667	-400.208	1895.39	285.682	-383.79	1909.64	108.043
513	0	-743.489	2245.13	992.707	-725.979	2209.74	1146.17	-689.362	2302.64	569.159	-644.784	2302.99	124.177	-653.449	2461.15	64.7733	-354.324	2226.67	958.77	-342.639	2180.68	1106.32	-374.572	2266.96	552.496	-401.253	1921.7	288.584	-383.305	1941.98	111.764
514	0	-743.978	2255.01	993.946	-726.704	2222.62	1148.12	-689.881	2307.06	569.614	-644.733	2303.15	124.365	-653.49	2461.23	64.6087	-354.711	2237.79	962.035	-343.533	2190.45	1109.45	-375.965	2289.73	557.826	-402.184	1947.75	289.883	-382.637	1974.33	114.287
515	0	-744.376	2265.52	995.056	-727.419	2236.07	1150.1	-690.164	2311.1	570.063	-644.665	2303.29	124.57	-653.521	2461.3	64.4915	-355.039	2249.28	965.568	-344.501	2200.51	1112.9	-377.139	2312.42	563.266	-402.859	1974.54	289.974	-381.68	2006.46	115.551
516	0	-744.755	2276.09	996.182	-728.818	2244.72	1150.88	-690.235	2314.6	570.398	-644.599	2303.44	124.788	-653.516	2461.37	64.3934	-355.303	2261.02	969.273	-345.479	2210.87	1116.66	-377.231	2336.31	568.678	-403.683	2001.74	288.796	-380.4	2038.7	115.78
517	0	-745.035	2286.09	997.005	-730.05	2255.14	1152.11	-690.116	2317.71	570.799	-644.453	2303.65	125.038	-653.472	2461.43	64.2765	-355.503	2272.96	973.014	-346.402	2221.62	1120.47	-378.167	2358.34	573.785	-404.914	2028.74	286.181	-378.844	2072.2	115.613
518	0	-745.349	2296.12	997.743	-731.165	2266.02	1153.23	-689.934	2320.43	571.25	-644.3	2303.82	125.283	-653.455	2461.52	64.2245	-355.62	2285.12	976.747	-347.314	2232.64	1124.18	-378.966	2379.71	578.67	-406.193	2056.67	282.856	-377.342	2106.47	114.766
519	0	-745.554	2306.05	998.338	-732.256	2276.76	1154.13	-689.587	2322.81	571.698	-644.081	2303.96	125.524	-653.424	2461.59	64.146	-355.682	2297.24	980.383	-348.258	2243.77	1127.78	-379.758	2400.35	583.484	-407.5	2085.29	278.682	-375.721	2142.17	113.767
520	0	-745.68	2315.65	998.667	-733.288	2287.01	1154.8	-689.324	2325.19	572.112	-643.752	2304.02	125.701	-653.409	2461.67	64.0903	-355.691	2309.36	983.897	-348.957	2254.93	1131.13	-380.565	2420.12	588.103	-408.589	2116.5	273.91	-374.148	2179.19	112.657
521	0	-745.747	2325.31	998.851	-734.229	2297.22	1155.28	-689.092	2327.67	572.487	-643.463	2304.18	125.991	-653.378	2461.74	64.0152	-355.638	2321.45	987.354	-349.757	2266.31	1134.38	-381.283	2439.07	592.479	-410.098	2146.01	267.653	-372.767	2217.13	111.23
522	0	-745.752	2334.89	998.897	-735.059	2307.37	1155.58	-688.909	2330.41	572.828	-643.197	2304.47	126.314	-653.371	2461.81	63.9452	-355.576	2333.52	990.602	-350.417	2277.66	1137.31	-381.903	2457.21	596.657	-411.554	2176.1	260.561	-371.337	2255.9	109.76
523	0	-746.071	2342.04	998.344	-735.798	2317.7	1155.66	-688.71	2333.41	573.077	-642.994	2304.74	126.603	-653.345	2461.9	63.8919	-355.481	2345.37	993.659	-351.029	2289.03	1140.06	-382.453	2474.82	600.679	-412.914	2206.8	252.686	-370.075	2295.16	107.973
524	0	-745.563	2353.87	998.59	-736.443	2328.02	1155.61	-688.556	2336.81	573.348	-642.769	2305.06	126.869	-653.365	2461.96	63.8517	-355.332	2357.08	996.451	-351.651	2300.27	1142.48	-382.759	2491.52	604.519	-414.177	2238.3	244.077	-368.82	2334.69	105.933
525	0	-745.337	2363.89	998.365	-737.005	2338.38	1155.42	-688.255	2340.28	573.468	-642.539	2305.42	127.19	-653.352	2462.05	63.7845	-355.171	2368.57	998.973	-352.266	2311.53	1144.6	-383.01	2507.22	607.95	-415.521	2269.32	234.72	-367.532	2374.63	103.583
526	0	-745.269	2373.27	997.97	-737.501	2348.94	1155.09	-688.102	2343.96	573.54	-642.246	2305.78	127.463	-653.349	2462.09	63.7009	-354.941	2379.97	1001.12	-352.804	2322.75	1146.37	-383.066	2522.19	610.83	-416.623	2301.99	224.955	-366.168	2414.74	101.214
527	0	-745.209	2382.71	997.415	-737.911	2359.75	1154.7	-687.822	2347.73	573.519	-641.997	2305.96	127.721	-653.352	2462.17	63.6512	-354.737	2391.21	1002.75	-353.352	2333.85	1147.71	-383.073	2536.35	613.018	-417.554	2335.79	215.048	-364.653	2455.06	98.8981
528	0	-745.2	2392.37	996.737	-738.298	2370.16	1154.07	-687.614	2351.51	573.549	-641.805	2306.28	127.952	-653.362	2462.24	63.5835	-354.514	2402.19	1003.82	-353.792	2344.97	1148.6	-383.011	2549.51	614.513	-418.415	2370.37	205.003	-362.977	2495.43	96.7442
529	0	-745.181	2402.08	995.926	-738.592	2380.63	1153.34	-687.389	2355.36	573.481	-641.557	2306.62	128.164	-653.351	2462.32	63.5085	-354.324	2413.12	1004.48	-354.168	2356.02	1149.07	-384.351	2560.18	614.782	-419.339	2405.47	195.059	-361.087	2535.82	95.0215
530	0	-745.207	2411.85	995.02	-738.833	2391.45	1152.54	-687.241	2359.17	573.433	-641.323	2306.93	128.445	-653.31	2462.16	63.3937	-354.005	2423.9	1004.62	-354.473	2367.14	1149.13	-384.573	2571.32	614.742	-420.138	2441.26	185.596	-358.94	2575.99	93.7225
531	0	-745.271	2421.76	994.021	-739.022	2402.11	1151.61	-687.084	2363.25	573.323	-641.14	2307.25	128.703	-653.319	2462.26	63.2907	-353.661	2434.56	1004.28	-354.702	2378.33	1148.84	-384.135	2582.02	613.797	-420.883	2477.32	176.691	-356.712	2615.9	92.8867
532	0	-745.309	2431.77	992.948	-739.122	2412.79	1150.54	-686.94	2367.36	573.16	-640.932	2307.68	129.026	-653.313	2462.32	63.2123	-353.31	2445.14	1003.58	-354.882	2389.67	1148.27	-383.781	2591.96	612.077	-420.648	2514.85	168.777	-354.595	2655.58	92.4195
533	0	-745.359	2441.86	991.76	-739.195	2423.72	1149.37	-686.747	2371.6	572.876	-640.89	2308.23	129.365	-653.302	2462.4	63.1516	-352.935	2455.7	1002.58	-354.978	2401.12	1147.41	-382.905	2601.47	609.557	-421.456	2550.59	161.498	-353.108	2694.49	91.7612
534	0	-745.402	2451.99	990.439	-739.148	2434.57	1148.07	-686.586	2376	572.662	-639.612	2307.3	129.282	-653.317	2462.5	63.0677	-352.511	2466.32	1001.26	-355.067	2412.71	1146.3	-382.21	2610.21	606.499	-420.824	2587.26	155.646	-351.758	2734.31	92.6962
535	0	-745.446	2462.31	989.084	-739.1	2445.46	1146.62	-686.465	2380.57	572.399	-639.768	2308.07	129.859	-653.381	2462.79	63.0006	-352.118	2477.11	999.697	-355.118	2424.5	1144.97	-381.082	2618.64	602.839	-419.178	2624.28	151.512	-351.46	2772.93	93.5884
536	0	-745.39	2472.59	987.621	-738.985	2456.61	1145.07	-686.316	2385.17	572.076	-639.452	2308.44	130.155	-653.369	2462.87	62.9195	-351.689	2487.88	997.79	-355.1	2436.45	1143.38	-379.976	2626.61	598.659	-417.587	2660.28	148.833	-351.99	2811.66	96.3245
537	0	-745.388	2482.97	986.061	-738.814	2467.83	1143.39	-686.243	2390.04	571.818	-638.925	2308.42	130.272	-653.37	2462.99	62.8315	-351.358	2498.92	995.615	-354.997	2448.68	1141.52	-379.006	2634.27	594.227	-415.608	2695.17	147.146	-353.392	2849.8	101.047
538	0	-745.798	2493.56	984.399	-738.535	2479.27	1141.61	-686.246	2395.32	571.541	-638.857	2309.1	130.768	-653.404	2463.12	62.7257	-351.01	2510.14	993.143	-354.729	2461.06	1139.48	-379.188	2641.13	589.749				-355.329	2886.25	106.925
539	0	-746.227	2504.2	982.698	-738.132	2490.88	1139.7	-686.233	2400.88	571.176	-638.485	2309.46	131.148	-653.402	2463.24	62.5812	-350.627	2521.56	990.462	-354.307	2473.73	1137.33	-379.024	2648.55	585.516				-357.567	2920.59	114.438
540	0	-746.131	2514.8	980.96	-737.615	2502.25	1137.68	-686.183	2406.99	570.733	-638.253	2309.96	131.61	-653.398	2463.41	62.4533	-350.344	2533.28	987.74	-353.744	2486.61	1135	-378.336	2657	581.662	-409.595	2786.14	145.76	-360.096	2952.16	123.381
