# Supplementary material for: A Brake-Based Overground Gait Rehabilitation Device for Altering Propulsion Impulse Symmetry
Source: Sensors (Basel). 2021 Oct 5;21(19):6617. doi: 10.3390/s21196617 (PMC8512803; doi:10.3390/s21196617)
Supplement: Supplementary file 1 [file sensors-21-06617-s001.zip › GPT animations/code and data/Trajectories/BD 06.csv]

Trajectories
100
		BDC013:LTroc			BDC013:LIliac			BDC013:LKnee			BDC013:LAnkle			BDC013:LToe			BDC013:RTroc			BDC013:RIliac			BDC013:RKnee			BDC013:RAnkle			BDC013:RToe
Frame	Sub Frame	X	Y	Z	X	Y	Z	X	Y	Z	X	Y	Z	X	Y	Z	X	Y	Z	X	Y	Z	X	Y	Z	X	Y	Z	X	Y	Z
		mm	mm	mm	mm	mm	mm	mm	mm	mm	mm	mm	mm	mm	mm	mm	mm	mm	mm	mm	mm	mm	mm	mm	mm	mm	mm	mm	mm	mm	mm
210	0	-818.896	-1423.16	929.065	-811.268	-1430.33	1084.18	-770.159	-1548.74	529.377	-734.438	-1776.9	137.089	-739.585	-1654.13	25.0195	-423.812	-1378.32	944.201	-424.737	-1423.98	1094.25	-457.528	-1274.48	531.928	-493.284	-1187.51	86.636	-467.725	-1019.64	47.1928
211	0	-817.254	-1408.89	929.19	-809.896	-1416.65	1084.48	-770.441	-1529.62	528.928	-735.032	-1769.06	143.541	-739.672	-1653.2	25.3289	-422.375	-1364.23	945.721	-423.684	-1410.24	1095.79	-456.074	-1260.91	533.656	-492.308	-1184.91	86.0948	-466.904	-1017.64	41.8264
212	0	-815.617	-1394.59	929.469	-808.691	-1403.26	1084.96	-771.037	-1508.97	528.282	-735.534	-1759.89	150.767	-739.88	-1651.61	25.9847	-421.022	-1350.56	947.745	-422.788	-1396.95	1097.52	-454.148	-1248	535.182	-491.336	-1182.79	85.8248	-466.244	-1016.4	37.6091
213	0	-813.907	-1380.16	929.907	-807.716	-1390.43	1085.6	-771.864	-1486.76	527.426	-735.909	-1749.38	159.045	-740.07	-1649.63	26.835	-419.687	-1337.58	949.658	-421.959	-1384.12	1099.3	-453.425	-1233.34	536.105	-490.483	-1180.98	85.8616	-465.912	-1014.69	34.7195
214	0	-812.137	-1365.64	930.39	-806.489	-1377.05	1086.25	-772.702	-1463.19	526.43	-736.393	-1737.04	167.735	-740.196	-1647.1	28.1083	-417.785	-1325.14	951.85	-420.815	-1371.75	1100.98	-451.678	-1221.39	536.991	-490.49	-1178.9	85.6219	-465.947	-1013.52	33.2327
215	0	-810.202	-1351.1	930.92	-805.254	-1363.93	1086.94	-773.343	-1438.47	525.28	-736.924	-1723.27	177.248	-740.565	-1643.94	30.1646	-416.119	-1312.72	953.62	-419.748	-1359.8	1102.61	-450.3	-1210.56	537.737	-490.552	-1177.52	85.7085	-466.081	-1012.53	32.0688
216	0	-808.237	-1336.64	931.412	-803.766	-1350.85	1087.7	-773.539	-1412.77	524.029	-737.505	-1707.54	187.437	-740.74	-1639.32	32.5037	-414.511	-1300.26	955.067	-418.381	-1348.03	1104.01	-449.458	-1200.83	538.096	-490.764	-1176.79	86.0476	-465.657	-1011.94	31.1378
217	0	-806.219	-1322.39	931.998	-802.036	-1337.78	1088.43	-773.586	-1386.5	522.984	-738.124	-1689.51	197.557	-742.08	-1633.65	36.2881	-412.96	-1287.83	956.261	-416.646	-1336.2	1105.26	-449.044	-1192.2	538.215	-491.403	-1175.87	86.1424	-465.776	-1011.35	30.4348
218	0	-804.176	-1308.27	932.656	-800.349	-1325.61	1089.24	-773.367	-1359.81	522.148	-738.791	-1669.48	207.177	-742.648	-1626.12	40.3676	-411.503	-1275.47	957.063	-414.863	-1324.39	1106.39	-449.065	-1184.63	538.01	-491.035	-1177.12	87.2405	-466.047	-1010.96	30.0706
219	0	-802.224	-1294.6	933.398	-798.782	-1314.36	1090.03	-773.267	-1333.49	522.021	-739.452	-1647.99	215.781	-742.116	-1616.95	44.0329	-409.816	-1263.38	958.009	-412.983	-1312.52	1107.48	-449.262	-1178.03	537.788	-492.996	-1175.02	86.6663	-466.407	-1010.68	29.839
220	0	-800.662	-1282.27	934.322	-797.132	-1302.99	1090.78	-772.996	-1307.51	522.557	-740.101	-1625.13	222.727	-741.224	-1606.13	47.887	-408.147	-1251.73	958.966	-411.148	-1300.44	1108.65	-449.208	-1172.25	537.69	-493.931	-1174.15	86.4889	-466.607	-1010.53	29.767
221	0	-799.061	-1269.66	935.657	-795.636	-1291.61	1091.62	-772.555	-1282.07	524.16	-740.496	-1602.63	229.705	-741.341	-1590.91	55.0038	-406.517	-1240.33	959.906	-409.47	-1288.28	1109.96	-448.992	-1166.52	537.804	-493.549	-1175.14	87.2789	-466.674	-1010.46	29.657
222	0	-797.365	-1256.13	936.981	-794.485	-1280.95	1092.64	-771.832	-1257.15	526.529	-740.416	-1580.63	237.237	-741.476	-1569.25	62.2796	-405.628	-1229.03	961.087	-408.174	-1276.28	1111.41	-448.611	-1160.57	537.921	-493.811	-1174.59	87.4418	-466.689	-1010.38	29.5831
223	0	-796.199	-1243.63	938.67	-793.205	-1269.59	1093.83	-770.468	-1232.51	529.419	-739.872	-1557.68	244.051	-741.761	-1542.44	69.5733	-404.431	-1217.67	962.333	-407.123	-1264.43	1113	-447.943	-1154.72	538.191	-494.487	-1172.92	87.0158	-466.676	-1010.28	29.4521
224	0	-795.109	-1231.3	940.43	-792.33	-1258.83	1095.29	-769.072	-1208.83	533.141	-738.866	-1533.43	249.825	-741.899	-1512.52	76.1719	-403.605	-1206.22	963.677	-406.181	-1252.61	1114.63	-447.213	-1148.98	538.334	-494.541	-1172.28	87.0541	-466.599	-1010.26	29.3064
225	0	-794.182	-1219.33	942.447	-791.365	-1247.97	1097.05	-767.561	-1185.8	537.316	-737.728	-1508.23	254.075	-742.115	-1481.33	81.7006	-402.461	-1194.78	964.953	-404.952	-1240.69	1116.28	-446.433	-1143.7	538.375	-494.342	-1172.12	87.3726	-466.546	-1010.16	29.1674
226	0	-793.273	-1207.51	944.751	-790.428	-1237.46	1099.1	-766.023	-1163.23	541.774	-736.412	-1482.4	256.664	-742.352	-1449.83	85.8801	-401.83	-1183.35	966.239	-403.844	-1228.93	1117.81	-445.527	-1139.04	538.409	-492.88	-1174.01	88.7091	-466.455	-1009.95	28.9426
227	0	-792.443	-1195.88	947.271	-789.003	-1226.12	1101.5	-764.428	-1140.82	546.392	-735.056	-1456.35	257.838	-742.923	-1418.67	88.6477	-400.798	-1171.98	967.322	-402.621	-1217.33	1119.16	-444.941	-1134.73	538.338	-493.247	-1173.08	88.6167	-466.436	-1009.88	28.818
228	0	-791.555	-1183.9	949.878	-787.548	-1215.05	1104.02	-762.972	-1118.69	550.979	-733.6	-1429.88	257.65	-743.687	-1387.64	89.9684	-400.002	-1160.92	968.29	-401.283	-1205.84	1120.34	-444.229	-1131.16	538.409	-493.333	-1172.7	88.8001	-466.502	-1009.67	28.6708
229	0	-790.742	-1172.07	952.655	-786.101	-1204.39	1106.61	-761.704	-1097.03	555.499	-732.001	-1402.86	256.092	-744.474	-1356.31	90.0833	-399.526	-1150	968.708	-399.765	-1194.45	1121.24	-443.652	-1128.05	538.543	-493.538	-1172.34	88.9386	-466.48	-1009.61	28.604
230	0	-789.948	-1160.12	955.409	-784.509	-1193.29	1109.11	-760.507	-1075.84	559.778	-730.224	-1375.36	253.523	-745.396	-1324.32	89.3942	-398.376	-1139.66	969.033	-398.24	-1183.24	1121.84	-443.163	-1125.28	538.716	-493.759	-1171.97	89.1311	-466.477	-1009.58	28.5641
231	0	-789.233	-1148.17	958.148	-782.974	-1182.24	1111.46	-759.432	-1055.37	563.745	-728.299	-1347.25	249.977	-746.183	-1291.31	88.0768	-397.398	-1129.6	969.132	-396.705	-1172.19	1122.22	-442.59	-1122.59	538.883	-493.921	-1171.77	89.4261	-466.414	-1009.56	28.5473
232	0	-788.545	-1135.96	960.785	-781.644	-1171.58	1113.6	-758.269	-1035.39	567.194	-726.26	-1318.66	245.426	-746.906	-1257.14	86.3362	-396.499	-1119.72	969.251	-395.266	-1161.31	1122.45	-441.891	-1119.85	539.028	-493.976	-1171.56	89.7136	-466.378	-1009.5	28.4448
233	0	-787.794	-1123.34	963.206	-780.196	-1160.21	1115.49	-757.09	-1016.13	570.262	-724.251	-1289.58	239.941	-747.371	-1221.87	84.1445	-395.708	-1109.9	969.177	-394.036	-1150.7	1122.51	-441.14	-1116.97	539.241	-493.986	-1171.36	90.0597	-466.341	-1009.38	28.3219
234	0	-787.11	-1110.71	965.524	-779.028	-1149.35	1117.2	-755.824	-997.376	573.018	-722.226	-1260.03	233.577	-747.655	-1185.61	81.6983	-395.271	-1100.14	968.901	-392.914	-1140.14	1122.42	-440.318	-1113.83	539.387	-493.955	-1171.1	90.4058	-466.262	-1009.32	28.1936
235	0	-786.337	-1097.69	967.563	-777.935	-1138.47	1118.65	-754.49	-979.325	575.499	-720.321	-1229.98	226.397	-747.561	-1148.42	78.7612	-396.451	-1090.45	967.362	-391.932	-1129.8	1122.29	-439.614	-1110.67	539.514	-493.899	-1170.95	90.7927	-466.2	-1009.24	28.066
236	0	-785.82	-1085.35	969.417	-776.797	-1127.48	1119.92	-753.116	-961.762	577.737	-718.519	-1199.51	218.597	-747.205	-1110.49	75.6932	-393.687	-1082.5	967.744	-391.124	-1119.44	1122.16	-438.929	-1107.24	539.506	-493.803	-1170.72	91.13	-466.148	-1009.1	27.9338
237	0	-785.24	-1073.05	970.989	-775.797	-1116.93	1121	-751.776	-944.691	579.677	-716.802	-1168.18	210.093	-746.639	-1071.84	72.4788	-391.588	-1075.53	968.109	-390.243	-1108.7	1121.86	-438.377	-1103.66	539.569	-493.774	-1170.46	91.4554	-466.095	-1009	27.845
238	0	-784.707	-1060.48	972.254	-774.881	-1106.59	1121.87	-750.734	-928.578	581.385	-715.182	-1136.11	201.13	-745.931	-1032.47	69.1639	-391.216	-1065.25	967.48	-389.116	-1097.02	1121.42	-437.902	-1099.99	539.566	-493.826	-1170.13	91.8438	-466.062	-1008.93	27.7591
239	0	-784.232	-1048.37	973.237	-774.069	-1096.45	1122.51	-749.493	-913.079	582.613	-713.661	-1103.2	191.809	-744.999	-992.567	66.1128	-390.908	-1054.73	966.72	-389.226	-1088.87	1120.74	-437.522	-1096.25	539.543	-493.882	-1169.84	92.2599	-466.026	-1008.81	27.655
240	0	-783.867	-1036.58	973.911	-773.19	-1086.09	1122.87	-748.343	-898.442	583.463	-712.142	-1069.66	182.36	-744.116	-952.195	63.2187	-390.577	-1044.43	965.85	-388.98	-1079.43	1120.08	-437.215	-1092.34	539.452	-493.972	-1169.52	92.6488	-465.927	-1008.71	27.5401
241	0	-783.301	-1024.53	974.182	-772.4	-1075.77	1122.98	-747.092	-884.598	583.832	-710.675	-1035.45	172.924	-743.313	-911.42	60.7014	-390.223	-1034.47	964.883	-388.377	-1068.71	1119.28	-437.073	-1088.09	539.31	-494.111	-1169.21	93.1606	-465.942	-1008.69	27.5202
242	0	-783.065	-1013.33	974.227	-771.692	-1065.38	1122.87	-746.017	-871.682	583.735	-708.439	-999.729	163.328	-742.639	-870.413	58.8164	-389.843	-1025.85	964.045	-387.719	-1057.64	1118.42	-436.878	-1083.72	539.185	-494.225	-1168.76	93.603	-465.959	-1008.64	27.4433
243	0	-782.956	-1002.64	973.917	-770.983	-1054.75	1122.49	-744.579	-859.415	582.813	-707.014	-964.435	154.532	-742.075	-829.343	57.5552	-389.454	-1015.78	962.948	-387.532	-1047.35	1117.45	-436.587	-1079.27	539.01	-494.359	-1168.32	94.1246	-465.908	-1008.56	27.3734
244	0	-782.854	-991.841	973.337	-770.631	-1044.5	1121.84	-743.462	-848.248	581.171	-705.651	-928.684	146.366	-741.72	-788.473	57.201	-389.086	-1005.81	961.792	-386.872	-1035.73	1116.44	-436.43	-1074.41	538.669	-494.457	-1167.82	94.6873	-465.869	-1008.48	27.2875
245	0	-782.753	-980.888	972.471	-770.727	-1032.24	1120.71	-741.616	-837.484	578.7	-704.447	-892.808	139.013	-741.234	-747.74	57.5581	-388.739	-996.041	960.674	-387.541	-1027.42	1115.15	-436.338	-1069.6	538.49	-494.554	-1167.35	95.285	-465.855	-1008.42	27.2265
246	0	-782.747	-970.047	971.34	-770.559	-1017.39	1119.79	-741.174	-828.962	576.188	-703.459	-856.426	132.45	-740.381	-707.101	58.5625	-388.298	-986.13	959.517	-386.891	-1015.46	1113.93	-436.312	-1064.75	538.297	-494.664	-1166.8	95.9179	-465.869	-1008.33	27.171
247	0	-782.758	-958.96	969.921	-770.212	-1001.65	1118.74	-739.93	-820.108	572.936	-702.755	-819.927	127.133	-738.806	-666.76	60.3801	-388.012	-976.103	958.329	-386.388	-1003.22	1112.68	-435.061	-1061.71	538.471	-494.811	-1166.25	96.6889	-465.86	-1008.23	27.0906
248	0	-783.29	-949.353	968.404	-769.986	-985.859	1117.59	-738.725	-811.457	569.332	-702.3	-783.487	123.204	-736.485	-626.766	63.1584	-387.678	-965.512	957.129	-386.048	-991.149	1111.53	-434.946	-1056.64	538.351	-494.984	-1165.49	97.5903	-465.912	-1008.02	26.9771
249	0	-783.168	-937.677	966.438	-769.682	-970.791	1116.26	-737.727	-803.086	565.47	-702.452	-748.225	121.041	-732.939	-587.332	67.0105	-387.357	-955.041	955.975	-385.919	-979.218	1110.38	-434.852	-1051.37	538.367	-495.218	-1164.74	98.6558	-465.942	-1007.81	26.8332
250	0	-782.836	-925.072	964.195	-769.418	-957.022	1114.55	-736.625	-794.814	561.783	-702.071	-713.519	120.238	-728.515	-549.342	72.3718	-387.102	-944.499	954.814	-385.83	-967.15	1109.13	-434.863	-1045.74	538.384	-495.37	-1163.86	99.8408	-465.916	-1007.61	26.7354
251	0	-782.613	-912.714	961.872	-769.544	-944.345	1112.71	-735.291	-786.48	557.974	-701.924	-681.288	120.654	-723.667	-513.333	79.0658	-386.917	-933.785	953.693	-385.961	-955.152	1107.87	-434.982	-1039.73	538.378	-495.501	-1162.86	101.142	-465.871	-1007.45	26.6626
252	0	-782.45	-900.364	959.472	-770.011	-932.606	1110.71	-733.872	-778.542	554.281	-701.372	-651.532	121.552	-718.45	-478.944	87.0913	-386.725	-922.966	952.493	-386.157	-943.105	1106.42	-434.973	-1033.29	538.417	-495.534	-1161.9	102.521	-465.824	-1007.2	26.5221
253	0	-782.2	-887.83	957.013	-770.404	-921.196	1108.71	-732.43	-770.324	550.581	-700.438	-624.644	122.651	-713.596	-449.371	96.5111	-386.649	-911.861	951.195	-386.4	-931.136	1104.88	-435.188	-1026.35	538.441	-495.546	-1160.66	104.048	-465.817	-1007	26.3905
254	0	-782.151	-875.204	954.783	-770.784	-909.21	1106.68	-731.049	-761.523	546.991	-699.007	-601.05	123.757	-709.17	-423.981	106.308	-386.567	-900.469	949.918	-386.637	-919.17	1103.24	-435.275	-1018.57	538.283	-495.513	-1159.37	105.832	-465.744	-1006.79	26.2483
255	0	-782.145	-862.268	952.73	-771.092	-896.334	1104.82	-730.05	-751.8	544.014	-696.981	-581.249	123.8	-705.444	-403.117	115.167	-386.469	-889.071	948.559	-386.855	-907.993	1101.71	-435.361	-1010.18	538.102	-495.342	-1157.87	107.7	-465.634	-1006.55	26.1506
256	0	-782.139	-848.648	951.09	-771.165	-882.601	1103.18	-728.847	-740.415	541.71	-694.364	-564.978	122.244	-702.559	-386.897	121.329	-386.566	-877.36	947.206	-387.168	-895.838	1100.05	-435.653	-1000.97	537.772	-495.06	-1156.17	109.705	-465.543	-1006.32	25.9908
257	0	-782.002	-834.413	949.92	-771.196	-868.273	1101.87	-727.555	-727.408	540.346	-691.503	-552.377	119.674	-700.384	-375.073	123.228	-386.648	-865.178	945.795	-387.57	-882.456	1098.32	-435.866	-991.074	537.319	-494.642	-1154.17	111.935	-465.55	-1005.74	25.5779
258	0	-781.627	-819.717	949.059	-771.11	-854.04	1100.73	-726.37	-712.881	539.457	-688.267	-542.282	115.99	-698.395	-366.033	120.514	-386.777	-852.662	944.361	-387.718	-871.004	1096.91	-436.116	-980.352	536.793	-494.135	-1152.03	114.45	-465.217	-1005.75	25.67
259	0	-781.099	-804.636	948.378	-770.842	-839.963	1099.7	-725.055	-697.443	538.785	-685.11	-535.419	112.843	-696.095	-359.146	114.416	-386.893	-839.896	942.971	-387.979	-856.95	1095.18	-436.267	-968.919	536.21	-493.518	-1149.45	117.206	-465.023	-1005.52	25.4708
260	0	-780.59	-789.235	947.796	-770.72	-825.612	1098.76	-723.961	-681.661	538.137	-682.169	-530.712	110.959	-693.082	-354.104	106.594	-386.927	-826.878	941.687	-388.012	-845.301	1093.84	-436.461	-956.468	535.469	-492.812	-1146.57	120.383	-464.895	-1005.2	25.2684
261	0	-780.383	-774.11	947.291	-770.801	-811.29	1097.95	-722.676	-665.953	537.544	-678.749	-526.483	108.896	-689.98	-350.023	98.891	-386.938	-813.561	940.526	-388.098	-832.306	1092.48	-436.448	-943.293	534.656	-492.067	-1143.29	123.907	-464.675	-1004.88	25.1123
262	0	-780.363	-759.32	946.763	-770.979	-796.999	1097.29	-721.262	-650.723	537.108	-675.339	-521.119	106.406	-686.885	-345.792	92.9196	-387.044	-800.129	939.57	-388.319	-819.288	1091.29	-436.392	-929.182	533.765	-491.183	-1139.5	127.915	-464.309	-1004.55	25.0518
263	0	-780.378	-744.265	946.131	-771.161	-782.26	1096.74	-719.522	-635.999	536.509	-672.582	-514.863	104.748	-683.851	-341.651	87.118	-387.152	-786.47	938.766	-388.693	-806.178	1090.31	-436.033	-914.104	532.868	-490.139	-1135.08	132.453	-464.195	-1004.11	25.0102
264	0	-780.257	-728.815	945.612	-771.36	-767.132	1096.5	-718.33	-621.748	535.923	-671.534	-508.265	103.539	-680.88	-336.313	79.367	-387.48	-772.091	937.993	-389.208	-793.153	1089.58	-435.373	-897.811	531.935	-488.876	-1129.98	137.534	-463.829	-1003.69	25.088
265	0	-780.159	-713.429	945.389	-771.613	-751.81	1096.81	-717.766	-607.501	535.892	-671.767	-501.631	102.141	-679.719	-331.529	71.2755	-387.88	-757.91	937.43	-389.788	-780.435	1089.07	-434.215	-880.301	531.033	-487.428	-1124.03	143.302	-463.444	-1003.19	25.2978
266	0	-779.985	-697.981	945.652	-770.491	-741.815	1097.15	-718.117	-592.877	536.411	-672.248	-495.834	100.701	-679.943	-327.912	64.0074	-388.324	-743.627	937.044	-390.474	-767.775	1088.9	-432.576	-861.379	530.109	-485.748	-1117.03	149.792	-462.932	-1002.48	25.6678
267	0	-779.846	-682.472	946.438	-771.433	-730.643	1098.19	-718.695	-578.38	537.255	-672.786	-491.684	99.425	-680.042	-324.873	57.7814	-388.827	-729.438	936.913	-390.231	-753.627	1089.07	-430.218	-840.96	529.029	-483.795	-1108.66	156.99	-462.347	-1001.37	26.3341
268	0	-780.131	-667.459	947.438	-771.838	-716.048	1099.34	-719.387	-566.733	538.387	-673.179	-487.598	98.2886	-679.536	-322.281	52.5497	-389.514	-715.171	936.775	-390.265	-740.238	1089.1	-427.243	-819.344	527.759	-481.461	-1098.74	165.05	-461.905	-999.844	27.1988
269	0	-780.535	-653.024	948.76	-771.666	-699.181	1100.68	-721.039	-554.788	539.27	-673.801	-484.447	97.6154	-678.915	-320.263	48.5065	-390.266	-700.937	936.616	-390.386	-727.352	1089.01	-423.91	-796.486	526.319	-478.928	-1087.1	173.461	-461.455	-997.491	28.491
270	0	-781.156	-639.245	950.55	-771.361	-681.973	1102.46	-722.368	-542.156	539.703	-674.131	-482.018	96.967	-678.689	-318.79	46.5978	-391.22	-686.866	936.322	-390.38	-714.629	1088.66	-420.854	-772.691	524.667	-476.082	-1073.7	182.626	-460.688	-994.25	30.4777
271	0	-781.85	-625.904	952.657	-771.005	-665.68	1104.65	-723.398	-530.305	540.514	-674.129	-479.863	97.0648	-678.418	-317.677	45.1811	-392.217	-672.728	935.92	-390.293	-702.126	1088.07	-417.966	-747.857	522.851	-472.733	-1058.11	192.371	-459.673	-989.949	33.4941
272	0	-782.591	-612.845	955.144	-770.591	-650.724	1106.97	-724.527	-521.057	541.48	-674.068	-479.046	97.3007	-678.206	-318.379	44.3738	-393.157	-658.622	935.32	-390.042	-689.763	1087.15	-415.25	-722.169	521.107	-469.146	-1040.11	202.273	-458.634	-984.084	37.0892
273	0	-783.3	-599.636	957.499	-770.422	-637.489	1109.35	-725.013	-512.453	542.347	-674.253	-479.949	97.5851	-678.068	-318.553	43.5261	-393.927	-644.616	934.782	-389.795	-677.63	1086.2	-412.68	-696.139	519.692	-465.217	-1019.7	211.859	-457.629	-976.784	41.3448
274	0	-784.072	-586.527	959.615	-770.595	-625.266	1111.54	-725.277	-505.08	542.931	-674.039	-479.768	97.7076	-678.86	-321.631	42.7276	-394.56	-630.82	934.475	-389.721	-665.894	1085.3	-410.243	-670.084	518.937	-461.279	-998.323	220.568	-456.865	-968.403	45.7896
275	0	-784.696	-573.617	961.423	-770.832	-613.033	1113.54	-725.677	-498.848	542.809	-673.874	-479.592	97.7953	-678.761	-321.352	42.2385	-395.097	-617.375	934.416	-389.859	-654.358	1084.69	-408.202	-644.209	519.227	-457.357	-975.957	227.924	-456.261	-958.684	49.9383
276	0	-785.151	-560.807	962.828	-771.105	-600.66	1115.4	-725.029	-491.606	542.56	-673.702	-479.452	97.8326	-678.663	-321.034	41.8699	-395.619	-604.338	934.879	-390.337	-643.302	1084.56	-406.485	-618.482	520.588	-453.789	-953.764	234.508	-454.257	-945.115	55.5599
277	0	-785.891	-550.099	964.288	-771.427	-588.078	1117.12	-725.326	-487.059	542.942	-673.506	-479.107	97.8401	-678.533	-320.751	41.5347	-396.148	-591.877	935.85	-390.881	-632.424	1085	-405.2	-592.993	522.651	-451.129	-932.398	241.756	-451.133	-925.248	62.3665
278	0	-786.139	-538.514	965.263	-771.791	-575.714	1118.8	-725.531	-481.946	543.099	-673.276	-478.564	97.7889	-678.399	-320.444	41.2046	-396.583	-579.794	937.236	-391.512	-621.911	1086.03	-404.351	-568.051	525.207	-448.948	-909.867	248.533	-447.493	-900.02	68.4437
279	0	-786.307	-527.045	966.385	-772.161	-563.311	1120.41	-725.236	-476.764	543.296	-673.023	-477.876	97.846	-678.366	-320.204	40.9245	-396.924	-567.792	939.118	-392.06	-611.423	1087.53	-403.976	-543.935	528.524	-447.279	-886.355	253.599	-443.39	-871.267	73.6892
280	0	-786.45	-515.853	967.563	-772.487	-550.806	1121.88	-725.92	-473.942	544.005	-673.024	-477.583	98.0155	-678.341	-320.043	40.7225	-397.132	-555.688	941.462	-392.526	-600.84	1089.56	-403.954	-520.586	532.471	-445.622	-861.385	257.218	-439.295	-840.645	77.9464
281	0	-786.557	-505.066	968.731	-772.974	-538.746	1123.46	-725.995	-469.334	544.419	-673.081	-477.339	98.2583	-678.316	-319.934	40.5734	-397.27	-543.022	944.278	-393.007	-590.035	1092.03	-404.22	-497.869	537.085	-444.16	-835.643	259.143	-435.123	-809.458	81.0364
282	0	-786.698	-494.368	969.911	-773.499	-527.073	1124.93	-726.112	-464.249	544.857	-673.083	-476.936	98.5105	-678.327	-319.728	40.3116	-397.359	-530.691	947.494	-393.744	-579.135	1095.13	-404.557	-475.624	542.099	-442.821	-809.443	259.705	-430.866	-777.87	82.8285
283	0	-786.768	-483.684	970.975	-774.148	-515.667	1126.29	-725.989	-459.776	545.088	-673.17	-476.756	98.9025	-678.363	-319.541	40.1815	-397.444	-517.983	950.865	-393.896	-567.386	1098.28	-404.995	-453.525	546.943	-441.662	-782.91	258.902	-426.386	-746.198	83.5833
284	0	-786.737	-472.781	971.903	-774.808	-504.592	1127.52	-726.421	-457.712	545.911	-672.899	-476.129	98.9502	-678.37	-319.415	40.0067	-397.613	-505.316	954.228	-393.866	-554.12	1101.79	-405.429	-431.897	551.524	-440.649	-755.87	256.9	-421.755	-714.038	83.3848
285	0	-786.678	-461.846	972.638	-775.538	-493.886	1128.57	-725.871	-453.924	546.376	-672.811	-475.758	99.1727	-678.396	-319.291	39.8906	-397.909	-492.768	957.684	-394.423	-542.285	1105.28	-405.713	-410.608	555.747	-439.782	-728.311	253.812	-417.12	-680.937	82.6232
286	0	-786.769	-452.093	973.24	-776.292	-483.355	1129.42	-725.624	-451.181	546.63	-672.637	-475.645	99.5297	-678.427	-319.141	39.8094	-397.058	-479.228	961.199	-395.013	-530.437	1108.68	-405.993	-389.954	559.689	-439.085	-700.326	249.819	-412.393	-646.655	81.449
287	0	-786.885	-443.023	973.495	-777.026	-472.924	1130.05	-725.49	-449.854	547.21	-672.428	-475.579	99.8467	-678.422	-319.027	39.6654	-396.493	-466.229	964.583	-395.387	-518.181	1111.9	-406.433	-370.007	563.474	-438.723	-671.758	244.796	-407.702	-611.11	80.1634
288	0	-786.881	-434.011	973.535	-777.75	-462.562	1130.43	-724.972	-446.486	547.669	-672.195	-475.447	100.196	-678.425	-318.934	39.5658	-395.694	-453.436	967.91	-395.827	-505.761	1114.93	-406.888	-350.857	567.006	-438.493	-642.308	238.776	-403.252	-574.308	78.691
289	0	-786.811	-425.174	973.393	-778.418	-452.41	1130.67	-724.633	-444.286	548.101	-671.964	-475.266	100.55	-678.491	-318.681	39.362	-395.123	-440.683	971.105	-396.14	-493.05	1117.79	-407.482	-332.45	570.409	-438.164	-612.795	232.138	-398.992	-536.508	77.1788
290	0	-786.617	-416.23	973.153	-779.01	-442.371	1130.67	-724.632	-442.654	548.502	-671.794	-475.018	100.841	-678.518	-318.554	39.2643	-396.244	-427.38	973.521	-396.555	-480.618	1120.47	-408.103	-314.566	573.709	-438.079	-582.533	224.501	-394.962	-498.084	75.5045
291	0	-787.152	-410.23	972.845	-779.567	-432.245	1130.42	-724.37	-439.575	548.949	-671.62	-474.817	101.212	-678.565	-318.569	39.3345	-396.185	-414.679	976.047	-396.88	-468.008	1122.85	-408.701	-297.346	576.92	-437.897	-551.568	216.14	-391.286	-460.236	73.5383
292	0	-786.895	-401.94	972.568	-780.038	-422.257	1130.12	-723.642	-437.108	549.401	-671.497	-474.588	101.476	-678.599	-318.516	39.227	-395.906	-402.233	978.455	-397.222	-455.498	1124.93	-409.311	-281.111	579.98	-437.889	-520.02	207.154	-387.648	-420.947	71.4184
293	0	-786.576	-392.176	971.9	-780.437	-411.95	1129.66	-723.019	-433.319	549.407	-671.311	-474.245	101.845	-678.63	-318.37	39.1054	-395.46	-389.933	980.43	-397.572	-443.139	1126.67	-409.814	-265.769	582.614	-437.745	-487.778	197.716	-384.192	-381.359	68.9821
294	0	-786.331	-382.882	971.393	-780.732	-401.767	1129.23	-723.171	-431.861	550.281	-670.96	-474.056	102.293	-678.677	-318.333	39.0018	-395.238	-377.721	982.056	-397.746	-430.84	1128.07	-410.26	-251.348	584.603	-437.634	-454.903	187.844	-380.324	-342.025	66.7144
295	0	-786.056	-373.551	970.75	-780.926	-391.689	1128.56	-722.556	-429.579	550.213	-670.789	-474.024	102.743	-678.651	-318.324	38.7607	-394.868	-365.633	983.271	-398.037	-418.678	1128.94	-410.686	-237.654	585.942	-437.497	-421.198	177.864	-376.91	-302.181	64.2673
296	0	-785.928	-364.045	969.92	-781.102	-381.587	1127.97	-721.914	-425.426	550.534	-670.539	-473.721	103.086	-678.708	-318.233	38.6166	-394.788	-354.02	983.705	-398.043	-406.674	1129.43	-411.164	-224.79	586.477	-437.32	-386.652	167.956	-374.022	-261.927	62.014
297	0	-785.722	-354.423	969.068	-781.071	-370.811	1127.1	-721.457	-422.057	550.759	-670.311	-473.419	103.496	-678.752	-318.179	38.5323	-395.053	-342.234	983.84	-398.133	-394.517	1129.49	-411.544	-212.736	586.298	-437.194	-351.562	158.447	-371.242	-221.493	60.3999
298	0	-785.519	-344.821	968.108	-780.936	-359.737	1126.3	-721.087	-419.06	550.995	-670.174	-473.508	104.015	-678.808	-318.077	38.4286	-394.116	-331.082	983.446	-398.266	-382.504	1129.33	-411.689	-201.235	585.412	-436.906	-316.038	149.554	-369.13	-181.299	59.0251
299	0	-785.476	-335.13	967.023	-780.802	-349.175	1125.26	-720.748	-415.465	551.209	-669.966	-473.17	104.256	-678.851	-318.029	38.3069	-393.454	-319.822	982.824	-398.038	-370.482	1128.59	-411.789	-190.294	583.892	-436.71	-280.131	141.332	-367.264	-141.121	58.4096
300	0	-785.349	-325.393	965.768	-780.633	-338.719	1124.14	-720.551	-410.94	550.838	-669.844	-472.804	104.57	-678.98	-317.817	38.3458	-392.903	-308.511	981.64	-397.844	-358.137	1127.71	-411.532	-179.963	581.75	-436.557	-243.721	133.943	-365.889	-101.128	58.45
301	0	-785.248	-315.608	964.486	-780.371	-327.689	1122.81	-720.264	-407.021	550.72	-669.67	-472.405	104.892	-679.031	-317.756	38.2839	-392.481	-297.326	980.272	-397.556	-345.937	1126.59	-411.102	-169.888	579.031	-436.286	-207.247	127.714	-365.275	-61.1806	59.2076
302	0	-785.272	-305.695	963.155	-780.13	-316.618	1121.43	-720.02	-402.525	550.921	-669.502	-471.922	105.251	-679.299	-317.482	38.4126	-391.919	-286.117	978.771	-397.41	-333.616	1125.12	-410.52	-160.251	575.766	-435.907	-170.853	122.812	-365.647	-21.381	60.8364
303	0	-785.307	-295.754	961.725	-779.855	-306.08	1119.97	-719.902	-397.112	550.715	-669.312	-471.471	105.642	-679.324	-317.315	38.2743	-391.614	-274.9	976.765	-397.037	-321.253	1123.44	-409.764	-151.106	572.162	-435.626	-135.067	119.423	-367.168	19.1023	63.4519
304	0	-785.281	-285.661	960.299	-779.462	-295.242	1118.48	-719.514	-391.682	550.18	-669.146	-470.92	106.149	-679.394	-317.227	38.2011	-391.439	-263.509	974.453	-396.58	-308.701	1121.47	-408.953	-142.266	568.315	-435.42	-100.061	117.156	-370.669	58.7259	67.5875
305	0	-785.284	-275.369	958.758	-779.062	-284.381	1116.8	-719.323	-385.196	549.664	-669.018	-470.463	106.681	-679.482	-317.094	38.0789	-390.941	-251.825	971.804	-396.026	-296.077	1119.22	-408.513	-133.557	564.359	-435.46	-66.7409	116.163	-374.181	96.086	73.2661
306	0	-785.223	-265.297	957.203	-778.493	-274.251	1115.17	-719.767	-379.927	549.602	-668.883	-469.783	107.261	-679.51	-316.916	37.9622	-390.722	-240.319	969.016	-395.121	-283.378	1116.9	-408.653	-124.912	560.43	-435.571	-35.1092	115.404	-378.306	131.794	79.8456
307	0	-784.892	-254.781	955.625	-777.995	-263.481	1113.41	-719.257	-373.442	549.181	-668.756	-468.936	107.92	-679.393	-316.901	37.6304	-390.09	-228.529	966.19	-394.604	-270.582	1114.6	-408.96	-116.23	556.634	-435.304	-5.87046	115.247	-383.062	165.069	87.4161
308	0	-784.533	-244.227	954.022	-777.176	-252.03	1111.57	-719.074	-366.916	548.88	-668.64	-467.933	108.656	-679.456	-316.638	37.4982	-389.135	-216.67	963.64	-393.698	-257.532	1112.27	-409.623	-107.246	552.943	-435.072	21.3541	115.218	-387.237	195.434	96.5264
309	0	-784.039	-233.212	952.278	-776.378	-240.334	1109.64	-718.975	-359.141	548.176	-668.553	-466.935	109.624	-679.436	-316.343	37.2423	-387.009	-204.685	961.63	-392.824	-244.492	1110.01	-410.535	-98.0431	549.583	-435.199	46.6259	115.542	-392.22	223.232	105.945
310	0	-783.7	-221.735	950.57	-775.42	-228.263	1107.83	-718.956	-351.526	547.458	-668.437	-465.984	110.808	-679.409	-315.977	37.0287	-386.151	-192.061	959.419	-391.922	-231.28	1107.96	-411.119	-87.8576	546.548	-436.053	68.5095	116.005	-397.479	247.812	114.34
311	0	-783.012	-210.525	948.88	-774.643	-216.786	1105.96	-718.602	-343.385	547.391	-668.411	-464.412	112.051	-679.416	-315.534	36.869	-385.607	-178.905	957.294	-390.991	-218.126	1106.03	-411.498	-76.2526	544.154	-437.332	87.7107	115.454	-401.743	266.795	120.211
312	0	-782.343	-199.09	947.323	-773.81	-204.825	1104.12	-718.151	-334.192	546.844	-668.361	-462.666	113.543	-679.442	-315.073	36.6713	-385.042	-165.508	955.478	-390.174	-205.105	1104.37	-411.612	-63.4463	542.528	-439.247	103.214	113.981	-405.818	283.151	122.092
313	0	-781.816	-186.72	945.708	-772.923	-192.478	1102.3	-717.923	-324.812	546.361	-668.498	-460.963	115.3	-679.494	-314.654	36.5265	-385.594	-151.892	953.624	-389.375	-192.139	1102.85	-411.921	-49.07	541.405	-441.548	115.342	111.697	-408.667	294.46	120.253
314	0	-780.793	-175.178	944.234	-772.113	-180.427	1100.61	-717.604	-315.142	546	-668.58	-459.115	117.226	-679.554	-314.22	36.3634	-385.128	-138.641	952.418	-388.603	-179.22	1101.55	-412.366	-33.3448	540.777	-443.801	124.633	110.377	-411.369	303.536	115.167
315	0	-779.894	-162.962	942.775	-771.081	-167.729	1098.99	-717.082	-305.382	545.537	-668.817	-457.002	119.432	-679.719	-313.677	36.1644	-384.346	-125.339	951.402	-387.865	-166.183	1100.41	-413.038	-17.0421	540.431	-446.094	131.891	109.265	-413.687	309.671	107.466
316	0	-778.952	-153.614	941.469	-770.197	-155.146	1097.44	-716.631	-293.743	544.748	-669.138	-454.676	121.983	-679.945	-313.191	36.0211	-382.897	-112.058	950.991	-386.899	-152.825	1099.59	-413.99	-0.904964	540.414	-448.92	136.745	107.303	-415.608	315.955	99.0594
317	0	-778.064	-141.081	940.308	-769.318	-142.534	1096.02	-716.248	-282.346	544.235	-669.531	-452.038	124.883	-680.276	-312.669	35.9839	-381.317	-98.309	950.77	-385.995	-139.255	1098.94	-415.209	14.7153	540.409	-451.945	143.315	105.2	-416.911	319.296	92.6405
318	0	-776.936	-128.442	939.327	-768.224	-129.292	1094.89	-715.671	-269.413	543.6	-669.961	-449.127	128.289	-680.723	-312.082	35.9125	-380.612	-83.5696	950.719	-385.049	-125.332	1098.67	-416.321	29.9444	540.307	-454.699	150.241	103.468	-418.811	323.465	86.6267
319	0	-775.807	-115.548	938.627	-767.153	-116.393	1094.04	-715.213	-256.229	543.38	-670.526	-445.371	131.966	-681.166	-311.463	35.8329	-380.407	-68.0992	950.667	-384	-110.898	1098.73	-417.09	44.3425	540.328	-455.699	156.449	101.969	-421.312	328.49	79.3145
320	0	-774.731	-102.433	938.255	-766.313	-104.031	1093.41	-715.097	-242.93	542.723	-671.189	-441.014	136.241	-681.645	-310.798	35.8317	-379.779	-52.5545	951.348	-383.072	-96.2858	1099.35	-417.143	57.9272	540.808	-455.302	162.241	100.745	-423.261	333.109	71.9393
321	0	-773.513	-89.1787	938.108	-765.386	-91.3016	1093.22	-714.774	-227.556	542.433	-671.692	-435.698	141.019	-682.087	-310.125	35.9435	-379.128	-37.1422	952.471	-382.217	-81.5458	1100.54	-416.041	70.8688	541.912	-454.615	167.064	99.836	-423.309	336.062	65.3512
322	0	-772.335	-75.6308	938.205	-764.54	-78.426	1093.33	-714.825	-210.867	542.353	-672.157	-429.767	146.469	-682.478	-309.351	36.0575	-378.605	-21.9776	953.892	-381.535	-66.8233	1102.16	-414.425	85.0087	543.494	-453.563	170.295	99.3005	-422.491	338.259	59.347
323	0	-771.042	-61.9254	938.426	-763.905	-65.7931	1093.69	-715.059	-192.791	541.924	-672.497	-422.429	152.384	-682.794	-308.609	36.3404	-377.72	-7.62216	955.886	-380.946	-52.4492	1104.19	-412.709	98.9167	545.203	-452.584	172.742	98.9034	-421.801	339.702	54.3006
324	0	-769.601	-47.8761	938.87	-763.945	-58.6566	1094.1	-715.733	-173.25	541.336	-672.587	-413.495	158.841	-682.94	-307.458	36.8639	-376.633	5.86781	958.01	-380.41	-38.6131	1106.42	-410.92	112.131	546.737	-451.282	174.711	98.5004	-421.541	341.299	49.9217
325	0	-768.125	-33.5657	939.358	-763.059	-44.9598	1094.97	-716.68	-152.173	540.515	-672.816	-403.334	166.195	-682.989	-305.977	37.4472	-375.004	18.785	960.183	-379.646	-25.4338	1108.7	-409.079	124.624	547.972	-450.655	177.028	98.3689	-421.288	342.449	47.1881
326	0	-766.446	-19.0696	939.953	-761.979	-30.3805	1095.89	-717.917	-129.609	539.573	-673.15	-392.791	174.749	-683.029	-304.152	38.4111	-373.514	31.3334	962.315	-378.548	-12.7206	1110.67	-407.481	136.081	548.899	-450.49	178.945	98.3973	-421.596	343.005	46.0291
327	0	-764.681	-4.42396	940.59	-760.73	-16.2886	1096.82	-719.041	-105.765	538.452	-673.586	-380.611	183.653	-682.833	-302.143	39.8627	-371.107	43.3948	964.228	-377.138	-0.424057	1112.57	-406.197	146.321	549.682	-450.834	180.181	98.489	-421.807	343.523	44.9683
328	0	-762.855	10.1656	941.301	-759.219	-2.7027	1097.78	-719.962	-81.0948	537.174	-674.065	-366.421	193.313	-681.995	-299.768	41.0098	-369.46	55.9363	965.832	-375.528	11.3779	1114.14	-405.492	155.935	550.038	-450.631	180.394	98.8815	-421.681	343.891	44.1873
329	0	-760.817	24.5887	941.98	-756.918	15.311	1098.48	-720.73	-55.7606	535.968	-674.573	-350.4	203.717	-682.466	-294.944	43.8862	-367.837	68.5534	967.253	-373.997	22.8282	1115.58	-405.042	164.426	550.197	-451.085	181.02	99.2794	-421.807	344.677	43.654
330	0	-758.976	38.834	942.658	-754.546	32.5526	1099.45	-721.461	-29.8434	534.871	-675.253	-332.142	213.776	-684.098	-287.62	49.0121	-366.351	80.9408	968.407	-372.228	34.4465	1116.89	-404.738	171.78	550.138	-451.738	181.936	99.3109	-422.175	345.068	43.2648
331	0	-757.142	52.6261	943.335	-752.664	46.7994	1100.29	-722.113	-3.77632	534.168	-676.126	-315.799	223.791	-683.95	-279.321	53.5444	-364.854	92.8824	969.534	-370.538	46.0418	1118.25	-404.586	177.692	550.089	-452.27	182.444	99.505	-422.346	345.329	42.9902
332	0	-755.522	66.0384	944.064	-751.524	57.3424	1100.96	-722.684	22.2745	533.981	-676.911	-294.237	231.822	-683.355	-269.46	57.689	-363.481	104.532	970.773	-369.005	57.6099	1119.66	-404.224	183.125	550.15	-452.726	182.81	99.576	-422.375	345.438	42.8419
333	0	-754.041	79.0753	944.916	-750.786	65.5989	1101.53	-722.887	48.0216	534.54	-677.495	-271.471	238.702	-683.9	-257.27	64.3263	-363.088	114.767	971.763	-367.601	69.4078	1121.1	-403.61	188.445	550.299	-452.9	183.032	99.6512	-422.357	345.675	42.634
334	0	-752.722	91.5716	946.052	-749.988	74.6819	1102.29	-722.812	73.4646	536.055	-677.728	-248.994	245.812	-684.646	-240.438	71.664	-361.843	125.969	973.008	-366.402	81.2214	1122.78	-402.856	193.852	550.576	-452.946	183.418	99.7355	-422.111	345.73	42.5977
335	0	-751.623	102.076	947.409	-749.141	84.5329	1103.24	-722.444	98.4899	538.29	-677.655	-226.424	252.978	-685.81	-218.466	79.2028	-360.612	137.498	974.4	-365.19	93.1559	1124.56	-401.962	199.105	550.852	-452.921	183.767	99.8587	-422.05	345.861	42.4046
336	0	-750.477	117.642	949.123	-748.297	94.941	1104.47	-721.694	123.067	541.179	-677.451	-203.182	259.507	-687.68	-191.983	86.6345	-359.729	149	975.91	-364.43	104.776	1126.31	-401.107	204.126	550.989	-452.874	184.069	100.132	-422.096	346.033	42.2192
337	0	-749.554	130.115	950.953	-747.627	103.369	1106.27	-720.886	147.076	544.603	-676.934	-179.24	265.179	-688.782	-163.381	92.7609	-358.805	160.42	977.328	-363.281	116.671	1128.05	-400.198	208.825	550.933	-452.866	184.544	100.142	-422.022	346.083	42.1049
338	0	-748.687	141.46	953.057	-746.416	114.077	1107.79	-720.219	170.529	548.661	-676.275	-154.608	269.674	-690.021	-133.314	97.9025	-357.924	171.762	978.632	-362.299	128.132	1129.61	-399.425	213.076	550.893	-452.888	184.914	100.277	-421.993	346.139	41.9531
339	0	-747.787	152.977	955.423	-745.055	125.318	1109.89	-719.377	193.363	553.033	-675.67	-129.309	272.669	-691.701	-102.133	102.061	-356.757	183.68	980.086	-361.068	139.803	1130.9	-398.632	216.939	550.918	-452.944	185.149	100.404	-421.986	346.191	41.8921
340	0	-746.981	164.329	957.892	-743.656	135.767	1112.23	-718.376	215.758	557.577	-675.012	-103.433	274.075	-693.049	-71.263	104.687	-355.887	194.777	980.947	-359.649	151.393	1132.02	-397.918	220.356	551.049	-452.969	185.304	100.486	-421.895	346.23	41.8076
341	0	-746.257	176.311	960.602	-742.508	145.117	1114.79	-716.676	237.58	562.271	-674.503	-77.091	273.999	-694.085	-40.5011	105.803	-355.079	205.484	981.613	-358.143	162.846	1132.99	-397.267	223.081	551.21	-453.084	185.424	100.735	-421.89	346.319	41.6911
342	0	-745.557	188.309	963.533	-741.157	154.545	1117.36	-716.351	259.321	566.816	-674.002	-50.1257	272.511	-695.191	-9.50669	105.728	-354.131	215.617	982.064	-356.651	174.012	1133.76	-396.741	225.356	551.457	-453.126	185.499	100.949	-421.811	346.338	41.6962
343	0	-744.894	200.138	966.363	-739.683	164.744	1119.95	-714.841	280.23	571.174	-673.513	-22.6904	269.837	-695.874	21.9675	104.489	-353.314	225.791	982.333	-355.111	185.115	1134.3	-396.017	227.642	551.685	-453.107	185.459	101.253	-421.762	346.481	41.5205
344	0	-744.31	212.303	969.087	-738.3	175.582	1122.45	-714.122	300.717	575.369	-672.915	5.22148	266.301	-696.495	54.3202	102.595	-352.613	235.723	982.435	-353.699	195.873	1134.68	-395.449	229.9	551.951	-453.213	185.605	101.441	-421.769	346.498	41.4497
345	0	-743.747	224.645	971.774	-736.873	187.227	1124.71	-713.198	320.716	579.012	-672.198	33.5217	261.879	-697.282	88.1225	100.627	-351.749	245.52	982.465	-352.355	206.838	1134.93	-394.771	232.284	552.167	-453.122	185.758	101.817	-421.693	346.554	41.359
346	0	-743.149	236.99	974.242	-735.631	198.555	1126.67	-712.461	340.195	582.369	-671.441	62.437	256.694	-697.415	123.108	97.8424	-351.237	253.768	981.966	-351.06	217.316	1134.64	-394.207	235.075	552.313	-453.151	185.953	102.045	-421.634	346.576	41.3259
347	0	-742.56	249.311	976.621	-734.447	210.008	1128.48	-711.696	359.135	585.35	-670.673	91.5716	250.545	-697.742	159.303	95.0899	-350.549	262.946	981.525	-349.871	227.376	1134.54	-393.807	237.963	552.477	-453.219	186.1	102.274	-421.578	346.609	41.2648
348	0	-742.082	261.582	978.7	-733.332	221.241	1130	-711.704	377.716	587.968	-670.021	121.241	243.606	-698.221	196.539	92.1378	-349.851	272.554	981.131	-348.737	237.536	1134.33	-393.345	241.15	552.56	-453.281	186.295	102.54	-421.54	346.635	41.153
349	0	-741.561	274.031	980.637	-732.196	232.72	1131.36	-711.039	395.661	590.396	-669.545	151.541	235.923	-698.552	234.406	88.8556	-349.153	282.893	980.464	-347.662	247.667	1133.8	-393.118	244.532	552.561	-453.311	186.492	102.81	-421.468	346.668	41.0854
350	0	-741.138	285.999	982.295	-731.103	244.177	1132.41	-710.361	412.937	592.485	-669.042	182.562	227.506	-698.831	272.856	85.2678	-348.539	291.224	979.851	-346.831	255.576	1133.44	-392.862	248.14	552.467	-453.379	186.719	103.08	-421.436	346.996	40.9584
351	0	-740.715	297.801	983.638	-730.02	255.773	1133.26	-709.774	429.579	594.157	-668.581	214.255	218.638	-699.038	311.895	81.6885	-348.025	300.02	979.002	-345.935	265.101	1132.61	-392.697	251.659	552.415	-453.484	186.918	103.441	-421.412	347.118	40.8771
352	0	-740.387	308.487	984.844	-729.075	267.513	1133.86	-709.11	445.449	595.618	-668.174	246.638	209.411	-699.714	351.829	78.6465	-347.513	309.5	978.058	-345.02	275.168	1131.81	-392.474	255.64	552.344	-453.6	187.253	103.744	-421.391	347.091	40.794
353	0	-739.914	319.802	985.419	-728.091	279.026	1134.17	-708.384	460.471	596.565	-667.6	279.582	199.904	-699.982	391.795	75.4174	-346.921	318.872	977.063	-344.1	285.486	1130.76	-392.414	259.674	552.109	-453.753	187.555	104.103	-421.367	347.224	40.7148
354	0	-739.468	331.377	985.77	-727.313	290.64	1134.23	-707.469	474.576	597.072	-667.155	313.035	190.327	-700.549	432.263	72.7296	-346.398	328.269	976.069	-343.454	295.502	1129.76	-392.382	264.108	551.975	-453.815	187.94	104.459	-421.369	348.157	40.4052
355	0	-739.095	343.071	985.788	-726.715	302.071	1134.08	-706.389	487.796	597.028	-666.7	347.171	180.85	-701.108	472.664	70.6851	-346.023	337.822	975.003	-342.991	305.482	1128.69	-392.336	268.655	551.735	-453.877	188.409	104.892	-421.428	348.214	40.3245
356	0	-738.803	354.696	985.479	-726.006	314.429	1133.96	-705	500.122	596.237	-666.248	381.769	171.724	-702.026	513.251	69.3281	-345.721	347.394	973.978	-342.504	316.167	1127.65	-392.193	273.318	551.568	-453.92	188.819	105.361	-421.394	348.281	40.2299
357	0	-738.581	366.104	984.81	-725.574	325.941	1133.45	-703.615	511.698	594.676	-665.845	416.884	163.06	-703.133	553.78	68.7545	-345.336	357.36	972.836	-342.241	326.674	1126.52	-392.104	277.938	551.416	-453.906	189.138	105.831	-421.365	348.335	40.11
358	0	-738.48	377.35	983.82	-725.267	337.321	1132.56	-702.124	522.444	592.34	-665.457	452.194	155.071	-704.381	594.333	68.9238	-345.053	367.768	971.601	-341.987	337.831	1125.51	-391.991	282.597	551.309	-453.881	189.647	106.431	-421.301	347.541	40.2406
359	0	-738.46	388.39	982.539	-725.102	348.652	1131.44	-700.301	532.428	589.408	-665.156	487.783	147.903	-705.544	634.165	70.0434	-344.864	377.298	970.486	-342.052	348.376	1124.36	-391.865	287.304	551.19	-453.877	190.143	106.991	-421.25	347.666	40.1249
360	0	-738.573	399.379	980.949	-725.12	360.407	1130.05	-698.768	541.827	586.138	-665.327	523.606	141.731	-706.021	673.888	71.4718	-344.75	387.525	969.184	-342.106	359.421	1123.17	-391.875	292.021	551.102	-453.823	190.772	107.602	-421.25	347.8	40.0133
361	0	-738.855	410.409	979.046	-725.197	372.11	1128.55	-697.297	550.671	582.557	-665.416	559.517	136.683	-705.776	713.362	73.4823	-344.536	397.622	967.932	-342.189	370.966	1121.91	-391.876	296.752	551.078	-453.844	191.3	108.438	-421.176	347.911	39.9003
362	0	-739.14	421.46	976.952	-725.373	384.026	1126.76	-696.047	559.263	578.697	-665.595	595.088	133.147	-703.906	752.016	76.1677	-344.345	408.523	966.886	-342.512	382.4	1120.62	-392.018	301.827	551.033	-453.846	191.905	109.378	-421.067	348.072	39.8015
363	0	-739.307	432.698	974.613	-725.52	396.359	1125.05	-694.966	567.559	574.749	-665.612	629.645	131.187	-701.142	789.858	80.0848	-344.105	419.444	965.576	-342.787	393.999	1119.28	-392.102	307.151	551.001	-453.989	192.638	110.359	-421.04	348.25	39.7758
364	0	-739.435	444.225	972.127	-725.796	408.466	1122.9	-694.245	576.18	570.953	-665.516	662.825	130.623	-697.503	826.1	85.2902	-343.919	430.139	964.248	-343.243	405.554	1117.78	-392.403	312.835	550.98	-454.223	193.476	111.558	-421.037	348.549	39.684
365	0	-739.534	456.036	969.561	-726.198	421.099	1120.77	-693.261	585.078	567.293	-664.47	693.906	130.986	-692.177	860.311	91.1097	-343.96	440.777	962.786	-343.565	417.315	1116.2	-392.754	319.035	550.909	-454.415	194.534	112.817	-421.057	348.743	39.5848
366	0	-739.504	468.079	966.994	-726.969	433.918	1118.84	-692.367	594.219	563.751	-663.326	722.331	131.72	-686.51	891.483	97.6474	-344.142	451.984	961.229	-343.933	428.977	1114.47	-393.263	325.677	550.805	-454.722	195.628	114.223	-421.132	349.019	39.4603
367	0	-739.545	480.425	964.58	-727.395	447.025	1116.79	-691.56	603.744	560.33	-661.839	747.579	132.443	-680.724	919.145	104.658	-344.251	463.032	959.695	-344.356	440.631	1112.6	-393.702	333.159	550.582	-455.083	197.014	115.82	-421.11	349.297	39.3162
368	0	-739.781	493.093	962.452	-727.875	460.037	1115.02	-690.597	613.633	557.203	-660.038	769.313	132.591	-675.266	942.792	111.839	-344.553	474.436	958.122	-344.629	452.476	1110.59	-394.233	341.316	550.298	-455.431	198.534	117.606	-421.123	349.674	39.2291
369	0	-740.236	506.265	960.762	-728.171	473.286	1113.22	-689.611	624.321	554.621	-658.009	787.43	131.973	-670.432	962.03	118.28	-344.936	486.15	956.515	-345.161	464.258	1108.64	-394.809	350.288	549.852	-455.727	200.233	119.534	-421.099	349.994	39.1872
370	0	-740.44	519.869	959.442	-728.476	486.665	1111.84	-688.468	636.202	552.625	-655	801.965	130.3	-666.256	976.786	122.739	-345.351	498.188	954.795	-345.566	476.385	1106.7	-395.386	360.215	549.266	-455.814	202.169	121.814	-421.079	350.213	38.9593
371	0	-740.781	534.049	958.479	-728.834	500.146	1110.62	-687.13	649.292	551.276	-651.535	813.427	127.65	-662.925	987.719	123.866	-345.809	510.644	953.059	-346.156	488.463	1104.84	-395.921	371.107	548.515	-455.792	204.373	124.167	-420.966	350.55	38.8168
372	0	-740.88	548.479	957.716	-728.974	513.771	1109.51	-685.857	663.354	550.216	-647.864	821.873	125.278	-659.752	995.853	121.13	-346.258	523.371	951.477	-346.495	501.201	1103.09	-396.517	382.786	547.666	-455.575	206.986	126.86	-420.802	350.888	38.6812
373	0	-740.864	563.222	956.998	-729.289	527.643	1108.5	-684.687	678.039	549.285	-644.219	827.973	123.788	-656.122	1001.52	114.948	-346.542	535.936	950.047	-346.943	513.807	1101.47	-396.922	395.306	546.76	-455.269	209.78	129.906	-420.446	351.152	38.5423
374	0	-740.879	578.166	956.275	-729.59	541.717	1107.67	-683.421	692.981	548.517	-641.076	832.882	121.78	-652.669	1006.48	106.559	-346.935	548.853	948.76	-347.375	526.493	1099.89	-397.27	408.519	545.767	-454.764	213.224	133.309	-420.202	351.587	38.3724
375	0	-740.994	593.283	955.699	-730.031	556.004	1106.95	-682.191	707.909	548.054	-638.268	838.263	118.763	-649.362	1011.1	99.283	-347.303	562.237	947.668	-347.527	539.951	1098.66	-397.455	422.641	544.883	-454.116	216.825	137.256	-419.904	352.038	38.3498
376	0	-741.026	608.504	955.412	-730.391	570.47	1106.58	-680.511	722.583	547.722	-637.369	845.159	117.101	-646.718	1015.64	92.8926	-347.746	575.253	946.82	-347.874	553.234	1097.67	-397.49	437.662	543.961	-453.309	221.13	141.6	-419.795	352.475	38.2192
377	0	-741.325	623.806	955.32	-730.817	585.094	1106.55	-680.092	736.873	547.935	-637.762	851.511	115.744	-645.371	1020.03	85.2097	-348.431	588.098	945.807	-348.263	566.331	1096.85	-397.33	453.617	543.033	-452.293	226.001	146.708	-419.632	353.078	38.2597
378	0	-741.258	639.152	955.7	-731.226	599.839	1107.15	-680.843	751.733	548.807	-638.447	856.559	114.144	-645.477	1023.57	77.7375	-349.064	601.781	945.273	-348.514	579.802	1096.4	-397.004	470.85	542.135	-451.314	231.916	152.297	-419.402	353.444	38.4117
379	0	-741.385	654.391	956.837	-730.836	614.466	1108.21	-682.359	767.685	550.02	-639.297	861.201	113.08	-646.024	1026.49	71.2712	-349.568	616.323	945.029	-348.598	593.434	1096.3	-396.236	489.462	541.136	-450.262	238.615	158.755	-418.986	354.05	38.8911
380	0	-741.586	669.237	958.328	-730.881	629.152	1109.65	-683.264	782.744	551.616	-640.01	864.983	112.241	-646.236	1028.91	65.6343	-350.247	630.581	944.83	-348.784	606.632	1096.33	-394.932	509.622	540.076	-449.115	246.716	166	-418.527	355.127	39.6039
381	0	-742.006	683.557	959.873	-730.868	643.686	1111.22	-684.992	797.407	552.291	-640.607	868.568	111.565	-645.86	1031.11	60.6354	-351.224	644.616	944.782	-348.971	619.735	1096.5	-392.998	531.277	538.745	-447.88	256.192	174.099	-418.248	356.812	40.521
382	0	-742.805	697.405	961.503	-731.054	657.906	1112.93	-687.104	810.047	552.869	-640.778	871.736	110.949	-645.345	1033.03	58.1328	-352.284	658.526	944.859	-349.203	632.727	1096.6	-390.799	553.986	537.317	-446.416	267.105	182.948	-418.054	359.221	41.8936
383	0	-743.66	711.113	963.144	-731.449	671.767	1114.74	-687.402	820.432	553.343	-640.763	873.846	110.603	-644.89	1034.18	56.7418	-353.403	673.055	944.943	-349.411	645.737	1096.74	-388.362	577.632	535.826	-444.792	279.811	192.483	-417.593	361.862	43.8943
384	0	-744.446	724.706	964.969	-731.908	685.407	1116.73	-688.838	830.734	553.543	-640.365	874.581	110.668	-644.522	1035.16	55.6432	-354.635	687.156	944.983	-349.794	658.449	1096.63	-386.293	601.942	534.191	-442.683	294.596	202.427	-417.18	365.603	46.8136
385	0	-745.372	738.104	966.923	-732.349	698.988	1118.78	-688.488	839.71	554.255	-639.789	875.272	110.828	-644.392	1035.76	54.9026	-355.801	701.476	944.955	-350.275	670.653	1096.5	-384.316	627.122	532.691	-440.175	311.739	212.75	-416.405	370.64	50.5044
386	0	-746.356	751.522	968.794	-732.768	712.477	1121.14	-688.719	848.251	554.613	-639.225	875.846	111.015	-644.167	1036.3	54.4017	-356.87	715.317	945.031	-350.618	682.876	1096.21	-382.295	652.863	531.314	-437.454	331.077	223.035	-415.624	377.308	55.0007
387	0	-747.224	764.685	970.709	-733.265	726.068	1123.49	-688.624	855.883	554.882	-638.383	876.296	111.074	-643.932	1036.78	53.9674	-357.747	728.79	945.095	-351.114	694.573	1095.82	-379.88	679.125	530.459	-434.537	352.311	232.07	-414.783	385.29	60.0103
388	0	-748.093	778.023	972.596	-733.833	737.901	1124.77	-688.094	862.559	554.893	-638.297	876.503	111.04	-643.766	1037.17	53.5418	-358.516	742.117	945.507	-351.611	706.152	1095.66	-378.032	704.961	530.497	-431.328	375.233	239.628	-414.492	394.231	64.5807
389	0	-748.767	791.58	974.617	-734.331	750.403	1126.77	-688.111	868.237	555.187	-638.061	876.958	111.027	-643.656	1037.45	53.2535	-359.168	755.176	946.054	-352.154	717.457	1095.66	-376.492	730.361	531.53	-427.983	398.438	246.037	-413.869	405.675	68.5211
390	0	-749.411	803.374	975.536	-734.68	763.371	1128.66	-688.289	873.971	555.463	-637.898	877.389	111.017	-643.63	1037.71	53.022	-359.846	767.444	947.044	-352.816	727.934	1096.03	-374.998	755.659	533.328	-425.134	421.08	251.883	-412.033	421.957	74.5064
391	0	-749.992	814.693	976.858	-735.101	776.157	1130.43	-688.577	879.64	555.867	-637.83	877.779	111.1	-643.598	1037.94	52.759	-360.497	779.508	948.396	-353.337	739.007	1096.86	-373.895	780.468	535.549	-423.408	443.057	258.35	-409.591	444.649	80.3147
392	0	-750.306	825.855	978.194	-735.578	788.777	1132.22	-688.933	885.283	556.153	-637.723	878.247	111.149	-643.583	1038.14	52.5267	-361.124	791.112	949.963	-353.931	749.521	1098.11	-373.537	804.464	538.263	-421.966	466.249	263.674	-406.425	472.229	85.3571
393	0	-750.583	837.642	979.551	-735.991	801.174	1133.85	-689.655	890.841	556.374	-637.73	878.703	111.302	-643.475	1038.32	52.2387	-361.533	803.858	951.872	-354.562	759.785	1099.75	-373.415	827.723	541.439	-420.805	490.239	267.475	-402.899	502.456	89.6508
394	0	-750.739	849.36	980.953	-736.485	813.647	1135.52	-690.183	896.246	556.236	-637.729	879.084	111.558	-643.546	1038.47	52.1126	-361.801	814.797	954.391	-355.166	770.163	1101.97	-373.626	850.372	545.227	-419.698	515.893	269.692	-399.28	534.129	92.7659
395	0	-750.987	860.788	982.131	-737.091	825.805	1137.05	-690.659	900.969	556.737	-637.709	879.484	111.803	-643.529	1038.61	51.9789	-362.254	826.24	957.179	-355.845	780.585	1104.56	-373.973	872.523	549.486	-418.733	541.764	270.263	-395.43	566.02	94.7324
396	0	-751.308	871.913	983.258	-737.791	837.693	1138.46	-691.275	905.119	557.276	-637.687	879.854	112.177	-643.518	1038.74	51.8769	-362.501	838.386	960.259	-356.534	791.416	1107.53	-374.398	894.37	554.05	-417.841	568.265	269.345	-391.655	596.983	95.4655
397	0	-751.349	883.139	984.165	-738.578	850.213	1139.85	-690.327	908.574	557.778	-637.684	879.977	112.664	-643.484	1038.84	51.7925	-362.288	852.828	963.859	-357.438	802.204	1110.79	-374.766	915.933	558.573	-416.993	595.169	267.29	-387.731	629.155	95.2063
398	0	-751.523	894.13	984.978	-739.403	861.963	1140.97	-690.367	911.593	558.122	-637.221	880.344	112.805	-643.409	1038.93	51.7071	-362.422	865.093	967.081	-358.177	813.481	1114.13	-375.095	937.233	562.88	-416.736	622.42	264.143	-383.638	663.448	94.5458
399	0	-751.626	904.593	985.446	-740.312	873.198	1141.83	-690.044	914.143	558.744	-636.961	880.582	113.11	-643.361	1039.04	51.6525	-362.528	877.516	970.405	-358.593	826.678	1117.62	-375.412	957.854	567.078	-415.848	650.005	259.711	-379.52	697.982	93.3151
400	0	-751.631	914.581	985.74	-741.232	883.945	1142.51	-689.619	916.573	558.999	-636.755	880.705	113.432	-643.311	1039.08	51.591	-362.459	889.963	973.608	-359.239	838.045	1120.8	-375.913	977.89	571.01	-415.473	678.609	254.805	-375.765	733.415	91.696
401	0	-751.801	922.266	985.79	-742.042	894.497	1143	-689.344	918.925	559.424	-636.528	880.841	113.744	-643.313	1039.19	51.5052	-362.291	902.367	976.729	-359.847	849.234	1123.87	-376.514	997.026	574.688	-415.202	707.822	248.663	-371.935	770.66	90.2988
402	0	-751.645	933.06	985.828	-742.843	904.376	1143.13	-689.178	921.192	560.004	-636.423	881.009	114.089	-643.292	1039.25	51.4091	-362.085	914.764	979.776	-360.309	860.901	1126.82	-377.123	1015.35	578.121	-414.885	737.355	241.754	-368.346	808.934	88.73
403	0	-751.485	942.386	985.673	-743.522	914.346	1143.27	-689.261	923.845	560.316	-636.347	881.156	114.422	-643.341	1039.33	51.3594	-361.826	927.006	982.722	-360.78	872.675	1129.61	-377.713	1033.07	581.505	-414.585	767.881	233.881	-365.059	847.88	86.9152
404	0	-751.331	951.534	985.534	-744.073	924.615	1143.2	-688.967	926.598	560.723	-636.286	881.371	114.763	-643.368	1039.36	51.2705	-361.607	939.061	985.516	-361.186	884.582	1132.2	-378.279	1050.13	584.792	-414.017	798.601	225.383	-362.145	887.383	84.7991
405	0	-751.16	960.686	985.208	-744.571	935.232	1143.09	-688.981	929.534	561.005	-636.266	881.547	115.116	-643.392	1039.45	51.1645	-361.28	951.015	988.069	-361.4	896.816	1134.66	-378.752	1066.44	587.867	-413.571	830.604	216.164	-359.417	927.007	82.177
406	0	-751.034	969.85	984.846	-745.02	945.835	1142.79	-688.016	931.868	561.565	-636.241	881.747	115.527	-643.449	1039.51	51.0848	-360.949	962.889	990.218	-361.841	908.683	1136.59	-379.231	1081.97	590.585	-412.913	862.767	206.697	-357.005	967.236	79.4165
407	0	-750.866	979.089	984.327	-745.361	956.137	1142.41	-687.407	934.859	561.684	-636.117	881.959	115.882	-643.466	1039.61	51.0056	-360.71	974.633	992.033	-362.144	920.402	1138.23	-379.751	1096.65	592.69	-412.462	896.349	196.797	-354.72	1007.67	76.5664
408	0	-750.791	988.375	983.65	-745.742	966.611	1141.85	-687.62	937.828	561.895	-636.031	882.16	116.195	-643.485	1039.7	50.9107	-360.413	986.061	993.363	-362.507	932.085	1139.41	-380.198	1110.45	594.241	-411.889	930.217	186.898	-352.336	1048.25	73.9699
409	0	-750.687	997.666	982.845	-745.951	977.114	1141.19	-687.321	940.957	561.928	-635.9	882.376	116.54	-643.504	1039.8	50.8443	-360.139	997.638	994.182	-362.728	943.734	1140.19	-380.729	1123.48	595.219	-411.376	965.273	177.058	-350.14	1089.09	71.8069
410	0	-750.578	1007.02	981.937	-746.121	987.453	1140.34	-687.054	944.267	561.999	-635.698	882.669	116.877	-643.505	1039.88	50.7769	-359.798	1008.99	994.649	-362.898	955.416	1140.5	-381.189	1135.82	595.436	-411.043	1000.68	167.673	-348.137	1129.91	70.2483
411	0	-750.503	1016.48	980.912	-746.181	998.269	1139.42	-686.882	947.727	561.996	-635.795	882.998	117.092	-643.551	1039.93	50.6845	-359.357	1020.16	994.563	-362.951	967.195	1140.49	-381.402	1147.58	594.934	-411.139	1036.26	158.965	-346.377	1170.85	69.488
412	0	-750.464	1025.94	979.844	-746.39	1006.46	1138.38	-686.6	951.109	562.136	-635.472	883.17	117.569	-643.588	1040.04	50.6029	-358.898	1031.26	994.087	-363.002	978.96	1140.04	-381.456	1158.73	593.869	-410.741	1072.44	151.297	-344.882	1211.69	69.23
413	0	-750.447	1035.48	978.634	-746.241	1017.58	1137.22	-686.652	954.943	561.823	-635.124	883.382	118.049	-643.786	1040.25	50.7137	-358.376	1042.34	993.277	-363.014	990.809	1139.37	-381.233	1169.37	592.155	-410.254	1109	144.287	-344.118	1252.21	69.258
414	0	-750.437	1045.11	977.359	-746.009	1028.78	1136.01	-686.651	958.512	561.963	-635.301	883.745	118.262	-643.837	1040.34	50.6395	-357.818	1053.48	992.063	-362.922	1002.67	1138.31	-380.759	1179.52	589.943	-409.866	1145.91	138.324	-343.808	1292.28	70.2721
415	0	-750.398	1054.81	975.934	-745.823	1039.66	1134.63	-686.221	962.493	561.729	-635.213	884.064	118.657	-643.9	1040.4	50.571	-357.407	1064.7	990.517	-362.762	1014.74	1136.95	-380.059	1189.18	587.136	-410.432	1182.51	133.708	-344.492	1331.99	72.1937
416	0	-750.518	1064.53	974.441	-745.592	1050.38	1133.1	-686.2	966.576	561.655	-635.076	884.41	118.986	-643.986	1040.49	50.4988	-357.152	1075.8	988.586	-362.513	1026.97	1135.31	-379.163	1198.5	583.765	-410.489	1218.39	130.344	-345.975	1371.25	75.4337
417	0	-750.563	1074.28	972.929	-745.328	1061.06	1131.5	-686.046	970.953	561.481	-635.039	884.745	119.357	-643.897	1040.4	50.2608	-356.832	1087.03	986.319	-362.156	1039.18	1133.29	-378.417	1207.63	580.105	-410.155	1253.09	128.527	-348.262	1409.41	79.7332
418	0	-750.532	1084.05	971.345	-744.884	1071.83	1129.72	-685.98	975.617	561.302	-634.984	885.131	119.775	-643.961	1040.48	50.1696	-356.575	1098.31	983.781	-361.654	1051.56	1131.05	-378.091	1216.59	576.439	-409.865	1286.69	127.821	-351.298	1446.51	85.1359
419	0	-750.479	1093.81	969.702	-744.333	1082.69	1127.9	-685.768	980.763	561.017	-634.891	885.595	120.239	-644.052	1040.55	50.1002	-356.168	1109.71	981.054	-361.011	1064	1128.63	-378.365	1225.43	572.752	-409.649	1318.31	127.734	-354.911	1481.83	91.063
420	0	-750.209	1103.72	968.086	-743.738	1093.48	1126.03	-685.656	986.293	560.742	-634.855	886.195	120.854	-644.106	1040.7	50.0103	-355.52	1121.14	978.224	-360.34	1076.69	1126.14	-379.922	1233.39	568.831	-408.668	1348.16	127.632	-358.539	1515.09	98.2962
421	0	-749.916	1113.71	966.392	-743.037	1104.37	1124.14	-685.682	992.365	560.256	-634.784	886.901	121.548	-644.19	1040.88	49.9361	-354.857	1132.76	975.482	-359.494	1089.37	1123.65	-380.544	1242.53	565.456	-409.038	1375.66	127.906	-362.559	1545.64	106.659
422	0	-749.624	1123.95	964.708	-742.227	1115.24	1122.26	-685.403	999.182	559.758	-634.698	887.844	122.303	-644.258	1041.14	49.8596	-354.019	1144.72	972.917	-358.644	1102.23	1121.37	-381.266	1252.23	562.269	-410.282	1400.45	128.764	-366.491	1573.2	115.952
423	0	-749.236	1134.3	963.07	-741.445	1126.17	1120.45	-685.24	1006.52	559.155	-634.599	888.814	123.227	-644.292	1041.4	49.7766	-353.378	1156.94	970.613	-357.871	1115.13	1119.14	-382.044	1262.8	559.579	-411.352	1422.79	129.295	-370.47	1596.98	124.787
424	0	-748.699	1144.95	961.397	-740.678	1137.22	1118.58	-684.869	1014.48	558.589	-634.471	890.049	124.449	-644.334	1041.7	49.6533	-352.878	1169.56	968.536	-357.093	1128.08	1117.28	-382.765	1274.43	557.354	-413.061	1441.96	129.097	-374.091	1616.81	131.446
425	0	-748.167	1155.75	959.76	-739.96	1148.42	1116.74	-684.475	1022.9	557.927	-634.393	891.45	125.774	-644.374	1042.07	49.5688	-352.471	1182.53	966.742	-356.504	1140.98	1115.56	-383.353	1287.34	555.645	-415.115	1458.12	127.907	-377.36	1633.06	134.431
426	0	-747.484	1166.86	958.114	-739.268	1159.72	1114.9	-684.104	1031.94	557.315	-634.366	892.952	127.346	-644.421	1042.46	49.4804	-352.14	1195.68	965.151	-355.926	1153.81	1114.05	-383.731	1301.79	554.571	-417.357	1471.22	126.078	-380.382	1646.14	133.511
427	0	-746.917	1178.2	956.478	-738.643	1171.3	1113.1	-683.633	1041.54	556.61	-634.401	894.632	129.066	-644.496	1042.9	49.3678	-351.786	1208.91	963.894	-355.404	1166.62	1112.67	-383.142	1318.37	554.034	-419.827	1481.42	123.654	-383.123	1656.11	129.467
428	0	-746.174	1189.8	954.861	-737.895	1183.2	1111.32	-683.294	1051.61	555.866	-634.467	896.577	131.048	-644.627	1043.34	49.2709	-351.18	1222.39	962.808	-354.849	1179.53	1111.4	-383.692	1334.53	553.602	-422.478	1488.94	121.037	-385.723	1663.36	123.501
429	0	-745.41	1201.65	953.397	-737.11	1195.4	1109.64	-682.956	1062.24	555.038	-634.467	898.655	133.484	-644.77	1043.79	49.1637	-350.425	1236.09	961.9	-354.172	1192.79	1110.16	-384.577	1350.65	553.276	-424.402	1494.14	120.343	-388.213	1668.7	116.838
430	0	-744.583	1213.69	952.062	-736.272	1207.83	1108.06	-682.52	1073.5	554.238	-634.998	901.155	135.771	-644.977	1044.32	49.0474	-349.526	1250.13	961.106	-353.429	1206.42	1108.99	-385.731	1366.68	552.901	-427.795	1499.55	117.919	-390.463	1672.93	110.604
431	0	-743.647	1226.01	950.801	-735.35	1220.32	1106.58	-682.159	1085.34	553.475	-635.615	904.074	138.548	-645.271	1044.88	48.9326	-348.612	1264.6	960.427	-352.466	1220.36	1108.06	-387.064	1382.29	552.608	-431.268	1505.07	115.504	-392.813	1677.2	105.165
432	0	-742.659	1238.62	949.683	-734.413	1232.88	1105.27	-681.689	1097.96	552.767	-635.978	907.313	141.883	-645.688	1045.48	48.8169	-347.813	1279.56	960.077	-351.486	1234.72	1107.58	-388.23	1397.32	552.408	-433.622	1510.99	113.897	-395.453	1681.63	99.453
433	0	-741.667	1251.51	948.791	-733.492	1245.44	1104.22	-681.221	1111.38	552.097	-636.719	911.203	145.616	-646.207	1046.05	48.7316	-347.221	1294.88	960.179	-350.621	1249.41	1107.64	-389.119	1411.13	552.125	-434.055	1517.32	112.831	-398.372	1686.67	92.7748
434	0	-740.589	1264.67	948.108	-732.595	1258.09	1103.38	-681.148	1126.03	551.68	-637.397	915.75	149.863	-646.778	1046.69	48.6529	-346.682	1310.25	960.698	-349.838	1264.26	1108.41	-389.335	1424.18	552.166	-434.682	1523.15	111.411	-400.493	1691.3	85.6467
435	0	-739.466	1278.1	947.644	-731.864	1270.9	1102.86	-681.128	1141.87	551.116	-638.174	921.12	154.664	-647.16	1047.34	48.6259	-346.135	1325.55	961.586	-349.174	1279.05	1109.69	-388.608	1437.85	552.799	-434.344	1528.07	110.127	-401.065	1695.1	79.0437
436	0	-738.398	1291.82	947.412	-731.143	1283.83	1102.6	-681.319	1159.14	550.411	-639.003	927.324	160.123	-647.58	1048.12	48.7182	-345.497	1340.38	962.73	-348.696	1293.59	1111.21	-387.498	1452.32	554.147	-432.8	1531.85	109.677	-400.57	1697.74	72.5388
437	0	-737.273	1305.77	947.34	-730.426	1296.87	1102.63	-681.986	1177.91	549.558	-639.866	934.804	166.218	-647.903	1048.8	48.8159	-344.331	1355.14	964.407	-348.177	1307.77	1112.89	-386.128	1466.1	555.472	-431.207	1534.6	109.452	-399.805	1700.09	67.0706
438	0	-736.433	1319.28	947.095	-729.799	1310.06	1102.79	-683.942	1197.36	548.584	-640.62	943.663	172.979	-648.066	1050.01	49.1035	-343.242	1368.36	966.101	-347.528	1321.29	1114.54	-384.488	1479.22	556.51	-430.167	1537.28	108.879	-399.626	1701.55	62.1216
439	0	-735.127	1333.31	947.48	-728.986	1323.21	1103.16	-685.481	1219.23	547.355	-640.884	953.787	180.62	-647.818	1051.59	49.5561	-341.949	1380.77	967.669	-346.661	1334.13	1116.18	-382.755	1491.42	557.423	-429.778	1539.64	108.226	-399.585	1703.14	59.1252
440	0	-733.043	1348.21	947.837	-728.118	1336.47	1103.6	-687.051	1242.33	545.945	-641.613	965.581	189.062	-647.765	1053.44	50.6036	-340.707	1393.07	969.376	-345.551	1346.55	1117.78	-381.214	1502.86	558.183	-428.914	1541.96	108.161	-399.884	1704.2	57.4074
441	0	-731.371	1362.35	948.096	-727.124	1349.25	1104.16	-688.467	1266.49	544.216	-642.33	979.049	197.881	-648.06	1056.64	52.1938	-339.541	1404.83	970.99	-344.141	1358.48	1119.32	-379.98	1513.44	558.827	-428.282	1542.88	109.014	-399.897	1705.82	56.5308
442	0	-729.579	1376.4	948.3	-726.127	1361.43	1104.69	-689.754	1291.38	542.529	-643.299	994.211	207.568	-648.379	1061.14	54.6637	-338.088	1416.97	972.568	-342.694	1370.08	1120.89	-379.004	1523.05	559.211	-428.5	1543.8	109.009	-399.802	1706.63	55.6822
443	0	-727.811	1390.18	948.565	-725.022	1373.14	1105.15	-690.902	1316.64	540.906	-644.37	1011.44	217.906	-648.813	1067.03	57.8373	-336.47	1429.01	973.956	-341.287	1381.22	1122.34	-378.306	1531.41	559.326	-428.904	1544.46	109.03	-399.876	1707.11	55.0948
444	0	-726.038	1403.79	948.782	-723.744	1386.22	1105.24	-691.988	1342.24	539.66	-645.474	1030.66	227.979	-649.1	1074.81	62.1066	-334.851	1440.65	975.209	-339.739	1392.4	1123.83	-377.699	1538.5	559.306	-429.499	1544.94	109.184	-400.058	1707.48	54.7599
445	0	-724.415	1417.08	949.15	-722.526	1398.02	1105.56	-692.835	1367.78	538.946	-646.454	1051.39	237.484	-649.297	1084.65	66.7948	-333.216	1452	976.401	-338.585	1402.61	1125.19	-377.404	1544.55	559.211	-430.045	1545.24	109.253	-400.245	1707.58	54.3444
446	0	-722.851	1430.04	949.671	-721.499	1408.49	1105.89	-693.336	1393.01	539.089	-647.128	1072.96	245.415	-650.492	1097.28	74.1966	-331.916	1463	977.573	-337.239	1413.84	1126.65	-377.083	1550.02	559.208	-430.36	1545.43	109.369	-400.396	1707.61	54.0973
447	0	-721.488	1442.65	950.46	-720.578	1418.5	1106.3	-693.53	1418	540.239	-647.607	1094.19	253.375	-652.206	1114.93	82.4733	-330.772	1473.67	978.85	-336.016	1425.26	1128.3	-376.6	1555.38	559.333	-430.618	1545.62	109.413	-400.458	1707.71	53.956
448	0	-720.265	1454.8	951.724	-719.669	1428.58	1107.05	-693.249	1442.83	542.423	-647.785	1115.71	261.477	-654.399	1136.73	90.636	-329.755	1484.35	980.182	-334.838	1436.58	1129.93	-376.01	1560.73	559.536	-430.667	1546.03	109.586	-400.418	1707.71	53.8103
449	0	-719.188	1466.52	953.374	-718.75	1438.7	1108.2	-692.806	1467.22	545.307	-647.854	1138.66	268.237	-656.782	1161.72	98.183	-328.799	1495.09	981.624	-333.821	1447.85	1131.66	-375.302	1565.99	559.786	-430.667	1546.23	109.615	-400.441	1707.84	53.6001
450	0	-718.27	1477.91	955.456	-717.774	1448.81	1109.97	-692.116	1491	548.886	-647.445	1162.38	273.963	-659.094	1188.65	104.696	-327.962	1505.96	983.092	-332.995	1458.21	1133.31	-374.516	1570.93	559.889	-430.627	1546.41	109.689	-400.406	1708.01	53.449
451	0	-717.455	1489.12	957.793	-716.744	1458.89	1112.03	-691.491	1514.17	552.928	-647.139	1186.94	278.272	-661.359	1216.95	109.981	-327.152	1516.88	984.556	-331.999	1469.27	1134.99	-373.705	1575.43	559.939	-430.62	1546.37	109.98	-400.302	1708.1	53.3064
452	0	-716.694	1500.27	960.391	-715.62	1468.98	1114.43	-691.251	1536.93	557.583	-646.883	1212.22	280.938	-663.605	1245.94	113.956	-326.388	1527.58	986.016	-330.849	1480.29	1136.57	-372.964	1579.35	560.026	-430.445	1546.54	110.146	-400.231	1708.21	53.1578
453	0	-715.872	1511.63	963.157	-714.396	1479.05	1117.18	-690.542	1558.9	562.195	-647.052	1238.06	282.178	-665.746	1275.54	116.458	-325.579	1538.28	987.313	-329.612	1491.26	1138.02	-372.25	1582.61	560.157	-430.259	1546.65	110.241	-400.179	1708.28	53.0256
454	0	-715.318	1522.8	965.85	-713.123	1489.49	1120.07	-689.975	1580.44	567.076	-646.69	1264.4	281.92	-667.749	1305.87	117.787	-324.926	1547.82	988.344	-327.878	1503.62	1139.52	-371.534	1585.36	560.355	-430.194	1546.68	110.334	-400.035	1708.4	52.9246
455	0	-714.99	1533.84	968.827	-711.828	1500	1122.93	-689.231	1601.42	571.721	-646.361	1291.27	280.205	-669.663	1337.02	118.098	-324.169	1557.78	989.209	-326.46	1514.65	1140.7	-370.817	1587.48	560.614	-430.278	1546.86	110.648	-399.984	1708.51	52.8562
456	0	-714.424	1545.19	971.857	-710.434	1510.69	1125.8	-688.444	1621.89	576.109	-645.853	1318.53	277.44	-671.763	1369.88	117.686	-323.313	1567.36	989.924	-325.127	1525	1141.63	-370.225	1588.97	560.887	-430.319	1546.92	110.82	-399.908	1708.6	52.7655
457	0	-713.658	1556.27	974.732	-708.708	1524.66	1128.73	-687.568	1641.82	580.216	-645.67	1346.36	273.639	-673.379	1403.38	116.507	-322.642	1576.67	990.444	-323.905	1535.19	1142.45	-369.623	1590.38	561.176	-430.342	1546.98	110.992	-399.85	1708.65	52.6876
458	0	-712.909	1567.59	977.587	-707.64	1534.77	1131.1	-686.713	1661.35	583.911	-645.318	1374.78	268.771	-674.938	1438.07	114.897	-321.907	1585.8	990.894	-322.697	1545.21	1143.11	-368.999	1591.79	561.476	-430.381	1546.99	111.119	-399.775	1708.72	52.6372
459	0	-712.448	1579.74	980.442	-706.682	1544.43	1133.33	-685.861	1680.41	587.239	-645.001	1403.61	263.019	-675.994	1473.4	112.684	-321.275	1594.88	991.173	-321.56	1555.21	1143.6	-368.392	1593.21	561.78	-430.349	1547.08	111.256	-399.69	1708.79	52.524
460	0	-712.01	1592.06	983.127	-705.726	1554.5	1135.45	-684.846	1698.97	590.232	-644.51	1432.95	256.442	-677.193	1509.98	110.42	-320.562	1603.73	991.247	-320.538	1565.09	1143.92	-367.81	1594.92	562.041	-430.348	1547.1	111.384	-399.599	1708.86	52.4615
461	0	-711.522	1604.14	985.538	-704.799	1565.38	1137.3	-683.938	1717.13	592.998	-644.154	1462.89	249.089	-678.306	1547.06	107.749	-319.952	1612.48	991.185	-319.544	1574.71	1143.98	-367.253	1596.84	562.265	-430.35	1547.24	111.595	-399.497	1708.95	52.3274
462	0	-711.156	1616.24	987.74	-703.92	1576.7	1139.05	-682.876	1734.82	595.479	-643.741	1493.47	241.073	-679.491	1584.82	104.935	-319.379	1620.95	990.946	-318.784	1583.76	1143.86	-366.789	1598.89	562.457	-430.347	1547.29	111.761	-399.396	1709.05	52.2521
463	0	-710.776	1628.24	989.646	-702.958	1588.04	1140.51	-681.824	1751.97	597.675	-643.275	1524.64	232.495	-680.406	1622.92	101.897	-318.786	1629.49	990.634	-318.352	1591.79	1143.5	-366.423	1601.14	562.595	-430.407	1547.44	112.006	-399.276	1709.16	52.1464
464	0	-710.433	1640.11	991.263	-702.058	1599.51	1141.72	-680.643	1768.35	599.569	-642.708	1556.62	223.569	-681.297	1661.54	98.9721	-318.258	1637.92	990.179	-317.621	1601.18	1143.06	-366.127	1603.67	562.694	-430.455	1547.52	112.259	-399.17	1709.24	52.0224
465	0	-710.066	1651.93	992.587	-701.236	1611.01	1142.64	-679.592	1784	601.169	-641.897	1588.98	214.379	-682.239	1700.44	96.3671	-317.744	1646.47	989.592	-316.877	1610.76	1142.52	-365.951	1606.22	562.702	-430.644	1547.68	112.567	-399.068	1709.33	51.9106
466	0	-709.692	1663.7	993.534	-700.448	1622.47	1143.21	-678.319	1798.8	602.416	-641.267	1622.08	205.385	-683.408	1739.39	94.1429	-317.257	1655.18	988.888	-316.256	1620.29	1141.85	-365.769	1608.99	562.811	-430.803	1547.74	112.84	-399.024	1709.42	51.8202
467	0	-709.378	1675.29	994.139	-699.727	1633.91	1143.44	-676.995	1812.75	603.22	-640.299	1655.52	196.415	-684.736	1778.21	92.2455	-316.811	1663.92	988.073	-315.665	1629.93	1141.04	-365.595	1611.89	562.827	-430.994	1547.91	113.122	-398.931	1709.53	51.704
468	0	-709.025	1686.74	994.287	-699.092	1645.33	1143.39	-675.767	1825.98	603.494	-639.298	1689.43	187.706	-686.226	1816.89	90.6426	-316.389	1672.85	987.248	-315.169	1639.6	1140.21	-365.453	1615.07	562.737	-431.133	1548.1	113.387	-398.83	1709.59	51.5922
469	0	-708.768	1698.18	994.092	-698.585	1656.71	1143.05	-674.699	1838.37	603.028	-638.269	1723.78	179.331	-687.691	1855.43	89.1643	-315.856	1682.74	986.444	-314.744	1649.34	1139.32	-365.423	1618.59	562.76	-431.356	1548.36	113.702	-398.733	1709.65	51.4713
470	0	-708.426	1709.27	993.536	-698.128	1668.08	1142.47	-673.533	1849.81	601.722	-637.501	1758.6	171.328	-688.978	1893.92	87.8548	-315.697	1692.3	985.512	-314.429	1659.3	1138.34	-365.45	1622.26	562.612	-431.406	1548.7	114.095	-398.533	1710.58	51.1868
471	0	-708.252	1720.37	992.718	-697.76	1679.46	1141.71	-672.431	1860.78	599.916	-636.951	1793.69	164.061	-689.734	1932.31	86.6393	-315.315	1702.04	984.424	-314.156	1669.46	1137.34	-365.498	1626.23	562.513	-431.608	1549.21	114.633	-398.748	1709.51	51.0382
472	0	-708.209	1731.32	991.598	-697.512	1690.84	1140.69	-670.989	1870.57	597.516	-636.61	1829.02	157.583	-689.929	1971.07	86.2081	-314.993	1711.74	983.311	-314.058	1679.74	1136.26	-365.525	1630.43	562.373	-431.731	1549.44	115.027	-398.681	1709.56	50.9264
473	0	-708.171	1742.09	990.217	-697.334	1702.16	1139.49	-669.427	1878.64	594.51	-636.671	1864.53	152.294	-689.144	2010.21	86.6227	-314.756	1721.41	982.091	-314.04	1690.17	1135.1	-365.681	1634.79	562.248	-431.893	1549.87	115.529	-398.644	1709.69	50.8349
474	0	-708.228	1752.8	988.556	-697.277	1713.55	1138.03	-668.629	1887.89	591.524	-635.181	1897.91	147.75	-687.361	2049.25	87.9537	-314.572	1729.1	980.571	-314.042	1700.87	1133.95	-365.776	1639.25	562.093	-432.162	1550.33	116.104	-398.601	1709.82	50.7896
475	0	-708.314	1763.57	986.608	-697.281	1725.03	1136.39	-667.913	1896.82	588.347	-634.939	1932.8	144.715	-684.421	2088	90.0667	-314.328	1740.75	979.521	-314.113	1711.76	1132.67	-365.968	1643.95	562.012	-432.335	1550.96	116.726	-398.867	1708.89	50.5285
476	0	-708.412	1774.31	984.47	-697.313	1736.59	1134.59	-667.193	1905.51	585.071	-634.692	1967.29	143.038	-680.273	2125.94	93.0698	-314.123	1751.11	978.196	-314.194	1722.98	1131.29	-366.11	1649.05	561.884	-432.641	1551.4	117.422	-398.451	1710.34	50.7516
477	0	-708.404	1785.14	982.185	-697.406	1748.26	1132.71	-666.443	1913.88	581.432	-634.139	2000.59	142.607	-674.91	2162.61	96.8382	-313.975	1759.27	976.578	-314.346	1734.24	1129.89	-366.28	1654.52	561.801	-432.921	1551.85	118.186	-398.456	1710.46	50.6989
478	0	-708.336	1796.13	979.899	-697.533	1760.2	1130.81	-665.355	1922.46	577.585	-633.618	2032.19	143.029	-668.677	2197.38	101.335	-313.84	1770.81	975.282	-314.528	1745.8	1128.33	-366.57	1660.42	561.712	-433.425	1552.75	119.212	-398.494	1710.53	50.6455
479	0	-708.485	1807.32	977.641	-697.706	1772.29	1128.95	-664.055	1931.27	573.964	-633.101	2061.52	144.139	-662.355	2229.84	106.189	-313.878	1779.98	973.625	-314.785	1757.24	1126.63	-366.884	1666.86	561.6	-433.884	1553.52	120.386	-398.566	1710.61	50.562
480	0	-708.678	1818.73	975.627	-697.992	1784.59	1127.13	-662.585	1940.48	570.802	-632.594	2088.07	145.692	-656.12	2259.27	111.843	-313.997	1790	971.985	-315.111	1768.96	1124.85	-367.254	1673.86	561.359	-434.163	1554.47	121.534	-398.635	1710.79	50.5021
481	0	-708.963	1830.58	973.706	-698.244	1796.99	1125.42	-661.021	1949.99	568.146	-631.666	2111.52	147.068	-650.202	2285.1	118.43	-314.251	1801.03	970.354	-315.473	1780.8	1123.09	-367.684	1681.39	561.141	-434.4	1555.4	122.925	-398.692	1711	50.3984
482	0	-709.216	1843.21	971.978	-698.548	1809.7	1123.9	-659.548	1960.26	565.84	-630.081	2131.24	147.541	-644.578	2306.29	125.334	-314.453	1815.06	969.133	-315.872	1792.45	1121.32	-368.135	1689.58	560.873	-434.633	1556.64	124.375	-398.758	1711.23	50.2855
483	0	-709.311	1856.49	970.355	-698.807	1822.62	1122.52	-658.592	1971.79	563.873	-627.367	2146.98	146.59	-639.711	2323.27	132.009	-314.719	1826.86	967.51	-316.3	1804.35	1119.57	-369.387	1697.58	560.435	-434.673	1558.22	126.045	-398.844	1711.59	50.1492
484	0	-709.3	1870.23	969.031	-699.019	1835.69	1121.23	-657.878	1984.54	562.359	-624.067	2159.45	144.132	-635.497	2336.07	136.37	-315.069	1836.4	965.628	-316.721	1816.32	1117.87	-369.697	1707.34	559.834	-434.656	1560.06	128.121	-398.895	1712	50.0138
485	0	-709.323	1884.4	968.047	-699.235	1848.84	1120.09	-656.857	1998.28	561.236	-620.551	2169.23	140.462	-631.666	2345.73	136.916	-315.471	1847.92	964.137	-317.122	1828.4	1116.19	-369.958	1717.85	559.249	-434.322	1561.93	130.318	-398.83	1712.48	49.894
486	0	-709.334	1898.74	967.369	-699.483	1862.25	1119.08	-655.648	2012.45	560.348	-617.175	2176.92	137.276	-627.767	2353.16	133.695	-315.876	1860.2	962.711	-317.424	1840.69	1114.59	-370.131	1729.11	558.523	-434.01	1564.13	132.922	-398.686	1712.84	49.789
487	0	-709.412	1913.26	966.93	-699.741	1875.79	1118.3	-654.535	2026.84	559.709	-614.144	2182.77	136.109	-622.92	2358.61	127.44	-316.352	1873	961.427	-317.728	1853.05	1113.06	-370.379	1740.96	557.751	-433.257	1566.52	135.595	-398.515	1713.23	49.6923
488	0	-709.711	1927.73	966.703	-700.184	1889.51	1117.74	-653.578	2041.14	559.197	-610.943	2187.99	134.13	-618.378	2363.98	118.946	-316.888	1885.55	960.211	-317.971	1865.3	1111.64	-370.375	1753.64	556.984	-432.551	1569.36	138.685	-398.263	1713.63	49.5774
489	0	-710.131	1942.3	966.733	-700.554	1903.42	1117.56	-652.643	2055.49	559.091	-608.504	2194.3	132.031	-614.463	2368.62	111.798	-317.487	1898.75	959.297	-318.353	1877.83	1110.41	-370.238	1767.05	556.246	-431.47	1572.5	142.205	-397.909	1714.08	49.4789
490	0	-710.577	1957.06	967	-700.899	1917.53	1117.83	-651.366	2069.56	559.111	-607.359	2201.26	131.32	-611.915	2372.95	105.531	-318.029	1912.07	958.5	-318.773	1890.33	1109.35	-369.904	1781.27	555.663	-430.246	1575.95	146.135	-397.568	1714.59	49.3483
491	0	-710.962	1971.98	967.387	-701.24	1931.83	1118.51	-650.059	2083.27	559.657	-607.163	2207.18	130.073	-610.92	2376.83	98.5578	-318.735	1925.76	957.964	-319.139	1902.83	1108.59	-369.491	1796.33	555.157	-428.928	1580.18	150.618	-397.196	1715.11	49.1661
492	0	-711	1987.01	968.102	-701.507	1946.17	1119.57	-650.096	2098.02	560.676	-607.408	2211.74	128.818	-611.243	2379.73	92.048	-319.402	1939.33	957.515	-319.44	1915.78	1108.18	-368.816	1812.43	554.75	-427.428	1585.05	155.731	-396.835	1715.71	49.148
493	0	-710.854	2002.03	969.264	-701.605	1960.32	1121	-650.699	2113.76	562.954	-607.725	2215.88	127.893	-611.807	2382.22	86.5827	-320.078	1953.12	957.371	-319.815	1928.75	1108.04	-368.072	1829.82	554.275	-425.766	1590.87	161.485	-396.502	1716.33	49.16
494	0	-711.057	2016.59	970.974	-701.727	1974.47	1122.71	-653.221	2131.8	564.601	-608.072	2219.66	127.194	-611.844	2384.35	81.8356	-320.903	1966.78	957.315	-319.975	1941.87	1108.11	-366.646	1848.55	553.624	-423.841	1597.78	168	-396.038	1717.04	49.4332
495	0	-711.717	2030.29	972.806	-701.893	1988.34	1124.51	-652.572	2144.29	565.892	-608.236	2223.18	126.657	-611.441	2386.5	77.6708	-321.931	1980.38	957.354	-320.19	1954.74	1108.37	-364.558	1868.83	552.728	-421.832	1605.98	175.377	-395.459	1717.96	49.9216
496	0	-712.704	2043.43	974.501	-702.11	2001.81	1126.33	-655.055	2158.85	566.817	-609.212	2227.21	126.571	-611.039	2388.39	73.8468	-323.095	1995.53	957.752	-320.537	1967.65	1108.67	-362.47	1890.01	551.517	-419.747	1615.43	183.561	-394.771	1719.49	50.703
497	0	-713.688	2056.46	976.158	-702.547	2015.08	1128.09	-655.116	2168.53	566.979	-609.714	2230.09	126.097	-610.971	2390.02	69.9161	-324.224	2008.96	957.874	-320.98	1980.36	1109.02	-359.593	1912.67	550.386	-417.24	1626.89	192.381	-394.083	1721.65	51.8687
498	0	-714.646	2069.66	977.709	-703.155	2028.13	1129.76	-655.817	2177.73	567.322	-609.847	2232.52	125.54	-610.951	2391.85	67.7265	-325.327	2022.66	958.228	-321.469	1992.9	1109.43	-356.588	1936.49	549.127	-414.303	1640.02	201.392	-393.187	1724.75	53.9117
499	0	-715.469	2082.93	979.124	-703.868	2040.99	1131.24	-656.366	2186.01	567.146	-609.486	2234.55	125.046	-610.19	2392.94	66.5577	-326.434	2036.52	958.662	-322.009	2005.07	1109.7	-354.107	1960.44	547.812	-410.977	1654.81	212.341	-392.031	1729.06	56.8175
500	0	-716.334	2095.91	980.409	-704.601	2053.76	1132.71	-656.776	2194.06	567.124	-608.522	2235.26	124.69	-609.861	2393.56	65.9862	-327.503	2049.99	959.033	-322.689	2016.9	1109.87	-351.572	1985.41	546.565	-407.488	1672.17	222.243	-390.742	1734.52	60.2834
501	0	-717.388	2108.63	981.805	-705.266	2066.35	1134.22	-657.669	2202.86	567.349	-607.831	2235.29	124.601	-609.772	2393.97	65.4363	-328.47	2063.24	959.349	-323.413	2028.35	1109.92	-349.104	2011.01	545.514	-403.081	1691.35	232.183	-389.429	1741.03	64.3331
502	0	-718.404	2120.64	983.293	-705.839	2078.85	1135.98	-657.822	2210.27	567.58	-607.313	2235.71	124.534	-609.514	2394.35	65.0976	-329.444	2076.16	959.668	-324.121	2039.43	1109.86	-347.054	2036.34	544.817	-398.949	1712.19	241.498	-388.421	1748.58	68.6713
503	0	-719.284	2132.28	984.843	-706.237	2091.11	1137.85	-657.488	2216.43	567.772	-606.873	2235.96	124.44	-609.328	2394.63	64.8025	-330.222	2088.86	960.005	-324.704	2050.25	1109.74	-344.822	2062.07	545.149	-395.07	1734.14	249.201	-387.537	1756.93	72.8235
504	0	-719.87	2143.5	986.3	-706.539	2103.16	1139.76	-657.107	2221.58	567.925	-606.572	2236.07	124.426	-609.237	2394.82	64.5911	-330.854	2101.28	960.501	-325.166	2060.74	1109.68	-342.941	2087.44	546.491	-391.113	1756.75	255.767	-386.449	1767.44	76.7081
505	0	-720.366	2154.62	987.758	-706.746	2115	1141.74	-657.091	2226.9	568.286	-606.358	2236.25	124.442	-609.179	2394.92	64.432	-331.381	2113.35	961.461	-325.614	2071.03	1109.82	-341.096	2113.07	548.287	-387.367	1778.91	261.854	-384.221	1783.14	82.8915
506	0	-720.605	2165.68	989.197	-706.941	2126.64	1143.62	-657.351	2232.53	568.735	-606.2	2236.5	124.49	-609.154	2395.04	64.3098	-331.899	2125.07	962.668	-326.004	2081.16	1110.34	-339.858	2137.88	550.665	-385.06	1801.21	268.676	-381.049	1805.26	89.2961
507	0	-720.826	2176.95	990.65	-707.2	2138.19	1145.37	-657.786	2238.13	569.08	-606.106	2236.66	124.535	-609.113	2395.13	64.1671	-332.275	2136.5	964.162	-326.38	2091.23	1111.41	-339.339	2161.97	553.722	-382.922	1824.01	274.393	-377.132	1832.35	94.8569
508	0	-720.763	2188.99	992.136	-707.569	2149.66	1147.03	-658.336	2243.52	569.467	-606.019	2236.78	124.561	-609.092	2395.28	64.0342	-332.489	2147.86	966.023	-326.82	2101.21	1112.94	-339.279	2185.06	557.518	-381.783	1847.73	279.009	-372.76	1862.41	99.7734
509	0	-720.503	2202.33	993.739	-707.985	2161.05	1148.57	-658.865	2248.45	569.748	-605.976	2236.95	124.665	-609.077	2395.35	63.9072	-332.578	2159.23	968.428	-327.297	2111.16	1115.07	-339.409	2207.57	561.856	-380.275	1872.64	282.007	-368.195	1893.77	103.71
510	0	-721.185	2209.83	994.499	-708.598	2172.52	1150	-659.055	2252.66	570.084	-605.887	2237.15	124.813	-609.061	2395.47	63.8036	-332.69	2170.69	971.239	-327.922	2121.13	1117.75	-339.869	2229.63	566.666	-379.282	1898.01	283.645	-363.497	1925.6	106.714
511	0	-721.281	2219.78	995.499	-709.181	2184.38	1151.38	-659.231	2256.13	570.381	-605.819	2237.3	125.033	-609.05	2395.57	63.7562	-332.803	2182.22	974.41	-328.69	2131.26	1120.9	-340.715	2250.78	571.639	-378.009	1924.05	283.969	-358.734	1957.52	108.645
512	0	-721.301	2230.03	996.224	-709.688	2197.13	1152.81	-659.366	2258.88	570.693	-605.659	2237.46	125.264	-609.002	2395.63	63.6767	-332.858	2193.96	977.806	-329.464	2141.57	1124.26	-341.293	2272.19	576.571	-377.661	1950.14	282.78	-353.945	1989.69	109.561
513	0	-721.358	2240.05	996.884	-710.307	2209.58	1153.75	-659.41	2261.19	571.087	-605.508	2237.56	125.473	-608.962	2395.7	63.5995	-332.85	2205.69	981.208	-330.251	2152.02	1127.66	-340.993	2294.42	581.414	-376.476	1976.96	280.793	-349.163	2022.18	109.648
514	0	-721.398	2249.74	997.299	-711.603	2216.71	1154.01	-659.563	2263.41	571.485	-605.333	2237.64	125.718	-608.952	2395.77	63.5615	-332.818	2217.39	984.614	-330.976	2162.63	1131.03	-341.422	2314.85	586.09	-378.04	2002.97	275.556	-344.482	2055.74	109.242
515	0	-721.447	2259.14	997.636	-712.548	2226.2	1154.58	-658.077	2263.74	571.691	-605.118	2237.68	125.914	-608.921	2395.81	63.484	-332.697	2229.06	987.876	-331.604	2173.4	1134.22	-342.12	2334.33	590.554	-376.238	2033.14	272.467	-339.932	2090.49	108.48
516	0	-721.455	2267.94	997.62	-713.255	2236.37	1155	-657.961	2265.79	571.925	-604.987	2237.75	126.132	-608.916	2395.84	63.4579	-332.559	2240.77	991.067	-331.988	2184.19	1137.17	-342.879	2352.98	594.783	-375.674	2061.83	267.382	-335.544	2126.93	107.648
517	0	-721.412	2276.57	997.586	-713.936	2246.47	1155.31	-658.3	2268.6	572.234	-604.852	2237.87	126.351	-608.912	2395.89	63.411	-332.412	2252.38	994.081	-332.541	2195.31	1140.01	-343.598	2371.06	598.726	-375.148	2091.4	260.508	-331.621	2163.69	106.441
518	0	-721.445	2285.1	997.434	-714.603	2256.25	1155.37	-658.029	2270.7	572.425	-604.725	2237.94	126.524	-608.932	2395.91	63.3401	-332.166	2264.07	996.934	-332.99	2206.5	1142.58	-344.303	2388.36	602.394	-375.21	2120.72	253.84	-327.922	2201.51	105.156
519	0	-721.401	2293.69	997.113	-715.19	2265.73	1155.23	-657.128	2272.15	572.591	-604.664	2238.16	126.76	-608.972	2395.99	63.3107	-332.011	2275.74	999.624	-333.411	2217.77	1144.95	-344.919	2405.04	605.79	-374.989	2150.97	245.981	-324.593	2239.86	103.59
520	0	-721.354	2302.26	996.731	-715.757	2275.33	1154.95	-657.041	2274.91	572.555	-604.602	2238.34	126.942	-608.993	2396.01	63.2553	-331.742	2287.23	1002	-333.776	2229.12	1147.07	-345.403	2420.91	609.004	-374.693	2181.93	237.561	-321.517	2278.59	101.721
521	0	-721.416	2310.13	995.773	-716.271	2284.85	1154.52	-656.912	2277.77	572.573	-604.486	2238.57	127.133	-609.006	2396.07	63.1839	-331.517	2298.68	1004.05	-334.092	2240.5	1148.91	-346.025	2435.82	611.819	-374.438	2213.54	228.423	-318.731	2317.61	99.5562
522	0	-721.12	2320.48	995.676	-716.7	2294.37	1153.96	-657.052	2281.01	572.669	-604.352	2238.72	127.329	-609.026	2396.11	63.1335	-331.301	2310.07	1005.82	-334.407	2251.84	1150.41	-347.576	2448.55	613.809	-374.169	2245.72	219.003	-316.034	2356.75	97.2295
523	0	-721.076	2329.1	994.926	-717.06	2304.03	1153.3	-656.994	2284.11	572.579	-604.243	2238.93	127.547	-609.051	2396.14	63.0344	-331.096	2321.3	1007.07	-334.65	2263.24	1151.5	-348.233	2461.56	615.424	-374.039	2277.85	209.169	-313.442	2396.09	94.9729
524	0	-721.093	2337.8	994.111	-717.337	2313.69	1152.53	-656.938	2287.29	572.51	-604.178	2239.14	127.772	-609.074	2396.2	62.9834	-330.885	2332.36	1007.9	-334.919	2274.63	1152.22	-348.562	2474.1	616.335	-373.762	2311.45	199.498	-310.979	2435.63	93.1386
525	0	-721.111	2346.49	993.18	-717.588	2323.32	1151.68	-657.051	2290.68	572.49	-604.069	2239.36	127.992	-609.078	2396.3	62.906	-330.597	2343.37	1008.21	-335.129	2286.01	1152.49	-349.015	2485.73	616.511	-373.555	2345.85	190.195	-308.716	2475.29	91.8052
526	0	-721.21	2355.34	992.193	-717.715	2333.3	1150.77	-657.049	2294.15	572.354	-604.005	2239.6	128.205	-609.078	2396.2	62.8446	-330.311	2354.18	1008.2	-335.212	2297.42	1152.44	-349.415	2496.74	615.916	-373.403	2380.82	181.437	-306.686	2515.18	91.1609
527	0	-721.258	2364.33	991.171	-717.841	2342.96	1149.74	-657.041	2297.82	572.287	-603.99	2239.87	128.452	-609.088	2396.26	62.7549	-329.923	2364.85	1007.7	-335.273	2308.82	1152.05	-349.578	2507.19	614.791	-373.238	2416.12	173.338	-305.074	2554.5	90.9546
528	0	-721.383	2373.53	990.115	-717.898	2352.78	1148.65	-657.107	2301.6	572.152	-603.943	2240.18	128.707	-609.035	2396.21	62.5562	-329.576	2375.46	1006.92	-335.318	2320.31	1151.43	-349.662	2517.01	612.971	-372.644	2452.17	166.314	-303.948	2593.79	91.107
529	0	-721.521	2382.75	988.934	-717.886	2362.83	1147.5	-657.225	2305.45	572.051	-603.921	2240.46	128.993	-609.166	2396.43	62.5578	-329.194	2386.02	1005.77	-335.268	2331.81	1150.53	-349.592	2526.35	610.536	-372.7	2487.3	159.949	-303.752	2631.96	90.9363
530	0	-721.647	2392.09	987.694	-717.854	2372.97	1146.27	-657.187	2309.48	571.879	-603.859	2240.71	129.244	-608.987	2396.02	62.053	-328.884	2396.55	1004.35	-335.21	2343.33	1149.44	-349.242	2535.35	607.674	-371.552	2523.03	156.083	-304.145	2670.39	91.9317
531	0	-721.856	2401.47	986.403	-717.784	2382.86	1144.86	-657.244	2313.65	571.657	-603.801	2241.12	129.598	-609.252	2396.71	62.2821	-328.649	2407.32	1002.79	-335.165	2355.01	1148.09	-348.653	2543.84	604.297	-370.367	2558.51	152.038	-305.546	2708.44	93.9789
532	0	-721.981	2410.81	985.018	-717.691	2393.05	1143.39	-657.246	2318.2	571.419	-603.69	2241.5	129.932	-609.303	2396.79	62.1907	-328.517	2418.17	1000.91	-335.038	2366.86	1146.55	-347.843	2552.01	600.456	-370.678	2592.41	149.758	-307.915	2745.55	97.2715
533	0	-722.015	2420.15	983.606	-717.529	2403.46	1141.86	-657.202	2323.09	571.18	-603.562	2241.91	130.291	-609.317	2396.89	62.0646	-328.443	2429.23	998.831	-334.812	2378.78	1144.83	-347.02	2559.83	596.352	-371.043	2623.36	149.053	-310.989	2781.49	102.219
534	0	-722.071	2429.48	982.169	-717.324	2413.82	1140.22	-657.148	2328.21	570.852	-603.454	2242.41	130.794	-609.319	2396.97	61.9266	-328.311	2440.43	996.493	-334.521	2390.93	1142.86	-346.874	2567.43	592.246	-371.365	2654.26	148.243	-315.081	2815.66	107.821
535	0	-722.195	2438.92	980.638	-716.911	2424.1	1138.43	-657.039	2334	570.462	-603.333	2242.99	131.381	-609.346	2397.08	61.8209	-327.993	2451.71	994.157	-334.046	2403.38	1140.86	-348.146	2574.23	587.805	-371.479	2685.08	147.282	-319.411	2848.24	114.582
536	0	-722.169	2448.47	979.154	-716.394	2434.5	1136.67	-657.023	2340.26	570.008	-603.295	2243.57	131.915	-609.352	2397.22	61.6845	-327.585	2463.23	991.816	-333.393	2416.02	1138.76	-348.695	2582.29	584.136	-373.492	2708.57	146.506	-324.029	2878.39	122.129
537	0	-722.132	2458.14	977.631	-715.858	2444.99	1134.98	-656.932	2346.84	569.482	-603.224	2244.19	132.497	-609.361	2397.41	61.5786	-327.058	2475.01	989.39	-332.696	2428.92	1136.71	-349.128	2591.27	580.818	-375.485	2732.14	145.807	-328.877	2905.8	130.368
538	0	-722.25	2468.11	976.051	-715.227	2455.37	1133.27	-656.74	2353.86	568.863	-603.153	2245.06	133.237	-609.295	2397.49	61.3958	-326.603	2487.22	987.026	-332.036	2442	1134.73	-349.805	2600.53	577.595	-377.384	2755.6	145.09	-333.977	2929.88	138.53
539	0	-722.071	2478.26	974.459	-714.534	2465.87	1131.55	-656.45	2361.31	568.159	-602.973	2245.85	134.01	-609.317	2397.72	61.3209	-326.296	2499.85	984.915	-331.373	2455.2	1132.82	-350.685	2610.3	574.765	-377.73	2773.67	145.101	-339.224	2950.41	145.345
540	0	-721.716	2488.45	972.857	-713.981	2476.54	1129.82	-656.036	2369.22	567.397	-602.917	2246.94	135.105	-609.312	2397.95	61.1714	-326.149	2512.8	982.991	-330.773	2468.34	1131.08	-351.644	2620.78	572.411	-378.216	2791.91	145.114	-344.168	2967.32	149.213
541	0	-721.262	2498.76	971.234	-713.403	2487.45	1128.09	-655.532	2377.42	566.632	-602.894	2248.25	136.393	-609.369	2398.26	60.9878	-326.048	2525.82	981.209	-330.272	2481.41	1129.49	-352.591	2632.53	570.543	-380.26	2805.11	142.828	-348.705	2980.81	149.358
542	0	-720.826	2509.45	969.658	-712.806	2498.54	1126.32	-655.291	2386.12	565.89	-602.296	2248.95	137.381	-609.412	2398.65	60.8724	-325.899	2538.95	979.617	-329.796	2494.27	1128.03	-353.487	2645.77	569.241	-382.646	2815.39	140.235	-352.89	2991.21	146.032
543	0	-720.024	2520.27	968.174	-712.134	2510.39	1124.72	-654.519	2394.7	564.909	-602.37	2250.38	138.943	-609.507	2399.05	60.7318	-325.621	2552.06	978.357	-329.311	2507.16	1126.68	-354.185	2660.52	568.347	-386.344	2822.59	136.558	-356.704	2998.88	140.159
544	0	-719.318	2531.25	966.79	-711.464	2522.1	1123.14	-654.031	2404	564.111	-602.588	2252.14	140.811	-609.646	2399.49	60.5758	-325.091	2565.16	977.216	-328.816	2520.05	1125.36	-355.01	2675.73	567.618	-390.002	2827.6	132.34	-360.26	3004.05	132.727
545	0	-718.71	2542.48	965.479	-710.677	2534.25	1121.69	-654.176	2414.26	563.63	-602.773	2254.03	142.898	-609.836	2399.99	60.4327	-324.46	2578.48	976.182	-328.209	2533.2	1124.08	-355.223	2692.12	567.35	-393.348	2830.97	131.242	-363.846	3008.28	125.825
546	0	-717.853	2553.87	964.329	-709.856	2546.44	1120.32	-653.787	2424.47	563.349	-603.33	2256.6	145.517	-610.076	2400.46	60.2666	-323.689	2592.17	975.317	-327.397	2546.62	1122.96	-356.951	2706.68	566.506	-394.85	2836.45	130.305	-367.064	3012.39	120.309
547	0	-717.032	2565.55	963.291	-709.078	2558.46	1119.09	-653.329	2435.02	562.753	-603.538	2258.85	147.953	-610.483	2400.99	60.1979	-322.966	2606.26	974.597	-326.581	2560.27	1122.04	-358.437	2720.97	565.942	-394.928	2840	128.609	-370.527	3016.66	115.29
548	0	-716.406	2577.57	962.362	-708.264	2570.68	1118.03	-652.89	2446.3	562.411	-604.018	2261.62	150.967	-611.062	2401.64	60.2251	-322.333	2620.67	974.343	-325.764	2574.24	1121.65	-359.853	2734.12	565.426	-394.969	2843.75	127.07	-373.995	3021.28	109.308
549	0	-715.733	2589.81	961.597	-707.409	2582.9	1117.09	-652.642	2458.38	562.209	-604.702	2265.02	154.405	-611.879	2402.35	60.318	-321.876	2635.24	974.519	-325.096	2588.43	1121.95	-360.978	2746.33	565.015	-394.969	2847.49	125.669	-377.392	3026.47	102.314
550	0	-715.043	2602.41	961.072	-706.717	2595.39	1116.4	-652.269	2471.21	561.974	-605.581	2269.08	158.302	-612.48	2402.98	60.1658	-321.512	2649.8	975.111	-324.53	2602.66	1122.89	-361.56	2758.84	565.083	-395.132	2851.51	124.506	-379.753	3031.1	95.2857
551	0	-714.271	2615.12	960.638	-706.04	2608.04	1115.93	-652.11	2485.25	561.705	-606.184	2273.53	162.52	-613.106	2403.72	60.2203	-321.091	2664.26	975.877	-324.107	2616.85	1124.2	-361.339	2772.35	565.69	-395.311	2855.69	123.563	-380.416	3034.45	88.7893
552	0	-713.412	2628.02	960.396	-705.424	2620.98	1115.67	-652.313	2500.6	561.342	-607.007	2278.87	167.354	-613.717	2404.49	60.2921	-320.561	2678.49	977.011	-323.736	2630.79	1125.68	-360.591	2786.34	566.901	-395.55	2860.16	122.836	-379.869	3036.82	82.6009
553	0	-712.485	2641.14	960.257	-704.767	2634.32	1115.69	-653.043	2517.42	560.897	-607.762	2284.88	172.604	-614.013	2405.05	60.1956	-319.859	2692.11	978.507	-323.454	2644.26	1127.23	-359.45	2799.87	568.368	-395.748	2865.03	122.386	-379.125	3038.7	77.4799
554	0	-711.43	2654.43	960.214	-704.124	2647.45	1115.8	-654.14	2535.57	560.191	-608.903	2292.33	178.723	-614.056	2405.5	60.1691	-318.937	2704.91	980.3	-323.089	2657.22	1128.93	-357.971	2812.57	569.749	-395.961	2869.69	122.024	-378.565	3040.61	73.4617
555	0	-710.291	2667.86	960.313	-703.52	2660.64	1116.05	-655.839	2555.13	559.457	-609.71	2300.66	185.411	-614.113	2406.49	60.4131	-317.84	2717.09	982.136	-322.615	2669.59	1130.75	-356.438	2824.57	570.89	-396.212	2874.4	121.809	-378.543	3042.13	69.8737
556	0	-708.988	2681.23	960.503	-702.833	2673.65	1116.43	-657.781	2575.99	558.554	-610.268	2310.17	192.799	-614.334	2408.14	60.8395	-316.779	2729.24	983.999	-321.957	2681.36	1132.52	-354.98	2835.85	571.742	-396.38	2878.94	121.713	-378.914	3043.26	68.4547
557	0	-707.599	2694.66	960.81	-702.13	2685.87	1116.86	-659.806	2598.1	557.51	-611.54	2321.81	201.039	-614.585	2410.08	61.7153	-315.556	2741.31	985.678	-321	2692.71	1134.13	-353.804	2846.41	572.392	-396.926	2879.99	121.618	-379.116	3044.28	67.356
558	0	-706.083	2707.92	961.169	-701.395	2697.31	1117.31	-661.708	2621.02	556.309	-612.65	2334.63	209.604	-615.038	2413.32	63.2645	-314.225	2753.31	987.192	-319.767	2703.8	1135.52	-353.215	2856.21	572.784	-397.376	2880.77	121.475	-378.916	3045.09	66.4529
559	0	-704.597	2720.55	961.482	-700.581	2708.18	1117.75	-663.467	2644.52	555.111	-614.02	2349.25	219.417	-615.636	2417.78	65.5749	-312.851	2765.15	988.401	-318.36	2714.74	1136.71	-352.965	2865.37	572.934	-398.25	2881.57	121.402	-378.736	3045.76	66.5682
560	0	-703.427	2731.06	961.488	-699.773	2718.29	1118.24	-665.21	2668.62	554.097	-615.336	2365.75	229.333	-616.362	2423.42	68.5806	-311.484	2776.71	989.344	-316.86	2725.72	1137.82	-352.806	2873.5	573.062	-399.314	2882.24	121.394	-379.038	3046.55	66.2291
561	0	-701.62	2745.17	962.341	-698.911	2727.77	1118.64	-666.827	2693.01	553.365	-616.969	2384.41	238.743	-616.863	2430.57	72.3466	-310.185	2787.71	990.187	-315.386	2736.65	1138.91	-352.802	2880.01	573.011	-400.27	2882.65	121.552	-379.21	3046.95	66.006
562	0	-700.15	2757.82	962.99	-697.943	2737.13	1119	-668.239	2717.33	553.104	-620.341	2405.64	248.716	-616.945	2439.01	76.4485	-309.026	2798.45	991.08	-314.028	2747.71	1140.07	-353.131	2885.46	572.898	-400.439	2883.14	120.849	-379.401	3047.25	65.7098
563	0	-698.885	2769.42	963.745	-697.003	2746.6	1119.41	-669.456	2741.39	553.774	-619.012	2424.45	255.775	-617.756	2449.18	82.1861	-308.092	2808.98	992.089	-312.833	2758.75	1141.36	-353.484	2890.58	572.769	-400.637	2883.74	120.198	-379.473	3047.45	65.6235
564	0	-697.806	2780.73	964.794	-696.228	2755.76	1119.92	-670.25	2765.27	555.346	-620.324	2445.28	263.399	-619.896	2463.51	89.946	-307.34	2819.45	993.159	-311.793	2769.81	1142.78	-353.425	2896.01	572.928	-400.999	2884.03	119.645	-379.467	3047.81	65.562
565	0	-696.892	2791.76	966.175	-695.494	2764.91	1120.66	-670.666	2788.82	557.579	-621.396	2465.84	271.533	-622.927	2482.65	98.213	-306.732	2830.17	994.433	-310.985	2780.86	1144.32	-353.258	2901.51	573.203	-401.404	2884.3	119.333	-379.502	3047.97	65.5017
566	0	-696.316	2802.85	967.863	-694.83	2774.07	1121.83	-670.826	2812.03	560.507	-621.978	2487.14	279.018	-626.417	2505.92	106.409	-306.244	2841.03	995.831	-310.309	2791.87	1145.94	-352.907	2906.85	573.341	-401.877	2884.59	119.438	-379.458	3048.08	65.479
567	0	-695.973	2814.68	970.006	-694.149	2783.07	1123.28	-671.024	2834.74	564.038	-621.769	2508.82	285.483	-629.952	2531.8	113.869	-305.881	2852	997.237	-309.689	2802.79	1147.57	-352.545	2911.86	573.336	-402.334	2884.72	119.83	-379.418	3048.2	65.3674
568	0	-695.756	2826.38	972.495	-693.455	2792.11	1125.02	-671.868	2857.11	568.259	-620.021	2530.56	290.115	-633.362	2559.08	120.39	-305.499	2862.89	998.633	-309.014	2813.73	1149.14	-352.068	2916.46	573.369	-402.778	2884.88	120.512	-379.397	3048.36	65.2709
569	0	-695.555	2837.98	975.252	-692.713	2801.2	1127.08	-673.091	2879	573.294	-623.191	2556.35	295.771	-636.645	2586.81	125.611	-305.146	2873.46	999.893	-308.269	2824.65	1150.57	-351.577	2920.31	573.301	-403.173	2885.1	121.505	-379.408	3048.39	65.2267
570	0	-694.957	2845.32	976.899	-691.796	2810.34	1129.45	-673.946	2900.11	578.47	-622.834	2580.21	297.887	-639.856	2614.66	129.417	-304.777	2883.79	1000.97	-307.433	2835.5	1151.92	-350.937	2923.65	573.392	-403.393	2885.37	122.819	-379.393	3048.43	65.1731
571	0	-694.306	2852.85	978.779	-690.825	2819.68	1132.06	-674.345	2920.5	583.515	-623.575	2604.96	299.035	-642.986	2642.51	131.756	-304.406	2893.76	1001.85	-306.47	2846.22	1153.08	-350.258	2926.18	573.526	-403.79	2885.2	122.991	-379.355	3048.43	65.1365
572	0	-693.593	2860.46	980.686	-689.793	2829.09	1134.69	-674.564	2940.24	588.389	-622.272	2628.67	297.815	-645.981	2670.59	132.791	-303.958	2903.35	1002.54	-305.494	2856.71	1154.08	-349.486	2928.23	573.74	-403.656	2885.41	123.167	-379.328	3048.46	65.1009
573	0	-693.466	2871.62	983.735	-688.772	2838.71	1137.29	-674.798	2959.46	592.975	-622.306	2653.71	296.078	-648.841	2699.31	132.719	-303.526	2912.7	1003.07	-304.495	2866.98	1154.93	-348.713	2929.97	573.96	-403.576	2885.59	123.301	-379.279	3048.48	65.0684
574	0	-693.304	2882.46	986.748	-687.793	2848.56	1139.81	-674.961	2978.06	597.191	-620.67	2678.33	292.37	-651.464	2728.94	131.785	-303.138	2921.73	1003.48	-303.515	2876.94	1155.6	-347.966	2931.69	574.212	-403.543	2885.73	123.442	-379.244	3048.5	65.0034
575	0	-693.192	2893.26	989.537	-686.876	2858.53	1142.17	-675.218	2996.21	600.995	-621.476	2704.82	288.797	-653.801	2759.38	130.088	-302.712	2930.61	1003.76	-302.665	2886.65	1156.13	-347.239	2933.33	574.403	-403.565	2885.87	123.326	-379.217	3048.51	64.941
576	0	-693.056	2903.57	992.128	-686.076	2868.68	1144.28	-675.421	3013.72	604.174	-621.59	2731.07	284.168	-655.904	2791.09	127.713	-302.359	2939.22	1003.85	-301.851	2896.21	1156.43	-346.539	2935.01	574.554	-403.597	2885.97	123.403	-379.143	3048.51	64.8837
577	0	-692.895	2913.57	994.421	-685.362	2879.04	1146.26	-675.288	3030.42	607.097	-622.93	2758.75	278.319	-657.785	2823.82	124.75	-301.967	2947.71	1003.77	-301.029	2905.59	1156.63	-345.952	2936.87	574.645	-403.297	2885.95	123.984	-379.107	3048.58	64.8338
578	0	-692.681	2922.92	996.417	-684.679	2889.53	1148.04	-675.125	3046.72	609.473	-621.652	2785.2	270.717	-659.896	2857.83	121.723	-301.654	2956.06	1003.59	-300.319	2914.65	1156.6	-345.516	2938.96	574.695	-403.324	2885.98	124.101	-379.057	3048.62	64.7808
579	0	-692.599	2933.1	998.517	-684.086	2900.03	1149.58	-674.695	3062.37	611.421	-622.019	2813	263.083	-661.376	2892.31	117.799	-301.321	2964.3	1003.22	-299.708	2923.75	1156.42	-345.215	2941.11	574.734	-403.285	2886.07	124.244	-379.01	3048.63	64.7251
580	0	-694.816	2952.94	1001.92	-683.512	2910.57	1150.88	-674.704	3077.77	613.137	-622.375	2841.39	254.696	-662.612	2927.49	113.541	-301.051	2972.56	1002.72	-299.089	2932.91	1156.03	-344.962	2943.36	574.73	-403.244	2886.17	124.354	-378.941	3048.68	64.6712
581	0	-694.372	2966.84	1004.07	-682.773	2922.34	1152.3	-674.552	3092.48	614.549	-622.706	2870.41	245.695	-663.73	2963.35	109.183	-300.842	2981.71	1002.29	-298.512	2941.98	1155.45	-344.735	2945.91	574.701	-403.193	2886.27	124.512	-378.935	3048.71	64.5625
582	0	-694.666	2973.7	1004.5	-682.36	2932.18	1153	-674.422	3106.53	615.676	-623.287	2900.25	236.445	-664.956	2999.82	104.898	-300.546	2988.12	1001.13	-298.065	2951.12	1154.81	-344.605	2948.59	574.605	-403.233	2886.4	124.631	-378.909	3048.74	64.4752
583	0	-694.525	2983.93	1005.24	-682.008	2942.28	1153.46	-674.154	3119.89	616.472	-623.527	2930.39	226.641	-666.332	3036.87	100.842	-300.42	2996.38	1000.31	-297.709	2960.75	1154.1	-344.5	2951.64	574.492	-402.971	2886.61	124.896	-378.832	3048.96	64.3816
584	0	-694.455	2994.2	1005.67	-681.716	2952.48	1153.68	-673.804	3132.39	616.835	-623.8	2961.16	216.797	-667.934	3073.86	97.1627	-300.354	3004.92	999.456	-297.525	2971.03	1153.37	-344.333	2954.94	574.349	-402.847	2886.82	124.973	-378.804	3049.02	64.3094
585	0	-694.337	3004.31	1005.71	-681.555	2962.68	1153.6	-673.263	3144.15	616.661	-624.149	2992.53	207.089	-669.967	3111.23	94.0929	-300.362	3013.61	998.609	-297.298	2978.43	1152.22	-344.247	2958.6	574.179	-402.667	2886.99	125.25	-378.778	3049.05	64.21
586	0	-694.321	3014.28	1005.42	-681.574	2972.97	1153.3	-672.545	3155.17	615.892	-624.419	3024.32	197.589	-672.308	3148.57	91.6756	-300.407	3022.26	997.752	-297.314	2987.71	1151.39	-344.163	2962.61	574.048	-402.601	2887.2	125.408	-378.965	3048.77	63.4122
587	0	-694.505	3024.31	1004.83	-681.71	2983.25	1152.78	-671.646	3165.39	614.395	-624.756	3056.6	188.426	-674.861	3185.89	89.8324	-300.543	3031.05	996.88	-297.492	2997.25	1150.59	-344.066	2966.73	573.844	-402.594	2887.56	125.589	-378.917	3048.88	63.3356
588	0	-694.773	3034.21	1003.96	-681.97	2993.55	1152.01	-670.539	3174.87	612.18	-625.287	3089.22	179.729	-679.453	3223.42	89.412	-300.717	3040.06	995.954	-297.771	3006.89	1149.78	-344.084	2971.1	573.62	-402.622	2887.95	125.901	-378.885	3048.96	63.2535
589	0	-695.154	3044.02	1002.82	-682.31	3003.83	1151.04	-669.009	3183.4	609.142	-625.966	3122.03	171.604	-682.558	3260.68	88.8991	-300.958	3049.18	995.039	-298.136	3016.8	1149	-344.115	2975.65	573.376	-402.946	2887.98	126.428	-378.826	3049.03	63.1564
