# Supplementary material for: A Brake-Based Overground Gait Rehabilitation Device for Altering Propulsion Impulse Symmetry
Source: Sensors (Basel). 2021 Oct 5;21(19):6617. doi: 10.3390/s21196617 (PMC8512803; doi:10.3390/s21196617)
Supplement: Supplementary file 1 [file sensors-21-06617-s001.zip › GPT animations/code and data/Trajectories/BD 07.csv]

Trajectories
100
		BDC013:LTroc			BDC013:LIliac			BDC013:LKnee			BDC013:LAnkle			BDC013:LToe			BDC013:RTroc			BDC013:RIliac			BDC013:RKnee			BDC013:RAnkle			BDC013:RToe
Frame	Sub Frame	X	Y	Z	X	Y	Z	X	Y	Z	X	Y	Z	X	Y	Z	X	Y	Z	X	Y	Z	X	Y	Z	X	Y	Z	X	Y	Z
		mm	mm	mm	mm	mm	mm	mm	mm	mm	mm	mm	mm	mm	mm	mm	mm	mm	mm	mm	mm	mm	mm	mm	mm	mm	mm	mm	mm	mm	mm
245	0	-754.058	-1505.88	958.749	-742.241	-1543.46	1110.88	-693.877	-1447.2	536.689	-644.775	-1440.06	90.8025	-639.136	-1278.93	33.6407	-365.304	-1544.8	935.965	-359.766	-1581.98	1086.49	-385.893	-1580.09	520.149	-424.492	-1894.09	201.214	-417.062	-1834.56	34.4209
246	0	-754.843	-1496.7	959.734	-742.616	-1533.21	1112.11	-694.505	-1443.55	536.702	-644.904	-1440.04	90.7362	-639.185	-1278.74	33.3996	-366.004	-1533.93	936.491	-360.426	-1573	1086.52	-384.426	-1558.23	520.511	-422.129	-1876.88	209.544	-416.862	-1828.36	38.1783
247	0	-756.047	-1489.45	960.844	-743.048	-1523.71	1113.49	-695.253	-1440.19	537.02	-645.045	-1439.85	90.6035	-639.238	-1278.55	33.1743	-366.763	-1523.82	937.168	-361.18	-1564.42	1086.64	-383.002	-1536.63	521.533	-419.901	-1859.07	217.051	-418.067	-1820.89	41.1365
248	0	-756.992	-1481.65	961.947	-743.492	-1514.45	1114.76	-696.305	-1437.07	537.248	-645.226	-1439.67	90.4976	-639.32	-1278.37	32.9581	-367.387	-1513.26	938.096	-361.852	-1555.92	1086.88	-381.909	-1515.12	523.156	-417.982	-1841.24	223.683	-417.694	-1809.5	46.1323
249	0	-757.962	-1473.79	962.898	-743.962	-1505.13	1115.87	-697.101	-1433.89	537.379	-645.392	-1439.44	90.3737	-639.378	-1278.18	32.7211	-368.038	-1502.66	938.874	-362.438	-1547.19	1087.47	-380.953	-1494.12	525.216	-416.576	-1823.31	230.313	-416.563	-1792.99	52.3733
250	0	-758.171	-1463.83	963.538	-744.533	-1495.97	1116.91	-697.654	-1430.73	537.409	-645.506	-1439.24	90.345	-639.39	-1277.97	32.4722	-368.423	-1492.66	940.214	-363.19	-1538.53	1088.43	-380.355	-1473.55	527.452	-415.547	-1804.7	236.178	-415.096	-1772.63	58.2116
251	0	-758.479	-1454.37	964.138	-745.274	-1487.02	1117.82	-698.29	-1427.87	537.441	-645.602	-1439.1	90.3689	-639.371	-1277.73	32.2319	-368.519	-1483.3	942.073	-363.789	-1529.42	1089.73	-380.005	-1453.6	530.133	-414.525	-1784.85	240.637	-413.513	-1749.7	63.2166
252	0	-758.914	-1445.5	964.692	-746.179	-1478.21	1118.57	-698.556	-1425.19	537.513	-645.625	-1438.96	90.4365	-639.518	-1277.65	32.0482	-368.521	-1473.66	944.28	-364.525	-1520.4	1091.38	-379.918	-1434.22	533.271	-413.955	-1764.48	243.887	-411.455	-1725.94	67.347
253	0	-759.427	-1437.15	965.159	-747.221	-1469.51	1119.19	-698.727	-1422.98	537.751	-645.591	-1438.85	90.5304	-639.383	-1277.42	31.8311	-368.661	-1464.11	946.357	-365.171	-1511.06	1093.45	-379.972	-1415.22	536.885	-413.458	-1743.44	245.698	-409.127	-1701.57	70.0737
254	0	-759.996	-1429.15	965.459	-748.361	-1461.07	1119.69	-698.84	-1421.3	538.042	-645.526	-1438.73	90.6665	-639.36	-1277.24	31.6451	-369.756	-1451.49	947.952	-365.951	-1501.6	1095.82	-380.103	-1396.56	540.595	-413.014	-1721.77	246.115	-406.581	-1676.76	71.512
255	0	-760.479	-1421.22	965.597	-749.375	-1452.51	1120.09	-698.863	-1419.9	538.331	-645.399	-1438.66	90.8156	-639.356	-1277.08	31.4606	-370.122	-1441.46	950.369	-366.834	-1492.37	1098.26	-380.303	-1378.25	544.408	-412.629	-1699.57	245.274	-403.922	-1651.26	71.7158
256	0	-760.922	-1413.6	965.585	-750.235	-1443.68	1120.36	-698.739	-1418.55	538.667	-645.283	-1438.55	90.9581	-639.32	-1276.91	31.3009	-370.331	-1431.16	952.66	-367.548	-1482.83	1100.63	-380.513	-1360.28	548.03	-412.232	-1676.74	243.315	-400.938	-1624.94	71.2433
257	0	-761.389	-1406.47	965.52	-751.134	-1434.86	1120.52	-698.951	-1417.22	538.949	-645.153	-1438.41	91.1213	-639.337	-1276.76	31.2134	-370.406	-1420.65	955.123	-368.578	-1473.89	1102.89	-380.815	-1342.82	551.366	-411.845	-1653.42	240.297	-397.92	-1597.11	70.0315
258	0	-761.877	-1399.75	965.362	-752.285	-1427.14	1120.56	-699	-1415.65	539.196	-645.059	-1438.24	91.2171	-639.284	-1276.63	30.99	-370.733	-1411.24	957.462	-369.353	-1464.59	1105.04	-381.13	-1325.97	554.394	-411.508	-1629.53	236.348	-394.869	-1567.76	68.4672
259	0	-762.008	-1392.31	964.997	-753.317	-1419.66	1120.54	-699.163	-1413.91	539.44	-644.925	-1438.07	91.3027	-639.296	-1276.52	30.8941	-370.941	-1402.08	959.749	-369.941	-1454.97	1107.09	-381.68	-1309.79	557.292	-411.135	-1605.1	231.432	-391.721	-1537.01	66.7503
260	0	-762.201	-1385.04	964.631	-754.171	-1411.75	1120.36	-699.118	-1411.92	539.637	-644.874	-1437.9	91.4425	-639.319	-1276.42	30.7428	-370.489	-1394.74	962.387	-370.387	-1445.28	1108.94	-382.343	-1294.13	559.946	-410.821	-1580.23	225.666	-388.708	-1504.77	64.759
261	0	-762.616	-1378.68	964.217	-754.706	-1403.4	1120.1	-699.103	-1409.83	539.839	-644.824	-1437.8	91.6114	-639.285	-1276.05	30.6739	-370.832	-1385.85	964.39	-370.924	-1435.73	1110.68	-383.167	-1278.9	562.444	-410.475	-1554.8	219.057	-385.505	-1471.88	62.8485
262	0	-762.598	-1370.88	963.771	-755.148	-1394.79	1119.82	-698.978	-1407.59	540.001	-644.69	-1437.6	91.7612	-639.311	-1275.89	30.552	-371.457	-1376.51	966.031	-371.631	-1426.6	1112.29	-384.04	-1264.24	564.866	-410.133	-1528.76	211.701	-382.263	-1438.27	60.7942
263	0	-762.626	-1363.7	963.232	-755.673	-1386.5	1119.47	-698.834	-1405.38	540.19	-644.537	-1437.38	91.8796	-639.477	-1275.99	30.5967	-372.108	-1367.52	967.631	-372.297	-1417.41	1113.77	-384.848	-1250.3	567.165	-409.841	-1502.13	203.625	-379.251	-1404.06	58.5275
264	0	-762.79	-1356.71	962.709	-756.227	-1378.79	1119.1	-698.662	-1402.99	540.334	-644.455	-1437.29	92.0631	-639.505	-1275.9	30.531	-374.226	-1353.79	968.326	-372.897	-1408.02	1115.04	-385.728	-1237.07	569.283	-409.643	-1474.96	195.04	-376.481	-1369.21	55.9754
265	0	-762.837	-1349.67	962.062	-756.756	-1371	1118.6	-698.352	-1400.76	540.589	-644.272	-1437.15	92.2028	-639.484	-1275.91	30.2992	-376.321	-1339.98	968.896	-372.984	-1397.73	1115.96	-386.564	-1224.41	571.039	-409.478	-1446.96	185.992	-373.616	-1334.31	53.6039
266	0	-762.934	-1342.56	961.355	-757.308	-1363.06	1118.07	-697.973	-1398.18	540.545	-644.078	-1437.04	92.3896	-639.502	-1275.82	30.2232	-372.495	-1330.67	972.787	-373.827	-1388.92	1116.88	-387.401	-1212.48	572.425	-409.454	-1418.34	176.699	-371.039	-1298.89	51.1912
267	0	-763.065	-1335.46	960.621	-757.893	-1355.22	1117.43	-697.635	-1395.7	540.667	-643.889	-1437.01	92.6284	-639.553	-1275.77	30.1671	-371.49	-1322.04	973.658	-374.366	-1379.8	1117.59	-388.077	-1201.31	573.391	-409.533	-1389	167.254	-368.452	-1263.5	49.1896
268	0	-763.215	-1328.32	959.859	-758.414	-1347.33	1116.82	-697.452	-1393.06	540.788	-643.687	-1436.84	92.8499	-639.602	-1275.68	30.1277	-371.576	-1313.11	973.839	-374.53	-1369.8	1118.02	-388.668	-1190.68	573.738	-409.758	-1359.17	157.986	-366.021	-1228.1	47.6352
269	0	-763.387	-1321.05	959.056	-758.796	-1339.14	1116.1	-697.134	-1390.13	540.842	-643.525	-1436.69	93.0578	-639.663	-1275.63	30.066	-372.648	-1303.73	973.866	-374.833	-1359.97	1118.33	-389.094	-1180.82	573.489	-410.17	-1328.77	148.924	-364.107	-1192.38	46.2859
270	0	-763.609	-1313.71	958.306	-759.105	-1330.85	1115.41	-697.038	-1387.06	540.968	-643.269	-1436.39	93.1846	-639.698	-1275.53	29.9764	-372.579	-1294.63	973.873	-375.382	-1350.74	1118.47	-389.48	-1171.6	572.664	-410.75	-1297.85	140.186	-362.57	-1156.73	45.2228
271	0	-763.828	-1306.34	957.462	-759.405	-1322.69	1114.71	-697.084	-1383.91	541.146	-643.121	-1436.11	93.4182	-639.75	-1275.32	30.0556	-372.32	-1285.74	973.619	-375.745	-1341.1	1118.4	-389.84	-1163.28	571.521	-411.333	-1266.52	132.003	-361.519	-1121.19	44.5087
272	0	-764.061	-1298.99	956.656	-759.634	-1314.27	1113.88	-697.003	-1380.4	541.151	-643.086	-1435.99	93.7414	-639.79	-1275.19	29.9958	-372.216	-1276.5	973.108	-375.958	-1331.32	1118.06	-390.16	-1155.61	569.982	-412.09	-1234.87	124.628	-359.483	-1088.22	45.033
273	0	-764.291	-1291.44	955.703	-759.803	-1305.92	1113.07	-696.933	-1376.7	541.056	-642.923	-1435.64	93.9193	-639.851	-1275.08	29.955	-372.159	-1267.43	972.418	-376.087	-1321.21	1117.55	-390.159	-1148.46	568.083	-412.934	-1202.92	118.21	-359.907	-1052.99	44.5252
274	0	-764.627	-1283.99	954.833	-759.982	-1297.45	1112.12	-696.767	-1372.79	541.004	-642.728	-1435.27	94.1818	-639.864	-1274.96	29.8718	-371.776	-1258.39	971.474	-376.432	-1311.61	1116.78	-389.837	-1141.55	565.716	-413.936	-1171.25	113.099	-360.912	-1018.4	44.2554
275	0	-764.89	-1276.32	953.798	-760.202	-1289.07	1111.13	-696.663	-1368.86	540.928	-642.573	-1434.98	94.5109	-639.883	-1274.86	29.7832	-371.931	-1249.22	970.208	-376.879	-1302.22	1115.94	-389.522	-1135.15	562.988	-415.199	-1139.6	108.937	-362.762	-983.793	45.3578
276	0	-765.079	-1268.54	952.773	-760.344	-1280.48	1110.03	-696.522	-1364.67	540.762	-642.387	-1434.71	94.901	-639.886	-1274.76	29.7085	-372.09	-1240.1	968.848	-376.737	-1291.59	1114.87	-389.448	-1128.92	559.897	-416.432	-1108.92	106.087	-364.049	-951.568	47.68
277	0	-765.271	-1260.57	951.651	-760.462	-1271.98	1108.86	-696.309	-1360.22	540.59	-642.183	-1434.25	95.2831	-639.889	-1274.69	29.6328	-372.218	-1230.92	967.402	-376.266	-1280.21	1113.65	-389.817	-1122.87	556.706	-417.676	-1079.25	104.262	-367.789	-918.08	49.8017
278	0	-765.419	-1252.25	950.561	-760.609	-1263.68	1107.59	-696.267	-1355.69	540.512	-641.972	-1433.8	95.7001	-639.895	-1274.56	29.5288	-372.221	-1221.54	965.657	-376.158	-1269.82	1112.31	-390.55	-1116.86	553.569	-418.641	-1051.14	103.135	-371.173	-886.851	53.2909
279	0	-765.449	-1243.66	949.292	-760.522	-1254.69	1106.23	-696.205	-1350.86	540.353	-641.809	-1433.35	96.1834	-639.882	-1274.45	29.4313	-372.062	-1212.19	963.876	-376.203	-1260	1110.95	-391.471	-1110.41	550.477	-419.896	-1024.28	102.285	-374.527	-857.353	58.2565
280	0	-765.372	-1234.68	948.001	-760.409	-1245.34	1104.87	-696.202	-1345.76	540.2	-641.673	-1432.87	96.8148	-639.945	-1274.35	29.3156	-371.461	-1202.63	961.873	-376.246	-1250.54	1109.34	-392.593	-1103.88	547.499	-421.096	-999.634	102.239	-378.088	-829.884	64.8785
281	0	-765.344	-1225.53	946.609	-759.936	-1235.4	1103.46	-696.2	-1340.23	539.907	-641.582	-1432.29	97.4256	-639.917	-1274.22	29.2144	-371.031	-1192.99	959.94	-375.657	-1239.88	1107.75	-393.799	-1096.94	544.712	-422.263	-977.046	102.699	-381.799	-804.458	72.9024
282	0	-765.214	-1216.16	945.11	-759.545	-1225.32	1102	-696.177	-1334.36	539.545	-641.567	-1431.63	98.0689	-639.926	-1274.06	29.0979	-370.923	-1182.91	957.958	-375.215	-1229.52	1106.17	-394.945	-1089.25	542.18	-423.828	-956.397	103.456	-385.473	-781.633	81.5173
283	0	-764.981	-1206.55	943.685	-759.106	-1215.14	1100.53	-696.267	-1328.21	539.252	-641.634	-1430.87	98.7777	-639.946	-1273.9	28.9632	-370.604	-1172.61	956.071	-374.552	-1218.82	1104.48	-396.214	-1080.61	539.89	-425.896	-937.793	103.906	-389.089	-761.898	89.4967
284	0	-764.855	-1197.07	942.329	-758.549	-1204.78	1099.08	-696.385	-1321.69	538.86	-641.712	-1429.95	99.6012	-639.957	-1273.69	28.8182	-370.403	-1162.15	954.235	-374.312	-1208.96	1102.83	-397.399	-1071.02	537.952	-428.141	-921.561	103.862	-392.654	-744.887	95.2963
285	0	-764.543	-1187.32	941.006	-758.254	-1195.12	1097.73	-696.468	-1314.93	538.666	-641.873	-1428.95	100.572	-640.043	-1273.46	28.649	-370.296	-1151.46	952.431	-373.825	-1198.66	1101.28	-398.487	-1060.55	536.593	-430.55	-907.544	102.915	-395.867	-730.673	98.2958
286	0	-764.239	-1177.68	939.834	-757.921	-1185.31	1096.44	-696.565	-1307.94	538.37	-642.116	-1427.99	101.794	-640.001	-1273.22	28.5275	-369.936	-1140.86	951.058	-373.577	-1188.79	1099.95	-399.366	-1048.97	535.568	-433.182	-896.087	101.823	-398.942	-719.218	98.4814
287	0	-763.83	-1167.79	938.643	-757.38	-1174.72	1095.12	-696.344	-1300.57	538.121	-642.398	-1426.86	103.018	-639.917	-1272.84	28.2914	-368.389	-1130.6	950.142	-373.084	-1178.26	1098.55	-400.238	-1035.89	534.838	-435.823	-886.868	101.448	-401.893	-710.215	96.2227
288	0	-763.394	-1158	937.514	-756.924	-1164.53	1093.9	-696.452	-1293.1	537.944	-642.654	-1425.44	104.411	-639.884	-1272.4	28.1097	-368.815	-1119.49	948.904	-372.623	-1167.47	1097.3	-401.237	-1022.48	534.412	-438.536	-879.342	100.876	-404.794	-703.478	91.7694
289	0	-762.892	-1147.9	936.467	-756.438	-1154.2	1092.72	-696.391	-1285.2	537.649	-643.112	-1424	106.064	-639.846	-1272.02	27.9646	-368.552	-1108.3	948.086	-372.232	-1156.82	1096.44	-402.421	-1009.11	534.283	-441.464	-873.619	99.8113	-407.6	-698.755	85.6876
290	0	-762.295	-1137.63	935.433	-755.893	-1143.38	1091.57	-696.434	-1277.16	537.663	-643.577	-1422.34	107.809	-639.871	-1271.6	27.7904	-368.233	-1096.9	947.634	-371.947	-1146.25	1095.72	-403.706	-995.621	534.34	-444.408	-869.19	98.2909	-410.229	-694.749	79.5666
291	0	-761.913	-1127.45	934.663	-755.485	-1132.94	1090.59	-696.283	-1268.48	537.598	-644.074	-1420.54	109.844	-639.798	-1271.08	27.5105	-367.549	-1085.21	947.395	-371.155	-1134.44	1095.29	-405.029	-981.721	534.542	-447.143	-864.714	96.6983	-413.14	-691.338	75.2137
292	0	-761.222	-1116.87	933.861	-754.905	-1122.11	1089.61	-696.139	-1259.42	537.732	-644.56	-1418.46	112.173	-639.808	-1270.82	27.2342	-367.108	-1072.9	947.305	-370.723	-1123.06	1095	-406.237	-967.846	534.908	-449.541	-860.145	95.5496	-416.309	-688.012	71.3047
293	0	-760.655	-1106.32	933.282	-754.273	-1111.25	1088.81	-696.001	-1249.7	537.878	-645.263	-1415.9	114.693	-639.97	-1270.4	27.1007	-366.715	-1060.1	947.411	-370.51	-1112.14	1095.17	-407.366	-954.5	535.424	-450.558	-855.429	94.622	-419.456	-684.026	66.3821
294	0	-759.899	-1095.52	932.792	-753.825	-1100.9	1088.13	-695.809	-1239.3	537.965	-645.938	-1412.94	117.455	-640.309	-1269.73	26.8487	-366.465	-1047.35	947.911	-369.858	-1099.94	1095.79	-407.989	-941.922	536.211	-450.343	-850.858	93.8676	-421.893	-680.129	61.0764
295	0	-759.264	-1084.59	932.526	-753.371	-1090.27	1087.64	-695.673	-1227.94	538.032	-646.623	-1409.59	120.597	-640.567	-1269.02	26.6544	-366.087	-1034.74	949.183	-369.524	-1087.98	1096.89	-407.825	-929.759	537.328	-449.945	-846.934	93.2504	-423.07	-677.266	56.3545
296	0	-758.661	-1073.59	932.378	-752.939	-1079.29	1087.22	-695.658	-1215.56	537.942	-647.318	-1405.71	124.192	-640.925	-1268.28	26.4044	-365.628	-1022.1	950.529	-369.374	-1076.09	1098.56	-407.084	-917.245	538.766	-449.406	-844.309	92.8419	-422.796	-675.665	52.1581
297	0	-757.797	-1062.38	932.374	-752.761	-1068.91	1087	-695.801	-1202.02	537.706	-648.086	-1401.22	128.063	-641.313	-1267.6	26.2605	-365.812	-1009.41	952.014	-369.259	-1064.31	1100.41	-406.347	-904.676	540.243	-448.632	-842.335	92.6488	-421.816	-674.309	48.2054
298	0	-757.079	-1050.84	932.512	-752.454	-1057.96	1086.92	-696.048	-1187.08	537.331	-648.834	-1396.11	132.424	-641.823	-1266.91	26.1777	-365.001	-997.336	953.826	-368.943	-1052.13	1102.39	-406.357	-891.555	541.452	-447.906	-840.547	92.343	-420.952	-673.301	44.7696
299	0	-756.158	-1038.99	932.733	-751.913	-1046.39	1087.01	-696.657	-1170.78	536.785	-649.848	-1390.15	137.236	-642.649	-1266.18	26.4236	-364.078	-985.478	955.662	-368.425	-1040.07	1104.26	-405.461	-880.765	542.094	-447.505	-838.535	92.1135	-420.795	-672.085	41.8418
300	0	-755.175	-1026.92	933.197	-751.287	-1034.99	1087.43	-697.79	-1153.31	536.129	-650.942	-1383.15	142.62	-643.127	-1265.37	26.713	-362.066	-975.396	957.588	-367.89	-1028.77	1105.94	-404.563	-871.2	542.416	-447.27	-836.583	91.8704	-420.619	-671.032	38.8715
301	0	-754.111	-1014.6	933.76	-750.296	-1023.26	1088.1	-699.377	-1134.56	535.361	-652.256	-1375.02	148.71	-643.717	-1264.36	27.1427	-362.062	-962.841	958.455	-366.886	-1017.02	1107.2	-403.841	-862.528	542.63	-447.182	-834.814	91.7022	-420.283	-669.828	37.2659
302	0	-752.955	-1002.46	934.491	-749.129	-1011.87	1088.95	-701.206	-1114.47	534.429	-653.64	-1365.91	155.504	-644.594	-1262.88	27.7543	-361.481	-951.244	959.207	-365.5	-1005.32	1108.14	-403.201	-854.614	542.36	-447.588	-833.628	91.5255	-420.347	-669.106	36.4703
303	0	-751.895	-990.898	935.428	-747.883	-1000.98	1089.94	-703.208	-1093.26	533.43	-655.208	-1355.28	162.819	-645.847	-1260.76	28.501	-363.233	-939.451	958.623	-363.98	-994.075	1108.87	-403.119	-847.199	541.968	-448.188	-833.117	91.6891	-420.589	-668.457	35.677
304	0	-750.588	-978.482	936.394	-746.413	-989.873	1090.9	-705.074	-1070.96	532.221	-656.9	-1343.3	170.661	-647.028	-1257.97	29.4681	-361.375	-930.651	959.289	-362.291	-983.398	1109.37	-403.417	-839.968	541.686	-449.031	-831.865	91.617	-420.842	-667.969	35.2266
305	0	-749.048	-965.341	937.197	-745.209	-979.183	1091.91	-706.737	-1047.97	531.006	-658.668	-1330.12	179.52	-647.825	-1253.93	30.7174	-359.424	-921.064	959.823	-360.715	-973.076	1109.88	-403.697	-833.341	541.473	-449.617	-831.031	91.4437	-421.048	-667.547	34.8501
306	0	-747.554	-952.334	937.953	-744.077	-968.853	1092.78	-708.349	-1024.32	529.845	-660.674	-1314.85	188.711	-647.614	-1248.17	32.553	-357.623	-911.214	960.529	-359.186	-962.833	1110.47	-403.774	-827.22	541.416	-450.002	-830.28	91.3867	-421.217	-667.198	34.6268
307	0	-746.172	-939.645	938.564	-743.096	-958.704	1093.54	-709.712	-999.98	528.751	-662.736	-1297.54	197.6	-648.79	-1242.08	35.274	-356.282	-901.405	961.275	-357.972	-952.654	1111.22	-403.474	-821.297	541.684	-450.155	-829.668	91.4398	-421.295	-666.965	34.4823
308	0	-745.278	-928.386	939.265	-742.389	-948.917	1094.1	-710.877	-975.506	528.112	-664.924	-1279.15	206.145	-649.866	-1235.68	37.5599	-355.071	-891.54	962.314	-357.239	-943.111	1112.22	-402.973	-815.68	541.835	-450.226	-829.366	91.4996	-421.288	-666.936	34.4339
309	0	-744.479	-917.517	939.852	-741.935	-939.673	1094.56	-711.963	-951.284	528.105	-667.082	-1259.47	213.689	-649.448	-1227.83	40.5721	-354.64	-880.496	963.169	-356.472	-933.102	1113.3	-402.426	-810.208	541.774	-450.225	-829.191	91.5753	-421.206	-666.915	34.3644
310	0	-743.888	-907.125	940.606	-741.32	-930.294	1094.98	-713.15	-927.558	528.915	-669.079	-1239.36	220.427	-650.679	-1217.23	45.4965	-353.624	-871.503	964.595	-355.921	-923.304	1114.54	-401.803	-804.932	541.736	-450.165	-828.884	91.5984	-421.2	-666.892	34.2836
311	0	-743.202	-896.505	941.453	-740.885	-921.448	1095.51	-713.867	-904.069	530.28	-670.646	-1219.09	227.382	-653.249	-1201.8	52.429	-353.057	-861.414	965.716	-355.497	-913.816	1115.8	-401.158	-800.121	541.652	-450.167	-828.6	91.474	-421.208	-666.862	34.2423
312	0	-742.776	-886.456	942.653	-740.373	-913.143	1096.26	-714.907	-881.621	532.641	-671.833	-1198.52	234.405	-656.173	-1181.04	59.5647	-352.614	-851.083	966.634	-354.699	-903.576	1116.86	-400.633	-795.378	541.389	-450.161	-828.456	91.4651	-421.182	-666.902	34.209
313	0	-742.263	-876.541	944.042	-739.538	-904.459	1097.22	-715.197	-859.281	535.395	-672.764	-1177.42	240.798	-659.732	-1156.62	66.5094	-351.987	-841.876	967.458	-354.014	-893.749	1117.84	-400.141	-791.011	541.08	-450.148	-828.335	91.5218	-421.154	-666.877	34.2014
314	0	-741.762	-866.433	945.6	-738.628	-896.092	1098.43	-715.079	-837.229	538.792	-673.427	-1155.49	246.372	-663.68	-1130.12	72.7551	-351.335	-833.129	968.197	-353.386	-884.569	1118.81	-399.667	-787.192	540.867	-450.257	-828.285	91.586	-421.229	-666.856	34.1449
315	0	-741.462	-856.646	947.449	-737.576	-887.569	1099.85	-714.966	-815.917	542.629	-673.925	-1132.78	250.625	-667.692	-1102.51	78.0269	-350.79	-823.898	968.644	-353.247	-877.139	1119.22	-399.388	-783.656	540.776	-450.366	-828.215	91.6549	-421.241	-666.834	34.1385
316	0	-740.987	-846.803	949.525	-736.647	-879.355	1101.58	-714.961	-795.307	546.88	-674.361	-1109.42	253.477	-671.628	-1074.07	82.1298	-350.29	-814.948	969.023	-351.874	-866.988	1119.75	-399.104	-780.508	540.554	-450.525	-828.146	91.7657	-421.295	-666.808	34.1602
317	0	-740.887	-837.411	951.851	-735.683	-870.71	1103.45	-714.818	-775.124	551.342	-673.82	-1084.65	254.629	-675.764	-1045.41	85.0866	-349.798	-806.291	969.195	-350.483	-857.106	1120.1	-398.763	-777.69	540.502	-450.616	-828.127	91.8994	-421.292	-666.825	34.1799
318	0	-740.309	-827.198	954.156	-734.724	-861.787	1105.42	-714.706	-755.471	555.824	-674.002	-1060.29	254.817	-679.916	-1016.17	86.8342	-349.297	-797.845	969.274	-349.026	-846.812	1120.76	-398.307	-775.064	540.511	-450.719	-828.044	92.0844	-421.351	-666.815	34.1859
319	0	-739.965	-816.789	956.544	-733.71	-852.653	1107.43	-714.54	-736.246	560.201	-674.118	-1035.49	253.697	-684.158	-986.712	87.7979	-348.772	-789.509	969.431	-347.839	-837.214	1120.84	-397.955	-772.632	540.541	-450.866	-828.005	92.2069	-421.352	-666.813	34.1853
320	0	-739.603	-806.212	958.893	-732.663	-843.208	1109.47	-714.564	-717.51	564.224	-674.21	-1010.19	251.435	-688.487	-956.419	87.8465	-348.279	-781.503	969.526	-347.09	-828.891	1121.11	-397.482	-770.226	540.486	-450.898	-827.969	92.3382	-421.294	-666.853	34.1362
321	0	-739.37	-795.847	961.278	-731.683	-833.832	1111.4	-714.43	-699.2	568.011	-674.216	-984.35	248.063	-692.529	-925.369	87.3223	-347.911	-773.137	969.468	-346.176	-819.988	1120.99	-396.845	-767.769	540.534	-450.931	-827.839	92.445	-421.244	-666.851	34.0777
322	0	-739.167	-785.436	963.586	-730.831	-824.412	1113.27	-714.333	-681.454	571.414	-674.164	-957.962	243.701	-696.111	-893.171	86.0548	-347.557	-764.926	969.304	-345.295	-811.3	1120.84	-396.216	-765.266	540.372	-450.936	-827.81	92.5453	-421.191	-666.839	33.9414
323	0	-739.059	-775.111	965.817	-729.999	-814.939	1114.91	-714.19	-664.231	574.462	-674.146	-930.896	238.322	-699.392	-860.124	84.2416	-347.172	-756.892	969.076	-344.493	-802.558	1120.66	-395.568	-762.718	540.28	-450.933	-827.751	92.6579	-421.217	-666.72	33.7709
324	0	-738.943	-764.555	967.858	-729.201	-805.42	1116.49	-713.958	-647.402	577.216	-674.13	-903.308	232.052	-702.468	-826.19	82.0074	-346.85	-748.73	968.707	-343.781	-794.007	1120.38	-394.957	-760.219	540.095	-450.906	-827.662	92.7801	-421.215	-666.559	33.6185
325	0	-738.719	-753.873	969.753	-728.348	-795.81	1117.9	-713.859	-631.309	579.7	-674.225	-875.221	224.998	-705.151	-791.544	79.385	-346.587	-740.416	968.151	-343.01	-784.92	1119.92	-394.368	-757.869	539.961	-450.879	-827.619	92.8648	-421.127	-666.572	33.4581
326	0	-738.616	-743.252	971.392	-727.635	-786.501	1119.17	-713.487	-615.757	581.916	-674.478	-846.361	217.246	-707.239	-755.965	76.3825	-345.146	-736.762	968.463	-342.583	-776.523	1119.35	-393.993	-755.46	539.815	-450.861	-827.6	92.9851	-421.087	-666.533	33.3406
327	0	-738.526	-732.955	972.879	-726.948	-777.484	1120.23	-713.163	-600.845	583.821	-674.741	-816.816	208.919	-708.935	-719.545	73.1634	-344.949	-728.851	967.946	-342	-767.621	1118.8	-393.645	-753.085	539.632	-450.859	-827.659	93.171	-421.023	-666.527	33.1898
328	0	-738.434	-723.025	974.081	-726.419	-768.741	1121.01	-712.707	-586.692	585.47	-675.139	-786.648	200.194	-710.379	-682.418	69.9697	-344.932	-719.981	967.073	-341.477	-758.646	1118.13	-393.319	-750.656	539.457	-450.837	-827.562	93.2698	-420.973	-666.506	33.0911
329	0	-738.428	-713.217	975.058	-725.808	-759.793	1121.57	-711.967	-573.232	586.679	-675.399	-755.672	191.155	-711.495	-644.591	66.8547	-344.716	-711.297	966.342	-341.001	-749.605	1117.4	-392.978	-748.271	539.336	-450.782	-827.591	93.5012	-420.864	-666.427	32.9861
330	0	-738.317	-703.012	975.708	-725.338	-750.746	1121.91	-710.961	-562.563	588.008	-675.699	-724.138	181.906	-712.392	-606.127	64.0549	-344.563	-702.976	965.59	-340.589	-740.534	1116.79	-392.598	-745.855	539.237	-450.699	-827.513	93.6776	-420.784	-666.374	32.9078
331	0	-738.28	-693.226	976.172	-724.927	-741.728	1121.99	-710.2	-550.766	588.109	-675.962	-692.14	172.778	-713.113	-567.409	62.0775	-344.451	-694.712	964.784	-340.3	-731.383	1116.08	-392.173	-743.295	539.167	-450.607	-827.469	93.8227	-420.692	-666.345	32.7696
332	0	-738.419	-684.152	976.304	-724.581	-732.391	1121.8	-709.709	-539.703	587.605	-676.181	-659.487	163.806	-713.841	-528.355	60.5124	-344.327	-686.543	963.986	-340.286	-722.599	1115.32	-391.77	-740.78	539.016	-450.513	-827.449	94.0009	-420.603	-666.306	32.6638
333	0	-738.47	-674.884	976.037	-724.322	-723.323	1121.5	-708.645	-529.724	586.53	-676.303	-626.308	155.217	-714.514	-488.626	59.6604	-344.143	-678.241	963.127	-340.099	-713.333	1114.54	-391.294	-738.193	538.982	-450.41	-827.285	94.1634	-420.457	-666.075	32.3858
334	0	-738.504	-665.544	975.489	-724.333	-714.409	1120.91	-708.111	-520.533	584.854	-676.368	-592.91	147.347	-714.934	-449.393	59.5735	-344.002	-669.902	962.285	-340.119	-704.451	1113.68	-390.244	-736.233	539.013	-450.319	-827.053	94.323	-420.297	-666.028	32.2156
335	0	-738.548	-656.043	974.635	-724.222	-705.126	1120.16	-706.906	-511.951	582.563	-676.471	-559.206	140.207	-715.847	-412.373	60.4805	-343.884	-659.872	961.167	-340.156	-695.253	1112.73	-389.915	-733.48	538.978	-450.307	-826.829	94.5975	-420.226	-665.92	32.0956
336	0	-738.502	-645.875	973.458	-724.117	-695.357	1119.28	-706.031	-503.825	579.468	-676.671	-525.277	134.067	-716.263	-376.329	61.8083	-343.78	-650.941	960.017	-340.203	-685.853	1111.68	-389.775	-730.272	538.853	-450.348	-826.478	94.9742	-420.185	-665.812	31.938
337	0	-738.545	-635.826	972.153	-724.087	-685.091	1118.28	-705.089	-495.852	576.035	-676.859	-491.34	129.039	-714.772	-336.86	63.062	-343.625	-642.46	958.914	-340.737	-677.644	1110.68	-389.67	-726.964	538.787	-450.415	-826.248	95.3475	-420.339	-665.492	31.5926
338	0	-738.743	-626.113	970.675	-724.055	-674.648	1117.25	-704.137	-489.073	572.706	-677.179	-457.414	125.286	-713.113	-298.366	65.0204	-343.527	-633.845	957.753	-340.539	-667.337	1109.34	-389.664	-723.18	538.676	-450.501	-825.868	95.8434	-419.908	-665.423	31.5067
339	0	-738.952	-616.474	969.123	-724.103	-664.28	1115.97	-703.377	-482.384	569.133	-677.235	-424.477	123.02	-710.673	-262.294	68.4022	-343.472	-625.003	956.541	-340.645	-657.146	1108.05	-389.866	-719.122	538.546	-450.634	-825.472	96.4941	-419.868	-665.355	31.3869
340	0	-739.207	-606.636	967.359	-724.263	-653.687	1114.6	-702.739	-475.639	565.44	-677.09	-392.454	122.112	-707.231	-227.712	73.0412	-343.393	-616.242	955.232	-340.888	-647.568	1106.74	-390.075	-714.682	538.412	-450.77	-825.042	97.0478	-419.828	-665.317	31.2387
341	0	-739.577	-596.609	965.488	-724.531	-642.716	1113.17	-701.619	-469.187	561.78	-676.682	-362.502	122.341	-702.788	-194.625	78.7161	-343.377	-607.177	953.994	-341.205	-637.731	1105.3	-390.27	-709.868	538.172	-450.95	-824.472	97.8543	-419.804	-665.18	31.1693
342	0	-739.39	-585.669	963.551	-724.803	-631.377	1111.57	-700.275	-462.662	557.985	-676.24	-334.438	122.981	-698.205	-163.998	85.0137	-343.395	-598.189	952.728	-341.633	-628.066	1103.8	-390.712	-704.631	537.973	-451.129	-823.861	98.6834	-419.888	-665.085	31.1203
343	0	-739.494	-574.124	961.505	-725.342	-620.026	1109.88	-698.824	-456.012	554.27	-676.546	-313.716	124.617	-693.557	-136.348	91.7868	-343.668	-588.965	951.296	-342.126	-618.25	1102.25	-391.203	-698.921	537.673	-451.37	-823.137	99.4902	-419.929	-664.953	31.0199
344	0	-739.752	-562.775	959.605	-725.789	-608.836	1108.2	-697.495	-448.894	550.935	-675.985	-292.174	125.141	-689.205	-112.09	98.7057	-343.867	-579.58	949.966	-342.673	-608.33	1100.63	-391.739	-692.746	537.331	-451.747	-822.304	100.57	-419.927	-664.852	30.9581
345	0	-740.059	-551.367	957.831	-726.423	-596.914	1106.59	-696.156	-440.886	548.081	-674.448	-273.261	125.364	-685.124	-91.4194	105.376	-344.164	-569.99	948.583	-343.312	-598.426	1098.97	-392.398	-686.14	537.029	-452.081	-821.293	101.901	-420.008	-664.681	30.8698
346	0	-740.36	-539.422	956.099	-727.044	-583.975	1104.96	-695.108	-431.023	545.917	-671.957	-257.904	124.516	-681.531	-75.4009	111.311	-344.511	-560.081	947.231	-343.654	-587.436	1097.26	-393.081	-678.96	536.667	-452.387	-820.007	103.379	-420.012	-664.366	30.7785
347	0	-740.503	-526.762	954.613	-727.459	-571.256	1103.66	-693.948	-419.573	544.64	-668.974	-245.707	122.63	-678.366	-63.4378	115.284	-345.03	-550.1	945.872	-344.645	-577.915	1095.85	-393.76	-671.163	536.32	-452.586	-818.724	105.104	-420.159	-664.054	30.6173
348	0	-740.601	-513.669	953.448	-727.755	-559.973	1102.5	-692.993	-406.799	543.821	-665.765	-236.363	119.966	-675.529	-54.9571	116.142	-345.545	-539.822	944.541	-345.514	-568.254	1094.36	-394.386	-662.781	535.859	-452.685	-817.294	106.9	-420.117	-663.82	30.4706
349	0	-740.716	-500.857	952.589	-728.285	-548.776	1101.36	-692.085	-392.982	543.29	-662.424	-229.447	117.229	-672.573	-48.6696	113.694	-346.051	-529.518	943.32	-346.251	-558.148	1092.92	-395.011	-653.862	535.313	-452.577	-815.704	108.968	-420.055	-663.562	30.3378
350	0	-741.091	-488.103	951.915	-728.821	-536.894	1100.37	-691.12	-378.755	542.97	-659.162	-224.386	115.442	-669.97	-48.4725	107.941	-346.583	-519.034	942.082	-346.591	-547.052	1091.53	-395.688	-644.453	534.722	-452.421	-813.87	111.186	-419.973	-663.253	30.2186
351	0	-741.34	-474.98	951.362	-729.224	-524.132	1099.62	-690.251	-364.547	542.796	-656.053	-220.169	114.18	-665.578	-40.8446	100.763	-347.077	-508.362	940.956	-347.073	-536.134	1090.21	-396.369	-634.571	534.068	-452.229	-811.904	113.59	-419.875	-662.897	30.0217
352	0	-741.614	-461.673	951.054	-729.612	-510.936	1098.98	-689.153	-350.557	542.776	-652.659	-215.617	112.074	-661.397	-35.7382	93.7468	-347.616	-497.52	939.867	-347.756	-525.565	1088.99	-396.964	-624.112	533.426	-451.976	-809.674	116.313	-419.671	-662.505	29.8104
353	0	-741.756	-447.65	950.783	-730	-497.389	1098.53	-687.825	-337.099	542.674	-649.452	-210.83	110.503	-657.488	-32.091	88.6659	-348.153	-486.497	938.999	-348.274	-514.763	1087.85	-397.585	-613.144	532.946	-451.614	-806.987	119.392	-419.556	-661.874	29.4518
354	0	-742.105	-434.174	950.84	-730.407	-483.714	1098.48	-686.507	-324.883	542.754	-646.757	-205.471	109.265	-653.825	-28.4411	84.109	-348.842	-475.162	938.246	-348.83	-503.547	1086.89	-398.165	-601.413	532.485	-451.06	-803.955	122.838	-419.198	-661.694	29.4333
355	0	-742.4	-420.639	951.032	-730.898	-470.066	1098.74	-685.551	-311.5	542.22	-645.646	-199.962	108.357	-650.9	-24.364	78.2225	-349.613	-463.654	937.687	-349.503	-492.573	1086.11	-398.548	-588.987	532.114	-450.457	-800.387	126.804	-418.968	-661.381	29.2426
356	0	-742.317	-405.661	951.377	-731.248	-455.939	1099.33	-685.306	-298.177	542.464	-645.63	-194.598	107.326	-649.036	-20.5772	72.0089	-350.435	-451.911	937.264	-350.279	-481.633	1085.56	-398.857	-575.52	531.752	-449.736	-796.3	131.236	-418.716	-660.929	29.1802
357	0	-742.275	-391.142	952.341	-731.665	-441.755	1100.27	-685.259	-285.261	543.555	-645.858	-189.874	106.388	-648.58	-17.7605	66.8147	-351.243	-439.906	937.017	-350.865	-470.213	1085.29	-398.871	-560.8	531.356	-448.831	-791.47	136.222	-418.465	-660.361	29.2433
358	0	-742.451	-377.332	953.537	-732.109	-428.044	1101.54	-685.801	-271.743	544.65	-646.118	-186.47	105.655	-649.135	-15.8641	62.4281	-352.21	-427.672	936.9	-351.392	-458.559	1085.22	-398.632	-544.872	530.754	-448.006	-786.012	141.762	-417.991	-659.933	29.3734
359	0	-742.988	-364.282	954.96	-732.618	-414.63	1103.12	-686.421	-260.053	545.723	-646.355	-183.853	105.032	-649.628	-14.5673	58.7657	-353.235	-415.343	936.923	-352.017	-447.14	1085.28	-397.955	-527.641	530.07	-447.09	-779.638	147.916	-417.75	-659.369	29.8792
360	0	-743.728	-351.658	956.324	-733.165	-401.333	1104.75	-687.426	-247.576	546.342	-646.356	-180.992	104.595	-649.352	-12.7161	55.2685	-354.283	-402.765	936.919	-352.522	-435.415	1085.45	-396.82	-509.176	529.202	-446.044	-772.22	154.844	-417.297	-658.389	30.6785
361	0	-744.554	-339.356	957.618	-733.763	-388.319	1106.37	-688.377	-236.444	546.704	-646.516	-177.808	104.025	-648.691	-11.207	52.0217	-355.413	-390.378	936.958	-352.854	-423.303	1085.63	-395.223	-489.39	528.193	-444.944	-763.582	162.449	-416.936	-657.138	31.4666
362	0	-745.443	-327.329	958.908	-734.481	-375.689	1107.93	-689.217	-227.058	546.906	-646.555	-175.082	103.347	-648.298	-10.8488	49.8902	-356.581	-377.352	937.098	-353.432	-411.662	1085.85	-393.263	-468.62	527.247	-443.644	-753.546	170.953	-416.669	-655.235	32.8741
363	0	-746.324	-315.25	960.042	-735.305	-363.156	1109.25	-689.861	-219.104	546.82	-646.661	-173.279	102.754	-648.491	-13.1774	48.4699	-357.755	-364.448	937.331	-353.913	-399.828	1086.09	-391.199	-446.597	526.147	-442.352	-741.4	179.952	-416.344	-652.436	34.9515
364	0	-747.469	-303.384	961.169	-736.144	-350.591	1110.49	-690.547	-211.93	546.64	-646.518	-172.67	102.444	-648.206	-12.6518	47.8221	-358.967	-351.771	937.647	-354.552	-388.215	1086.35	-389.163	-423.659	525.075	-440.775	-727.51	189.404	-415.872	-648.753	37.5847
365	0	-748.717	-291.876	962.413	-737.06	-338.297	1112.02	-691.195	-205.28	546.618	-646.308	-172.417	102.347	-648.099	-12.1283	47.2047	-360.242	-339.375	937.91	-355.259	-377.243	1086.55	-387.295	-399.841	524.215	-438.904	-711.705	199.52	-415.466	-643.756	40.9355
366	0	-749.908	-280.8	963.882	-737.836	-326.394	1113.52	-691.686	-199.743	546.993	-646.161	-172.049	102.133	-648.054	-11.7738	46.799	-361.383	-327.103	938.3	-356.063	-366.815	1086.78	-385.599	-375.553	523.543	-436.781	-693.468	209.19	-415	-637.738	44.4403
367	0	-751.01	-269.709	965.412	-738.527	-314.986	1115.3	-692.638	-195.344	546.969	-646.193	-172.04	101.962	-648.092	-11.6019	46.4875	-362.393	-315.143	938.755	-356.955	-356.658	1086.92	-383.896	-351.116	523.191	-434.401	-673.805	218.022	-414.773	-630.802	48.6769
368	0	-752.063	-259.301	967.107	-739.06	-303.864	1117.19	-693.387	-192.063	546.983	-646.321	-172.121	101.855	-648.177	-11.5056	46.3032	-363.328	-303.453	939.392	-357.552	-346.367	1087.09	-382.188	-326.803	523.538	-431.958	-653.143	225.892	-414.779	-622.936	53.1205
369	0	-753.019	-249.615	968.641	-739.516	-293.28	1119.19	-693.608	-188.668	547.457	-646.05	-171.768	101.96	-648.217	-11.4572	46.2361	-364.113	-291.922	940.176	-358.096	-336.396	1087.27	-380.699	-302.985	524.88	-429.467	-631.89	232.831	-414.954	-613.482	57.2207
370	0	-753.996	-240.562	970.074	-739.994	-283.073	1121.07	-694.435	-186.061	547.764	-645.962	-171.665	101.921	-648.272	-11.4918	46.188	-364.926	-280.947	941.318	-358.679	-327.057	1087.69	-379.184	-279.669	527.202	-427.283	-611.275	239.189	-414.518	-599.88	62.2175
371	0	-754.731	-231.92	971.38	-740.514	-272.998	1122.86	-695.569	-182.583	547.934	-646.668	-172.193	101.702	-648.305	-11.5852	46.179	-365.58	-269.876	942.816	-359.29	-317.885	1088.39	-378.088	-256.648	529.99	-425.826	-590.987	245.91	-413.5	-580.196	68.2865
372	0	-755.462	-223.053	972.581	-741.192	-262.909	1124.42	-696.358	-179.14	548.28	-646.85	-172.156	101.647	-648.349	-11.6606	46.1823	-366.257	-259.057	944.516	-359.747	-308.076	1089.69	-377.37	-234.553	533.222	-424.781	-569.644	251.654	-412.105	-555.507	73.5131
373	0	-755.987	-213.615	973.626	-742.044	-253.085	1125.84	-697.387	-175.512	548.418	-646.989	-172.235	101.592	-648.329	-11.6785	46.1271	-366.826	-248.153	946.699	-360.228	-298.006	1091.51	-377.025	-213.237	536.949	-424.014	-547.369	255.822	-410.48	-527.713	78.0814
374	0	-756.432	-203.846	974.557	-743.077	-243.517	1127.02	-698.084	-172.395	548.705	-647.088	-172.247	101.618	-648.328	-11.738	46.0818	-367.213	-237.816	949.191	-360.95	-288.228	1093.9	-377.051	-192.543	541.006	-423.362	-524.14	258.588	-408.669	-498.532	81.5251
375	0	-756.828	-194.318	975.357	-744.214	-234.597	1128.2	-698.255	-169.601	548.888	-647.191	-172.252	101.649	-648.319	-11.7978	46.0088	-367.535	-227.347	952.015	-361.952	-278.849	1096.7	-377.214	-172.244	545.495	-422.721	-500.366	259.63	-406.742	-469.153	83.715
376	0	-757.331	-185.362	975.99	-745.322	-225.367	1129.06	-698.404	-167.474	549.122	-647.28	-172.274	101.704	-648.32	-11.8265	45.9804	-367.872	-216.714	955.044	-362.932	-269.327	1099.7	-377.435	-151.991	550.055	-421.977	-476.392	259.452	-404.402	-439.83	84.6087
377	0	-758.295	-179.446	976.369	-746.368	-215.99	1129.71	-698.316	-166.07	549.244	-646.933	-171.98	102.025	-648.296	-11.8768	45.9147	-368.112	-205.92	958.119	-363.942	-259.598	1102.86	-377.704	-132.022	554.429	-421.349	-451.568	257.83	-402.067	-410.06	84.253
378	0	-758.884	-172.339	976.56	-747.454	-206.883	1130.17	-698.534	-164.547	549.88	-646.734	-171.972	102.019	-648.342	-11.6653	45.7262	-368.309	-195.246	961.199	-364.863	-249.658	1105.93	-377.996	-112.245	558.545	-420.74	-426.408	255.064	-399.557	-379.811	83.0596
379	0	-759.141	-164.098	976.61	-748.56	-198.065	1130.53	-698.531	-163.372	549.922	-646.665	-172.152	102.104	-648.324	-11.8138	45.7212	-368.341	-184.604	964.158	-365.629	-239.47	1108.84	-378.342	-92.6831	562.398	-420.37	-400.412	251.197	-396.855	-348.193	81.4241
380	0	-759.367	-155.989	976.587	-749.486	-188.801	1130.71	-698.799	-161.714	550.219	-646.641	-172.254	102.19	-648.312	-11.7924	45.5435	-368.414	-174.093	966.971	-366.244	-228.87	1111.51	-378.864	-73.9788	566.107	-419.925	-374.136	246.64	-394.093	-315.071	79.7022
381	0	-759.562	-147.872	976.272	-750.307	-179.727	1130.89	-699.029	-159.981	550.393	-646.577	-172.268	102.23	-648.363	-11.7597	45.3338	-368.372	-163.576	969.591	-366.879	-218.663	1114.03	-379.485	-56.2326	569.61	-419.57	-347.329	241.232	-391.376	-280.301	77.7902
382	0	-759.727	-140.29	975.992	-750.918	-170.469	1130.78	-698.931	-158.069	550.394	-646.518	-172.196	102.32	-648.433	-11.6621	45.1731	-368.295	-153.096	972.001	-367.624	-208.693	1116.26	-380.278	-39.1576	572.732	-419.364	-320.009	234.915	-388.6	-244.476	75.9634
383	0	-759.821	-132.86	975.683	-751.491	-161.617	1130.7	-699.271	-155.787	551.076	-646.511	-172.108	102.382	-648.502	-11.5335	44.973	-368.378	-142.179	974.217	-368.03	-197.22	1118.42	-381.189	-22.8206	575.683	-419.251	-291.988	227.729	-385.98	-207.874	74.0501
384	0	-760.075	-128.968	975.051	-752.072	-153.191	1130.52	-698.828	-153.247	550.925	-646.452	-171.907	102.472	-648.549	-11.3457	44.7284	-369.041	-130.475	975.928	-368.513	-186.994	1120.31	-382.36	-7.26081	578.497	-418.92	-263.436	219.698	-383.287	-171.645	72.109
385	0	-760.046	-120.859	974.723	-752.648	-144.904	1130.25	-699.157	-150.426	551.405	-646.35	-171.711	102.597	-648.635	-11.1747	44.5121	-369.205	-119.515	977.846	-369.109	-176.831	1121.91	-383.397	7.67688	581.069	-418.693	-234.297	211.191	-380.763	-133.981	69.8682
386	0	-760.115	-113.509	974.289	-753.21	-136.803	1129.98	-698.502	-147.659	551.405	-646.195	-171.554	102.695	-648.694	-11.0284	44.2524	-369.197	-108.703	979.513	-369.581	-166.203	1123.31	-384.384	21.763	583.345	-418.47	-204.444	202	-378.378	-96.2989	67.3967
387	0	-760.193	-106.266	973.766	-753.702	-128.344	1129.49	-698.21	-144.612	551.298	-645.966	-171.406	102.823	-648.645	-10.8367	43.9334	-369.362	-97.9154	980.976	-370.008	-155.451	1124.54	-385.399	34.9642	585.224	-418.323	-173.938	192.419	-375.999	-58.1486	64.9774
388	0	-760.174	-98.8176	973.148	-754.133	-120.054	1129.06	-698.365	-141.628	551.355	-645.88	-171.205	102.959	-648.659	-10.66	43.7165	-369.407	-87.2193	982.105	-370.435	-144.773	1125.5	-386.527	47.3593	586.624	-418.274	-142.807	182.624	-373.635	-20.2085	62.6891
389	0	-760.383	-91.0555	972.518	-754.523	-111.766	1128.52	-697.817	-138.579	551.528	-645.697	-170.999	103.092	-648.712	-10.4951	43.5295	-369.547	-76.6685	982.728	-370.765	-134.068	1126.14	-387.74	59.0188	587.328	-418.32	-110.868	172.949	-371.343	17.812	60.9
390	0	-760.42	-83.1053	971.919	-754.796	-103.316	1127.92	-697.196	-135.429	551.669	-645.49	-170.765	103.257	-648.75	-10.3833	43.3704	-369.582	-66.3222	983.19	-371.138	-123.455	1126.44	-388.805	69.8832	587.325	-418.29	-78.6878	163.473	-368.853	55.6407	60.0321
391	0	-760.573	-75.0658	971.179	-755.104	-94.662	1127.34	-697.231	-132.071	551.679	-645.309	-170.562	103.428	-648.793	-10.2989	43.2286	-369.624	-56.2094	983.157	-371.38	-112.921	1126.5	-389.765	80.1746	586.579	-418.476	-45.8964	154.398	-366.92	93.8511	59.7318
392	0	-760.741	-66.7907	970.542	-755.32	-86.1642	1126.74	-697.204	-128.527	551.714	-645.232	-170.244	103.564	-648.857	-10.1752	43.1041	-369.643	-46.2601	982.779	-371.501	-102.336	1126.33	-390.703	89.4424	585.335	-418.721	-12.9983	146.312	-365.579	131.974	59.8959
393	0	-760.922	-58.4306	969.788	-755.507	-77.3144	1126.05	-697.036	-124.545	551.63	-645.04	-170.041	103.816	-648.926	-10.0698	42.964	-369.627	-36.5308	982.092	-371.783	-91.7907	1125.84	-391.466	97.9763	583.724	-419.134	20.2183	138.966	-364.912	169.903	60.4693
394	0	-760.859	-50.0532	968.874	-755.499	-67.9173	1125.33	-696.999	-120.283	551.505	-644.903	-169.736	103.983	-649.11	-9.87758	42.995	-369.665	-26.6665	981.2	-371.719	-81.0268	1125.2	-391.96	105.52	581.607	-419.63	53.6441	132.442	-364.823	207.062	61.2775
395	0	-761.328	-41.3294	968.132	-755.383	-57.9749	1124.57	-696.952	-115.821	551.301	-644.744	-169.364	104.17	-649.214	-9.77084	42.9178	-369.741	-16.6879	979.835	-371.826	-70.2823	1124.28	-392.493	113.361	578.951	-420.116	87.5403	126.847	-365.651	245.285	61.9888
396	0	-761.594	-32.5663	967.262	-755.381	-48.2701	1123.74	-696.982	-111.53	551.2	-644.621	-169.024	104.421	-649.276	-9.65547	42.8072	-369.768	-6.61642	978.394	-371.808	-59.3528	1123.18	-392.626	120.847	575.808	-420.858	120.974	122.444	-366.78	280.399	63.6338
397	0	-762.026	-23.7312	966.296	-755.491	-39.3491	1122.79	-697.112	-106.645	551.306	-644.524	-168.697	104.74	-649.355	-9.58856	42.6586	-369.954	3.49047	976.655	-371.717	-48.3459	1121.85	-392.698	127.884	572.369	-421.556	154.087	119.403	-369.452	316.389	66.1633
398	0	-762.278	-14.8807	965.251	-755.481	-30.2753	1121.83	-696.841	-101.855	550.628	-644.394	-168.329	105.069	-649.439	-9.41502	42.5459	-370.082	13.6154	974.639	-371.682	-37.1483	1120.34	-392.829	134.669	568.892	-422.371	186.58	117.754	-372.216	349.615	70.4963
399	0	-762.513	-5.90453	964.183	-755.306	-20.2499	1120.76	-696.863	-96.5508	550.681	-644.184	-167.853	105.354	-649.53	-9.25522	42.4161	-369.894	24.1059	972.376	-371.376	-25.6169	1118.72	-393.277	141.465	565.407	-423.223	217.035	117.409	-375.68	381.877	75.9853
400	0	-762.673	3.14591	962.972	-755.183	-9.93216	1119.52	-697.213	-91.4317	550.272	-644.014	-167.391	105.692	-649.565	-9.15821	42.2892	-369.91	34.384	970.384	-371.248	-13.9696	1116.95	-393.766	148.141	562.048	-424.156	245.395	117.368	-379.846	412.989	82.4301
401	0	-762.8	12.4176	961.68	-755.138	0.135159	1118.24	-697.567	-86.1113	549.878	-643.894	-166.869	106.168	-649.404	-9.15936	42.0111	-369.086	44.1354	968.471	-371.012	-2.17472	1115.2	-394.527	155.597	558.801	-425.236	271.572	117.77	-383.333	441.369	90.2624
402	0	-762.93	21.8705	960.247	-754.934	10.1147	1116.88	-697.236	-80.3648	549.383	-643.749	-166.363	106.602	-649.46	-9.14502	41.9651	-368.809	54.6281	966.491	-370.707	9.81448	1113.52	-395.452	163.347	555.807	-426.46	295.584	118.367	-386.979	467.518	98.8497
403	0	-763.17	31.5621	958.74	-754.767	20.4758	1115.39	-697.448	-74.7039	549.017	-643.539	-165.871	107.087	-649.514	-9.04259	41.9151	-368.612	65.7344	964.53	-370.434	21.7136	1111.95	-396.324	171.819	553.143	-428.001	317.474	118.941	-390.971	490.934	107.244
404	0	-763.077	41.3883	957.18	-754.653	30.8641	1113.8	-697.078	-68.457	548.518	-643.367	-165.273	107.725	-649.394	-8.76116	41.6217	-368.509	77.1216	962.748	-370.336	33.3429	1110.48	-397.089	181.14	550.758	-429.754	336.924	119.155	-394.715	511.096	114.545
405	0	-763.008	51.3489	955.566	-754.412	41.6862	1112.23	-696.619	-62.3175	547.857	-643.169	-164.573	108.33	-649.356	-8.56229	41.4525	-369.058	89.4911	960.91	-370.067	45.1235	1109.13	-397.997	191.319	548.797	-431.836	353.31	118.57	-398.199	527.96	119.393
406	0	-762.803	61.3742	953.889	-754.208	52.7158	1110.58	-696.581	-55.7997	547.665	-643.021	-163.893	109.179	-649.341	-8.33596	41.2875	-369.036	101.332	959.452	-369.681	56.7616	1107.91	-398.805	202.842	547.463	-433.818	367.352	117.332	-401.52	541.801	121.081
407	0	-762.591	71.6374	952.252	-754.036	63.1003	1108.89	-696.384	-48.9486	547.192	-642.984	-162.894	110.119	-649.375	-8.10039	41.133	-368.797	113.21	958.127	-369.645	67.9463	1106.52	-399.545	215.867	546.742	-435.921	378.592	115.323	-404.713	553.143	119.698
408	0	-762.316	81.8909	950.745	-753.56	73.9306	1107.3	-696.121	-41.9105	546.879	-642.953	-162.014	111.269	-649.408	-7.76823	40.9863	-368.624	124.958	957.038	-369.341	79.1177	1105.26	-400.286	230.122	546.251	-438.84	388.652	113.271	-407.776	562.15	115.82
409	0	-761.851	92.1475	949.325	-753.272	84.42	1105.85	-695.833	-34.5948	546.599	-642.958	-160.821	112.553	-649.42	-7.35692	40.7569	-368.076	136.69	956.114	-369.046	90.3585	1104.11	-401.165	244.513	546.02	-440.652	394.647	112.569	-410.701	568.457	110.131
410	0	-761.427	102.463	948.047	-752.557	96.0867	1104.52	-695.627	-26.8136	546.351	-642.968	-159.343	114.153	-649.419	-6.92415	40.543	-367.443	148.677	955.298	-368.598	101.865	1102.96	-402.33	259.035	545.981	-442.914	399.427	112.017	-413.174	573.357	103.147
411	0	-760.841	112.89	946.956	-752.033	107.128	1103.2	-695.176	-18.7701	546.248	-642.986	-157.754	115.976	-649.324	-6.35504	40.2267	-366.752	160.86	954.635	-368.122	113.676	1101.9	-403.6	273.63	546.074	-445.808	404.748	109.823	-415.426	577.711	96.8565
412	0	-760.088	123.41	946.008	-751.293	118.599	1102.09	-694.468	-10.3263	545.919	-642.995	-156.007	117.979	-649.396	-5.76631	39.9933	-366.085	173.304	954.109	-367.68	125.686	1101.19	-404.985	287.939	546.265	-448.029	408.966	108.96	-417.927	581.297	91.8303
413	0	-759.451	134.162	945.299	-750.578	130.129	1101.13	-694.147	-1.09769	546.296	-643.133	-153.968	120.453	-649.597	-5.29391	39.9594	-365.543	186.18	954.045	-366.947	138.104	1100.87	-406.409	301.785	546.508	-451.258	415.279	107.187	-420.393	584.845	87.2702
414	0	-758.663	145.059	944.725	-749.887	141.008	1100.28	-693.634	8.6559	546.644	-643.256	-151.577	123.232	-649.747	-4.58345	39.6608	-365.141	199.427	954.351	-366.448	150.651	1100.87	-407.629	314.828	546.77	-452.246	418.064	106.807	-422.961	588.449	82.3261
415	0	-757.697	156.238	944.33	-749.095	152.509	1099.67	-693.062	19.1434	546.986	-643.558	-148.794	126.325	-649.807	-3.74143	39.2969	-364.626	212.643	955.22	-365.796	163.608	1101.52	-408.629	327.585	547.298	-452.668	422.533	105.91	-425.01	591.228	77.4145
416	0	-756.885	167.776	944.186	-748.433	164.011	1099.27	-692.48	30.6965	547.353	-643.987	-145.628	129.839	-650.289	-3.08463	39.272	-364.257	226.209	956.369	-365.18	176.678	1102.63	-409.03	340.286	548.331	-452.658	426.496	105.206	-425.989	594.201	72.3462
417	0	-755.862	179.501	944.197	-747.737	175.609	1099.11	-692.001	43.3816	547.616	-644.339	-141.856	133.723	-650.746	-2.36299	39.1035	-363.914	239.909	957.8	-364.682	189.651	1104.41	-408.651	353.043	549.756	-452.296	429.014	104.701	-425.617	595.297	68.4521
418	0	-754.929	191.582	944.426	-747.054	187.647	1099.24	-691.81	57.4388	547.73	-644.859	-137.354	138.005	-651.236	-1.58639	38.9636	-363.458	253.312	959.622	-364.2	202.605	1106.35	-408.004	365.557	551.264	-452.16	432.2	104.07	-425.066	596.727	64.6497
419	0	-753.822	203.832	944.81	-746.296	200.344	1099.46	-691.728	72.833	547.747	-645.353	-132.141	142.876	-651.847	-0.771544	38.9244	-362.687	266.248	961.698	-363.823	215.387	1108.73	-407.081	377.452	552.726	-450.923	432.837	104.091	-424.922	598.035	61.3786
420	0	-752.689	216.365	945.408	-745.639	212.589	1099.95	-691.981	89.5788	547.6	-645.993	-125.96	148.212	-652.31	0.0843207	39.1013	-361.756	278.823	963.87	-363.213	227.623	1111.08	-405.931	388.217	553.707	-450.552	434.717	103.706	-425.078	599.135	58.3506
421	0	-751.495	229.192	946.193	-744.77	224.717	1100.7	-692.733	107.805	547.349	-646.824	-118.915	154.273	-652.636	0.910721	39.3228	-360.326	291.909	966.323	-362.316	239.808	1113.05	-404.746	397.996	554.203	-449.625	437.382	103.531	-425.214	600.253	55.4821
422	0	-750.108	242.209	947.206	-743.638	237.123	1101.65	-693.961	127.283	547.111	-647.589	-110.889	161.035	-652.854	2.08201	39.8475	-359.167	304.026	967.969	-361.19	252.43	1114.89	-403.548	406.95	554.364	-449.199	439.572	102.99	-425.317	601.262	52.3359
423	0	-748.81	255.432	948.305	-742.469	248.83	1102.73	-695.552	148.02	546.719	-648.528	-101.499	168.561	-652.97	3.48719	40.4217	-357.931	316.113	969.206	-359.816	264.437	1116.24	-402.331	414.879	554.134	-447.973	440.691	102.778	-425.253	602.618	49.7367
424	0	-747.326	268.75	949.545	-741.181	259.66	1104.01	-697.427	170.001	546.218	-649.281	-90.9015	176.571	-653.432	5.25837	41.1317	-356.472	328.126	970.228	-358.159	276.362	1117.5	-401.142	421.765	553.513	-448.401	442.728	102.078	-425.408	603.293	48.7612
425	0	-746.058	282.036	950.762	-739.799	270.357	1105.33	-699.339	192.925	545.477	-650.221	-78.9261	184.987	-653.648	7.79406	42.2256	-354.861	339.954	970.72	-356.306	288.155	1118.48	-400.202	427.498	552.824	-448.827	443.312	101.745	-425.599	603.372	48.2609
426	0	-744.288	295.293	951.821	-738.478	281.302	1106.51	-700.995	216.447	544.676	-651.192	-65.6962	194.528	-653.988	11.2798	44.224	-353.016	350.958	971.451	-354.412	299.63	1119.32	-399.313	432.86	552.316	-448.922	443.022	101.779	-425.787	603.946	47.7814
427	0	-742.767	308.226	952.629	-737.164	292.395	1107.44	-702.655	240.63	543.799	-652.223	-50.2667	204.414	-654.378	15.7499	46.6024	-351.021	361.261	972.57	-352.733	310.674	1120.41	-398.323	437.69	552.314	-448.692	442.944	101.573	-425.709	604.314	47.3886
428	0	-741.579	318.316	953.102	-736.058	303.693	1108.13	-704.217	265.278	542.952	-653.564	-32.9904	213.893	-655.257	21.6657	49.7397	-349.687	371.244	973.663	-351.463	321.391	1121.64	-397.137	442.231	552.399	-448.555	442.731	101.657	-425.663	604.474	47.1079
429	0	-740.029	333.68	953.794	-735.134	314.94	1108.52	-705.68	290.154	542.452	-655.156	-14.1432	222.931	-655.464	29.0504	53.3918	-348.617	381.24	974.93	-350.433	331.775	1123.21	-395.861	446.643	552.566	-448.606	443.422	101.516	-425.599	604.61	46.8419
430	0	-738.443	349.172	954.281	-734.384	326.233	1108.82	-706.979	314.883	542.643	-656.653	6.26255	230.819	-655.326	37.4755	57.2684	-347.584	391.194	976.215	-349.453	342.572	1124.75	-394.499	450.937	552.829	-448.043	442.598	101.553	-425.425	604.74	46.4822
431	0	-737.365	362.558	954.88	-733.714	336.985	1109.13	-707.93	339.234	543.562	-658.111	27.4099	237.626	-655.993	48.3167	62.7594	-346.606	401.35	977.529	-348.629	352.923	1126.35	-393.228	455.468	552.973	-447.886	442.985	101.47	-425.273	604.801	46.1136
432	0	-736.511	374.581	955.74	-732.907	347.334	1109.64	-708.67	363.235	545.238	-659.156	48.378	244.597	-657.359	63.6527	69.5491	-345.674	411.938	978.802	-348.122	361.606	1127.54	-391.97	459.963	552.855	-447.63	443.175	101.369	-425.159	605.096	45.9313
433	0	-735.647	385.836	956.964	-732.137	357.317	1110.33	-709.109	386.912	547.443	-659.954	69.729	251.606	-659.372	84.0851	76.7706	-344.7	422.534	979.866	-347.39	371.485	1128.86	-390.814	464.417	552.633	-447.579	443.426	101.26	-425.016	605.182	45.8043
434	0	-735.001	396.241	958.462	-731.138	367.171	1111.33	-709.282	410.22	550.074	-660.384	91.7008	257.891	-661.922	108.766	83.7266	-343.741	433.11	980.714	-346.419	382.046	1130.01	-389.771	468.504	552.379	-447.339	443.314	101.201	-425.049	605.282	45.5621
435	0	-734.221	407.045	960.048	-730.072	377.182	1112.68	-708.998	433.043	553.229	-660.62	114.43	263.314	-664.541	135.917	90.0115	-342.914	443.47	981.589	-345.211	392.61	1130.88	-388.83	472.128	552.237	-447.067	443.511	101.36	-425.005	605.325	45.3942
436	0	-733.424	418.223	961.767	-728.854	387.09	1114.3	-708.974	455.327	556.834	-660.831	137.856	267.701	-667.322	164.561	95.2125	-341.947	454.105	982.269	-343.945	403.046	1131.55	-387.955	475.088	552.304	-446.948	443.703	101.485	-424.999	605.434	45.2568
437	0	-732.707	429.305	963.694	-727.635	396.945	1116.09	-708.945	476.9	560.896	-660.865	162.002	270.593	-669.526	193.904	99.0769	-341.493	462.014	982.229	-342.643	413.29	1132.08	-387.155	477.651	552.403	-446.958	443.597	101.392	-425.013	605.471	45.0455
438	0	-732.078	440.576	965.802	-726.528	406.701	1118	-708.39	498.088	565.018	-660.896	186.588	272.016	-672.467	223.663	102.098	-340.832	470.808	982.527	-341.339	423.362	1132.43	-386.399	479.977	552.537	-447.121	444.371	101.4	-424.973	605.545	44.8824
439	0	-731.445	451.938	968.029	-725.366	416.678	1119.87	-707.703	518.942	569.178	-661.107	211.697	272.004	-676.55	254.349	104.406	-340.11	480.055	982.744	-339.994	433.616	1132.74	-385.696	482.444	552.682	-446.885	443.946	101.616	-424.873	605.739	44.8537
440	0	-730.904	463.171	970.457	-724.225	426.935	1121.95	-706.932	539.374	573.222	-661.18	237.367	270.697	-679.447	284.749	105.043	-339.342	489.308	982.812	-338.845	443.301	1132.97	-384.999	484.879	552.854	-446.791	444.037	101.753	-424.781	605.861	44.6751
441	0	-730.256	474.756	972.688	-722.957	437.371	1123.78	-706.132	559.341	577.045	-661.321	263.493	268.132	-681.741	315.29	104.528	-338.559	497.98	982.832	-337.798	452.818	1133.1	-384.448	487.218	553.021	-446.777	444.175	101.873	-424.768	605.95	44.5145
442	0	-729.829	486.14	974.929	-721.781	447.952	1125.61	-705.426	578.859	580.468	-661.456	290.189	264.509	-684.341	347.014	103.467	-337.887	506.632	982.802	-336.838	461.85	1133.13	-383.924	489.644	553.25	-447.037	445.015	101.926	-424.771	606.087	44.2898
443	0	-729.22	498.208	977.047	-720.745	458.444	1127.19	-704.517	597.75	583.593	-660.526	316.768	259.758	-686.813	379.819	101.898	-337.337	515.069	982.581	-335.866	470.674	1133.01	-383.535	492.075	553.453	-447.151	445.218	102.099	-424.722	606.204	44.1514
444	0	-728.684	510.523	979.036	-719.773	469.016	1128.63	-703.316	616.157	586.263	-660.459	344.378	254.164	-689.002	413.711	99.8866	-336.691	523.453	982.107	-334.914	479.861	1132.71	-383.251	494.824	553.53	-446.923	445.025	102.468	-424.686	606.228	43.968
445	0	-728.182	522.468	980.95	-718.805	479.687	1129.89	-702.288	634.112	588.724	-660.629	372.56	247.867	-690.873	448.602	97.5101	-336.067	531.703	981.656	-333.973	488.618	1132.22	-383.149	497.642	553.596	-447.335	445.711	102.6	-424.557	606.537	44.003
446	0	-727.619	534.447	982.646	-717.793	490.81	1131.1	-701.088	651.427	590.715	-660.704	401.328	240.69	-692.415	484.288	94.7859	-335.482	540	980.954	-333.157	497.487	1131.54	-383.118	500.497	553.553	-447.407	445.397	102.905	-424.468	606.573	43.8527
447	0	-727.246	546.056	984.361	-716.912	501.933	1132.15	-699.817	668.256	592.605	-660.678	430.666	232.609	-693.399	520.769	91.6461	-334.989	548.224	980.193	-332.404	506.264	1130.77	-383.142	503.398	553.529	-447.597	445.411	103.169	-424.494	606.488	43.6238
448	0	-726.769	557.377	985.897	-716.057	512.646	1132.96	-698.498	684.341	594.151	-660.691	460.7	224.043	-694.037	557.859	88.2148	-334.488	556.651	979.377	-331.619	515.421	1129.92	-383.177	506.426	553.468	-447.764	445.361	103.418	-424.385	606.722	43.5668
449	0	-726.467	568.489	986.788	-715.337	523.333	1133.6	-697.699	699.835	595.296	-660.506	491.382	214.956	-694.302	595.454	84.6254	-334.149	564.763	978.445	-330.958	524.538	1129.03	-383.365	509.494	553.407	-447.982	445.409	103.663	-424.289	606.866	43.4587
450	0	-726.116	579.664	987.436	-714.512	534.612	1134.11	-696.536	714.387	596.318	-660.872	523.099	205.69	-694.377	633.669	81.1727	-333.699	573.582	977.508	-330.301	534.46	1128.08	-383.45	512.718	553.326	-448.296	445.628	103.897	-424.236	606.964	43.3484
451	0	-725.771	590.848	987.933	-713.873	545.82	1134.38	-695.47	728.074	596.857	-660.609	555.119	196.052	-694.19	672.275	77.8827	-333.144	583.398	976.863	-329.748	543.864	1127.15	-383.477	516.032	553.305	-448.71	446.553	104.175	-424.375	606.653	42.7925
452	0	-725.462	601.997	988.231	-713.385	556.335	1134.44	-694.036	740.617	596.879	-660.345	587.626	186.347	-694.015	711.309	74.9738	-332.914	592.064	975.936	-329.373	552.694	1126.19	-383.522	519.341	553.278	-448.789	446.261	104.639	-424.339	606.606	42.6284
453	0	-725.149	613.089	988.095	-712.852	567.383	1134.16	-692.868	752.465	596.321	-659.326	620.772	176.858	-693.964	750.433	72.7303	-332.598	600.569	974.915	-329.094	561.804	1125.24	-383.56	522.842	553.226	-449.076	447.019	104.887	-424.313	606.801	42.5215
454	0	-724.896	623.988	987.805	-712.588	578.005	1133.87	-690.943	763.349	595.272	-658.307	655.862	167.949	-693.895	789.635	71.2616	-332.387	609.172	973.893	-328.627	571.078	1124.18	-383.516	526.706	553.177	-449.084	446.976	105.374	-424.248	606.893	42.4623
455	0	-724.719	634.749	987.129	-712.231	588.858	1133.2	-689.435	773.49	593.493	-657.364	688.608	159.354	-693.883	828.823	70.4584	-332.182	617.975	972.934	-328.387	580.702	1123.24	-383.588	530.658	553.162	-449.176	447.415	105.838	-424.275	606.925	42.2997
456	0	-724.599	645.289	986.147	-712.06	599.772	1132.45	-687.731	782.845	591.165	-656.258	722.991	151.599	-693.641	867.857	70.2278	-331.995	626.891	971.872	-328.341	590.066	1122.29	-383.599	534.766	553.161	-449.266	447.887	106.415	-424.044	607.553	42.6597
457	0	-724.664	655.776	984.941	-711.787	610.828	1131.42	-686.1	791.668	587.735	-655.147	757.791	144.755	-693.323	906.498	70.5971	-331.824	635.753	970.765	-328.289	599.734	1121.25	-383.752	539.146	553.101	-449.583	448.817	106.897	-424.017	607.761	42.5671
458	0	-724.812	666.147	983.538	-711.747	621.618	1130.29	-684.674	799.587	584.569	-654.041	792.807	139.026	-692.282	944.932	71.4313	-331.693	644.852	969.661	-328.171	609.955	1120.2	-383.813	543.616	553.089	-449.705	449.297	107.71	-423.995	607.95	42.4403
459	0	-724.883	676.433	981.848	-711.73	632.489	1128.92	-683.273	807.035	580.992	-652.998	827.571	134.715	-690.309	982.796	72.6918	-331.469	654.116	968.428	-328.293	620.216	1119.12	-383.954	548.446	553.028	-449.972	450.311	108.415	-424.007	608.105	42.3774
460	0	-725.055	686.895	980.006	-711.754	643.805	1127.49	-681.846	814.059	577.071	-651.844	861.915	131.906	-687.287	1020.04	74.6692	-331.299	663.372	967.223	-328.424	630.506	1117.94	-384.333	553.529	552.9	-450.316	450.853	109.341	-424.054	608.36	42.274
461	0	-725.113	697.601	978.007	-711.951	654.907	1125.75	-680.711	820.703	573.44	-650.529	895.326	130.666	-682.901	1056.39	77.5232	-331.171	672.754	965.973	-328.511	641.241	1116.67	-384.638	558.977	552.769	-450.63	451.451	110.231	-424.087	608.588	42.1881
462	0	-724.995	708.476	975.837	-712.253	666.72	1123.74	-679.406	827.343	569.429	-649.032	927.033	130.761	-677.675	1091.11	81.566	-331.096	682.358	964.654	-328.81	651.62	1115.29	-385.003	564.754	552.636	-450.897	451.602	111.471	-424.138	608.807	42.1457
463	0	-724.879	719.587	973.592	-712.454	678.737	1121.85	-677.875	833.932	565.411	-647.632	956.369	131.688	-672.094	1123.39	87.102	-331.034	692.129	963.371	-329.068	662.377	1113.82	-385.419	570.802	552.536	-451.311	452.373	112.72	-424.169	608.964	42.0815
464	0	-724.763	731.042	971.125	-712.869	690.861	1119.92	-676.62	840.984	561.307	-645.722	982.949	132.756	-666.135	1152.79	93.6792	-331.158	702.221	961.991	-329.588	672.941	1112.27	-385.654	577.368	552.414	-451.671	454.048	113.921	-424.19	609.113	41.9916
465	0	-724.918	741.815	968.066	-713.396	702.772	1117.92	-675.141	848.793	557.645	-643.662	1006.33	133.762	-660.436	1178.82	101.402	-331.339	712.592	960.643	-330.082	683.7	1110.73	-385.961	584.528	552.229	-451.861	454.726	115.522	-424.246	609.463	41.9047
466	0	-725.236	752.784	965.61	-713.979	714.754	1115.84	-673.52	857.673	554.806	-641.383	1025.9	134.028	-655.192	1200.7	109.68	-331.54	723.292	959.429	-330.705	694.38	1109.27	-386.024	592.364	551.962	-451.916	455.86	117.263	-424.309	609.797	41.822
467	0	-725.442	764.727	963.447	-714.445	726.875	1113.94	-671.951	868.156	552.628	-638.175	1041.72	132.778	-650.495	1217.86	117.427	-331.878	734.069	958.126	-331.241	705.588	1107.88	-386.037	601.22	551.549	-451.826	457.622	118.915	-424.362	610.154	41.7057
468	0	-725.497	777.289	961.832	-714.81	739.389	1112.21	-670.373	880.497	551.323	-634.579	1054.28	130.23	-646.332	1230.27	123.09	-332.153	745.181	956.856	-331.92	716.526	1106.49	-386.164	610.71	551.004	-451.623	459.613	120.742	-424.425	610.527	41.5314
469	0	-725.629	790.308	960.637	-715.103	751.398	1110.69	-668.876	894.205	550.491	-630.68	1063.71	127.32	-642.354	1239.08	124.714	-332.363	756.516	955.583	-332.367	727.927	1105.1	-386.163	620.848	550.264	-451.54	462.104	122.723	-424.391	610.853	41.3627
470	0	-725.361	803.459	959.758	-715.178	763.225	1109.45	-667.596	908.697	549.929	-626.625	1070.42	125.869	-638.045	1245.79	121.371	-332.618	768.064	954.276	-332.779	739.332	1103.61	-386.297	631.633	549.484	-450.949	463.735	125.253	-424.335	611.179	41.2214
471	0	-725.235	816.543	959.155	-715.198	775.684	1108.55	-666.353	923.305	549.475	-622.964	1075.79	124.802	-633.404	1250.97	113.674	-332.796	779.772	952.812	-332.963	751	1102.09	-386.537	642.824	548.568	-450.615	466.244	127.65	-424.226	611.501	41.0675
472	0	-725.184	829.807	958.884	-715.154	788.029	1107.94	-665.101	937.714	549.441	-619.483	1081.2	122.782	-628.618	1256.17	104.932	-332.896	791.87	951.524	-332.987	763.039	1100.57	-386.829	654.726	547.608	-450.105	469.098	130.482	-424.09	611.837	40.9482
473	0	-725.134	843.076	958.797	-714.835	800.129	1107.54	-663.598	951.963	549.472	-616.329	1086.87	121.051	-624.232	1260.15	97.8641	-332.922	804.216	950.329	-332.874	775.419	1099.12	-386.966	667.17	546.721	-449.48	472.129	133.801	-423.872	612.258	40.7663
474	0	-725.06	856.908	958.762	-714.898	813.113	1107.46	-661.596	965.905	549.358	-613.675	1092.32	119.542	-620.576	1263.94	93.3531	-333.061	816.652	949.246	-332.808	787.68	1097.78	-387.077	680.387	546.042	-448.768	475.967	137.532	-423.701	612.525	40.5565
475	0	-724.925	870.864	958.744	-714.867	826.615	1107.58	-660.077	979.722	549.667	-612.616	1097.94	118.291	-618.165	1267.48	87.8532	-333.26	829.458	948.473	-332.812	800.258	1096.8	-386.93	694.479	545.234	-447.886	479.91	141.762	-423.406	612.887	40.3664
476	0	-724.715	885.122	958.788	-714.998	840.344	1108.06	-659.981	994.268	550.478	-612.69	1103.03	117.16	-616.996	1270.96	81.5061	-333.561	842.431	947.888	-332.869	812.792	1096.11	-386.674	709.501	544.53	-446.764	484.703	146.586	-423.155	613.368	40.2306
477	0	-724.318	899.611	959.403	-714.977	854.165	1108.88	-660.746	1009.63	551.321	-613.144	1107.55	116.003	-617.086	1273.49	75.8142	-333.77	855.642	947.546	-332.958	825.01	1095.83	-385.98	725.863	543.747	-445.43	490.217	151.944	-422.828	613.835	40.3019
478	0	-724.102	913.744	960.501	-714.896	868.064	1110.09	-661.19	1023.95	552.772	-613.747	1111.11	115.158	-617.531	1275.6	71.1154	-334.022	868.874	947.364	-333.035	837.122	1095.81	-384.889	743.527	542.879	-443.853	496.949	158.002	-422.371	614.228	40.3743
479	0	-724.145	927.214	961.946	-714.737	881.861	1111.5	-662.085	1037.27	553.986	-614.137	1113.87	114.511	-617.484	1277.42	66.9354	-334.43	882.123	947.586	-333.031	849.549	1096.14	-383.178	762.788	541.888	-442.301	504.201	164.879	-421.793	615.331	40.7386
480	0	-724.455	939.938	963.558	-714.607	895.16	1113.21	-663.34	1049.15	554.673	-614.554	1116.58	113.988	-617.005	1279.05	63.2368	-335.131	895.355	947.693	-332.929	862.139	1096.58	-381.009	783.4	540.573	-440.593	513.17	172.493	-421.294	616.258	41.0781
481	0	-724.897	951.968	965.2	-714.624	908.388	1115.02	-664.504	1059.46	555.029	-615.002	1119.19	113.597	-616.652	1280.62	61.1051	-335.882	908.372	947.913	-332.795	874.473	1096.98	-378.367	805.262	539.271	-438.527	523.97	180.908	-420.798	618.209	41.8938
482	0	-725.292	963.969	966.918	-714.626	921.009	1116.93	-665.319	1068.46	555.189	-615.054	1120.67	113.187	-616.316	1281.51	59.9562	-336.708	920.377	947.925	-332.762	886.586	1097.2	-375.511	828.135	537.788	-436.246	536.232	189.778	-420.053	620.757	43.6085
483	0	-725.804	976.21	968.67	-714.799	933.562	1118.82	-666.335	1076.34	555.735	-614.87	1121.17	113.075	-615.978	1282.28	58.9362	-337.744	932.723	948.035	-332.698	898.642	1097.33	-372.676	851.965	536.393	-433.48	550.332	199.266	-419.294	624.262	45.9465
484	0	-726.552	988.399	970.472	-714.975	945.359	1120.71	-666.53	1083.91	556.06	-614.513	1121.66	113.109	-615.846	1282.84	58.2505	-338.459	946.151	948.296	-332.79	910.345	1097.33	-369.857	876.631	535.145	-430.334	566.899	209.196	-418.187	629.134	49.2525
485	0	-727.464	1000.19	972.177	-715.227	957.158	1122.64	-666.705	1090.79	556.414	-614.198	1122.17	113.036	-615.677	1283.34	57.4778	-339.147	959.384	948.661	-332.917	921.816	1097.33	-367.384	901.5	534.145	-426.741	585.246	219.192	-417.027	635.291	52.9874
486	0	-728.359	1011.67	973.858	-715.497	968.515	1124.51	-666.646	1096.81	556.634	-613.914	1122.65	112.98	-615.573	1283.66	56.8875	-339.819	972.297	949.083	-333.108	933.584	1097.34	-364.658	926.705	533.591	-423.098	605.314	228.236	-415.993	642.424	57.1634
487	0	-729.136	1022.47	975.396	-715.744	979.695	1126.33	-666.293	1102.17	556.746	-613.75	1122.9	112.834	-615.556	1284.02	56.2901	-340.314	984.768	949.584	-333.394	944.561	1097.49	-362.307	951.517	533.857	-419.124	626.307	236.229	-415.133	650.421	61.3298
488	0	-729.769	1033.07	976.813	-716.051	990.816	1128.16	-666.383	1106.89	557.01	-613.634	1123.23	112.769	-615.468	1284.27	55.8169	-340.737	997.347	950.406	-333.788	954.778	1097.66	-359.962	976.202	534.995	-415.16	647.682	243.333	-414.189	660.343	64.8316
489	0	-730.175	1043.24	978.073	-716.234	1001.6	1129.77	-666.375	1111.52	557.549	-613.533	1123.55	112.701	-615.342	1284.51	55.4711	-341.191	1009.19	951.457	-334.093	964.949	1097.94	-357.82	1000.74	536.752	-411.896	668.337	249.681	-412.01	674.956	70.6962
490	0	-730.505	1053.2	979.243	-716.572	1012.75	1131.4	-666.656	1116.49	557.538	-613.497	1123.89	112.668	-615.26	1284.65	55.1938	-341.587	1020.81	952.604	-334.382	975.003	1098.59	-356.209	1024.85	538.97	-409.286	689.248	256.784	-408.512	697.009	77.2955
491	0	-730.741	1063.32	980.443	-716.864	1023.49	1132.98	-667.069	1121.27	557.915	-613.472	1124.17	112.655	-615.214	1284.75	54.9666	-341.904	1032.08	954.057	-334.706	984.963	1099.61	-355.173	1048.23	541.545	-406.909	711.05	262.696	-404.891	722.467	83.1054
492	0	-730.845	1073.59	981.661	-717.261	1034.22	1134.37	-667.769	1126.08	558.272	-613.479	1124.36	112.722	-615.189	1284.83	54.7131	-342.127	1043.29	955.825	-335	994.716	1100.89	-354.546	1070.78	544.731	-404.988	733.99	267.338	-400.38	750.946	88.2118
493	0	-731.004	1083.92	982.848	-717.644	1044.86	1135.7	-668.397	1130.45	558.376	-613.459	1124.54	112.767	-615.16	1284.99	54.4408	-342.279	1054.23	957.864	-335.647	1004.45	1102.64	-354.224	1092.8	548.47	-403.094	758.17	270.313	-396.09	779.76	91.8363
494	0	-731.092	1094.24	983.863	-718.12	1055.64	1137.02	-668.5	1134.17	558.688	-613.473	1124.75	112.85	-615.194	1285.11	54.1467	-342.277	1065.25	960.391	-335.757	1014.28	1105	-354.112	1114.35	552.687	-401.322	782.965	271.7	-391.331	809.402	94.4367
495	0	-731.049	1104.39	984.768	-718.601	1066.1	1138.17	-668.834	1137.19	559.163	-613.434	1124.87	112.937	-615.231	1285.19	53.9305	-342.251	1076.42	963.121	-336.257	1024.11	1107.63	-354.121	1135.54	557.062	-399.619	808.075	271.665	-385.975	840.439	96.1211
496	0	-731.118	1114.11	985.555	-719.224	1076.43	1139.16	-668.568	1139.84	559.305	-613.232	1124.99	113.084	-615.295	1285.25	53.7327	-342.195	1087.72	966.129	-337.159	1033.96	1110.26	-354.256	1156.44	561.512	-397.968	833.73	270.337	-381.029	870.681	96.2876
497	0	-731.17	1123.37	986.186	-719.787	1086.38	1139.98	-668.459	1141.88	559.544	-613.042	1125.07	113.164	-615.33	1285.33	53.5195	-342.094	1098.9	969.156	-337.443	1044.13	1113.4	-354.258	1176.93	565.817	-396.241	859.889	267.803	-376.02	901.519	95.5826
498	0	-731.114	1132.59	986.608	-720.426	1096.62	1140.69	-668.266	1143.82	559.819	-612.847	1125.14	113.295	-615.356	1285.44	53.3125	-341.965	1110.23	972.206	-337.853	1054.45	1116.29	-354.289	1196.91	569.957	-394.688	886.517	264.186	-371.14	933.653	94.1962
499	0	-731.126	1141.57	986.858	-721.011	1106.27	1141.18	-668.039	1145.6	560.143	-612.676	1125.2	113.399	-615.368	1285.49	53.0829	-341.785	1121.45	975.084	-338.327	1065.05	1119.24	-354.421	1216.26	573.864	-393.471	913.461	259.82	-366.844	966.427	92.1043
500	0	-731.133	1149.7	986.842	-721.642	1115.75	1141.58	-667.7	1147.47	560.469	-612.47	1125.31	113.509	-615.412	1285.63	52.854	-341.53	1132.96	977.949	-338.795	1075.68	1121.96	-354.741	1234.82	577.574	-392.195	941.572	253.646	-362.351	1001.5	90.0708
501	0	-730.975	1157.72	986.741	-722.182	1125.06	1141.75	-667.359	1149.57	560.795	-612.231	1125.49	113.663	-615.357	1285.76	52.5886	-341.236	1144.36	980.701	-339.124	1086.47	1124.51	-355.094	1252.61	581.122	-390.606	968.97	247.468	-358.228	1038	87.9484
502	0	-730.905	1165.71	986.494	-722.685	1134.05	1141.7	-667.01	1151.86	561.045	-611.958	1125.7	113.823	-615.345	1285.86	52.3771	-340.679	1156.82	983.421	-339.446	1097.43	1126.9	-355.52	1269.57	584.364	-389.406	997.552	240.049	-354.412	1075.49	85.7353
503	0	-730.668	1173.75	986.141	-723.151	1143.3	1141.66	-666.931	1154.56	561.225	-611.67	1125.92	114.022	-615.361	1285.96	52.2385	-340.43	1168.05	985.771	-339.771	1108.54	1129.18	-356.016	1285.9	587.434	-388.103	1026.95	231.835	-350.935	1113.76	83.3812
504	0	-730.479	1181.91	985.713	-723.5	1152.48	1141.35	-665.741	1156.96	561.699	-611.378	1126.16	114.225	-615.348	1286.08	52.0729	-340.19	1179.36	988.036	-340.061	1119.61	1131.2	-356.299	1301.47	590.346	-386.982	1057.21	223.018	-347.697	1152.68	81.0033
505	0	-730.222	1190.23	985.15	-723.952	1159.58	1141.13	-665.34	1160.05	561.794	-610.987	1126.44	114.335	-615.311	1286.19	51.8938	-339.921	1190.74	989.941	-340.348	1130.64	1133.07	-356.722	1316.18	592.955	-385.944	1087.88	213.481	-344.507	1191.84	78.5137
506	0	-730.043	1198.68	984.53	-724.194	1169.69	1140.73	-665.825	1163.94	561.406	-610.862	1126.73	114.593	-615.31	1286.31	51.759	-339.608	1201.94	991.572	-340.596	1141.62	1134.46	-357.033	1330.15	595.096	-384.914	1119.65	203.861	-341.388	1231.07	76.0661
507	0	-729.716	1207.33	983.851	-724.259	1179.55	1140.05	-664.595	1166.8	561.766	-610.674	1126.95	114.776	-615.347	1286.39	51.6317	-339.291	1213.02	992.933	-340.762	1152.8	1135.65	-357.476	1343.23	596.735	-384.21	1151.8	193.775	-338.175	1270.39	73.7483
508	0	-729.385	1216.01	983.156	-724.371	1189.26	1139.33	-664.264	1170.32	561.736	-610.526	1127.18	114.968	-615.412	1286.47	51.4557	-338.922	1223.85	993.852	-340.922	1163.7	1136.46	-357.825	1355.45	597.743	-383.583	1184.77	183.93	-334.909	1309.74	71.7601
509	0	-728.942	1224.75	982.43	-724.328	1198.97	1138.69	-664.712	1173.13	561.476	-610.338	1127.37	115.17	-615.474	1286.54	51.3102	-338.516	1234.54	994.336	-340.94	1174.7	1136.96	-358.188	1366.97	598.095	-383.32	1218.08	174.208	-331.44	1348.81	70.3464
510	0	-728.531	1233.59	981.625	-724.267	1208.52	1137.98	-664.364	1176.68	561.329	-610.243	1127.64	115.365	-615.551	1286.63	51.1659	-338.094	1245.03	994.487	-340.919	1185.8	1137.09	-358.304	1377.73	597.706	-383.419	1251.98	164.823	-328.318	1387.7	69.5115
511	0	-728.777	1242.27	980.772	-724.014	1218.09	1137.26	-664.307	1180.72	561.421	-610.132	1127.93	115.6	-615.598	1286.73	51.017	-337.625	1255.4	994.232	-340.896	1196.73	1136.92	-358.189	1387.67	596.576	-383.579	1286.12	156.345	-325.608	1426.4	69.0862
512	0	-728.676	1251.16	979.943	-723.785	1227.72	1136.48	-664.396	1184.85	561.418	-609.999	1128.28	115.888	-615.752	1286.98	51.0427	-337.2	1265.71	993.566	-340.744	1207.81	1136.44	-357.951	1396.91	594.795	-383.717	1320.66	148.722	-323.44	1464.77	69.0898
513	0	-728.717	1260.04	979.094	-723.481	1237.38	1135.64	-664.08	1189.3	561.104	-609.87	1128.66	116.157	-615.79	1287.14	50.9224	-336.729	1275.92	992.585	-340.591	1218.87	1135.71	-357.512	1405.54	592.463	-383.836	1355.68	141.977	-322.094	1502.67	69.1484
514	0	-728.745	1269.18	978.173	-723.15	1247.18	1134.69	-663.944	1193.85	560.962	-609.742	1129.09	116.458	-615.826	1287.32	50.8321	-336.361	1286.3	991.24	-340.301	1230.1	1134.68	-356.896	1413.61	589.583	-383.302	1391.04	136.664	-321.648	1540.27	69.7079
515	0	-728.738	1278.38	977.207	-722.771	1257.12	1133.68	-663.863	1198.72	560.862	-609.552	1129.54	116.771	-615.818	1287.39	50.6905	-336.047	1296.59	989.655	-339.976	1241.57	1133.47	-356.035	1421.27	586.151	-383.726	1425.97	132.282	-322.06	1577.63	71.4753
516	0	-728.699	1287.8	976.167	-722.321	1267.14	1132.59	-663.74	1203.5	560.681	-609.341	1130.06	117.098	-615.832	1287.54	50.577	-335.775	1306.94	987.866	-339.273	1254.17	1132.14	-355.213	1428.55	582.451	-383.546	1460.1	130.024	-323.567	1614.37	74.7719
517	0	-728.688	1297.31	975.005	-721.989	1277.36	1131.37	-663.633	1208.46	560.421	-609.19	1130.57	117.532	-615.707	1287.5	50.3098	-335.438	1317.28	985.77	-338.782	1265.95	1130.59	-354.658	1435.93	578.714	-385.048	1492.87	128.116	-325.928	1650.34	79.9387
518	0	-728.539	1307.06	973.633	-721.413	1287.98	1129.96	-663.53	1213.58	560.151	-608.934	1130.99	117.911	-615.74	1287.63	50.2029	-335.013	1327.76	983.536	-338.2	1277.89	1128.96	-354.665	1443.27	575.172	-385.399	1523.45	127.797	-328.927	1684.92	86.6661
519	0	-729.081	1316.43	971.852	-720.855	1298.64	1128.36	-663.411	1218.93	559.77	-608.913	1131.54	118.368	-615.78	1287.77	50.1039	-334.382	1338.38	981.294	-337.52	1290.14	1127.27	-356.197	1449.7	571.433	-385.682	1551.86	127.776	-332.419	1717.56	94.6155
520	0	-728.731	1326.53	970.286	-720.165	1309.51	1126.66	-663.161	1224.57	559.295	-608.807	1132.12	118.752	-615.78	1287.9	49.9886	-333.729	1349.21	979.094	-336.852	1302	1125.56	-357.058	1457.37	568.269	-383.884	1579.2	127.297	-336.1	1748.19	103.974
521	0	-728.39	1336.91	968.657	-719.509	1320.44	1124.92	-662.891	1230.5	558.905	-608.759	1132.74	119.276	-615.801	1288.05	49.8701	-332.999	1360.35	976.926	-336.167	1313.86	1123.83	-357.962	1465.37	565.064	-384.875	1604.04	127.99	-340.345	1776.13	114.023
522	0	-727.929	1347.34	966.894	-718.892	1331.49	1123.09	-662.533	1236.72	558.384	-608.631	1133.45	119.865	-615.79	1288.24	49.7426	-332.277	1371.78	974.88	-335.471	1325.74	1122.06	-358.672	1473.92	562.133	-385.911	1626.55	128.737	-344.889	1800.81	123.735
523	0	-727.557	1357.96	965.094	-718.331	1342.66	1121.24	-662.064	1243.37	557.907	-608.561	1134.36	120.647	-615.799	1288.5	49.5788	-331.664	1383.61	973.097	-334.73	1337.61	1120.38	-359.236	1483.51	559.593	-386.691	1646.5	129.48	-349.311	1821.74	131.533
524	0	-726.968	1368.58	963.371	-717.701	1353.82	1119.46	-661.651	1250.38	557.359	-608.602	1135.26	121.643	-615.808	1288.76	49.4267	-330.982	1395.63	971.342	-334.013	1349.51	1118.8	-359.392	1494.71	557.852	-388.022	1663.18	129.189	-353.278	1838.78	135.612
525	0	-726.384	1379.35	961.619	-717.012	1364.99	1117.63	-661.233	1257.85	556.925	-608.555	1136.39	122.766	-615.788	1289.09	49.2675	-330.471	1407.8	969.75	-333.302	1361.27	1117.31	-358.875	1508.46	557.011	-390.034	1676.54	127.737	-356.725	1852.36	135.588
526	0	-725.612	1390.15	960.057	-716.342	1376.25	1115.87	-660.843	1265.69	556.412	-608.554	1137.8	124.054	-615.776	1289.56	49.109	-329.885	1419.81	968.279	-332.56	1372.93	1115.88	-359.12	1523.48	556.469	-392.188	1687.04	125.655	-359.579	1862.84	132.165
527	0	-724.841	1401	958.647	-715.694	1387.6	1114.28	-660.339	1273.97	555.976	-608.468	1139.42	125.608	-615.784	1290.08	48.9675	-329.197	1431.9	967.123	-331.85	1384.67	1114.55	-359.502	1539.28	556.207	-394.859	1694.81	123.382	-362.106	1870.53	126.621
528	0	-724.034	1411.95	957.361	-714.824	1399.14	1112.96	-659.822	1282.71	555.479	-608.382	1141.11	127.369	-615.813	1290.6	48.8062	-328.32	1444.08	966.178	-331.027	1396.59	1113.3	-360.122	1555.19	556.195	-397.792	1700.34	122.695	-364.453	1875.91	119.982
529	0	-723.1	1422.83	956.266	-714.186	1410.56	1111.63	-659.244	1291.87	555.137	-608.321	1143.03	129.316	-615.877	1291.18	48.6418	-327.324	1456.49	965.385	-330.117	1408.71	1112.21	-361.157	1570.84	556.271	-400.93	1705.37	120.541	-366.301	1880.19	113.267
530	0	-722.082	1433.86	955.282	-713.142	1422.18	1110.52	-658.464	1301.41	554.784	-608.275	1145.01	131.564	-615.993	1291.66	48.4816	-326.243	1469.26	964.876	-329.154	1420.96	1111.38	-362.342	1585.9	556.393	-404.197	1710.3	118.769	-368.277	1884.25	108.021
531	0	-721.067	1445.09	954.441	-712.049	1433.79	1109.49	-657.615	1311.36	554.641	-608.29	1147.26	134.2	-616.207	1292.11	48.345	-325.282	1482.6	964.6	-328.052	1433.71	1110.81	-363.511	1600.47	556.545	-404.175	1715.9	118.437	-370.27	1887.74	103.334
532	0	-719.932	1456.48	953.743	-711.013	1445.23	1108.55	-656.862	1322.03	554.588	-608.431	1149.84	137.148	-616.447	1292.51	48.1996	-324.424	1496.6	964.72	-327.428	1446.02	1110.67	-364.558	1614.19	556.77	-407.336	1720.76	117.101	-372.436	1891.32	98.1806
533	0	-718.703	1468.04	953.186	-709.925	1456.69	1107.74	-656.013	1333.41	554.651	-608.67	1152.83	140.422	-616.865	1292.95	48.0695	-323.739	1510.99	965.381	-326.297	1460	1111.11	-365.331	1627.32	557.191	-408.809	1725.47	116.008	-374.701	1895.5	92.4414
534	0	-717.54	1479.83	952.858	-708.991	1468.05	1107.08	-655.164	1345.62	554.677	-609.092	1156.39	144.145	-617.335	1293.52	47.9599	-323.046	1525.18	966.21	-325.436	1473.56	1112.08	-365.428	1640.2	557.969	-408.944	1730.15	114.926	-375.92	1898.73	86.6298
535	0	-716.305	1491.93	952.648	-708.164	1479.59	1106.69	-654.712	1359.09	554.721	-609.497	1160.55	148.33	-617.707	1294.08	47.9806	-322.472	1539.24	967.449	-324.962	1486.5	1113.64	-364.657	1653.39	559.166	-408.207	1733.46	114.238	-375.769	1901.38	81.7278
536	0	-715.113	1504.24	952.68	-707.349	1491.38	1106.42	-654.473	1373.76	554.636	-609.951	1165.48	152.859	-618.114	1294.82	48.099	-321.742	1553.02	969.087	-324.279	1499.9	1115.54	-363.547	1666.45	560.522	-406.84	1736.13	114.193	-375.263	1903.17	77.0483
537	0	-713.816	1516.72	952.759	-706.568	1503.37	1106.41	-654.438	1389.8	554.59	-610.332	1171.31	158.033	-618.541	1295.56	48.3111	-320.769	1566.2	971.037	-323.648	1513.2	1117.56	-362.138	1678.99	562.003	-405.456	1738.43	113.971	-374.866	1904.82	72.8435
538	0	-711.917	1529.55	953.208	-705.804	1515.64	1106.64	-654.656	1407.28	554.254	-610.801	1177.99	163.945	-618.778	1296.33	48.6011	-319.517	1578.98	972.937	-322.967	1526.11	1119.57	-360.674	1690.54	563.023	-404.598	1740.7	113.429	-374.714	1906.14	69.2899
539	0	-710.56	1542.63	953.706	-704.89	1528.04	1107.07	-655.368	1426.14	553.75	-611.225	1185.76	170.468	-618.533	1297.12	48.8909	-318.241	1591.48	974.838	-321.995	1538.64	1121.4	-359.138	1701.12	563.548	-404.849	1742.63	112.446	-374.91	1907.64	65.8006
540	0	-709.386	1555.69	954.34	-703.642	1540.58	1107.79	-656.485	1446.48	553.11	-611.377	1194.59	177.787	-618.685	1298.47	49.5244	-316.791	1603.71	976.484	-320.74	1550.81	1123.02	-357.606	1710.71	563.721	-402.571	1744.82	113.254	-374.819	1908.92	62.5245
541	0	-707.08	1570.25	955.388	-702.286	1553.03	1108.67	-657.984	1468.12	552.461	-611.72	1204.75	185.932	-618.605	1299.84	50.3167	-315.323	1615.9	977.811	-319.094	1562.68	1124.39	-356.068	1719.13	563.496	-401.764	1746.95	112.738	-374.734	1910.06	60.8946
542	0	-705.299	1583.67	956.245	-700.765	1565.31	1109.73	-659.525	1490.65	551.699	-612.018	1216.38	194.539	-618.363	1301.69	51.5515	-313.607	1627.89	978.798	-317.31	1574.38	1125.5	-354.715	1726.34	562.985	-401.813	1747.82	112.399	-374.749	1911.18	60.6826
543	0	-703.395	1597.02	957.117	-698.773	1577.51	1110.74	-661.09	1514.07	550.88	-612.479	1229.36	203.861	-618.686	1304.57	53.482	-311.771	1639.43	979.705	-315.484	1584.84	1126.49	-353.603	1732.74	562.53	-402.122	1748.27	112.268	-374.863	1911.75	60.2276
544	0	-701.482	1610.32	957.864	-696.978	1588.93	1111.67	-662.501	1538.09	550.072	-613.082	1244.33	213.961	-619.133	1308.49	56.161	-309.882	1650.49	980.785	-313.538	1595.95	1127.68	-352.671	1738.33	562.396	-402.647	1748.71	111.945	-375.171	1911.39	59.3481
545	0	-699.657	1623.49	958.499	-695.664	1599.69	1112.42	-663.896	1562.59	549.396	-613.824	1261.37	223.991	-619.467	1313.67	59.7197	-308.173	1660.77	981.931	-311.87	1606.91	1129.03	-351.862	1742.99	562.36	-402.816	1748.92	111.752	-374.913	1912.28	59.7383
546	0	-697.975	1636.4	959.062	-694.088	1614.66	1112.99	-665.234	1587.25	549.033	-614.665	1280.28	233.567	-619.938	1320.94	64.118	-306.656	1670.78	983.235	-310.484	1617.42	1130.55	-350.928	1747.11	562.505	-402.791	1749.03	111.608	-374.828	1912.45	59.6208
547	0	-696.482	1648.99	959.581	-693.148	1626.28	1113.43	-666.45	1611.99	549.29	-615.629	1300.83	242.313	-619.561	1329.89	68.4122	-305.436	1680	984.439	-309.278	1627.77	1132.2	-349.84	1751.45	562.704	-402.744	1749.12	111.566	-374.756	1912.52	59.4029
548	0	-695.183	1661.27	960.269	-692.471	1635.82	1113.81	-667.165	1636.17	550.024	-616.551	1322.41	249.422	-620.122	1341.33	75.0264	-304.204	1689.78	985.792	-308.237	1637.88	1133.87	-348.656	1755.74	563	-402.604	1749.23	111.55	-374.695	1912.56	59.2559
549	0	-694.064	1673.13	961.205	-691.834	1644.84	1114.2	-667.744	1660.25	551.711	-617.463	1343.84	256.758	-621.251	1357.62	82.6296	-302.994	1700.41	987.25	-307.37	1647.84	1135.41	-347.472	1759.99	563.107	-402.464	1749.29	111.496	-374.613	1912.57	59.0595
550	0	-693.026	1684.46	962.504	-691.144	1653.95	1114.94	-667.891	1684.07	554.041	-617.504	1365.21	264.3	-622.749	1378.72	90.3843	-302.089	1709.93	988.459	-306.416	1657.89	1136.98	-346.302	1764.04	563.068	-402.351	1749.23	111.384	-374.521	1912.5	58.7836
551	0	-692.084	1695.46	964.049	-690.344	1663.25	1116.05	-667.563	1707.55	556.957	-617.93	1387.29	271.161	-624.517	1403.67	97.7133	-301.07	1720.08	989.736	-305.427	1667.99	1138.28	-345.172	1767.99	562.924	-402.167	1749.33	111.252	-374.392	1912.63	58.7145
552	0	-691.238	1706.21	965.798	-689.379	1672.35	1117.47	-667.119	1730.69	560.411	-617.677	1410.14	276.839	-626.027	1430.79	104.142	-300.134	1730.07	990.783	-304.338	1677.93	1139.52	-344.044	1771.59	562.92	-401.821	1749.49	111.308	-374.272	1912.76	58.6138
553	0	-690.436	1716.76	967.835	-688.232	1681.56	1119.23	-666.973	1753.4	564.373	-617.958	1434	281.348	-627.758	1459.25	109.463	-299.162	1739.79	991.653	-303.065	1687.96	1140.55	-343.028	1774.63	562.911	-401.797	1749.32	111.252	-374.178	1912.94	58.5058
554	0	-689.595	1727.35	970.088	-686.984	1690.76	1121.27	-666.832	1775.41	568.909	-617.937	1458.45	284.18	-629.4	1488.44	113.611	-298.233	1749.19	992.401	-301.606	1698.07	1141.39	-342.036	1777.04	562.991	-401.736	1749.4	111.393	-374.06	1912.99	58.4833
555	0	-688.808	1738.06	972.511	-685.621	1700.1	1123.49	-666.266	1796.91	573.459	-617.959	1483.35	285.723	-631.111	1517.97	116.416	-297.306	1758.22	992.894	-300.128	1707.99	1142.01	-341.246	1778.95	563.176	-401.663	1749.38	111.525	-374.017	1912.99	58.363
556	0	-688.078	1748.31	974.937	-684.31	1709.51	1125.8	-665.608	1818.15	578.306	-617.978	1508.8	285.78	-633.041	1548.05	118.13	-296.407	1766.94	993.254	-298.57	1717.71	1142.53	-340.483	1780.83	563.392	-401.564	1749.45	111.674	-373.936	1913.06	58.2418
557	0	-687.511	1755.9	977.222	-682.962	1719.33	1128.1	-664.699	1838.77	582.878	-618.003	1534.63	284.61	-635.048	1578.67	118.721	-295.488	1775.74	993.563	-297.15	1727.4	1142.95	-339.885	1782.65	563.632	-401.486	1749.48	111.818	-373.894	1913.08	58.1045
558	0	-686.857	1766.11	979.73	-681.514	1729.6	1130.35	-663.724	1858.89	587.174	-617.917	1560.83	282.23	-636.885	1609.77	118.435	-294.605	1784.33	993.707	-295.821	1736.86	1143.32	-339.373	1784.54	563.862	-401.537	1749.51	111.941	-373.808	1913.12	57.9429
559	0	-685.677	1780.79	982.545	-680.229	1739.64	1132.5	-662.645	1878.45	591.222	-617.159	1587.39	278.799	-638.84	1641.9	117.6	-293.707	1792.64	993.654	-294.594	1746.06	1143.49	-338.892	1786.56	564.092	-401.618	1749.63	112.095	-373.787	1912.98	57.7241
560	0	-685.15	1791.42	984.929	-678.864	1750.2	1134.47	-661.478	1897.53	594.791	-617.156	1614.5	274.761	-640.69	1674.99	116.212	-292.938	1800.82	993.546	-293.398	1755.03	1143.54	-338.53	1788.61	564.216	-401.731	1749.75	112.311	-373.679	1913.22	57.5548
561	0	-684.535	1802.63	987.294	-677.195	1764.29	1136.65	-660.209	1915.9	597.907	-616.911	1642.12	269.63	-642.236	1708.61	114.555	-292.123	1808.95	993.206	-292.207	1764.12	1143.44	-338.268	1791.01	564.284	-402.462	1749.36	112.323	-373.639	1913.26	57.3339
562	0	-683.849	1814.51	989.466	-676.068	1774.19	1138.08	-658.69	1933.68	600.595	-616.729	1670.23	263.648	-643.89	1743.44	112.498	-291.386	1817.32	992.823	-291.145	1774.41	1143.31	-338.151	1793.71	564.333	-402.7	1749.46	112.482	-373.587	1913.3	57.1441
563	0	-683.206	1826.35	991.483	-675.043	1783.62	1139.46	-657.081	1950.87	603.102	-616.485	1698.81	256.74	-645.354	1778.89	110.07	-290.672	1824.62	992.18	-290.015	1782	1142.77	-338.003	1796.69	564.364	-402.823	1749.67	112.67	-373.533	1913.48	56.9611
564	0	-682.569	1838.13	993.312	-674.025	1793.5	1140.7	-654.347	1965.19	605.016	-616.212	1728.01	249.067	-646.671	1815.07	107.293	-289.971	1832.38	991.536	-289.002	1790.01	1142.15	-337.917	1799.76	564.342	-403.045	1749.81	112.838	-373.391	1913.78	56.8164
565	0	-681.957	1849.63	994.889	-672.97	1803.9	1141.72	-652.818	1981.17	607	-615.932	1757.88	240.902	-647.501	1851.54	104.123	-289.422	1840.47	990.867	-288.019	1798.65	1141.5	-337.94	1803.07	564.312	-403.362	1750.03	113.114	-373.307	1913.9	56.6458
566	0	-681.375	1860.99	996.211	-672.027	1814.55	1142.54	-651.577	1996.8	608.658	-615.505	1788.29	232.114	-648.228	1888.87	101.075	-288.789	1848.62	990.091	-287.14	1807.55	1140.85	-337.902	1806.61	564.213	-403.708	1750.22	113.344	-373.263	1914.07	56.4369
567	0	-680.793	1872.17	997.236	-671.046	1825.22	1143.13	-650.481	2011.68	609.966	-615.067	1819.36	223.007	-648.74	1926.79	98.1682	-288.285	1856.92	989.311	-286.289	1816.5	1140.08	-337.839	1810.37	564.105	-403.999	1750.49	113.631	-373.236	1914.24	56.2611
568	0	-680.254	1883.22	997.965	-670.158	1836.03	1143.55	-649.241	2025.5	610.782	-614.374	1850.93	213.618	-649.199	1965.17	95.6224	-287.755	1865.12	988.473	-285.559	1825.74	1139.3	-337.863	1814.35	563.974	-404.205	1750.81	113.897	-373.197	1914.38	56.0983
569	0	-679.718	1894.08	998.369	-669.401	1846.76	1143.67	-648.329	2038.81	611.227	-613.484	1883.11	204.209	-649.655	2003.82	93.4473	-287.283	1873.86	987.662	-284.871	1834.49	1138.46	-337.814	1818.43	563.772	-404.33	1751.16	114.144	-373.124	1914.56	55.9205
570	0	-679.247	1904.78	998.463	-668.752	1857.49	1143.62	-646.936	2050.78	611.125	-612.541	1915.86	194.944	-650.219	2042.51	91.7204	-286.831	1882.53	986.745	-284.372	1844.05	1137.65	-337.728	1822.85	563.563	-404.485	1751.54	114.452	-373.02	1914.7	55.6983
571	0	-678.866	1915.45	998.262	-668.158	1868.14	1143.29	-645.595	2061.99	610.416	-611.116	1948.76	185.912	-650.796	2081.26	90.5222	-286.364	1891.13	985.817	-283.824	1853.45	1136.79	-337.589	1827.35	563.386	-404.55	1751.9	114.74	-372.942	1914.93	55.4852
572	0	-678.495	1925.85	997.699	-667.664	1878.76	1142.81	-644.125	2072.22	608.817	-608.498	1980.5	176.739	-651.398	2119.83	89.8552	-286.021	1900.29	984.901	-283.329	1862.7	1135.85	-337.465	1831.98	563.292	-404.629	1752.3	115.253	-373.05	1914.63	55.0531
573	0	-678.241	1936.15	996.877	-667.226	1889.36	1142.1	-642.513	2081.41	606.37	-607.593	2014.97	169.052	-651.901	2158.36	89.667	-285.715	1909.46	983.941	-282.989	1872.5	1134.88	-337.38	1836.59	563.134	-404.755	1752.85	115.829	-373.007	1914.77	54.9019
574	0	-678.077	1946.26	995.753	-666.871	1899.97	1141.23	-640.927	2089.7	603.33	-606.392	2049.57	161.903	-651.951	2196.67	89.5909	-285.34	1919.02	982.921	-282.691	1882.78	1133.95	-337.214	1841.3	562.959	-404.912	1753.28	116.221	-372.976	1914.93	54.7584
575	0	-677.987	1956.26	994.447	-666.523	1910.57	1140.21	-639.513	2097.56	599.835	-606.184	2085.33	156.18	-651.379	2234.76	89.6822	-284.946	1928.42	981.738	-282.375	1893.03	1132.86	-337.175	1846.21	562.764	-405.097	1753.72	116.7	-372.94	1915.07	54.641
576	0	-677.96	1966.19	992.885	-666.249	1921.32	1139.02	-638.374	2104.89	596.225	-605.398	2120.24	151.566	-649.999	2272.68	90.0212	-284.57	1937.94	980.49	-282.169	1903.43	1131.74	-337.079	1851.21	562.552	-405.088	1754.71	117.514	-372.839	1915.29	54.69
577	0	-677.95	1976.06	991.031	-666.029	1932.35	1137.63	-637.403	2111.74	592.3	-603.897	2153.91	147.548	-647.554	2310.3	90.8908	-284.156	1947.69	979.251	-281.926	1914.29	1130.57	-336.904	1856.39	562.341	-405.46	1755.03	118.229	-372.769	1915.78	54.6737
578	0	-678.029	1986.17	989.089	-665.834	1943.42	1136.06	-636.611	2118.35	588.256	-603.008	2187.5	145.616	-643.869	2347.45	92.7917	-283.791	1957.52	977.937	-281.84	1925.02	1129.26	-336.926	1861.74	562.148	-405.863	1755.52	118.9	-372.828	1915.92	54.5757
579	0	-677.863	1996.35	986.899	-665.68	1954.8	1134.36	-635.682	2124.91	584.165	-603.11	2220.83	145.707	-638.966	2383.31	95.8953	-283.32	1966.21	976.311	-281.714	1935.74	1127.82	-336.993	1867.26	561.936	-406.275	1756.21	119.718	-372.798	1916.07	54.5289
580	0	-677.693	2006.83	984.583	-665.631	1966.33	1132.54	-634.165	2131.55	580.061	-602.534	2251.14	146.437	-633.119	2417.1	100.102	-283.175	1977.06	974.971	-281.726	1946.72	1126.29	-337.103	1873.08	561.711	-406.632	1756.98	120.759	-372.922	1916.19	54.405
581	0	-677.481	2017.6	982.16	-665.747	1978.23	1130.62	-632.691	2138.5	575.964	-602.371	2279.3	147.884	-627.026	2448.52	105.675	-283.047	1987.74	973.479	-281.829	1957.93	1124.69	-337.31	1879.15	561.456	-406.995	1757.76	121.714	-373.012	1916.33	54.323
582	0	-677.304	2028.64	979.697	-665.948	1990.25	1128.69	-631.403	2146.36	572.443	-602.134	2305.03	149.648	-621.039	2476.7	112.86	-283.03	1998.48	971.994	-282.017	1969.07	1122.95	-337.548	1885.68	561.239	-407.263	1758.63	123.011	-373.086	1916.49	54.2228
583	0	-677.286	2040.31	977.333	-666.119	2002.29	1126.8	-630.091	2155.45	569.455	-600.831	2326.75	150.796	-615.364	2500.83	121.012	-283.072	2009.34	970.468	-282.302	1979.92	1121.18	-338.782	1891.7	560.923	-407.447	1759.85	124.389	-373.281	1916.82	54.1802
584	0	-677.189	2052.54	975.096	-666.376	2014.4	1124.94	-628.979	2166.05	567.189	-599.008	2344.73	151.113	-610.414	2520.41	129.439	-283.173	2020.17	968.859	-282.765	1991.25	1119.47	-338.844	1899.43	560.546	-407.515	1761.02	125.84	-373.354	1917.16	54.0666
585	0	-677.143	2065.22	973.241	-666.718	2026.53	1123.15	-628.033	2178.54	565.787	-596.017	2358.15	148.982	-606.122	2534.8	136.471	-283.307	2031.25	967.294	-283.2	2002.27	1117.7	-338.889	1907.97	559.974	-407.381	1762.71	127.464	-373.343	1917.45	53.8456
586	0	-677.243	2078.15	971.911	-666.909	2038.53	1121.56	-626.945	2192.58	565.07	-593.026	2368.89	145.807	-602.436	2544.82	140.192	-283.57	2042.43	965.83	-283.641	2013.38	1115.98	-339.058	1917.2	559.351	-407.368	1764.31	129.305	-373.373	1917.84	53.71
587	0	-677.318	2091.38	970.958	-667.062	2050.56	1120.11	-625.862	2207.43	564.626	-589.733	2376.95	142.01	-598.881	2552.22	139.075	-283.871	2053.73	964.403	-284.165	2024.86	1114.29	-339.225	1927.05	558.578	-407.077	1766.16	131.394	-373.325	1918.31	53.618
588	0	-677.226	2104.61	970.228	-667.204	2062.75	1118.95	-624.819	2222.55	564.307	-586.562	2382.84	138.683	-595	2558.09	132.982	-284.188	2065.14	962.92	-284.478	2036.25	1112.63	-339.509	1937.51	557.748	-406.665	1768.17	133.717	-373.246	1918.7	53.4985
589	0	-677.188	2118.05	969.85	-667.286	2075.11	1117.97	-623.751	2237.48	564.074	-583.623	2387.21	136.848	-590.264	2562.72	124.15	-284.447	2076.45	961.539	-284.807	2048.23	1111	-339.84	1947.92	556.855	-406.232	1770.26	136.285	-373.071	1919.07	53.4199
590	0	-677.23	2131.59	969.723	-667.363	2087.75	1117.26	-622.295	2251.83	563.853	-580.572	2391.25	135.578	-585.021	2565.87	114.938	-284.646	2087.73	960.216	-285.033	2060.02	1109.44	-339.984	1959.7	556.089	-405.713	1772.77	139.184	-372.852	1919.42	53.3258
591	0	-677.413	2145.34	969.625	-667.433	2100.9	1116.79	-620.639	2265.62	563.773	-577.264	2395.09	133.265	-579.747	2568.51	107.648	-284.891	2099.02	959.054	-285.177	2072.1	1108	-339.982	1971.93	555.368	-405.175	1775.6	142.514	-372.563	1919.82	53.186
592	0	-677.464	2159.41	969.658	-667.551	2114.48	1116.62	-619.081	2278.98	563.548	-573.712	2398.59	131.04	-574.672	2571.53	103.767	-285.225	2112.19	958.336	-285.459	2084.31	1106.76	-339.778	1984.98	554.792	-404.47	1779.01	146.218	-372.339	1920.31	53.1212
593	0	-677.341	2173.72	969.621	-667.718	2128.44	1116.88	-617.492	2292.12	563.318	-571.224	2404.06	130.005	-570.604	2574.75	100.029	-285.703	2125.28	957.676	-285.712	2096.69	1105.76	-339.442	1998.82	554.358	-403.626	1782.86	150.557	-372.008	1920.84	53.0367
594	0	-677.115	2188.39	969.662	-667.999	2142.57	1117.52	-616.178	2305.17	563.308	-570.78	2410.27	129.514	-568.017	2578.72	93.5073	-286.199	2138.27	957.148	-286.084	2109.08	1105.1	-339.034	2013.42	553.938	-402.476	1787.28	155.314	-371.683	1921.5	53.02
595	0	-676.924	2203.1	970.184	-668.204	2156.8	1118.58	-615.388	2317.76	563.627	-571.68	2416.04	128.766	-567.372	2581.87	86.9008	-286.736	2151.37	956.807	-286.42	2121.38	1104.87	-338.671	2029.02	553.485	-401.153	1792.72	160.865	-371.405	1921.75	53.0446
596	0	-676.87	2217.6	971.174	-668.352	2170.9	1119.91	-615.237	2330.5	564.452	-572.01	2420.9	127.892	-568.116	2584.31	81.2171	-287.275	2164.73	956.719	-286.816	2134.21	1105.04	-337.646	2046.04	553	-399.692	1798.9	166.908	-370.972	1922.47	53.1494
597	0	-677.096	2231.71	972.349	-668.536	2184.92	1121.43	-615.183	2342.9	565.065	-571.93	2424.22	126.888	-568.707	2586.26	76.7127	-287.903	2178.01	956.89	-287.177	2146.84	1105.36	-336.658	2064.04	552.089	-398.262	1806.05	173.815	-370.427	1923.21	53.6099
598	0	-677.542	2245.2	973.637	-668.767	2198.64	1122.95	-616.303	2355.89	565.578	-570.959	2426.27	125.78	-568.089	2588.63	74.1048	-288.776	2191.4	957.111	-287.477	2159.24	1105.79	-334.515	2084.19	551.095	-396.59	1814.56	181.451	-369.861	1924.5	54.3446
599	0	-678.113	2258.22	975.051	-669.109	2212.08	1124.63	-616.952	2367.42	565.978	-571.109	2429.62	125.765	-566.994	2589.74	73.0847	-289.731	2204.69	957.326	-287.685	2171.63	1106.26	-331.794	2105.66	549.918	-394.438	1824.75	189.914	-369.367	1925.87	55.0339
600	0	-678.615	2270.49	976.653	-669.425	2225.04	1126.52	-617.491	2377.7	566.59	-570.344	2430.33	125.198	-566.733	2590.42	72.309	-290.731	2218.13	957.565	-287.924	2184.23	1106.55	-328.861	2128.23	548.578	-392.098	1836.71	198.007	-368.678	1928.5	56.6613
601	0	-679.292	2282.59	978.586	-669.737	2237.51	1128.61	-617.945	2386.99	567.489	-570.249	2430.33	125.046	-566.807	2590.92	71.504	-291.737	2231.47	957.783	-288.031	2196.34	1106.77	-325.972	2151.79	547.319	-389.379	1849.87	208.768	-367.756	1932.07	58.9496
602	0	-680.039	2294.55	980.676	-669.881	2249.5	1130.83	-619.68	2396.3	568.344	-570.333	2430.85	125.078	-566.726	2591.37	70.93	-292.554	2244.73	958.006	-288.101	2208.09	1106.78	-323.148	2175.91	546.248	-386.119	1865.5	218.592	-366.57	1936.77	62.0463
603	0	-680.836	2306.35	982.786	-670.02	2261.1	1133.05	-619.619	2402.48	568.739	-570.329	2431.27	125.103	-566.703	2591.68	70.5405	-293.252	2258.04	958.386	-288.215	2219.88	1106.85	-320.717	2200.64	545.302	-382.491	1883.55	228.864	-365.297	1942.68	65.7218
604	0	-681.614	2317.98	984.76	-670.139	2272.4	1135.12	-619.461	2407.23	568.8	-570.218	2431.3	125.084	-566.731	2591.87	70.2407	-293.837	2270.69	958.798	-288.278	2230.93	1106.84	-318.358	2225.69	544.707	-378.636	1903.28	238.47	-364.13	1949.73	69.9169
605	0	-682.345	2329.26	986.579	-670.359	2283.57	1137.08	-619.752	2411.63	568.791	-570.061	2431.4	124.961	-566.751	2592.05	69.9965	-294.414	2283.25	959.478	-288.61	2241.97	1107.05	-315.981	2250.8	544.789	-375.155	1924.43	245.976	-363.234	1957.66	74.1598
606	0	-682.999	2340.08	988.134	-670.655	2294.66	1138.94	-620.228	2415.76	568.663	-569.983	2431.47	124.791	-566.79	2592.16	69.773	-295.016	2297.15	960.605	-288.868	2252.49	1107.3	-313.833	2275.54	545.707	-371.895	1945.62	253.68	-362.459	1966.45	78.0565
607	0	-683.496	2350.74	989.467	-671.035	2305.75	1140.74	-621.117	2419.97	568.598	-569.913	2431.46	124.624	-566.805	2592.24	69.5898	-295.513	2308.77	961.709	-289.193	2262.88	1107.85	-311.917	2299.96	547.504	-367.619	1967.4	260.281	-361.043	1978.46	82.4275
608	0	-683.786	2362.33	990.754	-671.363	2317.21	1142.51	-622.36	2424.38	569.02	-569.847	2431.44	124.512	-566.809	2592.33	69.4689	-295.969	2319.73	962.946	-289.619	2273.09	1108.77	-310.358	2324.05	549.865	-364.696	1987.93	266.501	-358.469	1996.59	88.7557
609	0	-684.624	2368.98	991.657	-671.655	2329.02	1144.33	-621.445	2426.59	569.25	-569.815	2431.5	124.467	-566.697	2592.15	69.2428	-296.448	2331.09	964.581	-290.017	2282.86	1110.02	-309.065	2347.72	552.606	-362.148	2012.51	270.793	-355.035	2020.24	94.6491
610	0	-685.028	2377.74	992.661	-671.899	2341.58	1146.18	-621.733	2430	569.623	-569.766	2431.55	124.48	-566.766	2592.48	69.1645	-296.84	2342.31	966.448	-290.517	2292.75	1111.64	-308.905	2369.89	555.823	-359.554	2037.85	275.116	-351.376	2047.75	99.8942
611	0	-685.16	2387.54	993.873	-672.785	2349.04	1146.97	-621.156	2432.26	569.967	-569.75	2431.68	124.539	-566.747	2592.6	68.9922	-297.065	2353.6	968.64	-291.041	2302.84	1113.68	-308.848	2391.67	559.577	-357.601	2058.08	278.376	-347.406	2077.46	104.242
612	0	-685.29	2397.28	994.971	-673.377	2358.82	1148.28	-621.506	2435.53	570.251	-569.713	2431.85	124.595	-566.768	2592.79	68.8064	-297.148	2364.92	971.212	-291.459	2312.78	1115.98	-309.011	2412.96	563.753	-355.354	2080.63	282.156	-343.249	2107.94	107.603
613	0	-685.385	2406.91	995.88	-673.956	2369.24	1149.5	-621.763	2438.56	570.513	-569.66	2431.95	124.62	-566.716	2592.88	68.496	-297.169	2376.29	974.075	-291.9	2322.5	1118.6	-308.629	2434.93	568.37	-353.094	2103.83	285.844	-339.036	2138.44	109.746
614	0	-685.452	2416.54	996.638	-674.55	2379.3	1150.55	-621.807	2441.09	570.731	-569.534	2432.06	124.69	-566.768	2593.03	68.3261	-297.114	2387.54	977.146	-292.448	2334	1121.67	-308.792	2455.8	573.045	-351.898	2129.21	284.164	-334.533	2168.89	110.814
615	0	-685.436	2425.86	997.245	-675.268	2389.09	1151.37	-621.853	2443.33	570.983	-569.394	2432.13	124.777	-566.785	2593.15	68.1598	-296.971	2398.75	980.343	-292.931	2343.19	1124.65	-309.565	2475.7	577.29	-350.826	2154.31	282.259	-329.945	2199.5	110.914
616	0	-685.455	2435.02	997.617	-675.93	2399.06	1152.04	-622.805	2446.45	571.277	-569.18	2432.16	124.886	-566.751	2593.28	68.0366	-296.854	2409.81	983.464	-293.394	2352.7	1127.67	-309.99	2495.73	581.667	-349.69	2180.28	280.21	-325.583	2229.45	109.986
617	0	-685.411	2443.68	997.856	-676.623	2408.74	1152.55	-622.718	2448.31	571.605	-568.928	2432.19	125.022	-566.728	2593.36	67.9285	-296.711	2420.75	986.537	-293.883	2362.61	1130.76	-310.304	2515.33	585.865	-349.56	2206.89	275.21	-320.576	2263.39	109.446
618	0	-685.313	2452.41	997.897	-677.26	2418.17	1152.83	-622.532	2450.19	571.922	-568.685	2432.26	125.19	-566.729	2593.46	67.8366	-296.467	2431.51	989.456	-294.368	2372.73	1133.66	-310.9	2534.14	589.822	-349.374	2233.23	269.988	-315.979	2297.6	108.544
619	0	-685.142	2460.98	997.767	-677.85	2428.15	1153.09	-621.494	2451.21	572.235	-568.433	2432.33	125.322	-566.719	2593.56	67.7259	-296.223	2442.27	992.266	-294.876	2382.89	1136.43	-311.461	2552.12	593.627	-347.625	2262.58	265.439	-311.557	2333.03	107.511
620	0	-684.962	2469.39	997.516	-678.385	2437.58	1153.15	-621.214	2453.71	572.526	-568.216	2432.46	125.48	-566.676	2593.66	67.6145	-295.959	2453.01	994.946	-295.393	2393.06	1138.95	-310.939	2570.9	597.597	-346.883	2289.8	259.515	-307.333	2369.66	106.419
621	0	-684.722	2477.94	997.162	-678.804	2447.22	1153.07	-621.054	2456.64	572.714	-568.007	2432.59	125.608	-566.627	2593.78	67.4892	-295.652	2463.72	997.346	-295.828	2403.25	1141.27	-311.695	2587.53	600.995	-346.447	2318.47	251.02	-303.477	2406.81	105.048
622	0	-684.33	2487.69	996.947	-679.25	2456.76	1152.86	-620.814	2459.7	572.811	-567.819	2432.84	125.797	-566.512	2593.82	67.3058	-295.333	2474.42	999.59	-296.256	2413.45	1143.27	-312.378	2603.24	604.222	-345.804	2347.98	242.862	-299.85	2444.39	103.465
623	0	-684.12	2496.37	996.456	-679.517	2466.47	1152.61	-620.774	2463.03	572.887	-567.616	2433.16	126.008	-566.547	2593.96	67.2567	-294.977	2485.03	1001.65	-296.592	2423.66	1145.06	-313.245	2617.83	607.28	-345.144	2378.17	234.063	-296.437	2482.24	101.548
624	0	-683.867	2505.13	995.885	-679.767	2476.15	1152.23	-620.395	2466.46	572.978	-567.432	2433.38	126.185	-566.507	2594.07	67.1679	-294.666	2495.45	1003.32	-296.875	2433.86	1146.55	-314.892	2630.41	609.623	-344.62	2408.97	224.648	-293.062	2520.19	99.4665
625	0	-683.658	2513.98	995.239	-679.978	2485.83	1151.72	-620.193	2469.98	572.983	-567.259	2433.57	126.34	-566.494	2594.15	67.052	-294.237	2505.81	1004.68	-297.178	2444.04	1147.67	-315.642	2643.05	611.648	-344.188	2440.53	214.88	-289.77	2558.24	97.3212
626	0	-683.469	2522.89	994.49	-680.15	2495.52	1151.18	-620.104	2473.63	572.938	-567.126	2433.73	126.52	-566.466	2594.23	66.9553	-293.947	2515.95	1005.74	-297.438	2454.14	1148.53	-316.043	2655.31	613.167	-343.823	2472.87	205.052	-286.607	2596.39	95.2963
627	0	-683.25	2531.82	993.695	-680.217	2505.44	1150.56	-619.989	2477.54	572.89	-566.972	2434.02	126.695	-566.449	2594.36	66.8425	-293.603	2525.96	1006.43	-297.592	2464.32	1149.06	-316.444	2666.44	613.873	-343.573	2505.88	195.243	-283.515	2634.58	93.6463
628	0	-682.975	2540.65	992.869	-680.255	2515.26	1149.86	-619.874	2481.56	572.696	-566.801	2434.45	126.898	-566.409	2594.5	66.7388	-293.222	2535.83	1006.72	-297.748	2474.56	1149.29	-316.616	2676.86	613.678	-343.558	2539.38	185.75	-280.747	2672.7	92.3062
629	0	-682.691	2549.51	992.016	-680.26	2525.18	1149.11	-619.774	2485.79	572.49	-566.62	2434.8	127.12	-566.336	2594.42	66.5797	-292.817	2545.54	1006.59	-297.94	2484.93	1149.21	-316.526	2686.58	612.835	-343.55	2573.45	176.817	-278.314	2710.87	91.4249
630	0	-682.824	2558.53	991.03	-680.218	2535.16	1148.33	-619.637	2490.2	572.253	-566.468	2435.19	127.391	-566.181	2594.4	66.3345	-292.456	2555.33	1006.15	-298.03	2495.34	1148.88	-316.247	2695.6	611.299	-343.766	2607.87	168.506	-276.206	2748.45	90.7906
631	0	-683.312	2567.65	989.898	-680.127	2545.25	1147.4	-619.467	2494.63	571.955	-566.329	2435.77	127.714	-566.123	2594.55	66.2197	-292.07	2565.1	1005.3	-298.127	2505.82	1148.26	-315.697	2704.12	609.138	-343.832	2642.54	161.067	-274.843	2786.15	90.2479
632	0	-683.545	2576.8	988.797	-679.984	2555.51	1146.36	-619.427	2499.22	571.702	-566.232	2436.18	127.953	-566.178	2594.77	66.1586	-291.736	2574.94	1004.27	-298.24	2516.57	1147.39	-314.885	2712.13	606.381	-343.62	2677.37	154.889	-274.331	2823.68	89.9685
633	0	-683.717	2586.18	987.589	-679.837	2566	1145.21	-619.48	2503.91	571.526	-566.148	2436.56	128.197	-566.08	2594.83	65.9145	-291.472	2584.88	1002.93	-298.294	2527.39	1146.34	-313.806	2719.58	603.063	-342.947	2712.19	150.035	-275.278	2860.35	89.2229
634	0	-683.954	2595.57	986.317	-679.552	2576.69	1143.98	-619.602	2508.53	571.21	-566.094	2437.03	128.473	-566.138	2595.14	65.7859	-291.341	2594.78	1001.33	-298.181	2538.41	1145.02	-312.707	2726.42	599.23	-341.875	2746.56	146.891	-276.687	2897.11	90.5858
635	0	-684.217	2605.07	984.951	-679.239	2587.81	1142.7	-619.826	2513.27	571.027	-566.041	2437.5	128.795	-566.141	2595.28	65.6349	-291.107	2604.9	999.444	-298.059	2549.66	1143.59	-311.629	2732.77	595.219	-341.313	2779.61	144.921	-279.005	2933.27	93.6223
636	0	-684.436	2614.77	983.516	-678.718	2599.06	1141.27	-620.056	2518.08	570.737	-565.997	2437.88	129.155	-566.167	2595.38	65.4809	-290.867	2615.13	997.392	-297.836	2561.17	1141.99	-311.787	2738.31	590.887	-340.885	2810.83	144.008	-282.023	2968.09	98.3663
637	0	-684.48	2624.44	982.043	-678.181	2610.38	1139.73	-620.285	2523.22	570.479	-565.943	2438.34	129.573	-566.167	2595.5	65.3068	-290.457	2625.39	995.214	-297.459	2572.77	1140.29	-311.392	2745.29	587.09	-341.607	2818.24	142.185	-285.25	3001.19	104.485
638	0	-684.442	2634.27	980.5	-677.493	2621.61	1138.08	-620.341	2528.66	570.075	-565.934	2438.9	129.993	-566.207	2595.62	65.1198	-289.942	2635.87	993.033	-296.95	2584.71	1138.63	-312.547	2751.12	583.038	-342.178	2825.57	140.25	-288.649	3031.89	112.016
639	0	-684.295	2644.25	978.882	-676.727	2633.26	1136.41	-620.265	2534.47	569.575	-565.93	2439.42	130.446	-566.205	2595.78	64.9099	-289.314	2646.83	990.846	-296.365	2596.87	1136.94	-313.953	2757.41	579.617	-342.67	2833.31	138.294	-292.316	3059.65	120.828
640	0	-684.193	2654.39	977.199	-675.899	2645.02	1134.71	-620.113	2540.83	569.061	-565.862	2440.09	131.005	-566.21	2595.99	64.7283	-288.736	2658.17	988.72	-295.703	2609.12	1135.25	-314.644	2765.34	576.392	-343.1	2841.17	136.307	-296.349	3083.94	130.01
641	0	-683.939	2664.56	975.487	-675.532	2655.66	1132.79	-619.875	2547.67	568.487	-565.806	2440.89	131.784	-566.23	2596.2	64.539	-288.295	2670	986.725	-295.062	2621.53	1133.66	-315.324	2774.31	573.83	-343.992	2847.9	134.104	-300.544	3104.4	138.013
642	0	-683.66	2674.85	973.836	-675.773	2664.58	1130.76	-619.511	2554.93	567.925	-565.779	2441.96	132.656	-566.246	2596.49	64.3422	-287.989	2682.15	984.924	-294.352	2633.74	1132.19	-315.939	2784.38	571.771	-345.491	2852.92	131.792	-304.736	3121.14	142.899
643	0	-683.19	2685.26	972.279	-676.296	2672.42	1128.84	-619.149	2562.65	567.394	-565.759	2443.03	133.806	-566.254	2596.86	64.0684	-287.72	2694.41	983.35	-293.775	2645.9	1130.84	-316.321	2795.53	570.217	-347.273	2856.85	129.584	-308.746	3134.49	143.514
644	0	-682.694	2695.78	970.801	-676.938	2680	1126.97	-618.778	2570.83	566.875	-565.71	2444.43	135.086	-566.244	2597.33	63.8009	-287.428	2706.6	982.076	-293.25	2657.77	1129.64	-316.606	2808.18	569.212	-349.174	2860.53	127.426	-312.775	3144.85	140.386
645	0	-682.138	2706.52	969.466	-677.268	2688.23	1125.21	-618.314	2579.44	566.445	-565.864	2446.16	136.593	-566.252	2597.82	63.5715	-286.975	2718.72	981.033	-292.735	2669.5	1128.59	-316.515	2822.65	568.425	-350.762	2864.85	125.379	-316.927	3152.35	134.605
646	0	-681.482	2717.24	968.269	-677.268	2688.23	1125.21	-617.742	2588.33	565.975	-565.454	2447.3	138.046	-566.31	2598.43	63.3511	-286.34	2730.8	980.229	-292.203	2681.24	1127.65	-316.856	2837.18	567.995	-352.021	2860.95	125.094	-320.775	3157.97	127.39
647	0	-680.814	2728.02	967.222	-674.867	2713.63	1122.87	-616.903	2597.6	565.448	-565.604	2449.18	140.081	-566.421	2599.08	63.1646	-285.502	2743.15	979.689	-291.518	2693.24	1126.87	-316.406	2852.93	568.373	-350.878	2882.45	122.469	-324.182	3162.95	120.765
648	0	-680.078	2738.93	966.306	-674.867	2713.63	1122.87	-615.873	2607.18	564.804	-565.739	2451.23	142.354	-566.535	2599.64	62.9535	-284.73	2755.93	979.373	-290.722	2705.57	1126.35	-317.638	2866.6	568.25	-352.137	2878.54	122.184	-327.263	3167.05	115.67
649	0	-679.338	2749.99	965.546	-673.123	2737.03	1120.89	-614.882	2617.25	564.609	-565.866	2453.62	145.009	-566.706	2600.35	62.7645	-283.968	2769.22	979.377	-289.855	2718.15	1126.1	-318.959	2879.71	568.141	-351.65	2898.04	119.924	-330.001	3170.91	110.423
650	0	-678.487	2761.06	964.978	-673.123	2737.03	1120.89	-614.42	2628.5	564.929	-566.042	2456.25	147.974	-566.95	2601.04	62.5904	-283.369	2783.03	979.685	-289.077	2731.09	1126.33	-320	2892.31	568.206	-352.909	2894.13	119.639	-332.579	3174.79	104.838
651	0	-677.612	2772.32	964.659	-672.008	2758.05	1119.44	-613.493	2640.1	564.974	-566.274	2459.22	151.4	-567.302	2601.72	62.4624	-282.906	2797.01	980.296	-288.289	2744.25	1126.96	-320.815	2905.14	568.49	-353.052	2911.24	117.9	-334.934	3178.69	99.1005
652	0	-676.698	2783.62	964.553	-671.149	2769.14	1119.15	-612.639	2652.57	565.016	-566.65	2462.8	155.294	-567.795	2602.51	62.2949	-282.369	2810.9	981.156	-287.509	2757.58	1127.95	-321.183	2918.29	569.088	-353.452	2918.43	117.327	-336.105	3181.79	93.5819
653	0	-675.775	2795.08	964.653	-670.366	2780.22	1119.06	-612.009	2666.21	564.99	-567.047	2467.11	159.537	-568.328	2603.25	62.1502	-281.746	2824.64	982.429	-286.748	2770.89	1129.28	-320.873	2931.27	570.176	-353.928	2925.6	116.953	-335.976	3184.29	88.373
654	0	-674.782	2806.63	964.986	-670.366	2780.22	1119.06	-611.57	2680.98	564.86	-567.483	2471.82	164.102	-568.828	2603.95	62.0534	-281.13	2837.98	983.839	-286.075	2784.06	1130.74	-319.969	2943.76	571.522	-355.187	2921.7	116.668	-335.405	3186.09	83.2689
655	0	-673.858	2818.34	965.471	-669.621	2800.5	1119.5	-611.785	2697.17	564.771	-568.098	2477.45	169.281	-569.272	2604.69	62.0605	-280.371	2850.81	985.508	-285.398	2796.9	1132.37	-318.722	2955.64	572.86	-355.7	2938.07	116.82	-335.131	3187.65	78.8493
656	0	-672.782	2830.06	966.137	-668.906	2811.74	1120.15	-612.616	2714.6	564.559	-568.922	2484.01	174.987	-569.664	2605.4	62.1584	-279.376	2863.01	987.322	-284.743	2809.44	1134.1	-317.253	2966.85	574.016	-356.243	2945.41	117.187	-334.93	3189.1	74.8747
657	0	-671.678	2841.98	966.934	-668.079	2823.02	1120.83	-614.091	2733.46	564.336	-569.888	2491.76	181.413	-570	2606.14	62.4341	-278.408	2874.91	988.974	-283.899	2821.58	1135.81	-315.672	2976.97	574.706	-356.675	2952.79	117.583	-334.58	3190.56	71.7265
658	0	-670.408	2853.95	967.859	-666.993	2834.66	1121.73	-615.964	2753.53	563.951	-570.877	2500.72	188.593	-570.219	2607.44	62.8626	-277.456	2886.77	990.47	-282.853	2833.36	1137.33	-314.055	2986.2	575.03	-356.847	2960.52	118.2	-334.584	3191.65	70.3652
659	0	-669.018	2865.95	968.84	-665.743	2846.33	1122.74	-618.264	2774.65	563.539	-572.1	2511.15	196.742	-570.565	2609.37	63.3912	-276.314	2898.63	991.699	-281.573	2844.81	1138.64	-312.671	2994.85	575.173	-356.855	2968.28	118.92	-334.611	3192.67	69.8546
660	0	-666.974	2878.03	969.875	-665.743	2846.33	1122.74	-620.595	2796.63	562.954	-573.408	2523.19	204.996	-571.114	2612.16	64.5242	-275.054	2910.25	992.76	-280.028	2856.03	1139.68	-311.784	3003.7	575.373	-358.114	2964.38	118.635	-334.574	3193.22	68.9411
661	0	-665.958	2889.99	970.777	-662.782	2868.68	1124.67	-622.83	2819.26	562.244	-574.762	2536.67	214.296	-571.925	2616.15	66.172	-273.678	2921.48	993.668	-278.431	2867.01	1140.57	-311.19	3012.35	575.623	-356.412	2982.83	120.284	-334.364	3194.05	68.7874
662	0	-664.654	2901.79	971.611	-661.891	2877.8	1125.32	-625.142	2842.62	561.715	-576.216	2552.09	224.128	-572.662	2621.12	68.4954	-272.353	2932.37	994.496	-276.849	2877.77	1141.47	-310.882	3019.68	575.684	-356.779	2988.04	120.648	-334.561	3194.72	68.5577
663	0	-663.286	2913.34	972.357	-660.941	2886.91	1125.89	-627.415	2866.39	561.315	-577.854	2569.53	233.53	-573.365	2627.06	71.0693	-271.191	2942.86	995.277	-275.431	2888.41	1142.35	-310.891	3025.25	575.665	-357.088	2993.25	120.93	-333.45	3194.61	68.627
664	0	-662.071	2924.61	973.017	-659.952	2896.23	1126.28	-629.589	2890.31	561.293	-579.557	2588.27	242.333	-573.647	2633.9	74.1738	-270.239	2953.2	996.068	-274.143	2898.87	1143.33	-311.21	3029.76	575.396	-357.357	2998.66	121.038	-333.514	3195.03	68.191
665	0	-661.016	2935.56	973.635	-658.91	2905.7	1126.61	-631.612	2914.01	561.95	-581.004	2607.74	250.232	-573.593	2641.38	77.7501	-269.478	2963.42	996.914	-273.041	2909.22	1144.38	-311.276	3034.52	575.3	-357.574	3004.22	121.08	-333.683	3195.28	67.9998
666	0	-660.232	2945.48	974.273	-657.956	2915.14	1127.04	-633.326	2937.23	563.375	-582.54	2627.18	258.231	-574.875	2650.96	83.4805	-268.856	2973.68	997.835	-272.066	2919.63	1145.48	-311.036	3039.63	575.415	-357.879	3009.76	121.223	-333.22	3195.74	67.9782
667	0	-659.728	2954.56	975.075	-654.983	2929.53	1128.21	-634.659	2960.16	565.511	-584.169	2647.08	265.808	-577.594	2665.91	90.8309	-268.269	2984.1	998.906	-271.326	2929.93	1146.65	-310.715	3044.86	575.521	-356.164	3020.25	122.113	-333.222	3195.66	68.0337
668	0	-659.044	2965.63	976.493	-654.677	2936.91	1128.77	-635.679	2982.77	568.326	-584.799	2667.05	273.496	-581.018	2685.63	98.6542	-267.834	2994.6	1000.02	-270.688	2940.19	1147.82	-310.387	3050.23	575.547	-357.116	3023.72	122.383	-333.161	3195.72	68.0397
669	0	-658.682	2975.5	978	-654.363	2944.25	1129.59	-636.222	3004.72	571.66	-584.911	2687.79	280.42	-584.805	2709.24	106.295	-267.424	3005.14	1001.07	-270.045	2950.45	1148.97	-309.927	3055.32	575.597	-358.061	3027.16	122.924	-333.152	3195.75	68.0237
670	0	-658.571	2985.84	979.849	-653.919	2951.62	1130.69	-636.75	3026.1	575.697	-585.959	2710.12	287.214	-588.7	2735.16	113.292	-267.067	3015.52	1002.07	-269.334	2960.67	1150.01	-309.437	3059.97	575.575	-358.875	3030.62	123.731	-332.984	3196.01	67.8911
671	0	-658.555	2996.54	982.054	-653.388	2959.15	1132.23	-637.934	3047.15	580.226	-586.103	2733	291.926	-592.826	2762.79	119.602	-266.778	3025.71	1002.95	-268.518	2970.99	1150.98	-308.938	3064.18	575.564	-359.602	3034.25	124.993	-332.994	3196.03	67.8639
672	0	-658.524	3007.25	984.427	-652.71	2966.84	1134.03	-639.365	3067.72	585.349	-586.023	2756.28	295.165	-596.713	2790.49	124.508	-266.499	3035.59	1003.67	-267.588	2981.36	1151.84	-308.411	3067.74	575.605	-359.896	3034.31	125.036	-333.037	3196.09	67.8351
673	0	-658.514	3017.98	986.908	-651.96	2974.65	1135.95	-640.4	3087.63	590.481	-586.245	2779.89	297.178	-600.505	2818.17	128.005	-266.2	3045.22	1004.29	-266.56	2991.45	1152.51	-307.829	3070.87	575.741	-360.117	3034.49	125.206	-333.091	3196.12	67.8235
674	0	-658.481	3028.95	989.69	-651.056	2982.72	1138.01	-641.081	3107	595.449	-584.397	2802.59	296.64	-604.27	2845.76	130.116	-265.908	3054.62	1004.77	-265.629	3001.36	1153.11	-307.421	3073.42	575.86	-360.344	3034.52	125.247	-333.124	3196.13	67.8023
675	0	-656.234	3026.02	989.693	-650.116	2990.95	1140.09	-641.488	3125.72	600.136	-585.547	2827.26	296.122	-608.703	2874.22	131.388	-265.577	3063.76	1005.15	-264.762	3011.09	1153.64	-307.014	3075.68	576.04	-360.445	3034.66	125.413	-333.15	3196.19	67.7317
676	0	-656.111	3036.83	992.547	-649.194	2999.46	1142.1	-641.629	3143.82	604.437	-586.374	2852.23	294.223	-612.205	2902.44	131.085	-265.24	3072.7	1005.41	-263.953	3020.93	1154.09	-306.668	3077.83	576.213	-360.491	3034.77	125.555	-333.114	3196.32	67.6574
677	0	-655.952	3046.49	994.496	-648.305	3008.27	1143.94	-641.919	3161.38	608.399	-586.677	2877.3	291.036	-614.995	2930.83	129.715	-264.913	3081.39	1005.52	-263.174	3031.68	1154.53	-306.244	3079.89	576.325	-360.584	3034.91	125.743	-333.127	3196.41	67.5795
678	0	-655.929	3057.03	996.321	-647.467	3017.3	1145.67	-642.111	3178.24	611.969	-585.928	2902.2	286.624	-617.968	2961.07	127.983	-264.671	3090.71	1005.7	-262.325	3038.74	1154.3	-305.978	3082.1	576.516	-360.68	3035.05	125.867	-333.144	3196.48	67.5089
679	0	-655.842	3067.35	998.47	-646.667	3026.56	1147.25	-641.969	3194.37	614.872	-586.155	2928.42	280.769	-620.694	2992.39	125.681	-264.209	3097.27	1005.08	-261.697	3047.61	1154.29	-305.707	3084.39	576.609	-360.729	3035.16	126.002	-333.125	3196.54	67.4341
680	0	-655.763	3077.45	1000.49	-645.974	3035.93	1148.64	-641.991	3210	617.393	-586.489	2954.76	274.717	-623.555	3025.34	123.184	-263.898	3105.35	1004.72	-261.039	3056.56	1154.13	-305.482	3086.9	576.642	-360.74	3035.29	126.103	-332.841	3196.56	67.6284
681	0	-655.701	3087.13	1002.12	-645.377	3045.39	1149.89	-641.804	3225.06	619.52	-587.127	2981.63	267.791	-625.786	3058.39	119.822	-263.645	3113.55	1004.3	-260.475	3065.49	1153.84	-305.315	3089.5	576.595	-360.724	3035.42	126.185	-332.8	3196.57	67.6001
