# Supplementary material for: A Brake-Based Overground Gait Rehabilitation Device for Altering Propulsion Impulse Symmetry
Source: Sensors (Basel). 2021 Oct 5;21(19):6617. doi: 10.3390/s21196617 (PMC8512803; doi:10.3390/s21196617)
Supplement: Supplementary file 1 [file sensors-21-06617-s001.zip › GPT animations/code and data/Trajectories/BD 08.csv]

Trajectories
100
		BDC013:LTroc			BDC013:LIliac			BDC013:LKnee			BDC013:LAnkle			BDC013:LToe			BDC013:RTroc			BDC013:RIliac			BDC013:RKnee			BDC013:RAnkle			BDC013:RToe
Frame	Sub Frame	X	Y	Z	X	Y	Z	X	Y	Z	X	Y	Z	X	Y	Z	X	Y	Z	X	Y	Z	X	Y	Z	X	Y	Z	X	Y	Z
		mm	mm	mm	mm	mm	mm	mm	mm	mm	mm	mm	mm	mm	mm	mm	mm	mm	mm	mm	mm	mm	mm	mm	mm	mm	mm	mm	mm	mm	mm
170	0	-797.877	-1645.05	951.145	-791.2	-1684.47	1102.82	-765.326	-1540.9	561.257	-730.022	-1825.31	239.671	-736.401	-1767.08	76.1656	-407.549	-1622.81	964.042	-406.833	-1696.07	1114.51	-449.326	-1627.79	534.031	-503.554	-1682.17	84.5083	-474.514	-1520.4	26.9304
171	0	-797.856	-1634.74	953.975	-790.083	-1673.57	1104.87	-764.874	-1522.85	564.803	-729.467	-1798.24	235.264	-740.003	-1733.86	74.8836	-406.986	-1613.15	961.867	-404.791	-1665.5	1118.37	-449.062	-1625.14	534.023	-503.781	-1682.03	84.668	-474.455	-1520.3	26.6989
172	0	-798.171	-1625.06	956.65	-789.302	-1663.27	1106.76	-764.357	-1505.31	567.791	-728.765	-1770.67	229.967	-742.672	-1699.43	72.9644	-405.798	-1606	961.763	-404.126	-1635.8	1116.62	-448.984	-1622.46	533.909	-503.97	-1681.91	84.8551	-474.419	-1520.13	26.4092
173	0	-796.022	-1608.13	958.217	-788.695	-1653.47	1108.51	-763.848	-1488.45	570.39	-727.989	-1742.54	223.687	-745.725	-1664.13	71.3504	-404.783	-1599.35	961.512	-403.328	-1646.24	1117.5	-448.88	-1619.52	533.723	-504.11	-1681.72	85.0274	-474.518	-1519.88	26.0627
174	0	-794.193	-1591.74	959.659	-788.038	-1643.38	1110.05	-763.286	-1472.14	572.623	-727.312	-1713.93	216.551	-748.334	-1627.87	69.2758	-404.985	-1589.77	960.552	-403.372	-1637.95	1116.77	-448.69	-1616.52	533.599	-504.209	-1681.52	85.2482	-474.54	-1519.68	25.7373
175	0	-794.749	-1583.3	961.526	-787.344	-1632.81	1111.36	-762.648	-1456.32	574.527	-726.741	-1684.68	208.594	-750.629	-1591.21	67.0748	-404.868	-1580.85	959.718	-402.743	-1628.45	1115.91	-449.125	-1613.98	533.087	-504.274	-1681.32	85.4982	-474.397	-1519.45	25.5095
176	0	-795.477	-1574.93	963.207	-786.822	-1622.3	1112.48	-762.073	-1441.15	576.104	-726.281	-1654.77	199.992	-752.481	-1553.83	64.4374	-404.63	-1572.91	959.223	-401.596	-1617.74	1114.92	-448.822	-1610.91	532.983	-504.3	-1681.12	85.7062	-474.325	-1519.19	25.1899
177	0	-796.186	-1566.36	964.655	-786.281	-1611.59	1113.37	-761.543	-1426.69	577.256	-725.96	-1623.87	190.816	-753.818	-1516.04	61.5859	-404.373	-1564.77	958.496	-400.624	-1607.25	1113.98	-448.525	-1607.88	532.893	-504.286	-1680.9	85.9635	-474.278	-1519.24	24.9079
178	0	-796.81	-1557.31	965.899	-785.655	-1600.4	1114.06	-760.958	-1413.1	578.039	-725.771	-1592.25	181.33	-754.745	-1477.61	58.6477	-404.03	-1556.15	957.565	-400.094	-1597.41	1113.1	-448.351	-1604.71	532.779	-504.259	-1680.71	86.2487	-474.277	-1519.05	24.6542
179	0	-797.608	-1548.47	966.869	-785.203	-1589.42	1114.47	-760.375	-1400.49	578.397	-725.622	-1559.97	171.747	-755.364	-1438.71	55.8513	-404.068	-1547.18	956.611	-399.829	-1587.88	1112.17	-448.179	-1601.59	532.706	-504.246	-1680.49	86.5092	-474.223	-1518.89	24.457
180	0	-797.711	-1537.96	967.214	-784.954	-1578.94	1114.67	-759.457	-1388.57	578.182	-725.527	-1527.09	162.277	-755.729	-1399.44	53.4754	-404.028	-1538.2	955.681	-399.838	-1578.66	1111.19	-447.916	-1598.31	532.62	-504.246	-1680.22	86.8124	-474.12	-1518.76	24.2887
181	0	-797.8	-1527.38	967.208	-784.735	-1568.17	1114.58	-758.805	-1377.69	577.468	-725.444	-1493.69	153.124	-756.102	-1359.89	51.7228	-403.852	-1529.51	954.792	-399.49	-1568.82	1110.17	-447.683	-1594.82	532.559	-504.282	-1680.01	87.1592	-474.036	-1518.69	24.1384
182	0	-797.403	-1515.68	966.598	-784.382	-1556.79	1114.24	-758.044	-1367.54	576.217	-725.246	-1459.89	144.464	-756.336	-1320.43	50.7505	-403.246	-1522	954.207	-399.486	-1559.06	1109.26	-447.612	-1591.09	532.429	-504.309	-1679.7	87.5583	-473.988	-1518.35	23.9731
183	0	-797.189	-1504.22	965.818	-784.212	-1545.63	1113.74	-757.381	-1358.02	574.151	-725.122	-1425.91	136.589	-756.619	-1281.28	50.4282	-403.043	-1513.44	953.171	-400.289	-1550.93	1107.99	-447.58	-1587.11	532.258	-504.401	-1679.37	87.9926	-473.876	-1518.33	23.9366
184	0	-797.184	-1493.12	964.94	-784.252	-1534.85	1113.14	-756.417	-1349.15	571.671	-725.049	-1391.44	129.575	-756.647	-1242.4	50.6057	-403.104	-1504.09	952.039	-400.313	-1541.04	1106.78	-447.637	-1582.73	532	-504.442	-1679.01	88.4573	-473.815	-1518.26	23.8591
185	0	-797.593	-1482.89	963.866	-784.706	-1524.92	1112.34	-755.636	-1341.03	568.917	-725.218	-1356.8	123.723	-756.388	-1204.12	51.6456	-403.224	-1494.51	950.789	-400.282	-1530.81	1105.61	-447.778	-1578.31	531.772	-504.491	-1678.5	88.9893	-473.81	-1518.1	23.6645
186	0	-797.511	-1471.31	962.567	-784.667	-1513.66	1111.32	-755.062	-1333.24	565.609	-725.342	-1322.47	119.168	-755.509	-1166.23	53.738	-403.275	-1485.66	949.706	-400.2	-1520.05	1104.43	-447.866	-1573.76	531.611	-504.584	-1677.99	89.6099	-473.743	-1518.02	23.5818
187	0	-797.742	-1460.62	960.97	-784.589	-1501.53	1110.12	-754.565	-1325.79	561.965	-725.456	-1288.48	116.049	-753.743	-1128.91	57.0783	-403.286	-1475.94	948.441	-400.228	-1509.32	1103.31	-448.045	-1568.93	531.448	-504.756	-1677.57	90.3418	-473.725	-1517.79	23.3683
188	0	-797.942	-1449.81	959.2	-784.509	-1489.08	1108.77	-754.203	-1318.45	558.316	-725.413	-1255.27	114.416	-751.085	-1092.61	62.0188	-403.295	-1465.9	947.03	-400.424	-1498.73	1102.11	-448.35	-1563.99	531.171	-504.902	-1676.89	91.0613	-473.75	-1517.63	23.2422
189	0	-798.016	-1438.81	957.205	-784.584	-1476.67	1107.21	-753.899	-1311.28	554.862	-725.213	-1223.45	114.184	-747.335	-1057.75	68.3806	-402.697	-1458.06	946.14	-400.713	-1488.02	1100.77	-448.621	-1558.76	530.93	-505.192	-1676.3	91.9091	-473.796	-1517.47	23.1498
190	0	-798.064	-1427.59	955.128	-784.893	-1464.67	1105.62	-753.098	-1303.94	551.296	-724.824	-1193.5	114.681	-743.043	-1024.97	75.8659	-402.271	-1449.64	945.048	-401.06	-1477.28	1099.25	-448.983	-1553.45	530.734	-505.526	-1675.54	92.8107	-473.808	-1517.35	23.0912
191	0	-798.129	-1416.19	953.02	-785.301	-1452.8	1103.96	-752.152	-1296.5	547.529	-724.217	-1166.07	115.449	-738.67	-994.969	84.0529	-402.271	-1440.12	943.737	-401.432	-1466.53	1097.64	-449.426	-1547.65	530.473	-505.961	-1674.79	93.9321	-473.839	-1517.18	23.0117
192	0	-798.29	-1404.53	950.928	-785.815	-1440.69	1102.14	-751.316	-1289.25	544.01	-723.598	-1141.58	116.381	-734.354	-968.099	92.5621	-402.559	-1429.79	942.226	-401.798	-1455.68	1095.92	-449.958	-1541.59	530.238	-506.33	-1673.82	95.2088	-473.852	-1516.97	22.8947
193	0	-798.43	-1392.44	948.886	-786.313	-1428.35	1100.35	-750.433	-1281.34	540.726	-722.649	-1119.94	116.908	-730.343	-944.682	100.739	-403.007	-1419.18	940.612	-402.237	-1444.92	1094.14	-450.401	-1535.17	530.182	-506.771	-1672.79	96.7077	-473.866	-1516.73	22.8345
194	0	-798.517	-1379.65	947.158	-786.715	-1415.67	1098.79	-750.031	-1272.51	538.178	-721.263	-1101.68	116.623	-726.775	-925.483	107.85	-403.358	-1408.21	939.214	-402.778	-1434.04	1092.32	-450.948	-1528.14	530.134	-507.076	-1671.58	98.374	-473.795	-1516.5	22.7098
195	0	-798.633	-1366.74	945.875	-787	-1402.71	1097.32	-749.287	-1261.69	536.166	-719.382	-1087.1	115.298	-723.778	-910.809	112.926	-403.851	-1397.16	937.756	-403.335	-1423.05	1090.6	-451.48	-1520.29	530.009	-507.214	-1670.14	100.173	-473.684	-1516.28	22.6391
196	0	-798.751	-1353.75	944.834	-787.24	-1389.75	1096.02	-748.523	-1249.04	534.918	-717.034	-1075.99	112.798	-721.373	-900.164	114.556	-404.3	-1386.12	936.471	-404.016	-1412.03	1088.92	-451.964	-1511.85	529.801	-507.279	-1668.64	102.245	-473.636	-1515.94	22.4863
197	0	-798.624	-1340.09	943.986	-787.57	-1377.06	1094.93	-747.694	-1235.04	534.146	-714.469	-1067.63	109.814	-719.128	-892.226	112.225	-404.39	-1376.05	935.422	-404.641	-1400.9	1087.41	-452.608	-1502.36	529.255	-507.144	-1666.83	104.457	-473.568	-1515.61	22.308
198	0	-798.527	-1326.03	943.331	-787.837	-1364.29	1093.87	-746.717	-1220.24	533.611	-711.885	-1061.72	107.63	-716.758	-886.388	106.551	-404.435	-1365.49	934.401	-405.235	-1389.54	1085.92	-453.22	-1492.15	528.693	-506.96	-1664.78	106.84	-473.392	-1515.29	22.1479
199	0	-798.614	-1312.02	942.872	-787.992	-1350.99	1093.02	-745.596	-1205.21	533.223	-709.252	-1057.39	106.132	-714.42	-882.172	98.7088	-404.734	-1354.19	933.312	-405.878	-1378.04	1084.45	-453.827	-1481.19	528.015	-506.708	-1662.53	109.591	-473.183	-1515.02	22.0327
200	0	-798.684	-1297.62	942.457	-788.155	-1336.95	1092.2	-744.428	-1190.52	532.997	-706.227	-1052.98	103.7	-711.957	-878.147	91.9444	-405.119	-1342.68	932.293	-406.567	-1366.54	1083.22	-454.249	-1469.84	527.415	-506.435	-1659.85	112.638	-472.986	-1514.64	21.8059
201	0	-798.812	-1283.06	942.147	-788.388	-1322.86	1091.8	-742.768	-1176.04	532.508	-703.272	-1047.71	101.884	-709.419	-874.676	87.1802	-405.738	-1330.14	931.208	-407.274	-1354.93	1082.07	-453.772	-1459.48	527.282	-505.971	-1656.69	116.042	-472.776	-1514.17	21.5936
202	0	-799.037	-1268.62	941.967	-788.691	-1308.86	1091.57	-741.432	-1162.8	532.206	-700.886	-1042.25	100.438	-706.538	-870.638	81.8322	-406.313	-1317.48	930.393	-407.984	-1343.14	1080.99	-454.253	-1446.01	526.57	-505.463	-1653.17	120.048	-472.739	-1513.75	21.021
203	0	-799.257	-1254.59	942.086	-789.202	-1295.2	1091.8	-740.485	-1150.02	531.984	-700.24	-1036.98	99.2058	-703.554	-866.182	75.0498	-407.12	-1304.3	929.62	-408.873	-1331.47	1080.26	-454.563	-1431.43	525.873	-504.852	-1649.09	124.634	-472.351	-1513.59	21.2081
204	0	-799.478	-1240.88	942.472	-789.684	-1281.5	1092.48	-740.629	-1137.11	532.46	-700.516	-1031.12	97.9435	-701.849	-862.431	68.4129	-407.694	-1291.48	929.315	-409.723	-1319.8	1079.99	-454.55	-1415.89	525.314	-504.025	-1644.34	129.739	-472.19	-1513.05	21.205
205	0	-799.567	-1226.52	943.304	-790.096	-1267.85	1093.53	-740.934	-1123.69	533.354	-701.043	-1026.55	96.5892	-701.445	-859.503	62.7635	-408.252	-1278.79	929.199	-409.225	-1305.13	1079.82	-454.181	-1398.96	524.659	-503.101	-1638.78	135.54	-471.959	-1512.73	21.3838
206	0	-799.716	-1211.85	944.532	-790.427	-1254.12	1094.9	-741.716	-1110.86	534.219	-701.826	-1023.24	95.467	-701.58	-857.089	57.6456	-408.998	-1265.74	929.046	-409.015	-1291.08	1079.84	-453.17	-1380.85	523.914	-501.979	-1632.33	141.927	-471.491	-1512.46	21.9008
207	0	-800.205	-1197.87	945.92	-790.69	-1240.42	1096.46	-742.883	-1098.79	534.896	-702.527	-1020.26	94.4354	-701.476	-855.031	53.2157	-408.577	-1256.36	930.127	-409.052	-1277.85	1080.04	-451.502	-1361.24	523.062	-500.658	-1624.85	148.998	-471.019	-1511.94	22.6666
208	0	-801.102	-1185.12	947.482	-790.889	-1227	1098.23	-744.429	-1087.99	535.24	-703.216	-1017.41	93.5689	-701.106	-853.232	49.3966	-409.751	-1242.84	930.013	-409.656	-1266.07	1080.33	-449.321	-1340.6	522.094	-499.091	-1616.14	156.927	-470.806	-1510.99	23.274
209	0	-802.078	-1172.98	949.184	-791.119	-1214.04	1100.09	-746.046	-1078.6	535.504	-704.054	-1015.22	92.8299	-700.857	-851.67	45.7772	-410.918	-1229.2	929.997	-409.916	-1253.71	1080.47	-446.862	-1318.79	520.724	-497.221	-1605.96	165.27	-470.612	-1509.31	24.2741
210	0	-802.966	-1161.01	951.03	-791.36	-1201.24	1101.97	-747.429	-1070.09	535.851	-704.948	-1013.73	92.1809	-701.111	-850.466	43.1747	-412.156	-1215.88	929.876	-410.026	-1241.14	1080.55	-444.705	-1296.54	519.466	-495.049	-1593.93	174.165	-470.069	-1506.96	26.2456
211	0	-803.938	-1148.98	952.868	-791.435	-1187.85	1103.8	-748.942	-1062.44	536.069	-705.252	-1012.47	91.6191	-700.994	-849.484	41.9777	-413.332	-1202.44	929.618	-410.386	-1229.37	1080.35	-442.604	-1273.23	518.103	-492.635	-1579.93	183.893	-469.387	-1503.23	29.0402
212	0	-804.783	-1136.38	954.577	-791.825	-1175.79	1105.71	-749.885	-1055.29	536.496	-705.29	-1011.96	91.4455	-700.458	-848.871	41.0622	-414.573	-1188.63	929.261	-410.716	-1217.88	1080.09	-440.461	-1249.01	516.754	-489.993	-1563.67	194.069	-468.583	-1498.25	32.8271
213	0	-805.775	-1124.12	956.347	-792.291	-1164.41	1107.59	-750.551	-1048.78	536.991	-705.201	-1011.41	91.3764	-700.08	-848.25	40.3051	-415.751	-1175.01	928.952	-411.27	-1206.85	1079.72	-438.401	-1224.62	515.669	-487.303	-1545.43	204.177	-468.273	-1491.72	37.0631
214	0	-806.709	-1112.33	958.155	-792.799	-1153.3	1109.6	-751.095	-1043.06	537.37	-705.176	-1010.87	91.2427	-700.081	-847.756	39.609	-416.879	-1161.81	928.733	-411.644	-1195.45	1079.36	-436.555	-1199.97	514.926	-484.764	-1525.71	213.671	-468.077	-1484.15	41.6913
215	0	-807.734	-1101.59	959.753	-793.191	-1142.09	1111.49	-751.655	-1038.29	537.579	-705.161	-1010.56	91.1187	-699.883	-847.466	39.1626	-417.783	-1148.86	928.725	-412.058	-1184.52	1079.12	-434.832	-1175.52	515.097	-482.146	-1504.85	221.915	-468.003	-1475.5	46.3253
216	0	-808.562	-1091.22	961.123	-793.565	-1130.95	1113.25	-752.007	-1033.97	537.662	-705.097	-1010.4	91.0972	-699.694	-847.239	38.7451	-418.619	-1136.52	929.184	-412.622	-1174.25	1079.09	-433.358	-1151.22	516.281	-479.736	-1483.63	228.896	-467.367	-1464.3	51.3482
217	0	-809.179	-1080.84	962.218	-794.037	-1119.89	1114.88	-752.339	-1029.89	538.029	-705.001	-1010.17	91.1053	-699.598	-847.203	38.5332	-419.325	-1124.45	929.982	-413.149	-1164.26	1079.34	-432.108	-1127.16	518.134	-477.869	-1462.95	235.691	-465.666	-1448.52	58.1669
218	0	-809.54	-1070.59	963.259	-794.543	-1109.15	1116.33	-752.608	-1025.88	538.427	-704.91	-1009.97	91.0913	-699.512	-847.145	38.3261	-419.987	-1112.83	931.219	-413.584	-1154.26	1080.08	-431.505	-1103.68	520.424	-476.587	-1442.18	242.67	-463.409	-1428.14	64.7933
219	0	-809.856	-1060.48	964.298	-795.225	-1098.66	1117.61	-753.19	-1021.98	538.834	-704.877	-1009.86	91.1253	-699.434	-846.984	38.0558	-420.564	-1101.39	932.808	-414.147	-1144.52	1081.32	-431.261	-1080.85	523.269	-475.63	-1420.86	248.383	-461.187	-1403.5	70.2499
220	0	-810.185	-1050.65	965.226	-795.959	-1088.32	1118.73	-753.557	-1018.05	539.171	-705.04	-1009.82	91.2838	-699.325	-846.447	37.6562	-420.926	-1089.89	934.908	-414.489	-1134.47	1083.03	-431.331	-1059.09	526.807	-474.733	-1398.34	252.694	-458.743	-1376.65	74.8751
221	0	-810.625	-1041.06	966.113	-796.759	-1078.15	1119.79	-753.826	-1014.19	539.393	-704.842	-1009.39	91.2662	-699.405	-846.567	37.5875	-421.13	-1078.51	937.453	-415.166	-1124.63	1085.37	-431.642	-1037.59	530.858	-473.954	-1374.86	255.428	-456.321	-1348.93	78.5018
222	0	-810.965	-1031.42	966.687	-797.542	-1067.59	1120.64	-754.376	-1011.06	539.827	-704.849	-1009.27	91.3527	-699.481	-846.616	37.5386	-421.23	-1067.16	940.356	-415.957	-1114.66	1088.08	-432.121	-1016.57	535.223	-473.251	-1350.88	256.643	-454.132	-1320.52	80.6296
223	0	-811.042	-1021.21	967.244	-798.252	-1056.6	1121.38	-754.48	-1008.15	540.168	-704.767	-1009.1	91.4301	-699.46	-846.47	37.294	-421.273	-1055.73	943.517	-416.731	-1104.1	1091.21	-432.531	-995.785	539.686	-472.569	-1326.32	256.489	-451.95	-1291.55	81.3901
224	0	-811.331	-1012.1	967.586	-799.162	-1046.29	1121.99	-753.834	-1005.08	540.297	-705.135	-1009.52	91.924	-699.436	-846.343	37.1399	-421.245	-1044.19	946.732	-417.424	-1093.18	1094.43	-432.914	-975.338	543.99	-471.866	-1301.26	255.061	-449.436	-1262.54	81.2856
225	0	-811.573	-1003.24	967.764	-800.238	-1036.85	1122.44	-753.986	-1002.92	540.659	-704.755	-1009.27	91.8478	-699.423	-846.236	37.0096	-421.064	-1033.13	949.958	-418.006	-1081.9	1097.72	-433.264	-955.161	547.906	-471.299	-1275.74	252.427	-446.972	-1232.54	80.1272
226	0	-811.786	-994.751	967.689	-801.314	-1027.79	1122.77	-753.842	-1000.64	540.98	-704.019	-1008.59	91.614	-699.46	-846.179	36.8322	-420.658	-1023.14	953.482	-418.461	-1070.18	1100.85	-433.454	-935.603	551.773	-470.956	-1249.85	248.921	-444.346	-1201.44	78.589
227	0	-812.023	-986.652	967.484	-802.25	-1018.56	1122.9	-753.723	-998.406	541.234	-704.245	-1008.98	91.9635	-699.433	-846.046	36.6744	-420.139	-1013.94	956.862	-418.926	-1058.58	1103.75	-433.836	-916.743	555.32	-470.748	-1223.44	244.377	-441.844	-1168.96	76.62
228	0	-812.167	-978.593	967.126	-803.101	-1009.51	1122.99	-753.14	-995.649	541.378	-703.793	-1008.65	91.9705	-699.303	-845.707	36.3038	-421.277	-1000.4	958.772	-419.714	-1047.68	1106.47	-434.233	-898.463	558.722	-470.698	-1196.52	239.05	-438.91	-1135.06	74.5868
229	0	-812.319	-970.797	966.735	-803.683	-999.657	1122.92	-752.787	-992.979	541.579	-703.285	-1008.12	92.0773	-699.315	-845.521	36.1249	-422.31	-987.329	960.959	-420.247	-1036.48	1108.94	-434.736	-880.803	561.876	-470.779	-1168.95	232.853	-436.029	-1100.5	72.6254
230	0	-812.332	-962.978	966.23	-804.315	-990.603	1122.67	-752.577	-990.074	541.777	-703.012	-1007.83	92.2698	-699.366	-845.38	35.927	-422.782	-976.822	963.602	-420.514	-1024.44	1111.23	-435.165	-863.778	564.75	-470.908	-1141.12	225.726	-433.156	-1064.59	70.4833
231	0	-812.365	-955.156	965.686	-804.894	-981.512	1122.32	-752.258	-986.958	541.983	-703.182	-1008.13	92.6472	-699.404	-845.151	35.6827	-421.978	-966.353	965.628	-420.822	-1012.63	1113.34	-435.638	-847.363	567.479	-471.053	-1112.67	217.821	-430.427	-1027.93	68.0377
232	0	-812.283	-947.308	965.051	-805.464	-972.534	1121.88	-751.799	-983.525	542.039	-702.262	-1007.17	92.5583	-699.511	-844.971	35.4548	-420.1	-948.899	968.759	-421.212	-1001.13	1115.1	-436.049	-831.559	570.093	-471.163	-1083.52	209.26	-427.582	-990.875	65.579
233	0	-812.188	-939.192	964.343	-805.96	-963.444	1121.43	-751.445	-980.106	542.105	-701.788	-1006.73	92.676	-699.507	-844.718	35.1527	-419.52	-937.281	970.711	-421.707	-990.014	1116.73	-436.512	-816.652	572.384	-471.213	-1053.84	200.108	-424.842	-953.24	62.7429
234	0	-812.133	-931.094	963.707	-806.35	-954.186	1120.89	-751.026	-976.454	542.159	-702.345	-1007.34	93.7724	-699.49	-844.48	34.9048	-419.825	-926.105	972.05	-421.951	-978.454	1118.01	-436.884	-802.377	574.243	-471.31	-1023.15	190.513	-422.173	-915.521	60.1875
235	0	-812.043	-922.623	962.881	-806.735	-944.83	1120.26	-750.539	-972.354	542	-702.389	-1007.68	94.108	-699.402	-844.283	34.6616	-419.5	-915.011	973.225	-422.135	-966.704	1118.91	-437.209	-788.871	575.651	-471.268	-992.108	180.657	-419.355	-877.415	57.4905
236	0	-811.998	-913.962	961.976	-807.084	-935.448	1119.58	-750.194	-968.479	542.054	-701.086	-1006.36	93.947	-699.338	-844.018	34.4532	-419.852	-904.048	973.878	-422.563	-955.747	1119.58	-437.497	-776.075	576.478	-471.179	-960.161	170.633	-416.759	-839.166	55.1751
237	0	-811.986	-905.241	961.091	-807.347	-925.938	1118.84	-750.524	-964.657	542.045	-700.746	-1005.48	94.093	-699.081	-843.348	34.0374	-420.262	-892.195	974.011	-422.961	-944.905	1119.93	-437.883	-763.989	576.774	-470.957	-927.649	160.741	-414.145	-800.496	53.0336
238	0	-811.933	-896.267	960.124	-807.524	-916.273	1118.06	-749.532	-959.69	541.87	-700.123	-1005.29	94.7334	-698.981	-843.156	33.8852	-419.486	-882.589	974.21	-423.158	-933.747	1119.97	-438.185	-752.926	576.464	-470.754	-894.264	151.055	-411.607	-761.962	51.3938
239	0	-812.028	-887.219	959.181	-807.708	-906.651	1117.25	-749.208	-954.701	541.528	-699.802	-1004.9	95.082	-698.965	-843.081	33.8458	-419.637	-871.183	973.758	-423.326	-922.698	1119.77	-438.309	-742.528	575.503	-470.431	-860.448	141.875	-409.324	-723.168	50.2677
240	0	-812.034	-877.953	958.207	-807.807	-896.848	1116.31	-749.111	-949.784	541.45	-699.202	-1003.9	95.4396	-698.885	-842.924	33.7093	-418.966	-861.529	973.193	-423.436	-911.652	1119.3	-438.345	-732.768	573.974	-470.036	-825.978	133.441	-408.24	-683.69	49.1328
241	0	-812.098	-868.638	957.223	-807.815	-886.859	1115.36	-748.699	-944.407	541.202	-698.984	-1003.54	95.7155	-698.874	-842.521	33.7201	-418.614	-851.321	972.361	-423.194	-899.953	1118.58	-438.326	-723.616	571.939	-469.485	-791.275	125.854	-406.914	-645.255	48.7285
242	0	-812.201	-859.019	956.174	-807.836	-876.73	1114.39	-748.599	-939.111	541.066	-698.848	-1003.01	96.2029	-698.777	-842.645	33.5326	-418.533	-840.928	971.229	-423.986	-891.28	1117.87	-438.125	-715.124	569.545	-468.793	-756.309	119.413	-405.891	-607.21	48.8605
243	0	-812.267	-849.356	955.141	-807.808	-866.513	1113.34	-749.059	-934.031	540.911	-698.256	-1002.08	96.4894	-698.835	-842.754	33.3891	-417.987	-830.546	969.999	-424.119	-880.639	1116.75	-437.838	-707.015	566.674	-467.896	-721.656	114.362	-403.714	-571.137	50.7513
244	0	-812.406	-839.388	953.989	-807.708	-856.196	1112.23	-748.151	-928.064	540.65	-698.055	-1001.72	97.1576	-698.756	-842.606	33.2641	-417.732	-820.162	968.418	-424.321	-869.561	1115.46	-437.328	-699.325	563.297	-467.098	-687.267	110.644	-403.929	-533.977	52.9401
245	0	-812.627	-829.484	952.785	-807.521	-845.567	1110.96	-748.035	-922.206	540.392	-697.651	-1001.06	97.6449	-698.63	-842.394	33.1685	-417.674	-809.531	966.621	-423.929	-857.776	1114.01	-436.998	-692.041	559.704	-466.301	-653.718	108.405	-405.567	-496.93	56.814
246	0	-812.626	-819.37	951.435	-807.371	-834.827	1109.6	-747.906	-916.103	539.971	-697.04	-1000.2	98.1444	-698.499	-841.999	33.1314	-417.451	-798.833	964.777	-423.719	-845.947	1112.38	-437.042	-684.903	556.075	-465.483	-621.898	107.362	-408.866	-459.821	61.4749
247	0	-812.623	-808.984	949.928	-807.123	-823.811	1108.06	-747.655	-909.682	539.511	-696.85	-999.604	98.765	-698.446	-841.826	33.0019	-416.863	-788.014	962.722	-423.393	-834.067	1110.64	-437.474	-677.809	552.6	-464.771	-591.745	107.084	-410.37	-426.504	68.5082
248	0	-812.466	-798.452	948.362	-806.781	-812.607	1106.41	-747.31	-902.9	538.825	-696.447	-998.523	99.3985	-698.371	-841.683	32.8804	-416.821	-776.954	960.582	-422.924	-822.031	1108.77	-437.809	-670.412	549.245	-464.175	-563.734	107.551	-411.467	-395.983	77.0521
249	0	-812.186	-787.441	946.686	-806.311	-801.257	1104.73	-747.908	-896.802	538.543	-696.222	-997.835	99.8682	-698.292	-841.5	32.7129	-416.43	-765.559	958.362	-422.496	-809.951	1106.95	-438.397	-662.503	545.944	-463.94	-538.046	108.451	-412.547	-368.281	86.5698
250	0	-811.884	-776.351	945.019	-805.985	-789.929	1102.94	-746.769	-889.067	537.771	-695.198	-996.101	100.17	-698.176	-841.184	32.5186	-415.775	-753.826	956.31	-421.597	-796.59	1104.93	-438.954	-654.37	543.119	-464.074	-514.626	109.493	-415.105	-342.283	94.9405
251	0	-811.652	-765.593	943.342	-805.569	-778.492	1101.17	-746.48	-881.872	537.467	-695.171	-995.196	101.269	-698.147	-840.944	32.337	-414.601	-742.009	954.539	-421.288	-785.414	1103.39	-439.522	-645.211	540.596	-464.613	-493.952	109.99	-417.305	-320.071	101.022
252	0	-811.36	-754.692	941.771	-805.054	-766.754	1099.38	-746.127	-874.234	536.932	-695.06	-994.023	102.373	-698.091	-840.509	32.1077	-414.485	-729.866	952.726	-420.835	-773.683	1101.8	-439.953	-634.801	538.544	-465.44	-476.519	109.456	-419.531	-301.632	104.016
253	0	-810.733	-743.099	940.108	-804.483	-754.905	1097.62	-746.664	-866.845	536.843	-695.066	-992.517	103.726	-698.017	-839.989	31.8813	-414.29	-717.812	951.137	-420.166	-761.603	1100.17	-440.229	-622.802	537.282	-466.408	-462.47	107.83	-421.911	-286.555	103.813
254	0	-810.091	-731.433	938.694	-803.783	-742.999	1096.03	-746.421	-858.505	536.733	-695.211	-991.211	105.483	-698.075	-839.602	31.6935	-414.009	-705.901	949.701	-419.766	-750.173	1098.99	-440.441	-608.789	536.517	-468.277	-450.898	105.737	-424.759	-274.804	101.176
255	0	-809.45	-719.838	937.402	-803.099	-730.691	1094.54	-745.539	-849.052	536.367	-695.487	-989.584	107.188	-698.137	-839.375	31.4001	-414.197	-695.222	948.248	-419.333	-738.809	1097.79	-440.642	-593.643	536.088	-470.255	-442.185	104.663	-427.768	-266.042	97.076
256	0	-808.663	-708.036	936.217	-802.257	-717.945	1093.1	-744.887	-839.288	535.943	-695.753	-987.735	109.245	-698.193	-838.764	31.1459	-413.375	-683.395	947.598	-418.702	-727.033	1096.75	-441.029	-578.182	536.093	-472.421	-435.606	104.223	-430.806	-260.309	91.061
257	0	-807.823	-695.993	935.012	-801.397	-705.406	1091.79	-745.96	-830.671	536.165	-696.133	-985.522	111.458	-698.324	-838.109	30.8946	-412.053	-671.015	947.318	-418.117	-715.32	1095.96	-441.646	-562.773	536.397	-475.011	-430.401	102.492	-433.652	-255.518	84.1676
258	0	-806.881	-684.025	934.005	-800.4	-692.677	1090.67	-745.845	-820.029	535.85	-696.582	-983.064	114.024	-698.556	-837.455	30.5815	-410.867	-658.476	947.296	-417.421	-703.336	1095.41	-442.472	-547.446	536.734	-478.028	-425.42	100.74	-436.978	-251.491	79.0703
259	0	-805.892	-671.406	933.068	-799.492	-679.998	1089.54	-744.654	-808.433	535.548	-697.129	-980.422	117.031	-698.807	-836.827	30.4102	-409.69	-645.297	947.176	-416.596	-690.93	1095.16	-443.296	-532.497	537.055	-481.146	-419.904	99.1333	-440.862	-247.542	75.0585
260	0	-804.798	-658.876	932.467	-798.573	-667.395	1088.15	-744.247	-796.398	535.208	-697.746	-977.207	120.389	-699.3	-836.374	30.3697	-408.388	-630.496	947.612	-415.418	-677.858	1095.12	-444.21	-518.066	537.247	-483.199	-414.422	97.9477	-444.901	-243.027	70.0987
261	0	-803.608	-646.276	931.985	-797.572	-654.743	1087.37	-743.446	-782.993	535.328	-698.447	-973.409	124.233	-699.855	-835.742	30.2606	-407.407	-616.258	948.172	-414.264	-664.583	1095.71	-444.851	-504.429	537.632	-483.376	-408.939	97.1922	-448.057	-238.06	64.2299
262	0	-802.443	-633.532	931.823	-796.552	-642.156	1086.93	-742.837	-768.91	535.083	-698.122	-967.988	127.889	-700.552	-835.203	30.177	-406.607	-602.176	949.087	-413.131	-650.766	1096.86	-444.519	-491.339	538.519	-483.172	-403.738	96.3014	-449.972	-234.231	59.004
263	0	-801.197	-620.396	931.834	-795.619	-629.436	1086.72	-742.516	-753.567	535.187	-700.768	-964.977	133.771	-701.143	-834.444	30.1232	-406.196	-588.068	950.306	-412.155	-637.036	1098.73	-443.505	-478.192	539.782	-482.682	-399.803	95.7911	-450.49	-231.683	54.1179
264	0	-799.869	-607.077	932.115	-794.587	-616.559	1086.84	-742.577	-736.853	535.056	-700.944	-958.306	138.641	-701.711	-833.664	30.2455	-405.055	-574.194	952.072	-411.291	-623.301	1100.86	-442.191	-465.094	541.303	-481.889	-397.469	95.3259	-449.698	-230.079	49.3317
265	0	-798.358	-593.614	932.471	-793.595	-603.572	1087.22	-742.719	-718.6	534.682	-702.479	-951.995	144.964	-702.118	-832.7	30.4859	-403.762	-560.862	954.163	-410.559	-609.747	1103.08	-440.656	-452.431	542.66	-480.794	-395.679	95.1628	-448.594	-228.808	45.0913
266	0	-797.55	-582.168	933.225	-792.596	-590.563	1087.75	-743.39	-699.006	534.116	-703.424	-943.747	151.321	-702.523	-831.842	31.0589	-402.159	-548.154	956.098	-409.685	-596.562	1105.19	-438.873	-440.644	543.623	-479.945	-393.715	95.0286	-448.169	-227.339	41.8744
267	0	-795.543	-567.858	933.772	-791.505	-577.614	1088.35	-744.351	-677.849	533.381	-704.532	-934.271	158.756	-703.243	-829.984	31.6373	-401.191	-535.698	957.818	-408.643	-583.701	1107.23	-437.211	-429.988	544.33	-479.851	-391.812	94.8107	-448.339	-226.077	40.706
268	0	-794.033	-554.916	934.196	-790.434	-564.632	1089.15	-745.627	-655.602	532.585	-705.689	-923.161	166.753	-704.222	-828.047	32.3261	-398.322	-523.948	959.813	-407.567	-571.545	1109.13	-435.831	-420.303	544.833	-480.179	-390.679	94.6982	-448.452	-225.223	39.6701
269	0	-792.175	-541.324	934.912	-789.192	-551.734	1090.03	-746.715	-632.282	531.623	-706.798	-910.2	175.068	-704.776	-825.278	33.2501	-396.795	-511.884	961.284	-406.06	-559.659	1110.67	-434.978	-411.269	545.111	-480.541	-389.705	94.8477	-448.055	-224.669	38.8324
270	0	-790.446	-527.96	935.646	-787.731	-539.072	1090.99	-747.634	-608.086	530.545	-707.993	-895.784	184.439	-705.125	-821.197	35.0241	-395.577	-499.595	962.57	-404.612	-548.221	1112.02	-434.62	-402.894	545.233	-480.443	-389.24	95.2691	-447.974	-224.173	38.2286
271	0	-788.669	-514.416	936.321	-786.232	-526.765	1091.93	-748.43	-582.987	529.392	-709.459	-879.589	194.357	-705.708	-815.665	38.0763	-394.304	-487.538	963.624	-403.125	-537.08	1113.3	-434.584	-395.653	545.1	-481.421	-387.992	95.1396	-448.148	-224.669	38.149
272	0	-786.936	-501.298	936.925	-784.787	-515.085	1092.72	-748.938	-558.968	528.931	-711.015	-861.31	203.995	-707.292	-809.635	40.7153	-393.086	-475.787	964.656	-401.86	-526.442	1114.56	-434.642	-389.568	544.947	-482.097	-387.252	95.014	-448.303	-224.464	37.9881
273	0	-785.296	-488.703	937.509	-783.51	-503.954	1093.33	-749.744	-533.967	528.625	-712.77	-841.703	213.17	-707.043	-801.848	43.86	-392.139	-465.237	965.52	-400.188	-515.15	1115.64	-434.564	-384.244	544.999	-482.55	-386.889	95.0588	-448.612	-224.261	37.8894
274	0	-783.816	-476.066	938.066	-782.394	-493.059	1093.86	-749.867	-508.775	528.427	-714.668	-820.93	221.117	-706.847	-793.21	47.5389	-391.294	-454.722	966.297	-398.879	-504.109	1116.84	-434.226	-379.237	544.96	-482.846	-386.528	95.062	-448.649	-224.275	37.8565
275	0	-782.547	-463.845	938.744	-781.681	-483.227	1094.46	-750.094	-483.595	529.272	-715.965	-799.261	227.847	-707.844	-781.462	53.5833	-390.616	-444.522	967.31	-397.794	-493.172	1118.07	-433.67	-374.239	544.992	-482.818	-386.301	95.1778	-448.513	-224.164	37.7643
276	0	-781.632	-451.818	939.776	-781.326	-474.543	1095.04	-750.039	-459.128	531.045	-716.706	-777.958	235.258	-709.729	-764.359	61.0938	-389.972	-434.199	968.4	-396.94	-482.225	1119.39	-433.029	-369.32	545.226	-482.404	-386.504	95.5456	-448.512	-224.099	37.7573
277	0	-780.932	-440.401	941.203	-780.99	-465.998	1095.92	-749.82	-434.768	533.41	-717.142	-756.159	242.467	-711.644	-741.568	68.6415	-390.385	-425.302	969.373	-396.249	-471.362	1120.77	-432.3	-364.546	545.37	-482.359	-386.372	95.6235	-448.494	-224.103	37.6962
278	0	-780.404	-429.221	942.784	-780.506	-456.709	1097.11	-749.103	-411.15	536.641	-717.243	-733.827	248.963	-713.413	-714.533	75.758	-389.554	-414.176	970.63	-395.681	-460.487	1122.22	-431.506	-359.939	545.383	-482.302	-386.224	95.6257	-448.479	-223.99	37.5885
279	0	-780.094	-418.416	944.735	-780.112	-447.715	1098.7	-748.169	-388.075	540.397	-716.913	-710.388	254.551	-715.499	-685.445	82.14	-388.589	-402.758	971.852	-394.913	-449.599	1123.56	-430.62	-355.696	545.308	-482.176	-386.096	95.6842	-448.394	-223.947	37.5852
280	0	-779.545	-407.632	946.913	-779.51	-438.595	1100.54	-747.461	-366.165	544.787	-716.297	-686.009	258.582	-717.694	-655.426	87.4695	-387.74	-391.755	972.908	-394.005	-438.664	1124.8	-429.841	-351.889	545.218	-482.038	-385.968	95.7947	-448.563	-223.039	37.3086
281	0	-779.281	-396.838	949.338	-778.664	-429.309	1102.85	-746.56	-343.476	549.022	-715.445	-660.913	260.904	-719.783	-625.107	91.394	-387.26	-381.43	973.774	-393.027	-427.77	1125.9	-429.202	-348.553	545.244	-482.632	-385.429	95.6027	-448.375	-223.67	37.5025
282	0	-779.016	-386.186	951.957	-777.712	-419.997	1105.28	-746.286	-323.512	553.833	-714.801	-635.548	261.695	-722.013	-594.743	93.9574	-386.67	-371.526	974.384	-391.906	-417.142	1126.73	-428.679	-345.73	545.282	-482.864	-385.283	95.6621	-448.13	-223.606	37.2934
283	0	-778.57	-375.663	954.656	-776.542	-409.827	1107.74	-745.254	-301.764	558.426	-714.264	-609.769	261.205	-724.207	-564.357	95.1009	-386.205	-361.909	974.811	-390.708	-406.647	1127.33	-428.22	-343.376	545.425	-483.015	-385.327	95.7757	-447.951	-223.845	37.2763
284	0	-778.289	-365.032	957.485	-775.44	-399.796	1110.19	-744.544	-280.92	562.722	-713.588	-583.623	259.332	-726.474	-533.724	95.2572	-385.761	-352.226	974.966	-389.449	-395.962	1127.71	-427.966	-341.254	545.569	-483.19	-385.319	95.9595	-448.056	-223.697	37.1957
285	0	-777.608	-352.244	960.423	-774.281	-389.611	1112.67	-743.91	-261.062	566.976	-712.789	-556.781	256.393	-728.419	-501.86	94.3874	-385.295	-343.396	974.909	-388.197	-385.224	1127.78	-427.672	-339.012	545.702	-483.371	-385.253	96.1918	-448.058	-223.785	37.2489
286	0	-777.044	-339.458	963.015	-773.066	-378.813	1114.91	-743.404	-242.182	570.867	-711.977	-529.43	252.316	-730.529	-469.442	93.1372	-384.936	-334.409	974.768	-387.084	-374.918	1127.88	-427.57	-336.747	545.817	-483.578	-385.194	96.401	-448.077	-224.125	37.2714
287	0	-776.707	-327.253	965.525	-772.13	-368.191	1117	-742.797	-223.928	574.32	-711.233	-500.748	247.13	-731.813	-435.675	91.3183	-384.605	-325.293	974.467	-386.195	-365.292	1127.82	-427.322	-334.387	545.876	-483.751	-385.103	96.5904	-448.101	-224.183	37.245
288	0	-776.387	-315.708	968.071	-771.06	-357.346	1118.87	-742.321	-206.459	577.481	-710.274	-472.68	241.435	-733.076	-400.784	89.1212	-384.278	-315.993	974.086	-385.336	-355.834	1127.66	-427.144	-331.826	545.926	-483.849	-385.003	96.794	-448.013	-224.209	37.2226
289	0	-776.149	-303.978	970.235	-770.207	-346.802	1120.59	-741.916	-189.502	580.161	-709.462	-443.965	234.583	-733.921	-367.292	86.6677	-383.939	-306.994	973.563	-384.414	-346.12	1127.36	-426.822	-329.074	545.87	-483.977	-384.897	96.976	-448.017	-223.976	37.0906
290	0	-776.063	-292.985	972.31	-769.306	-335.894	1122.01	-741.714	-175.991	582.675	-708.66	-415.768	227.305	-734.713	-331.202	83.6522	-383.677	-298.04	972.928	-383.596	-336.528	1126.99	-426.649	-326.195	545.719	-484.064	-384.829	97.1217	-447.966	-224.04	37.0029
291	0	-775.948	-281.709	974.038	-768.447	-325.164	1123.22	-741.496	-159.998	584.795	-707.995	-385.708	218.897	-735.677	-295.983	79.8888	-383.39	-289.288	972.232	-382.959	-327.417	1126.4	-426.335	-323.086	545.621	-484.129	-384.702	97.2562	-447.927	-223.977	36.9255
292	0	-775.765	-270.027	975.583	-767.661	-314.347	1124.33	-741.188	-144.42	586.489	-707.475	-354.563	209.806	-735.73	-258.589	76.1364	-383.146	-280.546	971.544	-382.241	-317.783	1125.68	-426.048	-319.923	545.461	-484.22	-384.603	97.4015	-447.803	-224.1	36.883
293	0	-775.642	-258.749	976.907	-766.939	-303.412	1125.25	-741.284	-129.788	587.854	-706.9	-323.299	200.594	-735.864	-220.375	72.4265	-383.038	-271.451	970.646	-381.549	-307.699	1124.93	-425.966	-316.658	545.272	-484.299	-384.366	97.5899	-447.813	-223.966	36.7806
294	0	-775.569	-247.929	977.922	-766.19	-292.554	1125.85	-740.619	-116.168	588.943	-706.359	-291.664	191.281	-735.871	-181.648	69.112	-382.692	-262.696	969.771	-381.225	-298.676	1124.06	-425.833	-313.188	545.082	-484.419	-384.132	97.8678	-447.803	-223.845	36.6865
295	0	-775.415	-237.01	978.671	-765.549	-281.553	1126.14	-740.546	-103.514	589.196	-705.778	-258.565	181.591	-736.067	-142.475	66.2727	-382.546	-254.07	968.827	-380.557	-288.865	1123.15	-425.756	-309.622	544.869	-484.547	-383.8	98.1217	-447.775	-223.826	36.5564
296	0	-775.35	-226.124	979.125	-765.052	-270.857	1126.21	-739.58	-91.2305	589.194	-705.262	-225.587	172.252	-736.549	-102.791	64.1581	-382.392	-244.906	967.832	-379.864	-278.498	1122.12	-425.677	-305.881	544.682	-484.622	-383.466	98.4157	-447.709	-222.826	36.1988
297	0	-775.307	-215.147	979.118	-764.672	-260.136	1126.07	-739.572	-80.0449	588.591	-704.789	-191.575	163.081	-737.234	-63.1588	62.8999	-382.301	-235.434	966.831	-379.636	-268.874	1121.13	-425.572	-301.923	544.52	-484.684	-383.11	98.7848	-447.727	-222.556	36.0067
298	0	-775.371	-204.583	978.883	-764.213	-248.833	1125.81	-739.086	-69.6888	587.163	-704.392	-157.69	154.595	-738.212	-23.4794	62.5543	-382.244	-225.628	965.641	-379.352	-258.582	1120.18	-425.58	-297.979	544.285	-484.735	-382.757	99.1407	-447.665	-222.43	35.8649
299	0	-775.466	-193.977	978.31	-764.055	-238.155	1125.4	-738.469	-60.181	585.093	-704.171	-123.448	146.887	-739.143	16.2856	62.8725	-382.209	-216.371	964.465	-379.199	-247.992	1119.08	-425.505	-293.932	544.117	-484.819	-382.368	99.5776	-447.611	-222.298	35.7511
300	0	-775.675	-183.656	977.441	-763.905	-227.519	1124.66	-738.046	-51.2564	582.206	-704.366	-91.862	140.226	-739.682	55.7163	63.8436	-382.222	-206.741	963.354	-379.177	-237.552	1117.99	-425.472	-289.708	543.98	-484.879	-381.965	100.016	-447.505	-222.185	35.6633
301	0	-775.838	-173.185	976.218	-763.817	-216.243	1123.95	-737.622	-43.1784	578.883	-704.629	-56.5439	134.16	-739.977	95.2482	65.4234	-382.227	-196.962	961.994	-379.114	-226.493	1116.89	-425.56	-285.285	543.883	-484.987	-381.482	100.505	-447.502	-223.199	35.7676
302	0	-776.446	-162.464	974.919	-763.849	-204.863	1122.94	-737.515	-35.4414	575.499	-705.275	-20.8704	129.485	-739.253	134.48	67.4965	-382.295	-187.233	960.727	-379.185	-215.423	1115.63	-425.75	-280.48	543.6	-485.141	-380.886	101.141	-447.46	-223.093	35.6706
303	0	-776.676	-152.127	973.207	-764.026	-193.86	1121.67	-737.172	-28.1575	571.877	-706.157	14.7215	126.316	-737.356	173.342	70.4344	-382.28	-177.073	959.311	-379.387	-204.533	1114.43	-426.156	-275.54	543.427	-485.342	-380.283	101.796	-447.429	-223.052	35.6427
304	0	-777.046	-141.637	971.358	-764.315	-182.827	1120.27	-736.78	-20.9358	568.139	-706.455	49.0129	124.595	-734.538	211.54	74.1517	-382.333	-167.057	957.963	-379.628	-193.387	1113.09	-426.601	-270.215	543.171	-485.667	-379.719	102.648	-447.445	-222.857	35.4895
305	0	-777.523	-131.267	969.397	-764.69	-171.301	1118.76	-736.14	-13.781	564.563	-707.796	82.2024	124.607	-730.969	248.001	78.7035	-382.377	-158.47	956.831	-380.077	-182.462	1111.75	-427.209	-264.337	542.922	-486.041	-378.941	103.596	-447.51	-222.787	35.4341
306	0	-777.92	-120.652	967.363	-765.163	-159.328	1117.06	-735.344	-6.66566	561.041	-709.232	113.157	125.696	-727.107	282.212	84.4384	-382.548	-148.209	955.56	-380.405	-171.039	1110.36	-427.804	-258.343	542.729	-486.547	-378.182	104.604	-447.61	-222.645	35.3596
307	0	-778.201	-109.565	965.215	-765.677	-146.934	1115.31	-735.273	0.873757	557.488	-709.988	141.359	127.381	-723.039	313.404	91.6881	-382.823	-137.916	954.231	-381.069	-160.026	1108.9	-428.487	-251.632	542.422	-487.175	-377.181	105.803	-447.773	-222.438	35.154
308	0	-778.501	-97.8118	963.025	-766.264	-134.212	1113.54	-734.989	8.63652	554.146	-711.278	167.154	129.583	-718.932	344.895	100.518	-383.184	-127.433	952.915	-381.957	-149.78	1107.39	-429.267	-244.539	542.148	-487.726	-375.941	107.266	-447.884	-222.115	35.0172
309	0	-778.651	-84.9948	960.749	-766.874	-121.536	1111.73	-734.86	17.3629	551.135	-711.78	188.046	130.928	-715.916	368.724	109.771	-383.637	-116.86	951.567	-382.781	-139.523	1105.81	-430.015	-236.795	541.721	-488.173	-374.739	108.82	-447.937	-221.91	34.8592
310	0	-778.849	-71.5345	958.749	-767.522	-108.933	1110.02	-735.079	28.0152	548.854	-711.072	204.659	130.09	-713.995	386.489	118.398	-384.238	-106.145	950.167	-383.577	-128.76	1104.15	-430.736	-228.379	541.327	-488.431	-373.469	110.599	-447.829	-221.679	34.7154
311	0	-779.215	-58.1295	957.467	-768.102	-96.4611	1108.56	-735.086	40.7578	547.805	-709.901	217.864	127.703	-713.026	398.976	124.568	-385.015	-95.1542	948.776	-384.346	-117.735	1102.46	-431.51	-219.189	540.827	-488.439	-371.71	112.474	-447.735	-221.398	34.6016
312	0	-779.719	-44.9087	956.717	-768.611	-83.9329	1107.31	-734.879	55.3135	547.329	-708.252	227.858	124.296	-712.452	408.006	126.774	-385.693	-83.9371	947.395	-385.04	-106.63	1100.72	-432.23	-209.443	540.21	-488.304	-369.961	114.572	-447.554	-221.144	34.4575
313	0	-780.203	-31.3734	956.214	-769.074	-71.8132	1106.31	-734.492	70.7936	547.054	-706.287	235.201	121.679	-712.469	411.031	124.137	-386.407	-72.2429	945.982	-385.896	-95.7008	1098.92	-432.992	-199.092	539.572	-488.04	-368.06	117.07	-447.409	-220.754	34.2862
314	0	-780.703	-17.8643	956.056	-769.549	-59.1263	1105.57	-734.127	86.4945	546.86	-704.18	240.749	120.547	-711.638	416.238	117.162	-387.193	-60.3747	944.708	-386.811	-84.6353	1097.11	-433.822	-188.192	538.968	-487.846	-365.785	119.747	-447.024	-220.338	34.1712
315	0	-781.235	-4.04214	956.038	-770.065	-46.4929	1104.96	-733.595	101.707	546.863	-701.797	245.976	118.987	-710.85	421.323	107.632	-387.967	-48.2293	943.499	-387.446	-72.4591	1095.5	-434.739	-176.684	538.446	-487.58	-363.272	122.849	-446.655	-220.017	34.0788
316	0	-781.834	10.0367	956.184	-770.653	-33.249	1104.53	-732.716	116.331	546.909	-699.316	251.211	116.948	-709.601	425.389	99.8951	-388.757	-35.8511	942.557	-388.149	-59.8393	1094.04	-435.673	-164.421	537.978	-487.298	-360.161	126.29	-446.255	-219.873	33.8155
317	0	-782.595	24.2917	956.179	-771.501	-20.1217	1104.33	-731.565	130.513	546.936	-697.002	256.751	115.582	-708.173	428.881	94.6265	-389.564	-23.3565	941.812	-389.071	-47.4208	1092.81	-436.549	-151.453	537.523	-486.981	-356.613	130.147	-446.027	-219.266	33.8011
318	0	-783.409	38.4823	956.085	-772.333	-6.28665	1104.08	-731.18	144.722	546.596	-695.174	261.884	113.75	-705.875	432.618	89.16	-390.563	-10.8928	941.24	-390.016	-34.6175	1091.97	-437.346	-137.62	537.078	-486.691	-352.586	134.518	-445.87	-218.582	33.9119
319	0	-784.043	52.5712	955.835	-773.422	7.85506	1104.23	-730.838	158.876	546.552	-694.811	267.067	112.313	-703.277	436.738	82.484	-391.692	3.55511	940.663	-391.034	-21.4831	1091.46	-437.898	-122.676	536.626	-486.285	-348.096	139.566	-445.813	-218.09	34.0413
320	0	-784.851	67.071	955.741	-774.524	21.6049	1104.73	-730.948	173.028	547.059	-695.262	272.73	110.958	-701.369	440.665	75.9421	-392.92	17.4337	940.427	-392.107	-7.97508	1091.12	-438.299	-106.518	536.047	-485.799	-342.794	145.155	-445.651	-217.812	34.3051
321	0	-785.555	81.4295	956.31	-775.57	35.4792	1105.73	-731.723	186.728	547.727	-695.886	277.567	109.811	-700.402	443.756	70.2766	-394.165	31.3186	940.309	-393.287	4.99113	1091.25	-438.323	-89.1396	535.383	-485.266	-336.475	151.288	-445.398	-217.565	34.7909
322	0	-786.518	95.3209	957.331	-776.513	49.3498	1107.05	-732.866	199.451	548.181	-696.613	281.259	108.715	-700.356	446.075	65.0476	-395.578	45.3332	940.219	-394.293	18.0649	1091.48	-437.983	-70.1791	534.523	-484.55	-329.119	158.083	-445.053	-216.898	35.6236
323	0	-787.655	108.753	958.544	-777.268	63.6159	1108.5	-734.488	211.148	548.552	-697.216	284.153	107.674	-700.348	448.065	60.546	-396.979	59.5609	940.142	-395.064	31.6157	1091.73	-437.222	-49.9746	533.569	-483.755	-320.758	165.667	-444.945	-215.812	36.5088
324	0	-788.948	121.861	959.895	-778.054	77.3838	1110.18	-737.087	221.941	548.963	-697.966	286.798	106.831	-700.065	449.713	56.6555	-398.556	73.6816	940.067	-395.758	45.0577	1091.9	-436.174	-28.6161	532.309	-482.898	-310.898	173.785	-445.013	-213.94	37.6987
325	0	-790.269	134.308	961.528	-778.702	90.9822	1112	-738.682	231.404	549.205	-698.892	288.864	106.029	-699.85	451.183	54.0715	-400.145	87.9184	939.879	-396.411	58.2832	1091.82	-434.888	-5.91924	530.817	-482.071	-299.5	182.839	-444.907	-211.35	39.6457
326	0	-791.568	146.874	963.471	-779.462	103.697	1114.08	-740.468	239.958	549.479	-699.146	290.085	105.612	-699.83	452.004	52.9286	-401.779	102.219	939.627	-396.785	71.6852	1091.7	-433.64	17.9226	529.102	-481.041	-286.213	192.408	-444.907	-207.682	42.2189
327	0	-793.079	159.481	965.648	-780.227	116.095	1116.22	-741.951	247.875	549.903	-699.365	290.388	105.46	-699.699	452.61	52.0938	-403.46	116.366	939.281	-397.368	84.375	1091.21	-432.632	42.7544	527.349	-479.784	-271.065	202.404	-444.574	-203.081	45.6188
328	0	-794.61	171.799	967.901	-780.779	128.019	1118.38	-743.058	254.75	550.441	-699.201	291.062	105.318	-699.53	453.038	51.3738	-405.13	130.085	938.901	-397.85	97.0343	1090.61	-431.833	67.524	526.023	-478.276	-253.707	212.784	-444.343	-196.729	49.8218
329	0	-796.094	183.875	970.15	-781.343	139.836	1120.66	-743.508	260.68	550.902	-698.733	291.646	105.122	-699.474	453.404	50.8046	-406.718	143.825	938.553	-398.576	109.068	1089.97	-431.134	93.3066	524.796	-476.847	-233.973	222.5	-444.063	-189.007	54.8454
330	0	-797.507	195.652	972.045	-782.123	151.438	1122.84	-744.244	265.73	551.134	-698.638	291.866	104.915	-699.495	453.646	50.416	-408.176	157.539	938.333	-399.251	120.644	1089.38	-430.421	119.297	524.077	-475.222	-212.667	231.307	-444.251	-180.295	60.2269
331	0	-798.88	206.662	973.633	-782.844	162.751	1124.84	-744.927	270.207	551.246	-698.564	291.992	104.795	-699.538	453.895	50.0858	-409.608	169.861	938.511	-400.054	132.259	1089.03	-429.84	144.572	524.348	-473.277	-190.424	238.677	-444.696	-170.626	65.2817
332	0	-800.087	217.556	974.981	-783.717	174.368	1126.7	-745.2	274.194	551.432	-699.119	292.023	104.857	-699.488	454.158	49.7923	-410.975	182.34	939.023	-400.88	143.544	1088.96	-429.302	169.648	525.663	-471.341	-167.822	245.359	-445.187	-158.534	70.2611
333	0	-801.154	228.025	976.077	-784.611	185.833	1128.33	-745.753	278.129	551.792	-699.062	291.995	104.645	-699.428	454.388	49.5058	-412.259	194.558	939.945	-401.856	154.115	1089.39	-428.951	194.409	527.806	-470.046	-146.657	252.059	-445.329	-140.968	76.4461
334	0	-802.192	237.998	977.018	-785.545	197.174	1129.81	-746.619	282.299	551.775	-698.975	292.213	104.614	-699.325	454.637	49.2598	-413.372	206.55	941.235	-402.871	164.151	1090.36	-428.876	218.458	530.497	-469.239	-124.677	258.795	-445.476	-117.841	81.9816
335	0	-803.067	247.811	977.908	-786.602	208.544	1131.09	-747.46	286.533	551.96	-698.969	292.411	104.621	-699.359	454.852	49.0597	-414.263	218.774	942.864	-403.94	172.916	1091.96	-429.112	241.969	533.694	-468.654	-101.436	264.067	-445.665	-90.3457	86.6958
336	0	-803.839	257.522	978.853	-787.601	219.531	1132.34	-748.258	290.391	552.37	-698.993	292.608	104.688	-699.311	454.983	48.7845	-414.917	229.347	945.147	-404.997	182.746	1093.98	-429.609	264.662	537.48	-468.283	-77.3562	267.862	-445.894	-60.4877	90.3994
337	0	-804.487	267.516	979.761	-788.68	230.779	1133.47	-748.609	293.683	552.703	-699.061	292.742	104.764	-699.383	455.217	48.5792	-415.467	240.78	947.693	-406	193.228	1096.33	-430.338	286.79	541.754	-467.799	-52.3423	269.904	-445.689	-30.6015	93.0392
338	0	-805.066	277.519	980.576	-789.705	241.771	1134.5	-748.913	296.573	553.237	-699.118	292.903	104.871	-699.479	455.408	48.339	-415.819	251.347	950.575	-406.967	203.774	1099.03	-431.162	308.741	546.344	-467.6	-27.0724	270.427	-445.514	-0.13604	94.217
339	0	-805.642	287.708	981.227	-790.886	252.519	1135.37	-749.099	299.167	553.659	-698.949	293.27	105.2	-699.52	455.599	48.1258	-416.227	262.914	953.583	-407.988	214.647	1101.95	-432.025	330.433	551.035	-467.214	-1.28313	269.584	-445.17	30.3498	94.1086
340	0	-806.069	297.609	981.583	-792.06	262.636	1136.02	-749.247	301.395	554.073	-698.538	293.469	105.233	-699.54	455.758	47.8821	-416.526	274.649	956.743	-409.077	224.598	1104.94	-432.851	351.764	555.431	-467.226	24.6671	267.49	-444.505	61.0691	93.0392
341	0	-806.559	306.714	981.924	-793.273	272.799	1136.65	-749.245	303.452	554.516	-698.477	293.566	105.418	-699.59	455.876	47.6416	-416.683	288.144	960.096	-409.969	236.288	1108.06	-433.534	372.77	559.69	-467.263	51.4654	264.436	-443.586	93.122	91.3121
342	0	-806.983	315.336	982.052	-794.473	282.904	1137.03	-749.134	305.628	554.939	-698.432	293.694	105.603	-699.624	456.028	47.4269	-416.824	300.476	963.325	-410.779	247.86	1111.1	-434.23	393.274	563.591	-467.478	78.4635	260.643	-442.46	126.479	89.2313
343	0	-807.87	320.404	981.836	-795.53	292.791	1137.35	-749.672	308.099	555.087	-698.325	293.798	105.791	-699.627	456.148	47.2104	-416.934	312.456	966.438	-411.657	259.253	1114.04	-434.96	412.885	567.428	-467.802	106.961	255.415	-441.077	161.242	87.1029
344	0	-808.165	328.605	981.649	-796.52	302.504	1137.54	-748.636	310.206	555.709	-698.182	293.921	106.028	-699.619	456.287	46.9671	-417.008	324.83	969.542	-412.433	270.886	1116.86	-435.726	431.833	571.069	-468.412	135.35	249.662	-439.645	197.584	84.9166
345	0	-808.347	336.856	981.286	-797.379	312.089	1137.5	-748.202	312.723	555.895	-697.987	294.108	106.217	-699.68	456.405	46.8414	-416.956	337.332	972.415	-412.834	284.953	1119.74	-436.672	449.912	574.513	-469.012	164.65	242.998	-438.013	234.884	82.6926
346	0	-808.42	345.072	980.879	-798.144	321.212	1137.35	-747.907	315.52	556.188	-697.773	294.327	106.397	-699.681	456.543	46.6767	-416.891	349.652	975.166	-413.618	296.452	1122.15	-437.606	467.378	577.814	-469.612	194.22	235.522	-436.43	272.81	80.3402
347	0	-808.437	353.299	980.401	-798.955	330.289	1137.17	-747.645	318.657	556.356	-697.585	294.55	106.641	-699.693	456.674	46.4982	-417.06	361.921	977.676	-414.343	307.79	1124.35	-438.598	484.106	581.025	-470.246	224.474	227.392	-434.622	311.344	77.8924
348	0	-808.519	361.632	979.885	-799.679	339.809	1136.7	-747.166	321.897	556.661	-697.33	294.789	106.861	-699.724	456.818	46.4054	-417.354	373.986	979.846	-415.002	319.484	1126.42	-439.526	500.053	583.848	-470.883	255.466	218.526	-432.918	350.142	75.2051
349	0	-808.482	370.167	979.278	-800.236	349.474	1136.28	-746.734	325.249	556.881	-697.078	295.037	107.123	-699.734	456.924	46.245	-417.496	385.943	981.797	-415.659	331.297	1128.12	-440.172	515.178	586.381	-471.345	287.22	208.998	-431.211	389.152	72.4666
350	0	-808.482	378.815	978.638	-801.057	356.57	1135.85	-746.241	328.78	557.118	-696.759	295.344	107.406	-699.753	457.093	46.1456	-417.491	397.705	983.472	-416.135	343.06	1129.64	-440.764	529.605	588.385	-471.879	319.133	199.515	-429.457	428.566	69.7377
351	0	-808.496	387.562	977.854	-801.442	366.686	1135.17	-745.798	332.415	557.243	-696.237	295.723	107.643	-699.7	457.274	46.0337	-417.501	409.374	984.662	-416.683	354.733	1130.69	-441.279	543.2	589.81	-472.547	352.031	189.556	-427.786	468.198	67.2779
352	0	-808.456	396.461	976.977	-801.818	376.671	1134.52	-745.417	336.444	557.276	-695.862	296.106	108.033	-699.626	457.43	45.9704	-417.405	420.686	985.439	-417.158	366.389	1131.34	-441.671	556.117	590.628	-473.093	385.604	179.69	-426.083	508.271	65.3111
353	0	-808.59	405.447	976.113	-802.151	386.666	1133.73	-745.009	340.632	557.355	-695.416	296.536	108.406	-699.599	457.572	45.8833	-417.381	431.827	985.858	-417.517	378.078	1131.74	-442.025	568.233	590.797	-473.57	419.784	169.874	-424.137	548.338	64.0402
354	0	-808.527	414.54	975.145	-802.384	396.63	1132.83	-744.461	344.909	557.339	-695.245	296.913	108.846	-699.575	457.706	45.7855	-417.245	442.953	985.82	-417.849	389.762	1131.73	-442.322	579.492	590.234	-474.122	454.629	160.502	-422.749	588.042	63.1821
355	0	-808.542	423.82	974.115	-802.572	406.623	1131.82	-744.162	349.374	557.3	-694.802	297.291	109.185	-699.622	457.807	45.6652	-417.095	453.853	985.303	-418.123	401.479	1131.46	-442.485	589.868	588.988	-474.849	489.564	151.835	-421.83	628.492	62.7089
356	0	-808.67	433.206	972.998	-802.741	416.751	1130.7	-744.62	353.946	557.18	-694.431	297.634	109.525	-699.757	458.022	45.7258	-416.865	464.816	984.654	-418.452	413.146	1130.9	-442.563	599.51	587.168	-475.016	524.069	144.003	-421.146	667.149	62.8925
357	0	-808.807	442.819	971.708	-802.854	427.028	1129.49	-743.763	358.46	557.124	-694.197	298.037	109.863	-699.741	458.137	45.6461	-416.626	475.868	983.607	-418.625	424.834	1130.04	-442.442	608.613	584.846	-475.469	559.358	136.976	-421.117	707.298	63.2423
358	0	-808.998	452.53	970.345	-803.035	437.426	1128.11	-743.509	363.252	556.893	-693.995	298.469	110.191	-699.727	458.224	45.5667	-416.363	486.754	982.269	-418.741	436.725	1128.96	-442.111	617.371	582.005	-475.95	595.195	131.021	-421.577	746.182	64.0549
359	0	-809.16	462.317	968.888	-803.118	448.039	1126.57	-743.364	368.368	556.588	-693.773	298.87	110.525	-699.733	458.355	45.5115	-416.238	497.774	980.626	-418.899	448.625	1127.64	-441.725	625.734	578.599	-476.107	630.329	126.41	-423.359	784.837	65.2821
360	0	-809.307	472.297	967.35	-803.152	458.854	1124.93	-743.753	373.89	556.163	-693.531	299.34	110.82	-699.695	458.487	45.4157	-416.054	508.813	978.76	-418.915	460.67	1126.08	-441.668	633.803	574.81	-476.129	664.918	123.081	-425.167	822.273	67.3643
361	0	-809.437	482.438	965.749	-803.04	469.702	1123.21	-743.169	379.569	555.77	-693.293	299.868	111.218	-699.461	458.472	45.1246	-415.533	519.774	976.655	-418.861	472.359	1124.17	-441.724	641.457	571.01	-476.126	697.99	120.898	-427.344	858.485	70.2237
362	0	-809.513	492.82	964.052	-802.877	480.733	1121.34	-743.132	385.534	555.329	-693.075	300.416	111.642	-699.461	458.617	44.9918	-415.234	530.988	974.449	-418.837	485.013	1122.25	-441.925	649.069	567.279	-476.018	729.807	119.689	-429.993	893.013	74.3649
363	0	-809.385	503.379	962.288	-802.578	491.924	1119.36	-743.221	391.914	554.808	-692.855	300.958	112.127	-699.426	458.794	44.8527	-414.943	542.386	971.839	-418.605	497.454	1120.07	-442.142	656.894	563.503	-475.684	760.014	118.827	-433.094	925.442	79.7224
364	0	-809.323	514.227	960.507	-802.265	503.223	1117.4	-743.236	398.711	554.28	-692.626	301.654	112.678	-699.367	458.954	44.6625	-414.676	554.085	969.217	-418.175	509.986	1117.83	-442.486	665.056	559.689	-475.475	785.597	119.81	-435.711	955.196	86.8999
365	0	-809.109	525.241	958.618	-801.857	514.636	1115.31	-743.468	405.947	553.746	-692.582	302.39	113.47	-699.334	459.153	44.4867	-414.247	566.037	966.637	-417.729	522.507	1115.46	-442.941	673.582	556.283	-476.557	809.401	120.138	-439.046	981.714	94.3426
366	0	-808.918	536.493	956.728	-801.413	526.152	1113.24	-743.567	413.673	553.096	-692.659	303.354	114.275	-699.37	459.414	44.2962	-413.782	578.131	964.28	-417.253	535.182	1113.21	-443.535	683.001	553.658	-477.826	830.777	120.378	-442.161	1004.68	101.921
367	0	-808.613	547.922	954.953	-800.938	537.865	1111.19	-743.673	421.865	552.604	-692.869	304.431	115.232	-699.294	459.744	44.0552	-413.223	590.485	962.285	-416.758	547.768	1111.17	-443.829	693.84	551.025	-479.317	848.607	119.868	-445.366	1023.95	108.126
368	0	-808.094	559.571	953.222	-800.472	549.854	1109.08	-743.73	430.549	552.011	-693.116	305.555	116.548	-699.39	460.098	43.8477	-412.607	603.284	960.435	-416.296	560.328	1109.45	-444.433	705.552	549.134	-481.327	863.9	118.345	-448.43	1039.66	111.722
369	0	-807.51	571.54	951.517	-799.854	562.021	1107.07	-743.735	439.769	551.532	-693.381	307.152	117.992	-699.347	460.61	43.5654	-412.417	615.821	959.098	-415.909	572.695	1108.02	-445.232	718.374	547.75	-483.396	875.936	116.629	-451.427	1052.15	112.255
370	0	-806.94	583.782	949.856	-799.33	574.519	1105.09	-743.699	449.48	551.022	-693.765	309.019	119.772	-699.369	461.252	43.3729	-411.919	628.705	957.889	-415.489	584.978	1106.79	-445.87	732.449	546.747	-485.555	885.848	115.815	-454.881	1061.5	109.341
371	0	-806.128	596.313	948.318	-798.628	587.34	1103.42	-743.532	459.75	550.578	-694.13	311.073	121.895	-699.361	461.94	43.14	-411.344	641.562	956.873	-415.015	597.458	1105.8	-446.677	747.117	546.151	-488.194	893.357	114.629	-458.123	1067.89	102.668
372	0	-805.386	609.073	946.953	-797.907	600.387	1101.78	-743.131	470.612	550.198	-694.542	313.271	124.292	-699.47	462.563	42.9584	-410.277	654.715	956.526	-414.395	610.028	1104.99	-447.544	761.897	545.979	-491.293	898.466	112.583	-460.734	1072.76	94.2854
373	0	-804.569	622.019	945.786	-797.183	613.595	1100.35	-742.952	482.199	549.867	-694.966	315.869	127.095	-699.608	463.355	42.7104	-409.699	668.119	956.115	-413.759	622.758	1104.4	-448.867	776.773	545.991	-494.216	903.279	110.562	-463.297	1076.63	88.1858
374	0	-803.641	635.13	944.855	-796.344	626.905	1099.15	-742.448	494.518	549.529	-695.556	318.858	130.306	-699.825	464.014	42.5162	-408.51	681.832	956.35	-413.028	635.779	1104.19	-450.332	791.806	546.138	-497.336	908.607	109.227	-466.146	1079.88	84.3047
375	0	-802.587	648.421	944.128	-795.411	640.24	1098.21	-741.815	507.709	549.262	-696.284	322.299	133.954	-700.209	464.603	42.3592	-407.551	695.711	956.542	-412.105	649.109	1104.56	-451.619	806.61	546.506	-499.253	912.962	108.281	-469.196	1083.46	79.0844
376	0	-801.353	661.934	943.704	-794.454	653.472	1097.56	-741.534	521.965	549.17	-697.112	326.427	138.106	-700.786	465.333	42.2266	-406.646	709.792	957.404	-411.029	662.893	1105.54	-452.463	820.826	547.372	-500.234	918.376	107.206	-471.524	1087.12	72.9587
377	0	-800.134	675.714	943.6	-793.456	666.565	1097.27	-741.249	537.346	549.023	-698.065	331.325	142.887	-701.452	466.048	42.1805	-406.062	723.98	958.467	-410.048	676.783	1107.15	-452.175	834.849	548.818	-499.796	922.945	106.544	-472.176	1089.82	67.6269
378	0	-798.913	689.649	943.757	-792.506	679.698	1097.42	-741.335	554.099	549.04	-698.748	337.184	147.965	-701.965	466.851	42.0354	-405.071	738.427	960.186	-409.296	690.5	1109.27	-451.209	849.058	550.673	-498.302	925.126	107.037	-471.726	1091.65	62.9263
379	0	-797.667	703.685	944.18	-791.518	692.909	1097.98	-741.718	572.466	548.8	-699.747	344.076	153.957	-702.476	467.672	42.134	-404.321	752.632	962.172	-408.584	704.403	1111.48	-450.053	862.861	552.469	-497.22	927.518	106.674	-471.269	1093.1	58.6515
380	0	-796.294	717.735	944.955	-790.461	706.056	1098.8	-742.583	592.337	548.369	-700.786	352.246	160.674	-702.461	468.361	42.2803	-403.063	766.578	964.353	-407.774	717.848	1113.59	-448.744	875.735	553.779	-496.629	929.466	106.121	-471.079	1094.36	54.6836
381	0	-794.948	731.839	945.783	-789.403	719.18	1099.83	-743.835	613.845	547.695	-701.968	361.821	168.187	-702.46	469.643	42.823	-401.871	779.872	966.254	-406.864	731.052	1115.63	-447.169	887.427	554.467	-496.274	932.034	105.64	-470.929	1095.99	52.7022
382	0	-793.489	746.045	946.66	-788.286	732.252	1100.98	-745.324	636.868	546.839	-702.989	372.591	176.597	-702.777	471.751	43.3811	-400.618	792.732	968.058	-405.635	743.878	1117.5	-445.625	897.537	554.782	-496.193	933.787	105.293	-471.205	1097.02	51.6333
383	0	-791.756	760.214	947.568	-787.049	745.184	1102.18	-746.829	661.051	545.808	-704.373	385.21	185.426	-703.366	474.362	44.5187	-399.124	805.297	969.588	-404.124	756.332	1119.3	-444.327	906.419	554.914	-495.832	934.04	105.463	-471.162	1097.61	50.6403
384	0	-789.979	774.318	948.472	-785.782	757.974	1103.32	-748.184	686.139	544.61	-705.844	399.35	195.004	-704.05	478.099	46.2927	-397.511	817.538	971.16	-402.556	768.218	1120.97	-443.389	914.344	554.959	-496.161	934.442	105.505	-471.03	1097.84	49.8774
385	0	-788.229	788.395	949.295	-784.622	770.312	1104.35	-749.49	711.874	543.436	-707.447	415.336	205.641	-704.869	482.982	48.9496	-395.941	829.731	972.657	-401.069	780.365	1122.53	-442.733	921.247	555.016	-496.582	934.889	105.533	-471.13	1098.05	49.4088
386	0	-786.529	802.279	949.969	-783.437	782.35	1105.11	-750.623	738.14	542.295	-709.056	433.95	215.955	-705.703	489.357	52.0751	-394.314	841.671	974.14	-399.555	792.115	1124.25	-442.068	926.779	554.964	-497.05	935.424	105.634	-471.32	1098.41	49.1571
387	0	-784.821	815.846	950.49	-782.263	794.09	1105.74	-751.679	764.694	541.45	-710.723	454.011	225.648	-706.786	497.307	56.0447	-392.954	853.156	975.632	-398.246	803.792	1125.96	-441.445	931.528	555.09	-497.286	935.477	105.691	-471.391	1098.47	48.9752
388	0	-783.207	829.182	951.022	-781.272	805.56	1106.23	-752.183	790.982	541.217	-712.277	475.778	234.118	-706.537	506.433	60.0002	-391.754	864.235	977.011	-396.999	815.304	1127.86	-440.762	935.745	555.094	-497.576	935.594	105.734	-471.379	1098.46	48.851
389	0	-781.967	842.257	951.688	-780.592	816.585	1106.63	-753.272	816.846	541.948	-713.762	498.699	241.16	-707.058	517.985	65.8477	-390.574	875.273	978.059	-395.959	826.583	1129.58	-439.944	939.967	555.188	-497.71	935.675	105.735	-471.352	1098.56	48.7312
390	0	-780.829	855.038	952.723	-779.824	827.186	1107.15	-753.337	842.363	543.665	-714.909	521.574	248.424	-708.704	534.56	73.1267	-389.545	885.92	979.348	-395.074	838.199	1131.19	-438.943	944.45	555.445	-497.757	935.718	105.686	-471.241	1098.63	48.6029
391	0	-779.892	867.468	954.103	-779.16	837.292	1108.04	-753.239	867.464	545.993	-715.405	544.489	255.725	-710.862	556.271	80.8409	-388.731	896.637	980.634	-394.202	849.895	1132.82	-437.866	949.091	555.537	-497.715	935.933	105.71	-471.116	1098.64	48.4645
392	0	-779.063	879.515	955.771	-778.568	846.954	1109.35	-752.393	892.079	549.124	-715.724	567.765	262.258	-713.501	582.295	88.1753	-387.909	907.519	981.782	-393.589	859.599	1134.08	-436.667	953.621	555.579	-497.612	936.109	105.715	-471.038	1098.68	48.3573
393	0	-778.341	891.329	957.644	-777.871	856.377	1111.02	-751.822	916.295	552.558	-715.942	591.591	268.089	-716.187	610.825	94.6575	-387.16	918.314	982.853	-392.701	870.517	1135.3	-435.56	957.811	555.529	-497.448	936.084	105.728	-471.036	1098.79	48.2793
394	0	-777.659	903.141	959.655	-776.574	870.225	1112.67	-751.072	939.718	556.487	-715.937	616.19	272.902	-718.858	640.781	100.144	-386.468	928.74	983.715	-391.673	881.391	1136.39	-434.46	961.735	555.429	-497.351	936.358	105.713	-470.969	1098.86	48.1918
395	0	-777.046	914.934	961.934	-775.257	883.041	1114.95	-750.756	962.523	560.956	-715.699	643.954	275.994	-721.492	671.516	104.42	-385.804	939.25	984.551	-390.52	892.447	1137.4	-433.467	965.163	555.521	-497.189	936.626	105.776	-470.866	1098.69	48.0466
396	0	-776.501	926.895	964.25	-774.177	893.989	1117.32	-750.026	984.762	565.672	-715.418	670.599	277.502	-724.529	703.065	107.613	-385.069	949.762	985.197	-389.273	903.058	1137.86	-432.576	968.15	555.606	-497.132	936.7	105.88	-470.824	1099.04	48.0369
397	0	-775.9	938.912	966.79	-773.138	903.705	1119.61	-749.075	1006.61	570.248	-715.194	696.72	277.82	-727.144	734.54	109.407	-384.389	959.754	985.735	-387.916	913.912	1138.46	-431.772	970.718	555.729	-496.841	936.714	106.162	-470.772	1099.05	47.9186
398	0	-775.371	950.978	969.364	-771.966	913.909	1121.87	-748.2	1027.97	574.81	-715.016	720.868	276.688	-729.598	766.249	110.003	-383.663	969.563	985.964	-386.625	924.601	1138.85	-431.246	973.011	555.875	-497.347	936.743	106.285	-470.731	1099.14	47.8404
399	0	-774.832	963.11	971.988	-770.792	924.812	1124.04	-747.178	1048.84	579.041	-714.784	748.352	274.174	-731.966	798.594	109.618	-383.056	978.786	986.098	-385.358	935.112	1139.05	-430.844	975.349	556.032	-497.568	936.867	106.501	-470.57	1099.11	47.7071
400	0	-774.311	975.302	974.52	-769.561	936.001	1126.08	-745.954	1069.23	582.921	-714.475	776.456	270.542	-733.94	831.253	108.252	-382.554	987.461	986.021	-384.132	945.37	1139.2	-430.523	977.778	556.194	-497.65	936.907	106.733	-470.494	1099.14	47.5878
401	0	-773.91	986.567	976.789	-768.407	947.19	1127.95	-744.89	1089.2	586.52	-714.182	804.9	266.047	-735.926	865.109	106.458	-381.853	996.618	985.785	-382.954	955.469	1139.26	-430.343	980.396	556.413	-497.679	937.053	106.978	-470.441	1099.29	47.5867
402	0	-773.55	997.088	978.988	-767.272	958.336	1129.6	-743.837	1108.52	589.53	-713.863	833.804	260.556	-737.585	900.146	104.123	-381.283	1005.85	985.457	-381.731	966.145	1139.02	-430.22	983.206	556.56	-497.574	937.366	107.28	-470.283	1099.23	47.4751
403	0	-772.994	1010.75	980.952	-766.26	969.754	1131.07	-742.765	1127.5	592.34	-713.517	863.21	254.056	-739.024	936.197	101.393	-380.626	1014.93	984.892	-380.935	975.379	1138.8	-430.157	986.312	556.545	-497.701	937.507	107.462	-470.255	1099.31	47.3867
404	0	-772.489	1024.27	982.841	-765.269	981.267	1132.32	-741.703	1145.97	594.701	-713.24	893.159	246.874	-740.093	973.199	98.2612	-380.128	1023.8	984.284	-380.004	985.042	1138.37	-430.105	989.814	556.634	-497.847	937.787	107.707	-470.224	1099.44	47.3705
405	0	-771.931	1036.79	984.406	-764.311	992.696	1133.4	-740.68	1163.77	596.723	-712.883	923.699	238.845	-740.825	1011.1	94.8897	-379.6	1032.76	983.53	-379.166	994.828	1137.74	-430.161	993.441	556.6	-498.018	937.871	107.92	-470.397	1099.6	47.1667
406	0	-771.582	1048.91	985.752	-763.436	1004.18	1134.26	-739.691	1180.94	598.603	-712.593	954.892	230.192	-741.029	1049.7	91.352	-379.108	1042.02	982.758	-378.353	1004.5	1137.01	-430.176	997.338	556.486	-498.185	938.055	108.129	-470.185	1099.55	46.9653
407	0	-771.199	1060.77	986.859	-762.598	1015.57	1134.88	-738.477	1197.28	600.147	-712.182	986.878	221.092	-740.895	1088.92	87.7341	-378.675	1051.85	981.982	-377.613	1014.52	1136.21	-430.211	1001.46	556.355	-498.368	938.28	108.447	-470.281	1099.77	46.8713
408	0	-770.732	1072.66	987.613	-761.844	1026.99	1135.29	-737.54	1212.68	601.271	-711.648	1019.4	211.553	-740.439	1128.71	84.3261	-378.346	1061.3	981.038	-376.996	1024.71	1135.34	-430.266	1005.76	556.217	-498.595	938.59	108.719	-470.238	1099.58	46.5797
409	0	-770.447	1084.2	988.161	-761.178	1038.44	1135.51	-736.856	1227.31	602.022	-710.865	1052.64	201.859	-739.927	1168.93	81.1841	-377.906	1071.08	980.134	-376.327	1034.76	1134.32	-430.3	1010.25	555.959	-498.704	938.921	109.098	-470.211	1099.69	46.4843
410	0	-770.13	1096.02	988.388	-760.53	1049.98	1135.5	-735.522	1240.75	602.344	-710.024	1086.45	192.123	-739.53	1209.19	78.7827	-377.634	1080.45	979.05	-375.76	1044.9	1133.3	-430.412	1014.97	555.758	-498.851	939.302	109.534	-470.186	1099.79	46.3931
411	0	-769.898	1107.35	988.317	-760.027	1061.25	1135.25	-734.645	1253.47	602.243	-708.878	1120.76	182.574	-739.191	1249.83	76.7656	-377.35	1089.85	977.996	-375.249	1055.09	1132.25	-430.443	1019.94	555.454	-498.986	939.585	109.924	-470.179	1099.88	46.2943
412	0	-769.655	1118.55	988.058	-759.644	1072.62	1134.74	-733.105	1265.18	601.168	-707.573	1155.65	173.382	-739.017	1290.45	75.6111	-377.1	1099.49	976.927	-374.748	1065.4	1131.18	-430.505	1024.78	555.284	-499.086	940.14	110.455	-470.189	1099.96	46.1892
413	0	-769.644	1129.7	987.445	-759.269	1084.49	1134.17	-732.768	1275.27	599.4	-706.17	1190.72	165.064	-738.901	1330.95	75.3812	-376.936	1109.3	975.707	-374.471	1075.96	1130.03	-430.498	1029.84	555.021	-499.143	940.792	110.94	-469.819	1100.72	46.508
414	0	-769.545	1140.98	986.551	-758.925	1096.3	1133.43	-731.762	1285.39	596.884	-704.509	1226.16	157.259	-738.693	1371.34	75.982	-376.776	1119.2	974.43	-374.284	1086.7	1128.82	-430.54	1034.84	554.88	-499.173	941.347	111.506	-469.891	1100.71	46.4244
415	0	-769.618	1151.87	985.385	-758.675	1107.53	1132.42	-730.649	1294.71	593.655	-702.787	1261.78	150.439	-738.083	1411.33	77.1824	-376.622	1129.19	973.162	-374.097	1097.58	1127.56	-430.593	1039.8	554.677	-499.242	941.872	112.082	-469.9	1100.83	46.3528
416	0	-769.835	1162.53	984.029	-758.492	1119.19	1131.35	-729.646	1303.32	590.023	-701.236	1297.71	144.713	-737.01	1450.96	78.9236	-376.516	1139.27	971.735	-374.051	1108.72	1126.21	-430.678	1045.01	554.504	-499.334	942.437	112.855	-469.904	1100.93	46.3013
417	0	-770.042	1173.39	982.308	-758.431	1130.62	1130	-728.652	1311.25	586.093	-700.031	1333.88	140.08	-735.28	1490.03	81.2995	-376.438	1149.48	970.366	-374.053	1120.01	1124.85	-430.917	1050.18	554.297	-499.545	943.013	113.537	-469.906	1101.01	46.1865
418	0	-770.305	1184.17	980.382	-758.478	1142.53	1128.4	-727.79	1318.8	581.909	-698.545	1369.39	137.125	-732.453	1528.41	84.25	-376.382	1159.74	968.867	-374.101	1131.47	1123.38	-431.134	1055.65	554.135	-499.75	943.857	114.473	-469.892	1101.15	46.1134
419	0	-770.5	1195.16	978.214	-758.596	1154.56	1126.78	-727.078	1326.06	577.608	-697.031	1404.14	135.808	-728.835	1565.92	88.218	-376.305	1170.15	967.448	-374.269	1143.07	1121.86	-431.446	1061.41	553.897	-500.025	944.412	115.493	-470.233	1101.06	45.7786
420	0	-770.592	1206.77	975.845	-758.923	1166.67	1124.81	-726.119	1333.17	573.216	-695.356	1437.38	135.728	-724.143	1601.85	93.3141	-376.347	1180.58	965.962	-374.539	1154.75	1120.32	-431.832	1067.48	553.652	-500.291	945.551	116.59	-470.298	1101.21	45.6557
421	0	-770.73	1218.36	973.262	-759.279	1179.33	1122.73	-724.702	1340.27	568.689	-693.951	1468.35	136.794	-718.894	1635.86	99.7466	-376.512	1191.14	964.448	-374.921	1166.63	1118.61	-432.262	1073.97	553.506	-500.611	946.5	118.041	-470.325	1101.48	45.6278
422	0	-770.941	1229.63	970.591	-759.789	1192.32	1120.71	-723.404	1347.63	564.223	-692.425	1496.67	138.216	-713.496	1667.19	107.257	-376.798	1202.05	962.992	-375.459	1178.82	1116.82	-432.701	1080.83	553.325	-500.999	947.654	119.344	-470.423	1101.77	45.5059
423	0	-771.214	1241.59	967.885	-760.415	1205.32	1118.66	-721.823	1355.64	560.31	-690.743	1522.17	139.58	-708.289	1695.2	115.682	-377.147	1213.35	961.462	-375.916	1191.32	1115.07	-433.043	1088.27	553.15	-501.236	949.017	121.009	-470.443	1102.1	45.3586
424	0	-771.521	1254.32	965.211	-760.985	1218.35	1116.7	-720.182	1364.77	556.961	-688.663	1544.11	140.367	-703.357	1719.02	124.45	-377.468	1224.94	960.021	-376.579	1203.45	1113.44	-433.274	1096.43	553.005	-501.436	950.493	122.667	-470.408	1102.41	45.2042
425	0	-771.804	1267.26	962.917	-761.533	1231.33	1114.81	-718.26	1375.44	554.648	-685.908	1561.95	139.822	-699.092	1738.14	132.542	-377.92	1236.78	958.434	-377.489	1213.18	1111.72	-433.522	1105.33	552.603	-501.378	952.19	124.524	-470.429	1102.78	45.0587
426	0	-772.048	1280.48	961.26	-761.872	1244.14	1113.05	-717.532	1388.68	553.183	-682.623	1576.24	137.591	-694.931	1752.09	138.047	-378.318	1248.82	956.789	-378.045	1224.37	1109.96	-433.715	1115.03	552.015	-501.066	954.017	126.725	-470.31	1103.06	44.8688
427	0	-772.263	1293.85	960.12	-762.108	1256.79	1111.57	-716.312	1403.6	552.584	-678.889	1587.29	134.321	-690.896	1762.16	139.65	-378.728	1261.2	955.24	-378.515	1236.69	1108.27	-433.998	1125.51	551.239	-500.692	956.03	129.072	-470.162	1103.36	44.7156
428	0	-772.312	1307.58	959.374	-762.176	1269.69	1110.39	-715.169	1419.52	552.203	-675.203	1595.75	131.232	-686.724	1770.26	136.59	-379.064	1273.66	953.609	-378.859	1249.63	1106.44	-434.231	1136.83	550.309	-500.249	958.45	131.513	-469.962	1103.7	44.5853
429	0	-772.295	1321.38	958.922	-762.223	1282.57	1109.32	-714.446	1435.83	551.885	-671.72	1601.98	129.526	-682.047	1777.19	129.616	-379.364	1286.41	952.056	-379.004	1262.46	1104.67	-434.531	1148.7	549.292	-499.591	960.926	134.312	-469.757	1104	44.427
430	0	-772.347	1335.22	958.455	-762.334	1295.7	1108.47	-713.573	1452.06	551.803	-668.492	1607.66	128.083	-677.009	1782.91	120.596	-379.662	1299.3	950.459	-379.052	1275.68	1102.95	-434.79	1161.18	548.264	-498.876	963.873	137.322	-469.525	1104.41	44.3483
431	0	-772.517	1349.25	958.077	-762.433	1309.38	1107.92	-712.309	1467.73	551.798	-665.172	1613.94	125.811	-672.053	1788.18	112.872	-379.904	1312.45	949.161	-379.032	1289.04	1101.27	-435.017	1174.38	547.293	-498.106	967.594	140.93	-469.277	1104.87	44.1519
432	0	-772.628	1364.26	957.889	-762.699	1323.14	1107.48	-710.165	1482.64	551.665	-661.756	1620.3	124.075	-667.573	1792.52	107.547	-380.2	1325.86	948.059	-379.234	1302.47	1099.8	-435.141	1188.24	546.432	-497.262	971.281	144.895	-469.034	1105.42	44.018
433	0	-772.598	1380.4	957.483	-762.908	1337.48	1107.26	-708.26	1496.95	551.545	-658.839	1626.35	122.356	-663.737	1796.79	101.929	-380.621	1339.67	946.974	-379.503	1315.95	1098.48	-435.067	1202.93	545.55	-496.324	975.788	149.538	-468.754	1106.05	43.9421
434	0	-772.503	1395.89	957.29	-763.326	1351.8	1107.43	-707.114	1511.68	551.526	-657.708	1632	120.903	-660.864	1801.38	94.9426	-381.166	1353.69	946.163	-379.907	1329.38	1097.56	-434.699	1218.82	544.697	-495.121	981.263	154.768	-468.437	1106.13	43.8071
435	0	-772.407	1411.47	957.323	-763.702	1366.77	1108.1	-707.649	1527.91	551.981	-657.937	1638.55	119.755	-659.662	1805.64	87.5177	-381.829	1368.04	945.487	-380.348	1342.68	1096.88	-433.958	1235.93	543.843	-493.447	987.145	160.633	-467.772	1106.98	44.1939
436	0	-772.371	1426.51	957.904	-764.034	1381.19	1108.83	-707.475	1543	552.978	-658.522	1643.65	118.488	-659.873	1808.96	80.4823	-382.483	1382.44	945.103	-380.786	1356.04	1096.58	-433.048	1254.38	542.72	-491.52	993.947	167.195	-467.149	1108	44.7103
437	0	-772.713	1441.13	958.977	-764.265	1395.86	1109.98	-707.775	1557.26	553.961	-658.911	1647.94	117.225	-660.428	1811.69	74.1592	-383.291	1396.84	944.862	-381.112	1369.44	1096.56	-431.164	1274.67	541.501	-489.617	1002.32	174.615	-466.64	1108.96	45.3571
438	0	-773.251	1455.08	960.141	-764.411	1410.36	1111.24	-708.917	1570.83	554.562	-658.896	1651.68	116.288	-660.398	1814.11	68.9224	-384.197	1411.18	944.79	-381.409	1382.92	1096.6	-428.492	1296.5	540.057	-487.685	1013.27	182.733	-466.125	1110.29	46.0372
439	0	-773.901	1468.56	961.337	-764.657	1424.48	1112.7	-710.287	1583.4	554.975	-658.828	1655.24	115.564	-659.494	1816.35	64.9817	-385.237	1425.51	944.742	-381.643	1396.81	1096.7	-425.471	1319.67	538.375	-484.959	1024.27	191.473	-465.46	1112.53	47.3778
440	0	-774.511	1481.77	962.738	-764.97	1438.11	1114.32	-711.381	1594.96	555.245	-658.569	1658.4	114.942	-658.73	1818.02	63.4026	-386.357	1439.75	944.641	-381.807	1410.01	1096.65	-422.322	1344.08	536.502	-482.243	1038.56	200.488	-464.604	1115.88	49.4491
441	0	-775.241	1494.95	964.49	-765.322	1451.16	1116.17	-712.145	1605.93	555.808	-658.453	1659.99	114.798	-658.359	1818.95	62.2105	-387.57	1454.06	944.498	-382.009	1423.15	1096.45	-419.461	1369.56	534.392	-479.046	1054.55	210.748	-463.438	1120.34	52.2734
442	0	-776.18	1507.65	966.414	-765.566	1463.72	1118.08	-712.673	1616.48	556.675	-658.103	1660.37	114.856	-658.373	1819.7	61.3593	-388.708	1468.56	944.225	-382.11	1436.22	1096.06	-416.831	1395.55	532.538	-475.18	1072.14	220.417	-462.162	1126.14	55.7516
443	0	-777.283	1520.39	968.405	-765.757	1475.87	1120.11	-713.256	1626.18	557.563	-657.94	1661.13	115.066	-658.229	1820.26	60.7321	-389.666	1482.86	944.025	-382.323	1448.7	1095.47	-414.488	1421.89	530.961	-470.863	1092.96	230.232	-460.908	1133.32	59.9187
444	0	-778.427	1532.94	970.435	-765.995	1487.78	1122.15	-713.37	1634.16	558.156	-657.636	1661.7	115.243	-658.019	1820.63	60.2681	-390.391	1496.31	943.694	-382.667	1460.96	1094.9	-412.39	1448.41	529.799	-466.779	1115.41	239.027	-459.828	1141.69	64.3534
445	0	-779.347	1545.24	972.253	-766.284	1499.56	1124.12	-713.172	1640.12	558.258	-657.276	1661.82	115.254	-657.941	1820.96	59.9453	-391.108	1509.5	943.79	-382.923	1472.56	1094.52	-410.275	1474.86	529.792	-462.456	1138.74	246.245	-458.985	1150.82	68.5204
446	0	-780.021	1557.9	973.97	-766.651	1511.51	1126.1	-713.218	1645.11	558.217	-656.986	1661.92	115.178	-657.857	1821.13	59.7404	-391.74	1522.65	944.344	-383.389	1485.41	1094.6	-408.448	1501.19	530.936	-458.119	1161.89	252.737	-457.548	1162.45	73.0609
447	0	-780.422	1570.71	975.734	-767.056	1523.75	1128.05	-713.433	1649.67	558.06	-656.778	1661.94	115.11	-657.788	1821.21	59.6058	-392.359	1535.42	945.422	-383.866	1496.55	1094.98	-407.033	1527.43	532.78	-455.285	1185.86	258.924	-454.843	1180.33	79.7319
448	0	-781.415	1579.08	976.872	-767.389	1536.67	1129.97	-713.744	1654.22	558.109	-656.608	1661.91	115.038	-657.746	1821.3	59.5046	-393.061	1547.73	946.85	-384.594	1506.82	1095.79	-405.521	1553.58	535.56	-451.293	1207.93	266.414	-451.11	1204.57	85.9877
449	0	-782.035	1588.43	978.082	-767.718	1549.78	1132.07	-714.615	1659.16	558.455	-656.498	1661.91	115.05	-657.707	1821.36	59.4063	-393.663	1559.67	948.589	-385.259	1516.8	1097.21	-404.668	1578.96	538.732	-448.965	1231.83	272.009	-446.987	1233.59	91.3978
450	0	-782.474	1599.01	979.532	-768.585	1559.33	1133.77	-715.441	1663.88	558.961	-656.464	1661.96	115.106	-657.682	1821.43	59.3046	-394.149	1571.55	950.916	-385.891	1526.64	1099.01	-404.773	1603.02	542.694	-447.439	1257.21	276.39	-442.11	1265.36	95.6638
451	0	-782.611	1612.59	981.404	-769.367	1569.78	1135.5	-715.276	1667.74	559.439	-656.47	1662.06	115.253	-657.646	1821.48	59.1668	-394.609	1583.25	953.677	-386.688	1536.47	1101.31	-405.185	1626.38	547.371	-445.486	1283.6	279	-437.663	1298.05	99.1943
452	0	-782.859	1624.42	983.098	-770.109	1581.29	1137.23	-715.605	1671.63	559.859	-656.527	1662.2	115.426	-657.585	1821.5	59.0164	-394.993	1595.08	956.871	-387.329	1546.46	1104.02	-405.701	1649.49	552.648	-443.58	1310.32	280.309	-432.866	1331.12	101.508
453	0	-783.102	1635.1	984.452	-770.954	1592.77	1138.85	-715.878	1675.13	560.246	-656.538	1662.33	115.616	-657.613	1821.6	58.879	-395.282	1607.14	960.308	-388.141	1556.52	1107.13	-406.292	1672.32	558.009	-441.802	1337.46	280.177	-427.906	1364.05	102.615
454	0	-783.343	1645.56	985.624	-771.824	1603.61	1140.22	-716.543	1678.38	560.557	-656.542	1662.41	115.814	-657.584	1821.66	58.735	-395.504	1619.39	963.962	-388.882	1567.22	1110.38	-407.122	1694.72	563.071	-439.888	1365.14	278.712	-422.674	1398.17	103.002
455	0	-783.557	1655.75	986.638	-772.784	1614.22	1141.41	-716.783	1680.85	561.022	-656.505	1662.52	115.97	-657.592	1821.72	58.6181	-395.683	1631.78	967.731	-389.525	1578.28	1114	-407.925	1716.56	568.137	-439.352	1393.46	275.367	-417.762	1431.99	102.22
456	0	-783.739	1665.5	987.395	-773.731	1624.91	1142.49	-716.889	1682.79	561.408	-656.377	1662.51	116.101	-657.581	1821.81	58.4932	-395.73	1643.93	971.385	-390.288	1589.37	1117.52	-408.61	1737.95	573.1	-437.911	1421.82	271.9	-413.042	1466.73	100.917
457	0	-783.926	1674.81	987.888	-774.523	1635.97	1143.7	-716.924	1684.38	561.777	-656.347	1662.57	116.316	-657.602	1821.87	58.4059	-395.804	1656.13	975.078	-390.953	1600.95	1121.14	-409.293	1758.61	577.822	-436.886	1451.05	267.447	-408.46	1503.01	99.327
458	0	-784.093	1683.74	988.144	-775.135	1647.07	1144.4	-717.013	1685.82	562.153	-656.257	1662.57	116.507	-657.686	1821.96	58.348	-395.666	1668.4	978.555	-391.58	1612.56	1124.55	-409.988	1778.46	582.328	-435.144	1480.3	262.043	-404.422	1540.07	97.2797
459	0	-784.201	1692.33	988.278	-775.642	1657.22	1144.84	-716.644	1686.92	562.702	-656.173	1662.55	116.703	-657.71	1821.97	58.2383	-395.51	1680.6	981.875	-392.268	1624.23	1127.67	-410.769	1797.45	586.534	-434.4	1510.35	255.43	-400.456	1578.93	95.3787
460	0	-784.17	1700.69	988.187	-776.177	1666.93	1145.07	-714.84	1685.85	562.923	-656.095	1662.48	116.915	-657.75	1821.99	58.1265	-395.408	1692.94	985.089	-392.864	1635.9	1130.62	-411.615	1815.55	590.451	-433.563	1541.06	247.931	-396.923	1618.69	93.3354
461	0	-784.202	1708.96	988.015	-776.59	1676.64	1145.09	-714.601	1687.29	563.217	-655.901	1662.5	117.131	-657.79	1822.07	58.0496	-395.246	1705.27	988.115	-393.421	1647.66	1133.35	-412.28	1832.8	594.114	-433.406	1572.22	239.469	-393.796	1659.05	91.0692
462	0	-784.215	1717.24	987.745	-776.94	1686.44	1144.94	-714.475	1689.62	563.596	-655.936	1662.72	117.414	-657.81	1822.1	57.9376	-395.049	1717.62	990.792	-393.858	1659.61	1135.7	-412.956	1849.33	597.415	-432.694	1604.31	230.379	-391.108	1699.76	88.5259
463	0	-784.116	1725.57	987.415	-777.338	1696.14	1144.75	-714.348	1692.41	563.896	-655.795	1662.91	117.675	-657.806	1822.13	57.8127	-394.938	1729.9	993.164	-394.274	1671.74	1137.75	-413.424	1864.82	600.41	-432.914	1637.37	220.166	-388.67	1740.81	85.8004
464	0	-784.077	1734.07	986.994	-777.56	1705.97	1144.46	-713.806	1695.17	563.915	-655.643	1662.99	117.912	-657.844	1822.21	57.7429	-394.858	1742.06	995.09	-394.672	1683.87	1139.49	-413.799	1879.44	602.745	-432.858	1670.56	210.153	-386.417	1782.03	83.0065
465	0	-783.886	1742.67	986.4	-777.866	1715.69	1143.97	-713.824	1698.34	564.192	-655.5	1663.16	118.196	-657.869	1822.32	57.6429	-394.757	1754.16	996.544	-395.032	1696.16	1140.82	-414.205	1893.13	604.434	-432.753	1704.14	199.787	-384.317	1823.37	80.423
466	0	-783.688	1751.51	985.718	-777.923	1725.52	1143.42	-713.693	1701.59	564.358	-655.317	1663.31	118.444	-657.88	1822.43	57.537	-394.713	1766.02	997.448	-395.354	1708.26	1141.7	-414.637	1905.93	605.422	-433.106	1738.26	189.122	-382.262	1864.84	78.2749
467	0	-783.427	1760.47	984.934	-778.098	1735.33	1142.72	-713.497	1704.88	564.414	-655.209	1663.53	118.687	-657.897	1822.51	57.416	-394.611	1777.59	997.851	-395.585	1720.39	1142.11	-415.141	1917.74	605.513	-433.337	1773.98	179.134	-380.309	1906.36	76.8232
468	0	-783.136	1769.67	984.063	-778.001	1745.35	1141.97	-713.436	1708.37	564.408	-654.952	1663.67	118.924	-658.17	1823.19	57.4781	-394.387	1788.98	997.773	-395.723	1732.48	1142.2	-415.419	1928.69	604.823	-433.985	1810.85	169.541	-378.623	1947.77	76.1833
469	0	-782.796	1779.01	983.088	-778.059	1755.38	1141.03	-713.363	1712.05	564.414	-654.896	1663.93	119.168	-658.15	1823.03	57.3931	-394.055	1800.19	997.316	-395.836	1744.58	1141.92	-415.634	1938.85	603.361	-435.197	1845.92	160.479	-377.419	1988.86	76.1769
470	0	-782.982	1788.3	981.984	-777.95	1765.53	1140.04	-713.342	1716.05	564.355	-654.809	1664.13	119.432	-658.192	1823.1	57.2626	-393.579	1811.13	996.44	-395.859	1756.58	1141.29	-415.538	1948.24	601.227	-436.523	1883.08	153.054	-376.831	2029.18	76.6691
471	0	-783.021	1797.88	980.88	-777.844	1775.93	1138.93	-713.505	1720.22	564.315	-654.615	1664.28	119.614	-658.252	1823.23	57.1788	-393.14	1822.12	995.171	-395.809	1768.56	1140.41	-415.188	1957.22	598.542	-436.633	1920.25	146.69	-377.352	2068.48	77.0164
472	0	-783.236	1807.48	979.738	-777.721	1786.42	1137.66	-713.127	1724.43	564.11	-654.574	1664.71	119.961	-658.287	1823.3	57.0681	-392.778	1832.98	993.588	-395.744	1780.43	1139.23	-414.606	1965.64	595.17	-437.171	1956.78	141.463	-378.402	2108.15	78.9973
473	0	-782.939	1817.47	978.404	-777.491	1797.11	1136.36	-713.086	1729.01	563.934	-654.479	1665.04	120.23	-658.161	1823.11	56.758	-392.636	1843.78	991.768	-395.592	1792.42	1137.79	-413.944	1972.95	591.195	-440.499	1993.05	136.546	-380.838	2147	81.3807
474	0	-783.373	1827.27	977.181	-777.236	1807.92	1134.93	-712.991	1733.89	563.843	-654.308	1665.39	120.522	-658.186	1823.15	56.6363	-392.464	1854.71	989.641	-395.38	1804.36	1136.1	-413.171	1980.52	586.969	-442.087	2027.95	134.335	-384.323	2185.06	85.4672
475	0	-783.545	1837.3	975.828	-776.965	1818.82	1133.39	-712.723	1738.78	563.514	-654.169	1665.74	120.862	-658.235	1823.24	56.513	-392.279	1865.72	987.289	-395.068	1816.53	1134.23	-412.747	1988.05	582.732	-444.513	2051.35	134.196	-388.756	2221.26	90.7111
476	0	-783.298	1847.58	974.344	-776.201	1830.05	1131.76	-712.964	1744.37	563.274	-654.112	1666.17	121.224	-658.303	1823.37	56.4026	-391.825	1876.77	984.816	-394.573	1828.73	1132.26	-412.911	1995.54	578.766	-446.446	2075.08	133.962	-393.349	2255.94	97.5064
477	0	-783.36	1857.81	972.978	-775.797	1841.04	1129.97	-712.934	1750.19	562.87	-654.039	1666.67	121.647	-658.354	1823.49	56.2566	-391.253	1887.87	982.429	-393.937	1841.25	1130.23	-415.316	2000.69	574.463	-448.739	2098.57	133.583	-398.102	2288.1	105.769
478	0	-782.733	1868.45	971.351	-775.318	1852.17	1128.2	-712.921	1756.66	562.501	-654.088	1667.23	122.059	-658.412	1823.64	56.0931	-390.662	1899.18	979.931	-393.286	1853.82	1128.14	-416.778	2008.1	570.469	-450.957	2122.2	133.215	-403.065	2317.1	115.278
479	0	-782.685	1879.02	969.742	-774.706	1863.38	1126.41	-712.854	1763.47	561.923	-654.155	1667.9	122.584	-658.456	1823.8	55.9176	-390.089	1911.02	977.616	-392.635	1866.45	1126.09	-418.002	2016.55	567.137	-453.042	2145.91	132.823	-408.029	2342.7	125.149
480	0	-782.241	1889.9	967.991	-774.043	1874.65	1124.57	-712.625	1770.76	561.29	-654.244	1668.78	123.293	-658.505	1823.97	55.7625	-389.551	1923.18	975.54	-392.013	1879.26	1124.25	-419.286	2026.01	564.405	-455.077	2169.69	132.387	-412.876	2364.34	133.719
481	0	-781.721	1900.91	966.272	-773.469	1886.06	1122.75	-712.453	1778.69	560.673	-654.408	1669.76	124.145	-658.51	1824.14	55.5942	-389.034	1935.63	973.812	-391.443	1891.9	1122.57	-420.483	2036.71	562.317	-457.2	2193.6	131.961	-417.353	2381.79	138.976
482	0	-781.143	1912.03	964.532	-773.094	1897.52	1120.73	-712.183	1787.02	560.021	-654.444	1670.84	125.21	-658.553	1824.43	55.4163	-388.616	1948.06	972.324	-391.024	1904.18	1121.16	-421.608	2048.7	560.788	-459.522	2217.56	131.348	-421.306	2395.31	139.752
483	0	-780.673	1923.33	962.862	-772.31	1909.38	1119.04	-711.921	1795.92	559.381	-654.517	1672.2	126.474	-658.612	1824.92	55.2475	-388.363	1960.51	971.056	-390.609	1916.4	1119.93	-422.609	2062.58	559.932	-463.237	2227.86	129.225	-424.695	2405.49	136.361
484	0	-779.68	1935.04	961.182	-771.75	1921.35	1117.24	-711.657	1805.22	558.75	-654.64	1673.83	128.01	-659.135	1825.82	55.4787	-388.093	1972.97	969.86	-390.29	1928.26	1118.83	-423	2078.67	559.47	-464.967	2234.69	128.394	-427.923	2412.59	130.159
485	0	-779.103	1946.69	959.712	-771.057	1933.66	1115.6	-711.366	1814.97	558.224	-654.802	1675.59	129.846	-659.469	1826.66	55.3729	-387.652	1985.5	968.879	-389.841	1940.25	1117.77	-423.337	2095.54	559.448	-466.564	2241.86	127.71	-430.946	2417.69	123.003
486	0	-778.269	1958.59	958.394	-770.321	1946.22	1114.04	-710.866	1824.94	557.62	-655.151	1677.57	131.914	-659.096	1826.88	54.8503	-386.938	1998.09	968.039	-389.214	1952.49	1116.79	-424.426	2111.61	559.569	-468.117	2249.27	127.112	-433.464	2422.4	115.855
487	0	-777.334	1970.69	957.214	-769.662	1958.71	1112.7	-710.539	1835.6	557.33	-655.569	1679.66	134.212	-659.183	1827.4	54.6123	-386.003	2011.12	967.628	-388.548	1964.99	1115.91	-425.985	2126.79	559.671	-472.006	2253.96	125.156	-435.807	2426.45	110.344
488	0	-776.379	1982.96	956.215	-768.827	1971.26	1111.51	-709.91	1845.88	557.13	-655.945	1682.02	136.933	-659.435	1828.08	54.4202	-385.128	2024.69	967.458	-387.869	1977.82	1115.32	-427.571	2141.06	559.577	-475.337	2259.1	123.42	-438.226	2430.44	105.192
489	0	-775.818	1995.26	955.491	-768.071	1983.84	1110.47	-709.531	1857.04	557.048	-656.6	1684.76	140.049	-659.736	1828.67	54.2271	-384.412	2038.83	967.652	-387.255	1991.2	1115.17	-428.132	2155.33	559.965	-478.01	2263.89	121.563	-440.996	2434.45	99.3128
490	0	-774.912	2007.8	954.963	-767.332	1996.31	1109.65	-709.266	1869.11	557.138	-657.236	1687.92	143.612	-660.131	1829.27	54.0707	-383.938	2053.49	968.251	-386.653	2004.94	1115.56	-428.47	2169.21	560.544	-476.282	2270.09	121.693	-443.532	2438.89	93.2144
491	0	-773.983	2020.54	954.659	-766.582	2008.76	1109.06	-709.151	1882.11	557.213	-657.985	1691.66	147.54	-660.564	1829.82	53.8894	-383.636	2068.18	969.238	-386.171	2018.93	1116.53	-428.158	2183.24	561.269	-476.783	2274.24	119.637	-445.134	2442.58	87.2501
492	0	-773.14	2033.54	954.571	-766.148	2021.17	1108.68	-709.107	1896.26	557.152	-658.951	1696.14	151.922	-661.175	1830.54	53.8078	-383.388	2082.76	970.369	-385.756	2032.95	1117.96	-427.264	2197.39	562.373	-475.789	2277.98	118.836	-445.404	2445.17	81.7889
493	0	-771.83	2047.21	955.178	-765.986	2033.43	1108.57	-709.491	1912	557.044	-659.95	1701.26	156.72	-661.392	1830.79	53.6256	-382.999	2097.02	971.759	-385.247	2047.02	1119.88	-426.105	2211.13	563.625	-473.446	2281.51	118.971	-444.65	2446.95	76.1027
494	0	-771.691	2057.97	955.025	-766.035	2043.79	1108.33	-710.174	1929.09	556.66	-661.07	1707.48	162.253	-661.795	1831.53	53.7216	-382.193	2110.89	973.44	-384.778	2060.81	1121.83	-424.938	2223.65	564.753	-472.628	2284.06	118.26	-443.854	2448.56	71.1131
495	0	-771.59	2066.98	954.448	-766.377	2053.49	1108.57	-711.227	1947.83	556.126	-662.281	1714.8	168.417	-662.14	1832.35	54.0047	-381.101	2124.03	975.196	-384.227	2074.17	1123.65	-423.595	2234.99	565.385	-472.075	2286.47	117.666	-443.632	2450.33	66.8427
496	0	-770.549	2080.75	954.83	-766.41	2063.78	1108.91	-712.853	1968.15	555.344	-663.624	1723.27	175.362	-662.414	1833.32	54.4463	-379.845	2136.86	976.894	-383.406	2087.21	1125.5	-422.28	2245.45	565.645	-470.683	2290.31	117.556	-443.69	2451.99	63.3507
497	0	-769.312	2094.68	955.412	-766.007	2075.14	1109.45	-714.846	1989.94	554.469	-665.13	1733.16	183.374	-662.842	1835	55.0527	-378.501	2149.24	978.358	-382.276	2099.78	1127.15	-420.982	2254.63	565.633	-470.695	2292.48	117.136	-443.908	2452.96	61.8578
498	0	-767.913	2108.57	956.027	-762.435	2095.56	1110.77	-716.963	2013.03	553.499	-666.899	1744.71	191.836	-663.578	1837.26	55.7278	-377.051	2161.31	979.775	-380.946	2111.78	1128.72	-419.983	2262.98	565.511	-471.121	2293.47	116.83	-444.089	2453.75	61.1123
499	0	-766.327	2122.36	956.604	-759.782	2113.79	1112.04	-718.948	2037.07	552.438	-668.824	1757.95	200.917	-664.266	1840.21	57.144	-375.465	2172.92	981.047	-379.513	2123.22	1130.2	-419.163	2271.18	565.622	-471.558	2293.95	116.887	-443.604	2455.24	61.381
500	0	-764.718	2136.01	957.196	-758.898	2125.58	1112.89	-720.789	2061.9	551.263	-670.75	1772.85	211.194	-665.429	1845.07	59.2462	-373.848	2184.17	982.306	-378.049	2134.28	1131.72	-418.537	2278.64	565.881	-472.139	2294.46	116.856	-443.641	2455.76	60.9426
501	0	-763.113	2149.45	957.673	-758.204	2135.86	1113.48	-722.674	2087.51	550.257	-672.94	1790.44	221.559	-666.524	1850.91	62.0565	-372.37	2195.02	983.63	-376.758	2145.04	1133.25	-418.082	2284.61	566.118	-472.641	2294.81	116.864	-443.775	2456.07	60.6284
502	0	-761.595	2162.73	958.106	-757.823	2145.55	1113.84	-724.303	2113.45	549.381	-675.278	1809.81	231.423	-667.933	1858.61	65.5513	-371.03	2205.49	985.054	-375.59	2155.66	1134.95	-417.896	2288.84	566.092	-472.907	2294.88	116.824	-443.754	2456.31	60.5393
503	0	-760.367	2175.12	958.501	-757.369	2155.72	1114.12	-725.966	2139.6	549.087	-677.662	1830.61	240.726	-668.028	1866.8	69.1234	-369.947	2215.7	986.486	-374.572	2166.14	1136.63	-417.223	2293.01	566.207	-473.051	2294.87	116.805	-443.753	2456.38	60.3103
504	0	-759.613	2185.01	958.737	-756.992	2165.67	1114.51	-727.323	2165.42	549.695	-679.991	1852.67	248.456	-667.879	1875.92	73.8455	-369.047	2226	987.942	-373.739	2176.64	1138.38	-416.354	2297.12	566.399	-473.096	2294.95	116.813	-443.723	2456.49	60.227
505	0	-758.402	2199.4	960.068	-756.695	2175.32	1115.04	-728.171	2190.62	551.246	-682.02	1874.9	255.931	-669.548	1890.37	81.1929	-368.262	2236.27	989.38	-373.046	2187.28	1140.15	-415.384	2301.06	566.662	-473.053	2295.05	116.749	-443.674	2456.51	60.1436
506	0	-757.585	2211.79	961.569	-756.319	2184.79	1115.94	-728.739	2215.53	553.739	-684.686	1897.34	263.968	-672.287	1910.84	89.26	-367.579	2246.71	990.888	-372.488	2197.91	1141.8	-414.406	2304.98	566.804	-472.951	2294.96	116.683	-443.587	2456.54	60.1161
507	0	-757.031	2223.41	963.367	-756.029	2193.8	1117.17	-729.014	2240.03	556.913	-685.049	1919.55	271.399	-675.469	1936.06	97.2821	-366.999	2257.22	992.335	-371.915	2208.72	1143.49	-413.33	2308.94	566.863	-472.786	2294.9	116.651	-443.489	2456.53	60.0652
508	0	-756.546	2234.5	965.26	-755.582	2203.12	1118.74	-728.542	2263.53	560.581	-686.618	1943.23	278.194	-678.933	1963.96	104.646	-366.408	2267.71	993.683	-371.262	2219.44	1145.05	-412.223	2312.33	566.896	-472.696	2294.67	116.614	-443.405	2456.46	60.0212
509	0	-756.212	2245.5	967.414	-754.984	2212.64	1120.64	-728.51	2286.89	565.064	-687.554	1967.49	283.738	-682.548	1993.28	111.056	-365.882	2277.98	994.896	-370.477	2230.14	1146.38	-411.095	2315.37	566.978	-472.658	2294.38	116.685	-443.341	2456.45	60.0196
510	0	-755.802	2256.64	969.909	-754.218	2222.12	1122.88	-729.173	2310.12	570.234	-687.905	1992.33	287.611	-686.27	2023.02	116.21	-365.383	2287.94	995.95	-369.583	2240.87	1147.59	-410.029	2317.89	567.085	-472.426	2294.36	116.708	-443.265	2456.33	60.0271
511	0	-755.491	2267.93	972.598	-753.395	2231.71	1125.26	-729.624	2332.78	575.822	-687.127	2016.74	290.367	-690.144	2052.94	120.208	-364.876	2297.66	996.769	-368.529	2251.25	1148.58	-409.168	2319.88	567.273	-472.249	2294.3	116.809	-443.228	2456.24	60.0576
512	0	-755.131	2279.3	975.399	-752.485	2241.57	1127.81	-729.36	2354.53	581.133	-686.218	2040.78	290.997	-694.062	2082.88	122.865	-364.385	2307.13	997.465	-367.448	2261.52	1149.38	-408.45	2321.45	567.527	-472.152	2294.1	116.877	-443.113	2456.15	60.0744
513	0	-754.792	2290.7	978.249	-751.504	2251.61	1130.3	-728.952	2375.78	586.267	-685.979	2066.26	290.411	-698.092	2113.12	124.432	-363.868	2316.38	997.913	-366.36	2271.6	1150.02	-408.008	2322.87	567.795	-472.117	2293.86	116.976	-443.04	2456.1	60.0514
514	0	-754.424	2302.38	981.151	-750.497	2262.18	1132.75	-728.311	2396.22	591.032	-686.517	2093.09	289.253	-701.95	2143.85	125.079	-363.335	2325.34	998.137	-365.321	2281.48	1150.54	-407.743	2324.51	568.077	-472.047	2294.03	117.196	-443.003	2456.09	59.9676
515	0	-754.106	2314.19	983.919	-749.499	2272.8	1135	-727.92	2416.4	595.485	-689.393	2122.56	287.009	-705.644	2175.52	125.069	-362.828	2334.24	998.279	-364.318	2291.03	1150.78	-407.642	2326.05	568.294	-472.048	2294.14	117.379	-442.916	2456.13	59.929
516	0	-753.77	2325.73	986.43	-748.52	2283.52	1137.03	-727.126	2435.61	599.285	-688.614	2149.18	283.755	-709.022	2208.19	124.407	-362.23	2341.63	998.102	-363.348	2300.32	1150.98	-407.585	2327.69	568.515	-472.41	2293.78	117.589	-442.844	2456.22	59.8205
517	0	-753.48	2337.4	988.686	-747.605	2294.31	1138.84	-726.587	2454.48	602.618	-685.455	2174.19	277.8	-712.049	2241.88	123.194	-361.697	2349.73	997.762	-362.53	2310.52	1151.02	-407.58	2329.73	568.678	-472.674	2293.71	117.696	-442.752	2456.31	59.7143
518	0	-753.234	2349.22	990.81	-746.747	2305.3	1140.46	-725.828	2472.59	605.533	-685.93	2202.96	272.348	-714.66	2276.6	121.413	-361.202	2357.79	997.278	-361.627	2317.89	1150.49	-407.625	2332.29	568.823	-472.818	2293.87	117.866	-442.65	2456.56	59.6511
519	0	-752.941	2360.65	992.572	-745.877	2316.37	1141.86	-724.857	2490.07	608.138	-685.94	2231.82	265.65	-716.819	2311.94	119	-360.736	2366.09	996.632	-360.764	2326.46	1149.94	-407.639	2335.02	568.849	-473.081	2293.93	117.976	-442.551	2456.67	59.5108
520	0	-752.383	2374.12	994.557	-745.061	2327.62	1143.12	-724.133	2507.34	610.543	-686.01	2261.26	258.174	-718.53	2348.02	116.059	-360.277	2374.49	995.994	-359.91	2335.33	1149.25	-407.758	2338.22	568.877	-473.237	2294.09	118.145	-442.497	2456.68	59.3589
521	0	-752.334	2385.37	996.058	-744.262	2338.59	1144.14	-723.388	2523.93	612.719	-686.021	2291.09	249.985	-719.801	2384.82	112.804	-359.855	2382.71	995.194	-359.164	2344.19	1148.48	-407.774	2341.54	568.846	-473.378	2294.27	118.307	-442.409	2456.81	59.2345
522	0	-752.158	2396.94	997.363	-743.492	2349.67	1144.93	-722.648	2539.75	614.408	-686.081	2321.63	241.223	-720.664	2422.37	109.383	-359.451	2391.25	994.425	-358.466	2353.3	1147.68	-407.85	2344.97	568.829	-473.594	2294.36	118.445	-442.295	2456.92	59.0911
523	0	-752.008	2408.42	998.415	-742.592	2362	1145.81	-722.059	2554.94	615.795	-686.127	2353.02	232.137	-721.243	2460.59	106.042	-359.134	2399.91	993.599	-357.88	2362.55	1146.83	-407.865	2348.8	568.774	-473.782	2294.55	118.691	-442.191	2457.04	58.9623
524	0	-751.869	2419.64	999.116	-742.18	2372.13	1146	-721.417	2569.17	616.735	-686.088	2385.01	222.681	-721.69	2499.45	102.971	-358.843	2408.76	992.759	-357.346	2371.98	1145.99	-407.82	2352.8	568.704	-473.96	2294.77	118.918	-442.063	2457.15	58.8058
525	0	-751.777	2430.78	999.527	-741.825	2382.5	1145.91	-720.716	2582.63	617.236	-685.972	2417.62	213.144	-722.023	2538.57	100.17	-358.612	2417.52	991.835	-356.798	2381.47	1145.1	-407.795	2357.11	568.586	-474.088	2295.03	119.174	-441.903	2457.3	58.7013
526	0	-751.738	2441.63	999.605	-741.518	2393.08	1145.66	-719.82	2594.99	617.128	-685.668	2450.69	203.593	-722.49	2577.98	97.8697	-358.464	2427.08	991.098	-356.397	2391.33	1144.25	-407.781	2361.6	568.393	-474.191	2295.35	119.464	-441.73	2457.54	58.5715
527	0	-751.685	2452.35	999.311	-741.274	2403.71	1145.19	-718.681	2606.42	616.205	-685.454	2484.47	194.322	-723.075	2617.48	96.1529	-358.227	2436.18	990.027	-356.123	2401.4	1143.36	-407.678	2366.23	568.213	-474.364	2295.57	119.723	-441.477	2458.37	58.5719
528	0	-751.691	2462.95	998.691	-741.077	2414.47	1144.55	-717.944	2617.46	614.775	-685.102	2518.68	185.393	-723.743	2656.97	95.0523	-358.097	2445.78	989.095	-355.929	2411.56	1142.45	-407.621	2371.08	568.049	-474.423	2295.92	120.047	-441.881	2457.11	57.7728
529	0	-751.763	2473.31	997.818	-740.873	2425.25	1143.76	-717.08	2627.65	612.617	-684.797	2553.37	177.051	-724.323	2696.46	94.6095	-357.948	2456	987.97	-355.887	2422.08	1141.51	-407.591	2376.15	567.963	-474.488	2296.4	120.487	-441.849	2457.15	57.5867
530	0	-751.921	2483.59	996.655	-740.794	2436.1	1142.82	-716.327	2637.1	609.821	-684.585	2588.38	169.393	-724.737	2735.92	94.7475	-357.913	2466.34	986.967	-355.887	2432.82	1140.53	-407.604	2381.46	567.836	-474.606	2297.05	121.02	-441.772	2457.32	57.5126
531	0	-752.172	2493.82	995.291	-740.756	2446.92	1141.67	-716.134	2646.25	606.587	-684.582	2623.7	162.704	-724.739	2775.19	95.2615	-357.875	2476.47	985.809	-355.933	2443.71	1139.46	-407.788	2386.74	567.712	-474.753	2297.55	121.624	-441.723	2457.49	57.4147
532	0	-752.495	2504.03	993.711	-740.785	2457.85	1140.4	-715.797	2654.2	602.967	-685.94	2660.35	157.802	-724.274	2814.13	96.6454	-357.853	2486.64	984.53	-355.985	2454.73	1138.24	-407.989	2392.27	567.52	-475.056	2298.02	122.324	-441.473	2458.15	57.7216
533	0	-752.844	2514.2	991.906	-740.932	2468.99	1138.99	-715.657	2661.58	599.025	-686.395	2695.71	153.965	-723.018	2852.81	98.2208	-357.84	2496.87	983.195	-356.085	2465.93	1137	-408.297	2398.19	567.386	-474.676	2299.51	123.478	-441.481	2458.34	57.627
534	0	-753.197	2524.46	989.943	-741.102	2480.28	1137.51	-715.241	2668.1	594.741	-685.483	2729.28	150.634	-720.595	2890.59	100.354	-357.855	2507.11	981.766	-356.267	2477.41	1135.7	-408.639	2404.38	567.145	-474.816	2300.48	124.469	-441.503	2458.5	57.5304
535	0	-753.433	2534.9	987.841	-741.347	2491.79	1135.92	-714.631	2674.42	590.332	-685.793	2762.9	149.788	-717.098	2929.39	104.531	-357.948	2517.4	980.328	-356.569	2488.72	1134.28	-409.274	2410.5	566.945	-475.213	2301.34	125.395	-441.555	2458.64	57.4317
536	0	-753.66	2545.68	985.648	-741.775	2503.61	1134.22	-713.83	2680.66	585.829	-686.21	2794.63	150.31	-713.16	2965.06	109.351	-358.153	2527.75	978.834	-356.951	2500.06	1132.69	-410.151	2417	566.536	-475.644	2302.09	126.216	-441.639	2458.78	57.3545
537	0	-753.925	2556.56	983.307	-742.221	2515.66	1132.51	-713.114	2687.03	581.394	-686.489	2823.84	151.637	-708.337	2992.69	113.021	-358.534	2538.22	977.242	-357.43	2511.65	1131	-410.987	2423.92	566.065	-476.351	2302.89	127.218	-441.777	2458.88	57.2884
538	0	-754.255	2567.85	980.984	-742.775	2527.95	1130.76	-712.542	2694.08	577.414	-686.181	2849.89	153.308	-704.121	3021.19	119.923	-359.007	2549.04	975.675	-358.01	2522.93	1129.2	-411.746	2431.49	565.534	-477.396	2303.12	128.407	-441.883	2459.08	57.1975
539	0	-754.691	2579.57	978.71	-743.437	2540.33	1129.06	-711.754	2702.31	573.965	-685.18	2872.54	154.838	-700.75	3049.08	129.401	-359.516	2560.11	974.037	-358.695	2534.37	1127.28	-412.546	2439.48	564.99	-477.843	2304.21	129.772	-441.984	2459.33	57.0618
540	0	-755.21	2591.77	976.651	-744.176	2552.82	1127.41	-710.945	2711.82	571.15	-683.228	2890.91	155.239	-697.075	3065.73	136.214	-360.165	2571.54	972.457	-359.43	2545.86	1125.43	-413.25	2448.17	564.476	-477.906	2305.93	131.599	-442.048	2459.61	56.9503
541	0	-755.801	2604.5	974.796	-744.943	2565.35	1125.91	-710.087	2722.86	569.168	-680.644	2905.16	153.751	-694.457	3080.65	143.321	-360.945	2583.16	970.919	-360.338	2557.46	1123.62	-413.844	2457.53	563.922	-477.897	2307.7	133.601	-442.02	2459.93	56.7905
542	0	-756.471	2617.48	973.453	-745.708	2577.78	1124.54	-708.903	2735.56	568.196	-677.423	2915.83	150.668	-692.972	3094.81	149.743	-361.756	2594.91	969.382	-361.251	2569.07	1121.84	-414.409	2467.67	563.182	-477.723	2309.42	135.649	-441.945	2460.23	56.6476
543	0	-757.168	2630.66	972.533	-746.409	2590.19	1123.36	-707.957	2749.58	567.403	-674.138	2923.75	147.303	-690.708	3097.2	148.519	-362.652	2606.97	967.937	-362.158	2580.9	1120.12	-414.932	2478.62	562.293	-477.332	2311.25	137.922	-441.779	2460.54	56.5097
544	0	-757.807	2644.12	971.933	-747.108	2602.73	1122.35	-707.326	2764.41	566.806	-670.877	2929.3	143.982	-688.974	3101.77	145.141	-363.522	2619.23	966.508	-363.054	2592.99	1118.45	-415.402	2490.29	561.259	-476.751	2313.45	140.451	-441.586	2460.86	56.3914
545	0	-758.411	2657.8	971.505	-747.801	2615.46	1121.46	-706.295	2779.36	566.382	-667.661	2932.76	141.934	-689.277	3106.48	139.845	-364.302	2631.55	965.168	-363.838	2605.43	1116.94	-415.805	2502.55	560.202	-476.115	2315.83	143.191	-441.327	2461.25	56.308
546	0	-758.969	2671.67	971.117	-748.495	2628.49	1120.74	-705.318	2794.1	566.057	-664.847	2936.47	140.037	-687.545	3110.23	131.544	-365.074	2643.98	964.009	-364.607	2617.89	1115.45	-416.145	2515.51	559.251	-475.324	2318.83	146.532	-441.024	2461.64	56.2203
547	0	-759.607	2685.86	970.764	-749.228	2641.95	1120.2	-704.853	2808.2	565.637	-662.541	2941.43	137.463	-684.59	3114.16	123.97	-365.82	2656.53	962.972	-365.303	2630.49	1114.15	-416.366	2529.14	558.361	-474.573	2322.18	150.096	-440.72	2462.06	56.164
548	0	-760.135	2700.33	970.534	-749.998	2655.76	1119.91	-703.445	2821.44	565.224	-661.144	2947.43	135.539	-679.864	3117.91	116.92	-366.651	2669.37	962.112	-366.086	2643.12	1113.04	-416.226	2543.5	557.641	-473.722	2325.92	154.264	-440.456	2462.56	56.1087
549	0	-760.614	2715.12	970.552	-750.806	2669.91	1119.99	-703.175	2833.93	564.729	-661.56	2954.9	134.455	-681.052	3123.64	112.09	-367.591	2682.49	961.388	-366.873	2655.71	1112.15	-416.01	2558.79	556.95	-472.68	2330.42	159.036	-440.117	2463.2	56.1522
550	0	-760.939	2729.96	970.826	-751.538	2684.31	1120.54	-703.795	2846.59	564.969	-662.402	2960.09	132.952	-680.514	3128.21	105.009	-368.572	2695.87	960.804	-367.642	2668.39	1111.52	-415.425	2575.35	556.433	-471.394	2335.63	164.368	-439.828	2463.68	56.2911
551	0	-761.288	2744.7	971.678	-752.058	2698.6	1121.55	-704.933	2859.91	565.843	-663.424	2964.62	131.388	-679.951	3131.18	98.1395	-369.574	2709.38	960.368	-368.386	2681.05	1111.15	-414.733	2592.65	555.777	-470.092	2341.61	170.409	-439.45	2464.39	56.5427
552	0	-761.873	2758.94	972.97	-752.58	2712.89	1122.97	-706.487	2873.6	566.798	-664.55	2968.72	130.261	-677.052	3132.41	90.1306	-370.718	2722.05	959.81	-369.064	2693.82	1110.91	-414.67	2609.9	554.711	-468.59	2348.74	177.224	-439.213	2464.61	56.7688
553	0	-762.869	2772.42	974.411	-752.934	2726.8	1124.52	-708.276	2886.52	567.444	-665.495	2972.07	129.086	-680.748	3136.42	86.7951	-371.934	2735.67	959.572	-369.693	2706.49	1110.72	-413.015	2630.04	553.635	-466.74	2357.54	184.467	-438.79	2465.76	57.3514
554	0	-764.148	2785.21	975.973	-753.382	2740.4	1126.2	-710.306	2897.85	567.736	-666.398	2975.13	128.097	-680.951	3138.72	82.3113	-373.284	2749.3	959.321	-370.224	2719.16	1110.49	-410.801	2651.66	552.347	-464.434	2368.88	193.472	-438.393	2467.25	58.0543
555	0	-765.466	2797.56	977.643	-753.887	2753.55	1128.09	-712.362	2907.44	568.01	-667.321	2977.57	127.232	-681.121	3140.58	78.7855	-374.781	2762.67	958.988	-370.726	2731.79	1110.16	-408.48	2674.4	550.784	-462.185	2379.76	202.68	-437.83	2469.86	59.8058
556	0	-766.82	2809.68	979.468	-754.511	2766.22	1130.05	-714.294	2915.71	568.233	-667.781	2979.17	126.599	-680.573	3141.62	76.7871	-376.331	2776.25	958.711	-371.182	2744.48	1109.75	-405.827	2698.59	549.142	-460.414	2393.14	211.997	-437.048	2473.51	62.3332
557	0	-768.177	2821.59	981.522	-755.111	2778.37	1132.19	-715.91	2923.26	568.637	-667.852	2979.94	126.376	-680.06	3142.35	75.5359	-377.962	2789.92	958.352	-371.647	2757.01	1109.17	-403.952	2723.06	547.383	-457.803	2408.67	222.205	-435.954	2478.39	65.8155
558	0	-769.659	2833.23	983.761	-755.557	2790	1134.47	-717.047	2930.5	569.364	-667.715	2980.34	126.438	-679.956	3143.09	74.7078	-379.42	2803.32	957.865	-372.169	2769.23	1108.46	-402.286	2748.13	545.866	-454.976	2426.08	232.593	-434.891	2484.38	69.7884
559	0	-771.118	2844.71	986.06	-755.958	2801.27	1136.82	-717.828	2937.18	569.965	-667.608	2980.73	126.403	-679.679	3143.42	73.8193	-380.824	2816.8	957.39	-372.696	2781.05	1107.76	-400.735	2773.79	544.732	-452.008	2445.62	242.562	-433.892	2491.99	74.5972
560	0	-772.467	2855.87	988.188	-756.35	2812.21	1139.09	-718.535	2943.04	570.468	-667.518	2980.93	126.336	-679.542	3143.74	73.3358	-382.086	2830.42	957.205	-373.215	2792.45	1107.09	-399.563	2799.38	544.19	-448.922	2466.79	251.643	-433.373	2500.45	79.1296
561	0	-773.529	2867.34	990.111	-756.714	2823.08	1141.23	-719.155	2948.09	570.751	-667.429	2981.17	126.265	-679.456	3143.98	72.9473	-383.164	2843.31	957.19	-373.77	2803.69	1106.57	-398.414	2824.61	544.695	-446.01	2488.59	259.38	-432.701	2510.71	83.2094
562	0	-773.717	2879.99	991.918	-757.073	2834.43	1143.35	-719.638	2952.51	571.094	-667.342	2981.36	126.258	-679.423	3144.23	72.6256	-384.073	2855.93	957.649	-374.33	2814.58	1106.41	-397.61	2849.62	546.185	-443.131	2510.56	265.982	-431.155	2524.1	88.9408
563	0	-775.535	2885.98	992.752	-757.334	2846.89	1145.58	-720.047	2956.65	571.497	-667.203	2981.49	126.195	-679.339	3144.32	72.4009	-384.925	2868.19	958.555	-374.883	2825.13	1106.76	-397.375	2874.21	548.43	-441.091	2531.81	272.909	-428.806	2542.87	95.6552
564	0	-776.252	2895.72	993.994	-758.41	2854.89	1146.43	-720.422	2960.78	571.962	-667.151	2981.66	126.165	-679.325	3144.46	72.2149	-385.691	2879.92	960.025	-375.454	2835.42	1107.72	-397.806	2897.93	551.222	-439.691	2553.53	279.464	-426.105	2566.44	101.875
565	0	-776.774	2905.87	995.29	-759.191	2865.35	1147.94	-720.747	2964.83	572.371	-667.1	2981.83	126.159	-679.321	3144.52	72.0813	-386.374	2891.33	961.87	-376.029	2845.52	1109.26	-398.698	2920.85	554.551	-438.632	2576.1	284.507	-423.335	2593.43	107.148
566	0	-777.234	2915.71	996.592	-759.988	2876.06	1149.41	-721.032	2968.96	572.829	-667.084	2981.98	126.233	-679.367	3144.63	71.9481	-386.964	2902.67	964.281	-376.66	2855.39	1111.38	-399.839	2943.09	558.492	-437.772	2600	288.258	-420.536	2622.39	111.406
567	0	-777.594	2925.53	997.781	-760.853	2886.72	1150.83	-721.07	2972.83	573.288	-667.067	2982.13	126.37	-679.473	3144.75	71.8414	-387.474	2915.89	967.466	-377.399	2865.39	1114.07	-401.236	2964.67	562.931	-436.913	2624.66	290.305	-417.779	2652.24	114.51
568	0	-777.968	2935.16	998.887	-761.725	2897.15	1152.13	-721.005	2976.16	573.824	-666.971	2982.28	126.55	-679.463	3144.82	71.7522	-387.904	2926.65	970.542	-378.179	2875.45	1117.07	-402.744	2985.84	567.683	-436.278	2649.79	290.831	-415.059	2682.43	116.378
569	0	-778.271	2944.71	999.907	-762.664	2907.39	1153.37	-720.785	2978.94	574.359	-666.788	2982.34	126.695	-679.473	3144.83	71.6835	-388.302	2937.64	973.765	-378.964	2885.59	1120.35	-403.861	3007.09	572.646	-435.731	2675.23	290.022	-412.275	2712.92	117.129
570	0	-778.552	2953.74	1000.66	-763.635	2917.38	1154.44	-720.457	2981.29	574.876	-666.597	2982.4	126.88	-679.468	3144.86	71.6166	-388.649	2949.17	977.199	-379.732	2895.85	1123.69	-405.532	3027.34	577.177	-435.24	2701.25	287.948	-409.41	2743.77	116.853
571	0	-778.757	2962.61	1001.26	-764.63	2927.18	1155.3	-720.007	2983.45	575.321	-666.385	2982.52	127.082	-679.423	3144.94	71.4959	-388.905	2960.68	980.636	-380.524	2908.09	1127.35	-406.876	3047.37	581.666	-434.944	2727.56	284.939	-406.519	2775.51	115.946
572	0	-779.272	2969.44	1001.39	-765.611	2936.83	1156	-719.656	2985.63	575.781	-666.116	2982.53	127.253	-677.474	3144.55	70.6903	-389.097	2972.14	984.015	-381.207	2917.72	1130.51	-407.954	3066.99	586.06	-434.994	2754.18	280.834	-403.911	2808.57	114.599
573	0	-778.999	2979.82	1001.98	-766.494	2946.08	1156.62	-719.279	2987.75	576.202	-665.823	2982.65	127.456	-677.479	3144.66	70.6019	-389.163	2983.52	987.319	-381.909	2927.8	1133.6	-407.909	3087.43	590.473	-435.14	2781.19	275.78	-401.082	2843.37	113.141
574	0	-779.076	2988	1002.14	-767.275	2955.25	1157.02	-718.973	2989.87	576.627	-665.564	2982.75	127.642	-677.458	3144.69	70.4466	-389.191	2994.87	990.464	-382.494	2938.44	1136.53	-409.156	3105.34	594.441	-435.441	2808.94	269.865	-398.571	2878.87	111.505
575	0	-779.084	2996.07	1002.19	-767.933	2964.49	1157.34	-718.708	2992.09	577.018	-665.228	2982.85	127.81	-677.46	3144.82	70.304	-389.176	3006.17	993.446	-383.13	2949.46	1139.45	-410.223	3122.46	598.105	-435.822	2837.2	262.983	-396.292	2915.31	109.721
576	0	-779.074	3004.11	1002.1	-768.531	2973.39	1157.47	-718.516	2994.49	577.403	-664.904	2983.03	127.971	-677.476	3144.95	70.1613	-389.123	3017.54	996.29	-383.683	2960.46	1142.1	-411.311	3138.82	601.47	-436.306	2865.99	255.095	-394.322	2951.92	107.497
577	0	-779.023	3012.15	1001.9	-769.082	2982.55	1157.55	-719.074	2997.33	577.668	-664.638	2983.32	128.187	-677.484	3145.09	69.9892	-389.046	3028.9	998.898	-384.264	2971.47	1144.54	-412.185	3154.51	604.691	-436.792	2895.4	246.511	-392.632	2989.5	105.155
578	0	-778.958	3020.25	1001.65	-769.544	2991.74	1157.49	-718.772	3000.3	577.937	-664.294	2983.62	128.367	-677.473	3145.25	69.8514	-389.017	3040.19	1001.14	-384.795	2982.51	1146.61	-412.897	3169.4	607.638	-437.352	2925.3	237.325	-391.11	3027.37	102.521
579	0	-778.877	3028.46	1001.29	-770.001	3001.01	1157.29	-718.515	3003.63	578.16	-663.941	2983.92	128.547	-677.455	3145.35	69.6656	-389.004	3051.35	1003.03	-385.308	2993.51	1148.35	-413.469	3183.31	610.121	-437.837	2956.09	227.546	-389.733	3065.51	99.698
580	0	-778.771	3036.7	1000.8	-770.324	3010.39	1156.99	-718.086	3007.03	578.316	-663.567	2984.27	128.743	-677.495	3145.58	69.5984	-388.951	3062.41	1004.57	-385.807	3004.47	1149.69	-413.853	3196.46	612.019	-438.391	2987.58	217.437	-388.302	3103.8	96.8194
