# Supplementary material for: A Brake-Based Overground Gait Rehabilitation Device for Altering Propulsion Impulse Symmetry
Source: Sensors (Basel). 2021 Oct 5;21(19):6617. doi: 10.3390/s21196617 (PMC8512803; doi:10.3390/s21196617)
Supplement: Supplementary file 1 [file sensors-21-06617-s001.zip › GPT animations/code and data/Trajectories/BD 09.csv]

Trajectories
100
		BDC013:LTroc			BDC013:LIliac			BDC013:LKnee			BDC013:LAnkle			BDC013:LToe			BDC013:RTroc			BDC013:RIliac			BDC013:RKnee			BDC013:RAnkle			BDC013:RToe
Frame	Sub Frame	X	Y	Z	X	Y	Z	X	Y	Z	X	Y	Z	X	Y	Z	X	Y	Z	X	Y	Z	X	Y	Z	X	Y	Z	X	Y	Z
		mm	mm	mm	mm	mm	mm	mm	mm	mm	mm	mm	mm	mm	mm	mm	mm	mm	mm	mm	mm	mm	mm	mm	mm	mm	mm	mm	mm	mm	mm
190	0	-727.322	-1722.79	947.102	-723.607	-1757.29	1101.33	-694.584	-1650.98	551.537	-672.316	-1959.57	255.392	-689.747	-1918.33	87.982	-335.005	-1723.16	964.898	-338.982	-1765.5	1117.74	-373.447	-1705.55	535.187	-430.991	-1735.65	84.377	-396.408	-1573.04	24.4912
191	0	-726.342	-1712.51	949.628	-722.184	-1748.47	1103.47	-693.228	-1632.12	555.806	-670.432	-1935.75	254.203	-687.49	-1890.04	87.4935	-333.544	-1715.01	965.21	-337.374	-1755.25	1118.53	-372.926	-1703.81	535.274	-431	-1735.7	84.4838	-396.418	-1572.98	24.349
192	0	-725.309	-1702.09	952.132	-720.79	-1739.68	1105.61	-691.729	-1613.5	559.719	-668.438	-1911.31	251.878	-686.827	-1861.5	86.7989	-332.101	-1706.82	965.601	-335.253	-1745.4	1117.23	-372.409	-1702.08	535.422	-430.522	-1736.47	85.1218	-396.339	-1573.02	24.3219
193	0	-724.33	-1691.75	954.619	-719.369	-1730.72	1107.63	-690.259	-1595.33	563.294	-666.427	-1886.44	248.518	-686.354	-1831.9	85.6828	-331.63	-1701.77	966.048	-334.005	-1736.42	1117.09	-371.956	-1700.32	535.532	-430.868	-1736.02	85.0009	-396.09	-1573.26	24.5284
194	0	-723.311	-1681.41	957.067	-717.97	-1721.66	1109.5	-688.849	-1577.74	566.519	-664.365	-1861.07	244.293	-685.831	-1801.8	83.7024	-331.11	-1696.22	965.63	-332.732	-1728.11	1117.2	-371.594	-1698.45	535.577	-431.169	-1735.73	84.9426	-396.036	-1573.29	24.5092
195	0	-722.219	-1670.93	959.342	-716.561	-1712.47	1111.21	-687.589	-1560.77	569.436	-662.22	-1835.22	239.206	-685.299	-1770.52	81.3816	-330.505	-1690.19	964.351	-331.386	-1720.67	1117.06	-371.353	-1696.34	535.611	-431.337	-1735.63	85.0567	-395.982	-1573.3	24.4736
196	0	-721.139	-1660.44	961.433	-715.156	-1702.98	1112.75	-686.122	-1544.23	571.923	-660.109	-1809.03	233.302	-684.497	-1738.31	78.8012	-329.157	-1681.4	964.382	-329.766	-1713.92	1116.82	-371.164	-1694.1	535.62	-431.507	-1735.54	85.1844	-395.89	-1573.25	24.4481
197	0	-720.098	-1649.95	963.246	-713.792	-1693.43	1114.06	-685.045	-1528.5	574.26	-658.106	-1782.37	226.6	-682.625	-1705.2	75.0595	-327.918	-1672.15	963.615	-328.196	-1707.42	1116.47	-370.917	-1691.87	535.584	-431.676	-1735.46	85.3184	-395.951	-1572.85	24.0484
198	0	-719.081	-1639.41	964.827	-712.391	-1683.62	1115.15	-683.867	-1513.4	576.304	-656.145	-1755.27	219.147	-681.38	-1671.33	71.5885	-326.719	-1662.45	962.097	-326.487	-1703.85	1116.85	-370.701	-1689.45	535.515	-431.878	-1735.37	85.4576	-395.817	-1572.86	24.0383
199	0	-718.144	-1629.06	966.138	-710.773	-1672.94	1116.01	-682.546	-1498.84	578.157	-654.235	-1727.59	211.047	-680.101	-1636.83	67.9435	-325.953	-1654.68	961.68	-326.217	-1697.04	1116.28	-370.504	-1686.97	535.462	-432.094	-1735.25	85.5969	-395.754	-1572.8	23.9695
200	0	-717.232	-1618.75	967.213	-708.984	-1661.65	1116.66	-681.411	-1485.27	579.775	-652.439	-1699.36	202.458	-678.66	-1601.59	64.0931	-325.301	-1646.36	960.774	-325.004	-1688.33	1115.58	-370.315	-1684.34	535.352	-432.297	-1735.16	85.7355	-395.793	-1572.53	23.6999
201	0	-716.384	-1608.57	968.108	-707.7	-1651.41	1117.23	-679.833	-1472.28	580.789	-650.644	-1670.48	193.509	-677.133	-1565.79	60.3134	-324.651	-1637.39	959.507	-323.735	-1679.37	1114.85	-370.062	-1681.63	535.279	-432.459	-1735	85.8703	-395.572	-1572.66	23.7852
202	0	-715.588	-1598.49	968.804	-706.621	-1641.58	1117.57	-678.474	-1460.17	581.395	-648.842	-1640.94	184.234	-675.834	-1529.6	56.8214	-323.683	-1631.11	957.761	-322.668	-1670.57	1114.06	-369.888	-1678.64	535.132	-432.621	-1734.81	86.0105	-395.508	-1572.61	23.6757
203	0	-714.8	-1588.49	969.28	-705.809	-1632.44	1117.83	-677.471	-1449.05	581.57	-647.064	-1610.96	174.95	-674.601	-1492.97	53.797	-322.739	-1624.38	956.005	-321.56	-1661.55	1113.26	-369.737	-1675.65	535.026	-432.815	-1734.65	86.1822	-395.417	-1572.55	23.6005
204	0	-714.103	-1578.63	969.471	-704.878	-1622.78	1117.81	-676.027	-1438.25	581.089	-645.322	-1580.43	165.752	-673.597	-1456.15	51.4195	-321.832	-1617.11	954.335	-321.046	-1653.28	1112.5	-369.62	-1672.45	534.876	-433.017	-1734.5	86.405	-395.396	-1572.47	23.4712
205	0	-713.431	-1568.75	969.407	-703.863	-1612.63	1117.64	-674.787	-1428.32	580.072	-643.626	-1549.47	156.837	-672.719	-1419.14	49.7402	-320.971	-1609.41	952.949	-320.039	-1644.09	1111.65	-369.402	-1669.22	534.761	-433.122	-1734.29	86.5647	-395.334	-1572.34	23.2974
206	0	-712.737	-1559	969.081	-702.936	-1602.54	1117.32	-673.319	-1418.97	578.461	-641.941	-1517.98	148.285	-671.863	-1382.08	48.8466	-320.119	-1601.18	951.925	-319.407	-1635.26	1110.79	-369.146	-1665.78	534.677	-433.244	-1734.03	86.8041	-395.241	-1572.09	23.2267
207	0	-712.098	-1549.33	968.507	-701.906	-1591.97	1116.76	-671.894	-1410.43	576.322	-640.323	-1486.27	140.33	-670.887	-1344.95	48.6499	-319.336	-1592.72	951.499	-318.739	-1626.14	1109.81	-368.944	-1662.22	534.562	-433.363	-1733.79	87.0583	-395.242	-1571.85	23.0496
208	0	-711.544	-1539.68	967.675	-701.092	-1581.79	1116.12	-670.682	-1402.83	573.697	-638.855	-1454.4	133.184	-669.814	-1308.22	49.2615	-318.702	-1584.11	951.881	-317.874	-1616.48	1108.85	-368.857	-1658.34	534.403	-433.504	-1733.57	87.3661	-395.364	-1571.6	22.8568
209	0	-711.127	-1530.18	966.668	-700.512	-1571.96	1115.31	-669.334	-1395.67	570.434	-637.538	-1422.3	126.855	-668.306	-1271.7	50.2339	-318.219	-1575.27	953.08	-317.328	-1606.95	1107.81	-368.754	-1654.25	534.255	-433.62	-1733.26	87.7353	-395.218	-1571.63	22.8397
210	0	-710.679	-1520.58	965.385	-699.915	-1561.92	1114.33	-668.106	-1389.07	567.051	-636.426	-1389.99	121.716	-666.334	-1235.82	51.9043	-318.339	-1564.45	951.479	-317.008	-1597.62	1106.84	-368.716	-1649.86	534.11	-433.744	-1732.86	88.1227	-395.087	-1571.51	22.717
211	0	-710.285	-1511	963.889	-699.296	-1551.51	1113.21	-667.102	-1382.86	563.429	-635.416	-1357.64	117.761	-663.388	-1200.22	53.9239	-317.825	-1555.32	950.397	-316.399	-1587.6	1105.79	-368.701	-1645.24	533.944	-433.919	-1732.39	88.6279	-395.022	-1571.4	22.6291
212	0	-709.852	-1501.27	962.192	-698.792	-1541.05	1111.95	-666.128	-1376.82	559.726	-634.599	-1325.97	115.26	-659.467	-1165.47	56.923	-317.325	-1546.25	949.264	-316.136	-1577.95	1104.75	-368.833	-1640.3	533.719	-434.109	-1731.91	89.2077	-395.043	-1571.29	22.5644
213	0	-709.338	-1491.29	960.291	-698.373	-1530.51	1110.54	-664.931	-1370.5	555.927	-633.804	-1295.12	114.083	-654.642	-1131.82	60.822	-316.35	-1538.18	948.404	-315.67	-1567.63	1103.58	-368.85	-1635.06	533.487	-434.329	-1731.37	89.8374	-395.057	-1571.18	22.4549
214	0	-708.839	-1481.29	958.266	-697.933	-1519.52	1108.98	-663.585	-1364.13	552.552	-633.236	-1266.08	113.942	-649.262	-1099.76	65.6066	-315.685	-1529.54	947.393	-315.633	-1557.91	1102.35	-368.908	-1629.62	533.297	-434.514	-1730.78	90.5742	-395.023	-1571.09	22.4146
215	0	-708.447	-1471.17	956.256	-697.795	-1508.93	1107.36	-662.458	-1357.87	549.26	-632.563	-1239.33	114.363	-643.734	-1070.1	71.8036	-315.416	-1519.81	946.04	-315.483	-1547.98	1100.85	-369.062	-1623.75	532.981	-434.766	-1730.16	91.327	-395.061	-1570.97	22.3874
216	0	-707.965	-1460.69	954.164	-697.656	-1498.07	1105.64	-661.032	-1351.05	545.855	-631.663	-1215.4	115.236	-638.276	-1043.27	79.5074	-315.417	-1508.79	944.77	-315.302	-1537.69	1099.17	-369.176	-1617.65	532.662	-435.023	-1729.44	92.1739	-395.135	-1570.87	22.3233
217	0	-707.671	-1450	952.096	-697.522	-1487.16	1103.8	-660.039	-1343.95	542.944	-630.26	-1193.95	115.861	-633.248	-1019.95	88.2751	-314.915	-1500.26	943.251	-315.216	-1527.36	1097.39	-369.295	-1611.31	532.33	-435.426	-1728.67	93.0765	-395.287	-1570.64	22.2552
218	0	-707.366	-1439.11	950.167	-697.221	-1475.68	1101.98	-659.472	-1335.82	540.338	-628.278	-1176.02	116.138	-628.773	-1000.48	97.0334	-314.693	-1490.25	941.772	-315.03	-1516.88	1095.52	-369.467	-1604.33	531.847	-435.753	-1727.72	94.1453	-395.354	-1570.54	22.2681
219	0	-707.125	-1427.79	948.472	-697.011	-1464.2	1100.27	-658.152	-1325.52	538.182	-625.917	-1161.41	115.179	-625.056	-985.182	104.186	-314.422	-1480.48	940.23	-315.144	-1506.7	1093.65	-369.57	-1597.12	531.397	-435.96	-1726.7	95.4109	-395.492	-1570.37	22.1497
220	0	-706.959	-1416.55	947.18	-696.894	-1453.13	1098.74	-657.307	-1314.21	536.907	-623.416	-1149.69	113.027	-622.286	-973.63	107.138	-314.325	-1470.34	938.584	-315.2	-1496.25	1091.74	-369.807	-1589.19	530.754	-436.03	-1725.57	96.7909	-395.541	-1570.12	22.0632
221	0	-706.893	-1405.39	946.109	-696.869	-1442.36	1097.35	-656.274	-1301.57	536.058	-620.848	-1140.18	110.193	-619.989	-964.55	104.697	-314.636	-1459	936.78	-315.073	-1485.17	1089.91	-369.938	-1580.71	530.023	-435.998	-1724.18	98.3199	-395.628	-1569.76	21.8991
222	0	-706.798	-1393.84	945.162	-696.859	-1431.59	1096.15	-654.871	-1287.9	535.305	-618.462	-1133.05	107.937	-617.56	-957.262	97.6601	-314.452	-1448.96	935.519	-315.286	-1474.36	1088.15	-370.013	-1572	529.447	-435.814	-1722.67	100.033	-395.635	-1569.41	21.7229
223	0	-706.816	-1382.37	944.334	-696.621	-1420.06	1094.96	-653.856	-1274.19	534.819	-616.285	-1127.68	106.208	-614.691	-952.09	88.9053	-314.444	-1438.39	934.263	-315.138	-1462.72	1086.5	-370.079	-1562.7	528.812	-435.574	-1721.08	102.016	-395.641	-1569.07	21.609
224	0	-706.781	-1370.26	943.449	-696.606	-1408.78	1093.9	-652.458	-1260.41	534.598	-613.845	-1123.28	104.756	-611.765	-948.437	81.1704	-314.535	-1427.45	933.072	-315.351	-1451.43	1085.01	-370.207	-1553.32	528.293	-435.203	-1719.31	104.15	-395.509	-1568.79	21.4836
225	0	-706.856	-1358.19	942.661	-696.675	-1397.24	1092.96	-650.868	-1246.36	534.347	-610.873	-1119.15	102.726	-608.767	-945.479	75.5614	-314.754	-1416.17	931.912	-315.536	-1439.72	1083.67	-370.39	-1543.29	527.714	-434.761	-1717.35	106.575	-395.395	-1568.47	21.3213
226	0	-706.719	-1345.39	941.859	-696.854	-1385.74	1092.31	-648.898	-1232.44	534.138	-607.745	-1115.3	101.25	-605.491	-942.921	71.7257	-315.171	-1404.3	930.739	-315.623	-1427.61	1082.39	-370.425	-1532.96	527.25	-434.169	-1715.06	109.241	-395.216	-1568.13	21.1309
227	0	-705.152	-1331.82	941.547	-696.937	-1373.91	1091.97	-647.512	-1219.22	534.282	-605.238	-1110.66	100.287	-602.035	-939.595	66.3254	-315.529	-1392.49	929.855	-316.06	-1415.95	1081.22	-369.345	-1524.38	527.639	-433.48	-1712.46	112.259	-394.869	-1568.36	21.0813
228	0	-705.186	-1317.88	941.593	-696.856	-1361.53	1091.99	-646.176	-1206.28	534.568	-604.332	-1105.65	99.6838	-599.238	-936.14	60.2755	-316.004	-1380.06	928.98	-316.493	-1404.23	1080.17	-369.411	-1512.79	527.567	-432.596	-1709.39	115.781	-394.625	-1567.99	20.8578
229	0	-705.644	-1303.91	941.34	-696.861	-1349.45	1092.52	-645.399	-1193.23	535.419	-603.849	-1100.61	98.7805	-597.553	-933.142	54.7916	-316.234	-1367.93	928.551	-316.452	-1391.72	1079.37	-369.357	-1500.13	527.477	-431.643	-1705.85	119.838	-394.357	-1567.51	20.6289
230	0	-706.128	-1293.02	942.541	-696.901	-1337.58	1093.61	-645.224	-1179.69	536.551	-603.629	-1096.68	98.2911	-597.462	-931.117	50.2917	-316.68	-1355.06	928.087	-316.71	-1379.69	1078.9	-369.159	-1486.49	527.434	-430.539	-1701.74	124.324	-394.245	-1566.8	20.2528
231	0	-706.592	-1282.16	944.147	-696.981	-1325.71	1095.11	-644.801	-1165.66	537.98	-603.707	-1093.94	98.0095	-598.04	-929.495	46.3967	-317.222	-1342.12	927.942	-316.56	-1366.79	1078.61	-368.713	-1471.74	527.296	-429.21	-1696.99	129.303	-393.919	-1566.35	20.2557
232	0	-707.029	-1270.79	945.856	-696.923	-1313.04	1096.8	-645.505	-1152.72	539.444	-603.744	-1091.64	97.7255	-598.332	-928.084	43.0363	-317.68	-1329.44	928.066	-316.716	-1354.36	1078.64	-368.067	-1455.6	526.896	-427.665	-1691.52	134.726	-393.531	-1565.82	20.3858
233	0	-706.847	-1256.93	947.141	-696.905	-1300.09	1098.64	-645.961	-1140.56	540.211	-603.788	-1088.98	97.4747	-598.182	-926.664	40.0759	-318.329	-1316.41	928.148	-316.518	-1341.13	1078.85	-367.044	-1438.38	526.327	-426.046	-1685.31	140.813	-392.934	-1565.31	20.819
234	0	-706.693	-1242.63	948.185	-697.082	-1287.25	1100.27	-646.317	-1129.84	540.438	-603.431	-1086.18	96.9009	-597.917	-925.438	38.7811	-319.159	-1302.8	928.268	-316.694	-1328.28	1079.16	-365.418	-1419.69	525.521	-424.344	-1678.03	147.591	-392.178	-1564.6	21.5551
235	0	-706.972	-1229.34	949.173	-697.696	-1275.13	1101.81	-646.717	-1120.75	540.309	-603.044	-1084.43	96.3682	-597.666	-924.594	38.0473	-319.963	-1289.46	928.527	-317.186	-1316.01	1079.68	-363.339	-1399.81	524.667	-422.364	-1669.43	155.157	-391.666	-1563.13	22.2623
236	0	-707.678	-1217.31	950.206	-698.463	-1263.41	1103.19	-646.821	-1112.79	540.199	-602.688	-1083.63	96.1327	-597.563	-923.951	37.2544	-320.782	-1276.49	928.938	-317.318	-1302.94	1080.17	-361.002	-1378.88	523.691	-420.177	-1659.4	163.222	-391.123	-1561.49	23.3571
237	0	-708.678	-1205.96	951.26	-699.305	-1251.57	1104.42	-646.925	-1105.77	539.935	-602.14	-1082.69	95.7377	-597.31	-923.402	36.6098	-321.562	-1263.42	929.489	-317.919	-1290.87	1080.79	-358.432	-1356.68	522.547	-417.769	-1647.63	172.051	-390.661	-1558.69	25.2208
238	0	-709.772	-1194.91	952.32	-699.973	-1239.28	1105.64	-646.545	-1099.15	539.452	-601.625	-1081.93	95.5001	-596.97	-923.012	36.2259	-322.575	-1249.77	930.003	-318.694	-1279.45	1081.41	-355.957	-1333.51	521.366	-414.939	-1633.97	181.366	-389.87	-1555.18	27.6632
239	0	-710.75	-1183.74	953.496	-700.53	-1227	1107.01	-646.516	-1093.2	539.179	-601.298	-1081.66	95.3428	-596.854	-922.832	36.0708	-323.721	-1235.5	930.411	-319.148	-1267.8	1082.07	-353.548	-1309.44	520.269	-411.809	-1618.4	191.242	-388.913	-1550.82	30.9766
240	0	-711.587	-1172.69	954.942	-700.959	-1214.88	1108.5	-646.657	-1087.82	539.192	-601.035	-1081.53	95.1977	-596.84	-922.743	35.9422	-324.321	-1222.78	931.24	-319.393	-1256.17	1082.69	-351.203	-1284.86	519.37	-408.32	-1600.69	200.989	-388.061	-1545.17	34.7855
241	0	-712.243	-1161.72	956.509	-701.282	-1203.15	1110.12	-646.871	-1082.82	539.206	-600.85	-1081.38	95.0499	-596.809	-922.635	35.8293	-324.698	-1210.87	932.072	-319.822	-1245.47	1083.27	-348.859	-1260.03	518.781	-404.695	-1581.04	210.245	-387.395	-1538.04	39.1507
242	0	-712.745	-1151.17	958.001	-701.429	-1191.91	1111.8	-647.396	-1078.56	539.369	-600.78	-1081.26	94.9351	-596.849	-922.543	35.728	-325.13	-1198.67	932.796	-320.115	-1235.19	1083.76	-346.666	-1235.16	518.678	-401.079	-1560.19	218.436	-386.713	-1530.15	43.8365
243	0	-713.123	-1140.99	959.304	-701.434	-1181.06	1113.57	-649.314	-1075.99	540.262	-600.798	-1081.16	94.864	-596.898	-922.559	35.6738	-324.423	-1190.1	934.374	-319.968	-1224.52	1084.18	-344.64	-1210.38	519.385	-397.187	-1538.32	225.436	-386.434	-1521.02	48.0206
244	0	-713.444	-1131.33	960.554	-701.358	-1170.43	1115.25	-649.793	-1072.21	540.332	-600.794	-1081.04	94.8422	-596.868	-922.479	35.6184	-324.897	-1177.69	935.203	-320.184	-1214.89	1084.7	-342.778	-1185.73	520.845	-393.51	-1516.45	231.668	-385.863	-1508.95	52.6377
245	0	-713.684	-1121.9	961.741	-701.245	-1159.46	1116.78	-649.815	-1067.69	540.394	-600.826	-1080.85	94.7782	-596.892	-922.477	35.5676	-325.158	-1165.58	936.307	-319.872	-1204.52	1085.37	-341.112	-1161.44	523.034	-390.575	-1495.05	237.905	-384.038	-1491.47	58.8656
246	0	-713.72	-1111.94	962.871	-701.402	-1148.8	1118.16	-650.698	-1064.26	540.597	-600.845	-1080.64	94.7593	-596.914	-922.442	35.5148	-325.18	-1153.95	937.786	-320.302	-1195.43	1086.42	-339.972	-1137.77	525.701	-388.141	-1472.96	244.121	-381.652	-1468.45	64.6241
247	0	-713.541	-1101.14	963.767	-701.706	-1138.41	1119.39	-650.891	-1060.33	540.653	-600.257	-1079.85	94.493	-596.884	-922.408	35.4844	-325.157	-1142.83	939.559	-319.878	-1184.71	1087.91	-339.343	-1114.64	528.777	-386.329	-1450.43	249.208	-378.742	-1441.28	69.7001
248	0	-713.403	-1090.51	964.608	-702.142	-1128.08	1120.42	-650.759	-1056.66	540.389	-600.694	-1080.27	94.7667	-596.815	-922.366	35.4772	-324.869	-1132.12	941.818	-319.965	-1174.43	1089.94	-339.062	-1092.06	532.467	-384.737	-1426.79	253.304	-375.516	-1411.24	73.7215
249	0	-713.354	-1080.62	965.321	-702.652	-1117.72	1121.31	-651.037	-1053.49	540.255	-600.606	-1080.16	94.8654	-596.824	-922.369	35.4561	-324.459	-1121.57	944.41	-320.39	-1164.9	1092.33	-338.98	-1070	536.669	-383.317	-1402.35	255.823	-371.811	-1380.7	77.1859
250	0	-713.277	-1070.92	965.769	-703.168	-1107.44	1122.05	-650.457	-1050.76	540.58	-600.501	-1080.12	95.0515	-596.78	-922.333	35.4414	-323.803	-1111.82	947.523	-320.593	-1154.61	1095.05	-339.04	-1048.26	541.245	-382.016	-1377.54	256.991	-367.901	-1349.73	79.443
251	0	-712.939	-1060.87	966.047	-703.735	-1097.13	1122.62	-650.151	-1048.11	540.883	-600.374	-1080.1	95.1821	-596.721	-922.293	35.437	-323.342	-1102.71	950.866	-321.488	-1145.6	1097.92	-339.072	-1027.28	546.026	-380.879	-1352.27	256.781	-364.135	-1318.63	80.5414
252	0	-712.706	-1051.34	966.196	-704.278	-1087.06	1123	-650.313	-1046.36	541.208	-600.013	-1079.77	95.2932	-596.687	-922.288	35.4015	-324.008	-1090.23	953.363	-322.217	-1136.22	1100.83	-339.178	-1006.27	550.635	-379.808	-1326.57	255.316	-360.14	-1287.3	80.6439
253	0	-712.536	-1042.42	966.26	-704.847	-1077.24	1123.29	-650.348	-1044.32	541.423	-598.853	-1078.67	94.7316	-596.695	-922.291	35.412	-324.951	-1077.5	955.775	-322.46	-1125.67	1103.68	-339.165	-985.729	554.987	-378.836	-1300.35	252.597	-356.113	-1255.47	79.8667
254	0	-712.308	-1033.56	966.182	-705.396	-1067.6	1123.48	-650.633	-1042.36	541.831	-598.659	-1078.56	94.77	-596.676	-922.194	35.347	-327.185	-1059.91	957.704	-322.943	-1115.66	1106.33	-338.998	-965.922	559.218	-377.926	-1273.46	248.854	-351.99	-1222.62	78.539
255	0	-712.076	-1024.97	966.011	-705.821	-1057.93	1123.51	-650.538	-1039.83	541.882	-598.584	-1078.43	95.002	-596.696	-922.156	35.2983	-325.178	-1048.86	961.947	-323.374	-1105.78	1108.83	-338.894	-946.823	563.274	-377.164	-1246.04	244.079	-348.094	-1188.45	76.8544
256	0	-711.843	-1016.38	965.716	-706.239	-1048.54	1123.45	-650.91	-1037.75	542.034	-598.554	-1078.3	95.2103	-596.688	-922.106	35.2238	-323.158	-1038.74	964.979	-323.599	-1095.07	1111.25	-338.947	-928.387	567.086	-376.541	-1218.08	238.387	-344.46	-1152.8	74.7611
257	0	-711.635	-1007.77	965.383	-706.641	-1039.13	1123.28	-650.772	-1034.73	542.226	-598.481	-1078.17	95.3547	-596.597	-921.964	35.1093	-322.525	-1027.7	967.438	-323.152	-1083.08	1113.32	-339	-910.947	570.703	-375.942	-1189.41	231.685	-341.043	-1116.09	72.5814
258	0	-711.343	-999.18	964.885	-706.855	-1029.44	1122.89	-650.609	-1031.4	542.195	-598.372	-1077.87	95.4952	-596.591	-921.899	35.0444	-322.282	-1016.51	969.786	-323.823	-1073.4	1115.35	-339.134	-894.051	574.006	-375.312	-1160.25	224.174	-337.3	-1079.27	70.564
259	0	-710.971	-990.385	964.202	-707.049	-1019.53	1122.39	-650.467	-1028.54	541.814	-598.266	-1077.66	95.6652	-596.577	-921.804	34.9565	-321.815	-1005.46	971.679	-324.209	-1063.11	1117.09	-339.383	-877.988	576.916	-374.8	-1130.52	215.874	-334.073	-1041.21	68.2569
260	0	-710.746	-981.685	963.448	-707.179	-1009.75	1121.76	-650.304	-1025.48	541.974	-598.174	-1077.45	95.9489	-596.565	-921.739	34.8685	-321.33	-994.46	973.652	-324.392	-1052.3	1118.62	-339.508	-862.758	579.518	-374.238	-1100.12	206.855	-330.996	-1002.58	65.5416
261	0	-710.43	-972.904	962.591	-707.301	-999.965	1121.07	-650.51	-1023.02	541.997	-598.112	-1077.27	96.2211	-596.579	-921.688	34.8033	-320.769	-983.456	974.953	-324.725	-1041.79	1119.88	-339.648	-848.376	581.767	-373.69	-1069.11	197.323	-327.856	-963.896	62.8232
262	0	-710.045	-964.035	961.604	-707.498	-990.372	1120.22	-650.479	-1020.34	541.941	-598.063	-1077.26	96.4972	-596.588	-921.615	34.6821	-320.528	-972.498	976.061	-324.617	-1030.47	1120.81	-339.797	-834.866	583.411	-373.142	-1037.74	187.492	-324.837	-924.721	59.7844
263	0	-709.98	-955.32	960.652	-707.663	-980.784	1119.29	-650.3	-1017.37	541.99	-597.462	-1076.6	96.3873	-596.604	-921.56	34.5735	-319.398	-962.712	976.797	-324.756	-1019.68	1121.44	-339.848	-822.309	584.514	-372.728	-1004.82	177.176	-321.604	-885.657	57.0629
264	0	-709.843	-946.552	959.515	-708.047	-972.423	1118.36	-650.266	-1014.29	541.763	-597.42	-1076.53	96.8208	-596.543	-921.119	34.4193	-317.774	-952.543	977.613	-324.706	-1008.58	1121.82	-339.911	-810.576	584.956	-372.221	-972.103	167.151	-318.527	-846.345	54.6444
265	0	-709.707	-937.855	958.409	-707.877	-962.489	1117.33	-650.028	-1011.16	541.703	-597.258	-1076.32	97.0844	-596.549	-921.016	34.3102	-318.466	-941.015	977.443	-324.694	-997.68	1121.87	-339.907	-799.849	584.674	-371.802	-938.376	157.27	-315.62	-806.959	52.7387
266	0	-709.602	-929.22	957.253	-707.733	-952.484	1116.25	-650.083	-1008.14	541.631	-597.186	-1076.19	97.386	-596.557	-920.764	34.2503	-317.809	-931.435	977.253	-324.021	-984.708	1121.81	-339.784	-789.722	583.581	-371.462	-903.893	147.786	-312.896	-767.611	51.7432
267	0	-709.534	-920.565	956.029	-707.663	-942.844	1115.18	-649.883	-1004.71	541.606	-597.075	-1075.94	97.7008	-596.599	-920.605	34.1576	-316.083	-921.471	976.888	-323.55	-972.78	1121.54	-339.678	-780.457	581.847	-371.14	-869.371	139.127	-310.744	-728.371	51.4609
268	0	-709.467	-912.05	954.875	-707.436	-933.236	1113.98	-649.652	-1000.87	541.362	-596.561	-1075.13	97.8759	-596.653	-920.427	33.9664	-317.106	-909.913	975.44	-323.444	-961.58	1120.86	-339.473	-771.858	579.294	-370.747	-834.746	131.29	-309.569	-688.989	51.4138
269	0	-709.416	-903.452	953.583	-707.234	-923.543	1112.74	-649.677	-996.778	541.193	-596.215	-1074.67	98.0104	-596.666	-920.577	33.8519	-317.163	-899.162	974.293	-323.327	-950.521	1120.1	-339.096	-763.99	576.316	-370.294	-799.926	124.593	-309.387	-650.045	51.9148
270	0	-709.548	-895.108	952.231	-707.032	-914.033	1111.35	-649.763	-992.669	541.127	-596.127	-1074.53	98.5401	-596.546	-920.48	33.7357	-315.105	-890.12	973.282	-323.094	-938.986	1119.01	-338.637	-756.382	572.916	-369.798	-765.201	119.02	-309.603	-612.25	53.0009
271	0	-709.611	-886.547	950.942	-706.864	-904.572	1109.93	-649.159	-987.636	540.839	-596.269	-1074.5	99.3182	-596.411	-920.251	33.519	-314.423	-879.627	971.818	-322.953	-927.598	1117.84	-338.035	-749.179	569.096	-369.166	-731.251	115.244	-310.112	-575.162	56.3143
272	0	-709.679	-878.027	949.569	-706.639	-895.089	1108.38	-649.425	-982.917	540.62	-596.579	-1074.69	100.122	-596.436	-920.122	33.3487	-314.076	-868.703	970.083	-322.63	-915.791	1116.47	-337.596	-742.152	565.007	-368.743	-697.926	112.833	-312.44	-538.898	59.5172
273	0	-709.69	-869.297	948.139	-706.379	-885.682	1106.73	-648.962	-977.924	540.089	-596.393	-1074.33	100.788	-596.515	-920.094	33.2754	-313.559	-857.698	968.107	-322.314	-904.051	1114.99	-337.415	-735.34	560.991	-368.048	-667.084	111.418	-315.649	-504.061	64.2864
274	0	-709.461	-860.252	946.635	-706.09	-876.269	1104.99	-648.911	-972.903	539.667	-597.236	-1075.01	102.28	-596.467	-919.847	33.0792	-313.799	-846.399	965.998	-321.875	-892.786	1113.55	-337.52	-728.779	557.32	-367.508	-638.483	110.769	-319.279	-471.138	70.6289
275	0	-709.37	-851.39	945.146	-705.555	-866.689	1103.21	-648.514	-966.477	539.716	-595.763	-1073.15	102.353	-596.466	-919.595	32.9086	-313.283	-835.03	963.934	-321.232	-880.152	1111.75	-337.902	-721.966	553.684	-367.458	-612.146	110.507	-323.439	-440.856	78.6002
276	0	-709.035	-841.837	943.644	-705.069	-856.933	1101.44	-648.089	-960.245	539.385	-595.551	-1072.23	103.452	-596.493	-919.263	32.7483	-312.3	-823.55	962.006	-320.573	-868.651	1110.17	-338.339	-714.48	550.231	-367.911	-588.088	110.337	-327.773	-413.748	87.6918
277	0	-708.682	-832.078	942.248	-704.461	-846.877	1099.79	-647.623	-953.407	538.831	-595.272	-1071.11	104.519	-596.542	-918.958	32.5605	-312.14	-811.761	959.853	-319.839	-856.412	1108.41	-338.806	-706.36	547.177	-368.783	-566.579	110.548	-332.332	-390.045	96.8021
278	0	-708.906	-823.12	941.107	-703.822	-836.788	1098.17	-646.568	-945.607	538.15	-595.196	-1069.86	105.756	-596.583	-918.522	32.4055	-311.232	-799.805	958.046	-318.998	-843.45	1106.57	-339.205	-697.522	544.575	-370.033	-547.866	110.725	-336.703	-369.83	104.151
279	0	-708.427	-813.135	939.919	-703.092	-826.32	1096.77	-646.499	-938.234	538.266	-595.227	-1068.68	107.36	-596.651	-918.101	32.2479	-311.254	-787.627	956.244	-318.223	-831.932	1105.24	-339.869	-687.884	542.328	-371.694	-531.963	110.131	-340.696	-353.371	108.501
280	0	-707.825	-802.817	938.75	-702.253	-815.615	1095.37	-646.055	-930.517	537.798	-595.23	-1067.04	108.875	-596.752	-917.627	32.0554	-310.979	-775.444	954.74	-317.52	-819.835	1103.92	-340.579	-677.164	540.666	-373.624	-519.262	108.906	-343.938	-340.347	109.25
281	0	-707.168	-792.328	937.66	-701.562	-804.514	1094.17	-645.392	-921.744	537.672	-595.28	-1065.41	110.729	-596.957	-917.199	31.9272	-310.454	-763.14	953.462	-316.86	-807.8	1102.75	-341.236	-664.771	539.537	-375.97	-509.227	106.777	-346.497	-330.607	106.801
282	0	-706.576	-781.904	936.696	-701.196	-793.749	1093.04	-645.297	-913.031	537.669	-595.43	-1063.53	112.753	-597.166	-916.655	31.7517	-310.658	-750.732	952.258	-316.093	-795.619	1101.6	-341.96	-650.972	538.793	-378.652	-502.295	104.857	-348.649	-323.898	102.052
283	0	-705.882	-770.743	935.846	-700.378	-782.164	1092.17	-644.451	-903.417	537.383	-595.693	-1061.51	115.071	-597.407	-916.144	31.612	-310.077	-738.362	951.372	-315.406	-783.442	1100.67	-342.929	-636.594	538.313	-380.944	-497.699	104.367	-350.411	-319.717	95.7681
284	0	-705.223	-759.713	935.19	-699.521	-770.459	1091.44	-644.018	-893.956	537.015	-596.03	-1059.24	117.532	-597.807	-916.06	31.4228	-309.275	-725.883	950.651	-314.583	-771.089	1099.78	-344.192	-622.28	538.096	-384.027	-493.431	101.858	-352.067	-316.209	89.4795
285	0	-704.563	-748.444	934.682	-698.093	-757.849	1091.02	-643.448	-883.579	536.954	-596.422	-1056.6	120.345	-598.129	-915.49	31.2822	-308.372	-713.026	950.281	-313.88	-758.565	1099.08	-345.54	-608.369	537.918	-387.009	-489.103	100.163	-353.729	-313.061	84.7673
286	0	-703.832	-737.091	934.289	-697.159	-745.77	1090.57	-642.812	-872.579	536.899	-596.74	-1053.5	123.536	-598.484	-914.9	31.173	-308.063	-699.789	950.046	-313.126	-745.764	1098.78	-346.802	-595.153	537.712	-389.583	-484.109	99.0432	-355.955	-309.86	80.3245
287	0	-702.969	-726.139	934.09	-696.448	-733.887	1090.23	-642.059	-861.071	536.998	-597.089	-1049.87	127.07	-598.841	-914.139	31.0246	-307.704	-686.182	950.25	-312.354	-732.655	1098.82	-347.869	-582.897	537.703	-391.391	-479.279	97.8403	-358.818	-305.833	74.928
288	0	-702.162	-714.188	934.018	-695.58	-721.959	1090	-641.834	-848.377	537.138	-598.598	-1047.08	131.747	-599.261	-913.489	31.0955	-307.322	-672.346	950.902	-311.706	-719.538	1099.45	-348.609	-570.836	537.98	-391.693	-474.09	97.0496	-361.576	-301.523	69.1584
289	0	-701.424	-701.929	934.104	-695.081	-710.233	1089.9	-641.082	-834.957	537.314	-598.055	-1041.43	135.633	-599.596	-912.757	31.2551	-306.909	-658.696	951.969	-311.137	-706.465	1100.62	-348.501	-558.732	538.773	-391.642	-469.569	96.315	-363.049	-298.19	63.9341
290	0	-700.487	-689.371	934.363	-694.613	-698.289	1090.04	-640.744	-820.25	537.387	-599.589	-1037.28	141.164	-600.032	-912.031	31.3531	-306.41	-645.257	953.188	-310.622	-693.245	1102.32	-347.858	-545.985	540.036	-391.189	-466.218	95.6132	-363.194	-296.118	59.2727
291	0	-699.625	-676.458	934.625	-694.06	-685.219	1090.04	-640.916	-804.299	537.273	-599.842	-1031.29	146.435	-600.391	-910.972	31.6533	-306.173	-632.128	954.814	-310.178	-680.298	1104.39	-346.855	-532.964	541.714	-390.31	-463.913	95.1746	-362.615	-294.441	54.9411
292	0	-698.67	-663.212	934.922	-693.237	-671.247	1090.53	-640.795	-786.791	536.92	-600.427	-1024.62	152.626	-600.709	-909.775	32.0572	-305.259	-619.654	956.719	-309.78	-667.576	1106.42	-345.674	-520.615	543.235	-389.225	-461.922	94.8391	-362.124	-293.074	51.1723
293	0	-697.602	-649.865	935.446	-692.036	-656.306	1091.23	-641.327	-767.7	536.272	-600.042	-1016.01	158.956	-600.782	-908.407	32.5364	-303.94	-607.615	958.691	-309.28	-655.245	1108.49	-344.285	-509.385	544.222	-388.172	-460.049	94.5476	-362.002	-291.847	47.9728
294	0	-696.446	-636.401	935.994	-690.725	-641.196	1092.13	-642.391	-747.31	535.625	-600.206	-1006.41	166.132	-601.009	-906.782	33.1561	-303.17	-595.768	960.279	-308.614	-643.065	1110.28	-342.932	-499.405	544.882	-387.593	-458.099	94.18	-362.032	-290.591	44.9442
295	0	-695.134	-623.075	936.638	-689.141	-625.869	1093.09	-643.771	-725.534	534.895	-600.209	-995.095	173.755	-601.023	-904.847	34.2331	-302.114	-583.985	961.657	-307.925	-631.392	1111.82	-341.604	-490.511	545.172	-386.88	-456.388	93.7942	-361.787	-289.353	42.6508
296	0	-693.884	-609.355	937.423	-687.497	-611.049	1094.14	-645.189	-702.603	533.983	-600.6	-982.69	182.44	-601.087	-901.994	35.5581	-301.407	-572.076	962.664	-306.463	-619.844	1113.11	-340.269	-482.599	545.14	-386.64	-455.107	93.4719	-361.892	-288.456	41.6041
297	0	-692.402	-595.915	938.317	-686.497	-599.375	1095.35	-646.457	-678.934	533.072	-601.208	-968.493	191.773	-601.374	-898.63	37.7184	-299.582	-560.654	963.765	-305.031	-608.583	1114.13	-339.427	-475.365	544.918	-386.741	-454.359	93.4406	-362.198	-287.717	40.7872
298	0	-690.929	-582.979	939.174	-686.57	-592.633	1096.58	-647.667	-654.549	532.111	-601.967	-952.084	201.189	-601.68	-894.32	40.4165	-298.165	-549.411	964.615	-303.494	-597.446	1115.06	-338.903	-468.65	544.763	-386.981	-453.889	93.5558	-362.405	-287.226	40.2491
299	0	-689.475	-570.152	939.859	-686.563	-586.726	1097.5	-648.874	-629.499	531.11	-602.795	-933.551	210.488	-601.449	-887.982	43.7055	-296.897	-538.636	965.499	-301.925	-586.074	1116.05	-338.456	-462.731	544.735	-387.406	-453.569	93.5033	-362.477	-286.909	39.9482
300	0	-688.043	-557.442	940.477	-686.194	-579.026	1098.13	-649.923	-604.398	530.638	-603.756	-913.417	218.915	-601.266	-880.009	47.4171	-295.707	-528.261	966.404	-300.804	-575.574	1117.03	-337.751	-457.74	544.798	-387.764	-453.227	93.3551	-362.412	-286.805	39.751
301	0	-686.816	-545.268	941.038	-685.454	-569.277	1098.51	-650.829	-579.265	530.494	-604.913	-891.822	225.784	-600.82	-871.236	50.9911	-292.962	-518.787	967.611	-300.115	-565.728	1118.2	-336.928	-452.933	544.972	-387.805	-452.984	93.3193	-362.312	-286.669	39.5028
302	0	-685.769	-533.297	941.534	-684.668	-558.331	1098.87	-651.612	-554.242	531.178	-606.237	-869.976	231.878	-601.164	-860.009	56.8071	-292.256	-508.696	968.543	-299.277	-555.083	1119.61	-335.965	-448.193	545.181	-387.826	-452.756	93.3215	-362.231	-286.477	39.1928
303	0	-685	-521.891	942.223	-684.03	-547.42	1099.12	-652.023	-531.414	533.067	-607.322	-848.795	238.964	-602.184	-843.273	63.6046	-292.368	-498.931	969.645	-298.624	-544.371	1120.96	-334.857	-443.483	545.341	-387.438	-453.061	93.6058	-362.067	-286.402	38.9343
304	0	-684.323	-510.735	943.214	-683.462	-537.45	1099.63	-652.345	-507.248	535.218	-607.979	-827.208	245.829	-603.653	-820.668	70.586	-292.567	-488.994	970.674	-298.079	-533.738	1122.39	-333.863	-438.797	545.419	-387.282	-452.976	93.6369	-362.034	-286.28	38.7473
305	0	-683.756	-499.834	944.397	-682.901	-527.739	1100.36	-652.483	-483.257	538.004	-608.305	-804.468	251.94	-605.28	-793.611	77.0693	-291.589	-478.754	971.77	-297.323	-522.915	1123.73	-332.657	-434.214	545.438	-387.103	-452.804	93.619	-361.841	-286.941	38.7627
306	0	-683.207	-489.277	945.766	-682.369	-518.627	1101.38	-652.408	-459.87	541.423	-608.377	-780.628	257.089	-606.995	-763.968	82.8238	-290.633	-468.785	972.797	-296.69	-512.385	1125.04	-331.396	-430.004	545.391	-387.002	-452.622	93.5569	-361.706	-286.955	38.6427
307	0	-682.714	-478.799	947.455	-681.611	-509.271	1102.75	-652.369	-436.804	545.274	-608.454	-756.283	260.974	-609.445	-733.845	87.7376	-289.856	-458.422	973.782	-295.855	-501.766	1126.11	-330.361	-426.124	545.289	-387.036	-452.466	93.5681	-361.643	-286.902	38.5558
308	0	-682.168	-468.152	949.339	-680.61	-499.384	1104.3	-652.442	-414.865	549.698	-608.61	-731.325	263.232	-611.64	-703.041	91.2292	-289.196	-448.286	974.487	-294.803	-491.023	1127.08	-329.278	-422.798	545.203	-387.069	-452.237	93.6118	-361.546	-286.981	38.4921
309	0	-681.767	-457.474	951.402	-679.543	-489.823	1106.29	-652.309	-393.423	554.249	-608.712	-706.216	264.068	-614.337	-672.474	93.5767	-288.532	-438.227	975.055	-293.614	-480.262	1127.78	-328.368	-419.93	545.255	-387.087	-452.236	93.7162	-361.36	-287.042	38.4134
310	0	-681.245	-446.789	953.716	-678.265	-479.91	1108.22	-652.158	-371.6	558.659	-608.904	-680.597	263.682	-617.321	-641.771	94.5759	-287.928	-428.337	975.336	-292.405	-469.714	1128.29	-327.548	-417.365	545.378	-387.092	-452.191	93.871	-361.216	-287.025	38.3028
311	0	-680.912	-435.908	956.125	-677.016	-469.911	1110.28	-652.155	-350.714	563.128	-608.998	-654.27	261.901	-620.405	-610.615	94.5783	-287.325	-418.658	975.471	-291.178	-459.178	1128.68	-326.949	-414.808	545.509	-387.679	-451.635	93.7845	-361.207	-287.033	38.0818
312	0	-680.706	-424.887	958.521	-675.889	-460.158	1112.23	-652.13	-330.277	567.239	-608.986	-627.303	258.994	-623.582	-578.674	93.845	-286.813	-408.999	975.429	-289.993	-448.727	1128.89	-326.525	-412.154	545.458	-388.026	-451.336	93.9941	-361.157	-286.963	37.8758
313	0	-680.241	-414.121	960.906	-674.732	-450.013	1114.08	-652.174	-310.78	571.075	-609.059	-600.064	255.355	-626.776	-545.612	92.6317	-286.242	-399.639	975.305	-288.848	-438.134	1129.01	-326.283	-409.271	545.504	-388.314	-451.06	94.2786	-361.147	-286.692	37.6753
314	0	-679.936	-403.089	963.235	-673.528	-439.305	1115.76	-652.21	-291.983	574.496	-609.072	-572.212	250.675	-629.993	-511.325	90.9819	-285.679	-390.19	975.014	-287.889	-428.412	1128.83	-326.034	-406.253	545.455	-388.587	-450.73	94.498	-361.215	-286.27	37.2797
315	0	-679.531	-391.747	965.343	-672.53	-428.861	1117.26	-652.085	-273.956	577.619	-609.194	-544.319	245.273	-633.119	-476.29	89.1684	-285.21	-382.231	974.574	-286.948	-418.588	1128.61	-326.11	-403.154	545.469	-388.912	-450.411	94.7824	-361.33	-286.195	36.9931
316	0	-679.369	-380.763	967.391	-671.583	-418.148	1118.65	-651.959	-256.973	580.552	-609.402	-515.74	238.817	-636.209	-440.715	86.9533	-284.857	-373.036	973.94	-286.001	-408.509	1128.31	-326.101	-399.78	545.423	-389.162	-450.173	95.0424	-361.339	-286.027	36.8036
317	0	-678.998	-369.669	969.233	-670.631	-407.212	1119.89	-651.915	-243.313	583.205	-609.607	-486.37	231.321	-638.987	-404.253	84.327	-284.519	-363.393	973.213	-285.111	-398.476	1127.77	-326.268	-396.323	545.481	-389.373	-449.861	95.3323	-361.361	-285.873	36.6386
318	0	-678.863	-358.546	970.883	-669.835	-396.5	1120.96	-651.605	-226.935	585.452	-609.989	-456.512	223.152	-641.483	-366.864	81.3338	-284.297	-354.089	972.54	-284.246	-388.232	1127.17	-326.527	-392.854	545.486	-389.565	-449.573	95.6514	-361.337	-285.692	36.4313
319	0	-678.837	-347.337	972.5	-669.022	-385.378	1121.92	-651.355	-211.069	587.381	-610.33	-425.883	214.355	-644.649	-332.427	78.2973	-284.074	-344.673	971.766	-283.698	-378.543	1126.52	-326.661	-389.356	545.526	-389.681	-449.307	95.9434	-361.281	-285.595	36.2781
320	0	-678.862	-336.525	973.954	-668.271	-374.259	1122.82	-651.056	-196.132	588.975	-610.822	-394.654	205.162	-646.725	-294.2	75.1969	-283.985	-335.283	970.96	-283.12	-368.578	1125.81	-326.977	-385.848	545.591	-389.765	-449.047	96.2917	-361.244	-285.434	36.0773
321	0	-678.808	-325.308	975.157	-667.629	-363.43	1123.59	-650.772	-182.09	590.224	-611.224	-362.108	195.529	-648.508	-255.654	71.9467	-283.881	-325.768	970.104	-282.466	-358.112	1125.06	-327.217	-382.289	545.64	-389.907	-448.66	96.7087	-361.203	-285.069	35.8261
322	0	-678.919	-314.199	976.174	-667.054	-352.321	1124.19	-650.455	-169.033	590.941	-611.728	-329.879	185.965	-650.503	-216.571	69.275	-283.862	-316.331	969.255	-281.934	-347.466	1124.19	-327.51	-378.548	545.715	-390.14	-446.787	96.4702	-361.099	-285.127	35.7588
323	0	-679.031	-302.956	976.921	-666.618	-341.425	1124.67	-650.176	-156.873	591.162	-612.377	-300.241	176.967	-652.631	-177.275	67.1811	-283.895	-306.519	968.288	-281.732	-337.339	1123.33	-327.975	-374.497	545.718	-390.322	-447.857	97.5447	-361.157	-283.754	35.3605
324	0	-679.166	-291.732	977.415	-666.34	-330.559	1124.95	-649.745	-145.669	590.717	-612.719	-267.03	167.669	-654.903	-137.616	65.6171	-283.934	-296.621	967.284	-281.469	-326.852	1122.3	-328.378	-370.259	545.698	-390.488	-447.495	98.1813	-361.161	-283.529	35.2545
325	0	-679.408	-280.794	977.627	-666.126	-319.423	1124.99	-649.157	-135.365	589.416	-613.163	-232.895	158.877	-656.921	-98.1399	64.8	-284.086	-286.948	966.151	-281.059	-316.04	1121.2	-328.821	-365.917	545.633	-390.716	-446.854	98.706	-361.143	-283.427	35.188
326	0	-679.851	-269.837	977.345	-666.151	-308.438	1124.82	-648.691	-125.926	587.462	-613.477	-198.55	150.61	-658.764	-58.8271	64.5184	-284.296	-277.219	965.06	-280.923	-305.513	1120.1	-329.385	-361.412	545.594	-390.956	-446.284	99.2896	-361.176	-283.322	35.0546
327	0	-680.22	-259.38	976.888	-666.112	-296.908	1124.57	-648.402	-117.005	584.475	-614.319	-163.686	143.301	-661.569	-19.8195	65.5063	-284.529	-267.489	963.795	-280.846	-294.164	1118.93	-329.861	-356.777	545.528	-391.181	-445.729	99.8919	-361.216	-283.156	34.9596
328	0	-680.794	-248.148	976.064	-666.077	-284.964	1123.9	-647.908	-108.903	581.127	-615.18	-128.639	136.757	-662.74	19.2756	66.2753	-284.741	-257.261	962.494	-281.094	-283.379	1117.57	-330.279	-352.096	545.477	-391.351	-445.114	100.59	-361.035	-284.536	35.2382
329	0	-681.131	-237.222	974.879	-666.316	-273.399	1123.16	-647.677	-101.242	577.428	-616.36	-93.5579	131.446	-663.08	57.6093	66.9696	-284.991	-247.416	961.239	-281.335	-272.398	1116.28	-330.88	-347.25	545.485	-391.563	-444.48	101.31	-361.107	-284.201	35.0076
330	0	-681.581	-226.151	973.417	-666.664	-262.02	1122.1	-647.317	-94.0716	573.552	-617.72	-58.6526	127.572	-662.394	96.2727	69.029	-285.287	-237.558	959.961	-281.864	-261.485	1114.9	-331.46	-342.138	545.518	-391.842	-443.862	102.204	-361.174	-284.09	34.8969
331	0	-682.051	-214.563	971.564	-667.123	-250.178	1120.85	-647.05	-87.0597	569.439	-619.221	-24.3468	125.222	-660.496	133.728	70.9569	-285.646	-227.612	958.629	-282.208	-249.838	1113.49	-332.057	-336.75	545.589	-392.186	-443.279	103.171	-361.256	-283.999	34.8072
332	0	-682.599	-203.408	969.659	-667.717	-237.863	1119.38	-646.301	-80.0986	565.432	-620.887	8.74533	124.275	-658.133	170.269	74.5777	-286.072	-217.456	957.348	-282.902	-238.319	1111.96	-332.8	-331.182	545.63	-392.606	-442.491	104.183	-361.308	-283.922	34.7487
333	0	-683.338	-191.657	967.384	-668.548	-225.389	1117.78	-645.154	-73.2805	561.45	-622.503	39.8263	124.607	-654.086	205.184	79.064	-286.588	-206.397	956.009	-283.819	-227.211	1110.41	-333.469	-325.058	545.651	-392.888	-441.594	105.386	-361.39	-283.72	34.6346
334	0	-684.014	-180.327	965.193	-669.449	-213.061	1116.05	-644.52	-66.1877	557.295	-623.84	68.3696	125.465	-650.041	237.281	85.46	-287.291	-195.517	954.646	-284.846	-215.894	1108.7	-334.238	-318.482	545.588	-393.135	-440.72	106.723	-361.43	-283.461	34.4909
335	0	-684.745	-168.643	962.728	-670.546	-200.639	1114.19	-643.902	-58.4314	553.666	-624.358	93.852	126.648	-645.25	270.081	94.1463	-288.103	-184.555	953.185	-285.76	-204.001	1106.94	-334.877	-311.366	545.528	-393.371	-439.439	108.096	-361.462	-283.261	34.3625
336	0	-685.556	-156.595	960.213	-671.703	-188.182	1112.29	-643.202	-49.7364	550.647	-623.918	116.115	127.739	-640.852	295.885	104.287	-288.853	-173.446	951.892	-286.917	-192.393	1105.23	-335.487	-303.634	545.416	-393.457	-438.239	109.754	-361.468	-283.085	34.2197
337	0	-686.575	-144.46	958.026	-672.775	-175.666	1110.43	-642.846	-39.3137	548.139	-622.784	134.509	127.722	-637	315.64	114.254	-289.757	-162.038	950.491	-288.181	-181.004	1103.54	-336.114	-295.209	545.253	-393.429	-436.833	111.497	-361.43	-282.846	34.1072
338	0	-687.67	-131.358	956.231	-673.826	-163.038	1108.71	-642.515	-27.0852	546.467	-620.807	149.502	125.869	-633.598	330.445	121.888	-290.724	-150.346	949.042	-289.41	-169.361	1101.87	-336.665	-286.148	544.92	-393.241	-435.213	113.38	-361.278	-282.391	34.0019
339	0	-688.547	-118.714	954.865	-674.928	-151.341	1107.3	-642.211	-13.2131	545.42	-618.747	161.616	122.811	-630.405	341.714	124.972	-291.747	-138.35	947.587	-290.477	-157.176	1100.19	-337.265	-276.485	544.443	-392.895	-433.489	115.447	-361.255	-281.989	33.8
340	0	-689.393	-105.449	954.07	-675.807	-139.123	1105.96	-642.03	1.53712	544.733	-616.809	170.918	120.287	-626.962	350.869	122.688	-292.851	-126.082	946.098	-291.52	-144.72	1098.54	-337.977	-266.209	543.877	-392.461	-431.61	117.682	-361.077	-281.785	33.6628
341	0	-689.765	-89.4015	953.426	-676.657	-126.775	1105.13	-642.013	16.7138	544.177	-614.842	178.351	118.679	-622.613	358.861	115.563	-293.901	-113.714	944.587	-292.429	-131.78	1096.77	-338.736	-255.442	543.282	-391.843	-429.575	120.084	-360.914	-281.574	33.5388
342	0	-690.511	-73.8203	953.171	-677.471	-113.609	1104.26	-642.141	31.904	543.839	-612.942	184.846	117.004	-618.655	361.671	104.731	-294.91	-101.074	943.182	-293.486	-119.498	1095.05	-339.478	-244.194	542.741	-391.099	-427.124	122.865	-360.582	-281.321	33.4615
343	0	-691.463	-59.2903	953.042	-678.318	-100.472	1103.81	-642.187	46.7122	543.687	-610.865	191.112	114.41	-613.697	367.601	95.3011	-295.84	-88.338	941.93	-294.426	-106.989	1093.41	-340.216	-232.336	542.291	-390.432	-424.384	126.039	-360.388	-280.951	33.3184
344	0	-692.556	-45.2758	952.997	-679.211	-86.9971	1103.52	-641.753	61.2652	543.564	-608.734	197.902	112.876	-609.497	372.1	88.7886	-296.831	-75.5945	940.952	-295.197	-93.7427	1092.01	-340.881	-219.759	541.861	-389.688	-421.208	129.693	-360.114	-280.3	33.1477
345	0	-693.505	-31.0911	952.92	-680.109	-72.5898	1103.33	-641.197	75.7693	543.453	-606.566	203.531	111.059	-606.03	376.085	82.3731	-297.969	-62.9992	940.251	-296.373	-81.0877	1090.88	-341.592	-206.471	541.518	-388.871	-417.564	133.708	-359.848	-279.992	33.046
346	0	-694.342	-16.2123	953.057	-681.106	-57.9289	1103.65	-640.988	90.3623	543.901	-605.943	208.821	109.766	-603.906	380.227	75.0228	-299.202	-50.5848	939.748	-297.525	-68.5274	1090.11	-342.173	-192.186	541.159	-387.896	-413.384	138.226	-359.637	-279.429	32.8337
347	0	-694.854	-0.605508	953.267	-682.214	-43.2671	1104.42	-641.371	105.475	544.679	-605.836	214.527	108.89	-603.617	383.443	68.2817	-300.498	-36.7362	939.247	-298.618	-55.5666	1089.59	-342.629	-176.815	540.801	-386.803	-408.264	143.264	-359.396	-278.827	32.8442
348	0	-695.764	12.9037	954.168	-683.217	-28.8342	1105.6	-642.464	121.053	545.601	-606.037	219.145	108.158	-604.332	386.158	62.4392	-301.861	-22.4748	939.135	-299.679	-42.3334	1089.55	-342.781	-160.212	540.359	-385.576	-402.505	148.962	-359.035	-278.215	33.0754
349	0	-696.836	26.8964	955.598	-684.179	-14.021	1107.23	-642.97	135.55	546.856	-605.68	222.73	107.525	-604.902	388.325	57.6538	-303.288	-8.42838	939.139	-300.976	-29.9052	1089.78	-342.758	-142.12	539.759	-384.273	-395.766	155.331	-358.402	-277.495	33.4407
350	0	-697.997	41.102	957.286	-684.959	0.591651	1109.04	-644.051	149.65	548.079	-605.333	225.916	107.016	-604.582	390.497	53.7431	-304.904	5.23907	939.458	-302.128	-17.1658	1090.21	-342.208	-122.524	538.937	-382.962	-387.942	162.431	-357.685	-276.868	34.2985
351	0	-699.231	55.0889	959.015	-685.88	14.7548	1111.05	-645.876	163.053	548.967	-604.605	228.966	106.769	-603.566	392.126	52.2769	-306.646	19.2111	939.682	-303.143	-3.97966	1090.69	-341.231	-101.618	537.925	-381.51	-378.625	170.32	-357.229	-275.154	35.0064
352	0	-700.566	68.8941	960.707	-686.853	28.4849	1112.97	-646.051	175.345	550.194	-603.889	231.211	106.658	-602.549	393.404	50.7884	-308.368	33.4091	940.095	-304.107	9.1307	1091.15	-340.032	-79.2335	536.759	-379.946	-367.761	178.717	-356.844	-273.03	36.3429
353	0	-701.706	82.7047	962.215	-688.041	41.4351	1114.88	-646.526	186.996	550.816	-603.401	232.564	106.624	-602.246	394.21	49.8788	-310.19	47.4459	940.426	-305.218	21.6593	1091.63	-338.719	-55.747	535.435	-378.278	-355.004	188.035	-356.321	-269.984	38.5751
354	0	-702.807	96.6242	963.8	-689.212	54.2512	1116.56	-646.79	197.617	551.561	-603.081	233.277	106.647	-602.148	394.77	49.1938	-311.869	62.0168	940.79	-306.144	34.3767	1092.1	-337.695	-31.1054	533.956	-376.541	-340.27	197.801	-355.775	-265.852	41.4188
355	0	-704.502	107.594	965.058	-690.502	66.6419	1118.09	-646.64	206.824	551.973	-602.626	233.86	106.724	-601.838	395.305	48.775	-313.438	75.7083	941.36	-307.085	47.094	1092.59	-336.763	-5.42406	532.513	-374.505	-323.336	208.006	-355.084	-260.682	45.0562
356	0	-705.66	118.337	966.482	-691.671	79.0174	1119.48	-646.624	214.826	552.29	-602.134	234.519	106.839	-601.625	395.698	48.4515	-314.832	89.5594	941.946	-308.184	58.9099	1093.11	-336.187	20.7922	531.193	-372.359	-304.282	218.187	-354.69	-254.013	49.4755
357	0	-707.012	131.485	967.45	-692.791	91.5357	1120.81	-646.892	221.871	552.236	-601.738	234.848	106.874	-601.519	395.926	48.1631	-316.101	103.333	942.643	-309.3	70.0602	1093.57	-335.658	47.4487	530.138	-370.136	-283.295	227.47	-354.388	-245.672	54.3776
358	0	-708.006	144.815	968.88	-693.847	103.422	1122.19	-647.144	227.909	552.126	-601.511	235.151	106.806	-601.523	396.036	48	-317.246	116.809	943.252	-310.305	81.1227	1094.08	-335.265	73.794	529.804	-368.083	-260.898	235.498	-354.118	-236.614	59.3962
359	0	-708.569	158.98	970.234	-694.67	115.534	1123.65	-647.58	233.381	551.858	-601.443	235.438	106.684	-601.536	396.15	47.8507	-318.306	129.701	944.116	-311.12	92.1727	1094.55	-334.92	99.7884	530.157	-365.84	-237.845	242.285	-354.416	-225.931	63.8203
360	0	-709.106	171.614	971.459	-695.445	127.948	1125.24	-648.03	238.46	551.943	-601.402	235.654	106.591	-601.444	396.292	47.7036	-319.241	142.139	945.201	-311.91	102.458	1095.23	-334.686	125.408	531.451	-363.958	-215.297	248.56	-353.889	-210.951	70.1073
361	0	-709.777	182.67	972.605	-696.15	140.288	1126.8	-648.623	243.502	552.131	-601.329	235.983	106.595	-601.49	396.328	47.6254	-320.003	154.261	946.576	-312.671	112.418	1096.06	-334.662	150.696	533.476	-362.997	-193.194	255.703	-352.865	-190.075	76.7747
362	0	-710.481	193.153	973.731	-696.748	152.335	1128.42	-649.262	248.441	552.369	-601.484	236.224	106.75	-601.481	396.425	47.5384	-320.769	166.364	948.092	-313.287	122.813	1097.17	-334.823	174.706	536.211	-362.562	-170.052	261.976	-351.648	-164.238	82.6185
363	0	-711.008	203.664	974.894	-697.402	164.598	1130.07	-649.886	253.116	552.543	-601.659	236.465	106.824	-601.478	396.507	47.4599	-321.431	178.845	950.155	-313.944	133.119	1098.52	-335.505	198.566	539.357	-362.538	-146.324	267	-350.311	-135.013	87.5462
364	0	-711.517	214.461	975.999	-698.144	176.462	1131.53	-650.473	257.533	552.611	-601.527	236.694	106.887	-601.478	396.597	47.3866	-321.925	190.389	952.472	-314.69	143.069	1100.53	-336.3	221.882	543.251	-362.812	-121.02	270.727	-348.604	-104.044	91.6217
365	0	-711.872	225.665	977.029	-698.949	187.884	1132.76	-650.917	261.503	552.738	-601.518	236.86	106.98	-601.461	396.631	47.2877	-322.352	202.13	954.994	-315.481	153.462	1102.88	-337.291	244.639	547.591	-363.158	-95.638	272.786	-346.525	-72.8453	94.8119
366	0	-712.309	236.74	977.881	-699.904	198.83	1133.84	-651.432	264.948	552.915	-601.515	237.008	107.119	-601.45	396.678	47.2204	-322.691	214.119	957.9	-316.105	166.454	1105.79	-338.344	266.927	552.232	-363.634	-69.4094	273.429	-345.037	-40.9828	96.3407
367	0	-712.674	247.077	978.576	-701.059	209.825	1134.84	-651.498	267.84	553.227	-601.503	237.055	107.282	-601.419	396.725	47.163	-322.995	225.994	961.049	-317.197	176.319	1108.99	-339.272	289.027	556.823	-364.291	-43.5459	272.758	-343.217	-9.16306	96.9363
368	0	-713.047	257.188	979.112	-702.123	220.52	1135.45	-651.643	270.239	553.499	-601.448	237.081	107.448	-601.405	396.761	47.1292	-323.311	237.812	964.192	-318.321	186.243	1112.14	-340.128	310.544	561.333	-365.08	-16.5723	270.856	-341.395	23.0319	96.6093
369	0	-713.379	267.131	979.387	-703.166	231.615	1136.06	-651.813	272.444	553.786	-601.341	237.071	107.582	-601.385	396.822	47.0511	-323.567	249.721	967.403	-319.281	197.048	1115.2	-340.866	331.712	565.621	-365.924	10.8404	267.743	-339.615	56.169	95.4628
370	0	-714.025	273.43	979.378	-704.309	242.001	1136.39	-651.888	274.51	554.078	-601.203	237.149	107.833	-601.392	396.81	46.9838	-323.461	261.598	970.931	-320.274	208.179	1118.21	-341.515	352.21	569.835	-366.866	38.379	263.933	-337.436	89.8107	94.0671
371	0	-714.232	282.93	979.373	-705.329	251.91	1136.46	-652.039	276.663	554.368	-601.096	237.237	108.028	-601.413	396.863	46.924	-323.406	273.412	973.962	-321.163	219.207	1120.99	-342.304	371.966	573.814	-368.1	67.7263	258.38	-335.835	125.503	92.1261
372	0	-714.423	292.058	979.12	-706.388	261.851	1136.42	-652.033	279.044	554.543	-601.056	237.356	108.277	-601.396	396.902	46.8447	-323.442	285.187	976.953	-322.142	230.323	1123.67	-343.151	390.943	577.695	-369.351	96.9157	252.285	-334.426	162.514	89.9362
373	0	-714.67	300.947	978.769	-707.346	272.168	1136.32	-652.491	281.635	554.701	-601.037	237.488	108.529	-601.36	396.959	46.7607	-324.05	296.98	979.493	-322.93	241.612	1126.06	-344.109	409.06	581.339	-370.493	127.358	245.076	-333.308	200.756	87.5554
374	0	-714.858	309.84	978.312	-708.233	282.151	1136.06	-652.772	284.528	554.88	-601.035	237.66	108.732	-601.347	396.993	46.63	-324.31	308.817	981.946	-323.695	253.016	1128.25	-344.994	426.604	584.746	-371.769	157.917	237.005	-332.275	239.592	84.8796
375	0	-715.022	318.762	977.784	-708.929	292.173	1135.62	-652.857	287.554	554.986	-601.06	237.845	108.943	-601.342	397.075	46.5416	-324.317	320.571	984.263	-324.488	264.32	1130.24	-345.9	443.348	587.877	-372.97	189.218	228.242	-331.498	279.195	82.0243
376	0	-715.227	327.686	977.213	-709.664	301.992	1135.1	-653.142	290.649	555.053	-601.036	238.005	109.174	-601.354	397.107	46.4484	-324.529	332.507	986.192	-325.196	275.289	1132.05	-346.737	459.328	590.558	-374.095	221.181	218.72	-330.986	319.225	78.9058
377	0	-715.338	336.582	976.493	-710.301	311.813	1134.51	-653.133	293.625	555.113	-600.945	238.154	109.407	-601.337	397.142	46.36	-324.74	344	987.959	-325.902	286.646	1133.43	-347.55	474.334	592.7	-375.164	253.728	208.658	-330.408	359.464	75.5691
378	0	-715.516	345.518	975.655	-710.893	321.845	1133.73	-653.061	296.632	555.26	-600.841	238.383	109.7	-601.322	397.145	46.2124	-324.884	355.781	989.141	-326.526	298.292	1134.48	-348.188	488.706	594.247	-376.397	287.055	198.329	-329.954	400.299	72.3306
379	0	-715.706	354.399	974.698	-712.066	327.055	1132.5	-652.883	299.686	555.272	-600.713	238.498	110.013	-601.397	397.241	46.1794	-324.842	367.178	990.077	-327.086	309.936	1135.21	-348.88	502.15	595.189	-377.521	321.209	187.686	-329.491	441.366	69.2512
380	0	-715.925	363.235	973.658	-712.35	338.4	1131.64	-652.769	302.83	555.159	-600.53	238.691	110.265	-601.415	397.291	46.0927	-325.031	378.387	990.494	-327.646	321.642	1135.53	-349.571	514.686	595.499	-378.649	356.289	177.132	-328.987	482.492	66.6559
381	0	-716.157	372.113	972.535	-712.698	349.241	1130.79	-652.31	305.931	555.253	-600.454	238.919	110.541	-601.451	397.35	46.0486	-325.03	389.646	990.654	-328.091	333.419	1135.64	-350.3	526.302	595.076	-379.891	391.973	166.857	-328.053	523.63	64.9658
382	0	-716.366	381.049	971.279	-713.004	359.398	1129.67	-652.024	309.236	555.054	-600.071	239.061	110.787	-601.477	397.421	45.9578	-324.874	400.686	990.175	-328.617	345.094	1135.41	-350.961	536.924	593.896	-381.097	427.8	157.235	-327.628	564.45	63.6519
383	0	-716.567	390.065	969.912	-713.333	369.524	1128.37	-651.932	312.915	554.708	-599.817	239.269	110.993	-601.732	397.633	46.1279	-324.964	411.906	989.437	-328.974	357.054	1134.8	-351.504	546.716	591.988	-382.209	464.063	148.495	-327.552	605.339	63.1152
384	0	-716.797	399.2	968.41	-713.625	379.64	1126.88	-651.692	316.757	554.354	-599.59	239.557	111.218	-601.781	397.691	46.0596	-324.756	422.678	988.444	-329.416	368.967	1133.98	-351.706	555.834	589.498	-383.576	501.218	140.294	-327.787	645.969	63.1764
385	0	-716.948	408.432	966.769	-713.984	389.73	1125.16	-651.702	320.746	554.016	-599.446	239.799	111.421	-601.836	397.745	45.9702	-324.808	433.994	987.007	-329.779	381.052	1132.95	-351.813	564.347	586.394	-384.402	536.949	133.836	-328.765	686.191	63.7591
386	0	-717.608	417.793	965.004	-714.179	399.898	1123.31	-651.613	324.929	553.504	-599.193	240.074	111.685	-601.894	397.827	45.8857	-324.686	445.23	985.316	-330.156	393.27	1131.62	-351.696	572.438	582.652	-385.789	574.283	128.224	-330.549	726.64	65.5343
387	0	-718.132	427.28	963.234	-714.422	410.131	1121.39	-651.623	329.274	553.118	-598.977	240.399	112.024	-601.91	397.927	45.7829	-324.78	456.388	983.465	-330.48	405.535	1130.08	-351.47	580.149	578.427	-386.625	610.463	124.686	-333.032	765.875	68.6426
388	0	-718.552	436.832	961.473	-714.598	420.405	1119.37	-651.673	333.861	552.766	-598.75	240.733	112.399	-601.727	397.804	45.4398	-324.902	467.769	981.253	-330.623	417.54	1128.14	-351.558	587.671	573.95	-386.768	644.477	123.059	-336.285	804.082	73.2849
389	0	-718.924	446.541	959.726	-714.7	430.798	1117.3	-651.802	338.956	552.454	-598.502	241.232	112.896	-601.748	398.298	45.3864	-325.092	479.292	978.735	-330.964	430.286	1126.14	-352.191	594.909	570.002	-387.126	677.347	122.542	-340.193	840.908	79.4733
390	0	-719.166	456.444	957.955	-714.712	441.344	1115.21	-651.754	344.357	552.181	-598.323	241.739	113.438	-601.799	398.465	45.2599	-325.211	490.752	976.139	-330.987	442.81	1123.9	-352.782	602.524	565.937	-387.209	707.922	122.522	-343.79	874.647	87.2413
391	0	-719.412	466.648	956.157	-714.764	452.09	1113.07	-651.934	350.423	551.574	-598.248	242.314	114.079	-601.864	398.627	45.086	-325.306	502.495	973.467	-330.852	455.236	1121.57	-353.621	610.737	562.286	-388.356	736.017	123.411	-348.213	906.149	96.5958
392	0	-719.553	477.089	954.254	-715.059	462.993	1110.98	-652.168	357.072	550.992	-598.268	243.214	114.854	-601.911	398.936	44.8615	-325.336	514.408	970.775	-330.712	467.871	1119.33	-355.139	619.13	558.879	-389.917	761.645	123.984	-352.336	933.866	106.754
393	0	-719.418	487.79	952.356	-714.989	474.134	1108.89	-652.288	364.326	550.447	-598.107	244.075	115.969	-601.884	398.946	44.5608	-325.188	526.258	968.559	-330.566	480.415	1117.16	-355.713	629.089	556.072	-391.547	783.899	124.644	-356.793	958.164	116.154
394	0	-719.655	498.802	950.537	-714.865	485.495	1106.87	-652.547	372.171	549.847	-598.345	245.55	116.956	-601.899	399.317	44.3951	-324.95	538.262	966.544	-330.506	492.534	1115.23	-356.753	639.595	553.837	-393.814	802.758	124.212	-360.961	978.271	123.443
395	0	-719.584	510.102	948.863	-714.747	497.17	1104.96	-652.451	380.585	549.365	-598.571	247.007	118.353	-601.954	400.162	44.3442	-324.963	550.344	964.949	-330.542	504.543	1113.63	-357.797	651.148	552.073	-396.548	819.002	123.144	-365.066	994.507	127.252
396	0	-719.464	521.635	947.313	-714.737	509.101	1103.17	-652.606	389.527	548.85	-598.84	248.686	119.912	-602.056	400.308	44.0187	-325.01	562.559	963.697	-330.625	516.405	1112.3	-358.944	664.012	550.919	-399.376	831.772	121.289	-368.889	1007.39	127.015
397	0	-719.279	533.462	945.83	-714.628	521.285	1101.55	-652.585	398.945	548.374	-599.16	250.443	121.817	-602.246	401.206	43.9386	-324.948	574.786	962.603	-330.653	528.107	1111.06	-360.108	678.478	550.335	-402.41	841.482	119.2	-372.54	1017.37	123.484
398	0	-719.137	545.406	944.502	-714.482	533.779	1100.1	-652.678	408.896	547.928	-599.612	252.431	123.929	-602.384	401.388	43.6348	-324.864	587.137	961.692	-330.706	539.66	1109.92	-361.403	693.832	550.12	-405.293	848.451	117.219	-375.759	1024.41	117.625
399	0	-718.935	557.532	943.384	-714.216	546.449	1098.89	-652.644	419.351	547.478	-600.149	254.675	126.359	-602.697	402.306	43.5901	-324.693	599.789	960.93	-330.716	551.419	1108.82	-363.012	709.479	550.117	-407.806	853.562	116.549	-378.812	1029.31	110.966
400	0	-718.739	569.772	942.453	-713.889	559.247	1097.83	-652.692	430.38	547.147	-600.751	257.2	129.049	-602.926	402.543	43.2629	-324.419	612.666	960.267	-330.484	563.764	1107.81	-364.826	725.116	550.222	-411.47	857.792	114.56	-381.566	1033.19	105.175
401	0	-718.398	582.259	941.66	-713.529	572.061	1096.9	-652.728	441.96	546.857	-601.544	260.165	132.147	-603.383	403.16	43.0694	-323.941	625.922	959.766	-330.051	576.566	1107.06	-366.826	740.556	550.309	-415.234	862.894	112.676	-384.508	1036.85	100.837
402	0	-718.008	595.018	941.086	-713.112	584.881	1096.15	-652.777	454.24	546.689	-602.5	263.58	135.585	-603.862	403.768	42.8284	-323.628	639.975	959.455	-329.608	589.96	1106.69	-368.775	755.26	550.361	-417.607	867.868	111.744	-387.982	1040.47	96.7038
403	0	-717.722	608.026	940.841	-712.66	597.709	1095.7	-652.82	467.418	546.576	-603.511	267.593	139.468	-604.49	404.472	42.7088	-323.579	654.378	959.74	-329.164	603.839	1106.83	-370.313	768.944	550.332	-419.853	873.288	110.348	-391.8	1044.97	91.4075
404	0	-717.239	621.217	940.717	-712.128	610.594	1095.37	-653.139	481.594	546.58	-604.467	272.224	143.83	-605.093	405.107	42.553	-323.653	669.044	960.314	-328.814	618.005	1107.63	-371.698	781.718	550.443	-421.261	879.03	109.233	-395.385	1049.79	85.402
405	0	-716.719	634.658	940.859	-711.764	623.478	1095.39	-653.526	497.158	546.5	-605.52	277.801	148.607	-605.763	405.865	42.5809	-323.662	683.795	961.24	-328.486	632.39	1108.92	-372.056	794.434	550.852	-420.944	884.181	108.275	-397.647	1054.04	79.481
406	0	-716.183	648.27	941.11	-711.416	636.506	1095.66	-654.097	514.156	546.237	-606.707	284.09	154.063	-606.234	406.754	42.7261	-323.667	698.554	962.311	-328.263	646.65	1110.59	-371.801	807.667	551.708	-420.627	888.647	107.426	-398.217	1056.98	73.9429
407	0	-715.536	662.066	941.465	-711.19	649.613	1096.12	-655.022	532.653	545.657	-607.909	291.348	160.094	-606.514	407.47	42.9925	-323.502	712.914	963.727	-328.074	660.633	1112.35	-371.289	821.097	552.904	-419.822	891.89	106.669	-397.583	1059.06	68.38
408	0	-714.708	675.984	941.703	-710.869	662.759	1096.72	-656.489	552.721	544.712	-609.197	299.741	166.861	-606.641	408.568	43.2738	-323.047	726.696	965.266	-327.784	674.376	1114.03	-370.614	833.936	554.042	-418.508	893.86	106.458	-396.689	1060.83	63.3957
409	0	-713.873	690.043	942.04	-710.593	675.955	1097.36	-658.464	574.523	543.594	-610.639	309.537	174.449	-606.324	409.933	43.3723	-322.427	739.712	966.64	-327.354	687.718	1115.62	-369.658	846.138	554.788	-417.433	896.369	106.088	-396.472	1062.3	59.3095
410	0	-712.631	704.215	942.36	-710.24	689.099	1098.04	-660.856	597.754	542.307	-612.069	320.87	182.719	-606.716	411.891	43.8977	-321.68	752.149	967.997	-326.827	700.512	1117.01	-368.627	857.431	555.165	-417.422	898.809	105.408	-396.503	1063.74	55.7248
411	0	-711.84	718.428	942.663	-709.747	702.221	1098.68	-663.237	621.944	540.871	-613.814	333.909	191.611	-607.328	414.677	45.3274	-320.592	764.298	969.294	-326.01	712.818	1118.39	-367.679	868.132	555.422	-417.197	900.967	105.167	-396.328	1065.14	53.4921
412	0	-710.943	732.551	943.002	-709.204	715.079	1099.27	-665.458	646.944	539.267	-615.711	348.814	201.444	-608.204	418.535	47.2318	-319.938	775.773	969.909	-325.224	724.438	1119.48	-366.966	877.801	555.37	-417.346	902.593	105.212	-396.218	1066.45	52.5754
413	0	-709.741	746.496	943.164	-708.444	727.604	1099.66	-667.632	672.761	537.658	-617.714	366.229	211.589	-609.037	423.564	49.8693	-318.78	787.925	970.908	-324.233	735.876	1120.49	-366.602	886.555	555.264	-417.929	903.281	105.217	-396.354	1067.11	51.7146
414	0	-708.512	760.266	943.359	-707.685	739.597	1099.86	-669.686	699.011	536.15	-619.846	385.747	221.457	-609.787	429.855	53.3029	-317.576	799.789	971.828	-323.115	747.243	1121.52	-366.787	894.57	555.243	-418.716	904.365	105.269	-396.424	1067.6	50.7885
415	0	-707.26	773.775	943.444	-707.055	750.816	1099.96	-671.648	725.36	534.962	-622.237	406.839	230.6	-610.73	437.999	57.286	-316.386	811.365	972.795	-322.182	758.217	1122.59	-366.92	901.597	555.16	-419.429	905.123	105.307	-396.675	1067.96	50.2347
416	0	-706.129	787.045	943.629	-706.483	761.266	1099.9	-673.225	751.586	534.481	-624.589	429.038	238.033	-610.998	447.49	61.6828	-315.515	822.361	973.943	-321.399	769.149	1123.72	-366.996	907.622	555.178	-420.148	905.853	105.403	-396.908	1068.12	49.9089
417	0	-705.208	799.996	943.815	-706.153	771.261	1099.85	-674.502	777.492	535.01	-627.067	451.671	245.21	-612.962	460.612	69.0798	-314.793	832.997	974.968	-320.554	780.002	1125.01	-366.985	913.325	555.187	-419.881	906.465	105.604	-397.022	1068.29	49.6005
418	0	-704.497	812.583	944.533	-705.966	781.019	1100.12	-675.264	803.191	536.513	-629.47	474.104	252.968	-615.472	479.012	76.7388	-314.317	843.748	976.023	-319.97	791.015	1126.39	-366.862	918.913	555.272	-420.187	906.947	105.669	-397.144	1068.41	49.4562
419	0	-703.975	824.781	945.736	-705.36	790.73	1100.66	-675.37	828.657	538.775	-630.985	497.08	260.451	-618.469	502.936	84.3793	-313.97	854.61	977.253	-319.594	801.698	1127.52	-366.258	925.079	555.466	-420.391	907.481	105.684	-397.221	1068.5	49.3711
420	0	-703.672	836.524	947.297	-703.788	807.236	1101.67	-675.581	853.55	542.036	-631.948	520.818	266.989	-621.642	530.748	91.4716	-313.725	865.77	978.736	-319.171	813.004	1129.02	-365.912	929.858	555.467	-420.304	907.79	105.733	-397.207	1068.51	49.2656
421	0	-703.455	847.917	949.313	-702.626	823.081	1103.49	-675.087	878.059	545.636	-632.497	545.688	272.752	-624.821	560.804	97.7169	-313.563	877.083	980.104	-318.702	824.388	1130.53	-365.54	933.891	555.563	-420.252	908.025	105.789	-397.134	1068.5	49.2501
422	0	-703.304	859.062	951.74	-702.324	833.308	1105.58	-675.024	901.447	550.586	-633.11	571.261	277.196	-627.778	592.031	102.98	-313.358	888.601	981.479	-318.306	834.838	1131.89	-364.758	938.055	555.532	-420.165	908.101	105.774	-397.042	1068.47	49.2383
423	0	-703.215	870.206	954.426	-702.228	840.208	1108.05	-674.793	924.307	555.681	-633.75	597.231	280.187	-631.206	623.687	107.1	-313.223	899.732	982.751	-317.772	845.983	1133.24	-363.903	941.648	555.571	-420.172	908.279	105.861	-396.975	1068.4	49.275
424	0	-703.141	881.431	957.446	-701.997	847.662	1110.82	-674.713	946.591	561.267	-634.204	627.563	281.082	-634.682	655.24	109.842	-313.179	910.593	983.739	-317.178	857.399	1134.51	-363.109	944.55	555.774	-420.152	908.136	106.028	-396.918	1068.34	49.3511
425	0	-703.048	892.767	960.694	-701.524	856.119	1113.75	-674.332	968.351	566.864	-634.743	655.99	280.741	-638.876	687.324	111.667	-313.13	920.723	984.438	-316.388	868.817	1135.54	-362.028	947.646	555.912	-420.148	907.858	106.111	-396.824	1068.26	49.42
426	0	-703.073	904.257	963.968	-700.992	865.355	1116.69	-673.777	989.664	572.308	-635.215	682.904	279.582	-642.719	718.852	112.121	-312.967	931.057	985.124	-315.52	879.966	1136.41	-361.178	949.639	556.005	-420.144	907.979	106.256	-396.74	1068.2	49.4392
427	0	-703.164	915.921	967.306	-700.313	875.023	1119.56	-673.157	1010.32	577.463	-635.593	709.832	277.22	-646.315	750.771	111.472	-312.857	941.077	985.627	-314.691	891.135	1137.09	-360.583	951.245	556.186	-420.203	907.893	106.379	-396.68	1068.2	49.3964
428	0	-703.242	927.355	970.545	-699.495	886.04	1122.41	-672.738	1030.4	582.226	-635.628	732.206	274.799	-649.87	783.553	110.107	-312.818	950.732	985.792	-313.884	902.141	1137.6	-360.301	952.295	556.286	-420.276	907.885	106.496	-396.636	1068.18	49.2376
429	0	-703.482	937.618	973.602	-698.727	897.335	1125.06	-672.427	1049.73	586.404	-635.785	760.061	270.305	-652.947	816.702	108.043	-312.855	959.709	985.83	-313.156	912.948	1137.87	-359.941	954.246	556.459	-420.297	907.956	106.667	-396.608	1068.26	49.0888
430	0	-703.54	950.712	976.556	-698.051	908.352	1127.47	-672.247	1068.46	590.132	-635.875	788.689	264.88	-656.581	851.464	105.867	-312.717	968.994	985.641	-312.422	923.449	1137.92	-359.713	956.271	556.602	-420.428	907.968	106.803	-396.564	1068.33	48.8593
431	0	-703.574	963.691	979.351	-697.367	919.646	1129.71	-672.14	1086.43	593.301	-635.914	817.579	258.507	-659.446	887.098	103.197	-312.586	978.184	985.173	-311.8	933.828	1137.75	-359.63	958.493	556.709	-420.549	908.245	107.012	-396.532	1068.26	48.5547
432	0	-703.871	976.247	981.682	-696.677	931.268	1131.65	-672.021	1103.81	595.906	-635.8	846.942	251.199	-661.867	923.504	100.023	-312.469	987.177	984.51	-311.174	944.077	1137.43	-359.581	961.11	556.771	-420.643	908.28	107.239	-396.546	1068.33	48.3144
433	0	-703.868	988.186	983.896	-695.992	943.011	1133.36	-671.937	1120.64	598.258	-635.83	876.744	243.041	-663.87	960.684	96.5446	-312.424	995.866	983.773	-310.562	954.091	1136.84	-359.56	963.878	556.8	-420.761	908.294	107.494	-396.398	1068.45	48.0797
434	0	-704.034	1000.08	985.755	-695.308	954.604	1134.81	-671.844	1136.91	600.317	-635.823	907.142	234.264	-665.662	998.431	92.8705	-312.281	1005	982.904	-309.976	964.088	1136.17	-359.501	966.735	556.657	-420.919	908.349	107.786	-396.461	1068.65	47.948
435	0	-704.23	1012.18	987.286	-694.717	966.301	1135.99	-671.867	1152.18	601.857	-635.815	938.1	224.966	-667.145	1036.84	89.1788	-312.203	1013.93	981.971	-309.332	974.083	1135.37	-359.381	969.69	556.579	-421.102	908.552	108.108	-396.43	1068.83	47.7418
436	0	-704.323	1023.73	988.38	-694.189	978.022	1136.83	-671.787	1166.73	603.155	-635.693	969.767	215.196	-668.459	1075.72	85.4446	-312.172	1022.87	980.983	-308.809	984.325	1134.38	-359.263	972.907	556.562	-421.231	908.645	108.411	-396.375	1068.71	47.4356
437	0	-704.487	1035.49	989.163	-693.73	989.656	1137.31	-671.884	1180.38	603.969	-635.535	1002.04	205.214	-669.785	1114.86	81.9692	-312.028	1032.1	979.998	-308.421	994.407	1133.4	-359.142	976.43	556.525	-421.224	908.84	108.765	-396.247	1068.76	47.221
438	0	-704.641	1046.94	989.579	-693.373	1001.15	1137.5	-672.183	1192.92	604.147	-635.252	1034.76	195.207	-671.375	1153.95	79.1135	-312.106	1041.58	979.039	-308.114	1004.78	1132.42	-359.051	980.175	556.439	-421.19	908.874	108.886	-396.156	1068.84	46.9925
439	0	-704.829	1058.13	989.574	-693.148	1012.42	1137.25	-672.109	1205.03	603.714	-634.862	1068.13	185.364	-673.012	1193.27	76.6167	-311.975	1052.62	978.222	-307.729	1015.01	1131.4	-358.891	984.146	556.393	-421.174	909.031	109.161	-396.083	1068.94	46.7508
440	0	-704.998	1069.58	989.198	-693.086	1023.44	1136.76	-671.919	1216.26	602.446	-634.511	1101.68	175.937	-674.722	1232.6	74.883	-312.022	1062.4	977.225	-307.764	1025.57	1130.33	-358.748	988.549	556.276	-421.126	909.313	109.565	-396.039	1069.12	46.561
441	0	-705.218	1080.43	988.463	-693.057	1035.02	1136.09	-671.562	1226.59	600.175	-634.287	1135.93	167.09	-676.456	1271.89	73.8702	-312.096	1072.05	976.083	-307.805	1036.43	1129.26	-358.735	993.302	556.046	-421.146	909.768	110.016	-395.945	1069.46	46.5825
442	0	-705.472	1091.31	987.415	-693.157	1046.38	1135.14	-671.055	1236.18	597.27	-634.108	1170.6	158.82	-678.027	1311.09	73.5709	-312.203	1081.89	974.95	-307.934	1047.32	1128.21	-358.76	998.424	555.828	-421.213	910.107	110.529	-395.581	1069.88	46.7724
443	0	-705.737	1102.06	986.053	-693.253	1057.63	1134.07	-670.37	1244.93	593.633	-634.022	1205.43	151.534	-679.243	1350.13	73.875	-312.238	1091.9	973.697	-308.123	1058.24	1126.97	-359.014	1003.86	555.535	-421.507	910.889	110.959	-395.516	1070.02	46.676
444	0	-706.093	1112.85	984.545	-693.522	1069.15	1132.83	-669.366	1252.83	589.787	-634.339	1240.42	145.331	-679.762	1388.98	74.7675	-312.396	1102.17	972.339	-308.375	1069.22	1125.67	-359.28	1009.56	555.09	-421.615	911.513	111.542	-395.495	1070.16	46.5677
445	0	-706.579	1123.44	982.796	-693.734	1080.61	1131.41	-668.74	1260.43	585.728	-634.848	1275.45	140.064	-679.458	1427.42	76.4438	-312.552	1112.44	971.004	-308.632	1080.28	1124.37	-359.687	1015.33	554.767	-421.748	911.932	112.312	-395.529	1070.28	46.4632
446	0	-707.029	1134.05	980.922	-694.084	1092.41	1129.86	-668.242	1267.57	581.423	-635.395	1309.89	136.377	-678.344	1465.43	79.4934	-312.704	1122.85	969.632	-308.986	1091.75	1123	-360.157	1021.17	554.458	-421.975	912.692	113.33	-395.522	1070.39	46.3573
447	0	-707.438	1144.99	978.919	-694.434	1104.07	1128.25	-667.695	1274.39	577.089	-635.991	1343.55	134.277	-676.057	1502.7	84.1991	-312.86	1133.37	968.204	-309.404	1103.22	1121.49	-360.645	1027.32	554.163	-422.256	913.482	114.188	-395.568	1070.62	46.2877
448	0	-707.785	1155.94	976.694	-694.88	1115.86	1126.49	-666.961	1281.06	572.887	-636.355	1375.86	133.862	-672.738	1538.38	90.8391	-313.03	1144.03	966.715	-309.907	1114.79	1119.95	-361.266	1033.57	553.81	-422.767	914.32	115.292	-395.994	1070.49	45.8505
449	0	-708.237	1166.79	974.336	-695.385	1128.42	1124.76	-665.887	1288.04	568.737	-636.714	1406.02	134.319	-669.054	1572.01	98.9715	-313.386	1154.76	965.153	-310.454	1126.48	1118.26	-361.931	1040.29	553.451	-423.351	915.333	116.373	-396.059	1070.73	45.8322
450	0	-708.626	1178.51	972.095	-695.981	1141.27	1123	-664.823	1295.3	564.747	-636.947	1433.63	135.235	-664.942	1602.8	107.766	-313.846	1165.66	963.527	-311.015	1138.38	1116.45	-362.7	1047.44	553.084	-423.609	916.621	117.804	-396.171	1071.04	45.6903
451	0	-709.123	1190.22	969.854	-696.696	1153.88	1121.23	-663.591	1302.98	561.163	-636.873	1458.59	136.11	-660.837	1630.2	116.751	-314.375	1176.86	961.93	-311.737	1150.6	1114.49	-363.454	1054.93	552.666	-424.051	917.809	119.336	-396.194	1071.4	45.5354
452	0	-709.727	1202.33	967.667	-697.405	1166.34	1119.61	-662.461	1311.34	558.048	-636.392	1480.6	136.766	-656.912	1653.72	125.178	-315.01	1188.35	960.341	-312.443	1162.85	1112.61	-364.208	1063.12	552.359	-424.347	919.087	121.095	-396.227	1071.72	45.3529
453	0	-710.352	1214.79	965.753	-698.177	1178.87	1117.98	-661.695	1321.17	555.52	-634.966	1498.79	136.518	-653.35	1672.95	132.038	-315.695	1200	958.704	-313.169	1175.15	1110.84	-364.964	1072.05	552.009	-424.388	920.917	122.981	-396.184	1072.07	45.2104
454	0	-710.819	1228.27	964.358	-698.803	1191.76	1116.66	-661.109	1332.96	553.907	-632.736	1513.09	134.903	-650.107	1687.59	135.825	-316.439	1212	957.229	-314.247	1184.7	1108.99	-365.721	1081.61	551.43	-424.252	922.528	125.12	-396.15	1072.38	45.069
455	0	-711.203	1242.26	963.488	-699.303	1204.77	1115.53	-660.658	1346.59	553.101	-630.052	1524.12	132.022	-646.766	1698.3	135.55	-317.208	1224.1	955.678	-315.043	1196.26	1107.19	-366.592	1091.92	550.809	-423.998	924.292	127.555	-395.985	1072.74	44.9249
456	0	-711.599	1256.13	962.838	-699.872	1217.47	1114.63	-660.069	1361.48	552.656	-627.192	1532.25	129.777	-643.061	1706.86	131.25	-318.036	1236.56	954.186	-315.763	1208.97	1105.57	-367.423	1102.88	550.084	-423.618	926.601	130.136	-395.781	1073.02	44.7322
457	0	-712.085	1270.2	962.523	-700.313	1230.48	1113.98	-659.763	1376.88	552.39	-624.488	1538.48	128.294	-638.208	1713.27	123.632	-318.754	1249.35	952.804	-316.433	1221.74	1104	-368.3	1114.49	549.307	-423.122	929.1	132.954	-395.566	1073.37	44.5694
458	0	-712.792	1283.93	962.468	-700.812	1243.54	1113.51	-659.548	1392.15	552.384	-621.943	1544.27	126.369	-633.293	1719.61	114.444	-319.497	1262.18	951.441	-317.062	1234.67	1102.46	-369.198	1126.87	548.605	-422.488	932.069	136.069	-395.338	1073.77	44.4086
459	0	-713.518	1298.07	962.288	-701.387	1256.55	1113.32	-659.358	1407.21	552.444	-619.106	1550.54	124.088	-628.182	1724.91	107.476	-320.182	1275.23	950.418	-317.587	1247.85	1101.16	-369.959	1139.9	547.907	-421.883	935.609	139.691	-394.998	1074.17	44.2353
460	0	-714.273	1312.47	962.446	-702.032	1269.99	1113.24	-658.681	1421.56	552.444	-616.49	1557.22	122.883	-623.649	1729.22	102.033	-320.904	1288.42	949.583	-318.233	1261.25	1100.08	-370.588	1153.92	547.313	-421.202	939.179	143.885	-394.727	1074.78	44.1392
461	0	-714.846	1327.1	962.692	-702.64	1284.26	1113.54	-657.287	1435.33	552.436	-614.485	1562.61	121.071	-619.975	1733.72	95.8745	-321.716	1301.95	948.934	-318.806	1274.71	1099.2	-370.976	1168.75	546.718	-420.524	944.04	148.557	-394.414	1075.44	44.0894
462	0	-715.297	1341.9	962.852	-703.412	1298.67	1114.19	-656.951	1449.36	552.679	-614.045	1568.28	119.821	-617.78	1737.96	89.0809	-322.704	1315.69	948.466	-319.548	1288.46	1098.69	-371.196	1184.66	546.149	-419.478	949.21	153.854	-394.109	1076.09	44.2268
463	0	-715.686	1356.83	963.246	-704.366	1312.61	1114.78	-658.549	1464.68	553.451	-614.537	1574.15	118.816	-617.363	1741.26	82.5846	-323.786	1329.67	948.255	-320.263	1301.63	1098.51	-370.991	1201.8	545.62	-418.314	955.036	159.72	-393.68	1076.48	44.4497
464	0	-716.359	1371.5	964.096	-705.088	1327.02	1115.91	-659.603	1479.23	554.388	-615.104	1578.44	117.82	-618.224	1744.05	76.4501	-324.851	1343.75	948.186	-321.07	1315.04	1098.73	-370.432	1220.3	545.037	-417.129	962.198	166.556	-393.305	1077.09	44.9679
465	0	-717.339	1385.63	965.254	-705.76	1341.37	1117.24	-660.863	1492.83	555.618	-615.455	1581.96	117.026	-619.092	1746.38	71.2315	-326.055	1357.83	948.33	-321.79	1328.13	1098.99	-369.3	1240.23	544.296	-415.624	970.21	173.943	-392.965	1078.22	45.5815
466	0	-718.49	1398.98	966.607	-706.441	1355.57	1118.78	-661.806	1505.23	556.282	-615.538	1585.28	116.336	-618.916	1748.45	66.5892	-327.433	1371.86	948.503	-322.552	1342.35	1099.61	-367.546	1261.6	543.327	-413.96	980.342	182.285	-392.464	1079.71	46.5072
467	0	-719.708	1411.76	967.946	-707.102	1369.15	1120.44	-662.689	1516.54	556.811	-615.552	1588.33	115.852	-618.17	1750.52	63.2319	-328.874	1385.83	948.761	-323.224	1355.52	1099.92	-365.513	1284.12	542.064	-412.003	991.943	190.906	-391.931	1081.98	47.828
468	0	-720.721	1424.28	969.431	-707.762	1382.3	1122.24	-663.756	1527.28	557.293	-615.294	1590.87	115.389	-617.649	1752.05	61.9118	-330.44	1398.73	948.932	-323.883	1368.1	1100.2	-363.553	1307.79	540.618	-409.994	1005.98	200.224	-391.367	1085.3	49.8549
469	0	-721.879	1437.18	971.033	-708.48	1395.16	1124.02	-664.787	1537.6	557.911	-615.168	1592.24	115.276	-617.12	1752.96	60.8302	-331.968	1412.63	949.009	-324.382	1380.71	1100.29	-361.661	1332.48	539.152	-407.104	1021.15	210.072	-390.456	1089.65	52.683
470	0	-723.064	1449.81	972.751	-709.225	1407.57	1125.89	-665.713	1547.62	558.721	-614.794	1592.7	115.41	-617.098	1753.58	60.1091	-333.459	1426.62	949.242	-325.083	1393.2	1100.24	-359.89	1357.97	537.783	-404.382	1038.93	220.043	-389.448	1095.26	56.182
471	0	-724.364	1462.55	974.558	-709.892	1419.87	1127.75	-666.324	1556.74	559.513	-614.419	1593.23	115.594	-616.865	1754.19	59.6467	-334.733	1440.65	949.473	-325.603	1405.63	1100.21	-358.381	1384.12	536.773	-401.344	1059.32	229.756	-388.52	1102.22	60.3281
472	0	-725.512	1475.19	976.412	-710.526	1431.97	1129.59	-666.598	1564.66	560.05	-613.924	1593.79	115.736	-616.597	1754.62	59.2415	-335.985	1454.31	949.578	-326.355	1417.51	1100.07	-356.804	1410.51	536.189	-398.109	1081.08	238.348	-387.743	1110.53	64.8307
473	0	-726.554	1487.56	978.088	-711.14	1443.97	1131.42	-666.144	1571.05	560.117	-613.532	1594.17	115.809	-616.43	1754.95	58.8953	-337.047	1467.64	950.023	-327.017	1429.07	1100.07	-355.35	1436.83	536.379	-395.399	1104.81	245.935	-387.285	1119.79	69.1462
474	0	-727.401	1499.74	979.539	-711.755	1455.99	1133.08	-665.881	1576.6	560.22	-613.134	1594.5	115.822	-616.297	1755.17	58.6682	-337.917	1480.69	950.756	-327.845	1440.18	1100.19	-354.145	1462.97	537.517	-391.875	1126.7	252.874	-386.521	1130.93	73.8256
475	0	-728.012	1512.48	980.804	-712.408	1468.12	1134.71	-665.946	1581.91	560.324	-612.809	1594.74	115.773	-616.276	1755.29	58.5081	-338.689	1493.42	951.816	-328.571	1450.87	1100.63	-353.149	1489	539.346	-389.222	1148.66	259.64	-384.662	1147.52	80.6005
476	0	-728.367	1525.55	982.219	-712.995	1480.65	1136.22	-666.208	1587.35	560.511	-612.538	1594.96	115.759	-616.233	1755.42	58.3418	-339.508	1505.51	953.171	-329.368	1461.09	1101.44	-352.823	1514.43	541.721	-386.996	1171.01	267.334	-382.011	1170.33	87.4346
477	0	-729.186	1534.06	983.232	-713.563	1493.75	1137.73	-666.692	1592.97	560.755	-612.353	1595.34	115.768	-616.202	1755.54	58.2057	-340.231	1517.31	954.779	-330.154	1471.21	1102.54	-352.986	1538.96	544.609	-386.08	1194.38	273.527	-378.678	1197.68	93.495
478	0	-729.694	1543.47	984.083	-714.072	1506.99	1139.26	-667.483	1598.58	561.187	-612.104	1595.75	115.925	-616.133	1755.66	58.0524	-340.678	1529.15	956.717	-330.781	1481.17	1103.94	-353.516	1562.79	548.171	-385.624	1218.98	278.698	-375.257	1227.75	98.9054
479	0	-730.045	1553.88	984.97	-715.106	1516.71	1140.47	-667.843	1603.69	561.466	-611.951	1596.12	116.087	-616.092	1755.73	57.9071	-341.07	1541	959.133	-331.475	1491.51	1105.94	-354.325	1585.84	552.441	-384.935	1244.23	282.376	-371.546	1258.97	103.435
480	0	-730.077	1568.17	986.403	-716.075	1527.14	1141.64	-667.859	1608.33	561.77	-611.785	1596.43	116.274	-616.042	1755.85	57.7683	-341.409	1552.82	961.796	-332.262	1501.76	1108.3	-355.291	1608.55	557.209	-383.886	1269.88	284.295	-367.473	1290.23	106.787
481	0	-730.315	1579.73	987.405	-716.984	1538.27	1142.65	-667.849	1612.66	562.039	-611.627	1596.73	116.466	-615.995	1755.92	57.6555	-341.625	1564.79	964.777	-332.97	1512.33	1111.05	-356.381	1630.92	562.176	-383.622	1295.85	284.603	-363.487	1322.83	109.17
482	0	-730.547	1590.39	988.12	-717.972	1549.53	1143.52	-667.906	1616.53	562.372	-611.451	1597.03	116.694	-615.974	1755.95	57.5643	-341.862	1577.03	967.958	-333.93	1523.1	1114.08	-357.534	1652.89	567.144	-382.997	1322.29	284.537	-359.804	1354.2	110.046
483	0	-730.697	1600.84	988.627	-718.974	1560.66	1144.26	-667.836	1619.94	562.659	-611.255	1597.31	116.921	-615.937	1756.02	57.4953	-341.988	1589.21	971.226	-334.704	1533.97	1117.24	-358.566	1674.48	571.969	-382.4	1348.95	282.965	-356.319	1386.13	109.842
484	0	-730.937	1610.98	988.941	-719.933	1571.35	1144.8	-667.575	1622.93	562.854	-610.974	1597.49	117.157	-615.903	1756.1	57.4072	-342.111	1601.36	974.491	-335.551	1544.88	1120.37	-359.549	1695.55	576.632	-382.989	1376.64	279.11	-352.947	1419.32	109.038
485	0	-731.077	1620.79	989.115	-720.783	1581.8	1145.21	-667.433	1625.88	563.117	-610.764	1597.67	117.377	-615.871	1756.13	57.3598	-342.192	1613.45	977.699	-336.462	1555.9	1123.45	-360.409	1715.95	581.191	-382.636	1404.28	275.488	-350.276	1453.16	107.375
486	0	-731.156	1630.34	989.125	-721.599	1592.22	1145.46	-667.328	1628.74	563.377	-610.465	1597.85	117.657	-615.863	1756.22	57.2954	-342.197	1625.36	980.76	-337.112	1566.94	1126.29	-361.27	1735.46	585.494	-382.689	1432.33	270.749	-347.519	1489.13	105.708
487	0	-731.168	1639.72	989.009	-722.275	1603.27	1145.87	-667.256	1631.71	563.61	-610.276	1598.09	117.901	-615.828	1756.31	57.2417	-342.132	1637.24	983.696	-337.835	1578.27	1129.01	-362.232	1754.24	589.579	-382.694	1461.48	264.216	-345.173	1526.36	103.779
488	0	-731.209	1648.93	988.794	-722.87	1614.18	1145.85	-667.255	1634.84	563.909	-610.054	1598.38	118.239	-615.818	1756.35	57.1733	-341.934	1649.65	986.583	-338.463	1589.52	1131.49	-363.018	1772.2	593.451	-382.831	1490.68	257.251	-343.161	1564.37	101.457
489	0	-731.13	1658.14	988.502	-723.343	1624.51	1145.73	-666.995	1637.89	564.128	-609.856	1598.56	118.509	-615.816	1756.41	57.138	-341.916	1661.42	989.208	-339.102	1600.78	1133.75	-363.876	1789.53	596.977	-383.019	1520.6	249.138	-341.476	1603.13	98.8579
490	0	-731.118	1667.28	988.096	-723.813	1634.77	1145.46	-666.793	1641.13	564.181	-609.749	1598.75	118.705	-615.809	1756.44	57.0568	-341.791	1673.38	991.543	-339.686	1612.15	1135.86	-364.632	1806.14	600.258	-383.109	1551.2	240.373	-340.001	1642.4	95.9826
491	0	-731.871	1675.08	987.279	-724.182	1645.09	1145.13	-666.117	1643.99	564.355	-609.557	1598.93	118.997	-615.81	1756.51	56.9883	-341.689	1685.08	993.465	-340.254	1623.65	1137.64	-365.249	1821.81	603.264	-383.466	1582.32	230.799	-338.567	1681.96	92.8599
492	0	-731.847	1684.31	986.653	-724.488	1655.38	1144.67	-666.398	1647.45	564.439	-609.454	1599.15	119.248	-615.792	1756.55	56.9167	-341.645	1696.63	995.203	-340.773	1635.1	1139.08	-365.707	1836.52	605.587	-383.916	1614.25	220.739	-337.182	1721.78	89.6883
493	0	-731.816	1693.62	985.859	-724.797	1665.82	1144.08	-665.859	1650.32	564.499	-609.273	1599.31	119.535	-615.811	1756.62	56.8502	-341.536	1708.04	996.457	-341.301	1646.66	1140.24	-366.179	1850.37	607.294	-384.51	1646.9	210.396	-335.817	1761.87	86.6745
494	0	-731.834	1702.95	985.015	-725.067	1676.13	1143.33	-666.276	1653.69	564.403	-609.156	1599.5	119.769	-615.826	1756.69	56.758	-341.568	1718.72	997.246	-341.801	1658.06	1141.04	-366.62	1863.32	608.361	-385.381	1680.08	199.813	-334.421	1802	83.9511
495	0	-731.729	1712.24	984.054	-725.301	1686.55	1142.48	-665.818	1656.56	564.431	-609.087	1599.63	120.009	-615.874	1756.75	56.6596	-341.311	1730.42	997.755	-342.245	1669.55	1141.44	-367.02	1875.31	608.729	-386.389	1714.02	189.353	-332.876	1842.19	81.8337
496	0	-730.497	1723.69	983.321	-725.592	1696.96	1141.54	-664.149	1656.82	564.348	-608.973	1599.75	120.245	-616.102	1757.27	56.664	-341.114	1741.35	997.853	-342.596	1681.13	1141.61	-367.271	1886.33	608.27	-387.654	1749.3	179.18	-331.478	1882.36	80.3454
497	0	-730.221	1733.34	982.177	-725.802	1707.49	1140.49	-664.145	1660.09	564.236	-608.889	1599.96	120.547	-616.145	1757.28	56.6601	-340.946	1751.93	997.513	-342.955	1692.79	1141.41	-367.321	1896.61	607.029	-389.349	1784.43	169.297	-330.228	1922.21	79.3947
498	0	-730.659	1742.54	980.924	-726.053	1717.94	1139.34	-664.23	1663.93	564.145	-608.802	1600.24	120.869	-616.166	1757.4	56.5278	-340.649	1762.96	996.866	-343.22	1704.58	1141	-367.218	1905.99	604.986	-390.801	1819.81	160.751	-329.392	1961.69	78.9114
499	0	-730.789	1752.01	979.689	-726.163	1728.47	1138.14	-664.214	1667.88	564.09	-608.75	1600.52	121.18	-616.215	1757.49	56.3707	-340.546	1773.1	995.787	-343.446	1716.44	1140.28	-366.877	1914.58	602.256	-392.322	1855.33	152.977	-329.11	2000.77	78.7574
500	0	-731.003	1761.46	978.385	-726.754	1738.69	1136.75	-664.26	1672	563.993	-608.709	1600.87	121.569	-616.239	1757.57	56.249	-340.307	1783.63	994.507	-343.603	1728.33	1139.38	-366.429	1922.57	599.011	-394.223	1891.49	145.918	-329.879	2038.68	78.5777
501	0	-730.863	1771.22	976.944	-726.846	1749.17	1135.34	-664.285	1676.3	563.88	-608.601	1601.19	121.91	-616.022	1757.13	55.8469	-339.985	1795.07	993.059	-343.701	1740.42	1138.19	-365.627	1930.09	595.245	-395.874	1927.48	140.164	-331.368	2077.06	79.8119
502	0	-731.373	1780.75	975.577	-726.748	1759.79	1133.79	-664.158	1680.72	563.731	-608.518	1601.5	122.287	-616.103	1757.43	55.7067	-339.943	1805.47	991.164	-343.64	1753.37	1136.91	-364.855	1937.11	590.849	-397.716	1962.29	136.391	-334.141	2114.63	82.0088
503	0	-731.553	1790.42	974.09	-726.553	1770.5	1132.06	-664.18	1685.6	563.533	-608.43	1601.91	122.667	-616.125	1757.57	55.5728	-339.894	1816.37	989.139	-343.8	1764.71	1135.09	-364.037	1943.8	586.212	-399.149	1995.97	134.311	-337.885	2151.56	86.1918
504	0	-731.583	1800.24	972.525	-726.364	1781.26	1130.28	-664.427	1691.9	563.361	-608.419	1602.41	123.205	-616.127	1757.73	55.4481	-339.809	1827.44	986.798	-343.485	1777.87	1133.45	-363.956	1949.76	581.504	-401.739	2027.01	132.941	-342.395	2187.27	92.1632
505	0	-731.634	1810.15	970.992	-725.975	1792.1	1128.4	-664.305	1697.51	563.146	-608.379	1603.04	123.755	-616.165	1757.89	55.2808	-339.554	1838.53	984.325	-343.138	1790.21	1131.48	-365.962	1954.24	576.849	-403.649	2054.75	132.492	-347.408	2220.78	99.2313
506	0	-730.998	1820.51	969.357	-725.464	1803.06	1126.46	-664.251	1703.54	562.789	-608.363	1603.65	124.407	-616.206	1758.06	55.1248	-339.086	1849.64	981.81	-342.58	1802.83	1129.44	-367.187	1960.54	572.573	-403.635	2082.84	132.028	-352.59	2252.19	107.834
507	0	-731.004	1830.75	967.787	-724.837	1814.17	1124.54	-664.01	1710.38	562.332	-608.528	1604.47	125.275	-616.339	1758.29	54.9342	-338.381	1860.95	979.366	-341.939	1815.36	1127.4	-368.449	1968.12	568.816	-404.585	2108.22	132.284	-358.196	2280.58	117.607
508	0	-730.323	1841.5	966.13	-724.075	1825.37	1122.74	-664.131	1717.47	562.101	-608.652	1605.44	126.214	-616.318	1758.57	54.7695	-337.559	1872.41	977.015	-341.399	1827.14	1125.31	-369.74	1976.15	565.472	-405.902	2130.8	132.795	-364.107	2305.16	127.24
509	0	-730.269	1852.17	964.682	-723.395	1836.61	1120.97	-663.979	1725.19	561.709	-608.749	1606.68	127.398	-616.409	1758.95	54.6071	-336.865	1884.32	975.007	-340.564	1840.45	1123.58	-371.034	1984.91	562.666	-407.526	2150.55	133.08	-369.964	2326.04	135.433
510	0	-729.666	1863.14	963.17	-722.59	1848.01	1119.33	-663.797	1733.2	561.28	-608.977	1608.11	128.823	-616.492	1759.33	54.4325	-336.344	1896.38	973.214	-339.992	1852.49	1121.91	-372.299	1994.91	560.568	-411.284	2165.82	132.089	-375.74	2342.71	139.869
511	0	-729.081	1874.38	961.853	-721.954	1859.65	1117.72	-663.594	1742	561.043	-609.224	1609.64	130.365	-616.601	1759.83	54.2738	-335.921	1908.59	971.668	-339.591	1863.93	1120.39	-373.014	2006.96	559.349	-415.546	2177.39	129.569	-380.95	2355.41	139.675
512	0	-728.517	1885.74	960.631	-721.371	1871.51	1116.27	-663.464	1751.08	560.648	-609.548	1611.32	132.167	-616.762	1760.3	54.0779	-335.584	1921.02	970.366	-339.151	1875.64	1119.14	-373.392	2021.48	558.544	-416.912	2185.86	128.598	-385.741	2364.92	135.592
513	0	-727.673	1897.4	959.401	-720.646	1883.7	1114.93	-663.43	1760.87	560.291	-609.966	1613.1	134.219	-616.98	1760.78	53.9197	-335.265	1933.38	969.368	-338.64	1887.46	1118.15	-373.289	2037.96	558.418	-418.372	2194.44	127.877	-390.407	2371.29	129.112
514	0	-727	1909.18	958.287	-720.008	1896.15	1113.65	-663.151	1770.92	559.833	-610.552	1615.25	136.479	-617.365	1761.34	53.8264	-334.677	1945.79	968.619	-338.117	1899.47	1117.31	-374.399	2053.62	558.498	-421.789	2199.32	126.581	-394.277	2376.41	121.915
515	0	-726.216	1921.12	957.357	-719.332	1908.65	1112.55	-662.621	1780.69	559.447	-611.23	1617.6	139.025	-618.13	1762.18	54.0429	-333.955	1958.57	968.44	-337.508	1911.57	1116.84	-376.005	2068.77	558.869	-425.227	2204.84	125.087	-397.694	2381.03	116.459
516	0	-725.36	1933.34	956.502	-718.672	1921.14	1111.64	-663.105	1793.84	559.106	-611.948	1620.42	142.023	-618.657	1762.9	53.8352	-333.059	1971.87	968.631	-336.927	1924.08	1116.74	-377.978	2082.97	559.121	-429.091	2210.2	124.064	-400.905	2385	111.823
517	0	-724.694	1945.68	955.926	-717.962	1933.69	1110.89	-663.192	1806.28	559.011	-612.564	1623.52	145.234	-618.797	1763.22	53.4744	-332.311	1985.68	969.104	-336.272	1936.98	1117.04	-379.578	2096.76	559.458	-432.838	2215.06	122.472	-404.013	2389.2	106.689
518	0	-723.496	1958.53	955.554	-717.202	1946.09	1110.33	-662.903	1819.08	559.114	-613.63	1627.45	149.036	-619.467	1763.88	53.3575	-331.845	2000.01	969.896	-335.615	1950.28	1117.77	-380.734	2110.57	560.078	-433.827	2220.74	121.844	-407.118	2393.48	100.925
519	0	-722.638	1971.26	955.515	-716.533	1958.38	1110.14	-661.489	1830.48	559.055	-614.402	1631.9	153.317	-619.972	1764.45	53.3254	-331.525	2014.6	970.803	-334.95	1963.92	1118.98	-381.394	2124.46	561.014	-433.757	2226.1	121.043	-409.331	2397.37	95.2122
520	0	-722.043	1983.98	955.798	-715.908	1970.71	1110.2	-661.286	1845.28	559.071	-615.187	1637.15	158.096	-620.45	1765.22	53.3452	-331.329	2028.96	972.002	-334.34	1977.72	1120.57	-381.213	2138.67	562.304	-433.615	2230.07	120.106	-409.971	2400	89.8504
521	0	-721.124	1996.97	956.241	-715.38	1982.97	1110.61	-661.488	1861.71	558.996	-615.887	1643.12	163.526	-620.775	1765.96	53.4711	-330.872	2043	973.518	-333.728	1991.4	1122.52	-380.574	2152.68	564.07	-430.601	2234.84	120.934	-409.318	2402.26	84.6311
522	0	-720.203	2010.14	956.7	-714.822	1995.37	1111.25	-662.201	1879.73	558.74	-616.56	1650.07	169.557	-620.952	1766.61	53.7303	-330.205	2056.58	975.446	-333.309	2004.85	1124.52	-379.721	2165.84	565.788	-429.206	2237.76	120.463	-408.69	2404.16	79.3511
523	0	-719.274	2023.41	957.379	-714.25	2007.82	1112.05	-663.261	1898.95	558.225	-617.236	1658.1	176.268	-621.056	1767.83	54.2067	-329.354	2069.57	977.308	-332.96	2018.06	1126.43	-378.465	2177.8	566.901	-428.141	2240.43	119.56	-408.18	2406.23	74.1368
524	0	-718.341	2036.79	958.11	-713.683	2020.34	1113.01	-664.85	1919.8	557.608	-617.948	1667.51	183.943	-621.086	1769.45	54.6861	-328.51	2082.09	978.859	-332.325	2030.98	1128.03	-377.058	2188.34	567.189	-427.314	2243.41	118.509	-407.936	2408.09	68.8808
525	0	-717.162	2050.34	958.929	-712.957	2033.02	1114.02	-666.811	1941.82	556.68	-618.743	1678.27	191.986	-621.157	1771.04	55.5232	-327.691	2094.43	979.989	-331.432	2043.45	1129.28	-375.549	2197.78	566.913	-426.715	2246.29	117.668	-407.734	2409.6	64.0014
526	0	-716.369	2063.58	959.974	-712.038	2045.7	1114.99	-669.046	1964.9	555.68	-619.596	1690.55	200.695	-621.752	1773.68	57.2991	-326.768	2106.83	980.671	-330.194	2055.59	1130.1	-374.03	2206.2	566.155	-426.533	2248.61	116.793	-407.727	2411.35	61.6604
527	0	-716.382	2070.77	959.916	-711.247	2056.99	1115.59	-671.35	1988.93	554.506	-620.562	1704.13	210.182	-622.249	1777	59.292	-325.484	2118.96	981.099	-328.622	2067.5	1130.71	-372.821	2214.33	565.328	-426.993	2249.91	116.36	-408.104	2412.21	60.8142
528	0	-715.207	2084.18	960.336	-710.761	2067.19	1116.04	-673.688	2013.63	553.188	-621.745	1719.9	220	-622.781	1781.24	61.8574	-324.031	2130.59	981.674	-327.124	2079.11	1131.4	-372.188	2222.74	565.104	-427.684	2250.26	116.216	-407.756	2413.92	60.9178
529	0	-713.744	2097.7	960.382	-710.344	2076.91	1116.14	-675.782	2038.68	551.819	-623.121	1737.77	229.819	-623.051	1786.58	65.1067	-322.606	2141.69	982.711	-325.818	2090.39	1132.4	-371.793	2231	565.664	-428.332	2250.98	116.196	-407.825	2414.57	60.3714
530	0	-712.356	2110.89	960.27	-709.905	2086.8	1115.99	-677.907	2064.06	550.778	-624.72	1757.35	239.209	-622.985	1793.7	68.9352	-321.302	2152.39	984.01	-324.882	2101.23	1133.82	-371.496	2237.47	566.115	-428.986	2251.15	116.077	-408.06	2414.83	60.1176
531	0	-711.157	2123.96	960.063	-709.534	2096.98	1115.64	-679.663	2089.24	550.291	-626.502	1778.54	247.358	-622.716	1802.55	72.7805	-320.322	2162.86	985.367	-324.224	2111.84	1135.48	-371.218	2242.9	566.404	-429.421	2251.31	116.094	-408.148	2414.96	59.9114
532	0	-710.225	2136.28	960.039	-709.074	2107.92	1115.23	-681.079	2113.87	550.585	-629.148	1801.05	254.247	-623.395	1813.51	78.6761	-319.487	2173.28	986.759	-323.631	2122.2	1137.25	-370.527	2248.09	566.696	-429.701	2251.44	116.153	-408.189	2415.13	59.7327
533	0	-709.67	2146.6	960.148	-708.561	2118.99	1115.21	-682.267	2138.63	552.179	-630.008	1822.53	261.472	-625.277	1830.07	86.2617	-318.785	2183.87	988.174	-323.066	2132.54	1138.92	-369.811	2253.25	566.885	-429.898	2251.49	116.129	-408.26	2415.3	59.6046
534	0	-708.824	2159.42	961.517	-707.966	2129.57	1115.56	-683.034	2162.99	554.596	-630.483	1844.02	269.154	-627.889	1852.12	93.9526	-318.103	2194.54	989.542	-322.535	2142.95	1140.45	-368.978	2258.12	566.998	-430.009	2251.49	116.096	-408.265	2415.35	59.5051
535	0	-708.175	2170.98	963.063	-707.277	2139.85	1116.57	-683.3	2187.11	557.595	-631.178	1866.8	275.901	-630.802	1878.28	101.164	-317.547	2205.15	990.924	-321.913	2153.55	1141.99	-368.146	2262.82	566.91	-429.983	2251.51	116.082	-408.222	2415.37	59.4606
536	0	-707.628	2181.6	964.786	-703.995	2157.29	1118.74	-683.7	2211.12	561.232	-631.842	1890.61	281.75	-633.766	1906.88	107.576	-317.021	2215.75	992.22	-321.26	2164.29	1143.45	-367.163	2267.1	566.898	-429.604	2251.91	116.272	-408.176	2415.35	59.4089
537	0	-707.153	2191.88	966.873	-702.836	2168.36	1121.02	-684.481	2234.92	565.653	-632.367	1915.28	286.122	-636.809	1936.78	112.963	-316.52	2226.12	993.398	-320.483	2175.12	1144.83	-366.164	2270.72	566.929	-429.119	2252.41	116.649	-408.157	2415.31	59.3886
538	0	-706.669	2202.41	969.273	-702.471	2175.36	1123.16	-685.051	2257.95	570.756	-632.74	1940.35	289.112	-639.884	1967.26	117.17	-316.033	2236.32	994.462	-319.639	2186.14	1146.14	-365.152	2273.77	567.051	-428.943	2252.49	116.732	-408.145	2415.23	59.4051
539	0	-706.224	2212.94	971.946	-701.873	2182.75	1125.57	-684.819	2279.77	575.908	-633.387	1966.12	290.403	-642.982	1997.83	120.059	-315.594	2246.23	995.378	-318.613	2197.04	1147.27	-364.149	2276.09	567.245	-428.769	2252.44	116.823	-408.078	2415.09	59.4072
540	0	-705.846	2223.66	974.813	-701.285	2190.63	1128.02	-684.404	2301.09	581.139	-633.967	1992.32	290.519	-646.142	2028.72	121.792	-315.152	2255.91	996.105	-317.477	2207.63	1148.17	-363.275	2277.96	567.54	-428.653	2252.32	116.884	-408.019	2414.98	59.426
541	0	-705.483	2234.26	977.673	-700.612	2198.89	1130.43	-683.9	2321.9	586.275	-634.873	2018.8	289.605	-649.305	2060.04	122.413	-314.635	2265.24	996.683	-316.383	2218.01	1148.96	-362.416	2279.39	567.775	-428.526	2252.27	116.985	-407.983	2414.9	59.4386
542	0	-705.169	2245.2	980.656	-699.977	2207.71	1132.87	-683.029	2341.98	591.095	-636.311	2046.29	286.912	-652.499	2091.97	122.236	-314.146	2274.46	997.152	-315.323	2228.27	1149.65	-361.799	2280.8	567.955	-428.446	2252.2	117.128	-407.945	2414.84	59.426
543	0	-704.93	2256.76	983.719	-699.205	2216.96	1135.24	-682.299	2361.61	595.541	-636.223	2073.46	283.308	-655.574	2124.78	121.394	-313.685	2283.38	997.412	-314.306	2238.19	1150.23	-361.346	2282.24	568.109	-428.475	2252.05	117.253	-407.906	2414.81	59.3755
544	0	-704.696	2268.13	986.488	-698.5	2226.89	1137.53	-681.423	2380.56	599.547	-633.965	2098.56	278.608	-658.483	2158.56	119.982	-313.202	2292.02	997.473	-313.378	2247.8	1150.62	-361.063	2283.73	568.272	-428.534	2252	117.421	-407.841	2414.83	59.29
545	0	-704.445	2279.45	989.085	-697.719	2237.13	1139.65	-680.479	2398.84	603.057	-633.963	2126.09	273.04	-661.19	2193.47	118.196	-312.741	2300.4	997.39	-312.489	2257.15	1150.81	-360.775	2285.46	568.447	-428.516	2252.07	117.637	-407.768	2414.9	59.1787
546	0	-704.209	2290.78	991.518	-696.881	2247.86	1141.62	-679.577	2416.6	606.129	-634.739	2155.32	266.995	-663.599	2229.12	115.908	-312.335	2308.55	997.107	-311.701	2266.31	1150.84	-360.73	2287.41	568.612	-428.638	2252.14	117.851	-407.67	2414.98	59.0774
547	0	-703.994	2301.89	993.621	-696.094	2258.9	1143.37	-678.693	2433.95	608.841	-635.242	2184.56	259.861	-665.667	2265.5	113.228	-311.938	2316.68	996.707	-310.975	2275.24	1150.64	-360.822	2289.74	568.759	-428.825	2252.16	118.01	-407.573	2415.14	58.9716
548	0	-703.765	2313.1	995.509	-695.296	2269.88	1144.82	-677.487	2450.37	611.108	-635.756	2214.39	252.014	-667.416	2302.51	110.207	-311.454	2323.5	996.051	-310.333	2284.89	1150.41	-360.84	2292.42	568.823	-429.09	2252.25	118.163	-407.357	2415.74	59.001
549	0	-703.582	2324.7	997.135	-694.597	2280.71	1145.98	-676.466	2466.35	613.022	-636.111	2244.56	243.438	-668.832	2340.01	106.893	-311.057	2331.07	995.459	-309.578	2292.34	1149.76	-361.057	2295.49	568.819	-429.408	2252.32	118.34	-407.439	2415.44	58.7022
550	0	-703.403	2336.01	998.431	-693.916	2291.94	1146.92	-675.366	2481.48	614.575	-636.492	2275.5	234.428	-670.032	2378.07	103.524	-310.64	2338.83	994.746	-308.95	2300.8	1149.19	-361.171	2298.72	568.772	-429.673	2252.42	118.462	-407.321	2415.58	58.5796
551	0	-703.247	2347.25	999.474	-693.392	2303.01	1147.63	-674.208	2495.65	615.812	-636.693	2306.84	225.034	-671.086	2416.7	100.491	-310.324	2346.86	994.097	-308.444	2309.76	1148.59	-361.253	2302.23	568.716	-429.866	2252.62	118.679	-407.212	2415.78	58.4243
552	0	-702.704	2360.59	1000.45	-692.875	2314.02	1148.02	-672.876	2508.83	616.513	-636.919	2339.03	215.65	-672.036	2455.64	97.7848	-310.024	2354.75	993.328	-307.982	2318.66	1147.94	-361.302	2305.89	568.617	-429.981	2252.95	118.958	-407.144	2415.92	58.2696
553	0	-702.555	2370.87	1000.75	-692.503	2325.06	1148.14	-671.492	2521.05	616.756	-636.66	2371.36	205.962	-672.995	2494.79	95.5175	-309.727	2362.87	992.578	-307.681	2327.6	1147.21	-361.259	2309.84	568.523	-430.121	2253.13	119.209	-407.059	2416.03	58.132
554	0	-702.351	2381.6	1000.68	-692.172	2335.91	1147.96	-670.326	2532.72	616.402	-636.68	2404.65	196.837	-673.992	2533.94	93.834	-309.464	2371.2	991.762	-307.468	2336.29	1146.47	-361.301	2314.03	568.414	-430.328	2253.27	119.397	-406.961	2416.13	58.0062
555	0	-702.243	2392.4	1000.39	-691.866	2346.62	1147.55	-669.285	2543.61	615.344	-636.21	2437.96	187.771	-675.117	2573.03	92.7305	-309.227	2379.83	991.022	-307.292	2345.6	1145.73	-361.228	2318.37	568.279	-430.444	2253.39	119.576	-407.207	2415.58	57.3372
556	0	-702.108	2402.96	999.698	-691.698	2357.59	1146.95	-668.232	2553.6	613.574	-635.863	2471.92	179.448	-676.209	2611.95	92.3107	-309.03	2388.51	990.161	-307.212	2354.87	1144.89	-361.204	2322.92	568.074	-430.522	2253.65	119.909	-407.106	2415.65	57.2379
557	0	-702.074	2413.39	998.761	-691.551	2368.51	1146.23	-667.759	2563.4	611.172	-635.308	2505.99	171.808	-677.058	2650.52	92.4308	-308.829	2397.19	989.161	-307.117	2364.46	1144.02	-361.175	2327.64	567.86	-430.662	2253.84	120.162	-407.057	2415.73	57.1493
558	0	-702.104	2423.72	997.57	-691.451	2379.18	1145.31	-667.15	2571.97	608.054	-634.664	2540.12	164.865	-677.392	2688.79	92.8803	-308.666	2406.47	988.184	-307.007	2374.39	1143.04	-360.989	2332.75	567.698	-430.784	2254.15	120.471	-406.959	2415.87	57.0789
559	0	-702.176	2433.99	996.194	-691.385	2390.16	1144.28	-666.111	2579.38	604.412	-635.269	2575.51	159.514	-677.056	2726.7	93.6724	-308.451	2415.85	987.105	-306.981	2384.63	1142.02	-360.862	2337.85	567.508	-430.862	2254.62	120.85	-406.899	2415.95	56.9777
560	0	-702.307	2444.25	994.645	-691.44	2401.05	1143.02	-665.189	2586.21	600.399	-635.26	2609.88	155.445	-675.761	2764.27	95.0167	-308.274	2425.64	986.07	-306.791	2394.72	1140.78	-360.88	2343.17	567.347	-430.95	2255.05	121.314	-406.602	2416.63	57.3567
561	0	-702.408	2454.54	992.895	-691.498	2412.39	1141.7	-664.423	2592.65	596.098	-634.806	2643.4	152.41	-673.538	2801.07	97.4102	-308.061	2435.4	984.766	-306.87	2405.45	1139.61	-360.972	2348.44	567.17	-431.243	2255.39	121.857	-406.584	2416.75	57.2508
562	0	-702.393	2465	991.011	-691.506	2423.66	1140.17	-663.856	2598.81	591.816	-633.488	2675.22	150.055	-669.919	2836.89	100.421	-307.93	2445.91	983.631	-306.949	2416.25	1138.32	-361.204	2353.64	567.026	-431.474	2255.82	122.485	-406.598	2416.82	57.1194
563	0	-702.328	2475.7	988.915	-691.64	2435.29	1138.51	-662.884	2604.91	587.34	-633.106	2706.39	149.785	-665.222	2873.86	105.494	-307.772	2456.17	982.395	-307.093	2427.41	1136.97	-361.47	2359.04	566.98	-431.159	2257.23	123.585	-406.608	2416.94	57.0442
564	0	-702.308	2486.54	986.693	-691.581	2449.42	1137.16	-661.981	2611.2	582.922	-632.748	2735.15	150.232	-660.589	2907.25	111.205	-307.83	2466.41	981.052	-307.408	2438.53	1135.49	-361.785	2364.54	566.993	-431.317	2257.83	124.573	-406.591	2417.08	56.9675
565	0	-702.422	2497.48	984.344	-692.063	2461.29	1135.3	-660.964	2617.73	578.771	-632.372	2761.35	150.866	-655.192	2931.47	115.31	-308.016	2476.85	979.638	-307.841	2449.88	1133.88	-362.257	2370.27	566.943	-431.594	2258.54	125.401	-406.626	2417.16	56.8619
566	0	-702.68	2508.79	981.914	-692.651	2473.28	1133.36	-659.375	2624.65	574.932	-631.737	2784.72	151.333	-650.611	2957.36	122.226	-308.351	2487.53	978.149	-308.405	2461.25	1132.2	-362.785	2376.45	566.723	-431.967	2259.08	126.403	-406.666	2417.31	56.7681
567	0	-703.053	2520.5	979.477	-693.258	2485.37	1131.41	-657.938	2632.56	571.559	-630.486	2804.74	151.503	-646.443	2979.53	129.675	-308.699	2498.55	976.569	-309.002	2472.84	1130.59	-363.568	2382.86	566.233	-432.102	2259.8	127.389	-406.715	2417.4	56.6736
568	0	-703.409	2532.64	977.206	-693.853	2497.53	1129.52	-656.635	2642.12	569.001	-628.121	2820.84	150.582	-642.628	2996.95	136.832	-309.093	2509.68	974.999	-309.657	2484.51	1128.97	-363.835	2390.61	565.708	-432.192	2260.65	128.628	-406.768	2417.56	56.5523
569	0	-703.772	2545.31	975.379	-694.484	2509.76	1127.75	-655.74	2653.9	567.31	-624.97	2833.61	148.294	-639.68	3013.39	143.869	-309.559	2520.84	973.375	-310.263	2495.86	1127.32	-364.267	2398.94	565.014	-432.404	2261.12	129.919	-406.855	2417.76	56.4439
570	0	-704.044	2558.15	973.937	-694.925	2521.94	1126.17	-654.523	2667.25	566.374	-621.402	2843.34	144.805	-636.883	3024.74	147.061	-310.113	2532.22	971.838	-310.866	2507.47	1125.61	-364.486	2408.14	564.307	-432.148	2262.63	131.554	-406.944	2418.03	56.2845
571	0	-704.281	2571.1	972.792	-695.329	2534.24	1124.82	-653.327	2681.54	565.529	-617.871	2850.71	141.731	-632.535	3025.48	141.708	-310.622	2543.69	970.23	-311.522	2519.44	1123.92	-364.671	2417.98	563.537	-431.853	2264.35	133.418	-406.928	2418.4	56.1927
572	0	-704.596	2584.2	971.884	-695.708	2546.63	1123.66	-652.28	2696.39	564.838	-614.655	2856.09	140.238	-628.51	3030.96	135.221	-311.228	2555.33	968.681	-312.005	2531.51	1122.21	-364.919	2428.45	562.734	-431.581	2266.21	135.508	-406.975	2418.75	56.0527
573	0	-705.063	2597.42	971.236	-696.117	2559.2	1122.8	-651.445	2711.31	564.384	-611.4	2861.34	138.548	-624.493	3036.63	126.804	-311.778	2567.26	967.25	-312.468	2543.61	1120.55	-365.296	2439.45	561.952	-431.238	2268.18	137.806	-406.981	2419.08	55.9471
574	0	-705.629	2610.88	970.794	-696.519	2572	1122.18	-650.39	2725.85	564.272	-608.131	2867.57	136.435	-619.732	3041.98	119.467	-312.377	2579.28	965.885	-313.003	2556.05	1118.94	-365.723	2450.99	561.18	-430.77	2270.48	140.477	-406.916	2419.43	55.828
575	0	-706.158	2624.7	970.66	-696.929	2585.03	1121.81	-649.724	2739.88	563.972	-605.483	2874.49	135.405	-615.154	3046.35	113.8	-312.96	2591.55	964.649	-313.429	2568.34	1117.41	-366.102	2463.06	560.502	-430.287	2272.99	143.439	-406.812	2419.86	55.7575
576	0	-706.57	2638.94	970.69	-697.368	2598.32	1121.76	-647.984	2753.36	563.728	-603.124	2880.4	133.935	-611.259	3050.48	108.375	-313.668	2603.96	963.545	-313.977	2580.84	1115.95	-366.361	2475.77	559.952	-429.583	2276.06	146.918	-406.523	2420.45	55.7742
577	0	-706.899	2653.61	970.915	-697.857	2611.94	1122.05	-646.986	2766.85	563.985	-602.115	2885.26	132.493	-609.092	3054.98	102.485	-314.465	2616.8	962.639	-314.443	2593.09	1114.76	-366.601	2489.26	559.431	-428.75	2279.62	150.734	-406.314	2420.87	55.6225
578	0	-707.07	2668.52	971.359	-698.342	2625.72	1122.76	-646.62	2780.98	564.724	-602.101	2890.85	131.704	-608.423	3058.44	96.3584	-315.329	2629.8	961.868	-314.957	2605.51	1113.82	-366.679	2503.59	559.021	-427.688	2283.75	155.085	-405.963	2421.65	55.5879
579	0	-707.15	2683.34	972.248	-698.759	2639.66	1123.97	-646.795	2795.34	565.891	-602.315	2895.46	130.827	-609.173	3061.1	90.7532	-316.221	2642.98	961.346	-315.435	2618.02	1113.3	-367.884	2517.42	558.165	-426.403	2288.58	160.064	-405.623	2422.4	55.5189
580	0	-707.458	2697.74	973.841	-699.068	2653.61	1125.65	-647.676	2809.55	567.584	-602.575	2898.88	130.125	-610.191	3063.6	86.049	-317.196	2655.48	960.945	-315.931	2630.45	1112.99	-367.445	2534	557.586	-424.83	2294.42	165.648	-405.383	2422.76	55.4449
581	0	-708.166	2711.5	975.79	-699.361	2667.46	1127.63	-648.207	2822.42	568.62	-602.611	2901.95	129.507	-610.517	3065.63	81.8522	-318.221	2668.42	960.884	-316.394	2643.1	1112.96	-366.559	2552.19	556.905	-423.036	2301.15	171.854	-405.047	2422.99	55.3696
582	0	-709.186	2724.55	977.65	-699.753	2681.08	1129.64	-649.25	2834.65	569.432	-602.63	2905.13	129.093	-610.291	3067.61	78.2424	-319.453	2681.99	961.094	-316.851	2655.63	1113.07	-364.927	2571.8	556.032	-421.02	2309.18	178.834	-404.457	2423.91	55.6266
583	0	-710.248	2737.17	979.354	-700.215	2694.35	1131.63	-650.36	2845.71	569.852	-602.56	2908.28	128.655	-609.793	3069.58	75.8906	-320.771	2695.21	961.283	-317.432	2668.24	1113.37	-362.741	2592.79	555.109	-418.649	2318.62	186.497	-403.656	2425.69	56.4179
584	0	-711.273	2749.67	980.905	-700.906	2707.27	1133.41	-651.37	2855.81	570.163	-602.381	2910.67	128.147	-609.49	3070.84	74.7643	-322.207	2708.71	961.593	-317.989	2680.37	1113.66	-360.253	2614.91	554.037	-416.764	2329.26	195.746	-402.869	2427.87	57.2727
585	0	-712.389	2762.07	982.259	-701.808	2719.83	1135.08	-651.953	2865.14	570.478	-601.934	2911.66	127.893	-609.36	3071.58	73.9471	-323.643	2722.15	961.982	-318.621	2692.62	1113.97	-357.941	2638.12	552.875	-413.528	2342.37	204.329	-401.865	2430.49	58.8777
586	0	-713.647	2774.3	983.489	-702.728	2732.16	1136.59	-652.121	2873.65	570.736	-601.454	2912.23	127.919	-609.255	3072.12	73.3419	-325.095	2735.52	962.263	-319.365	2704.52	1114.27	-355.851	2662.13	551.793	-411.16	2356.62	213.31	-400.553	2434.85	61.4628
587	0	-714.899	2786.37	984.713	-703.562	2744.5	1138.17	-652.225	2881.15	571.015	-600.992	2913.1	127.895	-608.932	3072.5	72.8505	-326.434	2748.99	962.71	-320.201	2716.31	1114.51	-353.898	2687.24	550.778	-406.182	2374.07	225.09	-399.215	2440.18	64.7719
588	0	-716.076	2798.29	986.116	-704.204	2757.03	1139.91	-652.133	2887.48	571.065	-600.613	2913.74	127.863	-608.746	3072.79	72.4814	-327.584	2762.26	963.151	-321.012	2727.79	1114.81	-352.137	2712.86	549.909	-403.021	2392.77	234.609	-397.938	2446.51	68.6177
589	0	-716.818	2811.21	987.831	-704.71	2770	1141.97	-653.152	2894.03	571.214	-600.376	2914.03	127.797	-608.672	3072.97	72.2342	-328.553	2775.09	963.656	-321.789	2738.86	1115.02	-350.76	2738.38	549.301	-399.326	2412.97	244.035	-396.881	2454.01	72.9055
590	0	-718.263	2819.11	988.789	-705.664	2778.02	1142.9	-653.134	2898.82	571.242	-600.192	2914.14	127.756	-608.553	3073.06	72.0262	-329.426	2787.64	964.3	-322.459	2749.74	1115.21	-349.078	2764.04	549.863	-395.566	2434	252.319	-395.921	2462.66	77.0445
591	0	-718.982	2829.26	990.1	-706.211	2788.58	1144.58	-653.546	2903.76	571.584	-600.014	2914.29	127.691	-608.558	3073.14	71.9527	-330.129	2800.2	965.346	-323.03	2760.24	1115.54	-347.845	2789.05	551.344	-391.783	2455.52	259.83	-394.706	2474.52	81.6059
592	0	-719.524	2839.89	991.381	-706.624	2799.67	1146.29	-653.932	2908.6	571.891	-599.94	2914.34	127.671	-608.555	3073.2	71.8354	-330.672	2812.34	966.637	-323.484	2770.55	1116.2	-347.005	2813.71	553.547	-388.362	2476.96	266.714	-392.364	2491.87	88.3944
593	0	-719.961	2850.63	992.741	-707.075	2810.86	1148.02	-653.858	2912.88	572.42	-599.875	2914.42	127.711	-608.567	3073.32	71.72	-331.196	2824.22	968.259	-323.865	2780.62	1117.19	-346.558	2837.87	556.221	-385.787	2498.84	274.022	-389.448	2514.54	95.0596
594	0	-720.31	2861.22	994.04	-707.617	2822.03	1149.65	-654.343	2917.59	572.548	-599.906	2914.61	127.806	-608.548	3073.39	71.5864	-331.629	2836.2	970.247	-324.266	2790.77	1118.6	-346.695	2861.13	559.42	-384.163	2521.24	279.641	-386.12	2540.68	100.783
595	0	-720.611	2871.93	995.325	-708.234	2833.15	1151.2	-654.794	2921.98	572.816	-599.905	2914.81	127.904	-608.556	3073.66	71.4574	-332.058	2850.05	973.044	-324.792	2800.81	1120.6	-347.193	2883.71	563.151	-382.979	2544.46	283.822	-382.443	2568.83	105.505
596	0	-720.87	2882.58	996.566	-708.928	2844.3	1152.69	-655.132	2925.87	573.085	-599.938	2915	128.083	-608.547	3073.78	71.3415	-332.284	2860.71	975.528	-325.424	2810.91	1123.07	-347.99	2905.51	567.425	-382.052	2568.55	286.296	-378.431	2597.73	109.023
597	0	-721.081	2893.08	997.654	-709.712	2855.24	1153.97	-655.36	2929.36	573.391	-599.929	2915.16	128.245	-608.594	3073.94	71.251	-332.563	2871.96	978.293	-326.133	2820.89	1125.88	-348.902	2926.85	572.03	-381.163	2593.12	287.359	-374.06	2627	111.281
598	0	-721.311	2903.34	998.558	-710.601	2866.02	1155.11	-655.496	2932.28	573.745	-599.879	2915.34	128.449	-608.383	3073.77	70.8834	-332.826	2883.65	981.345	-327.076	2833.23	1129.27	-349.802	2947.87	576.69	-380.3	2618.41	287.196	-369.515	2656.65	112.375
599	0	-721.519	2913.43	999.288	-711.439	2876.78	1156.1	-655.551	2934.7	574.115	-599.777	2915.4	128.68	-608.347	3073.85	70.7505	-333.086	2895.26	984.474	-327.861	2842.5	1132.29	-350.635	2968.7	581.237	-379.623	2644.14	285.7	-364.839	2686.93	112.493
600	0	-721.68	2923.08	999.804	-712.314	2887.23	1156.83	-655.619	2936.75	574.48	-599.629	2915.49	128.934	-608.411	3074.03	70.6655	-333.277	2906.84	987.662	-328.581	2852.08	1135.22	-351.36	2989.11	585.528	-379.037	2670.42	283.048	-360.246	2718.17	111.877
601	0	-721.973	2931.89	1000.01	-713.065	2897.77	1157.46	-655.747	2938.73	574.891	-599.409	2915.57	129.126	-608.372	3074.12	70.5454	-333.4	2918.28	990.716	-329.334	2862.44	1138.1	-352.077	3008.79	589.577	-378.748	2697.14	279.275	-355.879	2750.81	110.787
602	0	-721.87	2942.41	1000.54	-713.712	2908.12	1157.96	-655.829	2940.7	575.269	-599.23	2915.67	129.377	-608.295	3074.14	70.4018	-333.507	2929.66	993.655	-330.066	2873.02	1140.82	-352.718	3027.8	593.424	-378.547	2724.27	274.585	-352.116	2785.2	109.183
603	0	-721.961	2951.21	1000.61	-714.295	2918.4	1158.33	-655.893	2942.85	575.633	-599.044	2915.74	129.633	-608.239	3074.22	70.2688	-333.534	2940.97	996.388	-330.735	2883.82	1143.35	-352.539	3047.19	597.256	-378.462	2751.99	268.828	-348.347	2820.85	107.762
604	0	-722.047	2959.83	1000.54	-714.729	2928.67	1158.49	-655.955	2945.29	575.944	-598.954	2915.89	129.921	-608.224	3074.3	70.1462	-333.535	2952.36	998.96	-331.263	2894.75	1145.66	-353.549	3064.4	600.642	-378.585	2780.18	262.009	-344.947	2857.71	106.239
605	0	-722.068	2968.46	1000.33	-715.092	2938.84	1158.56	-655.996	2948	576.198	-598.88	2916.14	130.228	-608.227	3074.37	70.0272	-333.526	2963.7	1001.29	-331.773	2905.74	1147.83	-354.601	3080.82	603.768	-378.678	2809.1	254.26	-341.97	2895.08	104.557
606	0	-722.088	2977.07	1000.02	-715.349	2949.04	1158.47	-655.935	2950.93	576.396	-598.755	2916.26	130.457	-608.29	3074.56	69.9611	-333.553	2975.03	1003.44	-332.261	2916.65	1149.74	-355.531	3096.59	606.539	-378.889	2838.67	245.664	-339.5	2933.31	102.541
607	0	-722.073	2985.78	999.614	-715.489	2959.37	1158.29	-655.837	2953.92	576.562	-598.587	2916.46	130.705	-608.196	3074.53	69.7939	-333.556	2986.25	1005.33	-332.78	2927.56	1151.41	-356.35	3111.67	609.079	-379.173	2868.95	236.336	-337.361	2971.8	100.178
608	0	-722.006	2994.47	999.088	-715.656	2969.67	1158	-655.662	2957.04	576.69	-598.431	2916.71	131.014	-608.202	3074.63	69.6934	-333.539	2997.31	1006.89	-333.23	2938.49	1152.89	-357.154	3125.88	611.256	-379.464	2900.14	226.459	-335.479	3010.46	97.478
609	0	-721.844	3003.24	998.477	-715.761	2980.03	1157.59	-655.531	2960.16	576.746	-598.281	2917.01	131.323	-608.197	3074.7	69.579	-333.476	3008.2	1008.12	-333.687	2949.44	1154.04	-357.894	3139.19	613.017	-379.929	2931.97	216.154	-333.718	3049.41	94.7381
610	0	-721.55	3012.02	997.704	-715.779	2990.47	1157.05	-655.344	2963.33	576.749	-598.076	2917.18	131.534	-608.202	3074.77	69.4873	-333.376	3019.04	1009.04	-334.109	2960.35	1154.88	-358.545	3151.51	614.259	-380.449	2964.43	205.764	-332.095	3088.23	92.0199
611	0	-722.145	3020.75	996.785	-715.671	3001.05	1156.42	-655.245	2966.49	576.706	-597.834	2917.37	131.761	-608.199	3074.9	69.4097	-333.265	3029.62	1009.53	-334.479	2971.29	1155.44	-359.094	3162.91	614.797	-381.284	2998.71	196.956	-330.669	3127.15	89.5286
612	0	-722.19	3029.5	995.86	-715.59	3011.77	1155.8	-655.101	2969.76	576.657	-597.639	2917.64	132.091	-607.998	3074.62	69.1343	-333.076	3040.05	1009.67	-334.818	2982.23	1155.67	-359.46	3173.47	614.541	-382.165	3033.08	188.25	-329.449	3165.93	87.7411
613	0	-722.338	3038.25	994.891	-715.453	3022.35	1154.87	-655.048	2973.12	576.56	-597.493	2917.93	132.42	-607.958	3074.68	69.0052	-332.791	3050.33	1009.44	-335.101	2993.18	1155.66	-361.727	3180.95	612.82	-383.095	3067.47	179.544	-328.44	3205.05	87.0023
614	0	-722.508	3047.04	993.889	-719.387	3022.99	1152.96	-654.963	2976.63	576.486	-597.294	2918.16	132.671	-607.975	3074.77	68.9252	-332.466	3060.46	1008.93	-335.355	3004.13	1155.3	-361.734	3189.82	611.197	-383.973	3101.79	170.759	-327.361	3243.45	86.9626
615	0	-722.756	3055.85	992.817	-719.453	3032.9	1152.03	-654.985	2980.26	576.433	-597.187	2918.42	132.932	-607.998	3074.9	68.8217	-332.159	3070.53	1008.05	-335.578	3015.2	1154.66	-361.488	3198.25	608.985	-384.941	3136.15	161.984	-327.499	3281.48	86.8408
616	0	-722.987	3064.64	991.687	-719.552	3042.69	1151.01	-654.985	2984.09	576.312	-597.046	2918.76	133.258	-607.867	3074.81	68.549	-331.912	3080.61	1006.88	-335.738	3026.28	1153.79	-360.985	3206.14	606.245	-385.877	3170.59	153.275	-328.01	3319.22	87.2362
617	0	-723.404	3073.43	990.556	-719.626	3052.48	1149.83	-655.034	2988.14	576.187	-596.856	2919.03	133.569	-608.173	3075.43	68.6082	-331.719	3090.71	1005.48	-335.839	3037.5	1152.59	-360.25	3213.54	602.935	-387.026	3204.88	148.951	-329.68	3356.31	88.11
618	0	-723.762	3082.23	989.402	-719.663	3062.22	1148.6	-655.078	2992.36	576.038	-596.671	2919.34	133.918	-608.183	3075.52	68.4805	-331.694	3100.77	1003.74	-335.901	3048.8	1151.09	-359.369	3220.53	599.133	-388.872	3238.66	144.924	-332.56	3392.66	89.8402
619	0	-724.154	3091.04	988.179	-719.709	3072.06	1147.29	-655.093	2996.83	575.835	-596.549	2919.77	134.342	-608.192	3075.62	68.3316	-331.819	3110.93	1001.73	-335.909	3060.32	1149.33	-358.578	3227.11	595.193	-390.326	3271.25	143.163	-335.918	3428.67	92.6958
