# Supplementary material for: A Brake-Based Overground Gait Rehabilitation Device for Altering Propulsion Impulse Symmetry
Source: Sensors (Basel). 2021 Oct 5;21(19):6617. doi: 10.3390/s21196617 (PMC8512803; doi:10.3390/s21196617)
Supplement: Supplementary file 1 [file sensors-21-06617-s001.zip › GPT animations/code and data/Trajectories/BD 10.csv]

Trajectories
100
		BDC013:LTroc			BDC013:LIliac			BDC013:LKnee			BDC013:LAnkle			BDC013:LToe			BDC013:RTroc			BDC013:RIliac			BDC013:RKnee			BDC013:RAnkle			BDC013:RToe
Frame	Sub Frame	X	Y	Z	X	Y	Z	X	Y	Z	X	Y	Z	X	Y	Z	X	Y	Z	X	Y	Z	X	Y	Z	X	Y	Z	X	Y	Z
		mm	mm	mm	mm	mm	mm	mm	mm	mm	mm	mm	mm	mm	mm	mm	mm	mm	mm	mm	mm	mm	mm	mm	mm	mm	mm	mm	mm	mm	mm
215	0	-759.03	-1535.19	961.498	-746.553	-1572.12	1110.73	-718.997	-1407.92	560.625	-678.547	-1393.99	114.959	-715.111	-1239.9	52.6756	-364.048	-1557.92	950.271	-362.563	-1589.79	1106.91	-408.888	-1648.46	532.826	-469.634	-1736.84	87.4178	-431.92	-1575.87	23.052
216	0	-759.112	-1525.41	960.152	-746.396	-1561.7	1109.61	-718.381	-1401.87	557.239	-678.458	-1361.12	112.073	-713.712	-1203.73	56.6259	-364.042	-1548.64	948.823	-362.459	-1579.99	1105.69	-409.095	-1643.85	532.5	-469.938	-1736.47	87.9108	-431.84	-1575.77	22.9948
217	0	-759.172	-1515.54	958.646	-746.243	-1550.66	1108.12	-717.427	-1395.72	553.651	-678.684	-1328.99	110.406	-711.648	-1168.5	61.6361	-363.929	-1539.57	947.472	-362.435	-1570.07	1104.41	-409.427	-1638.93	532.181	-470.226	-1735.94	88.4268	-431.774	-1575.74	22.9108
218	0	-759.168	-1505.42	956.813	-746.337	-1539.74	1106.6	-715.785	-1389.13	550.083	-679.381	-1298.54	109.826	-709.41	-1134.71	67.4293	-363.766	-1530.56	946.15	-362.571	-1560.03	1102.99	-409.929	-1633.51	531.746	-470.523	-1735.41	89.0492	-431.698	-1575.56	22.7794
219	0	-759.244	-1495.2	954.754	-746.596	-1528.86	1104.91	-714.256	-1382.45	546.74	-680.41	-1270.16	110.079	-707.19	-1103.07	74.3136	-364.111	-1520.49	944.583	-362.764	-1549.88	1101.39	-410.085	-1628.15	531.559	-470.839	-1734.81	89.7919	-431.728	-1575.47	22.6787
220	0	-759.263	-1484.54	952.557	-746.882	-1517.63	1103.09	-712.756	-1375.49	543.554	-681.497	-1244.09	110.869	-704.955	-1074.26	82.426	-364.071	-1511.31	943.368	-363.084	-1539.6	1099.83	-410.474	-1622.23	531.182	-471.024	-1734.02	90.4549	-431.71	-1575.34	22.5796
221	0	-759.371	-1473.78	950.318	-747.235	-1506.26	1101.23	-711.424	-1367.84	540.524	-682.244	-1220.23	112.133	-702.672	-1048.41	91.1771	-364.062	-1501.94	941.897	-363.435	-1529.13	1098.01	-410.921	-1615.68	530.706	-471.32	-1733.33	91.2537	-431.636	-1575.22	22.5131
222	0	-759.421	-1462.56	948.123	-747.703	-1495.07	1099.33	-710.557	-1359.36	537.874	-682.372	-1199.52	113.428	-700.551	-1026.51	100.131	-364.557	-1491.17	940.045	-363.806	-1518.67	1096.19	-411.391	-1608.64	530.053	-471.61	-1732.5	92.2061	-431.671	-1575.05	22.4586
223	0	-759.54	-1450.95	946.209	-748.053	-1483.75	1097.46	-710.316	-1349.25	535.801	-681.677	-1182.26	113.639	-698.806	-1008.92	107.829	-364.618	-1481.42	938.481	-364.212	-1508.18	1094.39	-411.923	-1601.08	529.259	-471.878	-1731.44	93.1519	-431.789	-1574.9	22.3989
224	0	-759.695	-1439.02	944.765	-748.268	-1472.15	1095.7	-710.04	-1337.17	534.467	-680.72	-1168.26	112.454	-697.373	-995.347	112.056	-364.582	-1472.19	937.006	-364.64	-1497.76	1092.47	-412.606	-1592.92	528.269	-472.264	-1730.36	94.2852	-431.918	-1574.77	22.3533
225	0	-759.908	-1427.09	943.758	-748.468	-1460.8	1094.22	-710.094	-1323.65	533.848	-679.71	-1157.13	110.019	-696.114	-984.625	111.931	-365.211	-1461.2	935.005	-364.984	-1487.2	1090.43	-413.278	-1584.45	527.273	-472.723	-1729.22	95.4891	-432.08	-1574.52	22.3058
226	0	-759.692	-1413.68	942.773	-748.482	-1449.24	1092.86	-710.018	-1308.8	533.222	-678.693	-1148.57	107.736	-694.515	-975.952	107.966	-365.813	-1449.98	932.958	-365.303	-1476.41	1088.35	-414.135	-1575.57	526.168	-473.057	-1727.75	97.0283	-432.234	-1574.14	22.1051
227	0	-759.273	-1399.56	942.046	-748.385	-1437.03	1091.7	-709.778	-1293.49	532.791	-677.723	-1141.96	106.295	-692.496	-969.516	101.028	-365.676	-1440.75	931.417	-365.723	-1465.6	1086.16	-415.117	-1566.23	525.014	-473.298	-1726.18	98.7849	-432.225	-1573.81	21.9941
228	0	-759.159	-1385.61	941.407	-748.578	-1425.07	1090.81	-709.588	-1278.48	532.584	-676.335	-1136.65	104.63	-690.649	-964.118	91.8069	-366.225	-1429.84	929.637	-366.247	-1454.75	1084.03	-416.097	-1556.72	524.159	-473.566	-1724.56	100.934	-432.272	-1573.47	21.8533
229	0	-759.465	-1372.73	941.257	-748.825	-1412.74	1090.05	-709.009	-1263.96	532.692	-674.355	-1131.42	102.251	-688.67	-959.492	84.372	-366.672	-1418.92	928.12	-366.883	-1443.68	1081.96	-417.114	-1546.76	523.442	-473.688	-1722.63	103.343	-432.158	-1573.17	21.7306
230	0	-760.01	-1359.95	941.349	-749.255	-1400.33	1089.54	-708.374	-1249.98	532.594	-672.191	-1125.71	101.02	-686.587	-955.696	79.0274	-367.411	-1407.22	926.691	-367.594	-1432.13	1080.09	-418.239	-1536.28	522.943	-473.682	-1720.36	106.176	-432.004	-1572.83	21.5751
231	0	-760.678	-1346.62	941.544	-749.708	-1387.6	1089.32	-707.264	-1236.48	532.427	-670.048	-1120.62	99.6495	-684.182	-952.075	73.1847	-368.686	-1394.17	925.22	-368.448	-1420.27	1078.48	-419.16	-1525.31	522.57	-473.638	-1717.84	109.393	-431.843	-1572.32	21.2816
232	0	-761.401	-1332.78	941.829	-750.35	-1374.86	1089.52	-706.434	-1223.31	532.366	-669.356	-1116.06	98.654	-681.998	-948.323	66.9673	-369.806	-1381.36	924.124	-369.578	-1408.58	1077.11	-418.894	-1515.77	522.981	-473.3	-1714.69	112.922	-431.555	-1571.72	21.0364
233	0	-762.088	-1318.58	942.25	-750.998	-1361.96	1090.13	-706.463	-1210.1	532.958	-669.252	-1111.06	97.7652	-680.88	-945.165	61.211	-370.598	-1369.38	923.636	-369.204	-1393.48	1076.14	-419.762	-1502.85	522.77	-472.86	-1711.2	116.992	-431.301	-1571.25	20.8061
234	0	-762.605	-1304.49	942.996	-751.552	-1348.83	1091.09	-707.118	-1196.59	533.888	-669.392	-1106.96	96.8638	-680.695	-942.727	56.2478	-371.599	-1356.89	923.214	-369.62	-1379.73	1075.44	-420.458	-1488.65	522.387	-472.2	-1707.01	121.528	-430.99	-1571.35	20.8134
235	0	-763.043	-1290.64	944.093	-752.076	-1335.58	1092.51	-708.093	-1183.18	535.113	-669.812	-1104.01	96.3534	-680.931	-940.678	51.8588	-373.052	-1343.21	922.892	-370.567	-1367.04	1075.21	-420.849	-1473.38	522.026	-471.388	-1702.18	126.709	-430.647	-1571.06	20.9887
236	0	-763.795	-1277.32	945.486	-752.846	-1323.16	1094.29	-709.776	-1170.78	536.192	-670.264	-1101.47	95.7788	-681.202	-939.152	48.0649	-374.578	-1329.32	922.722	-371.307	-1353.7	1075.15	-421.044	-1456.78	521.472	-470.446	-1696.59	132.467	-430.432	-1570.51	21.2217
237	0	-765.066	-1265.25	946.97	-753.649	-1310.68	1096.09	-711.314	-1158.96	536.949	-670.811	-1098.87	95.3167	-681.08	-937.465	44.4671	-375.738	-1316.34	922.971	-372.042	-1340.17	1075.36	-420.847	-1438.83	520.789	-469.347	-1690.08	138.875	-430.06	-1569.94	21.7177
238	0	-766.724	-1254.45	948.273	-754.525	-1298.22	1097.81	-712.789	-1148.12	537.342	-671.472	-1096.04	94.8041	-680.875	-935.856	40.8346	-377.245	-1302.65	923.099	-372.646	-1326.44	1075.7	-420.372	-1419.72	520.021	-468.155	-1682.46	145.982	-429.713	-1568.96	22.5519
239	0	-768.362	-1243.84	949.463	-755.657	-1286.56	1099.34	-714.403	-1138.53	537.533	-672.007	-1093.6	94.1852	-680.769	-934.025	38.3962	-378.98	-1288.4	923.188	-373.559	-1313.3	1076.1	-419.474	-1399.3	519.159	-466.758	-1673.43	153.638	-429.603	-1567.35	23.3148
240	0	-769.834	-1232.22	950.419	-757.168	-1275.99	1100.62	-715.622	-1129.79	537.45	-672.161	-1091.74	93.539	-680.498	-932.936	37.266	-380.568	-1274.49	923.495	-374.681	-1300.66	1076.58	-418.38	-1377.79	518.047	-465.373	-1663.2	162.203	-429.332	-1565.28	24.8749
241	0	-771.587	-1220.86	951.306	-758.68	-1265.41	1101.82	-716.656	-1121.79	537.112	-671.96	-1090.85	93.2	-680.466	-932.297	36.5246	-382.218	-1260.6	923.878	-375.855	-1288.15	1077.06	-417.168	-1355.2	516.86	-463.943	-1651.4	171.467	-428.953	-1562.5	27.0631
242	0	-773.081	-1209.14	952.223	-760.073	-1254.23	1102.76	-717.504	-1114.34	536.796	-671.729	-1090.46	93.1708	-680.453	-931.678	35.8738	-383.756	-1247.02	924.362	-377.005	-1275.88	1077.52	-416.123	-1331.84	515.659	-462.215	-1637.83	181.166	-428.608	-1558.89	29.8319
243	0	-774.405	-1197.19	953.179	-761.555	-1243.62	1104.05	-718.445	-1107.65	536.65	-671.581	-1090.08	93.0997	-680.368	-931.297	35.5042	-385.363	-1233.62	924.906	-377.704	-1262.79	1077.98	-415.246	-1307.73	514.605	-460.31	-1622.36	191.439	-428.368	-1554.03	33.1903
244	0	-775.791	-1186.26	954.489	-762.81	-1232.5	1105.36	-719.108	-1101.61	536.633	-671.235	-1089.66	92.9117	-680.346	-930.937	35.1337	-386.866	-1220.64	925.443	-379.172	-1251.87	1078.34	-414.396	-1283.01	513.583	-458.232	-1604.87	201.738	-428.012	-1548.25	37.5632
245	0	-777.116	-1175.64	955.861	-763.765	-1220.61	1106.86	-719.831	-1096.44	536.667	-670.953	-1089.49	92.8203	-680.336	-930.68	34.9049	-388.356	-1207.51	925.757	-380.581	-1241.68	1078.6	-413.469	-1257.99	512.965	-456.07	-1585.4	211.486	-427.916	-1540.8	42.444
246	0	-778.135	-1164.31	957.057	-764.478	-1208.15	1108.38	-720.316	-1091.68	536.542	-670.698	-1089.33	92.7399	-680.363	-930.489	34.6815	-389.739	-1194.68	926.206	-381.652	-1231.31	1078.77	-412.539	-1233	512.842	-453.754	-1564.47	220.223	-428.011	-1532.33	47.5309
247	0	-779.132	-1152.88	958.151	-765.155	-1195.71	1110	-720.424	-1087.03	536.591	-670.552	-1089.12	92.7854	-680.319	-930.32	34.5193	-390.949	-1182.44	926.833	-382.459	-1221.07	1078.84	-411.756	-1208.26	513.617	-451.415	-1542.77	227.582	-428.495	-1522.54	52.1332
248	0	-780.117	-1142.28	959.182	-765.948	-1183.64	1111.57	-721.086	-1082.64	536.946	-670.455	-1088.83	92.7995	-680.31	-930.162	34.3144	-391.804	-1171.17	927.871	-383.51	-1211.71	1079.15	-411.154	-1183.83	515.247	-449.248	-1521.25	234.398	-428.275	-1509.74	58.2407
249	0	-781.152	-1132.37	960.051	-766.736	-1172.09	1113.01	-721.787	-1077.99	537.042	-670.435	-1088.5	92.8322	-680.25	-929.946	34.1295	-391.449	-1163.3	929.92	-383.793	-1201.06	1079.7	-410.674	-1159.6	517.44	-447.782	-1500.22	241.549	-427.781	-1491.74	64.8197
250	0	-782.098	-1122.75	960.881	-767.614	-1161.14	1114.29	-722.34	-1073.23	537.211	-670.539	-1088.24	92.9358	-680.251	-929.774	33.9379	-392.389	-1151.41	931.266	-384.439	-1191.06	1080.73	-410.409	-1136.02	520.27	-446.731	-1478.53	248.29	-426.987	-1468.78	70.8903
251	0	-782.875	-1112.96	961.769	-768.574	-1150.37	1115.48	-722.938	-1068.74	537.263	-670.852	-1088.11	93.2616	-680.212	-929.625	33.7925	-393.118	-1139.84	932.921	-385.27	-1181.38	1082.18	-410.513	-1112.99	523.648	-446.131	-1456.01	253.954	-426.283	-1441.99	76.1992
252	0	-783.452	-1103.03	962.569	-769.455	-1139.39	1116.49	-723.604	-1064.66	537.308	-670.561	-1087.59	93.1807	-680.169	-929.558	33.654	-393.56	-1128.88	935.193	-386.287	-1171.92	1084.18	-410.863	-1090.59	527.478	-445.653	-1432.27	258.28	-425.481	-1413.43	80.7812
253	0	-783.894	-1092.98	963.225	-770.339	-1128.48	1117.36	-723.876	-1060.99	537.465	-670.475	-1087.32	93.2568	-680.097	-929.458	33.5452	-393.892	-1118.12	937.784	-387.208	-1161.83	1086.61	-411.257	-1068.53	531.762	-445.263	-1407.86	260.97	-424.389	-1384.26	84.1938
254	0	-784.34	-1083.28	963.682	-771.427	-1118.37	1118.17	-723.9	-1057.72	537.655	-670.471	-1087.2	93.4748	-680.073	-929.358	33.4589	-393.949	-1106.64	940.636	-387.972	-1151.07	1089.32	-411.677	-1047.14	536.392	-444.946	-1383.04	262.24	-423.19	-1354.87	86.4737
255	0	-784.879	-1074.07	964.171	-772.731	-1109.11	1118.82	-723.249	-1054.66	537.892	-670.409	-1087.06	93.7073	-680.03	-929.303	33.3784	-393.842	-1097.76	944.036	-388.89	-1140.46	1092.22	-412.166	-1025.65	541.123	-444.713	-1357.89	262.244	-421.797	-1325.35	87.3144
256	0	-785.357	-1065.27	964.487	-773.891	-1099.77	1119.41	-723.307	-1052.61	538.282	-670.324	-1087	93.9268	-680.014	-929.24	33.307	-395.923	-1080.58	946.077	-390.186	-1130.96	1095.17	-412.57	-1004.45	545.628	-444.597	-1332.37	261.017	-420.105	-1295.97	87.3032
257	0	-785.714	-1056.61	964.698	-774.98	-1090.27	1119.85	-723.307	-1050.7	538.646	-670.637	-1087.3	94.5914	-680.037	-929.159	33.2391	-396.505	-1068.54	948.93	-391.03	-1120.59	1097.97	-412.862	-983.771	550.058	-444.628	-1306.38	258.757	-418.388	-1265.44	86.3853
258	0	-786.146	-1048.38	964.858	-776.033	-1081.02	1120.18	-723.338	-1048.9	539.001	-670.193	-1086.98	94.519	-680.031	-929.097	33.176	-396.556	-1057.5	952.057	-391.576	-1109.33	1100.68	-413.087	-963.603	554.269	-444.772	-1279.88	255.485	-416.392	-1233.96	85.0557
259	0	-786.516	-1040.32	964.828	-777.07	-1072.09	1120.43	-723.209	-1047	539.279	-670.036	-1086.94	94.6205	-680.054	-929.103	33.1497	-396.724	-1045.96	954.956	-392.313	-1098.66	1103.32	-413.354	-944.079	558.37	-445.044	-1252.88	251.286	-414.38	-1200.94	83.3093
260	0	-786.75	-1032.23	964.664	-778.123	-1063.63	1120.65	-723.301	-1045.12	539.685	-669.967	-1086.93	94.8792	-680.064	-929.045	33.0748	-397.029	-1034.45	957.904	-393.232	-1088.3	1105.91	-413.712	-925.377	562.394	-445.41	-1225.35	246.302	-412.418	-1166.31	81.2633
261	0	-786.993	-1024.44	964.406	-778.732	-1054.02	1120.67	-723.133	-1043	539.954	-669.759	-1086.73	95.0846	-680.066	-928.996	33.0474	-397.388	-1022.86	960.601	-394.252	-1078.17	1108.51	-414.317	-907.408	566.118	-445.862	-1197.34	240.226	-410.374	-1130.94	79.1587
262	0	-787.066	-1016.48	964.027	-779.413	-1045.09	1120.49	-722.929	-1040.74	540.204	-669.584	-1086.53	95.3855	-680.108	-929.01	33.0075	-398.025	-1011.38	963.136	-394.611	-1066.59	1110.82	-414.93	-890.18	569.807	-446.239	-1168.83	233.292	-408.23	-1095.25	76.8621
263	0	-787.107	-1008.49	963.519	-779.985	-1036.17	1120.21	-722.633	-1038.17	540.208	-669.363	-1086.33	95.65	-680.128	-928.981	32.9765	-399.019	-999.587	965.406	-395.534	-1056.19	1113.08	-415.587	-873.633	573.202	-446.53	-1139.8	225.43	-406.365	-1058.11	74.0591
264	0	-787.146	-1000.66	962.985	-780.695	-1027.28	1119.77	-722.339	-1035.59	540.374	-668.968	-1085.95	95.7615	-680.122	-928.937	32.9002	-399.758	-988.276	967.549	-396.298	-1045.59	1115.14	-416.227	-858.02	576.359	-446.77	-1110.27	216.897	-404.617	-1020.35	70.7823
265	0	-787.173	-992.647	962.358	-781.257	-1018.24	1119.22	-722.095	-1033.13	540.571	-668.841	-1086.01	96.0453	-680.148	-928.884	32.8367	-400.6	-976.783	969.475	-396.774	-1034.54	1116.84	-416.83	-843.121	579.063	-446.858	-1080.16	207.706	-402.962	-982.348	67.6281
266	0	-787.107	-984.512	961.638	-781.787	-1009.08	1118.56	-721.821	-1030.55	540.74	-668.846	-1085.77	96.8283	-680.126	-928.809	32.7514	-396.433	-967.33	972.889	-397.439	-1023.84	1118.23	-417.309	-829.135	581.315	-447.056	-1049.33	197.901	-401.231	-943.82	64.2873
267	0	-787.085	-976.214	960.827	-782.213	-999.688	1117.84	-721.526	-1028.01	540.928	-668.477	-1085.7	96.8795	-680.144	-928.769	32.6748	-396.057	-956.773	974.233	-397.807	-1012.78	1119.37	-417.77	-815.91	582.879	-447.191	-1018.05	187.809	-399.47	-904.692	60.968
268	0	-786.95	-967.761	959.935	-782.58	-990.396	1117.12	-720.975	-1025.14	540.946	-668.252	-1085.51	97.1781	-680.194	-928.458	32.5795	-396.947	-945.275	974.744	-398.073	-1001.64	1120.05	-418.277	-803.588	583.77	-447.344	-985.549	177.342	-397.635	-865.467	58.2183
269	0	-787.08	-959.288	959.046	-782.841	-980.843	1116.28	-720.784	-1022.48	541.146	-667.527	-1084.79	97.2726	-680.233	-928.403	32.4755	-396.11	-935.695	975.22	-398.636	-991.283	1120.44	-418.967	-792.273	584.074	-447.485	-952.86	167.099	-395.657	-826.026	55.9517
270	0	-787.074	-950.656	958.13	-783.023	-971.098	1115.48	-720.452	-1019.63	541.268	-667.73	-1084.86	98.0745	-680.238	-928.309	32.3754	-396.495	-924.752	974.979	-398.823	-980.259	1120.44	-419.626	-781.824	583.571	-447.742	-919.279	156.945	-393.918	-786.302	54.1196
271	0	-787.128	-941.999	957.14	-783.198	-961.343	1114.54	-720.189	-1016.72	541.337	-667.604	-1084.88	98.3727	-680.303	-928.251	32.3042	-395.207	-915.694	974.864	-399.52	-970.392	1120.31	-420.09	-772.322	582.381	-448.014	-885.156	147.322	-392.283	-746.666	53.044
272	0	-787.119	-933.316	956.119	-783.252	-951.36	1113.59	-719.903	-1013.57	541.37	-667.547	-1084.82	98.7324	-680.33	-928.203	32.2014	-394.969	-905.904	974.076	-399.546	-959.365	1119.77	-420.571	-763.507	580.514	-448.451	-850.501	138.382	-390.983	-707.268	52.5828
273	0	-787.151	-924.418	954.93	-783.225	-941.4	1112.48	-719.554	-1010.22	541.446	-666.857	-1084.03	98.932	-680.379	-928.379	32.1322	-395.483	-894.909	972.733	-399.393	-947.749	1119.09	-420.698	-755.466	577.905	-448.899	-815.505	130.324	-390.763	-667.848	52.1909
274	0	-787.202	-915.598	953.687	-783.216	-931.338	1111.32	-719.197	-1006.55	541.296	-666.533	-1083.67	99.25	-680.438	-928.374	32.0554	-394.529	-885.942	971.507	-399.476	-936.689	1118.05	-420.717	-747.959	574.697	-449.412	-780.463	123.478	-391.072	-629.173	52.2282
275	0	-787.315	-906.703	952.38	-783.159	-921.191	1110.07	-719.029	-1002.71	541.214	-666.33	-1083.46	99.6546	-680.438	-928.261	31.9698	-393.941	-875.92	969.79	-399.901	-926.616	1116.86	-420.275	-740.822	571.01	-449.746	-745.546	117.893	-391.583	-591.517	53.1653
276	0	-787.449	-897.6	950.981	-783.108	-910.971	1108.66	-718.932	-998.737	541.177	-666.07	-1083.14	100.112	-680.441	-928.203	31.8636	-393.862	-865.763	967.726	-399.683	-915.175	1115.24	-419.47	-734.075	566.68	-450.1	-710.878	114.039	-393.991	-553.12	55.4835
277	0	-787.646	-888.425	949.604	-783.01	-900.716	1107.13	-718.784	-994.198	540.97	-665.854	-1082.78	100.624	-680.515	-928.14	31.7459	-393.519	-855.605	965.507	-399.414	-903.211	1113.39	-418.81	-727.613	562.055	-450.39	-677.128	111.889	-396.306	-517.365	59.459
278	0	-787.9	-879.277	948.201	-782.88	-890.444	1105.55	-718.7	-989.458	540.839	-665.706	-1082.36	101.192	-680.453	-928.024	31.73	-393.175	-845.427	962.973	-398.999	-891.174	1111.26	-418.744	-721.394	557.487	-450.323	-645.718	110.706	-399.933	-482.271	64.1447
279	0	-787.947	-869.922	946.793	-782.63	-880.076	1103.89	-718.835	-984.142	540.692	-665.656	-1081.79	101.795	-680.616	-927.805	31.4716	-393.03	-835.038	960.063	-398.299	-878.497	1109.27	-418.706	-715.121	553.295	-450.567	-616.156	110.247	-404.468	-448.518	69.8194
280	0	-787.868	-860.206	945.387	-782.196	-869.484	1102.19	-718.847	-978.287	540.399	-665.682	-1081.09	102.538	-680.63	-927.58	31.2934	-392.897	-824.37	957.289	-397.842	-866.949	1107.03	-418.995	-708.481	549.317	-450.835	-589.087	110.257	-409.136	-417.455	77.1734
281	0	-787.658	-850.203	943.807	-781.798	-858.992	1100.47	-719.057	-972.063	540.085	-665.773	-1080.29	103.328	-680.639	-927.277	31.1289	-392.617	-813.438	954.462	-396.965	-854.364	1104.86	-419.564	-701.746	545.364	-451.638	-564.177	110.36	-414.087	-389.22	85.5277
282	0	-787.311	-839.759	942.187	-781.226	-848.295	1098.68	-719.138	-964.979	539.575	-665.866	-1079.3	104.258	-680.704	-926.967	30.9699	-392.612	-802.152	951.943	-396.302	-842.07	1102.79	-420.373	-694.685	541.708	-452.668	-542.307	110.847	-418.81	-364.639	94.3659
283	0	-787.071	-829.081	940.576	-780.718	-837.429	1096.89	-719.407	-957.665	539.2	-666.052	-1078.09	105.306	-680.732	-926.631	30.7871	-392.174	-790.549	950.001	-395.762	-830.365	1100.91	-421.174	-686.459	538.858	-454.572	-523.516	110.951	-423.212	-344.361	102.528
284	0	-786.677	-818.135	938.927	-780.25	-826.421	1095.06	-719.748	-949.912	538.872	-666.352	-1076.79	106.446	-680.756	-926.214	30.6411	-391.73	-778.764	948.377	-395.352	-818.78	1099.32	-422.098	-676.857	536.635	-457.035	-508.222	110.084	-427.033	-328.483	108.365
285	0	-786.164	-806.938	937.297	-779.822	-814.952	1093.25	-719.76	-941.302	538.245	-666.732	-1075.4	107.946	-680.906	-925.8	30.473	-391.241	-766.871	947.173	-394.961	-807.267	1098.09	-423.159	-665.479	535.348	-459.795	-496.372	108.366	-429.952	-316.613	110.328
286	0	-785.609	-795.147	935.675	-779.449	-803.211	1091.52	-719.67	-932.345	537.828	-667.103	-1073.73	109.516	-681.044	-925.299	30.2828	-390.634	-755.15	946.17	-394.566	-796.039	1097	-424.233	-652.202	534.644	-462.84	-487.192	106.085	-432.294	-308.104	108.293
287	0	-785.121	-783.494	934.19	-779.021	-791.006	1089.95	-719.593	-922.892	537.301	-667.506	-1071.9	111.424	-681.208	-924.863	30.0703	-390.679	-743.507	945.056	-394.542	-785.624	1095.96	-425.338	-637.703	534.229	-465.836	-480.716	104.104	-434.369	-302.027	102.901
288	0	-784.493	-771.71	932.811	-778.498	-778.429	1088.49	-719.612	-913.245	536.902	-667.989	-1069.79	113.53	-681.361	-924.348	29.8515	-390.015	-731.991	944.273	-394.807	-776.1	1094.8	-426.521	-622.786	534.137	-468.734	-476.257	103.479	-436.301	-297.865	96.2512
289	0	-783.892	-759.73	931.687	-777.891	-765.662	1087.21	-719.601	-903.084	536.526	-668.542	-1067.57	115.977	-681.622	-923.885	29.7327	-389.216	-720.321	943.423	-394.439	-764.961	1093.9	-427.833	-608.019	534.142	-472.176	-471.56	101.131	-438.237	-294.396	90.6323
290	0	-783.165	-747.64	930.658	-777.192	-752.787	1086.1	-719.464	-892.383	536.248	-669.196	-1065.21	118.808	-681.941	-923.478	29.6201	-388.323	-708.459	942.891	-393.735	-752.827	1093.07	-429.181	-593.559	534.235	-475.274	-466.719	99.4924	-440.392	-291.078	86.1931
291	0	-782.502	-735.478	929.948	-776.433	-740.021	1085.21	-718.778	-880.543	535.808	-669.959	-1062.27	121.855	-682.364	-922.947	29.4281	-387.309	-696.019	942.64	-392.393	-738.848	1092.69	-430.525	-579.785	534.323	-477.779	-461.98	98.246	-442.798	-287.62	81.7924
292	0	-781.765	-723.06	929.479	-775.627	-727.38	1084.53	-719.616	-869.558	536.191	-670.813	-1058.97	125.27	-682.872	-922.482	29.3163	-386.596	-683.009	942.638	-391.528	-725.618	1092.93	-431.572	-566.436	534.523	-479.804	-456.797	97.0761	-445.759	-283.385	76.2288
293	0	-780.903	-710.364	929.107	-774.875	-714.863	1084.02	-719.66	-856.683	536.21	-671.753	-1054.98	129.135	-683.391	-921.948	29.2367	-386.226	-669.213	943.152	-390.84	-712.755	1093.44	-432.217	-553.455	535.047	-480.236	-451.435	96.0526	-448.397	-279.034	70.3486
294	0	-780.184	-697.771	929.101	-774.138	-702.353	1083.76	-719.927	-842.864	536.108	-672.807	-1050.47	133.409	-683.864	-921.18	29.1646	-385.756	-655.267	944.149	-390.324	-699.702	1094.68	-432.134	-540.569	535.645	-480.11	-446.676	95.1738	-449.708	-275.446	64.4401
295	0	-779.372	-684.925	929.208	-773.487	-689.855	1083.82	-720.278	-827.797	536.043	-674.066	-1045.23	138.073	-684.354	-920.444	29.2892	-385.962	-641.085	945.256	-389.796	-686.231	1096.31	-431.527	-527.737	536.637	-479.508	-443.004	94.377	-449.273	-273.141	58.7949
296	0	-778.425	-671.684	929.402	-772.853	-677.358	1083.95	-720.902	-811.389	535.873	-675.221	-1039.24	143.275	-684.904	-919.664	29.4971	-385.18	-627.228	946.839	-389.398	-672.873	1098.13	-430.382	-514.848	537.956	-478.535	-440.282	93.8961	-448.349	-271.305	53.4164
297	0	-777.445	-658.382	929.671	-772.2	-664.69	1084.3	-721.815	-793.586	535.438	-676.523	-1032.22	149.023	-685.206	-918.549	29.7922	-384.274	-613.875	948.701	-389.016	-659.804	1099.94	-428.972	-502.172	539.37	-477.498	-437.988	93.5456	-447.829	-269.556	48.8808
298	0	-776.885	-647.142	930.186	-771.691	-652.567	1084.39	-723.19	-774.334	534.641	-677.841	-1023.95	155.379	-685.715	-917.168	30.4075	-383.325	-601.342	950.575	-388.566	-647.13	1101.85	-427.566	-490.288	540.505	-476.655	-435.802	93.1616	-447.478	-268.105	44.9254
299	0	-775.706	-633.928	930.569	-771.083	-640.218	1084.88	-724.895	-753.662	533.699	-679.154	-1014.19	162.471	-686.175	-915.294	30.9599	-382.181	-589.579	952.34	-387.917	-634.943	1103.58	-426.3	-479.341	541.206	-476.112	-433.437	92.921	-447.123	-266.581	41.701
300	0	-774.216	-619.94	930.97	-770.337	-627.458	1085.43	-726.561	-731.727	532.469	-680.958	-1003.2	170.113	-686.577	-913.158	31.7255	-381.003	-577.896	953.703	-387.106	-623.368	1105.1	-425.085	-469.158	541.722	-475.932	-431.516	92.8227	-447.083	-265.387	40.2821
301	0	-772.803	-605.544	931.385	-769.405	-614.685	1086.06	-728.121	-708.801	531.122	-683.049	-990.845	178.291	-687.139	-910.079	33.0521	-379.797	-566.369	954.863	-385.975	-612.015	1106.43	-424.166	-459.722	542.047	-476.37	-430.107	92.8127	-447.433	-264.528	39.4151
302	0	-771.052	-590.712	931.989	-768.261	-601.833	1086.76	-729.484	-684.929	529.707	-685.102	-976.69	187.47	-688.11	-905.803	35.2017	-378.386	-554.904	955.827	-384.636	-600.846	1107.53	-423.901	-450.71	542.114	-476.864	-429.193	93.0969	-447.31	-263.836	38.6944
303	0	-769.629	-577.973	932.446	-767.008	-589.458	1087.42	-730.757	-660.276	528.207	-687.419	-960.387	196.75	-689.327	-900.422	38.1565	-376.969	-543.698	956.786	-383.162	-589.786	1108.61	-423.981	-442.598	542.186	-477.637	-428.135	93.1833	-447.288	-263.282	38.0809
304	0	-768.016	-564.854	932.933	-765.802	-577.461	1088.04	-731.956	-634.941	526.698	-689.676	-942.22	205.981	-690.536	-893.907	40.9671	-375.641	-532.876	957.661	-381.887	-579.191	1109.67	-424.257	-435.491	542.114	-478.272	-427.459	93.3012	-447.511	-263.67	38.0023
305	0	-766.455	-551.475	933.303	-764.787	-566.285	1088.6	-732.961	-609.229	525.336	-691.938	-922.207	214.369	-690.86	-885.699	44.4278	-372.578	-522.967	958.933	-381.126	-569.908	1110.68	-424.519	-429.3	542.132	-478.908	-426.91	93.4713	-447.338	-263.638	37.9266
306	0	-765.16	-538.389	933.679	-763.835	-555.575	1089.05	-733.602	-583.606	524.723	-694.161	-900.797	221.752	-691.046	-876.711	48.1515	-371.841	-512.598	959.79	-380.303	-559.917	1111.94	-424.481	-423.464	542.26	-479.051	-426.599	93.7518	-447.482	-263.564	37.693
307	0	-763.99	-526.022	934.243	-763.2	-545.135	1089.49	-733.722	-559.872	525.382	-696.461	-878.783	228.027	-692.014	-865.298	53.5888	-371.401	-502.429	960.672	-379.193	-549.208	1113.15	-424.252	-417.575	542.365	-479.31	-426.116	93.8711	-447.501	-263.49	37.5482
308	0	-763.075	-513.734	935.056	-762.658	-534.991	1090.02	-733.82	-534.959	526.381	-698.479	-857.436	234.785	-693.752	-848.711	60.5253	-371.013	-492.198	961.741	-378.298	-538.649	1114.3	-423.948	-411.713	542.603	-479.486	-425.621	93.9437	-447.548	-263.436	37.425
309	0	-762.412	-502.015	936.354	-762.282	-525.028	1090.75	-733.635	-510.044	528.062	-700.045	-835.859	241.839	-695.943	-826.893	67.5675	-371.495	-482.695	962.842	-377.842	-528.461	1115.8	-423.531	-405.97	542.727	-479.537	-425.262	93.9472	-447.463	-263.329	37.298
310	0	-761.923	-490.326	937.82	-761.755	-514.865	1091.71	-733.086	-485.156	530.382	-701.104	-813.291	248.024	-698.753	-800.92	74.4614	-371.21	-473.413	964.005	-377.256	-517.989	1117.26	-422.955	-400.306	542.762	-479.399	-425.011	94.0244	-447.354	-263.133	37.1856
311	0	-761.497	-479.19	939.521	-761.245	-504.834	1093.07	-732.407	-462.309	533.898	-701.905	-789.765	253.539	-701.112	-772.079	80.6032	-370.242	-462.338	965.276	-376.582	-507.327	1118.54	-422.377	-395.116	542.702	-479.276	-424.835	94.2382	-447.287	-263.188	37.0832
312	0	-761.179	-467.983	941.517	-760.689	-495.483	1094.81	-731.294	-438.563	537.673	-702.318	-765.445	258	-703.915	-742.192	85.9625	-369.619	-451.665	966.457	-375.991	-496.979	1119.86	-421.875	-390.201	542.597	-479.321	-424.648	94.3807	-447.416	-262.969	36.9645
313	0	-760.807	-457.14	943.8	-759.924	-485.787	1096.8	-730.82	-416.108	542.292	-702.463	-740.224	260.874	-706.451	-711.557	90.0731	-369.115	-441.476	967.498	-375.154	-486.451	1121.01	-421.538	-385.937	542.456	-479.427	-424.564	94.5168	-447.172	-263.122	37.0151
314	0	-760.451	-446.38	946.298	-758.993	-476.328	1099.1	-729.841	-394.272	546.716	-702.457	-714.527	262.195	-709.089	-680.882	92.878	-368.674	-431.584	968.243	-374.133	-475.766	1122.07	-421.131	-382.183	542.359	-479.429	-424.537	94.6966	-447.372	-262.923	36.8945
315	0	-760.157	-435.94	948.885	-757.995	-466.761	1101.55	-728.844	-371.807	551.516	-702.413	-688.325	262.083	-711.95	-650.419	94.3929	-368.189	-421.884	968.812	-373.108	-465.342	1122.84	-420.814	-378.678	542.37	-479.448	-424.642	94.9641	-447.381	-262.802	36.8717
316	0	-759.757	-424.888	951.767	-756.977	-456.92	1104.02	-727.976	-350.491	556.146	-702.501	-661.928	260.906	-714.69	-619.613	94.835	-367.771	-412.409	969.162	-371.96	-454.921	1123.49	-420.682	-375.486	542.349	-480.158	-424.107	94.8849	-447.157	-262.961	36.9101
317	0	-759.402	-413.591	954.488	-755.994	-446.968	1106.42	-727.152	-330.036	560.648	-702.518	-635.308	258.661	-717.43	-588.317	94.3644	-367.382	-403.131	969.406	-370.867	-444.673	1124.05	-420.583	-372.414	542.4	-480.425	-423.899	95.0485	-447.507	-262.6	36.6981
318	0	-758.862	-400.89	957.239	-754.902	-436.399	1108.65	-726.38	-310.28	564.929	-702.322	-608.139	255.477	-720.166	-556.055	93.3495	-367.048	-394.021	969.684	-369.725	-434.287	1124.44	-420.611	-369.515	542.441	-480.603	-423.689	95.2315	-447.255	-262.697	36.7029
319	0	-758.128	-387.63	959.708	-754.014	-426.09	1110.81	-725.679	-291.173	568.757	-701.897	-580.471	251.408	-722.451	-522.47	91.913	-366.698	-384.383	969.746	-368.81	-424.151	1124.57	-420.544	-366.455	542.512	-480.759	-423.415	95.4601	-447.535	-262.507	36.5242
320	0	-757.696	-375.14	962.262	-753.16	-415.63	1112.79	-725.081	-273.177	572.391	-701.419	-552.38	246.503	-724.516	-487.678	89.9803	-366.376	-375.857	969.762	-367.937	-414.394	1124.77	-420.433	-363.304	542.481	-480.898	-423.154	95.7043	-447.188	-262.85	36.511
321	0	-757.635	-363.902	964.66	-752.499	-405.19	1114.61	-724.579	-255.265	575.644	-700.867	-523.385	240.473	-726.228	-452.022	87.7347	-366.131	-366.733	969.674	-367.151	-404.745	1124.9	-420.29	-360.088	542.527	-480.987	-422.85	96.0183	-447.104	-263.038	36.4209
322	0	-757.647	-353.064	966.851	-751.78	-394.332	1116.44	-724.275	-240.108	578.45	-700.447	-493.083	233.363	-727.474	-416.529	85.3753	-365.975	-357.359	969.499	-366.411	-394.777	1124.91	-419.999	-356.647	542.388	-481.045	-422.609	96.2545	-447.086	-263.008	36.3265
323	0	-757.632	-341.994	968.948	-751.22	-383.791	1118.04	-723.853	-223.07	581.149	-699.902	-463.221	225.828	-728.341	-380.95	82.219	-365.844	-348.089	969.357	-365.971	-385.455	1124.85	-419.829	-353.343	542.353	-481.102	-422.299	96.5021	-447.001	-262.95	36.2461
324	0	-757.704	-331	970.814	-750.513	-372.702	1119.55	-723.243	-206.552	583.655	-699.339	-433.162	217.777	-728.824	-344.13	78.8118	-365.753	-338.55	969.085	-365.471	-375.773	1124.72	-419.444	-350.029	542.213	-481.143	-422.04	96.7475	-446.97	-262.887	36.1524
325	0	-757.798	-320.051	972.467	-749.97	-362.122	1120.93	-723.267	-190.888	585.917	-698.728	-401.533	208.781	-729.352	-307.925	74.9485	-365.529	-329.235	968.704	-364.844	-365.389	1124.53	-418.964	-346.928	542.127	-481.187	-421.836	97.0046	-446.934	-262.809	36.0139
326	0	-757.966	-309.412	973.845	-749.281	-351.45	1121.97	-722.969	-176.115	587.602	-698.011	-370.408	199.964	-729.102	-269.316	71.4896	-365.358	-319.779	968.269	-364.514	-355.769	1124.17	-418.502	-343.815	541.945	-481.23	-421.601	97.3015	-446.881	-262.689	35.9155
327	0	-757.898	-298.376	974.969	-748.778	-340.832	1122.68	-722.712	-162.263	588.974	-697.249	-338.376	190.72	-728.85	-229.913	68.4107	-365.122	-310.575	967.674	-363.978	-345.818	1123.69	-418.179	-340.777	541.763	-481.285	-421.449	97.6166	-446.847	-262.577	35.82
328	0	-757.755	-286.748	975.828	-748.097	-329.953	1123.21	-722.662	-149.272	589.981	-696.419	-305.206	181.246	-728.444	-190.262	65.8514	-364.946	-301.286	967.04	-363.3	-335.105	1123.04	-417.76	-337.665	541.523	-481.34	-421.158	97.8099	-446.81	-262.496	35.731
329	0	-757.658	-275.609	976.405	-747.647	-318.843	1123.4	-722.272	-137.051	590.086	-695.405	-272.087	172.274	-728.26	-150.413	63.8014	-364.737	-291.598	966.261	-362.943	-325.009	1122.36	-417.307	-334.519	541.298	-481.394	-420.915	98.1095	-446.744	-261.232	35.4132
330	0	-757.611	-264.691	976.588	-747.22	-307.805	1123.5	-722.197	-125.607	589.52	-694.398	-238.301	163.461	-728.44	-110.558	62.8379	-364.525	-282.121	965.344	-362.56	-314.903	1121.56	-416.938	-331.316	541.177	-481.434	-420.616	98.4856	-446.723	-261.054	35.3294
331	0	-757.415	-253.462	976.456	-746.811	-296.673	1123.33	-722.011	-115.032	588.411	-693.45	-204.094	155.339	-728.4	-70.9408	62.3956	-364.273	-272.675	964.48	-362.146	-304.224	1120.8	-416.663	-328.043	540.963	-481.527	-420.264	98.8168	-446.706	-261.019	35.2319
332	0	-757.305	-242.436	976.09	-746.549	-285.837	1122.86	-721.626	-105.104	586.208	-692.439	-169.419	147.79	-728.728	-31.1904	62.8702	-364.026	-263.027	963.517	-362.002	-293.964	1119.89	-416.244	-324.828	540.893	-481.551	-419.965	99.1487	-446.661	-260.869	35.1405
333	0	-757.463	-232.085	975.403	-746.247	-274.585	1122.35	-721.43	-95.9858	583.777	-691.717	-134.672	141.089	-728.643	8.17279	63.8507	-363.753	-253.235	962.474	-361.707	-283.198	1118.95	-415.866	-321.5	540.802	-481.515	-419.592	99.5343	-446.606	-260.754	35.0657
334	0	-757.567	-222.242	974.479	-745.978	-263.051	1121.46	-721.059	-87.5377	580.566	-691.2	-99.3464	135.2	-728.049	47.2091	65.1974	-363.595	-243.425	961.324	-361.645	-272.594	1117.88	-415.623	-318.132	540.776	-481.586	-419.141	99.9398	-446.627	-261.767	35.0907
335	0	-757.637	-212.065	973.224	-745.901	-251.817	1120.48	-720.932	-79.4798	577.146	-690.92	-64.2892	130.623	-726.832	86.0617	67.1739	-363.312	-233.668	960.116	-361.487	-261.531	1116.74	-415.389	-314.586	540.685	-481.66	-418.777	100.417	-446.556	-261.767	35.0584
336	0	-757.704	-201.258	971.664	-745.747	-240.167	1119.27	-720.83	-71.8512	573.494	-690.931	-29.0943	127.321	-724.699	124.669	69.7564	-363.073	-223.828	958.869	-361.407	-250.381	1115.54	-415.233	-310.744	540.631	-481.782	-418.346	101.02	-446.559	-261.699	34.9669
337	0	-757.708	-190.206	969.863	-745.659	-228.202	1117.82	-720.464	-64.4682	569.621	-691.003	5.74795	125.538	-721.505	162.463	73.305	-362.838	-214.569	957.664	-361.485	-239.444	1114.19	-415.229	-306.74	540.471	-481.941	-417.878	101.602	-446.559	-261.625	34.8578
338	0	-757.753	-179.367	967.888	-745.737	-216.607	1116.29	-719.351	-57.1933	565.899	-691.387	38.9704	125.245	-716.869	198.29	77.0249	-362.655	-204.395	956.311	-361.698	-228.371	1112.7	-415.291	-302.229	540.392	-482.151	-417.351	102.354	-446.591	-261.414	34.7049
339	0	-757.769	-168.673	965.859	-745.955	-204.937	1114.69	-718.106	-49.8561	562.099	-691.447	66.1908	125.929	-712.61	232.877	82.2891	-362.655	-194.316	954.932	-361.933	-217.428	1111.05	-415.532	-297.252	540.189	-482.449	-416.816	103.2	-446.745	-261.277	34.538
340	0	-757.868	-157.434	963.764	-746.092	-192.591	1113.01	-716.967	-42.4443	558.242	-692.361	94.6608	127.15	-708.457	264.959	89.0826	-362.672	-184.242	953.406	-362.426	-206.967	1109.35	-415.98	-291.858	539.95	-482.951	-416.018	104.041	-446.903	-261.182	34.422
341	0	-757.947	-145.4	961.595	-746.335	-179.801	1111.29	-715.861	-34.9744	555.092	-693.137	120.512	128.138	-705.127	294.472	97.7675	-362.871	-173.979	951.861	-362.7	-196.003	1107.61	-416.374	-285.828	539.618	-483.408	-415.297	105.181	-446.986	-260.973	34.3314
342	0	-758.073	-133.262	959.496	-746.68	-167.292	1109.55	-714.673	-26.7382	551.616	-692.596	143.334	129.665	-700.953	323.391	106.988	-363.109	-163.569	950.219	-363.203	-185.392	1105.76	-417.005	-279.138	539.253	-483.74	-414.369	106.466	-447.076	-260.755	34.2123
343	0	-758.192	-120.543	957.416	-747.103	-155.254	1107.84	-713.969	-17.0594	548.998	-691.645	162.53	130.645	-697.816	344.769	116.124	-363.369	-152.959	948.547	-363.861	-175.246	1103.82	-417.58	-271.821	538.799	-483.993	-413.242	107.802	-447.104	-260.519	34.0997
344	0	-758.178	-107.077	955.715	-747.563	-143.915	1106.21	-713.134	-5.50075	547.229	-689.389	177.812	129.448	-695.615	360.161	123.927	-363.817	-142.141	946.888	-364.162	-164.148	1101.77	-418.105	-263.791	538.205	-484.125	-411.944	109.33	-447.1	-260.21	34.0028
345	0	-758.188	-93.354	954.479	-747.887	-132.203	1104.69	-712.227	7.96988	546.266	-686.856	189.943	126.889	-694.148	371.309	128.258	-364.312	-130.983	945.21	-364.681	-153.343	1099.75	-418.714	-255.152	537.6	-484.17	-410.595	110.999	-447.059	-259.986	33.8777
346	0	-758.334	-80.1035	953.601	-747.985	-119.97	1103.36	-711.266	22.8806	545.805	-683.989	199.639	123.872	-692.835	379.525	128.23	-364.836	-119.651	943.454	-365.144	-142.474	1097.68	-419.296	-245.974	536.953	-484.021	-409.063	112.95	-446.868	-259.791	33.8145
347	0	-758.591	-66.992	953.021	-748.089	-107.46	1102.29	-710.494	38.6418	545.439	-680.995	207.149	121.408	-690.895	386.651	124.022	-365.391	-108.031	941.764	-365.312	-130.543	1095.6	-419.888	-236.275	536.252	-483.766	-407.219	115.135	-446.626	-259.507	33.7221
348	0	-758.858	-53.4739	952.491	-748.212	-94.5783	1101.08	-709.95	54.5362	545.027	-677.953	213.33	119.956	-687.958	393.002	116.456	-365.939	-96.1572	940.078	-365.811	-119.174	1093.44	-420.573	-225.903	535.471	-483.544	-405.206	117.553	-446.313	-259.39	33.6717
349	0	-759.244	-39.7764	952.056	-748.619	-82.2355	1100.2	-709.147	69.9637	544.751	-675.205	218.984	118.236	-684.361	398.548	107.545	-366.446	-84.0614	938.6	-366.164	-106.769	1091.53	-421.283	-214.897	534.668	-483.24	-403.029	120.292	-445.903	-259.052	33.5254
350	0	-759.771	-25.8375	951.67	-749	-69.6065	1099.41	-708.114	84.8835	544.275	-672.266	224.903	115.627	-679.816	403.876	100.352	-367.093	-71.7631	937.266	-366.661	-94.7217	1089.77	-422.009	-203.443	533.979	-482.85	-400.263	123.372	-446.11	-258.445	33.2198
351	0	-760.302	-11.5856	951.369	-749.439	-56.2795	1098.77	-706.99	99.0123	544.273	-669.555	231.393	113.918	-675.064	408.535	94.5952	-367.7	-59.1462	936.061	-366.991	-81.8781	1088.26	-422.684	-191.383	533.352	-482.462	-397.355	126.848	-445.99	-257.959	33.0729
352	0	-760.786	2.65114	951.165	-749.913	-42.4599	1098.44	-706.647	113.186	543.683	-667.431	237.351	112.169	-670.223	413.51	87.9085	-368.425	-46.1324	935.091	-367.633	-69.1933	1086.96	-423.15	-178.581	532.786	-481.847	-393.812	130.594	-445.705	-257.457	33.0547
353	0	-761.076	17.3442	951.042	-750.464	-28.4263	1098.55	-706.281	127.214	543.505	-666.599	243.469	110.675	-666.021	418.759	80.2664	-369.289	-32.8237	934.281	-368.266	-56.3171	1085.91	-423.52	-164.876	532.327	-481.053	-389.832	135.037	-445.527	-256.861	32.9405
354	0	-761.229	32.1679	951.395	-750.976	-14.1497	1099.2	-706.18	141.196	543.85	-666.642	250.23	109.529	-663.001	423.305	73.2898	-370.244	-19.2792	933.641	-368.759	-42.7987	1085.21	-423.564	-150.136	531.809	-480.064	-385.084	139.969	-445.24	-256.254	32.9629
355	0	-761.43	46.8996	952.1	-751.41	-0.0204844	1100.33	-706.478	155.451	544.743	-666.963	255.756	108.57	-662.095	426.37	67.1166	-371.186	-5.87836	933.162	-369.422	-29.6706	1084.78	-423.377	-134.191	531.184	-478.925	-379.716	145.513	-444.793	-255.687	33.2754
356	0	-762.022	61.0841	953.273	-751.927	13.7727	1101.92	-707.079	169.752	545.831	-667.019	259.843	107.871	-662.874	428.819	61.5455	-372.257	8.88992	932.704	-369.868	-15.9383	1084.71	-422.966	-116.882	530.407	-477.748	-373.449	151.598	-444.519	-255.336	33.6062
357	0	-762.809	74.3871	954.627	-752.504	27.32	1103.69	-708.005	183.698	546.809	-666.997	262.904	107.236	-664.277	426.929	56.5945	-373.465	23.0292	932.392	-370.408	-2.43606	1084.63	-422.149	-98.2344	529.464	-476.378	-366	158.427	-444.031	-255.036	34.1437
358	0	-764.016	87.3229	955.833	-753.015	40.6323	1105.28	-708.774	196.862	547.507	-666.723	266.306	106.71	-663.414	428.615	52.4341	-374.738	36.8963	932.325	-370.797	11.193	1084.66	-420.732	-78.04	528.338	-474.784	-357.465	166.048	-443.481	-253.699	35.1518
359	0	-765.294	99.1849	957.055	-753.677	53.6104	1107.03	-709.604	208.932	548.215	-665.986	269.47	106.268	-662.489	430.361	51.0386	-376.213	50.8883	932.232	-371.399	24.4399	1084.78	-418.998	-56.4708	526.98	-473.021	-347.224	174.326	-443.317	-251.536	36.2164
360	0	-766.526	110.906	958.38	-754.505	66.218	1108.56	-710.088	220.054	548.738	-665.166	271.641	105.824	-661.948	431.468	49.9567	-377.785	64.671	932.322	-371.945	37.7082	1084.82	-416.983	-33.8997	525.465	-471.164	-335.514	183.274	-443.033	-248.801	37.9961
361	0	-767.724	122.986	959.747	-755.357	78.235	1110.14	-710.14	230.267	549.379	-664.548	272.447	105.892	-662.062	432.194	49.102	-379.274	78.7476	932.303	-372.453	50.4167	1084.88	-415.13	-10.0685	523.831	-468.796	-321.878	192.829	-442.389	-245.094	40.3766
362	0	-768.932	135.614	961.197	-756.293	90.0783	1111.66	-710.226	239.615	549.798	-664.051	273.369	106.027	-661.741	432.786	48.5639	-380.749	92.5295	932.353	-373.37	63.0242	1084.98	-413.554	14.3242	522.398	-466.072	-306.19	202.866	-441.483	-240.154	43.6475
363	0	-770.129	147.94	962.559	-757.131	101.574	1113.17	-710.141	247.804	550.135	-663.47	274.392	106.053	-661.395	433.178	48.2155	-382.117	106.169	932.592	-374.083	75.2043	1085.14	-411.986	39.4706	521.162	-462.951	-288.223	213.05	-440.645	-233.708	47.4689
364	0	-771.18	159.927	963.953	-757.928	112.9	1114.7	-710.318	254.968	550.305	-663.067	274.827	105.983	-661.33	433.374	47.9901	-383.424	119.564	932.801	-374.91	86.503	1085.24	-410.55	65.0605	520.165	-460.013	-267.954	222.484	-440.126	-225.695	52.0456
365	0	-772.094	171.731	965.435	-758.718	124.25	1116.36	-710.024	261.064	550.361	-662.733	274.93	105.963	-661.263	433.489	47.8091	-384.548	132.264	933.195	-375.842	96.9607	1085.27	-409.081	90.066	519.889	-456.708	-246.479	230.941	-439.617	-217.139	56.7752
366	0	-772.831	183.173	966.897	-759.286	135.545	1118.06	-710.126	266.468	550.323	-662.532	275.164	105.872	-661.235	433.536	47.7426	-385.447	144.572	933.814	-376.531	106.897	1085.37	-407.83	115.435	520.468	-453.272	-224.139	238.165	-439.204	-207.288	61.0987
367	0	-773.518	194.026	968.341	-759.701	146.879	1119.85	-710.25	271.173	550.392	-662.356	275.268	105.788	-661.219	433.57	47.6678	-386.171	156.511	934.673	-377.014	116.63	1085.67	-406.693	140.694	521.904	-450.052	-201.659	244.615	-438.377	-194.11	66.8892
368	0	-774.064	204.333	969.754	-760.13	158.125	1121.67	-710.574	275.801	550.572	-662.287	275.208	105.773	-661.212	433.597	47.5723	-386.784	166.882	936.068	-377.573	125.871	1086.28	-405.905	165.525	524.06	-447.623	-180.265	251.682	-436.98	-175.485	73.4416
369	0	-774.55	214.59	971.054	-760.534	169.568	1123.46	-710.924	280.376	550.855	-662.223	275.289	105.782	-661.164	433.68	47.4761	-387.286	177.556	937.735	-378.201	134.561	1087.45	-405.398	189.694	526.92	-445.615	-157.856	258.441	-435.37	-151.429	79.1569
370	0	-774.924	224.381	972.273	-761.022	180.872	1125.18	-711.315	284.738	550.987	-662.199	275.529	105.856	-661.162	433.763	47.3888	-387.737	188.995	939.666	-378.77	143.533	1088.89	-405.278	213.149	530.486	-444.103	-134.691	263.862	-433.118	-123.906	84.7066
371	0	-775.164	233.222	973.644	-761.495	191.982	1126.8	-711.844	288.984	551.235	-662.217	275.705	105.962	-661.185	433.828	47.2974	-387.984	199.81	941.997	-379.327	152.806	1091.03	-405.344	235.915	534.691	-442.783	-110.222	268.124	-430.744	-94.1862	89.1334
372	0	-775.649	243.555	974.622	-762.143	202.862	1128.3	-712.321	292.897	551.432	-662.228	275.919	106.086	-661.224	433.868	47.2228	-388.08	209.646	945.02	-379.977	162.096	1093.51	-405.63	258.111	539.457	-441.572	-85.348	270.963	-428.227	-63.6391	92.6091
373	0	-775.822	254.18	975.682	-762.915	213.301	1129.68	-712.7	296.192	551.538	-662.227	276.03	106.19	-661.207	433.918	47.1206	-388.259	220.704	948.046	-380.729	171.428	1096.48	-405.915	279.969	544.563	-440.705	-60.1543	272.334	-425.382	-32.7447	94.9003
374	0	-775.981	264.351	976.612	-763.872	223.439	1130.82	-712.746	298.943	551.731	-662.143	276.154	106.334	-661.18	433.974	47.0772	-388.432	231.67	951.349	-381.421	181.364	1099.67	-406.177	301.605	549.766	-440.014	-34.2461	272.216	-422.226	-2.57773	96.2627
375	0	-776.253	273.775	977.408	-764.882	233.523	1131.82	-712.558	301.18	552.161	-662.066	276.213	106.564	-661.167	434.037	47.0173	-388.452	243.131	954.835	-381.928	192.437	1103.14	-406.392	322.967	554.835	-439.326	-8.02815	271.057	-418.883	28.5027	96.4988
376	0	-776.467	282.603	977.997	-765.897	243.022	1132.62	-712.587	302.926	552.522	-661.771	276.35	106.905	-661.139	434.071	46.9864	-388.459	254.643	958.233	-382.964	201.153	1106.57	-406.513	343.812	559.755	-438.745	18.6285	268.83	-415.647	60.3463	96.0966
377	0	-776.631	291.313	978.398	-766.898	252.471	1133.38	-712.677	304.525	552.969	-661.635	276.273	107.103	-661.1	434.142	46.9313	-388.488	267.349	962.006	-383.893	211.257	1109.92	-406.708	364.083	564.58	-438.405	45.6962	265.563	-412.416	93.4042	94.8843
378	0	-777.236	296.482	978.695	-767.765	262.171	1133.98	-712.902	305.989	553.331	-661.643	276.108	107.318	-661.066	434.183	46.8634	-388.065	278.255	965.811	-384.475	221.7	1113.1	-406.927	383.566	569.285	-438.144	72.723	261.609	-409.004	127.671	93.599
379	0	-777.279	304.801	978.854	-768.464	271.645	1134.39	-713.117	307.371	553.667	-661.678	275.915	107.509	-661.093	434.216	46.7859	-387.934	289.196	969.081	-385.035	232.409	1116.07	-407.196	402.277	573.674	-438.035	101.414	256.126	-406.013	162.895	91.9204
380	0	-777.334	313.214	978.913	-769	281.086	1134.72	-713.349	309.092	553.999	-661.722	275.717	107.706	-661.071	434.252	46.6878	-387.701	300.502	972.145	-385.648	242.825	1118.91	-407.493	420.195	577.923	-437.929	130.324	249.761	-403.072	199.708	89.9826
381	0	-777.331	321.475	978.877	-769.451	290.522	1134.82	-713.744	310.982	554.212	-661.803	275.623	107.871	-661.089	434.3	46.616	-387.558	311.4	975.105	-386.068	253.784	1121.53	-407.774	437.38	581.721	-437.808	159.387	242.738	-400.389	237.437	87.8692
382	0	-777.233	329.644	978.725	-769.839	299.801	1134.88	-714.25	313.071	554.438	-661.967	275.576	108.015	-661.118	434.334	46.539	-386.985	322.835	977.797	-386.404	264.453	1123.9	-408.375	453.695	585.561	-437.731	189.567	234.618	-398.05	275.457	85.4238
383	0	-777.177	337.721	978.474	-770.206	308.872	1134.78	-714.53	315.267	554.509	-662.081	275.531	108.121	-661.12	434.324	46.4263	-386.689	334.07	980.275	-386.424	277.287	1126.16	-408.728	469.302	588.786	-437.512	220.405	225.776	-395.938	313.996	82.7388
384	0	-777.068	345.819	978.096	-770.449	318.527	1134.54	-714.869	317.51	554.596	-662.16	275.61	108.284	-661.096	434.358	46.3267	-386.77	344.937	982.184	-386.602	288.266	1128.07	-408.985	484.012	591.662	-437.33	251.596	216.449	-393.936	353.086	79.8538
385	0	-777.012	353.926	977.631	-770.603	328.542	1134.29	-715.135	319.964	554.673	-662.184	275.61	108.393	-661.114	434.364	46.246	-386.521	355.909	983.805	-387.006	298.64	1129.38	-409.159	498.007	593.863	-437.282	283.573	206.545	-392.049	392.244	77.0022
386	0	-776.966	362.063	976.961	-770.667	338.82	1133.81	-714.962	322.493	554.791	-662.157	275.673	108.498	-661.095	434.401	46.1535	-386.221	366.656	984.969	-387.252	309.366	1130.41	-409.315	511.224	595.546	-437.283	316.326	196.462	-390.288	431.921	74.1548
387	0	-776.895	370.219	976.25	-770.783	348.437	1133.28	-714.972	325.038	554.825	-662.137	275.779	108.636	-661.132	434.449	46.0791	-385.946	377.354	985.749	-387.41	320.12	1130.93	-409.586	523.534	596.593	-437.332	349.469	186.388	-388.623	471.68	71.6241
388	0	-776.88	378.421	975.441	-771.054	356.933	1132.56	-714.966	327.862	554.721	-662.046	275.856	108.735	-661.142	434.495	45.9875	-385.553	388.022	985.973	-387.597	331.433	1131.33	-409.739	535.191	596.852	-437.604	383.115	176.364	-386.604	511.264	69.7703
389	0	-776.898	386.72	974.54	-771.581	362.376	1131.87	-714.687	330.724	554.718	-661.86	275.897	108.862	-661.154	434.521	45.8744	-385.376	398.773	985.785	-387.747	342.981	1131.2	-409.828	546.037	596.371	-437.89	417.347	166.658	-385.046	550.875	68.5502
390	0	-776.811	395.117	973.617	-771.535	371.67	1130.96	-714.563	333.701	554.593	-661.876	276.056	109.039	-661.221	434.586	45.8392	-384.829	409.026	985.359	-387.651	354.061	1130.92	-409.788	555.97	595.08	-438.316	451.775	157.678	-383.963	589.921	67.7825
391	0	-776.795	403.649	972.61	-771.394	381.076	1129.98	-714.63	336.906	554.462	-661.765	276.124	109.192	-661.42	434.737	45.9538	-384.449	419.51	984.533	-387.637	365.309	1130.31	-409.511	565.221	593.088	-438.845	486.34	149.393	-383.237	628.97	67.7092
392	0	-776.698	412.249	971.456	-771.412	390.481	1128.84	-713.924	339.784	554.524	-661.767	276.384	109.359	-661.465	434.776	45.8407	-383.768	430.186	983.62	-387.628	376.755	1129.48	-409.206	573.721	590.543	-439.364	521.619	141.918	-383.09	667.78	68.1089
393	0	-776.719	420.955	970.282	-771.313	399.871	1127.59	-713.82	343.2	554.296	-661.488	276.379	109.59	-661.527	434.843	45.7274	-383.442	440.485	982.366	-387.487	388.274	1128.44	-408.77	581.734	587.507	-440.085	556.332	135.761	-384.103	706.974	69.145
394	0	-776.954	429.786	968.994	-771.142	409.361	1126.17	-713.379	346.748	554.163	-661.524	276.788	109.644	-661.598	434.895	45.6599	-383.248	451.068	980.748	-387.297	399.786	1127.18	-408.155	589.175	583.839	-441.029	591.971	130.608	-385.582	744.854	70.5932
395	0	-777.299	438.676	967.661	-771.07	418.932	1124.69	-713.621	350.856	553.765	-661.35	277.039	109.863	-661.677	434.985	45.5765	-383.012	461.533	979.011	-387.068	411.32	1125.8	-407.575	596.3	579.724	-441.252	625.357	127.367	-387.901	782.079	73.1087
396	0	-777.305	447.643	966.296	-770.846	428.689	1123.12	-713.416	355.155	553.552	-661.096	277.4	110.132	-661.774	435.059	45.4759	-382.836	472.44	977.016	-386.847	423.034	1124.23	-407.513	603.266	575.45	-441.598	658.352	125.197	-390.881	818.159	76.8601
397	0	-777.255	456.778	964.884	-770.467	438.55	1121.48	-713.164	359.836	553.195	-660.823	277.825	110.526	-661.643	435.014	45.1989	-382.414	483.166	974.88	-386.509	434.914	1122.52	-407.67	609.874	571.346	-442.192	690.206	123.893	-394.139	852.459	81.9944
398	0	-777.194	466.119	963.45	-770.102	448.546	1119.79	-713.061	365.012	552.879	-660.53	278.221	110.932	-661.694	435.132	45.1138	-381.988	493.934	972.622	-386.072	446.856	1120.67	-408.131	616.893	567.28	-442.054	718.241	123.372	-397.455	884.627	88.9959
399	0	-776.963	475.687	961.911	-769.516	458.66	1118.04	-712.652	370.627	552.389	-660.208	278.849	111.372	-661.746	435.281	45.0023	-381.561	505.029	970.292	-385.572	458.993	1118.75	-408.659	624.014	563.684	-442.595	744.045	123.332	-400.937	914.102	97.6378
400	0	-776.504	485.486	960.238	-769.07	468.861	1116.26	-712.357	376.86	551.858	-659.874	279.542	111.873	-661.732	435.437	44.8619	-381.016	516.277	967.907	-384.933	471.173	1116.83	-410.285	630.97	560.198	-443.838	769.289	123.538	-403.936	940.306	107.198
401	0	-776.356	495.584	958.498	-768.516	479.232	1114.49	-712.028	383.736	551.153	-659.428	280.281	112.496	-661.727	435.63	44.7373	-380.477	528.008	965.748	-384.322	483.438	1114.96	-411.01	639.324	557.232	-444.835	789.725	124.258	-407.287	963.136	116.091
402	0	-775.993	505.89	956.735	-767.935	489.741	1112.59	-711.495	390.973	550.443	-659.038	281.171	113.245	-661.625	436.041	44.7686	-380.004	539.878	963.89	-383.728	495.669	1113.22	-411.26	648.979	554.8	-446.527	808.019	124.592	-410.399	981.905	122.975
403	0	-775.498	516.329	954.901	-767.442	500.423	1110.71	-710.935	398.628	549.737	-658.687	282.068	114.179	-661.541	436.072	44.492	-379.44	551.938	962.359	-383.234	507.776	1111.79	-411.889	659.145	552.824	-448.755	823.584	124.156	-412.976	997.843	126.684
404	0	-774.857	526.975	953.124	-766.752	511.336	1108.68	-710.236	406.599	549.056	-658.386	283.401	115.342	-661.46	436.44	44.3018	-379.111	564.019	961.111	-382.849	519.646	1110.61	-412.52	670.541	551.515	-450.972	836.186	122.951	-415.29	1010.32	126.762
405	0	-774.175	537.928	951.367	-766.442	522.483	1106.98	-709.692	414.915	548.404	-658.203	284.951	116.677	-661.429	436.865	44.1183	-378.874	576.183	960.11	-382.457	531.289	1109.72	-413.212	683.393	550.67	-453.436	845.971	121.152	-417.358	1019.65	123.723
406	0	-773.169	549.015	949.813	-765.879	533.993	1105.24	-709.529	423.688	547.885	-658.083	286.42	118.288	-661.393	437.366	43.9493	-378.609	588.363	959.174	-382.106	542.777	1108.93	-413.939	697.448	550.187	-455.687	852.897	118.74	-419.263	1026.29	118.564
407	0	-772.813	560.339	948.465	-765.456	545.803	1103.7	-708.141	432.6	547.544	-657.949	288.115	120.117	-661.451	437.901	43.6922	-378.023	600.471	958.51	-381.582	554.48	1108.08	-414.804	711.913	549.906	-458.218	857.221	116.386	-421.235	1030.72	112.387
408	0	-771.918	571.708	947.324	-764.765	557.844	1102.38	-708.161	442	547.194	-657.872	290.111	122.296	-661.637	438.66	43.6731	-377.228	612.749	957.928	-380.942	566.277	1107.25	-415.74	726.452	549.789	-460.349	860.366	115.5	-423.074	1033.67	106.439
409	0	-770.829	583.245	946.324	-764.316	569.899	1101.29	-706.798	451.615	547.075	-657.942	292.236	124.711	-661.789	439.358	43.5455	-376.294	625.373	957.355	-380.128	578.409	1106.43	-416.807	740.593	549.729	-463.333	864.545	113.149	-425.019	1036.94	101.417
410	0	-769.957	594.975	945.572	-763.495	582.039	1100.46	-705.93	461.888	546.813	-658.146	294.687	127.544	-662.004	439.691	43.197	-375.305	638.542	957.356	-379.374	590.928	1105.89	-418.084	753.963	549.773	-465.176	868.679	112.022	-427.526	1040.41	97.5094
411	0	-769.055	606.893	945.041	-762.668	594.174	1099.82	-705.463	472.802	547.043	-658.553	297.563	130.748	-662.361	440.564	43.1174	-374.621	652.096	957.634	-378.582	603.729	1105.98	-419.023	766.458	549.865	-467.602	873.905	110.845	-430.396	1043.97	93.0049
412	0	-768.288	619.023	944.822	-761.852	606.408	1099.48	-704.782	484.524	547.313	-658.853	300.868	134.404	-662.762	441.339	42.9904	-374.024	665.74	958.511	-377.913	617.137	1106.69	-419.67	778.019	550.052	-468.428	879.093	109.811	-433.447	1048.48	87.5856
413	0	-767.285	631.346	944.828	-761.007	618.622	1099.24	-704.108	497.202	547.664	-659.291	304.861	138.461	-663.27	442.053	42.8992	-373.521	679.459	959.611	-377.266	630.37	1107.98	-419.882	789.378	550.48	-468.262	884.094	109.168	-435.718	1052.57	82.0574
414	0	-766.3	643.939	945.112	-760.224	630.986	1099.36	-703.456	510.954	547.887	-659.528	309.484	142.989	-663.696	442.707	42.7572	-372.887	692.979	960.794	-376.652	643.954	1109.63	-419.48	801.439	551.239	-467.79	888.002	108.32	-436.666	1055.52	76.9563
415	0	-765.26	656.841	945.489	-759.549	643.6	1099.69	-703.049	525.951	548.066	-659.997	314.779	148.02	-664.062	443.563	42.8775	-372.296	706.379	962.186	-376.103	657.4	1111.52	-418.583	813.98	552.233	-466.967	891.06	107.649	-436.513	1057.52	71.8715
416	0	-764.172	669.867	946.023	-758.929	656.334	1100.17	-702.742	542.243	548.065	-660.219	320.816	153.476	-664.423	444.481	43.0711	-371.374	719.493	963.796	-375.496	670.512	1113.44	-417.542	825.527	553.267	-465.857	893.417	106.864	-435.99	1059.37	67.0163
417	0	-763.06	683.167	946.689	-758.277	669.193	1100.81	-703.132	560.154	547.945	-660.249	327.766	159.527	-664.621	445.511	43.463	-370.379	732.084	965.449	-374.762	683.635	1115.23	-415.942	835.828	553.977	-464.988	895.432	106.154	-435.725	1060.95	62.7811
418	0	-761.747	696.61	947.404	-757.511	682.139	1101.66	-703.547	579.277	547.546	-660.513	335.685	166.368	-664.61	446.925	43.9206	-369.113	744.171	967.069	-373.922	696.37	1117.03	-414.109	844.843	554.324	-464.171	897.682	105.506	-435.733	1062.23	58.9841
419	0	-760.449	710.144	948.004	-756.691	694.999	1102.57	-704.498	599.79	546.941	-660.658	344.836	173.985	-664.548	448.398	44.4929	-367.625	756.101	968.799	-372.851	708.738	1118.83	-412.236	852.708	554.422	-462.893	899.655	105.188	-435.682	1063.51	55.53
420	0	-758.902	723.792	948.775	-755.913	706.91	1103.51	-706.042	621.505	546.277	-659.942	354.791	181.953	-665.071	450.538	45.7154	-366.39	768.005	970.465	-371.729	720.771	1120.53	-410.256	859.994	554.369	-462.14	901.284	104.535	-435.334	1064.6	53.3429
421	0	-757.38	737.438	949.488	-754.882	717.575	1104.62	-707.659	644.24	545.463	-660.051	366.892	190.599	-665.035	453.005	47.1325	-364.997	779.889	971.879	-370.322	732.446	1122.24	-408.73	866.484	554.208	-462.041	902.286	104.113	-435.566	1065.19	52.4785
422	0	-755.833	751.125	950.184	-752.732	735.545	1105.46	-709.232	667.692	544.502	-660.284	380.373	200.102	-665.324	456.259	49.1541	-363.428	791.586	973.298	-368.958	743.888	1123.79	-407.434	872.595	554.279	-462.081	902.658	103.862	-435.804	1065.7	51.7136
423	0	-754.161	764.727	950.635	-750.675	753.729	1106.47	-710.587	691.794	543.589	-660.975	396.011	209.707	-665.672	460.423	51.863	-361.766	802.861	974.906	-367.513	755.161	1125.47	-406.457	878.514	554.38	-462.201	903.013	103.76	-436.041	1066.11	51.1074
424	0	-752.611	778.108	951.12	-749.75	766.345	1107.17	-711.873	716.35	542.684	-661.903	413.763	219.223	-665.96	466.364	55.3656	-360.248	813.701	976.451	-366.225	766.267	1127.15	-405.482	883.416	554.601	-461.891	902.866	103.919	-435.992	1066.46	51.0607
425	0	-751.231	791.313	951.45	-749.281	774.827	1107.37	-713.087	741.216	542.04	-663.044	433.365	228.356	-666.106	474.074	59.2187	-358.847	824.302	977.625	-365.161	777.429	1128.88	-404.309	887.635	554.852	-462.213	903.225	103.56	-435.978	1066.63	50.9017
426	0	-750.009	804.077	951.773	-748.909	782.758	1107.6	-714.058	766.173	541.877	-665.293	454.992	235.84	-666.069	483.119	62.915	-357.665	834.667	979.054	-364.165	788.043	1130.62	-403.114	891.546	554.994	-462.076	903.388	103.475	-435.675	1067.17	50.9227
427	0	-748.969	816.441	952.135	-748.572	791.676	1107.77	-714.527	790.945	542.342	-666.851	477.168	241.912	-666.679	493.711	68.0359	-356.647	844.94	980.343	-363.326	798.812	1132.28	-401.858	895.356	555.302	-461.796	903.351	103.466	-435.748	1066.78	50.5761
428	0	-748.075	828.271	952.756	-747.935	802.185	1108.04	-715.279	815.596	543.614	-668.587	498.524	248.792	-668.377	508.86	74.8226	-355.814	855.297	981.645	-362.653	809.504	1133.78	-400.443	899.059	555.503	-461.447	903.451	103.513	-435.716	1066.87	50.421
429	0	-747.235	839.57	953.665	-747.351	812.331	1108.59	-715.38	839.881	545.545	-669.517	519.854	255.886	-670.926	529.692	82.0093	-354.941	865.802	982.845	-362.022	820.225	1135.22	-399.068	902.899	555.606	-461.126	903.277	103.393	-435.705	1066.99	50.2102
430	0	-746.418	850.404	954.748	-746.63	822.143	1109.31	-715.064	863.762	548.1	-670.196	542.098	262.158	-673.893	555.223	88.9893	-354.215	876.093	983.912	-361.208	831.562	1136.59	-397.69	906.763	555.63	-460.84	903.301	103.27	-435.542	1066.99	50.1286
431	0	-745.685	861.007	955.981	-745.871	831.531	1110.19	-714.463	887.148	551.116	-670.717	565.36	267.661	-677.049	583.71	95.2631	-353.549	886.419	984.852	-360.739	840.887	1137.58	-396.276	910.286	555.646	-460.721	903.392	103.213	-435.499	1067.11	49.9953
432	0	-745.014	871.528	957.447	-745.015	840.886	1111.32	-713.716	909.904	554.634	-671.098	589.588	272.002	-680.049	613.689	100.664	-352.762	896.651	985.779	-359.809	851.281	1138.59	-395.127	913.518	555.718	-460.594	903.428	103.086	-435.413	1067.15	49.9549
433	0	-744.281	882.039	959.141	-743.956	850.102	1112.84	-713.087	932.068	558.577	-671.84	616.977	274.634	-683.14	644.114	104.962	-352.129	905.981	986.252	-358.787	861.772	1139.04	-394.321	916.3	555.866	-460.469	903.432	103.136	-435.339	1067.17	49.8657
434	0	-743.523	892.753	961.097	-742.784	859.92	1114.46	-712.441	953.753	562.91	-672.857	643.589	275.666	-686.884	675.143	108.14	-351.405	915.599	986.711	-357.574	872.178	1139.6	-393.581	918.957	556.052	-460.363	903.419	103.224	-435.265	1067.22	49.7342
435	0	-742.971	902.858	963.231	-741.556	869.43	1116.26	-711.634	975.118	567.49	-673.688	669.114	275.368	-689.503	705.23	109.475	-350.676	925.068	987.019	-356.256	882.389	1140.01	-393.218	921.439	556.283	-460.289	903.468	103.394	-435.216	1067.23	49.6062
436	0	-742.48	912.44	965.406	-740.32	879.246	1118.15	-710.539	996.141	571.926	-674.455	690.858	274.387	-693.089	736.068	109.894	-349.952	934.142	987.096	-355.02	892.635	1140.29	-392.985	923.925	556.599	-460.307	903.469	103.645	-435.256	1067.35	49.4421
437	0	-741.709	925.579	967.917	-738.994	889.139	1119.99	-709.49	1016.7	576.007	-675.343	717.26	271.705	-695.997	767.538	109.202	-349.435	942.203	987.126	-353.709	902.39	1140.33	-392.94	926.418	556.839	-460.532	903.57	103.901	-435.123	1067.41	49.2339
438	0	-740.942	939.075	970.424	-737.776	899.734	1121.84	-708.435	1036.76	579.792	-676.134	744.467	267.936	-698.207	799.574	107.579	-348.806	950.851	986.791	-352.445	911.716	1140.2	-393.163	928.948	557.081	-460.796	903.76	104.205	-435.286	1067.57	48.9947
439	0	-740.297	951.715	972.743	-736.581	910.543	1123.57	-707.136	1056.28	583.019	-676.964	772.165	263.313	-700.429	833.248	105.713	-348.162	959.424	986.448	-351.245	920.905	1139.96	-393.509	931.854	557.253	-461.078	903.788	104.483	-435.366	1067.62	48.5546
440	0	-739.664	964.166	974.977	-735.447	921.132	1125.2	-706.086	1075.17	586.056	-677.48	800.283	257.625	-702.422	868.003	103.508	-347.516	967.792	985.895	-350.072	929.827	1139.54	-393.822	935.03	557.409	-461.334	904.013	104.722	-435.306	1067.87	48.2965
441	0	-739.099	976.412	977.001	-734.389	931.953	1126.65	-705.051	1093.41	588.762	-677.89	828.948	251.144	-703.978	903.681	100.902	-346.934	975.913	985.313	-349.003	938.539	1139.01	-394.207	938.499	557.668	-461.664	904.488	105.005	-435.279	1068.09	47.9698
442	0	-738.569	988.491	978.933	-733.396	943.473	1128.05	-703.501	1111.16	590.964	-678.181	857.954	243.895	-705.273	940.183	98.1289	-346.52	984.049	984.66	-348.031	947.208	1138.43	-394.627	942.158	557.817	-461.992	904.754	105.38	-435.223	1068.14	47.6375
443	0	-738.143	1000.62	980.76	-732.523	955.029	1129.22	-702.763	1128.37	592.973	-678.383	887.578	236.014	-706.146	977.352	95.1921	-345.908	993.536	984.209	-347.077	956.018	1137.83	-394.939	945.947	557.881	-462.356	904.922	105.768	-435.3	1068.48	47.4759
444	0	-737.737	1012.94	982.332	-731.726	966.341	1130.26	-702.01	1144.66	595.305	-678.309	917.87	227.562	-706.725	1015.05	92.2218	-345.494	1002.31	983.636	-346.393	965.216	1137.24	-395.242	950.005	558.06	-462.64	905.294	106.132	-435.25	1068.64	47.2661
445	0	-737.502	1024.87	983.693	-731.015	977.539	1131.19	-700.894	1160.42	596.92	-677.657	948.983	218.74	-706.95	1053.27	89.1847	-345.212	1010.46	983.071	-345.746	974.388	1136.63	-395.532	954	558.189	-462.883	905.554	106.399	-435.073	1068.57	46.9827
446	0	-737.213	1036.62	984.748	-730.381	988.759	1131.94	-700.016	1175.36	598.342	-677.442	980.44	209.497	-706.902	1091.78	86.3023	-344.981	1018.91	982.375	-345.266	983.528	1136.01	-395.769	958.441	558.226	-463.108	905.893	106.739	-435.148	1068.91	46.8708
447	0	-737.024	1048.04	985.529	-729.807	1000.1	1132.46	-699.011	1189.34	599.517	-676.619	1012.7	200.193	-706.898	1130.6	83.6942	-344.764	1027.49	981.678	-344.805	992.907	1135.41	-395.879	962.893	558.256	-463.289	906.366	107.078	-435.093	1069.06	46.6474
448	0	-736.81	1059.33	986.167	-729.264	1011.16	1132.77	-698.038	1202.49	600.085	-675.535	1045.48	191.041	-706.954	1169.42	81.8494	-344.556	1036.35	980.974	-344.51	1002.44	1134.68	-396.073	967.345	558.298	-463.427	906.326	107.382	-435.008	1069.14	46.4545
449	0	-736.753	1070.24	986.376	-728.858	1022.34	1132.89	-697.253	1214.79	600.168	-674.077	1078.8	182.006	-706.98	1208.42	80.2729	-344.45	1045.19	980.149	-344.057	1011.92	1133.91	-396.156	971.941	558.252	-463.58	906.785	107.984	-434.984	1069.26	46.2721
450	0	-736.651	1081.23	986.371	-728.581	1033.08	1132.71	-696.808	1225.59	599.438	-672.628	1112.66	173.476	-706.982	1247.44	79.4404	-344.381	1054.35	979.313	-343.7	1021.67	1133.06	-396.3	976.793	558.268	-463.771	907.153	108.418	-435.03	1069.45	45.994
451	0	-736.675	1091.8	986.081	-728.267	1043.72	1132.38	-695.883	1236.22	598.046	-670.779	1146.89	165.537	-706.828	1286.37	79.2232	-344.237	1063.65	978.347	-343.372	1031.19	1132.11	-396.401	981.628	558.258	-464.062	907.406	109.044	-434.923	1069.64	46.0676
452	0	-736.725	1102.71	985.51	-728.08	1054.54	1131.9	-695.065	1246.23	595.97	-668.953	1181.53	158.113	-706.436	1325.17	79.5008	-344.086	1073.1	977.293	-343.152	1041.47	1131.15	-396.644	986.64	558.146	-464.209	908.311	109.662	-434.897	1069.72	45.7307
453	0	-736.808	1113.24	984.66	-727.926	1065.8	1131.26	-694.259	1255.25	593.488	-666.596	1216.15	151.54	-705.718	1363.88	80.2087	-344.002	1082.68	976.172	-343.052	1051.91	1130.03	-396.831	991.836	558.165	-464.377	908.694	110.23	-434.778	1070.33	46.0514
454	0	-737.083	1123.12	983.479	-727.821	1076.93	1130.42	-693.404	1263.79	590.209	-664.946	1251.28	146.095	-704.471	1402.28	81.4409	-343.989	1092.27	974.946	-343.051	1062.51	1128.93	-397.197	997.054	557.924	-464.531	909.453	111.035	-434.647	1070.51	45.9902
455	0	-737.477	1133.62	982.192	-727.782	1088	1129.37	-692.842	1271.45	586.932	-663.604	1286.69	141.606	-702.464	1440.44	83.2532	-343.955	1102.05	973.706	-343.087	1073.29	1127.68	-397.561	1002.39	557.89	-464.934	910.401	111.841	-434.634	1070.59	45.927
456	0	-737.83	1143.73	980.455	-727.908	1099.53	1128.1	-692.329	1278.7	583.258	-661.967	1321.53	138.657	-699.508	1478.23	85.8969	-343.876	1111.91	972.408	-343.156	1084.24	1126.39	-397.947	1007.99	557.744	-465.587	911.215	112.696	-434.688	1070.76	45.8817
457	0	-738.15	1154.09	978.547	-727.984	1110.92	1126.68	-691.949	1285.69	579.423	-660.418	1355.64	137.21	-695.52	1515.27	89.6021	-343.847	1121.84	971.076	-343.395	1095.32	1125.02	-398.364	1013.85	557.676	-466.162	911.639	113.567	-435.17	1070.11	45.7243
458	0	-738.421	1164.19	976.458	-728.264	1122.73	1125.05	-691.434	1292.71	575.55	-658.913	1388.59	137.226	-690.552	1551.08	94.2598	-343.629	1130.93	969.714	-344.024	1106.75	1123.56	-398.714	1019.99	557.556	-466.439	912.498	114.699	-434.995	1070.79	45.5654
459	0	-738.706	1174.82	974.169	-728.591	1134.42	1123.24	-690.495	1299.84	571.63	-657.6	1419.68	138.293	-684.739	1585.17	100.125	-343.81	1141.04	968.339	-344.18	1116.61	1122.13	-398.95	1026.56	557.424	-466.843	913.698	115.8	-435.078	1070.95	45.495
460	0	-738.909	1185.82	971.786	-729.018	1146.56	1121.4	-689.404	1307.4	567.671	-656.492	1448.39	139.877	-678.821	1616.9	106.813	-344.136	1151.42	966.961	-344.781	1127.4	1120.46	-399.261	1033.38	557.216	-467.11	914.568	117.061	-435.155	1071.14	45.4026
461	0	-739.232	1197.16	969.468	-729.521	1159.14	1119.57	-688.274	1315.74	563.995	-655.231	1474.61	141.64	-672.959	1645.53	114.323	-344.527	1162.05	965.563	-345.332	1138.56	1118.79	-399.45	1040.73	557.039	-467.27	915.897	118.381	-435.139	1071.36	45.3132
462	0	-739.511	1208.67	967.272	-730.149	1171.65	1117.72	-686.982	1324.86	561.31	-653.749	1497.6	143.402	-667.462	1670.4	122.287	-344.966	1173.02	964.182	-346.052	1149.66	1117.13	-399.646	1048.52	556.808	-467.297	917.167	119.95	-435.143	1071.64	45.2029
463	0	-739.803	1221.05	965.2	-730.787	1183.9	1115.91	-685.94	1335.39	558.718	-651.631	1516.64	143.99	-662.586	1690.85	130.083	-345.439	1184.14	962.71	-346.808	1160.95	1115.47	-399.929	1056.79	556.554	-467.214	918.766	121.456	-435.205	1071.98	45.0721
464	0	-740.072	1234.14	963.378	-731.4	1195.95	1114.2	-685.143	1347.67	557.189	-648.847	1531.53	142.595	-658.447	1706.45	136.474	-345.982	1195.55	961.265	-347.561	1172.36	1113.79	-400.305	1065.68	556.079	-467.007	920.316	123.379	-435.205	1072.34	44.9345
465	0	-740.439	1247.79	961.97	-731.963	1208.16	1112.69	-684.53	1361.58	556.354	-645.84	1543.13	139.638	-654.985	1717.7	139.734	-346.591	1207.12	959.793	-348.364	1184.05	1112.08	-400.588	1075.41	555.395	-466.704	922.309	125.397	-435.245	1072.76	44.7906
466	0	-740.685	1261.38	961.021	-732.391	1220.48	1111.27	-683.734	1376.49	555.793	-642.658	1552.21	135.983	-651.707	1726.21	138.941	-347.259	1218.85	958.258	-349.028	1195.89	1110.38	-400.787	1085.99	554.508	-466.306	924.395	127.636	-435.234	1073.09	44.6652
467	0	-741.061	1274.82	960.278	-732.847	1232.99	1110.13	-682.888	1391.72	555.296	-639.472	1559.15	132.331	-648.299	1732.91	134.304	-347.849	1230.79	956.78	-349.718	1208.04	1108.75	-401.791	1096.03	553.713	-466.01	926.392	129.81	-435.169	1073.48	44.5444
468	0	-741.29	1288.74	959.839	-733.291	1245.55	1109.08	-682.037	1406.89	554.883	-636.418	1564.27	129.844	-644.348	1738.14	127.219	-348.376	1242.96	955.27	-350.26	1220.33	1106.98	-401.925	1107.69	552.926	-465.539	928.922	132.482	-435.008	1073.82	44.4016
469	0	-741.654	1302.93	959.578	-733.666	1258.97	1108.16	-681.05	1421.65	554.547	-633.522	1568.24	128.564	-640.238	1742.11	119.678	-348.965	1255.26	953.949	-350.697	1232.92	1105.31	-402.395	1119.34	552.151	-465.117	931.492	135.487	-434.766	1074.17	44.2673
470	0	-742.219	1317.19	959.302	-734.059	1272.69	1107.6	-679.723	1436	554.107	-630.151	1572.68	126.381	-636.304	1745.57	113.122	-349.503	1267.72	952.792	-351.336	1245.52	1103.76	-402.622	1131.58	551.535	-464.485	934.532	138.941	-434.528	1074.64	44.1901
471	0	-742.503	1331.94	958.631	-734.792	1286.59	1107.16	-677.839	1449.62	553.74	-626.921	1577.74	124.075	-632.779	1749.03	108.876	-350.172	1280.51	951.778	-351.977	1258.13	1102.34	-402.728	1144.46	550.982	-463.709	938.115	142.691	-434.296	1075.09	44.0216
472	0	-742.762	1346.93	958.295	-735.407	1301.31	1107.11	-677.6	1463.99	553.204	-624.751	1583.64	122.7	-629.649	1753.04	103.509	-350.98	1293.59	950.908	-352.696	1270.79	1101.19	-402.548	1158.14	550.445	-462.702	942.032	146.901	-433.995	1075.52	43.8315
473	0	-742.902	1362.24	958.151	-736.104	1316.49	1107.57	-676.782	1477.5	552.916	-624.24	1589.74	121.533	-627.302	1757.63	96.29	-351.847	1306.88	950.213	-353.388	1283.34	1100.26	-402.001	1173.02	550.004	-461.278	946.863	151.665	-433.592	1075.7	43.662
474	0	-743.077	1377.48	958.385	-736.775	1331.49	1108.38	-676.237	1490.85	553.122	-624.648	1595.78	120.049	-626.331	1761.72	88.7136	-352.89	1321.87	949.928	-354.228	1295.98	1099.83	-401.211	1189.15	549.514	-459.597	952.436	157.028	-433.076	1076.45	43.7535
475	0	-743.427	1392.55	959.246	-737.35	1346.08	1109.31	-676.386	1503.9	553.518	-625.286	1600.95	118.59	-626.132	1765.06	81.8699	-353.747	1335.72	949.684	-354.937	1308.79	1099.75	-399.924	1206.54	548.905	-457.726	958.682	163.044	-432.513	1077.31	43.9933
476	0	-744.038	1407.03	960.332	-737.725	1360.66	1110.59	-676.943	1516.39	553.882	-625.695	1605.03	117.405	-625.744	1767.86	75.8984	-354.782	1349.42	949.561	-355.687	1321.91	1099.94	-398.092	1225.43	547.949	-455.885	965.921	169.597	-431.942	1078.16	44.4213
477	0	-744.874	1420.71	961.579	-738.129	1375.05	1112.06	-678.678	1528.26	554.161	-626.103	1608.58	116.505	-625.045	1770.15	71.0679	-355.951	1363.1	949.474	-356.249	1335.14	1100.13	-395.724	1245.82	546.63	-453.784	975.093	176.971	-431.376	1079.22	45.1335
478	0	-745.974	1433.86	963.121	-738.594	1388.83	1113.76	-680.256	1539.12	554.603	-626.607	1611.43	115.825	-624.46	1771.89	67.0455	-357.251	1376.7	949.463	-356.756	1348.19	1100.34	-392.719	1267.52	545.1	-451.248	985.266	184.938	-430.726	1080.65	45.9235
479	0	-746.941	1446.51	965.03	-739.045	1402.1	1115.85	-681.899	1548.99	555.121	-627.247	1613.32	115.137	-624.517	1773.43	64.2691	-358.612	1390.39	949.397	-357.092	1360.95	1100.42	-389.754	1290.45	543.296	-448.858	998.177	193.396	-429.965	1083.31	47.5081
480	0	-748.031	1458.98	967.157	-739.453	1414.78	1118.12	-683.56	1558.23	555.737	-627.665	1614.84	114.652	-624.278	1774.49	63.0658	-359.944	1404.07	949.152	-357.51	1373.43	1100.22	-386.86	1314.24	541.461	-445.659	1011.34	202.539	-428.912	1087.13	49.8272
481	0	-749.22	1471.14	969.297	-739.799	1426.92	1120.47	-684.818	1566.89	556.53	-627.776	1615.57	114.633	-623.711	1775.24	61.8849	-361.237	1417.79	948.818	-357.826	1385.88	1099.88	-384.183	1338.74	539.649	-442.173	1026.66	212.621	-427.665	1091.96	52.927
482	0	-750.614	1483.34	971.586	-740.152	1438.66	1122.85	-685.435	1574.58	557.319	-627.541	1616.16	114.765	-623.481	1775.84	61.0978	-362.489	1431.45	948.486	-358.171	1397.93	1099.47	-381.931	1363.71	537.99	-438.395	1044.94	222.107	-426.447	1097.71	56.4369
483	0	-751.852	1495.13	973.634	-740.697	1450.1	1125.06	-685.748	1581.17	557.753	-627.346	1616.67	114.66	-623.376	1776.34	60.4874	-363.651	1444.87	948.266	-358.733	1409.96	1099.08	-379.799	1389.11	536.836	-434.365	1064.65	231.401	-425.01	1104.67	60.5273
484	0	-753.087	1506.47	975.403	-741.31	1461.31	1127.15	-685.848	1586.78	557.862	-627.119	1616.87	114.593	-623.177	1776.66	60.1771	-364.606	1458.05	948.345	-359.299	1421.04	1098.81	-377.86	1414.55	536.33	-430.296	1085.34	239.586	-424.001	1112.5	64.664
485	0	-754.163	1517.8	976.854	-742.039	1472.42	1129.04	-686.089	1591.63	557.978	-626.939	1617.13	114.507	-623.033	1776.87	59.9093	-365.6	1470.84	948.654	-360.078	1432.06	1098.72	-376.279	1439.93	536.543	-426.192	1107.52	246.959	-423.162	1121.09	68.5067
486	0	-754.892	1530.1	978.167	-742.738	1483.81	1130.74	-686.396	1596.04	558.054	-626.716	1617.25	114.467	-622.895	1777.02	59.6992	-366.513	1482.37	949.345	-360.906	1442.83	1098.93	-374.764	1465.13	537.794	-422.181	1128.94	253.307	-421.363	1132.94	73.6727
487	0	-756.014	1538.36	979.302	-743.367	1495.92	1132.42	-686.553	1600.03	558.294	-626.557	1617.21	114.383	-622.791	1777.16	59.5698	-367.438	1493.91	950.359	-361.709	1452.84	1099.51	-374.03	1489.8	539.633	-419.18	1150.04	260.09	-418.448	1150.73	80.4136
488	0	-756.941	1546.85	980.274	-743.911	1508.36	1134.14	-687.175	1603.93	558.57	-626.476	1617.26	114.376	-622.731	1777.22	59.3885	-368.321	1505.52	951.746	-362.534	1464.39	1100.63	-373.821	1513.93	542.045	-416.716	1172.15	266.936	-414.798	1173.89	86.6314
489	0	-757.588	1556.36	981.468	-745.076	1516.95	1135.41	-688.306	1607.9	558.839	-626.489	1617.34	114.37	-622.721	1777.31	59.2671	-369.12	1517.13	953.415	-363.197	1473.41	1101.92	-373.976	1537.47	545.09	-414.875	1195.09	272.449	-410.445	1200.98	92.2198
490	0	-757.882	1568.54	982.971	-746.009	1526.33	1136.65	-689.508	1611.72	559.21	-626.56	1617.35	114.389	-622.733	1777.4	59.1343	-369.748	1528.57	955.589	-363.909	1482.77	1103.69	-374.686	1560.36	548.696	-413.114	1218.63	276.97	-406.034	1230.3	96.9787
491	0	-758.385	1578.81	984.251	-746.872	1536.71	1138.06	-690.166	1615	559.555	-626.738	1617.41	114.46	-622.748	1777.44	58.9918	-370.29	1540.01	958.091	-364.545	1492.71	1105.89	-375.669	1582.74	552.808	-411.456	1243.64	279.896	-401.108	1260.59	100.867
492	0	-758.876	1588.17	985.182	-747.705	1547.15	1139.26	-690.315	1617.56	559.871	-626.925	1617.48	114.503	-622.814	1777.54	58.8384	-370.763	1551.62	960.915	-365.317	1503.17	1108.55	-376.955	1604.59	557.399	-410.358	1268.68	281.332	-396.443	1291.25	103.606
493	0	-759.398	1597.29	986.009	-748.639	1557.25	1140.41	-690.947	1620	560.17	-627.007	1617.58	114.591	-622.865	1777.57	58.6892	-371.253	1563.42	963.937	-366.049	1513.83	1111.52	-377.492	1627.25	562.016	-407.758	1293.52	282.051	-392.013	1321.67	105.052
494	0	-759.902	1606.08	986.668	-749.628	1567.05	1141.39	-691.383	1622.05	560.516	-627.134	1617.56	114.642	-622.865	1777.59	58.5866	-371.636	1575.25	967.041	-366.806	1524.72	1114.69	-378.715	1648.95	566.484	-406.757	1319.35	280.563	-387.107	1353.96	105.955
495	0	-760.408	1614.52	987.095	-750.639	1576.87	1142.17	-691.939	1624.1	560.772	-627.225	1617.59	114.691	-622.893	1777.63	58.4851	-371.994	1587.25	970.251	-367.6	1535.59	1117.85	-380.325	1669.88	570.854	-405.418	1345.7	278.536	-383.037	1385.57	105.474
496	0	-760.911	1622.67	987.385	-751.577	1586.3	1143.02	-692.161	1625.6	561.089	-627.266	1617.54	114.838	-622.933	1777.65	58.3842	-372.27	1599.35	973.442	-368.335	1546.73	1121.04	-381.856	1690.31	575.155	-404.199	1372.49	275.232	-379.385	1418.03	104.193
497	0	-761.399	1630.5	987.51	-752.466	1596.17	1143.48	-691.838	1626.67	561.484	-627.29	1617.49	114.952	-623	1777.66	58.2942	-372.511	1611.37	976.582	-369.097	1558.13	1124.08	-383.384	1710.03	579.257	-402.97	1399.64	270.853	-376.103	1451.89	102.319
498	0	-761.73	1638.16	987.399	-753.38	1605.12	1143.7	-691.93	1628.12	561.837	-627.234	1617.45	115.073	-623.029	1777.64	58.2026	-372.755	1623.42	979.579	-369.885	1569.47	1127.01	-385.014	1729.08	583.288	-402.045	1427.27	265.995	-373.508	1486.49	99.9697
499	0	-762.875	1644.39	986.924	-754.234	1613.89	1143.77	-691.941	1629.64	562.088	-627.198	1617.41	115.172	-623.095	1777.67	58.1465	-372.896	1635.76	982.526	-370.6	1580.94	1129.84	-386.749	1747.4	586.963	-401.259	1455.78	259.176	-371.111	1523.12	97.6851
500	0	-763.13	1651.78	986.586	-754.93	1622.66	1143.7	-690.375	1628.66	562.192	-627.156	1617.4	115.267	-623.151	1777.65	58.0604	-373	1648.42	985.387	-371.239	1592.59	1132.49	-388.553	1765.05	590.45	-400.531	1484.8	252.16	-369.133	1560.83	95.3514
501	0	-763.359	1659.16	986.197	-755.588	1631.41	1143.54	-690.302	1630.82	562.383	-627.117	1617.43	115.37	-623.227	1777.72	57.9626	-373.17	1660.53	988.007	-371.981	1604.32	1134.98	-390.321	1782.03	593.593	-400.168	1514.13	244.238	-367.529	1599.25	92.8483
502	0	-763.594	1666.6	985.744	-756.178	1640.13	1143.25	-690.218	1633.44	562.591	-627.03	1617.52	115.453	-623.273	1777.79	57.8295	-373.457	1672.58	990.405	-372.549	1616.8	1137.31	-392.089	1798.33	596.455	-399.574	1544.05	235.861	-366.267	1638.07	90.276
503	0	-763.752	1674.03	985.237	-756.837	1648.88	1142.92	-690.159	1636.15	562.782	-626.955	1617.64	115.596	-623.34	1777.89	57.7298	-373.813	1683.9	992.448	-373.219	1628.67	1139.29	-393.752	1813.85	599.011	-399.398	1574.71	226.749	-365.284	1677.19	87.7002
504	0	-763.985	1681.61	984.686	-757.49	1657.77	1142.49	-689.888	1638.96	562.939	-626.795	1617.74	115.709	-623.382	1777.97	57.5878	-373.958	1696.27	994.288	-373.849	1640.38	1140.87	-395.279	1828.59	601.161	-400.003	1606.01	216.962	-364.517	1716.61	85.1685
505	0	-764.18	1689.27	984.069	-758.075	1666.72	1142.04	-689.826	1641.97	563.055	-626.622	1617.88	115.853	-623.424	1778.06	57.4799	-374.417	1707.45	995.523	-374.427	1652.22	1142.24	-396.609	1842.54	602.829	-401.421	1637.7	206.829	-363.972	1756.24	82.8273
506	0	-764.436	1697.07	983.365	-758.589	1675.6	1141.48	-690.075	1646.6	563.302	-626.441	1618.03	115.995	-623.444	1778.17	57.3299	-374.641	1719.52	996.608	-375.1	1663.83	1143.09	-398.06	1855.7	604.058	-402.677	1670.41	196.797	-363.661	1795.91	80.7641
507	0	-764.641	1704.96	982.64	-758.716	1684.85	1140.8	-689.958	1649.89	563.338	-626.293	1618.21	116.134	-623.508	1778.31	57.219	-374.967	1730.85	997.136	-375.617	1675.55	1143.63	-399.441	1868.04	604.641	-404.318	1703.45	186.78	-363.557	1835.58	79.125
508	0	-764.852	1713	981.884	-759.361	1693.72	1140.23	-689.925	1653.53	563.305	-626.186	1618.38	116.259	-623.581	1778.44	57.0758	-375.196	1741.94	997.261	-376.132	1687.29	1143.79	-400.722	1879.44	604.52	-406.3	1737.08	177.22	-363.788	1875.17	78.0588
509	0	-765.07	1721.26	981.106	-759.683	1702.75	1139.47	-689.927	1657.5	563.246	-626.09	1618.54	116.346	-623.754	1778.81	57.0561	-375.492	1752.63	996.955	-376.567	1698.88	1143.68	-401.83	1890.13	603.726	-408.7	1771.21	168.192	-364.354	1914.43	77.4616
510	0	-765.19	1729.73	980.296	-759.958	1711.94	1138.64	-689.993	1661.73	563.187	-625.997	1618.84	116.551	-623.795	1779	56.9422	-375.714	1763.15	996.362	-377.053	1710.63	1143.19	-402.816	1899.96	602.234	-411.431	1805.67	159.882	-365.463	1953.07	77.1155
511	0	-764.28	1740.36	979.711	-760.227	1721.27	1137.75	-690.026	1666.26	563.076	-625.893	1619.11	116.727	-623.813	1779.19	56.8184	-375.921	1773.96	995.477	-377.454	1722.2	1142.47	-403.495	1909.12	600.235	-414.406	1840.15	152.449	-367.306	1991.26	76.7504
512	0	-764.339	1749.5	978.838	-760.492	1730.77	1136.77	-690.081	1670.92	563.015	-625.814	1619.45	116.941	-623.842	1779.32	56.7212	-376.119	1784.71	994.282	-377.765	1733.77	1141.46	-404.015	1917.98	597.772	-417.903	1874.99	145.988	-370.154	2027.97	75.8362
513	0	-764.708	1758.72	977.825	-760.887	1740.36	1135.93	-690.125	1675.63	562.91	-625.733	1619.8	117.162	-623.848	1779.46	56.6111	-376.35	1795.37	992.825	-378.018	1745.55	1140.23	-404.145	1926.37	594.77	-421.402	1909.44	141.122	-373.573	2065.18	76.3142
514	0	-765.545	1767.78	976.668	-760.887	1750.49	1134.64	-690.212	1680.53	562.816	-625.679	1620.17	117.41	-623.736	1779.35	56.3447	-376.675	1806.15	991.046	-378.509	1756.16	1138.59	-404.057	1934.34	591.197	-425.153	1943.65	137.841	-378.328	2101.06	77.1398
515	0	-765.964	1777.37	975.484	-761	1760.87	1133.35	-690.382	1685.53	562.593	-625.628	1620.57	117.725	-623.747	1779.47	56.2478	-377.04	1816.88	988.979	-378.584	1768.71	1136.92	-403.903	1941.79	587.236	-430.267	1977.18	134.593	-383.922	2136.34	79.5526
516	0	-766.363	1787.19	974.137	-761.164	1771.43	1131.98	-690.622	1690.76	562.319	-625.594	1620.99	118.008	-623.786	1779.62	56.1564	-377.59	1827.63	986.528	-378.817	1780.56	1134.96	-404.043	1949.11	583.242	-435.546	2009.13	133.241	-390.305	2170.66	83.2643
517	0	-766.735	1797.26	972.751	-761.197	1782.41	1130.39	-691.026	1696.35	562.168	-625.629	1621.46	118.345	-623.844	1779.79	56.036	-377.979	1838.51	983.949	-379.145	1791.44	1132.74	-404.77	1956.87	579.231	-440.505	2039.46	132.903	-397.271	2203.31	87.4226
518	0	-767.018	1807.68	971.248	-761.245	1793.66	1128.74	-691.681	1701.83	561.893	-625.897	1622.06	118.738	-623.904	1779.92	55.9229	-378.111	1849.25	981.504	-378.931	1804.22	1130.82	-406.186	1964.75	575.301	-445.082	2059.96	132.406	-404.449	2234.27	92.2159
519	0	-767.172	1818.45	969.713	-761.208	1805.23	1126.87	-692.208	1707.5	561.79	-626.089	1622.52	119.033	-624.023	1780.08	55.8213	-377.729	1860.08	979.124	-378.81	1816.25	1128.7	-409.941	1970.87	571.026	-449.752	2079.72	131.706	-411.695	2263.44	98.2246
520	0	-767.299	1829.44	968.135	-760.792	1817.07	1125.2	-692.654	1713.46	561.683	-626.469	1623.13	119.654	-624.78	1780.66	56.1702	-377.218	1871.04	976.885	-378.801	1827.54	1126.51	-412.962	1977.51	567.163	-454.534	2098.73	130.931	-418.792	2290.47	105.852
521	0	-767.476	1840.56	966.5	-761.018	1828.77	1123.34	-693.031	1719.74	561.576	-626.709	1623.83	120.241	-624.611	1780.7	55.7922	-376.744	1882.48	974.77	-378.656	1839.81	1124.54	-415.469	1986.38	564.042	-459.18	2118.72	130.385	-425.835	2314.29	114.45
522	0	-767.492	1851.89	964.867	-760.795	1840.77	1121.64	-693.242	1726.48	561.221	-626.937	1624.52	121.098	-624.691	1780.92	55.6275	-376.561	1894.31	972.562	-378.493	1852.12	1122.75	-418.028	1996.3	561.265	-463.808	2138.75	130.014	-432.382	2334.16	122.639
523	0	-767.534	1863.22	963.263	-760.561	1852.87	1119.95	-693.789	1734.12	561.03	-627.243	1625.54	122.128	-624.774	1781.19	55.5096	-376.529	1906.69	970.642	-378.213	1865.24	1121.17	-420.663	2007.12	558.997	-468.319	2159.59	129.855	-438.273	2350.6	128.687
524	0	-767.539	1874.65	961.683	-760.574	1864.8	1118.28	-694.589	1742.43	560.877	-627.58	1626.59	123.255	-624.794	1781.46	55.3097	-376.79	1919.42	968.842	-378.392	1876.89	1119.45	-422.472	2020.43	557.638	-473.289	2178.97	129.561	-443.434	2363.81	130.808
525	0	-767.572	1886.15	960.182	-760.444	1876.94	1116.69	-694.931	1750.95	560.498	-627.985	1627.76	124.636	-624.818	1781.77	55.1599	-377.26	1932.33	967.155	-378.502	1889.2	1117.99	-424.035	2035.65	556.834	-478.19	2199.01	129.524	-448.061	2373.99	128.915
526	0	-767.565	1897.81	958.766	-760.426	1889.15	1115.15	-695.379	1760.08	560.166	-628.313	1629.2	126.213	-624.75	1782.12	54.9843	-377.664	1945.6	965.843	-378.671	1901.84	1116.69	-426.4	2050.92	556.152	-483.774	2206.7	128.145	-452.528	2381.66	124.478
527	0	-767.665	1909.43	957.402	-760.442	1901.4	1113.55	-695.734	1769.62	559.849	-628.78	1630.81	128.043	-624.697	1782.58	54.806	-377.897	1958.94	964.874	-378.895	1914.61	1115.57	-429.097	2066.05	555.579	-488.296	2212.97	127.435	-457.127	2386.79	119.523
528	0	-767.354	1921.45	956.235	-760.449	1913.75	1112.11	-696.109	1779.71	559.465	-629.416	1632.86	130.141	-624.611	1783.17	54.6442	-377.919	1972.58	964.203	-379.123	1927.81	1114.69	-431.857	2081.29	555.234	-493.478	2217.9	125.064	-461.428	2391.12	113.944
529	0	-767.548	1933.49	955.289	-760.562	1926.12	1110.76	-696.529	1790.45	559.176	-629.879	1635.09	132.597	-624.523	1783.77	54.474	-377.924	1986.72	963.853	-379.303	1941.35	1114.09	-434.4	2096.43	555.077	-497.639	2222.91	122.914	-465.489	2395.38	109.234
530	0	-767.828	1945.65	954.363	-760.631	1938.51	1109.56	-697.104	1801.97	559.062	-630.681	1637.68	135.377	-624.578	1784.4	54.3061	-378.299	2001.41	963.662	-379.517	1955.23	1113.79	-436.713	2111.2	555.07	-500.691	2228.6	121.347	-469.482	2399.73	104.441
531	0	-768.233	1958.02	953.677	-760.632	1950.85	1108.51	-697.465	1814.17	558.819	-631.665	1640.82	138.588	-624.844	1785.07	54.1093	-378.94	2016.59	963.893	-379.722	1969.4	1114.05	-438.47	2125.46	555.313	-502.654	2234.35	119.363	-472.621	2405.09	98.128
532	0	-768.578	1970.57	953.185	-760.898	1963.01	1107.83	-697.959	1827.44	558.832	-632.703	1644.5	142.265	-625.263	1785.86	53.9501	-379.872	2031.81	964.74	-380.117	1983.78	1114.97	-439.209	2138.97	556.222	-499.604	2241.87	119.518	-474.588	2409.77	91.254
533	0	-769.099	1983.28	952.999	-761.179	1975.23	1107.5	-698.336	1841.88	558.687	-633.702	1648.97	146.533	-625.354	1786.36	53.5325	-380.806	2046.79	966.154	-380.73	1998.27	1116.58	-438.889	2152.58	557.689	-500.273	2245.18	117.637	-475.028	2413.02	84.7237
534	0	-769.526	1996.1	953.135	-762.029	1987.39	1107.47	-698.912	1857.61	558.532	-634.758	1654.32	151.291	-625.786	1787.21	53.36	-381.57	2061.37	968.034	-381.556	2012.48	1118.57	-438.191	2166.98	559.524	-497.655	2249.49	117.392	-474.126	2414.99	78.2802
535	0	-769.652	2009.04	953.531	-762.912	1999.55	1107.84	-698.568	1872.21	557.853	-635.71	1660.51	156.703	-626.234	1787.95	53.2633	-382.068	2075.13	969.902	-382.432	2026.48	1120.62	-437.501	2180.91	561.066	-496.234	2252.41	116.585	-473.055	2416.95	72.6201
536	0	-769.674	2022.13	954.115	-763.331	2012.19	1108.38	-700.39	1891.18	557.278	-637.004	1667.85	162.783	-626.714	1788.84	53.2857	-382.111	2088.42	971.806	-383.058	2040.24	1122.66	-436.562	2193.14	561.985	-494.961	2254.63	116.26	-472.831	2418.62	67.752
537	0	-769.435	2035.47	954.869	-763.593	2025.09	1109.18	-702.922	1911.81	556.51	-638.741	1676.77	169.441	-627.081	1789.69	53.4948	-381.821	2100.98	973.59	-383.282	2053.44	1124.55	-435.644	2203.95	562.5	-494.613	2256.84	115.663	-472.89	2420.62	64.1576
538	0	-769.389	2043.82	955.016	-764.104	2036.12	1109.93	-705.767	1933.62	555.493	-640.664	1686.76	176.957	-627.737	1791.26	53.9356	-381.272	2113.23	975.299	-383.107	2066.12	1126.28	-434.877	2213.9	562.863	-494.84	2258.72	115.236	-473.375	2421.57	62.0629
539	0	-768.743	2057.49	955.878	-764.731	2046.19	1110.89	-709.011	1956.97	554.303	-642.931	1698.15	185.183	-628.555	1793.54	54.5215	-380.556	2125.35	976.801	-382.59	2078.14	1127.9	-434.417	2222.97	563.133	-495.411	2259.98	115.285	-473.767	2422.43	61.1509
540	0	-768.034	2071.76	956.745	-764.957	2056.36	1111.93	-712.071	1981.22	552.922	-645.566	1711.19	194.042	-630	1796.83	55.3723	-379.79	2137.28	978.146	-381.836	2089.74	1129.33	-434.369	2231.54	563.484	-496.022	2260.53	115.481	-473.902	2423	60.3325
541	0	-767.377	2084.76	957.445	-764.96	2067.14	1112.92	-715.085	2006.22	551.582	-648.359	1725.99	203.844	-631.576	1801.86	57.092	-378.969	2148.95	979.411	-380.963	2100.83	1130.67	-434.538	2239.74	563.995	-496.711	2261.35	115.774	-473.549	2424.59	60.696
542	0	-766.442	2099.48	958.271	-764.64	2078.85	1113.8	-718.081	2032.02	550.371	-651.507	1743.01	213.917	-633.354	1808.07	59.1527	-378.19	2160.16	980.582	-380.117	2111.63	1132.03	-435.036	2246.92	564.409	-497.529	2261.66	115.805	-473.907	2424.89	60.3061
543	0	-765.719	2113.87	958.93	-764.046	2091.43	1114.6	-720.865	2058.06	549.368	-655.035	1762.16	223.861	-634.927	1814.91	61.5133	-377.543	2170.75	981.629	-379.376	2122.24	1133.33	-435.526	2253.22	564.644	-498.249	2262.07	115.875	-474.09	2425.14	60.0861
544	0	-765.149	2127.72	959.664	-761.828	2108.98	1115.69	-723.56	2084.41	549.084	-658.817	1782.56	232.854	-636.105	1822.36	64.4525	-377.025	2181.08	982.713	-378.73	2132.72	1134.72	-435.544	2259.44	564.968	-498.737	2262.12	115.819	-474.155	2425.3	59.9363
545	0	-764.725	2141.19	960.396	-762.019	2120.02	1116.16	-726.175	2110.43	549.557	-662.394	1804.01	240.708	-637.44	1831.86	68.2195	-376.719	2191.42	983.836	-378.275	2143.2	1136.11	-435.377	2265.76	565.305	-499.133	2262.18	115.702	-474.119	2425.51	59.7962
546	0	-764.551	2154.47	961.549	-762.396	2129.61	1116.67	-728.337	2136.03	550.796	-666.256	1826.64	247.839	-640.633	1846.09	75.1055	-376.473	2202.08	985.168	-377.949	2153.8	1137.58	-434.986	2271.77	565.484	-499.201	2262.48	115.782	-473.961	2425.66	59.6629
547	0	-764.407	2166.91	962.869	-762.554	2139.85	1117.43	-730.284	2161.37	552.796	-668.876	1848.68	255.799	-644.878	1866.23	82.8552	-376.329	2213.03	986.619	-377.767	2164.54	1139.08	-434.482	2277.47	565.584	-499.227	2262.85	115.788	-473.828	2425.78	59.5449
548	0	-764.363	2179.21	964.48	-762.443	2150.29	1118.51	-731.774	2186.4	555.445	-672.609	1872.07	263.17	-649.915	1891.21	90.5749	-376.173	2224.23	988.067	-377.671	2175.24	1140.66	-433.957	2282.9	565.585	-499.184	2263.15	115.838	-473.706	2425.9	59.4265
549	0	-764.239	2191.08	966.217	-762.167	2160.75	1119.86	-732.799	2210.85	558.626	-673.924	1895.19	269.785	-655.619	1919.27	97.574	-376.029	2235.33	989.455	-377.485	2186.22	1142.15	-433.302	2287.52	565.533	-498.733	2263.88	116.139	-473.591	2425.99	59.3541
550	0	-764.164	2202.67	968.165	-761.806	2170.72	1121.57	-734.219	2235.21	562.549	-674.668	1917.45	275.146	-662.44	1949.42	103.932	-375.83	2246.15	990.675	-377.111	2197.23	1143.63	-432.67	2291.66	565.533	-498.389	2264.65	116.592	-473.456	2426.04	59.3209
551	0	-764.126	2214.07	970.292	-761.214	2180.96	1123.57	-735.838	2259.28	567.135	-677.11	1942.77	278.972	-667.997	1978.64	108.455	-375.586	2256.55	991.679	-376.635	2208.36	1144.85	-432.188	2295.27	565.497	-498.525	2264.8	116.733	-473.415	2426.08	59.2832
552	0	-764.08	2225.68	972.773	-760.512	2191.06	1125.8	-737.134	2282.43	572.088	-679.441	1968.87	281.308	-674.822	2009	111.949	-375.316	2266.53	992.406	-376.001	2219.41	1145.85	-431.733	2298.54	565.52	-498.732	2264.77	116.856	-473.349	2426.13	59.2131
553	0	-763.646	2239.64	975.625	-759.781	2201.13	1128.07	-738.097	2304.89	577.246	-681.812	1995.7	282.183	-681.714	2039.6	114.185	-375.064	2276.13	992.854	-375.244	2230.3	1146.65	-431.356	2301.29	565.562	-498.979	2264.74	116.979	-473.301	2426.17	59.1624
554	0	-763.969	2249.68	978.29	-759.027	2211.21	1130.39	-738.99	2326.9	582.25	-684.012	2023.03	281.712	-688.616	2070.61	115.354	-374.765	2285.56	993.22	-374.437	2240.94	1147.26	-431.019	2303.78	565.645	-499.132	2264.91	117.185	-473.291	2426.25	59.071
555	0	-764.232	2260.71	981.154	-758.3	2221.55	1132.72	-739.164	2347.83	587.017	-685.859	2050.75	279.955	-695.461	2102.44	115.772	-374.55	2294.81	993.406	-373.642	2251.31	1147.75	-430.659	2306.26	565.812	-499.271	2265.1	117.458	-473.267	2426.41	58.9886
556	0	-764.493	2272.6	983.959	-757.57	2232.25	1135.04	-739.153	2368.09	591.411	-689.876	2080.96	277.256	-702.038	2135.27	115.637	-374.301	2303.97	993.599	-372.944	2261.4	1148.14	-430.454	2308.75	565.938	-499.449	2265.32	117.679	-473.306	2426.55	58.8427
557	0	-764.635	2284.42	986.62	-756.962	2242.98	1137.18	-739.189	2388	595.494	-691.812	2109.74	273.517	-708.425	2169.62	115.251	-374.142	2313.71	993.785	-372.328	2271.25	1148.36	-430.228	2311.27	566.099	-499.555	2265.46	117.913	-473.29	2426.66	58.7439
558	0	-764.481	2296.05	989.051	-755.993	2256.4	1139.47	-739.319	2407.43	599.226	-690.223	2135.92	268.121	-714.44	2205.06	114.527	-373.962	2321.45	993.484	-371.815	2281.04	1148.49	-430.005	2313.89	566.273	-499.608	2265.62	118.166	-473.273	2426.71	58.633
559	0	-764.271	2307.55	991.314	-755.621	2266.27	1141.17	-739.483	2426.26	602.476	-691.759	2165.21	262.372	-720.021	2241.6	113.474	-373.895	2330.33	993.369	-371.374	2292.05	1148.74	-429.728	2316.81	566.342	-499.656	2265.78	118.421	-473.239	2426.81	58.5366
560	0	-764.181	2319.17	993.313	-755.294	2276.6	1142.69	-739.442	2444.49	605.395	-693.059	2194.69	255.426	-724.986	2278.82	111.995	-373.806	2339.35	993.095	-370.932	2299.08	1148.26	-429.611	2319.74	566.41	-499.779	2265.85	118.691	-473.178	2427.03	58.4033
561	0	-764.267	2330.86	995.096	-754.992	2287.33	1143.99	-739.261	2462.12	608.031	-695.087	2225.76	248.19	-729.369	2316.79	110.181	-373.734	2348.44	992.721	-370.621	2307.97	1147.9	-429.484	2322.86	566.393	-499.889	2265.97	118.904	-473.218	2427.02	58.2612
562	0	-764.434	2342.55	996.657	-754.67	2298.34	1145.09	-738.921	2479.05	610.37	-696.755	2257.14	240.112	-733.082	2355.42	108.09	-373.667	2357.41	992.178	-370.303	2317.52	1147.42	-429.388	2326.03	566.348	-499.96	2266.06	119.15	-473.235	2427.05	58.1104
563	0	-764.649	2354.17	997.99	-754.384	2309.4	1145.96	-738.147	2494.77	612.137	-698.214	2289.12	231.426	-736.075	2394.71	105.888	-373.623	2366.44	991.583	-370.003	2327.08	1146.81	-429.32	2329.35	566.254	-500.067	2266.2	119.407	-473.218	2427.13	58.0419
564	0	-764.829	2365.65	998.979	-754.168	2320.49	1146.63	-737.133	2509.59	613.58	-699.592	2321.83	222.384	-738.488	2434.52	103.695	-373.606	2375.39	990.864	-369.729	2336.78	1146.18	-429.221	2332.62	566.133	-499.783	2266.68	119.938	-473.212	2427.23	57.8978
565	0	-765.026	2377.07	999.69	-753.947	2331.57	1147.03	-736.398	2523.8	614.72	-700.812	2355.24	213.122	-740.407	2474.75	101.563	-373.595	2384.68	990.207	-369.614	2346.59	1145.47	-429.143	2336.01	566.02	-499.672	2267.04	120.292	-473.169	2427.3	57.7558
566	0	-765.204	2388.47	1000.14	-753.867	2342.67	1147.2	-735.884	2537.31	615.256	-701.863	2389.31	203.946	-741.972	2515.15	99.5024	-373.534	2393.55	989.42	-369.56	2356.42	1144.73	-428.94	2339.49	565.948	-499.565	2267.29	120.692	-473.14	2427.35	57.6232
567	0	-765.366	2399.73	1000.24	-753.772	2353.73	1147.14	-735.334	2550.11	615.254	-702.63	2423.84	194.793	-743.172	2555.6	97.6652	-373.575	2402.61	988.586	-369.582	2366.37	1144.03	-428.818	2343.1	565.953	-499.525	2267.51	121.011	-473.073	2427.43	57.5017
568	0	-765.579	2410.88	1000.02	-753.894	2364.95	1146.79	-734.818	2562.21	614.557	-703.482	2459.13	186.207	-743.987	2596.1	96.0858	-373.519	2411.42	987.686	-369.692	2376.33	1143.24	-428.648	2346.77	565.859	-499.517	2267.78	121.316	-473.192	2427.05	57.1708
569	0	-765.808	2421.92	999.481	-754.014	2376.12	1146.26	-734.159	2573.51	613.206	-704.025	2494.71	178.043	-744.348	2636.56	94.9339	-373.552	2420.96	986.807	-369.854	2386.21	1142.42	-428.522	2350.69	565.829	-499.562	2268.02	121.645	-473.137	2427.13	57.0203
570	0	-766.14	2432.87	998.698	-754.195	2387.41	1145.53	-733.406	2583.97	611.205	-704.542	2530.7	170.779	-744.266	2676.86	94.4065	-373.638	2430.91	986.043	-370.117	2396.33	1141.62	-428.471	2354.63	565.803	-499.594	2268.23	121.961	-473.107	2427.22	56.9058
571	0	-766.464	2443.66	997.639	-754.482	2398.73	1144.63	-732.712	2593.61	608.551	-705.026	2566.87	164.623	-743.598	2716.96	94.9582	-373.656	2440.27	985.111	-370.417	2406.4	1140.68	-428.39	2358.81	565.754	-499.63	2268.47	122.347	-473.022	2427.36	56.8187
572	0	-766.936	2454.44	996.37	-754.81	2410.18	1143.58	-732.833	2603.38	605.561	-706.286	2603.92	160.242	-742.289	2756.77	96.887	-373.648	2449.43	983.984	-370.787	2416.73	1139.66	-428.514	2363.21	565.712	-499.714	2268.75	122.81	-472.876	2427.64	56.9312
573	0	-767.385	2465.19	994.843	-755.221	2421.8	1142.37	-732.42	2612.11	602.384	-706.102	2639.35	156.81	-740.375	2795.86	100.639	-373.682	2458.7	982.955	-371.179	2426.94	1138.5	-428.616	2367.79	565.671	-499.793	2269.28	123.37	-472.844	2428.02	56.7503
574	0	-767.833	2476.02	993.098	-755.662	2433.6	1141.02	-731.987	2620.04	598.91	-704.994	2673.47	154.254	-737.239	2833.72	104.925	-373.714	2467.96	981.84	-371.623	2437.36	1137.35	-428.877	2372.65	565.577	-499.938	2269.88	123.966	-472.838	2428.18	56.7002
575	0	-768.228	2487.15	991.16	-756.118	2445.54	1139.53	-731.249	2627.29	594.959	-703.547	2706.71	152.902	-733.42	2870.35	110.461	-373.886	2477.34	980.664	-372.108	2447.57	1136.05	-429.186	2377.7	565.503	-500.136	2270.38	124.752	-472.85	2428.31	56.6154
576	0	-768.558	2498.48	989.103	-756.643	2457.79	1137.93	-730.146	2634.41	590.712	-702.419	2738.48	152.829	-728.719	2907.09	117.457	-374.2	2486.91	979.5	-372.553	2457.78	1134.61	-429.583	2383.04	565.383	-500.373	2271.15	125.64	-472.866	2428.42	56.545
577	0	-768.921	2510.02	986.972	-757.315	2470.21	1136.26	-729.128	2641.59	586.085	-701.12	2767.65	153.283	-724.222	2936.69	123.402	-374.555	2496.65	978.38	-373.223	2468.3	1133.11	-429.938	2389	565.382	-500.61	2271.95	126.672	-472.879	2428.6	56.4826
578	0	-769.314	2521.88	984.886	-757.984	2482.96	1134.56	-728.209	2649.02	581.874	-699.924	2794.38	153.989	-719.284	2965.08	129.881	-375.072	2506.7	977.208	-373.913	2478.81	1131.62	-430.271	2395.47	565.412	-500.87	2272.9	127.84	-472.874	2428.77	56.3757
579	0	-769.765	2534.26	982.871	-758.745	2495.96	1132.83	-726.75	2656.92	578.177	-698.578	2818.27	154.714	-715.235	2994.09	138.064	-375.584	2516.89	976.067	-374.738	2489.24	1130.1	-430.389	2402.47	565.511	-501.044	2274.01	129.271	-472.881	2428.98	56.2311
580	0	-770.204	2547.14	980.922	-759.556	2509.12	1131.13	-725.378	2665.57	574.988	-696.795	2838.98	155.14	-711.301	3018.4	145.768	-376.076	2527.37	974.932	-375.652	2500.03	1128.63	-430.749	2409.98	565.545	-501.18	2275.22	131.061	-472.834	2429.23	56.1124
581	0	-770.563	2560.58	978.956	-760.34	2522.47	1129.45	-724.159	2675.57	572.494	-694.198	2855.77	154.489	-707.382	3036.59	151.616	-376.604	2537.99	973.824	-376.583	2510.74	1127.25	-431.372	2417.71	565.388	-501.259	2276.24	132.984	-472.769	2429.48	55.9945
582	0	-770.841	2574.46	977.275	-761.109	2535.87	1127.91	-722.87	2687.27	570.84	-690.98	2868.91	152.453	-703.754	3049.89	155.084	-377.22	2548.82	972.643	-377.563	2521.7	1125.85	-431.98	2426.14	565.096	-501.243	2277.72	134.794	-472.689	2429.78	55.8925
583	0	-771.069	2588.53	976.004	-761.719	2549.22	1126.54	-721.148	2700.35	569.541	-687.489	2879.03	149.409	-700.151	3058.98	154.862	-377.719	2559.83	971.507	-378.436	2532.78	1124.48	-432.609	2435.32	564.643	-501.004	2279.49	136.868	-472.57	2430.06	55.8011
584	0	-771.145	2602.64	975.081	-762.216	2562.62	1125.31	-720.216	2714.81	568.915	-683.816	2886.38	145.91	-696.409	3065.57	150.996	-378.244	2571.12	970.359	-379.184	2544.11	1123.12	-433.202	2445.28	564.141	-500.566	2281.45	139.143	-472.388	2430.35	55.7379
585	0	-771.218	2616.74	974.424	-762.593	2576.04	1124.38	-718.96	2729.77	568.325	-680.378	2891.77	142.662	-692.442	3070.17	144.267	-378.663	2582.65	969.137	-379.848	2555.98	1121.78	-433.728	2455.91	563.441	-500.16	2283.46	141.517	-472.182	2430.65	55.6787
586	0	-771.353	2630.85	973.969	-762.921	2589.6	1123.5	-717.766	2745.13	567.857	-677.071	2895.27	140.353	-687.793	3073.04	136.144	-379.001	2594.35	967.937	-380.372	2567.77	1120.35	-434.356	2466.98	562.716	-499.597	2285.91	144.211	-471.929	2431	55.5837
587	0	-771.56	2645.19	973.627	-763.273	2603.42	1122.84	-716.622	2760.4	567.511	-673.598	2898.61	138.411	-683.016	3075.54	128.288	-379.271	2606.25	966.794	-380.813	2580.13	1119.05	-434.885	2478.76	561.973	-499.007	2288.79	147.259	-471.644	2431.49	55.5378
588	0	-771.783	2659.83	973.353	-763.652	2617.55	1122.41	-715.851	2775.17	567.008	-670.177	2902.97	135.765	-678.378	3078.59	122.34	-379.627	2618.46	965.759	-381.198	2592.57	1117.76	-435.087	2491.37	561.32	-498.318	2291.88	150.606	-471.454	2431.73	55.4079
589	0	-771.999	2674.85	973.246	-764.116	2631.92	1122.24	-714.152	2789.04	566.537	-667.309	2908.84	134.058	-674.206	3082.92	118.265	-380.033	2630.94	964.833	-381.675	2605.17	1116.57	-434.979	2504.96	560.908	-497.588	2295.28	154.341	-471.142	2432.4	55.4003
590	0	-772.167	2690.14	973.301	-764.647	2646.58	1122.53	-712.357	2801.99	566.365	-666.41	2915.99	133.376	-670.474	3084.41	110.132	-380.588	2643.9	964.029	-382.166	2617.87	1115.54	-434.655	2519.33	560.451	-496.612	2299.46	158.636	-470.909	2432.68	55.317
591	0	-772.304	2705.49	973.659	-765.098	2661.31	1123.32	-711.735	2814.54	566.385	-666.718	2921.82	132.13	-668.682	3089.03	102.108	-381.238	2657.13	963.492	-382.578	2630.47	1114.84	-434.224	2534.71	560.101	-495.4	2304.3	163.47	-470.565	2433.29	55.4116
592	0	-772.393	2720.68	974.511	-765.453	2676.08	1124.44	-711.792	2827.48	566.974	-667.525	2927.39	130.812	-668.424	3092.73	94.8818	-381.901	2670.49	963.155	-383.013	2642.99	1114.43	-433.434	2551.04	559.716	-494.153	2309.8	168.958	-470.25	2433.72	55.5624
593	0	-772.646	2735.72	975.7	-765.653	2690.85	1125.8	-712.348	2840.52	567.556	-668.293	2931.78	129.471	-668.996	3096.13	88.7523	-382.566	2683.66	962.947	-383.4	2655.87	1114.32	-433.633	2566.9	558.877	-492.75	2316.26	175.133	-469.832	2434.22	55.8102
594	0	-773.079	2750.21	976.872	-765.83	2705.48	1127.12	-713.379	2853.04	567.846	-668.792	2935.13	128.262	-668.915	3098.82	83.3653	-383.386	2695.8	962.602	-383.762	2668.57	1114.38	-431.791	2585.73	558.062	-491.264	2323.74	181.914	-469.5	2435.02	56.2176
595	0	-773.669	2763.99	978.114	-766.044	2719.91	1128.6	-714.812	2864.63	567.994	-669.272	2938.37	127.3	-668.121	3100.86	78.5794	-384.417	2708.96	962.619	-384.069	2680.93	1114.47	-429.288	2605.94	556.92	-489.191	2333.03	188.905	-469.184	2436.12	56.8033
596	0	-774.447	2777.14	979.611	-766.311	2733.89	1130.26	-716.396	2875.11	568.255	-669.663	2940.92	126.473	-667.976	3103.01	76.0431	-385.563	2722.14	962.551	-384.356	2693.26	1114.51	-426.405	2627.24	555.581	-487.956	2342.85	198.042	-468.804	2437.59	57.632
597	0	-775.342	2789.88	981.469	-766.564	2747.37	1132.24	-717.986	2884.6	568.774	-669.917	2942.47	125.981	-667.696	3104	74.7651	-386.846	2735.14	962.299	-384.656	2705.43	1114.39	-423.543	2649.58	554.052	-485.654	2354.94	206.26	-468.259	2440.01	59.3954
598	0	-776.322	2802.46	983.687	-766.711	2760.31	1134.51	-719.266	2893.51	569.515	-670.031	2942.98	125.932	-667.485	3104.81	73.7339	-388.215	2748.22	961.968	-384.854	2717.43	1114.04	-420.917	2672.79	552.372	-484.296	2367.98	214.729	-467.351	2443.34	61.9872
599	0	-777.342	2814.82	986.06	-766.738	2772.61	1136.85	-720.166	2902.07	570.547	-670.05	2943.44	126.07	-667.558	3105.46	72.9122	-389.537	2761.08	961.403	-385.048	2729.05	1113.47	-418.421	2696.95	550.724	-479.914	2384.05	226.225	-466.322	2447.67	65.2616
600	0	-778.39	2827.25	988.315	-766.808	2784.59	1139.23	-720.715	2909.71	571.316	-669.935	2943.98	126.147	-667.44	3105.99	72.1752	-390.597	2774.04	960.948	-385.299	2740.49	1112.75	-416.037	2721.75	549.314	-477.213	2401.87	236.089	-465.272	2453.53	69.3849
601	0	-779.386	2839.41	990.312	-766.996	2796.15	1141.39	-721.14	2916.41	571.783	-669.637	2944.39	126.175	-667.344	3106.39	71.7464	-391.493	2786.79	960.537	-385.592	2751.42	1111.97	-413.75	2746.86	548.397	-473.944	2421.35	245.744	-464.449	2460.97	74.0419
602	0	-780.309	2850.99	991.894	-767.319	2807.44	1143.31	-721.3	2922.27	571.926	-669.328	2944.75	126.182	-667.141	3106.68	71.3124	-392.365	2799.44	960.443	-386.116	2762.4	1111.31	-411.601	2771.72	548.335	-470.235	2442.23	254.078	-463.656	2469.57	78.6099
603	0	-781.206	2862.01	993.104	-767.807	2818.53	1144.96	-721.311	2927.45	571.905	-669.036	2945.2	126.163	-666.984	3106.93	70.9919	-393.121	2811.81	960.708	-386.743	2772.78	1110.94	-409.843	2796.38	549.22	-468.391	2462.65	260.691	-462.519	2480.4	83.5176
604	0	-781.938	2872.57	994.013	-768.424	2829.59	1146.39	-721.294	2932.34	572.201	-668.761	2945.5	126.094	-666.837	3107.19	70.7381	-393.803	2823.84	961.471	-387.438	2782.76	1110.95	-408.418	2820.87	550.835	-466.615	2482.68	267.681	-461.044	2494.01	89.779
605	0	-782.179	2884.51	995.079	-769.044	2840.8	1147.68	-721.557	2937.36	572.489	-668.524	2945.82	126.102	-666.647	3107.23	70.5005	-394.489	2835.43	962.574	-388.207	2792.72	1111.48	-407.455	2844.99	553.093	-464.427	2503.71	275.207	-458.352	2514.36	96.7446
606	0	-783.168	2891.99	995.457	-769.517	2853.13	1149.22	-721.359	2941.73	572.628	-668.379	2946.19	126.107	-666.611	3107.67	70.2909	-395.133	2848.46	964.429	-388.939	2802.32	1112.55	-406.907	2868.45	555.883	-462.438	2525.5	281.724	-455.332	2538.99	103.001
607	0	-783.569	2901.75	996.433	-770.495	2862.38	1149.82	-721.599	2946.28	572.851	-668.308	2946.52	126.195	-666.561	3107.94	70.0692	-395.62	2859.64	966.423	-389.551	2811.96	1114.19	-406.487	2891.61	559.321	-461.221	2548.09	286.787	-451.54	2567.74	109.064
608	0	-783.767	2911.99	997.477	-771.251	2872.96	1150.95	-722.011	2950.78	573.26	-668.318	2946.85	126.363	-666.507	3107.97	69.8766	-395.902	2870.62	968.705	-390.19	2821.97	1116.35	-407.029	2913.37	563.121	-458.764	2572.74	289.071	-448.246	2595.85	113.394
609	0	-783.945	2922.15	998.456	-771.917	2883.59	1152.15	-722.262	2954.82	573.62	-668.278	2947.12	126.517	-666.583	3108.23	69.7639	-396.097	2882.15	971.439	-390.798	2833.08	1119.08	-407.54	2934.93	567.559	-456.277	2598.48	291.917	-444.882	2624.36	116.533
610	0	-784.148	2932.08	999.383	-772.597	2893.98	1153.24	-722.511	2958.4	574.047	-668.234	2947.33	126.691	-666.574	3108.37	69.6264	-396.284	2893.77	974.357	-391.269	2842.37	1121.78	-408.045	2956.39	572.253	-453.651	2622.41	294.747	-441.303	2653.14	118.52
611	0	-784.303	2941.53	1000.14	-773.366	2903.91	1154.23	-722.622	2961.47	574.43	-668.186	2947.55	126.866	-666.594	3108.48	69.4985	-396.355	2905.55	977.387	-391.742	2852.67	1124.75	-408.568	2977.68	576.798	-453.043	2647.22	294.114	-437.609	2682.15	119.38
612	0	-784.476	2950.69	1000.71	-774.145	2913.73	1155.08	-722.689	2964.14	574.784	-668.067	2947.81	127.082	-666.501	3108.51	69.2224	-396.399	2917.56	980.499	-392.203	2863.41	1127.76	-409.191	2998.49	581.061	-452.953	2672.24	292.426	-433.833	2711.7	119.321
613	0	-784.638	2959.4	1001.12	-774.957	2923.16	1155.79	-722.699	2966.65	575.124	-667.924	2947.89	127.246	-666.476	3108.62	69.0862	-396.357	2929.45	983.611	-392.54	2874.31	1130.78	-409.624	3018.96	585.186	-452.566	2697.75	289.821	-429.935	2742.11	118.595
614	0	-784.808	2967.77	1001.36	-775.714	2932.52	1156.34	-722.622	2969.03	575.499	-667.788	2948.01	127.444	-666.636	3108.78	69.16	-396.275	2941.4	986.73	-392.906	2885.33	1133.79	-410.104	3038.77	589.185	-451.863	2724.06	286.378	-426.087	2773.83	117.4
615	0	-784.849	2976.37	1001.52	-776.407	2941.62	1156.72	-722.507	2971.26	575.888	-667.643	2948.09	127.67	-666.594	3108.83	68.9555	-396.174	2953.32	989.812	-393.306	2896.53	1136.71	-410.659	3057.81	593.124	-451.374	2750.79	282.034	-422.743	2807.08	115.771
616	0	-784.862	2984.66	1001.56	-777.087	2950.5	1156.92	-722.384	2973.51	576.27	-667.468	2948.23	127.912	-666.57	3108.85	68.8134	-396.032	2965.24	992.754	-393.663	2907.69	1139.49	-411.457	3076.09	596.871	-451.013	2777.89	276.69	-419.105	2841.54	114.142
617	0	-784.935	2992.51	1001.4	-777.717	2959.26	1156.97	-722.151	2975.87	576.629	-667.295	2948.43	128.175	-666.452	3108.79	68.5728	-395.872	2977.11	995.643	-394.144	2918.96	1142.2	-412.383	3093.45	600.383	-450.703	2805.53	270.349	-415.667	2877.14	112.347
618	0	-785.081	3000.48	1001.14	-778.28	2968.03	1156.9	-721.865	2978.34	576.944	-667.089	2948.59	128.396	-666.46	3108.86	68.4943	-395.692	2988.92	998.371	-394.559	2930.25	1144.71	-413.123	3110.27	603.788	-450.406	2833.8	263.081	-412.463	2913.18	110.309
619	0	-785.04	3008.34	1000.83	-778.794	2976.7	1156.64	-721.558	2981.04	577.212	-666.883	2948.8	128.676	-666.465	3108.93	68.4354	-395.548	3000.59	1000.84	-394.93	2941.51	1146.98	-413.874	3126.33	606.838	-450.079	2862.65	255.002	-409.583	2950.01	107.841
620	0	-784.897	3016.22	1000.41	-779.211	2985.87	1156.4	-721.24	2983.85	577.388	-666.682	2949	128.978	-666.61	3109.19	68.4966	-395.421	3012.1	1003.04	-395.259	2952.71	1148.94	-414.515	3141.74	609.577	-449.807	2892.12	246.194	-406.981	2987.33	105.118
