# Supplementary material for: A Brake-Based Overground Gait Rehabilitation Device for Altering Propulsion Impulse Symmetry
Source: Sensors (Basel). 2021 Oct 5;21(19):6617. doi: 10.3390/s21196617 (PMC8512803; doi:10.3390/s21196617)
Supplement: Supplementary file 1 [file sensors-21-06617-s001.zip › GPT animations/code and data/Trajectories/BD 11.csv]

Trajectories
100
		BDC013:LTroc			BDC013:LIliac			BDC013:LKnee			BDC013:LAnkle			BDC013:LToe			BDC013:RTroc			BDC013:RIliac			BDC013:RKnee			BDC013:RAnkle			BDC013:RToe
Frame	Sub Frame	X	Y	Z	X	Y	Z	X	Y	Z	X	Y	Z	X	Y	Z	X	Y	Z	X	Y	Z	X	Y	Z	X	Y	Z	X	Y	Z
		mm	mm	mm	mm	mm	mm	mm	mm	mm	mm	mm	mm	mm	mm	mm	mm	mm	mm	mm	mm	mm	mm	mm	mm	mm	mm	mm	mm	mm	mm
204	0	-747.529	-1644.36	961.941	-740.774	-1684.59	1110.08	-704.508	-1515.7	572.933	-676.336	-1756.89	215.774	-701.04	-1672.25	69.9362	-353.04	-1662.82	962.898	-355.723	-1705.09	1117.96	-393.473	-1686.46	536.283	-448.387	-1744.73	86.8377	-411.861	-1583.63	23.4898
205	0	-746.612	-1633.45	963.031	-739.77	-1674.93	1110.97	-703.468	-1501	574.629	-674.345	-1728.9	207.514	-699.17	-1637.31	66.1191	-352.8	-1653.4	962.114	-354.993	-1696.56	1117.45	-393.169	-1683.6	536.071	-448.459	-1744.58	86.9657	-411.922	-1583.55	23.3565
206	0	-745.844	-1622.84	963.88	-738.914	-1665.56	1111.62	-702.552	-1486.96	575.843	-672.383	-1700.33	198.842	-697.223	-1601.59	62.2811	-352.71	-1644.28	961.088	-354.073	-1687.52	1116.78	-392.912	-1680.69	535.905	-448.6	-1744.43	87.1062	-411.794	-1583.52	23.352
207	0	-744.892	-1611.44	964.487	-737.875	-1655.41	1112.03	-701.854	-1473.87	576.885	-670.37	-1671.01	189.772	-695.347	-1565.32	58.6157	-351.8	-1635.91	960.68	-354.014	-1680.07	1115.75	-392.601	-1677.82	535.746	-448.696	-1744.24	87.3239	-411.739	-1583.47	23.3192
208	0	-744.397	-1601.6	964.924	-737.22	-1646.05	1112.37	-701.07	-1461.64	577.534	-668.369	-1641.11	180.471	-693.776	-1528.73	55.3801	-351.274	-1628.34	960.208	-353.143	-1670.7	1114.99	-392.444	-1674.8	535.562	-448.871	-1744.09	87.5309	-411.673	-1583.36	23.216
209	0	-743.841	-1591.52	965.033	-736.504	-1636.47	1112.39	-699.963	-1449.94	577.577	-666.441	-1610.6	171.119	-692.361	-1491.6	52.5074	-350.687	-1620.54	959.41	-352.212	-1660.94	1114.27	-392.331	-1671.86	535.448	-448.946	-1743.86	87.7499	-411.716	-1583.33	23.1171
210	0	-743.344	-1581.33	965.027	-735.848	-1626.77	1112.3	-699.301	-1439.38	577.346	-664.512	-1579.55	161.918	-691.179	-1454.3	50.2055	-350.159	-1612.63	958.497	-351.448	-1651.21	1113.53	-392.213	-1668.75	535.264	-449.038	-1743.6	87.9634	-411.647	-1583.23	23.0239
211	0	-742.934	-1571.27	964.842	-735.277	-1617.2	1112.02	-698.584	-1429.49	576.41	-662.632	-1547.83	153.003	-690.175	-1416.83	48.6138	-350.22	-1603.14	957.366	-350.763	-1641.48	1112.8	-391.975	-1665.69	535.172	-449.11	-1743.35	88.2503	-411.556	-1583.19	22.966
212	0	-742.791	-1562.31	964.424	-734.72	-1607.54	1111.65	-697.929	-1420.45	574.945	-660.816	-1515.65	144.577	-689.252	-1379.1	47.7027	-350.295	-1593.56	956.138	-350.21	-1631.85	1112	-391.77	-1662.52	535.129	-449.186	-1743.13	88.5581	-411.477	-1582.84	22.9084
213	0	-742.622	-1553.01	963.909	-734.138	-1597.54	1111.17	-697.407	-1412.35	572.875	-659.231	-1483.27	136.839	-688.527	-1341.71	47.8205	-349.738	-1585.77	955.36	-349.643	-1621.98	1111.27	-391.618	-1659.28	535.158	-449.282	-1742.85	88.9585	-411.337	-1582.73	22.798
214	0	-742.222	-1543	963.093	-733.75	-1587.67	1110.65	-696.789	-1404.89	570.182	-657.82	-1450.59	129.834	-687.571	-1304.31	48.6304	-349.306	-1578.02	954.521	-349.188	-1612.16	1110.41	-391.516	-1655.84	535.164	-449.398	-1742.46	89.3794	-411.348	-1582.69	22.7124
215	0	-742.523	-1534.58	962.363	-733.285	-1577.45	1110.03	-696.323	-1398.3	567.103	-656.758	-1417.8	123.85	-686.312	-1267.26	50.2113	-348.744	-1570.18	953.65	-348.669	-1602.24	1109.42	-391.668	-1651.79	535.049	-449.572	-1742.1	89.9513	-411.284	-1582.6	22.6514
216	0	-742.803	-1526.04	961.426	-732.784	-1566.8	1109.3	-695.986	-1392.28	563.881	-656.007	-1384.72	118.934	-684.407	-1230.55	52.6835	-347.736	-1563.65	953.194	-348.349	-1592.34	1108.4	-391.773	-1647.65	534.999	-449.737	-1741.6	90.5045	-411.229	-1582.5	22.5651
217	0	-743.237	-1517.59	960.394	-732.533	-1556.73	1108.52	-695.526	-1386.33	560.372	-655.615	-1351.86	115.525	-681.557	-1194.26	56.1442	-347.871	-1553.92	951.802	-348.159	-1582.34	1107.35	-391.955	-1643.08	534.871	-450.003	-1741.01	91.1283	-411.242	-1582.36	22.4867
218	0	-743.098	-1507.75	959.093	-732.411	-1546.57	1107.58	-694.6	-1380.23	556.742	-655.673	-1319.87	113.61	-678.025	-1158.96	60.6204	-347.915	-1544.24	950.442	-347.982	-1572.22	1106.04	-392.357	-1638.1	534.675	-450.281	-1740.41	91.8954	-411.283	-1582.27	22.4151
219	0	-743.297	-1498.34	957.772	-732.377	-1535.91	1106.46	-693.739	-1374.03	553.422	-656.171	-1289.49	112.813	-674.237	-1125.3	65.6967	-347.891	-1534.65	949.199	-347.961	-1562.11	1104.73	-392.795	-1632.71	534.485	-450.628	-1739.68	92.7216	-411.164	-1582.17	22.347
220	0	-742.923	-1486.95	956.09	-732.236	-1524.55	1105.23	-692.709	-1367.44	550.198	-656.957	-1261.42	113.053	-670.462	-1093.89	71.9061	-347.952	-1524.81	947.954	-348.051	-1551.7	1103.32	-393.238	-1626.89	534.331	-451.058	-1738.95	93.6974	-411.21	-1582.04	22.3035
221	0	-742.785	-1475.44	954.218	-732.33	-1513.07	1103.8	-691.988	-1360.87	547.092	-657.625	-1235.43	113.806	-666.825	-1065.27	79.1764	-348.052	-1514.85	946.74	-348.314	-1541.25	1101.8	-393.809	-1620.67	534.167	-451.645	-1738.13	94.7036	-411.297	-1581.9	22.3052
222	0	-742.725	-1464.14	952.406	-732.622	-1501.86	1102.33	-691.264	-1353.84	544	-657.847	-1212.15	115.279	-663.466	-1040.19	87.2224	-348.195	-1504.86	945.489	-348.668	-1530.71	1100.27	-394.395	-1614.03	533.953	-452.248	-1737.21	96.0066	-411.571	-1581.6	22.1329
223	0	-742.95	-1453.06	950.71	-733.089	-1490.97	1100.9	-690.924	-1346.07	541.348	-657.428	-1192.26	116.705	-660.649	-1018.84	95.468	-348.374	-1494.66	944.157	-349.063	-1520.15	1098.7	-394.955	-1606.81	533.57	-452.679	-1736.05	97.4726	-411.576	-1581.38	22.0171
224	0	-743.126	-1441.33	949.142	-733.641	-1479.94	1099.47	-691.033	-1336.83	539.4	-656.53	-1176.21	116.897	-658.814	-1002.06	102.841	-348.484	-1484.4	942.994	-349.516	-1509.45	1097.11	-395.535	-1598.85	533.16	-452.942	-1734.68	98.9491	-411.584	-1581.14	21.9388
225	0	-743.086	-1428.57	947.812	-734.121	-1468.65	1098.07	-691.08	-1325.89	538.043	-655.505	-1163.72	115.617	-658.061	-989.526	107.723	-348.724	-1474	941.845	-350.024	-1498.74	1095.52	-396.025	-1590.32	532.71	-453.036	-1733.2	100.627	-411.56	-1580.84	21.7797
226	0	-743.243	-1416.16	946.882	-734.49	-1457.11	1096.82	-691.175	-1313.68	537.307	-654.678	-1154.23	112.989	-657.884	-980.393	108.698	-349.025	-1463.57	940.754	-350.606	-1487.63	1093.87	-396.477	-1581.16	532.241	-452.983	-1731.59	102.557	-411.474	-1580.52	21.6762
227	0	-743.45	-1403.65	946.135	-734.948	-1445.76	1095.76	-690.888	-1300.05	536.67	-653.808	-1146.88	109.996	-657.925	-973.56	106.156	-349.3	-1453.09	939.68	-351.326	-1476.51	1092.28	-396.962	-1571.44	531.688	-452.739	-1729.81	104.679	-411.322	-1580.13	21.4193
228	0	-743.98	-1391.78	945.671	-735.433	-1434.29	1094.74	-690.413	-1285.72	536.147	-652.869	-1141.56	107.975	-657.92	-968.703	100.68	-349.563	-1442.51	938.673	-352.054	-1465.16	1090.77	-397.3	-1561.35	531.141	-452.465	-1727.89	107.007	-411.099	-1579.83	21.2536
229	0	-744.412	-1379.27	945.208	-735.988	-1422.89	1093.93	-690.02	-1271.67	535.814	-651.756	-1137.61	106.434	-657.971	-965.114	92.5192	-349.907	-1431.83	937.718	-352.843	-1453.78	1089.29	-397.846	-1550.68	530.439	-452.144	-1725.68	109.508	-411.01	-1579.49	21.0816
230	0	-745.119	-1366.98	944.965	-736.592	-1411.16	1093.19	-689.278	-1257.94	535.604	-650.458	-1133.83	104.169	-658.022	-961.68	85.2833	-350.35	-1421.05	936.863	-353.712	-1442.26	1087.9	-398.502	-1539.68	529.831	-451.72	-1723.12	112.204	-410.836	-1579.13	20.8794
231	0	-745.722	-1353.94	944.712	-737.092	-1398.97	1092.63	-688.752	-1244.96	535.24	-648.821	-1129	102.322	-657.607	-958.662	79.6968	-350.924	-1409.89	935.992	-354.623	-1430.67	1086.52	-399.174	-1528.09	529.23	-451.378	-1720.29	115.316	-410.55	-1578.82	20.6957
232	0	-746.193	-1340.48	944.527	-737.655	-1386.63	1092.36	-688.243	-1232.76	534.661	-647.975	-1123.92	101.01	-656.119	-954.957	73.6946	-351.576	-1398.3	935.211	-355.625	-1419.12	1085.26	-399.78	-1515.91	528.722	-451.013	-1717.1	118.873	-410.211	-1578.92	20.705
233	0	-746.579	-1326.62	944.465	-738.331	-1374.64	1092.43	-688.022	-1220.79	534.491	-647.9	-1119.07	99.6337	-654.17	-951.462	67.5996	-353.457	-1383.28	933.73	-356.479	-1407.38	1084.08	-399.324	-1504.91	528.841	-450.542	-1713.4	122.853	-410.079	-1578.56	20.7089
234	0	-747.434	-1313.95	944.867	-739.071	-1362.9	1092.95	-688.145	-1208.27	534.801	-648.122	-1114.41	98.4095	-652.698	-948.563	61.8282	-355.474	-1367.56	932.27	-357.508	-1395.74	1083.18	-399.873	-1490.91	528.304	-450.057	-1709.2	127.313	-410.088	-1578.07	20.6229
235	0	-748.449	-1301.77	945.712	-739.829	-1351.03	1093.88	-689.146	-1195.89	535.448	-648.599	-1110.49	97.4287	-651.975	-946.081	57.1164	-357.161	-1352.91	931.226	-358.625	-1384.24	1082.62	-400.252	-1475.8	527.684	-449.589	-1704.58	132.318	-409.933	-1577.74	20.8559
236	0	-749.374	-1288.88	946.662	-740.438	-1338.81	1095.06	-690.274	-1183.68	536.017	-649.092	-1107.26	96.4388	-651.823	-944.176	52.9783	-358.2	-1340.29	930.779	-358.227	-1369.17	1082.14	-400.37	-1459.55	526.937	-449.012	-1699.08	137.766	-409.661	-1577.32	21.2881
237	0	-750.119	-1275.4	947.608	-741.037	-1326.57	1096.48	-691.614	-1172.15	536.424	-649.716	-1104.67	95.5818	-651.614	-942.34	49.1172	-359.824	-1326.2	930.039	-358.18	-1354.67	1081.7	-400.104	-1442.14	526.013	-448.272	-1692.73	143.84	-409.372	-1576.74	21.9531
238	0	-751.129	-1263	948.675	-741.709	-1314.6	1098.08	-692.931	-1161.7	536.551	-650.354	-1102.04	94.6659	-651.339	-940.845	45.806	-361.52	-1312.38	929.481	-358.877	-1341.72	1081.33	-399.472	-1423.48	524.949	-447.38	-1685.42	150.61	-409.183	-1575.93	22.7495
239	0	-752.355	-1251.99	949.957	-742.539	-1303.27	1099.81	-694.672	-1152.99	536.629	-650.998	-1099.84	93.8017	-651.233	-939.649	42.7668	-362.185	-1302.05	929.749	-359.981	-1329.84	1081.11	-398.432	-1403.74	523.736	-446.305	-1676.99	157.939	-409.173	-1574.7	23.6868
240	0	-753.613	-1241.49	951.547	-743.461	-1292.19	1101.53	-696.263	-1145.4	536.603	-651.628	-1098.47	93.1555	-651.125	-938.43	40.8048	-363.879	-1288.7	929.288	-360.826	-1317.53	1080.79	-397.103	-1382.8	522.296	-445.071	-1667.3	166.078	-409.103	-1572.92	25.2567
241	0	-755.079	-1231.43	953.229	-744.513	-1281.6	1103.22	-697.682	-1138.65	536.607	-651.883	-1097.65	92.5745	-650.934	-937.715	39.8975	-365.868	-1274.65	928.797	-361.424	-1304.92	1080.35	-395.825	-1360.85	520.699	-443.648	-1656.11	174.816	-408.87	-1570.54	27.0685
242	0	-756.812	-1222.09	955.103	-745.58	-1271.06	1104.93	-698.941	-1132.52	536.721	-651.959	-1097.25	92.3455	-650.607	-937.199	39.1564	-367.817	-1260.64	928.146	-361.905	-1292.4	1079.91	-394.765	-1338	519.016	-441.865	-1643.3	183.871	-408.662	-1567.49	29.6076
243	0	-758.242	-1212.17	957.07	-746.48	-1260.09	1106.67	-699.833	-1126.7	536.777	-652.061	-1096.76	92.1816	-650.459	-936.735	38.5008	-369.739	-1247.25	927.594	-362.679	-1280.86	1079.36	-393.869	-1314.5	517.529	-439.879	-1628.56	193.707	-408.357	-1563.22	32.9663
244	0	-759.622	-1202.23	958.924	-747.406	-1249.17	1108.43	-700.705	-1121.75	536.872	-652.11	-1096.35	91.8858	-650.419	-936.427	37.9882	-371.224	-1234.96	927.211	-363.557	-1270.13	1078.77	-393.036	-1290.48	516.193	-437.651	-1611.62	203.593	-408.021	-1557.39	37.2918
245	0	-760.894	-1191.82	960.296	-748.128	-1237.88	1110.17	-701.69	-1117.73	536.975	-652.16	-1096.22	91.6176	-650.491	-936.155	37.5515	-372.525	-1222.99	926.791	-364.577	-1260.18	1078.18	-392.026	-1266.27	515.204	-435.402	-1592.76	213.228	-407.881	-1550.15	42.3989
246	0	-762.099	-1181.32	961.468	-748.708	-1226.25	1111.81	-702.734	-1114.14	537.059	-652.225	-1096.1	91.4178	-650.635	-936.273	37.3271	-373.561	-1211.64	926.619	-365.392	-1250.38	1077.54	-391.15	-1242.17	514.779	-433.239	-1572.65	221.834	-408.001	-1541.39	47.625
247	0	-763.096	-1170.54	962.406	-749.28	-1214.59	1113.37	-703.762	-1110.74	537.309	-652.322	-1096.02	91.3159	-650.731	-936.172	37.097	-373.347	-1204.38	927.504	-366.171	-1241.05	1077.13	-390.558	-1218.36	515.216	-431.147	-1552.01	229.169	-408.059	-1530.49	52.7795
248	0	-763.949	-1159.6	963.092	-749.752	-1202.84	1114.68	-704.568	-1107.15	537.245	-652.443	-1095.94	91.1338	-650.767	-936.009	36.8157	-374.622	-1192.53	927.614	-366.927	-1231.83	1076.9	-390.165	-1194.73	516.414	-429.445	-1531.9	236.036	-407.186	-1515.41	59.6141
249	0	-764.806	-1149.01	963.771	-750.154	-1191.04	1115.91	-705.425	-1103.78	537.341	-652.653	-1096.04	91.1327	-650.793	-935.656	36.5136	-375.763	-1181.01	928.13	-367.528	-1222.71	1077.08	-390.085	-1171.44	518.345	-428.357	-1511.99	243.486	-405.958	-1495.61	66.6392
250	0	-765.81	-1138.89	964.498	-750.625	-1179.77	1117.1	-706.223	-1100.41	537.446	-652.758	-1095.9	91.0711	-650.928	-935.738	36.3144	-376.592	-1170.2	929.057	-368.111	-1213.57	1077.77	-390.422	-1148.82	520.853	-427.522	-1491.18	249.826	-404.668	-1471.97	72.7829
251	0	-766.731	-1129.7	965.076	-751.179	-1168.96	1118.13	-707.263	-1097.44	537.624	-653.088	-1096.08	91.1692	-651.039	-935.639	36.1565	-377.311	-1159.69	930.57	-368.912	-1204.71	1078.91	-390.934	-1126.77	524.028	-426.904	-1469.3	254.753	-403.461	-1446.33	78.1331
252	0	-767.495	-1121.28	965.568	-751.996	-1158.97	1118.98	-707.938	-1094.6	537.835	-653.011	-1095.86	91.103	-651.099	-935.504	35.8945	-377.728	-1149.45	932.633	-369.499	-1195.01	1080.67	-391.667	-1105.43	527.771	-426.442	-1446.51	258.243	-402.179	-1419.67	82.3796
253	0	-768.171	-1113.13	966.041	-753.127	-1149.9	1119.7	-708.22	-1092.09	538.067	-653.027	-1095.79	91.1552	-651.161	-935.412	35.7151	-378.072	-1139.37	935.175	-370.118	-1185.01	1082.94	-392.433	-1084.7	532.076	-426.048	-1423.14	260.26	-400.983	-1392.66	85.3124
254	0	-768.757	-1105.18	966.298	-754.453	-1141.38	1120.24	-708.447	-1089.83	538.335	-652.973	-1095.76	91.2356	-651.206	-935.349	35.562	-378.265	-1129.28	938.114	-370.925	-1174.97	1085.69	-393.248	-1064.28	536.638	-425.76	-1399.46	260.954	-399.652	-1365.2	86.8295
255	0	-769.179	-1097.24	966.454	-755.603	-1132.48	1120.62	-708.428	-1087.84	538.583	-653.254	-1096.07	91.6848	-651.063	-935.034	35.1897	-378.158	-1119.87	941.388	-371.755	-1164.83	1088.73	-393.892	-1044.65	541.257	-425.517	-1375.43	260.338	-398.128	-1337.73	87.4057
256	0	-769.643	-1089.54	966.51	-756.747	-1123.57	1120.87	-708.355	-1086.01	538.879	-653.022	-1095.95	91.6752	-651.064	-935.029	35.0639	-377.775	-1111.02	944.916	-372.596	-1154.71	1091.9	-394.472	-1025.04	545.493	-425.366	-1351.17	258.601	-396.535	-1309.62	86.9677
257	0	-769.957	-1081.97	966.368	-758.009	-1115.25	1121.09	-708.143	-1084.3	539.153	-652.287	-1095.36	91.4421	-651.209	-934.99	35.071	-378.938	-1097.19	947.422	-373.519	-1144.61	1095.08	-394.962	-1006.07	549.603	-425.348	-1326.48	255.818	-394.9	-1280.29	85.8157
258	0	-770.309	-1074.66	966.226	-759.172	-1107.13	1121.21	-707.536	-1082.27	539.268	-652.672	-1095.88	91.9843	-651.137	-934.693	34.7744	-380.028	-1083.06	949.919	-374.421	-1134.63	1098.17	-395.449	-987.507	553.41	-425.428	-1301.26	251.996	-393.252	-1249.65	84.1004
259	0	-770.538	-1067.44	965.963	-760.065	-1098.68	1121.25	-707.284	-1080.41	539.487	-652.577	-1095.89	92.1219	-651.193	-934.604	34.6399	-380.533	-1070.56	952.684	-375.011	-1124.16	1101.05	-395.989	-969.679	557.218	-425.584	-1275.64	247.285	-391.695	-1217.71	82.0992
260	0	-770.765	-1060.33	965.701	-760.796	-1090.28	1121.23	-707.264	-1078.54	539.826	-652.54	-1095.95	92.249	-651.291	-934.46	34.5796	-380.378	-1060.36	955.856	-375.851	-1114.06	1103.83	-396.623	-952.44	560.774	-425.788	-1249.36	241.596	-390.269	-1184.32	79.7914
261	0	-770.891	-1053.16	965.324	-761.534	-1082.21	1121.12	-706.851	-1076.32	540.112	-651.545	-1094.82	91.9158	-651.328	-934.371	34.3485	-380.276	-1050.08	958.657	-376.458	-1103.69	1106.41	-397.309	-935.873	564.262	-426.022	-1222.75	235.035	-388.814	-1150.09	77.3119
262	0	-770.962	-1046.14	964.919	-762.378	-1074.34	1120.99	-706.633	-1073.86	540.239	-651.366	-1094.61	92.0988	-651.294	-934.183	34.1455	-380.92	-1036.83	961.036	-377.225	-1093.73	1108.8	-397.974	-920.081	567.582	-426.201	-1195.57	227.69	-387.716	-1114.8	74.4017
263	0	-771.039	-1039.09	964.498	-763.083	-1066.44	1120.75	-706.331	-1071.33	540.469	-651.164	-1094.43	92.3499	-651.307	-933.985	33.9576	-380.871	-1026.62	963.507	-377.545	-1082.86	1111.01	-398.556	-904.866	570.717	-426.249	-1167.66	219.465	-386.261	-1079.67	71.6557
264	0	-771.009	-1031.94	964.031	-763.947	-1059.31	1120.56	-705.944	-1068.56	540.67	-650.97	-1094.28	92.5733	-651.317	-933.841	33.7696	-380.79	-1016.49	965.733	-378.023	-1072.32	1112.96	-399.099	-890.409	573.45	-426.332	-1139.4	210.679	-385.165	-1043.29	68.5326
265	0	-770.985	-1024.68	963.473	-764.308	-1050.05	1120.26	-705.649	-1065.86	540.914	-651.4	-1094.81	93.2028	-651.316	-933.692	33.5765	-380.888	-1006.08	967.57	-378.638	-1062.32	1114.63	-399.493	-876.748	575.771	-426.418	-1110.5	201.306	-384.164	-1006.34	65.2186
266	0	-770.903	-1017.2	962.864	-764.655	-1041.21	1119.86	-705.244	-1063.02	541.172	-650.545	-1093.93	92.9558	-651.325	-933.6	33.3883	-381.086	-995.713	968.983	-379.304	-1052.41	1116.05	-399.941	-863.733	577.611	-426.48	-1080.68	191.473	-383.064	-969.046	62.1861
267	0	-770.92	-1009.66	962.259	-764.99	-1032.6	1119.41	-704.604	-1059.77	541.238	-650.324	-1093.64	93.058	-651.337	-933.487	33.2528	-380.865	-987.003	970.453	-379.671	-1042.09	1117.07	-400.385	-851.44	578.984	-426.526	-1050.56	181.439	-381.931	-931.344	59.3031
268	0	-770.858	-1001.83	961.507	-765.284	-1024.01	1118.89	-704.431	-1056.55	541.365	-650.065	-1093.45	93.295	-651.349	-933.377	33.1304	-381.852	-975.399	970.794	-379.834	-1031.39	1117.87	-400.905	-839.966	579.884	-426.763	-1019.33	171.24	-380.657	-893.667	56.8954
269	0	-770.908	-994.013	960.953	-765.528	-1015.37	1118.33	-704.171	-1053.1	541.54	-650.587	-1093.93	93.9389	-651.298	-932.95	32.9709	-381.19	-967.286	971.667	-380.249	-1021.4	1118.33	-401.522	-829.192	580.234	-426.909	-988.069	161.322	-379.164	-855.636	54.5377
270	0	-770.895	-986.058	960.206	-765.638	-1006.65	1117.68	-703.985	-1049.27	541.631	-650.355	-1093.64	94.2464	-651.309	-932.884	32.9098	-381.414	-957.409	971.562	-380.569	-1011.59	1118.54	-402.096	-819.261	579.903	-427.256	-955.9	151.636	-377.749	-818.129	53.1876
271	0	-770.977	-978.005	959.517	-765.676	-997.871	1117.01	-703.698	-1045	541.581	-650.033	-1093.11	94.2494	-651.322	-932.802	32.8739	-381.216	-948.169	971.494	-380.556	-1001.13	1118.42	-402.422	-810.182	578.964	-427.674	-923.609	142.705	-375.826	-781.525	52.5255
272	0	-770.943	-969.704	958.754	-765.785	-989.071	1116.25	-703.686	-1040.73	541.698	-649.92	-1092.85	94.5105	-651.308	-932.638	32.7688	-381.324	-938.036	970.788	-380.544	-990.732	1118.03	-402.746	-801.779	577.384	-428.082	-890.97	134.434	-375.048	-744.423	51.2793
273	0	-770.948	-961.303	957.897	-765.658	-980.085	1115.42	-703.51	-1036.09	541.641	-650.286	-1092.96	95.1551	-651.268	-932.567	32.7753	-380.95	-928.798	970.024	-380.674	-980.773	1117.32	-402.726	-793.761	575.232	-428.318	-857.728	127.001	-374.774	-707.784	49.952
274	0	-771.09	-952.961	957.123	-765.573	-971.011	1114.52	-703.347	-1031.23	541.403	-649.59	-1091.97	95.1355	-651.278	-932.637	32.6856	-381.79	-917.225	968.36	-380.513	-970.089	1116.44	-402.519	-786.24	572.642	-428.544	-824.659	120.76	-375.118	-671.541	48.9221
275	0	-771.173	-944.233	956.132	-765.499	-961.881	1113.55	-703.087	-1026.22	541.236	-649.54	-1091.75	95.3263	-651.28	-932.526	32.5995	-380.861	-909.334	967.434	-380.609	-960.041	1115.34	-402.102	-779.106	569.609	-428.889	-791.949	115.892	-376.462	-635.851	48.5321
276	0	-771.321	-935.457	955.151	-765.26	-952.425	1112.48	-703.041	-1021.26	541.084	-649.255	-1091.05	95.7923	-651.235	-932.399	32.4996	-380.333	-899.912	965.776	-380.54	-949.519	1113.99	-401.48	-772.201	566.002	-429.444	-759.86	112.462	-378.507	-600.747	49.8464
277	0	-771.444	-926.498	953.992	-765.059	-942.834	1111.3	-703.298	-1016.44	540.963	-648.573	-1090	95.8015	-651.226	-932.277	32.3974	-380.354	-889.83	963.865	-380.513	-939.075	1112.42	-400.899	-765.402	562.398	-430.215	-728.684	110.212	-380.862	-567.111	52.8965
278	0	-771.493	-917.317	952.849	-764.845	-933.223	1109.95	-703.318	-1011.26	540.715	-648.528	-1089.49	96.1621	-651.23	-932.159	32.2752	-380.033	-879.927	961.808	-380.195	-928.096	1110.61	-400.601	-758.546	558.861	-430.968	-699.201	108.784	-383.507	-535.196	57.0084
279	0	-771.479	-908.085	951.589	-764.6	-923.258	1108.48	-703.409	-1006.05	540.523	-648.573	-1089.02	96.564	-651.246	-931.949	32.1128	-380.43	-868.224	959.148	-379.918	-917.272	1108.68	-400.457	-751.319	555.45	-431.991	-671.374	107.608	-388.177	-503.357	61.2107
280	0	-771.448	-898.524	950.19	-764.196	-913.088	1106.95	-703.497	-1000.71	540.265	-648.716	-1088.62	96.966	-651.281	-931.798	31.9644	-379.24	-859.681	957.327	-379.287	-905.832	1106.75	-400.54	-743.584	552.204	-432.74	-645.478	106.703	-392.35	-473.972	66.6294
281	0	-771.186	-888.733	948.844	-763.792	-902.7	1105.34	-703.464	-995.169	539.966	-648.906	-1088.05	97.4977	-651.334	-931.562	31.777	-378.852	-849.453	955.114	-378.867	-894.782	1104.84	-401.065	-735.717	549.112	-433.513	-621.192	106.368	-396.675	-446.775	73.0262
282	0	-770.958	-878.733	947.41	-763.296	-892.111	1103.67	-703.442	-989.5	539.853	-648.984	-1087.28	98.0392	-651.367	-931.345	31.6035	-378.248	-838.744	953.082	-378.35	-883.497	1102.93	-401.739	-727.724	546.07	-434.406	-598.951	106.446	-400.937	-422.182	80.3314
283	0	-770.655	-868.644	945.932	-762.748	-881.409	1102.02	-703.419	-983.466	539.674	-648.991	-1086.49	98.789	-651.427	-931.187	31.4726	-377.665	-827.684	951.265	-377.84	-872.084	1101.18	-402.531	-719.621	543.312	-435.643	-579.294	106.781	-404.783	-400.627	87.518
284	0	-770.273	-858.139	944.37	-762.147	-870.576	1100.4	-703.268	-977.042	539.481	-649.69	-1086.38	100.176	-651.412	-930.972	31.3095	-377.378	-816.218	949.72	-377.463	-860.77	1099.75	-403.51	-710.522	540.828	-437.644	-562.23	107.161	-407.81	-382.809	93.2627
285	0	-769.73	-847.366	942.799	-761.495	-859.524	1098.79	-703.081	-970.164	539.263	-650.012	-1085.81	101.589	-651.378	-930.709	31.1865	-376.813	-804.599	948.26	-376.828	-849.12	1098.43	-404.48	-700.514	538.938	-439.929	-547.95	106.847	-409.87	-368.633	96.1251
286	0	-769.224	-836.836	941.339	-760.927	-848.462	1097.2	-702.77	-962.81	538.938	-649.003	-1083.85	102.158	-651.332	-930.41	31.0168	-376.379	-792.823	946.978	-376.384	-837.685	1097.22	-405.484	-689.06	537.589	-442.729	-536.489	105.579	-411.032	-357.755	95.7958
287	0	-768.495	-826.247	939.866	-760.24	-837.167	1095.63	-702.586	-955.059	538.519	-648.825	-1082.54	103.627	-651.262	-929.96	30.7885	-376.194	-780.569	945.753	-375.852	-826.203	1095.96	-406.603	-676.423	536.625	-445.656	-527.777	103.739	-411.586	-349.869	92.9929
288	0	-767.732	-815.577	938.542	-759.595	-825.776	1094.17	-702.24	-947.018	538.364	-649.333	-1081.69	105.757	-651.17	-929.396	30.5825	-375.726	-768.479	944.651	-375.152	-814.051	1094.98	-407.654	-662.842	535.896	-448.721	-521.366	103.005	-412.047	-345.07	88.9058
289	0	-766.971	-804.699	937.468	-758.731	-814.243	1092.84	-701.789	-938.236	538.098	-648.656	-1079.48	107.481	-651.074	-928.846	30.3998	-375.128	-756.503	943.595	-374.418	-801.863	1093.94	-408.92	-648.974	535.36	-451.777	-516.717	101.54	-412.411	-342.471	83.7554
290	0	-766.047	-793.699	936.504	-757.86	-802.703	1091.76	-701.345	-929.007	538.107	-648.541	-1077.47	109.709	-650.992	-928.33	30.2273	-374.429	-744.266	943.093	-373.58	-789.485	1093.11	-410.334	-635.346	535.098	-454.994	-513.471	99.193	-412.743	-340.511	78.5267
291	0	-765.163	-782.576	935.722	-756.83	-791.009	1090.73	-701.284	-919.478	538.155	-648.57	-1075.21	112.2	-650.942	-927.625	29.9946	-373.826	-731.607	942.733	-372.695	-776.704	1092.59	-411.671	-622.081	534.897	-458.407	-510.314	97.5063	-413.361	-338.761	74.8647
292	0	-764.04	-770.937	935.099	-756.193	-779.592	1089.95	-700.636	-908.629	538.088	-648.749	-1072.61	115.137	-650.868	-926.978	29.8095	-372.855	-718.644	942.873	-371.875	-763.87	1092.56	-412.837	-609.33	534.758	-461.341	-506.247	96.4323	-414.579	-336.499	71.5856
293	0	-762.996	-759.445	934.56	-754.998	-767.684	1089.1	-700.108	-897.224	537.954	-649.086	-1069.6	118.415	-651.047	-926.348	29.6406	-372.234	-705.215	943.118	-370.994	-750.656	1093.09	-413.815	-597.524	534.792	-462.541	-501.527	95.4106	-416.584	-332.694	66.2665
294	0	-761.945	-747.484	934.293	-754.239	-756.055	1088.54	-699.605	-884.674	538.115	-649.588	-1066.1	122.143	-651.591	-925.637	29.4702	-371.421	-691.171	944.454	-369.649	-735.936	1094.28	-414.033	-586.335	535.184	-462.272	-496.391	94.8039	-418.64	-328.989	60.7191
295	0	-760.811	-734.973	934.167	-753.517	-744.187	1088.15	-699.217	-871.131	538.202	-650.233	-1061.9	126.228	-652.093	-924.92	29.3373	-371.336	-677.336	945.895	-368.868	-722.119	1095.96	-413.137	-574.882	536.283	-461.659	-492.366	94.1354	-419.306	-326.336	55.7801
296	0	-759.726	-722.09	934.18	-752.831	-732.052	1088.02	-699.02	-856.308	538.196	-650.86	-1057.14	130.777	-652.623	-924.176	29.3023	-368.536	-663.461	948.217	-368.461	-709.514	1098.13	-411.718	-562.565	537.837	-460.632	-490.027	93.9345	-418.799	-324.87	51.6192
297	0	-758.568	-709.291	934.461	-752.2	-719.625	1088.1	-699.076	-840.264	538.025	-651.833	-1051.69	135.947	-653.223	-923.365	29.416	-367.361	-650.444	950.406	-367.995	-696.797	1100.56	-410.257	-549.869	539.453	-459.681	-488.329	93.782	-418.106	-323.718	48.0682
298	0	-757.324	-696.252	934.875	-751.535	-706.779	1088.54	-699.483	-822.746	537.835	-652.753	-1045.24	141.603	-653.777	-922.464	29.6475	-366.553	-638.076	952.412	-367.291	-684.343	1102.95	-408.716	-537.725	540.848	-458.692	-486.684	93.5746	-417.964	-322.61	44.8709
299	0	-756.019	-683.103	935.224	-750.691	-693.616	1089.24	-700.242	-803.929	537.365	-653.681	-1037.5	147.854	-654.388	-921.691	30.2337	-365.037	-626.291	954.444	-366.545	-672.249	1105.22	-407.214	-526.927	541.928	-457.62	-485.052	93.578	-417.954	-321.367	41.9539
300	0	-754.481	-669.368	935.928	-749.648	-680.503	1090.2	-701.427	-783.741	536.811	-654.569	-1028.55	154.736	-654.79	-920.37	30.8597	-363.153	-614.951	956.372	-365.411	-660.516	1107.16	-405.722	-517.535	542.665	-457.065	-483.375	93.4079	-417.979	-320.046	40.4199
301	0	-752.872	-655.204	936.763	-748.446	-667.76	1091.23	-702.768	-762.117	536.101	-655.389	-1018.23	162.446	-655.339	-918.369	31.5031	-361.237	-603.709	957.839	-364.613	-650.633	1108.75	-404.322	-509.695	542.768	-456.833	-482.122	93.3095	-418.008	-319.413	39.6655
302	0	-751.11	-641.218	937.81	-746.776	-654.266	1092.3	-704.205	-739.358	535.235	-656.226	-1006.12	170.435	-655.908	-916.092	32.4693	-359.329	-592.701	959.085	-362.888	-639.805	1110.18	-403.173	-502.871	542.687	-457.012	-481.496	93.3302	-418.177	-318.721	38.9928
303	0	-749.254	-627.193	938.854	-744.504	-639.457	1093.73	-705.526	-715.758	534.192	-657.474	-993.038	179.441	-656.409	-912.703	34.0285	-357.484	-581.78	959.98	-360.983	-629.087	1111.29	-402.296	-496.631	542.411	-457.478	-480.911	93.4181	-418.171	-318.209	38.3796
304	0	-747.389	-613.741	939.95	-742.373	-625.065	1095.06	-706.645	-691.383	533.207	-658.887	-978.214	189.154	-656.887	-907.96	36.4071	-355.995	-571.341	960.8	-358.94	-618.708	1112.15	-401.655	-490.985	542.209	-457.996	-480.323	93.4564	-418.216	-318.632	38.1885
305	0	-745.521	-600.343	940.96	-740.821	-613.421	1096.41	-707.579	-666.441	532.341	-660.384	-961.375	198.837	-658.074	-902.22	39.275	-355.756	-561.319	960.957	-357.179	-608.538	1113.02	-401.015	-485.947	542.067	-458.425	-479.934	93.4575	-418.18	-318.332	37.9634
306	0	-743.758	-587.228	941.847	-739.886	-604.539	1097.43	-708.508	-641.101	531.637	-662.017	-942.844	208.025	-658.386	-895.366	42.0187	-353.892	-551.605	961.731	-355.466	-598.357	1113.94	-400.288	-481.281	542.095	-458.656	-479.634	93.4851	-417.898	-318.336	37.835
307	0	-742.194	-574.52	942.629	-738.977	-595.869	1098.14	-709.11	-615.714	531.406	-663.748	-922.872	216.304	-658.211	-887.696	45.3971	-351.893	-542.141	962.629	-354.003	-588.237	1115.01	-399.314	-476.501	542.233	-458.794	-479.292	93.5025	-418.002	-318.146	37.5282
308	0	-740.761	-562.093	943.336	-738.16	-586.283	1098.67	-709.764	-590.651	531.874	-665.487	-901.719	223.462	-658.3	-878.424	49.3873	-349.12	-533.602	964.053	-352.716	-578.057	1116.17	-398.351	-471.459	542.465	-458.809	-479.048	93.5493	-417.95	-317.892	37.259
309	0	-739.484	-549.999	944.124	-737.339	-575.992	1099.08	-710.104	-565.84	532.996	-666.995	-880.372	230.262	-659.872	-865.131	56.0816	-347.863	-524.759	965.069	-351.528	-567.823	1117.23	-397.191	-466.356	542.594	-458.714	-478.828	93.6349	-417.739	-317.88	37.1307
310	0	-738.435	-538.067	945.069	-736.349	-565.447	1099.56	-709.964	-542.893	535.244	-668.016	-858.999	237.322	-661.455	-846.242	63.1957	-346.805	-514.569	966.136	-350.727	-557.955	1118.61	-396.053	-461.188	542.564	-458.565	-478.615	93.66	-417.562	-317.824	36.9391
311	0	-737.447	-526.589	946.215	-735.445	-555.101	1100.12	-709.586	-518.645	537.463	-668.713	-837.092	244.002	-663.69	-822.522	70.3878	-345.743	-504.385	967.172	-350.189	-548.352	1119.91	-394.859	-456.257	542.454	-458.46	-478.396	93.69	-417.489	-317.694	36.7922
312	0	-736.513	-515.487	947.491	-734.469	-545.024	1100.88	-708.928	-495.603	540.47	-669.234	-814.489	249.964	-666.345	-795.724	77.0776	-344.687	-494.219	968.173	-348.971	-538.063	1121.01	-393.737	-451.901	542.236	-458.419	-478.121	93.6604	-417.547	-317.617	36.5927
313	0	-735.628	-504.505	948.963	-733.412	-535.134	1101.86	-708.068	-472.806	543.858	-669.528	-791.146	255.06	-669.055	-767.205	82.8906	-343.729	-484.271	968.998	-347.757	-527.815	1122.04	-392.694	-448.094	542.112	-458.453	-477.963	93.702	-417.538	-317.597	36.4746
314	0	-734.676	-493.526	950.698	-732.075	-525.135	1103.27	-707.205	-450.39	547.638	-669.729	-766.858	258.595	-671.871	-737.955	87.6682	-342.74	-474.489	969.767	-346.432	-517.551	1122.95	-391.619	-444.938	542.098	-458.411	-477.931	93.7842	-417.447	-317.565	36.353
315	0	-733.859	-482.55	952.697	-730.668	-515.421	1105.02	-706.228	-428.054	551.518	-669.913	-742.155	260.711	-674.511	-708.3	91.0784	-341.783	-464.887	970.238	-344.986	-507.319	1123.68	-390.703	-442.313	542.117	-458.403	-477.923	93.9133	-417.371	-317.459	36.1981
316	0	-732.919	-471.73	954.962	-729.241	-505.894	1106.88	-705.334	-406.718	555.917	-670.096	-716.724	261.251	-677.201	-678.534	92.965	-340.77	-455.455	970.567	-343.429	-497.199	1124.19	-389.944	-439.972	542.243	-458.445	-477.883	94.0753	-417.425	-317.33	36.0706
317	0	-732.103	-460.83	957.424	-727.792	-496.325	1108.84	-704.262	-385.404	560.101	-670.291	-690.654	260.546	-679.858	-648.79	93.64	-339.843	-446.106	970.694	-341.733	-486.672	1124.53	-389.358	-437.601	542.38	-458.522	-477.769	94.1614	-417.329	-317.286	35.9768
318	0	-731.341	-449.965	959.972	-726.219	-486.371	1110.95	-703.2	-364.74	564.211	-670.374	-664.062	258.571	-682.39	-618.38	93.2422	-338.897	-437.684	970.736	-340.195	-477.05	1124.62	-388.732	-435.147	542.513	-458.956	-477.119	94.0549	-417.584	-317.249	35.473
319	0	-730.628	-438.693	962.462	-724.629	-476.073	1113	-701.954	-344.595	568.337	-670.36	-636.995	255.71	-685.071	-587.352	92.1943	-337.952	-428.859	970.827	-339.201	-468.801	1124.9	-388.195	-432.595	542.734	-458.808	-477.061	94.4174	-417.735	-316.872	35.4538
320	0	-729.756	-427.564	965.051	-723.022	-465.389	1114.87	-700.792	-325.079	571.964	-670.161	-609.376	251.771	-686.885	-554.599	90.441	-336.966	-419.698	970.571	-337.529	-458.73	1124.78	-387.824	-429.979	542.879	-459.034	-476.584	94.5204	-417.741	-316.711	35.322
321	0	-728.38	-414.152	967.372	-721.649	-455.181	1116.67	-699.573	-306.232	575.395	-669.915	-581.454	247.073	-688.954	-520.688	88.5151	-336.076	-410.729	970.336	-335.993	-448.785	1124.66	-387.479	-427.014	543.037	-459.179	-476.3	94.7292	-417.646	-316.604	35.2751
322	0	-727.191	-400.441	969.497	-720.341	-444.937	1118.26	-698.383	-288.219	578.508	-669.531	-553.043	241.521	-690.608	-485.706	86.3737	-335.251	-401.768	970.069	-334.631	-439.287	1124.43	-387.246	-423.895	543.171	-459.317	-476.121	94.9713	-417.59	-316.507	35.1721
323	0	-726.139	-387.804	971.603	-718.98	-434.055	1119.62	-697.131	-270.153	581.056	-669.226	-524.344	235.339	-691.863	-449.796	83.8921	-334.45	-392.835	969.608	-333.344	-430.133	1124.1	-387.086	-420.655	543.225	-459.412	-475.972	95.2545	-417.49	-316.38	35.075
324	0	-725.367	-375.755	973.446	-717.632	-422.918	1120.94	-695.764	-253.661	583.842	-668.877	-494.205	228.079	-692.953	-413.484	81.3428	-333.757	-384.016	969.079	-332.181	-421.171	1123.63	-386.965	-417.326	543.27	-459.462	-475.768	95.7415	-417.444	-316.201	34.9624
325	0	-724.908	-364.503	975.187	-716.527	-412.314	1122.09	-694.273	-238.575	586.078	-668.43	-464.15	220.253	-693.044	-375.738	78.2777	-333.019	-375.106	968.44	-330.997	-412.13	1123.04	-386.928	-413.96	543.194	-459.538	-475.648	96.1295	-417.52	-316.069	34.8481
326	0	-723.875	-352.88	976.679	-715.392	-401.637	1123.04	-693.451	-222.749	588.178	-667.842	-433.679	212.041	-693.496	-341.488	75.1417	-332.307	-366.506	967.715	-329.902	-403.032	1122.33	-386.85	-410.364	543.147	-459.669	-475.315	96.4222	-417.504	-316.009	34.7616
327	0	-723.136	-341.382	977.904	-714.218	-390.421	1123.84	-693.081	-207.238	590.285	-667.147	-402.484	203.455	-693.162	-303.044	72.1579	-331.61	-357.934	967.005	-328.783	-393.854	1121.54	-386.832	-406.544	543.049	-459.776	-474.997	96.9333	-417.3	-315.936	34.7396
328	0	-722.364	-329.622	978.906	-713.208	-379.476	1124.47	-691.237	-192.917	591.312	-666.352	-370.659	194.514	-692.807	-264.039	69.3867	-331.074	-349.164	966.185	-327.885	-384.825	1120.81	-386.779	-402.735	543.01	-460.005	-474.514	97.3312	-417.272	-315.85	34.6431
329	0	-721.689	-317.998	979.604	-712.29	-368.485	1124.83	-689.746	-179.497	592.29	-665.485	-338.241	185.565	-692.349	-224.744	66.9813	-330.312	-340.725	965.348	-327.197	-375.83	1119.98	-386.652	-398.739	542.921	-460.106	-474.16	97.647	-417.273	-315.774	34.5249
330	0	-721.09	-306.928	980.063	-711.318	-357.042	1124.95	-689.016	-166.518	592.628	-664.449	-305.466	176.637	-691.903	-185.237	64.936	-329.784	-332.083	964.509	-326.422	-366.256	1119.18	-386.653	-394.818	542.838	-460.117	-473.79	98.234	-417.129	-314.456	34.1362
331	0	-720.608	-296.105	980.051	-710.699	-346.339	1124.91	-687.516	-154.589	592.42	-663.155	-272.299	168.023	-691.216	-145.532	63.6823	-329.267	-323.253	963.604	-325.621	-356.485	1118.3	-386.513	-390.754	542.764	-460.246	-473.224	98.5287	-417.085	-314.339	34.0152
332	0	-720.14	-285.264	979.731	-709.987	-335.331	1124.5	-685.545	-143.586	591.547	-661.74	-238.376	159.755	-691.255	-105.863	63.518	-328.792	-314.155	962.692	-325.179	-347.12	1117.43	-386.354	-386.695	542.68	-460.194	-472.996	99.0451	-417.049	-314.271	33.9023
333	0	-719.916	-274.821	979.16	-709.478	-324.364	1123.92	-684.009	-133.19	590.108	-660.194	-204.028	152.256	-690.883	-66.4202	64.1175	-328.267	-305.886	961.777	-324.783	-337.422	1116.45	-386.283	-382.677	542.667	-460.316	-472.442	99.6393	-416.815	-314.176	33.8833
334	0	-719.672	-264.484	978.273	-708.885	-312.964	1123.2	-682.685	-123.582	587.678	-658.471	-169.621	145.426	-690.376	-27.1519	65.4514	-327.845	-296.476	960.734	-324.378	-327.236	1115.38	-386.229	-378.573	542.655	-460.324	-472.027	100.223	-416.892	-314.079	33.7526
335	0	-719.514	-253.839	977.092	-708.553	-302.12	1122.24	-681.194	-114.83	584.896	-656.829	-134.969	139.364	-689.323	11.6337	67.2566	-327.479	-287.04	959.579	-324.223	-317.479	1114.24	-386.15	-374.304	542.557	-460.42	-471.59	100.802	-416.954	-315.219	33.9405
336	0	-719.48	-243.61	975.706	-708.242	-291.033	1121.15	-679.924	-106.584	581.506	-655.139	-100.611	134.539	-687.62	49.8611	69.4583	-327.054	-277.604	958.403	-323.883	-307.036	1113.1	-386.231	-369.964	542.474	-460.504	-471.028	101.544	-416.92	-315.185	33.8584
337	0	-719.452	-233.112	974.078	-708.089	-279.724	1119.84	-679.034	-98.6821	577.678	-653.361	-66.0421	130.691	-685.115	87.5245	72.2251	-326.63	-268.261	957.173	-323.71	-296.498	1111.91	-386.287	-365.385	542.44	-460.678	-470.397	102.218	-416.892	-315.056	33.8253
338	0	-719.348	-221.868	972.13	-707.93	-268.555	1118.3	-678.05	-91.514	573.878	-651.513	-31.8355	128.142	-681.491	124.432	75.3591	-326.197	-258.684	955.899	-323.691	-286.114	1110.6	-386.391	-360.609	542.38	-460.936	-469.768	103.057	-416.883	-314.965	33.7454
339	0	-719.054	-211.289	970.052	-707.771	-256.653	1116.55	-677.378	-84.36	569.442	-650.469	-2.54141	127.463	-676.78	160.223	79.419	-325.826	-249.118	954.583	-323.652	-275.393	1109.23	-386.674	-355.638	542.304	-461.334	-468.68	103.99	-416.91	-314.864	33.6963
340	0	-718.813	-200.401	967.68	-707.717	-244.803	1114.67	-676.329	-77.293	565.119	-648.798	28.5639	127.298	-670.399	193.774	83.5036	-325.525	-239.571	953.233	-323.839	-265.432	1107.78	-386.886	-350.248	542.209	-461.573	-468.13	105.094	-416.967	-314.764	33.5633
341	0	-718.569	-189.445	965.246	-707.885	-233.076	1112.67	-674.941	-70.3487	560.861	-646.934	57.7194	127.951	-664.094	225.841	88.8072	-325.346	-229.954	951.97	-323.954	-254.97	1106.27	-387.069	-344.471	542.14	-461.953	-467.284	106.35	-416.947	-314.5	33.4382
342	0	-718.404	-178.205	962.586	-708.068	-220.887	1110.56	-673.252	-63.2431	556.845	-645.201	83.9363	128.759	-657.792	255.14	94.9695	-325.13	-220.192	950.753	-323.856	-243.99	1104.6	-387.267	-338.095	542.116	-462.162	-466.117	107.641	-416.973	-314.228	33.2733
343	0	-718.173	-166.315	959.953	-708.258	-208.297	1108.45	-671.951	-55.3729	552.688	-643.33	107.288	129.45	-652.339	281.634	102.109	-325.147	-210.138	949.518	-324.708	-234.141	1103.25	-387.336	-331.127	541.974	-462.261	-465.026	109.117	-416.958	-313.945	33.1427
344	0	-718.174	-154.195	957.461	-708.648	-196.707	1106.59	-670.256	-46.9412	549.281	-641.016	126.999	129.757	-646.259	307.256	108.915	-325.206	-199.888	948.254	-325.105	-223.582	1101.89	-387.327	-323.589	541.811	-462.313	-463.694	110.658	-416.896	-313.682	33.0052
345	0	-718.152	-141.819	955.332	-708.986	-184.548	1104.64	-669.036	-36.9329	546.948	-637.952	142.69	128.654	-641.184	324.98	115.19	-325.413	-189.457	947.025	-325.756	-213.006	1100.53	-387.383	-315.173	541.363	-462.223	-462.286	112.357	-416.856	-313.517	32.8903
346	0	-718.009	-128.876	953.619	-709.144	-171.795	1102.88	-667.417	-24.8728	545.444	-634.317	154.825	126.385	-637.176	336.904	119.769	-325.738	-178.791	945.732	-326.492	-202.597	1099.13	-387.36	-306.158	540.725	-461.972	-460.787	114.177	-416.713	-313.327	32.7857
347	0	-717.982	-116.07	952.399	-709.103	-158.962	1101.29	-665.477	-11.2101	544.807	-630.285	163.937	123.16	-633.852	344.925	121.329	-325.964	-167.738	944.386	-326.854	-191.293	1097.72	-387.424	-296.429	540.03	-461.477	-459.05	116.24	-416.505	-313.087	32.6448
348	0	-717.776	-102.85	951.527	-709.146	-146.624	1100.08	-663.877	3.5276	544.277	-626.139	170.645	120.122	-630.728	350.699	119.03	-326.282	-156.431	943.072	-327.197	-180.146	1096.29	-387.398	-286.084	539.254	-460.957	-457.056	118.401	-416.297	-312.807	32.5044
349	0	-717.597	-89.486	950.85	-709.156	-134.222	1099.16	-662.503	18.5991	543.767	-622.14	175.281	118.45	-627.052	355.472	113.071	-326.477	-144.781	941.73	-327.34	-168.27	1094.82	-387.474	-275.281	538.52	-460.268	-454.736	120.96	-415.973	-312.512	32.4164
350	0	-717.618	-76.4164	950.464	-709.022	-121.261	1098.44	-660.872	33.2469	543.531	-618.183	179.446	117.07	-623.192	359.336	105.354	-326.709	-132.855	940.504	-327.459	-156.529	1093.29	-387.519	-264.027	537.866	-459.516	-452.283	123.84	-415.586	-312.323	32.2987
351	0	-717.792	-62.8407	950.223	-709.051	-108.143	1097.97	-659.163	47.3755	543.402	-614.414	184.062	115.027	-618.975	362.82	97.6351	-326.896	-120.62	939.424	-327.293	-143.901	1091.89	-387.546	-252.117	537.261	-458.689	-449.231	127.047	-415.182	-312.088	32.2131
352	0	-717.893	-49.0396	950.303	-709.242	-95.1443	1097.72	-657.028	60.8904	543.271	-611.147	188.986	113.22	-614.828	366.443	92.4248	-327.13	-108.076	938.647	-327.41	-131.527	1090.7	-387.599	-239.585	536.866	-457.725	-445.877	130.823	-414.766	-311.711	32.21
353	0	-717.951	-34.9258	950.39	-709.328	-81.7201	1097.79	-655.926	74.3445	542.981	-609.382	194.873	112.004	-610.932	370.618	87.4663	-327.387	-95.2399	938.055	-327.648	-119.219	1089.81	-387.207	-226.225	536.543	-456.655	-441.976	135.064	-414.269	-311.103	32.2606
354	0	-717.698	-20.3298	950.687	-709.348	-67.7972	1098.26	-654.85	87.1906	542.997	-609.133	201.08	111.041	-607.605	375.252	80.9133	-327.768	-82.0659	937.597	-327.767	-106.211	1089.09	-386.805	-211.813	536.169	-455.344	-437.696	139.941	-413.779	-310.997	32.4649
355	0	-717.299	-5.66202	951.356	-709.543	-54.0202	1099.2	-654.436	100.432	543.841	-609.402	206.231	109.654	-605.057	378.999	74.4585	-328.186	-68.5111	937.392	-328.05	-93.6685	1088.91	-385.911	-196.301	535.825	-453.834	-432.44	145.257	-413.673	-310.52	32.4655
356	0	-716.902	9.21402	952.556	-709.657	-40.3905	1100.6	-654.886	114.197	545.095	-609.873	211.104	108.8	-603.96	381.741	69.2386	-328.691	-54.9322	937.283	-327.923	-80.4355	1088.91	-384.533	-179.506	535.34	-452.181	-426.551	151.143	-413.322	-309.128	32.5325
357	0	-716.9	23.4725	954.206	-709.667	-26.1836	1102.34	-655.425	127.448	546.21	-610.273	214.863	107.973	-604.295	383.899	64.2549	-329.288	-41.3917	937.477	-328.302	-67.4883	1089.11	-382.61	-161.293	534.791	-450.212	-419.772	157.993	-412.706	-309.42	33.362
358	0	-717.367	37.3332	955.826	-709.897	-12.4435	1104.33	-656.288	139.898	546.855	-610.594	217.718	107.054	-604.602	385.673	59.739	-330.058	-28.5999	937.568	-328.535	-54.7003	1089.44	-380.246	-141.674	533.827	-448.116	-411.341	165.224	-412.146	-308.433	34.0876
359	0	-718.057	50.3684	957.454	-710.111	1.2595	1106.28	-657.144	151.127	547.185	-610.972	220.681	106.398	-604.437	383.694	55.6053	-330.91	-13.4587	937.618	-328.591	-41.4995	1089.81	-377.197	-120.861	532.769	-445.632	-401.908	173.422	-411.72	-306.813	34.9601
360	0	-718.668	62.9406	959.012	-710.362	14.7882	1108.31	-658.146	160.987	547.485	-611.131	223.411	105.584	-603.855	385.271	53.4611	-331.863	0.442598	937.797	-328.834	-28.8373	1090.14	-373.961	-98.4501	531.32	-442.912	-390.733	182.136	-411.028	-304.308	36.7609
361	0	-719.337	75.3475	960.728	-710.69	27.5641	1110.29	-658.962	169.77	547.698	-611.026	225.161	105.118	-603.444	386.095	52.3565	-332.913	13.7744	937.977	-329.039	-16.5633	1090.45	-370.595	-75.0745	529.641	-439.735	-377.611	191.4	-410.272	-300.898	38.9968
362	0	-720.093	87.6078	962.441	-711.102	40.0295	1112.32	-659.606	177.973	548.175	-610.665	225.861	104.922	-603.169	386.997	51.2911	-333.897	27.4066	937.975	-329.173	-3.74391	1090.39	-367.496	-50.5715	527.945	-436.168	-362.628	201.102	-409.177	-296.089	42.0659
363	0	-721.048	99.6066	964.19	-711.421	52.209	1114.22	-659.886	185.743	548.698	-610.382	226.567	104.963	-602.991	387.52	50.6583	-334.865	40.97	937.944	-329.677	7.7913	1090.32	-364.518	-25.3857	526.249	-432.083	-345.351	211.207	-408.018	-289.885	45.8303
364	0	-722.133	111.279	965.915	-711.615	63.6915	1116.08	-660.192	192.608	549.204	-610.053	227.103	104.922	-602.845	387.974	50.0601	-335.72	54.088	937.858	-329.847	19.5656	1090.02	-361.687	0.208853	524.813	-428	-325.655	220.804	-406.944	-282.486	50.5196
365	0	-723.141	122.396	967.635	-711.821	74.868	1117.97	-660.395	198.582	549.422	-609.749	227.435	104.81	-602.857	388.364	49.6488	-336.467	67.1452	937.602	-330.189	30.6544	1089.61	-358.947	25.825	523.944	-423.843	-304.557	229.767	-405.779	-273.915	55.4965
366	0	-723.858	133.319	968.992	-712.08	85.8063	1119.63	-660.704	203.66	549.431	-609.513	227.652	104.72	-602.81	388.636	49.3364	-337.072	79.7663	937.467	-330.454	41.5548	1089.04	-356.398	51.1632	523.974	-419.456	-282.636	237.17	-404.761	-264.273	60.2371
367	0	-724.408	143.57	970.198	-712.298	96.6324	1121.27	-661.097	208.268	549.653	-609.264	227.838	104.643	-602.759	388.848	49.1262	-337.54	91.976	937.713	-330.719	51.8615	1088.73	-354.301	76.5979	524.792	-415.19	-260.436	243.782	-402.896	-252.113	65.6088
368	0	-724.853	153.417	971.291	-712.476	107.239	1122.82	-661.172	212.804	549.936	-609.133	228.052	104.547	-602.748	389.011	48.9617	-337.952	103.886	938.36	-330.83	61.9331	1088.48	-352.353	101.55	526.514	-411.884	-239.081	250.713	-399.937	-234.864	72.6973
369	0	-725.168	163.226	972.385	-712.546	118.278	1124.3	-661.541	217.488	550.152	-609.066	228.277	104.47	-602.723	389.101	48.8093	-338.228	115.364	939.173	-331.237	71.3551	1088.77	-351.106	126.094	528.85	-409.137	-217.199	258.074	-395.746	-212.583	79.5585
370	0	-725.302	173.244	973.504	-712.774	128.096	1125.66	-661.931	222.231	550.434	-609.061	228.471	104.441	-602.739	389.241	48.6848	-338.379	126.433	940.526	-331.37	80.7302	1089.56	-350.144	149.516	531.944	-406.746	-194.485	264.107	-392.095	-185.551	85.0455
371	0	-725.361	183.371	974.617	-712.978	139.338	1127.05	-662.275	226.811	550.683	-609.11	228.637	104.528	-602.714	389.307	48.5565	-338.399	137.572	942.315	-331.549	90.4199	1090.86	-349.856	172.734	535.664	-404.628	-170.66	268.915	-387.22	-156.959	90.4187
372	0	-725.382	193.51	975.698	-713.242	150.496	1128.39	-662.661	231.084	550.837	-609.084	228.825	104.59	-602.722	389.399	48.4516	-338.433	148.402	944.559	-332.019	99.5284	1092.75	-349.596	195.718	539.753	-402.632	-145.954	272.186	-382.706	-127.158	94.4557
373	0	-725.404	203.408	976.705	-713.635	160.872	1129.58	-663.353	235.14	551.006	-609.058	228.992	104.644	-602.696	389.497	48.3388	-338.34	159.434	947.287	-332.302	109.444	1095.17	-349.705	217.884	544.523	-400.605	-120.68	273.958	-378.318	-96.9053	97.267
374	0	-725.365	213.13	977.576	-714.187	171.231	1130.61	-663.452	238.374	551.301	-608.955	229.1	104.75	-602.714	389.594	48.2158	-338.215	170.678	950.175	-332.815	119.269	1098.03	-349.795	239.921	549.428	-398.654	-95.1435	274.352	-374.001	-66.5616	98.7885
375	0	-725.362	222.475	978.212	-714.779	181.633	1131.54	-663.187	240.753	551.554	-608.848	229.175	104.872	-602.671	389.672	48.0971	-338.05	182.18	953.299	-333.12	129.782	1101.14	-350.058	261.423	554.326	-396.621	-69.1538	273.438	-369.729	-36.0348	99.0536
376	0	-725.389	231.532	978.678	-715.447	191.237	1132.29	-662.939	242.642	551.894	-608.586	229.192	104.977	-602.614	389.803	47.9842	-337.914	194.696	956.78	-333.465	140.259	1104.27	-350.399	282.362	559.128	-394.849	-42.9937	271.312	-365.649	-4.79459	98.3201
377	0	-725.42	240.118	978.864	-716.14	200.781	1132.91	-662.82	244.478	552.221	-608.113	229.424	105.302	-602.607	389.888	47.8962	-337.682	205.889	960.02	-333.818	150.857	1107.53	-350.715	302.797	563.736	-393.104	-16.5201	268.18	-361.606	27.4288	97.0186
378	0	-725.795	245.298	978.914	-716.733	210.27	1133.42	-662.595	246.288	552.544	-607.758	229.492	105.385	-602.578	389.985	47.7782	-337.307	217.207	963.189	-334.213	161.787	1110.64	-351.036	322.549	568.321	-391.449	10.8589	264.017	-357.994	61.0831	95.1316
379	0	-725.754	253.351	978.908	-717.257	219.772	1133.69	-662.366	248.244	552.782	-607.407	229.475	105.593	-602.578	390.047	47.6867	-336.839	228.809	966.361	-334.491	172.835	1113.53	-351.397	341.554	572.613	-389.974	38.5953	259.023	-354.108	95.4868	93.2881
380	0	-725.598	261.327	978.712	-717.713	228.84	1133.81	-662.278	250.32	553.016	-607.278	229.584	105.7	-602.591	390.112	47.5945	-336.373	240.505	969.396	-334.766	183.9	1116.34	-351.868	359.762	576.606	-388.835	67.23	252.672	-350.697	131.996	90.9779
381	0	-725.469	269.216	978.501	-718.172	237.658	1133.85	-662.223	252.755	553.271	-607.178	229.67	105.831	-602.606	390.175	47.4811	-335.629	252.301	972.63	-334.733	197.217	1119.25	-352.236	377.186	580.449	-387.72	96.1206	245.656	-347.691	169.414	88.5188
382	0	-725.301	277.085	978.186	-718.509	246.448	1133.78	-662.08	255.34	553.463	-606.934	229.821	106.019	-602.646	390.288	47.3815	-335.095	264.008	975.461	-335.052	208.027	1121.8	-352.672	393.919	583.943	-386.587	126.033	237.658	-344.85	207.675	85.856
383	0	-724.724	284.833	977.959	-718.815	255.516	1133.52	-661.868	258.064	553.724	-606.823	229.96	106.194	-602.679	390.386	47.246	-334.516	275.71	978.161	-335.304	218.781	1123.89	-353.078	410.004	587.174	-385.446	156.195	228.894	-342.067	246.21	82.9885
384	0	-724.88	292.984	977.367	-719.107	264.49	1133.3	-661.58	260.989	553.851	-606.623	230.074	106.372	-602.696	390.468	47.1598	-334.231	287.277	980.393	-335.483	229.98	1125.99	-353.438	425.199	590.015	-384.403	187.611	219.328	-339.449	285.106	79.8814
385	0	-724.591	301.101	976.849	-719.797	269.917	1132.96	-661.173	264.028	553.9	-606.394	230.257	106.556	-602.708	390.534	47.0284	-334.216	298.954	982.196	-335.639	241.49	1127.65	-353.68	439.666	592.4	-383.467	219.021	209.536	-336.823	324.284	76.7809
386	0	-724.404	309.412	976.222	-719.838	279.729	1132.51	-661.003	267.303	554.004	-606.156	230.426	106.749	-602.705	390.607	46.941	-333.937	310.42	983.668	-335.773	253.002	1129.01	-353.865	453.299	594.141	-382.668	251.14	199.193	-334.336	363.775	73.6611
387	0	-724.249	317.818	975.485	-719.804	289.586	1131.97	-660.866	270.572	553.886	-605.945	230.618	106.912	-602.738	390.69	46.8555	-333.519	321.904	984.668	-335.647	263.868	1130.06	-354.056	466.125	595.283	-381.986	283.942	188.842	-331.756	403.32	70.8227
388	0	-724.037	326.284	974.669	-719.714	299.312	1131.38	-660.813	274.137	553.967	-605.724	230.74	107.1	-602.736	390.799	46.7419	-333.177	332.968	985.261	-335.633	275.289	1130.61	-354.387	478.096	595.776	-381.396	317.287	178.565	-328.981	442.829	68.5522
389	0	-723.836	334.843	973.856	-719.58	308.896	1130.66	-660.472	277.898	553.932	-605.518	230.915	107.271	-602.727	390.857	46.6529	-332.599	343.822	985.457	-335.545	286.889	1130.79	-354.603	489.118	595.457	-381.02	351.62	168.563	-326.004	482.127	66.9488
390	0	-723.773	343.429	973.02	-719.48	318.385	1129.87	-660.216	281.904	553.773	-605.345	231.208	107.471	-602.729	390.934	46.5565	-332.206	354.647	985.14	-335.331	298.325	1130.59	-354.628	499.252	594.367	-380.574	385.43	159.084	-323.583	521.613	65.818
391	0	-723.648	352.086	972.115	-719.357	327.791	1129.1	-660.217	286.248	553.675	-605.246	231.54	107.705	-602.683	391.023	46.4521	-331.769	365.431	984.525	-335.199	309.893	1130.1	-354.467	508.694	592.565	-380.367	420.447	150.149	-321.479	560.213	64.9526
392	0	-723.559	360.801	971.217	-719.073	337.232	1128.21	-660.219	290.882	553.455	-605.114	231.939	107.974	-602.932	391.315	46.5726	-331.302	376.267	983.524	-334.859	321.735	1129.33	-354.035	517.377	590.134	-380.236	456.019	142.179	-319.982	598.962	64.5608
393	0	-723.456	369.697	970.26	-718.76	346.785	1127.29	-660.007	295.556	553.264	-605.066	232.336	108.219	-602.948	391.422	46.4687	-330.891	386.998	982.166	-334.521	333.395	1128.33	-353.336	525.548	587.214	-379.865	490.642	135.612	-319.05	636.963	64.6913
394	0	-723.452	378.638	969.234	-718.484	356.41	1126.27	-660.793	300.707	552.865	-604.979	232.72	108.493	-602.963	391.504	46.3604	-329.91	397.438	980.688	-334.138	345.116	1127.11	-352.554	533.272	583.676	-379.557	525.466	130.554	-319.419	675.621	65.7314
395	0	-723.767	387.707	968.156	-718.152	366.158	1125.06	-659.511	305.165	552.729	-604.844	233.073	108.701	-602.973	391.63	46.2189	-329.599	408.217	978.93	-333.781	356.422	1125.51	-351.691	540.452	579.708	-379.274	560.406	126.641	-320.513	713.137	68.2724
396	0	-723.814	396.893	966.919	-717.642	376.03	1123.81	-659.641	310.466	552.337	-604.753	233.444	108.917	-603.044	391.744	46.1195	-329.239	418.901	976.903	-333.477	368.606	1124.05	-350.945	547.479	575.615	-378.974	593.263	124.499	-322.614	749.902	72.3778
397	0	-723.724	406.304	965.57	-717.244	386.136	1122.32	-658.523	315.098	552.046	-604.781	233.865	109.271	-603.103	391.855	45.9998	-328.948	429.824	974.636	-333.059	380.657	1122.23	-350.604	554.619	571.652	-378.644	624.749	123.327	-325.339	785.175	78.2853
398	0	-723.647	415.937	964.127	-716.796	396.48	1120.68	-658.595	320.398	551.565	-604.497	234.295	109.568	-602.883	391.816	45.6512	-328.474	440.631	972.268	-332.555	392.732	1120.36	-350.519	561.896	567.925	-378.587	654.434	122.513	-328.471	818.505	85.6286
399	0	-723.458	425.792	962.513	-716.26	406.975	1118.89	-658.35	325.927	551.121	-604.344	234.685	109.951	-602.909	391.928	45.5323	-327.964	451.596	969.908	-332.02	404.861	1118.41	-350.602	569.769	564.368	-378.561	682.366	121.585	-332.288	849.965	94.2264
400	0	-723.261	435.944	960.818	-715.701	417.657	1116.98	-657.792	331.865	550.61	-604.231	235.102	110.334	-602.947	392.064	45.426	-327.411	463.087	967.469	-331.377	416.949	1116.39	-350.902	577.98	560.948	-378.489	707.719	121.78	-335.868	878.181	103.707
401	0	-722.985	446.299	959.057	-715.084	428.437	1114.97	-657.707	338.197	550.045	-604.049	235.799	110.902	-602.906	392.232	45.2243	-326.816	474.675	965.291	-330.792	429.12	1114.41	-351.233	586.277	557.701	-379.111	731.044	122.196	-340.325	903.612	112.766
402	0	-722.536	456.78	957.105	-714.446	439.461	1112.95	-657.28	344.871	549.394	-603.916	236.403	111.498	-602.876	392.422	45.1138	-326.089	486.479	963.349	-330.2	441.35	1112.52	-351.595	595.179	554.889	-379.878	751.144	122.599	-344.809	925.419	120.39
403	0	-722.03	467.48	955.176	-713.792	450.579	1110.9	-656.738	352.088	548.817	-603.67	237.162	112.22	-602.887	392.602	44.9676	-325.38	498.649	961.745	-329.604	453.608	1110.83	-351.837	604.991	552.618	-381.158	768.422	122.322	-349.166	943.566	124.937
404	0	-721.436	478.385	953.193	-713.07	461.785	1108.79	-656.196	359.705	547.998	-603.434	238.079	113.105	-602.863	392.871	44.8113	-324.669	510.916	960.354	-329.128	465.557	1109.37	-352.065	616.142	550.964	-382.9	782.889	121.052	-353.138	958.11	125.66
405	0	-720.713	489.45	951.26	-712.392	473.236	1106.72	-655.49	367.707	547.325	-603.343	239.243	114.247	-602.83	393.194	44.6579	-323.996	523.356	959.118	-328.703	477.466	1108.18	-352.42	629.017	549.944	-384.81	793.773	119.021	-356.606	969.466	123.12
406	0	-719.803	500.703	949.288	-711.756	484.931	1104.72	-654.825	376.198	546.456	-603.208	240.525	115.53	-602.806	393.883	44.5823	-323.379	535.781	958.022	-328.206	489.381	1107.11	-352.814	643.373	549.19	-387.018	801.638	117.049	-359.637	977.594	118.183
407	0	-718.922	512.208	947.42	-711.208	496.89	1102.68	-653.985	385.214	545.693	-603.049	242.143	117.108	-602.742	394.477	44.382	-322.721	548.217	957.137	-327.647	501.262	1106.07	-353.429	658.535	548.883	-388.987	806.837	116.483	-362.254	982.835	111.262
408	0	-717.863	523.879	945.729	-710.295	509.04	1100.8	-653.161	394.693	545.039	-602.852	243.971	118.89	-602.693	394.75	44.0375	-322.243	560.822	956.417	-326.968	513.265	1105.29	-354.518	673.693	548.8	-391.841	811.743	114.03	-364.476	987.596	104.073
409	0	-716.68	535.762	944.182	-709.622	521.356	1099.1	-652.33	404.717	544.213	-602.776	245.949	121.132	-602.766	395.365	43.8609	-320.998	573.552	956.08	-326.168	525.551	1104.67	-355.848	688.463	548.913	-394.87	816.589	112.434	-366.719	991.542	98.3479
410	0	-715.579	547.825	942.86	-708.83	533.827	1097.65	-651.169	415.29	543.851	-602.846	248.218	123.741	-602.869	396.051	43.6712	-320.045	586.619	956.14	-325.342	538.061	1104.41	-357.5	702.426	548.908	-397.905	822.487	111.381	-369.192	995.295	93.006
411	0	-714.315	560.154	941.769	-708.142	546.347	1096.33	-649.774	426.287	543.714	-602.936	250.891	126.82	-603.105	397.106	43.6297	-319.031	600.073	956.406	-324.45	550.34	1104.34	-358.66	715.504	548.943	-399.659	828.191	110.239	-372.136	999.701	87.0224
412	0	-713.081	572.698	940.972	-707.251	558.88	1095.39	-648.588	438.294	543.693	-602.967	254.008	130.39	-603.373	397.738	43.4869	-318.062	613.82	957.126	-323.668	563.873	1105.07	-359.483	728.06	549.158	-400.298	833.524	109.293	-375.143	1004.12	80.7726
413	0	-711.87	585.424	940.594	-706.281	571.431	1094.76	-647.609	451.257	543.739	-603.217	257.663	134.377	-603.848	398.534	43.3042	-317.316	627.491	958.015	-322.744	577.165	1106.24	-359.586	740.727	549.731	-400.434	838.233	108.249	-376.923	1007.72	74.9279
414	0	-710.512	598.321	940.474	-705.368	584.069	1094.49	-646.772	465.356	543.692	-603.623	261.9	138.861	-604.375	398.944	43.0604	-316.72	641.212	958.989	-321.95	590.452	1107.79	-358.954	753.793	550.732	-400.019	841.98	107.507	-377.129	1009.94	69.6439
415	0	-708.904	611.373	940.578	-704.412	596.733	1094.49	-646.307	480.85	543.7	-603.935	267.064	143.743	-604.942	399.686	43.0267	-315.807	654.755	960.371	-321.091	603.523	1109.64	-357.868	767.054	552.174	-399.209	844.408	106.988	-376.475	1011.67	64.7036
416	0	-707.744	624.657	940.954	-703.53	609.521	1094.92	-645.944	497.716	543.583	-604.221	273.105	149.262	-605.409	400.559	43.1428	-314.809	667.627	962.169	-320.297	616.538	1111.53	-356.625	779.813	553.776	-397.983	846.55	106.682	-375.954	1013.05	60.5255
417	0	-706.438	637.999	941.534	-702.73	622.389	1095.56	-646.231	516.162	543.257	-604.764	280.245	155.46	-605.742	401.299	43.4056	-313.507	680.145	964.217	-319.509	629.24	1113.55	-354.96	791.547	555.023	-397.148	848.614	106.223	-375.799	1014.38	56.7121
418	0	-704.963	651.564	942.244	-701.843	635.395	1096.45	-647.035	536.226	542.72	-605.305	288.629	162.384	-605.944	402.513	43.7753	-311.866	691.871	966.04	-318.554	641.443	1115.47	-353.275	801.962	555.833	-396.191	850.854	105.645	-375.652	1015.64	53.5179
419	0	-703.475	665.23	943.13	-700.859	648.234	1097.53	-647.938	557.7	542.13	-605.941	298.391	170.309	-605.771	403.955	44.0828	-310.475	703.544	967.697	-317.326	653.202	1117.3	-351.623	811.428	556.297	-395.861	852.421	105.534	-375.635	1016.66	51.9305
420	0	-701.782	678.872	944.146	-699.734	660.452	1098.77	-649.063	580.475	541.424	-606.471	309.62	178.971	-605.414	405.654	44.6905	-308.999	715.036	969.084	-315.908	664.481	1118.81	-349.974	819.866	556.404	-395.283	853.018	105.414	-375.532	1017.61	51.1802
421	0	-700.048	692.593	945.177	-698.707	671.412	1100.14	-649.689	603.938	540.661	-606.897	322.346	188.05	-605.658	408.536	46.1082	-307.349	726.561	970.377	-314.108	675.609	1120.15	-348.974	827.643	556.372	-395.54	853.471	105.35	-375.469	1018.11	50.5125
422	0	-698.049	706.189	946.171	-697.119	681.673	1101.19	-650.52	628.328	539.814	-607.645	336.872	198.092	-606.133	412.626	48.2364	-305.662	737.753	971.527	-312.351	686.408	1121.41	-348.426	834.832	556.229	-395.951	854.14	105.311	-375.499	1018.46	49.8227
423	0	-696.288	719.563	947.122	-694.47	700.276	1102.38	-651.616	653.444	539.006	-608.39	353.524	208.592	-606.51	417.971	50.9518	-304.068	748.603	972.581	-310.675	697.106	1122.67	-348.008	840.888	556.23	-396.418	854.781	105.316	-375.747	1018.67	49.4523
424	0	-694.419	732.747	947.825	-692.612	717.198	1103.43	-652.5	678.918	538.326	-609.253	372.293	218.562	-606.891	424.664	54.46	-302.576	759.045	973.699	-309.077	707.724	1124.1	-347.465	845.793	556.23	-396.728	854.925	105.186	-375.901	1018.87	49.2032
425	0	-692.879	745.678	948.486	-691.647	728.091	1103.98	-653.393	704.465	537.985	-610.104	392.741	227.761	-607.339	433.032	58.3388	-301.364	769.164	974.882	-307.898	718.236	1125.48	-346.71	850.427	556.38	-396.996	855.115	105.301	-375.904	1018.88	48.9648
426	0	-691.485	758.202	948.979	-691.177	736.251	1104.27	-654.087	729.792	538.292	-611.084	414.437	235.665	-607.091	442.313	62.3727	-300.343	779.249	976.129	-306.817	728.836	1127.13	-345.86	855.126	556.48	-397.063	855.355	105.278	-375.815	1018.81	48.8015
427	0	-690.327	770.324	949.652	-690.911	744.286	1104.48	-654.297	754.653	539.578	-611.802	436.635	242.737	-607.955	454.953	69.2582	-299.429	789.83	977.279	-305.887	739.429	1128.73	-345.003	859.918	556.735	-397.063	855.376	105.265	-375.837	1019	48.6028
428	0	-689.484	782.011	950.658	-690.43	753.434	1104.85	-654.673	779.325	541.553	-612.455	458.094	250.641	-609.597	473.39	77.0507	-298.518	799.641	978.767	-305.322	750.205	1130.4	-344.107	864.805	556.868	-396.923	855.516	105.28	-375.731	1019.02	48.4364
429	0	-688.763	793.186	951.922	-689.917	763.06	1105.49	-654.604	803.594	544.315	-612.274	480.04	258.188	-611.6	497.055	85.049	-297.727	810.013	980.114	-304.659	760.977	1132.06	-343.054	869.668	556.876	-396.738	855.718	105.273	-375.653	1019.06	48.2855
430	0	-688.138	803.92	953.337	-689.33	772.644	1106.4	-654.093	827.36	547.693	-611.973	502.868	265.096	-613.624	524.297	92.5657	-296.995	820.547	981.421	-304.125	771.766	1133.6	-342.055	874.075	556.841	-396.601	855.827	105.268	-375.533	1019.08	48.1628
431	0	-687.483	814.424	954.904	-688.784	782.005	1107.81	-653.221	850.512	551.525	-611.549	526.7	270.735	-615.19	553.282	98.9364	-296.351	830.83	982.581	-303.493	782.279	1134.65	-341.146	877.933	556.719	-396.496	855.835	105.389	-375.464	1019.12	48.0538
432	0	-686.981	824.674	956.791	-687.862	791.243	1109.4	-652.968	872.976	555.96	-611.129	551.478	274.769	-617.146	583.168	104.385	-295.679	840.898	983.648	-302.576	792.253	1135.75	-340.286	881.471	556.732	-396.653	855.896	105.457	-375.4	1019.16	47.9773
433	0	-686.569	834.308	958.964	-686.853	801.044	1111.5	-652.276	895.007	560.551	-610.679	576.763	277.2	-619.642	613.671	108.566	-295.05	850.749	984.424	-301.596	802.856	1136.86	-339.619	884.436	556.747	-396.6	856.135	105.522	-375.324	1019.22	47.8775
434	0	-686.202	843.438	961.357	-685.767	810.662	1113.72	-651.755	916.607	565.547	-610.312	602.556	278.105	-621.561	643.687	110.95	-294.324	860.851	985.094	-300.439	813.297	1137.66	-339.053	887.048	556.889	-396.97	856.367	105.703	-375.3	1019.29	47.7727
435	0	-685.563	855.745	963.869	-684.691	820.212	1116.01	-651.132	937.843	570.565	-609.875	631.976	277.264	-624.111	674.024	112.252	-294.05	868.762	985.301	-299.227	823.664	1138.32	-338.659	889.463	557.134	-397.139	856.352	105.869	-375.28	1019.37	47.6965
436	0	-685.022	868.115	966.66	-683.489	829.497	1118.28	-650.453	958.555	575.426	-609.518	658.691	275.557	-625.581	704.348	111.939	-293.52	877.827	985.55	-298.051	833.808	1138.77	-338.298	891.703	557.346	-397.399	856.352	106.099	-375.118	1019.5	47.4307
437	0	-684.521	880.029	969.427	-682.412	839.701	1120.58	-649.825	978.646	580.06	-609.216	684.925	272.829	-627.842	735.953	111.202	-293.015	887.066	985.838	-296.879	843.641	1139.16	-337.989	894.123	557.517	-397.597	856.305	106.296	-375.314	1019.53	47.4327
438	0	-684.153	891.343	972.082	-681.26	849.73	1122.6	-649.24	998.125	584.281	-608.675	710.41	269.163	-628.969	767.94	109.411	-292.485	896.185	985.909	-295.677	853.313	1139.48	-337.762	896.692	557.718	-397.896	856.521	106.616	-375.329	1019.9	47.4416
439	0	-683.738	902.495	974.668	-680.259	860.127	1124.62	-648.612	1016.82	588.092	-608.093	738.476	264.32	-630.402	801.632	107.381	-291.938	905.237	985.808	-294.639	862.795	1139.59	-337.535	899.486	557.819	-398.105	856.682	106.812	-375.316	1020.01	47.3297
440	0	-683.374	913.998	977.149	-679.316	870.487	1126.35	-648.08	1034.84	591.505	-607.649	766.921	258.584	-631.668	836.39	105.011	-291.444	914.128	985.682	-293.596	872.18	1139.55	-337.313	902.641	557.793	-398.319	856.823	106.988	-375.264	1020.04	47.2301
441	0	-682.991	925.641	979.408	-678.352	880.758	1127.96	-647.643	1052.14	594.625	-607.211	795.704	252.085	-632.676	872.077	102.244	-290.877	923.126	985.365	-292.689	881.489	1139.41	-337.255	905.898	557.839	-398.429	857.172	107.255	-375.255	1020.19	47.1777
442	0	-682.626	937.246	981.568	-677.416	891.552	1129.4	-647.254	1068.82	597.407	-606.684	824.873	244.559	-633.65	908.43	99.1321	-290.455	931.845	984.956	-291.788	890.756	1139.17	-337.133	909.529	557.765	-398.681	857.559	107.413	-375.226	1020.28	47.0724
443	0	-682.217	948.796	983.346	-676.483	902.871	1130.73	-646.74	1084.84	599.792	-606.33	854.598	236.363	-634.444	945.447	95.6274	-290.047	940.641	984.372	-290.94	900.22	1138.78	-336.981	913.512	557.579	-398.925	857.879	107.638	-375.215	1020.4	46.9426
444	0	-681.952	959.923	984.924	-675.578	913.621	1131.76	-646.201	1100.14	601.86	-605.859	885.023	227.49	-635.211	982.971	91.9476	-289.619	949.377	983.736	-290.185	909.725	1138.27	-336.857	917.29	557.529	-399.128	858.223	107.872	-375.2	1020.74	46.8808
445	0	-681.563	971.353	986.203	-674.709	924.316	1132.65	-645.825	1114.61	603.366	-605.447	916.162	218.119	-635.847	1021.06	88.1967	-289.319	958.269	982.995	-289.502	919.368	1137.59	-336.752	921.364	557.3	-399.265	858.608	108.196	-375.143	1020.36	46.5842
446	0	-681.339	982.669	987.266	-673.944	935.368	1133.34	-645.582	1128.13	604.316	-605.072	948.062	208.483	-636.636	1059.58	84.5678	-288.93	967.551	982.24	-288.695	929.055	1136.88	-336.734	925.409	557.163	-399.429	859.135	108.52	-375.112	1020.46	46.4864
447	0	-681.02	993.847	988.04	-673.233	946.682	1133.83	-645.61	1140.59	604.944	-604.59	980.595	198.622	-637.748	1098.29	81.4605	-288.669	976.727	981.326	-287.97	939.04	1136.13	-336.712	929.428	556.871	-399.591	859.554	108.822	-375.079	1020.53	46.3698
448	0	-680.934	1004.52	988.411	-672.603	957.675	1134.1	-645.155	1152.45	604.367	-604.251	1013.75	188.778	-638.922	1137.49	78.761	-288.165	987.426	980.542	-287.425	949.252	1135.26	-336.553	933.719	556.646	-399.659	860.012	109.18	-375.041	1020.61	46.268
449	0	-680.796	1015.34	988.63	-672.036	968.806	1134.14	-645.106	1162.33	603.186	-604.029	1047.28	179.342	-640.228	1176.99	76.8204	-288.074	997.776	979.527	-286.937	959.788	1134.46	-336.53	937.961	556.414	-399.623	860.52	109.508	-375.016	1020.76	46.1924
450	0	-680.766	1026.08	988.473	-671.523	979.908	1133.95	-644.281	1172.02	601.643	-603.745	1081.35	170.23	-641.682	1216.55	75.8033	-287.832	1007.44	978.502	-286.679	971.004	1133.54	-336.539	942.189	556.148	-399.672	860.894	109.904	-375.024	1020.83	46.1197
451	0	-680.733	1036.45	987.901	-671.127	990.994	1133.6	-643.435	1180.89	599.147	-603.478	1115.61	161.678	-643.208	1256.09	75.8493	-287.674	1017.2	977.345	-286.375	981.722	1132.43	-336.373	946.527	555.96	-399.715	861.307	110.316	-375.073	1021.09	46.132
452	0	-680.778	1046.3	986.977	-670.815	1002.09	1132.97	-642.835	1188.74	595.736	-603.326	1150.03	154.121	-644.642	1295.54	77.0055	-287.469	1027.02	976.181	-286.166	992.629	1131.42	-336.391	950.887	555.749	-399.905	861.921	110.774	-374.643	1021.62	46.489
453	0	-680.858	1056.45	985.808	-670.62	1013.15	1132.19	-642.325	1195.9	591.666	-603.668	1184.88	147.677	-645.31	1334.74	78.9984	-287.342	1036.93	974.942	-286.028	1003.44	1130.34	-336.362	955.326	555.554	-399.912	862.133	111.325	-374.625	1021.73	46.3268
454	0	-681.032	1067.03	984.427	-670.474	1024.5	1131.16	-641.847	1202.37	587.38	-604.529	1220.34	142.389	-645.181	1373.67	82.0764	-287.164	1046.81	973.602	-285.946	1014.52	1129.24	-336.358	959.82	555.252	-400.058	862.745	111.909	-374.608	1021.84	46.2043
455	0	-681.238	1077.58	982.622	-670.535	1035.83	1129.89	-641.534	1208.59	583.033	-605.479	1255.28	138.743	-643.894	1412.28	86.3716	-286.856	1056.77	972.354	-285.959	1025.52	1128.03	-336.417	964.63	555.119	-400.225	863.291	112.435	-374.582	1021.96	46.0891
456	0	-681.346	1088.05	980.645	-670.693	1047.66	1128.35	-641.015	1214.76	578.424	-606.539	1289.38	136.895	-641.363	1449.86	92.0644	-286.719	1066.62	971.042	-286.046	1036.52	1126.76	-336.538	969.805	554.813	-400.44	864.085	113.195	-374.588	1022.08	45.9887
457	0	-681.544	1098.68	978.362	-670.912	1059.47	1126.63	-640.116	1221.13	574.144	-608.142	1321.88	136.509	-638.35	1485.71	98.6124	-286.61	1076.45	969.703	-286.264	1047.81	1125.41	-336.788	975.14	554.599	-400.751	864.635	114.106	-374.852	1021.9	45.608
458	0	-681.706	1110.01	976.043	-671.279	1071.95	1124.79	-638.984	1227.6	570.399	-609.89	1351.92	137.103	-635.122	1519.48	106.056	-286.611	1086.36	968.409	-286.565	1058.8	1123.91	-337.127	980.806	554.372	-401.25	865.317	114.918	-374.903	1022.05	45.5525
459	0	-681.834	1121.24	973.579	-671.846	1084.35	1122.83	-638.051	1234.58	566.386	-611.418	1379.58	138.197	-631.855	1550.06	114.242	-286.829	1096.6	967.035	-287.11	1070.04	1122.37	-337.57	987.051	554.033	-401.804	866.04	116.068	-374.951	1022.19	45.4814
460	0	-681.882	1132.78	970.973	-672.43	1096.57	1120.82	-637.323	1241.84	562.831	-612.422	1404.7	139.722	-628.674	1576.95	122.742	-287.111	1107.03	965.63	-287.722	1081.46	1120.69	-338.084	993.655	553.839	-402.194	867.323	117.395	-375.003	1022.42	45.3642
461	0	-681.978	1145.17	968.309	-672.962	1109.06	1118.78	-636.898	1250.01	559.487	-612.37	1425.53	140.998	-625.988	1599.19	130.915	-287.394	1117.72	964.097	-288.415	1092.69	1118.97	-338.568	1000.79	553.469	-402.425	868.306	118.784	-375.051	1022.74	45.2272
462	0	-682.249	1158.53	966.202	-673.489	1121.81	1116.97	-636.816	1260.14	557.184	-611.383	1441.82	140.483	-623.951	1616.04	137.478	-287.821	1128.72	962.544	-289.391	1101.61	1117.14	-339.007	1008.81	553.056	-402.711	869.861	120.319	-375.066	1023.11	45.1041
463	0	-682.582	1171.3	964.822	-673.966	1134.27	1115.19	-636.713	1272.99	556.119	-609.628	1454.04	137.926	-622.725	1628.05	140.472	-288.416	1139.71	960.97	-290.133	1111.67	1115.24	-339.468	1017.52	552.493	-402.732	870.963	122.052	-375.094	1023.41	44.9488
464	0	-683.031	1184.01	963.866	-674.349	1146.08	1113.72	-636.42	1287.81	555.757	-607.723	1463.19	134.097	-621.652	1636.48	138.791	-289.012	1150.99	959.431	-290.832	1122.52	1113.29	-340.057	1026.9	551.873	-402.79	872.845	123.781	-375.076	1023.75	44.7994
465	0	-683.464	1197.26	963.285	-674.696	1158.11	1112.56	-635.699	1303.52	555.6	-605.481	1469.76	130.648	-620.287	1643.12	133.102	-289.647	1162.53	957.858	-291.349	1134.09	1111.35	-340.694	1037.08	551.068	-402.548	874.527	125.887	-374.989	1024.08	44.672
466	0	-683.905	1210.53	962.92	-675.02	1169.98	1111.59	-635.874	1319.49	555.319	-603.353	1474.49	128.956	-617.913	1648.11	125.006	-290.312	1174.31	956.217	-291.743	1146.1	1109.56	-341.476	1047.87	550.202	-402.261	876.713	128.117	-374.832	1024.43	44.5359
467	0	-684.303	1223.84	962.699	-675.349	1182.41	1110.81	-635.535	1334.94	555.23	-600.84	1479.03	127.471	-615.454	1652.01	115.976	-291.012	1186.27	954.742	-292.237	1158.28	1107.64	-342.394	1059.2	549.339	-402.044	878.913	130.741	-374.705	1024.77	44.4097
468	0	-684.697	1237.45	962.571	-675.777	1195.36	1110.32	-634.929	1349.52	555.241	-597.92	1483.61	125.304	-613.006	1655.29	108.452	-291.612	1198.28	953.398	-292.752	1170.43	1105.92	-343.336	1071.03	548.481	-401.663	881.66	133.853	-374.494	1025.12	44.2689
469	0	-685.348	1251.48	962.58	-676.263	1208.66	1110.03	-633.267	1363.08	555.16	-595.202	1488.05	123.358	-610.463	1658.81	103.803	-292.402	1210.52	952.232	-293.322	1182.59	1104.35	-344.332	1083.32	547.759	-401.305	884.785	137.157	-374.237	1025.37	44.0848
470	0	-686.1	1265.79	962.363	-676.884	1222.55	1110.13	-632.451	1376.5	555.091	-593.486	1493.85	122.221	-607.667	1662.68	98.7525	-293.483	1223.3	951.222	-293.9	1195.31	1103.06	-345.304	1096.28	547.13	-401.068	888.464	140.919	-374.041	1025.78	43.9592
471	0	-686.795	1280.42	962.671	-677.601	1236.43	1110.56	-633.325	1390.79	555.125	-593.221	1499.53	121.276	-605.121	1667.13	92.2195	-294.39	1236.2	950.386	-294.507	1208.48	1102.03	-346.232	1109.99	546.551	-400.463	892.759	145.379	-373.787	1026.34	43.8405
472	0	-687.353	1295.31	963.27	-678.238	1250.55	1111.52	-632.934	1403.89	555.999	-593.837	1505	120.207	-603.49	1671.1	85.6233	-295.522	1249.49	949.63	-295.162	1221.36	1101.21	-346.815	1124.81	545.965	-399.7	897.476	150.222	-373.533	1026.92	43.9132
473	0	-687.779	1310.06	964.518	-678.633	1265.01	1112.96	-634.899	1418.55	556.901	-594.557	1509.92	119.219	-603.039	1674.14	79.7244	-296.696	1263.07	949.135	-295.892	1234.46	1100.69	-347.044	1141.05	545.121	-398.851	902.891	155.583	-373.315	1027.65	44.0715
474	0	-688.489	1324.37	966.115	-679.217	1278.42	1114.62	-635.146	1431.33	557.894	-595.146	1513.69	118.401	-603.511	1676.5	74.2726	-298.012	1276.73	948.787	-296.546	1247.37	1100.43	-346.614	1158.47	544.485	-397.865	909.513	161.622	-372.97	1028.15	44.4431
475	0	-689.601	1338.21	967.689	-679.744	1292.51	1116.55	-637.159	1444.2	558.306	-595.611	1516.89	117.584	-603.751	1678.68	69.4394	-299.387	1290.49	948.492	-297.179	1260.54	1100.2	-345.635	1177.52	543.475	-396.648	916.684	168.424	-372.581	1028.97	45.0578
476	0	-690.763	1351.12	969.065	-680.396	1306.39	1118.44	-638.554	1455.52	558.385	-595.97	1520.22	116.806	-603.37	1680.69	65.1319	-300.934	1304.33	948.194	-297.826	1274.56	1100.2	-344.369	1197.72	542.262	-395.281	925.791	175.853	-372.037	1029.91	45.8871
477	0	-692.249	1364.04	970.376	-681.198	1320.03	1120.23	-640.221	1465.78	558.471	-596.188	1523.17	116.012	-602.993	1682.6	63.0454	-302.639	1318.1	947.976	-298.443	1287.03	1099.95	-342.599	1219.48	540.861	-393.826	936.394	184.284	-371.783	1031.82	46.7883
478	0	-693.46	1376.52	971.713	-682.155	1333.26	1122.08	-641.312	1474.98	558.514	-596.227	1525.32	115.581	-602.739	1683.64	61.8708	-304.393	1331.44	947.743	-299.194	1299.62	1099.79	-340.666	1242.38	539.36	-392.028	947.58	193.269	-371.416	1034.47	48.5891
479	0	-694.942	1389.15	973.301	-683.089	1346.02	1123.96	-642.286	1483.63	558.769	-595.924	1526.26	115.405	-602.663	1684.41	60.994	-306.195	1344.91	947.376	-299.823	1312.53	1099.51	-338.782	1266.29	537.674	-390.001	961.622	202.613	-370.838	1037.96	50.9133
480	0	-696.471	1401.47	974.995	-683.888	1358.17	1125.83	-642.871	1491.73	559.172	-595.466	1526.92	115.389	-602.538	1685.12	60.2614	-308.063	1358.08	946.954	-300.786	1324.81	1099.15	-337.205	1291.11	536.031	-387.739	977.35	212.765	-370.049	1042.51	53.9877
481	0	-698.021	1413.59	976.812	-684.564	1369.99	1127.89	-642.333	1498.55	559.492	-595.001	1527.89	115.451	-602.353	1685.6	59.7202	-309.7	1371.61	946.556	-301.602	1336.72	1098.6	-335.924	1316.68	534.547	-385.073	995.659	223.015	-369.341	1048.44	57.7836
482	0	-699.349	1425.53	978.586	-685.233	1381.42	1129.87	-642.158	1504.28	559.894	-594.672	1528.47	115.422	-602.245	1685.95	59.2963	-311.12	1385	946.159	-302.429	1348.49	1097.96	-334.694	1342.34	533.434	-382.653	1016.74	232.616	-368.702	1055.72	62.3023
483	0	-700.443	1436.79	980.272	-685.769	1392.56	1131.77	-642.335	1509.62	559.985	-594.316	1528.72	115.293	-602.186	1686.19	59.022	-312.38	1398.15	945.979	-303.044	1359.8	1097.34	-333.584	1368.05	532.958	-379.815	1037.93	240.944	-368.353	1063.91	66.7477
484	0	-701.391	1447.68	981.691	-686.284	1403.52	1133.54	-642.729	1514.1	560.145	-594.232	1528.92	115.278	-602.119	1686.34	58.7593	-313.39	1411.02	946.141	-303.553	1370.72	1096.91	-332.685	1393.56	533.565	-376.963	1060.72	247.997	-368.06	1073.24	70.7611
485	0	-702.031	1459.48	982.956	-686.724	1414.39	1135.27	-643.171	1518.13	560.277	-594.033	1528.97	115.168	-602.11	1686.49	58.5609	-314.21	1423.3	946.671	-304.039	1381.31	1096.73	-332.165	1418.61	534.992	-374.15	1083.23	254.121	-367.376	1085.9	75.8498
486	0	-702.446	1471.16	984.361	-687.24	1425.48	1136.81	-643.705	1522	560.461	-593.89	1529	115.048	-602.145	1686.59	58.3896	-314.865	1434.96	947.708	-304.527	1391.5	1097.18	-331.763	1443.39	537.372	-371.964	1104.56	260.739	-365.944	1104.55	82.1269
487	0	-703.133	1478.64	985.274	-687.673	1436.64	1138.36	-644.714	1526.27	560.531	-593.896	1529.01	115.085	-602.202	1686.67	58.2497	-315.375	1446.22	949.156	-304.967	1401.38	1098.22	-331.722	1467.59	540.329	-370.745	1127.34	267.153	-364.194	1128.95	87.8644
488	0	-703.653	1487.64	986.239	-688.111	1448.33	1139.77	-646.047	1530.49	560.865	-593.92	1529.09	115.109	-602.278	1686.75	58.1129	-315.754	1457.28	951.092	-305.494	1411.21	1099.86	-332.127	1490.84	543.868	-369.749	1150.31	272.146	-362.239	1157.57	92.7264
489	0	-704.012	1497.45	987.193	-688.548	1460.86	1141.3	-646.733	1534.17	561.191	-593.824	1529.17	115.196	-602.346	1686.8	57.9814	-315.982	1468.45	953.522	-306.111	1421.1	1102.22	-332.799	1513.55	548.056	-368.775	1174.86	275.977	-360.17	1188.5	96.7659
490	0	-704.03	1509.86	988.457	-689.076	1473.02	1142.75	-646.984	1537.38	561.469	-593.847	1529.32	115.246	-602.416	1686.88	57.8489	-316.049	1479.66	956.296	-306.771	1431	1105	-333.932	1535.38	552.619	-368.295	1200.07	277.85	-357.953	1220.39	99.7094
491	0	-704.25	1520	989.303	-690.255	1481.3	1143.43	-646.778	1540.02	561.709	-593.851	1529.38	115.456	-602.471	1686.9	57.7252	-316.081	1491.07	959.419	-307.59	1441.15	1108.09	-334.904	1556.87	557.742	-367.779	1225.39	278.614	-355.185	1253.67	101.897
492	0	-704.461	1529.56	989.876	-691.35	1490.43	1144.19	-647.42	1542.7	562.134	-593.75	1529.49	115.646	-602.459	1686.98	57.6384	-316.102	1502.71	962.809	-308.312	1451.49	1111.32	-335.237	1579.02	562.904	-367.264	1251.35	277.95	-352.502	1285.85	102.649
493	0	-704.66	1538.91	990.26	-692.404	1500.67	1144.81	-647.737	1545.14	562.445	-593.619	1529.51	115.786	-602.43	1687.02	57.5362	-316.14	1514.46	966.219	-308.935	1462.08	1114.71	-336.111	1600.05	567.779	-367.51	1278.03	275.51	-350.321	1317.64	101.916
494	0	-704.753	1548.07	990.382	-693.43	1511.14	1145.27	-647.614	1547.23	562.776	-593.458	1529.5	115.985	-602.426	1687.08	57.4647	-316.155	1526.23	969.616	-309.772	1472.69	1117.98	-337.045	1620.3	572.461	-367.553	1304.88	272.219	-347.175	1350.3	101.169
495	0	-704.901	1557.03	990.416	-694.354	1521	1145.63	-647.373	1549.13	563.181	-593.272	1529.45	116.186	-602.42	1687.14	57.3668	-316.115	1538.04	972.992	-310.399	1483.51	1121.16	-337.76	1640.16	576.863	-367.419	1332.02	268.479	-344.535	1383.45	99.463
496	0	-704.956	1565.84	990.271	-695.274	1530.28	1145.89	-647.166	1551.05	563.526	-593.13	1529.5	116.448	-602.375	1687.17	57.2621	-316.004	1549.87	976.198	-311.006	1494.51	1124.19	-338.439	1659.42	581.11	-367.503	1359.66	263.355	-341.842	1418.04	97.5264
497	0	-704.879	1574.53	989.958	-695.907	1541.09	1146.14	-646.938	1553.13	563.785	-592.839	1529.47	116.596	-602.35	1687.25	57.1837	-315.739	1562.38	979.361	-311.697	1505.68	1127.04	-339.052	1677.99	585.063	-367.595	1388.33	257.128	-339.115	1454.3	95.6848
498	0	-704.849	1583.12	989.526	-696.509	1551.16	1145.94	-646.47	1555.46	564.002	-592.601	1529.6	116.798	-602.347	1687.32	57.0973	-315.64	1574.02	982.261	-312.267	1516.82	1129.67	-339.72	1695.68	588.693	-368.277	1417.1	250.708	-336.458	1491.52	93.7017
499	0	-704.663	1591.67	988.925	-696.903	1560.61	1145.7	-645.641	1557.82	564.158	-592.382	1529.77	116.991	-602.318	1687.37	56.981	-315.518	1585.62	984.868	-312.887	1527.99	1132.07	-340.324	1712.74	592.013	-368.662	1446.42	243.027	-334.034	1529.48	91.5303
500	0	-704.572	1600.11	988.326	-697.318	1570.19	1145.19	-645.306	1560.92	564.272	-592.193	1529.94	117.137	-602.337	1687.45	56.9097	-315.299	1597.24	987.224	-313.318	1539.26	1134.14	-340.809	1728.9	595.02	-368.736	1476.52	234.495	-331.722	1568.01	89.2383
501	0	-705.202	1607.3	987.344	-697.628	1579.81	1144.65	-645.374	1564.58	564.244	-592.018	1530.17	117.353	-602.337	1687.52	56.7943	-315.122	1608.65	989.268	-313.432	1551.52	1136.08	-341.11	1744.25	597.769	-369.203	1506.9	225.353	-329.638	1606.99	86.6088
502	0	-705.133	1615.7	986.583	-697.824	1589.49	1144.04	-644.167	1567.41	564.299	-591.812	1530.42	117.537	-602.364	1687.59	56.7039	-314.877	1620.06	990.956	-313.788	1562.98	1137.52	-341.319	1758.7	600.166	-369.373	1538.24	215.661	-327.667	1646.13	83.8097
503	0	-704.961	1624.13	985.794	-697.942	1599.2	1143.38	-644.508	1571.62	564.25	-591.65	1530.67	117.766	-602.378	1687.67	56.6155	-314.709	1631.24	992.214	-314.184	1574.12	1138.62	-341.466	1772.38	602.002	-369.549	1570.28	205.68	-325.791	1685.63	80.9516
504	0	-704.687	1632.64	984.901	-698.086	1608.8	1142.73	-644.442	1575.52	564.189	-591.462	1530.89	117.982	-602.415	1687.77	56.5024	-314.435	1642.34	993.08	-314.494	1585.34	1139.3	-341.473	1785.07	603.334	-369.703	1603.22	195.399	-323.928	1725.2	78.1928
505	0	-704.599	1641.3	984.009	-698.067	1618.41	1141.96	-644.119	1579.38	564.02	-591.269	1531.13	118.21	-602.437	1687.83	56.3749	-314.15	1653.33	993.469	-314.734	1596.55	1139.59	-341.423	1796.94	603.894	-369.846	1636.62	185.187	-321.955	1765.02	75.9836
506	0	-705.456	1649.82	982.961	-698.278	1627.94	1141.15	-644.086	1583.42	563.887	-591.084	1531.43	118.462	-602.467	1687.93	56.2179	-314.014	1663.26	993.309	-314.932	1607.9	1139.57	-341.285	1808.02	603.543	-370.123	1670.8	175.464	-319.989	1804.87	74.321
507	0	-705.549	1658.49	981.953	-698.644	1637.29	1140.24	-644.066	1587.69	563.722	-590.917	1531.77	118.715	-602.624	1688.21	56.2187	-313.529	1674.56	993.036	-315.049	1619.25	1139.23	-340.941	1818.22	602.455	-370.791	1704.73	165.546	-318.076	1844.23	73.3114
508	0	-705.697	1667.3	980.867	-699.051	1646.63	1139.2	-642.946	1590.96	563.552	-590.769	1532.14	118.979	-602.678	1688.32	56.0759	-313.114	1685.16	992.325	-315.172	1630.68	1138.6	-340.457	1827.53	600.638	-370.724	1739.99	157.466	-316.438	1884.09	73.0932
509	0	-705.927	1676.27	979.753	-699.083	1656.22	1138.15	-642.348	1593.86	563.226	-590.631	1532.52	119.282	-602.697	1688.42	55.9739	-312.954	1695.11	991.128	-315.178	1642.21	1137.79	-339.914	1836.2	598.18	-370.781	1775.29	149.919	-315.347	1923.14	73.1388
510	0	-706.05	1685.26	978.568	-699.036	1666.04	1136.92	-642.335	1598.52	562.895	-590.471	1532.94	119.547	-602.728	1688.54	55.8293	-312.48	1706.29	989.869	-315.198	1653.78	1136.7	-338.98	1844.35	595.161	-370.858	1810.99	142.676	-314.817	1961.62	73.5927
511	0	-706.232	1694.37	977.301	-698.971	1675.87	1135.63	-642.383	1603.38	562.637	-590.279	1533.34	119.807	-602.762	1688.68	55.6918	-312.195	1716.76	988.255	-315.15	1665.39	1135.34	-337.943	1852.07	591.665	-370.696	1846.27	137.364	-315.054	1999.29	75.1088
512	0	-706.522	1703.73	975.974	-698.852	1685.85	1134.17	-642.678	1609.8	562.474	-590.088	1533.79	120.115	-602.644	1688.53	55.4068	-312.091	1726.74	986.343	-315.103	1677.17	1133.8	-336.938	1859.36	587.677	-370.417	1880.63	134.048	-316.032	2037.1	78.1401
513	0	-706.614	1713.03	974.475	-698.696	1696	1132.61	-642.582	1614.83	562.185	-589.866	1534.24	120.477	-602.661	1688.64	55.2768	-311.721	1737.83	984.398	-314.975	1688.93	1132.18	-336.342	1866.5	583.473	-368.977	1914.7	132.048	-317.714	2074.09	82.4399
514	0	-706.817	1722.65	973.047	-698.472	1706.29	1130.89	-642.271	1619.8	561.887	-589.605	1534.73	120.88	-602.698	1688.75	55.1395	-311.277	1748.82	982.185	-314.734	1700.93	1130.32	-335.928	1873.6	579.469	-369.917	1946.36	130.204	-319.724	2109.49	88.0334
515	0	-706.858	1732.42	971.469	-698.171	1716.68	1129.04	-642.222	1625.37	561.57	-589.305	1535.24	121.376	-602.724	1688.92	55.0025	-310.788	1759.86	979.933	-314.421	1713.02	1128.42	-335.533	1880.85	575.834	-369.059	1975.88	130.298	-322.042	2142.84	95.3282
516	0	-706.781	1742.36	969.846	-697.713	1727.2	1127.17	-641.864	1631.08	561.204	-589.083	1535.86	121.97	-602.721	1689.07	54.8493	-310.469	1771.27	977.697	-314.21	1724.29	1126.25	-335.374	1888.68	572.303	-366.875	2003.73	130.39	-324.584	2173.32	104.34
517	0	-706.64	1752.41	968.086	-697.277	1737.83	1125.31	-641.497	1637.38	560.653	-588.728	1536.56	122.601	-602.694	1689.25	54.6995	-310.243	1782.83	975.373	-313.608	1737.72	1124.46	-335.36	1896.9	568.745	-368.095	2027.25	130.37	-327.413	2200.5	114.166
518	0	-706.349	1762.62	966.258	-696.701	1748.59	1123.33	-641.097	1644.2	560.024	-588.422	1537.4	123.31	-602.624	1689.45	54.5514	-310.038	1794.27	973.101	-313.024	1750.47	1122.59	-335.771	1905.34	565.637	-367.253	2049.62	130.665	-330.281	2224.15	123.469
519	0	-705.989	1772.95	964.443	-696.136	1759.32	1121.34	-640.556	1651.65	559.299	-588.061	1538.4	124.236	-602.586	1689.71	54.3573	-309.45	1807.25	971.421	-312.54	1763.08	1120.7	-336.539	1914.03	563.003	-368.279	2068.27	130.805	-333.058	2243.85	130.272
520	0	-705.535	1783.45	962.649	-695.524	1770.11	1119.36	-640.045	1659.67	558.666	-587.838	1539.64	125.43	-602.584	1690.12	54.1556	-309.078	1819.55	969.799	-311.997	1775.81	1119.18	-335.137	1926.06	561.394	-369.599	2083.3	130.133	-335.663	2260.07	133.427
521	0	-704.798	1794.09	960.94	-694.833	1781.08	1117.4	-639.642	1668.19	558.053	-587.692	1541.08	126.787	-602.608	1690.56	53.9745	-308.591	1832.39	968.572	-311.547	1788.3	1117.85	-334.913	1937.79	560.017	-370.972	2095.19	128.799	-338.18	2272.7	132.27
522	0	-703.602	1804.16	959.205	-694.119	1792.23	1115.52	-639.069	1677.1	557.576	-587.58	1542.66	128.476	-602.647	1691	53.7632	-308.095	1845.42	967.621	-311.1	1800.7	1116.86	-335.036	1950.91	559.222	-367.429	2107.01	129.833	-340.229	2281.79	127.457
523	0	-702.149	1813.88	957.547	-693.333	1803.68	1113.75	-638.425	1686.47	557.192	-587.522	1544.45	130.377	-602.729	1691.51	53.5943	-307.605	1858.28	967.06	-310.642	1812.94	1116.14	-335.213	1965.22	558.942	-368.79	2113.86	128.4	-341.771	2287.24	119.359
524	0	-701.063	1825.18	956.242	-692.511	1815.46	1112.14	-637.732	1696.27	556.85	-587.497	1546.44	132.582	-602.879	1692.14	53.4703	-306.997	1871.07	966.826	-310.083	1825.16	1115.74	-335.793	1979.96	559.104	-370.884	2118.38	126.535	-342.347	2291.97	110.937
525	0	-699.928	1836.85	955.139	-691.681	1827.56	1110.73	-637.09	1706.65	556.576	-587.522	1548.57	135.097	-603.105	1692.76	53.3602	-306.089	1883.98	966.864	-309.385	1837.56	1115.52	-336.629	1995.07	559.54	-373.284	2123.23	125.102	-342.945	2295.12	104.76
526	0	-698.714	1848.69	954.199	-690.827	1839.93	1109.54	-635.927	1717.65	556.327	-587.688	1551.19	138.123	-603.372	1693.26	53.2086	-305.04	1896.9	967.208	-308.752	1849.31	1115.53	-337.862	2009.81	560.024	-375.66	2128.37	123.887	-343.685	2298.1	99.8172
527	0	-697.435	1860.9	953.572	-689.796	1852.45	1108.57	-634.963	1729.19	556.27	-587.835	1554.11	141.355	-603.749	1693.89	53.122	-303.84	1909.87	967.802	-307.771	1861.95	1115.94	-339.283	2023.12	560.411	-378.751	2132.4	122.28	-345.262	2301.92	93.5276
528	0	-696.176	1873.35	953.206	-688.825	1865.08	1107.96	-633.831	1741.4	556.316	-588.107	1557.51	145.227	-604.115	1694.61	53.0898	-302.562	1923.14	968.866	-306.794	1874.66	1116.85	-340.073	2035.92	561.121	-380.283	2136.65	120.638	-347.374	2305.75	87.3149
529	0	-694.848	1886.09	953.145	-687.698	1877.79	1107.68	-633.228	1754.81	556.727	-588.474	1561.71	149.52	-604.478	1695.36	53.1573	-301.436	1936.28	970.19	-305.816	1887.59	1118.31	-339.516	2049.1	562.476	-379.554	2141.07	120.165	-348.342	2308.41	82.1247
530	0	-693.595	1899.13	953.465	-686.671	1890.51	1107.82	-632.742	1769.17	557.292	-588.705	1566.49	154.389	-604.891	1696.16	53.3058	-300.437	1949.54	971.701	-304.877	1900.63	1120.21	-338.506	2062.76	564.205	-377.757	2144.56	120.652	-347.987	2310.22	77.801
531	0	-692.232	1912.24	954.149	-685.555	1903.29	1108.31	-632.101	1784.66	557.7	-588.924	1572.04	159.822	-605.272	1697.03	53.4836	-299.511	1962.84	973.455	-303.997	1913.49	1122.38	-337.272	2076.54	566.227	-377.065	2146.65	120.276	-347.368	2311.54	73.9412
532	0	-690.874	1925.49	954.953	-684.516	1916.3	1109.16	-631.865	1801.62	558.057	-589.177	1578.41	165.822	-605.562	1698.06	53.9011	-298.431	1975.86	975.55	-303.06	1926.44	1124.57	-335.821	2089.35	568.039	-376.821	2148.15	119.557	-347.078	2312.71	70.3848
533	0	-689.344	1938.91	955.959	-683.471	1929.22	1110.28	-630.726	1817.63	557.975	-589.012	1585.77	172.424	-605.609	1699.25	54.3379	-297.057	1988.67	977.769	-302.084	1939.23	1126.72	-334.2	2100.15	569.116	-376.631	2149.62	118.639	-346.72	2314.21	67.7427
534	0	-687.894	1952.65	957.164	-682.234	1942.2	1111.66	-631.213	1837.3	557.91	-588.859	1594.47	179.855	-605.523	1700.71	54.8702	-295.552	2000.9	979.65	-300.838	1951.71	1128.74	-332.464	2109.39	569.549	-374.454	2152.11	120.349	-346.743	2314.85	65.6658
535	0	-685.789	1966.13	958.458	-680.982	1955.16	1113.13	-631.947	1858.57	557.699	-588.708	1604.6	188.128	-605.292	1702.52	55.8349	-294.023	2012.78	981.327	-299.244	1963.9	1130.68	-330.893	2117.42	569.65	-373.364	2154.52	120.715	-346.776	2315.56	64.0167
536	0	-683.947	1979.83	959.857	-679.457	1968.06	1114.84	-632.94	1881.17	557.397	-588.506	1616.1	197.006	-604.884	1704.41	57.0126	-292.334	2024.58	982.853	-297.449	1975.85	1132.41	-329.537	2124.73	569.549	-373.18	2155.79	120.343	-346.628	2316.36	62.7584
537	0	-682.541	1993.87	961.206	-677.886	1980.74	1116.42	-634.166	1905.22	557.049	-588.522	1629.19	206.323	-604.782	1706.88	58.9142	-290.618	2036.18	984.233	-295.578	1987.45	1134.05	-328.525	2131.52	569.343	-373.61	2156.18	119.908	-346.516	2316.83	61.6634
538	0	-680.74	2007.48	962.511	-676.409	1993.05	1118.05	-634.734	1929.36	556.394	-588.647	1643.79	216.32	-604.862	1710.53	61.6267	-288.86	2047.69	985.507	-293.69	1998.72	1135.52	-327.732	2137.44	569.166	-373.972	2156.87	119.695	-346.586	2317.23	60.7818
539	0	-678.965	2020.44	963.523	-674.897	2005.04	1119.4	-635.533	1954.36	555.93	-588.776	1660.41	226.718	-604.836	1715.57	65.5491	-287.202	2058.67	986.749	-291.899	2009.87	1137.04	-326.946	2142.53	569.18	-374.41	2157.17	119.492	-346.637	2317.43	60.1823
540	0	-677.647	2030.64	964.321	-673.477	2016.54	1120.43	-636.559	1979.69	555.481	-588.996	1679.29	236.75	-604.845	1722.56	70.4203	-285.679	2069.26	988.013	-290.328	2020.89	1138.55	-326.098	2146.97	569.241	-374.839	2157.12	119.349	-346.149	2318.59	60.7222
541	0	-675.81	2045.74	965.328	-672.412	2027.79	1121.21	-637.592	2005.21	555.475	-589.406	1700.12	245.775	-604.483	1731.2	75.1934	-284.375	2079.34	989.236	-289.015	2031.72	1140.17	-325.057	2151.39	569.399	-374.988	2157.09	119.31	-345.991	2318.89	60.4198
542	0	-674.348	2058.77	966.109	-671.47	2038.75	1121.82	-638.378	2030.25	555.952	-590.026	1722.27	253.264	-603.991	1741.37	80.2876	-283.164	2089.5	990.517	-287.926	2042.63	1141.89	-323.935	2155.78	569.64	-374.974	2157.08	119.221	-345.813	2319.23	59.9944
543	0	-673.15	2070.59	966.836	-670.016	2049.82	1122.43	-638.911	2055.11	557.215	-590.497	1744.53	260.161	-603.914	1754.65	87.7233	-282.153	2099.82	991.832	-286.932	2053.34	1143.46	-322.697	2160.14	569.886	-374.587	2157.51	119.292	-345.714	2318.97	59.6373
544	0	-672.204	2082.11	967.986	-669.263	2060.11	1123.13	-639.07	2079.5	559.26	-590.951	1766.18	267.993	-604.365	1773.34	95.4525	-281.162	2110.24	993.17	-286.166	2064.04	1145.11	-321.41	2164.57	570.088	-374.355	2157.69	119.299	-345.554	2319.16	59.4907
545	0	-671.439	2093.42	969.277	-668.718	2069.93	1123.9	-638.957	2103.6	561.98	-590.255	1788.12	275.24	-604.875	1797.1	103.013	-280.263	2120.74	994.448	-285.454	2074.82	1146.7	-320.069	2168.91	570.139	-374.202	2157.75	119.25	-345.477	2319.18	59.3392
546	0	-670.697	2104.46	970.703	-668.145	2079.32	1124.78	-638.788	2127.48	565.401	-590.349	1811.38	281.77	-605.149	1824.35	110.022	-279.354	2131.29	995.644	-284.665	2085.66	1148.12	-318.781	2172.93	570.067	-374.052	2157.86	119.208	-345.379	2319.18	59.1646
547	0	-670.048	2114.93	972.209	-667.589	2087.98	1125.92	-639.024	2151.18	569.265	-590.578	1835.52	287.49	-605.438	1854.01	116.114	-278.489	2141.7	996.672	-283.708	2096.43	1149.36	-317.539	2176.69	570.041	-373.858	2158.01	119.171	-345.303	2319.17	59.0363
548	0	-669.411	2125.84	974.102	-666.915	2096.49	1127.4	-639.638	2174.71	573.711	-589.88	1860.33	291.225	-605.683	1884.59	121.041	-277.686	2151.87	997.481	-282.636	2107.33	1150.44	-316.479	2180.01	570.02	-373.738	2158.01	119.172	-345.19	2319.18	58.9617
549	0	-668.748	2136.37	976.045	-666.127	2105.17	1129.15	-640.104	2197.67	578.499	-589.617	1885.65	293.477	-605.85	1915.26	124.617	-276.887	2161.85	998.201	-281.358	2118.17	1151.3	-315.621	2183.01	570.149	-373.67	2158.01	119.208	-345.075	2319.47	58.9145
550	0	-668.142	2147.21	978.164	-665.127	2114.21	1131.02	-640.313	2220.08	583.258	-588.825	1911.17	294.543	-606.21	1945.92	126.75	-276.112	2171.63	998.716	-280.061	2128.92	1152.01	-314.947	2185.48	570.386	-373.635	2158.07	119.311	-345.029	2319.52	58.8045
551	0	-667.532	2158.55	980.571	-664.022	2123.86	1132.95	-640.248	2241.95	587.867	-588.256	1937.3	293.91	-606.957	1977.12	127.801	-275.375	2181.24	999.091	-278.809	2139.55	1152.53	-314.352	2187.74	570.657	-373.685	2158.04	119.563	-344.973	2319.69	58.6232
552	0	-666.876	2169.68	982.922	-662.917	2133.59	1134.96	-639.9	2263.1	592.38	-588.168	1964.27	291.992	-607.356	2007.63	127.242	-274.635	2190.77	999.349	-277.514	2150.06	1153.04	-313.89	2190.01	570.944	-373.719	2158.25	119.738	-344.903	2319.87	58.5045
553	0	-666.373	2181.13	985.275	-661.781	2143.91	1136.92	-639.244	2283.35	596.408	-588.475	1992.02	288.958	-608.05	2039.26	126.126	-274.033	2200.29	999.517	-276.343	2160.36	1153.42	-313.602	2192.41	571.205	-373.828	2158.39	119.924	-344.835	2320	58.3955
554	0	-665.946	2192.93	987.694	-660.679	2154.25	1138.79	-638.635	2303.16	600.236	-586.407	2019.23	284.839	-608.834	2071.97	124.437	-273.433	2209.68	999.518	-275.344	2170.36	1153.67	-313.402	2195.05	571.417	-373.901	2158.67	120.184	-344.807	2320.19	58.2933
555	0	-665.538	2204.65	989.956	-659.634	2165.09	1140.56	-637.775	2322.16	603.66	-584.857	2045.84	280.129	-609.974	2106.37	122.482	-272.889	2219.58	999.483	-274.4	2180.49	1153.76	-313.364	2197.8	571.606	-374.065	2159	120.518	-344.77	2320.32	58.1955
556	0	-665.17	2216.57	992.148	-658.689	2175.75	1142.09	-636.819	2340.59	606.701	-584.117	2074.15	274.484	-610.775	2140.78	119.995	-272.341	2227.46	998.975	-273.557	2191.94	1153.92	-313.336	2201.03	571.738	-374.195	2159.31	120.844	-344.725	2320.43	58.1377
557	0	-664.859	2228.59	994.121	-657.778	2186.75	1143.49	-635.974	2358.63	609.534	-583.647	2103.25	268.12	-611.836	2176.48	117.302	-271.875	2236.36	998.451	-272.617	2199.81	1153.41	-313.448	2204.36	571.833	-374.272	2159.63	121.15	-344.652	2320.54	58.0404
558	0	-664.365	2242.08	996.131	-656.933	2197.57	1144.69	-635.129	2376.21	612.077	-583.235	2132.71	260.93	-612.966	2213.01	114.365	-271.473	2245.55	997.922	-271.842	2209.18	1152.96	-313.518	2207.89	571.861	-374.5	2159.75	121.434	-344.426	2320.63	57.9757
559	0	-664.196	2253.45	997.671	-656.141	2208.61	1145.63	-634.052	2392.78	614.361	-582.689	2162.54	252.997	-614.04	2250.11	111.139	-271.118	2255	997.291	-271.052	2218.85	1152.44	-313.671	2211.59	571.921	-374.75	2160.01	121.757	-344.523	2320.83	57.7655
560	0	-663.989	2264.89	998.944	-655.546	2219.56	1146.48	-632.85	2408.43	616.161	-582.337	2193.03	244.496	-615.111	2287.78	107.759	-270.864	2264.17	996.603	-270.384	2228.85	1151.83	-313.735	2215.43	571.915	-375.067	2160.21	122.024	-344.447	2320.94	57.6165
561	0	-663.887	2276.36	1000.02	-654.941	2230.73	1147.15	-631.769	2423.37	617.548	-581.963	2224.21	235.5	-616.213	2326.03	104.432	-270.668	2273.29	995.806	-269.765	2238.81	1151.1	-313.948	2219.47	571.88	-375.19	2160.66	122.368	-344.413	2321.11	57.5223
562	0	-663.756	2287.61	1000.8	-654.098	2244.3	1147.76	-631.004	2437.66	618.62	-581.4	2255.56	225.982	-617.403	2364.72	101.289	-270.419	2282.49	994.926	-269.309	2248.86	1150.3	-314.158	2223.72	571.806	-376.262	2159.8	122.24	-344.331	2321.18	57.4036
563	0	-663.645	2298.86	1001.35	-653.713	2255.03	1148.11	-630.155	2450.81	619.082	-581.307	2288.07	216.548	-618.718	2403.9	98.5474	-270.302	2291.82	994.029	-268.922	2258.95	1149.49	-314.407	2228.29	571.701	-375.793	2161.08	122.963	-344.262	2321.34	57.3118
564	0	-663.638	2310.01	1001.6	-653.476	2265.22	1148.11	-629.529	2463.32	619.127	-581.427	2321.44	207.106	-620.297	2443.25	96.178	-270.211	2301.04	993.028	-268.569	2268.91	1148.62	-314.64	2233.03	571.533	-376.717	2160.78	123.171	-344.227	2321.49	57.2042
565	0	-663.679	2321.04	1001.55	-653.306	2275.72	1147.86	-628.552	2474.78	618.414	-581.042	2354.62	197.467	-622.134	2482.8	94.3734	-270.234	2310.71	992.086	-268.273	2278.91	1147.59	-314.912	2237.84	571.383	-377.098	2161.07	123.561	-344.562	2320.82	56.519
566	0	-663.773	2331.96	1001.16	-653.193	2286.61	1147.43	-627.469	2485.45	616.964	-581.274	2388.92	188.506	-624.157	2522.33	93.1101	-270.288	2319.82	990.927	-268.162	2289.23	1146.53	-315.13	2242.81	571.266	-377.234	2161.56	124.03	-344.555	2320.94	56.4331
567	0	-663.94	2342.74	1000.53	-653.123	2297.53	1146.88	-626.436	2495.36	614.768	-581.427	2423.51	180.014	-626.238	2561.79	92.5939	-270.431	2330.93	989.846	-268.166	2299.96	1145.43	-315.375	2247.71	571.12	-377.368	2162.28	124.636	-344.522	2321.1	56.3729
568	0	-664.218	2353.51	999.621	-653.141	2308.61	1146.14	-625.502	2504.28	611.699	-581.486	2457.97	171.915	-628.171	2601.28	92.665	-270.605	2341.12	988.639	-268.196	2310.51	1144.23	-315.524	2252.72	571.106	-377.565	2162.89	125.258	-344.507	2321.27	56.3126
569	0	-664.626	2364.13	998.42	-653.323	2319.89	1145.21	-625.356	2513.2	608.167	-583.179	2494.27	165.368	-629.648	2640.73	93.3881	-270.753	2351.19	987.331	-268.415	2321.64	1143	-315.724	2257.91	571.101	-377.779	2163.48	125.872	-344.483	2321.42	56.2284
570	0	-665.148	2374.75	996.916	-653.534	2331.21	1144.07	-624.971	2521.02	604.132	-584.557	2530.07	160.076	-630.267	2680.02	94.8998	-270.917	2361.27	985.992	-268.647	2332.87	1141.75	-315.909	2263.13	571.047	-378.042	2164.31	126.67	-344.186	2322.23	56.5843
571	0	-665.796	2385.38	995.152	-653.849	2342.65	1142.74	-624.398	2528.14	599.774	-585.668	2565.33	155.98	-629.8	2719.1	97.4035	-271.096	2371.49	984.679	-268.936	2344.08	1140.43	-316.324	2268.42	570.94	-378.335	2164.94	127.427	-344.194	2322.43	56.5195
572	0	-666.31	2396.13	993.155	-654.297	2354.35	1141.18	-624.088	2535.02	595.207	-586.201	2599.29	152.742	-627.921	2757.77	101.223	-271.32	2381.78	983.249	-269.451	2355.44	1139.01	-316.902	2273.98	570.748	-378.754	2165.73	128.323	-344.225	2322.57	56.4273
573	0	-666.758	2407.18	990.912	-654.85	2366.32	1139.44	-623.518	2542.07	590.755	-588.281	2633.45	151.975	-624.335	2797.18	107.063	-271.538	2392.15	981.8	-269.98	2367.18	1137.54	-317.628	2279.63	570.53	-379.054	2167.3	129.356	-344.237	2322.69	56.3577
574	0	-667.178	2418.51	988.542	-655.531	2378.5	1137.57	-622.758	2549.37	586.702	-590.447	2665.47	152.578	-620.709	2830.58	112.984	-271.96	2402.67	980.361	-270.653	2378.79	1135.96	-318.278	2285.93	570.36	-379.357	2168.32	130.591	-344.273	2322.83	56.2701
575	0	-667.651	2430	986.009	-656.36	2390.87	1135.56	-622.138	2556.93	582.895	-592.177	2694.68	153.85	-615.698	2862.62	120.231	-272.453	2413.44	978.933	-271.475	2390.73	1134.35	-319.038	2292.57	570.247	-379.718	2169.46	131.79	-344.316	2323.06	56.1646
576	0	-668.144	2441.93	983.424	-657.368	2403.54	1133.52	-621.767	2564.86	579.119	-593.263	2721.11	155.246	-611.497	2895.42	130.613	-273.101	2424.53	977.533	-272.457	2402.43	1132.76	-319.734	2299.62	570.242	-379.889	2170.91	133.34	-344.345	2323.31	56.0201
577	0	-668.629	2454.32	980.845	-658.367	2416.27	1131.52	-621.701	2573.36	575.518	-593.649	2744.11	156.576	-606.533	2916.72	138.714	-273.783	2435.92	976.192	-273.41	2413.78	1131.16	-321.101	2306.29	569.973	-380.045	2172.38	135.014	-344.342	2323.58	55.9096
578	0	-669.28	2467.28	978.389	-659.53	2429.2	1129.53	-622.056	2582.9	572.407	-593.087	2762.72	156.577	-602.981	2936.8	147.653	-274.619	2447.46	974.767	-274.63	2425.58	1129.58	-321.306	2315.44	569.863	-380.062	2173.84	136.776	-344.311	2323.8	55.7467
579	0	-670.125	2480.53	976.392	-660.64	2442.07	1127.62	-622.388	2594.03	570.046	-591.788	2777.1	154.38	-600.874	2955.7	155.774	-275.553	2459.26	973.442	-275.907	2437.27	1127.96	-321.973	2324.76	569.443	-379.933	2175.5	138.647	-344.204	2324.15	55.6362
580	0	-671.068	2493.94	975.037	-661.714	2454.95	1125.94	-621.908	2606.79	568.782	-590.024	2788.27	150.624	-598.291	2962.21	155.696	-276.644	2471.17	971.988	-277.216	2449.2	1126.38	-322.441	2335.03	568.818	-379.542	2177.49	140.72	-344.072	2324.47	55.5234
581	0	-672.032	2507.52	974.02	-662.744	2467.88	1124.48	-621.797	2620.97	567.817	-587.974	2796.68	146.3	-596.589	2970.1	152.421	-277.766	2483.32	970.588	-278.478	2461.16	1124.71	-322.906	2346.14	568.131	-379.024	2179.58	143.033	-343.871	2324.72	55.3781
582	0	-672.9	2521.23	973.207	-663.673	2480.84	1123.16	-621.716	2635.81	566.919	-585.736	2802.42	142.508	-594.832	2976.05	145.181	-278.817	2495.84	969.234	-279.68	2473.57	1123.06	-323.412	2357.89	567.346	-378.461	2181.85	145.589	-343.704	2324.95	55.2639
583	0	-673.801	2535.26	972.509	-664.586	2493.96	1122.08	-621.531	2650.71	566.078	-583.355	2806.24	140.304	-592.598	2980.76	136.408	-279.927	2508.46	967.862	-280.809	2486.06	1121.38	-324.075	2370.13	566.577	-377.749	2184.55	148.503	-343.498	2325.28	55.1928
584	0	-674.802	2549.54	971.913	-665.636	2507.36	1121.13	-621.267	2665.17	565.275	-580.56	2810.57	138.149	-590.214	2984.41	127.489	-280.977	2521.26	966.63	-281.938	2498.83	1119.75	-324.66	2383.06	565.763	-377.109	2187.62	151.737	-343.208	2325.68	55.0993
585	0	-675.901	2563.91	971.377	-666.765	2521.15	1120.49	-621.325	2679.19	564.442	-577.626	2815.75	135.731	-587.859	2988.27	120.93	-282.156	2534.34	965.565	-283.06	2512.09	1118.26	-325.233	2396.63	564.978	-376.486	2191.01	155.296	-342.945	2326.18	55.03
586	0	-677.044	2578.37	970.977	-668.045	2535.27	1120.19	-620.049	2692.57	563.636	-575.144	2821.86	134.06	-585.359	2992.32	115.548	-283.421	2547.74	964.528	-284.278	2525.27	1116.85	-325.642	2410.97	564.304	-375.663	2195.2	159.466	-342.687	2326.65	54.9618
587	0	-678.239	2593	970.713	-669.464	2549.59	1120.24	-619.245	2705.48	563.215	-574.049	2828.15	132.651	-582.773	2997.32	108.125	-284.836	2561.63	963.726	-285.56	2538.81	1115.7	-325.99	2426.23	563.611	-374.74	2199.93	164.103	-342.478	2327.18	55.0323
588	0	-679.396	2607.67	970.625	-670.905	2564.05	1120.72	-619.231	2718.72	563.109	-574.183	2834.06	131.195	-581.239	3001.69	100.062	-286.371	2575.82	963.006	-286.92	2552.13	1114.89	-327.401	2441.02	562.701	-373.725	2205.32	169.3	-342.196	2327.72	55.1831
589	0	-680.491	2622.3	970.898	-672.252	2578.55	1121.49	-620.031	2732.77	563.665	-574.852	2839.95	129.873	-581.272	3005.25	93.0508	-287.948	2590.15	962.531	-288.192	2565.74	1114.35	-327.49	2458.46	561.876	-372.575	2211.56	175.103	-341.895	2328.26	55.48
590	0	-681.752	2636.61	971.686	-673.494	2593.02	1122.52	-621.454	2747.19	564.572	-575.74	2844.36	128.646	-581.716	3008.19	86.596	-289.6	2604.6	962.108	-289.518	2579.44	1114.17	-327.015	2477.6	560.857	-371.298	2218.94	181.683	-341.506	2328.92	55.9132
591	0	-683.254	2650.47	972.771	-674.655	2607.37	1123.71	-623.09	2760.66	565.332	-576.314	2847.71	127.507	-581.702	3010.64	80.9154	-291.387	2618.93	961.812	-290.73	2592.96	1114.08	-326.236	2498.12	559.569	-369.705	2228.6	188.069	-341.119	2330.25	56.745
592	0	-684.928	2663.7	973.947	-675.756	2621.3	1125.07	-625.16	2773.23	565.851	-576.843	2851.05	126.573	-581.697	3013.64	76.9281	-293.36	2633.15	961.636	-291.799	2606.36	1114.02	-324.826	2520.08	558.047	-368.691	2237.59	197.632	-340.799	2331.79	57.6052
593	0	-686.613	2676.58	975.417	-676.844	2634.72	1126.71	-627.3	2784.53	566.263	-576.943	2853.89	125.923	-581.161	3017.58	76.1497	-295.376	2646.6	961.112	-292.887	2619.62	1113.91	-323.4	2543.24	556.188	-366.942	2249.95	205.804	-340.373	2334.53	59.5461
594	0	-688.241	2689.28	977.185	-677.905	2647.55	1128.65	-629.267	2794.88	566.868	-576.944	2855.42	125.652	-580.819	3016.94	73.9238	-297.577	2660.27	960.675	-293.906	2632.65	1113.62	-322.019	2567.69	554.1	-365.121	2263.84	215.262	-339.739	2338.14	62.0835
595	0	-689.901	2701.81	979.328	-678.837	2659.9	1130.76	-630.746	2804.71	567.676	-576.805	2856.02	125.776	-580.673	3017.63	72.9015	-299.714	2674.4	960.151	-294.768	2645.36	1113.06	-320.911	2593.12	551.815	-363.649	2278.26	224.287	-338.999	2342.9	65.3775
596	0	-691.696	2714.35	981.575	-679.654	2671.96	1132.94	-631.826	2813.89	568.53	-576.601	2856.55	125.886	-580.664	3018.43	72.2608	-301.664	2688.78	959.691	-295.593	2657.85	1112.35	-320.205	2619.21	549.725	-360.807	2297.75	234.268	-338.051	2349	69.3925
597	0	-693.506	2726.86	983.649	-680.484	2683.72	1135.07	-632.631	2821.88	569.254	-576.259	2857.16	126.04	-580.364	3018.85	71.7653	-303.433	2702.58	959.129	-296.388	2669.9	1111.53	-319.795	2645.62	547.999	-357.978	2316.93	244.208	-337.304	2356.63	74.201
598	0	-695.187	2739.06	985.577	-681.369	2695.24	1137.15	-633.112	2828.57	569.505	-575.908	2857.54	126.018	-580.229	3019.29	71.3198	-304.971	2716.26	958.712	-297.272	2681.59	1110.68	-319.585	2671.78	547.004	-354.524	2338.88	253.106	-336.818	2365.15	78.917
599	0	-696.722	2750.75	987.261	-682.342	2706.75	1139.04	-633.853	2834.39	569.693	-575.638	2857.9	126.008	-580.138	3019.61	70.9875	-306.457	2729.62	958.702	-298.246	2692.89	1110.07	-319.586	2697.69	547.132	-353.709	2360.03	259.261	-336.529	2375.38	83.555
600	0	-698.141	2762.05	988.729	-683.289	2718.65	1140.93	-634.017	2838.77	569.632	-575.416	2858.29	125.977	-580.028	3019.82	70.6458	-307.893	2742.84	959.113	-299.305	2703.98	1109.76	-319.91	2723.2	548.146	-352.867	2381.57	265.4	-335.702	2388.82	89.0902
601	0	-699.143	2774.26	990.152	-684.219	2731.36	1142.9	-634.517	2843.32	569.785	-575.214	2858.57	125.91	-579.878	3020.05	70.3269	-309.283	2755.39	959.909	-300.386	2714.42	1109.93	-320.575	2748.43	549.851	-350.432	2406.33	272.711	-334.451	2407.93	95.8855
602	0	-700.716	2781.94	990.765	-685.63	2740.68	1143.93	-635.221	2848.17	570.005	-575.069	2858.91	125.918	-579.829	3020.26	70.1604	-310.688	2767.46	961.163	-301.573	2724.65	1110.67	-320.375	2774.85	552.52	-348.478	2427.7	279.076	-332.951	2432.25	102.155
603	0	-701.761	2791.71	991.75	-686.859	2751.69	1145.4	-635.544	2852.67	570.341	-574.967	2859.29	125.993	-579.719	3020.41	69.9821	-312.005	2779.1	962.847	-302.736	2734.61	1111.88	-321.906	2798.82	555.375	-346.343	2450.77	285.879	-331.379	2460.24	107.527
604	0	-702.674	2801.94	992.891	-688.148	2762.96	1146.87	-636.21	2857.52	570.689	-574.9	2859.59	126.09	-579.58	3020.52	69.7697	-313.135	2790.69	964.958	-303.891	2744.56	1113.67	-325.041	2820.42	558.488	-346.649	2474.69	289.802	-329.833	2490.1	112.042
605	0	-703.542	2812.25	994.05	-689.487	2774.2	1148.31	-636.741	2862.05	570.956	-574.841	2859.94	126.247	-579.547	3020.67	69.5933	-314.289	2804.59	968.032	-305.085	2754.56	1115.91	-327.206	2842.87	562.639	-346.583	2499.54	292.342	-328.223	2520.84	115.41
606	0	-704.393	2822.43	995.133	-690.845	2785.03	1149.64	-637.264	2866.35	571.374	-574.882	2860.39	126.502	-579.481	3020.73	69.4169	-315.225	2815.06	970.616	-306.364	2764.73	1118.6	-329.3	2865.16	567.266	-346.436	2524.95	293.502	-326.511	2551.8	117.646
607	0	-705.203	2832.5	996.166	-692.221	2795.64	1150.97	-637.526	2869.93	571.703	-574.851	2860.62	126.689	-579.475	3020.83	69.3205	-316.165	2826.66	973.717	-307.62	2775.12	1121.58	-331.394	2887.26	571.962	-346.384	2550.95	293.334	-324.719	2582.79	118.684
608	0	-705.977	2842.3	997.06	-693.657	2805.94	1152.06	-637.735	2872.96	572.127	-574.791	2860.76	126.877	-579.448	3020.92	69.2195	-317.135	2838.54	976.949	-309.021	2787.82	1125.17	-332.717	2909.8	577.13	-346.522	2577.3	291.928	-322.822	2614	118.696
609	0	-706.738	2851.94	997.82	-695.162	2816.11	1153.1	-637.932	2875.6	572.574	-574.7	2860.92	127.128	-579.404	3020.96	69.1157	-318.046	2850.48	980.354	-310.247	2797.41	1128.31	-335.378	2930.37	581.1	-346.83	2604.17	289.486	-320.968	2645.95	117.98
610	0	-707.424	2861.33	998.392	-696.656	2825.97	1153.95	-638.087	2877.87	573.011	-574.562	2861.06	127.406	-579.355	3021.07	69.0303	-318.864	2862.43	983.742	-311.525	2807.98	1131.61	-337.428	2950.72	585.398	-347.391	2631.35	286.038	-319.191	2679.09	116.776
611	0	-708.133	2870.3	998.786	-698.119	2835.67	1154.62	-638.239	2880.01	573.479	-574.377	2861.12	127.622	-579.326	3021.13	68.9638	-319.618	2874.29	987.167	-312.652	2818.86	1134.81	-339.333	2970.58	589.705	-348.158	2658.98	281.649	-317.517	2714.03	115.437
612	0	-708.698	2879.34	999.043	-699.44	2845.36	1155.19	-638.295	2881.93	573.934	-574.199	2861.22	127.896	-579.267	3021.21	68.867	-320.311	2886.13	990.485	-313.969	2829.92	1138.05	-340.359	2990.86	594.05	-349.251	2687.06	276.317	-316.167	2749.95	113.859
613	0	-709.167	2888.26	999.267	-700.681	2854.74	1155.6	-638.276	2883.87	574.395	-574.079	2861.41	128.228	-579.24	3021.27	68.8071	-320.942	2897.99	993.733	-315.23	2841.07	1141.07	-342.364	3008.94	598.026	-350.493	2715.65	270.058	-315.41	2787.16	111.886
614	0	-709.703	2896.46	999.221	-701.819	2864.28	1155.87	-638.295	2885.98	574.814	-573.92	2861.45	128.54	-579.191	3021.31	68.7112	-321.546	2909.76	996.826	-316.468	2852.21	1143.92	-344.264	3026.25	601.802	-351.855	2744.74	262.838	-314.75	2824.48	109.755
615	0	-710.154	2904.65	999.114	-702.871	2873.66	1155.96	-638.208	2888.31	575.175	-573.784	2861.58	128.814	-579.198	3021.4	68.6455	-322.12	2921.46	999.698	-317.666	2863.36	1146.51	-346.095	3042.88	605.344	-353.408	2774.39	254.741	-314.433	2862.81	107.498
616	0	-710.636	2912.82	998.93	-703.872	2883.19	1155.96	-638.14	2890.88	575.516	-573.697	2861.74	129.086	-579.255	3021.5	68.6002	-322.765	2933	1002.3	-318.818	2874.43	1148.87	-347.767	3058.64	608.607	-355.121	2804.52	245.876	-314.44	2901.42	104.936
617	0	-711.1	2921.07	998.702	-704.802	2892.69	1155.86	-638.17	2893.57	575.841	-573.581	2861.96	129.463	-579.262	3021.57	68.5108	-323.395	2944.46	1004.58	-319.934	2885.57	1150.87	-349.27	3073.54	611.463	-356.928	2835.48	236.428	-314.792	2940.36	102.11
618	0	-711.595	2929.31	998.386	-705.641	2902.2	1155.61	-638.234	2896.34	576.155	-573.461	2862.2	129.779	-579.258	3021.63	68.4212	-323.973	2955.72	1006.44	-320.943	2896.68	1152.49	-350.666	3087.56	613.778	-358.867	2867.28	226.423	-315.387	2979.52	99.0415
619	0	-712.059	2937.58	997.985	-706.441	2911.81	1155.38	-638.339	2899.19	576.457	-573.33	2862.33	130.097	-579.273	3021.73	68.336	-324.555	2966.76	1007.82	-321.917	2907.77	1153.75	-351.949	3100.59	615.484	-360.934	2899.69	216.102	-316.218	3018.94	96.0285
620	0	-712.523	2945.94	997.486	-707.176	2921.45	1155	-638.554	2902.17	576.686	-573.192	2862.47	130.352	-579.288	3021.77	68.2003	-325.072	2977.63	1008.76	-322.86	2918.78	1154.62	-353.193	3112.7	616.556	-363.253	2932.74	205.718	-317.266	3058.48	93.0905
621	0	-712.967	2954.28	996.875	-707.773	2931.1	1154.57	-638.793	2905.32	576.885	-573.1	2862.63	130.625	-579.135	3021.5	68.0243	-325.555	2988.22	1009.3	-323.754	2929.82	1155.14	-354.351	3123.91	616.85	-365.816	2966.47	195.523	-318.52	3098.01	90.7097
622	0	-713.367	2962.76	996.209	-708.318	2940.53	1153.94	-639.031	2908.53	577.024	-572.969	2862.76	130.944	-579.173	3021.56	67.953	-325.936	2998.7	1009.38	-324.592	2940.83	1155.33	-355.277	3134.19	616.365	-369.202	3001.03	186.671	-320.093	3137.4	88.8322
623	0	-713.672	2971.34	995.453	-708.88	2950.19	1153.23	-639.204	2911.9	577.193	-572.92	2862.95	131.194	-579.227	3021.63	67.9121	-326.198	3008.94	1009.07	-325.376	2951.85	1155.28	-355.98	3143.78	615.181	-372.605	3035.82	177.742	-322.172	3177.04	87.4468
624	0	-714.159	2980.07	994.581	-709.356	2960.04	1152.43	-639.376	2915.35	577.205	-572.843	2863.16	131.442	-579.277	3021.7	67.8681	-326.393	3019.2	1008.45	-326.195	2962.89	1154.87	-356.506	3152.49	613.271	-375.922	3070.82	168.721	-324.582	3216.1	86.5885
625	0	-715.511	2988.91	993.508	-709.809	2969.82	1151.36	-639.39	2918.92	577.098	-572.843	2863.36	131.667	-579.323	3021.72	67.8033	-326.6	3029.35	1007.49	-326.97	2974.02	1154.17	-356.87	3160.64	610.878	-379.215	3105.73	159.427	-326.657	3254.57	86.5477
626	0	-716.298	2997.88	992.35	-710.267	2979.9	1150.21	-639.451	2922.7	576.939	-572.792	2863.5	131.813	-579.523	3022.09	67.8192	-326.944	3039.51	1006.21	-327.722	2985.13	1153.25	-357.07	3168.16	607.856	-381.915	3140.75	154.478	-329.971	3292.63	86.5786
627	0	-717.081	3006.95	991.044	-710.739	2990.2	1148.98	-639.444	2926.57	576.702	-572.735	2863.64	131.979	-579.583	3022.16	67.7647	-327.349	3049.7	1004.6	-328.426	2996.33	1152.03	-357.118	3175.16	604.264	-385.29	3175.49	150.394	-334.108	3330.32	87.5603
628	0	-717.943	3016.22	989.719	-711.163	3000.64	1147.58	-639.393	2930.5	576.45	-572.686	2863.83	132.186	-579.645	3022.17	67.7158	-327.798	3059.77	1002.77	-329.107	3007.51	1150.55	-357.134	3181.68	600.231	-389.265	3209.34	147.569	-338.91	3367.11	90.1398
