# Supplementary material for: A Brake-Based Overground Gait Rehabilitation Device for Altering Propulsion Impulse Symmetry
Source: Sensors (Basel). 2021 Oct 5;21(19):6617. doi: 10.3390/s21196617 (PMC8512803; doi:10.3390/s21196617)
Supplement: Supplementary file 1 [file sensors-21-06617-s001.zip › GPT animations/code and data/Trajectories/BD 12.csv]

Trajectories
100
		BDC013:LTroc			BDC013:LIliac			BDC013:LKnee			BDC013:LAnkle			BDC013:LToe			BDC013:RTroc			BDC013:RIliac			BDC013:RKnee			BDC013:RAnkle			BDC013:RToe
Frame	Sub Frame	X	Y	Z	X	Y	Z	X	Y	Z	X	Y	Z	X	Y	Z	X	Y	Z	X	Y	Z	X	Y	Z	X	Y	Z	X	Y	Z
		mm	mm	mm	mm	mm	mm	mm	mm	mm	mm	mm	mm	mm	mm	mm	mm	mm	mm	mm	mm	mm	mm	mm	mm	mm	mm	mm	mm	mm	mm
190	0	-732.011	-1653.87	959.048	-725.613	-1702.29	1111.44	-705.073	-1558.62	563.676	-665.258	-1835.27	236.534	-694.282	-1773.16	79.6652	-337.53	-1647.81	963.219	-339.117	-1680.24	1118.95	-377.062	-1671.33	536.4	-434.142	-1712.83	84.883	-401.946	-1548.78	24.0177
191	0	-730.817	-1636.48	960.37	-724.416	-1691.98	1112.99	-704.859	-1542.28	565.997	-664.323	-1809.23	230.485	-694.604	-1741.41	76.5425	-336.849	-1637.57	962.507	-337.777	-1673.48	1118.53	-376.888	-1668.63	536.307	-434.393	-1712.72	85.0516	-401.901	-1548.7	23.9025
192	0	-729.772	-1629.89	962.609	-723.41	-1681.94	1114.29	-704.374	-1526.29	567.907	-663.443	-1782.69	223.647	-694.051	-1708.57	72.7232	-336.316	-1638.13	962.713	-336.584	-1677.51	1119.03	-376.967	-1665.6	536.367	-434.647	-1712.57	85.2549	-401.756	-1548.63	23.8604
193	0	-730.056	-1621.77	964.556	-722.288	-1671.51	1115.4	-703.789	-1510.77	569.558	-662.638	-1755.58	215.999	-694.155	-1674.75	68.7767	-335.396	-1625.01	961.503	-335.005	-1667.87	1118.12	-377.006	-1662.29	536.317	-434.878	-1712.35	85.4417	-401.56	-1548.66	23.8659
194	0	-730.008	-1612.76	966.189	-721.408	-1661.42	1116.29	-703.098	-1495.72	570.977	-661.911	-1727.92	207.721	-694.107	-1640.21	64.8355	-334.676	-1616.98	960.912	-333.654	-1658.52	1117.49	-377.039	-1658.85	536.21	-435.142	-1712.11	85.6571	-401.496	-1548.52	23.7568
195	0	-729.833	-1603.5	967.55	-720.346	-1651	1117.04	-702.368	-1481.31	572.273	-661.24	-1699.63	198.961	-694.105	-1604.96	60.8174	-334.189	-1608.94	960.101	-332.536	-1649.16	1116.64	-377.183	-1655.17	536.061	-435.485	-1711.96	85.9172	-401.491	-1548.43	23.6697
196	0	-729.619	-1594.13	968.634	-719.427	-1640.86	1117.68	-701.451	-1467.63	573.374	-660.587	-1670.62	189.84	-694.137	-1569.13	57.0187	-333.728	-1600.9	959.15	-331.444	-1639.8	1115.65	-377.267	-1651.22	535.859	-435.797	-1711.66	86.1478	-401.43	-1548.32	23.5292
197	0	-728.737	-1582.93	969.235	-718.608	-1630.74	1118.18	-700.565	-1454.87	574.163	-659.978	-1641.1	180.581	-694.214	-1532.73	53.5031	-333.354	-1592.83	958.197	-330.439	-1630.42	1114.67	-377.37	-1647.04	535.597	-436.085	-1711.32	86.3435	-401.457	-1548.08	23.319
198	0	-727.941	-1572.05	969.58	-717.762	-1620.57	1118.51	-699.367	-1442.72	574.572	-659.357	-1610.95	171.257	-694.568	-1496.02	50.5195	-333.456	-1582.96	956.915	-329.593	-1621.15	1113.71	-377.397	-1642.65	535.372	-436.337	-1710.88	86.6003	-401.308	-1548.02	23.2743
199	0	-727.275	-1561.1	969.892	-717.149	-1610.72	1118.68	-698.28	-1431.26	574.45	-658.774	-1580.26	162.105	-695.254	-1459.07	48.2044	-333.372	-1573.77	955.794	-328.878	-1611.8	1112.72	-377.349	-1638.35	535.254	-436.537	-1710.48	86.9279	-401.31	-1547.91	23.1687
200	0	-727.394	-1552.44	969.999	-716.42	-1600.39	1118.63	-697.428	-1420.74	574.02	-658.225	-1549.1	153.255	-696.212	-1422.04	46.6366	-333.024	-1565.15	954.878	-328.368	-1602.43	1111.74	-377.579	-1633.35	534.785	-436.738	-1710.06	87.25	-401.308	-1547.82	23.0802
201	0	-727.02	-1542.56	969.726	-716.025	-1590.71	1118.45	-696.286	-1410.73	572.944	-657.745	-1517.62	144.911	-697.478	-1385.09	45.8679	-332.271	-1557.67	954.251	-327.937	-1592.85	1110.83	-377.653	-1628.62	534.491	-436.945	-1709.55	87.6447	-401.121	-1547.93	23.1575
202	0	-726.461	-1531.99	969.064	-715.711	-1581.16	1117.98	-695.219	-1401.43	571.348	-657.363	-1485.77	137.159	-699.015	-1348.42	45.8674	-331.596	-1550.14	953.596	-327.585	-1583.23	1109.9	-377.668	-1623.78	534.195	-437.079	-1708.96	88.0672	-401.186	-1547.47	23.0693
203	0	-726.061	-1521.61	968.156	-715.322	-1571.05	1117.27	-693.79	-1392.67	569.138	-657.161	-1453.68	130.072	-700.694	-1312.13	46.6752	-332.072	-1539.28	952.06	-327.336	-1573.47	1108.93	-377.713	-1618.93	533.909	-437.249	-1708.37	88.5378	-401.273	-1547.26	22.9322
204	0	-726.069	-1512.27	967.111	-715.017	-1560.82	1116.38	-692.711	-1384.8	566.608	-657.26	-1421.52	123.858	-702.059	-1275.94	47.8379	-332.496	-1528.55	950.514	-327.091	-1563.63	1107.93	-377.612	-1614.11	533.647	-437.384	-1707.8	89.0507	-401.256	-1547.17	22.8889
205	0	-726.293	-1503.43	965.804	-714.916	-1550.82	1115.38	-691.254	-1377.16	563.617	-657.524	-1388.91	118.51	-703.029	-1239.94	49.3682	-332.06	-1519.87	949.479	-326.858	-1553.43	1106.95	-377.839	-1608.81	533.228	-437.48	-1707.22	89.594	-401.264	-1547.05	22.7732
206	0	-726.799	-1495.15	964.394	-715.033	-1541.28	1114.17	-690.094	-1370.17	560.557	-658.174	-1356.4	114.438	-703.539	-1204.57	51.7864	-331.837	-1511.24	948.387	-326.838	-1543.29	1105.91	-377.886	-1603.61	532.831	-437.629	-1706.57	90.1691	-401.278	-1546.92	22.6879
207	0	-727.256	-1486.63	962.664	-715.164	-1531.45	1112.79	-689.098	-1363.62	557.432	-658.976	-1324.07	111.73	-702.98	-1169.24	54.7571	-331.285	-1503.32	947.553	-326.963	-1533.13	1104.75	-378.154	-1598.15	532.465	-437.795	-1705.97	90.8289	-401.312	-1546.8	22.6451
208	0	-727.475	-1477.19	960.683	-715.064	-1520.54	1111.16	-688.37	-1357.01	554.311	-659.796	-1292.41	110.372	-701.358	-1134.66	58.9147	-331.164	-1494.12	946.243	-327.117	-1522.91	1103.55	-378.354	-1592.81	532.086	-437.977	-1705.33	91.5717	-401.362	-1546.64	22.5556
209	0	-727.415	-1466.83	958.62	-715.059	-1509.38	1109.56	-687.498	-1349.95	551.193	-660.516	-1261.99	110.207	-698.493	-1101.07	64.2553	-331.132	-1484.83	944.928	-327.36	-1512.59	1102.34	-378.71	-1587.13	531.705	-438.185	-1704.59	92.3052	-401.399	-1546.54	22.4989
210	0	-727.701	-1457.03	956.694	-715.272	-1498.46	1107.84	-686.48	-1342.7	548.032	-661.247	-1233.45	110.902	-694.827	-1069.31	70.8792	-331.122	-1475.48	943.619	-327.708	-1502.26	1100.95	-379.037	-1581.34	531.35	-438.504	-1703.82	93.1799	-401.45	-1546.39	22.4644
211	0	-727.548	-1445.98	954.713	-715.712	-1487.74	1106.15	-685.517	-1335.05	544.86	-661.835	-1207.32	111.889	-690.579	-1039.83	78.5181	-331.578	-1465.06	942.052	-328.164	-1491.84	1099.52	-379.427	-1575.27	530.963	-438.843	-1702.93	94.29	-401.551	-1546.2	22.3927
212	0	-727.63	-1434.72	952.769	-716.268	-1477.05	1104.37	-684.909	-1327.21	542.152	-662.199	-1183.73	112.908	-686.05	-1013.34	87.1865	-331.356	-1456.61	941.183	-328.813	-1481.46	1097.94	-379.923	-1568.88	530.671	-439.106	-1701.93	95.5404	-401.637	-1545.88	22.2249
213	0	-727.873	-1423.57	950.969	-716.789	-1466.06	1102.7	-684.297	-1318.54	539.685	-662.154	-1163.11	113.535	-681.487	-990.427	96.1466	-331.706	-1446.69	939.851	-329.51	-1471.1	1096.32	-380.368	-1562.08	530.392	-439.323	-1700.81	96.9013	-401.56	-1545.67	22.0991
214	0	-728.324	-1412.54	949.344	-717.297	-1454.7	1101.19	-683.831	-1308.58	537.465	-661.582	-1145.81	113.168	-677.038	-971.672	104.277	-332.118	-1436.32	938.508	-330.334	-1460.85	1094.71	-380.788	-1554.69	530.018	-439.442	-1699.52	98.4014	-401.626	-1545.4	22.0227
215	0	-728.547	-1400.38	947.924	-717.767	-1443.1	1099.76	-683.743	-1297.29	535.977	-660.475	-1131.82	111.733	-673.069	-957.07	109.729	-332.569	-1426.03	937.261	-331.16	-1450.39	1093.09	-381.19	-1546.88	529.723	-439.43	-1698.1	100.071	-401.628	-1545.09	21.8768
216	0	-728.598	-1387.43	946.806	-718.317	-1431.61	1098.48	-683.459	-1284.35	535.004	-658.937	-1120.64	109.725	-669.693	-946.014	110.919	-333.026	-1415.77	936.056	-331.939	-1439.82	1091.53	-381.705	-1538.33	529.214	-439.344	-1696.52	101.984	-401.449	-1544.82	21.7745
217	0	-728.407	-1373.37	945.848	-718.892	-1420.11	1097.41	-683.234	-1270.39	534.424	-657.239	-1111.95	108.377	-666.318	-937.139	107.469	-333.603	-1405.22	934.836	-332.756	-1429.03	1089.97	-382.189	-1529.3	528.88	-439.132	-1694.79	104.092	-401.382	-1544.5	21.5837
218	0	-728.377	-1359.24	945.274	-719.418	-1408.21	1096.44	-682.859	-1255.96	534.12	-655.503	-1105.03	107.18	-662.927	-930.391	99.9437	-334.151	-1394.71	933.691	-333.593	-1418.14	1088.47	-382.783	-1519.6	528.255	-438.838	-1692.91	106.408	-401.223	-1544.2	21.451
219	0	-728.814	-1345.91	945.019	-719.889	-1396.07	1095.77	-682.327	-1241.49	534.092	-653.672	-1099.46	105.387	-659.908	-924.824	90.4191	-334.8	-1383.88	932.56	-334.424	-1406.93	1086.97	-383.485	-1509.42	527.619	-438.498	-1690.73	108.965	-401.08	-1543.87	21.284
220	0	-729.418	-1333.03	945.034	-720.477	-1383.91	1095.34	-681.642	-1227.2	534.189	-651.649	-1094.14	103.162	-656.93	-920.331	83.3906	-335.304	-1373.05	931.59	-335.244	-1395.5	1085.54	-384.267	-1498.51	527.012	-438.12	-1688.18	111.812	-400.974	-1543.35	21.009
221	0	-730.209	-1320.44	945.091	-721.056	-1371.51	1095.11	-680.76	-1213.07	534.11	-649.703	-1088.51	101.833	-654.019	-916.585	78.2146	-336.311	-1360.83	930.504	-336.007	-1383.86	1084.25	-385.03	-1486.89	526.474	-437.782	-1685.26	115.088	-400.767	-1543.4	20.8021
222	0	-731.17	-1308.09	945.159	-721.644	-1358.86	1095.12	-680.332	-1199.55	534.212	-648.489	-1083.64	100.379	-651.175	-912.645	72.0397	-337.323	-1348.3	929.531	-336.776	-1371.91	1083.06	-385.72	-1474.79	526.016	-437.362	-1681.96	118.802	-400.503	-1543.13	20.708
223	0	-731.857	-1295.02	945.308	-722.295	-1346.05	1095.44	-680.511	-1186.25	534.756	-648.351	-1078.59	99.1679	-649.351	-909.201	65.4902	-338.647	-1335	928.65	-337.495	-1359.8	1082.19	-385.175	-1463.95	526.393	-436.858	-1678.16	123.067	-400.348	-1542.65	20.6898
224	0	-732.246	-1281.24	945.712	-723.08	-1333.43	1096.06	-680.328	-1172.04	535.526	-648.621	-1073.9	98.167	-648.548	-906.199	59.8232	-339.569	-1322.82	928.261	-338.282	-1347.6	1081.56	-385.624	-1449.96	526.148	-436.144	-1673.73	127.759	-400.185	-1542.21	20.7122
225	0	-732.633	-1267.66	946.573	-723.866	-1321.06	1097.11	-681.38	-1158.68	536.81	-648.956	-1070.14	97.3894	-648.795	-903.921	55.0324	-340.499	-1310.73	928.178	-339.023	-1335.19	1081.27	-385.819	-1434.64	525.735	-435.375	-1668.69	133.014	-399.898	-1541.96	21.0373
226	0	-733.307	-1254.24	947.808	-724.566	-1308.53	1098.5	-682.285	-1145.65	537.985	-649.434	-1067.24	96.7521	-649.166	-901.937	50.6087	-341.507	-1298.14	928.223	-339.748	-1322.58	1081.21	-385.584	-1418.08	525.181	-434.394	-1662.81	138.785	-399.488	-1541.6	21.589
227	0	-734.216	-1241.31	949.192	-725.28	-1295.61	1100.12	-683.223	-1133.2	538.555	-649.59	-1064.38	96.1537	-649.286	-900.21	46.7849	-342.764	-1285.19	928.227	-340.689	-1310.34	1081.31	-385.087	-1400.56	524.56	-433.234	-1656.06	145.249	-399.066	-1540.75	22.1014
228	0	-735.271	-1228.54	950.44	-726.034	-1282.54	1101.74	-684.16	-1121.97	538.918	-649.848	-1061.56	95.7191	-648.876	-898.445	43.0466	-344.401	-1271.34	928.213	-341.67	-1298.47	1081.55	-384.153	-1381.69	523.794	-431.939	-1648.26	152.394	-398.837	-1539.45	22.8828
229	0	-736.612	-1216.61	951.665	-726.816	-1269.43	1103.22	-685.291	-1111.97	539.024	-649.844	-1058.6	95.0262	-648.417	-896.628	40.2257	-346.177	-1257.21	928.058	-342.923	-1286.97	1081.88	-382.863	-1361.7	522.778	-430.402	-1639.1	160.173	-398.607	-1537.77	23.8349
230	0	-738.041	-1205.12	952.793	-727.943	-1256.72	1104.56	-685.967	-1102.87	538.895	-649.72	-1056.56	94.4624	-648.213	-895.197	38.9444	-347.677	-1243.89	928.28	-344.192	-1275.66	1082.12	-381.273	-1340.6	521.643	-428.778	-1628.49	168.539	-398.298	-1535.45	25.4818
231	0	-739.403	-1193.07	953.826	-729.276	-1244.64	1105.8	-686.821	-1094.83	538.915	-649.364	-1055.41	94.1237	-647.876	-894.239	37.9067	-348.95	-1231.2	928.744	-345.541	-1264.54	1082.53	-379.67	-1318.47	520.503	-426.911	-1616.22	177.546	-397.815	-1532.6	27.7076
232	0	-740.708	-1180.83	954.874	-730.593	-1232.48	1107.03	-687.273	-1087.11	538.868	-648.892	-1054.66	93.9895	-647.979	-894.169	37.5975	-350.253	-1218.64	929.192	-346.815	-1253.45	1082.9	-378.202	-1295.28	519.279	-424.728	-1602.11	186.97	-397.373	-1528.72	30.4892
233	0	-742.175	-1169.32	956.191	-731.642	-1219.75	1108.39	-687.41	-1080.05	538.968	-648.523	-1054.07	93.8666	-647.903	-893.814	37.189	-351.705	-1205.77	929.501	-346.685	-1239.76	1083.15	-376.892	-1271.49	518.231	-422.372	-1585.94	196.777	-396.879	-1523.81	33.9407
234	0	-743.452	-1158.17	957.518	-732.453	-1206.59	1109.87	-687.738	-1073.84	539.235	-648.264	-1053.64	93.7349	-647.787	-893.492	36.8787	-353.128	-1192.87	929.785	-347.108	-1227.55	1083.25	-375.548	-1247.21	517.425	-419.868	-1567.89	206.275	-396.559	-1517.4	38.0676
235	0	-744.346	-1146.65	958.805	-733.014	-1193.35	1111.4	-688.189	-1068.35	539.425	-648.07	-1053.26	93.6136	-647.794	-893.323	36.668	-354.588	-1179.88	929.883	-348.044	-1217.01	1083.34	-374.225	-1222.72	517.008	-417.345	-1548.18	215.153	-396.15	-1510.04	42.9554
236	0	-745.058	-1135.37	960.056	-733.567	-1180.89	1113.02	-688.544	-1063.52	539.566	-647.914	-1052.99	93.5296	-647.767	-893.224	36.5237	-355.821	-1167.25	930.192	-348.798	-1207.07	1083.34	-373.034	-1198.47	517.233	-414.645	-1527.28	222.722	-396.154	-1501.52	47.4806
237	0	-745.589	-1124.15	961.237	-734.143	-1169.55	1114.61	-689.121	-1058.93	539.787	-648.311	-1053.27	93.8358	-647.761	-893.173	36.4336	-356.635	-1155.6	930.749	-349.412	-1197.37	1083.53	-371.949	-1174.26	518.245	-411.777	-1505.68	229.308	-396.257	-1491.38	51.704
238	0	-746.264	-1113.98	962.369	-734.644	-1158.71	1116.14	-689.558	-1054.24	539.986	-648.468	-1053.47	93.8416	-647.778	-893.109	36.3479	-357.234	-1144.66	931.726	-349.656	-1187.29	1083.69	-371.046	-1150.45	519.973	-409.356	-1484.62	235.356	-395.962	-1477.46	57.2409
239	0	-746.87	-1104.08	963.434	-735.106	-1147.83	1117.62	-690.166	-1049.39	539.977	-648.418	-1053.22	93.7775	-647.764	-893.009	36.2182	-356.32	-1138.03	933.782	-350.176	-1178.13	1084.28	-370.349	-1127.16	522.292	-407.504	-1463.64	241.695	-395.13	-1458.3	63.0075
240	0	-747.333	-1094.07	964.463	-735.678	-1137.03	1118.95	-690.484	-1044.67	540.073	-648.423	-1053.06	93.7552	-647.698	-892.755	35.9	-356.882	-1126.91	935.108	-350.778	-1169.16	1085.25	-370.01	-1104.31	525.229	-406.179	-1441.93	247.146	-394.149	-1434.03	68.0534
241	0	-747.704	-1083.86	965.35	-736.257	-1126.18	1120.12	-690.724	-1040.11	540.211	-648.457	-1052.86	93.7766	-647.706	-892.694	35.8059	-357.133	-1115.99	936.904	-351.594	-1160.59	1086.74	-369.951	-1082.32	528.731	-405.236	-1419.42	251.504	-392.673	-1406.58	72.4654
242	0	-747.965	-1073.63	966.136	-736.941	-1115.4	1121.15	-690.943	-1036.02	540.284	-648.567	-1052.83	93.9262	-647.706	-892.653	35.7401	-357.324	-1105.6	939.1	-352.283	-1151.63	1088.81	-370.183	-1060.9	532.606	-404.595	-1396.01	254.587	-391.224	-1377.27	75.8523
243	0	-748.138	-1063.56	966.787	-737.741	-1104.85	1122.03	-691.226	-1032.35	540.414	-647.816	-1051.87	93.5501	-647.756	-892.675	35.7356	-357.266	-1095.45	941.75	-353.027	-1142.3	1091.19	-370.397	-1040.3	537.007	-404.132	-1372.14	256.208	-389.394	-1347.41	78.2695
244	0	-748.327	-1053.6	967.23	-738.757	-1094.61	1122.71	-691.451	-1029.17	540.599	-646.224	-1050.1	92.7437	-647.73	-892.561	35.5796	-357.009	-1085.49	944.791	-353.656	-1132.49	1093.89	-370.588	-1019.62	541.531	-403.698	-1347.8	256.384	-387.141	-1317.63	79.6383
245	0	-748.533	-1044.22	967.547	-739.833	-1084.75	1123.24	-691.245	-1026.15	540.651	-645.998	-1049.86	92.7865	-647.616	-892.389	35.4515	-356.702	-1076	948.083	-354.408	-1122.42	1096.85	-370.716	-999.202	546	-403.459	-1323.05	255.348	-384.765	-1287.51	79.7916
246	0	-748.829	-1035.31	967.642	-740.803	-1074.81	1123.67	-691.294	-1023.59	540.883	-645.866	-1049.81	92.9436	-647.573	-892.304	35.3438	-357.467	-1062.71	950.597	-355.189	-1112.08	1099.86	-370.775	-979.331	550.384	-403.389	-1297.82	253.097	-382.144	-1257.15	79.2793
247	0	-748.859	-1025.85	967.637	-741.627	-1064.82	1123.9	-691.334	-1021.23	541.118	-645.804	-1049.86	93.1442	-647.578	-892.362	35.2525	-358.969	-1046.38	952.7	-355.986	-1101.79	1102.77	-370.73	-959.844	554.435	-403.419	-1272.17	249.858	-379.394	-1225.8	77.9728
248	0	-748.968	-1017.13	967.587	-742.362	-1054.91	1124.03	-691.427	-1018.91	541.309	-645.549	-1049.74	93.3273	-647.554	-892.187	35.097	-358.861	-1035.79	955.68	-356.691	-1091.45	1105.51	-370.497	-941.134	558.437	-403.573	-1245.9	245.566	-376.658	-1193.1	76.2306
249	0	-749.022	-1008.45	967.362	-743.038	-1045.22	1124.01	-691.5	-1016.41	541.442	-645.073	-1049.21	93.2297	-647.573	-892.233	35.0366	-358.693	-1025.26	958.647	-357.59	-1081.54	1108.06	-370.371	-922.95	562.133	-403.793	-1219.07	240.483	-373.563	-1159.25	74.4714
250	0	-748.944	-999.772	967.074	-744.699	-1040.04	1123.91	-691.479	-1013.75	541.43	-644.846	-1049.05	93.4932	-647.553	-892.127	34.931	-358.969	-1014.32	961.1	-358.351	-1071.57	1110.47	-370.298	-905.608	565.599	-404.132	-1191.64	234.514	-370.768	-1124.13	72.57
251	0	-748.914	-991.188	966.636	-744.963	-1029.62	1123.89	-691.583	-1011.03	541.607	-644.854	-1049.13	93.6332	-647.523	-892.004	34.7892	-359.952	-1002.82	963.236	-358.844	-1060.89	1112.7	-370.191	-888.862	568.868	-404.443	-1163.7	227.757	-367.656	-1088.62	70.8104
252	0	-748.891	-982.712	966.17	-745.342	-1019.46	1123.66	-691.651	-1008.13	541.651	-644.75	-1048.9	93.7153	-647.515	-891.956	34.7163	-360.502	-992.032	965.764	-359.094	-1049.55	1114.84	-370.168	-872.749	572.012	-404.724	-1135.04	220.139	-364.808	-1051.87	68.8775
253	0	-748.754	-973.972	965.591	-745.777	-1009.89	1123.29	-691.616	-1005.03	541.659	-644.792	-1048.96	93.9322	-647.512	-891.899	34.614	-358.149	-981.058	969.027	-359.534	-1038.52	1116.67	-370.183	-857.27	574.946	-404.902	-1105.85	211.92	-362.167	-1014.4	66.5341
254	0	-748.608	-965.265	964.985	-746.131	-1000.21	1122.82	-691.568	-1001.92	541.641	-644.263	-1048.31	93.9507	-647.482	-891.771	34.5457	-356.193	-971.931	971.384	-360.621	-1028.95	1118.41	-370.08	-842.598	577.715	-405.013	-1076.09	203.127	-359.329	-976.815	64.1409
255	0	-748.444	-956.34	964.222	-746.497	-990.337	1122.31	-691.457	-998.782	541.649	-644.144	-1048.1	94.225	-647.45	-891.706	34.4455	-355.594	-961.404	973.186	-360.879	-1018.24	1119.82	-370.068	-828.541	580.061	-405.122	-1045.46	193.899	-356.634	-938.941	61.4718
256	0	-748.367	-947.491	963.383	-746.85	-980.383	1121.61	-691.299	-995.724	541.601	-643.979	-1047.88	94.3838	-647.436	-891.636	34.3728	-356.571	-949.112	974.05	-361.11	-1006.97	1120.88	-369.957	-815.262	581.888	-404.965	-1014.79	184.508	-353.694	-901.049	58.8766
257	0	-748.27	-938.479	962.486	-747.074	-970.544	1120.85	-690.848	-992.43	541.466	-643.793	-1047.76	94.6274	-647.409	-891.581	34.2801	-355.957	-939.588	975.085	-361.247	-995.685	1121.61	-369.929	-802.657	583.19	-404.811	-982.956	174.915	-350.494	-862.898	56.568
258	0	-748.149	-929.385	961.417	-747.26	-960.52	1120.04	-690.877	-989.411	541.384	-643.62	-1047.63	94.7823	-647.384	-891.206	34.1654	-355.262	-929.478	975.671	-361.668	-985.25	1122.05	-369.874	-790.933	583.898	-404.642	-950.417	165.44	-347.366	-824.702	54.7865
259	0	-748.013	-920.257	960.371	-747.476	-950.513	1119.08	-690.954	-986.365	541.333	-643.724	-1047.66	95.1116	-647.354	-891.089	34.0571	-354.411	-919.203	975.937	-361.932	-974.731	1122.3	-369.891	-779.947	583.861	-404.51	-917.513	156.325	-344.041	-786.499	53.5887
260	0	-747.98	-911.167	959.216	-747.586	-940.325	1118.04	-690.83	-982.977	541.24	-643.615	-1047.56	95.1754	-647.422	-890.987	34.1168	-355.141	-907.803	975.446	-361.995	-963.71	1122.23	-369.644	-769.616	583.125	-404.194	-883.9	147.657	-340.988	-748.235	53.1625
261	0	-747.926	-901.974	958.063	-747.625	-930.258	1116.97	-690.756	-979.44	541.133	-643.354	-1046.94	95.639	-647.459	-890.919	34.0514	-353.941	-898.781	975.368	-362.148	-952.952	1121.91	-369.477	-760.002	581.657	-403.633	-849.856	139.615	-338.148	-710.124	53.41
262	0	-747.878	-892.884	956.83	-747.698	-920.067	1115.84	-690.622	-975.666	541.012	-643.037	-1046.44	95.8066	-647.377	-890.869	33.7584	-352.591	-889.02	974.895	-362.145	-941.957	1121.41	-369.18	-750.928	579.601	-402.835	-815.767	132.452	-336.784	-671.06	53.5918
263	0	-747.928	-883.712	955.615	-747.578	-909.925	1114.68	-690.556	-971.736	540.85	-642.836	-1046.11	96.1453	-647.45	-890.902	33.8437	-353.178	-878.679	973.485	-362.147	-930.955	1120.61	-368.786	-742.301	577.118	-401.758	-781.142	126.277	-335.354	-633.061	54.7023
264	0	-747.952	-874.594	954.365	-747.567	-900.025	1113.47	-690.474	-967.513	540.648	-645.284	-1048.52	98.1074	-647.452	-890.767	33.7213	-352.811	-868.492	972.374	-361.283	-916.929	1119.71	-368.392	-734.06	574.043	-400.334	-746.711	121.317	-334.523	-595.505	56.5402
265	0	-747.994	-865.592	953.038	-747.482	-889.951	1112.1	-690.171	-962.927	540.4	-644.833	-1047.98	98.5312	-647.419	-890.604	33.5321	-352.567	-858.037	970.927	-361.157	-905.487	1118.57	-368.054	-726.209	570.619	-398.772	-712.51	117.546	-333.557	-558.892	59.991
266	0	-748.127	-856.627	951.638	-747.323	-880.041	1110.69	-689.963	-958.175	540.154	-644.597	-1047.53	98.9876	-647.342	-890.408	33.2831	-352.453	-847.329	969.272	-361.158	-893.913	1117.18	-368.074	-718.667	566.994	-397.246	-679.489	115.215	-334.351	-522.433	63.5823
267	0	-748.254	-847.657	950.213	-747.131	-870.121	1109.13	-689.332	-952.78	539.785	-643.192	-1045.9	98.8405	-647.372	-890.29	33.03	-352.142	-836.363	967.378	-360.988	-882.204	1115.64	-368.251	-711.275	563.308	-395.741	-647.761	113.474	-336.436	-486.382	67.5611
268	0	-748.211	-838.65	948.771	-746.761	-860.296	1107.46	-690.454	-948.578	540.006	-643.009	-1045.33	99.5296	-647.351	-890.171	32.9006	-352.053	-825.149	965.389	-360.75	-870.371	1114.02	-368.498	-703.92	559.677	-394.328	-617.812	112.489	-337.798	-453.316	72.9401
269	0	-748.074	-829.237	947.279	-746.404	-850.399	1105.74	-689.93	-942.773	539.687	-643.371	-1045.31	100.61	-647.338	-889.965	32.7384	-351.81	-813.697	963.251	-360.551	-859.478	1112.42	-368.887	-696.492	556.091	-393.052	-590.01	112.246	-340.1	-421.678	79.6236
270	0	-747.865	-820.182	945.79	-745.856	-840.44	1103.97	-689.414	-935.957	539.37	-642.579	-1044.02	101.037	-647.294	-889.785	32.5702	-351.521	-801.877	961.131	-359.99	-847.255	1110.63	-369.602	-689.118	552.451	-392.185	-564.268	112.499	-342.587	-393.07	87.3063
271	0	-747.48	-809.895	944.303	-745.232	-830.458	1102.13	-689.001	-929.585	538.923	-642.366	-1043.12	101.988	-647.306	-889.506	32.4066	-351.022	-789.874	959.121	-359.298	-834.787	1108.82	-370.236	-681.285	549.305	-391.872	-541.031	113.252	-345.643	-367.29	95.274
272	0	-747.079	-799.819	942.727	-744.592	-820.287	1100.29	-688.882	-922.311	538.384	-642.274	-1042.02	103.24	-647.377	-889.192	32.2839	-350.979	-777.601	957.152	-358.701	-822.376	1107.17	-370.787	-672.421	546.434	-392.05	-520.579	113.834	-348.871	-344.856	102.501
273	0	-746.638	-789.734	941.229	-743.817	-809.825	1098.41	-688.374	-914.651	538.137	-642.209	-1040.66	104.538	-647.257	-888.624	32.0382	-350.769	-765.149	955.334	-357.899	-809.083	1105.5	-371.227	-662.489	544.14	-392.922	-503.285	113.68	-351.993	-326.27	107.83
274	0	-745.967	-779.303	939.908	-743.034	-799.235	1096.57	-687.723	-906.23	537.618	-642.241	-1039.23	106.088	-647.331	-888.135	31.8606	-349.925	-752.604	953.905	-357.238	-797.606	1104.27	-371.599	-651.254	542.498	-394.84	-488.666	112.443	-355.11	-311.223	110.201
275	0	-745.279	-768.319	938.583	-742.165	-788.285	1094.81	-687.915	-897.866	536.992	-642.361	-1037.53	107.725	-647.427	-887.576	31.6726	-349.709	-740.137	952.592	-356.652	-785.637	1103.05	-372.23	-638.672	541.442	-397.19	-477.011	110.242	-358.094	-299.384	109.454
276	0	-744.463	-757.015	937.322	-741.415	-776.991	1093.19	-687.04	-888.117	536.748	-642.524	-1035.72	109.702	-647.521	-887.01	31.4244	-348.96	-727.738	951.704	-355.994	-773.53	1102.02	-372.792	-624.861	540.686	-399.815	-468.359	107.813	-361.188	-290.636	105.958
277	0	-743.789	-746.029	936.186	-740.563	-765.294	1091.68	-686.351	-878.27	536.348	-642.779	-1033.58	111.908	-647.818	-886.772	31.1484	-348.499	-715.338	950.829	-355.286	-761.557	1100.97	-373.413	-610.348	540.216	-402.922	-461.699	105.032	-364.608	-284.248	100.323
278	0	-742.946	-734.338	935.183	-739.551	-753.193	1090.45	-686.304	-867.92	535.984	-642.965	-1031.27	114.466	-648.076	-886.211	30.9817	-347.433	-702.709	950.295	-354.496	-749.369	1100.06	-374.297	-595.724	539.86	-405.771	-457.09	104.328	-368.013	-279.702	94.3904
279	0	-742.363	-724.043	934.436	-738.589	-741.01	1089.47	-685.585	-856.981	535.631	-643.271	-1028.6	117.235	-648.366	-885.646	30.8366	-346.425	-689.745	949.721	-353.457	-736.771	1099.22	-375.385	-581.008	539.525	-409.075	-452.991	102.752	-371.619	-275.851	88.9926
280	0	-741.467	-711.946	933.86	-737.388	-728.759	1088.63	-684.507	-845.226	535.228	-643.706	-1025.57	120.437	-648.791	-884.986	30.6416	-345.496	-676.481	949.282	-352.367	-723.898	1098.64	-376.632	-566.71	539.381	-412.679	-447.969	100.883	-375.465	-271.88	84.8615
281	0	-740.494	-700.376	933.502	-736.102	-716.477	1088.06	-684.394	-833.219	534.797	-645.206	-1023.21	124.692	-649.232	-884.282	30.4519	-344.591	-662.756	949.198	-351.265	-710.86	1098.35	-377.924	-553.204	539.142	-415.898	-442.302	99.6291	-379.436	-267.885	80.5781
282	0	-739.444	-687.48	933.282	-734.867	-704.431	1087.72	-683.432	-819.902	535.089	-646.076	-1019.59	128.863	-649.688	-883.535	30.3407	-343.914	-648.737	949.166	-350.128	-697.505	1098.63	-379.024	-540.632	538.922	-417.884	-436.738	98.3212	-383.657	-263.032	75.1486
283	0	-738.265	-675.661	933.386	-733.571	-692.083	1087.58	-683.042	-805.511	534.879	-646.321	-1014.8	133.103	-650.042	-882.809	30.3377	-343.275	-634.575	949.535	-348.966	-683.8	1099.42	-379.757	-528.217	538.938	-418.447	-430.644	97.2874	-387.091	-257.909	68.916
284	0	-737.052	-662.814	933.555	-732.319	-679.625	1087.61	-682.687	-790.025	534.711	-646.94	-1009.51	138.395	-650.669	-881.922	30.5028	-342.678	-620.309	950.096	-347.831	-669.959	1100.58	-379.558	-515.537	539.343	-417.757	-425.703	96.5071	-388.919	-253.875	62.9571
285	0	-735.908	-649.598	933.837	-731.383	-667.241	1087.99	-682.659	-773.209	534.347	-647.255	-1003.16	143.917	-651.147	-880.975	30.6973	-341.89	-606.207	951.053	-346.818	-656.258	1101.98	-378.64	-502.613	540.304	-417.005	-421.554	95.7119	-389.189	-251.206	57.3343
286	0	-734.689	-636.345	934.154	-730.416	-654.795	1088.52	-683.006	-754.674	533.613	-647.091	-995.485	149.899	-651.39	-879.739	31.0233	-341.341	-592.513	952.457	-345.799	-642.777	1103.5	-377.407	-490.008	541.451	-416.146	-418.815	94.9952	-388.299	-249.414	52.0113
287	0	-733.375	-622.895	934.403	-729.55	-641.24	1088.8	-683.899	-734.898	532.883	-647.199	-986.889	156.781	-651.574	-878.347	31.586	-339.986	-579.581	954.042	-345.05	-629.696	1105.21	-375.846	-477.806	542.545	-415.281	-416.526	94.5538	-387.566	-247.89	47.6341
288	0	-732.022	-609.335	934.662	-728.683	-627.805	1089.4	-684.967	-713.468	531.815	-647.274	-976.84	164.442	-651.797	-876.66	32.3143	-338.733	-567.287	955.698	-344.257	-617.235	1106.91	-374.097	-466.143	543.53	-414.201	-414.735	94.4367	-387.104	-246.512	43.9855
289	0	-730.498	-595.701	934.848	-727.842	-614.65	1089.97	-686.266	-690.756	530.54	-647.134	-964.951	172.519	-651.94	-874.408	33.4379	-337.265	-555.47	957.456	-343.465	-605.406	1108.67	-372.42	-454.972	544.453	-413.497	-412.818	94.2853	-386.845	-245.011	41.7205
290	0	-728.954	-582.077	934.975	-726.939	-601.633	1090.4	-687.602	-667.105	529.223	-647.315	-951.663	181.458	-651.863	-871.27	34.8335	-336.183	-543.627	959.05	-342.498	-593.897	1110.31	-371.081	-444.414	545.129	-413.395	-411.341	94.2079	-386.793	-244.074	40.6299
291	0	-727.327	-568.645	935.094	-726.161	-589.508	1090.79	-688.669	-642.754	527.766	-647.763	-936.995	191.24	-652.079	-867.452	37.3228	-334.798	-531.931	960.49	-341.406	-582.541	1111.72	-370.164	-434.813	545.639	-413.574	-410.161	94.4876	-386.957	-243.124	39.5674
292	0	-725.662	-555.239	935.06	-725.157	-577.516	1091.05	-689.633	-617.705	526.397	-648.162	-919.959	200.988	-652.16	-862.377	40.3199	-333.186	-520.384	961.676	-340.674	-572.93	1112.91	-369.856	-425.947	545.76	-414.195	-408.923	94.4849	-386.794	-242.629	38.8312
293	0	-723.917	-542.009	934.966	-724.281	-566.602	1091.08	-690.27	-591.891	524.991	-648.555	-900.888	210.497	-652.366	-855.534	44.3395	-331.553	-509.157	962.648	-339.45	-562.397	1113.92	-369.899	-418.179	545.73	-414.926	-407.928	94.571	-386.822	-242.878	38.513
294	0	-722.242	-529.002	934.884	-723.133	-555.594	1090.89	-690.916	-566.332	524.288	-648.861	-880.288	219.215	-651.728	-846.453	48.2618	-330.12	-498.131	963.299	-338.038	-551.613	1114.81	-369.945	-411.312	545.542	-415.535	-407.015	94.6979	-387.075	-241.695	37.8961
295	0	-720.83	-516.438	934.961	-722.22	-545.689	1090.79	-690.973	-542.718	524.626	-649.39	-858.343	226.431	-651.279	-836.666	52.453	-327.531	-487.842	964.323	-336.686	-540.845	1115.64	-370.059	-405.269	545.395	-416.311	-406.113	94.7419	-387.211	-242.426	37.8852
296	0	-719.628	-504.332	935.247	-721.274	-535.664	1090.76	-690.953	-518.037	525.54	-649.867	-836.423	232.967	-652.129	-823.686	59.3148	-326.407	-477.437	965.052	-335.426	-530.028	1116.58	-370.182	-399.396	545.24	-416.922	-405.383	94.6481	-387.433	-242.214	37.6907
297	0	-718.488	-492.436	935.823	-720.545	-526.002	1090.88	-690.65	-493.24	527.246	-649.845	-815.361	240.529	-653.41	-805.182	66.8235	-327.241	-467.594	965.686	-334.173	-518.893	1117.54	-369.978	-393.732	545.274	-417.149	-404.834	94.6144	-387.367	-242.165	37.6519
298	0	-717.579	-481.28	936.805	-719.655	-516.154	1091.41	-690.161	-469.229	529.799	-649.382	-793.628	247.762	-655.062	-781.45	74.2634	-326.528	-457.259	966.723	-333.523	-508.205	1118.91	-369.584	-387.952	545.503	-417.206	-404.419	94.7638	-387.274	-241.966	37.5947
299	0	-716.927	-470.389	938.102	-719.078	-507.161	1092.25	-689.102	-445.477	533.031	-648.608	-770.805	254.057	-656.445	-753.963	81.1172	-325.567	-446.227	968.002	-333.156	-497.757	1120.39	-369.088	-382.254	545.63	-417.144	-404.217	95.0348	-387.27	-241.869	37.5548
300	0	-716.587	-459.989	939.798	-718.347	-497.897	1093.56	-687.813	-422.341	536.896	-647.737	-746.894	259.118	-657.834	-724.846	87.2554	-324.941	-435.586	969.358	-332.301	-486.592	1121.8	-368.579	-376.843	545.667	-417.007	-404.227	95.3788	-387.264	-241.658	37.4559
301	0	-715.986	-449.891	941.81	-717.702	-489.111	1095.23	-686.539	-399.915	541.422	-646.896	-722.006	262.43	-658.857	-694.914	92.0036	-324.516	-425.113	970.592	-331.452	-475.526	1123	-368.156	-371.77	545.692	-416.895	-403.995	95.5523	-387.239	-241.534	37.4197
302	0	-715.608	-439.719	944.096	-716.788	-479.883	1097.4	-685.398	-377.917	546.206	-646.038	-696.809	264.234	-659.795	-665.011	95.2	-324.096	-414.271	971.767	-330.624	-464.769	1124.5	-367.501	-367.213	545.724	-416.836	-403.674	95.6842	-387.205	-241.553	37.394
303	0	-715.192	-429.412	946.639	-715.837	-470.735	1099.82	-684.281	-356.641	551.245	-645.406	-671.457	264.74	-660.6	-635.189	96.7775	-324.363	-402.697	972.451	-329.693	-454.066	1125.64	-366.639	-363.584	545.703	-416.832	-403.466	95.7618	-387.179	-241.473	37.3778
304	0	-714.877	-419.181	949.401	-714.779	-461.512	1102.45	-683.418	-335.756	556.219	-644.768	-645.492	263.646	-661.513	-605.477	96.9549	-324.004	-392.395	973.223	-328.558	-443.211	1126.65	-365.912	-360.31	545.661	-417.025	-403.357	95.7818	-387.211	-241.501	37.3528
305	0	-714.566	-408.819	952.305	-713.588	-451.97	1105.22	-682.535	-315.3	561.074	-644.234	-619.313	261.534	-662.115	-575.092	96.0396	-323.61	-382.516	973.796	-327.475	-432.525	1127.39	-365.169	-357.868	545.783	-417.494	-402.871	95.8944	-387.204	-241.464	37.3587
306	0	-714.376	-398.304	955.215	-712.619	-442.929	1107.97	-681.919	-295.505	565.723	-643.562	-592.322	258.33	-662.751	-543.758	94.4306	-323.156	-372.881	974.181	-326.334	-421.925	1128.08	-364.462	-355.762	545.951	-417.631	-402.763	96.0201	-387.211	-241.466	37.3534
307	0	-714.206	-387.54	958.041	-711.572	-433.327	1110.52	-681.289	-276.521	569.986	-642.767	-564.672	254.097	-662.753	-510.811	92.034	-322.583	-363.474	974.42	-325.162	-411.512	1128.58	-363.936	-353.757	546.103	-417.767	-402.611	96.1726	-387.171	-241.452	37.2995
308	0	-713.997	-376.703	960.897	-710.562	-422.899	1112.84	-680.991	-258.266	573.824	-641.94	-536.84	249.074	-663.261	-476.887	89.6467	-322.16	-354.277	974.549	-324.284	-401.369	1129.09	-363.465	-351.622	546.28	-417.899	-402.555	96.3473	-387.156	-241.404	37.2856
309	0	-713.92	-366.066	963.632	-709.645	-412.526	1115.07	-680.846	-241.32	577.432	-641.297	-508.575	243.269	-663.515	-442.259	86.9158	-321.352	-346.01	974.66	-323.174	-390.878	1129.23	-363.299	-349.458	546.28	-418.051	-402.447	96.5081	-387.14	-241.416	37.2334
310	0	-713.903	-355.62	966.297	-708.694	-401.657	1117.1	-680.676	-224.734	580.509	-640.66	-479.371	236.448	-663.537	-406.44	83.6864	-320.731	-337.64	974.598	-322.228	-380.438	1129.38	-362.961	-347.207	546.327	-418.159	-402.376	96.704	-387.141	-241.348	37.1437
311	0	-713.626	-344.024	968.313	-707.949	-391.231	1118.87	-680.538	-208.667	583.309	-639.954	-451.248	229.333	-663.32	-370.028	80.2356	-320.341	-328.808	974.331	-321.551	-370.813	1129.17	-362.728	-344.949	546.351	-418.257	-402.31	96.868	-387.049	-241.357	37.122
312	0	-713.775	-334.048	970.698	-707.036	-380.298	1120.48	-680.629	-195.661	585.853	-639.289	-421.327	221.047	-664.275	-336.422	76.5546	-320.099	-319.98	973.774	-321.192	-361.882	1128.94	-362.338	-342.681	546.268	-418.37	-402.282	96.9771	-386.954	-241.31	37.0084
313	0	-713.783	-323.162	972.474	-706.473	-370.163	1121.92	-680.444	-180.457	587.821	-638.647	-390.41	212.344	-663.871	-299.417	72.6628	-319.884	-312.707	973.232	-320.544	-352.182	1128.53	-362.176	-340.318	546.196	-418.49	-402.246	97.1224	-387.042	-241.23	36.8485
314	0	-713.758	-312.127	974.086	-705.76	-359.396	1123.01	-680.392	-166.047	589.65	-637.921	-359.379	203.287	-663.988	-261.207	69.0188	-319.875	-303.596	972.388	-319.657	-342.331	1127.91	-361.9	-337.811	546.112	-418.622	-402.219	97.2435	-387.033	-241.128	36.7677
315	0	-713.694	-301.32	975.351	-705.24	-348.635	1123.89	-680.314	-152.586	591.074	-637.24	-327.628	194.038	-664.28	-222.682	65.7282	-319.651	-294.595	971.58	-319.01	-332.749	1127.15	-361.751	-335.233	545.881	-418.659	-402.112	97.3484	-386.692	-241.383	36.7873
316	0	-713.212	-288.567	976.268	-704.57	-337.55	1124.59	-679.704	-139.65	591.798	-636.607	-295.377	184.68	-664.727	-183.933	62.6643	-319.503	-285.458	970.545	-318.621	-323.478	1126.27	-361.504	-332.267	545.741	-418.786	-402.058	97.5735	-386.569	-241.408	36.7176
317	0	-712.94	-276.143	976.845	-704.178	-326.829	1124.96	-679.792	-127.832	592.267	-636.09	-263.067	175.687	-665.776	-144.862	60.4409	-319.403	-276.596	969.533	-318.194	-313.62	1125.33	-361.407	-329.138	545.537	-418.914	-401.948	97.8111	-386.503	-241.247	36.5749
318	0	-712.98	-265.146	977.128	-703.632	-315.662	1125.06	-679.577	-116.75	591.903	-635.647	-230.479	167.004	-667.089	-105.9	58.8135	-319.337	-267.581	968.477	-317.827	-303.734	1124.35	-361.265	-325.851	545.308	-419.035	-401.811	98.0106	-386.588	-240.307	36.15
319	0	-713.027	-254.773	977.005	-703.453	-305.038	1124.97	-679.235	-106.47	590.69	-635.551	-200.574	159.196	-668.632	-66.9035	57.9649	-319.26	-258.32	967.418	-317.681	-293.95	1123.31	-361.255	-322.317	545.14	-419.11	-401.519	98.2601	-386.458	-240.144	36.044
320	0	-713.067	-244.403	976.69	-703.27	-294.518	1124.6	-679.024	-96.9151	588.628	-635.385	-166.913	151.455	-670.264	-27.9544	58.0057	-319.198	-249.117	966.368	-317.491	-283.858	1122.33	-361.202	-318.7	544.949	-419.202	-401.176	98.5502	-386.402	-240.029	35.9358
321	0	-713.176	-233.885	975.913	-703.091	-283.453	1123.96	-678.581	-88.2525	585.755	-635.649	-132.815	144.4	-671.68	10.8028	58.9434	-319.212	-239.907	965.161	-317.545	-274.004	1121.12	-361.234	-314.83	544.704	-419.324	-400.909	98.9002	-386.104	-240.422	36.2329
322	0	-713.599	-224.08	974.938	-703.098	-272.471	1123.13	-678.199	-80.3481	582.404	-636.281	-98.7618	138.178	-672.547	49.6615	60.8248	-319.084	-230.255	963.945	-317.451	-263.563	1120.03	-361.298	-310.761	544.46	-419.451	-400.614	99.3901	-386.215	-241.092	35.9628
323	0	-713.932	-214.538	973.593	-703.213	-261.71	1122.13	-677.643	-72.9931	578.67	-637.182	-64.4404	133.142	-673.028	88.0067	63.6127	-319.111	-220.733	962.691	-317.54	-253.127	1118.92	-361.45	-306.292	544.199	-419.528	-400.314	99.9155	-386.116	-240.942	35.8364
324	0	-714.817	-207.43	971.935	-703.335	-250.69	1120.94	-676.899	-66.1689	574.688	-638.25	-30.2394	129.384	-672.489	126.102	67.4816	-319.046	-211.092	961.423	-317.491	-242.063	1117.78	-361.703	-301.707	543.947	-419.74	-399.915	100.454	-386.059	-240.888	35.6802
325	0	-714.958	-197.548	970.239	-703.409	-239.522	1119.59	-676.057	-59.1539	570.751	-639.669	3.16523	127.3	-671.141	163.099	72.6032	-319.037	-201.127	960.17	-317.746	-231.565	1116.55	-361.941	-296.743	543.688	-419.948	-399.292	101.116	-386.019	-240.754	35.5542
326	0	-715.041	-187.008	968.274	-703.677	-228.477	1118.11	-674.873	-52.3352	567.019	-641.155	34.9988	126.308	-668.654	197.782	77.8555	-319.099	-190.935	958.79	-317.901	-220.467	1115.27	-362.397	-291.568	543.46	-420.208	-398.616	101.79	-385.951	-240.617	35.4109
327	0	-715.215	-176.187	966.288	-703.967	-217.388	1116.53	-673.663	-45.4841	563.658	-642.768	64.4714	126.24	-666.901	230.874	84.9232	-319.297	-180.56	957.401	-318.338	-209.517	1113.83	-362.875	-286.087	543.254	-420.547	-397.987	102.6	-385.948	-240.451	35.2384
328	0	-715.36	-164.977	964.183	-704.393	-206.185	1114.85	-672.42	-38.3176	560.29	-644.23	91.5071	126.593	-665.29	261.216	93.3546	-319.529	-169.977	955.989	-318.485	-197.864	1112.34	-363.421	-280.25	543.079	-420.933	-397.287	103.574	-385.938	-240.458	35.2466
329	0	-715.557	-153.735	962.123	-704.775	-194.413	1113.1	-671.291	-30.932	556.957	-645.361	116.078	127.238	-664.393	288.805	103.082	-319.908	-159.441	954.462	-318.973	-186.847	1110.7	-364.04	-273.947	542.782	-421.449	-396.477	104.458	-385.41	-240.848	35.3757
330	0	-715.76	-142.192	959.93	-705.184	-182.536	1111.31	-670.292	-23.1831	553.94	-645.902	137.685	127.96	-662.346	316.257	112.367	-320.234	-148.578	952.881	-319.45	-175.736	1108.99	-364.765	-267.184	542.416	-421.995	-395.591	105.585	-385.473	-240.71	35.205
331	0	-716.017	-130.31	957.944	-705.578	-170.608	1109.54	-669.799	-14.1531	551.179	-645.844	155.7	128.168	-660.813	335.998	120.569	-320.44	-137.64	951.161	-319.738	-164.222	1107.17	-365.529	-259.734	541.881	-422.597	-394.393	106.777	-385.638	-240.461	35.0541
332	0	-716.351	-118.515	956.155	-706.004	-158.866	1107.86	-669.59	-3.6285	549.215	-645.09	170.561	127.322	-659.828	350.933	126.184	-320.898	-126.722	949.296	-320.234	-153.205	1105.22	-366.442	-251.53	541.123	-422.949	-393.167	108.228	-385.738	-240.192	34.9242
333	0	-716.64	-106.491	954.556	-706.482	-147.315	1106.35	-669.642	8.48549	547.768	-643.981	182.626	125.333	-659.197	362.041	127.813	-321.453	-115.68	947.525	-320.497	-141.458	1103.25	-367.249	-242.838	540.322	-423.219	-391.8	109.837	-385.798	-239.953	34.778
334	0	-717.13	-94.6325	953.799	-706.936	-135.852	1105.06	-669.67	21.7987	546.892	-642.742	191.974	122.55	-658.294	371.073	125.295	-322.029	-104.264	945.795	-320.984	-130.323	1101.27	-368.076	-233.529	539.536	-423.372	-390.19	111.63	-385.77	-239.594	34.6662
335	0	-717.441	-81.955	952.986	-707.352	-124.244	1103.92	-669.803	36.0791	546.31	-641.666	198.689	120.211	-657.561	373.702	119.327	-322.564	-92.745	944.2	-321.342	-118.402	1099.36	-368.955	-223.704	538.706	-423.347	-388.462	113.682	-385.719	-239.255	34.586
336	0	-717.94	-69.0978	952.061	-707.777	-112.242	1102.79	-669.74	50.8601	546.02	-640.247	203.496	118.488	-656.055	378.173	111.011	-323.161	-81.0659	942.594	-321.953	-106.697	1097.59	-369.825	-213.374	537.843	-423.277	-386.581	116.046	-386.034	-238.594	34.2347
337	0	-718.572	-55.8559	951.556	-708.313	-99.6094	1101.82	-669.727	65.785	545.916	-638.281	207.927	116.35	-654.443	382.457	102.829	-323.819	-69.1903	941.257	-322.588	-94.7818	1096.02	-370.747	-202.534	537.032	-423.143	-384.267	118.657	-385.82	-238.187	34.129
338	0	-718.917	-40.4793	951.321	-708.917	-86.5857	1101.16	-669.233	80.3167	545.783	-635.891	212.773	114.364	-652.619	386.259	96.6448	-324.51	-57.335	940.059	-323.136	-82.2633	1094.66	-371.77	-191.239	536.268	-422.955	-381.902	121.707	-385.604	-237.74	33.9157
339	0	-719.307	-24.9753	951.217	-709.547	-73.3814	1100.75	-668.914	94.0656	545.696	-633.583	218.487	112.997	-650.344	389.92	91.5112	-325.332	-45.2288	939.012	-324.032	-70.1039	1093.27	-372.848	-179.325	535.676	-422.605	-379.162	125.156	-385.351	-237.222	33.7911
340	0	-719.998	-10.5925	951.438	-710.218	-59.7532	1100.85	-668.513	106.981	545.361	-631.896	223.782	111.749	-647.722	393.962	85.5378	-326.199	-32.8211	938.193	-324.858	-57.8334	1092.28	-373.879	-166.687	535.287	-422.225	-375.785	129.038	-385.191	-236.647	33.7083
341	0	-720.719	3.2261	951.902	-710.98	-46.0807	1101.33	-667.873	119.331	545.511	-631.528	228.858	110.644	-645.346	397.791	79.1107	-327.109	-20.0819	937.545	-325.579	-45.094	1091.34	-374.75	-153.086	534.982	-421.743	-371.867	133.375	-385.112	-236.092	33.6263
342	0	-721.516	16.9142	952.543	-711.727	-32.8903	1102.2	-668.539	132.615	546.104	-631.865	233.895	109.854	-644.461	400.97	73.4926	-328.169	-7.2359	937.206	-326.44	-32.6685	1090.68	-375.493	-138.327	534.653	-421.225	-367.287	138.39	-384.924	-235.618	33.7277
343	0	-722.339	30.3281	953.597	-712.564	-19.7485	1103.44	-669.465	146.384	547.277	-632.219	237.702	109.082	-644.61	403.251	68.3408	-329.361	5.68654	937.097	-327.139	-19.8446	1090.46	-376.083	-122.33	534.27	-420.566	-362.035	144.039	-384.766	-235.261	33.9473
344	0	-723.156	43.6557	954.985	-713.352	-6.73559	1105.02	-670.669	160.093	548.406	-632.733	240.725	108.427	-644.943	405.297	63.798	-330.756	18.8545	937.042	-327.911	-6.75358	1090.47	-376.407	-105.087	533.807	-419.829	-355.751	150.216	-384.34	-235.318	34.5606
345	0	-724.284	56.8315	956.51	-714.22	6.14241	1106.65	-672.171	172.762	549.384	-633.06	243.677	107.964	-644.812	407.136	59.8918	-332.2	32.5382	937.089	-328.769	5.82405	1090.62	-376.424	-86.4691	533.166	-418.927	-348.382	157.122	-383.887	-234.559	35.4087
346	0	-726.026	66.7815	957.925	-715.163	19.301	1108.37	-673.687	184.246	549.755	-632.971	246.729	107.354	-643.514	408.311	55.6566	-333.661	46.2682	937.423	-329.43	19.1676	1091.02	-376.107	-66.5523	532.376	-417.988	-339.79	164.837	-383.873	-233.149	36.1046
347	0	-727.418	78.6336	959.334	-716.177	32.381	1110.05	-674.961	194.181	549.87	-633.203	249.417	106.803	-643.256	409.985	52.7576	-335.405	61.6216	937.856	-330.347	32.2067	1091.41	-375.355	-45.2297	531.389	-416.955	-329.99	173.315	-383.743	-231.221	37.464
348	0	-728.65	91.6504	960.699	-717.324	45.4856	1111.7	-676.785	202.947	549.874	-633.328	251.436	106.174	-643.224	411.293	51.3972	-337.103	74.8506	938.314	-331.463	44.9689	1092.05	-374.327	-22.6243	530.107	-416.028	-318.239	182.474	-383.495	-228.646	39.5581
349	0	-730.01	104.91	962.175	-718.605	57.9319	1113.27	-677.269	210.788	549.953	-633.199	252.569	105.814	-643.102	412.13	50.6267	-338.886	88.0813	938.715	-332.362	56.9606	1092.54	-373.322	0.952925	528.814	-414.896	-304.81	192.219	-383.503	-224.908	41.9979
350	0	-731.526	117.678	963.605	-719.853	70.4644	1114.94	-678.124	218.416	549.997	-632.969	253.332	105.739	-642.953	412.659	50.0393	-340.688	101.283	939.292	-333.429	68.5918	1092.97	-372.396	25.4283	527.658	-413.615	-289.56	202.376	-383.235	-219.916	45.3317
351	0	-733.03	130.242	965.322	-720.987	82.6716	1116.75	-678.796	225.472	550.212	-632.798	254.03	105.616	-643.014	413.091	49.4534	-342.385	114.403	939.752	-334.601	79.9685	1093.34	-371.608	50.402	526.66	-411.917	-272.27	212.83	-382.858	-213.811	49.4764
352	0	-734.472	142.221	967.031	-722.134	94.8878	1118.63	-679.542	231.866	550.341	-632.674	254.545	105.56	-642.988	413.398	49.1474	-344.143	127.153	940.34	-335.747	90.9124	1093.64	-370.916	75.6066	525.964	-410.402	-252.443	222.434	-382.609	-205.886	54.3498
353	0	-735.671	154.896	968.874	-723.096	106.65	1120.69	-680.231	237.093	550.535	-632.424	254.733	105.459	-643.002	413.587	48.8492	-345.706	139.632	940.842	-336.854	101.637	1093.9	-370.314	100.554	525.931	-408.851	-231.537	231.011	-382.907	-197.348	59.3403
354	0	-736.846	166.725	970.544	-724.067	118.471	1122.65	-680.251	241.269	550.85	-632.228	254.855	105.377	-643.011	413.713	48.6722	-347.163	152.028	941.525	-337.878	112.079	1094.12	-369.695	124.837	526.717	-406.934	-209.473	238.259	-383.237	-187.99	64.1279
355	0	-737.886	177.853	972.044	-724.934	130.142	1124.71	-680.207	245.088	550.935	-632.089	254.964	105.444	-642.96	413.835	48.521	-348.433	163.978	942.277	-338.786	122.223	1094.28	-369.102	149.396	528.307	-405.05	-186.961	244.906	-383.286	-176.209	69.0487
356	0	-738.813	188.666	973.354	-725.663	141.416	1126.56	-680.83	249.166	551.232	-632.505	254.848	105.529	-642.906	413.97	48.3538	-349.474	175.623	943.347	-339.574	132.101	1094.62	-368.73	173.309	530.588	-403.961	-166.11	251.494	-383.035	-159.269	75.3491
357	0	-739.676	199.208	974.707	-726.446	152.701	1128.38	-681.336	253.181	551.473	-632.854	254.769	105.337	-642.903	414.108	48.1869	-350.32	186.911	944.634	-340.316	141.794	1095.33	-368.691	197.002	533.429	-403.456	-144.219	258.116	-382.481	-136.734	81.1528
358	0	-740.442	209.334	975.99	-727.321	164.043	1130.07	-681.881	257.031	551.724	-633.016	254.864	105.309	-642.869	414.208	48.0258	-351.038	197.987	946.273	-341.029	151.554	1096.5	-368.856	219.803	536.76	-403.329	-121.58	263.454	-381.75	-109.808	86.3445
359	0	-741.144	219.663	977.23	-728.222	175.358	1131.51	-682.509	260.697	552.024	-633.193	255.009	105.343	-642.986	414.22	47.8517	-351.533	208.955	948.291	-341.801	161.387	1098.22	-369.43	241.896	540.595	-403.398	-98.045	267.522	-380.755	-80.5572	90.6077
360	0	-741.774	230.018	978.296	-729.177	186.913	1132.81	-683.495	264.064	552.206	-633.278	255.163	105.487	-643.013	414.306	47.6866	-351.834	219.376	950.831	-342.556	171.322	1100.43	-370.153	263.503	544.802	-403.547	-73.4408	269.967	-379.698	-50.2833	93.8096
361	0	-742.287	240.695	979.215	-730.284	198.294	1134	-684.408	266.999	552.413	-632.941	255.404	105.557	-643.044	414.378	47.5086	-352.276	230.15	953.665	-343.689	181.182	1103.07	-371.029	284.758	549.348	-403.857	-48.5736	270.829	-378.43	-19.9737	95.7754
362	0	-742.847	250.823	979.893	-731.504	208.924	1135.01	-684.851	269.531	552.788	-633.018	255.465	105.648	-643.053	414.475	47.3464	-352.641	241.312	956.749	-344.81	191.234	1106.08	-371.835	305.904	553.927	-404.153	-23.4038	270.214	-377.226	10.41	96.2705
363	0	-743.408	260.566	980.477	-732.789	219.576	1135.76	-684.992	271.786	553.137	-633.072	255.494	105.765	-643.036	414.573	47.1239	-353.08	252.903	959.809	-346.012	201.578	1109.25	-372.498	326.783	558.482	-404.403	2.1975	268.473	-375.879	41.1043	95.7563
364	0	-743.907	270.006	980.784	-733.928	230.234	1136.36	-685.104	273.887	553.535	-633.056	255.54	105.91	-643.034	414.626	46.9828	-353.389	264.088	962.966	-347.209	212.015	1112.34	-373.326	347.21	562.824	-404.804	28.7928	265.46	-374.32	71.4923	94.6473
365	0	-744.786	275.89	980.795	-735.025	240.87	1136.81	-685.188	275.869	553.92	-632.905	255.545	106.071	-643.011	414.725	46.8297	-353.754	275.709	966.01	-348.407	222.632	1115.32	-373.902	367.039	566.969	-405.367	55.9719	261.446	-372.826	104.21	92.7756
366	0	-745.143	284.945	980.797	-736.146	250.83	1137.11	-685.174	277.974	554.282	-632.81	255.618	106.284	-643.033	414.812	46.6784	-353.603	287.729	969.405	-349.53	233.317	1118.05	-374.568	386.25	570.918	-406.004	83.2594	256.713	-371.801	138.424	90.5785
367	0	-745.496	293.869	980.559	-737.167	260.251	1137.23	-685.05	280.174	554.529	-632.655	255.711	106.453	-643.019	414.937	46.5635	-354.689	300.056	972.093	-350.441	243.611	1120.76	-375.201	404.699	574.599	-406.588	111.096	251.324	-370.625	174.124	88.5023
368	0	-745.733	302.594	980.19	-738.106	269.92	1137.15	-684.906	282.647	554.718	-632.503	255.903	106.602	-643.014	415.025	46.3868	-354.714	311.238	974.84	-351.358	254.63	1123.14	-375.955	422.564	578.062	-407.347	140.25	244.448	-369.378	211.256	86.4408
369	0	-745.858	311.288	979.755	-738.923	279.599	1136.96	-684.613	285.422	554.979	-632.245	256.152	106.798	-643.018	415.141	46.2806	-355.005	323.082	977.388	-352.215	265.811	1125.36	-376.825	439.753	581.341	-408.065	169.919	236.981	-368.591	249.204	84.1683
370	0	-745.986	319.964	979.282	-739.648	289.279	1136.63	-684.075	288.285	555.202	-632.277	256.283	106.992	-643.074	415.21	46.1409	-355.196	334.836	979.66	-353.066	277.005	1127.43	-377.73	456.307	584.457	-408.655	200.025	228.853	-367.802	287.925	81.6977
371	0	-746.002	328.671	978.777	-740.247	298.8	1136.3	-683.576	291.412	555.501	-632.085	256.5	107.096	-643.122	415.296	46.0401	-355.369	346.505	981.756	-353.874	288.563	1129.24	-378.51	472.125	587.294	-409.214	230.761	219.971	-367.35	326.904	78.9909
372	0	-746.045	337.377	978.171	-740.839	308.411	1135.7	-683.242	294.601	555.721	-631.971	256.639	107.392	-643.154	415.389	45.9551	-355.546	357.862	983.604	-354.513	299.474	1130.8	-379.096	487.272	589.875	-409.759	262.226	210.69	-366.859	366.199	76.1028
373	0	-746.111	346.146	977.512	-741.372	318.229	1135.22	-682.948	297.794	556.002	-631.766	256.818	107.628	-643.26	415.479	45.8264	-355.808	369.589	985.054	-355.174	310.624	1132.04	-379.549	501.786	591.905	-410.281	294.3	200.979	-366.267	405.726	73.2148
374	0	-746.183	355.043	976.753	-741.873	328.081	1134.51	-682.795	301.113	556.022	-631.559	257.042	107.884	-643.263	415.596	45.7288	-355.612	380.52	986.213	-355.642	321.937	1132.91	-380.069	515.482	593.4	-410.817	327.194	191.051	-365.6	445.3	70.4035
375	0	-746.228	364.016	975.909	-742.696	334.814	1133.92	-682.521	304.59	556.18	-631.36	257.254	108.163	-643.296	415.709	45.6146	-355.61	391.45	986.906	-356.153	333.344	1133.61	-380.641	528.267	594.423	-411.43	361.066	181.182	-364.763	485.093	67.9154
376	0	-746.294	373.109	974.914	-743.06	344.845	1133.11	-682.765	308.332	556.132	-631.11	257.53	108.471	-643.351	415.819	45.4828	-355.657	402.61	987.162	-356.62	344.733	1133.86	-381.196	540.219	594.685	-412.052	394.665	171.519	-363.766	524.701	65.8824
377	0	-746.413	382.285	973.874	-743.319	355.023	1132.25	-681.742	312.228	556.194	-631.017	257.843	108.826	-643.365	415.919	45.3992	-355.442	413.436	987.149	-357.053	356.142	1133.91	-381.679	551.307	594.201	-412.719	429.054	162.398	-362.29	564.113	64.6936
378	0	-746.519	391.513	972.77	-743.564	365.109	1131.2	-681.688	316.534	556.062	-630.607	258.156	109.178	-643.405	416.02	45.3149	-355.36	424.236	986.717	-357.451	367.63	1133.69	-381.979	561.638	592.985	-413.526	464.184	153.647	-361.023	603.054	63.6562
379	0	-746.734	400.876	971.569	-743.806	375.204	1130.07	-681.39	320.937	555.91	-630.38	258.542	109.576	-643.469	416.122	45.23	-355.155	435.058	985.972	-357.735	379.24	1133.11	-382.188	571.046	591.119	-414.171	499.598	145.609	-360.228	642.415	63.0058
380	0	-746.91	410.279	970.29	-744.059	385.408	1128.89	-681.229	325.652	555.736	-630.133	259.013	109.956	-643.533	416.223	45.1453	-354.842	445.961	985.083	-357.959	390.976	1132.35	-382.158	580.002	588.692	-415.174	535.391	138.735	-359.629	681.051	63.4763
381	0	-747.125	419.717	968.978	-744.315	395.606	1127.57	-681.669	330.577	555.441	-629.978	259.447	110.301	-643.533	416.356	45.051	-354.799	456.981	983.77	-358.304	402.777	1131.36	-381.851	588.443	585.699	-415.51	570.658	133.266	-360.061	720.223	64.1449
382	0	-747.349	429.103	967.562	-744.397	405.856	1126.06	-681.038	335.548	555.22	-629.745	259.89	110.629	-643.595	416.457	44.9699	-354.599	467.784	982.317	-358.542	414.686	1130.09	-381.511	596.404	582.137	-415.587	605.41	129.141	-360.839	758.361	66.1699
383	0	-747.613	438.663	966.147	-744.393	416.156	1124.52	-680.733	340.69	554.909	-629.468	260.389	111.068	-643.632	416.604	44.8894	-354.653	478.943	980.522	-358.661	427.099	1128.71	-381.236	603.829	578.093	-415.928	640.11	126.301	-362.425	795.964	69.5487
384	0	-747.949	448.28	964.704	-744.463	426.533	1122.93	-680.736	346.035	554.742	-629.283	260.904	111.574	-643.634	416.704	44.702	-354.715	490.435	978.466	-358.817	439.523	1127.01	-381.263	611.102	573.982	-416.028	673.497	124.638	-364.571	832.575	74.468
385	0	-748.157	458.012	963.322	-744.292	437.051	1121.28	-681.238	351.595	554.478	-629.042	261.414	112.175	-643.689	416.861	44.5867	-354.474	501.82	976.25	-358.709	451.985	1125.21	-381.386	618.482	569.981	-416.199	704.543	123.814	-367.147	867.504	80.9289
386	0	-748.13	467.924	961.916	-744.02	447.632	1119.57	-680.688	357.365	554.401	-628.941	261.988	112.974	-643.739	417.012	44.4642	-354.302	513.457	973.771	-358.465	464.717	1123.18	-381.491	626.367	566.246	-416.161	733.799	123.932	-369.874	900.291	89.3227
387	0	-748.125	478.077	960.446	-743.534	458.302	1117.84	-680.694	363.609	554.139	-628.946	262.671	113.687	-643.843	417.203	44.3348	-354.094	525.298	971.154	-358.105	477.704	1120.94	-381.739	634.706	562.648	-416.162	761.417	123.671	-372.894	930.626	99.0862
388	0	-748.039	488.384	958.917	-743.033	468.963	1116.13	-680.626	370.3	553.759	-628.963	263.546	114.472	-643.933	417.419	44.2221	-353.801	537.379	968.524	-357.579	490.565	1118.66	-382.805	642.76	559.053	-416.163	785.778	124.858	-375.892	958.115	109.173
389	0	-747.787	498.856	957.372	-742.424	479.597	1114.39	-680.776	377.711	553.309	-629.248	264.39	115.505	-644.034	417.67	44.0615	-353.571	549.761	966.223	-357.07	503.493	1116.45	-383.423	651.633	555.939	-416.649	808.167	125.556	-379.165	982.134	118.231
390	0	-747.564	509.431	955.728	-741.776	490.507	1112.62	-680.865	385.569	552.731	-629.259	265.543	116.689	-644.045	418.085	43.857	-353.469	562.606	964.062	-356.63	516.432	1114.44	-383.261	661.957	553.427	-417.358	827.661	125.684	-382.226	1002.33	124.746
391	0	-747.228	520.227	954.219	-741.149	501.616	1110.82	-681.002	393.868	552.227	-629.314	267.027	117.882	-644.105	418.522	43.6268	-353.389	575.318	962.18	-356.105	529.39	1112.64	-383.665	673.255	551.413	-418.63	843.694	124.288	-385.041	1018.69	127.494
392	0	-746.837	531.323	952.764	-740.567	512.937	1109.03	-681.028	402.604	551.844	-629.489	268.5	119.541	-644.17	419.002	43.4278	-353.263	588.177	960.605	-355.776	542.05	1111.09	-383.906	686.322	550.22	-420.312	856.205	122.213	-387.429	1031.5	126.591
393	0	-746.311	542.678	951.303	-740.029	524.56	1107.42	-681.051	411.715	551.394	-629.732	270.236	121.22	-644.263	419.541	43.2174	-353.098	601.044	959.292	-355.496	554.97	1109.7	-384.301	700.87	549.384	-422.115	865.557	119.66	-389.546	1041.12	122.7
394	0	-745.812	554.254	949.936	-739.435	536.561	1105.77	-680.956	421.225	550.906	-630.033	272.047	123.253	-644.458	420.065	43.0376	-352.709	613.972	958.301	-355.081	567.134	1108.46	-385.024	716.289	548.868	-424.201	873.062	117.236	-391.29	1047.65	116.638
395	0	-745.092	566.011	948.587	-738.908	548.757	1104.21	-680.881	431.266	550.388	-630.321	274.122	125.534	-644.572	420.596	42.8764	-352.233	627.037	957.472	-354.694	579.723	1107.33	-385.843	731.9	548.591	-426.386	877.642	116.484	-392.625	1052.62	109.272
396	0	-744.399	577.976	947.384	-738.133	561.274	1102.73	-680.751	441.858	549.921	-630.481	276.398	128.039	-644.724	421.228	42.6643	-351.395	640.222	956.789	-354.102	592.513	1106.38	-387.105	747.289	548.375	-429.123	882.349	113.927	-394.12	1056.6	102.628
397	0	-743.636	590.252	946.277	-737.514	573.846	1101.34	-680.603	453.096	549.511	-630.857	278.995	130.934	-644.954	421.816	42.5233	-350.511	653.799	956.351	-353.346	605.714	1105.67	-388.44	762.159	548.185	-431.72	887.92	112.341	-396.055	1060.53	97.0516
398	0	-742.784	602.787	945.338	-736.83	586.533	1100.08	-680.385	465.027	549.249	-631.381	282.051	134.286	-645.337	422.365	42.3817	-349.608	668.004	956.222	-352.44	619.378	1105.33	-389.694	776.022	547.856	-433.912	893.74	110.769	-398.741	1064.68	91.4266
399	0	-741.71	615.572	944.674	-736.019	599.258	1099.07	-680.288	477.811	549.134	-632.078	285.754	138.068	-645.875	423.005	42.2187	-348.849	682.435	956.374	-351.505	633.367	1105.49	-390.501	789.04	547.641	-436.535	899.792	108.957	-402.293	1069.53	85.1424
400	0	-740.67	628.669	944.318	-734.517	612.116	1098.34	-680.21	491.552	549.081	-632.599	289.94	142.288	-646.465	423.652	42.1563	-348.174	696.979	956.887	-350.679	647.588	1106.18	-391.098	801.841	547.582	-435.952	905.325	108.198	-405.374	1074.41	78.6307
401	0	-739.637	641.999	944.183	-733.648	624.976	1097.92	-680.166	506.439	548.982	-633.228	294.994	146.943	-646.875	424.297	42.1377	-347.647	711.612	957.641	-349.825	661.952	1107.48	-390.767	814.811	548.095	-435.788	911.219	107.202	-407.252	1078.43	72.3827
402	0	-738.514	655.547	944.275	-732.713	638.012	1097.96	-680.186	522.662	548.623	-634.116	300.835	152.15	-647.359	425.187	42.3395	-347.08	726.074	958.778	-349.071	676.243	1109.14	-389.839	828.234	549.109	-435.216	914.631	106.386	-407.565	1081.13	66.3937
403	0	-737.371	669.351	944.351	-731.947	651.092	1098.27	-680.504	540.449	547.959	-634.812	307.686	157.9	-647.734	425.989	42.5931	-346.272	740.131	960.386	-348.405	690.183	1110.98	-388.512	841.139	550.411	-434.184	917.625	105.774	-406.979	1082.95	60.9787
404	0	-736.104	683.341	944.527	-731.061	664.342	1098.62	-681.309	559.752	547.168	-635.507	315.396	164.375	-647.951	427.161	43.0214	-345.058	753.486	962.283	-347.795	703.581	1112.96	-386.893	853.499	551.768	-432.894	919.769	105.423	-406.284	1084.33	56.2247
405	0	-734.735	697.546	944.724	-730.394	677.692	1099.15	-682.773	580.534	546.171	-636.131	324.651	171.648	-648.061	428.867	43.5443	-343.81	765.932	964.4	-347.069	716.526	1115.14	-385.139	865.322	552.896	-431.896	921.961	105.002	-406.062	1086	52.9089
406	0	-733.363	711.812	945.008	-729.951	691.022	1099.78	-684.501	602.878	544.839	-637.208	335.212	179.89	-648.115	430.819	44.3465	-342.282	778.034	966.26	-346.243	728.753	1117.1	-383.349	876.574	553.917	-431.777	923.733	104.651	-406.376	1087.13	51.413
407	0	-731.865	726.097	945.232	-729.099	704.328	1100.45	-686.331	626.499	543.349	-637.807	347.393	188.507	-648.244	433.37	45.6927	-340.863	790.07	968.159	-345.083	740.537	1119.12	-381.863	886.71	554.756	-431.824	924.936	104.598	-406.342	1088.2	50.6886
408	0	-730.183	740.404	945.604	-728.193	717.363	1101.19	-688.035	650.927	541.806	-638.644	361.22	197.856	-648.643	436.62	47.6151	-339.361	801.993	969.863	-343.776	751.943	1120.89	-380.835	896.034	555.314	-431.912	925.643	104.785	-406.14	1088.57	49.8185
409	0	-728.46	754.537	945.875	-727.15	730.012	1101.91	-689.471	675.969	540.385	-639.632	376.75	207.892	-649.744	441.368	50.8222	-337.978	812.722	971.044	-342.394	763.028	1122.48	-380.141	904.316	555.616	-432.122	926.168	104.934	-406.266	1088.87	49.2029
410	0	-726.766	768.506	946.205	-725.832	742.169	1102.55	-690.727	701.531	539.188	-641.071	394.363	218.099	-650.195	447.199	54.5165	-336.238	824.492	972.5	-340.92	773.862	1124.03	-379.755	911.255	555.716	-432.79	926.437	105.08	-406.576	1088.99	48.8322
411	0	-725.134	782.188	946.562	-724.654	753.909	1103.09	-692.039	727.294	538.355	-641.56	413.627	227.701	-650.496	454.783	58.9224	-334.625	835.776	973.799	-339.485	784.732	1125.44	-379.4	916.593	555.644	-433.433	926.772	105.054	-406.773	1089.14	48.5554
412	0	-723.669	795.583	946.997	-723.474	765.077	1103.54	-693.385	753.004	538.311	-643.599	435.184	236.489	-650.383	463.689	63.1693	-333.212	846.718	975.033	-338.071	795.839	1126.98	-378.863	921.269	555.649	-433.495	926.662	105.31	-406.889	1089.41	48.4422
413	0	-722.272	808.582	947.753	-722.405	775.857	1104.01	-693.63	778.454	538.821	-645.27	457.469	243.686	-650.953	473.876	69.0731	-331.963	857.198	976.291	-336.678	807.29	1128.52	-378.039	925.472	555.725	-433.554	926.842	105.388	-406.932	1089.38	48.2338
414	0	-721.138	821.174	948.793	-721.613	786.271	1104.69	-693.813	803.488	540.383	-646.52	479.427	251.047	-652.021	487.676	76.3969	-330.854	867.592	977.528	-335.82	816.686	1129.83	-377.16	929.644	555.945	-433.545	926.951	105.449	-406.828	1089.47	48.2075
415	0	-720.178	833.103	950.237	-720.944	796.47	1105.62	-693.792	828.126	542.708	-647.546	501.064	258.859	-653.75	506.326	84.2648	-329.917	877.935	978.894	-334.796	827.572	1131.12	-376.116	933.754	556.239	-433.465	927.054	105.481	-406.748	1089.5	48.0766
416	0	-719.252	844.513	951.944	-720.098	806.296	1106.92	-693.335	852.4	545.626	-648.388	523.54	266.032	-655.777	529.524	91.6083	-329.065	888.317	980.374	-333.996	838.535	1132.73	-374.934	938.024	556.525	-433.306	927.194	105.562	-406.616	1089.53	47.963
417	0	-718.39	855.66	953.934	-719.229	815.985	1108.45	-692.555	876.145	549.121	-648.711	546.538	272.549	-657.97	555.927	98.4695	-328.404	898.838	981.805	-333.143	849.291	1134.4	-373.651	941.895	556.686	-433.016	927.353	105.657	-406.605	1090.07	47.9461
418	0	-717.744	866.774	955.964	-718.524	825.395	1110.29	-691.64	899.239	553.197	-649.046	570.416	277.731	-660.122	584.101	104.373	-327.722	909.598	983.2	-332.302	859.867	1135.9	-372.298	945.347	556.794	-433.149	927.094	105.87	-406.475	1089.85	47.8087
419	0	-717.115	877.935	958.206	-717.602	834.58	1112.35	-691.034	921.674	557.66	-649.636	594.789	281.866	-662.143	613.232	109.167	-327.065	919.058	984.175	-331.379	870.178	1137.31	-371.047	948.383	556.925	-432.587	927.549	105.779	-406.443	1089.93	47.8035
420	0	-716.591	889.232	960.607	-716.864	843.807	1114.61	-691.086	943.59	562.571	-650.063	622.748	284.287	-664.253	642.594	112.771	-326.463	929.186	985.183	-330.353	880.558	1138.51	-369.941	950.806	557.051	-432.442	927.562	105.853	-406.39	1090.01	47.7447
421	0	-716.05	900.621	963.141	-714.795	861.277	1116.94	-690.486	965.26	567.402	-650.682	650.017	285.131	-666.422	672.038	115.232	-325.752	938.987	985.956	-329.245	890.875	1139.47	-368.939	952.661	557.197	-432.333	927.573	105.988	-406.294	1089.99	47.6243
422	0	-715.585	912.16	965.716	-713.113	876.004	1119.65	-689.33	986.776	572.052	-651.252	675.256	285.297	-669.044	702.284	116.609	-325.065	948.645	986.452	-327.993	901.16	1140.24	-368.069	954.348	557.484	-432.267	927.632	106.213	-406.439	1090.24	47.696
423	0	-715.121	923.814	968.43	-712.029	886.925	1122.18	-687.027	1007.76	576.471	-651.795	700.403	284.279	-671.225	732.139	116.695	-324.298	958.012	986.745	-326.755	911.427	1140.79	-367.509	955.714	557.731	-432.31	927.755	106.378	-406.39	1090.31	47.5904
424	0	-714.822	935.545	971.121	-711.169	895.568	1124.45	-686.154	1028.16	580.807	-652.47	726.426	282.058	-673.495	762.46	115.739	-323.524	967.14	986.85	-325.564	921.482	1141.13	-367.078	957.054	557.971	-432.436	927.845	106.564	-405.936	1090.08	47.4257
425	0	-714.512	947.407	973.679	-710.272	904.387	1126.61	-685.313	1048.04	584.856	-652.718	748.68	279.373	-675.661	793.618	114.062	-322.819	976.03	986.692	-324.395	931.31	1141.3	-366.753	958.745	558.18	-432.507	927.932	106.742	-405.931	1090.18	47.3641
426	0	-714.134	958.388	976.065	-709.398	914.75	1128.61	-686.394	1067.28	588.489	-653.381	775.572	275.176	-677.423	825.396	111.696	-322.074	984.819	986.405	-323.26	941.084	1141.33	-366.627	960.357	558.364	-432.618	927.979	106.884	-405.853	1090.2	47.3041
427	0	-713.996	968.398	978.356	-708.416	925.549	1130.36	-686.01	1086.04	591.754	-653.811	803.14	270.128	-679.46	858.587	109.006	-321.372	993.359	986	-322.199	950.642	1141.16	-366.594	962.442	558.523	-432.666	928.042	107.028	-405.749	1090.25	47.2256
428	0	-713.575	981.48	980.343	-707.546	935.983	1131.9	-685.545	1104.39	594.667	-654.208	830.997	264.209	-681.416	892.84	106.071	-320.72	1001.87	985.425	-321.15	960.147	1140.72	-366.704	964.784	558.606	-432.848	928.099	107.218	-405.652	1090.26	47.1985
429	0	-713.014	994.875	982.334	-706.762	946.331	1133.2	-684.983	1122.2	597.19	-654.631	859.18	257.484	-683.146	927.969	102.756	-320.161	1010.09	984.695	-320.151	969.517	1140.29	-366.901	967.43	558.607	-433.058	928.071	107.436	-405.611	1090.34	47.1656
430	0	-712.713	1007.13	983.977	-705.997	957.251	1134.37	-684.396	1139.38	599.388	-654.934	887.909	249.997	-684.811	963.847	99.2035	-319.927	1017.37	983.913	-319.25	978.823	1139.65	-367.063	970.599	558.59	-433.195	927.983	107.798	-405.509	1090.34	47.1027
431	0	-712.338	1018.88	985.409	-705.152	968.942	1135.41	-683.688	1155.95	601.455	-655.147	917.153	241.881	-686.161	1000.44	95.4816	-319.518	1025.38	983.078	-318.377	988.082	1138.97	-367.222	974.055	558.548	-433.467	928.152	108.095	-405.429	1090.6	47.1832
432	0	-712.114	1030.17	986.624	-704.429	980.264	1136.21	-683.064	1171.77	603.199	-655.343	946.944	233.198	-687.404	1037.55	91.6928	-319.124	1033.58	982.178	-317.607	997.101	1138.22	-367.464	977.844	558.445	-433.812	928.251	108.39	-405.322	1090.61	47.0891
433	0	-711.829	1041.63	987.664	-703.812	990.795	1136.75	-682.146	1186.76	604.773	-655.362	977.298	224.109	-688.368	1075.28	87.9609	-318.712	1042.06	981.33	-317.033	1006.09	1137.31	-367.611	982.176	558.234	-433.952	928.82	108.604	-405.322	1090.59	46.9718
434	0	-711.501	1053.09	988.434	-703.288	1001.16	1137.17	-681.187	1200.97	605.931	-655.325	1008.21	214.677	-689.275	1113.32	84.5533	-318.39	1050.79	980.576	-316.505	1015.14	1136.5	-367.78	986.66	558.183	-434.234	929.202	108.836	-405.345	1090.5	46.6974
435	0	-711.384	1063.9	988.818	-702.758	1012.09	1137.35	-680.536	1213.8	606.461	-655.002	1039.72	205.13	-690.338	1151.58	81.7705	-318.191	1059.63	979.786	-316.048	1024.2	1135.65	-367.928	991.356	557.95	-434.293	929.319	109.228	-405.278	1090.54	46.5631
436	0	-711.206	1075.12	989.126	-702.404	1022.86	1137.27	-679.549	1226.21	606.549	-654.649	1071.72	195.623	-691.014	1190.25	79.2154	-318.07	1068.66	978.938	-315.752	1033.38	1134.73	-368.025	996.067	558.005	-434.472	929.73	109.66	-405.254	1090.65	46.4411
437	0	-711.232	1085.99	989.092	-702.125	1033.47	1137.05	-678.319	1237.77	605.81	-654.102	1104.38	186.269	-691.716	1229.05	77.3143	-317.915	1077.42	978.075	-315.541	1042.82	1133.82	-368.092	1001	557.854	-434.656	930.317	110.149	-405.251	1090.76	46.3443
438	0	-711.187	1096.55	988.748	-701.945	1043.92	1136.72	-677.691	1248.58	604.616	-653.562	1137.32	177.37	-692.222	1267.88	76.0121	-317.871	1086.25	977.112	-315.328	1052.5	1132.95	-368.205	1005.84	557.79	-434.715	930.789	110.518	-405.245	1090.76	46.1937
439	0	-711.321	1106.67	988.19	-701.901	1054.39	1136.11	-676.53	1258.48	602.53	-652.982	1170.85	168.877	-692.456	1306.71	75.4893	-317.87	1095.39	976.17	-315.037	1062.35	1131.9	-368.361	1010.91	557.674	-434.827	931.338	110.931	-405.257	1091.1	46.2596
440	0	-711.513	1116.9	987.406	-701.951	1064.88	1135.42	-675.977	1267.61	599.947	-652.17	1204.66	160.883	-692.211	1345.58	75.5414	-317.816	1104.67	975.106	-314.988	1072.46	1130.75	-368.448	1015.92	557.525	-434.886	931.841	111.535	-405.026	1091.52	46.4172
441	0	-711.709	1126.83	986.403	-701.927	1075.84	1134.73	-675.351	1276.11	596.542	-651.459	1238.57	153.888	-691.463	1384.35	76.2941	-317.805	1114.06	974.044	-315.018	1082.73	1129.72	-368.716	1021	557.346	-434.982	932.444	112.101	-404.995	1091.64	46.3417
442	0	-712.032	1136.61	985.171	-702.13	1086	1133.79	-674.508	1283.64	593.291	-650.935	1272.9	147.99	-690.009	1422.78	77.5427	-317.849	1123.6	972.938	-315.115	1093.04	1128.71	-368.968	1026.17	557.224	-435.26	932.889	112.777	-404.994	1091.81	46.2878
443	0	-712.468	1146.54	983.654	-702.152	1096.78	1132.78	-673.907	1290.76	589.416	-650.671	1307.38	143.112	-687.934	1460.82	79.5155	-317.924	1133.17	971.773	-315.351	1103.73	1127.61	-369.336	1031.39	557.088	-435.595	933.792	113.545	-405.005	1091.92	46.2003
444	0	-712.818	1156.08	981.949	-702.433	1107.78	1131.51	-673.254	1297.23	585.456	-649.99	1341.38	139.717	-684.843	1498.24	82.1149	-318.018	1142.79	970.497	-315.744	1114.31	1126.47	-369.778	1036.88	556.977	-435.832	934.44	114.292	-405.122	1092.1	46.0611
445	0	-713.131	1166.35	980.061	-702.682	1118.88	1130.17	-672.786	1303.29	581.334	-649.199	1374.65	137.839	-680.508	1534.58	85.4319	-318.103	1152.56	969.242	-316.049	1125.14	1125.21	-370.355	1042.48	556.762	-436.259	935.343	115.281	-405.091	1092.23	46.0836
446	0	-713.406	1176.9	977.984	-702.995	1130.82	1128.65	-672.209	1309.22	577.24	-648.17	1406.51	137.395	-675.295	1569.49	89.9738	-318.277	1162.41	967.907	-316.414	1136.03	1123.86	-371.037	1048.26	556.653	-436.77	936.206	116.284	-405.456	1092.09	45.7662
447	0	-713.753	1187.67	975.781	-703.461	1142.68	1127.05	-671.343	1315.38	573.036	-647.135	1436.23	137.945	-669.488	1602.32	95.5697	-318.512	1172.39	966.552	-316.954	1147.26	1122.37	-371.702	1054.46	556.463	-437.201	936.93	117.466	-405.491	1092.27	45.6813
448	0	-714.054	1198.66	973.553	-704.057	1154.42	1125.4	-670.404	1321.81	568.877	-645.901	1463.37	139.033	-663.416	1632.5	102.108	-318.866	1182.62	965.188	-317.557	1157.86	1120.76	-372.332	1060.97	556.393	-437.583	938.198	118.81	-405.549	1092.6	45.613
449	0	-714.541	1210.01	971.53	-704.617	1166.93	1123.87	-669.329	1328.83	565.069	-644.49	1487.48	140.305	-657.409	1659.36	109.444	-319.313	1193.12	963.868	-318.42	1166.59	1118.99	-372.875	1068.03	556.35	-437.916	939.152	120.357	-405.609	1092.83	45.4477
450	0	-715.003	1221.45	969.595	-705.316	1179.82	1122.44	-668.035	1336.53	561.801	-642.484	1508.14	140.972	-651.866	1682.37	117.222	-320.037	1204.05	962.497	-319.287	1176.67	1117.31	-373.321	1075.8	556.24	-438.116	940.706	121.952	-405.653	1093.16	45.3138
451	0	-715.538	1233.62	967.816	-706.099	1192.65	1120.93	-666.941	1345.33	559.05	-640.026	1524.75	140.453	-646.989	1700.75	124.706	-320.538	1214.95	961.344	-320.109	1188.59	1115.93	-373.634	1084.44	556.116	-437.99	942.263	123.762	-405.534	1093.43	45.1355
452	0	-716.063	1246.59	966.257	-706.883	1205.06	1119.53	-665.878	1356	557.056	-636.851	1537.3	138.077	-642.981	1714.08	130.752	-321.296	1226.21	960.044	-320.773	1200.39	1114.32	-374.049	1093.66	555.743	-437.802	944.129	125.78	-405.564	1093.85	45.036
453	0	-716.564	1259.87	965.147	-707.533	1217.92	1118.18	-664.893	1368.56	555.996	-633.411	1546.66	134.709	-639.716	1723	133.521	-322.055	1237.65	958.746	-322.013	1212.06	1113.15	-374.473	1103.71	555.261	-437.41	945.784	127.972	-405.44	1094.23	44.8695
454	0	-717.142	1273.05	964.349	-708.166	1230.64	1117	-663.989	1382.49	555.345	-629.812	1553.62	131.254	-636.641	1729.31	132.067	-322.852	1249.39	957.587	-323.022	1223.47	1111.76	-374.953	1114.42	554.675	-436.897	948.053	130.286	-405.152	1094.54	44.7209
455	0	-717.657	1286.19	963.773	-708.828	1243.14	1115.9	-663.132	1396.96	554.768	-626.296	1558.38	129.479	-633.063	1734.11	126.548	-323.663	1261.31	956.463	-323.861	1235.2	1110.4	-375.456	1125.57	553.926	-436.218	950.549	132.827	-404.951	1094.82	44.5626
456	0	-718.163	1299.88	963.058	-709.505	1255.48	1114.97	-662.046	1411.49	554.432	-623.016	1562.84	128.052	-629.655	1738.4	118.672	-324.349	1273.35	955.348	-324.69	1246.94	1109.03	-375.962	1137.49	553.177	-435.687	953.146	135.751	-404.713	1095.13	44.4196
457	0	-718.727	1313.4	962.822	-710.14	1268.29	1114.26	-661.105	1425.5	554.265	-619.637	1568.02	126.031	-625.893	1742.41	111.273	-324.937	1285.6	954.394	-325.335	1258.94	1107.77	-376.561	1149.89	552.452	-435.019	956.151	139.037	-404.483	1095.55	44.2881
458	0	-719.178	1327.28	962.522	-710.849	1281.65	1113.83	-659.356	1438.57	554.105	-616.175	1573.27	124.22	-622.529	1746.02	106.153	-325.581	1297.93	953.623	-325.985	1271.17	1106.57	-376.838	1162.95	552.006	-434.357	959.62	142.756	-404.278	1096	44.1305
459	0	-719.373	1341.6	962.401	-711.67	1294.86	1113.76	-658.04	1451.4	553.517	-613.968	1579.32	122.849	-619.386	1749.87	101.267	-326.28	1310.58	952.972	-326.588	1283.57	1105.57	-377.913	1176.18	551	-433.556	963.719	147.061	-404.044	1096.55	44.0841
460	0	-719.573	1356.32	962.25	-712.535	1308.17	1113.9	-657.124	1464.27	553.309	-613.129	1584.82	121.64	-616.742	1754.07	94.7806	-327.078	1323.17	952.563	-327.332	1295.89	1104.9	-377.358	1191.52	550.759	-432.595	968.484	151.856	-403.719	1096.54	43.9649
461	0	-719.616	1371.03	962.427	-713.365	1321.6	1114.56	-656.866	1477.76	553.75	-613.219	1590.49	120.369	-615.67	1757.87	87.9331	-327.936	1335.31	952.14	-328.08	1308.27	1104.59	-377.508	1206.95	550.189	-431.428	973.718	157.197	-403.344	1097.38	44.2271
462	0	-719.984	1385.72	963.085	-714.23	1335.12	1115.64	-658.399	1492.5	554.449	-613.629	1595.26	119.133	-615.815	1760.74	81.7961	-328.846	1348.25	952.04	-328.747	1320.78	1104.69	-376.72	1224.17	549.624	-430.193	980.048	163.195	-402.916	1098.27	44.6026
463	0	-720.585	1399.83	964.206	-714.872	1348.55	1116.98	-659.501	1505.85	555.344	-614.112	1598.97	118.06	-616.13	1763.28	76.3233	-329.866	1361.48	952.16	-329.565	1333.04	1104.92	-375.316	1242.83	548.82	-428.853	987.141	169.79	-402.564	1099.1	45.1621
464	0	-721.445	1413.17	965.488	-715.078	1364.38	1118.24	-660.695	1518.24	556.086	-614.512	1602.29	117.163	-615.958	1765.46	71.7011	-330.867	1374.69	952.34	-330.186	1345.08	1105.35	-373.242	1262.98	547.833	-427.237	995.594	177.285	-402.238	1099.81	45.7843
465	0	-722.342	1425.89	966.985	-715.754	1377.43	1119.79	-661.812	1529.43	556.597	-615.079	1605.31	116.501	-615.354	1767.36	67.6543	-332.107	1387.61	952.519	-330.803	1357.17	1105.68	-370.69	1284.39	546.53	-425.353	1005.95	185.368	-401.788	1101.57	46.6737
466	0	-723.239	1438.4	968.632	-716.303	1390.04	1121.54	-662.759	1539.61	557.115	-615.809	1607.81	116.068	-615.154	1768.92	64.4258	-333.325	1400.64	952.805	-331.173	1369.13	1105.98	-367.99	1307	545.174	-423.087	1017.48	194.01	-401.231	1104.22	48.3615
467	0	-724.117	1450.79	970.472	-716.846	1402.35	1123.49	-664.047	1548.96	557.745	-616.096	1609.66	115.561	-615.082	1770.32	62.9334	-334.654	1413.52	952.887	-331.505	1381.01	1106.1	-365.269	1330.48	543.76	-420.563	1031.6	202.968	-400.467	1107.64	50.6223
468	0	-725.096	1463	972.308	-717.336	1414.39	1125.38	-664.912	1557.82	558.478	-616.125	1610.79	115.433	-614.591	1771.15	61.9495	-335.865	1426.59	953.105	-331.928	1392.61	1106.04	-362.71	1354.89	542.338	-417.94	1046.79	213.109	-399.482	1112.09	53.6092
469	0	-726.228	1474.96	974.117	-717.766	1426.23	1127.24	-665.66	1566.06	559.221	-615.829	1611.44	115.524	-614.15	1771.81	61.1168	-337.076	1439.42	953.186	-332.293	1404.06	1105.88	-360.182	1380.07	540.998	-414.894	1065.34	222.806	-398.387	1117.72	57.2053
470	0	-727.428	1486.86	975.938	-718.242	1437.91	1129.11	-666.17	1573.45	559.617	-615.564	1612.19	115.57	-613.916	1772.27	60.5451	-338.184	1452.2	953.226	-332.803	1415.17	1105.65	-358.253	1405.08	540.054	-411.313	1084.38	232.03	-397.658	1124.44	61.5226
471	0	-728.527	1498.27	977.512	-718.76	1449.61	1130.84	-666.116	1579.51	559.868	-615.191	1612.49	115.47	-613.747	1772.61	60.1974	-339.099	1464.72	953.531	-333.454	1426.01	1105.38	-356.414	1430.07	539.86	-407.96	1105.08	240.189	-396.72	1132.31	65.7136
472	0	-729.475	1509.25	978.868	-719.335	1461.31	1132.59	-667.027	1585.36	559.951	-614.896	1612.69	115.412	-613.597	1772.82	59.9167	-339.917	1477.02	953.824	-334.179	1436.5	1105.25	-354.751	1454.92	540.419	-404.375	1127.41	246.92	-396.153	1140.52	69.7301
473	0	-730.256	1520.02	980.052	-719.922	1472.76	1134.17	-667.778	1590.19	560.108	-614.651	1612.77	115.323	-613.448	1772.95	59.6958	-340.621	1488.85	954.48	-334.823	1446.54	1105.32	-353.184	1479.53	541.951	-400.721	1149.4	253.006	-395.517	1150.61	73.6643
474	0	-730.75	1531.23	981.293	-720.857	1481.75	1135.62	-667.295	1593.66	560.457	-614.42	1612.93	115.326	-613.347	1773.1	59.5713	-341.306	1500.49	955.551	-335.498	1456.24	1105.64	-352.043	1503.62	544.061	-397.537	1170.95	258.605	-394.281	1165.65	79.425
475	0	-731.128	1542.95	982.612	-721.553	1492.04	1137.02	-667.085	1597.17	560.745	-614.285	1613.05	115.287	-613.272	1773.17	59.4169	-341.844	1511.76	956.891	-336.14	1465.79	1106.36	-351.27	1527.15	546.766	-395.315	1192.51	264.682	-391.875	1187.04	84.7605
476	0	-731.67	1552.1	984.047	-722.147	1503.26	1138.5	-667.606	1601.3	561.067	-614.294	1613.2	115.274	-613.247	1773.26	59.307	-342.36	1522.77	958.443	-336.707	1475.15	1107.59	-351.005	1549.9	549.942	-393.831	1215.82	269.476	-389.318	1213.78	89.2209
477	0	-731.899	1563.56	985.535	-722.728	1514.55	1140.06	-668.245	1605.44	561.458	-614.391	1613.32	115.323	-613.228	1773.31	59.1791	-342.873	1533.5	960.315	-337.278	1484.43	1109.17	-350.987	1572.07	553.609	-392.152	1238.19	273.141	-385.786	1243.7	93.0096
478	0	-732.193	1574.16	986.791	-723.352	1525.52	1141.52	-668.956	1609.3	561.741	-614.452	1613.42	115.377	-613.248	1773.42	59.0326	-343.118	1544.29	962.609	-337.848	1493.77	1111.17	-351.361	1593.52	557.707	-390.999	1261.92	275.575	-382.312	1275.29	95.915
479	0	-732.564	1584.32	987.91	-724	1536.33	1142.9	-670.02	1613.03	561.935	-614.611	1613.54	115.432	-613.273	1773.49	58.8891	-343.385	1555.13	965.137	-338.51	1503.23	1113.56	-351.934	1614.57	562.136	-389.819	1286.71	276.757	-378.734	1307.32	97.9076
480	0	-732.85	1594.29	988.797	-724.67	1546.92	1144.15	-671.022	1616.44	562.228	-614.717	1613.65	115.498	-613.263	1773.58	58.7189	-343.652	1566.13	967.998	-339.268	1512.95	1116.21	-352.58	1635.36	566.735	-388.989	1311.67	276.28	-374.771	1340.25	99.2215
481	0	-733.137	1604.02	989.478	-725.505	1556.52	1145.33	-671.594	1619.22	562.487	-614.803	1613.71	115.569	-613.263	1773.65	58.5745	-343.909	1577.36	971.095	-340.038	1522.96	1119.18	-353.46	1655.69	571.209	-388.33	1336.86	274.361	-371.19	1372.3	99.2145
482	0	-733.419	1613.33	989.972	-726.285	1567.73	1146.22	-671.977	1621.62	562.773	-614.768	1613.74	115.68	-613.228	1773.71	58.4298	-344.075	1588.74	974.146	-340.921	1533.27	1122.21	-354.355	1675.59	575.4	-387.294	1362.63	271.713	-367.703	1404.57	98.2107
483	0	-733.795	1622.19	990.187	-727.098	1578.25	1146.85	-671.995	1623.57	563.077	-614.683	1613.78	115.815	-613.203	1773.84	58.2995	-344.205	1600.02	977.159	-341.715	1543.68	1125.18	-354.268	1695.84	579.788	-386.463	1388.82	267.627	-364.271	1437.55	96.5575
484	0	-734.075	1630.65	990.208	-727.983	1587.75	1147.21	-672.426	1625.85	563.389	-614.617	1613.87	115.978	-613.172	1773.86	58.1823	-344.333	1611.44	980.144	-342.414	1554.37	1128.04	-355.23	1714.37	583.747	-385.74	1415.85	262.6	-361.328	1471.14	94.2982
485	0	-734.288	1638.74	990.027	-728.86	1596.98	1147.34	-671.71	1627.44	563.6	-614.436	1613.89	116.093	-613.161	1773.98	58.0518	-344.286	1623.51	983.106	-343.086	1565.17	1130.81	-356.177	1732.25	587.523	-385.237	1443.18	257.159	-358.317	1506.64	92.0583
486	0	-734.449	1646.56	989.763	-729.595	1605.96	1147.37	-671.481	1629.44	563.816	-614.252	1614	116.255	-613.15	1774.06	57.9243	-344.519	1634.31	985.799	-343.867	1576.2	1133.46	-356.957	1749.46	591.034	-384.768	1471.37	249.662	-355.545	1543.43	89.9259
487	0	-734.612	1654.19	989.394	-730.296	1614.77	1147.17	-670.609	1631.37	564.197	-614.118	1614.11	116.385	-613.148	1774.16	57.786	-344.464	1646.3	988.377	-344.466	1587.23	1135.81	-358.002	1765.91	594.148	-384.33	1499.88	242.659	-352.999	1581.21	87.8512
488	0	-734.775	1661.76	989.025	-730.938	1623.53	1146.93	-670.163	1633.76	564.448	-613.914	1614.31	116.576	-613.182	1774.24	57.6592	-344.683	1657.12	990.635	-345.055	1598.43	1138.02	-358.842	1781.67	597.121	-384.165	1529.14	234.363	-350.686	1619.63	85.7952
489	0	-734.847	1669.42	988.608	-731.504	1632.2	1146.61	-670.04	1636.6	564.62	-613.733	1614.47	116.722	-613.201	1774.33	57.5276	-344.575	1669.1	992.894	-345.521	1609.62	1139.88	-359.668	1796.85	599.785	-383.952	1559.06	225.603	-348.463	1658.21	83.6243
490	0	-734.93	1677.13	988.123	-731.912	1640.81	1146.22	-669.875	1639.52	564.761	-613.571	1614.61	116.882	-613.272	1774.44	57.4023	-344.626	1680.4	994.65	-346.011	1620.82	1141.52	-360.514	1811.11	602.046	-383.893	1589.31	216.258	-346.383	1696.89	81.2645
491	0	-734.922	1684.99	987.616	-732.37	1649.59	1145.73	-669.681	1642.58	564.971	-613.462	1614.79	117.099	-613.316	1774.54	57.2761	-344.665	1691.53	996.106	-346.43	1631.96	1142.82	-361.396	1824.56	603.99	-383.925	1620.64	206.693	-344.226	1735.57	78.8419
492	0	-735.893	1691.43	986.801	-732.653	1658.32	1145.28	-669.261	1645.38	565.059	-613.272	1615	117.284	-613.318	1774.64	57.182	-344.73	1702.62	997.188	-346.816	1643.14	1143.86	-362.337	1837.14	605.383	-384.1	1652.31	197.003	-341.991	1774.2	76.6035
493	0	-735.907	1699.16	986.069	-732.968	1667.14	1144.75	-668.566	1647.12	564.979	-613.059	1615.17	117.484	-613.346	1774.68	57.0498	-344.859	1713.29	997.703	-347.142	1654.32	1144.46	-363.127	1849.06	606.234	-384.421	1684.59	187.462	-339.667	1812.78	74.8813
494	0	-736.091	1707.39	985.44	-733.09	1676.02	1144.2	-668.349	1650.47	565.007	-612.865	1615.39	117.713	-613.405	1774.78	56.9558	-344.969	1723.68	997.982	-347.438	1665.5	1144.75	-363.9	1860.07	606.286	-384.949	1717.32	178.212	-337.357	1851.33	73.9397
495	0	-736.231	1715.54	984.71	-733.26	1684.87	1143.59	-668.137	1654.41	564.899	-612.685	1615.65	117.931	-613.433	1774.89	56.8682	-344.822	1734.72	997.968	-347.647	1676.56	1144.71	-364.399	1870.42	605.549	-386.056	1750.32	169.25	-335.21	1889.59	73.7952
496	0	-736.411	1723.81	984.005	-733.301	1693.84	1142.9	-668.057	1658.13	565.019	-612.516	1615.88	118.167	-613.616	1775.28	56.9327	-344.676	1745.31	997.616	-347.793	1687.79	1144.36	-364.874	1880.02	604.184	-386.619	1783.85	161.522	-333.374	1927.64	74.1147
497	0	-736.614	1732.11	983.2	-733.331	1702.83	1142.08	-668.041	1662.21	564.89	-612.382	1616.18	118.427	-613.658	1775.39	56.8521	-344.575	1755.75	996.813	-347.874	1698.9	1143.8	-365.113	1889	602.307	-387.723	1818.1	154.738	-332.119	1965.03	75.3313
498	0	-736.814	1740.54	982.362	-733.395	1711.91	1141.26	-668.354	1666.93	564.649	-612.255	1616.5	118.637	-613.692	1775.47	56.7166	-344.442	1766.12	995.805	-347.948	1710.03	1142.94	-365.301	1897.47	599.955	-389.943	1852.36	148.071	-331.567	2001.82	76.5974
499	0	-737.07	1749.07	981.403	-733.404	1721.1	1140.31	-668.047	1671.39	564.633	-612.133	1616.83	118.85	-613.746	1775.59	56.6235	-344.518	1775.88	994.39	-347.981	1721.3	1141.82	-365.253	1905.5	597.078	-390.721	1886.55	142.734	-331.756	2037.9	78.5464
500	0	-737.377	1757.69	980.499	-733.367	1730.43	1139.31	-668.138	1676.12	564.449	-612.001	1617.19	119.106	-613.816	1775.7	56.5194	-344.611	1786.11	992.793	-347.938	1732.7	1140.55	-365.119	1913.12	593.719	-392.905	1919.91	138.983	-332.986	2073.17	80.9983
501	0	-737.662	1766.46	979.48	-733.299	1739.96	1138.24	-668.279	1680.93	564.28	-611.922	1617.55	119.384	-613.691	1775.44	56.1974	-344.853	1796.59	991.001	-347.908	1744.13	1139.06	-364.865	1920.39	590.057	-393.994	1952.25	136.754	-334.937	2108.28	84.912
502	0	-737.981	1775.46	978.408	-733.222	1749.67	1137.01	-668.113	1685.96	564.035	-611.868	1617.93	119.726	-613.751	1775.6	56.125	-345.103	1807.02	988.966	-347.861	1755.62	1137.52	-364.881	1927.48	586.364	-395.18	1983.34	135.597	-337.81	2142.36	89.8694
503	0	-737.695	1782.48	976.92	-733.013	1759.65	1135.73	-668.436	1690.81	563.882	-611.866	1618.33	120.099	-613.807	1775.75	55.9942	-345.193	1817.55	986.833	-347.724	1767.47	1135.85	-365.42	1934.65	582.696	-396.527	2013.13	134.993	-341.33	2175.22	95.6945
504	0	-737.812	1791.71	975.668	-732.68	1769.69	1134.26	-668.548	1695.96	563.689	-611.848	1618.8	120.535	-613.856	1775.84	55.8648	-345.125	1828.04	984.619	-347.547	1779.16	1133.99	-366.108	1941.98	579.095	-398.012	2040.79	134.51	-345.354	2206.1	102.19
505	0	-737.885	1801.15	974.342	-732.351	1779.88	1132.75	-668.548	1701.21	563.45	-611.748	1619.24	120.97	-613.915	1776.03	55.7597	-344.818	1838.72	982.485	-347.327	1790.89	1132.12	-367.429	1949.1	575.62	-399.691	2066.39	134.488	-349.681	2235.41	109.827
506	0	-737.897	1810.85	973	-731.989	1790.16	1131.12	-668.546	1706.94	563.263	-611.771	1619.79	121.464	-613.964	1776.17	55.6428	-344.376	1849.56	980.492	-346.989	1802.9	1130.34	-370.173	1954.35	571.644	-398.903	2091.89	134.275	-354.46	2262.45	118.181
507	0	-737.87	1820.72	971.584	-731.587	1800.65	1129.51	-668.533	1713.01	562.98	-611.855	1620.45	122.151	-614.053	1776.38	55.529	-343.991	1860.76	978.608	-346.636	1814.93	1128.59	-371.555	1962.13	568.563	-401.175	2113.31	135.239	-359.519	2286.32	126.332
508	0	-737.752	1830.64	970.087	-731.142	1811.27	1127.96	-668.296	1719.55	562.659	-611.757	1621.21	122.884	-614.063	1776.57	55.3689	-343.79	1872.33	976.822	-346.252	1827	1127	-372.894	1971.03	565.923	-403.984	2131.65	135.676	-364.522	2306.81	133.237
509	0	-737.585	1840.78	968.696	-730.609	1821.94	1126.39	-668.729	1727.79	562.353	-611.801	1622.04	123.742	-614.065	1776.78	55.2273	-343.633	1884.25	975.145	-345.875	1838.92	1125.51	-373.131	1982.32	564.26	-406.123	2147.94	135.325	-369.212	2323.84	137.431
510	0	-737.25	1850.83	967.283	-730.091	1832.73	1124.88	-668.619	1735.41	561.991	-611.871	1623.07	124.82	-614.146	1777.09	55.0662	-343.673	1896.32	973.536	-345.54	1850.81	1124.14	-373.643	1994.83	563.332	-408.165	2161.86	134.357	-373.493	2337.37	137.976
511	0	-736.929	1861.18	966	-729.475	1843.69	1123.5	-668.553	1743.26	561.621	-611.943	1624.3	125.992	-614.157	1777.37	54.8907	-343.596	1908.43	972.161	-345.224	1862.52	1122.87	-374.689	2008.39	562.603	-411.13	2172.28	132.26	-377.416	2347.78	135.317
512	0	-736.469	1871.55	964.703	-728.864	1854.78	1122.1	-668.422	1751.37	561.238	-612.143	1625.57	127.369	-614.198	1777.78	54.7377	-343.429	1920.58	971.137	-344.937	1874.23	1121.77	-375.602	2023.18	562.239	-414.664	2179.9	129.687	-381.034	2355.19	130.205
513	0	-736.034	1882.09	963.481	-728.287	1865.97	1120.79	-668.238	1759.86	560.826	-612.26	1627.09	128.96	-614.231	1778.28	54.5674	-343.088	1932.87	970.283	-344.625	1886.17	1120.73	-376.828	2038.21	562.099	-418.582	2184.79	128.43	-384.623	2360.75	124.242
514	0	-735.499	1892.74	962.408	-727.6	1877.37	1119.54	-668.222	1768.97	560.565	-612.413	1628.87	130.799	-614.302	1778.82	54.3741	-342.535	1945.26	969.589	-344.214	1898.22	1119.87	-378.289	2053.02	561.928	-423.481	2188.46	126.716	-387.814	2365.49	118.175
515	0	-734.867	1903.65	961.468	-726.954	1888.83	1118.34	-668.012	1778.34	560.307	-612.674	1630.7	132.898	-614.582	1779.53	54.309	-341.829	1958.11	969.16	-343.682	1910.62	1119.22	-380.005	2067.31	561.789	-425.168	2194.24	125.56	-391.128	2369.72	112.948
516	0	-734.207	1914.66	960.584	-726.238	1900.28	1117.24	-668.024	1788.29	560.092	-612.961	1632.81	135.29	-615.218	1780.51	54.5111	-341.173	1971.49	969.134	-343.173	1923.41	1118.82	-381.589	2081.13	561.823	-426.879	2200.42	124.661	-394.287	2373.8	108.292
517	0	-733.503	1925.98	959.906	-725.567	1911.64	1116.18	-667.814	1798.62	560.213	-613.337	1635.27	138.006	-615.038	1780.85	54.0384	-340.734	1985.2	969.37	-342.64	1936.36	1118.85	-382.923	2094.37	561.922	-428.566	2206.74	124.192	-397.432	2377.71	102.793
518	0	-732.646	1937.27	959.285	-724.932	1923.06	1115.31	-667.322	1809.27	560.483	-613.687	1638.02	141.133	-615.31	1781.41	53.9178	-340.522	1999.34	969.931	-342.154	1949.77	1119.35	-384.051	2106.98	562.148	-430.564	2211.7	122.656	-400.326	2382.16	96.708
519	0	-731.945	1948.98	958.986	-724.276	1934.47	1114.53	-667.256	1821.03	560.719	-614.254	1641.22	144.556	-615.769	1782.05	53.7661	-340.382	2013.51	970.708	-341.806	1963.29	1120.31	-384.592	2119.5	562.617	-431.144	2216.28	121.104	-402.175	2386.43	90.7379
520	0	-731.215	1960.83	958.761	-723.725	1945.91	1113.99	-667.203	1833.78	560.871	-614.684	1645.06	148.346	-616.265	1782.67	53.6045	-340.278	2027.63	971.789	-341.548	1976.85	1121.73	-384.394	2132.31	563.471	-430.251	2220.62	120.44	-402.893	2388.9	85.1769
521	0	-730.378	1972.69	958.615	-723.272	1957.53	1113.6	-667.184	1847.76	560.833	-615.162	1649.47	152.55	-616.424	1782.93	53.4103	-340.08	2041.58	973.257	-341.396	1990.38	1123.5	-383.649	2145.11	564.737	-427.557	2225.42	121.113	-402.474	2390.81	80.205
522	0	-729.513	1984.76	958.6	-722.79	1969.41	1113.42	-667.384	1862.99	560.646	-615.727	1654.58	157.228	-616.851	1783.54	53.4595	-339.714	2054.97	975.117	-341.273	2003.72	1125.56	-382.725	2157.29	566.151	-426.394	2227.94	120.677	-401.93	2392.34	75.7738
523	0	-728.674	1997.21	958.77	-722.377	1981.49	1113.53	-667.431	1879.4	560.218	-616.447	1660.52	162.476	-617.162	1784.19	53.6535	-338.995	2067.79	977.308	-341.134	2016.76	1127.81	-381.584	2168.71	567.389	-425.678	2230.1	120.031	-401.628	2393.95	71.761
524	0	-727.765	2009.88	959.073	-721.945	1993.67	1113.77	-666.345	1894.39	559.259	-617.239	1667.4	168.293	-617.94	1785.33	54.1212	-338.058	2080.1	979.423	-340.897	2029.32	1130.03	-380.414	2179.2	568.284	-425.169	2232.44	119.196	-401.39	2395.86	68.1564
525	0	-726.66	2022.65	959.465	-721.471	2006.07	1114.31	-667.829	1913.54	558.674	-618.121	1675.33	174.75	-618.036	1786.1	54.5464	-337.031	2092.05	981.322	-340.449	2041.43	1132.05	-379.095	2188.88	568.798	-423.34	2234.49	119.257	-401.391	2397.07	63.795
526	0	-725.656	2035.78	960.1	-720.868	2018.55	1115.14	-669.856	1934.17	558.062	-618.992	1684.5	182.32	-618.201	1787.52	55.0733	-335.96	2103.77	982.787	-339.614	2053.21	1133.65	-377.757	2197.34	568.8	-423.236	2236.63	118.6	-401.165	2398.53	61.0588
527	0	-724.454	2048.97	960.784	-720.104	2030.84	1116.11	-672.031	1955.9	557.159	-619.905	1694.94	190.31	-618.54	1789.35	55.6147	-334.721	2115.56	983.766	-338.391	2064.74	1134.82	-376.495	2204.74	568.394	-423.525	2237.87	118.085	-401.381	2399.13	60.1172
528	0	-723.153	2062.16	961.46	-719.233	2042.88	1117.16	-674.202	1978.71	556.005	-620.916	1706.82	198.718	-619.019	1791.83	56.922	-333.322	2126.97	984.475	-336.8	2076.03	1135.73	-375.68	2211.61	567.882	-424.136	2238.52	117.921	-400.966	2401.08	60.5118
529	0	-721.974	2073.16	961.738	-718.441	2053.27	1117.94	-676.295	2002.1	554.861	-622.04	1720.21	208.396	-619.622	1795.42	58.7332	-331.722	2137.74	985.283	-335.16	2086.87	1136.57	-375.24	2218.46	567.762	-424.749	2239.03	117.845	-401.463	2400.39	59.137
530	0	-720.425	2087.95	962.539	-717.731	2063.52	1118.7	-678.302	2026.17	553.774	-623.412	1735.83	218.384	-619.942	1799.82	61.1385	-330.307	2147.91	986.155	-333.736	2097.54	1137.58	-374.792	2224.7	567.942	-425.203	2239.66	117.805	-401.243	2401.56	59.667
531	0	-719.176	2101.31	962.821	-717.053	2073.81	1119.09	-680.411	2050.97	552.862	-625.066	1753.43	228.271	-620.546	1805.66	64.0945	-329.162	2157.73	987.139	-332.612	2107.74	1138.78	-374.175	2229.68	568.198	-425.605	2239.92	117.758	-401.275	2401.75	59.5066
532	0	-718.161	2113.63	962.968	-716.507	2084.36	1119.4	-682.487	2075.97	552.252	-626.822	1772.64	237.646	-620.93	1812.88	67.6931	-328.225	2167.49	988.298	-331.751	2117.76	1140.14	-373.342	2234.41	568.531	-425.728	2239.99	117.744	-401.213	2401.98	59.3682
533	0	-717.309	2125.57	963.237	-716.09	2094.5	1119.41	-685.057	2101.35	552.542	-628.867	1793.48	245.742	-620.893	1821.12	71.5142	-327.533	2177.5	989.593	-331.105	2127.76	1141.63	-372.447	2239.03	568.845	-425.795	2240.12	117.713	-401.246	2401.85	59.225
534	0	-716.577	2136.98	963.619	-715.805	2104.22	1119.44	-686.051	2125.38	553.4	-630.615	1815.03	252.723	-621.984	1832.11	77.7225	-326.984	2187.71	990.949	-330.63	2137.77	1143.15	-371.517	2243.69	569.049	-425.796	2240.24	117.671	-401.128	2402.14	59.1686
535	0	-716.095	2148.2	964.504	-715.48	2113.91	1119.75	-686.436	2148.7	555.118	-632.032	1836.33	260.136	-623.848	1848.21	85.1576	-326.473	2198.26	992.319	-330.202	2147.91	1144.6	-370.463	2248.3	569.124	-425.688	2240.37	117.629	-401.082	2402.22	59.0909
536	0	-715.584	2158.94	965.616	-715.115	2123.29	1120.37	-687.164	2172.31	557.741	-633.284	1857.98	267.251	-626.653	1869.84	92.8734	-325.964	2208.86	993.619	-329.801	2158.2	1146.08	-369.374	2252.68	569.082	-425.539	2240.45	117.527	-401.027	2402.26	59.0542
537	0	-715.194	2169.23	966.97	-714.546	2132.3	1121.32	-687.659	2195.34	560.714	-634.566	1880.03	274.305	-629.752	1895.36	100.068	-325.554	2219.31	994.813	-329.317	2168.62	1147.41	-368.294	2256.92	569.049	-425.446	2240.45	117.457	-400.974	2402.26	59.0348
538	0	-714.812	2179.39	968.471	-713.852	2141.29	1122.58	-688.149	2218.01	564.228	-635.042	1902.63	279.993	-633.11	1922.95	106.612	-325.144	2229.46	995.833	-328.758	2179.15	1148.7	-367.245	2260.57	569.081	-425.302	2240.47	117.442	-400.919	2402.26	59.0316
539	0	-714.472	2189.65	970.267	-713.057	2150.21	1124.16	-689.541	2240.75	568.653	-635.837	1926.26	284.29	-636.509	1951.5	111.988	-324.728	2239.26	996.677	-327.98	2189.51	1149.72	-366.256	2263.54	569.117	-425.231	2240.44	117.434	-400.907	2402.22	59.035
540	0	-714.117	2199.61	972.166	-712.114	2159	1126.03	-691.149	2263.02	573.863	-636.092	1950.09	287.406	-639.96	1980.52	116.167	-324.322	2248.82	997.275	-327.173	2199.96	1150.55	-365.224	2265.75	569.175	-425.087	2240.45	117.519	-400.836	2402.17	59.0164
541	0	-713.891	2210.07	974.481	-711.081	2168	1128.06	-692.409	2284.52	578.94	-636.657	1974.54	288.749	-643.433	2009.66	118.988	-323.84	2258.19	997.708	-326.188	2210.24	1151.23	-364.399	2267.79	569.346	-425.038	2240.38	117.611	-400.821	2402.13	59.0049
542	0	-713.861	2222.01	977.302	-710.038	2177.32	1130.18	-693.018	2304.98	583.761	-637.091	1999.25	288.67	-646.92	2039	120.544	-323.31	2267.35	998.019	-325.156	2220.35	1151.76	-363.715	2269.77	569.471	-424.964	2240.32	117.732	-400.793	2402.09	58.9961
543	0	-713.917	2235.19	980.275	-709.061	2186.85	1132.36	-692.656	2324.2	588.353	-638.219	2024.89	287.56	-650.407	2068.67	120.963	-322.796	2276.31	998.079	-324.176	2230.27	1152.11	-363.217	2271.61	569.568	-424.967	2240.32	117.871	-400.75	2402.08	58.9424
544	0	-714.017	2248.24	982.692	-707.956	2196.62	1134.51	-690.762	2341.74	592.27	-640.29	2051.58	284.925	-653.927	2099.03	120.516	-322.199	2284.97	998.011	-323.152	2239.93	1152.32	-362.819	2273.54	569.666	-425.016	2240.3	117.986	-400.718	2402.14	58.9197
545	0	-713.646	2257.98	985.209	-706.976	2206.6	1136.55	-687.334	2357.53	595.27	-641.204	2078.04	281.47	-657.342	2130.3	119.306	-321.589	2293.5	997.8	-322.195	2249.19	1152.41	-362.521	2275.58	569.738	-425.092	2240.34	118.164	-400.673	2402.21	58.8546
546	0	-713.588	2266.3	987.106	-706.072	2216.75	1138.4	-690.781	2378.01	599.841	-638.913	2102.12	276.471	-660.795	2162.69	117.699	-321.064	2301.7	997.396	-321.223	2258.25	1152.27	-362.263	2278.07	569.764	-425.19	2240.4	118.316	-400.617	2402.29	58.7865
547	0	-713.448	2275.73	989.204	-705.229	2227.33	1140.17	-692.469	2396.68	603.276	-639.768	2129.13	271.074	-664.049	2196.06	115.495	-320.549	2309.78	996.872	-320.291	2267.22	1152.03	-362.152	2280.8	569.77	-425.355	2240.49	118.459	-400.544	2402.5	58.7136
548	0	-713.237	2285.81	991.203	-704.447	2237.75	1141.75	-695.356	2415.53	606.571	-640.788	2156.84	264.91	-667.14	2230.09	112.869	-320.038	2317.89	996.244	-319.424	2276.2	1151.61	-362.167	2283.95	569.728	-425.544	2240.64	118.635	-400.5	2402.49	58.5751
549	0	-712.964	2296.69	993.039	-703.732	2248.2	1143.08	-695.064	2431.75	608.796	-641.602	2184.58	257.619	-670.018	2265.06	109.892	-319.645	2327.07	995.79	-318.567	2285.46	1151.12	-362.245	2287.15	569.581	-425.806	2240.78	118.839	-400.407	2402.6	58.4401
550	0	-712.526	2307.48	994.606	-703.082	2258.98	1144.27	-694.237	2446.99	610.611	-643.175	2213.84	250.108	-672.706	2300.77	106.59	-319.104	2333.18	994.643	-317.862	2295.66	1150.63	-362.435	2290.76	569.433	-426.025	2240.96	119.065	-400.345	2402.72	58.3389
551	0	-712.238	2318.31	995.966	-702.521	2269.79	1145.27	-694.075	2462.36	612.339	-644.603	2243.3	241.848	-675.27	2337.16	103.153	-318.747	2340.49	993.751	-317.124	2302.38	1149.7	-362.558	2294.59	569.363	-426.242	2241.17	119.245	-400.267	2402.87	58.2415
552	0	-712.024	2329.14	997.132	-702.029	2280.39	1146.01	-693.877	2477.08	613.842	-645.794	2273.12	232.975	-677.799	2374.09	99.7428	-318.455	2348.52	992.932	-316.54	2310.55	1148.96	-362.715	2298.48	569.211	-426.457	2241.41	119.477	-400.213	2402.98	58.0622
553	0	-711.938	2340.09	998.033	-701.633	2290.89	1146.55	-693.574	2490.95	614.977	-647.341	2303.74	223.925	-680.339	2411.5	96.4965	-318.23	2356.86	992.159	-316.084	2319.4	1148.24	-362.81	2302.74	569.04	-426.629	2241.67	119.72	-400.142	2403.14	57.935
554	0	-711.839	2350.92	998.728	-701.071	2303.4	1147.09	-692.953	2503.75	615.655	-648.64	2334.77	214.556	-683.006	2449.2	93.5372	-318.041	2365.11	991.289	-315.732	2328.26	1147.44	-363.001	2307.17	568.829	-426.771	2241.91	119.9	-400.071	2403.23	57.7581
555	0	-711.906	2361.83	999.149	-700.915	2313.52	1147.18	-692.244	2515.83	615.904	-650.105	2366.38	205.229	-685.88	2487.19	91.0588	-317.879	2373.36	990.401	-315.45	2337.3	1146.62	-363.088	2311.73	568.56	-426.922	2242.29	120.143	-399.976	2403.28	57.5532
556	0	-711.897	2372.58	999.282	-700.811	2323.69	1147.08	-691.499	2527.04	615.566	-651.399	2398.48	196.028	-688.938	2525.29	89.1089	-317.769	2381.96	989.514	-315.248	2346.15	1145.69	-363.203	2316.32	568.285	-427.066	2242.68	120.382	-399.928	2403.53	57.4709
557	0	-711.958	2383.36	999.107	-700.809	2334.08	1146.78	-691.055	2537.75	614.655	-652.784	2431.04	187.212	-692.169	2563.48	87.8943	-317.741	2390.56	988.56	-315.065	2355.17	1144.74	-363.315	2321.26	568.068	-427.143	2243.15	120.611	-400.139	2403.03	56.8939
558	0	-712.046	2393.94	998.689	-700.836	2344.57	1146.36	-690.749	2547.83	613.004	-653.988	2463.84	178.777	-695.47	2601.55	87.3913	-317.756	2399.33	987.544	-314.939	2364.25	1143.74	-363.535	2326	567.756	-427.32	2243.38	120.99	-400.088	2403.09	56.7432
559	0	-712.202	2404.42	998.049	-700.924	2355.21	1145.79	-690.309	2557.1	610.621	-655.154	2496.76	170.856	-698.652	2639.56	87.6073	-317.799	2408.35	986.521	-315.034	2373.94	1142.7	-363.756	2331.02	567.537	-427.474	2243.73	121.459	-400.059	2403.25	56.6306
560	0	-712.488	2414.75	997.201	-701.13	2366.05	1145.14	-689.522	2565.37	607.584	-656.806	2530.3	164.063	-701.5	2677.27	88.3981	-317.955	2417.23	985.386	-315.179	2383.61	1141.62	-364.058	2336	567.311	-427.775	2243.92	122.117	-400.012	2403.41	56.5235
561	0	-712.926	2425.06	996.057	-701.389	2376.96	1144.31	-688.497	2572.65	603.988	-659.531	2565.04	158.725	-703.709	2714.64	89.722	-318.089	2426.44	984.264	-315.435	2393.55	1140.58	-364.428	2340.99	567.099	-427.919	2244.34	122.616	-399.954	2403.62	56.429
562	0	-713.351	2435.34	994.714	-701.72	2388.11	1143.38	-687.154	2579.22	600.015	-661.879	2599.1	154.485	-705.075	2751.66	91.7332	-318.298	2435.89	983.116	-315.824	2403.93	1139.49	-364.891	2346	566.919	-428.082	2244.83	123.216	-399.715	2404.32	56.646
563	0	-713.846	2445.73	993.199	-702.129	2399.35	1142.25	-685.975	2585.66	595.871	-663.24	2632.07	151.261	-705.567	2788.13	95.146	-318.458	2444.99	981.741	-316.317	2414.37	1138.27	-365.319	2351.01	566.74	-428.219	2245.47	123.904	-399.67	2404.55	56.5656
564	0	-714.304	2456.23	991.451	-702.606	2410.73	1140.93	-685.054	2592.08	591.824	-663.442	2663.41	148.882	-704.209	2823.5	98.9702	-318.717	2454.82	980.648	-316.846	2424.72	1136.99	-365.917	2356	566.6	-428.383	2246.15	124.667	-399.66	2404.66	56.4464
565	0	-714.746	2466.99	989.49	-703.242	2422.41	1139.45	-684.337	2598.56	587.999	-664.473	2694.6	148.781	-701.43	2857.2	103.785	-319.025	2464.53	979.418	-317.478	2435.28	1135.62	-366.5	2361.27	566.47	-428.677	2246.7	125.502	-399.665	2404.81	56.3304
566	0	-715.167	2477.99	987.358	-704.1	2434.4	1137.84	-683.507	2605.09	584.291	-665.418	2724.25	149.559	-698.469	2893	111.183	-319.41	2473.93	978.053	-318.022	2445.66	1134.09	-367.058	2366.82	566.36	-428.133	2248.65	126.965	-399.651	2404.95	56.2336
567	0	-715.671	2489.15	985.146	-705.129	2446.61	1136.21	-682.703	2612.1	580.606	-665.691	2751.33	150.672	-694.107	2919.5	117.03	-319.894	2483.76	976.789	-318.904	2456.33	1132.58	-367.524	2372.76	566.286	-428.613	2249.6	127.87	-399.679	2405.09	56.1316
568	0	-716.341	2500.61	982.939	-706.202	2458.96	1134.54	-681.906	2619.37	577.106	-665.411	2775.59	151.673	-689.729	2946.27	124.451	-320.562	2493.93	975.463	-319.874	2466.81	1131	-367.962	2379.25	566.252	-428.949	2250.4	128.994	-399.738	2405.26	56.0372
569	0	-717.086	2512.43	980.839	-707.274	2471.38	1132.91	-681.036	2627.29	573.834	-664.597	2796.76	152.206	-685.309	2969.64	131.793	-321.281	2503.76	974.042	-320.975	2477.41	1129.47	-368.355	2386.22	566.132	-429.765	2251.02	130.171	-399.749	2405.41	55.9234
570	0	-717.877	2524.67	978.957	-708.362	2483.91	1131.41	-680.819	2636.85	571.11	-662.852	2814.1	151.403	-681.517	2992.61	140.163	-322.17	2514.01	972.588	-322.155	2488	1127.92	-368.983	2393.63	565.764	-429.877	2252.26	131.651	-399.766	2405.63	55.831
571	0	-718.707	2537.26	977.471	-709.415	2496.45	1129.99	-680.591	2648.22	569.209	-660.278	2827.85	149.33	-677.674	3009.72	146.599	-323.083	2524.3	971.12	-323.424	2498.72	1126.31	-369.792	2401.53	565.33	-429.856	2253.61	133.222	-399.775	2405.85	55.6591
572	0	-719.551	2550.11	976.301	-710.435	2509.02	1128.7	-680.099	2661.25	568.13	-657.117	2838.54	146.353	-672.775	3013.84	145.625	-324.194	2535.13	969.791	-324.641	2509.43	1124.67	-370.596	2410.05	564.78	-429.855	2255.15	135.051	-399.714	2406.16	55.5717
573	0	-720.437	2563.17	975.402	-711.333	2521.56	1127.59	-679.635	2675.54	567.438	-653.626	2846.91	143.451	-668.792	3021.82	143.855	-325.283	2546.04	968.443	-325.864	2520.41	1123.05	-371.455	2419.19	564.194	-429.803	2256.77	137.017	-399.62	2406.46	55.4385
574	0	-721.315	2576.34	974.704	-712.346	2533.51	1126.56	-678.853	2690.36	567.036	-650.102	2853.12	141.607	-664.56	3028.16	138.372	-326.421	2556.92	967.013	-327.01	2531.64	1121.45	-373.179	2427.85	563.465	-429.657	2257.72	139.096	-399.464	2406.78	55.3755
575	0	-722.271	2589.65	974.212	-713.225	2546.73	1125.78	-677.795	2705.17	566.761	-646.719	2858.42	140.418	-660.262	3033.36	130.361	-327.527	2567.91	965.613	-328.08	2542.98	1119.82	-374.15	2437.91	562.86	-429.375	2259.71	141.463	-399.315	2407.04	55.2593
576	0	-723.399	2603.11	973.868	-714.167	2559.95	1125.12	-676.405	2719.72	566.648	-643.099	2864.03	138.652	-655.758	3038.04	122.511	-328.639	2579.35	964.414	-329.191	2554.64	1118.28	-375.675	2447.88	561.818	-429.034	2262.04	144.13	-399.103	2407.42	55.2256
577	0	-724.474	2616.79	973.613	-715.286	2572.77	1124.61	-674.713	2734.05	566.599	-639.711	2869.73	136.986	-651.399	3042.1	116.495	-329.781	2591.09	963.364	-330.284	2566.37	1116.78	-376.57	2458.97	561.279	-428.655	2264.74	147.208	-398.835	2408.08	55.2246
578	0	-725.575	2630.94	973.435	-716.468	2586.03	1124.38	-673.575	2748.08	566.347	-636.89	2875.83	135.514	-647.452	3046.19	112.005	-330.991	2602.94	962.458	-331.427	2578.34	1115.43	-377.166	2470.77	561.05	-428.254	2267.73	150.613	-398.679	2408.26	55.025
579	0	-726.594	2645.35	973.301	-717.821	2599.43	1124.35	-672.653	2761.84	566.126	-635.771	2881.86	134.302	-644.199	3050.55	106.116	-332.313	2615.21	961.715	-332.682	2590.54	1114.32	-377.733	2483.09	561.041	-427.734	2271.22	154.472	-398.388	2408.72	55.0213
580	0	-727.486	2660.06	973.318	-719.19	2612.99	1124.68	-672.453	2776.04	566.527	-635.774	2887.63	133.118	-642.347	3054.81	99.4985	-333.7	2627.82	961.199	-334.007	2602.75	1113.52	-378.318	2496.04	561.109	-427.018	2275.11	158.688	-398.136	2409.17	54.9786
581	0	-728.284	2675	973.696	-720.482	2626.59	1125.46	-672.962	2790.66	567.524	-636.111	2892.96	131.955	-641.984	3057.93	93.7706	-335.117	2640.76	960.908	-335.348	2614.94	1113.08	-378.991	2509.52	561.363	-426.075	2279.74	163.44	-397.846	2409.81	55.1225
582	0	-729.108	2689.77	974.744	-721.712	2640.28	1126.7	-673.644	2804.98	568.783	-636.526	2897.14	131.058	-642.834	3060.48	88.39	-336.63	2653.8	960.861	-336.65	2627.35	1113	-379.313	2524.58	561.235	-425.117	2284.97	168.766	-397.576	2410.33	55.3235
583	0	-730.23	2704.01	976.264	-722.94	2654.03	1128.27	-674.615	2818.7	569.983	-636.785	2900.28	130.171	-643.911	3063.14	84.0514	-338.152	2666.73	960.907	-337.91	2639.97	1113.19	-379.43	2540.96	560.911	-423.976	2291.01	174.577	-397.28	2410.92	55.6216
584	0	-731.606	2717.72	977.895	-724.059	2667.79	1129.98	-675.958	2831.55	570.644	-637.001	2903.43	129.525	-643.839	3065.3	80.0435	-339.799	2679.57	960.993	-339.094	2652.56	1113.53	-379.132	2558.7	560.35	-422.867	2298.18	180.236	-396.954	2411.81	56.1424
585	0	-733.11	2730.88	979.514	-725.166	2681.37	1131.83	-677.148	2842.82	570.966	-637.252	2906.52	128.957	-643.254	3067.18	76.5977	-341.599	2692.68	961.285	-340.227	2665.01	1113.94	-378.349	2577.77	559.555	-421.778	2306.1	189.267	-396.664	2412.95	56.8532
586	0	-734.531	2743.81	981.128	-726.386	2694.79	1133.67	-679.303	2854.18	571.377	-637.355	2909.11	128.441	-643.142	3068.92	75.2728	-343.403	2705.76	961.617	-341.342	2677.44	1114.45	-377.367	2597.8	558.517	-420.316	2316.21	196.344	-396.367	2414.65	57.9094
587	0	-735.961	2756.73	982.716	-727.727	2708.03	1135.47	-680.463	2863.7	571.643	-637.312	2910.43	128.05	-643.142	3069.63	74.3793	-345.268	2718.78	962.031	-342.43	2689.55	1114.98	-375.703	2619.66	557.723	-418.994	2327.63	204.976	-395.955	2417.55	59.9056
588	0	-737.549	2769.33	984.272	-729.013	2721.17	1137.28	-681.455	2872.65	572.137	-637.153	2910.47	128.092	-643.101	3070.22	73.7435	-347.139	2731.71	962.505	-343.602	2701.46	1115.47	-374.543	2642.22	556.512	-417.502	2340.83	214.181	-395.485	2420.75	62.3348
589	0	-739.224	2781.62	985.868	-730.227	2734.25	1139.1	-682.148	2880.69	572.554	-636.864	2910.95	128.211	-642.968	3070.76	73.1541	-348.943	2744.43	963.033	-344.843	2712.93	1116.04	-373.503	2665.8	555.477	-416.178	2355.48	223.558	-394.801	2424.76	65.4653
590	0	-740.88	2793.7	987.437	-731.296	2747.51	1140.99	-681.796	2886.6	572.698	-636.603	2911.36	128.202	-642.784	3071.22	72.689	-350.716	2757.11	963.614	-346.191	2724	1116.59	-372.721	2690.03	554.492	-415.957	2371.47	232.647	-394.116	2429.88	69.3628
591	0	-742.46	2805.27	988.905	-732.372	2759.91	1142.8	-682.76	2892.76	572.787	-636.453	2911.4	128.182	-642.722	3071.47	72.3463	-352.325	2769.43	964.247	-347.562	2734.78	1117.1	-371.924	2714.75	553.82	-411.382	2391.53	243.846	-393.806	2436.34	74.0565
592	0	-743.793	2816.96	990.353	-734.073	2768.46	1143.88	-683.742	2897.99	572.854	-636.361	2911.35	128.123	-642.602	3071.62	71.9187	-353.968	2783.32	965.235	-348.971	2747.3	1117.79	-371.175	2739.6	553.587	-410.543	2412.88	252.113	-393.612	2444.48	78.8501
593	0	-744.403	2829.88	991.951	-735.225	2779.55	1145.53	-684.526	2902.44	572.974	-636.391	2911.57	128.068	-642.669	3071.79	71.6922	-355.374	2794.61	965.798	-350.175	2757.15	1118.16	-370.445	2764.22	554.03	-409.5	2431.57	260.069	-393.636	2454.06	83.525
594	0	-746.562	2836.11	992.442	-736.229	2791.01	1147.2	-685.27	2906.68	573.146	-636.451	2911.69	128.001	-642.55	3071.84	71.3506	-356.695	2806.12	966.608	-351.295	2766.46	1118.44	-370.031	2788.45	555.137	-407.411	2452.56	266.732	-392.99	2466.68	89.7892
595	0	-747.615	2846.43	993.65	-737.205	2802.26	1148.85	-686.108	2911.05	573.462	-636.598	2911.91	127.967	-642.531	3071.94	71.1049	-357.887	2817.61	967.729	-352.28	2775.79	1118.91	-369.675	2812.31	556.985	-406.557	2472.74	274.291	-391.874	2484.62	97.0623
596	0	-748.505	2857.19	995.049	-738.133	2813.55	1150.52	-687.044	2915.38	573.625	-636.794	2912.14	127.973	-642.485	3072.02	70.8001	-358.93	2828.83	969.069	-353.146	2784.96	1119.58	-369.769	2835.49	559.378	-406.627	2493.57	281.463	-390.482	2507.32	104.072
597	0	-749.39	2867.86	996.4	-739.06	2824.62	1152.13	-688.02	2919.51	573.765	-637.032	2912.35	128.019	-642.477	3072.14	70.4751	-359.862	2839.96	970.656	-354.032	2794.2	1120.62	-370.191	2858.27	562.367	-407.157	2515.15	287.506	-388.981	2533.2	110.479
598	0	-750.226	2878.37	997.706	-740.055	2835.67	1153.65	-688.991	2923.32	573.899	-637.301	2912.55	128.068	-642.546	3072.2	70.1686	-360.657	2851.02	972.576	-354.959	2803.53	1122.11	-370.994	2880.26	565.845	-407.955	2537.89	292.222	-387.416	2560.73	115.966
599	0	-750.955	2888.84	998.934	-741.11	2846.59	1155.07	-689.781	2926.61	574.07	-637.557	2912.66	128.1	-642.65	3072.29	70.075	-361.373	2862.02	974.958	-355.99	2813.01	1124.1	-371.86	2901.86	569.89	-409.419	2560.98	295.099	-385.809	2588.84	120.251
600	0	-751.697	2899.12	999.983	-742.218	2857.31	1156.28	-690.711	2929.37	574.29	-637.734	2912.76	128.153	-642.599	3072.25	69.7728	-362.033	2873.03	977.544	-357.137	2822.77	1126.56	-372.767	2923.21	574.345	-407.676	2586.21	297.012	-384.136	2617.1	123.273
601	0	-752.372	2909.37	1000.9	-743.445	2867.98	1157.38	-691.771	2931.6	574.522	-637.862	2912.78	128.253	-642.619	3072.28	69.5827	-362.69	2884.25	980.313	-358.358	2832.74	1129.35	-373.932	2943.99	578.808	-406.006	2611.65	299.25	-382.499	2645.35	124.983
602	0	-753.06	2919.17	1001.55	-744.765	2878.34	1158.27	-692.464	2933.46	574.883	-637.94	2912.74	128.399	-642.655	3072.35	69.4441	-363.304	2895.53	983.204	-359.573	2842.82	1132.23	-374.802	2964.79	583.16	-407.909	2635.98	297.904	-380.896	2673.9	125.504
603	0	-753.669	2928.56	1001.96	-746.065	2888.43	1158.95	-693.012	2935.13	575.273	-637.981	2912.71	128.543	-642.612	3072.29	69.1863	-363.862	2906.84	986.131	-360.744	2853.02	1135.13	-375.73	2984.99	587.315	-409.469	2660.82	295.721	-379.293	2703.29	125.155
604	0	-754.278	2937.58	1002.19	-747.315	2898.36	1159.44	-693.352	2936.82	575.697	-638.02	2912.69	128.71	-642.658	3072.35	69.057	-364.35	2918.23	989.01	-361.849	2863.35	1137.89	-376.429	3004.8	591.248	-410.662	2686.47	292.706	-377.901	2733.75	124.071
605	0	-755.058	2945.38	1002.08	-748.518	2908.12	1159.83	-693.617	2938.53	576.088	-638.034	2912.73	128.873	-642.772	3072.45	69.0187	-364.836	2929.62	991.81	-362.921	2873.85	1140.52	-377.162	3023.97	594.997	-411.655	2712.74	288.715	-376.677	2765.45	122.421
606	0	-755.277	2955.56	1002.39	-749.645	2917.52	1160.03	-693.751	2940.54	576.513	-638.051	2912.82	129.096	-642.809	3072.51	68.8842	-365.245	2940.94	994.578	-363.946	2884.4	1142.96	-378.054	3042.51	598.484	-412.766	2739.48	283.749	-375.556	2798.73	120.587
607	0	-755.75	2963.73	1002.24	-750.697	2926.82	1160.07	-693.579	2942.86	576.937	-638.03	2912.93	129.301	-642.85	3072.57	68.7307	-365.626	2952.33	997.212	-364.885	2895.16	1145.31	-379.109	3060.26	601.764	-413.873	2766.72	277.832	-374.942	2833.49	118.276
608	0	-756.202	2971.82	1001.96	-751.699	2936.03	1160.01	-693.347	2945.54	577.321	-637.969	2913.06	129.526	-642.884	3072.65	68.6462	-366.056	2963.66	999.665	-365.8	2905.9	1147.5	-380.166	3077.45	604.86	-415.024	2794.42	270.928	-374.199	2868.77	115.958
609	0	-756.618	2979.99	1001.63	-752.621	2945.12	1159.86	-693.242	2948.46	577.596	-637.918	2913.24	129.81	-642.895	3072.73	68.524	-366.485	2974.98	1001.9	-366.683	2916.72	1149.52	-381.306	3093.84	607.814	-416.197	2822.6	263.203	-373.65	2904.76	113.053
610	0	-756.957	2988.21	1001.2	-753.46	2954.2	1159.52	-693.238	2951.53	577.897	-637.801	2913.46	130.093	-642.997	3072.84	68.4481	-366.92	2986.3	1003.95	-367.519	2927.58	1151.31	-382.4	3109.71	610.567	-417.266	2851.41	254.621	-373.327	2941.36	109.777
611	0	-757.299	2996.5	1000.69	-754.226	2963.34	1159.14	-693.221	2954.7	578.077	-637.716	2913.65	130.355	-642.988	3072.89	68.2915	-367.311	2997.53	1005.7	-368.303	2938.42	1152.84	-383.384	3124.81	613.017	-418.172	2880.93	245.367	-373.118	2978.44	106.157
612	0	-757.662	3004.82	1000.11	-754.899	2972.53	1158.63	-693.205	2958.08	578.24	-637.594	2913.87	130.68	-643.026	3072.98	68.1743	-367.676	3008.64	1007.13	-369.07	2949.18	1154.1	-384.384	3139.04	614.891	-419.338	2911.17	235.532	-373.026	3016.06	102.437
613	0	-757.977	3013.19	999.414	-755.496	2981.55	1158.03	-693.258	2961.67	578.349	-637.474	2914.14	131.025	-643.039	3073.07	68.0491	-367.963	3019.63	1008.25	-369.736	2959.9	1155.03	-385.232	3152.61	616.384	-420.34	2942.12	225.332	-373.008	3054	98.797
614	0	-758.271	3021.59	998.71	-756.397	2988.78	1157.13	-693.283	2965.46	578.407	-637.372	2914.49	131.385	-643.075	3073.18	67.9149	-368.205	3030.4	1008.98	-370.33	2970.62	1155.67	-386.206	3165.27	617.302	-421.242	2973.81	214.94	-373.005	3092.5	95.0552
615	0	-758.531	3030.06	997.911	-756.707	2998.49	1156.43	-693.317	2969.35	578.36	-637.269	2914.8	131.685	-642.952	3072.95	67.7062	-368.37	3040.99	1009.37	-370.837	2981.29	1156	-387.359	3177.08	617.705	-422.218	3006.12	204.515	-372.735	3131.19	91.9939
616	0	-758.826	3038.61	997.053	-757.087	3007.9	1155.74	-693.335	2973.3	578.26	-637.244	2915.16	132.021	-642.954	3073.03	67.5577	-368.439	3051.34	1009.44	-371.28	2991.94	1156.09	-388.57	3187.94	617.486				-372.376	3169.88	89.4408
617	0	-759.107	3047.17	996.163	-757.367	3017.22	1154.93	-693.471	2977.24	578.14	-637.273	2915.59	132.396	-643.053	3073.16	67.4523	-368.471	3061.44	1009.24	-371.672	3002.67	1155.9	-389.668	3197.98	616.676				-372.02	3208.63	87.5369
618	0	-759.51	3055.96	995.21	-757.633	3026.74	1154.07	-693.561	2981.11	578.026	-637.26	2916	132.794	-643.108	3073.27	67.3488	-368.479	3071.44	1008.69	-372.013	3013.51	1155.5	-390.565	3207.3	615.164				-370.186	3246.76	86.917
619	0	-759.772	3064.63	994.219	-757.808	3036.31	1153.11	-693.612	2984.96	577.985	-637.324	2916.35	133.127	-643.161	3073.38	67.2438	-368.423	3081.45	1007.82	-372.356	3024.3	1154.83	-391.354	3215.88	613.076				-369.755	3285.02	86.4489
620	0	-759.823	3073.25	993.156	-756.806	3044.87	1151.96	-693.683	2988.75	577.832	-637.379	2916.67	133.505	-643.401	3073.81	67.2319	-368.436	3091.46	1006.66	-372.625	3035.15	1153.93	-392.005	3223.97	610.4				-369.435	3323.22	86.4509
621	0	-759.55	3081.72	992.013	-756.504	3054.16	1150.79	-693.797	2992.64	577.779	-637.493	2917.09	133.978	-643.526	3073.99	67.1407	-368.476	3101.47	1005.22	-372.841	3046.12	1152.84	-392.646	3231.39	607.253	-426.603	3209.93	154.736	-370.016	3360.52	87.22
