# Supplementary material for: A Brake-Based Overground Gait Rehabilitation Device for Altering Propulsion Impulse Symmetry
Source: Sensors (Basel). 2021 Oct 5;21(19):6617. doi: 10.3390/s21196617 (PMC8512803; doi:10.3390/s21196617)
Supplement: Supplementary file 1 [file sensors-21-06617-s001.zip › GPT animations/code and data/Trajectories/BD 13.csv]

Trajectories
100
		BDC013:LTroc			BDC013:LIliac			BDC013:LKnee			BDC013:LAnkle			BDC013:LToe			BDC013:RTroc			BDC013:RIliac			BDC013:RKnee			BDC013:RAnkle			BDC013:RToe
Frame	Sub Frame	X	Y	Z	X	Y	Z	X	Y	Z	X	Y	Z	X	Y	Z	X	Y	Z	X	Y	Z	X	Y	Z	X	Y	Z	X	Y	Z
		mm	mm	mm	mm	mm	mm	mm	mm	mm	mm	mm	mm	mm	mm	mm	mm	mm	mm	mm	mm	mm	mm	mm	mm	mm	mm	mm	mm	mm	mm
193	0	-774.266	-1587.64	964.171	-762.304	-1643.51	1111.07	-736.878	-1440.88	569.568	-698.324	-1430.96	123.427	-735.182	-1278.82	54.0711	-379.744	-1599.32	951.417	-378.515	-1640.04	1108.18	-420.387	-1680.41	532.809	-473.826	-1778.52	89.0024	-445.709	-1617.7	22.2793
194	0	-774.34	-1578.98	962.864	-762.159	-1633.81	1110.32	-736.153	-1435.65	565.833	-699.019	-1399.44	120.019	-732.939	-1243.28	57.8204	-379.46	-1591.31	950.405	-378.351	-1631.03	1107.1	-420.497	-1676.11	532.644	-473.966	-1778.11	89.529	-445.654	-1617.64	22.2356
195	0	-774.278	-1569.98	961.325	-762.068	-1623.89	1109.35	-735.156	-1430.58	562.137	-699.891	-1368.92	117.97	-729.772	-1208.96	62.5469	-379.287	-1583.19	949.369	-378.256	-1622.07	1105.98	-420.692	-1671.53	532.382	-474.153	-1777.64	90.1345	-445.68	-1617.49	22.1526
196	0	-774.294	-1560.86	959.823	-762.064	-1613.81	1108.35	-733.79	-1425.34	558.573	-700.974	-1340.18	116.831	-726.076	-1176.54	67.9859	-379.154	-1575.12	948.28	-378.328	-1613	1104.85	-420.993	-1666.39	531.986	-474.359	-1777.02	90.7993	-445.714	-1617.32	22.0044
197	0	-774.197	-1551.43	958.27	-762.173	-1603.55	1107.31	-732.335	-1420.2	555.178	-702.041	-1313.62	116.596	-722.055	-1146.41	74.1725	-379.113	-1566.75	947.19	-378.634	-1603.93	1103.63	-421.381	-1660.97	531.594	-474.637	-1776.37	91.5263	-445.737	-1617.17	21.9147
198	0	-774.191	-1541.6	956.756	-762.346	-1593.15	1106.17	-731.054	-1415.21	551.872	-702.797	-1289.63	116.827	-718.001	-1119.4	81.3856	-379.151	-1558.11	946.033	-378.943	-1594.75	1102.36	-421.826	-1655.08	531.062	-474.952	-1775.66	92.3388	-445.762	-1617	21.8397
199	0	-774.111	-1531.49	955.344	-762.582	-1582.63	1105.05	-729.705	-1410.05	548.671	-702.997	-1268.6	117.242	-714.116	-1095.99	89.3463	-379.284	-1549.2	944.716	-379.305	-1585.44	1100.94	-422.309	-1649.03	530.545	-475.238	-1774.9	93.1742	-445.836	-1616.9	21.7913
200	0	-774.126	-1520.95	953.902	-762.814	-1571.85	1103.87	-728.628	-1404.32	545.676	-702.48	-1250.81	117.675	-710.706	-1076.46	97.2669	-379.343	-1540.09	943.38	-379.555	-1575.98	1099.48	-422.8	-1642.73	530.019	-475.614	-1774.14	94.207	-445.913	-1616.73	21.7028
201	0	-774.13	-1509.89	952.479	-763.026	-1560.96	1102.73	-727.865	-1397.51	543.143	-701.222	-1236.44	117.489	-707.815	-1060.91	103.993	-379.471	-1530.9	941.99	-379.842	-1566.34	1097.88	-423.394	-1635.99	529.391	-476.041	-1773.28	95.1923	-446.091	-1616.48	21.5463
202	0	-774.159	-1498.45	951.071	-763.378	-1550.04	1101.65	-727.078	-1389.33	541.146	-699.469	-1225.18	116.13	-705.77	-1049.51	108.241	-379.734	-1521.35	940.446	-380.034	-1556.5	1096.22	-423.94	-1629.3	528.85	-476.402	-1772.31	96.4734	-446.062	-1616.31	21.4657
203	0	-774	-1486.78	949.891	-763.708	-1539.06	1100.6	-726.427	-1379.91	539.608	-697.409	-1216.74	113.703	-704.203	-1041.31	108.846	-379.986	-1511.72	938.885	-380.34	-1546.61	1094.48	-424.63	-1622.05	528.203	-476.541	-1771.13	97.917	-446.107	-1616	21.2414
204	0	-773.905	-1475.03	948.964	-763.997	-1528.03	1099.59	-725.647	-1369.21	538.443	-695.15	-1210.69	110.504	-702.532	-1035.75	105.772	-380.226	-1502.1	937.495	-380.639	-1536.58	1092.85	-425.255	-1614.44	527.698	-476.632	-1769.87	99.5676	-446.159	-1615.81	21.1708
205	0	-773.784	-1463.13	948.196	-764.321	-1516.95	1098.56	-724.825	-1357.43	537.571	-692.88	-1206.97	107.206	-700.315	-1032.22	99.6868	-380.589	-1492.25	936.228	-381.044	-1526.47	1091.41	-425.824	-1606.22	527.111	-476.614	-1768.43	101.458	-446.133	-1615.58	21.0237
206	0	-773.913	-1451.42	947.644	-764.618	-1505.76	1097.56	-723.916	-1345.19	536.97	-690.734	-1204.95	104.843	-697.231	-1029.93	92.0136	-380.716	-1482.59	935.235	-381.509	-1516.41	1090.14	-426.364	-1597.57	526.668	-476.484	-1766.65	103.539	-446.033	-1615.3	20.8934
207	0	-774.253	-1439.69	947.151	-764.896	-1494.58	1096.67	-723.105	-1333.08	536.452	-688.362	-1203.45	103.062	-693.577	-1028.71	84.1575	-381.161	-1472.77	934.347	-382.246	-1506.5	1089.02	-427.03	-1588.25	525.969	-476.34	-1764.72	105.82	-445.845	-1615.04	20.7053
208	0	-774.601	-1427.92	946.737	-765.23	-1483.13	1096.02	-721.908	-1321.36	535.922	-685.486	-1201.34	101.108	-689.424	-1027.38	76.9871	-381.607	-1463.2	933.602	-383.058	-1496.59	1088.06	-427.66	-1578.41	525.349	-476.173	-1762.56	108.382	-445.688	-1614.71	20.5167
209	0	-774.82	-1415.97	946.542	-765.63	-1471.33	1095.68	-720.576	-1310.28	535.453	-682.558	-1198.44	99.4963	-684.994	-1024.87	71.5332	-382.228	-1453.26	932.982	-383.88	-1486.59	1087.24	-428.447	-1567.89	524.661	-475.904	-1760.08	111.226	-445.47	-1614.42	20.3387
210	0	-774.938	-1403.88	946.55	-766.065	-1459.44	1095.61	-719.267	-1299.71	535.117	-679.887	-1193.5	98.631	-680.356	-1021.41	67.9842	-382.823	-1443.24	932.443	-384.584	-1476.43	1086.53	-429.147	-1556.91	524.113	-475.657	-1757.28	114.501	-445.263	-1614.08	20.2293
211	0	-775.146	-1391.73	946.792	-766.568	-1447.53	1095.98	-717.907	-1289.42	534.931	-678.593	-1187.8	98.4182	-676.91	-1018	63.1476	-383.497	-1432.62	931.944	-385.116	-1465.98	1085.91	-429.725	-1544.89	523.615	-475.185	-1753.9	118.076	-445.042	-1613.64	20.0803
212	0	-775.476	-1379.62	947.217	-767.053	-1435.75	1096.54	-717.299	-1278.96	535.3	-678.27	-1183.37	97.5796	-674.198	-1014.74	57.7195	-384.191	-1421.75	931.523	-385.609	-1455.35	1085.33	-430.155	-1532.05	523.174	-474.659	-1750.08	122.222	-445.003	-1613.01	19.9221
213	0	-775.608	-1367.47	947.799	-767.5	-1424.06	1097.33	-717.057	-1267.38	536.138	-678.257	-1179.86	96.744	-673.058	-1012.76	53.7077	-384.921	-1410.73	931.304	-386.112	-1444.55	1084.99	-430.303	-1518.32	522.79	-474.034	-1745.68	126.943	-444.853	-1612.83	19.9451
214	0	-775.813	-1355.51	948.517	-768.031	-1412.38	1098.35	-716.912	-1254.99	536.995	-678.43	-1177.08	96.1022	-673.089	-1011.42	50.4854	-385.8	-1399.39	931.125	-386.537	-1433.74	1084.76	-428.874	-1505.55	522.968	-473.241	-1740.63	132.172	-444.657	-1612.4	20.0665
215	0	-776.229	-1343.94	949.452	-768.552	-1400.73	1099.51	-717.931	-1243.78	538.036	-678.874	-1175.15	95.3542	-673.215	-1010.24	47.5226	-386.646	-1388.02	931.082	-386.893	-1422.75	1084.74	-428.344	-1489.29	522.328	-472.262	-1734.79	137.961	-444.271	-1611.91	20.481
216	0	-776.821	-1332.77	950.588	-769.131	-1389.45	1100.96	-718.789	-1233.12	538.373	-679.545	-1173.22	94.5708	-672.995	-1009.22	45.1052	-387.541	-1376.66	931.227	-387.354	-1411.95	1084.77	-427.411	-1471.63	521.688	-471.07	-1728.22	144.486	-443.869	-1611.32	21.1413
217	0	-777.538	-1321.86	951.883	-769.672	-1378.16	1102.54	-719.977	-1224.2	538.658	-680.331	-1171.47	93.8616	-672.728	-1008.27	42.9032	-388.636	-1365.17	931.338	-387.859	-1401.29	1084.86	-425.954	-1452.93	521.065	-469.512	-1720.66	151.692	-443.532	-1610.37	21.7555
218	0	-778.303	-1310.9	953.26	-770.326	-1367.17	1104.03	-721.383	-1216.65	538.57	-681.204	-1170.05	93.0774	-672.639	-1007.5	40.7675	-389.783	-1353.68	931.579	-388.516	-1390.88	1084.96	-423.992	-1433.09	520.463	-467.541	-1711.82	159.541	-443.198	-1609.13	22.4259
219	0	-779.052	-1299.87	954.625	-770.811	-1356.2	1105.4	-722.929	-1210.32	538.522	-681.901	-1168.94	92.166	-672.825	-1006.89	39.7227	-390.905	-1342.27	931.934	-389.25	-1380.86	1085.07	-422.15	-1412.41	519.658	-465.233	-1701.53	167.881	-442.73	-1607.14	23.6454
220	0	-779.897	-1288.9	955.897	-771.226	-1345.38	1106.68	-724.259	-1204.47	538.148	-682.422	-1168.42	91.513	-672.78	-1006.47	39.0679	-391.934	-1330.99	932.223	-389.905	-1371.1	1085.16	-420.341	-1390.87	518.981	-462.465	-1689.22	176.789	-442.085	-1604.37	25.388
221	0	-780.825	-1278.05	956.982	-771.676	-1334.72	1107.92	-725.416	-1198.79	537.908	-682.657	-1168.13	91.0881	-672.766	-1006.13	38.4903	-392.944	-1319.87	932.531	-390.496	-1361.55	1085.18	-418.493	-1368.4	518.527	-459.201	-1674.75	186.299	-441.405	-1600.18	28.1175
222	0	-781.829	-1267.81	958.081	-772.122	-1324.16	1109.21	-726.31	-1193.52	537.912	-682.845	-1167.82	90.7405	-672.824	-1005.87	38.0161	-393.879	-1308.92	932.727	-391.045	-1352.22	1085.02	-416.406	-1345.09	518.172	-455.946	-1658.17	196.174	-440.76	-1594.96	31.6552
223	0	-782.7	-1258.1	959.075	-772.462	-1314.04	1110.48	-726.967	-1189.03	537.917	-682.9	-1167.52	90.3199	-672.924	-1005.71	37.7223	-394.724	-1298.18	932.807	-391.54	-1343.04	1084.57	-414.285	-1321.3	517.971	-452.607	-1639.64	205.664	-440.246	-1588.49	35.7357
224	0	-783.723	-1249.15	960.058	-772.678	-1304.33	1111.78	-727.631	-1185.25	537.77	-683.025	-1167.45	90.1179	-672.975	-1005.6	37.439	-394.199	-1289.86	933.364	-391.892	-1334	1084.02	-412.359	-1297.48	518.292	-449.432	-1619.86	214.426	-440.238	-1580.57	39.998
225	0	-784.544	-1240.75	961.088	-772.891	-1294.89	1113.12	-728.095	-1181.82	537.914	-683.077	-1167.37	90.0178	-673.029	-1005.56	37.2639	-395.006	-1278.83	933.379	-392.109	-1324.99	1083.47	-410.641	-1274	519.47	-446.305	-1599.36	221.742	-440.279	-1571.65	43.9714
226	0	-785.198	-1232.64	962.003	-773.169	-1285.82	1114.4	-728.449	-1178.11	538.156	-683.078	-1167.21	89.9395	-673.04	-1005.46	37.056	-395.529	-1267.88	933.698	-392.14	-1315.68	1083.1	-409.24	-1250.85	521.273	-443.348	-1578.87	227.852	-440.151	-1558.74	48.7408
227	0	-785.614	-1224.42	962.794	-773.524	-1276.56	1115.61	-729.36	-1174.62	538.423	-683.104	-1167.07	89.9025	-673.005	-1005.33	36.8691	-395.856	-1257.09	934.487	-391.922	-1305.99	1083.19	-408.004	-1228.2	523.752	-440.934	-1559	234.09	-439.687	-1540.02	54.5618
228	0	-786.076	-1215.98	963.5	-774.129	-1267.05	1116.7	-729.638	-1170.68	538.577	-683.018	-1166.78	89.8369	-672.987	-1005.23	36.7079	-395.921	-1246.29	935.547	-391.569	-1295.94	1083.82	-407.158	-1206.32	526.613	-439.016	-1538.72	239.676	-438.826	-1516.77	59.856
229	0	-786.417	-1207.32	964.06	-774.979	-1257.26	1117.53	-729.016	-1166.47	538.568	-682.918	-1166.6	89.8504	-673.064	-1005.16	36.6676	-395.857	-1235.39	936.928	-391.209	-1285.58	1084.96	-406.729	-1185.4	529.986	-437.537	-1517.58	243.726	-438.211	-1490.25	64.0238
230	0	-786.71	-1198.39	964.469	-775.908	-1247.28	1118.21	-729.094	-1162.86	538.664	-682.778	-1166.41	89.9245	-673.143	-1005.13	36.5743	-395.663	-1224.8	938.684	-391.067	-1275.14	1086.69	-406.682	-1164.95	533.713	-436.322	-1495.32	246.183	-437.112	-1462.93	67.2923
231	0	-787.008	-1189.49	964.753	-776.867	-1237.25	1118.84	-729.516	-1159.92	538.852	-682.546	-1166.17	89.9923	-673.248	-1005.04	36.5316	-395.29	-1214.72	940.851	-391.151	-1264.59	1088.94	-406.923	-1145.26	538.042	-435.328	-1472.44	247.045	-435.687	-1435.33	69.1971
232	0	-787.293	-1180.69	964.959	-777.73	-1227.31	1119.42	-729.508	-1157.04	538.95	-682.286	-1165.94	90.1028	-673.315	-1004.94	36.4862	-395.658	-1202.31	942.837	-391.557	-1254.22	1091.62	-407.293	-1125.79	542.543	-434.457	-1449.04	246.45	-434.014	-1407.51	69.5749
233	0	-787.56	-1172.08	965.098	-778.495	-1217.68	1120	-729.173	-1154.28	539.05	-681.876	-1165.72	90.1816	-673.178	-1004.7	36.3553	-396.921	-1188.67	944.679	-392.27	-1243.85	1094.6	-407.488	-1106.81	547.019	-433.71	-1425.16	244.614	-431.934	-1379.25	68.7776
234	0	-787.767	-1163.79	965.131	-779.132	-1208.37	1120.51	-728.774	-1151.57	539.153	-681.569	-1165.54	90.3246	-673.379	-1004.97	36.375	-397.127	-1177.25	947.107	-393.036	-1233.81	1097.58	-407.604	-1088.25	551.197	-433.148	-1400.75	241.721	-429.404	-1350.37	67.4272
235	0	-787.819	-1155.64	965.056	-779.632	-1199.33	1121	-728.452	-1149.07	539.253	-681.234	-1165.46	90.467	-673.382	-1004.63	36.2659	-397.117	-1166.53	949.875	-393.86	-1223.91	1100.39	-407.65	-1070.18	554.862	-432.701	-1375.82	237.861	-426.705	-1319.96	65.4891
236	0	-787.958	-1147.82	964.932	-780.075	-1190.3	1121.36	-728.174	-1146.54	539.278	-680.91	-1165.34	90.5555	-673.321	-1004.76	36.2838	-397.179	-1155.73	952.366	-394.467	-1214.02	1102.96	-407.796	-1052.89	558.164	-432.365	-1350.34	233.064	-423.644	-1288.12	63.4263
237	0	-787.929	-1140.04	964.67	-780.485	-1181.39	1121.54	-727.997	-1143.95	539.282	-680.668	-1165.28	90.6721	-673.371	-1004.45	36.195	-397.15	-1145.13	954.758	-394.993	-1204.22	1105.17	-407.915	-1036.53	561.151	-432.193	-1324.4	227.456	-420.345	-1254.79	61.308
238	0	-787.947	-1132.42	964.394	-780.743	-1172.68	1121.62	-727.878	-1141.24	539.315	-680.502	-1165.27	90.7219	-673.4	-1004.67	36.1873	-396.89	-1134.85	956.982	-395.418	-1194.4	1107.13	-408.213	-1020.75	563.917	-432.058	-1298.06	221.062	-416.76	-1220.55	59.265
239	0	-787.816	-1124.76	964.06	-780.969	-1163.83	1121.52	-727.884	-1138.43	539.38	-680.324	-1165.03	90.7551	-673.575	-1004.61	35.936	-396.692	-1124.58	958.952	-395.623	-1184.47	1108.84	-408.616	-1005.68	566.465	-431.968	-1271.2	213.789	-412.953	-1185.45	57.0898
240	0	-787.628	-1117.03	963.696	-781.214	-1154.93	1121.33	-727.868	-1135.46	539.401	-680.23	-1164.77	90.8543	-673.556	-1004.32	35.5873	-396.357	-1114.5	960.692	-395.603	-1174.5	1110.38	-409.025	-991.321	568.873	-431.927	-1243.82	205.802	-408.988	-1149.93	54.7947
241	0	-787.451	-1109.18	963.283	-781.477	-1146.1	1121.04	-727.838	-1132.44	539.451	-680.104	-1164.46	90.8698	-673.558	-1004.14	35.2892	-395.973	-1104.47	962.192	-395.689	-1164.41	1111.72	-409.29	-977.682	571.1	-431.938	-1216.03	197.178	-404.559	-1115.15	52.7294
242	0	-787.255	-1101.26	962.888	-781.67	-1137.33	1120.65	-727.834	-1129.38	539.509	-679.987	-1164.09	90.9428	-673.568	-1003.82	34.951	-395.533	-1094.59	963.642	-395.708	-1154.3	1112.97	-409.658	-964.807	573.189	-431.895	-1187.51	188.051	-400.261	-1079.33	50.1822
243	0	-787.015	-1093.26	962.355	-781.787	-1128.49	1120.18	-727.569	-1125.95	539.438	-679.897	-1163.88	91.1205	-673.481	-1003.35	34.5771	-395.234	-1084.64	964.742	-395.823	-1144.11	1113.98	-410.168	-952.92	574.811	-431.791	-1158.37	178.567	-395.845	-1043.59	47.6148
244	0	-786.826	-1085.2	961.782	-781.964	-1119.66	1119.63	-727.23	-1122.52	539.333	-679.659	-1163.59	91.3106	-673.445	-1003.05	34.2756	-394.85	-1074.63	965.628	-395.898	-1133.9	1114.74	-410.575	-941.924	575.958	-431.707	-1128.64	168.84	-391.443	-1007.64	45.0231
245	0	-786.597	-1077.07	961.156	-782.112	-1110.85	1118.9	-727.061	-1119.23	539.276	-679.298	-1163.02	91.3454	-673.297	-1002.58	33.8267	-394.4	-1064.84	966.361	-395.953	-1123.61	1115.2	-410.83	-931.71	576.425	-431.421	-1098.36	159.207	-386.919	-971.464	42.9637
246	0	-786.403	-1068.78	960.357	-782.237	-1102	1118.12	-726.697	-1115.83	539.236	-678.944	-1162.6	91.5379	-673.196	-1001.93	33.3011	-393.951	-1054.9	966.745	-395.878	-1113.19	1115.48	-410.926	-922.275	576.219	-431.132	-1067.24	149.702	-382.496	-935.235	41.5918
247	0	-786.131	-1060.32	959.576	-782.344	-1093.11	1117.26	-726.503	-1112.49	539.209	-678.534	-1162.14	91.6985	-672.932	-1001.6	32.9709	-393.57	-1044.9	966.908	-395.898	-1102.83	1115.49	-411.043	-913.494	575.36	-430.818	-1036.17	140.812	-378.283	-899.039	41.0481
248	0	-785.92	-1051.74	958.732	-782.377	-1084.18	1116.41	-726.2	-1108.94	539.211	-678.187	-1161.73	91.9341	-672.807	-1001.36	32.7222	-393.168	-1035.05	966.947	-395.905	-1092.45	1115.48	-411.035	-905.44	573.87	-430.552	-1004.33	132.579	-374.013	-863.601	41.6538
249	0	-785.665	-1043.06	957.892	-782.277	-1074.96	1115.62	-725.834	-1105.08	539.209	-677.927	-1161.37	92.1726	-672.749	-1000.99	32.5762	-392.701	-1025.27	966.712	-395.832	-1081.98	1115.33	-410.893	-897.874	571.844	-430.266	-972.144	125.156	-371.247	-827.274	42.009
250	0	-785.55	-1034.29	957.068	-782.024	-1065.56	1114.82	-725.505	-1101.05	539.197	-677.636	-1160.9	92.4637	-672.733	-1000.86	32.409	-392.196	-1015.52	966.212	-395.828	-1071.51	1115.07	-410.552	-890.539	569.394	-429.815	-939.574	118.847	-369.301	-791.265	42.9826
251	0	-785.381	-1025.42	956.176	-781.792	-1056.16	1114.03	-725.137	-1096.8	539.019	-677.405	-1160.48	92.7937	-672.754	-1000.68	32.318	-391.729	-1005.74	965.407	-395.624	-1060.76	1114.67	-410.024	-883.518	566.627	-429.169	-906.891	113.625	-368.224	-755.81	44.3261
252	0	-785.182	-1016.46	955.299	-781.523	-1046.48	1113.24	-725.147	-1092.75	539.178	-677.188	-1160.06	93.1838	-672.731	-1000.68	32.1348	-391.313	-995.849	964.409	-395.452	-1049.97	1114.04	-409.347	-876.91	563.557	-428.54	-874.272	110.001	-368.591	-719.393	47.5476
253	0	-785.08	-1007.48	954.419	-781.245	-1036.58	1112.35	-724.994	-1088.33	539.184	-676.904	-1159.6	93.5992	-672.693	-1000.45	31.9756	-390.862	-985.897	963.086	-395.065	-1038.95	1113.21	-408.39	-870.483	560.454	-427.911	-842.357	107.738	-368.924	-685.663	51.2131
254	0	-784.952	-998.396	953.372	-780.914	-1026.54	1111.38	-724.864	-1083.68	539.127	-676.694	-1159.08	94.0302	-672.634	-1000.19	31.8345	-390.418	-975.92	961.616	-394.716	-1027.68	1112.24	-407.329	-863.869	557.512	-427.467	-811.345	106.66	-371.404	-651.442	56.2368
255	0	-784.865	-989.27	952.394	-780.559	-1016.31	1110.3	-724.49	-1078.75	538.969	-676.483	-1158.57	94.4872	-672.534	-999.928	31.5397	-389.951	-965.774	959.977	-394.147	-1016.11	1111.15	-406.545	-857.093	554.605	-426.986	-782.309	106.74	-374.328	-618.964	62.5313
256	0	-784.576	-980.154	951.283	-780.136	-1005.94	1109.16	-724.082	-1073.59	538.711	-676.283	-1158.11	95.016	-672.54	-999.83	31.4052	-388.903	-956.613	958.75	-393.528	-1004.41	1110.16	-405.96	-849.964	552.048	-426.648	-755.098	107.097	-377.183	-588.968	69.9834
257	0	-784.167	-970.602	950.035	-779.656	-995.651	1107.86	-723.819	-1068.37	538.572	-676.048	-1157.58	95.6361	-672.516	-999.655	31.3174	-388.155	-946.367	957.38	-392.921	-992.725	1109.07	-405.461	-842.712	549.724	-426.281	-729.871	107.68	-382.341	-558.76	77.8759
258	0	-783.753	-961.018	948.711	-779.113	-985.382	1106.51	-723.387	-1062.8	538.35	-675.82	-1157.05	96.372	-672.5	-999.502	31.1707	-387.946	-934.249	955.72	-392.288	-981.171	1108.07	-405.13	-835.229	547.365	-426.029	-706.463	108.377	-386.965	-531.837	86.5116
259	0	-783.188	-951.038	947.251	-778.478	-975.094	1105.14	-722.753	-1056.77	538.011	-675.459	-1156.3	97.0946	-672.4	-999.277	31.0347	-386.673	-924.634	954.865	-391.631	-969.723	1107.05	-404.882	-827.142	545.076	-426.019	-685.146	109.213	-391.535	-508.125	95.0747
260	0	-782.498	-941.165	945.835	-777.868	-964.747	1103.65	-722.01	-1050.43	537.663	-675.018	-1155.36	97.8184	-672.403	-999.183	30.9725	-385.956	-913.484	953.776	-391.006	-958.479	1106.18	-404.856	-817.851	543.189	-426.498	-666.709	109.63	-395.705	-488.008	102.409
261	0	-781.838	-931.143	944.374	-777.113	-954.459	1102.09	-721.377	-1043.84	537.301	-674.759	-1154.51	98.7792	-672.294	-998.8	30.7681	-385.435	-901.984	952.665	-390.293	-947.5	1105.32	-404.875	-807.371	541.996	-427.447	-651.331	109.372	-399.088	-471.817	107.224
262	0	-780.951	-920.989	942.778	-776.355	-944.051	1100.49	-720.421	-1036.84	536.964	-674.52	-1153.49	99.8605	-672.271	-998.533	30.6224	-385.233	-889.321	951.493	-389.595	-936.8	1104.4	-405.087	-795.015	541.483	-428.715	-638.732	108.378	-401.866	-458.773	108.412
263	0	-779.992	-910.848	941.358	-775.561	-933.536	1098.9	-719.716	-1029.65	536.585	-674.393	-1152.43	101.064	-672.275	-998.303	30.5128	-384.137	-878.967	950.973	-388.83	-926.255	1103.59	-405.241	-781.083	541.421	-430.048	-628.582	106.978	-403.788	-448.631	106.472
264	0	-778.947	-900.712	939.955	-774.562	-922.825	1097.44	-718.841	-1022.3	536.333	-674.253	-1151.1	102.471	-672.153	-997.787	30.2726	-382.985	-868.033	950.345	-388.013	-915.618	1102.68	-405.49	-766.417	541.51	-432.121	-620.025	105.667	-405.476	-440.697	101.927
265	0	-777.891	-890.536	938.759	-773.519	-912.22	1096.02	-718.036	-1014.66	536.093	-674.087	-1149.7	104.012	-672.111	-997.298	30.0698	-381.74	-856.89	949.802	-387.023	-905.475	1101.88	-405.911	-751.499	541.768	-433.933	-613.738	105.252	-406.78	-435.409	95.618
266	0	-776.716	-880.381	937.706	-772.355	-901.381	1094.68	-717.389	-1006.89	535.943	-674	-1148.22	105.809	-672.123	-996.846	29.9311	-380.327	-845.462	949.198	-385.978	-894.418	1101.01	-406.66	-736.753	541.993	-435.967	-608.762	104.005	-407.869	-431.301	88.2702
267	0	-775.408	-870.168	936.843	-771.17	-890.601	1093.44	-716.788	-998.87	535.946	-673.992	-1146.58	107.818	-672.122	-996.357	29.7244	-379.009	-833.78	948.647	-384.8	-883.118	1100.14	-407.61	-722.332	542.203	-438.316	-604.262	102.316	-409.275	-427.647	81.8472
268	0	-774.106	-859.897	936.088	-769.828	-879.839	1092.28	-715.589	-989.952	535.907	-673.978	-1144.7	110.09	-672.14	-995.806	29.5267	-377.771	-821.646	948.251	-383.601	-870.739	1099.26	-408.55	-708.166	542.365	-440.449	-599.972	101.136	-410.962	-424.612	77.1321
269	0	-772.666	-849.348	935.478	-768.423	-869.007	1091.29	-714.912	-980.942	536.184	-674.134	-1142.45	112.567	-672.346	-995.268	29.3028	-376.654	-808.89	948.058	-382.26	-859.132	1098.92	-409.348	-694.28	542.424	-442.738	-595.787	99.9529	-413.295	-421.71	72.749
270	0	-771.181	-838.528	935.029	-767.016	-858.247	1090.38	-713.638	-970.723	536.369	-674.353	-1140.06	115.481	-672.493	-994.817	29.0046	-375.613	-795.585	948.187	-380.864	-846.643	1098.72	-410.025	-681.191	542.57	-445.064	-591.359	98.545	-416.191	-418.413	68.1179
271	0	-769.663	-827.643	934.729	-765.44	-847.409	1089.64	-712.628	-959.826	536.556	-674.641	-1137.13	118.698	-672.772	-994.193	28.8546	-374.62	-781.838	948.6	-379.559	-833.9	1098.99	-410.619	-668.57	542.589	-445.792	-587.102	97.6828	-419.322	-414.884	63.1876
272	0	-768.082	-816.225	934.569	-763.857	-836.425	1089.07	-711.764	-947.901	536.618	-675.011	-1133.74	122.25	-673.216	-993.578	28.7154	-373.682	-768.052	949.136	-378.165	-820.924	1099.61	-410.769	-656.249	542.814	-445.874	-582.873	96.7744	-421.71	-411.401	58.3265
273	0	-766.488	-804.68	934.573	-762.288	-825.25	1088.66	-711.043	-934.875	536.61	-674.089	-1128.34	125.366	-673.682	-992.982	28.5642	-372.643	-754.395	949.876	-376.835	-807.432	1100.48	-410.327	-644.045	543.277	-445.595	-578.957	96.0895	-422.916	-408.97	54.002
274	0	-764.831	-792.874	934.463	-760.776	-813.799	1088.45	-710.394	-920.507	536.378	-674.346	-1123.4	129.635	-674.187	-992.327	28.5537	-371.486	-740.907	951.005	-375.472	-795.012	1101.99	-409.503	-632.159	543.99	-444.813	-576.139	95.5027	-422.783	-407.373	49.574
275	0	-763.143	-780.731	934.553	-759.292	-802.192	1088.3	-710.241	-904.611	535.77	-674.682	-1117.93	134.467	-674.729	-991.651	28.765	-370.22	-727.79	952.281	-374.133	-782.582	1103.7	-408.526	-620.778	544.567	-443.985	-574.136	95.0094	-421.951	-406.122	45.5643
276	0	-761.445	-768.508	934.655	-757.822	-790.192	1088.38	-710.64	-887.803	535.359	-674.994	-1111.42	139.843	-675.165	-990.614	28.9649	-368.881	-715.277	953.616	-372.817	-770.556	1105.39	-407.28	-610.002	545.162	-443.202	-572.335	94.616	-421.741	-405.003	42.3492
277	0	-759.635	-755.859	934.821	-756.483	-778.29	1088.56	-710.934	-869.126	534.602	-675.363	-1103.9	145.896	-675.372	-989.854	29.3612	-367.514	-702.99	955.07	-371.848	-758.79	1107.29	-406.275	-599.4	545.641	-442.424	-570.553	94.4158	-421.743	-403.943	39.7108
278	0	-757.929	-743.346	935.044	-755.018	-766.413	1088.95	-711.584	-848.986	533.695	-675.627	-1095.39	152.777	-675.453	-988.503	29.9119	-365.894	-691.079	956.515	-370.402	-746.974	1108.74	-405.191	-589.598	545.76	-441.955	-568.894	93.8871	-421.823	-402.956	38.3804
279	0	-756.063	-730.455	935.311	-753.491	-754.674	1089.48	-712.594	-827.582	532.794	-676.182	-1085.78	160.619	-675.786	-986.919	30.6136	-364.208	-679.299	957.897	-368.819	-735.419	1110.04	-403.725	-581.412	545.757	-441.863	-567.948	93.5388	-421.907	-402.211	37.6369
280	0	-754.149	-717.497	935.683	-751.946	-743.098	1090.18	-713.679	-805.146	531.88	-678.601	-1076.69	169.805	-676.177	-985.034	31.513	-362.303	-667.826	959.166	-367.176	-724.008	1111.51	-402.452	-574.191	545.573	-441.864	-567.397	93.3582	-421.691	-401.942	37.1621
281	0	-752.239	-704.576	935.884	-750.351	-731.572	1090.96	-714.511	-781.756	530.878	-678.566	-1063.55	178.73	-676.598	-982.154	33.0063	-360.236	-656.865	960.428	-365.299	-712.602	1112.76	-401.326	-568.027	545.307	-441.868	-566.94	93.1661	-421.555	-402.527	36.7998
282	0	-750.351	-691.802	936.323	-748.897	-720.522	1091.74	-715.072	-757.609	529.806	-678.458	-1048.36	188.451	-677.072	-978.233	35.4243	-358.463	-646.068	961.417	-363.646	-701.669	1113.84	-399.756	-563.305	544.95	-441.783	-566.86	92.9699	-421.501	-402.55	36.5719
283	0	-748.53	-679.56	936.78	-747.485	-709.831	1092.44	-715.627	-732.836	528.935	-678.823	-1031.56	198.571	-677.051	-972.831	37.9632	-356.851	-635.84	962.358	-362.112	-690.972	1114.9	-398.076	-559.419	544.737	-441.914	-566.777	92.7678	-421.59	-402.498	36.3603
284	0	-746.835	-667.637	937.258	-746.071	-699.441	1092.95	-716.069	-707.777	528.37	-679.21	-1012.98	208.326	-676.961	-966.165	41.3216	-355.546	-625.801	963.251	-360.677	-680.414	1116.09	-396.738	-555.651	544.5	-441.802	-566.8	92.5535	-421.557	-402.548	36.1771
285	0	-745.305	-655.719	937.595	-744.847	-689.129	1093.26	-716.695	-682.992	528.394	-679.539	-992.842	217.304	-676.265	-958.097	45.2076	-354.144	-616.156	964.231	-359.299	-669.598	1117.28	-395.405	-552.056	544.425	-441.618	-566.831	92.3777	-421.421	-402.653	36.1222
286	0	-743.861	-644.179	938.033	-744.015	-679.334	1093.47	-716.424	-658.276	529.21	-679.803	-971.588	224.851	-676.072	-948.658	50.0761	-352.89	-606.603	965.28	-358.213	-659.321	1118.59	-394.198	-548.281	544.469	-441.279	-566.909	92.3309	-421.312	-402.65	36.0509
287	0	-742.657	-632.787	938.716	-743.142	-669.444	1093.79	-716.151	-634.01	530.748	-679.708	-950.14	231.983	-676.583	-935.027	57.6098	-351.796	-596.84	966.346	-357.196	-648.942	1119.73	-393.047	-544.322	544.566	-441.023	-566.926	92.221	-421.252	-402.669	35.9507
288	0	-741.695	-621.822	939.831	-742.314	-659.684	1094.37	-715.717	-610.034	533.108	-679.109	-929.097	239.648	-677.59	-915.709	65.4648	-350.918	-586.923	967.33	-356.202	-638.519	1120.95	-391.788	-540.11	544.503	-440.863	-566.857	92.1601	-421.259	-402.578	35.8288
289	0	-740.824	-611.189	941.141	-741.451	-649.998	1095.24	-714.916	-586.637	535.993	-678.192	-907.466	246.891	-678.459	-891.312	73.0864	-350.07	-576.739	968.293	-355.197	-628.231	1121.99	-390.825	-535.993	544.313	-440.635	-566.794	92.0928	-421.2	-402.549	35.7556
290	0	-740.076	-600.574	942.666	-740.582	-640.339	1096.2	-713.631	-564.693	539.774	-676.976	-885.153	253.223	-679.515	-864.105	80.2608	-349.32	-566.543	969.098	-354.199	-617.902	1122.91	-389.828	-532.247	544.198	-440.249	-566.937	92.1398	-421.142	-402.516	35.6126
291	0	-739.444	-589.703	944.443	-739.373	-630.104	1097.72	-712.376	-542.22	543.679	-675.613	-861.894	258.28	-680.404	-835.35	86.3987	-348.62	-556.668	969.947	-353.181	-608.111	1123.66	-388.834	-528.912	544.12	-440.149	-566.871	92.1667	-421.085	-402.564	35.6212
292	0	-738.855	-579.049	946.538	-738.175	-620.617	1099.47	-711.386	-520.399	547.938	-674.127	-837.642	261.642	-681.294	-806.237	91.3431	-348.008	-546.835	970.419	-351.953	-598.187	1124.33	-388.06	-525.885	544.047	-440.126	-566.778	92.2302	-421.107	-402.508	35.4725
293	0	-738.371	-568.429	948.854	-736.849	-611.657	1101.41	-710.137	-498.87	552.283	-672.647	-813.036	263.655	-682.143	-776.772	94.8358	-347.245	-537.582	970.925	-350.648	-588.584	1124.81	-387.242	-523.366	544.106	-439.715	-567.246	92.3879	-421.025	-402.499	35.3542
294	0	-737.796	-557.896	951.411	-735.361	-602.256	1103.64	-708.862	-477.872	556.967	-671.137	-787.972	264.144	-683.219	-747.41	96.9725	-346.503	-528.598	971.23	-349.394	-579.357	1125.11	-386.546	-521.106	544.228	-440.343	-566.419	92.376	-421.06	-402.346	35.2633
295	0	-737.317	-547.295	954.047	-733.723	-592.829	1105.62	-707.628	-457.472	561.694	-669.575	-762.328	263.193	-683.831	-717.552	97.7247	-345.755	-520.071	971.435	-348.277	-570.857	1125.22	-386.077	-518.953	544.352	-440.403	-566.28	92.569	-421	-402.31	35.1342
296	0	-736.692	-536.766	956.845	-732.082	-583.963	1107.52	-706.729	-437.655	566.151	-667.992	-736.508	261.237	-684.853	-687.28	97.542	-344.971	-511.927	971.687	-347.248	-562.895	1125.24	-385.555	-516.714	544.472	-440.538	-566.162	92.802	-420.803	-402.166	35.0211
297	0	-736.165	-526.498	959.606	-730.528	-575.52	1109.42	-706.006	-418.463	570.286	-666.296	-710.016	258.05	-685.381	-655.947	96.5307	-344.182	-504.164	971.963	-346.581	-555.561	1125.43	-385.139	-514.372	544.629	-440.731	-565.951	93.0306	-420.8	-401.948	34.8839
298	0	-735.54	-516.127	962.233	-729	-567.304	1111.23	-705.304	-399.529	574.006	-664.563	-682.971	253.862	-685.934	-623.562	94.8397	-342.695	-497.652	972.616	-346.054	-548.474	1125.72	-384.732	-511.974	544.734	-440.955	-565.7	93.243	-420.762	-401.821	34.6673
299	0	-734.92	-505.781	964.94	-727.31	-558.2	1113.13	-704.685	-381.137	577.209	-662.868	-655.4	248.809	-686.264	-589.949	92.7056	-341.84	-490.684	972.912	-345.819	-541.584	1126.19	-384.38	-509.339	544.792	-441.203	-565.456	93.449	-420.733	-401.665	34.4786
300	0	-734.321	-495.445	967.513	-725.876	-548.313	1114.73	-703.805	-363.96	580.186	-661.208	-627.285	242.772	-686.39	-555.162	90.1227	-341.231	-483.388	972.96	-345.382	-534.387	1126.37	-384.137	-506.652	544.832	-441.482	-565.18	93.7	-420.7	-401.534	34.3124
301	0	-733.915	-485.674	969.753	-724.936	-538.815	1116.03	-702.842	-347.355	582.931	-659.705	-598.937	236.07	-686.296	-519.531	87.2363	-340.662	-475.967	972.615	-344.848	-526.943	1126.23	-383.874	-503.822	544.89	-441.748	-564.923	94.0238	-420.648	-401.404	34.1625
302	0	-732.893	-472.782	971.295	-724.086	-528.689	1116.94	-701.952	-331.645	585.48	-658.248	-569.81	228.429	-686.115	-483.343	84.0159	-340.114	-468.347	971.978	-343.692	-518.79	1125.6	-383.622	-500.813	544.84	-441.955	-564.609	94.24	-420.582	-401.26	34.0448
303	0	-732.125	-459.832	972.386	-723.69	-518.632	1117.63	-700.957	-316.205	587.667	-656.865	-539.743	220.034	-685.704	-446.296	80.5025	-339.571	-460.376	971.019	-342.515	-510.21	1124.82	-383.477	-497.9	544.824	-442.189	-564.383	94.5304	-420.521	-400.987	33.9481
304	0	-731.512	-447.885	973.269	-723.147	-508.006	1118.23	-699.822	-301.785	589.583	-655.649	-508.95	211.062	-685.047	-408.544	76.8594	-339.11	-452.711	969.96	-341.371	-501.103	1123.9	-383.365	-494.987	544.699	-442.411	-564.172	94.8187	-420.488	-400.825	33.7584
305	0	-731.26	-436.941	973.926	-722.77	-497.54	1118.75	-698.636	-288.09	591.043	-654.498	-477.05	201.653	-684.264	-369.528	73.0204	-338.661	-444.461	968.79	-340.391	-491.991	1122.96	-383.349	-491.873	544.538	-442.601	-563.875	95.0703	-420.407	-400.921	33.7607
306	0	-731.176	-427.485	974.449	-722.232	-487.201	1119.08	-697.603	-275.341	592.205	-653.283	-444.779	192.046	-684.449	-335.86	69.9029	-338.235	-436.07	967.751	-339.824	-482.989	1121.94	-383.281	-488.708	544.291	-442.791	-563.543	95.345	-420.409	-400.788	33.6244
307	0	-731.133	-418.164	974.76	-721.539	-476.578	1119.34	-696.468	-262.773	592.447	-652.2	-411.885	182.32	-684.121	-296.81	67.0544	-337.9	-427.759	966.689	-339.038	-473.886	1121.11	-383.282	-485.578	544.021	-443.014	-563.273	95.58	-420.365	-399.377	33.3887
308	0	-730.863	-408.139	974.87	-720.974	-466.621	1119.42	-695.214	-252.55	592.755	-651.063	-379.386	173.083	-684.018	-257.314	64.8058	-337.607	-419.409	965.634	-338.518	-464.675	1120.29	-383.155	-482.491	543.81	-443.197	-563.078	95.8435	-420.393	-399.226	33.2769
309	0	-730.669	-398.309	974.784	-720.496	-456.649	1119.31	-694.341	-243.687	591.691	-650.015	-346.169	164.045	-684.374	-217.721	63.462	-337.379	-411.208	964.537	-338.294	-455.536	1119.48	-383.13	-479.483	543.59	-443.293	-562.818	96.0744	-420.343	-399.297	33.2089
310	0	-730.588	-388.871	974.462	-720.173	-446.844	1118.87	-692.976	-234.529	590.116	-649.055	-312.627	155.395	-684.829	-178.444	62.8975	-337.133	-402.808	963.553	-338.091	-446.327	1118.64	-382.955	-476.397	543.437	-443.388	-562.583	96.3408	-420.274	-399.222	33.08
311	0	-730.492	-379.323	973.82	-719.983	-437.059	1118.41	-691.93	-226.082	587.556	-648.087	-279.098	147.578	-685.308	-139.428	63.2185	-336.953	-394.757	962.632	-338.128	-437.187	1117.86	-382.846	-473.201	543.312	-443.426	-562.368	96.6972	-420.166	-399.148	33.033
312	0	-730.422	-369.644	972.836	-719.707	-426.541	1117.66	-690.718	-218.661	584.302	-647.584	-245.01	140.576	-685.203	-100.731	64.2921	-336.726	-386.616	961.72	-337.957	-428.072	1116.95	-382.752	-469.896	543.231	-443.525	-562.039	97.0629	-420.139	-400.468	33.1677
313	0	-730.498	-360.081	971.492	-719.711	-416.665	1116.8	-689.526	-212.099	580.369	-647.275	-211.173	134.757	-685.017	-62.6438	66.0787	-336.445	-378.461	960.698	-338.245	-418.978	1116.27	-382.678	-466.342	543.12	-443.66	-561.796	97.5746	-420.148	-400.466	33.0423
314	0	-730.678	-350.931	969.864	-719.687	-406.718	1115.68	-688.37	-205.865	576.248	-647.112	-177.332	130.308	-683.638	-25.1935	68.5525	-336.286	-370.306	959.712	-338.351	-409.97	1115.27	-382.8	-462.391	543.028	-443.872	-561.433	98.1271	-420.14	-400.355	32.924
315	0	-730.701	-341.735	968.077	-719.613	-396.07	1114.47	-687.39	-199.756	571.949	-647.233	-143.645	127.333	-680.892	11.6029	71.5598	-336.102	-362.225	958.77	-338.782	-400.97	1114.5	-382.881	-458.092	542.93	-444.231	-560.962	98.7422	-420.164	-400.214	32.8462
316	0	-730.637	-331.822	966.158	-719.587	-384.796	1113.2	-686.179	-193.529	567.712	-647.529	-111.12	125.923	-677.07	47.1696	75.1979	-335.969	-354.048	957.766	-338.727	-391.764	1113.38	-383.179	-453.413	542.731	-444.522	-560.477	99.5466	-420.215	-400.222	32.8556
317	0	-730.578	-321.75	964.248	-719.784	-373.838	1111.97	-684.355	-187.957	564.39	-648.812	-84.4692	126.485	-672.508	80.8827	79.2077	-335.959	-345.659	956.604	-339.28	-382.638	1112.39	-383.561	-448.276	542.49	-444.988	-559.786	100.369	-420.354	-399.982	32.7048
318	0	-730.546	-311.792	962.339	-720.232	-362.999	1110.83	-683.109	-181.884	560.823	-649.803	-56.8666	127.141	-667.555	112.057	84.1684	-336.114	-337.262	955.361	-339.523	-373.25	1111.02	-384.011	-442.82	542.218	-445.48	-559.039	101.225	-420.45	-399.845	32.6288
319	0	-730.522	-301.347	960.571	-720.631	-351.764	1109.6	-681.711	-176.091	557.568	-649.735	-31.8656	128.203	-661.923	144.296	90.5068	-336.198	-328.208	954.016	-339.697	-363.676	1109.62	-384.604	-436.85	541.812	-446.07	-558.204	102.264	-420.543	-399.764	32.525
320	0	-730.42	-289.764	958.989	-720.938	-339.837	1108.36	-680.331	-169.952	554.069	-649.07	-10.2204	129.114	-656.939	169.457	97.6787	-336.408	-318.964	952.582	-339.825	-354.094	1108.16	-385.14	-430.563	541.462	-446.679	-557.222	103.502	-420.68	-399.638	32.4832
321	0	-730.459	-277.837	957.556	-721.212	-327.702	1107.18	-679.323	-163.125	551.273	-647.641	7.42615	129.567	-652.773	188.617	105.259	-336.563	-309.684	951.24	-339.973	-344.295	1106.65	-385.784	-423.781	541.185	-447.11	-556.138	104.832	-420.753	-399.344	32.342
322	0	-730.603	-266.066	956.39	-721.51	-315.742	1106.09	-678.466	-154.659	549.089	-645.422	21.0712	128.65	-649.34	203.579	112.228	-336.806	-300.102	949.949	-340.341	-334.541	1105.15	-386.231	-416.445	540.928	-447.4	-554.711	106.36	-420.789	-399.055	32.2981
323	0	-730.695	-254.235	955.507	-721.782	-304.182	1105.12	-677.596	-144.199	547.945	-642.878	31.2468	126.589	-646.797	213.846	117.176	-337.157	-290.321	948.797	-340.783	-324.674	1103.71	-386.742	-408.663	540.694	-447.643	-553.305	108.077	-420.849	-398.9	32.1971
324	0	-730.677	-241.873	954.774	-722.233	-292.94	1104.27	-676.641	-132.192	547.195	-639.965	38.5346	123.568	-644.657	220.219	118.869	-337.56	-280.249	947.677	-341.166	-314.671	1102.43	-387.194	-400.377	540.363	-447.808	-551.648	109.876	-420.88	-398.631	32.0815
325	0	-730.695	-229.6	954.298	-722.628	-281.506	1103.41	-675.913	-118.935	546.995	-637.052	43.3125	120.627	-642.747	223.896	116.861	-338.048	-270.167	946.723	-341.756	-304.487	1101.23	-387.697	-391.57	539.94	-447.668	-550.011	111.973	-420.905	-398.252	31.8854
326	0	-730.806	-217.059	953.902	-723.128	-270.365	1102.72	-674.8	-105.062	547.026	-634.033	46.1194	118.346	-640.502	226.128	111.162	-338.56	-260.029	945.827	-342.406	-294.317	1100.19	-388.222	-382.359	539.537	-447.456	-547.953	114.187	-420.789	-397.952	31.7154
327	0	-730.959	-204.508	953.769	-723.568	-259.015	1102.1	-673.903	-90.7171	547.225	-631.049	47.692	116.806	-637.942	227.304	102.947	-339.024	-249.583	945.095	-343.031	-283.87	1099.27	-388.673	-372.673	539.178	-447.193	-546.099	116.687	-420.68	-397.61	31.5874
328	0	-731.269	-191.49	953.667	-723.937	-246.997	1101.67	-672.687	-76.7303	547.436	-627.869	49.3047	115.318	-635.049	227.497	94.1689	-339.565	-239.28	944.468	-343.764	-273.349	1098.44	-389.192	-362.524	538.776	-446.824	-543.784	119.463	-420.559	-397.373	31.4604
329	0	-731.614	-178.493	953.778	-724.324	-234.497	1101.52	-671.659	-63.3006	547.499	-624.669	50.6495	113.27	-631.884	227.237	86.6452	-340.078	-228.626	943.968	-344.491	-262.715	1097.77	-389.734	-351.747	538.477	-446.43	-541.065	122.493	-420.356	-397.142	31.2876
330	0	-731.903	-165.805	953.954	-724.687	-221.591	1101.58	-670.326	-50.7566	547.448	-621.498	51.704	111.482	-628.717	227.438	82.036	-340.594	-217.835	943.633	-345.341	-251.869	1097.17	-390.11	-340.274	538.21	-445.997	-537.947	125.903	-420.336	-396.537	30.9619
331	0	-732.642	-156.074	954.122	-725.146	-208.276	1101.89	-669.036	-38.893	547.359	-619.342	54.2447	110.563	-626.23	225.185	79.5576	-341.324	-206.749	943.286	-346.014	-240.625	1096.65	-390.389	-328.192	538.04	-445.359	-534.643	129.832	-420.172	-396.164	30.8663
332	0	-732.697	-142.514	954.492	-725.722	-194.998	1102.57	-668.029	-27.5861	547.523	-618.67	59.387	110.24	-623.548	231.296	76.4191	-342.087	-195.317	943.073	-346.469	-229.525	1096.25	-390.568	-315.037	537.832	-444.598	-530.557	134.187	-419.972	-395.776	30.8173
333	0	-732.752	-128.844	955.249	-726.235	-182.048	1103.6	-667.568	-16.9081	547.79	-619	64.2475	109.505	-621.523	235.703	71.1649	-342.858	-183.4	942.89	-347.274	-218.23	1095.88	-390.595	-300.85	537.635	-443.711	-525.661	139.017	-419.491	-395.015	30.9516
334	0	-732.792	-115.684	956.452	-726.709	-169.525	1104.88	-667.448	-6.80228	548.375	-619.522	67.5741	108.577	-620.713	237.912	66.5196	-343.542	-171.31	942.895	-347.765	-206.772	1095.89	-390.11	-285.358	537.328	-442.749	-520.23	144.383	-419.204	-394.413	31.1149
335	0	-733.028	-102.848	957.782	-727.231	-157.176	1106.41	-667.833	3.32811	548.871	-620.017	70.4099	107.73	-620.936	239.16	63.0439	-344.374	-159.092	943.122	-348.192	-195.015	1095.99	-389.256	-268.46	536.831	-441.651	-514.113	150.392	-418.787	-393.662	31.2529
336	0	-733.516	-90.4646	959.015	-727.808	-144.879	1108.13	-668.632	13.3137	548.972	-620.536	72.3565	106.828	-621.001	240.284	59.8509	-345.304	-146.772	943.442	-348.932	-183.418	1096.12	-387.791	-250.292	536.196	-440.464	-506.984	156.96	-418.607	-392.93	31.7404
337	0	-734.21	-78.6968	960.149	-728.477	-132.64	1109.74	-669.929	22.824	548.826	-620.941	74.31	106.04	-620.488	241.504	56.9898	-346.397	-134.369	943.716	-349.445	-171.772	1096.31	-385.784	-230.887	535.44	-439.005	-498.678	164.292	-418.145	-392.107	32.4636
338	0	-735.047	-67.516	961.232	-729.19	-120.649	1111.53	-671.039	31.5106	548.674	-621.551	76.311	105.118	-619.968	242.751	54.4339	-347.503	-121.785	944.203	-350.22	-160.254	1096.75	-383.257	-210.52	534.743	-437.156	-488.825	172.222	-417.678	-390.984	33.3674
339	0	-736.07	-56.5329	962.416	-729.874	-108.9	1113.19	-672.388	39.0055	548.608	-622.375	77.7311	104.449	-620.009	243.621	52.5059	-348.666	-109.281	944.754	-350.957	-148.986	1097.16	-380.642	-189.021	533.782	-435.193	-477.534	180.689	-417.331	-388.56	34.845
340	0	-737.069	-45.6398	963.727	-730.539	-97.3107	1114.72	-673.388	45.1682	548.489	-622.797	78.535	103.7	-620.167	244.024	51.6002	-349.801	-96.8005	945.241	-351.637	-137.893	1097.55	-378.244	-166.444	532.743	-432.816	-464.382	189.601	-416.632	-385.517	36.88
341	0	-738.167	-34.8125	964.998	-731.074	-86.1093	1116.16	-674.428	50.6599	548.155	-622.981	78.8862	103.354	-620.019	244.48	50.8109	-350.889	-84.5866	945.68	-352.243	-127.041	1097.81	-375.681	-143.05	531.911	-430.068	-449.106	199.064	-415.716	-381.067	39.7584
342	0	-739.241	-24.2556	966.302	-731.53	-75.3832	1117.66	-675.753	55.6564	548.373	-623.121	79.2687	103.183	-619.938	244.889	50.049	-351.831	-72.509	946.072	-352.848	-116.501	1097.94	-373.234	-118.924	531.09	-426.923	-431.617	208.652	-414.855	-375.202	43.3259
343	0	-740.409	-14.1269	967.619	-731.95	-64.7973	1119.1	-676.697	60.3472	548.489	-623.185	79.5298	102.959	-620.512	241.004	49.2448	-352.802	-60.7893	946.325	-353.454	-106.276	1097.94	-370.619	-94.3542	530.681	-423.767	-412.179	217.724	-414.14	-367.62	47.3504
344	0	-741.563	-4.65753	968.809	-732.268	-54.3566	1120.58	-677.765	64.043	548.208	-623.413	79.6338	102.75	-620.627	241.145	48.6602	-353.602	-49.2956	946.651	-353.829	-96.2053	1097.68	-368.27	-69.9351	530.906	-420.382	-391.737	225.838	-413.85	-359.816	51.5376
345	0	-742.595	4.24807	969.901	-732.671	-44.4833	1122.06	-678.209	67.3808	548.493	-623.151	80.1204	102.815	-620.604	241.389	48.1604	-354.291	-37.9431	947.084	-354.231	-86.2741	1097.52	-365.998	-45.8066	531.925	-416.844	-370.672	232.934	-413.678	-351.077	55.3945
346	0	-743.597	12.8648	970.9	-733.209	-34.8509	1123.44	-678.868	70.366	548.487	-623.656	79.9244	102.436	-620.604	241.619	47.8671	-354.934	-26.8506	947.72	-354.666	-76.6406	1097.51	-363.998	-21.8902	533.624	-413.447	-349.956	239.316	-413.113	-339.047	60.0146
347	0	-744.432	21.3098	971.849	-733.844	-25.1932	1124.76	-679.716	73.6097	548.678	-623.843	80.0095	102.333	-620.714	241.768	47.6579	-355.512	-15.771	948.626	-354.706	-66.4543	1097.85	-362.3	1.65329	536.141	-410.835	-329.844	245.744	-411.774	-319.942	65.7114
348	0	-745.201	29.922	972.727	-734.787	-15.4473	1126.1	-680.643	77.204	548.859	-624.002	80.1047	102.251	-620.612	241.899	47.32	-356.069	-4.69116	949.718	-354.828	-56.0715	1098.63	-361.022	24.6139	539.062	-408.614	-308.622	252.025	-409.665	-295.421	71.3104
349	0	-745.882	38.8357	973.513	-735.951	-5.21103	1127.21	-680.772	80.115	549.146	-624.168	80.2414	102.192	-620.6	242.01	47.0874	-356.491	6.49931	951.118	-354.579	-45.0407	1099.86	-360.094	46.8032	542.444	-406.86	-286.425	256.494	-407.522	-266.975	75.9188
350	0	-746.549	48.0744	974.126	-737.211	5.93697	1128.19	-681.137	83.1023	549.241	-624.272	80.3415	102.151	-620.568	242.111	46.8733	-356.756	17.9799	952.753	-354.632	-34.0174	1101.72	-359.704	68.3587	546.38	-405.215	-263.13	259.753	-405.007	-237.183	79.8776
351	0	-747.2	57.4241	974.677	-738.405	17.0956	1129.19	-681.782	85.8088	549.489	-624.416	80.3404	102.16	-620.629	242.152	46.6913	-357.022	29.448	954.644	-354.816	-22.7961	1103.92	-359.785	89.1517	550.927	-403.681	-238.867	261.021	-402.302	-206.891	82.3174
352	0	-747.672	66.7976	974.992	-739.66	27.795	1130.07	-682.154	87.8998	549.777	-624.577	80.3758	102.199	-620.591	242.18	46.637	-357.304	41.112	956.833	-355.433	-11.9394	1106.52	-360.029	109.914	555.497	-402.205	-214.313	261.061	-399.269	-176.705	83.3561
353	0	-748.38	75.828	975.549	-740.658	38.1479	1130.98	-682.679	89.5427	550.141	-624.867	80.469	102.515	-620.695	242.2	46.5155	-357.566	52.6902	959.371	-356.343	-1.16957	1109.51	-360.452	130.336	560.16	-400.927	-189.404	259.668	-396.15	-146.521	83.2079
354	0	-749.011	84.5611	975.962	-741.348	48.0277	1131.96	-682.898	90.726	550.474	-623.987	80.6551	102.363	-620.688	242.166	46.4824	-357.827	64.2012	962.067	-357.465	9.4555	1112.7	-360.266	149.893	564.887	-399.771	-163.904	257.102	-392.679	-115.811	82.1412
355	0	-749.325	92.9711	976.311	-742.008	57.4885	1132.89	-682.469	91.596	550.969	-624.042	80.4994	102.436	-620.795	242.143	46.3759	-358.119	75.5282	964.867	-358.678	19.8674	1115.78	-360.786	169.465	568.893	-398.686	-137.828	253.516	-389.175	-83.5637	80.3339
356	0	-749.783	100.937	976.456	-742.623	66.7731	1133.66	-682.598	92.5254	551.294	-624.18	80.3738	102.488	-620.906	242.119	46.3407	-358.475	86.801	967.771	-359.707	30.2749	1118.52	-361.57	188.195	572.661	-397.952	-111.031	248.91	-385.552	-50.639	78.4478
357	0	-750.29	108.584	976.476	-743.259	75.9346	1134.14	-682.774	93.4778	551.601	-624.27	80.1449	102.564	-621.037	242.076	46.2346	-358.725	97.9329	970.53	-360.447	40.8183	1120.94	-362.462	206.255	576.046	-397.248	-83.9111	243.53	-381.815	-15.9957	76.547
358	0	-750.659	115.89	976.289	-744.037	84.8362	1134.36	-682.6	94.5125	551.872	-624.317	80.0264	102.634	-621.204	242.1	46.148	-358.977	109.17	973.103	-361.286	51.5635	1123.12	-363.509	223.669	579.05	-396.65	-55.9928	237.132	-378.118	19.9811	74.5199
359	0	-750.93	123.048	975.903	-744.831	93.4506	1134.41	-682.798	96.0659	552.54	-624.352	80.012	102.743	-621.381	242.115	45.9981	-359.097	120.383	975.507	-361.768	62.7192	1125.23	-364.864	240.164	581.81	-396.127	-28.0413	230.105	-374.41	56.1279	72.8283
360	0	-751.321	130.086	975.613	-745.648	102.261	1134.19	-682.662	97.7576	552.728	-624.355	80.0147	102.841	-621.539	242.222	45.8368	-359.54	132.069	977.608	-362.276	74.0861	1127.07	-366.293	256.005	584.308	-395.645	0.652369	222.225	-371.134	93.8124	70.7874
361	0	-751.634	137.161	975.17	-746.341	111.032	1133.79	-682.38	99.7963	552.602	-624.244	80.0977	102.959	-621.569	242.258	45.5703	-360.211	144.09	979.314	-362.825	85.5685	1128.79	-367.771	271.031	586.593	-395.161	30.2717	213.615	-368.077	131.634	68.5838
362	0	-751.852	144.364	974.669	-747.084	119.405	1133.31	-682.163	102.389	553.07	-624.074	80.2346	103.149	-621.648	242.565	45.5004	-360.428	155.739	980.966	-363.214	97.2965	1130.31	-369.115	285.372	588.662	-394.737	60.445	204.364	-365.234	170.06	66.2579
363	0	-751.933	151.652	974.068	-747.783	127.739	1132.68	-681.686	105.008	553.233	-623.882	80.4691	103.284	-621.794	242.798	45.2243	-360.595	167.757	982.952	-363.776	108.85	1131.66	-370.459	298.73	590.381	-394.415	91.1224	194.815	-362.731	208.587	63.9312
364	0	-752.162	159.11	973.441	-748.387	135.999	1131.97	-681.312	107.978	553.533	-623.633	80.6927	103.51	-621.794	242.942	44.9955	-360.878	179.396	984.217	-364.178	120.544	1132.6	-372.016	311.312	591.631	-394.204	123.905	184.686	-360.403	247.532	61.7072
365	0	-752.24	166.779	972.777	-748.92	144.232	1131.19	-680.858	111.218	553.699	-623.332	80.9072	103.705	-621.951	243.2	44.7747	-361.084	190.831	985.112	-364.581	132.145	1133.27	-373.444	322.968	592.267	-394.217	156.457	174.782	-357.929	286.205	59.8992
366	0	-752.273	174.467	972.104	-749.36	152.6	1130.32	-680.436	114.665	553.87	-623.094	81.1329	103.896	-621.935	243.428	44.4943	-361.294	202.073	985.637	-364.876	143.837	1133.61	-374.851	333.759	592.224	-394.428	189.432	165.046	-355.888	325.169	58.4529
367	0	-752.362	182.318	971.44	-750.147	157.093	1129.37	-679.998	118.305	554.056	-622.88	81.3846	104.062	-621.993	243.684	44.237	-361.24	212.76	986.026	-365.128	155.354	1133.8	-376.141	343.81	591.428	-394.881	222.521	155.917	-353.889	363.897	57.6222
368	0	-752.358	190.313	970.79	-750.332	166.034	1128.77	-679.768	122.297	554.148	-622.738	81.7066	104.249	-622.112	243.904	44.0223	-361.324	223.418	985.925	-365.348	166.811	1133.71	-377.473	352.957	589.934	-395.748	256.542	147.212	-352.341	402.067	57.3377
369	0	-752.331	198.426	970.15	-750.204	174.678	1128.28	-679.564	126.52	554.208	-622.549	82.0416	104.428	-622.304	244.248	43.9752	-361.404	234.216	985.58	-365.585	178.16	1133.39	-378.715	361.594	587.773	-396.934	290.561	139.55	-351.006	439.781	57.4404
370	0	-752.411	206.78	969.487	-750.055	183.545	1127.67	-679.442	131.036	554.315	-622.306	82.3695	104.755	-622.423	244.441	43.9242	-361.46	244.656	984.625	-365.783	189.438	1132.84	-379.878	369.68	585.291	-398.653	325.434	132.653	-350.382	476.921	58.0065
371	0	-752.466	215.441	968.698	-749.987	192.831	1126.91	-679.243	135.781	554.328	-622.14	82.8739	105.024	-622.434	244.551	43.8257	-361.324	255.048	983.494	-365.821	200.833	1132.02	-380.929	377.388	582.393	-400.294	359.9	127.645	-350.379	513.618	59.1008
372	0	-752.585	224.31	967.822	-749.938	202.466	1125.97	-679.137	140.815	554.339	-621.919	83.4049	105.391	-622.432	244.733	43.7145	-361.383	265.466	981.968	-365.707	212.481	1131.06	-381.669	384.788	579.164	-402.547	394.469	124.213	-351.367	549.489	60.9116
373	0	-752.984	233.575	966.998	-749.882	212.464	1124.94	-679.081	145.917	554.259	-621.674	83.9218	105.746	-622.36	245.005	43.5781	-361.255	275.84	980.025	-365.677	224.309	1129.84	-382.265	391.801	575.746	-405.145	428.627	122.317	-353.332	584.636	63.9269
374	0	-752.96	242.938	965.759	-750.007	222.844	1123.85	-679.039	151.301	554.13	-621.381	84.6407	106.186	-622.277	245.118	43.4734	-361.218	286.341	977.943	-365.42	235.707	1128.56	-382.574	398.631	572.308	-408.203	460.605	122.062	-356.766	618.924	68.3748
375	0	-753.196	252.712	964.49	-750.101	233.41	1122.52	-679.001	156.901	553.925	-621.107	85.3092	106.679	-622.067	245.403	43.1356	-361.257	296.847	975.77	-365.342	247.705	1127.02	-383.171	405.69	568.916	-411.6	491.263	122.569	-360.645	651.649	74.3597
376	0	-753.31	262.709	963.13	-750.133	244.199	1121.05	-678.928	162.591	553.697	-620.893	85.995	107.248	-621.879	245.393	43.1915	-361.367	307.696	973.523	-365.218	259.883	1125.37	-384.334	413.346	565.536	-415.214	519.685	123.086	-365.269	683.176	81.0022
377	0	-753.387	273.065	961.604	-750.078	255.18	1119.48	-678.88	168.53	553.433	-620.687	86.7568	107.939	-621.777	245.542	43.076	-361.286	318.476	971.44	-365.002	271.948	1123.73	-385.849	421.393	562.246	-418.476	546.871	122.983	-370.581	713.471	88.2652
378	0	-753.435	283.665	960.056	-750.08	266.194	1117.84	-678.827	174.794	553.214	-620.504	87.4322	108.556	-621.72	245.772	42.9626	-361.175	329.343	969.407	-364.833	283.834	1122.08	-388.275	428.852	559.005	-421.663	572.161	122.962	-375.782	741.317	96.1863
379	0	-753.453	294.439	958.427	-749.953	277.308	1116.16	-678.825	181.195	552.879	-620.53	88.2738	109.322	-621.576	246.01	42.7621	-360.773	340.373	967.449	-364.535	295.49	1120.47	-390.733	436.954	555.652	-424.307	594.175	123.508	-381.778	767.123	105.209
380	0	-753.499	305.312	956.811	-749.757	288.631	1114.56	-678.99	187.852	552.623	-620.594	89.0482	110.07	-621.641	246.19	42.7258	-360.467	351.544	965.599	-364.202	306.976	1118.82	-392.206	446.83	552.964	-427.994	614.879	124.047	-387.227	789.01	114.376
381	0	-753.508	316.215	955.254	-749.666	299.964	1113	-679.14	194.778	552.299	-620.7	89.9686	111.058	-621.552	246.403	42.5973	-360.219	363.08	963.732	-363.879	318.485	1117.19	-394.658	457.426	550.896	-430.488	632.362	124.678	-392.448	807.237	121.848
382	0	-753.605	327.148	953.779	-749.501	311.134	1111.42	-679.367	202.02	551.976	-620.856	90.9675	112.122	-621.505	246.664	42.452	-360.134	374.788	961.96	-363.767	329.705	1115.41	-396.022	470.504	549.958	-434.561	647.484	124.563	-397.117	821.99	125.623
383	0	-753.574	338.017	952.332	-749.292	322.253	1109.97	-679.658	209.549	551.692	-621.22	92.0876	113.301	-621.486	246.942	42.3039	-360.269	386.711	960.25	-363.664	340.794	1113.64	-397.726	485.569	549.614	-438.42	659.599	123.528	-401.246	833.828	124.618
384	0	-753.354	348.653	950.982	-749.105	333.422	1108.58	-680.143	217.399	551.428	-621.602	93.2055	114.569	-621.46	247.231	42.1252	-360.349	399.006	958.701	-363.486	352.114	1111.94	-399.097	502.41	549.572	-442.512	669.652	121.688	-405.056	843.237	119.71
385	0	-753.658	359.362	949.767	-748.808	344.637	1107.22	-680.556	225.514	551.064	-622.041	94.6235	116.035	-621.435	247.753	41.9756	-360.378	411.395	957.398	-363.483	363.706	1110.28	-400.666	519.614	549.808	-446.341	676.657	119.007	-408.82	850.484	112.691
386	0	-753.646	369.885	948.675	-748.584	355.806	1105.87	-680.824	233.895	550.645	-622.355	96.1683	117.683	-621.381	248.3	41.8469	-360.343	423.889	956.293	-363.399	375.879	1108.77	-402.44	536.452	549.958	-450.362	682.923	116.082	-412.798	855.837	104.999
387	0	-753.422	380.51	947.656	-748.308	367.036	1104.57	-681.392	242.729	550.513	-622.617	97.733	119.594	-621.469	248.791	41.7978	-360.131	436.74	955.273	-363.313	388.655	1107.34	-404.353	552.508	549.921	-454.154	687.614	113.022	-417.401	860.107	98.0566
388	0	-753.54	391.337	946.896	-748.108	378.385	1103.3	-681.767	251.926	550.408	-623.025	99.6909	121.715	-621.683	249.425	41.8877	-360.143	450.44	954.601	-363.123	401.944	1106.02	-406.262	568.186	549.571	-457.52	691.485	112.225	-422.826	864.12	93.3846
389	0	-753.302	402.519	946.021	-747.783	389.773	1102.04	-682.143	261.671	550.255	-623.747	101.633	124.034	-621.346	249.986	41.655	-360.172	464.788	953.769	-362.954	415.615	1104.83	-408.049	583.451	549.23	-461.075	695.792	110.359	-428.492	868.238	89.6554
390	0	-752.971	413.982	945.093	-747.433	401.194	1100.83	-683.195	272.172	550.162	-624.356	104.116	126.673	-621.345	250.567	41.466	-360.424	479.792	953.199	-362.676	429.609	1104.23	-410.099	597.773	548.992	-464.324	700.496	108.407	-434.535	872.509	86.2065
391	0	-752.631	425.83	944.217	-746.989	412.834	1099.71	-683.56	283.412	550.071	-625.332	106.98	129.635	-621.557	251.323	41.2578	-360.744	495.159	953.201	-362.395	443.968	1104.09	-412.289	611.235	548.642	-468.472	706.66	107.606	-440.411	877.043	82.1509
392	0	-752.129	438.009	943.504	-746.634	424.738	1098.75	-683.983	295.732	549.9	-626.152	110.434	133.016	-621.885	252.102	41.0764	-361.095	510.945	953.653	-362.116	458.397	1104.45	-414.454	624.027	548.369	-469.682	712.307	107.004	-445.519	882.3	76.6142
393	0	-751.586	450.512	942.916	-746.185	436.704	1097.94	-684.347	309.247	549.6	-627.052	114.451	136.781	-622.333	252.929	40.9166	-361.3	526.25	954.146	-361.962	472.594	1105.17	-416.067	636.981	548.552	-470.442	718.658	106.204	-449.215	887.061	71.1086
394	0	-751.118	463.365	942.428	-745.876	448.791	1097.22	-684.654	324.134	549.024	-628.041	119.306	141.023	-622.961	253.6	40.8493	-361.47	541.015	954.897	-361.767	486.61	1106.51	-417.002	651.09	549.399	-470.328	724.234	105.531	-451.502	890.917	65.8178
395	0	-750.515	476.406	942.129	-745.545	461.253	1096.78	-685.286	340.603	548.349	-628.936	124.857	145.812	-623.566	254.185	40.7727	-361.572	555.349	955.984	-361.577	500.542	1107.98	-417.755	665.733	550.481	-470.136	728.338	104.845	-452.311	893.617	61.1008
396	0	-749.865	489.653	941.923	-745.365	473.879	1096.49	-686.565	358.541	547.304	-629.873	131.333	151.126	-624.106	254.898	40.7293	-361.343	568.832	957.248	-361.315	514.165	1109.59	-418.323	679.981	551.623	-469.64	730.616	104.858	-451.961	895.468	57.0788
397	0	-748.954	502.984	941.728	-745.039	486.589	1096.44	-688.488	378.147	545.924	-631.209	139.27	157.039	-623.4	255.322	40.4766	-360.927	582.046	958.463	-360.953	527.48	1111.08	-418.731	693.203	552.957	-469.861	732.639	104.518	-451.348	896.643	53.7611
398	0	-748.078	516.605	941.672	-744.642	499.194	1096.62	-690.721	399.241	544.461	-632.963	148.363	163.891	-623.6	256.485	40.7606	-360.291	595.094	959.942	-360.435	540.298	1112.57	-418.752	705.496	554.072	-469.787	734.971	104.464	-451.447	897.829	51.1181
399	0	-747.185	530.452	941.634	-743.997	511.711	1096.95	-693.532	421.821	542.769	-634.93	158.734	171.544	-624.2	258.445	41.236	-359.627	607.865	961.567	-360.007	552.783	1113.97	-418.632	716.706	554.497	-469.482	736.418	104.592	-451.706	898.604	49.9971
400	0	-746.178	544.346	941.923	-743.339	524.129	1097.52	-696.42	445.653	541.012	-636.955	170.827	179.946	-625.608	260.982	41.7047	-358.822	620.47	963.11	-359.234	564.909	1115.29	-418.537	726.245	554.604	-469.975	737.845	104.391	-451.843	899.222	48.7857
401	0	-745.215	558.234	942.255	-742.515	536.185	1098.15	-699.492	470.485	539.193	-639.294	184.596	189.185	-626.835	264.437	43.0326	-357.793	632.846	964.428	-358.284	576.674	1116.57	-418.24	734.358	554.346	-470.344	738.545	104.387	-451.765	899.692	47.9827
402	0	-744.17	571.994	942.656	-741.599	547.99	1098.86	-702.511	496.053	537.66	-641.716	200.302	199.398	-628.194	269.165	45.0319	-356.794	644.926	965.484	-357.339	588.424	1117.78	-417.739	741.388	553.83	-470.381	739.449	104.645	-451.804	899.93	47.6265
403	0	-743.154	585.574	943.142	-740.718	559.422	1099.47	-705.117	522.317	536.271	-644.187	218.393	209.671	-629.591	274.784	47.714	-355.836	656.468	966.263	-356.471	599.525	1118.85	-417.495	747.513	553.185	-470.612	739.24	104.887	-451.837	900.27	47.4736
404	0	-742.237	598.957	943.683	-739.883	570.492	1099.93	-707.397	548.908	535.254	-646.957	238.192	219.606	-632.234	282.238	50.9862	-354.95	667.239	966.957	-355.346	610.837	1119.88	-417.169	753.449	552.829	-470.922	739.18	104.927	-451.846	900.18	47.2694
405	0	-741.338	612.008	944.212	-739.249	581.324	1100.31	-709.424	575.376	535.005	-649.761	259.212	228.26	-632.459	290.095	54.4232	-354.061	677.575	967.641	-354.421	622.086	1120.98	-417.025	759.372	552.672	-471.238	739.842	105.019	-451.871	900.258	47.13
406	0	-740.383	624.833	944.984	-738.668	592.053	1100.71	-711.168	601.442	535.615	-652.696	281.436	235.766	-632.944	299.302	59.0267	-353.249	687.74	968.456	-353.613	633.079	1122.21	-416.542	765.336	552.718	-471.327	740.252	105.084	-451.839	900.268	47.0203
407	0	-739.664	637.465	946.1	-738.209	602.627	1101.22	-712.432	626.99	537.31	-655.272	303.952	243.411	-635.71	313.204	66.7619	-352.603	697.911	969.366	-352.902	644.263	1123.46	-416.109	771.19	552.725	-471.577	740.751	105.084	-451.839	900.325	46.9036
408	0	-739.216	649.805	947.576	-737.692	613.099	1102.08	-713.44	652.134	539.783	-656.764	325.961	251.212	-637.707	332.629	74.4751	-352.058	708.466	970.381	-352.276	655.172	1124.66	-415.654	777.041	552.754	-471.69	741.043	105.118	-451.767	900.334	46.8662
409	0	-738.852	661.91	949.416	-737.056	623.452	1103.39	-714.044	676.785	542.818	-659.269	349.487	259.046	-642.424	357.954	82.7421	-351.668	719.332	971.375	-351.605	665.984	1125.85	-415.37	782.71	552.519	-471.544	741.227	105.142	-451.752	900.417	46.7058
410	0	-738.621	673.745	951.362	-736.268	633.774	1104.99	-714.264	700.925	546.49	-660.592	373.077	266.136	-646.954	386.192	90.2838	-351.348	730.422	972.345	-350.977	676.407	1126.85	-414.957	788.133	552.108	-471.626	741.464	105.273	-451.716	900.432	46.563
411	0	-738.351	685.531	953.673	-735.305	643.989	1106.95	-714.367	724.44	550.692	-661.703	397.344	272.342	-651.585	415.877	96.7767	-351.019	741.296	973.242	-350.163	686.514	1127.72	-414.6	793.044	551.774	-471.611	741.738	105.469	-451.656	900.489	46.4648
412	0	-738.107	697.243	956.149	-734.28	653.956	1109.01	-714.993	747.347	555.608	-662.902	422.436	277.011	-656.54	446.079	102.52	-350.654	751.898	974.009	-349.243	696.315	1128.43	-414.398	797.609	551.452	-471.749	741.619	105.729	-451.659	900.558	46.3288
413	0	-737.81	708.879	958.961	-733.102	663.751	1111.18	-715.231	769.753	560.722	-664.133	447.735	280.314	-661.594	476.006	106.914	-350.158	761.831	974.723	-348.138	705.779	1128.89	-414.197	801.515	551.318	-471.756	742.206	105.886	-451.65	900.611	46.167
414	0	-737.477	720.464	961.856	-731.814	673.494	1113.45	-715.153	791.977	565.851	-665.136	473.426	282.294	-666.386	505.813	110.043	-349.647	771.344	975.359	-347.119	714.943	1129.33	-413.956	804.785	551.342	-471.936	742.333	106.009	-451.622	900.608	46.1401
415	0	-737.102	732.133	964.857	-730.405	683.097	1115.83	-715.048	813.821	570.935	-666.252	499.541	282.898	-672.747	536.68	112.49	-348.999	780.129	975.958	-346.331	723.658	1129.82	-413.494	807.449	551.366	-472.109	742.309	106.293	-451.623	900.689	46.0494
416	0	-736.841	743.769	967.953	-729.027	692.624	1118.22	-715.015	835.192	575.882	-667.106	526.092	282.264	-678.219	567.375	113.78	-348.515	788.761	976.708	-345.716	731.726	1130.41	-412.93	809.972	551.413	-472.143	742.633	106.46	-451.58	900.698	45.9329
417	0	-736.47	755.436	971.078	-727.697	702.287	1120.62	-715.106	855.97	580.617	-668.107	553.142	280.704	-683.296	598.727	114.158	-348.099	797.037	977.392	-345.444	739.33	1131.18	-412.171	812.298	551.476	-472.184	742.702	106.728	-451.565	900.748	45.8123
418	0	-736.247	767.139	974.116	-726.494	712.265	1123.01	-715.042	876.231	584.992	-668.926	580.631	277.83	-688.22	631.077	113.896	-347.652	805.055	978.159	-345.393	746.908	1132.05	-411.395	814.523	551.515	-472.151	742.738	106.936	-451.489	900.796	45.6971
419	0	-735.959	778.839	977.034	-725.559	722.402	1125.12	-714.806	895.968	589.144	-669.673	608.619	274.121	-692.193	663.988	112.693	-347.367	812.672	978.53	-345.229	754.524	1132.78	-410.397	816.643	551.686	-471.986	743.013	107.192	-451.362	900.884	45.5714
420	0	-735.758	790.57	979.837	-724.929	732.833	1126.98	-714.158	915.16	592.799	-670.445	639.084	269.262	-696.179	698.358	111.018	-346.78	820.737	978.987	-345.086	762.442	1133.22	-409.448	818.598	551.843	-471.861	743.232	107.44	-451.246	900.965	45.457
421	0	-735.614	802.285	982.395	-724.55	743.495	1128.68	-713.42	933.827	596.137	-671.307	668.692	263.377	-699.782	733.739	108.867	-346.302	828.705	979.204	-344.644	770.911	1133.39	-408.517	820.353	551.982	-471.643	743.15	107.476	-451.193	900.993	45.3027
422	0	-735.457	814	984.388	-724.355	754.383	1130.07	-712.575	952.05	599.205	-672.279	695.561	256.81	-702.809	769.961	106.042	-345.888	836.764	979.006	-344.048	779.806	1133.25	-407.301	822.976	552.057	-471.464	743.196	107.871	-451.116	901.037	45.1846
423	0	-735.464	825.582	986.118	-724.218	765.39	1131.39	-711.505	969.646	602.015	-673.212	725.425	249.208	-705.101	807.135	102.849	-345.658	844.504	978.586	-343.368	789.079	1132.91	-406.819	823.82	552.108	-471.316	743.121	108.012	-451.059	901.026	45.0579
424	0	-735.395	837.06	987.55	-724.086	776.596	1132.53	-710.056	986.453	604.599	-674.124	756.004	241.005	-706.713	845.112	99.3701	-345.336	852.611	977.839	-342.6	798.628	1132.43	-405.939	825.632	552.129	-471.042	743.135	108.213	-451.011	901.052	44.9748
425	0	-735.378	848.47	988.706	-723.893	787.705	1133.41	-708.772	1002.42	606.877	-674.802	787.196	232.164	-707.732	883.874	95.682	-344.929	860.699	976.94	-341.944	808.253	1131.7	-405.153	827.435	552.115	-470.777	743.226	108.441	-450.949	901.083	44.9408
426	0	-735.236	859.647	989.594	-723.593	798.654	1134.18	-707.826	1017.41	608.43	-675.38	819.035	222.765	-708.266	923.085	91.9782	-344.51	869.001	976.182	-341.379	817.377	1130.94	-404.355	829.226	552.023	-470.531	743.198	108.554	-451.017	901.145	44.6779
427	0	-735.13	870.669	990.291	-723.171	809.376	1134.62	-706.834	1031.02	610.221	-675.812	851.471	212.959	-708.544	962.648	88.3301	-344.198	877.124	975.448	-341.006	826.408	1130.29	-403.805	830.88	552.009	-470.54	743.079	108.535	-450.953	901.091	44.5646
428	0	-734.982	881.619	990.878	-722.749	820.044	1134.85	-705.748	1043.85	610.915	-675.726	884.409	203.197	-708.492	1002.42	84.9536	-343.875	884.963	974.676	-340.83	835.133	1129.66	-403.044	832.651	551.913	-470.495	743.041	108.591	-450.927	901.125	44.4647
429	0	-734.804	892.422	991.034	-722.4	830.578	1134.78	-704.645	1055.7	611.067	-675.339	917.768	193.36	-708.395	1042.22	81.953	-343.601	892.701	973.938	-340.827	843.473	1128.99	-402.346	834.519	551.811	-470.378	743.119	108.673	-450.811	901.083	44.3767
430	0	-734.63	902.979	991.007	-722.064	841.009	1134.35	-703.063	1066.89	610.089	-674.509	951.54	183.835	-708.165	1081.93	79.5827	-343.26	900.179	973.247	-340.989	851.707	1128.4	-401.598	836.52	551.781	-470.206	743.265	108.814	-450.667	901.172	44.3469
431	0	-734.463	913.356	990.583	-721.911	851.474	1133.8	-701.371	1077.12	608.31	-673.373	985.665	174.785	-707.806	1121.41	77.7908	-342.964	907.783	972.537	-341.319	859.878	1127.76	-400.958	838.376	551.804	-470.167	743.305	108.973	-450.508	901.133	44.4536
432	0	-734.344	923.461	989.711	-721.777	861.942	1133	-700.238	1086.05	606.007	-671.983	1019.92	166.42	-707.211	1160.6	76.7299	-342.759	915.329	971.708	-341.462	868.295	1127.02	-400.406	840.336	551.815	-470.194	743.068	109.111	-450.147	901.363	44.7489
433	0	-734.329	933.376	988.396	-721.78	872.41	1131.96	-698.634	1094.28	602.344	-670.371	1054.23	158.746	-706.251	1199.1	76.6006	-342.393	922.931	970.742	-341.737	876.792	1126.19	-399.91	842.47	551.873	-470.147	743.049	109.3	-450.028	901.392	44.631
434	0	-734.418	943.12	986.686	-721.907	883.136	1130.8	-697.304	1101.76	598.123	-668.454	1088.74	152.171	-704.38	1237.63	76.8736	-342.043	930.643	969.723	-341.957	885.604	1125.23	-399.391	844.994	551.807	-470.051	743.169	109.528	-450.002	900.958	44.3296
435	0	-734.549	952.922	984.716	-722.08	894.045	1129.48	-695.972	1108.49	593.631	-666.475	1123.03	146.808	-701.571	1275.76	77.9583	-341.745	938.233	968.606	-342.085	894.748	1124.24	-398.998	847.832	551.699	-470.059	743.93	109.927	-449.771	901.496	44.4475
436	0	-734.737	962.772	982.467	-722.231	905.222	1128	-694.625	1114.6	588.945	-664.424	1157.04	142.865	-697.569	1313.26	79.9508	-341.456	946.179	967.388	-342.147	904.052	1123.18	-398.67	850.992	551.674	-470.018	744.25	110.437	-449.739	902.044	44.2915
437	0	-734.797	972.89	980.027	-722.58	916.845	1126.39	-693.385	1120.07	583.977	-662.271	1190.2	140.716	-692.353	1349.88	83.2569	-341.124	954.195	966.1	-342.199	913.679	1122	-398.501	854.33	551.579	-470.167	744.371	111.036	-450.048	901.238	43.9998
438	0	-734.755	983.311	977.582	-722.791	928.71	1124.73	-691.894	1125.4	579.214	-659.919	1222.13	139.8	-685.983	1385.11	87.9099	-340.765	962.334	964.747	-342.323	923.316	1120.77	-398.529	858.165	551.38	-470.455	744.728	111.672	-449.867	901.557	43.8366
439	0	-734.541	994.031	975.138	-723.083	940.78	1122.99	-689.938	1130.73	574.534	-657.792	1251.79	139.977	-679.032	1418.39	93.5231	-340.557	970.606	963.457	-342.527	932.834	1119.47	-398.699	862.524	551.266	-470.882	745.326	112.522	-449.856	901.699	43.7832
440	0	-734.34	1004.99	972.818	-723.448	952.974	1121.31	-687.636	1135.94	569.902	-655.848	1278.83	140.518	-672	1448.86	100.161	-340.419	978.987	962.167	-342.819	942.282	1118.12	-398.826	867.265	551.145	-471.218	745.485	113.565	-449.851	901.828	43.7182
441	0	-734.112	1016.26	970.575	-723.993	965.246	1119.53	-685.124	1141.43	565.502	-653.744	1302.6	140.879	-665.137	1475.9	107.824	-340.313	987.606	960.935	-343.209	951.648	1116.77	-399.147	872.32	550.933	-471.56	746.459	114.651	-449.9	902.008	43.652
442	0	-733.913	1027.93	968.403	-724.263	977.402	1117.81	-682.738	1147.4	561.383	-651.369	1322.99	140.95	-658.78	1498.78	116.172	-340.313	996.464	959.634	-343.578	961.021	1115.46	-399.297	878.009	550.892	-471.922	747.203	115.9	-449.939	902.231	43.5541
443	0	-733.634	1040.13	966.175	-724.611	989.573	1116	-680.591	1154.64	557.77	-648.109	1339.29	140.689	-653.394	1516.78	124.649	-340.364	1005.54	958.37	-343.969	970.531	1114.16	-399.437	884.296	550.578	-472.251	748.427	117.139	-449.925	902.54	43.4649
444	0	-733.289	1052.67	964.202	-724.887	1001.55	1114.45	-678.873	1164.11	555.34	-643.945	1351.43	139.382	-649.362	1529.23	132.127	-340.42	1014.82	957.181	-344.386	980.235	1112.86	-399.652	891.368	550.209	-472.579	749.424	118.662	-449.957	902.816	43.3828
445	0	-732.907	1065.28	962.689	-725.121	1013.41	1112.97	-677.006	1176.14	554.306	-639.179	1359.87	137.189	-646.593	1536.61	136.363	-340.503	1024.36	955.956	-344.761	990.038	1111.53	-399.805	899.008	549.745	-472.851	750.62	120.31	-450.003	903.107	43.2542
446	0	-732.605	1077.89	961.681	-725.15	1025.1	1111.65	-675.512	1189.4	553.982	-634.474	1365.4	134.252	-644.501	1540.68	135.813	-340.696	1034.12	954.707	-345.099	999.982	1110.22	-400.043	907.384	549.276	-472.822	752.206	122.212	-450.043	903.39	43.0925
447	0	-732.281	1090.51	961.009	-725.309	1036.91	1110.56	-673.425	1204.51	554.223	-630.161	1368.66	131.104	-642.579	1542.53	130.103	-340.839	1044.08	953.481	-345.356	1010.03	1108.91	-400.511	916.296	548.653	-472.836	753.59	124.162	-449.96	903.69	42.9635
448	0	-731.9	1103.29	960.588	-725.198	1048.91	1109.65	-671.42	1220.09	554.517	-626.055	1369.82	127.771	-640.046	1542.68	120.511	-340.788	1054.21	952.305	-345.45	1020.47	1107.67	-400.919	925.69	547.963	-472.898	756.211	126.308	-449.872	903.962	42.8256
449	0	-731.495	1116.37	960.323	-725.052	1061.25	1108.85	-669.555	1235.49	554.884	-622.11	1369.57	124.89	-636.474	1541.74	109.506	-340.696	1064.57	951.287	-345.428	1031.09	1106.44	-401.356	935.592	547.331	-472.344	758.048	128.773	-449.837	904.232	42.6682
450	0	-731.053	1129.8	960.178	-724.822	1074.02	1108.31	-668.111	1250.35	555.088	-618.293	1369.08	122.578	-631.812	1539.85	99.3871	-340.644	1074.99	950.434	-345.459	1041.68	1105.3	-402.388	945.177	546.783	-472.112	760.58	131.624	-449.701	904.507	42.5453
451	0	-730.424	1143.72	960.157	-724.54	1087.12	1108.05	-667.441	1264.74	555.081	-614.55	1368.74	120.293	-626.899	1538.33	92.0222	-340.594	1085.63	949.822	-345.554	1052.39	1104.25	-401.955	956.771	546.416	-471.528	763.458	134.86	-449.57	904.842	42.3531
452	0	-729.875	1157.94	960.427	-724.435	1100.44	1108.28	-665.93	1277.23	555.041	-611.268	1368.86	118.367	-622.199	1538.88	87.3326	-340.685	1096.69	949.247	-345.641	1063.32	1103.44	-402.342	968.133	546.119	-470.786	766.473	138.488	-449.439	905.248	42.149
453	0	-729.208	1172.32	961.002	-724.24	1113.98	1109	-664.303	1288.47	555.026	-609.723	1372.45	118.002	-617.845	1541.83	85.7781	-340.949	1108.12	948.899	-345.617	1074.5	1102.89	-402.071	980.953	545.941	-469.764	770.361	142.638	-449.204	905.657	41.9867
454	0	-728.702	1186.56	962.112	-724.126	1127.23	1110.27	-662.991	1298.74	555.43	-609.303	1379.02	118.149	-614.798	1544.93	82.4702	-341.111	1120.13	948.686	-345.626	1085.96	1102.55	-401.553	995.031	545.696	-468.431	775.073	147.306	-448.944	906.149	41.8377
455	0	-728.038	1200.33	963.901	-723.879	1140.21	1112.1	-661.842	1308.56	556.301	-609.475	1383.74	117.749	-612.758	1548.31	78.0409	-341.322	1132.47	948.773	-345.635	1097.5	1102.48	-400.572	1010.53	545.406	-466.937	780.408	152.445	-448.634	906.694	41.8199
456	0	-727.616	1213.57	965.899	-723.713	1152.91	1114	-661.025	1319.21	557.453	-609.68	1386.97	117.306	-611.835	1550.31	74.5201	-341.664	1144.98	949.082	-345.631	1109.34	1102.71	-399.108	1027.5	544.916	-465.233	786.51	158.366	-448.32	907.536	41.8224
457	0	-727.613	1226.08	967.461	-723.758	1165.43	1115.98	-660.927	1330.49	558.524	-609.734	1389.45	116.623	-611.63	1551.66	71.5558	-342.063	1157.57	949.523	-345.7	1121.34	1103.09	-396.806	1046	544.286	-463.315	793.525	164.858	-447.777	908.037	42.0234
458	0	-727.815	1238.04	968.666	-723.98	1177.81	1117.78	-660.863	1341.64	558.696	-610.039	1391.45	116.127	-611.446	1552.92	68.7527	-342.631	1170.25	950.062	-345.803	1133.43	1103.64	-393.684	1065.72	543.691	-461.319	802.585	172.012	-447.252	909.092	42.5359
459	0	-728.262	1249.33	969.508	-724.336	1190.06	1119.38	-661.319	1351.87	558.391	-610.338	1393.62	115.393	-611.065	1554.17	66.0306	-343.34	1183.01	950.777	-346.041	1145.44	1104.39	-390.14	1086.6	542.903	-458.75	812.699	179.834	-446.595	910.318	43.2741
460	0	-728.775	1260.16	970.285	-724.758	1201.98	1120.73	-661.759	1360.12	558.162	-610.683	1395.6	114.512	-610.861	1555.36	63.4646	-343.952	1195.92	951.587	-346.336	1157.17	1105.18	-386.123	1108.43	542.16	-456.085	824.096	188.094	-445.957	912.105	44.24
461	0	-729.397	1270.87	971.082	-725.033	1213.61	1122	-662.734	1366.26	557.924	-610.985	1397.17	113.853	-610.91	1556.5	61.9424	-344.607	1208.75	952.435	-346.801	1168.61	1105.95	-382.288	1131.2	541.303	-453.099	837.298	197.044	-445.002	915.042	46.0819
462	0	-730.043	1281.64	972.049	-725.241	1224.99	1123.26	-663.648	1370.77	557.416	-611.057	1397.95	113.386	-610.884	1557.14	60.8945	-345.238	1221.37	953.076	-347.106	1179.65	1106.5	-378.921	1154.49	540.242	-449.443	852.605	206.727	-443.759	919.317	48.7026
463	0	-730.656	1292.34	973.192	-725.341	1236.01	1124.58	-664.487	1374.79	556.908	-611.037	1398.29	113.231	-610.964	1557.66	60.2585	-345.766	1233.71	953.67	-347.333	1190.53	1106.89	-375.442	1178.77	539.421	-445.364	870.639	216.266	-442.414	924.885	51.9713
464	0	-731.258	1302.89	974.509	-725.285	1246.65	1126.1	-665.373	1379.12	556.728	-611.035	1398.49	113.045	-611.064	1558.07	59.5519	-346.189	1245.94	954.247	-347.473	1201.11	1106.88	-371.745	1203.88	538.761	-440.924	889.322	225.739	-441.126	931.551	55.65
465	0	-731.921	1313.17	975.909	-725.219	1257.02	1127.62	-666.113	1383.59	556.834	-611.047	1398.69	112.888	-611.201	1558.43	58.9394	-346.52	1258	954.782	-347.475	1211.45	1106.74	-368.173	1228.92	538.638	-436.795	910.556	233.807	-439.939	938.813	59.5356
466	0	-732.772	1322.41	977.018	-725.073	1267.11	1129.3	-666.78	1387.61	557.027	-611.126	1398.86	112.716	-611.297	1558.63	58.5092	-346.734	1269.83	955.276	-347.34	1221.64	1106.55	-365.121	1253.59	539.252	-431.948	930.628	241.335	-439.14	946.81	63.2737
467	0	-733.312	1331.57	978.341	-725.057	1277.07	1130.92	-667.232	1391.06	557.101	-611.16	1398.98	112.655	-611.395	1558.83	58.1099	-346.806	1281.41	955.972	-346.994	1231.81	1106.49	-362.194	1278.13	540.746	-427.991	952.285	247.695	-437.478	958.547	67.8851
468	0	-733.812	1340.5	979.506	-725.128	1287.08	1132.47	-667.64	1394.42	557.411	-611.176	1399.18	112.55	-611.383	1559.01	57.7635	-346.927	1292.75	956.808	-346.717	1241.95	1106.67	-359.533	1302.4	542.867	-424.415	972.447	254.439	-433.854	977.202	74.3112
469	0	-734.207	1349.39	980.63	-725.352	1297.3	1133.92	-667.705	1397.71	557.595	-611.216	1399.32	112.518	-611.354	1559.12	57.5156	-347.049	1304.13	957.86	-346.376	1252.43	1107.31	-357.509	1326.15	545.442	-421.631	993.494	261.03	-429.236	1001.94	80.4086
470	0	-734.43	1358.49	981.54	-725.924	1307.96	1135.23	-668.372	1401.68	557.649	-611.226	1399.47	112.516	-611.249	1559.24	57.2452	-347.062	1315.49	959.124	-345.807	1263.29	1108.41	-356.288	1348.93	548.51	-419.328	1016.19	266.158	-423.836	1030.5	85.7348
471	0	-734.615	1367.9	982.338	-726.645	1318.98	1136.46	-668.939	1405.38	558.109	-611.251	1399.65	112.516	-611.139	1559.37	57.021	-347.011	1327.11	960.646	-345.287	1274.38	1109.97	-355.426	1371.02	552.191	-416.892	1039.77	269.855	-417.95	1060.73	90.1721
472	0	-734.74	1377.57	982.953	-727.506	1330.15	1137.52	-667.819	1407.46	558.406	-611.279	1399.8	112.581	-611.078	1559.47	56.8426	-346.956	1338.88	962.566	-344.947	1285.57	1112.11	-355.166	1392.44	556.529	-414.807	1064.63	272.108	-411.832	1091.36	93.5061
473	0	-734.84	1387.37	983.516	-728.546	1341.07	1138.28	-667.926	1409.81	558.741	-611.315	1399.84	112.685	-611.042	1559.54	56.7007	-346.877	1350.65	964.816	-344.894	1296.65	1114.7	-355.105	1413.58	561.301	-412.981	1090.38	272.698	-405.753	1121.95	95.6714
474	0	-734.963	1397.05	984.044	-729.282	1352.03	1139.25	-668.132	1411.46	559.121	-611.352	1399.87	112.791	-611.045	1559.58	56.5755	-346.813	1362.58	967.279	-345.242	1307.56	1117.61	-355.225	1434.62	565.974	-410.8	1114.95	271.964	-399.216	1153.41	96.8493
475	0	-735.027	1406.35	984.511	-729.792	1362.67	1140.21	-669.194	1413.02	559.408	-611.33	1399.81	112.888	-611.086	1559.58	56.4733	-346.733	1374.19	969.923	-345.874	1317.98	1120.74	-355.533	1455.17	570.483	-408.966	1141.3	269.867	-393.072	1184.48	96.8291
476	0	-735.159	1415.27	984.842	-730.151	1372.91	1141.16	-669.628	1414.14	559.719	-611.39	1399.7	112.982	-611.13	1559.6	56.3676	-346.621	1385.57	972.639	-346.653	1328.38	1123.76	-356.129	1475.17	574.525	-406.864	1167.29	266.697	-386.906	1216.74	96.0142
477	0	-735.287	1423.76	985.035	-730.367	1382.77	1142.02	-670.063	1415.31	560.004	-611.426	1399.62	113.045	-611.207	1559.59	56.2522	-346.488	1396.88	975.319	-347.282	1338.46	1126.5	-356.02	1495.62	578.473	-404.907	1193.79	262.41	-381.77	1249.97	94.6491
478	0	-735.418	1431.77	985.073	-730.65	1392.33	1142.68	-670.354	1416.64	560.255	-611.476	1399.56	113.108	-611.3	1559.6	56.149	-346.362	1407.97	977.912	-347.868	1348.49	1128.89	-356.808	1514.59	582.107	-402.854	1220.87	257.2	-376.934	1284.52	92.8374
479	0	-735.604	1439.42	984.928	-730.872	1401.49	1143.04	-669.844	1417.73	560.504	-611.522	1399.49	113.194	-611.448	1559.63	56.0599	-346.214	1419.02	980.333	-348.381	1358.77	1130.93	-357.727	1532.5	585.531	-400.633	1249.44	250.482	-372.388	1321.19	91.1983
480	0	-735.643	1446.83	984.655	-731.153	1410.47	1143.12	-669.568	1419.32	560.774	-611.561	1399.47	113.292	-611.581	1559.67	55.8845	-346.108	1430.14	982.566	-348.761	1369.26	1132.81	-358.706	1549.78	588.578	-399.204	1277.81	243.492	-368.26	1358.88	89.4679
481	0	-735.75	1454.15	984.277	-731.55	1419.26	1143.03	-669.506	1421.38	560.999	-611.513	1399.53	113.409	-611.665	1559.76	55.7118	-346.019	1441.35	984.466	-348.995	1380	1134.45	-359.8	1566.29	591.266	-397.615	1307.25	235.449	-364.524	1397.27	87.5902
482	0	-735.801	1461.49	983.816	-731.991	1428	1142.68	-669.379	1423.81	561.212	-611.405	1399.72	113.522	-611.747	1559.9	55.5634	-345.886	1452.66	986.219	-349.073	1391.17	1135.93	-360.874	1581.97	593.876	-396.033	1337.12	226.754	-361.04	1435.83	85.5371
483	0	-735.833	1468.95	983.304	-732.47	1436.63	1142.16	-669.099	1426.53	561.391	-611.254	1399.9	113.688	-611.796	1560.02	55.4041	-345.725	1464.12	987.857	-349.077	1402.51	1137.36	-361.686	1597.14	596.249	-394.583	1367.9	217.532	-357.723	1474.58	83.2182
484	0	-735.878	1476.59	982.678	-732.858	1445.17	1141.56	-668.714	1429.53	561.506	-611.009	1400.11	113.865	-611.831	1560.17	55.2655	-345.546	1475.7	989.264	-349.153	1413.96	1138.61	-362.597	1611.19	598.111	-393.302	1399	207.656	-354.564	1513.4	80.85
485	0	-735.891	1484.37	982.028	-733.236	1453.67	1140.9	-668.194	1432.86	561.72	-610.723	1400.36	114.057	-611.846	1560.34	55.1059	-345.413	1487.22	990.491	-349.221	1425.47	1139.61	-363.418	1624.39	599.598	-392.536	1430.83	197.683	-351.523	1552.3	78.5292
486	0	-735.867	1492.29	981.375	-733.516	1462.13	1140.16	-667.974	1436.33	561.737	-610.449	1400.64	114.251	-611.854	1560.53	54.893	-345.322	1498.63	991.352	-349.279	1437.04	1140.32	-364.285	1636.66	600.509	-391.813	1463.34	187.618	-348.559	1591.25	76.4315
487	0	-735.862	1500.32	980.668	-733.79	1470.62	1139.37	-667.647	1439.99	561.815	-610.112	1400.98	114.518	-611.871	1560.71	54.7119	-345.204	1509.95	992.029	-349.3	1448.48	1140.67	-365.231	1647.91	600.742	-391.316	1496.51	177.768	-345.645	1630.06	74.6824
488	0	-735.817	1508.37	979.964	-733.974	1479.08	1138.53	-667.332	1443.97	561.8	-609.809	1401.35	114.805	-611.871	1560.93	54.5605	-345.115	1520.99	992.167	-349.229	1459.9	1140.73	-365.773	1658.37	600.385	-391.174	1530.09	168.445	-342.934	1668.77	73.4607
489	0	-735.793	1516.61	979.256	-734.058	1487.74	1137.71	-667.048	1448.2	561.856	-609.547	1401.73	115.122	-612.062	1561.25	54.5703	-344.749	1531.88	992.237	-349.15	1471.17	1140.58	-366.127	1668	599.26	-391.319	1563.83	159.64	-340.487	1707.45	72.5995
490	0	-735.797	1524.93	978.507	-733.968	1496.46	1136.89	-666.757	1452.6	561.877	-609.312	1402.17	115.463	-612.104	1561.45	54.4385	-344.268	1542.57	991.88	-349.126	1482.31	1140.2	-366.335	1676.79	597.588	-390.699	1598.33	152.276	-338.725	1745.28	72.1843
491	0	-735.896	1533.47	977.785	-733.912	1505.35	1136.11	-666.007	1457	561.876	-609.066	1402.65	115.84	-612.089	1561.61	54.2958	-343.888	1552.96	991.259	-349.083	1493.51	1139.6	-366.263	1684.95	595.549	-391.145	1633.14	145.298	-337.7	1783.08	72.0245
492	0	-735.963	1542.2	977.028	-733.65	1514.4	1135.29	-665.98	1461.89	561.989	-608.955	1403.09	116.308	-612.111	1561.78	54.1976	-343.535	1563.26	990.332	-349.108	1504.62	1138.8	-366.024	1692.65	592.925	-391.682	1667.62	139.722	-337.751	1820.33	72.2081
493	0	-736.036	1551.09	976.171	-733.505	1523.65	1134.3	-665.662	1466.79	561.977	-608.765	1403.55	116.724	-612.101	1561.94	54.0838	-343.277	1573.64	989.178	-349.033	1515.69	1137.76	-365.783	1699.92	589.765	-392.082	1701.8	135.254	-338.873	1856.57	72.6589
494	0	-736.157	1560.2	975.229	-733.266	1533.12	1133.16	-665.432	1471.91	561.978	-608.475	1404.04	117.192	-611.963	1561.83	53.8079	-343.042	1584	987.793	-348.871	1527.07	1136.63	-365.387	1706.77	586.286	-394.128	1735.06	132.231	-340.667	1892.57	74.9402
495	0	-736.152	1569.51	974.171	-733.169	1543.07	1131.93	-665.276	1477.28	561.949	-608.323	1404.52	117.649	-611.996	1562.01	53.6751	-342.785	1594.57	986.143	-348.507	1538.81	1135.43	-365.346	1713.69	582.908	-394.8	1767.09	131.077	-343.302	1927.41	78.7838
496	0	-736.139	1579.12	972.922	-732.899	1553.23	1130.58	-665.134	1482.58	561.728	-608.223	1404.95	118.099	-612	1562.17	53.5194	-342.545	1605.12	984.281	-348.116	1550.61	1134.13	-365.515	1720.7	579.598	-395.25	1797.49	130.862	-346.336	1960.54	84.0691
497	0	-735.985	1589	971.635	-732.672	1563.78	1129.07	-665.007	1488.26	561.548	-608.034	1405.57	118.641	-612.003	1562.32	53.3688	-342.107	1615.84	982.45	-347.601	1562.63	1132.76	-365.85	1728.03	576.293	-396.102	1825.3	130.926	-349.657	1991.85	90.8084
498	0	-735.804	1599.04	970.147	-732.415	1574.45	1127.57	-664.769	1494.16	561.279	-607.885	1406.16	119.247	-611.986	1562.49	53.1934	-341.502	1626.79	980.445	-346.976	1574.75	1131.29	-366.137	1735.82	573.075	-397.39	1851.23	131.035	-353.509	2020.2	98.6787
499	0	-735.612	1609.27	968.678	-731.986	1585.33	1126.01	-664.538	1500.33	560.966	-607.807	1406.86	119.988	-612.004	1562.68	53.0236	-340.823	1637.92	978.545	-346.356	1586.93	1129.75	-366.708	1743.64	570.116	-399.431	1874.75	131.519	-357.539	2047.07	107.924
500	0	-735.276	1619.63	967.16	-731.576	1596.31	1124.6	-664.323	1506.91	560.587	-607.708	1407.67	120.789	-612.033	1562.88	52.8721	-340.103	1649.22	976.739	-345.747	1598.97	1128.24	-367.552	1752.08	567.43	-399.592	1897.09	131.469	-361.844	2070.76	117.012
501	0	-734.938	1629.99	965.716	-730.996	1607.24	1123.11	-664.265	1513.78	560.18	-607.647	1408.49	121.653	-612.047	1563.09	52.7241	-339.452	1660.75	975.039	-345.134	1611.05	1126.83	-368.315	1761.29	565.175	-402.321	1915.85	132.281	-366.201	2091.36	124.762
502	0	-734.427	1640.33	964.225	-730.483	1618.21	1121.61	-664.401	1521.01	559.734	-607.724	1409.39	122.716	-612.07	1563.34	52.5918	-338.888	1672.4	973.504	-344.544	1622.95	1125.46	-369.254	1771.52	563.312	-404.229	1932.57	131.949	-370.475	2108.59	129.701
503	0	-733.934	1650.82	962.894	-729.923	1629.26	1120.2	-664.21	1528.46	559.464	-607.764	1410.56	123.874	-612.076	1563.7	52.4393	-338.479	1684.13	972.173	-343.903	1634.68	1124.25	-369.878	1783.35	562.119	-405.943	1946.62	131.064	-374.579	2122.81	131.285
504	0	-733.365	1661.39	961.595	-729.3	1640.19	1118.76	-664.554	1536.32	559.227	-607.812	1411.92	125.188	-612.069	1564.13	52.2787	-338.078	1695.93	970.897	-343.339	1646.17	1123.11	-370.462	1796.93	561.452	-408.503	1957.69	129.406	-378.225	2134.07	129.494
505	0	-732.733	1671.98	960.374	-728.674	1651.24	1117.49	-664.427	1544.28	559.015	-607.902	1413.38	126.781	-612.082	1564.59	52.1103	-337.576	1707.82	969.886	-342.758	1657.78	1122.05	-371.208	1811.82	561.23	-411.162	1966.43	127.398	-381.452	2142.5	125.459
506	0	-732.121	1682.67	959.252	-727.929	1662.45	1116.25	-664.033	1552.61	558.763	-607.977	1414.82	128.402	-612.148	1565.04	51.9371	-337.021	1719.27	969.007	-342.25	1669.44	1121.07	-372.041	1827.3	561.249	-414.05	1972.61	125.743	-384.453	2148.29	119.798
507	0	-731.453	1693.38	958.213	-727.129	1673.54	1115.09	-663.103	1561.22	558.587	-608.058	1416.4	130.272	-612.175	1565.54	51.7988	-336.18	1731.46	968.279	-341.67	1681.29	1120.12	-372.951	1842.9	561.449	-415.265	1977.66	125.606	-387.142	2152.45	113.465
508	0	-730.68	1704.07	957.244	-726.335	1684.66	1113.9	-662.617	1570.43	558.201	-608.311	1418.25	132.355	-612.292	1566.11	51.6487	-335.223	1744.84	967.931	-340.957	1693.6	1119.31	-374.432	1858.14	561.699	-417.849	1982.27	123.58	-389.59	2156.36	107.874
509	0	-729.882	1714.87	956.316	-725.572	1695.71	1112.73	-662.365	1580.24	558.02	-608.707	1420.45	134.839	-612.433	1566.69	51.4864	-334.61	1758.15	967.716	-340.238	1706.06	1118.73	-376.132	1872.71	561.845	-420.918	1986.51	122.295	-392.091	2159.56	103.667
510	0	-729.038	1725.92	955.554	-724.737	1706.72	1111.63	-662.205	1590.68	557.894	-609.144	1422.9	137.535	-612.818	1567.35	51.4194	-334.163	1772.28	967.829	-339.44	1718.92	1118.48	-377.727	1886.95	562.032	-422.946	1991.29	121.959	-394.793	2162.6	99.647
511	0	-728.115	1737.08	955.015	-723.92	1717.71	1110.57	-661.942	1601.84	557.928	-609.584	1425.69	140.703	-613.548	1568.08	51.5548	-333.913	1786.12	968.141	-338.626	1732.12	1118.63	-379.145	1900.28	562.246	-426.357	1995.71	120.54	-397.631	2166.4	94.6387
512	0	-727.126	1748.42	954.645	-723.13	1728.66	1109.74	-661.493	1613.77	557.978	-610.119	1429.04	144.255	-614.072	1568.65	51.5445	-333.595	1800.59	968.899	-337.862	1745.53	1119.28	-380.249	1913	562.608	-427.304	2000.54	119.376	-400.094	2170.13	89.2056
513	0	-726.149	1759.96	954.472	-722.221	1739.67	1109.17	-660.893	1626.56	557.99	-610.66	1432.99	148.214	-614.515	1569.2	51.5037	-333.419	1815.06	969.87	-337.37	1758.18	1120.21	-380.399	1925.72	563.389	-427.475	2004.88	118.344	-401.508	2173.3	84.271
514	0	-725.203	1771.8	954.424	-721.35	1750.75	1108.8	-660.753	1640.91	557.853	-611.242	1437.67	152.614	-615.011	1569.75	51.455	-333.202	1829.11	971.072	-336.561	1772.46	1121.87	-380.195	1938.68	564.479	-425.56	2008.95	118.529	-402.063	2175.59	79.5778
515	0	-723.629	1781.84	954.205	-720.591	1762.17	1108.73	-660.88	1656.77	557.509	-611.816	1443.03	157.511	-615.331	1570.3	51.483	-332.809	1842.63	972.578	-336.165	1784.98	1123.36	-379.653	1951.22	565.612	-424.267	2011.45	118.284	-401.826	2177.33	75.2567
516	0	-722.636	1794.08	954.48	-719.809	1773.75	1108.91	-661.394	1674.13	556.894	-612.5	1449.34	163.075	-615.325	1570.84	51.5151	-332.133	1855.62	974.061	-335.583	1797.87	1125.05	-378.988	1962.24	566.435	-423.723	2013.42	117.623	-401.619	2178.61	71.4938
517	0	-721.57	1806.63	954.88	-719.133	1785.54	1109.33	-662.37	1693.03	556.096	-613.278	1456.77	169.279	-615.343	1571.45	51.7711	-331.313	1868.06	975.62	-334.902	1810.63	1126.61	-377.908	1972.97	567.167	-423.283	2015.65	117.047	-401.597	2180.27	68.5712
518	0	-720.349	1819.23	955.281	-718.357	1797.44	1110.01	-663.892	1713.58	555.142	-613.818	1465.41	176.349	-615.322	1572.59	52.3309	-330.321	1880.3	977.18	-334.078	1823.09	1128.17	-376.711	1982.65	567.556	-423.018	2017.7	116.098	-401.919	2181.24	65.2507
519	0	-719.148	1832.1	955.758	-717.564	1809.32	1110.85	-665.596	1735.37	554.007	-614.472	1475.35	184.445	-615.478	1574.31	52.9069	-329.205	1892.27	978.74	-333.113	1835.11	1129.65	-375.364	1991.2	567.648	-421.839	2018.89	116.495	-401.863	2182.34	63.6081
520	0	-717.78	1844.93	956.367	-716.562	1821.05	1111.81	-667.635	1758.49	552.965	-615.338	1487	192.966	-615.696	1576.17	53.7892	-327.842	1904.07	980.248	-331.995	1846.82	1131.07	-374.085	1998.57	567.47	-421.798	2019.73	116.215	-401.928	2183.02	62.8457
521	0	-716.308	1857.87	957.04	-715.457	1832.62	1112.79	-669.55	1782.42	551.863	-616.11	1499.9	202.35	-616.225	1579.03	55.4204	-326.454	1915.47	981.569	-330.685	1858.24	1132.5	-373.194	2004.97	567.161	-422.102	2020.08	116.06	-401.589	2184.6	63.1338
522	0	-714.774	1870.73	957.547	-714.334	1843.85	1113.7	-671.669	1807.25	550.864	-617.14	1515	212.839	-616.794	1582.99	57.8545	-324.971	1926.42	982.763	-329.345	1869.17	1133.88	-372.436	2010.79	567.006	-422.444	2020.62	115.97	-401.67	2184.54	62.6294
523	0	-713.244	1883.51	958.023	-713.139	1854.7	1114.35	-673.832	1832.83	550.059	-618.311	1532.49	223.235	-617.589	1588.25	60.9984	-323.538	1936.93	983.867	-328.033	1879.93	1135.18	-371.645	2015.94	566.99	-422.741	2020.94	115.818	-401.507	2185.37	62.6124
524	0	-711.757	1895.98	958.379	-712.065	1865.25	1114.77	-675.384	1858.21	549.397	-619.682	1551.77	233.38	-618.07	1594.88	65.0597	-322.243	1946.97	984.921	-326.82	1890.37	1136.52	-370.823	2020.52	566.941	-422.989	2020.89	115.64	-401.617	2185.47	62.3849
525	0	-710.512	1908.37	958.738	-711.161	1875.52	1114.99	-676.553	1883.15	549.422	-621.046	1572.39	242.41	-617.985	1603.14	69.2197	-321.072	1956.76	985.988	-325.705	1900.42	1137.69	-369.886	2025.03	567.071	-423.043	2020.91	115.569	-401.663	2185.35	62.1751
526	0	-709.428	1920.39	959.211	-710.35	1885.48	1115.14	-676.987	1906.41	550.107	-622.402	1594.16	249.984	-618.11	1613.07	74.0732	-320.081	1966.45	986.99	-324.733	1910.69	1139.02	-368.866	2029.44	567.227	-423.045	2021.04	115.481	-401.68	2185.3	61.9546
527	0	-708.614	1932.16	960.058	-709.66	1895.17	1115.33	-677.871	1930.88	552.06	-623.558	1616.39	257.265	-619.314	1626.56	81.8666	-319.201	1976.27	988.112	-323.9	1920.98	1140.26	-367.888	2034.04	567.244	-422.93	2021.37	115.436	-401.62	2185.35	61.7993
528	0	-707.825	1943.23	961.282	-708.991	1904.63	1115.83	-678.137	1954.82	554.722	-624.301	1638.51	265.025	-621.169	1645.74	89.9184	-318.438	1986.57	989.268	-323.025	1931.38	1141.57	-366.811	2038.58	567.274	-422.798	2021.43	115.296	-401.427	2185.77	61.7647
529	0	-707.233	1954.08	962.755	-708.24	1914.08	1116.78	-678.083	1978.4	557.846	-624.572	1660.78	272.617	-623.74	1670.01	98.1231	-317.733	1996.92	990.338	-322.233	1941.81	1142.76	-365.72	2043.04	567.186	-422.596	2021.66	115.264	-400.939	2185.52	61.5549
530	0	-706.632	1964.6	964.408	-707.233	1923.32	1118.12	-677.862	2001.72	561.434	-624.722	1683.56	279.563	-626.722	1697.46	105.851	-317.066	2007.19	991.365	-321.456	1951.87	1143.9	-364.629	2047.19	567.076	-422.442	2021.73	115.198	-401.275	2185.71	61.541
531	0	-706.101	1974.95	966.129	-706.208	1932.41	1119.57	-678.103	2025	565.792	-624.703	1706.79	285.55	-629.739	1726.52	112.632	-316.385	2017.22	992.322	-320.525	1961.84	1144.9	-363.56	2050.77	567	-422.325	2021.71	115.099	-401.201	2185.67	61.4878
532	0	-705.615	1985.2	968.184	-705.102	1941.24	1121.15	-678.283	2047.62	570.757	-624.757	1730.77	289.93	-632.74	1756.1	118.303	-315.808	2026.85	993.048	-319.482	1971.62	1145.79	-362.477	2053.73	567.013	-422.183	2021.73	115.103	-401.157	2185.63	61.4524
533	0	-705.115	1995.47	970.441	-703.75	1949.92	1122.95	-679.051	2071.09	576.06	-624.864	1755.4	292.796	-635.712	1785.68	122.634	-315.139	2036.2	993.722	-318.287	1980.79	1146.5	-361.544	2056.27	567.053	-422.136	2021.79	115.218	-401.095	2185.58	61.4048
534	0	-704.628	2005.88	972.883	-702.398	1958.86	1124.95	-678.881	2092.61	581.251	-624.904	1780.48	294.106	-638.647	1815.16	125.551	-314.451	2045.02	994.216	-317.166	1989.64	1147.03	-360.665	2058.54	567.138	-422.083	2021.73	115.272	-401.066	2185.56	61.3594
535	0	-704.121	2016.38	975.613	-700.5	1966.04	1126.76	-677.944	2112.42	586.476	-625.145	1806.09	294.038	-641.988	1846.03	127.43	-313.783	2053.41	994.694	-316.164	1997.86	1147.47	-359.92	2060.53	567.262	-422.054	2021.77	115.364	-401.023	2185.56	61.2803
536	0	-703.501	2026.83	978.363	-698.961	1974.84	1128.85	-677.172	2132.65	591.358	-625.362	1832.07	292.702	-644.435	1875.4	127.701	-313.044	2061.42	995.07	-315.248	2005.53	1147.93	-359.3	2062.55	567.322	-422.012	2021.89	115.555	-400.998	2185.51	61.1005
537	0	-702.956	2037.48	981.264	-697.307	1983.75	1131.01	-676.241	2152.21	596.015	-625.591	1858.61	290.254	-647.053	1906.32	127.31	-312.36	2069	995.583	-314.858	2012.72	1148.57	-358.769	2064.55	567.406	-421.99	2021.96	115.683	-400.946	2185.53	60.8849
538	0	-702.386	2048.31	984.214	-695.656	1992.81	1133.2	-675.485	2171.25	600.244	-625.837	1885.49	286.757	-649.49	1938.31	126.228	-311.647	2076.19	996.071	-314.594	2019.35	1149.2	-358.222	2066.7	567.519	-422.032	2022.06	115.846	-400.87	2185.59	60.6577
539	0	-701.781	2059.21	987.02	-694.246	2002.22	1135.19	-674.386	2189.34	604.048	-626.117	1912.72	282.341	-651.684	1971.41	124.554	-310.978	2083.14	996.331	-314.306	2026.02	1149.65	-357.731	2068.82	567.601	-422.05	2022.29	116.038	-400.744	2185.78	60.4468
540	0	-701.265	2070.36	989.677	-693.162	2011.91	1136.76	-673.487	2206.95	607.426	-626.481	1940.43	276.859	-653.684	2005.47	122.316	-310.32	2089.88	996.314	-313.769	2032.97	1149.76	-357.311	2071.25	567.641	-422.131	2022.51	116.203	-400.502	2186.29	60.3155
541	0	-700.857	2081.66	991.861	-692.387	2021.89	1138.03	-672.433	2224.04	610.396	-626.774	1968.53	270.519	-655.344	2040.46	119.632	-309.634	2096.69	996.013	-312.971	2040.28	1149.56	-357.039	2073.71	567.692	-422.254	2022.75	116.407	-400.43	2186.2	59.9851
542	0	-700.362	2092.85	993.7	-691.888	2032.2	1139.1	-671.422	2240.69	612.977	-627.091	1996.96	263.21	-656.622	2076.34	116.502	-308.953	2103.69	995.535	-312.032	2048.05	1149.07	-356.835	2076.17	567.742	-422.437	2022.93	116.555	-400.253	2186.43	59.7942
543	0	-700.033	2104.08	995.223	-691.461	2042.57	1140.03	-670.273	2256.61	615.285	-626.639	2024.84	254.998	-657.585	2112.96	113.086	-308.362	2110.67	994.766	-311.123	2056.27	1148.43	-356.735	2078.66	567.672	-422.559	2023.2	116.753	-400.106	2186.57	59.6514
544	0	-699.709	2115.2	996.535	-691.105	2053.13	1140.87	-668.824	2271.41	617.11	-626.988	2054.66	246.389	-658.298	2150.34	109.606	-307.809	2117.99	993.86	-310.269	2064.68	1147.69	-356.665	2081.3	567.72	-422.687	2023.35	116.948	-399.974	2186.73	59.5167
545	0	-699.537	2126.22	997.584	-690.807	2063.91	1141.58	-667.569	2285.58	618.749	-627.28	2085.12	237.263	-658.872	2188.23	106.069	-307.362	2125.46	992.865	-309.443	2073.32	1146.94	-356.755	2083.95	567.592	-422.849	2023.46	117.128	-399.826	2186.81	59.4191
546	0	-699.248	2136.93	998.26	-690.508	2074.56	1142.19	-666.823	2299.13	619.986	-627.656	2116.29	227.816	-659.325	2226.54	102.638	-307.045	2133.05	991.81	-308.599	2081.99	1146.03	-356.809	2086.5	567.496	-423.036	2023.54	117.31	-399.71	2186.91	59.3394
547	0	-699.177	2147.79	998.914	-690.245	2085.22	1142.68	-666.07	2311.6	620.69	-627.978	2148.1	218.15	-659.856	2265.11	99.4125	-306.732	2140.79	990.802	-307.976	2090.86	1145.15	-356.826	2089.09	567.327	-423.182	2023.68	117.492	-399.553	2186.99	59.2289
548	0	-699.023	2158.19	999.353	-689.856	2095.59	1142.93	-665.294	2323.13	620.938	-628.229	2180.43	208.422	-660.452	2303.9	96.5551	-306.448	2148.57	989.719	-307.498	2099.51	1144.27	-356.808	2091.64	567.195	-423.31	2023.82	117.702	-399.345	2187.34	59.2005
549	0	-698.958	2168.61	999.618	-689.508	2105.91	1142.96	-664.491	2333.68	620.402	-628.277	2213.13	198.757	-661.19	2342.77	94.1931	-306.201	2156.34	988.804	-307.327	2107.98	1143.45	-356.758	2094.28	567.137	-423.416	2023.96	117.893	-399.033	2187.98	59.2035
550	0	-698.874	2178.76	999.509	-689.26	2116.23	1142.74	-664.132	2343.83	619.217	-628.525	2246.43	189.572	-662.014	2381.5	92.4261	-306.009	2163.88	987.877	-307.327	2116.36	1142.7	-356.635	2097.04	567.067	-423.499	2024.12	118.098	-399.401	2186.42	58.3231
551	0	-698.841	2188.77	999.059	-689.132	2126.51	1142.3	-663.479	2352.75	617.157	-628.337	2279.47	180.664	-662.881	2420.14	91.4247	-305.911	2171.5	987.079	-307.491	2124.7	1142.01	-356.638	2099.87	566.987	-423.594	2024.39	118.402	-399.261	2186.47	58.1388
552	0	-698.841	2198.36	998.193	-689.051	2136.63	1141.65	-662.63	2360.61	614.009	-628.398	2312.8	172.569	-663.645	2458.5	91.161	-305.829	2179.06	986.306	-307.829	2132.97	1141.41	-356.63	2103.01	566.919	-423.728	2024.6	118.62	-399.08	2186.65	58.0114
553	0	-698.942	2207.89	997.102	-689.066	2146.87	1140.8	-661.694	2367.29	610.097	-628.305	2345.83	165.406	-663.944	2496.45	91.7255	-305.774	2186.7	985.599	-308.271	2141.23	1140.86	-356.686	2106.44	566.846	-423.856	2024.91	118.953	-398.955	2186.85	57.8758
554	0	-699.046	2217.28	995.652	-689.068	2157.14	1139.8	-660.697	2373.18	605.691	-628.742	2379.56	159.622	-663.458	2533.87	93.0781	-305.682	2194.34	984.844	-308.697	2149.74	1140.23	-356.842	2110.08	566.734	-424.136	2025.34	119.425	-398.468	2187.99	58.3182
555	0	-699.205	2226.67	993.955	-689.113	2167.52	1138.65	-659.97	2378.79	601.199	-629.069	2412.7	155.321	-661.875	2570.74	95.2756	-305.55	2202.19	984.042	-309.196	2158.38	1139.49	-357.04	2114.36	566.698	-424.499	2025.8	119.965	-398.452	2188	58.1515
556	0	-699.351	2236.36	992.046	-689.269	2178.31	1137.42	-659.369	2383.98	596.552	-629.474	2445.31	152.693	-659.025	2606.53	98.2081	-305.489	2210.12	983.096	-309.563	2167.21	1138.59	-357.26	2119.18	566.623	-425.019	2026.19	120.549	-398.464	2188.12	58.0054
557	0	-699.372	2246.2	989.966	-689.543	2189.51	1136.18	-658.661	2389.05	592.236	-629.941	2476.67	151.876	-655.025	2640.79	101.8	-305.445	2218.22	981.991	-309.882	2176.32	1137.54	-357.493	2124.45	566.473	-425.353	2026.76	121.163	-398.468	2188.25	57.9236
558	0	-699.335	2256.51	987.92	-689.822	2200.99	1134.92	-657.834	2394.15	588.244	-630.266	2505.91	152.162	-650.333	2672.81	105.828	-305.41	2226.58	980.846	-310.149	2185.54	1136.25	-357.942	2129.87	566.196	-425.894	2027.24	121.997	-398.547	2188.4	57.8117
559	0	-699.264	2266.93	985.793	-690.346	2212.95	1133.67	-656.91	2398.96	584.197	-630.399	2532.69	153.117	-645.36	2701.98	110.493	-305.513	2235.11	979.527	-310.382	2195.05	1134.88	-358.62	2135.28	565.85	-426.533	2027.73	122.846	-398.604	2188.48	57.7129
560	0	-699.312	2277.88	983.84	-690.866	2225.07	1132.47	-655.949	2404.04	580.263	-629.956	2556.13	154.025	-640.67	2727.79	116.208	-305.7	2243.99	978.164	-310.632	2204.77	1133.41	-359.317	2141	565.549	-427.116	2028.45	123.807	-398.715	2188.58	57.6531
561	0	-699.479	2289.2	982.006	-691.47	2237.25	1131.24	-655.101	2409.52	576.619	-628.928	2576.06	154.741	-636.745	2749.8	122.731	-305.926	2253.18	976.725	-310.93	2214.5	1131.87	-360.025	2147.16	565.203	-427.858	2029.19	124.801	-398.874	2188.69	57.5807
562	0	-699.647	2300.81	980.359	-691.993	2249.21	1129.98	-654.258	2416.03	573.402	-627.031	2591.64	154.706	-633.996	2767.14	129.501	-306.203	2262.54	975.252	-311.381	2224.27	1130.31	-361.484	2152.81	564.509	-428.454	2030.14	126.003	-399.021	2188.81	57.5604
563	0	-699.94	2312.69	978.894	-692.523	2261.01	1128.79	-653.335	2424.44	571.088	-624.398	2603.21	153.522	-632.653	2779.4	135.612	-306.646	2271.92	973.85	-311.992	2234.06	1128.75	-362.188	2159.82	564.067	-429.06	2031.05	127.281	-399.148	2188.97	57.4642
564	0	-700.241	2324.77	977.785	-693.052	2272.58	1127.68	-652.248	2435.23	569.789	-621.332	2611.01	151.153	-632.581	2786.71	139.774	-307.219	2281.57	972.532	-312.654	2243.86	1127.27	-362.773	2167.64	563.485	-428.857	2032.68	128.902	-399.254	2189.22	57.3669
565	0	-700.489	2336.87	976.904	-693.537	2283.92	1126.64	-650.955	2448.09	569.31	-618.136	2615.84	148.117	-633.118	2790.28	140.761	-307.853	2291.35	971.185	-313.381	2253.79	1125.85	-362.978	2176.15	562.951	-429.357	2033.68	130.287	-399.363	2189.5	57.1986
566	0	-700.647	2349.03	976.137	-694.033	2295.16	1125.62	-649.63	2462.14	569.09	-615.129	2618.55	144.76	-633.655	2791.5	137.845	-308.511	2301.23	969.974	-314.163	2263.85	1124.56	-363.703	2184.57	562.307	-429.505	2034.93	131.878	-399.467	2189.82	57.0538
567	0	-700.8	2361.14	975.504	-694.543	2306.57	1124.65	-648.342	2476.51	569.021	-612.299	2619.69	141.36	-633.682	2791.16	131.036	-309.126	2311.27	968.935	-314.945	2274.09	1123.33	-364.081	2193.48	561.762	-429.437	2036.61	133.868	-399.525	2190.16	56.9543
568	0	-700.996	2373.37	974.996	-695.014	2318.26	1123.72	-647.226	2490.72	568.928	-609.455	2619.76	138.476	-632.816	2790.5	121.617	-309.727	2321.27	968.035	-315.693	2284.61	1122.18	-364.454	2202.94	561.302	-429.359	2038.38	136.083	-399.538	2190.5	56.7861
569	0	-701.354	2385.81	974.597	-695.489	2330.31	1123.06	-646.408	2504.29	568.912	-606.833	2620.22	136.15	-631.183	2789.78	111.553	-310.342	2331.49	967.228	-316.429	2295.28	1121.06	-364.681	2212.45	561.006	-429.104	2040.38	138.559	-399.428	2190.97	56.756
570	0	-701.889	2398.41	974.442	-695.999	2342.68	1122.76	-645.788	2516.7	568.807	-604.485	2621.2	133.878	-628.479	2789.72	102.779	-311.032	2341.82	966.458	-317.192	2306.04	1120.03	-364.946	2222.3	560.804	-428.701	2042.55	141.199	-399.299	2191.31	56.6734
571	0	-702.38	2411.23	974.596	-696.501	2355.19	1122.82	-645.26	2527.96	568.624	-603.032	2623.2	132.213	-625.356	2791.43	96.9573	-311.818	2352.75	965.839	-317.929	2316.98	1119.02	-365.153	2232.67	560.902	-428.161	2044.82	144.15	-399.078	2191.72	56.5483
572	0	-702.867	2424.15	975.125	-696.933	2367.74	1123.43	-645.126	2538.63	568.683	-602.476	2627.32	131.582	-621.899	2794.93	94.8367	-312.655	2364.01	965.294	-318.663	2328.03	1118.11	-365.306	2243.36	561.159	-427.591	2047.42	147.446	-398.785	2192.18	56.41
573	0	-703.292	2437.21	976.072	-697.351	2380.17	1124.38	-645.323	2549.03	569.127	-602.795	2633.63	131.544	-619.049	2798.1	91.481	-313.499	2375.69	964.939	-319.318	2339.38	1117.45	-365.568	2254.56	561.436	-426.467	2051.69	151.451	-398.465	2192.62	56.3213
574	0	-703.59	2450.08	977.418	-697.75	2392.44	1125.74	-645.724	2559.78	570.083	-602.554	2637.33	130.847	-616.215	2801.67	87.0123	-314.359	2387.63	964.776	-319.951	2351.05	1117.01	-366.108	2266.33	561.68	-425.402	2054.85	155.691	-398.097	2193.16	56.1793
575	0	-703.964	2462.78	978.941	-698.214	2404.45	1127.32	-646.229	2571.21	571.252	-601.97	2640.21	130.181	-614.694	2804	83.8046	-315.263	2399.76	964.875	-320.643	2362.74	1116.92	-365.859	2280.05	561.889	-424.191	2059.16	160.41	-397.756	2193.75	56.0928
576	0	-704.621	2474.95	980.317	-698.923	2416.49	1128.97	-647.259	2583.42	571.693	-602.068	2643.5	129.685	-614.271	2805.58	81.2035	-316.307	2412.02	965.137	-321.322	2374.72	1117.08	-365.229	2295.14	561.869	-422.723	2064.46	165.624	-397.417	2194.29	56.1212
577	0	-705.553	2486.6	981.55	-699.844	2428.46	1130.69	-647.961	2594.36	571.918	-602.306	2645.85	129.383	-614.815	2806.73	78.3201	-317.467	2424.43	965.618	-322.129	2386.76	1117.53	-364.304	2311.45	561.614	-421.158	2070.37	171.284	-397.015	2194.97	56.3357
578	0	-706.676	2497.92	982.564	-700.98	2440.44	1132.39	-649.51	2605.11	571.777	-602.313	2647.6	128.621	-615.253	2807.96	75.485	-318.77	2437	966.172	-323.075	2398.79	1118.22	-363.022	2328.97	561.196	-419.518	2077.38	177.764	-396.556	2195.93	56.6346
579	0	-707.949	2508.89	983.464	-702.196	2452.27	1133.95	-649.857	2612.64	571.504	-602.004	2649.39	127.614	-615.231	2809.36	73.3101	-320.154	2449.57	966.806	-324.15	2410.76	1119.03	-361.379	2347.53	560.54	-417.891	2085.29	184.331	-396.103	2196.79	57.1829
580	0	-709.221	2519.77	984.386	-703.441	2463.88	1135.42	-650.593	2618.77	571.229	-602.509	2652.06	127.053	-614.874	2810.27	72.593	-321.545	2462.12	967.487	-325.317	2422.42	1119.93	-359.068	2367.47	560.084	-415.796	2094.37	193.301	-395.685	2198.31	57.9005
581	0	-710.512	2530.65	985.362	-704.613	2475.3	1136.86	-651.598	2624.06	570.885	-602.946	2653.38	127.16	-614.79	2810.83	72.0106	-323.012	2474.78	968.416	-326.542	2433.74	1120.8	-356.665	2388.14	559.581	-413.79	2105.38	200.803	-395.133	2200.37	59.1569
582	0	-711.78	2541.42	986.407	-705.716	2486.33	1138.23	-652.631	2629.1	570.635	-602.612	2653.45	127.077	-614.873	2811.26	71.5514	-324.338	2487.1	969.201	-327.669	2444.78	1121.59	-354.293	2409.76	558.986	-411.698	2117.72	209.634	-394.479	2203.35	61.1394
583	0	-712.997	2551.88	987.577	-706.666	2496.97	1139.66	-654.489	2634.46	570.578	-602.464	2654.06	126.813	-614.867	2811.77	71.0574	-325.685	2499.34	970.181	-328.645	2455.37	1122.28	-352.171	2432.34	558.425	-409.281	2132.12	219.006	-393.523	2207.88	64.0646
584	0	-714.136	2561.85	988.741	-707.477	2507.36	1141.11	-655.868	2639.66	570.706	-602.416	2654.32	126.671	-614.878	2812.05	70.7229	-326.886	2511.27	971.012	-329.569	2465.71	1122.87	-350.195	2455.73	558.026	-406.643	2148.82	228.552	-392.63	2213.32	67.2879
585	0	-715.293	2571.3	989.978	-708.152	2517.3	1142.56	-653.049	2641.22	570.546	-601.488	2653.37	126.019	-615.027	2812.19	70.3874	-327.999	2522.86	971.876	-330.267	2475.78	1123.33	-348.366	2479.75	557.622	-403.638	2167.79	236.862	-391.708	2220.01	70.5639
586	0	-716.326	2580.27	991.168	-708.738	2526.88	1144.01	-653.596	2644.47	570.737	-601.401	2653.16	126.045	-615.088	2812.34	70.1209	-329.018	2534.07	972.65	-330.867	2485.54	1123.61	-346.626	2503.96	557.716	-400.968	2183.02	242.661	-390.974	2226.81	73.6422
587	0	-717.261	2589.02	992.369	-709.314	2536.26	1145.42	-654.408	2647.84	570.857	-601.206	2653.01	125.652	-615.135	2812.45	69.8871	-329.904	2545.15	973.381	-331.352	2495.13	1123.78	-345.123	2528.12	558.226	-398.646	2198.48	248.85	-390.588	2233.84	77.1114
588	0	-718.146	2597.8	993.441	-709.909	2545.48	1146.78	-655.356	2651.31	571.04	-601.419	2653	125.623	-615.208	2812.54	69.659	-330.689	2555.94	974.086	-331.751	2504.39	1123.93	-343.808	2551.95	559.281	-396.357	2216.63	254.916	-390.235	2243.56	80.4578
589	0	-718.958	2606.65	994.467	-710.547	2554.78	1148.13	-656.074	2654.54	571.166	-601.612	2652.94	125.54	-615.21	2812.62	69.4254	-331.475	2566.61	974.868	-332.113	2513.79	1124.23	-342.84	2575.18	560.846	-393.169	2240.04	263.28	-388.984	2258.54	86.101
590	0	-719.731	2615.66	995.458	-711.274	2564.35	1149.39	-656.741	2657.56	571.272	-601.824	2652.84	125.496	-615.201	2812.68	69.2087	-332.091	2577.14	975.75	-332.432	2523.29	1124.79	-341.778	2598.5	563.141	-389.22	2269.59	272.118	-386.971	2279.66	92.219
591	0	-720.432	2624.73	996.326	-712.149	2574.37	1150.56	-657.508	2660.38	571.417	-602.16	2652.85	125.424	-615.123	2812.68	68.9767	-332.668	2587.82	976.785	-332.509	2533.2	1125.66	-340.936	2621.4	565.863	-388.904	2290	276.938	-384.429	2305.23	97.8505
592	0	-721.141	2633.79	996.989	-713.256	2585.04	1151.52	-658.921	2662.79	571.498	-602.521	2652.83	125.413	-615.143	2812.69	68.7533	-333.095	2598.54	977.892	-332.449	2543.53	1126.83	-341.521	2642.41	568.856	-388.217	2312.8	281.051	-381.518	2333.21	102.775
593	0	-721.841	2642.85	997.396	-714.487	2596.04	1152.29	-659.43	2664.49	571.715	-602.95	2652.84	125.483	-615.136	2812.66	68.5617	-333.43	2609.46	979.189	-332.395	2554.05	1128.25	-342.153	2663.14	572.493	-387.401	2336.61	284.242	-378.476	2362.18	106.777
594	0	-722.556	2651.77	997.585	-715.755	2606.93	1152.93	-659.574	2665.69	571.894	-603.262	2652.74	125.52	-615.106	2812.58	68.3881	-333.753	2620.53	980.627	-332.565	2564.69	1129.98	-342.991	2683.56	576.622	-386.447	2360.49	286.138	-375.296	2391.22	109.485
595	0	-723.218	2660.35	997.648	-716.892	2617.5	1153.5	-660.158	2666.72	572.047	-603.622	2652.69	125.712	-615.121	2812.58	68.2871	-334.067	2631.85	982.29	-333.054	2575.31	1131.94	-343.954	2703.78	580.906	-385.451	2384.15	286.773	-372.075	2420.05	110.931
596	0	-723.889	2668.61	997.655	-717.877	2627.6	1154.04	-660.628	2667.7	572.292	-603.763	2652.49	125.73	-615.156	2812.52	68.1621	-334.489	2643.21	984.108	-333.815	2585.8	1134.17	-344.895	2723.78	585.061	-385.848	2407.78	285.6	-368.921	2449.16	111.231
597	0	-724.555	2676.51	997.612	-718.716	2637.15	1154.64	-661.097	2668.84	572.521	-603.665	2652.22	125.685	-615.167	2812.47	68.0309	-334.947	2654.62	986.062	-334.672	2596.2	1136.46	-345.768	2743.5	588.887	-385.55	2431.12	282.465	-366.255	2477.61	110.153
598	0	-725.275	2683.98	997.551	-719.41	2646.05	1155.2	-661.482	2670.14	572.782	-603.516	2651.9	125.617	-615.217	2812.47	67.9238	-335.405	2665.96	988.16	-335.752	2606.63	1138.71	-346.672	2762.57	592.347	-384.953	2458.05	279.291	-363.289	2509.66	109.037
599	0	-725.919	2691.09	997.412	-720.063	2654.6	1155.58	-661.755	2671.62	572.982	-603.61	2651.93	125.694	-615.237	2812.42	67.7784	-335.918	2677.32	990.257	-336.724	2617.12	1140.83	-346.604	2782.29	595.888	-388.279	2482.15	273.047	-360.755	2542.1	107.361
600	0	-726.602	2698.05	997.199	-720.751	2662.73	1155.78	-662.04	2673.44	573.179	-604.109	2652.36	126.008	-615.381	2812.48	67.6874	-336.495	2688.59	992.272	-337.601	2627.55	1142.66	-348.736	2798.93	598.406	-387.403	2509	268.008	-358.545	2575.98	105.538
601	0	-727.176	2704.88	996.856	-721.507	2670.57	1155.71	-662.194	2675.35	573.304	-604.869	2653.27	126.455	-615.411	2812.48	67.5412	-337.077	2699.93	994.186	-338.425	2638.2	1144.23	-350.166	2815.8	600.907	-386.901	2536.15	262.091	-356.483	2611.28	103.81
602	0	-727.64	2711.74	996.417	-722.203	2678.41	1155.44	-662.202	2677.58	573.428	-604.861	2653.38	126.584	-615.534	2812.54	67.4519	-337.558	2711.17	995.923	-339.102	2648.78	1145.6	-351.922	2831.8	603.143	-386.938	2563.5	254.916	-354.737	2647.2	101.673
603	0	-728.087	2718.7	995.92	-722.967	2686.28	1155.06	-662.247	2680.08	573.586	-604.727	2653.42	126.678	-615.655	2812.61	67.3029	-338.004	2722.35	997.465	-339.567	2659.7	1146.81	-353.319	2847.6	605.341	-386.511	2591.94	245.837	-353.145	2683.81	99.4069
604	0	-728.465	2725.8	995.33	-723.802	2694.42	1154.51	-662.134	2682.69	573.64	-604.603	2653.48	126.806	-615.698	2812.65	67.1307	-338.366	2733.46	998.823	-340.003	2670.67	1147.96	-354.912	2862.48	607.26	-387.168	2620.09	237.663	-351.772	2720.67	96.9016
605	0	-728.758	2733.11	994.729	-724.576	2702.62	1153.89	-661.953	2685.5	573.714	-604.404	2653.58	126.932	-615.893	2812.78	67.044	-338.721	2744.52	999.973	-340.407	2681.72	1149	-355.153	2878.22	609.415	-387.384	2649.3	228.189	-350.781	2758.15	94.0924
606	0	-729.081	2740.61	994.062	-725.271	2710.94	1153.23	-661.78	2688.63	573.836	-603.613	2653.14	126.884	-615.923	2812.82	66.857	-339.036	2755.42	1001.03	-340.881	2692.72	1149.96	-356.802	2891.16	610.664	-387.649	2679.38	218.311	-349.479	2795.54	91.6301
607	0	-729.296	2748.25	993.399	-725.898	2719.38	1152.59	-661.485	2691.78	573.937	-603.873	2653.9	127.286	-616.051	2812.97	66.7889	-339.256	2766.25	1001.93	-341.335	2703.57	1150.7	-358.473	2903.18	611.492	-387.965	2710.17	208.228	-348.272	2833.49	89.0304
608	0	-729.544	2756.04	992.714	-726.454	2727.83	1151.87	-661.225	2695.38	574.111	-603.548	2654.14	127.548	-616.099	2813.08	66.6801	-339.52	2776.9	1002.5	-341.721	2714.39	1151.16	-360.073	2914.46	611.945	-388.47	2741.51	197.972	-346.947	2870.85	86.8968
609	0	-729.78	2763.88	992.03	-726.903	2736.29	1151.15	-661.03	2699.18	574.159	-603.269	2654.37	127.813	-615.863	2812.71	66.3897	-339.703	2787.39	1002.83	-342.031	2725.12	1151.29	-361.665	2924.96	611.792	-389.027	2773.55	187.917	-345.535	2908.69	85.1813
610	0	-730.002	2771.82	991.292	-727.294	2744.72	1150.35	-660.892	2703.33	574.16	-603.015	2654.66	128.06	-616.055	2812.98	66.3965	-339.799	2797.68	1002.89	-342.237	2735.87	1151.16	-363.121	2934.45	611.032	-389.758	2806.02	178.272	-344.202	2946.25	83.7451
611	0	-730.173	2779.78	990.587	-727.608	2753.19	1149.59	-660.818	2707.74	574.211	-602.81	2654.99	128.371	-616.124	2813.11	66.3076	-339.815	2807.78	1002.7	-342.442	2746.51	1150.82	-364.396	2942.92	609.546	-390.697	2839.02	169.214	-342.963	2983.91	83.0611
612	0	-730.412	2787.91	989.876	-727.844	2761.75	1148.86	-660.836	2712.34	574.22	-602.609	2655.37	128.705	-616.137	2813.22	66.1609	-339.785	2817.72	1002.17	-342.641	2757.23	1150.34	-365.448	2950.65	607.417	-391.859	2872.49	160.35	-342.072	3021.05	82.6621
613	0	-730.657	2796.11	989.12	-727.918	2770.36	1148.09	-660.795	2717.21	574.207	-602.382	2655.82	129.121	-615.578	2812.66	65.4043	-339.749	2827.55	1001.43	-342.916	2767.9	1149.67	-366.31	2957.64	604.815	-392.637	2906.27	153.648	-341.683	3057.65	82.6721
614	0	-730.974	2804.42	988.341	-727.944	2779.04	1147.29	-660.621	2722.12	574.081	-602.147	2656.22	129.52	-616.274	2813.68	65.9119	-339.732	2837.37	1000.39	-343.234	2778.63	1148.81	-366.933	2963.97	601.728	-394.086	2940.02	147.619	-341.966	3094.22	83.3546
615	0	-731.34	2812.82	987.486	-727.937	2787.87	1146.42	-660.245	2727.11	573.95	-601.956	2656.65	129.96	-616.299	2813.83	65.797	-339.744	2847.22	999.083	-343.515	2789.54	1147.84	-367.165	2969.81	598.246	-395.633	2973.61	143.423	-343.17	3130.18	84.7832
616	0	-731.748	2821.38	986.479	-727.958	2796.91	1145.41	-660.258	2732.09	573.643	-601.726	2657.11	130.424	-616.296	2813.95	65.6838	-339.903	2857.21	997.434	-343.701	2800.72	1146.67	-367.034	2975.22	594.423	-397.593	3006.47	140.56	-345.534	3165.05	86.9157
617	0	-732.159	2830.06	985.364	-728.068	2806.2	1144.18	-660.85	2737.35	573.166	-601.439	2657.48	130.805	-616.348	2814.1	65.5748	-340.148	2867.37	995.543	-343.748	2812.27	1145.31	-366.77	2980.63	590.495	-399.773	3038.29	139.344	-348.556	3199.28	91.5656
