# Supplementary material for: A Brake-Based Overground Gait Rehabilitation Device for Altering Propulsion Impulse Symmetry
Source: Sensors (Basel). 2021 Oct 5;21(19):6617. doi: 10.3390/s21196617 (PMC8512803; doi:10.3390/s21196617)
Supplement: Supplementary file 1 [file sensors-21-06617-s001.zip › GPT animations/code and data/Trajectories/BD 14.csv]

Trajectories
100
		BDC013:LTroc			BDC013:LIliac			BDC013:LKnee			BDC013:LAnkle			BDC013:LToe			BDC013:RTroc			BDC013:RIliac			BDC013:RKnee			BDC013:RAnkle			BDC013:RToe
Frame	Sub Frame	X	Y	Z	X	Y	Z	X	Y	Z	X	Y	Z	X	Y	Z	X	Y	Z	X	Y	Z	X	Y	Z	X	Y	Z	X	Y	Z
		mm	mm	mm	mm	mm	mm	mm	mm	mm	mm	mm	mm	mm	mm	mm	mm	mm	mm	mm	mm	mm	mm	mm	mm	mm	mm	mm	mm	mm	mm
207	0	-747.595	-1532.62	956.791	-733.081	-1581.11	1108.2	-701.433	-1398.77	554.691	-666.472	-1307.86	114.225	-683.616	-1143.13	64.3307	-353.961	-1548.21	945.428	-354.411	-1585.75	1102.38	-394.255	-1641.33	529.989	-450.299	-1749.2	87.6647	-423.382	-1588.24	22.6566
208	0	-748.259	-1524.1	955.094	-733.309	-1569.86	1106.99	-700.035	-1394	551.012	-667.027	-1281.25	113.938	-679.852	-1113.43	68.9841	-354.142	-1538.91	943.966	-354.659	-1575.7	1100.96	-394.563	-1636.47	529.709	-450.404	-1748.71	88.2192	-423.33	-1588.14	22.523
209	0	-749.263	-1516	953.579	-733.654	-1558.55	1105.75	-698.804	-1389.36	547.396	-667.28	-1257.16	114.337	-676.032	-1086.51	74.9266	-354.22	-1529.77	942.639	-355.002	-1565.49	1099.47	-394.926	-1631.24	529.421	-450.564	-1748.23	88.9283	-423.29	-1587.97	22.346
210	0	-748.908	-1503.39	951.696	-734.011	-1547.16	1104.42	-697.585	-1384.46	543.884	-666.85	-1235.84	114.976	-672.265	-1062.95	82.1395	-354.498	-1520.07	941.197	-355.337	-1555.12	1097.87	-395.42	-1625.48	529.05	-450.792	-1747.61	89.7009	-423.163	-1587.83	22.296
211	0	-748.573	-1490.74	949.793	-734.387	-1535.73	1103.08	-696.796	-1378.55	540.644	-665.533	-1217.72	115.57	-668.808	-1042.93	90.0132	-354.514	-1510.74	939.713	-355.674	-1544.76	1096.31	-396.134	-1619.18	528.522	-451.118	-1746.97	90.5723	-423.199	-1587.66	22.19
212	0	-748.328	-1478.29	948.036	-734.853	-1524.5	1101.88	-696.313	-1371.25	538.221	-663.501	-1203.04	115.206	-665.948	-1027.02	97.5682	-354.62	-1501.62	938.375	-356.036	-1534.41	1094.65	-396.856	-1612.47	527.86	-451.386	-1746.11	91.5681	-423.294	-1587.5	22.0885
213	0	-749.402	-1469.64	947.062	-735.253	-1513.18	1100.64	-695.679	-1362	536.179	-661.302	-1191.78	113.549	-663.881	-1015.2	103.266	-355.111	-1491.13	936.561	-356.349	-1523.97	1092.86	-397.839	-1605.13	527.082	-451.675	-1745.22	92.6676	-423.47	-1587.32	22.0127
214	0	-750.236	-1460.14	946.28	-735.647	-1502.28	1099.58	-695.228	-1351.38	534.899	-658.975	-1183.11	110.701	-662.43	-1006.99	105.558	-355.596	-1481.07	934.911	-356.711	-1513.47	1090.97	-398.709	-1597.72	526.315	-452.048	-1744.27	93.8329	-423.641	-1587.09	21.9117
215	0	-750.654	-1449.32	945.542	-735.957	-1491.51	1098.64	-694.563	-1339.11	533.983	-656.678	-1176.59	107.46	-660.84	-1000.92	103.983	-356.283	-1470.23	932.868	-357.055	-1502.99	1089.13	-399.803	-1589.72	525.37	-452.458	-1743.18	95.1727	-423.753	-1586.88	21.8407
216	0	-750.652	-1436.53	944.832	-736.283	-1480.72	1097.78	-694.061	-1325.88	533.3	-654.557	-1171.98	105.285	-658.74	-996.391	98.9864	-356.987	-1459.37	930.902	-357.411	-1492.43	1087.26	-400.986	-1581.57	524.451	-452.747	-1741.84	96.8283	-423.841	-1586.55	21.7162
217	0	-750.627	-1423.23	944.428	-736.557	-1469.81	1097.08	-693.431	-1312.48	533.082	-652.693	-1168.33	103.962	-656.309	-992.617	91.4474	-357.637	-1448.38	929.095	-357.749	-1481.95	1085.44	-402.079	-1573.24	523.604	-453.093	-1740.44	98.7286	-423.838	-1586.34	21.5862
218	0	-750.729	-1409.85	944.149	-736.727	-1458.29	1096.46	-692.753	-1299.31	532.921	-650.447	-1164.12	102.036	-653.422	-989.322	83.7743	-357.865	-1438.8	927.691	-358.186	-1471.51	1083.75	-403.369	-1564.13	522.745	-453.364	-1738.76	100.92	-423.875	-1586.05	21.4797
219	0	-750.706	-1396.14	944.007	-736.94	-1446.38	1096.07	-692.3	-1286.86	532.801	-648.12	-1159.78	100.349	-650.393	-985.855	77.6895	-358.303	-1428.63	926.51	-358.674	-1461	1082.26	-404.515	-1554.78	522.202	-453.562	-1736.88	103.439	-423.805	-1585.71	21.3354
220	0	-750.672	-1382.54	944.146	-737.179	-1434	1095.89	-691.093	-1274.64	532.525	-645.896	-1154.94	99.2045	-647.109	-982.472	73.2076	-358.827	-1418.52	925.551	-359.271	-1450.46	1080.91	-405.783	-1544.45	521.512	-453.671	-1734.74	106.364	-423.699	-1585.38	21.1328
221	0	-750.86	-1369.56	944.45	-737.614	-1421.73	1095.97	-689.869	-1262.75	532.283	-643.654	-1150	98.0481	-644.03	-979.518	68.2633	-359.369	-1407.92	924.713	-359.924	-1439.82	1079.76	-406.818	-1533.59	521.046	-453.64	-1732.11	109.608	-423.519	-1584.88	20.7231
222	0	-751.275	-1357.41	944.92	-737.891	-1408.44	1096.23	-688.913	-1250.92	532.293	-642.483	-1145.8	96.9061	-641.335	-976.199	62.7441	-360.118	-1396.97	924.172	-360.725	-1429.21	1078.91	-407.775	-1521.94	520.72	-453.442	-1728.94	113.233	-423.273	-1584.48	20.5372
223	0	-751.812	-1345.83	945.457	-738.193	-1395.03	1096.8	-688.279	-1238.66	532.81	-642.079	-1141.4	96.0525	-639.846	-973.469	57.6624	-360.684	-1386.43	923.943	-361.453	-1418.37	1078.31	-408.425	-1509.4	520.482	-453.119	-1725.41	117.384	-423.158	-1584.06	20.1165
224	0	-751.935	-1333.04	946.027	-738.578	-1382.13	1097.7	-688.429	-1226.4	533.765	-642.239	-1137.8	95.3099	-639.626	-971.456	53.1729	-361.638	-1374.79	923.84	-362.285	-1407.65	1078.06	-408.884	-1495.7	520.217	-452.534	-1721.18	122.022	-422.905	-1583.66	20.0711
225	0	-752.041	-1319.97	946.959	-739.1	-1369.77	1098.95	-688.613	-1214.43	534.703	-642.672	-1135.15	94.6131	-639.704	-969.75	49.0678	-362.369	-1363.35	923.943	-363.103	-1396.94	1078.05	-408.963	-1480.84	519.872	-451.778	-1716.27	127.237	-422.624	-1583.22	20.0552
226	0	-752.283	-1307.47	948.078	-739.588	-1357.86	1100.42	-689.026	-1203.37	535.424	-643.046	-1132.83	93.9326	-639.645	-968.486	45.8248	-363.375	-1351.17	924.076	-363.926	-1386.32	1078.24	-407.505	-1466.77	520.068	-450.888	-1710.57	133.055	-422.223	-1582.76	20.2666
227	0	-752.721	-1295.58	949.281	-740.046	-1346.24	1102.09	-690.495	-1193.58	535.952	-643.474	-1130.69	93.4118	-638.882	-967.145	42.9338	-364.303	-1339.35	924.448	-363.118	-1372.36	1078.46	-406.9	-1449.36	519.532	-449.733	-1703.88	139.45	-421.717	-1582.07	20.8137
228	0	-753.286	-1284.33	950.577	-740.479	-1335.04	1103.86	-691.579	-1184.44	536.451	-644.045	-1128.72	92.8566	-638.259	-965.836	40.4313	-365.205	-1327.96	924.906	-362.987	-1359.8	1078.8	-405.857	-1430.56	518.834	-448.471	-1696.34	146.607	-421.4	-1581.2	21.5704
229	0	-753.879	-1273.39	952.046	-741.019	-1324.34	1105.37	-692.587	-1175.98	536.707	-644.638	-1127.16	92.2187	-638.085	-964.87	39.1209	-366.093	-1316.61	925.597	-363.601	-1349.09	1079.19	-404.273	-1410.7	518.151	-446.992	-1687.71	154.508	-421.001	-1580.06	22.4441
230	0	-754.673	-1262.86	953.621	-741.407	-1313.5	1106.93	-693.754	-1168.79	536.829	-644.948	-1126.41	91.7252	-638.02	-964.27	38.2028	-367.152	-1304.76	926.111	-364.146	-1338.42	1079.56	-402.549	-1390.01	517.287	-445.276	-1677.73	162.902	-420.676	-1578.28	23.6378
231	0	-755.579	-1252.36	955.136	-741.718	-1302.53	1108.41	-694.592	-1162.45	536.815	-645.14	-1125.95	91.4422	-638.048	-963.904	37.5128	-368.292	-1292.59	926.48	-364.379	-1327.48	1079.94	-400.884	-1368.45	516.383	-443.258	-1666.18	171.907	-420.282	-1575.7	25.3831
232	0	-756.356	-1241.74	956.547	-742.1	-1291.94	1109.98	-695.533	-1157.34	536.879	-645.193	-1125.49	91.183	-638.038	-963.499	36.7702	-369.194	-1281.34	927.163	-364.805	-1317.18	1080.33	-399.244	-1346.18	515.621	-441.028	-1652.67	181.523	-419.753	-1571.82	27.9537
233	0	-757.15	-1231.48	958.029	-742.443	-1281.41	1111.54	-696.382	-1153.24	536.921	-645.268	-1125.4	90.9649	-638.057	-963.206	36.3095	-370.058	-1270.16	927.825	-365.383	-1307.66	1080.64	-397.489	-1323.32	515.051	-438.597	-1637.03	191.649	-419.318	-1566.83	31.3448
234	0	-757.81	-1221.36	959.342	-742.709	-1270.93	1113.09	-697.082	-1149.78	536.932	-645.362	-1125.44	90.7888	-638.082	-963.026	36.0356	-370.605	-1259.64	928.494	-365.977	-1298.52	1080.83	-395.567	-1299.99	514.699	-436.045	-1619.44	201.508	-419.012	-1560.84	35.3749
235	0	-758.265	-1211.3	960.542	-742.949	-1260.44	1114.65	-697.585	-1146.46	536.699	-645.409	-1125.46	90.6437	-638.175	-963.083	35.8992	-371.378	-1247.93	928.73	-366.13	-1288.88	1080.99	-393.674	-1276.42	514.748	-433.541	-1600.47	210.704	-418.902	-1553.71	39.6782
236	0	-758.65	-1201.63	961.66	-743.114	-1250.15	1116.17	-698.197	-1143.77	537.172	-645.477	-1125.43	90.5585	-638.318	-963.033	35.6865	-371.87	-1237.21	929.238	-366.125	-1278.81	1081.27	-391.992	-1253.2	515.548	-431.038	-1580.54	218.624	-418.955	-1545.97	43.8085
237	0	-759.046	-1192.43	962.807	-743.186	-1239.74	1117.7	-698.793	-1140.92	537.441	-645.597	-1125.39	90.4926	-638.385	-962.936	35.4879	-372.332	-1226.17	929.844	-366.436	-1269.36	1081.85	-390.434	-1230.19	517.135	-428.576	-1560.08	225.365	-419.106	-1536.11	47.9448
238	0	-759.46	-1183.71	963.882	-743.389	-1229.41	1119.24	-699.584	-1138.28	537.739	-645.69	-1125.29	90.403	-638.459	-962.841	35.3288	-371.274	-1219.68	931.8	-366.787	-1260.06	1082.82	-389.007	-1207.57	519.367	-426.488	-1540.08	231.623	-418.701	-1521.96	53.6918
239	0	-759.875	-1175.26	964.892	-743.929	-1219.25	1120.65	-699.808	-1135.4	537.952	-645.74	-1125.2	90.3631	-638.543	-962.827	35.2478	-371.639	-1209.48	933.092	-366.88	-1250.35	1084.19	-387.864	-1185.51	522.005	-424.91	-1520.21	238.059	-417.726	-1502.77	59.5887
240	0	-760.241	-1166.74	965.761	-744.582	-1208.34	1121.71	-700.058	-1132.62	538.193	-646.139	-1125.51	90.5852	-638.61	-962.788	35.1856	-371.668	-1199.31	934.563	-366.553	-1239.68	1085.76	-387.056	-1164.07	525.022	-423.83	-1499.88	243.544	-416.276	-1479.39	65.0752
241	0	-760.759	-1158.34	966.365	-745.588	-1198.14	1122.73	-700.264	-1130.07	538.432	-646.379	-1125.69	90.8109	-638.688	-962.841	35.179	-371.669	-1189.36	936.151	-366.789	-1230.02	1087.53	-386.46	-1143.26	528.362	-423.089	-1478.65	247.927	-414.695	-1453.26	69.77
242	0	-760.95	-1149.17	966.726	-746.57	-1188.11	1123.58	-700.442	-1127.95	538.659	-645.837	-1125.2	90.4223	-638.762	-962.88	35.2023	-371.497	-1180.11	938.112	-367.04	-1220.33	1089.44	-386.084	-1123.13	532.271	-422.553	-1456.48	250.848	-412.883	-1425.98	73.3362
243	0	-760.969	-1139.47	966.941	-747.371	-1177.86	1124.33	-700.441	-1126.11	538.889	-645.728	-1125.19	90.4423	-638.82	-962.932	35.2246	-371.254	-1171.38	940.37	-366.945	-1209.87	1091.63	-385.866	-1103.55	536.537	-422.021	-1433.78	252.285	-410.774	-1398.71	75.8645
244	0	-761.094	-1130.73	967.114	-748	-1167.58	1125.02	-700.487	-1124.65	539.174	-645.63	-1125.24	90.5235	-638.847	-962.901	35.2201	-370.927	-1162.8	942.746	-367.318	-1200.29	1093.9	-385.675	-1084.4	541.089	-421.564	-1410.65	252.276	-408.601	-1371.36	76.9316
245	0	-761.321	-1122.51	967.223	-749.229	-1160.64	1125.77	-700.236	-1123.12	539.412	-646.126	-1125.98	91.1213	-638.898	-962.924	35.2073	-371.827	-1150.49	944.662	-368.136	-1191.53	1096.39	-385.406	-1065.43	545.498	-421.011	-1386.97	250.975	-406.104	-1343.99	76.9558
246	0	-761.59	-1114.52	967.197	-749.737	-1150.7	1126.32	-699.98	-1121.62	539.673	-645.766	-1126	90.7487	-638.905	-962.93	35.1919	-372.638	-1138.12	946.794	-368.958	-1182.66	1099.18	-385.048	-1046.89	549.764	-420.551	-1362.96	248.56	-403.7	-1315.59	75.9332
247	0	-761.786	-1106.71	967.004	-750.226	-1140.67	1126.63	-699.865	-1119.98	539.887	-645.737	-1125.92	91.3255	-638.934	-962.876	35.1449	-372.967	-1127.44	949.362	-369.707	-1173.51	1101.93	-384.747	-1029.28	553.727	-420.19	-1338.48	245.13	-401.167	-1285.95	74.357
248	0	-761.912	-1099.05	966.707	-750.938	-1131.53	1126.77	-699.775	-1118.03	540.081	-645.632	-1126.03	91.4386	-638.971	-962.892	35.0924	-373.368	-1118.02	951.826	-370.211	-1163.76	1104.49	-384.523	-1011.93	557.334	-419.848	-1313.56	240.774	-398.692	-1255	72.6021
249	0	-762.028	-1091.39	966.295	-751.656	-1122.72	1126.7	-699.601	-1115.75	540.276	-645.54	-1126	91.5139	-639.009	-962.846	35.0265	-372.64	-1108.58	955.086	-370.709	-1153.93	1106.82	-384.465	-995.222	560.55	-419.572	-1288.22	235.537	-395.899	-1222.65	70.6751
250	0	-762.118	-1083.84	965.741	-752.372	-1113.91	1126.42	-699.246	-1113.01	540.428	-645.381	-1125.98	91.5181	-638.975	-962.66	34.7997	-372.569	-1098.32	957.866	-371.049	-1143.5	1109.1	-384.499	-979.169	563.574	-419.197	-1262.36	229.42	-393.33	-1188.87	68.4216
251	0	-762.127	-1076.16	965.168	-753.16	-1105.24	1126.06	-698.902	-1109.86	540.441	-645.166	-1125.66	91.5879	-638.958	-962.48	34.5642	-372.663	-1087.63	959.793	-371.545	-1133.48	1111.19	-384.578	-963.942	566.382	-418.809	-1235.76	222.392	-390.633	-1154.4	66.2557
252	0	-762.173	-1068.48	964.619	-753.868	-1096.66	1125.57	-698.64	-1106.54	540.549	-645.03	-1125.41	91.7518	-638.966	-962.209	34.3521	-372.683	-1077.29	961.865	-372.305	-1123.99	1113.1	-384.73	-949.212	569.037	-418.413	-1208.78	214.691	-388.108	-1119.05	63.865
253	0	-762.132	-1060.57	964.003	-754.459	-1088.22	1124.96	-698.331	-1102.94	540.662	-644.022	-1124.16	91.4438	-638.905	-961.712	34.0118	-372.594	-1067.13	963.705	-372.994	-1114.43	1114.65	-384.935	-934.99	571.461	-418.005	-1181.22	206.331	-385.311	-1084.19	61.5545
254	0	-762.123	-1052.82	963.365	-755.108	-1079.73	1124.32	-698.038	-1099.27	540.827	-644.54	-1124.5	92.2458	-638.899	-961.568	33.8065	-372.282	-1057.15	965.394	-373.43	-1104.71	1116.04	-385.012	-921.454	573.72	-417.53	-1152.92	197.428	-382.752	-1048.3	58.9211
255	0	-762.098	-1044.98	962.732	-755.692	-1071.18	1123.61	-697.716	-1095.51	540.987	-644.214	-1124.19	92.3374	-638.784	-961.289	33.5031	-372.139	-1047.18	966.995	-373.446	-1094.06	1117.07	-385.247	-908.493	575.563	-416.978	-1123.84	188.07	-380.181	-1012.11	56.3559
256	0	-761.971	-1036.91	962.088	-756.166	-1062.75	1122.83	-697.071	-1091.1	540.857	-643.673	-1123.52	92.3823	-638.7	-960.987	33.2294	-371.678	-1036.67	968.128	-373.675	-1084.06	1117.77	-385.353	-896.351	576.931	-416.417	-1094.09	178.529	-377.495	-975.468	53.7003
257	0	-761.876	-1028.92	961.457	-756.588	-1054.42	1122.06	-696.741	-1086.92	540.954	-643.512	-1123.2	92.7411	-638.637	-960.721	32.9299	-371.714	-1026.19	969.094	-374.06	-1074.69	1118.22	-385.668	-884.848	577.825	-415.903	-1064.05	169.029	-374.576	-938.801	51.4714
258	0	-761.759	-1020.81	960.813	-756.9	-1045.94	1121.34	-696.516	-1082.55	541.03	-643.271	-1122.63	92.9742	-638.513	-960.203	32.5907	-371.425	-1015.87	969.686	-374.459	-1065.53	1118.59	-386.138	-874.146	578.255	-415.437	-1033.26	159.586	-371.747	-901.978	49.6221
259	0	-761.627	-1012.51	960.169	-757.03	-1037.36	1120.69	-696.214	-1077.95	541.153	-642.818	-1121.96	93.0938	-638.418	-959.994	32.4174	-371.154	-1005.23	969.937	-374.487	-1055.42	1118.83	-386.597	-864.331	578.056	-414.976	-1001.94	150.434	-368.589	-865.29	48.3919
260	0	-761.541	-1004.24	959.553	-757.075	-1028.69	1120.08	-695.937	-1073.2	541.234	-641.268	-1120	92.5826	-638.382	-959.839	32.3226	-370.667	-995.545	970.218	-374.615	-1045.36	1118.98	-387.205	-855.266	577.328	-414.567	-970.087	141.856	-365.581	-828.779	47.6492
261	0	-761.386	-995.706	958.829	-757.001	-1019.74	1119.47	-695.552	-1068.26	541.156	-641.224	-1119.56	92.9677	-638.334	-959.672	32.2251	-370.376	-985.705	970.113	-374.68	-1035.18	1119	-387.645	-846.841	576.092	-414.264	-937.926	133.976	-361.903	-793.639	47.815
262	0	-761.35	-986.971	958.135	-756.962	-1010.61	1118.77	-695.419	-1063.57	541.281	-642.499	-1120.67	94.16	-638.293	-959.531	32.1147	-369.74	-976.104	969.665	-374.098	-1023.77	1118.68	-388.102	-838.883	574.358	-413.921	-905.167	127.015	-359.9	-757.623	47.1791
263	0	-761.359	-978.145	957.372	-756.845	-1001.26	1118.02	-695.302	-1058.75	541.393	-642.112	-1119.85	94.6712	-638.26	-959.407	32.0195	-369.385	-966.349	968.916	-374.57	-1014.64	1118.22	-388.267	-831.352	572.247	-413.501	-872.146	121.176	-358.286	-721.88	46.6506
264	0	-761.378	-969.162	956.511	-756.842	-991.809	1117.17	-695.232	-1053.99	541.483	-642.057	-1119.57	94.982	-638.272	-959.519	31.9365	-369.071	-955.639	967.668	-374.614	-1004.92	1117.6	-388.334	-824.293	569.661	-413.308	-839.245	116.57	-357.306	-686.803	46.5986
265	0	-761.474	-960.29	955.638	-756.731	-982.16	1116.24	-695.072	-1049.18	541.596	-641.99	-1119.08	95.4102	-638.272	-959.386	31.8475	-368.705	-945.736	966.389	-374.529	-994.673	1116.58	-388.212	-817.624	566.672	-413.35	-806.711	113.282	-357.36	-652.344	47.1191
266	0	-761.579	-951.308	954.725	-756.584	-972.338	1115.25	-694.793	-1044.06	541.506	-642.174	-1118.86	96.2131	-638.244	-959.218	31.7093	-368.296	-935.97	964.988	-374.639	-984.758	1115.53	-387.92	-811.32	563.446	-413.493	-774.873	111.58	-357.182	-618.913	50.8696
267	0	-761.715	-942.304	953.732	-756.376	-962.418	1114.2	-694.53	-1038.96	541.51	-640.486	-1116.7	95.9262	-638.186	-959.027	31.6124	-367.93	-925.888	963.265	-373.791	-972.504	1114.15	-387.781	-804.918	560.051	-414.041	-744.518	110.828	-359.455	-585.712	54.3053
268	0	-761.694	-933.104	952.716	-756.129	-952.418	1113.05	-694.456	-1033.84	541.384	-641.251	-1117.09	97.1163	-638.199	-958.852	31.4919	-367.557	-915.466	961.431	-373.266	-960.714	1112.87	-387.721	-798.09	556.573	-414.752	-716.441	110.33	-361.658	-554.139	59.553
269	0	-761.666	-923.958	951.505	-755.823	-942.417	1111.76	-694.354	-1028.42	541.247	-641.138	-1116.53	97.8795	-638.204	-958.676	31.3287	-367.232	-904.634	959.592	-373.062	-949.802	1111.39	-387.8	-790.996	553.306	-415.604	-690.363	109.994	-363.602	-525.318	66.6033
270	0	-761.472	-914.45	950.134	-755.416	-932.354	1110.33	-694.178	-1022.75	540.996	-640	-1114.84	97.8615	-638.221	-958.468	31.2082	-366.697	-893.855	957.628	-372.598	-938.389	1109.73	-388.029	-783.47	550.285	-416.126	-666.59	109.838	-366.716	-497.302	75.0236
271	0	-761.314	-904.787	948.794	-754.917	-922.252	1108.82	-694.182	-1016.88	540.747	-640.022	-1114.07	98.6076	-638.29	-958.364	31.1252	-366.371	-882.648	955.598	-371.787	-926.299	1108.08	-388.57	-775.674	547.355	-416.718	-643.972	109.695	-370.056	-471.762	84.226
272	0	-761.008	-894.972	947.385	-754.439	-912.051	1107.27	-694.011	-1010.58	540.478	-639.97	-1113.27	99.4161	-638.313	-958.146	30.9996	-365.959	-871.347	953.694	-371.185	-914.597	1106.43	-389.176	-767.352	544.517	-416.903	-624.017	109.939	-373.78	-448.949	93.4212
273	0	-760.708	-884.947	945.94	-753.78	-901.93	1105.59	-693.805	-1003.91	540.15	-640.932	-1113.34	100.936	-638.274	-957.844	30.782	-365.638	-859.386	951.854	-371.027	-904.649	1104.97	-389.795	-758.242	542.141	-417.682	-606.259	109.807	-377.686	-429.393	101.092
274	0	-760.239	-874.957	944.457	-753.197	-891.711	1103.96	-693.71	-996.966	539.819	-640.99	-1112.48	102.032	-638.292	-957.611	30.6397	-365.29	-847.333	950.32	-370.098	-891.869	1103.3	-390.381	-747.978	540.308	-418.795	-591.141	109.104	-380.982	-413.83	105.756
275	0	-759.702	-864.612	943.053	-752.483	-881.319	1102.34	-693.546	-989.511	539.409	-640.995	-1111.46	103.263	-638.26	-957.297	30.4912	-365.057	-835.205	948.958	-369.153	-879.317	1101.91	-390.81	-736.203	539.148	-420.374	-578.826	107.7	-383.955	-401.3	106.018
276	0	-759.076	-854.429	941.603	-751.894	-870.814	1100.73	-693.387	-981.647	538.815	-640.481	-1109.58	104.163	-638.199	-956.847	30.3174	-364.682	-823.142	947.772	-368.962	-869.178	1100.9	-391.295	-722.865	538.428	-422.208	-569.119	105.673	-386.395	-391.859	102.463
277	0	-758.405	-843.979	940.181	-751.176	-859.976	1099.09	-693.165	-973.498	538.372	-640.842	-1108.46	105.974	-638.065	-956.427	30.2187	-364.13	-811.003	946.786	-368.163	-856.823	1099.59	-391.882	-708.46	538.017	-424.304	-562.087	104.029	-388.717	-385.045	96.5787
278	0	-757.586	-833.489	938.852	-750.368	-848.933	1097.53	-692.93	-965.087	537.979	-640.977	-1106.95	107.591	-638.054	-955.999	30.0241	-363.457	-799.102	945.905	-367.739	-845.757	1098.8	-392.443	-693.737	537.847	-426.33	-556.975	103.473	-391.005	-380.336	89.822
279	0	-756.635	-822.876	937.592	-749.486	-837.691	1095.98	-692.318	-956.041	537.597	-641.276	-1105.31	109.599	-638.014	-955.47	29.8461	-362.702	-787.125	945.321	-367.182	-834.302	1097.91	-393.241	-679.001	537.976	-428.907	-552.136	101.204	-393.438	-376.199	83.3606
280	0	-755.721	-811.815	936.373	-748.918	-826.434	1094.49	-691.286	-946.167	537.207	-641.426	-1103.41	111.841	-637.976	-954.858	29.6587	-362.015	-774.826	944.976	-366.478	-822.42	1097.31	-394.395	-664.552	538.089	-431.727	-547.546	99.7315	-396.318	-372.506	78.5558
281	0	-754.695	-800.364	935.333	-748.111	-814.918	1093.06	-691.957	-937.345	537.348	-639.547	-1098.93	113.007	-637.935	-954.22	29.4445	-361.355	-760.778	944.965	-365.689	-810.187	1096.93	-395.498	-650.748	538.185	-434.542	-542.713	98.4112	-399.622	-369.306	74.5836
282	0	-753.488	-788.649	934.446	-747.302	-803.314	1091.84	-690.829	-926.416	537.233	-640.286	-1096.49	116.161	-637.992	-953.544	29.2603	-360.518	-747.454	945.29	-364.605	-796.953	1096.84	-396.486	-637.493	538.409	-436.807	-538.112	97.424	-403.223	-365.456	70.0381
283	0	-752.419	-776.838	933.736	-746.374	-791.625	1090.79	-690.142	-914.854	537.223	-642.688	-1095.6	120.757	-638.185	-952.888	29.1319	-359.712	-733.958	945.895	-363.839	-784.878	1097.42	-397.34	-624.729	538.862	-437.6	-532.98	96.6848	-406.5	-361.157	64.7046
284	0	-751.196	-764.685	933.271	-745.409	-779.918	1090.04	-689.374	-902.09	537.032	-640.576	-1089.32	122.786	-638.68	-952.241	28.947	-358.552	-719.885	947.049	-362.999	-772.241	1098.38	-397.429	-611.922	539.667	-437.383	-528.379	96.0554	-408.669	-357.631	59.8802
285	0	-749.878	-752.101	932.961	-744.402	-768.216	1089.57	-688.832	-888.128	536.907	-641.378	-1085.09	127.1	-639.032	-951.486	28.8204	-355.999	-705.956	948.689	-362.181	-759.411	1099.85	-396.872	-598.78	540.894	-437.033	-524.636	95.6585	-409.865	-354.961	55.6416
286	0	-748.434	-739.397	932.972	-743.472	-756.403	1089.38	-688.441	-872.768	536.552	-641.93	-1079.97	131.733	-639.652	-950.788	28.8277	-355.32	-692.375	950.237	-361.358	-746.354	1101.63	-396.159	-585.993	542.296	-436.407	-521.958	95.1912	-409.64	-353.574	51.8354
287	0	-747.029	-726.551	932.995	-742.592	-744.65	1089.36	-688.402	-856.012	536.157	-642.413	-1073.84	136.759	-640.327	-950.167	29.0858	-354.611	-679.053	952.011	-360.605	-733.554	1103.8	-395.211	-573.806	543.527	-435.707	-520.326	95.0671	-408.87	-352.396	48.4829
288	0	-746.044	-716.091	933.325	-741.537	-732.628	1089.58	-688.724	-837.889	535.445	-643.236	-1066.71	142.407	-640.852	-949.404	29.4233	-353.575	-666.383	953.973	-359.776	-720.824	1105.98	-394.07	-562.289	544.512	-434.884	-518.945	94.9089	-408.495	-351.373	45.803
289	0	-744.338	-702.479	933.556	-740.578	-720.547	1089.92	-689.359	-818.266	534.575	-644.062	-1058.4	148.745	-641.505	-948.484	29.9966	-352.135	-654.04	955.876	-358.675	-708.131	1108.17	-392.987	-551.797	545.324	-434.275	-517.243	94.7011	-408.635	-350.274	43.2533
290	0	-742.7	-688.965	933.861	-739.49	-708.372	1090.48	-690.388	-797.197	533.491	-645.494	-1049.27	156.217	-642.091	-946.517	30.5995	-350.814	-641.975	957.779	-357.594	-696.105	1110.19	-392.037	-542.154	545.712	-433.807	-515.432	94.5142	-408.512	-349.155	41.1144
291	0	-740.935	-676.174	934.296	-738.151	-696.034	1091.28	-691.641	-774.729	532.24	-648.723	-1040.55	165.076	-643.048	-944.245	31.3156	-349.395	-630.006	959.387	-356.17	-684.099	1111.98	-391.048	-534	545.752	-433.911	-513.682	94.1355	-408.492	-348.155	39.9567
292	0	-739.044	-662.93	934.863	-736.82	-683.776	1092.09	-692.799	-751.077	530.844	-649.616	-1027.53	173.421	-644.034	-941.871	32.3099	-347.387	-618.412	960.687	-354.587	-672.406	1113.45	-390.286	-527.078	545.406	-434.372	-512.849	93.9118	-408.367	-347.745	39.5821
293	0	-737.153	-649.512	935.381	-735.401	-671.873	1092.89	-693.871	-726.449	529.381	-650.432	-1012.81	182.627	-644.645	-938.112	33.8791	-345.694	-607.089	961.394	-352.917	-661.141	1114.6	-389.74	-520.722	544.991	-434.874	-512.434	93.9737	-408.299	-347.263	39.1712
294	0	-735.34	-636.493	935.793	-733.947	-660.225	1093.62	-694.774	-701.084	528	-651.824	-996.452	192.648	-644.946	-932.976	36.7349	-344.033	-596.457	962.043	-351.286	-650.39	1115.45	-389.444	-514.635	544.557	-435.47	-511.565	93.7112	-408.304	-347.014	38.8565
295	0	-733.444	-623.584	936.108	-732.542	-648.781	1094.1	-695.599	-675.112	526.787	-653.239	-978.009	202.536	-646.244	-926.797	39.633	-342.471	-586.293	962.596	-349.725	-640.018	1116.23	-388.963	-509.284	544.36	-435.972	-511.021	93.5005	-408.424	-346.729	38.6802
296	0	-731.875	-610.987	936.298	-731.304	-636.442	1093.97	-696.15	-648.988	525.932	-654.694	-957.89	211.764	-646.014	-919.035	42.6285	-341.242	-576.649	963.1	-348.121	-629.386	1117.13	-388.31	-504.265	544.224	-436.152	-510.615	93.34	-408.428	-346.547	38.494
297	0	-730.469	-598.5	936.391	-729.95	-623.621	1093.93	-696.96	-623.318	525.725	-656.494	-936.466	219.784	-645.698	-910.592	45.9322	-341.677	-567.274	963.412	-347.009	-619.318	1117.96	-387.541	-499.246	544.303	-436.169	-510.246	93.25	-408.457	-346.396	38.2631
298	0	-729.399	-586.546	936.643	-728.445	-610.114	1093.77	-696.728	-597.322	526.172	-658.179	-913.763	226.203	-646.031	-900.651	50.2523	-341.046	-557.74	963.969	-346.203	-609.5	1118.98	-386.516	-494.143	544.46	-436.131	-509.946	93.2209	-408.332	-346.408	38.1924
299	0	-728.557	-574.532	937.178	-727.261	-596.912	1093.72	-696.77	-571.969	527.744	-659.511	-891.339	232.64	-647.065	-885.296	57.4248	-339.05	-548.541	965.318	-345.461	-599.508	1120.07	-385.8	-488.742	544.416	-436.101	-509.712	93.1964	-408.275	-346.329	38.0272
300	0	-727.867	-563.264	938.163	-726.053	-584.123	1093.92	-696.303	-549.345	531.004	-660.445	-869.559	239.892	-648.673	-863.13	64.4429	-337.429	-538.864	966.412	-344.856	-589.465	1121.17	-385.117	-483.161	544.142	-436.04	-509.498	93.1697	-408.189	-346.263	37.8954
301	0	-727.253	-552.447	939.311	-725.04	-572.416	1094.53	-695.487	-524.885	533.756	-660.742	-846.915	246.355	-650.996	-836.098	71.5305	-336.369	-528.722	967.403	-344.228	-579.585	1122.25	-384.433	-478.093	543.866	-435.97	-509.199	93.0493	-408.122	-346.253	37.7911
302	0	-726.631	-541.614	940.605	-724.085	-561.931	1095.6	-694.294	-501.312	537.264	-660.799	-823.467	252.047	-653.056	-805.774	77.7493	-335.499	-519.684	968.258	-343.417	-569.725	1123.28	-383.72	-473.422	543.463	-435.725	-509.289	93.1545	-408.011	-346.263	37.7298
303	0	-726.145	-530.597	942.27	-723.173	-552.76	1096.9	-693.007	-478.118	541.277	-660.575	-798.903	256.231	-655.252	-774.38	83.0678	-334.7	-509.851	968.892	-342.355	-559.737	1123.99	-382.783	-469.403	543.238	-435.732	-509.219	93.175	-408.141	-346.156	37.5821
304	0	-725.611	-520.115	944.323	-722.859	-547.128	1098.65	-691.685	-456.792	546.159	-660.149	-773.237	258.646	-657.401	-742.456	87.144	-334.012	-500.352	969.417	-341.19	-550.192	1124.47	-382.09	-465.871	543.112	-435.854	-509.128	93.2362	-407.952	-346.332	37.6364
305	0	-725.174	-509.674	946.768	-722.477	-543.148	1100.87	-690.787	-435.011	550.938	-659.508	-746.932	259.624	-659.927	-710.993	89.8254	-333.218	-491.34	969.819	-339.935	-540.945	1124.73	-381.429	-462.609	543.04	-435.909	-509.175	93.3852	-407.767	-346.426	37.5934
306	0	-724.61	-499.501	949.615	-721.649	-538.714	1103.1	-689.513	-413.406	555.82	-658.863	-720.04	258.911	-662.625	-679.871	91.2262	-332.527	-482.482	970.099	-338.893	-532.206	1124.92	-380.555	-460.059	543.08	-436.402	-508.735	93.3321	-407.673	-346.411	37.5181
307	0	-724.051	-489.065	952.665	-720.084	-531.64	1105.29	-688.321	-392.256	560.613	-658.37	-692.94	257.114	-665.129	-648.241	91.1397	-331.909	-473.787	970.301	-337.701	-523.349	1124.99	-379.931	-457.356	543.026	-436.601	-508.574	93.4673	-407.769	-346.268	37.3737
308	0	-723.499	-478.87	955.83	-718.339	-523.523	1107.65	-687.396	-372.316	565.388	-657.771	-665.297	254.316	-667.888	-616.185	90.4263	-331.397	-465.376	970.557	-336.602	-514.839	1125.1	-379.673	-454.529	542.945	-436.798	-508.513	93.6604	-407.764	-346.238	37.2241
309	0	-722.922	-468.58	959.028	-716.518	-515.133	1110.13	-686.463	-353.047	569.933	-657.053	-637.587	250.661	-670.624	-583.013	89.2099	-330.852	-457.113	970.871	-335.967	-507.523	1125.55	-379.293	-451.926	542.907	-436.938	-508.343	93.7992	-407.788	-346.163	37.0131
310	0	-721.773	-455.815	962.184	-714.712	-506.153	1112.46	-685.476	-334.565	574.041	-656.229	-609.383	245.977	-673.237	-548.508	87.8054	-330.37	-448.959	971.184	-335.561	-500.635	1126.02	-378.859	-449.076	542.857	-437.088	-508.069	93.9358	-407.754	-346.035	36.746
311	0	-720.966	-443.315	965.076	-713.097	-496.358	1114.5	-684.541	-316.627	577.639	-655.365	-580.857	240.586	-675.567	-512.436	86.2563	-329.923	-440.712	971.276	-334.972	-493.278	1126.24	-378.446	-446.268	542.751	-437.214	-507.867	94.0432	-407.622	-346.696	36.7569
312	0	-720.135	-431.85	967.542	-712.029	-486.535	1116.37	-683.747	-299.802	581.102	-654.497	-551.859	234.433	-677.421	-474.941	84.3686	-329.334	-432.924	971.017	-334.169	-485.402	1126.11	-378.007	-443.47	542.697	-437.339	-507.707	94.2373	-407.603	-346.415	36.5252
313	0	-719.734	-420.989	969.779	-711.126	-476.661	1117.83	-682.767	-284.181	584.369	-653.819	-522.165	227.295	-678.87	-437.097	82.3865	-328.877	-424.764	970.362	-333.038	-476.761	1125.55	-377.496	-440.646	542.575	-437.483	-507.484	94.4275	-407.549	-346.516	36.2952
314	0	-719.486	-410.486	971.497	-710.394	-466.307	1119.15	-681.918	-268.61	587.118	-653.057	-491.427	219.283	-679.738	-398.666	80.0572	-328.31	-416.071	969.339	-331.63	-467.335	1124.85	-377.141	-437.799	542.44	-437.591	-507.289	94.6387	-407.451	-346.422	36.1225
315	0	-719.268	-399.94	973.114	-709.759	-455.501	1120.33	-681.748	-254.94	589.441	-652.724	-459.404	210.679	-680.151	-359.751	77.3117	-327.816	-407.347	968.195	-330.184	-457.345	1123.94	-376.833	-435.08	542.208	-437.662	-507.112	94.8332	-407.27	-346.358	35.9631
316	0	-719.06	-389.639	974.452	-708.952	-444.384	1121.41	-680.958	-240.613	591.453	-652.288	-427.217	201.694	-680.88	-324.693	74.2373	-327.349	-398.518	966.927	-328.776	-447.177	1123	-376.405	-432.38	541.925	-437.702	-507.023	95.0101	-407.146	-346.341	35.9494
317	0	-718.766	-378.643	975.574	-708.213	-433.669	1122.29	-680.792	-226.913	592.733	-651.87	-394.321	192.364	-680.747	-285.096	70.9698	-326.921	-389.38	965.663	-327.576	-437.124	1121.95	-376.084	-429.685	541.649	-437.775	-506.925	95.1235	-407.045	-346.241	35.8844
318	0	-718.448	-367.47	976.536	-707.187	-422.716	1123.07	-680.254	-214.526	593.887	-651.446	-360.884	182.943	-680.7	-245.079	68.2342	-326.558	-380.542	964.527	-326.69	-427.001	1121.06	-375.813	-426.967	541.349	-437.806	-506.855	95.264	-407.102	-345.331	35.5472
319	0	-718.115	-356.509	977.353	-706.269	-412.358	1123.55	-679.76	-202.981	594.279	-651.046	-327.099	173.781	-680.872	-204.624	65.9404	-326.187	-371.758	963.395	-325.952	-416.955	1120.12	-375.475	-424.268	541.058	-437.883	-506.86	95.3885	-407.02	-345.176	35.3666
320	0	-717.96	-346.042	977.968	-705.312	-401.879	1123.75	-679.442	-192.224	593.966	-650.59	-292.531	164.869	-680.865	-164.47	64.1748	-325.826	-362.789	962.444	-325.511	-407.315	1119.3	-375.097	-421.53	540.796	-437.816	-506.813	95.5507	-406.848	-345.101	35.25
321	0	-717.598	-335.414	978.189	-704.577	-391.609	1123.75	-678.282	-182.574	592.833	-650.01	-257.471	156.594	-681.057	-124.341	63.2542	-325.53	-353.91	961.517	-325.264	-397.825	1118.46	-374.609	-418.645	540.667	-437.663	-506.682	95.7707	-406.715	-345.018	35.0739
322	0	-717.683	-325.304	977.989	-704.07	-381.644	1123.49	-677.59	-173.599	590.719	-649.583	-222.733	149.145	-681.246	-84.3122	63.357	-325.301	-344.936	960.561	-325.059	-388.091	1117.72	-374.049	-415.7	540.575	-437.427	-506.656	96.0452	-406.542	-344.872	34.9159
323	0	-717.464	-315.823	977.336	-703.616	-371.284	1122.96	-677.407	-165.334	587.777	-649.207	-188.201	142.761	-680.84	-44.6786	64.1425	-325.015	-336.046	959.772	-325.036	-378.282	1116.97	-373.548	-412.494	540.574	-437.289	-506.303	96.4115	-406.495	-346.018	34.7656
324	0	-717.434	-306.044	976.246	-703.185	-360.478	1122.28	-676.581	-157.935	584.105	-648.924	-153.187	137.224	-679.972	-5.24985	65.8904	-324.713	-327.106	958.863	-325.045	-368.491	1116.21	-373.111	-409.257	540.599	-437.208	-505.99	96.8387	-406.453	-345.979	34.5082
325	0	-717.482	-295.623	974.715	-703.079	-350.205	1121.41	-676.18	-150.977	580.216	-648.63	-118.063	133.118	-677.881	33.6196	68.1736	-324.419	-318.242	957.915	-325.07	-358.355	1115.24	-372.811	-405.549	540.638	-437.146	-505.576	97.3371	-406.387	-345.958	34.3124
326	0	-717.358	-285.649	972.913	-702.924	-339.111	1120.3	-675.581	-144.281	576.197	-648.555	-83.012	130.488	-674.493	71.8385	71.492	-324.057	-308.723	956.828	-324.826	-347.553	1114.22	-372.647	-401.28	540.628	-437.164	-505.132	97.9658	-406.305	-345.789	34.0906
327	0	-717.436	-275.751	970.916	-702.819	-327.033	1118.97	-675.062	-137.858	572	-648.287	-48.9948	129.717	-669.883	108.983	76.0952	-323.833	-299.453	955.561	-324.828	-337.154	1112.94	-372.703	-396.555	540.508	-437.277	-504.609	98.67	-406.281	-345.606	34.009
328	0	-717.481	-265.338	968.867	-702.952	-315.222	1117.73	-674.339	-131.469	568.267	-647.997	-17.2209	130.508	-664.364	144.244	82.1153	-323.625	-289.885	954.156	-324.697	-326.127	1111.57	-372.938	-391.256	540.244	-437.463	-504.023	99.5077	-406.409	-345.458	33.9179
329	0	-717.128	-253.864	966.67	-703.286	-303.519	1116.48	-673.48	-124.938	564.644	-648.017	8.24015	132.77	-658.182	176.949	89.5115	-323.53	-280.011	952.708	-324.799	-315.47	1110.14	-373.246	-385.428	539.963	-437.6	-503.37	100.533	-406.652	-345.143	33.5349
330	0	-717.235	-242.49	964.818	-703.549	-291.32	1115.21	-672.484	-118.43	561.102	-647.279	34.0837	134.647	-651.514	210.331	98.6953	-323.488	-269.6	951.106	-324.75	-304.264	1108.51	-373.597	-379.238	539.611	-437.973	-502.596	101.523	-406.739	-345.039	33.4838
331	0	-717.309	-230.865	963.071	-703.741	-278.683	1113.92	-671.784	-111.553	557.644	-645.585	56.8811	135.979	-645.733	236.823	108.859	-323.69	-259.783	949.535	-325.071	-293.719	1106.85	-374.13	-372.675	539.2	-438.439	-501.636	102.75	-406.775	-345.081	33.4968
332	0	-717.462	-218.683	961.417	-704.048	-266.436	1112.65	-670.812	-104.108	554.521	-643.265	75.4071	136.349	-641.209	257.097	119.062	-323.796	-249.424	947.977	-325.2	-282.753	1105.22	-374.712	-365.687	538.771	-438.91	-500.637	104.23	-406.899	-344.806	33.3615
333	0	-717.529	-206.277	959.932	-704.436	-254.663	1111.43	-669.625	-94.8692	552.033	-640.244	89.8417	134.835	-637.663	272.452	127.882	-324.012	-238.93	946.428	-325.487	-272.031	1103.5	-375.222	-358.253	538.422	-439.179	-499.202	105.725	-406.944	-344.529	33.1899
334	0	-717.647	-193.653	958.691	-704.811	-242.995	1110.17	-668.31	-83.4717	550.636	-637.253	101.025	132.019	-635.064	283.243	133.424	-324.283	-228.271	945.071	-325.939	-261.563	1101.85	-375.696	-350.251	538.171	-439.336	-497.839	107.542	-406.969	-344.285	33.103
335	0	-717.546	-180.471	957.642	-704.996	-230.805	1108.98	-667.119	-69.9017	549.646	-633.839	109.773	128.681	-633.011	290.813	134.281	-324.638	-217.268	943.818	-326.228	-250.151	1100.24	-376.197	-341.96	538.004	-439.412	-496.373	109.602	-406.995	-343.552	32.9492
336	0	-717.584	-167.559	956.889	-705.123	-218.091	1107.89	-665.888	-55.4816	549.28	-630.631	116.316	125.482	-631.578	292.631	130.16	-325.053	-206.042	942.69	-326.819	-239.354	1098.81	-376.664	-333.211	537.778	-439.309	-494.629	111.742	-406.804	-343.604	32.8658
337	0	-717.863	-154.957	956.229	-705.398	-205.788	1106.75	-664.6	-40.416	549.268	-627.412	120.921	122.508	-629.238	296.77	122.441	-325.431	-194.99	941.606	-327.375	-228.194	1097.58	-377.068	-324.093	537.551	-438.993	-492.799	114.105	-406.838	-343.405	32.6897
338	0	-718.168	-142.429	955.836	-705.854	-193.957	1105.77	-663.234	-25.1245	549.26	-624.386	124.066	119.969	-626.364	299.617	112.384	-325.804	-183.844	940.701	-327.925	-216.583	1096.44	-377.572	-314.506	537.289	-438.603	-490.801	116.71	-406.39	-343.225	32.5648
339	0	-718.358	-129.096	955.285	-706.206	-181.402	1104.82	-662.058	-9.82874	549.183	-621.503	126.238	118.003	-622.991	300.914	102.054	-326.059	-172.683	939.913	-328.696	-205.392	1095.45	-377.965	-304.63	537.093	-438.104	-488.436	119.478	-406.089	-342.719	32.3497
340	0	-718.468	-115.254	954.823	-706.369	-167.221	1104.02	-660.862	5.04121	549.003	-618.137	127.932	115.543	-618.971	301.419	93.5868	-326.478	-161.253	939.309	-329.198	-193.389	1094.42	-378.266	-294.051	536.879	-437.522	-485.737	122.511	-405.916	-342.167	32.1172
341	0	-718.496	-101.267	954.42	-706.71	-152.684	1103.55	-659.647	19.4892	548.702	-614.689	129.793	112.854	-614.681	302.837	88.3181	-326.712	-149.755	938.758	-329.748	-181.222	1093.66	-378.516	-282.836	536.797	-436.79	-482.884	126.016	-405.725	-341.444	31.8803
342	0	-718.31	-86.2151	954.136	-707.123	-138.642	1103.39	-658.214	33.3845	548.431	-611.477	133.276	111.353	-610.084	306.035	85.579	-327.182	-137.839	938.285	-330.536	-169.562	1092.9	-378.627	-270.972	536.739	-436.037	-479.61	129.94	-405.472	-341.01	31.6574
343	0	-718.177	-71.1966	954.192	-707.535	-124.618	1103.68	-656.878	46.5019	548.263	-610.122	139.755	111.029	-606.37	309.689	81.1004	-327.766	-125.742	938.012	-331.108	-157.308	1092.29	-378.648	-258.046	536.701	-435.081	-475.438	134.294	-405.164	-340.435	31.4766
344	0	-717.91	-56.0661	954.931	-707.792	-110.754	1104.6	-655.849	58.4598	548.524	-610.052	145.441	110.311	-603.008	313.961	74.4367	-328.428	-112.906	937.766	-331.721	-145.32	1091.89	-378.679	-243.813	536.582	-434.035	-470.732	139.261	-404.972	-340.136	31.4234
345	0	-717.668	-41.0896	956.26	-707.869	-96.9323	1105.89	-655.579	70.6898	548.973	-610.142	149.76	109.453	-601.658	316.733	69.3118	-329.038	-99.9285	937.708	-332.153	-132.779	1091.71	-378.313	-228.277	536.331	-432.999	-465.174	144.66	-404.649	-339.522	31.6233
346	0	-717.46	-26.3424	957.762	-708.168	-83.4943	1107.47	-655.235	83.3488	550.167	-610.081	153.46	108.854	-601.963	318.387	65.5526	-329.868	-86.9555	937.744	-332.506	-120.222	1091.57	-377.538	-211.29	535.784	-431.849	-459.025	150.74	-404.252	-338.965	31.9501
347	0	-717.604	-12.0156	959.148	-708.659	-70.4102	1109.24	-655.679	96.482	550.77	-610.179	155.637	108.116	-602.662	319.816	61.9693	-330.766	-73.5029	937.755	-332.598	-107.046	1091.41	-376.522	-192.935	535.052	-430.515	-451.791	157.304	-403.661	-338.085	32.4703
348	0	-718.057	1.38336	960.478	-709.241	-57.1869	1110.87	-655.907	109.575	551.288	-610.354	158.083	107.616	-602.12	321.42	58.4996	-331.723	-59.8853	937.786	-332.996	-94.6461	1091.39	-374.969	-173.172	533.92	-428.974	-443.341	164.499	-403.051	-337.064	33.2058
349	0	-718.692	14.1703	961.715	-709.719	-43.58	1112.55	-656.079	121.437	551.395	-610.374	161.113	106.864	-601.081	322.964	55.4103	-332.731	-46.0644	937.867	-333.155	-81.791	1091.33	-373.002	-152.271	532.895	-427.15	-433.582	172.328	-402.683	-335.447	34.1333
350	0	-719.453	26.5353	962.88	-710.178	-30.1378	1114.14	-656.213	131.418	551.376	-610.43	163.741	106.174	-600.61	324.471	53.0217	-333.736	-32.5636	938.119	-333.906	-69.7827	1091.38	-370.717	-130.307	531.598	-425.158	-422.517	180.709	-402.389	-333.514	35.5972
351	0	-720.223	38.8399	964.03	-710.601	-17.2082	1115.6	-656.601	139.874	551.1	-610.31	165.542	105.436	-600.254	325.336	51.8883	-334.609	-18.7084	938.407	-334.231	-57.397	1091.54	-368.602	-107.257	530.247	-422.787	-409.325	189.675	-401.868	-330.478	37.5816
352	0	-720.965	51.172	965.137	-711.093	-4.76938	1116.91	-656.796	147.162	550.694	-610.082	166.395	105.136	-599.853	326.115	51.0233	-335.447	-5.02735	938.71	-334.815	-45.7502	1091.69	-366.287	-82.8904	528.676	-420.113	-394.134	198.916	-401.053	-326.534	40.3212
353	0	-721.75	63.7671	966.172	-711.543	7.18551	1118.1	-657.302	154.179	550.158	-609.715	167.091	105.047	-599.632	326.635	50.4736	-336.213	8.40261	939.054	-335.256	-34.1871	1091.85	-364.259	-58.1118	527.525	-417.066	-376.925	208.566	-400.362	-321.532	43.8293
354	0	-722.532	76.0587	967.273	-711.909	18.7306	1119.33	-657.742	160.877	549.965	-609.514	167.547	104.83	-599.579	327.12	49.905	-336.925	21.2643	939.473	-335.71	-22.8766	1091.77	-362.061	-32.6014	526.465	-413.62	-357.07	217.901	-399.924	-314.97	48.1377
355	0	-723.192	87.7627	968.295	-712.196	29.9596	1120.54	-658.372	167.076	549.882	-609.487	167.724	104.663	-599.684	327.393	49.5402	-337.595	33.8225	939.767	-336.004	-11.8808	1091.59	-359.926	-6.81319	525.799	-409.91	-336.046	226.247	-399.586	-307.054	52.6175
356	0	-723.925	98.4922	969.388	-712.397	41.0798	1121.79	-658.852	172.06	549.835	-609.536	167.729	104.527	-599.727	327.467	49.2733	-338.078	46.4743	940.097	-336.162	-1.13976	1091.43	-357.63	18.4744	525.966	-405.96	-314.272	233.415	-399.198	-298.601	56.9768
357	0	-724.662	108.449	970.499	-712.505	52.24	1123.14	-659.54	176.429	549.582	-609.562	167.838	104.439	-599.905	327.808	48.9461	-338.56	58.6582	940.584	-336.334	9.26977	1091.27	-355.877	43.9059	526.637	-401.941	-292.245	240.048	-399.246	-288.325	60.895
358	0	-725.289	118.146	971.538	-712.677	63.093	1124.51	-660.262	180.4	549.595	-609.63	167.864	104.389	-599.958	327.987	48.6794	-338.773	70.6592	941.292	-336.16	19.8265	1091.43	-354.116	68.6319	528.421	-398.381	-270.211	245.926	-398.488	-272.877	66.543
359	0	-725.714	127.521	972.436	-713.064	73.6802	1125.92	-661.074	184.772	549.617	-609.753	168.082	104.321	-599.914	328.149	48.4128	-338.898	82.7021	942.263	-335.727	30.8542	1091.99	-352.68	93.0902	530.77	-395.713	-247.882	252.088	-396.942	-250.73	71.8643
360	0	-726.071	137.061	973.242	-713.688	84.6981	1127.19	-661.71	189.205	549.726	-609.817	168.353	104.259	-599.882	328.308	48.1683	-339.017	94.7824	943.485	-335.148	42.3239	1092.96	-351.761	116.635	533.875	-393.478	-224.282	257.151	-394.854	-223.363	76.8689
361	0	-726.436	147.086	973.913	-714.512	96.2407	1128.4	-661.491	192.991	549.779	-609.917	168.635	104.233	-599.839	328.439	47.9525	-338.985	106.605	945.011	-334.641	53.8355	1094.34	-350.885	140.263	537.025	-391.702	-200.006	261.389	-392.027	-193.277	80.6273
362	0	-726.699	157.645	974.315	-715.365	108.008	1129.44	-661.598	196.859	549.851	-610.132	168.912	104.217	-599.791	328.544	47.6971	-338.844	118.757	946.851	-334.345	65.2732	1096.29	-350.477	162.431	541.096	-389.992	-175.144	264.472	-388.422	-162.331	84.0714
363	0	-726.801	168.152	975.086	-716.249	120.192	1130.47	-661.692	200.219	549.951	-610.038	169.077	104.308	-599.714	328.649	47.4984	-338.769	131.096	948.829	-334.3	76.7824	1098.62	-350.348	184.876	545.465	-388.534	-150.08	265.964	-384.75	-130.944	86.1503
364	0	-726.974	178.531	975.659	-716.939	132.222	1131.54	-661.816	202.838	550.081	-610.071	169.193	104.421	-599.682	328.675	47.3447	-338.623	143.418	951.325	-334.572	88.5202	1101.65	-350.352	207.162	550.01	-387.026	-124.659	266.024	-380.885	-99.3214	86.9458
365	0	-727	188.612	976.157	-717.524	143.562	1132.56	-661.763	205.015	550.335	-609.929	169.442	104.663	-599.606	328.758	47.1821	-338.512	155.685	954.046	-335.246	99.8609	1104.91	-350.381	228.721	554.785	-385.547	-98.6995	264.776	-377.069	-67.0145	86.7264
366	0	-727.06	198.296	976.483	-717.937	154.262	1133.52	-661.907	206.706	550.701	-609.866	169.573	104.819	-599.601	328.786	47.0345	-338.346	167.607	957.085	-336.262	110.586	1108.25	-349.911	250.858	559.234	-384.133	-72.0664	262.303	-373.42	-33.8284	85.7874
367	0	-727.026	207.771	976.888	-718.219	164.663	1134.36	-662.134	208.24	551.093	-609.696	169.595	104.988	-599.601	328.857	46.9125	-338.19	179.132	960.31	-337.245	121.048	1111.47	-350.127	271.555	563.546	-382.648	-44.6872	258.729	-369.892	0.925239	84.1304
368	0	-726.955	216.63	976.991	-718.487	174.568	1134.99	-662.537	209.673	551.323	-609.611	169.607	105.104	-599.604	328.93	46.7427	-337.983	192.374	963.83	-337.874	131.86	1114.46	-350.453	291.437	567.844	-381.324	-17.2668	254.394	-366.574	37.4003	82.4595
369	0	-727	225.152	976.966	-718.853	184.61	1135.38	-662.689	211.151	551.652	-609.699	169.629	105.307	-599.656	329.038	46.5778	-337.769	203.76	967.019	-338.327	142.257	1117.25	-350.898	310.812	571.785	-379.995	11.303	248.833	-363.271	74.6796	80.7331
370	0	-727.352	230.266	976.805	-719.254	194.738	1135.59	-662.803	212.752	551.969	-609.666	169.71	105.463	-599.657	329.134	46.3585	-337.459	214.913	969.936	-338.716	153.184	1119.93	-351.55	329.206	575.651	-378.695	40.8933	242.24	-360.397	113.706	78.7646
371	0	-727.199	238.577	976.604	-719.752	204.425	1135.66	-662.923	214.517	552.408	-609.65	169.781	105.605	-599.708	329.235	46.1773	-337.066	226.463	972.855	-338.896	164.396	1122.39	-352.188	347.066	579.289	-377.388	71.1774	234.67	-357.807	153.569	76.7257
372	0	-727.085	246.995	976.34	-720.321	214.216	1135.52	-662.655	216.461	552.835	-609.483	169.944	105.777	-599.721	329.364	46.0277	-336.656	238.683	975.769	-339.016	176.241	1124.73	-352.905	364.021	582.745	-376.235	102.48	226.224	-355.019	193.786	74.5537
373	0	-726.778	255.397	975.949	-720.687	223.838	1135.27	-662.594	218.569	553.14	-609.343	170.146	106.069	-599.744	329.519	45.84	-336.89	251.113	977.982	-339.213	187.849	1126.9	-353.407	380.318	585.876	-375.116	134.012	217.414	-352.722	233.727	72.3163
374	0	-726.611	263.867	975.5	-721.022	233.308	1134.82	-662.344	220.969	553.503	-609.202	170.36	106.379	-599.752	329.647	45.6873	-336.305	262.56	980.374	-339.307	199.744	1128.82	-353.707	396.012	588.546	-374.33	165.963	208.171	-350.052	274.416	70.0895
375	0	-726.489	272.338	974.956	-721.334	242.818	1134.27	-662.121	223.426	553.773	-608.993	170.536	106.699	-599.742	329.821	45.575	-336.215	274.968	982.187	-339.527	211.722	1130.36	-354.027	410.791	590.812	-373.745	198.741	198.529	-347.242	315.006	68.1787
376	0	-726.32	280.785	974.346	-721.66	252.062	1133.51	-661.982	225.994	554.097	-608.797	170.714	107.063	-599.783	329.907	45.4156	-335.628	286.481	983.869	-339.652	223.447	1131.62	-354.345	424.718	592.666	-373.33	231.974	188.729	-344.185	355.559	66.4987
377	0	-726.143	289.187	973.613	-721.89	261.184	1132.68	-661.958	228.756	554.301	-608.38	170.881	107.472	-599.765	330.086	45.2728	-335.366	298.439	985.065	-339.565	235.572	1132.43	-354.728	437.656	593.978	-373.239	265.782	178.901	-340.84	395.973	65.0358
378	0	-726.05	297.586	972.781	-722.138	270.347	1131.67	-661.658	231.64	554.483	-608.149	171.154	107.905	-599.747	330.186	45.1394	-334.98	310.143	985.904	-339.528	247.764	1132.96	-355.097	449.488	594.462	-373.433	300.052	169.215	-337.377	435.906	64.0605
379	0	-725.824	306	971.898	-722.645	276.228	1130.88	-661.327	234.799	554.725	-607.88	171.434	108.417	-599.779	330.361	44.9749	-334.748	321.67	986.332	-339.626	258.343	1133.47	-355.183	460.338	594.217	-373.719	334.622	160.104	-334.116	475.626	63.3136
380	0	-725.695	314.43	971.002	-722.515	285.411	1129.87	-661.057	238.229	554.811	-607.605	171.816	108.864	-599.985	330.649	45.0247	-334.233	333.069	986.45	-339.704	269.922	1133.52	-355.029	470.329	593.318	-374.237	369.876	151.525	-331.122	514.753	62.9618
381	0	-725.626	322.923	970.093	-722.317	294.643	1128.94	-660.72	242.013	554.938	-607.342	172.134	109.334	-599.986	330.84	44.8543	-333.842	344.052	986.262	-339.729	282.25	1133.38	-354.776	479.498	591.805	-374.918	405.578	143.753	-328.663	553.031	62.6775
382	0	-725.405	331.56	969.137	-722.084	303.984	1127.88	-659.744	246.072	555.099	-607.171	172.577	109.94	-600.027	330.989	44.7287	-333.332	355.138	985.6	-339.836	293.822	1133.13	-354.409	488.078	589.639	-376.022	441.927	137.26	-326.806	590.982	62.9189
383	0	-725.261	340.271	968.073	-721.815	313.392	1126.69	-659.426	250.544	555.154	-606.935	173.139	110.561	-600.034	331.165	44.5772	-332.951	366.201	984.578	-339.286	308.24	1132.81	-353.862	496.237	586.844	-376.732	477.037	132.255	-325.759	628.687	63.4608
384	0	-725.6	349.193	967.031	-721.606	323.107	1125.43	-659.089	255.235	555.12	-606.729	173.689	111.344	-600.1	331.368	44.4443	-332.475	376.929	983.334	-339.017	320.461	1132.01	-353.259	504.073	583.572	-377.564	512.174	128.598	-325.681	665.8	64.9513
385	0	-725.676	358.27	965.899	-721.336	333.032	1124.14	-658.907	260.301	555.113	-606.593	174.331	111.945	-600.12	331.568	44.2607	-332.091	387.831	981.605	-338.789	332.491	1130.85	-352.58	511.62	580.056	-378.507	545.712	126.519	-326.436	702.203	68.189
386	0	-725.576	367.47	964.66	-721.081	343.164	1122.76	-658.727	265.686	555.048	-606.245	174.838	112.384	-600.108	331.66	44.1646	-331.733	398.521	979.692	-338.443	344.521	1129.4	-352.401	519.098	576.447	-379.84	578.411	125.726	-328.37	737.4	73.1218
387	0	-725.38	376.915	963.422	-720.557	353.449	1121.28	-658.473	271.23	554.948	-606.16	175.596	113.254	-599.976	331.804	43.7515	-331.343	409.369	977.555	-337.965	356.727	1127.74	-352.762	526.696	572.795	-381.144	610.129	125.241	-330.603	770.857	79.7238
388	0	-725.183	386.657	962.079	-720.008	364.103	1119.77	-658.347	277.007	554.806	-606.012	176.316	114.196	-600.002	332.013	43.5971	-330.79	420.383	975.204	-337.197	369.103	1125.98	-353.054	534.773	569.288	-382.156	638.228	125.217	-333.18	802.641	87.8286
389	0	-724.972	396.664	960.756	-719.379	374.802	1118.26	-658.232	283.027	554.763	-606.257	177.163	115.109	-599.998	332.373	43.4384	-330.066	431.528	972.995	-336.453	381.354	1124.07	-353.648	543.311	566.035	-383.071	664.56	125.059	-336.545	832.494	97.2776
390	0	-724.648	406.998	959.44	-718.622	385.653	1116.77	-658.072	289.393	554.659	-606.278	178.193	116.26	-600.043	332.707	43.3325	-329.475	442.962	970.59	-335.652	393.656	1122.13	-354.473	552.075	563.056	-384.848	689.152	125.45	-339.93	859.288	107.429
391	0	-724.25	417.45	958.116	-717.834	396.613	1115.29	-657.916	296.194	554.59	-606.288	179.228	117.324	-600.054	333.099	43.1789	-328.695	454.425	968.554	-334.801	405.847	1120.25	-355.496	561.016	560.181	-386.031	711.383	126.228	-344.498	883.614	117.122
392	0	-723.771	428.031	956.877	-717.025	407.822	1113.83	-657.753	303.514	554.409	-606.405	180.49	118.517	-600.069	333.488	42.9693	-328.011	466.204	966.744	-334.03	418.028	1118.52	-356.493	570.394	557.677	-388.089	731.313	126.69	-348.75	904.155	125.021
393	0	-723.278	438.698	955.668	-716.225	419.172	1112.42	-657.57	311.264	554.238	-606.648	181.829	119.935	-600.125	333.929	42.8027	-327.603	478.092	965.134	-333.311	430.142	1117	-357.501	580.477	555.699	-390.448	747.674	126.36	-353.041	921.764	129.564
394	0	-722.722	449.579	954.462	-715.498	430.571	1111.02	-657.445	319.422	554.03	-607.026	183.245	121.517	-600.176	334.359	42.6522	-327.252	490.288	963.7	-332.693	442.272	1115.67	-358.307	591.953	554.142	-392.912	761.596	125.096	-357.145	936.036	130.365
395	0	-722.17	460.693	953.324	-714.877	442.143	1109.7	-657.299	327.856	553.849	-607.441	184.915	123.299	-600.219	334.878	42.4967	-326.856	502.614	962.42	-332.114	454.326	1114.43	-359.164	605.149	553.156	-395.705	772.846	123.225	-360.942	947.214	128.061
396	0	-721.499	471.974	952.228	-714.125	453.936	1108.46	-657.881	336.887	553.534	-607.814	186.844	125.354	-600.264	335.404	42.3016	-326.536	514.982	961.219	-331.498	466.458	1113.26	-360.146	619.659	552.48	-399.036	781.51	120.781	-364.317	955.424	123.795
397	0	-720.863	483.359	951.221	-713.316	465.987	1107.32	-657.792	346.474	553.389	-608.141	188.876	127.463	-600.375	335.991	42.1168	-325.948	527.644	960.306	-330.917	478.73	1112.08	-361.326	634.616	552.016	-402.15	787.084	117.764	-367.265	960.979	118.377
398	0	-720.267	494.935	950.285	-712.471	478.21	1106.29	-657.716	356.587	553.068	-608.647	191.296	129.902	-600.535	336.467	42.0304	-325.227	540.636	959.43	-330.213	491.377	1110.91	-362.733	649.769	551.746	-405.719	791.035	115.265	-369.982	964.771	112.727
399	0	-719.682	506.655	949.467	-711.54	490.522	1105.35	-657.566	367.301	552.705	-609.07	193.815	132.484	-600.861	336.947	41.9736	-324.414	554.035	958.47	-329.412	504.358	1109.8	-364.238	664.963	551.299	-408.907	794.203	114.368	-372.53	967.498	107.751
400	0	-718.823	518.553	948.722	-710.541	502.826	1104.39	-657.428	378.695	552.272	-609.657	196.891	135.302	-601.219	337.439	41.8878	-323.826	567.903	957.592	-328.443	517.248	1108.71	-365.948	679.722	550.747	-412.599	798.448	111.821	-374.864	970.625	103.926
401	0	-717.941	530.641	948.004	-709.534	515.067	1103.51	-657.193	390.703	551.979	-610.282	200.473	138.69	-601.7	337.978	41.803	-323.386	582.302	956.996	-327.618	531.54	1108.18	-367.559	693.57	550.307	-415.595	803.454	110.392	-377.551	974.294	99.792
402	0	-717.101	543.064	947.4	-708.588	527.372	1102.81	-656.702	403.585	551.688	-611.063	204.505	142.24	-602.193	338.415	41.6414	-323.086	597.126	956.939	-326.621	545.416	1107.97	-368.693	705.91	549.827	-417.583	808.957	108.928	-380.74	979.037	94.4043
403	0	-716.324	555.726	946.978	-707.767	539.638	1102.17	-656.534	417.517	551.364	-611.883	209.233	146.316	-602.013	338.741	41.3591	-322.796	612.019	957.148	-326.086	560.201	1108.6	-369.341	717.548	549.586	-417.854	814.817	107.742	-383.641	983.953	88.396
404	0	-715.482	568.656	946.723	-707.037	552.074	1101.74	-656.589	432.656	550.867	-612.71	214.574	150.805	-602.068	339.105	41.1452	-322.503	626.695	957.734	-325.538	574.44	1109.7	-369.168	729.975	549.953	-416.87	819.82	106.735	-385.267	988.125	82.5906
405	0	-714.617	581.869	946.414	-706.463	564.735	1101.47	-656.841	449.072	550.256	-613.351	220.766	155.737	-602.208	339.697	41.2808	-322.217	641.08	958.703	-325.107	588.725	1111.11	-368.506	743.491	550.918	-416.014	823.72	106.125	-385.4	991.002	77.0641
406	0	-713.661	595.276	946.196	-706.126	577.57	1101.37	-658.446	467.014	549.181	-614.08	227.911	161.174	-602.498	340.641	41.5862	-321.508	654.303	959.694	-324.633	602.72	1112.71	-367.484	757.089	552.002	-414.851	827.205	105.439	-384.68	993.248	71.5121
407	0	-712.346	608.934	945.904	-705.891	590.629	1101.41	-658.722	486.156	547.964	-615.007	236.031	167.237	-602.81	341.98	42.0234	-321.005	667.964	961.332	-324.166	616.2	1114.37	-366.36	769.889	552.992	-413.677	829.525	104.913	-384.086	995.054	66.8204
408	0	-711.221	622.733	945.596	-705.652	603.632	1101.48	-660.194	506.872	546.336	-616.005	245.505	174.113	-603.122	343.739	42.4916	-320.051	680.763	962.861	-323.783	629.015	1116.03	-365.057	781.577	553.878	-412.879	831.797	104.324	-384.355	996.734	63.0751
409	0	-710.128	636.61	945.364	-705.722	616.646	1101.76	-661.977	529.011	544.539	-616.932	256.332	181.647	-603.811	345.869	42.9636	-319.001	693.232	964.542	-323.182	641.235	1117.7	-363.662	792.706	554.61	-412.295	833.929	103.997	-384.572	998.139	59.8661
410	0	-708.877	650.55	945.143	-705.276	629.422	1101.97	-663.792	552.156	542.541	-618.004	268.762	189.723	-604.425	348.632	44.2139	-317.674	705.471	966.333	-322.46	652.93	1119.34	-362.529	802.964	555.001	-411.844	835.579	103.582	-384.477	999.282	56.6068
411	0	-707.499	664.437	944.967	-704.742	641.504	1102.16	-665.298	576.224	540.568	-619.1	282.854	198.832	-605.091	352.312	45.8612	-316.389	717.703	967.751	-321.521	664.514	1120.67	-361.49	812.181	555.065	-411.434	837.346	103.358	-384.293	1000.52	54.2276
412	0	-706.035	678.186	944.859	-704.271	652.689	1102.44	-666.635	601.061	538.745	-620.347	299.04	208.208	-605.855	356.973	48.1405	-314.939	729.619	968.883	-320.42	675.721	1121.83	-360.556	819.69	554.807	-411.461	838.926	103.315	-384.901	1001.46	53.0598
413	0	-704.642	691.677	944.716	-703.597	663.36	1102.65	-667.921	626.453	537.071	-621.772	317.109	217.498	-606.55	362.327	51.0599	-313.521	741.062	969.872	-319.274	686.801	1122.92	-359.893	826.134	554.483	-411.963	839.527	103.18	-385.544	1002.04	52.4652
414	0	-703.073	704.964	944.68	-702.825	673.647	1102.8	-668.822	652.074	535.794	-623.323	336.577	226.379	-606.783	369.327	54.3973	-312.263	751.984	970.932	-318.069	697.906	1124.08	-359.369	832.116	554.373	-412.207	839.75	103.134	-385.383	1002.45	52.0233
415	0	-701.647	717.934	944.662	-700.922	689.357	1102.2	-669.164	677.622	535.219	-625.059	357.217	234.109	-606.567	378.127	57.9936	-311.063	762.366	972.092	-317.047	708.729	1125.47	-358.725	837.589	554.542	-412.331	840.019	103.047	-385.6	1002.96	51.5712
416	0	-700.548	730.649	944.72	-698.615	708.444	1102.12	-669.664	703.078	535.456	-626.558	378.437	241.491	-607.54	390.243	65.077	-310.299	771.986	972.967	-316.248	719.397	1126.88	-357.9	842.609	554.781	-412.4	840.513	103.025	-385.544	1003.1	51.3764
417	0	-699.516	742.993	945.141	-697.259	724.026	1102.25	-669.372	728.066	536.67	-627.721	399.684	249.439	-609.092	408.294	72.9616	-309.402	782.102	974.316	-315.49	730.011	1128.41	-357.05	847.576	555.06	-412.386	840.701	102.992	-385.464	1003.24	51.1495
418	0	-698.557	754.861	946.125	-696.799	734.628	1102.4	-668.831	753.052	538.399	-628.54	421.65	257.169	-610.833	431.673	80.8804	-308.615	792.566	975.716	-314.769	741.041	1129.99	-356.166	852.43	555.334	-412.365	840.824	102.984	-385.355	1003.31	51.0031
419	0	-697.77	766.356	947.482	-696.682	742.097	1103.18	-668.046	777.236	541.345	-628.808	444.651	264.07	-612.688	458.446	88.2601	-307.922	803.015	977.118	-313.943	751.927	1131.47	-355.27	857.05	555.397	-411.988	840.95	102.977	-385.307	1003.35	50.815
420	0	-697.039	777.604	949.274	-696.569	748.862	1104.27	-666.594	801.1	544.348	-629.255	468.603	269.987	-614.68	486.706	94.9508	-307.287	813.493	978.545	-313.59	760.478	1132.67	-354.37	861.257	555.38	-411.917	841.113	103.012	-385.185	1003.38	50.6943
421	0	-696.412	788.818	951.393	-695.841	757.005	1106.12	-665.36	824.122	548.665	-629.227	493.089	274.504	-616.608	515.557	100.468	-306.706	823.73	979.796	-312.961	770.005	1133.91	-353.53	865.027	555.382	-411.658	841.125	103.071	-385.132	1003.33	50.5726
422	0	-695.817	800.17	953.836	-695.095	765.621	1108.07	-664.407	846.765	553.032	-629.244	518.013	277.784	-619.005	544.426	104.859	-306.118	833.639	980.889	-311.99	779.666	1134.98	-352.813	868.303	555.355	-411.818	841.275	103.164	-385.012	1003.27	50.5043
423	0	-695.187	811.657	956.54	-693.953	774.456	1110.28	-663.505	869.098	557.874	-629.195	543.161	279.849	-621.651	573.518	107.997	-305.546	843.077	981.775	-311.044	788.734	1135.76	-352.178	871	555.499	-411.934	841.286	103.267	-384.87	1003.28	50.4128
424	0	-694.648	823.328	959.369	-692.879	782.906	1112.81	-662.418	891.098	562.761	-629.085	568.725	280.759	-624.897	603.426	110.245	-304.853	852.374	982.526	-310.112	797.306	1136.38	-351.561	873.429	555.68	-412.061	841.547	103.458	-384.726	1003.31	50.2754
425	0	-694.16	834.435	962.308	-691.611	790.896	1115.43	-661.229	912.574	567.446	-628.974	594.631	280.592	-627.764	633.576	111.429	-304.127	861.463	983.249	-309.272	805.363	1136.92	-351.118	875.144	555.844	-412.244	841.54	103.578	-384.622	1003.39	50.0223
426	0	-693.768	844.327	965.305	-690.271	799.292	1117.98	-660.096	933.609	572.052	-628.306	623.479	279.335	-630.701	664.59	112.126	-303.488	869.264	983.86	-308.522	813.36	1137.45	-350.689	877.026	556.025	-412.513	841.681	103.801	-384.51	1003.47	49.7536
427	0	-693.041	857.675	968.416	-688.943	808.604	1120.46	-658.92	954.053	576.34	-627.756	650.552	277.102	-633.483	696.715	112.067	-303.18	876.017	984.556	-308.051	820.772	1138.12	-350.302	878.929	556.144	-412.584	841.587	104.182	-384.407	1003.59	49.3636
428	0	-692.334	871.066	971.567	-687.55	818.62	1122.95	-657.678	973.967	580.286	-627.112	677.022	274.078	-636.061	729.856	111.565	-302.43	883.673	985.181	-307.689	827.901	1138.82	-350.001	880.925	556.23	-412.801	841.81	104.473	-384.295	1003.69	48.8897
429	0	-691.781	883.081	974.508	-686.144	828.956	1125.21	-656.193	993.438	583.901	-626.4	702.312	270.081	-637.922	763.403	110.257	-301.932	890.619	985.472	-307.575	834.899	1139.47	-349.678	883.078	556.298	-413.134	842.078	104.747	-384.211	1003.95	48.4277
430	0	-691.273	894.542	977.082	-685.068	839.383	1127.05	-654.66	1012.25	587.23	-625.759	730.391	264.867	-639.929	798.218	108.61	-301.243	897.575	985.513	-307.135	842.238	1139.79	-349.362	885.359	556.342	-413.463	842.693	105.066	-384.106	1004.16	48.1208
431	0	-690.868	905.782	979.294	-684.193	850.219	1128.47	-653.127	1030.48	590.602	-625.124	759.047	258.859	-641.576	833.611	106.436	-300.654	904.463	985.114	-306.436	850.029	1139.79	-349.199	887.722	556.38	-413.703	843.024	105.254	-384.055	1004.21	47.8331
432	0	-690.496	917.023	980.954	-683.448	860.878	1129.49	-651.913	1048.43	593.426	-624.514	788.189	251.987	-642.774	869.803	103.851	-299.861	911.52	984.521	-305.5	857.955	1139.34	-349.056	890.452	556.347	-413.87	843.233	105.478	-383.965	1004.4	47.5983
433	0	-690.062	928.457	982.315	-682.921	871.271	1130.25	-650.966	1065.57	596.231	-624.065	817.927	244.331	-643.565	906.687	100.911	-299.305	918.431	983.606	-304.428	866.352	1138.6	-348.979	893.369	556.13	-414.038	843.467	105.687	-383.959	1004.63	47.4095
434	0	-689.619	939.758	983.371	-682.376	882.298	1130.91	-650.164	1081.94	598.875	-623.489	848.149	236.022	-644.017	944.277	97.7821	-298.688	925.805	982.482	-303.348	875.277	1137.83	-348.891	896.312	555.941	-414.227	843.613	105.865	-383.85	1004.65	47.3335
435	0	-689.308	951.068	984.115	-681.8	893.653	1131.43	-650.241	1097.78	600.641	-622.969	879.117	227.172	-644.388	982.603	94.5599	-298.085	933.323	981.269	-302.392	884.57	1136.99	-348.87	899.24	555.613	-414.535	843.859	106.1	-383.464	1004.4	47.3644
436	0	-689.023	961.958	984.547	-681.24	904.717	1131.79	-648.713	1112.56	601.996	-622.315	910.811	217.667	-644.311	1021.4	91.4011	-297.564	941.317	980.079	-301.539	894.222	1136.04	-348.757	902.248	555.231	-414.78	843.914	106.124	-383.344	1004.42	47.2411
437	0	-688.734	972.689	984.875	-680.681	915.77	1131.89	-648.126	1126.38	602.925	-621.728	943.108	208.016	-644.064	1060.51	88.2711	-297.08	949.921	979.109	-300.748	903.259	1135.01	-348.425	905.32	554.981	-414.927	844.138	106.228	-383.167	1004.35	47.0953
438	0	-688.512	983.38	985.035	-679.992	926.856	1131.93	-648.128	1139.19	603.855	-620.799	976.063	198.181	-643.911	1099.68	85.5702	-296.583	958.559	978.08	-300.21	912.259	1134.22	-348.135	908.38	554.559	-415.076	844.307	106.315	-383.004	1004.37	47.019
439	0	-688.202	993.716	985.01	-679.342	937.69	1131.68	-647.588	1151.2	603.855	-619.995	1009.47	188.418	-643.954	1138.99	83.0091	-296.083	967.036	977.19	-299.922	921.178	1133.44	-347.713	911.523	554.275	-415.146	844.324	106.338	-382.874	1004.33	46.8744
440	0	-687.959	1004.04	984.846	-678.733	948.076	1131.3	-648.343	1162.21	602.854	-618.917	1043.32	178.9	-644.21	1178.22	80.8726	-295.701	975.553	976.399	-299.628	929.947	1132.77	-347.324	914.921	553.892	-415.164	844.428	106.407	-382.754	1004.39	46.7926
441	0	-687.655	1014.06	984.444	-678.167	958.115	1130.7	-646.91	1171.51	601.718	-617.919	1077.5	169.926	-644.672	1217.38	79.3327	-295.329	984.898	975.627	-299.581	939.071	1132.02	-346.857	918.283	553.622	-415.195	844.618	106.552	-382.604	1004.33	46.7031
442	0	-687.361	1024.1	983.787	-677.518	968.296	1130.04	-647.375	1181.32	598.965	-616.998	1112	161.418	-644.992	1256.34	78.2493	-294.963	993.773	974.702	-299.563	948.137	1131.29	-346.472	921.836	553.293	-415.142	844.908	106.822	-382.45	1004.66	46.5037
443	0	-687.248	1033.8	982.808	-677.028	978.524	1129.24	-646.313	1188.62	595.999	-616.212	1146.71	153.7	-644.91	1295.18	77.5731	-294.588	1002.5	973.687	-299.309	957.299	1130.48	-346.177	925.483	553.052	-415.181	845.048	107.075	-382.284	1004.73	46.5931
444	0	-687.14	1043.55	981.68	-676.64	988.869	1128.25	-646.585	1196.32	592.025	-615.478	1181.75	146.925	-644.133	1333.95	77.2072	-294.149	1011.31	972.573	-299.102	967.151	1129.5	-345.97	929.436	552.855	-415.187	845.117	107.369	-382.229	1004.85	46.3965
445	0	-686.999	1053.27	980.198	-676.221	999.543	1127.18	-646.454	1203.01	587.817	-615.389	1217.1	141.51	-642.333	1372.55	77.0947	-293.662	1020.23	971.378	-298.809	977.06	1128.42	-345.852	933.577	552.612	-415.196	845.604	107.855	-382.179	1005.01	46.2363
446	0	-686.831	1063.09	978.471	-675.892	1010.46	1125.95	-646.433	1209.14	583.284	-615.4	1252.44	137.674	-639.269	1410.76	77.5813	-293.129	1029.22	970.188	-298.566	987.174	1127.32	-345.749	938.204	552.465	-415.503	846.328	108.359	-382.143	1005.2	46.0879
447	0	-686.635	1073.21	976.533	-675.694	1021.61	1124.7	-645.144	1214.33	578.818	-615.711	1286.77	135.63	-635.092	1448.07	79.0613	-292.691	1038.38	968.955	-298.383	997.401	1126.1	-345.917	943.261	552.277	-415.687	847.031	109.047	-382.134	1005.45	45.9612
448	0	-686.323	1083.53	974.536	-675.587	1033.39	1123.24	-644.322	1219.67	574.508	-616.502	1319.55	135.257	-630.248	1483.81	81.6159	-292.341	1047.75	967.649	-298.321	1007.44	1124.84	-346.184	948.707	552.065	-415.868	847.429	109.801	-382.319	1005.45	45.5677
449	0	-686.05	1094.39	972.52	-675.633	1045.14	1121.78	-643.487	1225.11	570.561	-617.176	1349.7	136.13	-624.952	1517.1	85.6865	-292.199	1057.2	966.389	-298.427	1017.69	1123.41	-346.536	954.689	551.769	-416.159	848.046	110.593	-382.388	1005.66	45.4284
450	0	-685.824	1105.47	970.502	-675.718	1056.96	1120.44	-642.524	1230.83	566.766	-617.609	1376.88	137.683	-619.825	1547.37	91.9737	-292.193	1066.95	965.01	-298.626	1028.14	1121.91	-347.027	961.083	551.451	-416.444	849.183	111.575	-382.369	1005.76	45.2996
451	0	-685.599	1116.98	968.636	-675.994	1068.98	1118.96	-641.702	1236.93	563.181	-617.267	1400.76	139.099	-615.052	1574.01	100.079	-292.178	1077.03	963.491	-298.812	1038.92	1120.39	-347.58	967.877	551.001	-416.867	849.752	112.422	-382.469	1005.91	45.2254
452	0	-685.503	1128.93	966.741	-676.127	1081.1	1117.49	-641.017	1243.9	559.998	-616.162	1420.75	140.164	-611.186	1596.43	109.575	-292.323	1087.29	961.877	-298.976	1049.65	1118.71	-348.083	975.429	550.393	-417.462	850.745	113.528	-382.601	1006.09	45.2028
453	0	-685.564	1141.12	964.974	-676.349	1092.82	1116.19	-640.473	1252.46	557.368	-614.335	1436.29	139.528	-608.388	1613.9	119.312	-292.666	1097.74	960.19	-299.208	1060.49	1116.93	-348.524	983.652	549.609	-418.076	851.657	114.745	-382.778	1006.3	45.1546
454	0	-685.74	1153.56	963.657	-676.531	1104.32	1114.86	-639.772	1263.3	555.804	-611.925	1447.94	137.199	-606.892	1625.98	127.521	-293.055	1108.32	958.399	-299.336	1071.44	1115.1	-349.222	992.251	548.732	-418.604	853.089	115.978	-382.983	1006.52	45.088
455	0	-685.909	1165.89	962.749	-676.727	1115.89	1113.61	-638.94	1276.22	555.035	-609.205	1456.43	133.684	-606.307	1633.82	132.138	-293.543	1119.21	956.54	-299.578	1082.44	1113.14	-350.064	1001.21	547.661	-418.915	854.318	117.537	-383.122	1006.88	44.9649
456	0	-686.187	1178.03	962.086	-676.978	1127.22	1112.52	-637.932	1290.53	554.481	-606.237	1462.81	130.577	-605.882	1639.35	131.689	-294.145	1130.08	954.651	-299.859	1093.78	1111.04	-350.959	1010.52	546.595	-419.069	856.026	119.225	-383.223	1007.23	44.7529
457	0	-686.488	1190.63	961.553	-677.151	1138.84	1111.57	-637.093	1305.19	554.245	-603.75	1467.56	128.939	-605.053	1644.04	125.591	-294.832	1141.25	952.899	-300.092	1105.15	1109.15	-351.953	1020.2	545.462	-419.03	857.707	121.229	-383.246	1007.64	44.6176
458	0	-686.776	1202.89	961.17	-677.416	1150.25	1110.77	-636.174	1319.74	554.293	-601.355	1471.94	127.715	-603.897	1648.29	115.789	-295.471	1152.57	951.244	-300.398	1116.58	1107.17	-352.363	1030.55	544.816	-419.009	859.835	123.582	-383.223	1008.07	44.4946
459	0	-687.146	1215.44	961.086	-677.627	1162.22	1110.24	-635.294	1333.91	554.579	-598.62	1476.52	126.024	-601.974	1651.23	105.787	-296.151	1164	949.736	-300.68	1128.17	1105.49	-353.374	1040.94	543.786	-418.865	861.633	126.14	-383.094	1008.43	44.3098
460	0	-687.637	1228.64	961.194	-677.851	1174.41	1109.79	-634.505	1347.69	554.727	-595.856	1480.26	124.203	-599.855	1653.34	98.084	-296.746	1175.56	948.42	-301.021	1139.92	1103.9	-354.511	1051.23	543.016	-418.603	863.93	129.066	-382.946	1008.82	44.1253
461	0	-688.037	1242.27	961.49	-678.115	1187.06	1109.72	-633.496	1360.9	554.622	-592.685	1483.57	122.096	-597.182	1656.05	94.0982	-297.475	1187.38	947.331	-301.383	1151.71	1102.52	-354.939	1062.52	542.473	-417.952	866.773	132.418	-382.672	1009.3	43.9606
462	0	-688.373	1256.28	961.779	-678.475	1199.85	1109.94	-632.728	1374.22	554.818	-590.3	1488.16	120.886	-594.095	1658.74	91.0354	-298.289	1199.4	946.456	-301.824	1163.69	1101.29	-355.118	1074.84	541.998	-417.336	869.859	136.042	-382.224	1009.71	43.6798
463	0	-688.839	1270.1	962.372	-679.003	1212.73	1110.66	-632.035	1387.59	555.211	-589.63	1493.25	120.357	-591.294	1662.04	86.2951	-299.173	1211.94	945.835	-302.23	1175.77	1100.29	-355.197	1087.92	541.606	-416.289	873.437	140.195	-381.811	1010.25	43.5283
464	0	-689.025	1284.29	963.313	-679.411	1226.17	1111.83	-632.994	1401.52	555.976	-589.72	1497.71	119.707	-588.814	1665.14	81.2912	-300.095	1224.81	945.368	-302.774	1187.64	1099.57	-354.967	1102.08	541.313	-415.012	877.921	144.959	-381.39	1010.92	43.4599
465	0	-689.389	1297.55	964.552	-679.822	1239.16	1113.32	-633.68	1414.47	557.294	-590.101	1502.01	119.042	-587.699	1667.35	77.4572	-301.063	1237.95	945.181	-303.322	1199.9	1099.25	-354.39	1117.6	541.011	-413.626	883.299	150.272	-381.08	1011.64	43.436
466	0	-689.875	1311	966.257	-680.244	1251.83	1115.21	-634.309	1426.65	558.521	-590.489	1504.97	118.335	-587.863	1668.85	74.1144	-302.087	1251.2	945.165	-303.857	1212.43	1099.08	-353.4	1134.55	540.623	-411.943	889.507	156.385	-380.656	1012.13	43.5842
467	0	-690.692	1324.02	968.074	-680.708	1265.01	1117.38	-633.979	1437.75	559.307	-591.008	1506.9	117.665	-588.236	1670.05	70.8148	-303.231	1264.45	945.302	-304.347	1225.09	1099.1	-351.964	1153.04	540.016	-410.169	896.552	163.207	-380.194	1012.65	43.9529
468	0	-691.654	1336.3	969.884	-681.332	1277.74	1119.52	-634.961	1448.09	559.736	-591.487	1509	117.045	-587.957	1671.26	67.9838	-304.385	1277.9	945.529	-304.938	1237.77	1099.14	-349.911	1173.07	539.313	-408.449	905.669	170.8	-379.778	1013.69	44.6056
469	0	-692.539	1348.15	971.49	-681.984	1290.08	1121.7	-636.3	1457.59	560.035	-592.076	1511.18	116.337	-587.411	1672.54	65.5391	-305.726	1291.28	945.859	-305.418	1250.32	1099.3	-347.308	1194.36	538.489	-406.253	914.975	179.316	-379.223	1015.25	45.4641
470	0	-693.393	1359.77	972.979	-682.496	1302.53	1123.69	-637.221	1465.56	560.129	-592.371	1512.64	115.625	-587.251	1673.32	64.3722	-307.056	1304.59	946.187	-306.002	1262.54	1099.41	-344.472	1216.94	537.636	-403.899	927.077	188.394	-378.635	1017.59	46.9015
471	0	-694.358	1371.15	974.6	-683.066	1314.45	1125.5	-638.409	1472.41	560.091	-592.458	1513.33	115.054	-587.283	1673.79	63.6723	-308.323	1317.78	946.568	-306.794	1274.62	1099.52	-341.645	1240.4	536.55	-400.924	939.79	198.211	-377.87	1020.91	49.055
472	0	-695.392	1382.76	976.331	-683.573	1325.86	1127.39	-639.917	1478.54	559.988	-592.515	1513.64	114.737	-587.189	1674.14	63.0955	-309.528	1330.83	946.796	-307.394	1285.96	1099.4	-338.997	1265.03	535.463	-398.321	956.027	208.452	-376.919	1025.26	52.0374
473	0	-696.468	1393.91	978	-683.803	1337.06	1129.27	-640.497	1483.48	559.938	-592.504	1514.03	114.474	-587.193	1674.44	62.5363	-310.67	1343.72	947.121	-307.95	1297.11	1099.08	-336.532	1290.35	534.379	-394.934	973.89	218.889	-375.805	1030.82	55.7513
474	0	-697.51	1404.46	979.703	-684.04	1347.93	1131.17	-641.211	1487.54	560.039	-592.596	1514.19	114.223	-587.375	1674.62	62.2307	-311.638	1355.72	947.292	-308.431	1308.1	1098.64	-334.09	1316.19	533.413	-391.173	993.895	228.734	-374.831	1037.91	60.0954
475	0	-698.527	1414.76	981.388	-684.172	1358.27	1133.14	-642.068	1491.14	559.962	-592.815	1514.2	113.952	-587.503	1674.69	62.0044	-312.488	1367.16	947.358	-308.912	1318.81	1098.12	-331.779	1341.85	533.035	-387.416	1015.39	237.54	-374.318	1045.94	64.3581
476	0	-699.43	1424.49	983.043	-684.247	1368.79	1135.13	-643.595	1494.73	560.076	-592.931	1514.18	113.771	-587.669	1674.72	61.9072	-313.079	1378.96	947.578	-309.156	1329.11	1097.6	-329.666	1367.03	533.742	-383.017	1036.53	244.809	-373.4	1054.43	68.66
477	0	-700.091	1433.44	984.517	-684.448	1378.49	1136.93	-644.358	1497.77	560.362	-593.017	1514.22	113.601	-587.818	1674.74	61.8191	-313.538	1390.7	948.133	-309.221	1339.19	1097.32	-327.959	1391.52	535.413	-379.218	1059.39	251.102	-372.809	1065	72.453
478	0	-700.642	1442.46	985.744	-684.589	1388.19	1138.57	-644.824	1500.81	560.662	-593.071	1514.19	113.509	-587.92	1674.76	61.7763	-313.907	1402.19	948.946	-309.189	1349.45	1097.35	-326.447	1415.69	538.028	-375.611	1080.47	257.074	-371.161	1081.14	78.315
479	0	-701.06	1450.83	986.883	-684.984	1398.11	1140.21	-645.194	1504.05	560.947	-593.121	1514.2	113.428	-588.016	1674.77	61.7372	-314.184	1413.64	950.177	-308.94	1359.86	1098.02	-325.188	1439.3	541.215	-373.067	1102.07	263.65	-368.685	1103.64	84.1243
480	0	-701.381	1460.47	987.901	-685.694	1406.31	1141.74	-645.491	1507.45	561.157	-593.155	1514.31	113.405	-588.068	1674.83	61.6619	-314.329	1424.96	951.677	-308.659	1370.84	1099.19	-324.592	1462.13	544.739	-371.041	1124.49	268.952	-365.545	1130.95	89.1632
481	0	-701.472	1469.49	988.581	-686.466	1417.66	1143.01	-645.72	1510.81	561.342	-593.167	1514.39	113.432	-588.082	1674.86	61.5962	-314.388	1436.4	953.422	-308.281	1381.94	1101	-324.473	1484.1	548.504	-369.405	1147.75	273.093	-361.995	1161.04	93.5352
482	0	-701.646	1478.59	989.218	-687.346	1429.19	1144	-645.828	1513.95	561.551	-593.054	1514.48	113.49	-588.146	1674.89	61.5148	-314.375	1447.97	955.512	-307.913	1393.04	1103.23	-324.586	1505.47	552.852	-367.946	1172.05	275.539	-358.43	1191.91	97.0665
483	0	-701.835	1487.79	989.642	-688.179	1440.61	1144.85	-645.855	1516.72	561.809	-593.064	1514.55	113.555	-588.178	1674.93	61.4754	-314.164	1459.87	957.795	-307.674	1404.42	1106.02	-324.924	1526.47	557.591	-366.51	1196.74	276.551	-354.65	1222.37	99.1363
484	0	-701.866	1497.03	989.948	-689.039	1451.65	1145.65	-645.716	1519.01	562.133	-592.984	1514.54	113.658	-588.168	1674.92	61.4172	-313.976	1471.92	960.396	-307.824	1415.91	1109.21	-325.373	1547.37	562.413	-365.42	1221.79	276.265	-349.969	1255.14	100.729
485	0	-701.803	1506.04	990.13	-689.686	1462.12	1146.38	-645.335	1520.91	562.47	-592.854	1514.51	113.752	-588.194	1674.9	61.4139	-313.79	1483.96	963.238	-308.266	1427.37	1112.87	-326.018	1567.84	567.062	-364.548	1248.41	274.611	-346.028	1286.05	100.725
486	0	-701.746	1514.89	990.316	-690.15	1472.24	1147.14	-644.719	1522.42	562.742	-592.703	1514.35	113.848	-588.214	1674.88	61.4109	-313.597	1496.03	966.197	-308.811	1438.33	1116.38	-326.701	1587.72	571.426	-363.131	1273.59	271.669	-341.997	1317.43	99.8446
487	0	-701.577	1523.46	990.474	-690.467	1481.9	1147.82	-643.679	1523.37	563.174	-592.581	1514.25	113.961	-588.285	1674.83	61.4381	-313.361	1507.91	969.187	-309.395	1450.32	1120.01	-326.376	1608.28	575.531	-362.174	1299.65	267.697	-338.088	1350.08	98.4764
488	0	-701.456	1531.74	990.433	-690.695	1491.36	1148.43	-643.007	1524.86	563.435	-592.43	1514.19	114.058	-588.365	1674.77	61.4199	-313.151	1519.55	972.267	-309.937	1460.57	1123.1	-327.039	1627.32	579.498	-361.099	1326.77	262.942	-334.923	1382.99	96.3133
489	0	-701.265	1539.83	990.354	-690.796	1500.59	1148.81	-642.818	1526.94	563.718	-592.24	1514.09	114.125	-588.48	1674.77	61.3755	-312.792	1531.09	975.299	-310.362	1470.59	1125.87	-327.974	1645.27	583.269	-360.245	1353.9	257.205	-331.631	1418.63	94.543
490	0	-700.917	1547.84	990.118	-691.098	1509.66	1148.98	-642.622	1529.35	563.916	-592.112	1514.03	114.207	-588.617	1674.78	61.3128	-312.382	1542.47	978.153	-310.679	1480.89	1128.38	-328.742	1662.62	586.755	-359.157	1381.54	251.031	-328.675	1455.6	92.6524
491	0	-700.87	1555.55	989.815	-691.239	1518.96	1149.01	-642.357	1532.07	564.131	-591.962	1514.1	114.321	-588.709	1674.92	61.1418	-311.936	1553.65	980.772	-310.843	1491.7	1130.74	-329.434	1679.25	589.915	-358.355	1410.35	242.744	-326.111	1493.54	90.6168
492	0	-702.109	1562.12	989.154	-691.6	1528.23	1148.79	-642.01	1535.16	564.245	-591.929	1514.43	114.446	-588.753	1675.14	60.8769	-311.392	1564.81	983.109	-310.843	1502.82	1132.9	-330.105	1694.99	592.927	-357.335	1439.28	234.453	-323.81	1532.14	88.51
493	0	-701.797	1570.15	988.667	-691.848	1537.52	1148.43	-641.651	1538.49	564.33	-591.6	1514.68	114.61	-588.804	1675.48	60.5817	-310.95	1575.95	985.202	-310.829	1514.13	1134.81	-330.652	1709.98	595.725	-356.366	1469.02	225.299	-321.694	1570.84	86.1055
494	0	-701.531	1578.41	988.069	-692.081	1546.96	1147.97	-641.141	1542.02	564.505	-591.384	1515.14	114.757	-588.883	1675.89	60.1739	-310.492	1587.04	986.935	-310.823	1525.57	1136.54	-331.15	1724.09	598.143	-355.399	1499.59	215.71	-319.624	1609.69	83.4746
495	0	-701.219	1586.93	987.493	-692.189	1556.4	1147.39	-640.733	1545.43	564.486	-590.887	1515.39	114.914	-588.844	1676.33	59.7135	-309.977	1598.31	988.543	-310.938	1536.78	1137.87	-331.522	1737.54	600.087	-354.533	1530.87	205.757	-317.378	1648.53	80.8015
496	0	-700.957	1595.59	986.744	-692.346	1565.88	1146.66	-640.07	1549.07	564.491	-590.362	1515.98	115.085	-588.692	1676.86	59.049	-309.473	1609.51	989.768	-310.976	1548.01	1138.85	-331.729	1750.16	601.558	-353.806	1562.75	195.628	-314.874	1687.31	78.3174
497	0	-700.702	1604.45	985.894	-692.43	1575.41	1145.78	-639.625	1553.01	564.426	-589.838	1516.61	115.395	-588.521	1677.38	58.3615	-309.1	1620.6	990.571	-310.941	1559.22	1139.43	-331.91	1761.95	602.33	-353.209	1595.11	185.639	-312.172	1726.19	76.2914
498	0	-700.404	1613.4	985.037	-692.61	1584.99	1144.79	-639.054	1556.99	564.384	-589.414	1517.27	115.675	-588.348	1677.88	57.5962	-308.608	1631.55	991.128	-310.858	1570.32	1139.58	-332.08	1772.82	602.339	-352.761	1628.16	175.952	-309.248	1764.84	74.8108
499	0	-700.18	1622.49	984.147	-692.568	1594.75	1143.81	-638.648	1561.16	564.383	-589.051	1517.86	115.979	-588.273	1678.24	56.9418	-308.183	1642.23	991.205	-310.728	1581.4	1139.57	-332.06	1782.87	601.711	-352.705	1661.34	166.436	-306.233	1803.35	73.9369
500	0	-699.865	1631.69	983.261	-692.589	1604.5	1142.88	-638.182	1565.55	564.341	-588.681	1518.49	116.296	-588.358	1678.8	56.5578	-307.569	1652.92	991.173	-310.514	1592.53	1139.33	-331.881	1792.1	600.296	-352.048	1695.32	158.31	-303.261	1841.37	73.3406
501	0	-699.709	1641	982.412	-692.325	1614.35	1142.04	-637.928	1570.24	564.313	-588.298	1519.04	116.625	-588.308	1679.15	56.1543	-306.946	1663.44	990.794	-310.47	1603.57	1139.01	-331.461	1800.71	598.268	-351.123	1729.78	151.203	-300.667	1878.58	72.6308
502	0	-699.467	1650.36	981.583	-691.914	1624.15	1141.32	-637.593	1575.21	564.296	-587.787	1519.72	117.079	-588.281	1679.41	55.9105	-306.242	1674.06	990.152	-310.41	1614.45	1138.48	-330.712	1808.8	595.799	-351.029	1764.45	144.427	-298.368	1916	72.8521
503	0	-699.346	1659.9	980.747	-691.535	1634.15	1140.56	-637.409	1580.53	564.205	-587.64	1520.37	117.499	-588.252	1679.63	55.6399	-305.817	1683.92	989.067	-310.334	1625.41	1137.72	-329.737	1816.32	592.973	-350.686	1799.04	139.181	-296.871	1952.69	73.2636
504	0	-699.29	1669.51	979.886	-691.177	1644.32	1139.65	-637.085	1586.01	564.165	-587.384	1521.06	118.023	-588.237	1679.84	55.3915	-305.123	1694.79	987.915	-310.038	1636.83	1136.77	-328.529	1823.46	589.675	-352.384	1833	134.773	-296.297	1988.15	74.8129
505	0	-699.316	1679.3	978.977	-690.811	1654.7	1138.67	-636.862	1591.72	564.11	-587.171	1521.73	118.573	-588.053	1679.8	54.9715	-304.758	1704.59	986.267	-309.694	1648.5	1135.65	-327.136	1830.02	586.101	-351.629	1866.67	133.446	-296.721	2023.63	78.0696
506	0	-699.336	1689.24	977.926	-690.416	1665.45	1137.6	-636.621	1597.41	563.971	-586.971	1522.37	119.247	-588.052	1679.98	54.7712	-304.362	1715.06	984.418	-309.263	1660.46	1134.38	-325.941	1836.67	582.659	-351.189	1899.17	133.181	-297.907	2058.25	83.2423
507	0	-699.212	1699.28	976.774	-689.932	1676.45	1136.4	-636.54	1603.42	563.818	-586.587	1523.14	119.853	-588.012	1680.21	54.6204	-303.82	1725.76	982.515	-308.752	1672.58	1133.09	-325.092	1843.76	579.384	-351.051	1929.21	133.573	-299.766	2091.14	89.4891
508	0	-699.093	1709.69	975.57	-689.468	1687.61	1135.03	-636.176	1609.61	563.58	-586.15	1523.87	120.511	-587.933	1680.42	54.4814	-303.132	1736.54	980.554	-308.078	1684.86	1131.73	-324.084	1851.71	576.404	-350.916	1956.86	134.104	-302.076	2121.92	96.9211
509	0	-698.663	1720.07	974.114	-688.885	1698.85	1133.54	-635.957	1616.44	563.209	-585.821	1524.79	121.355	-587.854	1680.68	54.309	-302.511	1747.74	978.839	-307.412	1697.42	1130.3	-323.239	1860.13	573.637	-351.27	1981.89	134.569	-304.737	2150.57	105.638
510	0	-698.356	1730.83	972.738	-688.12	1710.21	1131.96	-635.472	1623.71	562.771	-585.485	1525.7	122.223	-587.79	1680.97	54.1164	-301.858	1759.23	977.256	-306.771	1709.91	1129.02	-323.038	1868.52	570.911	-348.608	2005.8	134.984	-307.808	2176.57	114.892
511	0	-697.886	1741.73	971.125	-687.567	1721.45	1130.36	-634.928	1631.26	562.298	-585.336	1526.73	123.139	-587.771	1681.28	53.9098	-301.051	1771.08	975.933	-306.135	1722.13	1127.75	-322.862	1877.58	568.646	-350.151	2025.48	134.916	-311.121	2199.45	124.169
512	0	-697.332	1752.82	969.546	-686.861	1732.89	1128.64	-634.69	1639.42	561.781	-585.204	1528	124.324	-587.738	1681.63	53.7058	-300.267	1783.37	974.796	-305.43	1734.46	1126.78	-322.718	1887.68	566.802	-351.439	2042.7	134.911	-314.474	2218.4	131.706
513	0	-696.583	1763.88	968.017	-686.118	1744.37	1126.99	-633.917	1647.49	561.447	-585.09	1529.4	125.748	-587.686	1682.08	53.4997	-299.471	1795.66	973.774	-304.744	1746.51	1125.8	-322.835	1898.65	565.561	-351.308	2058.21	134.677	-317.107	2233.78	135.833
514	0	-695.814	1775.16	966.541	-685.579	1755.68	1125.34	-633.345	1656.05	561.158	-585.006	1531.1	127.16	-587.652	1682.6	53.3694	-298.702	1808.02	972.925	-304.042	1758.21	1124.87	-322.964	1911.19	564.959	-351.864	2070.41	133.733	-318.916	2245.64	135.556
515	0	-694.944	1786.56	965.28	-684.845	1767.1	1123.73	-632.797	1664.99	560.934	-584.847	1532.74	129.058	-587.651	1683.12	53.1992	-297.911	1820.58	972.156	-303.29	1769.79	1124.02	-323.115	1925.5	564.786	-353.184	2079.4	131.868	-320.029	2254.24	131.538
516	0	-693.885	1797.91	964.147	-684.236	1778.64	1122.41	-632.217	1674.37	560.695	-584.826	1534.52	131.075	-587.709	1683.66	53.054	-297.026	1832.89	971.432	-302.461	1781.45	1123.14	-323.586	1940.07	564.636	-354.921	2085.9	130.1	-320.629	2260.12	125.46
517	0	-692.656	1809.08	963.112	-683.086	1790.54	1121.1	-631.626	1684.11	560.454	-584.738	1536.52	133.322	-587.792	1684.27	52.8972	-296.088	1845.29	970.806	-301.496	1793.37	1122.24	-324.067	1955.79	564.806	-357.921	2089.24	128.836	-321.001	2263.95	118.481
518	0	-690.583	1818.48	961.912	-681.747	1802.62	1119.85	-630.998	1694.38	560.212	-584.846	1538.84	135.924	-587.944	1684.84	52.7459	-294.903	1857.88	970.277	-300.308	1805.74	1121.46	-324.941	1971.13	564.878	-360.659	2093.2	126.163	-321.471	2267.15	112.199
519	0	-689.158	1830.02	961.131	-680.34	1814.77	1118.77	-630.378	1705.27	560.02	-584.96	1541.28	138.73	-588.122	1685.42	52.6175	-293.655	1870.85	969.907	-299.004	1818.39	1120.81	-326.031	1985.64	564.818	-362.646	2097.92	124.762	-322.256	2270.17	107.377
520	0	-687.851	1842.1	960.71	-678.456	1827.26	1117.72	-629.726	1716.89	559.9	-585.157	1544.22	141.923	-588.397	1686.04	52.532	-292.516	1884.33	969.86	-297.598	1831.66	1120.52	-326.933	1999.09	564.606	-365.738	2102.33	122.776	-323.856	2273.5	102.313
521	0	-686.208	1854.06	960.406	-676.694	1839.55	1117	-629.111	1729.46	559.902	-585.489	1547.63	145.533	-588.779	1686.67	52.3924	-291.369	1898.48	970.194	-296.117	1845.22	1120.66	-327.331	2011.34	564.45	-364.069	2108.61	122.192	-326.199	2277.85	96.25
522	0	-684.796	1866.57	960.214	-675.374	1851.57	1116.42	-628.579	1743.09	560.021	-585.886	1551.6	149.636	-589.217	1687.21	52.262	-290.223	1912.73	970.961	-294.775	1859.02	1121.35	-327.038	2023.03	564.552	-362.842	2114.62	121.761	-328.14	2281.89	90.1889
523	0	-683.264	1879.1	960.159	-673.768	1863.8	1116.29	-627.731	1757.75	560.084	-586.355	1556.35	154.143	-589.561	1687.66	52.2401	-289.151	1927.11	971.989	-293.489	1872.83	1122.63	-325.906	2035.2	565.26	-362.716	2118.44	120.64	-329.079	2284.9	84.8193
524	0	-681.424	1891.97	960.362	-672.377	1875.98	1116.26	-626.907	1773.62	559.939	-586.786	1561.62	159.116	-589.896	1688.22	52.335	-288.097	1941.22	973.345	-292.364	1886.54	1124.31	-324.568	2048	566.351	-362.61	2121.45	119.45	-328.99	2287.07	79.5894
525	0	-679.673	1904.99	960.507	-671.205	1888.32	1116.45	-625.834	1788.88	559.412	-587.613	1568.16	164.819	-590.211	1688.99	52.5576	-286.797	1954.86	975.069	-291.249	1900.05	1126.24	-323.114	2060.3	567.414	-361.735	2123.82	118.381	-328.366	2288.98	74.6787
526	0	-678.169	1918.29	960.741	-669.944	1900.89	1116.73	-626.259	1807.7	558.804	-587.981	1575.34	171.066	-590.473	1690.24	52.88	-285.331	1967.76	976.721	-290.147	1913.1	1128.15	-321.267	2071.89	568.19	-361.107	2125.76	117.343	-327.987	2290.37	70.3568
527	0	-676.648	1931.85	961.007	-668.778	1913.55	1117.07	-627.186	1828.28	557.982	-588.445	1584.05	178.232	-590.619	1691.78	53.3597	-283.716	1980.02	978.298	-288.811	1925.77	1129.96	-319.334	2082.42	568.777	-361.158	2127.26	116.709	-327.626	2292.21	67.2366
528	0	-674.92	1945.53	961.215	-667.705	1926.37	1117.59	-628.429	1850.18	557.173	-589.173	1594.13	186.241	-590.768	1693.52	53.9948	-281.983	1991.97	979.888	-287.442	1937.9	1131.74	-317.316	2091.97	569.131	-359.632	2129.26	117.611	-327.619	2293.02	65.7969
529	0	-673.184	1959.12	961.547	-666.407	1939.1	1118.14	-629.659	1872.87	556.139	-589.916	1605.72	194.656	-590.891	1695.7	55.1326	-280.122	2003.67	981.408	-285.81	1949.42	1133.46	-315.541	2100.26	569.214	-357.882	2131.16	118.534	-327.534	2293.51	65.0209
530	0	-671.408	1970.68	961.618	-665.052	1951.68	1118.73	-630.735	1896.83	555.167	-590.649	1619.01	203.961	-591.317	1698.84	56.7939	-278.167	2015.14	982.956	-284.225	1960.57	1135.04	-314.159	2107.93	569.335	-356.073	2132.92	119.511	-327.433	2293.96	64.3506
531	0	-669.163	1985.3	962.11	-663.961	1963.75	1119.33	-631.55	1921.46	554.315	-591.431	1634.24	214.172	-591.761	1703.19	59.3444	-276.206	2026.23	984.421	-282.64	1971.45	1136.65	-313.071	2114.5	569.453	-356.004	2133.92	119.405	-327.332	2294.4	63.8445
532	0	-667.097	1999.34	962.569	-662.755	1975.55	1119.8	-632.38	1946.78	553.567	-592.131	1651.77	224.348	-592.127	1708.86	62.4386	-274.416	2037.07	985.767	-281.049	1982.04	1138.16	-312.096	2119.83	569.513	-356.424	2134.28	119.279	-327.085	2295.52	64.1726
533	0	-665.127	2012.11	962.834	-661.615	1986.96	1120.26	-632.739	1972.09	553.086	-592.905	1671.36	234.048	-592.279	1716.17	66.3573	-272.744	2047.61	986.979	-279.459	1992.51	1139.6	-311.142	2124.36	569.55	-356.932	2134.2	119.199	-327.478	2294.72	63.2607
534	0	-663.379	2024.91	963.455	-660.537	1997.85	1120.7	-633.16	1997.73	553.251	-593.655	1692.28	242.733	-591.901	1724.83	70.2501	-271.322	2057.62	988.045	-277.964	2002.85	1140.93	-310.201	2128.51	569.638	-357.183	2134.11	119.11	-327.376	2295	63.2298
535	0	-661.876	2037.16	964.063	-659.552	2008.42	1121.16	-633.266	2022.91	554.373	-594.364	1714.23	249.903	-591.588	1734.79	74.7113	-270.027	2067.36	989.09	-276.63	2013.15	1142.3	-309.164	2132.67	569.707	-357.141	2134.36	119.14	-327.354	2294.98	63.0817
536	0	-660.524	2048.95	965.11	-658.587	2018.65	1121.73	-632.883	2047.3	556.165	-594.919	1735.62	256.899	-592.273	1748.13	82.2211	-268.815	2077.1	990.198	-275.44	2023.48	1143.62	-308.097	2136.77	569.873	-357.085	2134.55	119.028	-326.893	2295.88	63.802
537	0	-659.403	2060.83	966.623	-657.664	2028.84	1122.57	-632.231	2071.38	558.823	-595.072	1756.54	264.695	-593.428	1767.43	89.8662	-267.715	2086.83	991.348	-274.313	2033.8	1144.95	-307.022	2141.13	570.068	-357.079	2134.58	118.876	-326.874	2295.85	63.6971
538	0	-658.425	2071.64	968.036	-656.806	2038.75	1123.65	-631.193	2095.01	562.058	-594.715	1778.12	271.979	-594.635	1791.53	97.4273	-266.832	2096.6	992.459	-273.205	2044.07	1146.21	-305.946	2145.5	570.166	-356.934	2134.7	118.861	-327.083	2294.99	63.056
539	0	-657.58	2082.57	969.814	-656.011	2048.39	1125.07	-629.804	2117.97	565.794	-593.98	1800.64	278.404	-595.817	1819.08	104.493	-266.013	2106.53	993.538	-272.114	2054.18	1147.41	-304.847	2149.52	570.265	-356.825	2134.77	118.799	-327.043	2294.86	63.0475
540	0	-656.895	2093.81	971.923	-655.047	2057.86	1126.74	-627.98	2139.81	569.933	-592.964	1824.14	283.598	-596.994	1848.61	110.831	-265.199	2116.32	994.594	-271.177	2063.97	1148.54	-303.756	2153.22	570.29	-356.773	2134.77	118.744	-326.926	2294.75	63.0284
541	0	-656.294	2104.96	974.331	-654.063	2067.07	1128.59	-626.688	2161.63	574.744	-591.765	1848.53	287.169	-598.022	1878.76	116.01	-264.467	2126.03	995.563	-270.088	2073.51	1149.48	-302.747	2156.59	570.41	-356.769	2134.8	118.702	-326.848	2294.72	63.0157
542	0	-655.625	2115.98	976.919	-652.906	2076.11	1130.58	-625.92	2183.4	579.821	-590.748	1873.4	289.292	-599.152	1908.86	119.819	-263.76	2135.36	996.328	-269.015	2082.53	1150.18	-301.874	2159.46	570.435	-356.794	2134.76	118.753	-326.759	2294.71	62.9816
543	0	-654.99	2127.29	979.783	-651.609	2084.49	1132.73	-625.336	2204.94	585.125	-589.647	1898.56	289.868	-600.189	1938.31	122.04	-263.063	2144.3	997.028	-267.995	2091.16	1150.79	-301.221	2162	570.6	-356.813	2134.77	118.863	-326.671	2294.69	62.878
544	0	-654.233	2138.27	982.616	-650.119	2092.7	1135.01	-624.578	2225.81	590.141	-588.54	1924.05	289.139	-601.667	1968.51	123.28	-262.303	2152.97	997.68	-267.048	2099.42	1151.35	-300.745	2164.28	570.768	-356.661	2135.11	119.205	-326.572	2294.8	62.7586
545	0	-653.538	2149.51	985.617	-648.563	2101.43	1137.3	-623.252	2245.78	594.698	-587.386	1949.87	287.331	-602.941	1998.59	123.262	-261.627	2161.17	998.232	-266.175	2107.11	1151.84	-300.415	2166.5	570.907	-356.77	2135.3	119.363	-326.06	2296.11	63.3912
546	0	-652.792	2160.71	988.636	-646.94	2110.14	1139.6	-621.982	2265.12	598.867	-586.089	1976.18	284.506	-604.134	2029.35	122.531	-260.932	2169.03	998.758	-265.563	2114.37	1152.38	-300.198	2168.68	571.05	-357.251	2135.13	119.418	-325.999	2296.12	63.0257
547	0	-652.013	2171.59	991.513	-645.299	2119.15	1141.83	-620.65	2283.66	602.599	-584.729	2002.9	280.79	-605.167	2061.34	121.396	-260.335	2176.56	999.179	-265.136	2121.41	1152.95	-300.143	2170.99	571.138	-357.733	2135.19	119.561	-326.362	2295.25	61.6667
548	0	-651.316	2182.88	994.319	-643.739	2128.7	1143.96	-619.03	2301.37	605.748	-583.206	2030.08	276.074	-605.998	2094.58	119.816	-259.686	2183.76	999.428	-264.882	2129.12	1153.43	-300.127	2173.53	571.186	-358.278	2135.24	119.648	-325.896	2296.47	62.0089
549	0	-650.645	2193.74	996.776	-642.463	2138.42	1145.64	-617.58	2318.56	608.576	-581.561	2057.63	270.481	-606.591	2129.01	118.042	-259.083	2190.91	999.352	-264.39	2135.56	1153.35	-300.093	2176.22	571.201	-358.602	2135.46	119.808	-325.852	2296.44	61.3453
550	0	-650.097	2204.59	998.869	-641.462	2148.27	1146.91	-616.313	2335.19	611.098	-579.121	2084.4	263.813	-606.953	2164.34	115.792	-258.495	2198.34	999.022	-263.693	2143.12	1152.99	-300.128	2179.19	571.199	-358.841	2135.82	119.988	-325.637	2297.06	60.9535
551	0	-649.581	2215.62	1000.52	-640.726	2158.64	1147.96	-614.988	2351.26	613.409	-577.663	2113.07	256.333	-606.952	2200.29	113.18	-257.89	2204.67	998.132	-262.772	2150.88	1152.33	-300.101	2182.19	571.212	-359.083	2136.23	120.184	-325.511	2297.25	60.41
552	0	-649.187	2226.58	1001.74	-640.101	2168.89	1148.7	-613.777	2366.68	615.547	-576.443	2142.59	248.284	-606.728	2236.82	110.13	-257.302	2211.64	997.146	-261.711	2159.3	1151.51	-300.073	2185.25	571.139	-359.339	2136.74	120.43	-325.437	2297.41	59.8587
553	0	-648.829	2237.37	1002.7	-639.594	2179.44	1149.46	-613.128	2381.75	617.375	-575.195	2172.61	239.5	-606.333	2273.93	106.807	-256.814	2219.52	996.167	-260.677	2168.27	1150.72	-300.085	2188.4	571.031	-360.287	2135.99	120.225	-325.334	2297.53	59.4476
554	0	-648.538	2247.89	1003.36	-639.1	2190.19	1150.02	-612.512	2395.78	618.701	-574.03	2203.33	230.349	-605.825	2311.48	103.414	-256.343	2227.29	995.117	-259.653	2177.03	1149.78	-300.042	2191.58	570.816	-360.573	2136.02	120.282	-325.194	2297.57	59.1045
555	0	-648.252	2258.31	1003.82	-638.561	2200.8	1150.42	-611.933	2409.01	619.621	-573.058	2234.73	220.909	-605.355	2349.59	100.234	-255.904	2235	993.934	-258.872	2186.1	1148.84	-300.006	2194.83	570.566	-360.658	2136.27	120.44	-325.019	2297.75	58.869
556	0	-648.027	2268.53	1004.07	-638.028	2211.32	1150.63	-611.291	2421.08	620.023	-572.002	2266.66	211.336	-604.983	2388.07	97.4669	-255.609	2243.07	992.86	-258.186	2195.23	1147.93	-299.916	2198.13	570.323	-360.808	2136.46	120.551	-324.893	2297.87	58.6425
557	0	-647.804	2279.1	1004.34	-637.473	2221.65	1150.69	-610.437	2431.94	619.76	-570.982	2299.17	201.844	-604.875	2426.75	95.2453	-255.275	2251.22	991.938	-257.501	2203.86	1146.91	-299.789	2201.28	570.034	-360.918	2136.65	120.719	-324.75	2297.99	58.4294
558	0	-647.563	2289.02	1004.27	-636.985	2231.75	1150.54	-609.665	2441.91	618.808	-569.966	2332.15	192.606	-604.93	2465.49	93.713	-255.066	2259.48	991.076	-257.191	2212.82	1146.09	-299.723	2204.62	569.792	-361.049	2136.96	120.922	-325.028	2296.84	57.4518
559	0	-647.38	2298.9	1004.05	-636.537	2241.94	1150.25	-609.603	2451.82	617.354	-569.218	2365.63	183.958	-605.148	2504.22	92.8358	-254.848	2267.74	990.144	-256.98	2221.66	1145.29	-299.572	2208.08	569.624	-361.222	2137.07	121.026	-324.842	2296.89	57.2429
560	0	-647.18	2308.69	1003.59	-636.009	2251.73	1149.76	-609.648	2460.7	614.837	-568.289	2398.96	175.654	-605.378	2542.76	92.6454	-254.63	2276.1	989.32	-256.908	2230.36	1144.56	-299.507	2211.58	569.411	-361.317	2137.36	121.267	-324.671	2297	57.0221
561	0	-647.087	2318.26	1002.82	-635.659	2261.77	1149.14	-608.539	2467.64	611.291	-567.957	2432.81	168.077	-605.343	2581.05	92.8821	-254.456	2284.55	988.529	-257.02	2239.37	1143.93	-299.482	2215.27	569.168	-361.428	2137.63	121.484	-324.49	2297.11	56.7953
562	0	-646.983	2327.67	1001.8	-635.305	2271.7	1148.28	-607.72	2474.22	607.435	-567.923	2466.74	161.93	-604.773	2619.17	93.5793	-254.255	2293.03	987.706	-257.223	2248.76	1143.24	-299.435	2219.23	569.005	-361.547	2137.85	121.714	-324.383	2297.22	56.6049
563	0	-646.954	2336.97	1000.42	-635.084	2281.77	1147.24	-607.01	2480.15	603.233	-568.21	2500.67	157.024	-603.334	2656.75	94.5392	-254.048	2301.78	986.88	-257.392	2258.07	1142.47	-299.441	2223.51	568.861	-361.636	2138.37	122.179	-323.889	2298.38	57.1803
564	0	-646.94	2346.33	998.701	-634.873	2292.2	1146	-606.593	2485.91	598.798	-568.875	2534.55	153.643	-600.829	2693.91	96.1335	-253.766	2310.33	985.955	-257.458	2267.42	1141.64	-299.41	2228.12	568.762	-361.752	2138.99	122.693	-323.699	2298.63	56.9826
565	0	-646.909	2355.85	996.732	-634.85	2302.94	1144.54	-606.027	2491.62	594.308	-570.113	2567.88	151.948	-597.262	2730.1	98.7159	-253.621	2319.22	984.959	-257.688	2277.32	1140.69	-299.326	2233.12	568.695	-362.008	2139.39	123.19	-323.671	2298.78	56.7982
566	0	-646.797	2365.74	994.566	-634.85	2314.26	1143.09	-605.035	2497.13	590.494	-571.642	2599.27	151.97	-592.964	2764.42	101.952	-253.447	2327.29	983.691	-257.849	2287.45	1139.61	-299.345	2238.53	568.597	-362.222	2140.03	123.793	-323.578	2299.09	56.6879
567	0	-646.769	2375.64	992.289	-634.993	2326.21	1141.57	-603.952	2502.56	586.81	-573.359	2628.35	152.99	-588.21	2796.19	106.368	-253.446	2337.32	982.574	-258.056	2297.55	1138.32	-299.532	2244.07	568.409	-362.444	2140.82	124.577	-323.605	2299.1	56.5099
568	0	-646.784	2386.02	989.926	-635.193	2338.48	1140.04	-602.877	2508.21	583.234	-574.904	2654.85	154.507	-583.719	2825.61	112.399	-253.57	2347.42	981.359	-258.308	2308.09	1136.96	-299.919	2249.83	568.132	-362.639	2142.01	125.399	-323.656	2299.28	56.3952
569	0	-646.788	2396.72	987.629	-635.463	2350.68	1138.47	-602.117	2514.28	579.854	-575.914	2678.31	155.994	-580.112	2854.81	121.138	-253.764	2357.58	979.984	-258.603	2318.67	1135.46	-300.428	2255.89	567.746	-363.041	2143.29	126.24	-323.622	2299.44	56.3203
570	0	-646.916	2407.92	985.299	-635.704	2362.8	1136.8	-601.721	2521.05	576.644	-575.913	2697.79	157.216	-576.321	2873.21	128.386	-253.873	2367.68	978.402	-258.827	2329.08	1133.89	-300.996	2262.34	566.994	-363.527	2144.22	127.199	-323.724	2299.57	56.2534
571	0	-647.124	2419.37	983.29	-635.938	2374.61	1135.15	-601.636	2529.76	574.244	-574.845	2713.03	157.104	-574.443	2889.93	137.309	-254.159	2377.95	976.787	-259.15	2339.96	1132.22	-301.964	2268.6	566.519	-364.075	2145.31	128.131	-323.769	2299.78	56.2198
572	0	-647.457	2431.01	981.75	-636.188	2386.34	1133.67	-601.486	2540.7	572.893	-573.031	2724.21	155.276	-573.903	2901.48	144.566	-254.56	2388.12	974.988	-259.429	2350.6	1130.46	-303.373	2274.96	565.331	-364.485	2146.45	129.218	-323.924	2299.94	56.0988
573	0	-647.804	2442.38	980.562	-636.444	2397.97	1132.33	-601.143	2553.88	572.304	-571.14	2732.41	152.377	-574.796	2912.47	150.123	-255.014	2398.53	973.225	-259.764	2361.29	1128.63	-304.03	2282.86	564.476	-364.648	2147.67	130.492	-323.976	2300.18	55.9798
574	0	-648.238	2453.61	979.567	-636.604	2409.17	1131.14	-600.683	2568.3	572.027	-569.341	2738.49	149.361	-575.03	2913.48	148.241	-255.579	2408.88	971.413	-260.26	2372.09	1126.77	-304.578	2291.25	563.542	-364.773	2149.1	131.923	-324.005	2300.46	55.8541
575	0	-648.636	2465.14	978.828	-636.842	2420.61	1130.05	-600.163	2583.13	571.983	-567.853	2743	146.529	-575.664	2916.84	143.73	-256.169	2419.46	969.905	-260.735	2382.95	1125.12	-305.148	2300.12	562.794	-364.93	2150.64	133.561	-324.022	2300.71	55.6898
576	0	-649.025	2476.87	978.245	-637.073	2431.91	1129.04	-599.657	2597.58	572.032	-566.472	2746.05	143.746	-576.062	2919.17	135.948	-256.728	2429.93	968.526	-261.322	2393.78	1123.58	-305.594	2309.35	562.194	-364.953	2152.28	135.588	-324.016	2301.05	55.5425
577	0	-649.448	2488.81	977.902	-637.393	2443.15	1128.1	-599.244	2611.16	571.962	-565.074	2747.91	141.218	-575.721	2920.33	126.468	-257.335	2440.4	967.408	-262.004	2404.74	1122.23	-306.057	2318.92	561.694	-365.063	2153.99	137.798	-323.979	2301.33	55.4367
578	0	-649.903	2501.2	977.665	-637.826	2454.82	1127.24	-599.061	2623.96	571.651	-563.392	2749.06	138.865	-574.585	2920.64	117.2	-258.038	2450.88	966.45	-262.77	2415.65	1120.97	-306.604	2328.89	561.373	-365.142	2155.88	140.265	-323.903	2301.67	55.3405
579	0	-650.43	2514.07	977.454	-638.255	2467.16	1126.69	-598.966	2636.05	571.217	-561.384	2750.33	136.489	-572.619	2920.97	109.653	-258.887	2461.53	965.563	-263.648	2426.76	1119.68	-307.212	2339.16	561.036	-364.932	2158.17	143.144	-323.737	2302.01	55.25
580	0	-650.987	2527.14	977.374	-638.834	2479.9	1126.54	-598.834	2647.6	570.82	-559.052	2752.12	134.464	-570.359	2922.92	104.995	-259.936	2472.61	964.797	-264.554	2437.95	1118.51	-308.002	2349.88	560.827	-364.579	2160.72	146.264	-323.521	2302.33	55.1688
581	0	-651.647	2540.52	977.614	-639.542	2492.63	1126.73	-598.655	2658.68	570.437	-557.557	2755.78	133.348	-567.47	2926.06	101.802	-261.069	2484.26	964.019	-265.54	2449.66	1117.41	-309.094	2360.91	560.528	-363.938	2163.82	149.829	-323.256	2302.79	55.0919
582	0	-652.396	2553.91	978.142	-640.377	2504.65	1127.2	-598.675	2669.04	570.213	-557.481	2761.65	133.001	-565.393	2929.19	97.3579	-262.253	2496.14	963.429	-266.456	2461.61	1116.55	-309.592	2373.71	560.342	-363.128	2167.54	153.919	-323.017	2303.17	55.0115
583	0	-653.225	2566.9	979.021	-641.279	2517.23	1128.06	-599.049	2678.9	570.244	-557.896	2766.05	132.226	-563.856	2932.45	91.9349	-263.43	2507.75	962.796	-267.444	2473.89	1115.94	-309.775	2387.93	560.158	-362.053	2172.02	158.579	-322.74	2303.63	54.9281
584	0	-654.139	2579.47	980.177	-642.167	2529.34	1129.13	-599.545	2689.2	570.837	-558.237	2769.45	131.449	-563.746	2934.45	87.6945	-264.796	2521.25	962.721	-268.382	2486.23	1115.48	-309.634	2403.42	559.882	-360.731	2177.16	163.801	-322.442	2304.09	54.9748
585	0	-655.254	2591.93	981.45	-643.226	2541.5	1130.38	-600.216	2700.22	571.852	-558.551	2772.41	130.798	-564.627	2935.86	84.3924	-266.235	2534.67	962.705	-269.373	2499.11	1115.29	-309.14	2420.17	559.366	-359.319	2183.18	169.527	-322.245	2304.55	55.1236
586	0	-656.532	2603.79	982.777	-644.382	2553.91	1131.71	-601.66	2712.01	572.222	-558.625	2774.18	130.16	-565.497	2937.46	81.4374	-267.799	2548.16	962.743	-270.336	2512.02	1115.2	-308.336	2438.43	558.698	-357.899	2190.46	175.619	-321.944	2305.26	55.5651
587	0	-657.96	2615.22	984.002	-645.625	2565.97	1133.12	-602.797	2722.78	572.262	-557.39	2775.16	129.006	-565.108	2938.61	78.2833	-269.438	2561.55	962.861	-271.3	2524.82	1115.33	-307.254	2457.95	557.902	-356.275	2197.82	183.644	-321.497	2306.32	56.2249
588	0	-659.451	2626.26	985.066	-646.859	2577.85	1134.53	-604.927	2733.29	572.435	-558.498	2778.45	128.626	-564.585	2939.97	75.5515	-271.128	2575.52	963.158	-272.367	2537.58	1115.55	-305.931	2478.58	556.979	-354.566	2207.61	190.838	-321.057	2307.85	57.0606
589	0	-660.96	2637.32	986.24	-648.131	2589.26	1136.01	-605.811	2740.89	572.536	-559.116	2781.04	128.245	-564.395	2941.19	74.3101	-272.818	2589.08	963.303	-273.502	2550.36	1115.77	-304.455	2500.26	556.032	-352.808	2218.43	199.281	-320.674	2310.23	58.6304
590	0	-662.418	2648.9	987.52	-649.508	2600.28	1137.56	-606.788	2747.11	572.359	-559.052	2782.17	127.638	-564.223	2942.05	73.429	-274.499	2602.75	963.594	-274.586	2562.62	1116.01	-302.855	2522.98	554.986	-351.097	2231.03	208.511	-320.217	2313.57	60.9217
591	0	-663.886	2660.39	988.691	-650.814	2611.19	1139.3	-607.89	2752.93	572.091	-558.861	2782.69	127.39	-564.055	2942.67	72.8196	-276.149	2616.3	963.938	-275.633	2574.33	1116.15	-301.517	2546.8	553.788	-349.049	2245.43	218.197	-319.62	2317.62	63.8013
592	0	-665.323	2671.6	989.861	-652.018	2621.64	1141.17	-609.097	2758.64	571.878	-558.66	2783.27	127.212	-563.89	2943.05	72.2969	-277.654	2629.72	964.3	-276.712	2586.05	1116.28	-300.502	2571.43	552.647	-346.536	2260.84	227.705	-318.902	2322.43	67.2892
593	0	-666.704	2682.36	991.065	-653.106	2631.52	1142.99	-610.907	2764.37	571.844	-558.558	2783.66	127.045	-564.029	2943.44	71.9633	-279.101	2642.72	964.651	-277.592	2597.04	1116.33	-299.567	2596.89	551.755	-344.785	2278.58	238.435	-318.279	2328.29	71.7133
594	0	-668.019	2692.64	992.238	-654.191	2641.12	1144.77	-612.549	2769.59	571.936	-557.664	2782.97	126.348	-564.077	2943.65	71.5899	-280.399	2655.47	964.985	-278.454	2608.01	1116.23	-298.773	2622.71	551.162	-342.095	2299.12	247.184	-317.928	2335.79	76.6814
595	0	-669.257	2702.32	993.46	-655.127	2650.76	1146.43	-609.009	2770.16	571.772	-557.362	2782.76	126.033	-564.252	2943.99	71.313	-281.64	2667.57	965.233	-279.176	2618.47	1116.03	-298.08	2648.36	551.119	-339.757	2320.32	254.7	-317.746	2344.84	81.5166
596	0	-670.387	2711.76	994.666	-655.973	2660.59	1147.96	-610.182	2773.93	571.689	-557.419	2782.81	125.957	-564.293	2944.05	71.1035	-282.724	2679.54	965.661	-279.711	2628.73	1115.89	-297.518	2673.6	551.966	-335.846	2342.75	262.58	-317.758	2355.87	86.0419
597	0	-671.395	2720.9	995.786	-656.833	2670.16	1149.45	-611.177	2777.54	571.75	-557.745	2783.11	125.99	-564.295	2943.98	70.9555	-283.731	2691.02	966.167	-280.205	2638.93	1115.91	-297.174	2698.23	553.647	-335.048	2363.72	268.108	-317.207	2371.24	92.0989
598	0	-672.336	2729.82	996.775	-657.684	2679.84	1150.94	-611.911	2781.11	571.987	-558.581	2783.93	126.411	-564.395	2944.23	70.8667	-284.763	2704.46	967.425	-280.619	2649.16	1116.15	-297.143	2722.17	556.05	-333.292	2385.01	275.717	-316.343	2392.72	98.5546
599	0	-673.215	2738.84	997.701	-658.659	2689.89	1152.37	-612.564	2784.63	572.166	-558.669	2784.1	126.384	-564.39	2944.3	70.7254	-285.466	2715.19	968.279	-280.848	2659.66	1116.76	-297.483	2745.37	558.983	-333.088	2407.05	281.466	-315.148	2418.9	104.471
600	0	-674.054	2748.14	998.538	-659.769	2700.09	1153.68	-613.122	2787.92	572.29	-558.718	2784.21	126.386	-564.377	2944.4	70.5667	-286.133	2726.36	969.478	-280.934	2670.49	1117.89	-298.34	2768.01	562.295	-332.852	2430.2	286.385	-313.777	2447.69	109.679
601	0	-674.861	2757.27	999.156	-661.023	2710.71	1154.79	-613.671	2791.04	572.467	-558.781	2784.33	126.4	-564.227	2944.29	70.2033	-286.664	2737.89	970.949	-280.882	2681.85	1119.49	-299.568	2789.99	566.16	-332.702	2454.26	289.747	-312.315	2477.59	113.814
602	0	-675.612	2766.47	999.572	-662.38	2721.56	1155.66	-614.716	2793.7	572.632	-558.791	2784.38	126.377	-564.255	2944.42	70.0226	-287.115	2749.52	972.677	-280.919	2693.24	1121.32	-300.954	2811.54	570.45	-332.669	2478.91	291.386	-310.732	2507.78	116.605
603	0	-676.305	2775.57	999.842	-663.736	2732.44	1156.44	-615.325	2795.74	572.809	-558.757	2784.4	126.439	-564.23	2944.41	69.8555	-287.475	2761.26	974.637	-281.169	2704.85	1123.74	-302.538	2832.76	575.069	-332.876	2503.98	291.436	-309.051	2537.94	117.974
604	0	-677.306	2782.03	999.663	-664.968	2743.17	1157.13	-615.399	2797.28	573.049	-558.71	2784.37	126.487	-564.243	2944.5	69.739	-287.797	2772.95	976.712	-281.779	2716.07	1126.4	-304.12	2853.84	579.69	-333.053	2529.66	290.176	-307.452	2568.3	118.101
605	0	-677.722	2791.69	999.99	-665.945	2753.55	1157.9	-615.066	2798.68	573.413	-558.672	2784.4	126.594	-564.25	2944.58	69.6445	-288.219	2784.63	979.064	-282.683	2727.16	1129.4	-305.653	2874.46	584.138	-333.647	2555.58	287.56	-305.948	2599.33	117.164
606	0	-678.043	2801.45	1000.18	-666.744	2763.64	1158.62	-615.216	2800.08	573.729	-558.573	2784.3	126.691	-564.251	2944.62	69.5443	-288.668	2796.21	981.628	-283.893	2739.89	1132.71	-307.043	2894.69	588.402	-332.15	2583.14	284.007	-304.657	2631.74	115.496
607	0	-678.443	2810.17	1000.24	-667.455	2773.31	1159.33	-615.384	2801.59	574.008	-558.489	2784.29	126.822	-564.242	2944.69	69.4534	-289.12	2807.82	984.344	-284.981	2749.74	1135.61	-307.617	2915.36	592.772	-333.735	2609.69	279.534	-303.536	2665.68	113.579
608	0	-678.773	2818.39	1000.2	-668.131	2782.7	1159.78	-615.424	2803.2	574.329	-558.402	2784.23	126.957	-564.25	2944.75	69.3492	-289.552	2819.43	987.062	-286.009	2759.68	1138.29	-309.65	2933.58	596.438	-334.645	2636.96	273.864	-302.742	2701.17	111.419
609	0	-679.073	2826.42	1000.03	-668.732	2791.92	1159.98	-615.548	2805.13	574.658	-558.354	2784.21	127.113	-564.284	2944.78	69.2143	-289.978	2831.07	989.753	-286.955	2770.07	1140.63	-311.862	2951.06	599.37	-335.271	2665.09	267.265	-302.246	2737.71	109.068
610	0	-679.329	2834.39	999.729	-669.359	2800.92	1160	-615.51	2807.34	574.862	-558.282	2784.25	127.265	-564.247	2944.83	69.1035	-290.438	2842.72	992.329	-287.867	2780.75	1142.79	-313.499	2968.29	602.451	-335.824	2693.74	259.772	-302.387	2775.42	106.411
611	0	-679.467	2842.35	999.351	-669.944	2809.94	1159.85	-615.402	2809.87	575.098	-558.229	2784.39	127.432	-564.249	2944.87	68.9575	-290.817	2854.38	994.65	-288.568	2791.64	1144.72	-315.358	2984.46	605.185	-336.06	2723.19	251.546	-302.51	2813.67	103.624
612	0	-679.619	2850.33	998.862	-670.586	2818.88	1159.44	-615.29	2812.74	575.305	-557.344	2783.81	127.193	-564.292	2944.96	68.8116	-291.187	2866.07	996.657	-289.108	2802.89	1146.4	-315.917	3001.35	607.998	-337.463	2752.75	241.927	-302.778	2852.24	100.609
613	0	-679.699	2858.27	998.288	-671.227	2827.9	1158.89	-615.068	2815.8	575.421	-557.154	2783.98	127.374	-564.326	2945.04	68.6873	-291.531	2877.75	998.356	-289.576	2814.39	1147.83	-317.679	3015.8	610.185	-338.467	2783.19	232.09	-303.27	2890.88	97.4517
614	0	-679.813	2866.42	997.636	-671.751	2837	1158.27	-614.735	2819.04	575.55	-556.813	2784.04	127.473	-564.374	2945.15	68.6196	-291.83	2889.44	999.729	-290	2825.98	1149.02	-319.407	3029.28	611.721	-339.488	2814.44	221.79	-303.82	2930.1	94.0827
615	0	-679.908	2874.58	996.894	-672.21	2846.17	1157.58	-614.443	2822.48	575.642	-556.528	2784.24	127.684	-564.342	2945.24	68.4377	-292.078	2901.05	1000.78	-290.407	2837.53	1149.88	-320.928	3042.04	612.865	-340.805	2846.32	211.262	-304.204	2969.13	91.2547
616	0	-680.035	2882.83	996.087	-672.628	2855.31	1156.72	-614.202	2826.27	575.75	-556.34	2784.56	127.988	-564.496	2945.66	68.4399	-292.304	2912.49	1001.48	-290.757	2849.09	1150.39	-322.402	3053.9	613.466	-342.247	2878.97	200.667	-304.576	3007.97	88.2865
617	0	-680.347	2891.18	995.252	-673.066	2864.36	1155.8	-613.964	2830.27	575.749	-556.195	2785.01	128.359	-564.092	2945.13	68.0477	-292.422	2923.76	1001.84	-291.016	2860.64	1150.59	-323.765	3064.85	613.438	-344.01	2912.05	190.283	-304.817	3047.41	86.1435
618	0	-681.049	2899.56	994.454	-673.418	2873.47	1154.84	-613.807	2834.6	575.757	-556.099	2785.45	128.761	-564.044	2945.22	67.8374	-292.492	2934.74	1001.91	-291.214	2872.09	1150.45	-324.788	3074.7	612.591	-346.009	2945.51	180.339	-305.141	3086.19	84.3092
619	0	-681.228	2908.05	993.668	-673.731	2882.63	1153.92	-613.732	2839.05	575.753	-556.531	2786.51	129.611	-564.19	2945.5	67.7973	-292.425	2945.62	1001.67	-291.476	2883.37	1150.03	-325.471	3083.65	611.006	-348.593	2979.69	171.762	-305.618	3124.68	83.0244
620	0	-681.421	2916.64	992.9	-673.901	2891.95	1152.96	-613.684	2843.73	575.661	-556.387	2786.97	130.033	-564.17	2945.59	67.6036	-292.256	2956.2	1001.17	-291.736	2894.61	1149.44	-325.847	3091.82	608.781	-351.034	3014.04	163.142	-306.446	3163.01	82.3034
621	0	-681.754	2925.32	992.047	-674.087	2901.41	1152.15	-613.735	2848.56	575.527	-556.217	2787.43	130.395	-563.976	2945.46	67.2824	-292.116	2966.6	1000.38	-292.02	2905.89	1148.71	-325.948	3099.18	605.949	-353.491	3048.52	154.671	-307.85	3200.77	81.9623
622	0	-682.006	2934.12	991.156	-674.182	2910.98	1151.2	-613.69	2853.44	575.322	-556.014	2787.93	130.792	-564.268	2946.08	67.3118	-292.117	2976.93	999.257	-292.371	2917.14	1147.8	-325.906	3106.01	602.63	-355.956	3082.86	149.172	-307.856	3237.85	83.1016
623	0	-682.7	2943.04	990.201	-674.224	2920.49	1150.19	-613.647	2858.51	575.08	-555.804	2788.39	131.237	-564.316	2946.26	67.2009	-292.225	2987.28	997.792	-292.713	2928.4	1146.73	-325.605	3112.22	598.729	-358.744	3116.78	144.772	-310.299	3274.16	84.7697
624	0	-683.293	2952.14	989.198	-674.244	2930.39	1149.12	-613.546	2863.54	574.78	-555.54	2788.98	131.781	-564.362	2946.42	67.0783	-292.358	2997.6	996.048	-292.986	2940.01	1145.51	-325.214	3118	594.505	-362.028	3149.78	141.856	-313.274	3310.24	87.8024
625	0	-683.796	2961.49	988.156	-674.331	2940.56	1147.87	-613.819	2868.8	574.679	-555.3	2789.46	132.377	-564.378	2946.58	66.9415	-292.431	3008.08	993.989	-293.139	2951.92	1144.1	-325.133	3123.75	590.297	-365.053	3181.3	140.279	-317.095	3344.6	92.5291
