# Supplementary material for: A Brake-Based Overground Gait Rehabilitation Device for Altering Propulsion Impulse Symmetry
Source: Sensors (Basel). 2021 Oct 5;21(19):6617. doi: 10.3390/s21196617 (PMC8512803; doi:10.3390/s21196617)
Supplement: Supplementary file 1 [file sensors-21-06617-s001.zip › GPT animations/code and data/Trajectories/BD 15.csv]

Trajectories
100
		BDC013:LTroc			BDC013:LIliac			BDC013:LKnee			BDC013:LAnkle			BDC013:LToe			BDC013:RTroc			BDC013:RIliac			BDC013:RKnee			BDC013:RAnkle			BDC013:RToe
Frame	Sub Frame	X	Y	Z	X	Y	Z	X	Y	Z	X	Y	Z	X	Y	Z	X	Y	Z	X	Y	Z	X	Y	Z	X	Y	Z	X	Y	Z
		mm	mm	mm	mm	mm	mm	mm	mm	mm	mm	mm	mm	mm	mm	mm	mm	mm	mm	mm	mm	mm	mm	mm	mm	mm	mm	mm	mm	mm	mm
211	0	-710.399	-1679.14	961.852	-700.553	-1729.36	1112.28	-672.168	-1548.36	570.794	-635.937	-1780.13	206.217	-660.13	-1687.45	64.4886	-316.928	-1684	960.054	-318.978	-1731.13	1117.22	-356.413	-1716.7	534.654	-411.361	-1788.21	86.6184	-376.754	-1627.85	23.4619
212	0	-710.11	-1669.28	962.89	-700.217	-1720.26	1113.06	-670.656	-1532.31	572.246	-635.249	-1751.51	197.526	-660.589	-1651.94	60.9725	-314.562	-1680.96	960.727	-317.803	-1721.89	1116.25	-354.2	-1719.88	536.468	-411.542	-1788.07	86.8068	-376.696	-1627.82	23.4136
213	0	-709.918	-1659.39	963.779	-699.522	-1710.6	1113.67	-671.535	-1522.94	574.504	-634.585	-1722.26	188.403	-661.105	-1615.93	57.3869	-316.525	-1666.75	957.461	-316.835	-1712.7	1115.36	-356.316	-1711.89	534.344	-411.718	-1788.02	87.0054	-376.647	-1627.73	23.3457
214	0	-709.77	-1649.66	964.601	-698.633	-1700.87	1114.19	-671.274	-1510.53	575.365	-634.004	-1692.47	179.068	-661.815	-1579.55	54.1344	-316.546	-1657.88	956.128	-316.082	-1703.52	1114.35	-356.687	-1708.71	533.793	-411.945	-1787.94	87.1895	-376.665	-1627.69	23.2824
215	0	-709.502	-1639.82	965.222	-697.89	-1691.53	1114.65	-670.711	-1498.64	575.685	-633.411	-1662.12	169.617	-662.598	-1542.74	51.2204	-316.004	-1651.12	955.382	-315.414	-1694.42	1113.38	-356.703	-1706.34	533.531	-412.083	-1787.99	87.3985	-376.641	-1627.64	23.1888
216	0	-709.217	-1630.02	965.745	-697.078	-1681.94	1114.93	-670.234	-1488.24	575.564	-632.862	-1631.12	160.187	-663.378	-1505.47	48.78	-315.429	-1644.1	954.602	-314.82	-1685.35	1112.39	-356.687	-1703.72	533.235	-412.206	-1787.82	87.5102	-376.571	-1627.63	23.1025
217	0	-709.077	-1620.48	966.192	-696.311	-1672.22	1115.07	-670.039	-1478.92	574.942	-632.387	-1599.69	151.035	-664.28	-1468.25	47.0638	-315.555	-1635.43	953.442	-314.36	-1676.27	1111.36	-356.668	-1700.98	533.061	-412.295	-1787.66	87.7095	-376.441	-1627.5	23.0322
218	0	-708.93	-1610.93	966.283	-695.931	-1662.86	1114.98	-669.652	-1470.22	573.519	-632.084	-1567.93	142.322	-665.219	-1431.13	46.1282	-315.337	-1627.74	952.655	-313.908	-1667.32	1110.29	-356.545	-1698.27	532.971	-412.36	-1787.46	87.9195	-376.317	-1627.41	22.9361
219	0	-708.857	-1601.43	966.035	-696.782	-1656.83	1114.99	-669.318	-1462.26	571.427	-631.962	-1536.02	134.267	-666.066	-1394.17	45.9779	-315.313	-1619.48	951.606	-313.811	-1658.19	1109.27	-356.489	-1695.41	532.913	-412.432	-1787.28	88.2644	-376.28	-1627.12	22.8027
220	0	-708.822	-1591.89	965.424	-696.444	-1646.98	1114.58	-668.968	-1455.01	568.76	-632.077	-1504.02	126.98	-666.562	-1357.48	46.4585	-315.272	-1611.32	950.487	-313.691	-1649	1108.25	-356.459	-1692.29	532.762	-412.477	-1786.97	88.6067	-376.15	-1627.16	22.6236
221	0	-708.845	-1582.36	964.555	-696.245	-1636.68	1113.96	-668.606	-1448.18	565.59	-632.364	-1471.78	120.726	-666.565	-1321.25	47.6459	-315.244	-1603.07	949.365	-313.663	-1639.63	1107.17	-356.478	-1688.84	532.666	-412.524	-1786.55	89.0237	-376.008	-1626.88	22.518
222	0	-708.966	-1572.77	963.32	-696.143	-1626.25	1113.16	-668.245	-1441.66	562.175	-632.964	-1439.34	115.645	-665.695	-1285.31	49.3312	-314.894	-1595.47	948.457	-313.58	-1630.02	1106.05	-356.578	-1684.95	532.548	-412.585	-1786.07	89.5335	-375.971	-1626.75	22.4172
223	0	-709.149	-1563.19	961.878	-696.123	-1615.72	1112.21	-668.072	-1435.49	558.757	-633.703	-1407.15	112.009	-663.744	-1249.93	51.5723	-314.954	-1586.72	947.172	-313.633	-1620.37	1104.92	-356.866	-1680.53	532.365	-412.732	-1785.54	90.1227	-375.768	-1626.82	22.3998
224	0	-709.253	-1553.33	960.315	-696.239	-1604.95	1111.16	-667.555	-1429.27	555.205	-634.611	-1375.72	109.831	-660.69	-1215.5	54.4899	-315.117	-1577.69	945.818	-313.737	-1610.66	1103.77	-357.199	-1675.77	532.124	-412.906	-1784.95	90.7985	-375.846	-1626.47	22.159
225	0	-709.435	-1543.25	958.681	-696.417	-1594.05	1110.1	-666.957	-1423.1	552.036	-635.721	-1345.91	108.795	-656.956	-1182.54	57.952	-315.241	-1568.87	944.542	-314.015	-1600.82	1102.55	-357.62	-1670.68	531.878	-413.126	-1784.25	91.5104	-375.837	-1626.3	22.0611
226	0	-709.584	-1532.95	957.124	-696.728	-1583.1	1108.97	-666.105	-1416.8	549.02	-636.886	-1318.35	108.656	-652.816	-1151.77	62.3578	-315.812	-1558.88	942.983	-314.468	-1590.98	1101.24	-358.205	-1665.14	531.524	-413.422	-1783.56	92.3563	-375.919	-1626.21	22.0251
227	0	-709.9	-1522.45	955.622	-697.11	-1571.96	1107.78	-665.568	-1410.65	546.188	-637.774	-1293.37	109.031	-648.424	-1123.84	68.2085	-316.11	-1549.79	941.591	-314.947	-1581.1	1099.87	-358.854	-1659.25	531.073	-413.783	-1782.78	93.278	-375.969	-1626.02	21.9533
228	0	-710.085	-1511.52	954.144	-697.506	-1560.87	1106.5	-665.179	-1404.21	543.346	-638.068	-1271.3	109.552	-644.189	-1099.28	75.2838	-316.325	-1540.47	940.347	-315.485	-1571.14	1098.35	-359.42	-1653.13	530.772	-414.168	-1781.81	94.2796	-375.968	-1625.74	21.7869
229	0	-710.21	-1500.12	952.621	-697.957	-1549.74	1105.24	-664.817	-1397.04	540.75	-637.825	-1252.56	109.987	-640.435	-1078.63	82.8673	-316.718	-1530.69	938.939	-316.031	-1561.13	1096.79	-360.164	-1646.55	530.305	-414.654	-1780.86	95.4855	-375.934	-1625.73	21.8091
230	0	-710.439	-1488.58	951.139	-698.416	-1538.44	1104	-664.481	-1388.27	538.361	-637.045	-1237.52	109.639	-637.427	-1062.23	89.6639	-317.045	-1521.46	937.543	-316.589	-1551.13	1095.14	-360.879	-1639.55	529.822	-415.192	-1779.92	96.7462	-376.144	-1625.48	21.6688
231	0	-710.722	-1476.98	949.827	-698.984	-1527.26	1102.77	-664.454	-1378.13	536.823	-635.685	-1225.7	108.128	-635.473	-1050.14	94.4969	-317.518	-1511.73	936.062	-317.158	-1540.96	1093.28	-361.739	-1632.04	529.254	-415.511	-1778.77	98.32	-376.246	-1625.19	21.5397
232	0	-711.144	-1465.62	948.859	-699.48	-1515.92	1101.56	-664.214	-1366.35	535.73	-634.202	-1217.07	106.504	-634.216	-1041.69	95.53	-317.544	-1503.3	934.906	-317.739	-1530.53	1091.37	-362.51	-1624.13	528.643	-415.665	-1777.33	99.9324	-376.228	-1624.92	21.3957
233	0	-711.806	-1454.57	948.079	-699.521	-1502.63	1100.34	-663.621	-1353.48	535.088	-632.737	-1210.64	105.56	-633.014	-1035.91	91.684	-317.905	-1493.86	933.668	-318.393	-1520.05	1089.52	-363.273	-1615.64	528.162	-415.709	-1775.8	101.847	-376.177	-1624.67	21.2922
234	0	-712.375	-1442.88	947.474	-699.59	-1489.54	1099.33	-663.257	-1340.14	534.816	-631.183	-1205.67	103.896	-631.801	-1031.69	82.9645	-318.824	-1482.75	932.157	-319.119	-1509.47	1087.8	-364.068	-1606.48	527.656	-415.548	-1774.06	104.039	-376.039	-1624.35	21.1219
235	0	-712.938	-1430.7	947.221	-700.02	-1477.84	1098.56	-662.206	-1326.27	534.753	-629.507	-1201.64	101.744	-629.96	-1027.5	73.5525	-320.025	-1470.74	930.674	-320.048	-1498.82	1086.26	-364.88	-1596.73	527.201	-415.259	-1772.06	106.51	-375.869	-1624	20.8461
236	0	-713.506	-1418.29	947.259	-700.374	-1465.98	1097.94	-661.681	-1313.08	534.871	-627.539	-1196.68	100.271	-627.968	-1024.39	66.5769	-320.985	-1459.28	929.581	-321.019	-1488.03	1084.87	-365.645	-1586.24	526.696	-414.94	-1769.7	109.238	-375.672	-1623.67	20.6601
237	0	-714.086	-1405.69	947.447	-701.278	-1454.87	1097.7	-660.637	-1300.18	534.633	-626.219	-1191.67	99.5289	-625.709	-1021.03	61.4396	-321.741	-1448.87	929.022	-322.113	-1477.13	1083.72	-366.522	-1575.12	526.198	-414.626	-1766.98	112.299	-375.457	-1623.32	20.4835
238	0	-714.643	-1392.72	947.611	-702.176	-1443.51	1097.72	-660.102	-1287.96	534.535	-625.409	-1187.04	98.5236	-623.997	-1018.34	56.1054	-322.577	-1438.11	928.562	-323.213	-1466.03	1082.81	-367.332	-1563.32	525.741	-414.213	-1763.89	115.77	-375.238	-1622.88	20.2336
239	0	-715.237	-1379.66	947.931	-703.084	-1431.74	1097.95	-660.026	-1275.45	535.092	-624.898	-1183.1	97.4779	-623.093	-1016	51.1108	-323.586	-1426.8	928.205	-324.317	-1454.78	1082.15	-368.041	-1550.83	525.461	-413.725	-1760.29	119.707	-375.077	-1622.68	20.0764
240	0	-715.842	-1366.75	948.47	-703.881	-1419.63	1098.49	-660.87	-1262.56	536.122	-624.723	-1179.71	96.8615	-622.866	-1014.26	47.1696	-324.375	-1415.82	928.169	-325.32	-1443.32	1081.7	-368.584	-1537.34	525.176	-413.12	-1756.15	124.107	-374.833	-1622.33	20.1621
241	0	-716.476	-1354.21	949.273	-704.645	-1407.36	1099.37	-661.458	-1248.97	537.5	-624.809	-1177.02	96.6183	-622.707	-1012.95	44.2467	-325.849	-1402.92	927.886	-326.326	-1431.8	1081.45	-369.054	-1522.84	524.758	-412.445	-1751.36	129.027	-374.594	-1621.95	20.2803
242	0	-717.108	-1341.69	950.4	-705.365	-1395.14	1100.61	-662.156	-1235.72	538.881	-624.944	-1174.93	96.3259	-622.477	-1011.9	41.6411	-327.216	-1390.21	927.887	-327.278	-1420.11	1081.4	-368.131	-1509.31	525.082	-411.73	-1745.88	134.493	-374.487	-1621.36	20.4698
243	0	-717.808	-1329.18	951.665	-706.138	-1382.7	1102.14	-662.715	-1223.1	539.623	-625.259	-1173.14	96.0489	-622.374	-1010.97	39.3808	-328.473	-1378.08	928.146	-328.184	-1408.44	1081.47	-368.151	-1492.44	524.544	-410.896	-1739.41	140.539	-374.049	-1620.76	21.1924
244	0	-718.712	-1316.95	952.96	-707.095	-1370.58	1103.91	-663.676	-1212.18	540.291	-625.629	-1171.36	95.817	-622.381	-1010.32	38.3258	-329.716	-1366.09	928.499	-329.114	-1396.67	1081.61	-367.934	-1474.08	523.819	-410.036	-1731.99	147.255	-373.688	-1619.89	22.026
245	0	-719.883	-1305.4	954.192	-708.406	-1359.31	1105.7	-664.889	-1202.88	540.557	-625.834	-1169.95	95.4805	-622.181	-1009.49	37.461	-331.411	-1353.2	928.72	-330.164	-1385.08	1081.86	-367.342	-1454.57	523.051	-409.089	-1723.42	154.754	-373.485	-1618.5	22.8736
246	0	-721.362	-1294.51	955.383	-709.776	-1348.32	1107.36	-665.643	-1194.66	540.514	-625.894	-1169.02	95.1514	-622.065	-1008.94	36.8217	-333.259	-1339.9	928.885	-331.289	-1373.64	1082.14	-366.462	-1433.87	522.067	-408.053	-1713.62	162.852	-373.378	-1616.5	24.2912
247	0	-723.014	-1283.9	956.476	-711.071	-1337.17	1108.79	-665.954	-1187.25	540.056	-625.813	-1168.24	94.7506	-622.121	-1008.5	36.4136	-334.975	-1327	929.205	-332.498	-1362.51	1082.42	-365.433	-1412.14	520.966	-406.958	-1702.16	171.659	-373.354	-1613.92	26.2328
248	0	-724.457	-1272.64	957.322	-712.106	-1325.29	1109.92	-666.654	-1181.18	539.572	-625.657	-1167.59	94.2693	-622.058	-1008.1	36.011	-336.467	-1314.78	929.735	-333.718	-1351.6	1082.74	-364.497	-1389.37	519.817	-405.733	-1689.08	180.964	-373.213	-1610.54	28.6561
249	0	-725.831	-1261.18	957.973	-713.182	-1313.68	1110.94	-667.068	-1175.87	538.945	-625.448	-1167.14	93.8274	-622.017	-1007.89	35.7663	-337.785	-1303.04	930.294	-334.874	-1341.12	1083.02	-363.719	-1365.99	518.841	-404.326	-1674.18	190.679	-373.083	-1606.25	31.7858
250	0	-726.988	-1249.84	958.642	-714.333	-1303.07	1112.07	-667.998	-1171.69	538.587	-625.369	-1167.2	93.5133	-622.007	-1007.75	35.5627	-339.047	-1291.6	930.891	-336.009	-1330.8	1083.15	-363.005	-1341.76	517.952	-402.718	-1657.12	200.577	-372.993	-1600.82	35.8344
251	0	-727.917	-1238.69	959.476	-715.445	-1292.91	1113.23	-669.177	-1168.09	538.392	-625.448	-1167.22	93.2781	-622.093	-1007.66	35.4074	-340.276	-1280.24	931.375	-336.946	-1320.97	1083.19	-362.279	-1317.06	517.384	-401.008	-1638.08	209.946	-372.721	-1594.24	40.9972
252	0	-728.751	-1228.13	960.428	-716.308	-1282.87	1114.52	-670.194	-1164.77	538.289	-625.538	-1167.28	93.0304	-622.199	-1007.59	35.234	-341.576	-1268.75	931.536	-337.722	-1311.34	1083.04	-361.497	-1292.47	517.336	-399.193	-1617.65	218.301	-373.131	-1585.7	45.8392
253	0	-730.018	-1219.24	961.512	-716.987	-1272.59	1115.84	-671.324	-1161.6	538.312	-625.78	-1167.38	92.947	-622.327	-1007.34	34.9061	-342.681	-1257.29	931.683	-338.291	-1301.86	1082.81	-360.853	-1268.19	518.118	-397.062	-1596.2	225.364	-373.749	-1576.22	50.6552
254	0	-731.465	-1211.84	962.73	-717.567	-1262.49	1117.26	-672.485	-1158.41	538.538	-626.047	-1167.37	92.7991	-622.408	-1007.3	34.7601	-342.347	-1250.18	933	-338.842	-1292.68	1082.67	-360.283	-1244.36	519.706	-395.041	-1574.83	231.844	-374.493	-1564.19	55.2868
255	0	-732.777	-1204.39	963.9	-718.134	-1252.28	1118.66	-673.424	-1154.99	538.632	-625.686	-1166.53	92.2491	-622.539	-1007.27	34.5827	-343.326	-1239.04	933.578	-339.161	-1283.4	1082.87	-359.798	-1220.98	522.053	-393.504	-1554.15	238.185	-375.197	-1546.98	61.0433
256	0	-733.697	-1195.76	964.786	-718.794	-1241.6	1119.93	-674.547	-1151.62	538.517	-625.857	-1166.15	91.9858	-622.652	-1007.27	34.4358	-343.985	-1228.07	934.515	-339.382	-1273.96	1083.54	-359.596	-1198.14	525.013	-392.483	-1532.91	244.677	-375.555	-1524.9	66.669
257	0	-734.274	-1186.08	965.388	-719.688	-1230.63	1121.02	-675.385	-1148.33	538.447	-626.274	-1166.13	92.0618	-622.738	-1007.26	34.2703	-344.289	-1217.61	935.846	-339.697	-1264.36	1084.73	-359.67	-1175.83	528.401	-391.896	-1510.96	249.918	-376.003	-1498.44	71.4334
258	0	-734.759	-1176.27	965.729	-720.943	-1219.86	1121.88	-676.273	-1145.37	538.408	-626.759	-1166.34	92.1977	-622.865	-1007.29	34.1828	-344.492	-1207.38	937.461	-340.175	-1254.78	1086.42	-360.064	-1154.22	532.191	-391.624	-1488.12	254.016	-376.172	-1470	75.5762
259	0	-735.458	-1167.17	965.875	-722.469	-1209.71	1122.52	-676.734	-1142.81	538.505	-626.769	-1166.18	91.9396	-622.902	-1007.29	34.0557	-344.475	-1197.52	939.463	-340.93	-1245.32	1088.5	-360.681	-1133.02	536.369	-391.44	-1464.49	256.611	-376.118	-1440.73	78.7513
260	0	-735.929	-1157.53	965.957	-723.871	-1199.37	1123.07	-677.061	-1140.81	538.688	-626.82	-1166.07	91.9544	-622.844	-1007.22	33.9431	-344.322	-1187.99	941.789	-341.695	-1235.25	1090.87	-361.292	-1112.12	540.981	-391.434	-1440.58	257.758	-375.728	-1411.49	80.832
261	0	-736.365	-1148.45	966.005	-724.916	-1188.52	1123.59	-677.399	-1139.2	538.942	-626.78	-1166.11	91.9559	-622.837	-1007.21	33.8618	-345.444	-1174.28	943.561	-343.169	-1226.08	1093.65	-361.878	-1091.5	545.579	-391.52	-1416.28	257.658	-374.923	-1382.08	81.5872
262	0	-736.85	-1139.75	965.978	-725.872	-1178.13	1124	-677.3	-1137.71	539.207	-626.749	-1166.11	92.0167	-622.957	-1007.32	33.8909	-346.552	-1160.25	945.294	-344.571	-1216.46	1096.61	-362.331	-1071.17	550.049	-391.765	-1391.52	256.241	-373.819	-1352.54	81.3963
263	0	-737.264	-1131.22	965.919	-727.655	-1171.96	1124.49	-677.519	-1136.27	539.544	-626.786	-1166.17	92.145	-622.892	-1007.17	33.6724	-346.935	-1148.69	947.957	-345.92	-1206.67	1099.53	-362.718	-1051.3	554.364	-392.014	-1366.27	253.731	-372.477	-1322.25	80.4736
264	0	-737.579	-1122.87	965.849	-728.339	-1161.97	1124.9	-677.714	-1134.75	539.817	-626.768	-1166.19	92.2952	-622.962	-1007.24	33.6872	-347.119	-1138.06	950.753	-347.135	-1196.84	1102.37	-363.081	-1032.66	558.612	-392.476	-1340.54	250.22	-370.956	-1291.02	79.0943
265	0	-737.845	-1114.55	965.65	-728.897	-1151.82	1125.13	-677.939	-1132.99	540.028	-626.798	-1166.16	92.3876	-622.982	-1007.19	33.6041	-347.309	-1127.25	953.542	-346.911	-1183.83	1105.06	-363.468	-1014.12	562.396	-393.018	-1314.43	245.82	-369.365	-1258.05	77.2449
266	0	-738.107	-1106.32	965.36	-729.439	-1142.07	1125.21	-677.534	-1130.58	540.062	-626.775	-1166.06	92.4938	-623.042	-1007.15	33.5107	-347.43	-1116.36	956.343	-347.617	-1172.92	1107.44	-363.995	-996.395	565.987	-393.606	-1287.93	240.628	-367.388	-1224.18	75.6477
267	0	-738.248	-1098.2	964.88	-730.038	-1132.78	1125.1	-677.592	-1128.41	540.201	-626.705	-1165.88	92.5162	-623.067	-1007.07	33.3593	-347.598	-1105.14	958.888	-348.377	-1162.65	1109.63	-364.703	-979.519	569.264	-394.189	-1261.02	234.435	-365.33	-1189.02	73.8728
268	0	-738.331	-1089.99	964.307	-730.7	-1123.51	1124.82	-677.692	-1126.2	540.351	-626.702	-1165.75	92.6827	-623.097	-1006.94	33.1851	-347.632	-1094.33	961.327	-348.852	-1151.85	1111.62	-365.539	-963.399	572.431	-394.843	-1233.66	227.492	-363.5	-1152.93	71.9622
269	0	-738.429	-1081.9	963.704	-731.386	-1114.3	1124.32	-677.561	-1123.7	540.44	-626.714	-1165.71	92.8873	-623.133	-1006.83	32.9966	-347.617	-1083.38	963.542	-349.603	-1141.54	1113.55	-366.37	-948.087	575.225	-395.431	-1205.73	219.653	-361.704	-1116.37	69.8185
270	0	-738.394	-1073.59	962.999	-732.043	-1105	1123.7	-677.621	-1121.3	540.585	-626.6	-1165.56	93.0424	-623.212	-1006.82	32.852	-347.615	-1072.25	965.428	-349.692	-1129.83	1115.26	-366.895	-933.48	577.722	-395.987	-1177.14	211.047	-359.554	-1080.4	67.7328
271	0	-738.433	-1065.42	962.251	-732.589	-1095.77	1122.95	-677.421	-1118.79	540.786	-626.416	-1165.39	93.2153	-623.219	-1006.58	32.6694	-347.576	-1060.99	967.101	-350.178	-1118.72	1116.71	-367.336	-919.629	579.933	-396.425	-1147.86	201.907	-357.798	-1043.19	65.1504
272	0	-738.359	-1057.1	961.391	-733.176	-1086.6	1122.15	-677.281	-1116.2	541.035	-626.209	-1165.23	93.4167	-623.272	-1006.45	32.5411	-347.597	-1049.91	968.552	-350.629	-1107.73	1117.84	-367.781	-906.476	581.573	-396.88	-1117.86	192.249	-356.172	-1005.8	62.4225
273	0	-738.353	-1048.9	960.61	-733.684	-1077.45	1121.23	-676.927	-1113.48	541.345	-625.977	-1164.98	93.6705	-623.315	-1006.31	32.4008	-347.498	-1038.95	969.643	-351.64	-1098.17	1118.78	-368.178	-894.232	582.783	-397.286	-1087.19	182.233	-354.595	-968.198	59.6088
274	0	-738.353	-1040.43	959.657	-734.143	-1068.31	1120.29	-676.606	-1110.44	541.557	-625.731	-1164.72	94.0343	-623.343	-1005.88	32.2767	-347.319	-1028.15	970.473	-351.325	-1086.18	1119.2	-368.57	-882.76	583.446	-397.669	-1056.01	172.089	-352.952	-930.226	56.9045
275	0	-738.445	-1032.25	958.811	-734.554	-1059.23	1119.3	-676.045	-1106.94	541.649	-625.379	-1164.46	94.3441	-623.38	-1005.75	32.1748	-347.005	-1017.91	971.038	-351.559	-1074.9	1119.54	-368.961	-872.233	583.347	-398.016	-1024.11	161.979	-350.889	-892.574	54.7663
276	0	-738.422	-1023.77	957.872	-734.873	-1050.14	1118.33	-675.789	-1103.24	541.735	-625.006	-1164.02	94.7063	-623.397	-1005.57	32.0521	-346.81	-1007.62	971.264	-351.305	-1063.11	1119.58	-369.199	-862.629	582.651	-398.449	-992.275	152.316	-349.008	-854.867	53.1046
277	0	-738.379	-1015.42	956.926	-734.956	-1041.01	1117.49	-675.448	-1099.12	541.745	-624.719	-1163.63	95.2262	-623.295	-1005.31	31.8693	-347.544	-993.966	970.732	-351.547	-1052.14	1119.56	-369.454	-853.83	581.159	-399.033	-959.662	143.149	-346.454	-818.278	52.6458
278	0	-738.366	-1006.97	955.949	-734.972	-1031.84	1116.6	-675.162	-1094.87	541.8	-624.419	-1163.21	95.7482	-623.318	-1005.18	31.7955	-348.035	-981.818	969.964	-351.862	-1041.38	1119.42	-369.578	-845.787	579.102	-399.631	-926.547	134.755	-345.046	-781.076	52.081
279	0	-738.418	-998.363	954.963	-734.852	-1022.55	1115.64	-674.869	-1090.25	541.806	-624.031	-1162.59	96.2918	-623.281	-1005.32	31.6938	-347.657	-972.023	969.553	-351.948	-1030.13	1119.03	-369.443	-838.288	576.455	-399.979	-893.131	127.36	-344.299	-743.989	51.6618
280	0	-738.46	-989.726	953.829	-734.848	-1013.06	1114.59	-674.39	-1085.22	541.68	-623.768	-1162.08	96.9119	-623.245	-1005.08	31.6037	-347.488	-961.927	968.515	-351.93	-1018.69	1118.4	-369.131	-831.094	573.365	-400.135	-859.665	121.179	-344.126	-707.488	51.5169
281	0	-738.575	-980.925	952.719	-734.804	-1003.4	1113.4	-674.042	-1079.99	541.475	-623.468	-1161.48	97.492	-623.22	-1004.91	31.5059	-346.293	-954.29	967.648	-351.804	-1007.08	1117.57	-368.728	-824.367	569.753	-400.17	-826.298	116.264	-345.054	-671.064	52.0579
282	0	-738.666	-971.949	951.571	-734.817	-993.407	1112.18	-673.991	-1074.93	541.498	-623.116	-1160.83	98.115	-623.22	-1004.69	31.3562	-346.863	-941.556	965.539	-351.784	-995.651	1116.41	-368.361	-817.873	565.838	-399.858	-793.653	112.957	-346.384	-635.576	53.8904
283	0	-738.622	-962.611	950.316	-734.701	-983.36	1110.87	-673.932	-1069.73	541.556	-622.682	-1160.11	98.842	-623.259	-1004.64	31.1658	-345.712	-932.974	964.116	-351.43	-983.453	1115.08	-368.267	-811.425	561.883	-399.43	-762.193	110.92	-347.743	-601.878	57.3178
284	0	-738.746	-953.274	949.101	-734.46	-973.202	1109.42	-673.816	-1064.29	541.59	-622.347	-1159.31	99.6192	-623.222	-1004.25	31.0828	-345.295	-922.73	962.142	-351.286	-971.745	1113.57	-368.238	-804.991	558.131	-398.99	-732.84	109.848	-350.985	-568.463	61.2257
285	0	-738.721	-943.708	947.928	-734.028	-962.825	1107.95	-673.559	-1058.39	541.441	-621.971	-1158.43	100.434	-623.248	-1004	30.8581	-344.828	-911.771	960.066	-350.929	-959.843	1111.88	-368.334	-798.1	554.498	-399.08	-705.362	109.416	-353.915	-537.616	67.1424
286	0	-738.487	-933.802	946.554	-733.612	-952.35	1106.39	-673.273	-1052.13	541.279	-621.779	-1157.46	101.384	-623.242	-1003.72	30.6727	-344.465	-900.478	957.937	-350.338	-947.563	1110.23	-368.547	-790.957	551.198	-399.279	-680.315	109.366	-357.171	-509.408	74.4628
287	0	-738.223	-923.608	945.102	-733.103	-941.748	1104.72	-673.26	-1045.62	541.221	-621.879	-1156.52	102.528	-623.246	-1003.43	30.5089	-344.042	-889.008	955.72	-349.741	-935.394	1108.52	-368.812	-783.481	548.115	-399.805	-657.739	109.558	-360.59	-484.125	82.2926
288	0	-737.893	-913.169	943.724	-732.645	-931.043	1103.15	-673.126	-1038.58	540.995	-621.438	-1154.95	103.392	-623.271	-1003.07	30.3639	-343.451	-877.427	953.976	-349.054	-923.309	1107.01	-369.199	-775.371	545.384	-400.832	-637.888	109.584	-364.181	-462.186	90.001
289	0	-737.472	-902.383	942.259	-732.018	-920.095	1101.52	-673.207	-1031.19	540.983	-621.626	-1153.63	104.738	-623.247	-1002.63	30.1535	-343.065	-865.393	952.323	-348.458	-911.16	1105.54	-369.575	-766.242	543.062	-402.553	-620.989	109.051	-367.802	-444.03	96.3192
290	0	-736.907	-891.321	940.944	-731.43	-908.941	1099.92	-673.032	-1023.04	540.814	-621.998	-1152.24	106.376	-623.315	-1002.4	29.8866	-342.607	-853.415	951.022	-348.098	-900.109	1104.46	-370.164	-755.922	541.302	-404.697	-607.011	107.741	-371.185	-429.458	99.7494
291	0	-736.376	-880.294	939.815	-730.766	-897.554	1098.4	-672.876	-1014.4	540.654	-622.5	-1150.58	108.142	-623.407	-1001.95	29.7246	-342.064	-841.404	950.072	-347.68	-888.738	1103.41	-370.882	-744.396	540.043	-406.938	-595.874	105.938	-374.265	-418.283	99.742
292	0	-735.851	-869.214	938.692	-730.074	-886.037	1097.05	-672.85	-1005.3	540.548	-622.957	-1148.89	110.08	-623.43	-1001.41	29.5073	-341.676	-829.14	949.275	-347.123	-876.972	1102.48	-371.718	-731.782	539.282	-409.424	-587.346	103.83	-377.173	-409.929	96.5946
293	0	-735.038	-857.653	937.701	-729.287	-874.103	1095.81	-672.851	-995.645	540.355	-623.491	-1146.66	112.256	-623.542	-1000.81	29.2911	-341.062	-816.844	948.472	-346.621	-865.482	1101.61	-372.665	-718.208	538.702	-411.662	-581.512	103.547	-380.033	-404.528	91.0197
294	0	-734.302	-846.139	936.902	-728.427	-862.072	1094.68	-673.804	-986.414	540.527	-624.113	-1144.41	114.747	-623.678	-1000.26	29.1308	-340.201	-804.657	947.841	-345.666	-853.102	1100.58	-373.785	-704.196	538.301	-414.361	-577.084	101.727	-382.486	-400.594	84.3693
295	0	-733.38	-834.218	936.262	-727.498	-850.06	1093.73	-673.577	-975.469	540.274	-624.881	-1141.71	117.507	-623.911	-999.617	28.9257	-339.339	-792.252	947.298	-344.907	-840.975	1099.86	-375.11	-690.085	538.056	-417.501	-573.054	99.2019	-385.223	-397.185	78.8554
296	0	-732.622	-822.501	935.917	-726.414	-837.957	1092.95	-673.405	-963.886	540.086	-625.666	-1138.71	120.596	-624.22	-998.968	28.7503	-338.635	-779.244	946.75	-343.888	-828.331	1099.26	-376.553	-676.123	537.826	-420.373	-568.594	97.6917	-388.269	-394.086	74.7434
297	0	-731.642	-810.292	935.611	-725.351	-825.73	1092.38	-673.217	-951.431	540.174	-626.52	-1135.13	124.003	-624.616	-998.464	28.6054	-337.826	-766.124	946.682	-342.834	-815.311	1099.06	-377.804	-662.961	537.611	-422.633	-563.799	96.3247	-391.546	-390.384	69.9373
298	0	-730.635	-797.793	935.472	-724.307	-813.619	1092.04	-673.092	-938	540.048	-627.704	-1131.18	128.111	-625.08	-997.769	28.4273	-337.351	-752.281	946.855	-341.665	-801.806	1099.46	-378.588	-650.594	537.558	-423.305	-558.251	95.321	-394.663	-386.093	63.6603
299	0	-729.783	-785.414	935.649	-723.183	-801.448	1091.92	-673.087	-923.595	539.979	-628.834	-1126.48	132.527	-625.928	-997.127	28.4598	-337.103	-738.254	947.429	-340.545	-787.989	1100.43	-378.599	-638.681	537.906	-422.952	-553.316	94.4705	-396.348	-382.466	57.3729
300	0	-728.863	-772.703	935.932	-722.304	-789.386	1092.14	-673.263	-907.772	539.838	-629.972	-1120.96	137.4	-626.651	-996.527	28.5605	-336.64	-724.398	948.283	-339.678	-774.149	1101.79	-377.801	-626.344	538.728	-422.267	-549.308	93.7962	-396.305	-380.126	51.594
301	0	-728.27	-760.449	936.276	-721.361	-777.34	1092.54	-673.834	-890.527	539.435	-631.084	-1114.36	142.666	-627.194	-995.934	28.8311	-336.172	-710.504	949.473	-338.935	-760.653	1103.38	-376.687	-613.779	539.875	-421.209	-546.678	93.226	-395.626	-378.383	46.4858
302	0	-727.141	-747.707	936.672	-720.603	-765.285	1093.12	-674.948	-872.033	538.844	-632.184	-1106.55	148.458	-627.815	-995.031	29.2408	-335.47	-697.07	950.913	-338.171	-747.131	1105.02	-375.378	-601.27	540.945	-419.949	-544.598	92.8607	-395.206	-376.98	42.2269
303	0	-725.896	-734.729	937.093	-719.822	-753.165	1093.79	-676.582	-851.973	538.008	-633.335	-1097.41	154.846	-628.367	-993.662	29.6792	-334.615	-684.314	952.5	-337.478	-734.338	1106.8	-373.94	-589.644	541.808	-418.947	-542.536	92.5547	-395.173	-375.243	39.4025
304	0	-724.667	-721.539	937.511	-719.128	-740.959	1094.47	-678.522	-830.417	536.73	-634.912	-1087.15	162.112	-629.145	-991.572	30.2008	-333.619	-672.08	954.211	-336.024	-720.111	1108.59	-372.558	-578.808	542.385	-418.768	-540.789	92.3313	-395.343	-374.376	38.401
305	0	-723.287	-708.289	937.946	-718.315	-728.6	1095.2	-680.567	-807.503	535.237	-639.003	-1077.94	170.951	-630.36	-989.401	30.811	-332.424	-660.261	955.875	-335.33	-708.787	1110.3	-371.753	-568.811	542.989	-418.72	-539.816	92.2017	-395.411	-373.542	37.5416
306	0	-721.833	-695.28	938.369	-717.536	-716.408	1095.84	-682.447	-783.532	533.623	-640.456	-1064.19	179.415	-631.242	-986.213	31.9038	-331.123	-648.645	957.489	-334.672	-698.25	1111.88	-371.507	-559.348	543.443	-418.719	-539.375	92.3252	-395.168	-373.736	37.0601
307	0	-720.387	-682.198	938.675	-716.735	-704.57	1096.44	-684.107	-758.742	532.107	-641.908	-1048.37	188.764	-631.807	-981.642	33.6578	-329.843	-637.076	958.958	-333.803	-687.152	1113.39	-371.093	-551.454	543.635	-418.956	-538.818	92.4685	-395.146	-373.542	36.7998
308	0	-718.973	-668.766	938.953	-715.863	-692.948	1096.93	-685.574	-733.246	530.712	-643.749	-1030.67	198.37	-632.823	-975.809	36.8663	-328.439	-625.67	960.223	-332.76	-676.28	1114.78	-370.484	-545.41	543.894	-419.561	-538.19	92.5018	-395.412	-373.562	36.6019
309	0	-717.676	-655.642	939.217	-715.155	-681.93	1097.31	-686.836	-707.302	529.641	-645.666	-1011.62	207.812	-633.883	-969.226	39.3607	-327.161	-614.67	961.303	-331.644	-665.49	1115.99	-370.004	-540.448	543.944	-420.141	-537.702	92.4923	-395.521	-373.522	36.5118
310	0	-716.409	-643.065	939.476	-714.282	-670.961	1097.55	-687.93	-681.27	529.106	-647.912	-991.204	216.597	-633.188	-960.932	42.7377	-325.869	-604.035	962.249	-330.671	-654.778	1117.09	-369.676	-535.72	543.766	-420.568	-537.536	92.6134	-395.427	-373.605	36.4174
311	0	-715.377	-630.492	939.877	-713.653	-660.525	1097.76	-688.7	-655.576	529.435	-650.111	-969.44	223.669	-632.867	-951.858	46.5967	-324.707	-593.908	963.122	-329.757	-644.159	1118.19	-369.211	-531.191	543.649	-420.92	-537.092	92.571	-395.328	-373.387	36.3355
312	0	-714.507	-618.3	940.626	-713.02	-650.374	1098.04	-689.099	-630.198	530.739	-651.735	-947.264	230.143	-634.641	-938.75	53.625	-323.826	-584.05	963.97	-328.934	-633.671	1119.19	-368.741	-526.578	543.618	-421.181	-536.702	92.6086	-395.243	-373.264	36.1774
313	0	-713.891	-606.531	941.799	-712.46	-640.251	1098.48	-689.118	-605.163	532.51	-652.89	-925.732	237.426	-636.302	-919.53	60.7908	-323.221	-574.261	964.773	-328.247	-623.224	1120.18	-368.193	-521.662	543.673	-421.281	-536.313	92.6311	-395.127	-373.178	36.0836
314	0	-713.394	-595.214	943.143	-712.057	-630.129	1098.93	-688.74	-580.635	535.102	-653.752	-903.942	244.494	-638.985	-895.294	68.0208	-322.783	-564.059	965.562	-327.592	-612.814	1121.16	-367.776	-516.445	543.722	-421.341	-535.968	92.6797	-394.998	-373.08	36.007
315	0	-712.885	-583.985	944.594	-711.276	-619.942	1100.08	-688.007	-556.882	538.133	-654.137	-881.345	250.816	-641.382	-867.508	74.7034	-322.26	-555.026	966.52	-327.031	-602.645	1122.15	-367.238	-511.451	543.777	-421.385	-535.612	92.7591	-394.974	-372.902	35.8803
316	0	-712.561	-572.633	946.285	-710.674	-610.156	1101.38	-686.691	-534.926	542.171	-654.131	-857.755	255.831	-643.999	-838.065	80.5371	-321.749	-545.131	967.402	-326.412	-592.907	1123.03	-366.771	-506.351	543.695	-421.373	-535.278	92.8471	-394.847	-372.629	35.7825
317	0	-712.244	-561.505	948.248	-709.813	-600.086	1102.83	-685.61	-512.47	546.224	-654.074	-833.401	259.324	-646.682	-808.014	85.2394	-321.278	-535.154	968.137	-325.66	-583.315	1123.73	-366.538	-501.451	543.578	-421.49	-535.03	92.9367	-394.782	-372.399	35.7335
318	0	-711.947	-550.171	950.491	-709.084	-590.854	1104.52	-684.838	-490.411	550.59	-653.73	-808.27	261.312	-649.484	-778.052	88.797	-320.96	-525.343	968.879	-324.82	-574.109	1124.22	-366.15	-497.27	543.523	-421.751	-534.781	93.034	-394.788	-372.258	35.6486
319	0	-711.611	-538.974	952.892	-707.934	-581.005	1106.27	-683.957	-469.13	555.095	-653.203	-782.708	261.854	-651.893	-747.791	90.7803	-320.579	-515.902	969.465	-324.033	-565.29	1124.62	-365.944	-493.544	543.433	-421.912	-534.721	93.1847	-394.789	-372.128	35.5886
320	0	-711.227	-527.815	955.425	-706.472	-571.277	1108.26	-682.963	-447.945	559.319	-652.72	-756.827	261.141	-654.459	-717.393	91.7352	-320.124	-506.809	969.993	-323.418	-556.873	1124.91	-365.044	-490.835	543.503	-422.172	-534.567	93.3303	-394.742	-372.068	35.5199
321	0	-710.898	-516.975	958.153	-705.087	-562.287	1110.07	-682.109	-427.225	563.479	-652.217	-730.81	259.372	-657.028	-686.57	91.7216	-319.559	-498.119	970.498	-322.737	-548.657	1125.16	-364.463	-488.221	543.569	-422.341	-534.586	93.6374	-394.777	-372.047	35.4331
322	0	-710.705	-506.34	960.804	-703.77	-553.673	1111.93	-681.439	-407.695	567.288	-651.601	-704.328	256.519	-659.501	-654.974	90.9441	-318.684	-490.65	971.293	-322.424	-540.392	1125.57	-364.116	-485.568	543.695	-422.602	-534.55	93.818	-394.65	-372.06	35.378
323	0	-710.259	-496.063	963.461	-702.338	-544.335	1113.78	-680.851	-388.941	570.816	-650.848	-677.341	252.648	-661.773	-622.459	89.2504	-317.902	-483.268	972.012	-321.872	-531.44	1126.08	-363.895	-482.665	543.778	-422.819	-534.439	93.9892	-394.682	-371.903	35.2574
324	0	-709.678	-485.015	966.011	-701.028	-534.497	1115.41	-680.286	-370.397	573.691	-649.993	-649.619	247.609	-663.768	-588.979	86.9057	-317.482	-475.253	972.398	-322.063	-524.617	1126.7	-363.771	-479.716	543.862	-423.038	-534.291	94.1775	-394.565	-371.985	35.2487
325	0	-708.868	-472.028	967.961	-700.189	-525.072	1116.74	-679.667	-352.88	576.281	-649.013	-621.249	241.384	-665.43	-554.555	83.9239	-317.114	-466.829	972.29	-321.687	-517.088	1126.88	-363.567	-476.555	543.83	-423.212	-534.17	94.3878	-394.527	-372.008	35.1424
326	0	-708.221	-459.289	969.666	-699.489	-514.762	1117.74	-679.206	-336.18	578.708	-648.223	-592.52	234.372	-666.66	-519.048	80.4814	-316.719	-459.464	971.708	-321.095	-509.112	1126.65	-363.405	-473.147	543.771	-423.343	-534.057	94.6638	-394.282	-371.903	35.1661
327	0	-707.882	-447.521	970.896	-699.087	-504.559	1118.44	-678.837	-320.158	580.878	-647.424	-563.447	226.518	-667.648	-482.408	76.5624	-316.337	-451.436	970.863	-320.087	-500.231	1125.97	-363.32	-469.587	543.554	-423.581	-533.827	94.8036	-394.395	-371.934	35.0022
328	0	-707.767	-436.847	971.746	-698.626	-493.76	1119.02	-678.63	-304.215	582.505	-646.532	-533.74	217.771	-668.052	-444.883	72.8371	-315.849	-442.903	969.648	-318.958	-490.847	1125	-363.136	-465.964	543.302	-423.73	-533.657	94.9877	-394.333	-371.945	34.8867
329	0	-707.593	-426.457	972.438	-698.237	-483.012	1119.44	-678.497	-289.773	584.286	-645.712	-503.28	208.322	-668.361	-406.499	69.1142	-315.43	-434.116	968.368	-317.936	-481.243	1123.96	-363.021	-462.193	542.913	-423.897	-533.458	95.2127	-394.242	-371.781	34.8147
330	0	-707.451	-415.971	972.911	-697.773	-472.308	1119.8	-678.169	-276.389	585.814	-645.031	-471.044	197.99	-668.247	-367.095	65.3764	-315.008	-425.309	967.193	-316.993	-471.453	1122.91	-362.956	-458.427	542.492	-424.084	-533.155	95.4217	-394.186	-371.68	34.7299
331	0	-707.45	-405.879	973.209	-697.047	-461.475	1119.96	-678.188	-263.16	586.196	-644.278	-439.081	187.683	-668.033	-326.823	61.8145	-314.71	-416.435	966.021	-316.863	-462.958	1121.99	-362.861	-454.747	542.116	-424.277	-532.952	95.5514	-394.183	-371.612	34.6388
332	0	-707.254	-395.622	973.384	-696.448	-451.448	1120.05	-677.893	-252.387	586.089	-643.611	-406.636	177.4	-668.629	-291.179	58.6476	-314.55	-407.616	965.035	-316.215	-453.468	1120.9	-362.814	-451.003	541.608	-424.444	-532.786	95.6677	-394.148	-371.59	34.5621
333	0	-706.872	-384.517	973.543	-695.794	-441.34	1120.01	-677.386	-241.359	585.888	-642.939	-373.254	167.106	-668.812	-250.881	56.1536	-314.368	-398.978	964.165	-315.967	-444.039	1119.98	-362.699	-447.336	541.203	-424.558	-532.591	95.8363	-394.144	-370.903	34.1878
334	0	-706.776	-374.549	973.66	-695.359	-431.687	1119.75	-676.595	-231.138	584.95	-642.198	-339.501	157.414	-669.366	-210.377	54.6048	-314.251	-389.584	963.238	-315.698	-434.372	1119.13	-362.436	-443.724	540.788	-424.631	-532.352	96.011	-394.106	-370.459	34.0723
335	0	-706.793	-365.02	973.43	-694.928	-421.73	1119.45	-675.714	-221.963	583.412	-641.455	-304.623	148.132	-670.377	-170.094	54.2741	-314.228	-380.2	962.377	-315.565	-424.62	1118.26	-362.215	-440.125	540.499	-424.682	-532.113	96.2745	-394.063	-370.387	34.0643
336	0	-706.784	-355.206	972.855	-694.719	-412.132	1119.03	-674.987	-213.551	581.077	-640.969	-270.328	140.158	-671.519	-130.121	54.8768	-314.207	-370.663	961.39	-315.573	-414.761	1117.35	-362.048	-436.667	540.179	-424.794	-531.827	96.4845	-394.021	-370.337	33.9622
337	0	-706.878	-345.282	972.067	-694.581	-402.358	1118.37	-674.347	-205.908	577.731	-640.512	-235.955	133.114	-672.62	-90.7267	56.4029	-314.114	-361.183	960.226	-315.545	-404.471	1116.45	-361.807	-433.203	539.854	-424.818	-531.537	96.79	-394.019	-370.254	33.8117
338	0	-707.088	-335.632	970.869	-694.409	-392.045	1117.71	-673.365	-198.88	573.888	-640.325	-201.271	127.271	-673.162	-51.8738	58.3857	-314.084	-351.753	959.065	-315.603	-394.119	1115.42	-361.703	-429.727	539.74	-424.811	-531.188	97.2386	-393.857	-371.523	33.964
339	0	-707.403	-326.058	969.389	-694.365	-381.494	1116.7	-672.515	-192.244	570.054	-640.432	-166.449	122.766	-672.971	-13.5882	60.6441	-314.074	-342.289	957.899	-315.444	-383.281	1114.15	-361.622	-426.095	539.622	-424.852	-530.773	97.6735	-393.773	-371.413	33.7721
340	0	-708.634	-320.278	967.736	-694.507	-370.925	1115.65	-671.407	-185.997	566.11	-640.657	-131.747	119.951	-671.826	24.0021	63.3905	-314.008	-332.406	956.676	-315.587	-372.427	1112.93	-361.593	-422.114	539.562	-424.886	-530.288	98.2558	-393.766	-371.197	33.638
341	0	-708.902	-310.74	965.915	-694.721	-360.156	1114.4	-670.158	-179.764	562.283	-641.265	-98.1539	118.965	-669.694	60.4601	66.6609	-314.042	-322.689	955.347	-315.725	-361.267	1111.78	-361.864	-417.92	539.495	-425.016	-529.808	98.9355	-393.793	-371.072	33.5844
342	0	-709.171	-300.678	963.775	-695.069	-348.787	1113.06	-668.734	-173.824	558.98	-641.901	-66.4754	119.175	-666.958	95.1757	70.4768	-314.111	-313.114	954.031	-315.938	-349.99	1110.53	-362.072	-413.289	539.343	-425.202	-529.349	99.7241	-393.847	-371.053	33.3835
343	0	-709.334	-290.012	961.693	-695.513	-337.077	1111.64	-667.547	-167.792	555.66	-642.585	-36.9543	120.502	-663.722	127.528	75.447	-314.293	-303.747	952.648	-316.694	-339.8	1109.15	-362.616	-408.008	539.096	-425.45	-528.667	100.52	-393.894	-370.923	33.3196
344	0	-709.497	-279.316	959.504	-696.161	-325.451	1110.1	-666.336	-161.382	551.999	-643.262	-14.0032	122.629	-660.172	157.041	81.7542	-314.629	-294.088	951.171	-317.186	-329.265	1107.72	-363.132	-402.187	538.733	-425.811	-527.82	101.495	-393.878	-371.096	33.4205
345	0	-709.877	-268.666	957.453	-696.781	-313.642	1108.53	-665.32	-154.685	548.707	-643.02	9.26785	124.269	-656.032	187.504	89.4397	-314.978	-284.178	949.693	-317.745	-318.691	1106.21	-363.853	-395.801	538.247	-426.313	-527.024	102.498	-394.021	-371.046	33.3823
346	0	-710.415	-257.865	955.405	-697.467	-302.208	1107.01	-664.481	-146.546	545.766	-642.029	28.5661	125.026	-652.647	210.315	97.6862	-315.4	-274.374	948.158	-318.504	-308.665	1104.56	-364.473	-388.742	537.653	-426.827	-525.909	103.715	-394.271	-370.77	33.2393
347	0	-710.919	-246.544	953.849	-698.075	-290.773	1105.57	-663.954	-136.624	543.951	-640.199	43.846	124.204	-649.976	226.79	105.65	-315.994	-264.356	946.589	-319.29	-298.926	1102.87	-365.341	-381.219	536.955	-427.193	-524.711	105.071	-394.437	-370.405	33.0365
348	0	-710.901	-232.741	952.763	-698.618	-279.626	1104.36	-663.422	-124.359	543.193	-637.832	55.6317	121.747	-647.706	238.728	111.915	-316.579	-254.329	945.057	-319.673	-288.156	1101.13	-366.221	-373.133	536.22	-427.436	-522.991	106.493	-394.516	-370.075	32.861
349	0	-711.222	-218.79	952.08	-699.037	-268.522	1103.36	-662.965	-110.394	542.97	-635.304	64.5418	118.999	-645.649	246.852	115.212	-317.209	-243.713	943.487	-319.937	-277.404	1099.54	-366.969	-364.589	535.56	-427.643	-521.84	108.465	-394.548	-369.756	32.704
350	0	-711.298	-206.057	951.675	-699.468	-257.541	1102.43	-662.476	-95.6542	543.036	-632.528	71.5061	117.609	-643.099	252.806	114.268	-317.787	-233.206	942.05	-320.889	-267.316	1097.64	-367.752	-355.706	535.028	-427.554	-519.85	110.267	-394.575	-369.304	32.3281
351	0	-711.81	-193.599	951.448	-699.991	-246.967	1101.89	-662.03	-80.7014	543.346	-630.172	77.1347	117.256	-640.185	258.166	108.139	-318.485	-222.462	940.754	-321.365	-256.444	1095.96	-368.703	-346.445	534.57	-427.378	-518.41	112.648	-394.434	-369.223	32.377
352	0	-712.127	-180.953	951.578	-700.495	-235.87	1101.45	-661.287	-66.1708	543.995	-627.01	82.2664	115.801	-637.217	262.691	99.3392	-319.102	-211.557	939.685	-321.866	-245.438	1094.43	-369.678	-336.649	534.164	-427.303	-516.392	115.3	-394.35	-368.899	32.2319
353	0	-712.738	-168.366	951.951	-701.002	-223.937	1101.19	-660.547	-51.9925	544.317	-624.125	86.9866	114.031	-633.559	266.219	92.3018	-319.765	-200.704	938.785	-322.687	-234.947	1093.11	-370.674	-326.393	533.932	-427.086	-513.536	118.166	-394.179	-368.418	32.0432
354	0	-713.354	-155.314	952.37	-701.558	-211.378	1101.08	-659.658	-38.5862	544.608	-621.168	91.7661	112.771	-630.19	269.377	87.7633	-320.558	-189.611	938.247	-323.715	-224.522	1092.06	-371.564	-315.472	533.716	-426.897	-511.233	121.44	-394.115	-367.947	31.857
355	0	-713.91	-142.106	952.686	-702.24	-198.416	1101.31	-658.514	-25.7916	544.597	-618.065	96.262	111.252	-626.639	272.394	84.3732	-321.499	-178.239	937.762	-324.664	-213.3	1091.26	-372.367	-303.774	533.483	-426.603	-508.17	125.163	-393.907	-367.407	31.7111
356	0	-714.476	-128.252	952.866	-703.138	-185.176	1101.72	-657.453	-13.2325	544.42	-615.789	100.422	110.159	-623.346	275.588	79.8996	-322.553	-166.544	937.442	-325.381	-201.286	1090.91	-373.192	-291.3	533.31	-426.22	-504.642	129.236	-393.38	-367.151	31.6938
357	0	-714.922	-114.268	953.199	-704.151	-171.757	1102.34	-656.651	-0.969711	544.705	-615.241	104.795	109.33	-621.073	278.751	74.7442	-323.661	-154.462	937.235	-326.492	-189.486	1090.52	-373.756	-277.701	533.15	-425.629	-500.318	133.787	-393.197	-366.369	31.7152
358	0	-715.419	-100.076	953.711	-705.057	-158.421	1103.25	-656.965	11.2662	545.198	-615.384	109.185	108.441	-620.005	281.36	69.9609	-324.812	-142.075	937.164	-327.585	-178.26	1090.49	-374.137	-262.987	532.893	-424.985	-495.488	139.041	-392.881	-365.976	31.8172
359	0	-715.854	-85.9975	954.762	-705.853	-145.025	1104.53	-657.114	22.4527	545.917	-615.753	112.47	107.717	-619.951	283.202	65.5356	-325.905	-129.748	937.288	-328.325	-166.59	1090.66	-374.154	-246.821	532.479	-424.275	-489.858	144.76	-392.855	-365.253	32.0445
360	0	-716.541	-72.7143	956.192	-706.578	-131.828	1106.28	-657.986	33.2849	546.705	-616.318	115.019	106.97	-620.231	284.606	61.8467	-327.111	-117.132	937.417	-328.834	-154.123	1090.86	-373.832	-229.318	531.983	-423.408	-483.276	151.184	-392.435	-365.114	32.6461
361	0	-717.304	-60.2455	957.926	-707.117	-118.957	1108.19	-659.133	43.7126	547.62	-616.769	117.165	106.273	-620.083	285.962	58.7801	-328.368	-104.633	937.702	-329.577	-142.644	1090.98	-372.911	-210.504	531.223	-422.551	-475.753	158.347	-392.129	-364.581	33.3937
362	0	-718.21	-48.7666	959.833	-707.515	-106.46	1110.41	-660.903	53.8101	547.971	-617.38	119.292	105.58	-619.725	287.184	56.0438	-329.769	-92.2169	937.966	-330.202	-131.253	1091.11	-371.645	-190.516	530.291	-421.451	-466.93	166.162	-391.922	-362.97	34.1118
363	0	-719.186	-37.7003	961.636	-708.012	-94.5151	1112.72	-662.649	62.9815	548.371	-618.144	121.09	104.971	-619.758	288.081	53.7352	-331.167	-79.362	938.225	-330.693	-119.258	1091.15	-369.891	-169.287	529.206	-420.09	-456.776	174.674	-391.797	-360.149	35.234
364	0	-720.429	-26.7239	963.553	-708.467	-82.6973	1114.79	-664.103	70.7842	548.443	-618.704	122.282	104.36	-620.051	288.693	52.6551	-332.646	-66.6798	938.386	-331.411	-108.334	1091.09	-368.218	-147.047	528	-418.703	-444.982	183.76	-391.454	-359.121	37.3455
365	0	-721.753	-15.5346	965.333	-709.051	-71.3728	1116.8	-665.304	77.5896	548.732	-618.935	122.743	103.956	-619.944	289.231	52.0173	-334.03	-53.8242	938.553	-331.87	-96.9304	1090.99	-366.57	-124.102	526.803	-416.9	-431.335	193.271	-391.041	-355.774	39.7872
366	0	-723.158	-4.05588	966.851	-709.663	-60.5004	1118.59	-666.318	83.3567	548.795	-618.873	123.189	103.768	-619.844	289.446	51.542	-335.611	-41.3984	938.734	-332.419	-85.6432	1090.74	-365.561	-100.39	525.764	-414.925	-415.635	203.22	-390.675	-350.768	43.0443
367	0	-724.624	6.69969	968.361	-710.195	-50.1665	1120.33	-667.191	88.1476	548.774	-618.873	123.712	103.562	-619.924	289.544	51.1578	-336.91	-29.1506	938.885	-333.23	-75.1723	1090.47	-364.03	-76.0539	524.912	-412.666	-397.602	212.913	-390.166	-344.478	47.0024
368	0	-725.869	16.8475	969.81	-710.807	-40.0676	1121.98	-668.19	93.0416	548.94	-618.862	124.054	103.443	-620.065	289.67	50.9374	-338.162	-16.8996	939.107	-333.883	-64.8633	1090.12	-362.337	-51.3904	524.522	-410.197	-378.062	222.096	-390.023	-336.692	51.4983
369	0	-727.082	26.7449	971.053	-711.439	-30.1089	1123.6	-668.675	97.1711	549.136	-618.419	124.269	103.174	-620.071	289.846	50.763	-339.279	-4.94383	939.464	-334.31	-54.3244	1089.82	-360.96	-27.1425	524.788	-407.605	-357.411	230.15	-389.86	-328.665	56.1794
370	0	-728.188	35.8047	972.284	-712.062	-20.2435	1125.15	-668.958	100.796	549.235	-618.012	124.565	103.032	-620.091	289.842	50.6708	-340.193	6.40045	939.955	-334.861	-44.5729	1089.65	-359.727	-3.22739	525.778	-404.75	-335.934	236.945	-389.999	-319.428	60.4528
371	0	-729.636	41.7932	973.347	-712.735	-10.4633	1126.69	-669.481	104.595	549.519	-618.53	124.581	102.881	-620.098	289.934	50.6285	-341.034	17.6425	940.631	-335.276	-34.882	1089.8	-358.859	20.4361	527.526	-402.002	-314.867	243.165	-390.019	-306.506	65.0482
372	0	-730.651	47.1535	974.175	-713.473	-0.375296	1128.15	-669.754	108.62	549.888	-618.408	124.783	102.876	-620.026	290.032	50.5435	-341.905	28.1358	941.604	-335.465	-25.0739	1090.35	-358.049	43.6064	529.94	-399.922	-294.224	249.352	-389.897	-287.36	70.7603
373	0	-731.031	58.6551	975.312	-714.518	10.0271	1129.53	-670.411	113.025	549.887	-618.256	125.193	102.844	-619.905	290.229	50.363	-342.297	39.0021	942.784	-335.546	-15.3212	1091.31	-357.665	66.2387	532.996	-398.255	-272.702	255.115	-389.267	-262.895	75.8077
374	0	-731.484	68.835	976.069	-715.651	20.7078	1130.74	-671.045	117.441	550.055	-618.122	125.578	102.874	-620.291	286.499	50.1522	-342.703	49.6319	944.182	-335.47	-5.16631	1092.8	-357.684	88.1849	536.346	-396.824	-250.072	259.491	-388.273	-234.926	80.179
375	0	-731.897	78.7123	976.61	-716.999	31.7676	1131.85	-670.655	121.026	550.288	-617.917	125.957	102.674	-620.267	286.477	50.0237	-342.922	60.1918	945.797	-335.184	5.83195	1094.59	-357.975	109.401	540.164	-395.752	-227.333	262.799	-386.965	-205.266	83.7548
376	0	-732.334	88.6258	977.109	-718.174	43.107	1132.81	-671.066	124.735	550.383	-617.872	126.156	102.844	-620.279	286.567	50.0036	-342.981	70.9975	947.618	-335.43	16.2525	1096.81	-358.576	130.356	544.337	-394.945	-203.713	264.449	-385.232	-175.112	86.4939
377	0	-732.618	98.4177	977.396	-719.086	54.5237	1133.68	-671.379	128.018	550.58	-617.776	126.274	102.902	-620.293	286.583	50.0416	-343.099	81.6953	949.748	-335.904	26.5923	1099.43	-359.165	150.128	549.1	-394.117	-179.47	264.748	-383.112	-145.759	87.9039
378	0	-732.875	107.855	977.781	-719.87	65.6021	1134.57	-671.546	130.795	550.757	-617.319	126.653	103.121	-620.333	286.54	50.1044	-343.113	92.2086	952.195	-336.697	37.023	1102.43	-359.229	170.968	553.597	-393.478	-155.135	263.833	-380.774	-116.081	88.1837
379	0	-733.14	116.988	978.033	-720.497	76.2444	1135.48	-671.583	133.219	551.004	-616.951	126.6	103.133	-620.385	286.489	50.2285	-343.115	102.473	954.912	-337.893	46.8299	1105.61	-359.652	191.118	558.096	-392.936	-130.237	261.739	-378.268	-86.0102	87.6239
380	0	-733.123	125.696	978.312	-721.011	86.0923	1136.31	-671.558	135.444	551.178	-616.875	126.51	103.247	-620.457	286.433	50.3092	-343.195	113.149	957.736	-339.206	56.446	1108.82	-360.334	210.277	562.532	-392.423	-104.856	258.66	-375.61	-54.9235	86.5471
381	0	-733.636	134.29	978.304	-721.646	95.6429	1136.98	-671.554	137.619	551.398	-616.624	126.334	103.377	-620.536	286.368	50.4107	-343.227	123.279	960.771	-340.276	66.053	1111.87	-361.025	228.707	566.658	-392.149	-79.3406	254.713	-372.383	-22.6327	85.4323
382	0	-733.826	142.609	978.167	-722.318	104.945	1137.34	-670.927	139.732	551.631	-616.586	126.346	103.399	-620.615	286.272	50.4759	-343.181	133.203	963.763	-341.338	75.442	1114.77	-361.692	246.558	570.58	-391.667	-53.1062	249.964	-369.658	11.2718	83.7889
383	0	-733.883	150.729	977.882	-723.012	114.277	1137.49	-670.792	142.159	551.714	-616.418	126.293	103.539	-620.591	286.306	50.3985	-343.195	145.734	966.92	-342.273	84.9661	1117.42	-362.537	263.474	574.169	-391.773	-26.5419	244.161	-366.599	46.4834	82.3171
384	0	-733.994	158.796	977.529	-723.729	123.935	1137.34	-670.758	144.851	551.851	-616.282	126.43	103.628	-620.494	286.407	50.1848	-343.716	156.868	969.356	-342.879	95.1914	1119.93	-363.24	279.657	577.635	-391.626	0.766802	237.377	-363.568	81.7409	80.8591
385	0	-734.046	166.894	977.115	-724.444	133.809	1137.11	-670.574	147.914	551.959	-616.15	126.697	103.703	-620.398	286.549	49.9559	-343.706	167.469	971.828	-343.31	106.282	1122.3	-364.007	294.956	580.733	-391.326	28.665	229.852	-360.75	118.177	79.1521
386	0	-734.07	175.13	976.577	-725.1	143.952	1136.67	-670.479	151.144	552.043	-616.042	126.998	103.781	-620.219	286.701	49.4521	-343.603	178.222	974.351	-343.902	116.896	1124.53	-364.589	309.542	583.743	-391.243	57.1811	221.5	-358.014	155.407	77.2341
387	0	-733.918	183.28	976.008	-725.61	154.142	1136.16	-670.219	154.642	552.085	-615.947	127.324	103.971	-620.263	287.271	48.9821	-343.661	189.095	976.577	-344.437	127.976	1126.55	-365.081	323.331	586.453	-390.912	86.8244	212.463	-355.679	192.542	74.9291
388	0	-733.974	191.563	975.385	-725.979	164.834	1135.63	-669.986	158.135	552.055	-615.727	127.74	104.182	-620.071	287.741	48.4316	-343.647	200.307	979.208	-345.021	138.899	1128.35	-365.504	336.447	588.731	-390.652	116.908	203.113	-353.33	229.653	72.5535
389	0	-734.084	199.899	974.679	-726.345	175.518	1134.85	-669.751	161.781	552.024	-615.479	128.277	104.246	-619.882	288.159	47.8522	-343.646	211.238	980.808	-345.671	149.57	1129.73	-365.882	348.734	590.498	-390.507	148.026	193.213	-351.005	266.896	70.1064
390	0	-734.542	208.343	973.782	-726.796	185.747	1134.01	-669.451	165.408	552.01	-615.181	128.801	104.448	-619.684	288.713	47.2755	-343.692	221.956	982.164	-346.233	160.524	1130.8	-366.295	360.264	591.802	-390.396	179.454	183.425	-348.799	304.888	67.6153
391	0	-734.27	216.706	973.121	-727.221	196.193	1133	-669.246	169.164	552.003	-614.852	129.344	104.659	-619.447	289.176	46.7423	-343.523	232.174	983.167	-346.691	171.405	1131.49	-366.617	371.128	592.425	-390.402	211.433	173.687	-346.46	342.798	65.7495
392	0	-734.397	225.252	972.352	-727.535	206.649	1132.13	-669.016	172.839	551.985	-614.559	129.71	104.868	-619.345	289.51	46.3521	-343.429	242.389	983.886	-346.789	184.288	1132.29	-366.931	381.015	592.377	-390.664	243.742	164.331	-344.134	380.266	64.4237
393	0	-734.569	233.901	971.622	-727.687	217.041	1131.33	-668.781	176.651	551.997	-614.337	129.968	105.104	-619.292	289.795	45.9715	-343.343	252.553	984.321	-347.255	194.75	1132.66	-367.021	390.346	591.593	-391.175	276.503	155.428	-341.973	417.376	63.6401
394	0	-734.681	242.627	970.905	-730.947	210.596	1130.61	-668.665	180.634	552.118	-614.221	130.39	105.444	-619.252	290.113	45.6136	-343.432	263.164	984.336	-347.794	204.943	1132.69	-366.995	398.922	590.206	-391.92	309.732	147.254	-340.29	454.17	63.0209
395	0	-735.151	251.599	970.003	-731.007	220.104	1129.92	-668.644	184.794	552.32	-614.135	130.792	105.832	-619.367	290.447	45.4585	-343.048	272.973	984.162	-348.278	215.381	1132.59	-366.758	407.047	588.276	-392.873	343.513	139.841	-339.083	490.503	62.7847
396	0	-734.95	260.346	969.461	-731.097	229.471	1129.38	-668.621	189.054	552.425	-614.141	131.232	106.223	-619.381	290.693	45.1538	-342.93	283.062	983.638	-348.658	225.939	1132.25	-366.453	414.463	585.985	-393.518	376.589	134.11	-338.578	526.525	62.6664
397	0	-735.143	269.42	968.64	-731.201	239.191	1128.56	-668.675	193.463	552.544	-614.159	131.522	106.478	-619.399	290.804	44.9632	-343.092	293.697	982.527	-348.721	236.918	1131.65	-365.906	421.449	583.113	-394.317	410.142	129.481	-338.877	561.828	63.032
398	0	-735.406	278.521	967.852	-731.205	249.103	1127.62	-668.635	198.062	552.512	-614.401	131.892	106.979	-619.451	290.982	44.7464	-342.724	303.547	981.371	-348.715	247.407	1131.01	-365.485	427.802	579.878	-395.336	443.538	126.164	-340.14	596.889	64.3344
399	0	-735.613	287.762	966.91	-731.21	259.188	1126.62	-668.586	202.859	552.621	-614.49	132.288	107.389	-619.519	291.176	44.5645	-342.624	313.594	979.974	-348.695	258.913	1129.92	-365.35	433.87	576.533	-396.51	476.247	124.223	-342.236	631.328	66.9609
400	0	-735.782	297.206	965.92	-731.157	269.624	1125.5	-668.49	207.795	552.627	-614.476	132.811	107.862	-619.609	291.341	44.4059	-342.486	323.872	978.259	-348.509	270.749	1128.88	-365.803	439.952	573.205	-397.594	506.375	123.793	-345.076	664.755	70.9585
401	0	-735.802	306.862	964.797	-730.992	280.295	1124.37	-668.426	213.027	552.604	-614.429	133.276	108.431	-619.537	291.25	44.1649	-342.281	334.318	976.506	-348.233	282.484	1127.77	-366.479	446.506	569.891	-398.948	535.138	123.621	-348.32	696.574	76.5138
402	0	-735.785	316.769	963.671	-730.743	291.057	1123.06	-668.319	218.383	552.581	-614.08	133.813	109.105	-619.52	291.582	43.9433	-341.684	344.619	974.82	-347.826	294.242	1126.58	-367.177	453.839	566.744	-400.173	561.495	123.911	-351.912	726.411	83.4792
403	0	-735.738	326.791	962.43	-730.414	301.845	1121.79	-668.148	224.152	552.403	-614.125	134.443	109.599	-619.683	291.756	43.8329	-341.232	355.099	973.173	-347.552	305.881	1125.26	-368.228	461.586	563.833	-401.934	587.128	123.893	-355.658	754.311	92.0378
404	0	-735.125	336.818	961.231	-730.083	312.759	1120.47	-667.935	230.343	552.227	-614.392	135.336	110.586	-619.719	292.007	43.6285	-340.255	365.74	971.554	-347.054	317.645	1123.87	-369.525	469.765	561.112	-404.021	609.73	124.44	-359.24	779.209	101.248
405	0	-735.272	347.16	959.785	-729.679	323.733	1119.08	-668.289	236.94	551.907	-614.52	136.112	111.187	-619.712	292.257	43.3547	-339.848	376.794	969.718	-346.487	329.391	1122.45	-370.869	478.577	558.776	-405.593	629.611	124.698	-363.59	801.422	110.374
406	0	-735.073	357.525	958.386	-729.252	334.666	1117.73	-668.312	243.844	551.567	-614.609	137.096	112.282	-619.785	292.489	43.1976	-339.913	388.183	967.912	-345.962	341.049	1120.98	-372.09	488.172	556.657	-407.981	647.953	124.697	-367.598	820.366	117.863
407	0	-734.823	367.884	957.029	-728.772	345.579	1116.28	-667.963	251.125	551.32	-614.634	138.197	113.412	-619.814	292.83	43.0032	-339.737	399.888	966.387	-345.597	352.511	1119.57	-373.204	498.859	554.998	-410.436	662.424	124.186	-371.574	836.012	122.456
408	0	-734.474	378.349	955.622	-728.274	356.312	1114.71	-667.753	258.673	551.032	-614.558	139.315	114.734	-619.856	293.196	42.8899	-339.681	411.64	965.065	-345.264	363.721	1118.17	-374.23	510.813	553.934	-413.086	675.322	123.108	-375.338	848.659	123.41
409	0	-734.089	388.821	954.326	-727.816	367.101	1113.19	-667.395	266.525	550.763	-614.315	140.918	116.22	-619.85	293.636	42.7544	-339.662	423.51	963.889	-345.019	374.85	1116.87	-375.21	524.017	553.209	-415.997	685.346	121.592	-378.906	858.893	121.008
410	0	-733.734	399.348	953.104	-727.309	378.02	1111.71	-666.721	274.708	550.491	-614.344	142.335	117.791	-619.853	294.148	42.6018	-339.477	435.464	962.873	-344.738	386.107	1115.68	-376.196	538.083	552.846	-418.76	692.851	119.625	-381.962	866.449	116.41
411	0	-733.444	409.909	952.012	-726.727	389.022	1110.33	-666.386	283.376	550.124	-614.373	143.937	119.564	-619.925	294.664	42.5014	-339.068	447.488	962.015	-344.488	397.775	1114.43	-377.391	552.708	552.515	-421.672	698.194	116.937	-384.677	871.285	110.589
412	0	-733.075	420.509	951.065	-726.126	400.16	1109.08	-666.234	292.537	549.814	-614.52	145.767	121.542	-619.979	295.2	42.3101	-338.644	459.843	961.227	-344.06	409.884	1113.23	-378.701	567.593	552.22	-424.491	701.596	114.311	-387.169	874.546	104.837
413	0	-732.625	431.189	950.25	-725.469	411.396	1107.97	-665.819	302.145	549.568	-614.285	148.03	123.855	-620.058	295.746	42.1179	-338.303	472.674	960.237	-343.545	422.341	1112.03	-380.201	582.422	551.868	-427.221	704.454	113.396	-389.643	876.754	99.8129
414	0	-732.108	442.085	949.495	-724.625	422.596	1106.84	-665.521	312.371	549.26	-614.478	150.135	126.13	-620.249	296.327	41.8967	-337.98	486.012	959.201	-342.901	435.22	1110.87	-381.638	596.753	551.485	-430.513	708.037	110.687	-392.085	879.536	96.0154
415	0	-731.488	453.238	948.805	-723.729	433.809	1105.91	-665.417	323.153	549.073	-614.922	152.691	129.042	-620.468	296.875	41.7609	-337.993	500.043	958.401	-342.194	448.553	1110.03	-383.187	609.769	550.992	-433.466	712.22	109.296	-394.986	882.707	92.5388
416	0	-730.958	464.689	948.321	-722.998	445.118	1105.2	-665.958	334.941	548.783	-615.421	155.751	132.312	-620.794	297.469	41.6622	-337.984	514.283	958.261	-341.55	462.284	1109.67	-384.587	621.238	550.262	-436.24	717.664	107.979	-398.264	886.665	88.1895
417	0	-730.312	476.526	947.97	-722.233	456.488	1104.57	-665.3	347.522	548.751	-615.945	159.288	135.963	-621.32	298.115	41.5137	-337.814	528.234	958.411	-340.992	476.018	1110.03	-385.676	631.551	549.638	-437.074	723.024	107.027	-401.588	891.165	82.749
418	0	-729.592	488.551	947.785	-721.617	468.034	1104.25	-665.653	361.555	548.438	-616.788	163.473	140.113	-621.817	298.682	41.4089	-337.532	542.1	958.948	-340.573	489.816	1110.95	-385.99	642.033	549.502	-436.457	727.677	105.864	-403.805	895.38	77.1559
419	0	-728.954	500.901	947.768	-721.227	479.869	1104.03	-665.826	376.551	548.366	-617.46	168.376	144.668	-622.293	299.201	41.4533	-337.076	555.398	959.804	-340.261	503.302	1112.28	-385.6	653.428	549.845	-435.857	731.745	105.414	-404.732	898.449	71.6313
420	0	-728.335	513.579	947.857	-720.971	492.007	1104.1	-666.368	393.039	547.825	-618.11	173.999	149.677	-622.687	299.76	41.5473	-336.6	568.162	960.785	-339.826	516.501	1113.81	-384.938	665.273	550.419	-435.139	735.292	104.65	-404.308	900.498	66.3217
421	0	-727.528	526.494	947.958	-720.765	504.385	1104.41	-667.616	410.962	547.221	-619	180.655	155.385	-623.028	300.504	41.801	-335.984	580.296	962.023	-339.448	529.257	1115.41	-383.787	676.647	551.179	-434.074	737.347	104.039	-403.695	901.927	61.7709
422	0	-726.475	539.668	948.086	-720.651	517.056	1104.9	-669.209	430.272	546.458	-620.418	188.487	161.676	-623.441	301.808	42.1523	-335.161	592.063	963.318	-338.948	541.525	1117	-382.284	687.462	551.989	-433.349	739.361	103.396	-403.479	903.191	58.3756
423	0	-725.646	553.107	948.5	-720.394	529.885	1105.57	-671.25	450.971	545.587	-621.968	197.634	168.903	-623.996	303.648	42.6074	-334.029	603.349	964.729	-338.399	553.302	1118.64	-380.63	697.435	552.608	-432.302	741.225	102.914	-403.276	904.378	55.3535
424	0	-724.638	566.616	948.93	-719.949	542.695	1106.38	-673.441	472.827	544.672	-623.807	208.176	176.915	-624.669	305.857	43.106	-332.581	614.454	966.379	-337.646	564.457	1120.23	-378.932	706.457	553.084	-431.469	742.418	102.803	-402.783	905.435	52.9881
425	0	-723.46	580.257	949.549	-719.389	555.312	1107.19	-675.561	495.698	543.596	-626.05	220.385	185.239	-625.355	308.636	43.9641	-331.492	625.804	967.881	-336.823	575.164	1121.64	-377.552	714.326	553.293	-431.151	743.764	102.543	-402.685	906.048	51.8286
426	0	-722.136	593.909	950.137	-718.593	567.541	1107.99	-677.586	519.507	542.48	-628.273	234.222	194.377	-626.223	312.315	45.6137	-330.186	636.789	969.052	-335.814	585.506	1122.9	-376.455	721.077	553.255	-431.438	744.491	102.352	-403.118	906.647	51.1017
427	0	-720.675	607.309	950.715	-717.646	579.438	1108.76	-679.735	544.099	541.357	-630.702	249.936	204.283	-627.155	317.111	47.9333	-328.831	647.53	970.114	-334.514	595.678	1124.02	-375.718	727.203	553.117	-431.806	744.974	102.236	-403.349	907.022	50.6993
428	0	-719.25	620.557	951.257	-716.646	590.755	1109.35	-681.844	569.185	540.547	-633.07	267.847	213.847	-628.208	323.423	50.7869	-327.524	657.837	971.073	-333.138	606.113	1125.06	-375.207	732.74	553.098	-432.123	745.583	102.224	-403.434	907.256	50.404
429	0	-717.912	633.587	951.85	-715.395	601.23	1109.68	-683.571	594.321	540.07	-635.889	287.685	222.993	-629.001	330.701	54.05	-326.357	667.793	971.95	-332.216	614.668	1125.85	-374.667	737.919	553.14	-432.367	745.729	102.21	-403.623	907.445	50.2638
430	0	-716.834	646.337	952.381	-714.79	610.448	1110	-684.924	619.106	540.234	-638.648	308.778	230.819	-629.318	339.092	57.319	-325.399	677.525	972.833	-331.077	624.495	1126.92	-374.117	742.43	553.269	-432.453	745.456	102.234	-403.666	907.47	50.1215
431	0	-715.984	658.755	953.111	-714.381	619.311	1110.32	-685.967	643.712	541.291	-641.286	330.368	237.416	-629.872	349.689	61.4063	-324.568	687.118	973.775	-330.053	635.029	1128.14	-373.349	746.863	553.503	-432.433	745.489	102.213	-403.598	907.562	50.0089
432	0	-715.292	670.741	954.24	-713.094	635.5	1110.65	-686.826	667.928	543.323	-643.537	351.505	244.133	-631.873	365.285	68.4038	-323.814	697.007	974.924	-329.206	645.432	1129.38	-372.452	751.435	553.764	-432.254	746.145	102.228	-403.56	907.704	49.8411
433	0	-714.651	682.227	955.7	-712.234	649.857	1111.51	-687.3	691.666	545.944	-645.287	372.787	250.91	-634.528	387.269	75.3116	-323.519	705.519	975.852	-328.626	655.621	1130.69	-371.611	755.96	553.905	-432.176	746.236	102.166	-403.416	907.651	49.813
434	0	-714.094	693.297	957.278	-711.691	660.495	1112.56	-687.401	714.88	549.129	-646.652	394.648	257.104	-637.465	413.956	81.9254	-322.941	715.4	977.093	-328.033	665.877	1132.08	-370.705	760.134	554.034	-432	746.314	102.081	-403.385	907.634	49.6844
435	0	-713.691	704.167	958.994	-711.356	668.218	1114.08	-687.012	737.365	552.819	-647.41	417.493	262.143	-640.61	442.96	87.9464	-322.491	725.331	978.229	-327.435	676.172	1133.45	-369.864	764.105	554.105	-431.807	746.09	102.176	-403.197	907.529	49.7514
436	0	-713.141	714.905	961.126	-710.824	675.731	1115.6	-686.452	759.137	556.897	-648.157	441.364	265.742	-643.791	472.98	93.0707	-321.859	735.292	979.302	-326.735	685.947	1134.55	-369.038	767.732	554.121	-431.767	746.289	102.02	-402.957	907.568	49.8596
437	0	-712.755	725.293	963.463	-709.983	683.89	1117.45	-685.943	780.29	561.267	-648.866	465.882	267.86	-647.885	503.707	97.1579	-321.221	745.002	980.126	-325.924	695.131	1135.42	-368.323	770.978	554.151	-431.812	746.426	102.057	-402.848	907.498	49.8328
438	0	-712.408	733.916	966.014	-708.615	692.79	1119.57	-685.367	800.997	565.795	-649.505	490.806	268.426	-651.69	533.648	99.5386	-320.656	754.203	980.745	-325	704.313	1135.94	-367.857	773.517	554.28	-431.863	746.447	102.237	-402.8	907.456	49.7712
439	0	-711.814	746.518	968.717	-707.03	701.961	1121.95	-685.116	821.239	570.333	-650.039	516.019	267.703	-655.449	563.268	100.665	-320.167	762.996	981.194	-324.049	713.185	1136.33	-367.43	775.91	554.456	-432.049	746.523	102.429	-402.697	907.566	49.6303
440	0	-711.104	759.564	971.817	-705.273	710.975	1124.23	-684.391	840.956	574.694	-650.565	541.681	265.913	-659.433	593.255	100.739	-319.561	771.595	981.555	-323.066	721.181	1136.49	-367.215	778.313	554.533	-432.263	746.596	102.698	-402.21	907.557	49.413
441	0	-710.413	771.597	974.952	-703.466	720.291	1126.65	-683.842	860.098	578.865	-651.119	567.539	262.96	-663.389	624	100.073	-318.993	779.871	981.901	-322.266	728.916	1136.62	-367.132	780.811	554.611	-432.622	746.603	102.978	-402.063	907.767	49.2452
442	0	-709.697	782.767	978.006	-701.753	729.585	1129.02	-683.132	878.496	582.598	-651.113	593.786	259.125	-666.657	655.276	98.7904	-318.376	787.897	982.085	-321.661	736.063	1136.9	-367.038	783.571	554.735	-433.006	746.718	103.173	-402.161	908.244	48.8036
443	0	-709.162	793.485	981.026	-700.026	739.349	1131.4	-682.535	896.188	585.881	-651.131	622.514	254.337	-670.146	688.226	97.3299	-317.921	795.314	982.312	-321.215	742.889	1137.19	-366.983	786.613	554.737	-433.473	747.137	103.526	-402.12	908.599	48.2314
444	0	-708.474	804.457	983.89	-698.534	749.177	1133.66	-681.653	913.234	588.678	-651.144	650.504	248.407	-673.341	722.231	95.5319	-317.425	802.842	982.475	-320.792	750.78	1137.33	-366.996	789.905	554.677	-433.852	747.421	103.693	-402.241	908.999	47.6524
445	0	-707.916	815.736	986.347	-697.297	759.396	1135.44	-680.971	929.61	591.038	-650.987	678.125	241.723	-676.076	757.169	93.3999	-316.851	811.051	982.24	-320.148	758.002	1137	-367.166	793.344	554.664	-434.237	748.644	103.972	-402.28	909.299	47.1132
446	0	-707.409	827.21	988.514	-696.414	769.738	1136.89	-680.285	945.471	593.099	-651.043	704.464	234.081	-678.439	792.867	90.9548	-316.384	819.731	981.919	-319.198	765.515	1136.51	-367.233	796.984	554.617	-434.452	749.238	104.545	-402.406	909.572	46.6812
447	0	-706.835	838.583	990.167	-695.688	780.194	1138.01	-679.407	960.613	595.131	-651.044	733.332	225.884	-680.37	829.212	88.3779	-315.917	827.738	981.011	-318.001	774.115	1135.74	-367.27	800.851	554.497	-434.779	749.416	104.867	-402.475	909.941	46.3932
448	0	-706.305	849.844	991.448	-695.132	790.883	1139.09	-678.596	975.295	596.511	-651.01	762.982	217.083	-681.855	866.27	85.7024	-315.423	835.8	980.021	-316.807	783.261	1134.84	-367.447	804.582	554.458	-435.077	749.567	105.171	-402.439	910.035	46.1657
449	0	-705.961	860.706	992.413	-694.554	801.687	1139.98	-677.662	989.11	597.613	-650.907	793.321	207.883	-683.077	903.901	83.2141	-314.937	844.037	978.917	-315.646	793.457	1134.13	-367.486	808.483	554.331	-435.216	750.435	105.462	-402.331	910.169	46.0213
450	0	-705.633	871.366	993.131	-693.917	812.288	1140.59	-676.833	1001.92	598.508	-650.561	824.475	198.37	-683.982	942.025	80.904	-314.618	852.51	977.839	-314.709	803.68	1133.23	-367.443	812.173	554.14	-435.363	750.843	105.779	-402.346	910.467	45.7616
451	0	-705.393	881.985	993.602	-693.296	822.436	1141.02	-676.339	1013.59	599.301	-650.508	856.184	188.993	-684.823	980.388	78.9386	-314.339	861.155	976.83	-313.797	813.273	1132.28	-367.474	815.654	554.004	-435.433	750.817	106.121	-402.312	910.56	45.6064
452	0	-705.148	892.361	993.798	-692.722	832.879	1141.21	-675.373	1024.54	599.065	-650.107	888.654	179.589	-685.667	1018.76	77.4843	-314.082	869.995	975.962	-313.118	822.716	1131.47	-367.408	819.174	553.692	-435.452	750.876	106.402	-402.255	910.521	45.4265
453	0	-704.999	902.299	993.858	-692.152	843.039	1141.13	-674.597	1034.8	598.337	-649.637	921.623	170.669	-686.556	1057.11	76.6071	-313.813	878.834	974.99	-312.808	832.182	1130.68	-367.201	822.661	553.559	-435.426	751.141	106.66	-402.142	910.589	45.3006
454	0	-704.842	912.186	993.692	-691.65	852.697	1140.92	-673.891	1044.31	596.753	-648.99	954.872	162.371	-687.417	1095.09	76.1807	-313.621	887.746	974.213	-312.455	841.689	1129.94	-366.958	826.159	553.456	-435.449	751.512	106.87	-402.019	910.761	45.2463
455	0	-704.755	921.716	993.206	-691.091	862.351	1140.51	-672.979	1052.9	594.565	-648.465	988.493	154.694	-688.076	1132.96	76.1371	-313.499	896.508	973.402	-312.418	851.347	1129.29	-366.688	829.76	553.28	-435.479	751.486	107.125	-401.904	910.541	45.1503
456	0	-704.744	930.96	992.437	-690.713	871.886	1139.83	-671.894	1060.77	591.862	-648.107	1022.45	147.926	-688.517	1170.25	76.677	-313.409	905.518	972.617	-312.458	861.011	1128.57	-366.609	833.25	553.23	-435.574	751.534	107.43	-401.742	910.71	45.2828
457	0	-704.767	940.015	991.431	-690.413	881.625	1139.13	-671.168	1068	588.831	-648.042	1056.6	142.27	-688.145	1207.61	77.3686	-313.186	914.559	971.708	-312.405	870.751	1127.95	-366.63	836.968	553.02	-435.602	752.302	107.84	-401.67	910.894	45.1425
458	0	-704.848	949.051	990.083	-690.204	891.467	1138.15	-670.268	1074.74	585.406	-647.821	1090.74	137.876	-686.881	1244.76	78.5901	-312.909	923.657	970.769	-312.504	880.719	1127.13	-366.477	841.134	552.922	-435.733	752.808	108.257	-401.579	910.997	44.9646
459	0	-704.894	958.045	988.428	-689.986	901.585	1136.97	-669.475	1081.14	581.925	-647.769	1124.58	135.314	-684.487	1281.51	80.4779	-312.614	932.843	969.804	-312.571	891.07	1126.26	-366.386	845.351	552.892	-435.708	753.299	108.807	-401.544	911.212	44.9075
460	0	-704.896	967.122	986.45	-689.922	911.798	1135.59	-669.008	1087.16	578.81	-647.569	1157.63	134.312	-680.95	1317.6	83.3602	-312.437	942.074	968.709	-312.555	901.406	1125.34	-366.457	849.959	552.72	-435.895	753.964	109.371	-401.567	911.345	44.7481
461	0	-704.992	976.343	984.305	-689.978	922.642	1134.11	-667.87	1092.81	575.216	-647.138	1189.37	134.793	-676.235	1352.16	87.229	-312.201	951.471	967.655	-312.667	911.931	1124.24	-366.605	854.904	552.568	-435.939	754.26	110.242	-401.634	911.474	44.6147
462	0	-704.97	986.159	982.198	-690.281	933.631	1132.68	-666.659	1098.6	571.742	-646.546	1218.79	136.468	-670.958	1384.8	92.1576	-312.167	960.976	966.248	-312.69	922.574	1122.98	-366.71	860.224	552.346	-436.062	754.744	110.817	-401.662	911.635	44.519
463	0	-705.006	996.172	980.161	-690.609	944.484	1131.17	-665.323	1104.57	568.335	-645.545	1245.67	138.34	-665.379	1414.75	98.0705	-312.126	970.773	964.894	-312.936	933.327	1121.64	-366.978	865.974	552.11	-436.449	756.468	111.723	-401.938	911.651	44.1806
464	0	-705.193	1006.26	978.056	-691.049	955.675	1129.62	-664.016	1110.98	565.23	-644.488	1269.55	140.072	-660.036	1441.49	104.773	-312.215	980.716	963.518	-313.248	943.892	1120.17	-367.206	872.088	551.748	-436.453	756.629	112.507	-402.032	911.848	44.1021
465	0	-705.381	1016.58	976.123	-691.411	966.986	1128.1	-662.748	1118.54	562.619	-642.938	1289.6	140.726	-655.142	1464.15	112.126	-312.382	990.746	962.034	-313.575	954.412	1118.63	-367.443	878.82	551.337	-436.637	757.333	113.632	-402.158	912.063	44.036
466	0	-705.564	1027.37	974.338	-691.856	977.431	1126.64	-661.661	1128.12	560.712	-640.635	1305.28	139.664	-650.891	1482.07	119.664	-312.587	1000.9	960.541	-313.923	964.86	1117.03	-367.842	885.881	550.858	-436.974	758.693	114.856	-402.228	912.273	43.9562
467	0	-705.695	1038.64	972.777	-692.245	987.8	1125.19	-660.599	1140.37	559.762	-637.7	1317.45	137.347	-647.222	1494.96	126.291	-312.802	1011.22	958.991	-314.288	975.262	1115.41	-368.087	893.584	550.276	-437.073	759.748	116.084	-402.337	912.569	43.8597
468	0	-705.824	1049.88	971.545	-692.411	998.394	1123.71	-659.631	1154.47	559.337	-634.412	1326.91	134.583	-644.058	1503.96	130.324	-313.169	1021.63	957.502	-314.709	985.679	1113.77	-368.421	901.637	549.707	-437.184	761.175	117.517	-402.422	912.93	43.7243
469	0	-705.989	1061.02	970.617	-692.583	1008.9	1122.44	-659.177	1168.36	558.955	-630.928	1334.55	132.209	-640.828	1510.71	130.559	-313.498	1032.14	956.135	-315.021	996.266	1112.17	-368.738	910.067	549.171	-437.123	762.918	119.287	-402.435	913.26	43.5894
470	0	-706.269	1072.46	970.01	-692.848	1019.42	1121.34	-658.128	1183.07	559.022	-627.54	1340.69	130.362	-637.501	1516.29	126.864	-313.745	1042.61	954.88	-315.37	1006.97	1110.64	-369.136	918.94	548.728	-436.964	764.407	121.221	-402.373	913.579	43.401
471	0	-706.446	1084.23	969.646	-693.034	1030.58	1120.43	-656.946	1197.48	559.208	-624.31	1345.56	128.743	-633.955	1520.56	119.823	-314.037	1053.01	953.732	-315.65	1017.66	1109.25	-369.603	928.031	548.339	-436.925	766.127	123.451	-402.33	913.932	43.2976
472	0	-706.696	1096.38	969.407	-693.295	1042.03	1119.59	-655.812	1211.42	559.284	-621.52	1349.42	127.358	-630.16	1523.43	110.999	-314.325	1063.57	952.729	-316.03	1028.59	1107.95	-369.999	937.437	547.962	-436.783	767.748	125.892	-402.201	914.221	43.1315
473	0	-706.837	1108.96	969.084	-693.624	1054.02	1118.89	-654.818	1225.03	559.191	-618.624	1352.27	125.273	-625.921	1525.1	102.41	-314.604	1074.19	951.984	-316.474	1039.38	1106.78	-370.407	947.163	547.711	-436.469	770.11	128.663	-402.039	914.586	43.0633
474	0	-706.965	1122.29	968.748	-693.916	1066.84	1118.41	-653.831	1238.35	558.986	-615.665	1354.42	122.848	-621.378	1526.4	96.2746	-314.962	1085.02	951.424	-317.165	1050.25	1105.9	-370.803	957.35	547.555	-436.162	772.397	131.594	-401.84	914.921	42.9553
475	0	-706.907	1136.22	968.403	-694.381	1079.56	1118.03	-652.73	1251.42	558.661	-612.323	1356.56	120.606	-616.559	1528.53	92.3638	-315.473	1096.04	950.994	-317.912	1061.33	1105.19	-371.157	968.037	547.463	-435.534	775.458	134.788	-401.504	915.217	42.7732
476	0	-706.93	1150.31	968.014	-695.024	1092.65	1118.04	-651.483	1264.14	558.032	-609.577	1360.39	119.414	-611.921	1531.64	89.3787	-316.178	1107.44	950.704	-318.805	1072.64	1104.75	-372.021	978.975	547.312	-434.646	778.468	138.672	-401.097	915.699	42.601
477	0	-706.878	1164.7	967.95	-695.619	1106.37	1118.28	-650.149	1275.73	557.924	-608.889	1366.32	119.036	-608.651	1535.21	84.4423	-316.951	1119.18	950.502	-319.639	1084.28	1104.44	-371.981	991.672	547.191	-433.59	782.734	142.738	-400.72	916.195	42.3902
478	0	-707.083	1178.78	968.383	-696.106	1119.87	1118.95	-649.545	1286.44	557.945	-608.905	1371.3	118.435	-606.389	1538.65	78.7744	-317.742	1131.17	950.495	-320.336	1095.93	1104.41	-371.588	1005.63	547.185	-432.352	787.165	147.418	-400.375	916.771	42.2768
479	0	-707.188	1192.41	969.422	-696.616	1132.77	1119.94	-649.717	1297.32	558.49	-608.807	1375.36	117.734	-606.172	1540.73	74.5374	-318.537	1143.68	950.586	-320.93	1107.88	1104.45	-371.085	1020.71	546.911	-431.016	792.263	152.512	-400.094	917.635	42.3366
480	0	-707.474	1205.08	970.596	-697.002	1145.58	1121.23	-650.667	1309.4	559.222	-608.522	1378.27	117.223	-607.219	1542.09	71.2549	-319.315	1156.29	950.717	-321.367	1120.01	1104.53	-370.258	1037.17	546.53	-429.263	797.656	158.164	-399.686	918.235	42.5166
481	0	-707.891	1217.76	971.898	-697.368	1158.5	1122.9	-650.518	1321.27	559.86	-608.376	1380.05	116.87	-607.712	1543.45	68.3587	-320.339	1169.07	950.903	-321.759	1132.13	1104.73	-369.046	1054.87	545.935	-427.44	804.6	164.555	-399.093	919	42.9211
482	0	-708.473	1230.09	973.249	-697.944	1170.48	1124.62	-650.149	1332.51	560.352	-608.268	1382.38	116.522	-607.206	1544.81	65.8955	-321.26	1182.05	951.012	-322.046	1144.33	1104.8	-367.401	1073.75	545.112	-425.425	812.365	171.351	-398.503	919.857	43.6048
483	0	-709.251	1241.88	974.536	-698.526	1182.49	1126.51	-650.372	1343.48	560.603	-608.146	1385.08	116.049	-606.391	1546.18	63.3092	-322.363	1195.2	951.194	-322.355	1156.4	1104.92	-365.171	1093.83	544.337	-423.003	821.391	178.993	-397.954	921.266	44.2852
484	0	-710.202	1253	975.652	-699.117	1194.51	1128.09	-650.785	1352.8	560.73	-608.008	1387.48	115.511	-606.087	1547.51	61.5319	-323.313	1208.42	951.438	-322.837	1167.56	1104.94	-362.633	1115.04	543.418	-420.36	832.062	187.144	-397.32	923.374	45.2587
485	0	-711.237	1264.27	976.658	-699.731	1206.22	1129.51	-651.128	1360.33	560.642	-607.757	1389.13	114.867	-605.975	1548.47	60.4638	-324.412	1221.5	951.798	-323.445	1178.77	1105.11	-359.859	1137.42	542.362	-417.474	844.304	195.713	-396.485	926.315	47.1169
486	0	-712.31	1275.27	977.44	-700.331	1217.68	1130.64	-651.652	1366.79	560.236	-607.588	1389.89	114.58	-605.831	1549.12	59.7746	-325.392	1234.49	952.214	-324.14	1190.11	1105.3	-357.291	1160.79	541.26	-414.41	858.952	205.03	-395.437	930.12	49.4318
487	0	-713.305	1286.42	978.041	-701.028	1228.45	1131.47	-652.205	1372.63	559.713	-607.403	1390.51	114.446	-605.753	1549.65	59.2564	-326.315	1247.14	952.765	-324.747	1200.89	1105.57	-354.704	1185.09	540.167	-410.653	875.428	214.321	-394.202	935.06	52.5434
488	0	-714.345	1297.29	978.555	-701.765	1239.09	1132.33	-652.767	1378.16	559.266	-607.077	1390.92	114.049	-605.81	1550	58.7774	-327.232	1259.5	953.288	-325.315	1211.88	1105.72	-352.355	1209.94	539.101	-406.595	894.078	223.786	-392.998	941.15	56.18
489	0	-715.23	1307.5	979.368	-702.31	1250	1133.31	-653.83	1383.37	559.113	-607.122	1391.24	113.892	-605.868	1550.21	58.4003	-327.879	1271.26	953.902	-325.873	1222.34	1105.83	-350.233	1235.01	538.427	-402.377	914.398	232.339	-391.816	948.461	60.3161
490	0	-716.001	1317.43	980.468	-702.729	1260.74	1134.38	-654.151	1387.68	559.12	-607.457	1391.51	113.695	-605.961	1550.39	58.1387	-328.357	1282.5	954.358	-326.266	1232.36	1105.68	-348.305	1259.77	538.473	-398.022	935.563	239.815	-390.758	956.567	64.3396
491	0	-716.652	1327.98	981.602	-703.087	1271.37	1135.59	-655.083	1391.72	559.099	-607.354	1391.49	113.571	-606.043	1550.47	58.0025	-328.944	1293.7	954.877	-326.43	1242.26	1105.7	-346.539	1284.23	539.456	-393.455	957.401	246.476	-389.945	965.573	68.0957
492	0	-717.026	1337.51	982.692	-703.507	1279.71	1137.2	-655.141	1395.34	559.257	-607.413	1391.48	113.5	-606.105	1550.53	57.868	-329.445	1304.24	955.544	-326.474	1252.22	1105.77	-344.975	1308.29	541.192	-389.576	978.735	252.119	-388.505	978.28	72.7367
493	0	-717.4	1347.08	983.759	-703.661	1291.1	1138.63	-655.749	1399.15	559.34	-607.427	1391.52	113.475	-606.118	1550.65	57.7053	-329.755	1315	956.409	-326.407	1262.22	1106.19	-343.583	1331.91	543.659	-386.519	999.55	258.533	-385.982	997.8	78.837
494	0	-717.449	1356.71	984.681	-703.918	1302.36	1140.11	-656.887	1403.82	559.486	-607.417	1391.63	113.442	-606.09	1550.73	57.5934	-329.978	1325.89	957.561	-326.234	1272.2	1106.8	-342.707	1355.09	546.597	-383.95	1020.5	264.622	-382.62	1022.99	84.4212
495	0	-717.738	1366.52	985.564	-704.503	1313.47	1141.55	-657.351	1407.77	559.598	-607.463	1391.81	113.477	-606.063	1550.8	57.4732	-329.96	1337	958.886	-325.824	1282.27	1107.9	-342.269	1377.51	549.944	-382.09	1042.98	269.534	-378.616	1051.8	89.3301
496	0	-717.823	1376.42	986.181	-705.214	1324.84	1142.69	-657.704	1411.32	559.653	-607.479	1391.96	113.514	-606.03	1550.9	57.3291	-329.894	1348.05	960.458	-325.423	1292.66	1109.4	-342.275	1399.11	553.811	-380.519	1066.4	273.081	-374.375	1082.1	93.4624
497	0	-717.904	1386.31	986.595	-705.953	1336.38	1143.67	-656.513	1413.74	559.882	-607.414	1392.07	113.606	-606.026	1550.95	57.2027	-329.772	1359.29	962.316	-325.186	1304.36	1111.51	-342.615	1420.32	558.315	-379.301	1090.61	275.025	-369.606	1114.3	96.9751
498	0	-717.879	1396.18	986.941	-706.769	1347.87	1144.47	-656.582	1416.18	560.067	-607.412	1392.19	113.699	-606.007	1551.01	57.0673	-329.536	1370.78	964.531	-325.207	1314.88	1113.97	-343.137	1440.95	563.121	-377.888	1114.92	275.635	-365.207	1145.27	98.9859
499	0	-717.959	1405.71	987.131	-707.462	1359.09	1145.18	-656.559	1418.01	560.331	-606.566	1391.68	113.684	-606.002	1551.08	56.9577	-329.292	1382.3	967.076	-325.623	1325.04	1117.08	-343.798	1461.27	567.811	-376.771	1139.68	274.865	-360.82	1176.08	99.8007
500	0	-717.852	1415.07	987.149	-708.043	1369.99	1145.77	-656.653	1419.49	560.623	-606.456	1391.67	113.793	-605.994	1551.11	56.8478	-329.073	1393.87	969.668	-326.337	1335.59	1120.43	-344.479	1481.2	572.481	-376.185	1166.24	272.555	-356.674	1207.48	99.6984
501	0	-717.883	1424	987.168	-708.467	1380.39	1146.3	-656.73	1420.91	560.912	-606.326	1391.56	113.896	-605.987	1551.14	56.7387	-328.897	1405.13	972.532	-327.339	1345.96	1123.73	-345.078	1500.65	576.661	-374.827	1191.21	269.536	-352.935	1238.77	98.6334
502	0	-717.705	1432.86	987.023	-708.958	1390.47	1146.69	-656.824	1422.38	561.203	-606.252	1391.53	114.005	-606.018	1551.2	56.655	-328.795	1416.32	975.45	-328.097	1356.06	1126.87	-344.378	1520.85	581.027	-374.174	1217.59	265.386	-349.021	1272.41	97.4719
503	0	-718.362	1440.46	986.518	-709.26	1400.3	1146.92	-656.951	1424.08	561.442	-606.217	1391.45	114.101	-606.072	1551.25	56.5614	-328.594	1427.41	978.392	-329.018	1366.49	1129.75	-345.272	1538.76	584.888	-373.606	1244.56	260.21	-345.405	1307.44	96.2018
504	0	-718.017	1449.1	986.226	-709.524	1409.85	1147.01	-657.142	1425.94	561.627	-606.909	1391.94	114.367	-606.112	1551.26	56.4841	-328.366	1438.65	981.063	-329.612	1376.77	1132.34	-346.039	1555.98	588.412	-372.301	1271.8	254.272	-342.034	1343.58	94.8421
505	0	-717.866	1457.45	985.826	-709.753	1419.19	1146.85	-657.223	1427.9	561.752	-606.877	1392.01	114.472	-606.121	1551.32	56.3735	-328.122	1449.76	983.669	-330.072	1387.34	1134.67	-346.781	1572.56	591.622	-372.693	1300.01	246.968	-338.888	1380.68	93.4077
506	0	-717.597	1465.79	985.243	-710.016	1428.63	1146.45	-656.962	1430.16	561.809	-606.904	1392.07	114.683	-606.117	1551.35	56.2764	-327.91	1460.79	985.971	-330.284	1398.17	1136.66	-347.417	1588.48	594.389	-372.468	1328.51	238.846	-335.961	1418.34	91.957
507	0	-717.432	1474.19	984.611	-710.206	1438.11	1145.93	-657.137	1432.73	561.904	-606.859	1392.18	114.755	-606.131	1551.44	56.1183	-327.607	1471.81	987.931	-330.404	1409.24	1138.42	-348.023	1603.6	596.985	-372.248	1357.71	230.246	-333.208	1456.17	90.2168
508	0	-717.117	1482.63	983.919	-710.447	1447.61	1145.23	-657.146	1435.58	561.953	-606.915	1392.36	114.953	-606.146	1551.56	55.9681	-327.068	1483.51	989.651	-330.596	1420.27	1139.88	-348.48	1618.06	599.209	-372.196	1387.66	221.028	-330.562	1494.2	88.2428
509	0	-716.886	1491.11	983.176	-710.558	1457.02	1144.52	-656.999	1438.34	562.012	-606.787	1392.52	115.133	-606.12	1551.64	55.7692	-326.696	1494.44	991.01	-330.736	1431.35	1141.04	-348.831	1631.69	601.16	-372.29	1418.28	211.251	-327.942	1532.12	86.0114
510	0	-716.535	1499.58	982.383	-710.593	1466.51	1143.7	-656.821	1441.2	562.093	-606.683	1392.69	115.37	-606.105	1551.77	55.5783	-326.295	1505.33	992.103	-330.845	1442.43	1141.87	-349.084	1644.47	602.54	-372.45	1449.58	201.161	-325.394	1570.07	83.5202
511	0	-716.284	1508.17	981.536	-711.008	1475.78	1142.85	-656.618	1444.19	562.126	-605.702	1392.23	115.436	-606.072	1551.87	55.3483	-325.896	1516.2	992.774	-330.776	1453.63	1142.35	-349.339	1656.29	603.408	-372.818	1481.28	190.8	-322.813	1608.02	81.1383
512	0	-716.235	1516.66	980.643	-711.183	1485.18	1141.9	-656.36	1447.52	562.239	-605.575	1392.41	115.728	-606.1	1552	55.1838	-325.463	1526.77	993.104	-330.647	1464.61	1142.39	-349.441	1667.07	603.477	-373.241	1514.06	180.826	-320.423	1645.94	79.1113
513	0	-716.571	1525.31	979.765	-711.953	1494.19	1140.93	-656.291	1450.86	562.318	-605.465	1392.68	116.023	-606.153	1552.14	55.0491	-324.951	1537.24	993.189	-330.516	1475.73	1142.23	-349.357	1676.83	602.785	-373.923	1547.11	170.793	-318.152	1683.82	77.3362
514	0	-716.365	1533.85	978.869	-712.044	1503.54	1140.02	-656.041	1454.64	562.344	-605.292	1393.04	116.369	-606.301	1552.47	55.0789	-324.428	1547.59	992.915	-330.353	1486.61	1141.88	-348.996	1685.87	601.29	-374.215	1580.55	162.06	-316.353	1721.64	75.9475
515	0	-716.182	1542.46	977.91	-711.929	1512.95	1139.13	-655.735	1458.65	562.295	-605.126	1393.52	116.777	-606.326	1552.62	54.9411	-323.955	1557.82	992.463	-330.291	1497.63	1141.37	-348.432	1693.99	599.16	-375.197	1614.47	153.527	-315.075	1759.26	74.6534
516	0	-716.177	1551.16	976.947	-711.677	1522.34	1138.28	-655.977	1463.4	562.204	-604.987	1393.97	117.24	-606.327	1552.78	54.7771	-323.331	1568.04	991.691	-330.341	1508.45	1140.68	-347.712	1701.49	596.374	-375.016	1649.38	145.914	-314.597	1796.28	73.4428
517	0	-716.288	1559.97	975.966	-711.292	1531.86	1137.27	-656.106	1468.44	562.001	-605.707	1395.08	117.975	-606.355	1552.94	54.6195	-322.827	1578.22	990.582	-330.317	1519.4	1139.8	-346.884	1708.4	593.168	-376.591	1683.65	139.562	-314.637	1833.63	72.9349
518	0	-716.264	1568.83	974.888	-711.026	1541.45	1136.16	-655.878	1473.52	561.782	-605.22	1395.47	118.349	-606.378	1553.09	54.4105	-322.473	1588.26	989.254	-330.105	1530.78	1138.81	-345.875	1714.88	589.36	-376.25	1717.58	135.222	-315.659	1870.17	73.3226
519	0	-716.347	1577.78	973.776	-710.882	1551.28	1134.97	-655.944	1479	561.721	-604.89	1396.08	118.871	-606.195	1553.03	54.0381	-322.097	1598.5	987.572	-329.885	1542.42	1137.59	-344.864	1720.87	585.29	-376.099	1750.97	132.388	-317.35	1906.46	75.7235
520	0	-716.523	1586.88	972.622	-710.518	1561.22	1133.66	-655.647	1484.43	561.488	-604.652	1396.68	119.609	-606.205	1553.22	53.841	-321.705	1608.86	985.606	-329.561	1554.27	1136.15	-344.277	1726.83	581.176	-376.189	1782.85	130.702	-319.813	1941.35	79.5853
521	0	-716.424	1596.1	971.434	-710.056	1571.3	1132.28	-655.191	1490.11	561.18	-604.457	1397.41	120.348	-606.194	1553.37	53.6699	-321.314	1619.36	983.418	-329.046	1566.39	1134.54	-344.189	1732.81	577.177	-376.084	1812.56	129.591	-322.6	1974.86	84.6252
522	0	-716.297	1605.61	970.178	-709.653	1581.58	1130.74	-655.345	1496.49	561.033	-604.217	1398.18	121.143	-606.222	1553.56	53.5003	-320.821	1630.1	981.041	-328.422	1578.61	1132.73	-344.013	1739.34	573.38	-375.876	1840.01	128.932	-325.792	2005.31	90.7644
523	0	-716.06	1615.42	968.849	-710.13	1590.84	1128.44	-654.855	1502.73	560.727	-604.006	1398.98	122.187	-606.26	1553.79	53.329	-320.224	1641.31	978.63	-327.655	1591.15	1130.96	-344.126	1746.23	569.699	-375.927	1865.03	128.566	-329.257	2033.86	98.593
524	0	-715.703	1625.56	967.322	-709.493	1601.41	1126.91	-654.432	1509.54	560.46	-603.602	1399.85	123.067	-606.262	1554.15	53.1286	-319.61	1652.72	976.442	-326.795	1603.74	1129.03	-344.563	1753.33	566.327	-373.927	1888.81	128.638	-333.107	2059.54	107.459
525	0	-715.421	1636.07	965.96	-708.789	1612.21	1125.34	-654.089	1516.84	560.158	-603.535	1401.09	124.247	-606.292	1554.52	52.9279	-318.883	1664.35	974.504	-325.758	1617.13	1127.49	-344.937	1761.47	563.741	-375.934	1907.87	128.858	-337.098	2081.5	116.197
526	0	-714.925	1646.74	964.542	-708.057	1623.17	1123.74	-653.599	1524.58	559.858	-603.545	1402.36	125.567	-606.338	1554.93	52.7543	-318.383	1675.8	972.769	-325.019	1629.42	1125.88	-345.431	1770.85	561.604	-377.734	1924.04	128.427	-341.119	2099.22	122.809
527	0	-714.238	1657.58	963.196	-707.378	1634.38	1122.15	-652.785	1532.87	559.576	-603.56	1403.83	127.11	-606.396	1555.4	52.5947	-317.776	1688.37	971.362	-324.577	1640.18	1124.35	-345.719	1781.52	560.205	-379.051	1937.13	127.473	-344.621	2112.99	125.675
528	0	-713.667	1668.76	961.939	-706.559	1645.67	1120.63	-651.918	1541.69	559.142	-603.689	1405.44	128.788	-606.481	1555.86	52.4303	-317.241	1700.48	970.288	-323.986	1651.54	1123.25	-346.041	1793.77	559.31	-380.223	1947.15	126.995	-347.835	2122.84	123.629
529	0	-712.901	1680.15	960.654	-705.858	1657.25	1119.15	-651.331	1551.34	558.706	-603.872	1407.28	130.697	-606.628	1556.38	52.2594	-316.73	1712.39	969.57	-323.478	1662.67	1122.43	-346.509	1807.35	558.959	-382.777	1953.99	125.872	-350.4	2129.1	117.624
530	0	-711.993	1691.69	959.438	-705.167	1669.09	1117.76	-650.746	1561.46	558.203	-604.12	1409.33	132.891	-606.818	1556.89	52.1396	-316.228	1723.54	969.117	-322.924	1673.98	1121.9	-347.219	1821.6	559.038	-385.945	1958.38	124.037	-352.242	2133.43	109.621
531	0	-711.188	1703.49	958.37	-704.44	1681.02	1116.49	-649.93	1572.26	557.746	-604.463	1411.66	135.44	-607.047	1557.47	52.0087	-315.197	1736.01	969.148	-322.398	1685.19	1121.57	-348.177	1836.3	559.357	-388.676	1962.82	122.023	-353.727	2137.2	103.577
532	0	-710.26	1715.35	957.495	-703.722	1692.95	1115.24	-649.254	1583.74	557.293	-604.753	1414.27	138.303	-607.316	1558	51.8627	-314.342	1747.39	969.066	-321.687	1696.79	1121.37	-349.483	1850.83	559.581	-391.047	1967.64	120.948	-355.413	2139.93	99.4209
533	0	-709.19	1727.45	956.754	-702.543	1703	1113.82	-648.464	1595.82	556.977	-605.104	1417.27	141.55	-607.69	1558.64	51.7162	-313.328	1759.93	969.265	-320.808	1708.84	1121.42	-350.873	1864.37	559.68	-391.903	1972.83	119.737	-357.362	2143.15	94.5789
534	0	-708.21	1739.85	956.289	-701.901	1714.55	1112.99	-647.697	1608.58	556.765	-605.578	1420.89	145.217	-608.098	1559.23	51.594	-312.324	1773.55	969.857	-319.822	1721.16	1121.85	-351.794	1877.09	559.997	-391.774	1978.09	119.487	-359.652	2146.87	88.5482
535	0	-707.179	1752.4	956.047	-701.157	1726.1	1112.4	-647.105	1622.38	556.656	-606.033	1425.05	149.38	-608.549	1559.87	51.556	-311.59	1787.14	970.745	-318.901	1733.67	1122.74	-351.486	1889.38	560.835	-392.43	1982.44	118.311	-360.903	2149.95	83.1903
536	0	-705.948	1764.93	956.011	-700.29	1737.95	1112.68	-646.576	1637.25	556.616	-606.45	1429.99	154.091	-608.997	1560.52	51.6348	-311.006	1800.68	972.001	-318.046	1746.54	1124.19	-350.439	1901.72	562.025	-392.022	1985.54	117.463	-360.729	2152.02	78.6496
537	0	-704.972	1777.86	956.346	-699.415	1750.41	1112.85	-646.225	1653.31	556.537	-606.836	1435.6	159.31	-609.425	1561.29	51.8145	-310.378	1813.49	973.522	-317.307	1759.39	1126.01	-349.105	1914.61	563.664	-391.41	1987.66	116.742	-359.918	2153.46	74.2574
538	0	-703.899	1790.88	956.823	-698.384	1763.43	1113.31	-646.02	1670.64	556.32	-607.335	1442.15	165.242	-609.782	1562.15	52.0096	-309.335	1826.26	975.421	-316.67	1772.17	1128.01	-347.584	1927.17	565.266	-390.497	1989.56	116.304	-359.229	2154.72	70.4259
539	0	-702.573	1803.76	957.352	-697.532	1776.41	1113.98	-646.421	1689.46	556.003	-607.862	1449.78	171.778	-609.744	1563.29	52.3034	-308.175	1838.38	977.401	-315.982	1784.67	1130	-345.978	1938.47	566.345	-389.71	1991.42	115.762	-358.856	2155.93	66.965
540	0	-700.194	1814.68	957.645	-695.689	1793.15	1115.4	-647.339	1709.9	555.613	-607.914	1458.48	179.061	-609.731	1564.59	52.7642	-306.967	1849.9	979.038	-315.147	1796.76	1131.93	-344.419	1947.73	566.882	-387.114	1993.82	116.298	-358.42	2157.12	64.4126
541	0	-698.419	1827.74	958.392	-694.786	1805.81	1116.34	-648.434	1731.63	554.943	-608.449	1468.83	187.196	-609.798	1566.26	53.4136	-305.757	1861.3	980.562	-314.066	1808.38	1133.61	-342.731	1956.6	567.268	-388.787	1994.73	114.892	-358.104	2158.32	63.6283
542	0	-696.916	1841.04	959.168	-693.889	1818.06	1117.37	-649.69	1754.53	554.123	-608.932	1480.68	195.743	-609.86	1568.31	54.5617	-304.367	1872.49	981.789	-312.784	1819.51	1135.06	-341.251	1964.72	567.406	-385.938	1996.21	116.219	-358.252	2158.74	62.434
543	0	-695.589	1854.5	960.002	-692.809	1830.3	1118.36	-650.813	1778.27	553.166	-609.587	1493.99	204.976	-610.205	1571.27	56.1979	-302.864	1883.68	982.962	-311.381	1830.33	1136.27	-340.217	1972.34	567.402	-385.771	1997.08	116.475	-358.139	2159.22	61.6811
544	0	-693.994	1867.61	960.69	-691.672	1842.14	1119.32	-651.932	1802.69	552.331	-610.328	1509.26	215.027	-610.594	1575.51	58.6103	-301.373	1894.55	983.972	-309.85	1840.82	1137.3	-339.8	1979.21	567.365	-386.751	1997.6	117.025	-358.1	2159.7	61.1382
545	0	-692.362	1880.63	961.345	-690.497	1853.53	1120.12	-652.946	1827.39	551.719	-611.212	1526.85	224.995	-610.994	1581.15	61.6166	-300.002	1905.21	984.85	-308.357	1851.26	1138.32	-339.467	1985.24	567.363	-387.301	1998.37	117.096	-358.186	2160.15	60.7992
546	0	-690.862	1893.03	961.865	-689.339	1864.48	1120.72	-652.953	1850.16	551.111	-611.987	1546.4	234.522	-611.203	1588.5	65.5233	-298.727	1915.55	985.608	-306.9	1861.64	1139.23	-339.216	1990.64	567.357	-388.037	1998.68	117.175	-357.767	2161.47	61.4596
547	0	-689.818	1902.93	962.161	-688.243	1875	1121.18	-653.94	1874.88	551.381	-612.977	1567.57	243	-610.862	1597.31	69.5256	-297.677	1925.68	986.276	-305.602	1871.97	1140.15	-338.831	1995.82	567.387	-388.536	1999.2	117.059	-357.715	2162.2	61.2996
548	0	-688.589	1916.13	963.039	-687.331	1885.12	1121.57	-654.722	1899.21	552.368	-613.832	1589.56	249.771	-610.717	1607.84	74.1278	-296.807	1935.62	986.991	-304.37	1882.36	1141.08	-338.419	2001.11	567.473	-388.795	1999.67	117.092	-357.82	2162.05	61.0427
549	0	-687.628	1928.03	964.195	-686.609	1894.82	1121.99	-655.116	1923.14	554.271	-614.484	1611.21	256.511	-611.739	1622.54	81.4778	-296.046	1945.68	987.871	-303.411	1892.74	1142.1	-337.879	2006.5	567.619	-388.947	2000.05	116.928	-357.78	2162.26	60.9268
550	0	-686.899	1939.16	965.512	-685.858	1904.21	1122.63	-655.435	1946.77	556.896	-614.681	1632.45	263.801	-613.257	1642.99	89.0101	-295.36	1955.88	988.895	-302.521	1903.17	1143.19	-337.261	2011.77	567.745	-389.082	2000.32	116.874	-357.793	2162.33	60.8028
551	0	-686.333	1949.39	966.93	-685.167	1913.39	1123.54	-655.224	1970	560.008	-614.592	1654.22	270.679	-615.142	1668.3	96.2922	-294.718	1966.34	989.918	-301.774	1913.66	1144.31	-336.592	2017	567.872	-389.229	2000.55	116.885	-357.821	2162.33	60.6243
552	0	-685.949	1959.45	968.491	-684.407	1922.31	1124.79	-654.836	1992.63	563.526	-614.212	1676.79	276.631	-617.036	1696.43	103.044	-294.179	1976.8	990.898	-301.075	1924.05	1145.49	-335.891	2021.84	567.886	-389.251	2000.83	116.952	-357.862	2162.29	60.47
553	0	-685.512	1968.85	970.146	-683.051	1931.54	1126.11	-654.586	2014.93	567.669	-613.497	1700	281.248	-618.872	1725.93	108.832	-293.689	1987.25	991.949	-300.223	1934.35	1146.53	-335.202	2026.32	567.856	-389.241	2001.14	116.933	-357.827	2162.53	60.3287
554	0	-685.179	1979.05	972.299	-681.773	1940.34	1127.59	-654.842	2037.03	572.292	-613.214	1724.54	284.341	-620.668	1756.02	113.47	-293.202	1997.51	992.805	-299.316	1944.34	1147.33	-334.562	2030.29	567.939	-389.283	2001.29	116.974	-357.829	2162.55	60.2618
555	0	-684.785	1988.87	974.52	-680.531	1948.65	1129.32	-655.235	2058.73	577.277	-612.663	1749.38	285.834	-622.574	1786.18	116.746	-292.761	2007.51	993.595	-298.282	1953.94	1147.93	-334.004	2033.79	567.991	-389.353	2001.47	117.08	-357.79	2162.57	60.2239
556	0	-684.337	1998.75	977.033	-679.385	1956.61	1131.22	-656.193	2081.35	582.399	-612.129	1774.68	285.967	-624.348	1815.84	118.46	-292.357	2017.2	994.199	-297.285	1963.2	1148.4	-333.555	2036.89	568.157	-389.442	2001.59	117.229	-357.516	2163.53	60.4069
557	0	-683.823	2008.86	979.87	-678.146	1964.41	1133.25	-656.055	2101.7	587.195	-611.852	1800.62	284.644	-626.4	1846.17	119.143	-291.841	2026.4	994.836	-296.301	1971.99	1148.85	-333.372	2039.69	568.276	-389.613	2001.63	117.419	-357.59	2163.5	60.2806
558	0	-683.3	2019.35	982.865	-676.805	1972.14	1135.41	-654.545	2119.61	591.594	-611.461	1826.91	282.174	-628.347	1876.77	118.636	-291.403	2035.19	995.423	-295.568	1980.25	1149.36	-333.256	2042.54	568.422	-389.791	2001.86	117.696	-357.731	2163.06	60.1218
559	0	-682.696	2029.24	985.859	-675.402	1980.11	1137.76	-654.062	2138.47	595.822	-611.031	1853.67	278.75	-630.158	1908.12	117.437	-290.954	2043.69	996.104	-295.033	1988.28	1150.07	-333.248	2045.46	568.556	-389.982	2002.17	117.916	-357.692	2163.21	60.056
560	0	-682.097	2039.83	989.055	-673.85	1988.43	1140.18	-653.4	2156.57	599.578	-610.701	1880.87	274.419	-632.036	1940.94	115.779	-290.547	2051.79	996.64	-294.868	1997.33	1150.92	-333.244	2048.41	568.677	-390.214	2002.41	118.212	-357.71	2163.3	59.9294
561	0	-681.436	2049.81	991.808	-672.43	1997.21	1142.26	-652.589	2173.93	602.884	-610.229	1908.4	269.111	-633.522	1974.19	113.69	-290.094	2059.94	997	-294.664	2003.27	1151.18	-333.26	2051.73	568.808	-390.465	2002.75	118.463	-357.65	2163.6	59.9239
562	0	-680.99	2060.44	994.4	-671.21	2006.36	1143.92	-651.919	2190.53	605.797	-609.788	1936.29	263.053	-635.092	2008.92	111.294	-289.663	2066.89	996.984	-294.255	2009.98	1151.17	-333.296	2054.89	568.85	-390.67	2003.06	118.741	-357.617	2163.69	59.8458
563	0	-680.693	2070.93	996.484	-670.408	2015.75	1145.29	-651.432	2206.55	608.43	-609.444	1964.67	256.093	-636.466	2044.46	108.625	-289.214	2074.3	996.581	-293.497	2018.15	1150.85	-333.301	2058.36	568.879	-390.887	2003.35	118.976	-357.661	2163.66	59.6938
564	0	-680.517	2081.5	998.24	-669.837	2025.06	1146.34	-650.761	2221.89	610.738	-608.978	1993.3	248.205	-637.624	2080.68	105.602	-288.825	2081.99	995.894	-292.443	2026.58	1150.25	-333.262	2061.71	568.833	-390.984	2004.05	119.383	-357.579	2163.75	59.6054
565	0	-680.369	2091.96	999.623	-669.436	2034.48	1147.35	-650.086	2236.39	612.927	-608.112	2021.72	239.672	-638.657	2117.57	102.43	-288.415	2089.98	995.064	-291.401	2035.52	1149.48	-333.165	2065.03	568.751	-391.155	2004.21	119.559	-357.534	2163.88	59.5553
566	0	-680.268	2102.09	1000.66	-669.083	2043.2	1148.21	-649.565	2250.19	614.779	-607.916	2051.82	230.714	-639.659	2155.1	99.2086	-288.06	2098.05	994.006	-290.31	2044.67	1148.61	-333.063	2068.21	568.624	-391.341	2004.32	119.753	-357.455	2163.89	59.5271
567	0	-679.791	2115.15	1001.87	-668.654	2053.27	1148.91	-649.153	2263.25	616.18	-608.045	2082.79	221.529	-640.65	2192.98	96.05	-287.731	2106.12	992.838	-289.303	2054.12	1147.61	-332.956	2071.29	568.394	-391.471	2004.48	119.914	-357.415	2163.94	59.5074
568	0	-679.881	2124.73	1002.47	-668.244	2063.72	1149.44	-648.683	2275.35	616.998	-608.15	2114.31	211.982	-641.945	2231.19	93.1758	-287.476	2114.54	991.718	-288.51	2063.49	1146.58	-332.784	2074.16	568.14	-391.594	2004.63	120.043	-357.352	2163.91	59.4276
569	0	-679.857	2134.13	1002.8	-667.772	2073.51	1149.7	-648.154	2286.43	617.287	-608.429	2146.34	202.485	-643.468	2269.58	90.7052	-287.229	2122.91	990.586	-287.88	2073.16	1145.58	-332.654	2077.09	567.794	-391.728	2004.74	120.109	-357.275	2163.99	59.3518
570	0	-679.929	2143.64	1002.98	-667.342	2083.59	1149.7	-647.51	2296.47	616.853	-608.632	2178.83	193.221	-645.301	2308.01	88.8498	-287.169	2131.56	989.488	-287.473	2082.65	1144.66	-332.478	2079.94	567.513	-391.812	2004.88	120.181	-357.186	2163.98	59.2712
571	0	-679.874	2153.09	1002.78	-666.922	2093.32	1149.55	-646.882	2305.67	615.685	-608.982	2211.7	184.474	-647.444	2346.38	87.7841	-287.088	2140.02	988.416	-287.292	2091.95	1143.8	-332.335	2082.73	567.246	-391.908	2005.03	120.284	-357.531	2162.76	58.4507
572	0	-679.944	2162.47	1002.35	-666.664	2102.95	1149.08	-646.888	2314.79	613.747	-609.524	2244.77	176.301	-649.549	2384.58	87.5105	-287.059	2148.38	987.518	-287.239	2101.29	1143.02	-332.186	2085.7	567.017	-391.923	2005.13	120.434	-357.441	2162.75	58.3391
573	0	-680.003	2171.74	1001.62	-666.434	2112.68	1148.47	-646.743	2322.82	610.952	-609.362	2277.01	168.209	-651.361	2422.51	87.8838	-287.032	2156.72	986.558	-287.386	2110.49	1142.31	-332.091	2088.73	566.862	-392.018	2005.23	120.601	-357.301	2162.86	58.2617
574	0	-680.106	2180.79	1000.58	-666.243	2122.14	1147.72	-646.011	2329.68	607.382	-609.931	2309.98	161.886	-652.469	2460.21	88.6878	-286.99	2164.47	985.507	-287.714	2119.96	1141.75	-332.023	2091.93	566.693	-392.008	2005.39	120.809	-357.201	2162.91	58.1242
575	0	-680.272	2189.79	999.35	-666.164	2131.92	1146.76	-645.159	2335.8	603.496	-611.435	2343.79	156.632	-652.64	2497.77	89.8942	-287.062	2174.21	984.82	-288.029	2129.4	1141.11	-332.022	2095.39	566.531	-392.053	2005.73	121.151	-357.101	2163.06	58.0193
576	0	-680.52	2198.86	997.862	-666.177	2141.78	1145.73	-644.675	2341.81	599.385	-613.096	2377.37	152.822	-651.564	2534.82	91.5483	-287.003	2183.24	984.103	-288.399	2138.8	1140.49	-332.046	2099.28	566.343	-392.086	2006.14	121.622	-356.645	2164.24	58.4951
577	0	-680.761	2208.15	996.134	-666.35	2152.07	1144.58	-644.44	2347.58	595.192	-615.926	2411.68	150.879	-649.156	2571.11	94.1237	-286.912	2191.84	983.186	-288.793	2148.82	1139.81	-332.165	2103.59	566.205	-392.307	2006.38	122.104	-356.549	2164.35	58.3648
578	0	-680.905	2217.65	994.141	-666.65	2162.7	1143.21	-643.991	2353.29	591.432	-617.921	2443.36	150.347	-645.526	2605.97	97.7803	-286.896	2200.44	982.133	-289.185	2158.8	1138.97	-332.394	2108.34	566.015	-392.546	2006.8	122.788	-356.486	2164.42	58.1906
579	0	-681.09	2227.54	992.122	-667.175	2173.63	1141.74	-643.349	2358.64	587.892	-619.861	2472.72	150.864	-641.031	2638.58	102.344	-286.942	2209.24	981.087	-289.689	2169.3	1137.99	-332.663	2113.63	565.79	-393.084	2006.89	123.509	-356.432	2164.57	58.0253
580	0	-681.15	2237.69	990.008	-667.787	2184.97	1140.26	-642.795	2363.99	584.307	-621.464	2499.51	151.896	-636.14	2668.8	108.605	-287.065	2218.16	979.913	-290.189	2179.53	1136.8	-332.93	2119.64	565.562	-393.324	2007.57	124.377	-356.452	2164.74	57.8831
581	0	-681.38	2248.3	987.909	-668.518	2196.42	1138.67	-642.45	2369.53	580.827	-622.49	2523.22	153.095	-631.146	2695.66	116.442	-287.303	2227.26	978.62	-290.709	2189.89	1135.59	-333.158	2126.23	565.266	-393.633	2008.38	125.35	-356.483	2164.86	57.7687
582	0	-681.69	2259.28	985.873	-669.236	2208.19	1137.17	-642.205	2375.34	577.534	-622.824	2543.37	153.917	-626.586	2718.33	125.384	-287.673	2236.64	977.202	-291.314	2200.57	1134.13	-333.5	2133.31	564.855	-394.059	2009.16	126.348	-356.572	2164.99	57.6614
583	0	-682.096	2270.55	984.031	-669.902	2219.8	1135.68	-642.177	2382.28	574.709	-622.168	2559.17	153.911	-623.026	2735.85	134.593	-288.079	2246.24	975.661	-291.916	2211.14	1132.53	-333.988	2140.56	564.269	-394.531	2010.17	127.373	-356.691	2165.15	57.5756
584	0	-682.615	2282.03	982.679	-670.518	2231.03	1134.44	-642.138	2391.09	572.719	-620.484	2570.53	152.311	-620.971	2748.2	142.617	-288.644	2256.17	974.115	-292.621	2221.89	1130.81	-334.753	2148	563.54	-395.149	2011.28	128.666	-356.8	2165.41	57.4949
585	0	-683.186	2293.69	981.645	-671.031	2242.3	1133.32	-641.79	2402.3	571.649	-618.502	2578.87	149.618	-620.356	2755.98	147.124	-289.349	2266.27	972.479	-293.372	2232.82	1129.03	-335.613	2155.83	562.872	-395.348	2012.84	130.286	-356.827	2165.67	57.3586
586	0	-683.637	2305.44	980.871	-671.561	2253.11	1132.36	-641.326	2415.39	571.156	-616.31	2584.72	146.579	-620.665	2760.72	146.986	-290.107	2276.61	970.946	-294.172	2243.7	1127.27	-336.552	2164.18	562.257	-395.581	2013.83	131.683	-356.793	2165.9	57.2421
587	0	-684.16	2317.26	980.29	-672.076	2264	1131.49	-640.694	2429.28	570.938	-614.193	2588.59	143.646	-621.52	2763.52	142.186	-290.889	2287.12	969.517	-295.007	2254.31	1125.63	-337.322	2172.71	561.688	-395.594	2015.25	133.51	-356.74	2166.18	57.0937
588	0	-684.725	2329.13	979.81	-672.691	2274.99	1130.57	-640.145	2443.64	570.929	-612.17	2590.77	141.462	-622.24	2765.14	133.992	-291.683	2297.56	968.198	-295.857	2265.09	1124.16	-337.644	2182.18	561.359	-395.579	2016.89	135.518	-356.638	2166.5	56.9524
589	0	-685.42	2341.23	979.414	-673.46	2286.38	1129.73	-639.498	2457.54	570.789	-610.114	2592.68	139.748	-622.701	2765.91	124.187	-292.506	2307.99	967.161	-296.832	2275.95	1122.85	-338.559	2191.13	560.826	-395.496	2018.6	137.765	-356.507	2166.84	56.8148
590	0	-686.219	2353.56	979.044	-674.298	2298.11	1128.98	-638.963	2470.93	570.663	-608.055	2594.9	137.492	-623.081	2766.34	114.763	-293.408	2318.44	966.285	-297.873	2286.74	1121.71	-340.525	2198.76	560.113	-395.365	2020.97	140.241	-356.303	2167.17	56.6527
591	0	-687.096	2366.14	978.784	-675.212	2310.35	1128.48	-638.542	2483.3	570.263	-605.987	2597.02	135.26	-623.014	2767.49	107.7	-294.388	2328.95	965.597	-298.958	2297.05	1120.68	-341.355	2208.19	559.87	-395.023	2022.85	143.078	-356.058	2167.55	56.5382
592	0	-687.951	2379.11	978.702	-676.131	2323.02	1128.3	-638.27	2494.93	569.872	-604.453	2600.11	133.706	-622.883	2770.09	103.369	-295.466	2339.68	965.035	-300.07	2307.31	1119.82	-342.224	2218.19	559.446	-394.794	2025.74	146.084	-355.756	2168.04	56.5154
593	0	-688.836	2392.29	978.919	-677.072	2335.5	1128.47	-638.391	2505.99	569.561	-604.628	2605.45	132.877	-621.826	2772.86	99.1264	-296.664	2350.69	964.629	-301.239	2317.68	1119.02	-342.807	2229	559.692	-394.203	2028.85	149.635	-355.439	2168.46	56.4163
594	0	-689.621	2405.54	979.424	-677.977	2348.52	1129.05	-639.071	2516.78	569.569	-605.247	2610.11	131.962	-620.517	2775.58	93.9846	-297.907	2362.13	964.294	-302.236	2328.37	1118.41	-343.281	2240.63	560.029	-393.622	2032.21	153.417	-355.167	2168.95	56.3478
595	0	-690.378	2418.85	980.231	-678.88	2361.42	1129.95	-639.959	2527.76	570.044	-605.824	2613.46	131.004	-619.978	2778.03	89.0919	-299.196	2373.75	963.961	-303.284	2339.61	1117.91	-344.09	2252.57	560.218	-392.868	2036.4	157.837	-354.987	2169.34	56.2685
596	0	-691.167	2431.95	981.323	-679.832	2374.42	1131.18	-641.026	2539.23	570.867	-606.011	2616.55	130.106	-620.266	2779.67	85.4261	-300.559	2385.69	963.75	-304.188	2350.82	1117.47	-344.455	2266.31	560.1	-392.035	2040.93	162.61	-354.682	2170.32	56.4572
597	0	-692.257	2444.65	982.519	-680.8	2387.15	1132.65	-642.079	2550.31	571.427	-605.918	2618.53	129.419	-620.632	2781.12	82.054	-302.035	2397.73	963.517	-305.145	2362.29	1117.09	-344.642	2281.37	559.807	-391.121	2046.25	167.917	-354.64	2170.23	56.6422
598	0	-693.537	2456.83	983.801	-681.903	2399.68	1134.3	-643.25	2560.6	571.681	-606.095	2620.53	128.721	-620.583	2782.59	79.0919	-303.642	2409.95	963.349	-306.059	2373.78	1116.74	-344.388	2297.73	559.231	-390.217	2051.98	173.664	-354.478	2170.7	57.0393
599	0	-694.968	2468.6	985.151	-683.061	2411.8	1136.05	-645.361	2571	571.629	-606.172	2622.64	127.994	-620.285	2783.88	76.3691	-305.275	2421.23	963.084	-307.06	2385.36	1116.51	-343.916	2315.36	558.564	-389.237	2058.97	179.855	-354.219	2171.49	57.682
600	0	-696.421	2480.24	986.569	-684.326	2423.66	1137.95	-646.705	2579.42	571.627	-606.327	2624.59	127.261	-620.241	2785.04	74.2375	-307.189	2434.05	963.155	-308.152	2396.36	1116.29	-343.086	2334.17	557.752	-388.003	2066.93	187.632	-354.065	2172.41	58.3159
601	0	-697.965	2492.24	988.089	-685.657	2435.41	1139.89	-647.814	2586.55	571.609	-606.602	2626.29	126.701	-620.247	2785.88	73.4012	-309.141	2446.84	963.339	-309.496	2407.71	1116.19	-341.949	2354.16	556.84	-386.514	2076.43	195.194	-353.774	2174.27	59.4199
602	0	-699.489	2504.61	989.659	-686.975	2446.47	1141.68	-648.645	2592.84	571.518	-606.421	2627.12	126.428	-620.022	2786.54	72.6272	-311.084	2459.15	963.464	-310.823	2418.73	1116.14	-340.691	2375.29	555.766	-385.038	2087.36	203.64	-353.469	2176.7	61.1801
603	0	-701.849	2512.05	990.584	-688.305	2457.46	1143.29	-648.412	2597.54	571.312	-607.151	2628.92	126.586	-619.861	2787	72.1494	-313.028	2471.77	963.777	-312.18	2429.37	1116.11	-339.544	2397.51	554.653	-383.384	2099.77	212.73	-353.007	2179.85	63.3323
604	0	-703.74	2521.7	991.64	-689.546	2467.88	1144.7	-649.327	2603.06	571.244	-605.705	2628.21	125.809	-619.855	2787.36	71.6664	-314.781	2483.86	963.997	-313.463	2440.18	1116.12	-338.591	2420.69	553.542	-381.418	2113.64	222.185	-352.382	2184.04	66.3457
605	0	-705.4	2531.88	992.713	-690.734	2478.05	1146.04	-650.385	2607.98	571.257	-605.531	2628.33	125.517	-619.924	2787.65	71.3397	-316.425	2495.89	964.297	-314.57	2450.34	1116.03	-337.867	2444.75	552.511	-379.466	2129.23	231.796	-351.652	2189.44	69.9914
606	0	-706.894	2541.32	993.679	-691.789	2487.94	1147.3	-651.589	2612.22	571.344	-605.643	2628.57	125.357	-620.008	2787.85	71.0591	-317.944	2507.52	964.551	-315.612	2460.28	1115.84	-337.093	2469.32	551.722	-377.861	2147.97	240.324	-351.157	2196.04	74.5449
607	0	-708.247	2550.37	994.694	-692.771	2497.51	1148.46	-652.615	2615.78	571.329	-605.705	2628.7	125.194	-620.158	2788.04	70.8115	-319.299	2518.73	964.742	-316.519	2469.7	1115.51	-336.321	2494.14	551.328	-376.258	2166.97	249.246	-350.878	2203.8	79.45
608	0	-709.432	2559.11	995.643	-693.645	2506.88	1149.66	-653.585	2619.12	571.483	-605.78	2628.84	125.027	-620.294	2788.14	70.5877	-320.516	2529.58	964.95	-317.318	2478.92	1115.26	-335.82	2518.64	551.682	-372.583	2188.54	257.845	-350.753	2212.86	84.1606
609	0	-710.458	2567.85	996.553	-694.487	2516.24	1150.78	-654.483	2622.52	571.559	-606.006	2629.06	124.907	-620.424	2788.31	70.3876	-321.557	2540.02	965.318	-317.939	2487.74	1115.03	-335.4	2542.67	552.798	-368.53	2210.84	265.128	-350.839	2224.36	88.4321
610	0	-711.361	2576.65	997.39	-695.332	2525.61	1151.96	-655.346	2626.11	571.661	-607.423	2630.64	125.446	-620.508	2788.45	70.2044	-322.443	2550.47	966.017	-318.427	2496.4	1115.12	-335.167	2566.18	554.753	-367.967	2231.02	270.945	-350.604	2240.74	94.4891
611	0	-712.194	2585.26	998.138	-696.249	2535.08	1153.09	-656.069	2629.78	571.683	-607.901	2631.28	125.572	-620.559	2788.53	70.0674	-323.196	2560.14	966.777	-318.812	2505.39	1115.6	-335.221	2589.16	557.422	-367.213	2251.51	277.519	-350.127	2262.43	100.534
612	0	-712.955	2593.88	998.726	-697.333	2544.71	1154.04	-656.97	2633.43	571.656	-606.418	2629.88	124.718	-620.601	2788.62	69.9208	-323.89	2570.33	967.889	-319.048	2514.78	1116.51	-335.698	2611.39	560.664	-366.68	2273.21	283.019	-349.383	2288.08	105.904
613	0	-713.671	2602.46	999.064	-698.599	2554.49	1154.82	-657.722	2636.78	571.659	-606.282	2629.84	124.597	-620.6	2788.65	69.7655	-324.397	2580.49	969.155	-319.089	2524.4	1117.76	-336.634	2632.77	564.319	-366.566	2295.79	287.297	-348.426	2315.9	110.656
614	0	-714.341	2611	999.318	-699.904	2564.65	1155.52	-657.33	2639.49	571.846	-606.47	2630.18	124.752	-620.595	2788.76	69.6312	-324.918	2593.28	971.098	-319.173	2534.44	1119.47	-337.618	2653.62	568.491	-366.839	2319.17	290.091	-347.175	2344.57	114.399
615	0	-714.915	2619.43	999.396	-701.17	2574.65	1156.1	-657.478	2641.86	572.039	-606.722	2630.58	124.983	-620.563	2788.88	69.4463	-325.118	2602.75	972.632	-319.507	2544.58	1121.57	-338.876	2673.91	573.09	-367.499	2342.65	291.314	-345.669	2373.28	116.947
616	0	-715.481	2627.41	999.414	-702.299	2584.67	1156.6	-657.693	2643.83	572.262	-606.768	2630.76	125.155	-620.537	2788.94	69.2691	-325.436	2613.16	974.557	-320.109	2554.65	1124.07	-340.141	2693.97	577.819	-369.027	2366.01	290.87	-344.016	2402.04	118.276
617	0	-715.798	2636.77	999.479	-703.195	2594.24	1157.06	-657.696	2645.51	572.474	-606.997	2631.16	125.474	-620.535	2789.01	69.0994	-325.797	2623.97	976.864	-321.144	2564.66	1126.93	-341.216	2713.68	582.438	-366.493	2391.93	290.645	-342.459	2429.81	118.257
618	0	-716.158	2644.6	999.423	-703.953	2603.5	1157.52	-657.267	2647.12	572.773	-606.868	2631.09	125.58	-620.553	2789.13	68.9878	-326.135	2634.77	979.418	-322.268	2574.13	1129.93	-341.094	2734.4	587.141	-368.558	2415.99	288.006	-340.403	2461.02	118.01
619	0	-716.539	2652.24	999.31	-704.532	2612.59	1157.98	-657.408	2648.79	573.039	-606.68	2631.05	125.662	-620.578	2789.18	68.81	-326.41	2645.38	982.159	-323.465	2583.83	1132.96	-342.36	2752.47	591.399	-369.701	2440.92	284.559	-338.624	2492.14	116.953
620	0	-716.865	2659.63	999.173	-705.044	2621.48	1158.27	-657.593	2650.67	573.261	-606.508	2631.08	125.769	-620.596	2789.3	68.6677	-326.69	2655.89	984.994	-324.547	2593.27	1135.74	-343.618	2769.75	595.376	-370.686	2466.63	280.079	-337.114	2524.32	115.377
621	0	-717.057	2666.9	998.93	-705.469	2630.48	1158.49	-657.789	2652.9	573.47	-606.338	2631.11	125.834	-620.594	2789.37	68.4994	-326.985	2666.27	987.779	-325.584	2604.94	1138.63	-344.982	2786.52	598.616	-371.717	2492.74	274.537	-335.685	2557.91	113.592
622	0	-717.154	2674.1	998.657	-705.846	2639.51	1158.52	-657.712	2655.25	573.524	-605.623	2630.57	125.704	-620.616	2789.47	68.3115	-327.239	2676.62	990.452	-326.342	2613.62	1140.83	-346.118	2802.71	601.989	-372.809	2519.3	267.955	-334.534	2592.53	111.494
623	0	-717.158	2681.23	998.302	-706.187	2648.48	1158.42	-657.737	2658.01	573.693	-606.097	2631.39	126.102	-620.588	2789.62	68.098	-327.484	2686.99	992.903	-327.016	2622.88	1142.99	-347.292	2818.1	605.065	-373.713	2546.41	260.433	-333.646	2627.94	109.039
624	0	-717.197	2688.51	997.909	-706.424	2657.76	1158.17	-657.578	2660.83	573.809	-605.994	2631.64	126.325	-620.593	2789.78	67.9059	-327.69	2697.38	995.088	-327.676	2633.09	1144.96	-348.458	2832.62	607.867	-374.564	2574.19	252.038	-332.899	2663.95	106.292
625	0	-717.345	2695.96	997.433	-706.691	2667.19	1157.84	-657.324	2663.75	573.976	-605.83	2631.76	126.464	-620.607	2789.93	67.7161	-327.887	2707.77	997.109	-328.188	2643.51	1146.7	-348.621	2847.68	610.59	-375.581	2602.53	242.835	-332.286	2700.4	103.296
626	0	-717.979	2703.55	996.892	-706.603	2677.49	1157.3	-657.099	2666.77	574.063	-605.648	2632	126.667	-620.594	2790.1	67.5106	-328.073	2718.13	998.771	-328.699	2653.9	1148.31	-349.561	2860.59	612.828	-376.506	2631.48	233.093	-331.727	2737.17	100.043
627	0	-718.208	2711.26	996.295	-710.892	2676	1156.37	-656.834	2669.89	574.221	-605.465	2632.21	126.9	-620.588	2790.18	67.3337	-328.196	2728.53	1000.23	-329.221	2664.42	1149.58	-350.621	2872.46	614.432	-377.407	2661.13	222.771	-331.428	2774.3	96.511
628	0	-718.335	2719.11	995.66	-714.473	2676.15	1154.85	-656.562	2673.01	574.259	-605.275	2632.36	127.134	-620.596	2790.26	67.1542	-328.255	2738.75	1001.42	-329.699	2674.79	1150.57	-351.549	2883.52	615.475	-378.308	2691.53	212.216	-330.569	2811.76	93.6484
629	0	-718.485	2727.08	994.949	-712.041	2693.02	1155.01	-656.344	2676.25	574.33	-605.143	2632.65	127.473	-620.596	2790.38	66.9825	-328.249	2748.87	1002.29	-330.086	2685.12	1151.19	-352.48	2893.65	615.984	-379.425	2722.55	201.57	-329.569	2849.15	90.9195
630	0	-718.577	2735.06	994.225	-712.523	2701.61	1154.19	-656.157	2679.67	574.332	-604.922	2632.88	127.706	-620.461	2790.21	66.765	-328.272	2758.8	1002.8	-330.384	2695.33	1151.5	-353.334	2902.73	615.734	-380.545	2754.15	191.155	-328.482	2886.2	88.667
631	0	-718.767	2743.16	993.485	-713.018	2710.3	1153.33	-656.039	2683.26	574.319	-604.661	2633.17	127.974	-620.442	2790.27	66.5993	-328.174	2768.59	1003	-330.571	2705.6	1151.5	-354.061	2910.94	614.758	-381.75	2786.22	181.223	-327.379	2923.43	87.0792
632	0	-718.884	2751.31	992.735	-713.431	2719.06	1152.49	-656.022	2687.09	574.329	-604.501	2633.53	128.262	-620.451	2790.36	66.4852	-328.059	2778.21	1002.94	-330.731	2715.76	1151.29	-354.498	2918.31	612.903	-382.94	2818.77	171.982	-326.381	2960.31	85.8226
633	0	-719.11	2759.55	992.003	-713.659	2727.95	1151.68	-656.017	2691.12	574.216	-604.338	2633.9	128.556	-620.517	2790.53	66.4115	-327.921	2787.61	1002.51	-330.94	2725.95	1150.95	-354.713	2924.84	610.371	-383.649	2852.33	163.497	-325.846	2996.85	84.6657
634	0	-719.32	2767.78	991.241	-713.704	2736.94	1150.91	-655.976	2695.48	574.17	-604.178	2634.26	128.913	-620.506	2790.6	66.2526	-327.767	2797.04	1001.7	-331.176	2736.19	1150.41	-354.687	2930.87	607.2	-384.135	2885.78	156.643	-326.215	3032.47	82.9318
635	0	-719.647	2776.19	990.468	-713.652	2745.94	1150.24	-655.893	2699.94	574.1	-604.081	2634.76	129.284	-620.642	2791	66.1688	-327.609	2806.34	1000.68	-331.461	2746.47	1149.71	-354.459	2936.53	603.504	-384.077	2918.66	150.51	-327.107	3068.39	82.558
636	0	-719.965	2784.68	989.638	-713.55	2755.12	1149.41	-655.817	2704.38	573.992	-603.927	2635.13	129.689	-620.838	2791.38	66.1668	-327.524	2815.65	999.286	-331.744	2756.99	1148.72	-354.033	2941.84	599.321	-384.703	2951.38	146.288	-329.01	3104	83.19
637	0	-720.324	2793.32	988.686	-713.502	2764.42	1148.42	-655.806	2708.92	573.844	-603.758	2635.44	130.071	-620.701	2791.27	65.827	-327.509	2825.18	997.544	-331.932	2767.71	1147.39	-353.434	2947.08	595.212	-385.683	2983.22	143.639	-332.001	3139.02	85.2403
638	0	-720.674	2802.05	987.605	-713.43	2773.88	1147.24	-655.936	2713.62	573.571	-603.659	2635.87	130.507	-620.706	2791.36	65.6205	-327.566	2834.79	995.384	-331.879	2778.83	1145.82	-353.223	2952.48	591.161	-386.834	3013.49	142.07	-335.69	3172.85	88.8444
639	0	-720.951	2811.03	986.425	-713.42	2783.72	1145.93	-656.118	2718.68	573.188	-603.599	2636.3	130.909	-620.742	2791.5	65.4561	-327.622	2844.62	993.039	-331.659	2790.24	1143.99	-352.942	2958.52	587.619	-387.545	3041.4	141.628	-339.794	3204.7	94.0399
640	0	-721.194	2820.14	985.142	-713.321	2793.72	1144.51	-656.744	2723.93	572.571	-603.535	2636.74	131.333	-620.816	2791.66	65.3065	-327.615	2854.64	990.578	-331.303	2801.76	1142.12	-352.666	2965.34	584.414	-387.883	3046.53	138.316	-344.094	3234.32	100.953
641	0	-721.332	2829.47	983.795	-713.056	2803.85	1143.06	-656.712	2729.47	572.002	-603.489	2637.27	131.813	-620.877	2791.82	65.1184	-327.472	2864.96	988.126	-330.873	2813.5	1140.24	-355.036	2969.85	580.42	-390.867	3049.32	134.215	-348.008	3239.24	98.5402
642	0	-721.362	2839.02	982.404	-712.766	2814.07	1141.59	-656.844	2735.51	571.549	-603.502	2637.88	132.335	-620.898	2792.02	64.9283	-327.186	2875.58	985.988	-330.378	2825.25	1138.42	-354.939	2977.39	577.621	-391.385	3055.16	131.309	-349.456	3247.2	97.3228
643	0	-721.283	2848.69	980.961	-712.417	2824.42	1140.1	-659.175	2742.88	571.996	-603.542	2638.65	133.114	-620.988	2792.21	64.7559	-326.757	2886.43	984.174	-329.882	2836.96	1136.77	-355.619	2984.7	574.828	-392.679	3060.77	128.409	-351.68	3254.93	96.1106
644	0	-721.107	2858.55	979.491	-712.025	2834.74	1138.53	-659.766	2750.32	572.049	-603.64	2639.52	133.96	-620.961	2792.35	64.5407	-326.352	2897.48	982.638	-329.423	2848.48	1135.39	-356.339	2992.78	572.46	-394.012	3067.14	125.934	-353.943	3263.42	95.3241
645	0	-720.758	2868.49	978.053	-711.602	2845.23	1137.01	-658.804	2756.88	571.539	-603.721	2640.56	134.994	-621.078	2792.7	64.4445	-326.054	2908.63	981.291	-329.014	2859.7	1134.27	-357.134	3001.97	570.839	-395.422	3074.63	124.207	-356.282	3273.04	95.2848
646	0	-720.409	2878.55	976.675	-711.136	2855.69	1135.52	-657.692	2763.68	571.046	-603.842	2641.8	136.256	-621.14	2793.07	64.2998	-325.843	2919.91	980.163	-328.68	2870.53	1133.27	-357.984	3012.98	569.888	-396.886	3083.94	123.149	-358.676	3284.46	95.915
647	0	-719.951	2888.82	975.415	-710.594	2866.17	1134.08	-655.792	2770.41	570.397	-603.886	2643.15	137.611	-621.183	2793.41	64.1032	-325.613	2931.09	979.148	-328.404	2881.09	1132.28	-358.885	3025.82	569.354	-398.401	3095.07	122.507	-361.121	3297.72	96.9618
648	0	-719.418	2899.11	974.255	-709.874	2876.78	1132.72	-654.854	2778.27	569.978	-604.039	2644.61	139.239	-621.274	2793.84	63.9557	-325.183	2942.1	978.302	-328.021	2891.56	1131.42	-359.911	3039.66	569.157	-400.041	3107.21	122.204	-363.691	3311.99	98.3465
649	0	-718.784	2909.49	973.218	-709.16	2887.65	1131.45	-654.411	2786.85	569.655	-604.173	2646.19	140.997	-621.343	2794.29	63.7698	-324.504	2953.11	977.688	-327.524	2902.26	1130.64	-361.052	3053.81	569.289	-401.797	3119.65	122.229	-366.376	3326.55	100.06
650	0	-718.105	2920	972.292	-708.453	2898.59	1130.27	-653.823	2795.79	569.273	-604.292	2647.95	143.049	-621.509	2794.77	63.6342	-323.667	2964.3	977.198	-326.879	2913.32	1130.01	-361.405	3068.99	569.871	-402.763	3133.13	122.703	-368.272	3342.15	102.223
651	0	-717.32	2930.7	971.481	-707.715	2909.64	1129.2	-653.375	2805.38	569.118	-604.421	2649.98	145.412	-621.722	2795.31	63.4721	-322.751	2975.92	976.942	-326.089	2924.68	1129.55	-363.189	3081.69	569.643	-405.162	3144.12	122.369	-371.6	3355.27	103.576
652	0	-716.468	2941.58	970.836	-706.924	2920.66	1128.24	-652.787	2815.47	569.074	-604.673	2652.29	148.14	-621.976	2795.88	63.3603	-321.929	2988.27	977.008	-325.165	2936.5	1129.35	-364.819	3093.48	569.264	-407.406	3154.21	121.882	-374.774	3367.48	104.778
653	0	-715.592	2952.62	970.375	-706.037	2931.65	1127.48	-652.291	2826.31	569.139	-604.989	2654.97	151.263	-622.416	2796.52	63.3307	-321.313	3001.27	977.452	-324.265	2948.69	1129.57	-365.521	3105.28	569.39	-408.722	3164.31	121.902	-377.44	3371.33	98.9792
654	0	-714.678	2963.85	970.185	-705.087	2942.49	1126.92	-651.846	2838	569.194	-605.436	2658.12	154.808	-622.808	2797.11	63.1953	-320.723	3014.58	978.193	-323.375	2961.26	1130.29	-365.339	3116.89	569.829	-409.155	3174.21	122.233	-379.106	3374.67	93.3735
655	0	-713.741	2975.24	970.175	-704.128	2953.27	1126.67	-651.522	2850.64	569.251	-605.962	2661.86	158.695	-623.255	2797.79	63.1005	-320.183	3027.94	979.248	-322.596	2973.92	1131.45	-364.427	3128.52	570.589	-408.856	3184.14	122.887	-379.363	3376.71	88.3055
656	0	-712.761	2986.74	970.338	-703.222	2964.05	1126.63	-651.433	2864.49	569.209	-606.499	2666.14	163.082	-623.616	2798.47	63.1018	-319.533	3041.04	980.544	-321.885	2986.67	1132.99	-363.131	3140.29	571.627	-408.175	3194.21	123.818	-378.41	3378.4	83.4813
657	0	-711.713	2998.4	970.66	-702.369	2974.85	1126.82	-651.723	2879.71	569.098	-607.095	2671.09	167.921	-624.006	2799.05	63.3111	-318.635	3053.55	982.182	-321.24	2999.18	1134.68	-361.61	3151.52	572.681	-407.267	3203.73	124.764	-377.684	3379.89	79.0363
658	0	-710.565	3010.13	971.062	-701.598	2985.79	1127.18	-652.307	2896.16	568.847	-607.756	2676.93	173.358	-624.435	2799.77	63.6211	-317.569	3065.4	983.847	-320.492	3011.51	1136.48	-359.889	3161.62	573.507	-406.161	3212.13	125.484	-377.392	3381.11	75.239
659	0	-709.301	3021.96	971.611	-700.813	2996.93	1127.67	-653.349	2913.91	568.439	-608.44	2683.74	179.371	-624.733	2800.89	63.9237	-316.467	3076.58	985.39	-319.669	3023.45	1138.33	-358.149	3170.59	573.995	-405.035	3219.4	125.865	-377.524	3382.52	72.7437
660	0	-707.814	3033.99	972.194	-699.845	3008.22	1128.28	-654.833	2933.02	567.994	-609.214	2691.67	186.108	-625.08	2802.52	64.3907	-315.148	3087.55	986.913	-318.588	3034.84	1140.1	-356.482	3178.82	574.355	-404.279	3220.95	125.58	-377.877	3383.23	71.6646
661	0	-705.459	3046.17	972.868	-698.813	3019.65	1129.06	-656.655	2953.35	567.44	-610.227	2701.01	193.848	-625.366	2804.35	65.0515	-313.556	3098.36	988.352	-317.297	3045.74	1141.79	-355.118	3186.36	574.643	-405.008	3221.26	125.539	-378.174	3383.84	70.8127
662	0	-704.044	3058.39	973.543	-697.664	3030.93	1129.93	-658.489	2974.59	566.855	-611.292	2711.52	202.032	-625.879	2806.73	66.1222	-311.886	3108.94	989.786	-315.832	3056.26	1143.41	-354.236	3193.31	574.811	-405.345	3221.53	125.502	-378.09	3384.16	70.2808
663	0	-702.417	3070.72	974.284	-696.606	3041.74	1130.78	-660.204	2996.71	566.217	-612.544	2723.5	210.568	-626.583	2809.65	67.6675	-310.209	3119.32	991.091	-314.329	3066.42	1144.81	-353.643	3199.48	574.963	-405.464	3222.13	125.297	-378.271	3384.66	69.7659
664	0	-700.686	3082.95	975.006	-695.702	3051.88	1131.64	-661.788	3019.48	565.631	-614.114	2737.21	220.145	-627.089	2813.38	69.8377	-308.643	3129.36	992.158	-312.791	3076.18	1146.07	-353.047	3204.65	575.034	-406.162	3222.47	125.276	-378.612	3384.9	69.5368
665	0	-698.937	3094.94	975.692	-694.815	3061.6	1132.42	-663.606	3042.91	565.265	-615.692	2752.73	230.104	-627.659	2818.05	72.6994	-307.232	3139.08	993.197	-311.284	3085.77	1147.23	-352.292	3208.76	575.139	-406.806	3222.56	125.132	-378.779	3385.06	69.3594
666	0	-697.347	3106.71	976.303	-691.319	3077.65	1133.48	-665.238	3066.52	565.09	-617.268	2770.2	239.705	-627.986	2824.15	76.3477	-305.936	3148.31	993.982	-309.871	3095.16	1148.31	-351.349	3212.45	575.182	-407.026	3222.63	125.074	-378.916	3385.21	69.1016
667	0	-695.973	3118.19	976.869	-687.691	3093.68	1134.6	-666.633	3090.02	565.294	-618.644	2788.96	248.534	-627.682	2831.17	79.8142	-304.831	3157.28	994.826	-308.604	3104.48	1149.36	-350.273	3216.11	575.294	-407.153	3222.72	124.812	-378.904	3385.32	68.9781
668	0	-694.812	3129.26	977.458	-687.539	3101.62	1134.86	-667.79	3113.27	566.144	-620.182	2808.87	256.367	-627.73	2840.28	83.7208	-303.803	3166.14	995.642	-307.472	3113.78	1150.41	-349.123	3219.97	575.402	-407.072	3222.84	124.636	-378.841	3385.41	68.8567
669	0	-693.878	3139.98	978.248	-687.412	3109.34	1135.12	-668.54	3136.12	567.724	-621.376	2829.04	263.087	-628.77	2851.56	89.9276	-302.869	3175.12	996.615	-306.498	3123.15	1151.49	-347.927	3224.1	575.57	-406.907	3222.9	124.482	-378.715	3385.44	68.7651
670	0	-693.031	3150.27	979.253	-687.248	3116.8	1135.47	-669.051	3158.67	569.979	-621.971	2848.64	270.067	-630.573	2867.17	97.1531	-301.98	3184.24	997.61	-305.669	3132.48	1152.57	-346.665	3228.13	575.623	-406.694	3222.97	124.366	-378.63	3385.47	68.7003
