# Supplementary material for: A Brake-Based Overground Gait Rehabilitation Device for Altering Propulsion Impulse Symmetry
Source: Sensors (Basel). 2021 Oct 5;21(19):6617. doi: 10.3390/s21196617 (PMC8512803; doi:10.3390/s21196617)
Supplement: Supplementary file 1 [file sensors-21-06617-s001.zip › GPT animations/code and data/Trajectories/BD 16.csv]

Trajectories
100
		BDC013:LTroc			BDC013:LIliac			BDC013:LKnee			BDC013:LAnkle			BDC013:LToe			BDC013:RTroc			BDC013:RIliac			BDC013:RKnee			BDC013:RAnkle			BDC013:RToe
Frame	Sub Frame	X	Y	Z	X	Y	Z	X	Y	Z	X	Y	Z	X	Y	Z	X	Y	Z	X	Y	Z	X	Y	Z	X	Y	Z	X	Y	Z
		mm	mm	mm	mm	mm	mm	mm	mm	mm	mm	mm	mm	mm	mm	mm	mm	mm	mm	mm	mm	mm	mm	mm	mm	mm	mm	mm	mm	mm	mm
232	0	-737.55	-1499.78	949.112	-724.268	-1549.53	1101.36	-688.939	-1397.75	536.314	-657.588	-1245.26	108.617	-654.17	-1070.18	82.6526	-343.668	-1529.7	934.36	-342.954	-1561.66	1090.55	-390.163	-1652.48	528.816	-446.676	-1797.15	96.226	-420.078	-1639.4	21.371
233	0	-737.192	-1487.98	947.649	-724.61	-1539.39	1099.89	-688.2	-1386.14	535.108	-655.591	-1236.09	106.332	-652.998	-1060.66	85.4739	-344.038	-1520.66	932.899	-343.377	-1552.22	1088.76	-390.697	-1645.6	528.281	-446.902	-1796.06	97.5533	-420.175	-1639.13	21.2755
234	0	-737.236	-1476.89	946.501	-725.093	-1529.47	1098.51	-687.71	-1373.76	534.463	-653.329	-1229.22	104.651	-652.266	-1054.23	85.8932	-344.208	-1511.97	931.608	-343.873	-1542.6	1087.03	-391.261	-1638.18	527.62	-446.936	-1794.78	99.0095	-420.193	-1638.88	21.1849
235	0	-737.553	-1466.1	945.524	-725.52	-1519.18	1097.23	-686.347	-1360.27	533.906	-650.993	-1224.03	103.988	-651.461	-1050.09	82.7777	-344.409	-1503.17	930.505	-344.343	-1532.75	1085.4	-391.822	-1630.31	526.999	-446.861	-1793.38	100.632	-420.188	-1638.6	21.0261
236	0	-738.078	-1455.48	944.947	-726.019	-1508.78	1096.21	-685.192	-1347.14	533.912	-648.411	-1219.6	102.514	-650.755	-1047.1	75.2486	-345.041	-1493.13	929.12	-344.805	-1522.68	1083.88	-392.476	-1621.76	526.342	-446.701	-1791.82	102.537	-420.165	-1638.29	20.8415
237	0	-738.804	-1444.9	944.737	-726.444	-1498.09	1095.39	-684.197	-1334.21	534.064	-646.164	-1216.15	100.706	-649.062	-1043.78	67.2243	-345.589	-1483.28	928.046	-345.439	-1512.72	1082.51	-393.181	-1612.84	525.779	-446.429	-1790.05	104.748	-420.07	-1638.04	20.7034
238	0	-739.366	-1433.82	944.748	-726.866	-1487.23	1094.9	-683.599	-1321.6	534.247	-644.34	-1211.44	99.4878	-647.071	-1040.87	60.9138	-346.271	-1473.02	927.004	-346.075	-1502.59	1081.31	-393.836	-1603.41	525.33	-446.079	-1788.02	107.213	-419.997	-1637.83	20.5686
239	0	-739.986	-1422.61	944.931	-727.285	-1475.97	1094.62	-682.333	-1308.88	534.387	-643.473	-1206.64	98.8487	-644.943	-1038.03	56.7292	-346.945	-1462.85	926.222	-346.754	-1492.22	1080.2	-394.411	-1593.42	524.902	-445.632	-1785.73	110.004	-419.811	-1637.54	20.3606
240	0	-740.62	-1411.21	945.281	-727.664	-1464.47	1094.72	-681.812	-1296.33	534.832	-643.089	-1202.8	98.0104	-643.053	-1035.79	52.5264	-347.694	-1452.19	925.621	-347.487	-1481.75	1079.32	-394.854	-1582.94	524.699	-444.998	-1782.89	113.059	-419.593	-1637.15	20.1263
241	0	-740.93	-1398.89	945.779	-728.038	-1452.9	1095.09	-681.804	-1283.18	535.642	-642.645	-1199.57	97.2895	-641.76	-1033.81	48.7868	-348.348	-1441.7	925.247	-348.272	-1471.16	1078.61	-395.411	-1571.57	524.439	-444.317	-1779.75	116.586	-419.337	-1636.77	19.9312
242	0	-741.029	-1385.98	946.673	-728.444	-1441.27	1095.83	-682.255	-1269.91	537.163	-642.372	-1196.76	96.9642	-641.584	-1032.6	46.0091	-349.037	-1430.99	925.059	-348.945	-1460.35	1078.1	-395.836	-1559.56	524.382	-443.476	-1776.01	120.504	-419.065	-1636.42	19.7546
243	0	-740.941	-1372.6	947.809	-728.827	-1429.4	1096.86	-682.834	-1256.6	538.665	-642.387	-1194.61	96.8374	-642.062	-1031.67	43.7954	-349.847	-1419.95	925.041	-349.603	-1449.46	1077.83	-396.056	-1546.5	524.176	-442.584	-1771.73	124.989	-419.048	-1635.68	19.1677
244	0	-740.894	-1359.09	949.108	-729.117	-1417.34	1098.18	-683.664	-1244.22	539.791	-642.664	-1192.91	96.6791	-642.599	-1030.95	41.7111	-350.937	-1408.03	924.887	-350.35	-1438.46	1077.61	-395.16	-1534.22	524.602	-441.566	-1766.79	129.931	-418.787	-1635.19	19.1441
245	0	-741.096	-1346.15	950.537	-729.602	-1405.36	1099.71	-684.404	-1233.07	540.38	-642.966	-1191.15	96.4535	-642.869	-1030.03	39.6187	-352.315	-1396.17	924.799	-351.044	-1427.29	1077.62	-395.185	-1518.74	524.178	-440.422	-1761.1	135.349	-418.41	-1634.53	19.232
246	0	-741.695	-1334.15	951.902	-730.42	-1393.7	1101.38	-685.17	-1223.53	540.411	-643.21	-1189.36	96.0961	-642.838	-1029.02	37.688	-353.429	-1384.4	925.052	-351.756	-1416.09	1077.84	-394.964	-1501.75	523.526	-439.257	-1754.71	141.375	-417.769	-1633.95	19.6599
247	0	-742.69	-1323.11	953.199	-731.387	-1381.86	1103.07	-685.545	-1215.28	540.064	-643.266	-1187.62	95.6248	-642.676	-1028.36	37.0817	-354.376	-1372.4	925.676	-352.586	-1404.68	1078.15	-394.356	-1483.58	522.781	-437.89	-1747.15	147.849	-416.961	-1633.15	20.46
248	0	-743.584	-1311.85	954.356	-732.442	-1370.09	1104.71	-685.996	-1208.27	539.643	-643.022	-1186.22	95.0272	-642.339	-1027.72	36.4781	-355.528	-1360.88	926.178	-353.554	-1393.63	1078.51	-393.374	-1464.24	521.903	-436.493	-1738.44	155.248	-416.358	-1631.74	21.2732
249	0	-744.635	-1300.41	955.259	-733.422	-1358.11	1106.29	-685.954	-1201.59	538.962	-642.715	-1185.43	94.5302	-642.259	-1027.21	36.0224	-356.788	-1348.98	926.693	-354.543	-1382.66	1078.94	-391.996	-1443.68	520.917	-434.952	-1728.27	163.04	-415.978	-1629.89	22.2414
250	0	-745.761	-1289.16	955.889	-734.263	-1346.07	1107.68	-685.952	-1195.47	538.399	-642.398	-1184.86	94.1059	-642.148	-1026.89	35.66	-358.104	-1336.8	927.188	-355.538	-1371.94	1079.43	-390.496	-1422.12	519.832	-433.392	-1716.47	171.644	-415.772	-1627.1	23.9836
251	0	-746.777	-1278.13	956.409	-735.083	-1334.16	1108.82	-686.036	-1189.86	537.909	-642.049	-1184.21	93.6638	-641.949	-1026.54	35.3051	-359.526	-1324.11	927.53	-356.463	-1361.47	1079.99	-388.996	-1399.58	518.744	-431.594	-1702.77	180.665	-415.394	-1623.73	26.186
252	0	-747.794	-1267.88	956.934	-736.116	-1323.66	1109.97	-686.634	-1185.34	537.797	-641.901	-1184.05	93.3291	-641.881	-1026.29	34.9912	-360.805	-1311.75	927.971	-357.2	-1351.2	1080.55	-387.673	-1376.09	517.644	-429.538	-1687.33	190.035	-414.986	-1619.45	29.0692
253	0	-748.815	-1258.51	957.645	-736.867	-1313.41	1111.05	-687.425	-1181.35	537.642	-641.947	-1184.23	93.2165	-641.99	-1026.13	34.7579	-361.789	-1300.27	928.365	-357.789	-1341.22	1080.93	-386.394	-1352.02	516.8	-427.268	-1669.52	199.487	-414.48	-1614.07	32.6835
254	0	-749.786	-1249.87	958.535	-737.401	-1303.76	1112.21	-688.404	-1177.74	537.481	-642.134	-1184.35	93.0992	-642.089	-1025.85	34.493	-362.601	-1289.36	928.849	-358.243	-1331.59	1081.02	-385.184	-1327.43	516.202	-424.885	-1649.87	208.481	-414.508	-1607.01	36.9318
255	0	-750.651	-1241.34	959.572	-737.703	-1294.49	1113.47	-689.481	-1174.46	537.466	-642.328	-1184.33	92.9603	-642.18	-1025.57	34.2924	-363.355	-1278.39	929.105	-358.547	-1322.36	1080.98	-383.945	-1302.91	516.181	-422.443	-1629.13	216.43	-414.552	-1598.93	41.3169
256	0	-751.249	-1232.84	960.67	-737.743	-1285.07	1114.66	-690.481	-1171.16	537.525	-642.581	-1184.27	92.8199	-642.276	-1025.54	34.0875	-363.985	-1267.6	929.405	-358.781	-1313.59	1080.69	-382.843	-1278.52	516.93	-419.749	-1607.7	223.387	-414.815	-1590.32	45.4192
257	0	-751.876	-1224.37	961.691	-737.804	-1275.65	1115.9	-691.454	-1167.83	537.615	-642.953	-1184.23	92.7366	-642.404	-1025.49	33.9119	-363.327	-1260.05	930.65	-358.79	-1304.91	1080.57	-381.764	-1254.38	518.43	-417.038	-1586.16	229.532	-414.766	-1579.03	50.1437
258	0	-752.449	-1215.92	962.596	-738.2	-1266.22	1117.16	-691.991	-1164.2	537.472	-643.071	-1183.91	92.5059	-642.382	-1025.32	33.6939	-363.685	-1249.39	931.402	-358.763	-1296.13	1080.83	-380.909	-1230.7	520.719	-415.02	-1565.38	235.857	-414.488	-1562.16	55.924
259	0	-752.817	-1206.65	963.157	-738.932	-1256.52	1118.24	-692.886	-1161.07	537.345	-642.136	-1182.55	91.5982	-642.457	-1025.25	33.5431	-363.868	-1238.99	932.453	-358.824	-1287.28	1081.6	-380.255	-1207.62	523.649	-413.531	-1543.89	242.119	-413.873	-1539.52	61.3813
260	0	-753.035	-1196.99	963.64	-740.001	-1246.71	1119.2	-693.359	-1158.1	537.252	-643.417	-1183.63	92.355	-642.479	-1025.19	33.4084	-363.806	-1228.88	933.891	-359.129	-1278.5	1082.92	-379.886	-1185.23	526.996	-412.617	-1521.84	247.101	-412.898	-1512.8	66.2977
261	0	-753.505	-1188.17	963.924	-741.991	-1239.81	1120.03	-693.557	-1155.42	537.283	-643.542	-1183.73	92.4501	-642.476	-1025.17	33.3092	-363.527	-1219.09	935.641	-359.602	-1269.65	1084.6	-379.919	-1163.53	530.828	-412.013	-1498.72	251.158	-411.58	-1483.42	70.4837
262	0	-753.917	-1179.5	964.038	-742.987	-1228.95	1120.7	-693.545	-1153.23	537.439	-643.725	-1183.9	92.7291	-642.458	-1025.14	33.2598	-362.935	-1209.96	937.87	-360.423	-1260.79	1086.83	-379.978	-1142.54	535.247	-411.49	-1474.99	253.666	-410.153	-1453.07	73.5456
263	0	-754.288	-1170.9	964.191	-743.719	-1217.81	1121.31	-693.419	-1151.42	537.658	-643.656	-1183.88	92.8418	-642.398	-1025.1	33.144	-363.691	-1196.83	939.414	-360.047	-1248.63	1089.41	-380.188	-1121.95	539.867	-411.154	-1451.12	254.746	-408.243	-1422.79	75.5728
264	0	-754.509	-1162.46	964.337	-744.353	-1207.42	1121.92	-693.378	-1149.85	537.934	-642.759	-1183.03	92.36	-642.371	-1025.08	33.1115	-364.598	-1183.01	941.119	-360.216	-1237.1	1092.18	-380.251	-1101.62	544.617	-410.921	-1426.84	254.48	-406.052	-1392.39	76.4115
265	0	-754.661	-1154.23	964.511	-744.921	-1197.96	1122.49	-692.818	-1147.99	538.172	-642.44	-1182.79	92.2786	-642.362	-1025.07	33.0271	-364.79	-1171.27	943.601	-360.974	-1226.92	1095.04	-380.232	-1081.64	549.147	-410.683	-1402.08	252.852	-403.457	-1361.78	76.3833
266	0	-754.783	-1146.13	964.63	-745.263	-1188.73	1123.12	-693.193	-1146.86	538.552	-642.328	-1182.76	92.3242	-642.4	-1025.04	32.9857	-364.828	-1160.28	946.328	-361.756	-1217.13	1097.84	-380.28	-1062.15	553.451	-410.731	-1376.92	250.187	-400.64	-1330.52	75.5992
267	0	-754.858	-1138.26	964.722	-745.572	-1179.88	1123.67	-693.684	-1145.72	538.926	-642.281	-1182.67	92.461	-642.439	-1024.92	32.8281	-364.897	-1149.48	949.14	-362.594	-1207.59	1100.61	-380.252	-1043.34	557.639	-410.803	-1351.25	246.477	-397.724	-1298.02	74.3628
268	0	-754.938	-1130.42	964.779	-745.92	-1171.11	1124.06	-693.713	-1144.13	539.176	-642.188	-1182.6	92.5799	-642.512	-1024.93	32.7799	-364.785	-1138.96	951.911	-362.996	-1197.37	1103.12	-380.138	-1025.61	561.526	-411.018	-1324.98	241.762	-394.577	-1264.49	72.8141
269	0	-754.903	-1122.68	964.673	-746.257	-1162.29	1124.29	-693.912	-1142.59	539.423	-642.044	-1182.41	92.644	-642.592	-1024.86	32.7939	-364.644	-1128.56	954.636	-363.429	-1187.26	1105.43	-380.247	-1008.33	565.091	-411.269	-1298.25	236.097	-391.215	-1230.05	71.2111
270	0	-754.787	-1114.97	964.399	-746.668	-1153.52	1124.32	-693.956	-1140.95	539.674	-641.93	-1182.32	92.7021	-642.627	-1024.89	32.6829	-364.361	-1118.47	957.276	-364.072	-1177.67	1107.69	-380.589	-991.955	568.523	-411.513	-1271.1	229.52	-388.148	-1194.39	69.2407
271	0	-754.711	-1107.25	963.976	-747.173	-1144.68	1124.13	-693.903	-1139.2	539.852	-641.835	-1182.23	92.7922	-642.673	-1024.8	32.6696	-364.158	-1108.38	959.603	-364.454	-1167.37	1109.71	-381.077	-976.449	571.63	-411.737	-1243.48	221.986	-384.837	-1158.35	67.2661
272	0	-754.65	-1099.5	963.468	-747.649	-1135.92	1123.7	-693.749	-1137.32	540.008	-641.776	-1182.2	92.9332	-642.739	-1024.78	32.614	-364.024	-1097.72	961.703	-364.585	-1156.29	1111.58	-381.343	-961.824	574.492	-411.891	-1215.26	213.734	-381.491	-1121.9	65.1307
273	0	-754.619	-1091.67	962.822	-748.204	-1127.16	1123.11	-693.398	-1135.28	540.149	-641.655	-1182.17	93.1641	-642.781	-1024.82	32.4586	-363.93	-1087.12	963.558	-364.835	-1145.56	1113.17	-381.539	-948.016	577.082	-411.989	-1186.58	204.776	-378.004	-1085.65	62.8677
274	0	-754.456	-1083.63	962.061	-748.667	-1118.25	1122.4	-693.278	-1133.39	540.361	-641.585	-1182.21	93.4382	-642.783	-1024.72	32.344	-364.798	-1073.36	964.785	-365.354	-1135.39	1114.63	-381.697	-935.034	579.118	-412.08	-1157.3	195.274	-374.673	-1048.61	60.3858
275	0	-754.287	-1075.56	961.242	-749.148	-1109.32	1121.5	-693.005	-1131.42	540.542	-641.477	-1182.21	93.7415	-642.799	-1024.66	32.2637	-365.279	-1062.75	965.95	-365.534	-1124.63	1115.77	-381.865	-922.991	580.745	-412.113	-1127.28	185.3	-371.326	-1011.42	57.9262
276	0	-754.183	-1067.4	960.291	-749.612	-1100.35	1120.5	-692.719	-1129.34	540.724	-641.218	-1182.15	94.0297	-642.803	-1024.54	32.1424	-365.291	-1052.97	967.136	-365.609	-1113.59	1116.6	-382.157	-911.894	581.812	-412.073	-1096.62	175.074	-367.845	-974.119	55.46
277	0	-754.016	-1059.09	959.334	-750	-1091.48	1119.46	-692.337	-1126.93	540.888	-640.97	-1181.98	94.2697	-642.813	-1024.23	32.0226	-365.573	-1042.63	967.712	-365.834	-1103.15	1117.19	-382.249	-901.677	582.232	-411.974	-1065.27	164.84	-364.512	-936.394	53.207
278	0	-753.948	-1050.97	958.335	-750.261	-1082.47	1118.45	-692.056	-1124.37	541.017	-640.772	-1181.8	94.5067	-642.839	-1024.18	31.8953	-365.116	-1032.66	968.776	-365.982	-1092.62	1117.59	-382.354	-892.254	581.718	-411.942	-1033.48	154.865	-360.905	-899.252	51.8054
279	0	-753.777	-1042.68	957.403	-750.375	-1073.6	1117.49	-691.53	-1121.33	541.07	-640.579	-1181.6	94.811	-642.866	-1024.12	31.8089	-364.245	-1022.69	969.348	-365.485	-1080.54	1117.69	-382.359	-883.745	580.518	-411.867	-1001.61	145.35	-357.265	-862.768	51.37
280	0	-753.57	-1034.45	956.379	-750.229	-1064.56	1116.59	-691.322	-1118.08	541.203	-640.397	-1181.32	95.2001	-642.882	-1023.99	31.6652	-361.856	-1012.9	970.01	-366.057	-1070.91	1117.74	-382.277	-875.959	578.653	-411.857	-968.85	136.435	-354.517	-825.719	50.7373
281	0	-753.544	-1026.35	955.419	-749.992	-1055.37	1115.71	-691.294	-1114.68	541.343	-640.24	-1181.02	95.5433	-642.916	-1023.94	31.5635	-361.193	-1003.19	969.699	-366.174	-1060.74	1117.56	-382.274	-868.887	576.158	-411.633	-935.577	128.406	-352.684	-788.687	50.1473
282	0	-753.421	-1018.14	954.409	-749.782	-1046.12	1114.79	-690.794	-1110.33	541.206	-640.122	-1180.59	95.8911	-642.817	-1023.87	31.4636	-360.581	-993.521	968.529	-366.209	-1050.32	1117.05	-382.001	-862.151	573.142	-411.224	-902.302	121.525	-351.545	-752.006	49.8983
283	0	-753.374	-1009.99	953.38	-749.594	-1036.94	1113.81	-690.57	-1105.84	541.087	-639.977	-1180.06	96.1945	-642.859	-1023.82	31.3332	-360.097	-983.765	967.357	-365.963	-1039.38	1116.32	-381.545	-855.813	569.639	-410.756	-868.972	116.036	-351.054	-716.067	50.2487
284	0	-753.326	-1001.65	952.345	-749.291	-1027.53	1112.79	-690.618	-1101.33	541.101	-639.843	-1179.61	96.7173	-642.87	-1023.74	31.1859	-358.201	-975.237	966.179	-365.534	-1027.85	1115.29	-381.003	-849.762	565.722	-410.098	-836.036	112.275	-351.436	-680.609	52.0547
285	0	-753.351	-993.357	951.277	-748.968	-1018.02	1111.69	-690.408	-1096.25	540.977	-639.615	-1179.06	97.2317	-642.928	-1023.56	30.9667	-356.727	-965.545	964.596	-365.183	-1016.48	1114.1	-380.447	-843.868	561.885	-409.646	-803.883	110.098	-353.25	-645.661	55.0237
286	0	-753.281	-984.773	950.18	-748.656	-1008.51	1110.52	-689.955	-1090.78	540.733	-639.407	-1178.44	97.8218	-642.963	-1023.43	30.774	-357.294	-955.179	962.316	-364.954	-1005.39	1112.64	-380.212	-838.065	558.087	-408.874	-774.017	108.521	-355.747	-612.108	59.2211
287	0	-753.076	-975.844	948.975	-748.105	-998.96	1109.08	-689.705	-1085.33	540.574	-639.221	-1177.9	98.5564	-643.012	-1023.22	30.6027	-360.157	-944.65	959.192	-364.308	-993.434	1111.03	-380.131	-832.002	554.438	-408.506	-746.144	107.986	-357.983	-581.528	64.9307
288	0	-752.707	-966.618	947.751	-747.495	-989.085	1107.6	-689.792	-1079.9	540.6	-639.107	-1177.17	99.2719	-643.059	-1023.07	30.4524	-360.671	-934.473	956.49	-363.675	-981.793	1109.4	-380.098	-825.592	550.98	-408.195	-720.983	107.788	-361.928	-551.554	71.8329
289	0	-752.25	-957.176	946.438	-746.92	-979.189	1106.02	-689.545	-1073.9	540.407	-639.095	-1176.45	100.167	-643.115	-1022.76	30.3694	-359.694	-923.985	954.496	-362.975	-970.304	1107.69	-380.372	-819.075	547.651	-408.718	-697.519	107.491	-365.535	-525.007	79.9043
290	0	-751.862	-947.438	944.955	-746.185	-969.069	1104.32	-689.132	-1067.32	540.114	-638.861	-1175.26	100.927	-643.102	-1022.58	30.1372	-360.027	-910.919	951.908	-362.141	-958.75	1105.98	-380.78	-812.137	544.546	-409.373	-676.55	107.436	-369.342	-501.611	88.159
291	0	-751.266	-937.086	943.457	-745.526	-958.827	1102.66	-689.084	-1060.77	540.053	-639	-1174.3	102.088	-643.204	-1022.22	30.139	-358.488	-901.78	950.598	-361.812	-948.504	1104.45	-381.292	-804.329	541.832	-410.686	-658.296	107.07	-373.388	-481.553	95.2502
292	0	-750.669	-926.788	942.141	-744.622	-948.067	1100.97	-688.796	-1053.49	539.839	-638.906	-1172.89	103.049	-643.159	-1021.74	29.9293	-358.277	-889.019	948.845	-360.813	-936.906	1103.02	-381.841	-795.634	539.627	-412.484	-643.083	106.143	-377.3	-465.293	99.9423
293	0	-749.848	-916.197	940.759	-743.858	-937.246	1099.41	-688.775	-1046.09	539.74	-639.193	-1171.6	104.361	-643.239	-1021.39	29.8299	-357.142	-879.126	947.862	-359.869	-925.334	1101.85	-382.518	-785.747	538.072	-414.731	-630.59	104.387	-380.997	-452.305	101.188
294	0	-748.947	-905.329	939.567	-742.914	-926.06	1097.94	-688.291	-1037.91	539.57	-639.48	-1170	105.977	-643.26	-1020.97	29.5787	-356.259	-868.027	946.831	-358.958	-913.953	1100.65	-383.084	-774.176	537.029	-416.869	-621.23	103.229	-384.773	-442.451	99.2394
295	0	-748.14	-894.626	938.445	-741.924	-914.625	1096.58	-687.942	-1029.52	539.404	-639.95	-1168.59	107.721	-643.394	-1020.76	29.3068	-355.147	-856.73	945.891	-358.593	-904.524	1099.73	-383.682	-761.418	536.225	-419.247	-613.975	102.062	-388.463	-435.272	94.0849
296	0	-747.144	-883.617	937.462	-740.835	-902.975	1095.39	-687.526	-1020.66	539.302	-640.27	-1166.68	109.588	-643.525	-1020.37	29.1797	-354.033	-845.58	945.049	-357.645	-893.57	1098.61	-384.367	-748.042	535.77	-421.798	-608.665	100.79	-391.915	-430.495	87.461
297	0	-746.05	-872.549	936.634	-739.68	-891.24	1094.37	-687.051	-1011.3	539.198	-640.851	-1164.86	111.924	-643.641	-1019.92	29.0428	-352.844	-834.148	944.351	-356.661	-882.364	1097.72	-385.215	-734.345	535.501	-424.947	-604.281	98.7609	-395	-426.818	81.92
298	0	-745.049	-861.433	935.904	-738.4	-879.378	1093.42	-686.496	-1001.33	539.022	-641.221	-1162.38	114.36	-643.778	-1019.43	28.8836	-351.448	-822.413	943.859	-354.903	-868.998	1096.71	-386.213	-720.764	535.435	-428.164	-600.147	96.9768	-398.197	-423.924	78.1728
299	0	-743.746	-849.91	935.28	-737.076	-867.587	1092.54	-685.956	-990.87	539.016	-641.891	-1160.04	117.21	-643.999	-1018.93	28.7924	-350.307	-810.062	943.638	-354.174	-858.539	1096.54	-387.334	-707.208	535.267	-431.347	-595.717	95.4733	-401.244	-421.383	74.8567
300	0	-742.435	-838.365	934.721	-735.711	-855.852	1091.76	-685.221	-979.466	538.929	-642.49	-1157.08	120.341	-644.45	-1018.41	28.689	-348.974	-797.131	943.885	-353.031	-846.584	1096.63	-388.247	-694.272	535.427	-433.334	-591.58	94.2696	-404.516	-417.966	70.4535
301	0	-741.125	-826.707	934.446	-734.384	-844.294	1091.19	-684.589	-967.157	538.811	-643.085	-1153.41	123.931	-644.91	-1017.87	28.5522	-347.823	-783.698	944.48	-351.604	-833.571	1097.26	-388.766	-682.064	535.793	-433.88	-586.847	93.4497	-407.33	-414.409	65.4128
302	0	-739.662	-814.68	934.258	-733.14	-832.877	1090.73	-684.435	-954.258	538.896	-644.002	-1149.59	128.138	-645.345	-1017.14	28.3213	-344.675	-769.946	946.055	-350.271	-820.513	1098.5	-388.353	-670.439	536.503	-433.627	-583.12	92.8704	-408.359	-411.716	60.5881
303	0	-738.258	-802.839	934.2	-731.857	-821.425	1090.42	-683.988	-939.619	538.671	-644.696	-1144.9	132.561	-645.806	-1016.56	28.3328	-343.759	-756.435	947.446	-349.102	-807.503	1100.31	-387.203	-658.756	537.677	-432.862	-580.357	92.4694	-408.018	-409.939	55.9395
304	0	-736.716	-790.612	934.29	-730.879	-810.056	1090.37	-683.516	-923.22	538.246	-645.427	-1139.29	137.527	-646.377	-1015.66	28.3359	-342.806	-743.298	949.343	-348.15	-794.69	1102.53	-385.608	-647.218	539.141	-431.895	-578.191	91.827	-407.329	-408.409	51.8109
305	0	-735.094	-778.266	934.375	-729.812	-798.442	1090.49	-683.492	-905.554	537.624	-646.148	-1132.68	143.071	-646.892	-1014.87	28.8672	-341.133	-730.617	951.463	-347.292	-782.195	1104.93	-383.829	-636.219	540.37	-430.933	-576.551	91.417	-407.057	-407.057	48.4859
306	0	-733.357	-766.041	934.695	-729.008	-786.944	1090.73	-684.185	-886.584	536.844	-646.772	-1124.52	148.996	-647.246	-1014.02	29.2206	-340.226	-718.4	953.421	-345.616	-768.003	1107.32	-382.046	-625.933	541.318	-430.117	-574.961	91.0863	-407.056	-405.957	45.7298
307	0	-731.741	-753.896	934.907	-727.967	-775.211	1091.12	-685.138	-866.207	535.794	-647.507	-1115.26	155.62	-647.53	-1012.77	29.7394	-338.527	-706.697	955.364	-344.3	-755.477	1109.58	-380.444	-616.329	542.086	-429.159	-573.429	90.7665	-406.983	-404.905	43.2376
308	0	-729.872	-740.99	935.138	-726.742	-763.33	1091.62	-686.159	-844.806	534.684	-648.457	-1104.82	163.109	-648.108	-1010.77	30.386	-336.605	-695.337	957.07	-343.031	-744.01	1111.59	-378.833	-607.439	542.569	-428.6	-572.066	90.4752	-406.689	-404.01	41.6589
309	0	-727.944	-727.957	935.524	-725.368	-751.37	1092.27	-687.114	-822.193	533.253	-652.044	-1095.71	171.947	-648.932	-1008.41	31.0269	-334.746	-684.056	958.524	-342.312	-735	1113.06	-377.403	-599.666	542.649	-428.316	-571.243	90.3188	-406.908	-403.312	40.8068
310	0	-725.956	-715.022	935.885	-723.923	-739.825	1092.94	-687.82	-798.634	531.679	-652.898	-1082.2	180.473	-649.466	-1004.93	32.4258	-332.941	-673.028	959.623	-340.745	-724.445	1114.29	-376.278	-592.709	542.521	-428.329	-570.618	90.1827	-407.109	-402.884	40.2028
311	0	-723.936	-702.29	936.232	-722.429	-728.362	1093.66	-688.434	-774.434	530.153	-653.633	-1066.72	189.823	-650.058	-1000.44	34.7045	-331.221	-662.069	960.633	-338.947	-713.705	1115.29	-375.318	-586.758	542.417	-428.704	-569.637	89.8367	-407.311	-402.511	39.7883
312	0	-722.043	-689.803	936.571	-720.964	-717.235	1094.23	-689.046	-749.795	528.877	-654.754	-1049.73	199.373	-650.472	-994.67	37.3691	-329.403	-651.913	961.48	-337.219	-703.303	1116.16	-374.495	-581.553	542.243	-428.935	-569.269	89.6666	-407.505	-402.317	39.5105
313	0	-720.225	-677.37	936.776	-719.404	-706.062	1094.6	-689.371	-724.785	527.831	-655.958	-1031.14	208.646	-650.792	-987.845	40.7044	-327.771	-642.264	962.128	-335.625	-693.264	1116.99	-373.602	-576.994	542.144	-429.022	-569.145	89.5543	-407.605	-402.179	39.3267
314	0	-718.526	-665.202	937.032	-718.215	-695.366	1094.74	-689.637	-700.077	527.54	-657.233	-1011.07	217.316	-650.388	-979.475	44.2516	-328.612	-633.149	962.311	-334.238	-683.256	1117.89	-372.41	-572.735	542.241	-428.985	-569.035	89.4981	-407.576	-402.049	39.1535
315	0	-717.001	-653.274	937.334	-717.351	-685.229	1094.84	-689.185	-675.419	528.18	-658.513	-990.413	224.753	-650.598	-970.125	49.0313	-327.366	-623.908	963.027	-333.107	-673.63	1118.86	-371.261	-568.401	542.385	-428.817	-568.942	89.4442	-407.483	-401.981	39.0215
316	0	-715.844	-641.324	937.914	-716.63	-674.88	1094.92	-688.812	-650.97	529.381	-659.291	-969.588	231.781	-651.844	-956.811	56.3887	-325.349	-616.013	963.97	-332.099	-663.942	1119.92	-370.013	-564.015	542.497	-428.642	-568.89	89.3732	-407.375	-401.941	38.8574
317	0	-714.804	-629.653	938.796	-715.909	-664.824	1095.14	-687.924	-626.784	531.219	-659.648	-948.857	239.105	-653.058	-938.262	63.6842	-322.984	-608.193	965.581	-331.153	-654.426	1120.91	-368.834	-559.609	542.498	-428.527	-568.81	89.3015	-407.271	-401.859	38.668
318	0	-713.936	-618.564	940.021	-715.241	-654.823	1095.79	-686.986	-603.246	533.614	-659.694	-927.681	246.051	-654.692	-915.309	70.9388	-321.936	-598.81	966.54	-330.481	-645.277	1121.98	-367.615	-555.466	542.444	-428.316	-568.739	89.2204	-407.144	-401.844	38.4949
319	0	-713.216	-607.274	941.414	-714.443	-644.868	1096.77	-685.464	-579.998	536.633	-659.459	-905.724	252.154	-656.177	-889.355	77.6582	-321.025	-589.337	967.428	-329.68	-636.14	1122.93	-366.461	-551.694	542.407	-428.138	-568.68	89.1616	-407.092	-401.752	38.3321
320	0	-712.518	-595.925	943.084	-713.015	-632.531	1097.56	-683.932	-557.677	540.102	-658.815	-882.867	257.142	-657.704	-861.802	83.6029	-320.241	-580.061	968.186	-328.739	-627.258	1123.74	-365.379	-548.285	542.344	-428.024	-568.686	89.1509	-406.964	-401.808	38.2755
321	0	-711.942	-584.701	945.067	-711.233	-619.787	1098.99	-682.303	-536.987	544.29	-658.131	-859.396	260.799	-659.1	-833.319	88.3508	-319.567	-571.165	968.837	-327.852	-618.811	1124.37	-364.523	-545.474	542.311	-428.029	-568.681	89.1502	-406.809	-401.906	38.2822
322	0	-711.441	-573.941	947.296	-709.728	-609.129	1100.75	-680.97	-515.965	548.491	-657.211	-835.396	263.068	-660.617	-804.637	92.0759	-318.811	-562.513	969.448	-326.918	-610.538	1124.78	-363.8	-543.084	542.373	-428.055	-568.757	89.2417	-406.748	-402.008	38.2496
323	0	-710.81	-563.262	949.764	-708.281	-600.315	1102.79	-679.407	-494.904	552.635	-656.228	-810.842	263.946	-662.128	-775.759	94.5818	-318.207	-554.152	969.927	-325.719	-601.534	1124.99	-363.181	-541.066	542.504	-428.011	-568.803	89.3561	-406.657	-402.011	38.1367
324	0	-710.249	-552.942	952.406	-707.197	-593.059	1104.78	-677.699	-474.489	556.891	-655.287	-785.917	263.574	-663.725	-746.52	95.9216	-317.59	-546.024	970.415	-324.713	-593.201	1125.31	-362.782	-539.233	542.748	-428.163	-568.664	89.4093	-406.583	-402.017	37.9925
325	0	-709.216	-540.678	955.149	-706.061	-586.285	1106.92	-676.005	-454.287	560.891	-654.356	-760.935	262.271	-665.109	-716.645	96.1837	-316.995	-538.843	970.95	-324.017	-585.653	1125.8	-362.617	-537.43	542.996	-428.248	-568.694	89.544	-406.496	-402.01	37.8857
326	0	-708.043	-528.221	957.723	-704.624	-578.03	1109	-674.297	-434.677	564.691	-653.377	-735.379	259.79	-666.669	-686.379	96.038	-316.386	-531.188	971.426	-323.592	-578.521	1126.41	-362.581	-535.56	543.211	-428.384	-568.758	89.7679	-406.696	-401.802	37.6813
327	0	-707.033	-516.554	960.223	-703.258	-569.337	1111.04	-672.613	-415.961	568.337	-652.21	-709.36	256.336	-667.701	-654.64	94.7764	-315.817	-523.648	971.748	-323.284	-571.326	1126.97	-362.545	-533.597	543.412	-428.537	-568.805	90.0002	-406.32	-401.915	37.5756
328	0	-706.27	-505.74	962.35	-701.996	-559.865	1112.57	-670.983	-397.915	571.588	-651.022	-683.003	251.979	-668.764	-622.259	93.2971	-315.14	-516.142	971.929	-322.959	-564.244	1127.26	-362.53	-531.583	543.548	-428.694	-568.736	90.1843	-406.245	-401.799	37.3333
329	0	-705.606	-495.171	964.291	-701.052	-550.19	1113.78	-669.432	-380.591	574.553	-649.747	-656.013	246.618	-669.348	-588.937	91.2189	-314.558	-508.583	971.549	-321.779	-555.324	1127.11	-362.493	-529.388	543.674	-428.959	-568.508	90.3357	-406.106	-401.674	37.0947
330	0	-705.276	-485.056	965.855	-700.357	-539.956	1114.65	-667.952	-363.869	577.109	-648.473	-628.711	240.329	-669.488	-554.613	88.576	-313.96	-501.101	970.965	-321.18	-547.944	1126.79	-362.379	-527.137	543.744	-429.183	-568.391	90.507	-405.922	-401.595	36.8711
331	0	-704.768	-474.383	966.823	-699.929	-529.63	1115.3	-666.378	-347.295	579.537	-647.242	-600.821	233.262	-669.43	-519.67	85.6049	-313.329	-493.355	970.095	-320.266	-539.995	1126.1	-362.271	-524.687	543.768	-429.327	-568.219	90.6638	-405.803	-401.428	36.581
332	0	-704.359	-463.776	967.638	-699.331	-518.807	1115.79	-664.856	-331.665	581.839	-645.985	-572.548	225.461	-668.842	-483.808	82.4605	-312.789	-485.421	969.108	-319.186	-531.133	1125.37	-362.095	-522.004	543.699	-429.448	-568.089	90.7935	-405.714	-401.157	36.271
333	0	-703.962	-452.977	968.222	-698.868	-508.155	1116.24	-663.683	-316.396	583.651	-644.655	-543.446	216.884	-667.713	-446.973	79.0047	-312.305	-477.537	968.102	-318.239	-521.961	1124.57	-361.941	-519.142	543.626	-429.517	-568.026	90.8993	-405.506	-401.074	36.071
334	0	-703.537	-441.87	968.661	-698.232	-497.782	1116.58	-662.422	-302.263	585.257	-643.294	-513.776	207.836	-666.412	-409.982	75.7775	-311.749	-469.828	967.225	-317.475	-513.034	1123.84	-361.787	-516.208	543.448	-429.591	-568.006	90.9947	-405.408	-400.947	35.8528
335	0	-703.266	-431.288	969.084	-697.68	-488.061	1116.84	-661.133	-289.519	586.223	-641.859	-483.593	198.417	-664.86	-372.385	72.5642	-311.367	-462.176	966.339	-317.012	-504.699	1123.13	-361.63	-513.21	543.251	-429.691	-567.98	91.1137	-405.253	-400.857	35.6684
336	0	-702.852	-420.863	969.485	-697.03	-478.217	1116.83	-659.967	-276.276	586.946	-640.381	-452.094	188.513	-663.259	-334.687	69.6272	-310.956	-454.414	965.585	-316.433	-496.474	1122.36	-361.461	-510.265	543.111	-429.794	-567.967	91.1873	-404.997	-401.806	35.7184
337	0	-702.594	-410.622	969.794	-696.374	-468.268	1116.66	-659.173	-264.237	586.586	-638.725	-420.939	178.907	-662.125	-301.227	66.8658	-310.527	-446.553	964.757	-316.19	-488.402	1121.66	-361.271	-507.315	542.899	-429.89	-567.895	91.2654	-404.815	-400.495	35.1916
338	0	-702.298	-400.611	969.853	-695.58	-458.106	1116.44	-658.225	-252.882	586.052	-636.939	-388.937	169.151	-660.388	-263.309	64.6715	-310.118	-438.724	963.975	-315.79	-479.836	1120.9	-361.21	-504.255	542.77	-430.04	-567.839	91.4104	-404.553	-400.409	34.9925
339	0	-701.815	-390.495	969.785	-694.965	-448.302	1116.11	-657.195	-242.417	584.918	-635.1	-356.252	159.799	-658.883	-224.972	63.2615	-309.792	-430.879	963.081	-315.35	-470.72	1120.14	-361.074	-501.098	542.594	-430.18	-567.673	91.5361	-404.451	-400.248	34.7528
340	0	-701.663	-380.426	969.282	-694.356	-438.432	1115.69	-655.716	-233.133	583.338	-633.133	-323.784	151.108	-657.169	-187.049	62.3694	-309.395	-423.498	962.273	-315.024	-461.848	1119.29	-361.031	-497.699	542.475	-430.344	-567.408	91.7085	-404.249	-399.975	34.4296
341	0	-701.185	-370.782	968.587	-693.802	-428.46	1115.05	-655.265	-223.934	580.689	-631.173	-290.914	143.067	-655.417	-149.267	62.0672	-309.045	-415.064	961.288	-314.699	-452.771	1118.4	-360.927	-494.089	542.393	-430.467	-566.935	91.9161	-404.07	-399.802	34.1832
342	0	-700.839	-361.057	967.622	-693.415	-418.654	1114.4	-653.582	-216.303	577.962	-629.18	-257.537	135.819	-653.394	-111.712	62.0833	-308.638	-406.627	960.257	-314.409	-443.537	1117.51	-360.82	-490.194	542.386	-430.642	-566.484	92.3279	-404.135	-399.379	33.7619
343	0	-700.732	-351.504	966.37	-692.962	-408.161	1113.44	-652.869	-208.656	574.541	-627.296	-223.857	129.539	-650.927	-74.4378	62.5788	-308.252	-398.228	959.255	-314.036	-433.933	1116.54	-360.865	-485.902	542.362	-430.861	-565.996	92.8541	-404.086	-399.129	33.4669
344	0	-700.593	-341.667	964.808	-692.769	-398.08	1112.61	-652.205	-201.776	571.079	-625.489	-190.074	124.573	-647.391	-37.7431	63.1683	-307.927	-389.553	958.244	-313.841	-424.445	1115.65	-360.976	-481.245	542.289	-431.232	-565.425	93.3881	-404.205	-398.816	33.1632
345	0	-700.22	-331.817	963.376	-692.429	-387.054	1111.56	-651.539	-195.488	567.347	-623.706	-156.645	121.322	-642.919	-1.44061	64.2149	-307.629	-380.822	957.178	-313.517	-414.611	1114.62	-361.153	-476.242	542.178	-431.545	-564.668	94.0212	-404.302	-398.559	32.9878
346	0	-700.144	-322.411	961.688	-692.209	-375.917	1110.61	-651.089	-189.653	563.833	-621.934	-124.102	119.747	-637.05	34.1137	65.6995	-307.321	-371.859	956.057	-313.324	-404.469	1113.58	-361.449	-470.831	541.986	-431.97	-563.964	94.8164	-404.29	-399.209	33.0632
347	0	-700.081	-312.992	960.084	-692.114	-364.974	1109.65	-650.566	-183.83	560.408	-621.274	-96.1854	119.984	-630.637	68.2356	68.0428	-307.177	-362.657	954.794	-313.091	-394.272	1112.44	-361.864	-465.092	541.763	-432.414	-563.215	95.664	-404.35	-399.296	33.0277
348	0	-699.921	-302.549	958.454	-691.818	-353.504	1108.78	-650.103	-177.821	556.94	-619.378	-66.8623	121.048	-623.659	100.112	71.0865	-307.071	-353.205	953.576	-313.026	-384.097	1111.08	-362.3	-459.056	541.493	-432.875	-562.452	96.5736	-404.446	-399.256	32.982
349	0	-699.897	-291.97	957.052	-691.728	-342.197	1107.74	-649.568	-171.711	553.529	-617.309	-39.9565	122.68	-616.634	129.271	75.2667	-307.049	-343.347	952.282	-313.008	-373.856	1109.64	-362.863	-452.728	541.257	-433.556	-561.434	97.6455	-404.557	-399.133	32.9457
350	0	-700.018	-281.46	955.71	-691.76	-331.099	1106.65	-648.678	-165.513	550.474	-615.035	-16.3044	124.384	-609.698	158.763	80.8362	-307.098	-333.309	950.883	-313.069	-363.426	1108.17	-363.31	-445.961	541.027	-434.132	-560.714	98.8621	-404.726	-399.021	32.8988
351	0	-699.8	-270.378	954.382	-691.65	-319.322	1105.64	-647.903	-158.655	547.555	-612.315	3.85771	125.888	-604.334	181.894	87.0439	-307.22	-322.857	949.483	-313.118	-352.806	1106.62	-363.813	-438.741	540.724	-434.891	-559.288	100.053	-404.939	-398.971	32.8721
352	0	-699.85	-258.798	953.049	-691.834	-308.035	1104.54	-646.969	-150.24	545.12	-609.294	19.9839	126.043	-600.685	199.355	93.8559	-307.463	-312.321	947.977	-313.239	-341.983	1105	-364.325	-431.074	540.372	-435.324	-558.447	101.715	-405.232	-398.788	32.8075
353	0	-699.988	-247.125	951.725	-692.107	-297.155	1103.54	-645.869	-139.792	543.461	-606.103	31.9027	124.668	-598.532	212.257	100.247	-307.855	-301.631	946.453	-313.459	-331.063	1103.39	-364.839	-422.725	539.824	-435.576	-557.01	103.281	-405.426	-398.552	32.7159
354	0	-700.141	-234.905	950.631	-692.388	-285.729	1102.43	-644.382	-127.334	542.77	-602.752	40.1823	121.849	-597.532	220.967	104.996	-308.32	-290.805	944.993	-313.854	-320.31	1101.71	-365.215	-413.725	539.186	-435.685	-555.467	104.945	-405.56	-398.288	32.6588
355	0	-700.207	-222.2	949.789	-692.581	-273.522	1101.28	-642.753	-113.466	542.503	-599.439	45.9977	118.624	-597.549	222.105	106.745	-308.857	-279.834	943.534	-314.089	-309.19	1100.02	-365.601	-404.147	538.489	-435.616	-553.704	106.793	-405.906	-397.879	32.5289
356	0	-700.357	-209.421	949.088	-692.545	-260.406	1100.54	-640.863	-99.1643	542.488	-596.32	50.1259	117.354	-596.893	225.261	104.651	-309.431	-268.692	942.084	-314.489	-297.825	1098.38	-365.933	-394.156	537.657	-435.469	-552.081	108.914	-406.06	-397.595	32.4206
357	0	-700.588	-196.957	948.546	-693.088	-248.558	1099.35	-639.116	-84.9721	542.522	-593.12	53.9137	115.9	-596.048	228.064	97.6604	-310.04	-257.383	940.71	-314.762	-286.552	1096.8	-366.372	-383.638	536.895	-435.321	-549.83	111.223	-406.2	-397.195	32.3158
358	0	-700.758	-184.512	948.498	-693.247	-236.389	1098.69	-637.701	-71.1624	542.546	-590.2	57.9893	113.793	-594.231	231.462	89.4541	-310.498	-245.873	939.576	-315.226	-275.405	1095.28	-366.941	-372.482	536.047	-434.956	-547.607	114.004	-406.179	-396.711	32.0646
359	0	-701.147	-172.663	948.845	-693.384	-224.547	1098.38	-636.39	-58.1784	542.464	-588.026	63.0414	112.284	-592.604	234.54	82.6842	-310.944	-234.319	938.508	-315.59	-264.274	1093.87	-367.232	-360.78	535.39	-434.708	-544.719	116.948	-406.096	-396.377	31.9835
360	0	-700.977	-159.177	949.34	-693.55	-212.629	1098.41	-634.905	-46.3277	542.069	-587.091	68.3017	111.199	-590.615	238.004	77.7415	-311.52	-222.708	937.738	-315.981	-252.799	1092.57	-367.566	-348.396	534.733	-434.272	-542.034	120.465	-406.135	-395.884	31.7997
361	0	-700.728	-144.595	949.951	-693.72	-200.19	1098.99	-634.017	-34.5477	542.334	-586.734	73.3669	110.011	-589.111	240.929	72.4214	-312.082	-210.672	937.014	-316.438	-241.83	1091.44	-367.523	-335.118	534.17	-433.684	-538.59	124.306	-406.186	-395.311	31.3363
362	0	-700.467	-129.829	950.717	-693.671	-186.928	1099.89	-633.971	-21.9158	543.143	-586.685	77.3158	108.868	-588.148	243.532	67.1165	-312.67	-198.201	936.379	-316.689	-230.009	1090.52	-367.776	-321.101	533.604	-432.825	-534.544	128.721	-405.688	-394.938	31.3658
363	0	-700.376	-116.053	951.772	-693.852	-173.827	1101.22	-634.381	-8.33734	544.474	-586.835	80.6816	108	-588.214	245.155	63.2603	-313.364	-185.502	935.973	-317.068	-218.286	1089.77	-367.4	-305.924	532.999	-431.727	-529.756	133.557	-405.431	-393.981	31.1877
364	0	-700.349	-102.718	953.284	-694.113	-161.616	1102.96	-635.39	5.31252	546.002	-587.06	83.4099	107.454	-588.545	246.519	59.9103	-314.061	-172.432	935.596	-317.223	-205.724	1089.21	-366.726	-289.436	532.228	-430.294	-524.224	139.08	-405.149	-393.362	31.0624
365	0	-700.814	-90.1006	955.018	-694.444	-149.769	1104.98	-635.732	18.1142	546.979	-587.437	85.7225	106.86	-588.607	247.768	56.7474	-314.856	-159.6	935.423	-317.589	-193.618	1088.97	-365.472	-271.774	531.464	-428.546	-517.746	145.135	-404.888	-392.19	31.1166
366	0	-701.638	-78.0577	956.769	-694.761	-137.631	1107.12	-636.581	29.6257	547.878	-587.793	88.1053	106.384	-588.318	249.105	53.6088	-315.757	-145.247	935.164	-317.853	-181.184	1088.81	-363.976	-252.449	530.417	-426.644	-510.615	152.124	-404.271	-390.95	31.3295
367	0	-702.574	-66.4256	958.438	-695.121	-125.135	1109.29	-637.487	39.3421	548.066	-588.259	90.418	105.957	-588.029	250.315	51.4809	-316.844	-131.823	935.245	-318.148	-168.732	1088.79	-361.781	-231.943	529.292	-424.401	-501.526	159.676	-403.755	-389.429	31.7856
368	0	-703.588	-55.4042	959.921	-695.543	-112.566	1111.17	-638.464	47.3719	548.231	-588.169	92.3317	105.415	-587.696	251.129	50.5942	-318.001	-118.637	935.498	-318.585	-156.234	1088.98	-359.014	-210.106	528.194	-421.911	-491.223	168.198	-403.099	-388.488	32.9039
369	0	-704.531	-44.2681	961.256	-696.071	-100.472	1112.88	-638.944	54.5071	548.029	-588.035	93.2681	105.048	-587.504	251.694	49.7758	-319.207	-105.021	935.77	-319.299	-144.619	1089.16	-356.135	-187.242	526.999	-419.22	-479.13	177.014	-402.261	-386.294	34.4388
370	0	-705.477	-33.1689	962.472	-696.661	-88.8263	1114.29	-639.186	61.4541	548.074	-587.762	93.7685	104.865	-587.481	252.122	49.2893	-320.405	-91.7989	936.102	-319.959	-132.885	1089.26	-353.367	-163.484	525.824	-416.022	-465.563	186.705	-401.073	-383.153	36.5829
371	0	-706.552	-22.0977	963.587	-697.277	-78.0339	1115.69	-639.615	67.4029	547.819	-587.309	94.3672	104.561	-587.393	252.509	48.9578	-321.52	-78.9733	936.426	-320.618	-121.527	1089.47	-350.696	-138.961	524.838	-412.316	-449.771	196.748	-400.099	-378.214	39.3912
372	0	-707.615	-11.2596	964.693	-697.732	-67.7987	1117.11	-640.057	73.0322	547.747	-587.156	94.5831	104.415	-587.415	252.708	48.7599	-322.418	-66.2624	936.849	-321.295	-110.813	1089.45	-348.116	-113.893	524.094	-408.176	-431.281	206.651	-398.917	-372.016	42.8691
373	0	-708.602	-1.03747	965.994	-698.174	-57.8633	1118.64	-640.627	77.5342	547.784	-587.215	94.5776	104.225	-587.521	252.853	48.5748	-323.164	-53.7347	937.315	-321.589	-99.9111	1089.39	-345.542	-88.4801	523.549	-403.615	-411.23	216.089	-397.789	-364.588	46.6488
374	0	-709.444	8.5527	967.328	-698.455	-48.3517	1120.26	-641.574	81.3637	547.849	-587.283	94.5879	104.105	-587.657	252.977	48.4317	-323.795	-41.4421	937.924	-322.001	-89.8248	1089.39	-343.125	-63.4875	523.905	-398.927	-390.29	224.173	-397.003	-356.365	50.4466
375	0	-710.136	17.8048	968.699	-698.8	-39.2986	1121.99	-642.625	85.1183	547.814	-587.359	94.5951	103.984	-587.913	253.215	48.4069	-324.176	-29.8732	938.627	-321.942	-79.5667	1089.22	-340.823	-39.03	525.169	-394.029	-368.747	231.365	-396.204	-347.704	53.9298
376	0	-710.685	26.9074	970.077	-699.095	-30.202	1123.68	-643.244	88.6673	547.82	-587.483	94.6523	103.844	-587.861	253.073	48.2503	-324.51	-18.6999	939.492	-321.898	-69.8785	1089.38	-338.859	-14.7229	527.272	-389.425	-347.28	237.345	-395.483	-334.815	57.6056
377	0	-711.093	36.1532	971.351	-699.323	-20.1801	1125.35	-643.642	92.0762	548.382	-587.598	94.7394	103.803	-587.974	253.097	48.1496	-324.804	-7.69064	940.533	-321.652	-59.3605	1089.83	-337.006	9.24397	529.953	-385.473	-326.145	243.458	-393.823	-315.114	63.3816
378	0	-711.492	45.3905	972.417	-699.792	-9.4837	1126.97	-644.374	95.8597	548.614	-587.825	94.8378	103.763	-588.05	253.147	48.0517	-324.909	3.15069	941.73	-321.252	-48.8312	1090.79	-335.772	32.6874	533.086	-382.117	-303.803	249.329	-391.535	-289.263	68.7188
379	0	-711.911	54.6161	973.339	-700.524	1.80539	1128.43	-645.075	99.4644	548.69	-587.966	94.777	103.811	-588.079	253.197	47.9083	-324.962	14.0787	943.091	-320.895	-38.4761	1092.09	-334.966	55.352	536.558	-379.319	-280.883	253.8	-388.374	-259.851	73.4577
380	0	-712.242	63.7523	973.985	-701.31	13.623	1129.74	-645.322	102.641	548.731	-588.028	94.7869	103.801	-588.08	253.242	47.8297	-324.973	25.311	944.674	-320.465	-27.6356	1093.94	-334.572	77.468	540.458	-376.931	-257.043	257.113	-384.477	-229.191	77.6416
381	0	-712.494	73.0503	974.504	-702.028	25.5389	1130.81	-645.626	105.316	548.882	-588.121	94.7661	103.806	-588.079	253.284	47.7082	-324.87	36.6432	946.67	-320.298	-16.1617	1096.15	-334.468	99.0193	544.825	-374.848	-232.829	258.902	-380.06	-197.966	80.3809
382	0	-712.718	82.2425	974.926	-702.644	37.0594	1131.78	-645.915	107.514	548.975	-588.131	94.678	103.843	-588.097	253.279	47.6198	-324.74	48.3257	949.072	-320.667	-5.61153	1098.89	-334.567	120.193	549.594	-373.107	-208.342	259.384	-375.05	-167.364	82.1441
383	0	-712.851	91.4609	975.295	-703.143	48.1164	1132.72	-645.982	109.078	549.328	-588.203	94.5848	103.838	-588.044	253.337	47.4813	-324.634	59.7913	951.755	-321.113	5.35217	1102.15	-334.812	141.087	554.438	-371.635	-183.142	258.575	-369.848	-136.777	82.9409
384	0	-712.902	100.459	975.638	-703.541	58.3024	1133.69	-645.494	110.16	549.697	-587.462	94.6749	103.908	-588.013	253.342	47.3798	-324.507	71.317	954.704	-321.908	16.2189	1105.57	-334.498	162	559.177	-370.38	-157.322	256.683	-364.337	-105.686	82.9738
385	0	-713.117	108.449	975.888	-703.949	67.7726	1134.51	-645.56	111.121	549.998	-588.28	94.1617	104.112	-587.988	253.365	47.2562	-324.368	82.8098	957.827	-322.908	26.4732	1108.98	-334.518	181.238	563.939	-369.276	-130.979	253.777	-358.658	-73.475	82.5916
386	0	-713.279	116.084	976.032	-704.285	76.7551	1135.07	-645.769	112.322	550.282	-588.305	94.0495	104.228	-587.973	253.475	47.0847	-324.177	94.1195	961.034	-323.63	36.7078	1112.08	-335.053	200.202	568.158	-368.229	-104.351	250.152	-352.855	-40.0002	82.136
387	0	-713.093	124.325	976.095	-704.554	86.0009	1135.53	-646.026	113.739	550.598	-588.365	94.0712	104.409	-588.025	253.563	46.9431	-323.981	104.797	964.251	-324.002	47.4146	1114.86	-335.63	218.416	572.046	-367.612	-76.858	245.197	-347.585	-5.16862	81.4409
388	0	-713	132.345	976.021	-704.745	95.7103	1135.72	-645.942	115.327	550.837	-588.436	94.0147	104.541	-588.089	253.676	46.7669	-323.861	117.784	967.264	-324.344	58.0116	1117.48	-336.394	235.594	575.678	-366.858	-49.2152	239.406	-342.575	30.7422	80.6657
389	0	-712.921	140.252	975.833	-704.979	105.151	1135.75	-645.998	117.309	551.126	-588.464	94.107	104.693	-588.121	253.834	46.507	-324.079	129.674	969.792	-324.464	69.3607	1119.92	-337.404	252.101	579.012	-366.015	-21.3215	232.599	-338.036	67.6033	79.688
390	0	-712.609	148.413	975.598	-705.465	113.989	1135.62	-645.934	119.655	551.412	-588.621	94.3483	104.742	-588.075	254.072	46.276	-323.833	140.851	972.315	-324.474	80.7403	1122.17	-338.276	268.002	581.978	-365.111	7.887	224.753	-333.781	104.489	78.5941
391	0	-712.513	156.255	975.331	-705.768	123.016	1135.25	-645.841	122.227	551.69	-588.274	94.4982	104.992	-588.053	254.207	46.0594	-323.549	152.201	974.628	-324.559	92.086	1124.32	-339.058	283.063	584.872	-364.148	37.8148	216.136	-330.436	142.636	77.1886
392	0	-712.246	164.443	974.925	-705.806	132.659	1134.92	-645.658	125.098	551.842	-588.141	94.6841	105.161	-588.044	254.379	45.8491	-323.303	163.527	976.696	-324.708	103.856	1126.24	-339.915	297.246	587.431	-363.264	68.3056	207.014	-327.878	180.692	75.0331
393	0	-711.92	172.667	974.447	-705.966	142.501	1134.43	-645.323	128.001	552.026	-588.223	94.7171	105.261	-587.99	254.571	45.626	-323.055	174.743	978.426	-324.86	115.249	1127.79	-340.639	310.77	589.474	-362.438	99.5832	197.47	-325.657	219.375	73.0103
394	0	-711.73	180.846	973.99	-706.009	152.401	1133.82	-645.462	130.974	552.181	-587.595	95.2718	105.775	-587.948	254.72	45.4159	-322.807	185.94	979.745	-324.915	126.596	1128.96	-341.291	323.476	590.949	-361.738	132.3	187.438	-323.614	258.023	70.8041
395	0	-711.332	189.569	973.297	-705.797	163.053	1133.09	-644.346	133.758	552.413	-587.36	95.4813	105.963	-587.906	254.836	45.2337	-322.338	197.449	981.448	-324.984	137.957	1129.79	-341.994	335.393	591.772	-361.154	165.284	177.456	-321.662	296.933	68.6387
396	0	-711.088	198.573	972.678	-705.792	173.015	1132.47	-643.902	136.732	552.595	-587.265	95.6644	106.114	-587.918	254.999	45.0592	-322.044	208.476	982.203	-324.938	148.973	1130.27	-342.651	346.278	592.071	-360.868	198.444	167.718	-319.744	335.427	66.6556
397	0	-710.747	207.54	972.005	-705.496	182.975	1131.73	-643.466	139.83	552.771	-587.1	95.7394	106.264	-587.93	255.091	44.9111	-321.645	219.279	982.607	-324.892	160.333	1130.49	-343.26	356.269	591.604	-361.028	231.896	158.435	-317.92	373.571	64.8975
398	0	-710.378	216.573	971.308	-705.224	192.899	1131.05	-643.186	143.076	552.956	-586.836	96.0017	106.52	-587.957	255.242	44.7789	-321.412	229.972	982.61	-324.93	171.208	1130.53	-343.715	365.7	590.506	-361.604	265.94	149.674	-316.271	411.361	63.4886
399	0	-710.296	225.481	970.633	-705.149	201.517	1130.41	-643.108	146.613	553.201	-586.517	96.1983	106.756	-588.195	255.46	44.8187	-320.903	240.52	982.44	-324.97	182.18	1130.46	-343.858	374.484	588.722	-362.318	300.117	141.774	-314.991	448.555	62.6077
400	0	-710.236	234.199	969.871	-705.315	208.052	1129.74	-642.942	150.537	553.138	-586.332	96.5273	107.085	-588.234	255.614	44.6606	-320.422	251.063	981.865	-324.935	193.465	1130	-343.817	382.638	586.484	-363.582	334.727	134.984	-314.356	485.508	62.1978
401	0	-709.611	243.9	968.686	-705.659	214.239	1128.57	-643.376	154.805	553.284	-586.237	96.8444	107.417	-588.263	255.759	44.5313	-319.803	261.189	980.826	-324.62	206.35	1129.71	-343.442	390.266	583.749	-364.719	368.885	129.837	-314.597	522.145	62.4873
402	0	-709.957	253.066	968.125	-705.656	222.53	1127.79	-642.457	159.151	553.325	-586.193	97.0627	107.704	-588.336	255.859	44.4324	-319.672	272.051	979.497	-324.513	217.724	1128.83	-343.015	397.081	580.428	-366.192	402.895	126.066	-315.591	557.542	63.8071
403	0	-710.182	261.401	967.096	-705.458	232.223	1126.77	-642.312	163.947	553.01	-586.13	97.4708	108.044	-588.401	255.961	44.3005	-319.331	282.398	977.703	-324.274	229.204	1127.81	-342.624	403.518	576.805	-367.711	435.929	123.588	-317.525	592.574	66.6431
404	0	-710.505	269.313	965.983	-704.984	243.718	1125.49	-642.281	168.867	553.021	-586.421	97.7355	108.604	-588.484	256.113	44.2141	-319.239	292.848	976.108	-324.051	241.043	1126.57	-342.553	409.682	573.069	-369.511	467.357	122.245	-320.415	626.325	70.8982
405	0	-710.672	277.293	964.78	-704.715	254.76	1124.21	-642.364	174.082	552.863	-586.193	98.2096	108.979	-588.258	255.884	43.911	-319.225	303.638	974.189	-323.773	253.056	1125.19	-342.822	416.204	569.375	-371.709	496.696	121.724	-324.032	659.498	76.8748
406	0	-710.96	285.242	963.611	-704.213	265.819	1122.75	-642.818	179.629	552.591	-586.139	98.6282	109.256	-588.423	256.274	43.7426	-319.073	314.94	972.051	-323.441	265.206	1123.65	-343.151	423.377	565.875	-373.763	523.027	121.604	-327.322	688.649	83.9471
407	0	-711.19	293.523	962.418	-703.772	275.793	1121.33	-642.046	185.238	552.6	-586.29	99.3247	110.104	-588.457	256.476	43.5974	-318.399	325.45	969.999	-322.7	277.014	1122.28	-343.851	430.936	562.511	-375.925	548.674	120.895	-331.254	716.531	92.1895
408	0	-711.274	302.557	961.065	-703.471	285.37	1119.75	-641.858	191.387	552.277	-585.982	99.7535	110.658	-588.451	256.655	43.4254	-317.743	336.364	968.004	-322.438	288.861	1120.4	-344.949	438.677	559.299	-378.218	571.206	120.668	-335.156	742.28	100.973
409	0	-711.074	312.473	959.7	-703.036	295.085	1118.26	-641.831	197.903	552.086	-586.009	100.468	111.239	-588.479	256.909	43.2934	-317.276	347.775	966.016	-321.82	300.835	1118.58	-346.208	446.876	556.454	-379.733	592.929	120.569	-339.845	764.833	109.526
410	0	-710.656	323.025	958.364	-702.549	305.183	1116.69	-642.196	204.908	551.676	-586.047	101.333	112.289	-588.532	257.099	43.1326	-316.932	359.462	964.018	-321.133	312.564	1116.68	-347.391	455.917	553.883	-381.984	611.221	120.988	-344.555	784.328	116.581
411	0	-710.169	334.124	956.925	-701.969	315.892	1115.23	-641.35	212.045	551.461	-585.85	102.425	113.352	-588.573	257.38	42.9731	-316.7	371.205	962.112	-320.488	324.528	1115	-348.628	466.048	551.878	-384.235	626.315	120.863	-348.938	800.192	120.694
412	0	-709.69	345.523	955.591	-701.21	327.757	1113.72	-641.41	219.638	551.196	-585.786	103.603	114.618	-588.642	257.6	42.8225	-316.426	383.045	960.5	-319.759	336.444	1113.56	-349.68	477.777	550.715	-387.164	639.093	119.969	-352.726	812.765	120.909
413	0	-709.095	356.813	954.234	-700.545	339.04	1112.37	-641.23	227.576	550.791	-586.124	104.947	115.93	-588.726	258.028	42.6358	-316.268	394.925	959.077	-319.412	347.555	1112.07	-350.821	491.38	549.947	-390.048	648.353	118.069	-356.003	822.031	117.618
414	0	-708.457	368.006	953.061	-699.886	350.196	1111.04	-641.119	235.899	550.434	-586.104	106.152	116.951	-588.735	258.485	42.4968	-315.94	406.864	957.804	-318.956	358.828	1110.74	-351.873	506.246	549.452	-393.245	654.987	115.381	-358.889	828.509	111.914
415	0	-707.838	379.463	951.871	-699.119	362.276	1109.83	-641	244.648	550.04	-586.455	107.837	119.045	-588.796	258.94	42.3623	-315.457	418.943	956.826	-318.539	370.339	1109.49	-353.261	521.476	549.166	-396.31	659.779	114.422	-362.046	833.136	106.004
416	0	-707.206	390.823	950.768	-698.375	374.178	1108.48	-640.727	253.743	549.688	-586.764	109.479	120.744	-588.852	259.37	42.1904	-314.649	430.976	955.827	-317.956	382.042	1108.3	-354.806	536.57	548.886	-399.292	663.777	112.891	-364.886	836.8	100.394
417	0	-706.538	401.841	949.76	-697.648	385.61	1107.17	-640.404	263.263	549.378	-587.059	111.298	122.655	-588.958	259.895	42.0245	-313.943	443.508	955.219	-317.327	394.074	1107.21	-356.416	551.22	548.711	-402.309	668.281	110.55	-367.775	840.716	95.4229
418	0	-705.988	412.365	948.729	-696.915	397.273	1105.92	-640.637	273.349	549.03	-587.435	113.51	125.211	-589.088	260.499	41.8722	-313.416	456.985	954.999	-316.617	406.492	1106.51	-357.926	565.023	548.596	-405.017	674.172	109.584	-370.998	844.735	90.7893
419	0	-705.472	422.848	947.787	-696.143	409.566	1104.77	-640.065	283.935	548.743	-587.803	115.784	127.592	-589.263	261.043	41.7421	-312.891	470.562	955.065	-315.945	419.419	1106.32	-359.103	577.569	548.542	-405.806	679.409	108.277	-374.11	849.353	84.7859
420	0	-704.702	433.725	947.018	-695.446	421.44	1103.76	-640.003	295.276	548.647	-588.326	118.758	130.593	-589.489	261.681	41.6317	-312.546	484.786	955.685	-315.411	432.72	1106.81	-359.595	589.759	548.88	-405.28	684.836	107.149	-376.378	853.809	78.3706
421	0	-704.243	444.342	946.414	-694.793	433.239	1102.82	-639.578	307.56	548.559	-588.631	122.258	134.294	-589.9	262.298	41.4885	-312.366	498.947	956.608	-315.051	446.268	1107.95	-359.12	602.485	549.819	-404.275	689.435	106.442	-377.685	857.159	72.7397
422	0	-703.72	455.138	945.944	-694.369	444.699	1102.2	-639.023	320.899	548.371	-589.063	126.23	138.066	-590.433	262.893	41.3406	-312.171	512.882	957.754	-314.72	459.403	1109.42	-358.058	615.792	551.096	-403.494	692.589	105.647	-377.87	859.415	67.5092
423	0	-703.5	463.257	945.416	-694.103	455.938	1101.66	-638.512	335.441	547.992	-589.387	130.707	142.34	-590.812	263.525	41.2781	-311.812	526.458	959.362	-314.621	473.184	1111.53	-356.965	628.869	552.322	-402.266	695.015	104.964	-377.154	860.774	62.5938
424	0	-702.544	475.33	945.231	-693.994	466.785	1101.39	-638.734	351.413	547.443	-590.012	136.106	147.19	-591.19	264.069	41.316	-311.17	539.439	961.188	-314.398	486.527	1113.69	-355.563	640.813	553.231	-400.985	697.273	104.593	-376.807	862.305	58.4148
425	0	-701.495	487.748	945.176	-693.876	477.528	1101.24	-639.279	368.71	546.625	-590.483	142.315	152.549	-591.505	264.592	41.456	-310.389	551.737	963.006	-314.008	499.559	1115.8	-353.977	651.603	553.999	-399.886	699.213	104.146	-376.856	863.668	54.7502
426	0	-700.435	500.273	945.334	-693.622	488.323	1101.39	-640.291	387.284	545.813	-591.279	149.746	158.605	-591.836	265.383	41.8241	-309.265	563.991	964.837	-313.431	512.324	1117.7	-352.412	661.088	554.399	-399.136	701.193	103.714	-376.882	865.071	51.8456
427	0	-699.075	512.998	945.616	-693.217	499.234	1101.91	-641.813	407.217	544.927	-591.988	158.293	165.367	-592.169	266.775	42.286	-308.016	575.999	966.648	-312.644	524.637	1119.58	-350.884	669.397	554.608	-398.81	702.382	103.292	-376.923	865.809	50.6643
428	0	-697.747	525.831	946.028	-692.396	510.252	1102.6	-643.613	428.471	543.88	-592.986	168.056	173.172	-592.623	268.823	42.7955	-306.72	587.871	968.052	-311.67	536.406	1121.22	-349.771	676.397	554.43	-398.898	703.046	103.043	-377.106	866.32	49.8693
429	0	-696.173	538.708	946.633	-691.393	521.552	1103.45	-645.31	450.92	542.678	-594.188	179.479	181.356	-593.218	271.154	43.4103	-305.243	599.53	969.287	-310.372	547.876	1122.69	-349.069	682.703	554.297	-399.283	703.574	102.9	-377.122	866.902	49.5692
430	0	-694.846	551.556	947.184	-690.266	533.103	1104.34	-646.896	474.103	541.463	-595.412	192.341	190.229	-593.828	274.431	45.1031	-303.854	610.607	970.512	-308.971	558.872	1124.16	-348.618	688.449	554.172	-399.572	703.909	102.678	-377.298	867.095	49.2624
431	0	-693.248	564.257	947.675	-689.091	544.801	1105.21	-648.485	497.983	540.336	-596.763	206.872	200.285	-594.487	278.726	47.2969	-302.394	621.153	971.763	-307.701	569.465	1125.52	-348.125	693.254	554.197	-399.851	704.332	102.665	-377.429	867.104	49.25
432	0	-691.972	576.809	948.094	-688.143	556.463	1105.93	-650.285	522.516	539.395	-598.314	223.663	210.318	-595.188	284.405	49.9257	-300.977	631.049	973.064	-306.48	579.892	1126.96	-347.403	697.375	554.393	-399.95	704.364	102.45	-377.623	867.332	49.1099
433	0	-690.747	589.056	948.581	-687	569.068	1106.42	-651.995	547.253	538.954	-599.962	242.336	219.81	-595.62	291.133	53.3312	-300.043	640.593	974.261	-305.462	590.103	1128.42	-346.45	701.263	554.648	-400.013	704.581	102.415	-377.468	867.228	49.0315
434	0	-689.733	600.995	948.979	-685.907	582.328	1106.9	-653.288	571.893	538.959	-601.741	262.351	228.445	-595.588	298.85	56.8387	-299.302	650.254	975.449	-304.652	600.249	1129.87	-345.317	705.166	554.904	-399.797	704.568	102.319	-377.382	867.199	48.9525
435	0	-688.919	612.577	949.618	-685.431	593.785	1107.36	-653.962	596.153	539.894	-603.438	283.276	235.789	-595.826	308.343	61.3444	-298.64	660.046	976.664	-303.961	610.745	1131.31	-344.171	709.293	555.091	-399.533	704.71	102.214	-377.22	867.162	48.8513
436	0	-688.353	623.82	950.667	-685.142	603.504	1107.85	-654.48	619.951	541.764	-605.024	304.061	242.976	-596.943	322.223	68.2235	-298.046	669.954	977.945	-303.691	619.439	1132.52	-343.066	713.47	555.197	-399.133	704.708	102.14	-377.093	867.283	48.7436
437	0	-687.825	634.68	951.972	-684.994	611.492	1108.68	-654.91	643.51	544.227	-606.175	324.922	250.284	-598.665	341.822	75.3538	-297.441	679.908	979.131	-303.167	629.542	1133.87	-341.935	717.248	555.213	-398.773	704.598	102.087	-376.996	867.323	48.6899
438	0	-687.327	645.425	953.434	-684.805	618.629	1109.74	-655.26	666.543	547.078	-606.9	346.259	257.001	-600.706	365.888	82.5872	-296.898	689.708	980.199	-302.634	639.344	1135.14	-340.891	720.547	555.127	-399.037	705.925	101.951	-376.881	867.283	48.595
439	0	-687.021	656.055	954.971	-684.399	625.941	1111.01	-655.535	689.085	550.396	-607.576	368.444	262.676	-602.848	392.653	88.94	-296.311	699.562	981.111	-302.024	649.103	1136.16	-339.938	723.533	555.087	-398.506	704.794	102.022	-376.744	867.236	48.5739
440	0	-686.697	666.702	956.78	-683.855	633.806	1112.57	-655.996	710.86	554.395	-608.153	391.718	266.974	-605.094	420.589	94.2483	-295.718	709.292	981.878	-301.232	658.748	1136.94	-338.981	726.04	555.124	-398.353	704.439	102.018	-376.628	867.246	48.5739
441	0	-686.421	677.363	958.819	-683.236	641.424	1114.1	-655.948	732.042	558.573	-608.583	415.521	269.83	-607.537	448.99	98.3392	-295.577	716.606	982.06	-300.339	667.888	1137.41	-338.343	728.046	555.203	-398.327	704.271	102.075	-376.542	867.264	48.5232
442	0	-686.119	688.005	961.177	-682.288	649.098	1116.09	-655.703	752.88	562.863	-609.193	439.722	271.402	-610.612	477.92	101.25	-295.134	724.822	982.366	-299.406	676.763	1137.79	-337.717	729.88	555.327	-398.431	704.376	102.134	-376.476	867.248	48.447
443	0	-685.917	698.695	963.68	-681.271	656.798	1118.13	-655.435	773.441	567.214	-609.834	464.52	271.476	-613.544	506.437	102.716	-294.571	733.12	982.619	-298.553	685.541	1138.05	-337.299	731.81	555.447	-398.521	704.294	102.268	-376.391	867.252	48.3662
444	0	-685.581	709.394	966.327	-680.049	664.863	1120.08	-655.104	793.652	571.58	-610.295	489.86	270.434	-616.487	535.123	103.04	-294.075	740.939	982.956	-297.921	692.402	1138.25	-336.99	733.732	555.608	-398.708	704.327	102.456	-376.328	867.398	48.2047
445	0	-685.288	720.124	968.986	-678.757	673.423	1122.08	-654.936	813.386	575.71	-610.741	515.677	268.373	-619.657	564.595	102.467	-293.564	748.63	982.911	-297.506	699.022	1138.59	-336.695	735.887	555.774	-398.947	704.437	102.549	-376.224	867.488	48.0228
446	0	-685.036	730.018	971.666	-677.451	682.124	1124.24	-654.683	832.677	579.564	-611.173	541.973	265.349	-622.66	594.641	101.25	-293.075	756.115	983.352	-297.329	705.306	1139.01	-336.515	738.22	555.863	-399.153	704.404	102.749	-376.253	867.792	47.7118
447	0	-684.97	738.82	974.326	-676.242	691.55	1126.29	-654.37	851.333	583.059	-611.409	568.75	261.32	-625.839	626.082	99.6097	-292.965	762.156	983.901	-297.233	711.495	1139.33	-336.487	740.612	555.916	-399.566	704.822	102.933	-376.199	867.866	47.4609
448	0	-684.351	751.682	976.654	-675.28	701.315	1127.86	-653.862	869.419	586.194	-611.648	596.032	256.578	-629.18	658.678	97.7397	-292.654	768.732	983.853	-296.943	718.154	1139.38	-336.432	743.531	555.979	-399.778	705.06	103.142	-375.962	867.873	47.0887
449	0	-683.815	764.881	979.015	-674.601	711.324	1129.24	-653.18	886.974	588.937	-611.906	625.519	251.022	-632.379	692.115	95.5103	-292.218	775.824	983.448	-296.364	725.293	1139.12	-336.466	746.584	555.988	-400.076	705.335	103.366	-376.103	868.219	46.9442
450	0	-683.474	776.691	980.831	-674.229	721.225	1130.25	-652.317	903.933	591.445	-611.967	654.288	244.447	-635.561	726.473	92.9791	-291.904	782.793	982.81	-295.531	733.232	1138.4	-336.608	749.715	555.924	-400.436	705.593	103.652	-375.86	868.279	46.463
451	0	-683.257	787.951	982.222	-673.969	731.466	1131.05	-651.416	920.368	593.841	-612.115	682.384	237.434	-638.436	761.538	90.1021	-291.544	790.203	981.835	-294.54	741.586	1137.44	-336.978	752.984	555.868	-401	705.891	103.927	-375.747	868.52	46.3318
452	0	-683.15	798.645	983.396	-673.666	741.908	1131.79	-650.581	936.105	596.136	-612.428	708.783	229.663	-640.923	797.562	87.1161	-291.146	798.486	980.796	-293.569	750.55	1136.54	-337.206	756.419	555.777	-401.186	706.202	104.313	-375.656	868.59	46.1596
453	0	-683.028	809.655	984.38	-673.406	752.14	1132.4	-649.706	951.041	598.066	-612.777	738.083	221.376	-643.091	834.419	84.1228	-290.872	807.729	979.686	-292.771	759.866	1135.5	-337.521	760.032	555.564	-401.481	706.267	104.599	-375.451	868.682	45.9585
454	0	-683.081	820.467	985.246	-672.935	762.682	1133	-648.907	965.004	599.633	-613.101	768.296	212.452	-644.741	872.015	81.2097	-290.704	815.778	978.534	-292.112	769.146	1134.55	-337.843	763.597	555.335	-402.068	706.559	104.817	-375.479	868.881	45.7759
455	0	-683.139	830.815	985.844	-672.596	772.863	1133.55	-648.187	977.806	600.74	-613.441	799.271	203.173	-646.358	910.003	78.3595	-290.605	823.895	977.532	-291.447	777.948	1133.62	-338.035	766.974	555.159	-402.303	707.032	104.976	-375.421	869.054	45.4605
456	0	-683.162	841.156	986.558	-672.229	782.878	1133.99	-647.343	989.756	601.153	-613.82	830.857	193.647	-647.392	948.521	75.5424	-290.549	832.241	976.726	-291.184	786.775	1132.69	-338.221	770.364	555.106	-402.383	707.6	105.335	-375.324	869.205	45.2528
457	0	-683.254	851.46	987.165	-671.799	793.166	1134.35	-646.932	1000.5	601.313	-614.171	862.993	184.078	-648.553	987.179	73.0797	-290.6	840.463	975.933	-291.064	795.349	1132.03	-338.356	773.774	554.987	-402.412	707.862	105.746	-375.146	869.301	45.1472
458	0	-683.288	861.455	987.595	-671.528	802.98	1134.53	-646.116	1010.42	600.729	-614.66	895.677	174.819	-649.666	1025.89	71.0792	-290.598	848.842	975.202	-291.022	804.857	1131.62	-338.285	777.106	555.045	-402.471	708.073	105.959	-375.016	869.4	45.0082
459	0	-683.42	871.277	987.712	-671.243	812.904	1134.57	-645.786	1019.53	599.134	-615.124	928.953	165.986	-650.686	1064.6	69.7619	-290.61	857.184	974.559	-291.022	814.179	1131.13	-338.238	780.317	555.115	-402.647	708.494	106.151	-374.948	869.6	44.8079
460	0	-683.646	880.953	987.513	-671.068	822.473	1134.41	-645.366	1027.61	596.745	-615.603	962.526	157.867	-651.614	1102.99	69.4318	-290.721	865.501	973.82	-291.25	823.491	1130.58	-338.394	783.559	555.047	-402.731	708.704	106.521	-374.715	869.789	44.9185
461	0	-683.887	890.226	986.872	-670.933	832.391	1134.05	-644.92	1034.88	593.585	-616.042	996.299	150.529	-652.008	1141.52	69.7114	-290.712	873.976	972.959	-291.307	832.829	1129.95	-338.682	787.212	555.007	-402.867	709.002	107.056	-374.396	869.973	45.1113
462	0	-684.242	899.373	985.914	-670.966	842.583	1133.53	-644.367	1041.7	589.725	-616.602	1030.13	144.268	-651.704	1179.74	70.5536	-290.704	882.475	972.055	-291.283	842.359	1129.13	-338.826	791.092	555.106	-402.927	709.402	107.859	-374.383	870	44.9268
463	0	-684.58	908.798	984.659	-671.093	853.073	1132.83	-644.254	1047.73	586.231	-617.316	1064.05	139.517	-650.451	1217.46	71.8529	-290.747	891.077	971.055	-291.497	852.106	1128.11	-339.257	795.447	555.112	-403.236	710.147	108.422	-374.379	870.096	44.7631
464	0	-684.908	918.066	983.062	-671.17	864.136	1131.94	-644.108	1053.51	582.505	-618.154	1097.69	136.259	-648.217	1254.37	73.8513	-290.723	899.934	970.005	-291.671	862.061	1127.08	-339.643	800.074	555.08	-403.619	710.563	109.213	-374.345	870.331	44.7297
465	0	-685.235	927.814	981.363	-671.376	874.758	1130.87	-644.165	1058.98	578.8	-618.738	1130.2	134.976	-644.823	1289.98	77.298	-290.758	908.867	968.847	-291.719	872.033	1126.03	-340.313	804.939	555.128	-404.055	710.826	110.076	-374.419	870.458	44.5978
466	0	-685.534	938.306	979.631	-671.749	885.935	1129.75	-644.234	1064.37	575.435	-619.402	1160.58	134.987	-640.535	1323.89	82.406	-290.902	917.953	967.633	-292.02	882.136	1124.74	-340.904	810.284	554.981	-404.513	711.984	111.06	-374.429	870.61	44.559
467	0	-685.817	948.554	977.756	-672.177	897.558	1128.44	-643.602	1070.01	571.56	-619.982	1188.71	135.91	-635.909	1355.43	89.1927	-291.093	927.286	966.329	-292.383	892.245	1123.36	-341.491	815.956	554.848	-404.942	712.386	111.941	-374.807	870.46	44.3001
468	0	-686.133	959.054	975.947	-672.746	908.843	1127.04	-643.244	1076.15	568.105	-620.581	1214.06	137.264	-631.349	1383.78	97.6619	-291.55	936.911	964.948	-292.874	902.37	1121.83	-342.134	822.119	554.612	-405.834	714.388	112.956	-374.908	870.77	44.1894
469	0	-686.488	969.776	974.133	-673.504	920.199	1125.63	-643.012	1082.93	564.931	-620.527	1235.96	138.275	-627.182	1408.23	107.321	-292.011	946.738	963.511	-293.461	912.579	1120.23	-342.786	828.775	554.367	-406.362	714.423	113.992	-375.036	870.901	44.1325
470	0	-686.931	981.127	972.323	-674.268	931.065	1124.19	-642.71	1090.8	561.858	-619.811	1254.07	138.66	-623.898	1428.22	117.274	-292.538	956.871	962.068	-294.063	922.825	1118.67	-343.422	836.043	554.001	-407.136	715.747	115.26	-375.151	871.078	44.1009
471	0	-687.512	992.925	970.708	-674.997	941.736	1122.78	-642.768	1099.76	559.771	-618.516	1268.02	137.614	-621.689	1443.19	125.88	-293.245	967.086	960.612	-294.858	933.172	1117.08	-344.039	843.852	553.546	-407.458	716.523	116.534	-375.279	871.362	43.9917
472	0	-688.135	1004.7	969.382	-675.796	952.948	1121.43	-642.592	1110.62	558.697	-616.969	1278.51	135.016	-620.532	1453.62	131.013	-293.977	977.505	959.214	-295.678	943.73	1115.42	-344.509	852.28	553.036	-407.811	718.399	117.992	-375.389	871.722	43.875
473	0	-688.889	1016.79	968.418	-676.504	963.951	1120.17	-642.387	1123.47	557.886	-615.263	1286.54	131.799	-620.093	1460.81	131.321	-294.802	988.173	957.868	-296.428	954.292	1113.75	-345.11	861.089	552.538	-407.927	719.892	119.791	-375.499	872.1	43.7503
474	0	-689.546	1028.69	967.727	-677.312	975.242	1119.04	-642.322	1137.16	557.329	-613.72	1292.17	129.006	-619.54	1466.06	126.881	-295.66	999.03	956.522	-297.454	965.162	1112.17	-345.602	870.667	551.925	-407.79	721.49	121.588	-375.53	872.428	43.5648
475	0	-690.202	1040.46	967.23	-677.986	986.406	1118.04	-642.548	1149.86	557.341	-612.245	1295.91	127.411	-618.466	1470.02	119.214	-296.49	1010.06	955.328	-298.204	976.187	1110.69	-346.281	880.485	551.291	-407.473	723.175	123.715	-375.519	872.822	43.4165
476	0	-690.982	1052.87	966.987	-678.677	997.729	1117.19	-642.124	1163.53	557.161	-610.652	1299.48	125.688	-617.198	1472.92	109.888	-297.472	1021.05	954.217	-299.006	987.185	1109.29	-347.027	890.83	550.795	-407.346	725.44	126.175	-375.426	873.214	43.2698
477	0	-691.627	1065.32	966.817	-679.391	1009.56	1116.56	-641.561	1176.56	557.318	-608.76	1302.85	124.035	-615.669	1474.68	100.924	-298.265	1032.15	953.246	-299.878	998.279	1107.94	-347.844	901.562	550.253	-406.979	727.669	128.742	-375.271	873.564	43.0861
478	0	-692.192	1077.45	966.718	-680.177	1021.37	1116.25	-641.237	1189.18	557.011	-606.37	1305.36	121.975	-614.132	1476.04	94.4681	-299.245	1043.37	952.415	-300.87	1009.61	1106.75	-348.637	912.802	549.76	-406.567	729.98	131.717	-375.055	873.912	42.896
479	0	-692.895	1090.01	966.713	-680.988	1033.48	1116.24	-640.786	1201.32	556.768	-604.214	1307.99	120.15	-612.607	1478.16	90.8673	-300.225	1054.88	951.802	-301.943	1021.02	1105.73	-349.301	924.708	549.386	-406.217	733.206	135.046	-374.863	874.354	42.6683
480	0	-693.586	1103.16	966.85	-681.807	1046.51	1116.48	-640.263	1213.14	556.66	-603.294	1312.39	119.319	-610.872	1480.74	87.5034	-301.435	1066.77	951.237	-302.791	1032.32	1104.69	-350.097	937.17	549.074	-405.72	737.457	138.75	-374.608	874.797	42.4954
481	0	-694.25	1116.35	967.238	-682.644	1059.55	1117.19	-640.369	1224.85	556.886	-603.577	1317.17	118.619	-609.312	1483.56	82.4229	-302.616	1078.88	950.865	-304.297	1044.11	1104.27	-351.526	949.947	548.614	-404.909	740.693	143.044	-374.358	875.283	42.3094
482	0	-694.968	1129.44	968.006	-683.444	1072.67	1118.24	-641.065	1236.51	557.565	-604.11	1320.7	117.675	-608.645	1486.01	77.4946	-303.778	1091.21	950.688	-305.416	1055.63	1103.95	-352.084	964.367	548.411	-404.007	745.317	147.846	-373.948	875.672	42.3457
483	0	-695.79	1142.27	969.239	-684.262	1085.44	1119.63	-643.065	1248.56	558.255	-604.639	1324.1	116.959	-608.875	1487.76	73.4607	-304.996	1103.55	950.74	-306.598	1066.92	1103.8	-352.505	980.117	547.799	-403.057	750.728	153.111	-373.671	876.378	42.4853
484	0	-696.906	1154.42	970.599	-685.136	1098.02	1121.14	-644.278	1259.32	558.792	-605.161	1326.41	116.254	-609.216	1489.22	69.8904	-306.218	1116.07	950.902	-307.534	1077.84	1103.74	-352.592	997.082	547.196	-402.247	757.226	159.026	-373.349	877.154	42.8103
485	0	-698.075	1166.25	971.904	-686.058	1110.67	1122.81	-645.496	1268.88	558.911	-605.555	1328.52	115.653	-609.164	1490.58	66.6991	-307.668	1128.53	951.151	-308.441	1089.43	1103.95	-351.925	1015.95	546.322	-401.252	764.342	165.592	-373.129	877.896	43.357
486	0	-699.278	1177.52	973.096	-686.97	1123.1	1124.45	-646.774	1277.25	558.805	-606.055	1330.67	114.956	-608.913	1491.78	63.7566	-309.072	1140.96	951.413	-309.353	1101.23	1104.11	-350.984	1035.6	545.55	-400.247	772.64	172.857	-372.968	879.007	44.179
487	0	-700.473	1188.6	974.325	-687.991	1135.28	1126.12	-647.99	1284.46	558.634	-606.743	1332.52	114.296	-608.928	1492.94	61.6664	-310.671	1153.5	951.736	-310.31	1112.79	1104.37	-349.791	1056.35	544.528	-399.098	782.057	180.923	-372.745	880.491	45.0652
488	0	-701.697	1199.43	975.649	-688.912	1146.99	1127.72	-649.041	1290.63	558.544	-606.833	1333.48	113.722	-609.009	1493.66	60.886	-312.253	1166.02	952.033	-311.328	1124.01	1104.55	-348.277	1078.2	543.335	-398.136	793.985	189.291	-372.549	882.724	46.7805
489	0	-703.128	1210.44	976.96	-689.847	1158.14	1129.48	-649.978	1296.4	558.455	-606.893	1333.94	113.375	-608.907	1494.26	60.1004	-313.895	1178.5	952.349	-312.372	1134.88	1104.8	-346.815	1101.09	542.042	-396.87	806.908	198.508	-372.229	885.802	48.9638
490	0	-704.58	1220.95	978.156	-690.728	1169.07	1131.09	-650.836	1301.9	558.535	-606.751	1334.51	113.205	-608.728	1494.75	59.4902	-315.376	1190.58	952.634	-313.495	1145.54	1104.77	-345.49	1124.76	540.774	-395.494	821.363	208.232	-371.734	889.613	51.9531
491	0	-706.012	1231.34	979.43	-691.624	1179.76	1132.63	-651.622	1307.07	558.544	-606.259	1335.14	112.888	-608.656	1495.09	59.0035	-316.78	1202.17	952.743	-314.339	1156.11	1104.79	-344.318	1149.2	539.653	-393.734	838.122	218.322	-371.192	894.489	55.4606
492	0	-707.259	1241.61	980.658	-692.473	1189.92	1134.13	-652.635	1311.93	558.653	-606.125	1335.37	112.731	-608.671	1495.38	58.6655	-318.208	1213.8	952.933	-315.123	1166.14	1104.53	-343.408	1173.93	538.809	-391.855	856.502	227.898	-370.794	900.808	59.8559
493	0	-708.32	1251.83	981.829	-693.224	1199.63	1135.5	-653.523	1316.38	558.728	-606.031	1335.59	112.591	-608.711	1495.6	58.439	-319.553	1224.98	952.987	-315.784	1176.2	1104.08	-342.453	1198.6	538.434	-389.916	876.752	236.551	-370.674	908.292	64.5103
494	0	-709.276	1261.3	982.987	-693.984	1209.73	1136.79	-654.029	1320.38	558.93	-605.99	1335.83	112.438	-608.719	1495.79	58.2437	-320.704	1235.67	953.082	-316.309	1185.58	1103.75	-341.683	1223.09	538.727	-387.668	898.166	243.877	-370.778	916.62	69.0512
495	0	-709.959	1271.44	984.055	-694.698	1219.36	1138.04	-653.303	1323.42	559.102	-606.108	1336.11	112.39	-608.746	1495.93	58.0817	-321.596	1246.47	953.316	-316.763	1195	1103.47	-341.048	1246.99	539.852	-384.854	918.771	250.263	-371.156	926.633	72.8823
496	0	-710.629	1281.21	984.957	-695.402	1228.79	1139.19	-653.854	1327.47	559.105	-605.986	1336.29	112.313	-608.735	1496.08	57.9196	-322.221	1256.96	953.844	-317.079	1204.05	1103.49	-340.514	1270.42	541.782	-382.955	940.901	255.921	-371.402	941.1	77.9184
497	0	-711.134	1290.57	985.707	-696.454	1235.06	1140.49	-654.348	1331.54	559.273	-606.077	1336.69	112.273	-608.736	1496.23	57.7651	-322.811	1266.93	954.605	-317.356	1212.95	1103.85	-340.232	1293.51	544.425	-381.433	961.661	262.025	-371.671	961.744	83.189
498	0	-711.6	1300.02	986.328	-697.236	1246.12	1141.53	-654.788	1335.68	559.262	-606.065	1337.03	112.26	-608.723	1496.4	57.575	-323.206	1276.95	955.636	-317.469	1222.29	1104.72	-340.178	1315.97	547.545	-380.221	982.97	267.183	-371.666	987.472	87.7256
499	0	-712.055	1309.46	986.833	-698.146	1257.6	1142.39	-655.229	1339.48	559.459	-605.925	1337.25	112.22	-608.681	1496.59	57.3928	-323.488	1287.01	956.858	-317.435	1232.18	1105.95	-340.418	1337.67	551.201	-379.623	1006.19	271.021	-371.442	1016.55	91.5291
500	0	-712.434	1319	987.139	-699.103	1269.06	1143.13	-656.295	1343.15	559.497	-605.89	1337.41	112.24	-608.665	1496.72	57.2126	-323.59	1297.11	958.269	-317.353	1242.2	1107.63	-341.1	1358.78	555.181	-378.991	1029.2	273.767	-370.624	1048.28	94.774
501	0	-712.787	1328.43	987.32	-700.187	1280.44	1143.75	-656.669	1346.29	559.74	-605.927	1337.59	112.359	-608.624	1496.82	57.0943	-323.614	1307.54	959.909	-317.363	1252.39	1109.51	-341.981	1379.45	559.514	-378.723	1053.37	274.692	-369.844	1079.59	96.9435
502	0	-713.146	1337.67	987.343	-701.172	1291.39	1144.24	-657.08	1348.86	559.811	-605.838	1337.65	112.396	-608.605	1496.9	57.0028	-323.699	1318.21	961.735	-317.837	1262.43	1111.89	-342.96	1399.66	564.105	-378.87	1078.11	274.442	-368.8	1110.67	98.0312
503	0	-713.468	1346.71	987.339	-701.927	1301.92	1144.79	-656.381	1350.76	560.097	-605.719	1337.66	112.453	-608.579	1496.96	56.9241	-323.817	1328.83	963.766	-318.647	1272.28	1114.52	-344.057	1419.55	568.462	-378.362	1102.31	273.233	-367.375	1141.81	98.1363
504	0	-713.677	1355.35	987.283	-702.544	1312.01	1145.31	-655.714	1352.69	560.34	-605.773	1337.76	112.626	-608.548	1497.04	56.845	-323.953	1339.57	965.935	-319.597	1282.7	1117.38	-345.085	1439.02	572.717	-379.238	1128.5	270.037	-365.653	1173.1	97.401
505	0	-713.844	1363.75	987.136	-703.057	1321.68	1145.8	-655.975	1354.87	560.608	-605.026	1337.32	112.556	-608.537	1497.1	56.743	-324.029	1350.37	968.446	-320.645	1292.2	1120.08	-345.051	1459	576.697	-379.462	1153.14	266.607	-363.937	1204.54	96.0434
506	0	-714.019	1371.89	986.912	-703.492	1330.89	1146.16	-656.078	1357.09	560.647	-604.709	1337.25	112.586	-608.566	1497.19	56.631	-324.13	1361.09	971.004	-321.746	1301.25	1122.58	-345.687	1477.21	580.738	-380.23	1178.92	261.97	-361.688	1237.93	94.6051
507	0	-714.862	1378.86	986.377	-703.816	1339.88	1146.27	-656.067	1359.48	560.74	-604.544	1337.34	112.677	-608.579	1497.26	56.4801	-324.232	1371.99	973.576	-322.507	1310.9	1124.78	-346.842	1494.27	584.296	-380.863	1205.42	256.506	-359.306	1272.41	93.1553
508	0	-714.661	1387.03	985.873	-704.248	1348.68	1146.12	-655.958	1362.11	560.887	-604.331	1337.53	112.793	-608.565	1497.41	56.3073	-324.311	1382.63	976.036	-323.235	1320.68	1126.88	-347.74	1510.79	587.557	-381.05	1232.27	250.229	-356.838	1307.94	91.6448
509	0	-714.661	1394.86	985.398	-704.741	1357.34	1145.83	-655.981	1365.12	561.01	-604.082	1337.69	112.897	-608.531	1497.56	56.1343	-324.345	1393.41	978.325	-323.759	1330.95	1128.94	-348.546	1526.56	590.542	-382.43	1259.96	242.754	-354.464	1344.16	90.0805
510	0	-714.695	1402.66	984.88	-705.245	1366.05	1145.42	-655.711	1368.18	560.959	-603.949	1337.99	113.021	-608.5	1497.77	55.91	-324.373	1404.16	980.553	-324.216	1341.55	1130.75	-349.424	1541.41	593.148	-383.358	1288.24	234.581	-352.058	1380.89	88.4229
511	0	-714.605	1410.55	984.249	-705.801	1374.77	1144.89	-655.454	1371.49	561.042	-603.704	1338.3	113.137	-608.525	1497.94	55.6756	-324.435	1414.84	982.284	-324.477	1352.37	1132.41	-350.077	1555.51	595.474	-383.988	1316.79	225.685	-349.712	1418.04	86.5909
512	0	-714.474	1418.43	983.568	-706.368	1383.52	1144.34	-655.096	1374.83	560.957	-603.483	1338.59	113.304	-608.531	1498.15	55.4063	-324.385	1425.63	983.907	-324.791	1363.33	1133.89	-350.484	1568.82	597.465	-384.7	1346	216.176	-347.492	1455.32	84.4824
513	0	-714.459	1426.47	982.851	-707.001	1392.12	1143.65	-654.89	1378.39	561.062	-603.18	1338.86	113.574	-608.543	1498.35	55.1804	-324.291	1436.4	985.291	-325.191	1374.14	1135.03	-350.853	1581.26	598.918	-385.247	1376.19	206.231	-345.419	1492.79	82.1666
514	0	-714.381	1434.59	982.092	-708.139	1400.51	1142.92	-654.482	1381.93	561.065	-602.881	1339.13	113.735	-608.552	1498.5	55.0025	-324.217	1447.02	986.343	-325.534	1385.02	1135.83	-351.191	1592.72	599.795	-385.732	1406.79	195.646	-343.293	1530.41	79.6737
515	0	-714.265	1442.81	981.318	-708.529	1409.26	1142.06	-654.151	1385.61	561.025	-602.663	1339.49	113.975	-608.524	1498.64	54.8365	-324.102	1457.59	987.077	-325.725	1395.85	1136.33	-351.567	1603.26	600.195	-386.19	1438.48	185.318	-341.137	1568.1	77.3209
516	0	-714.273	1451.08	980.5	-709.009	1418.12	1141.15	-653.691	1389.65	561.182	-603.054	1340.4	114.396	-608.532	1498.82	54.6744	-323.907	1467.99	987.454	-325.826	1406.7	1136.52	-351.924	1612.8	599.819	-386.458	1470.53	174.878	-338.92	1605.78	75.1276
517	0	-714.501	1459.42	979.613	-709.307	1426.96	1140.17	-653.535	1393.44	561.038	-602.844	1340.82	114.732	-608.636	1499.14	54.6335	-323.696	1478.27	987.628	-325.878	1417.67	1136.52	-352.21	1621.2	598.741	-387.155	1502.95	164.764	-336.619	1643.33	73.1324
518	0	-714.789	1467.86	978.694	-709.531	1435.95	1139.23	-653.236	1397.59	560.938	-602.559	1341.16	115.059	-608.617	1499.31	54.4666	-323.293	1489.02	987.535	-325.998	1428.52	1136.34	-352.29	1628.8	596.829	-386.957	1536.06	156.13	-334.62	1680.65	71.3771
519	0	-714.879	1476.37	977.812	-709.668	1444.95	1138.35	-653.157	1401.96	560.773	-602.313	1341.62	115.39	-608.598	1499.44	54.2983	-322.953	1499.24	987.187	-326.234	1439.32	1136.06	-352.034	1635.79	594.237	-386.735	1570.14	147.632	-333.129	1717.43	69.5769
520	0	-714.963	1485.01	976.934	-709.574	1454.24	1137.53	-652.798	1406.82	560.796	-601.415	1341.67	115.685	-608.581	1499.6	54.1744	-322.57	1509.16	986.509	-326.514	1450.08	1135.6	-351.661	1642.16	591.125	-387.947	1604.09	139.897	-332.138	1754.34	68.0688
521	0	-715.151	1493.8	976	-709.446	1463.6	1136.63	-652.7	1411.52	560.545	-601.195	1342.12	116.08	-608.591	1499.74	54.0086	-322.262	1519.21	985.612	-326.691	1461.12	1134.97	-351.125	1648.08	587.615	-387.821	1638.12	134.36	-331.906	1790.79	67.5029
522	0	-715.334	1502.67	974.978	-709.375	1473.22	1135.54	-652.586	1416.5	560.373	-600.958	1342.58	116.564	-608.396	1499.54	53.6916	-322.047	1529.32	984.256	-326.741	1472.45	1134.07	-350.45	1653.58	583.678	-386.923	1671.77	130.848	-332.356	1827.04	68.6096
523	0	-715.492	1511.8	973.939	-710.119	1482.16	1133.92	-652.432	1421.54	560.188	-601.33	1343.5	117.145	-608.448	1499.84	53.5054	-321.814	1539.49	982.646	-326.664	1484.09	1133.06	-350.074	1658.75	579.632	-386.009	1704.41	128.912	-333.499	1862.16	71.5296
524	0	-715.657	1521.05	972.774	-709.948	1492.18	1132.51	-652.333	1426.82	559.958	-601.119	1344.07	117.625	-608.48	1499.99	53.3368	-321.407	1549.85	980.803	-326.515	1495.84	1131.71	-349.876	1664.13	575.814	-385.332	1734.74	128.083	-334.863	1895.83	76.6035
525	0	-715.678	1530.49	971.434	-709.877	1502.45	1130.99	-652.148	1432.28	559.603	-600.885	1344.65	118.339	-608.516	1500.17	53.1826	-320.977	1560.21	978.755	-326.195	1507.84	1130.25	-349.602	1670.1	572.412	-384.601	1762.62	128.094	-336.695	1927.17	83.7342
526	0	-715.688	1540.21	969.997	-709.682	1512.86	1129.33	-651.892	1438.05	559.137	-600.691	1345.33	118.907	-608.477	1500.35	53.0129	-320.74	1571.04	976.563	-325.784	1520.05	1128.65	-349.004	1677.58	569.398	-384.442	1787.83	128.062	-338.834	1955.91	92.5869
527	0	-715.629	1550.16	968.449	-709.436	1523.51	1127.68	-651.612	1444.52	558.736	-600.447	1346.04	119.575	-608.432	1500.56	52.8457	-320.581	1582.14	974.268	-325.362	1532.44	1127	-348.856	1685.35	566.335	-385.18	1810.65	128.239	-341.369	1982.13	102.18
528	0	-715.461	1560.34	966.841	-709.147	1534.29	1126	-651.245	1451.21	558.17	-600.108	1346.85	120.305	-608.384	1500.76	52.649	-320.212	1593.58	972.407	-324.87	1544.76	1125.38	-348.948	1693.02	563.552	-383.646	1831.66	128.075	-344.357	2005.35	111.382
529	0	-715.167	1570.76	965.111	-708.711	1545.01	1124.12	-651.038	1458.36	557.549	-599.926	1347.7	121.156	-608.351	1501.01	52.4542	-319.734	1605.21	970.959	-324.554	1556.67	1123.9	-349.109	1701.42	561.21	-384.687	1849.03	127.908	-347.688	2023.7	118.245
530	0	-714.796	1581.45	963.37	-708.419	1555.92	1122.24	-651.204	1466.15	556.938	-599.832	1348.82	122.304	-608.352	1501.35	52.264	-319.227	1616.98	969.793	-324.237	1568.39	1122.76	-349.343	1711.12	559.576	-385.438	1863.47	126.68	-350.928	2038.99	122.373
531	0	-714.336	1592.4	961.651	-708.06	1567.08	1120.36	-650.849	1474.08	556.454	-599.817	1350.15	123.546	-608.375	1501.75	52.0872	-318.781	1628.66	968.884	-324.012	1579.66	1121.8	-349.503	1722.51	558.738	-385.726	1874.87	126.169	-354.047	2050.79	122.683
532	0	-713.796	1603.6	959.986	-707.675	1578.36	1118.53	-651.015	1482.68	556.05	-599.82	1351.65	125.036	-608.421	1502.24	51.94	-318.238	1640.54	968.169	-323.86	1590.48	1120.99	-349.551	1735.66	558.514	-387.245	1883.1	125.555	-356.471	2058.77	118.697
533	0	-713.117	1614.96	958.465	-707.359	1589.85	1116.77	-650.686	1491.55	555.716	-599.828	1353.06	126.646	-608.483	1502.75	51.7732	-317.726	1652.16	967.802	-323.652	1601.21	1120.36	-350.027	1749.92	558.658	-389.79	1888.68	124.558	-358.245	2063.57	111.211
534	0	-712.427	1626.42	957.112	-706.817	1601.51	1115.05	-650.016	1500.74	555.326	-600.079	1354.97	128.698	-608.563	1503.22	51.5927	-317.05	1663.84	967.649	-323.296	1611.88	1119.97	-350.557	1764.64	559.166	-392.284	1892.93	122.428	-359.218	2067.75	103.823
535	0	-711.66	1637.95	955.953	-706.438	1613.35	1113.58	-649.206	1510.39	555.061	-600.268	1357.02	130.973	-608.704	1503.84	51.3831	-316.373	1675.5	967.58	-322.897	1622.65	1119.54	-351.647	1779.5	559.718	-394.022	1897.55	121.175	-360.254	2070.76	98.5099
536	0	-710.681	1649.51	954.983	-705.85	1625.2	1112.27	-648.143	1520.52	554.918	-600.487	1359.33	133.613	-608.929	1504.48	51.2524	-315.438	1687.39	967.614	-322.201	1634.04	1119.33	-353.18	1793.86	560.039	-396.341	1902.33	120.351	-361.71	2072.72	93.8506
537	0	-709.71	1661.34	954.277	-705.298	1637.07	1111.13	-646.791	1531.25	554.862	-600.711	1361.85	136.657	-609.196	1505.04	51.1455	-314.43	1699.55	967.809	-321.399	1645.78	1119.26	-354.504	1807.41	560.237	-397.215	1907.05	119.171	-363.36	2076.12	88.9767
538	0	-708.646	1673.4	953.774	-702.754	1651.37	1110.85	-646.022	1542.9	554.924	-601.112	1364.92	140.163	-609.558	1505.64	51.0709	-313.781	1711.53	968.203	-320.469	1657.86	1119.54	-355.308	1820.17	560.705	-397.117	1912.09	118.981	-365.434	2079.94	83.3217
539	0	-707.557	1685.65	953.554	-702.128	1663.17	1110.35	-645.362	1555.53	555.086	-601.478	1368.38	143.921	-610.052	1506.34	50.9394	-312.896	1725.43	969.254	-319.551	1670.41	1120.34	-355.24	1832.26	561.475	-398.307	1916.11	117.966	-366.632	2082.63	78.2896
540	0	-706.508	1698	953.636	-700.913	1675.53	1110.23	-644.957	1569.23	555.172	-602.005	1372.6	148.359	-610.493	1506.97	50.8613	-312.265	1738.86	970.427	-318.727	1683.33	1121.72	-354.566	1844.34	562.394	-398.274	1919.11	117.213	-366.49	2084.34	73.855
541	0	-705.357	1710.53	953.936	-699.898	1687.57	1110.41	-644.718	1584.23	555.264	-602.653	1377.4	153.061	-610.928	1507.52	50.9402	-311.602	1752.04	971.846	-317.972	1696.31	1123.65	-353.552	1856.64	563.643	-398.171	1921.04	116.68	-365.661	2085.8	69.9972
542	0	-701.846	1725.38	954.736	-698.895	1699.57	1110.83	-645.034	1600.65	555.378	-603.256	1382.94	158.34	-611.283	1508.14	51.0958	-310.781	1764.89	973.611	-317.276	1709.14	1125.78	-352.291	1868.6	564.929	-397.609	1922.91	116.328	-365.098	2086.84	66.5788
543	0	-700.932	1738.06	955.356	-698.076	1711.68	1111.4	-645.122	1618.04	555.179	-604.15	1389.49	164.348	-611.738	1508.96	51.4097	-309.595	1777.36	975.538	-316.449	1722	1127.9	-350.961	1879.51	565.842	-395.997	1925.63	116.454	-364.648	2088.36	63.7925
544	0	-700.128	1750.76	956.025	-697.117	1723.86	1112.12	-645.919	1636.84	554.999	-604.906	1397.28	170.919	-612.059	1510.39	51.7074	-308.326	1789.44	977.294	-315.506	1734.38	1129.94	-349.478	1889.23	566.464	-394.93	1927.65	116.419	-364.27	2089.29	62.0948
545	0	-698.912	1763.71	956.764	-696.245	1736.08	1113.01	-647.187	1657.31	554.737	-605.846	1406.42	178.269	-612.078	1512.06	52.2044	-307.139	1800.46	978.713	-314.405	1746.45	1131.71	-348.122	1898.05	566.791	-394.606	1928.63	116.349	-364.156	2089.38	61.1827
546	0	-697.69	1776.78	957.672	-695.207	1748.39	1114.01	-648.806	1678.87	554.152	-606.911	1416.91	186.44	-612.401	1514.31	52.9427	-305.699	1811.77	980.047	-313.058	1758.06	1133.29	-346.921	1906.19	566.93	-393.949	1928.67	116.651	-363.944	2090	60.4735
547	0	-696.209	1790.01	958.602	-693.945	1760.64	1115.08	-650.529	1701.57	553.522	-607.959	1429.17	195.139	-612.607	1517.05	54.2047	-304.419	1822.75	981.211	-311.524	1769.43	1134.77	-346.051	1913.82	566.924	-394.206	1929.09	117.066	-363.42	2091.35	60.7482
548	0	-694.587	1803.18	959.522	-692.743	1772.67	1116.25	-652.217	1725.19	552.812	-609.267	1442.86	204.529	-613.046	1520.51	56.0396	-302.598	1834.39	982.534	-310.02	1780.31	1136.03	-345.403	1920.36	566.848	-394.714	1929.82	117.023	-363.466	2091.52	60.2314
549	0	-693.107	1816.21	960.456	-691.587	1784.38	1117.37	-653.922	1749.48	552.19	-610.509	1458.51	214.585	-613.51	1525.17	58.5917	-301.139	1845.27	983.576	-308.516	1791.06	1137.18	-344.905	1925.9	566.764	-395.108	1930.43	116.945	-363.358	2092.69	60.1415
550	0	-691.571	1829.02	961.243	-690.358	1795.69	1118.37	-655.632	1774.21	551.724	-611.798	1476.19	224.431	-614.067	1531.12	61.8041	-299.865	1855.98	984.462	-307.06	1801.8	1138.28	-344.413	1930.74	566.678	-395.493	1930.71	116.874	-363.487	2092.47	59.98
551	0	-690.197	1841.41	961.98	-689.228	1806.59	1119.12	-657.425	1799.05	551.636	-613.157	1495.48	233.783	-614.448	1538.55	65.6772	-298.715	1866.31	985.303	-305.783	1812.3	1139.31	-343.66	1935.34	566.614	-395.699	1930.85	116.789	-363.477	2092.39	59.8109
552	0	-688.992	1853.54	962.716	-688.301	1816.97	1119.73	-659.114	1823.58	552.055	-614.534	1516.03	242.055	-614.376	1547.29	69.3925	-297.743	1876.34	985.992	-304.646	1822.86	1140.26	-342.908	1939.3	566.442	-395.783	1931.03	116.737	-363.437	2092.46	59.6612
553	0	-687.888	1865.28	963.485	-687.539	1827.08	1120.21	-659.395	1845.35	553.011	-616.055	1537.55	248.847	-614.742	1557.29	73.7715	-296.858	1886.49	986.881	-303.595	1833.54	1141.23	-342.041	1944.02	566.493	-395.886	1931.19	116.654	-363.36	2092.54	59.5507
554	0	-687.104	1876.62	964.465	-686.461	1837.17	1120.56	-660.552	1868.66	554.828	-617.319	1558.34	255.704	-616.48	1570.89	81.144	-296.087	1896.7	987.787	-302.69	1844.23	1142.28	-341.057	1948.89	566.558	-395.916	1931.32	116.626	-363.215	2092.76	59.5568
555	0	-686.492	1887.57	965.654	-685.803	1846.76	1121.06	-661.697	1891.97	557.507	-617.99	1578.5	263.283	-618.979	1590.08	88.4669	-295.401	1907.17	988.73	-301.957	1855	1143.28	-340.104	1953.74	566.514	-395.934	1931.5	116.6	-363.179	2092.74	59.4947
556	0	-685.959	1898.28	966.919	-684.971	1856.31	1121.7	-662.321	1914.45	560.449	-618.344	1599.56	270.224	-621.817	1613.92	95.8318	-294.82	1917.73	989.661	-301.19	1865.73	1144.26	-339.118	1958.5	566.416	-395.972	1931.65	116.441	-363.136	2092.76	59.4184
557	0	-685.595	1908.73	968.309	-684.001	1865.83	1122.59	-662.788	1936.63	563.918	-618.377	1621.58	276.24	-624.635	1640.68	102.663	-294.289	1928.21	990.477	-300.5	1876.24	1145.16	-338.069	1962.9	566.253	-395.956	1931.85	116.34	-363.087	2092.74	59.3155
558	0	-685.307	1919.16	969.901	-683.212	1875.17	1123.68	-663.91	1958.84	568.063	-618.095	1644.46	281.019	-627.41	1669.05	108.604	-293.849	1938.56	991.198	-299.75	1886.7	1145.9	-337.199	1966.94	566.14	-395.96	1932	116.286	-363.048	2092.88	59.2143
559	0	-685.002	1929.48	971.749	-682.234	1884.3	1124.91	-666.357	1982.4	572.909	-617.865	1668.23	284.319	-630.141	1698.13	113.483	-293.447	1948.68	991.702	-298.922	1896.86	1146.43	-336.423	1970.63	566.081	-395.871	1932.19	116.355	-362.997	2092.96	59.1355
560	0	-684.869	1939.85	973.907	-681.243	1893.26	1126.42	-667.031	2003.16	577.376	-617.583	1692.37	286.057	-632.844	1727.17	117.066	-293	1958.45	992.198	-298.002	1906.57	1146.7	-335.885	1973.77	566.145	-395.847	1932.28	116.471	-362.842	2093.78	59.0586
561	0	-684.671	1950.42	976.253	-680.233	1901.97	1128.2	-667.507	2023.61	581.847	-617.405	1717.02	286.45	-635.83	1756.93	119.483	-292.672	1967.99	992.593	-297.109	1916.03	1146.89	-335.473	1976.38	566.275	-395.859	1932.3	116.644	-362.801	2093.83	59.0016
562	0	-684.404	1960.89	978.841	-679.099	1910.57	1130.01	-667.706	2043.66	586.134	-617.362	1742.06	285.465	-638.471	1786.09	120.414	-292.344	1977.12	992.819	-296.371	1924.9	1146.89	-335.239	1978.7	566.49	-395.956	1932.25	116.815	-362.786	2093.84	58.9484
563	0	-684.153	1971.51	981.492	-677.946	1919.06	1131.87	-667.719	2063.21	590.288	-617.198	1767.57	283.35	-640.926	1815.53	120.278	-292.142	1986	993.15	-295.712	1933.43	1147.02	-335.167	1980.92	566.685	-396.078	1932.3	117.037	-362.94	2093.2	58.805
564	0	-683.911	1982.06	984.229	-676.71	1927.52	1133.88	-667.713	2082.3	594.062	-617.075	1793.59	280.205	-643.346	1846.02	119.377	-291.988	1994.71	993.427	-295.376	1941.4	1147.19	-335.354	1983.09	566.917	-396.02	1932.29	117.261	-362.917	2093.22	58.7038
565	0	-683.683	1992.67	987.126	-675.56	1935.86	1136.07	-667.432	2100.6	597.436	-616.879	1820.09	275.928	-645.065	1876.82	117.508	-291.843	2003.23	993.769	-295.323	1949.04	1147.53	-335.495	1985.58	567.146	-396.096	1932.53	117.54	-362.918	2093.25	58.5755
566	0	-683.401	2003.26	989.849	-674.334	1944.38	1138.13	-666.163	2116.67	600.351	-616.738	1847.11	270.724	-646.973	1909.58	115.438	-291.767	2011.41	994.058	-295.382	1956.68	1147.8	-335.696	1988.15	567.373	-396.127	1932.87	117.838	-362.828	2093.4	58.5176
567	0	-683.343	2013.88	992.462	-673.46	1953.06	1139.96	-665.89	2133.66	602.993	-616.567	1874.41	264.668	-648.587	1943.4	112.904	-291.69	2019.56	994.035	-295.365	1964.96	1147.87	-335.971	1991	567.647	-396.273	1932.9	118.146	-362.72	2093.73	58.4875
568	0	-683.32	2023.99	994.677	-672.845	1962.39	1141.56	-665.44	2150.17	605.444	-616.398	1902.25	257.743	-649.9	1978	109.894	-291.589	2027.69	993.799	-295.008	1974.75	1147.77	-336.247	1994.01	567.813	-396.362	1933.08	118.422	-362.736	2093.6	58.2381
569	0	-683.568	2030.26	996.053	-672.39	1972.13	1142.85	-664.722	2165.78	607.664	-616.273	1930.54	250.066	-650.919	2013.54	106.765	-291.556	2035.82	993.209	-294.376	1982.05	1147.01	-336.556	1997.21	567.906	-396.515	1933.29	118.722	-362.664	2093.72	58.134
570	0	-683.723	2039.7	997.383	-672.112	1982.38	1144.08	-663.913	2180.88	609.711	-616.171	1959.34	241.745	-651.803	2049.94	103.551	-291.523	2044.06	992.311	-293.632	1990.99	1146.27	-336.791	2000.53	567.968	-396.618	1933.54	119.057	-362.534	2094.04	58.1148
571	0	-683.852	2050.31	998.618	-671.97	1992.67	1145.13	-662.687	2194.82	611.369	-616.11	1988.82	232.942	-652.5	2086.94	100.402	-291.518	2052.48	991.235	-292.878	2000.77	1145.41	-336.964	2003.91	567.891	-396.777	1933.85	119.393	-362.5	2093.94	57.95
572	0	-683.77	2063.65	999.947	-671.95	2003	1146.02	-661.517	2207.93	612.611	-616.155	2019.13	223.796	-653.188	2124.48	97.3277	-291.604	2061.9	990.276	-292.183	2010.5	1144.48	-337.263	2007.55	567.796	-396.81	1934.17	119.718	-362.413	2094	57.8615
573	0	-684.039	2073.62	1000.57	-671.957	2013.16	1146.67	-660.424	2220.19	613.346	-615.372	2048.8	214.127	-653.934	2162.3	94.4024	-291.642	2068.92	988.815	-291.655	2020.43	1143.47	-337.529	2011.19	567.643	-396.864	1934.43	120.046	-362.338	2094.08	57.7972
574	0	-684.301	2083.56	1000.84	-671.896	2023.39	1147.02	-659.301	2231.56	613.468	-615.239	2080.16	204.411	-654.766	2200.37	91.7948	-291.74	2076.82	987.5	-291.139	2030.17	1142.38	-337.742	2014.88	567.511	-397.092	1934.55	120.369	-362.266	2094.2	57.7228
575	0	-684.672	2093.77	1000.96	-671.823	2033.56	1147.15	-658.267	2242.21	613.104	-615.326	2112.31	194.882	-655.821	2238.6	89.636	-291.918	2085.21	986.435	-291.027	2039.49	1141.32	-337.941	2018.64	567.293	-397.213	1934.83	120.629	-362.21	2094.26	57.6262
576	0	-684.908	2103.64	1000.71	-671.821	2043.49	1147	-657.502	2252.12	611.997	-615.36	2144.88	185.695	-657.134	2276.85	88.156	-292.102	2093.86	985.361	-291.068	2048.74	1140.41	-338.084	2022.22	567.117	-397.472	1934.99	121.002	-362.458	2093.4	56.98
577	0	-685.259	2113.49	1000.28	-671.89	2053.47	1146.66	-656.828	2261.17	610.046	-615.119	2177.42	176.791	-658.587	2314.94	87.4562	-292.342	2102.31	984.364	-291.235	2057.9	1139.46	-338.266	2025.94	566.968	-397.624	1935.44	121.3	-362.377	2093.39	56.8701
578	0	-685.544	2122.78	999.454	-671.888	2063.63	1146.16	-656.127	2269.48	607.27	-615.457	2210.8	168.793	-660.026	2352.86	87.4068	-292.5	2110.61	983.425	-291.549	2066.98	1138.62	-338.377	2029.77	566.706	-397.765	1935.66	121.649	-362.299	2093.53	56.798
579	0	-685.961	2132.04	998.447	-671.98	2073.51	1145.41	-655.382	2276.84	603.696	-614.902	2243.06	160.737	-661.235	2390.54	87.8898	-292.769	2118.65	982.511	-292.055	2075.88	1137.81	-338.584	2033.48	566.603	-398.229	1935.56	121.973	-362.252	2093.62	56.7249
580	0	-686.398	2141.24	997.209	-672.131	2083.34	1144.52	-654.669	2283.52	599.683	-615.502	2276.3	154.592	-662.047	2427.89	88.9271	-292.942	2126.98	981.571	-292.755	2084.94	1137.03	-338.773	2037.35	566.478	-398.382	1935.92	122.423	-362.178	2093.73	56.6292
581	0	-686.918	2150.36	995.677	-672.291	2093.49	1143.5	-654.531	2290.09	595.555	-616.434	2309.64	149.434	-661.931	2465	90.7787	-293.176	2135.28	980.553	-293.45	2094.02	1136.16	-338.914	2041.32	566.37	-398.479	1936.46	123.102	-361.849	2094.62	56.9594
582	0	-687.379	2159.77	993.883	-672.639	2103.84	1142.17	-653.79	2295.51	591.183	-618.187	2343.14	145.966	-660.743	2501.51	93.7032	-293.354	2143.71	979.511	-294.145	2103.42	1135.14	-339.031	2045.71	566.364	-398.662	1936.87	123.708	-361.798	2094.79	56.9
583	0	-687.734	2169.32	991.76	-673.118	2114.35	1140.7	-652.86	2300.81	586.741	-620.678	2376.2	144.098	-658.577	2537.13	97.8434	-293.65	2152.24	978.473	-294.768	2113.02	1134.04	-339.097	2050.52	566.314	-398.856	1937.35	124.435	-361.765	2094.89	56.778
584	0	-688.061	2179.24	989.501	-673.955	2125.55	1139.09	-651.569	2305.99	582.69	-622.694	2406.51	143.286	-655.593	2571	102.529	-293.915	2160.79	977.208	-295.427	2122.72	1132.75	-339.256	2055.53	566.272	-399.206	1937.83	125.165	-361.783	2095.02	56.6928
585	0	-688.439	2189.62	987.066	-674.836	2137.17	1137.4	-650.211	2311.06	578.659	-624.811	2434.53	143.507	-652.17	2602.68	108.373	-294.278	2169.44	975.958	-296.167	2132.64	1131.35	-339.737	2060.78	566.196	-399.416	1938.54	126.241	-361.772	2095.08	56.6025
586	0	-688.707	2200.44	984.548	-675.861	2148.86	1135.65	-649.076	2316.4	574.758	-626.544	2460.09	144.279	-648.294	2631.22	115.265	-294.751	2179.02	974.687	-296.914	2142.89	1129.88	-340.311	2066.29	565.985	-399.648	1939.26	127.271	-361.794	2095.22	56.4903
587	0	-689.033	2211.75	982.039	-676.963	2160.75	1133.91	-648.227	2322.12	571.174	-627.541	2482.65	145.379	-644.228	2655.98	122.876	-295.173	2188.18	973.231	-297.629	2152.87	1128.46	-340.531	2072.94	565.83	-399.812	1940.15	128.574	-361.854	2095.44	56.4282
588	0	-689.405	2223.46	979.661	-678.107	2172.65	1132.15	-647.839	2328.95	568.124	-627.245	2500.84	145.805	-640.462	2676.11	130.229	-295.672	2197.51	971.807	-298.429	2162.86	1126.9	-342.055	2078.34	565.403	-399.839	1941.3	129.911	-361.894	2095.63	56.3369
589	0	-689.98	2235.25	977.694	-679.208	2184.23	1130.37	-647.708	2337.72	565.978	-625.787	2514.47	144.613	-637.372	2691	135.939	-296.289	2207.33	970.48	-299.301	2172.85	1125.42	-342.535	2086.17	564.6	-399.902	1942.47	131.409	-361.857	2095.84	56.1753
590	0	-690.736	2247.07	976.291	-680.253	2195.55	1128.8	-647.617	2348.82	564.801	-623.896	2524.28	141.893	-635.21	2700.98	138.595	-297.057	2217.06	969.254	-300.299	2182.87	1123.85	-342.737	2094.53	564.208	-399.694	1943.89	133.036	-361.797	2096.16	56.0687
591	0	-691.495	2258.68	975.311	-681.139	2206.73	1127.4	-647.547	2361.92	564.22	-621.849	2531.06	139.755	-633.074	2707.38	136.341	-297.929	2227.04	967.996	-301.322	2192.88	1122.38	-343.063	2103.68	563.727	-399.501	1945.32	134.803	-361.732	2096.49	55.9504
592	0	-692.267	2270.17	974.795	-681.904	2217.87	1126.43	-647.479	2376.05	564.079	-619.745	2535.59	138.568	-630.808	2711.52	129.185	-298.867	2236.87	966.648	-302.372	2203.04	1120.89	-343.392	2113.37	563.072	-399.065	1947.16	136.917	-361.626	2096.8	55.8229
593	0	-693.026	2281.86	974.605	-682.625	2228.76	1125.84	-647.362	2390.5	564.334	-617.377	2539.81	136.54	-628.591	2715.32	120.222	-299.902	2247.35	965.625	-303.382	2213.27	1119.57	-344.091	2123.53	562.336	-398.503	1949.2	139.305	-361.489	2097.13	55.7279
594	0	-693.859	2293.7	974.898	-683.285	2239.73	1125.59	-646.922	2404.63	564.872	-614.528	2543.92	135.079	-626.034	2718.25	112.276	-300.831	2258	964.698	-304.45	2223.63	1118.32	-344.98	2134.04	561.717	-398.014	1951.76	141.914	-361.292	2097.49	55.6165
595	0	-694.73	2305.8	975.413	-684.049	2250.83	1125.59	-646.308	2417.99	565.243	-611.745	2548.47	133.885	-623.63	2721.36	106.704	-301.889	2268.59	963.956	-305.596	2234.03	1117.18	-345.589	2145.55	561.058	-397.576	1954.44	144.989	-361.048	2097.93	55.5277
596	0	-695.75	2318.07	975.969	-684.878	2262.39	1125.85	-645.816	2430.66	565.453	-609.455	2553.24	132.73	-620.875	2724.42	102.66	-302.967	2279.29	963.47	-306.882	2244.5	1116.21	-346.184	2157.69	560.591	-397.129	1957.16	148.568	-360.795	2098.39	55.4109
597	0	-696.686	2330.77	976.519	-685.915	2274.33	1126.31	-645.457	2443.09	565.766	-608.5	2558.28	132.089	-618.205	2727.43	97.9229	-304.179	2290.06	963.148	-308.151	2255.35	1115.52	-346.708	2170.34	560.193	-396.586	1960.82	152.495	-360.51	2098.94	55.373
598	0	-697.527	2343.75	976.991	-687.08	2286.51	1127.01	-645.599	2455.78	566.53	-608.289	2562.36	131.133	-616.127	2730.37	92.9388	-305.523	2301.67	963.003	-309.419	2266.05	1115.07	-347.076	2183.98	559.92	-395.87	1965.38	156.988	-360.17	2099.52	55.3211
599	0	-698.403	2356.95	977.55	-688.289	2299.03	1127.94	-646.107	2468.71	567.592	-608.628	2566.42	130.365	-615.445	2732.5	88.6696	-306.943	2313.87	963.126	-310.847	2277.35	1114.92	-347.182	2198.75	559.76	-395.014	1970.3	162.045	-359.753	2100.48	55.3782
600	0	-699.431	2369.98	978.408	-689.548	2311.61	1129.07	-646.863	2481.03	568.576	-609.198	2569.78	129.625	-615.912	2734.38	84.8053	-308.361	2325.88	963.219	-312.114	2288.12	1114.85	-347.038	2214.59	559.517	-394.116	1975.86	167.628	-359.591	2100.66	55.4259
601	0	-700.704	2382.64	979.559	-690.819	2324.33	1130.45	-647.871	2492.19	569.238	-609.781	2572.33	128.885	-616.432	2735.9	80.8531	-309.786	2337.69	963.314	-313.466	2299.49	1115	-346.433	2231.76	559.156	-393	1982.39	174.001	-359.484	2100.86	55.5845
602	0	-702.187	2394.96	980.816	-692.117	2336.89	1131.89	-649.057	2501.86	569.483	-609.329	2573.93	127.679	-616.518	2737.5	77.5703	-311.407	2349.99	963.551	-314.609	2310.65	1115.14	-345.232	2250.35	558.638	-391.819	1990.2	181.05	-359.249	2101.64	56.1935
603	0	-703.594	2406.97	982.163	-693.406	2349.28	1133.43	-650.413	2510.2	569.387	-609.821	2576.63	126.793	-616.066	2739.03	74.2049	-313.14	2362.26	963.676	-315.848	2322.07	1115.19	-343.492	2270.08	557.921	-390.322	1999.4	187.981	-358.937	2102.79	57.0266
604	0	-704.896	2418.86	983.573	-694.656	2361.41	1135.02	-651.967	2517.66	569.242	-610.13	2578.93	126.063	-615.758	2740.54	72.5695	-314.897	2374.3	963.74	-316.978	2333.1	1115.15	-341.55	2291.01	556.962	-389.147	2009.29	197.459	-358.554	2104.25	58.0645
605	0	-706.305	2430.95	984.983	-695.904	2373.34	1136.68	-653.333	2524.39	568.867	-609.934	2580.03	125.415	-615.639	2741.25	71.7262	-316.678	2386.24	963.572	-318.106	2344.05	1114.88	-339.496	2313.1	555.74	-387.601	2021.15	206.108	-358.198	2106.56	59.8395
606	0	-707.85	2443.33	986.477	-697.053	2384.98	1138.38	-654.596	2530.99	568.87	-610.365	2581.08	125.32	-615.458	2741.82	70.9433	-318.537	2398.2	963.339	-319.262	2354.76	1114.36	-337.525	2336.2	554.32	-385.806	2034.86	215.615	-357.653	2109.97	62.4669
607	0	-709.303	2455.94	988.287	-698.019	2395.99	1140.17	-655.289	2536.99	569.215	-609.836	2581.32	124.918	-615.445	2742.24	70.5157	-320.27	2409.97	963.037	-320.409	2364.65	1113.71	-335.675	2360.24	552.932	-383.943	2049.19	225.449	-356.883	2114.41	65.9549
608	0	-711.615	2462.67	989.568	-698.753	2406.78	1142.09	-657.055	2543.45	569.694	-609.691	2581.61	124.685	-615.448	2742.59	70.1452	-321.963	2421.56	962.685	-321.412	2374.23	1112.81	-334.086	2384.91	551.546	-381.547	2064.64	232.652	-356.226	2119.95	70.1074
609	0	-713.258	2471.69	991.236	-699.392	2417.15	1144.05	-657.879	2547.89	570.02	-609.955	2581.98	124.732	-615.459	2742.74	69.9157	-323.46	2432.89	962.208	-322.313	2383.6	1111.85	-332.811	2409.74	550.632	-379.206	2081.74	240.665	-355.622	2127.14	75.0694
610	0	-714.513	2481.27	992.922	-699.908	2427.1	1145.97	-657.982	2550.66	570.277	-610.042	2582.16	124.675	-615.485	2742.86	69.7495	-324.733	2443.67	961.848	-323.116	2392.72	1110.87	-331.828	2434.36	550.521	-377.152	2099.87	248.618	-355.306	2135.36	79.9719
611	0	-715.575	2490.19	994.295	-700.443	2436.58	1147.68	-658.734	2554.16	570.299	-609.482	2581.8	124.277	-615.494	2742.95	69.6187	-325.853	2454.29	961.686	-323.816	2401.79	1110.04	-330.991	2458.67	551.313	-375.245	2119.34	256.298	-355.138	2144.92	84.6008
612	0	-716.551	2498.83	995.349	-701.069	2445.55	1149.11	-659.69	2558.02	570.598	-609.527	2582.02	124.136	-615.535	2743.03	69.5479	-326.776	2464.54	961.917	-324.427	2410.49	1109.63	-330.548	2482.33	553.089	-372.95	2141.91	264.845	-354.581	2157.58	90.0972
613	0	-717.342	2507.34	996.214	-701.828	2454.61	1150.38	-660.506	2561.91	570.777	-609.867	2582.49	124.14	-615.579	2743.06	69.4541	-327.593	2474.34	962.596	-324.917	2419.07	1109.68	-330.489	2505.3	555.711	-370.209	2169.85	274.35	-353.578	2175.6	96.5507
614	0	-718.011	2515.91	996.941	-702.742	2463.93	1151.48	-661.14	2565.85	570.901	-610.822	2583.58	124.517	-615.652	2743.1	69.3667	-328.266	2484.04	963.714	-325.212	2427.82	1110.38	-330.915	2527.74	559.048	-369.329	2190.96	281.349	-352.186	2198.66	102.565
615	0	-718.645	2524.53	997.572	-703.861	2473.66	1152.46	-661.759	2569.76	571.113	-610.922	2583.78	124.496	-615.717	2743.14	69.3048	-328.872	2493.56	965.024	-325.438	2436.95	1111.65	-331.857	2549.13	562.865	-369.431	2212.26	285.89	-350.624	2225.4	107.814
616	0	-719.253	2532.95	998.073	-705.196	2483.47	1153.23	-662.224	2573.24	571.299	-610.009	2582.91	124.032	-615.794	2743.14	69.2812	-329.313	2503.16	966.511	-325.568	2446.38	1113.44	-333.372	2569.77	567.165	-369.458	2234.66	289.719	-349.034	2254.22	112.301
617	0	-719.872	2541.4	998.372	-706.589	2493.4	1153.94	-662.506	2576.28	571.53	-610.749	2583.85	124.543	-615.885	2743.15	69.2848	-329.79	2513.41	968.431	-325.725	2456.17	1115.66	-334.91	2589.71	571.911	-369.61	2257.82	292.042	-347.267	2283.96	115.848
618	0	-720.445	2549.82	998.564	-707.977	2503.29	1154.5	-662.605	2579.01	571.746	-610.648	2584.02	124.631	-615.932	2743.11	69.3301	-330.136	2523.93	970.557	-326.144	2466.04	1118.29	-336.769	2609.31	576.865	-369.93	2281.29	292.917	-345.505	2313.73	118.28
619	0	-721.305	2555.92	998.493	-709.157	2512.86	1155.1	-662.68	2581.59	571.963	-610.411	2583.98	124.725	-615.994	2743.07	69.3941	-330.598	2536.24	973.216	-326.826	2475.79	1121.28	-338.446	2628.75	581.789	-370.3	2305.12	292.554	-343.645	2343.25	119.563
620	0	-721.378	2566.41	998.791	-710.153	2521.93	1155.77	-663.245	2584.16	572.148	-610.184	2583.97	124.809	-616.038	2743.03	69.4297	-331.025	2546.75	975.631	-327.783	2485.77	1124.52	-340.004	2647.8	586.411	-371.055	2328.95	290.834	-341.81	2371.86	119.539
621	0	-721.77	2574.65	998.91	-710.957	2530.64	1156.43	-662.231	2586.37	572.357	-609.922	2583.97	124.938	-616.07	2743.03	69.4829	-331.396	2557.69	978.402	-328.86	2495.63	1127.87	-341.551	2666.39	590.75	-371.33	2353.79	287.889	-339.596	2402.67	119.156
622	0	-722.153	2581.9	998.911	-711.561	2539.33	1157.11	-662.064	2588.66	572.496	-609.617	2584	125.089	-616.07	2743.03	69.4835	-331.766	2568.6	981.273	-329.945	2505.34	1131.05	-341.871	2685.66	595.307	-371.824	2378.55	284.203	-337.602	2433.4	118.032
623	0	-722.487	2589.09	998.829	-712.027	2547.69	1157.59	-661.946	2590.79	572.654	-609.352	2584.02	125.215	-616.128	2743.04	69.4365	-332.05	2579.29	984.21	-330.921	2515.14	1134.01	-344.555	2701.51	598.689	-373.024	2403.55	279.198	-335.66	2465.09	116.431
624	0	-722.786	2596.12	998.719	-712.393	2556.36	1157.88	-661.513	2593.26	573.031	-609.086	2584.03	125.261	-616.169	2743.1	69.3118	-332.28	2589.88	987.096	-331.718	2525.04	1136.64	-346.174	2717.74	602.125	-374.063	2429.29	273.237	-333.823	2498.16	114.68
625	0	-723.001	2603.06	998.51	-712.713	2565.04	1158.02	-661.729	2595.86	573.094	-608.925	2584.15	125.359	-616.254	2743.24	69.175	-332.508	2600.31	989.782	-332.322	2534.7	1139.08	-347.779	2733.29	605.257	-374.709	2455.62	266.735	-332.284	2532.07	112.58
626	0	-723.14	2609.96	998.272	-713.046	2573.88	1158.07	-661.788	2598.63	573.254	-608.813	2584.27	125.442	-616.213	2743.35	68.9447	-332.645	2610.6	992.324	-332.926	2546.91	1141.64	-349.334	2747.91	608.123	-377.989	2481.26	257.635	-330.941	2566.74	110.15
627	0	-723.201	2616.91	997.991	-713.238	2583.01	1157.92	-661.826	2601.54	573.318	-608.688	2584.33	125.483	-616.248	2743.48	68.6465	-332.743	2620.8	994.542	-333.32	2555.97	1143.59	-350.655	2761.68	610.63	-375.912	2510.36	249.321	-329.818	2601.96	107.451
628	0	-723.121	2623.94	997.702	-713.301	2592.83	1157.8	-661.868	2604.46	573.392	-608.627	2584.52	125.556	-616.323	2743.93	68.3251	-332.921	2630.91	996.492	-333.792	2565.56	1145.34	-351.995	2774.65	613.034	-377.604	2537.43	240.694	-328.87	2637.52	104.36
629	0	-723.159	2631.1	997.336	-713.458	2602.29	1157.4	-661.822	2607.4	573.474	-608.532	2584.74	125.676	-616.308	2744.19	68.0765	-333.046	2641.01	998.125	-334.29	2575.97	1146.89	-352.099	2788.13	615.174	-378.311	2565.94	230.768	-328.03	2673.35	100.995
630	0	-723.801	2638.52	996.872	-717.403	2600.87	1156.64	-661.815	2610.36	573.574	-607.729	2584.32	125.487	-616.155	2744.27	67.7114	-333.193	2651.08	999.455	-334.834	2586.25	1148.12	-353.165	2799.19	616.532	-379.022	2594.94	220.427	-327.196	2709.25	97.5162
631	0	-724.353	2646.06	996.399	-717.901	2609.21	1156.2	-661.781	2613.55	573.637	-608.034	2585.14	125.867	-616.086	2744.55	67.3609	-333.328	2661.13	1000.46	-335.362	2596.44	1148.95	-354.116	2809.32	617.3	-379.747	2624.56	209.804	-326.469	2745.6	94.1733
632	0	-724.626	2653.71	995.866	-718.443	2617.46	1155.68	-661.633	2616.81	573.597	-607.621	2585.29	125.932	-616.013	2744.76	67.0913	-333.521	2671.14	1001.1	-335.781	2606.6	1149.36	-354.932	2818.68	617.384	-380.418	2654.87	199.217	-325.454	2782.02	91.4234
633	0	-724.918	2661.48	995.275	-719.033	2625.83	1154.98	-661.515	2620.36	573.565	-607.573	2585.79	126.196	-615.985	2745.01	66.8543	-333.667	2681	1001.43	-336.067	2616.81	1149.46	-355.573	2827.29	616.67	-381.158	2685.74	188.944	-324.335	2818.53	89.3919
634	0	-725.219	2669.3	994.657	-719.619	2634.22	1154.25	-661.411	2624.07	573.451	-607.361	2586.09	126.39	-615.833	2744.98	66.5993	-333.804	2690.67	1001.41	-336.334	2626.99	1149.24	-356.234	2834.9	615.038	-381.977	2717.1	179.172	-323.334	2854.9	87.9678
635	0	-725.528	2677.28	994.058	-720.024	2642.62	1153.5	-661.424	2628.15	573.499	-607.142	2586.41	126.564	-615.848	2745.12	66.3914	-333.912	2700.27	1001.13	-336.548	2637.24	1148.88	-356.641	2841.82	612.695	-382.679	2748.88	170.169	-322.443	2890.96	86.8624
636	0	-725.781	2685.37	993.454	-720.37	2651.25	1152.83	-661.467	2632.24	573.43	-607.022	2586.81	126.808	-615.861	2745.3	66.2359	-334.003	2709.71	1000.53	-336.755	2647.57	1148.47	-356.761	2848.15	609.812	-382.48	2782.12	162.205	-321.965	2926.57	85.9196
637	0	-726.124	2693.61	992.89	-720.59	2660	1152.26	-661.539	2636.42	573.427	-606.866	2587.23	127.053	-615.669	2745.22	65.9054	-334.084	2718.97	999.75	-337.026	2657.83	1147.97	-356.864	2853.93	606.555	-382.449	2814.48	155.69	-322.365	2961.74	84.4375
638	0	-726.466	2702.03	992.273	-720.639	2668.86	1151.66	-661.664	2640.69	573.389	-606.739	2587.57	127.28	-615.836	2745.54	65.9197	-334.123	2728.18	998.77	-337.294	2668.14	1147.34	-356.784	2859.31	602.979	-382.229	2846.61	150.334	-323.248	2997.04	84.6347
639	0	-726.895	2710.6	991.625	-720.663	2677.88	1151.05	-661.739	2645.05	573.257	-606.582	2587.99	127.498	-615.858	2745.79	65.7552	-334.176	2737.37	997.529	-337.62	2678.58	1146.53	-356.475	2864.38	599.14	-382.155	2877.85	146.53	-325.089	3032.03	86.6185
640	0	-727.389	2719.4	990.874	-720.706	2687.16	1150.31	-661.84	2649.57	573.117	-606.47	2588.38	127.785	-615.98	2745.96	65.6766	-334.301	2746.53	995.935	-337.856	2689.18	1145.44	-356.116	2869.29	595.273	-383.38	2908.45	143.353	-327.804	3066.24	90.5632
641	0	-727.85	2728.34	989.996	-720.853	2696.73	1149.35	-662.064	2654.29	572.935	-606.339	2588.68	128.04	-616.006	2746.06	65.5248	-334.537	2755.97	994.033	-337.9	2700.04	1144.1	-355.729	2874.71	591.677	-384.095	2937.42	142.328	-331.3	3099.19	96.4965
642	0	-728.351	2737.44	989.013	-721.05	2706.61	1148.27	-662.299	2659.23	572.736	-606.263	2589.05	128.351	-616.002	2746.18	65.3692	-334.619	2765.51	991.92	-337.775	2710.99	1142.62	-355.388	2880.95	588.463	-386.159	2968.2	149.148	-335.173	3130.3	103.658
643	0	-728.686	2746.71	987.92	-721.172	2716.73	1147.13	-662.54	2664.37	572.464	-606.206	2589.54	128.728	-615.996	2746.28	65.2045	-334.633	2775.15	989.775	-337.566	2722.12	1141.1	-355.458	2887.66	585.555	-388.469	2996.71	156.802	-339.293	3159.15	111.654
644	0	-728.949	2756.12	986.773	-721.182	2726.98	1145.97	-662.751	2669.88	572.151	-606.144	2589.98	129.064	-615.984	2746.38	65.062	-334.63	2785.05	987.747	-337.365	2733.44	1139.57	-357.914	2891.85	581.704	-390.876	3022.83	164.997	-343.508	3185.6	120.191
645	0	-729.078	2765.72	985.484	-721.079	2737.28	1144.65	-662.903	2675.7	571.701	-606.141	2590.55	129.478	-615.933	2746.52	64.9136	-334.518	2795.22	985.955	-337.109	2744.73	1138.06	-357.727	2899.17	579.217	-393.275	3046.18	172.728	-347.715	3209.28	128.264
646	0	-729.139	2775.44	984.105	-721.01	2747.63	1143.3	-662.912	2681.91	571.192	-606.153	2591.18	129.96	-615.928	2746.68	64.781	-334.373	2805.9	984.437	-336.9	2756.05	1136.69	-358.411	2906.3	576.604	-395.424	3066.29	179.068	-351.673	3229.72	134.946
647	0	-729.088	2785.29	982.619	-720.849	2758.01	1141.84	-662.832	2688.54	570.593	-606.115	2591.78	130.445	-615.909	2746.88	64.6592	-334.118	2816.76	983.081	-336.685	2767.28	1135.53	-358.937	2914.5	574.463	-397.205	3082.86	183.03	-355.263	3246.61	139.25
648	0	-728.925	2795.27	981.081	-720.679	2768.33	1140.32	-662.53	2695.46	569.999	-606.158	2592.61	131.132	-615.881	2747.08	64.5236	-333.935	2827.9	981.877	-336.462	2778.21	1134.47	-359.698	2923.95	573.137	-398.487	3095.97	183.885	-358.354	3260.06	140.447
649	0	-728.608	2805.28	979.48	-720.399	2778.74	1138.76	-662.172	2702.53	569.33	-606.15	2593.38	131.95	-615.855	2747.3	64.3275	-333.779	2839.06	980.845	-336.323	2788.76	1133.55	-360.348	2935.16	572.318	-399.384	3105.99	181.6	-361.06	3270.41	138.504
650	0	-728.221	2815.4	977.973	-720.079	2789.19	1137.18	-662.243	2709.81	568.448	-606.269	2594.4	132.875	-615.819	2747.54	64.1235	-333.559	2850.02	979.93	-336.242	2799.04	1132.66	-361.001	2947.86	571.903	-399.909	3113.27	176.938	-363.394	3278.02	134.184
651	0	-727.759	2825.56	976.479	-719.666	2799.83	1135.7	-662.091	2717.28	567.922	-606.386	2595.4	133.949	-615.864	2747.85	63.9353	-333.222	2860.89	979.163	-336.109	2809.22	1131.81	-361.728	2961.34	571.678	-400.438	3118.08	170.737	-365.731	3283.16	128.325
652	0	-727.236	2835.79	975.147	-719.244	2810.69	1134.26	-661.95	2724.9	567.689	-606.617	2596.56	135.254	-615.873	2748.22	63.7528	-332.712	2871.57	978.443	-335.852	2819.47	1131.06	-361.489	2976.59	572.265	-400.438	3118.08	170.737	-365.731	3283.16	128.325
653	0	-726.56	2846.05	973.914	-718.681	2821.65	1132.88	-662.277	2732.94	567.653	-606.804	2597.97	136.724	-615.896	2748.63	63.5455	-331.941	2882.41	977.857	-335.426	2830.03	1130.34	-362.842	2990.2	572.318	-400.438	3118.08	170.737	-365.731	3283.16	128.325
654	0	-725.847	2856.43	972.794	-718.08	2832.62	1131.58	-663.901	2741.91	568.202	-607.05	2599.48	138.481	-616.014	2749.16	63.346	-331.043	2893.48	977.418	-334.867	2840.82	1129.7	-364.577	3003.12	572.186	-400.438	3118.08	170.737	-365.731	3283.16	128.325
655	0	-725.075	2866.98	971.877	-717.464	2843.64	1130.45	-662.469	2749.18	568.158	-607.308	2601.04	140.529	-616.182	2749.76	63.1521	-330.073	2905.11	977.218	-334.134	2852.06	1129.23	-365.962	3016.02	572.21	-400.438	3118.08	170.737	-365.731	3283.16	128.325
656	0	-724.231	2877.63	971.193	-716.847	2854.69	1129.52	-660.73	2756.54	568.327	-607.658	2602.9	142.865	-616.338	2750.3	62.9511	-329.087	2917.29	977.281	-333.329	2863.77	1129.05	-367.099	3028.51	572.369	-400.438	3118.08	170.737	-365.731	3283.16	128.325
657	0	-723.228	2888.42	970.703	-716.125	2865.68	1128.8	-658.766	2764.23	568.436	-608.046	2604.97	145.459	-616.587	2750.93	62.7336	-328.227	2930.09	977.698	-332.462	2875.88	1129.15	-368.141	3040.89	572.546	-405.74	3137.97	139.598	-381.885	3305.03	99.2376
658	0	-722.227	2899.3	970.445	-715.284	2876.65	1128.31	-658.105	2773.36	568.946	-608.472	2607.31	148.392	-616.92	2751.57	62.574	-327.347	2943.23	978.321	-331.531	2888.26	1129.68	-368.941	3053.21	572.894	-406.867	3141.54	134.32	-384.821	3308.93	94.3019
659	0	-721.12	2910.39	970.316	-714.312	2887.58	1128.03	-657.695	2783.5	569.436	-609.046	2610.03	151.631	-617.235	2752.14	62.4131	-326.512	2956.53	979.219	-330.682	2900.94	1130.66	-369.176	3065.43	573.474	-407.156	3144.16	129.267	-386.919	3311.88	89.591
660	0	-719.916	2921.63	970.314	-713.372	2898.48	1127.88	-657.26	2794.48	569.806	-609.693	2613.17	155.103	-617.706	2752.78	62.3197	-325.768	2969.84	980.37	-329.865	2913.64	1132.1	-368.886	3077.7	574.423	-407.685	3147.23	128.634	-387.661	3314.28	84.8066
661	0	-718.645	2932.98	970.378	-712.454	2909.37	1127.81	-657.153	2806.77	570.122	-610.516	2616.94	158.973	-618.211	2753.45	62.1462	-324.985	2983.07	981.912	-329.068	2926.38	1133.91	-368.347	3089.84	575.558	-407.559	3149.58	128.233	-386.707	3315.49	81.0516
662	0	-717.35	2944.49	970.536	-711.58	2920.35	1127.81	-657.104	2820.16	570.199	-611.431	2621.29	163.201	-618.781	2754.21	62.068	-324.012	2995.92	983.745	-328.253	2939	1135.94	-367.662	3101.54	576.655	-407.241	3151.47	128.104	-385.781	3316.78	77.4706
663	0	-715.958	2956.07	970.791	-710.752	2931.35	1127.93	-657.351	2834.83	570.201	-612.398	2626.27	167.927	-619.289	2754.8	62.1208	-322.94	3008.36	985.616	-327.365	2951.52	1138.11	-366.705	3112.49	577.555	-407.17	3153.24	127.779	-385.198	3318.04	74.2039
664	0	-714.44	2967.8	971.201	-709.821	2942.5	1128.22	-658.058	2850.82	570.098	-613.465	2632.13	173.188	-619.815	2755.61	62.3152	-321.821	3020.62	987.38	-326.301	2964.04	1140.28	-365.785	3122.66	578.188	-407.109	3155.29	127.447	-385.214	3319.68	71.7259
665	0	-712.874	2979.56	971.774	-708.683	2953.67	1128.67	-659.211	2867.97	569.981	-614.589	2638.95	178.962	-620.192	2756.53	62.7384	-320.604	3032.85	988.982	-325.017	2976.33	1142.21	-364.839	3132.11	578.572	-407.335	3157.16	127.115	-385.267	3320.88	70.6672
666	0	-711.239	2991.41	972.462	-707.334	2964.67	1129.27	-660.731	2886.33	569.722	-615.643	2646.71	185.304	-620.645	2758	63.3119	-319.121	3045.01	990.391	-323.554	2988.25	1143.87	-364.054	3140.76	578.657	-407.791	3158.4	126.61	-385.525	3321.62	69.4809
667	0	-709.432	3003.33	973.275	-705.862	2975.72	1130.06	-662.718	2905.8	569.428	-616.961	2655.69	192.51	-621.296	2760.26	63.9657	-317.436	3056.86	991.602	-321.88	2999.95	1145.28	-363.59	3148.62	578.478	-408.651	3159.27	125.987	-385.671	3322.54	68.613
668	0	-706.986	3015.35	974.209	-704.282	2986.39	1130.89	-665.01	2926.24	569.094	-618.658	2666.24	200.319	-621.952	2762.74	64.7724	-315.653	3068.44	992.543	-320.027	3011.52	1146.47	-363.373	3155.59	578.11	-409.398	3160.24	125.519	-385.975	3322.77	68.2743
669	0	-705.714	3027.31	975.198	-702.849	2996.26	1131.69	-667.342	2947.63	568.718	-620.524	2678.24	208.67	-622.624	2765.65	66.1685	-313.982	3079.53	993.238	-318.139	3022.76	1147.42	-363.06	3161.32	577.625	-410.68	3160.61	124.796	-386.301	3323.02	67.9602
670	0	-704.133	3039.14	976.136	-701.47	3005.77	1132.7	-670.393	2970.14	568.572	-622.46	2691.46	217.803	-622.881	2768.5	67.3617	-312.493	3090.14	993.885	-316.337	3033.71	1148.23	-362.419	3166.07	577.204	-411.056	3160.57	125.172	-386.373	3323.14	67.8167
