# Supplementary material for: A Brake-Based Overground Gait Rehabilitation Device for Altering Propulsion Impulse Symmetry
Source: Sensors (Basel). 2021 Oct 5;21(19):6617. doi: 10.3390/s21196617 (PMC8512803; doi:10.3390/s21196617)
Supplement: Supplementary file 1 [file sensors-21-06617-s001.zip › GPT animations/code and data/Trajectories/BD 17.csv]

Trajectories
100
		BDC013:LTroc			BDC013:LIliac			BDC013:LKnee			BDC013:LAnkle			BDC013:LToe			BDC013:RTroc			BDC013:RIliac			BDC013:RKnee			BDC013:RAnkle			BDC013:RToe
Frame	Sub Frame	X	Y	Z	X	Y	Z	X	Y	Z	X	Y	Z	X	Y	Z	X	Y	Z	X	Y	Z	X	Y	Z	X	Y	Z	X	Y	Z
		mm	mm	mm	mm	mm	mm	mm	mm	mm	mm	mm	mm	mm	mm	mm	mm	mm	mm	mm	mm	mm	mm	mm	mm	mm	mm	mm	mm	mm	mm
198	0	-745.889	-1699.67	956.328	-737.569	-1758.86	1106.81	-699.201	-1557.19	568.471	-658.356	-1789.12	203.45	-683.646	-1693.21	65.1748	-351.08	-1702.77	961.667	-357.992	-1754.98	1118.27	-381.41	-1727.81	535.93	-422.387	-1801.22	85.0314	-395.466	-1637.7	28.377
199	0	-745.599	-1689.34	957.209	-737.032	-1749.8	1107.69	-700.709	-1548.23	571.23	-658.151	-1760.9	194.973	-684.116	-1658.33	61.717	-350.682	-1695.51	960.652	-357.221	-1746.19	1117.4	-381.428	-1725.01	535.579	-422.623	-1801.13	85.1294	-395.459	-1637.55	28.1552
200	0	-745.202	-1678.95	958.055	-736.389	-1740.67	1108.53	-700.818	-1535.12	572.546	-658.126	-1731.96	186.021	-684.98	-1622.94	58.3604	-350.033	-1689.19	960.001	-356.59	-1737.28	1116.56	-381.527	-1722.19	535.131	-422.947	-1801.01	85.1835	-395.364	-1637.58	28.0105
201	0	-745.986	-1671.82	959.302	-735.664	-1731.67	1109.33	-700.94	-1523.1	573.343	-658.356	-1702.47	176.805	-686.223	-1587.08	55.1486	-350.418	-1680.38	958.918	-356.495	-1729.16	1115.84	-381.639	-1719.33	534.584	-423.223	-1800.86	85.1571	-395.301	-1637.58	27.8102
202	0	-746.063	-1663.28	960.392	-734.953	-1722.72	1109.98	-701.535	-1512.43	573.781	-658.81	-1672.3	167.453	-687.952	-1550.89	52.3125	-350.77	-1671.86	957.967	-356.42	-1721.18	1115.08	-381.551	-1716.55	534.192	-423.405	-1800.74	85.1871	-395.193	-1637.51	27.5912
203	0	-746.248	-1654.96	961.319	-734.349	-1713.99	1110.46	-702	-1502.58	573.623	-659.499	-1641.59	158.185	-690.121	-1514.5	50.0376	-350.874	-1664.09	957.163	-356.081	-1712.35	1114.33	-381.507	-1713.68	533.846	-423.561	-1800.59	85.2797	-395.161	-1637.39	27.3477
204	0	-746.53	-1646.43	962.027	-733.843	-1705.05	1110.72	-702.513	-1493.73	573	-660.423	-1610.45	149.178	-692.328	-1477.81	48.272	-351.001	-1656.39	956.316	-354.655	-1701.47	1113.11	-381.313	-1710.93	533.623	-423.696	-1800.3	85.3719	-395.032	-1637.31	27.0635
205	0	-746.168	-1636.42	962.162	-733.495	-1695.92	1110.81	-702.973	-1485.65	571.583	-661.645	-1578.96	140.491	-694.808	-1441.09	47.2968	-351.136	-1648.62	955.412	-354.7	-1693.02	1112.31	-381.163	-1708.15	533.314	-423.833	-1799.92	85.4348	-395.088	-1637.01	26.479
206	0	-745.951	-1626.77	961.865	-733.237	-1686.53	1110.68	-703.337	-1478.45	569.367	-663.197	-1547.21	132.428	-697.213	-1404.55	47.268	-351.236	-1640.86	954.29	-354.783	-1684.24	1111.35	-381	-1705.32	532.961	-423.968	-1799.47	85.4792	-395.101	-1636.62	25.7398
207	0	-745.818	-1616.74	961.374	-733.063	-1676.76	1110.35	-703.699	-1472.08	566.547	-665.066	-1515.34	125.191	-699.14	-1368.05	47.8783	-351.407	-1632.76	953.012	-354.729	-1675.04	1110.19	-380.788	-1702.51	532.68	-423.995	-1798.98	85.6895	-395.183	-1636.12	24.7976
208	0	-746.307	-1608.36	960.612	-733.028	-1666.76	1109.91	-704.353	-1466.4	563.328	-667.314	-1483.23	118.901	-700.327	-1331.83	49.175	-351.52	-1624.47	951.609	-354.741	-1665.63	1108.94	-381.046	-1698.95	532.103	-424.18	-1798.25	85.9129	-395.268	-1635.59	23.9741
209	0	-746.858	-1599.62	959.674	-733.054	-1656.42	1109.28	-704.952	-1460.92	559.846	-669.928	-1451.29	113.956	-700.373	-1295.97	51.0518	-351.652	-1616.09	950.252	-354.7	-1655.99	1107.66	-380.856	-1695.93	532.092	-424.416	-1797.73	86.3016	-395.329	-1635.14	23.508
210	0	-747.438	-1590.5	958.621	-733.111	-1645.69	1108.55	-705.397	-1455.58	556.237	-672.673	-1419.78	110.454	-699.262	-1260.98	53.5783	-351.768	-1607.5	948.897	-354.8	-1646.14	1106.41	-381.002	-1692.21	531.944	-424.602	-1797.18	86.7874	-395.274	-1634.79	23.2051
211	0	-748.155	-1581.69	957.47	-733.338	-1634.79	1107.86	-705.716	-1450.16	552.889	-675.807	-1389.84	108.421	-697.397	-1227.49	56.6988	-352.008	-1598.62	947.43	-355.013	-1636.13	1105.02	-381.357	-1688.11	531.572	-424.901	-1796.56	87.1981	-395.228	-1634.41	22.7524
212	0	-748.971	-1572.64	956.154	-733.665	-1623.65	1107.01	-706.094	-1444.59	549.789	-678.719	-1362.02	107.662	-695.306	-1196.48	60.7007	-352.265	-1589.72	946.041	-355.396	-1626.03	1103.58	-381.736	-1683.76	531.315	-425.056	-1796.14	87.8868	-395.058	-1634.32	22.6624
213	0	-748.287	-1559.34	954.573	-734.051	-1612.53	1106.14	-706.359	-1438.74	546.858	-681.239	-1336.84	107.841	-693.381	-1168.71	65.8519	-352.785	-1580.33	944.544	-356.013	-1616.07	1102.06	-382.388	-1678.86	530.99	-425.353	-1795.47	88.5531	-394.837	-1634.32	22.6707
214	0	-748.059	-1546.61	953.221	-734.583	-1601.37	1105.25	-706.581	-1432.89	544.036	-683.038	-1314.76	108.464	-692.125	-1144.84	71.8226	-353.404	-1570.97	943.103	-356.701	-1606.05	1100.46	-383.093	-1673.35	530.561	-425.733	-1794.67	89.2822	-394.726	-1634.1	22.5296
215	0	-748.376	-1534.78	952.083	-735.174	-1590.21	1104.36	-706.947	-1426.74	541.385	-684.039	-1296.4	109.225	-691.741	-1125.17	77.7969	-353.98	-1561.36	941.654	-357.379	-1595.92	1098.82	-384.021	-1666.82	530.031	-426.047	-1793.88	90.3166	-394.72	-1633.76	22.3287
216	0	-749.233	-1523.65	951.13	-735.855	-1579.17	1103.48	-707.314	-1419.49	539.105	-684.063	-1281.92	109.107	-692.571	-1110.13	83.1069	-354.834	-1551.53	940.081	-358.162	-1585.92	1097	-385.089	-1659.49	529.396	-426.379	-1792.94	91.3536	-394.677	-1633.58	22.2107
217	0	-750.303	-1512.81	950.46	-736.536	-1568.15	1102.65	-707.689	-1410.56	537.568	-683.726	-1271.73	108.066	-694.405	-1099.9	86.6708	-355.791	-1541.62	938.398	-358.996	-1575.9	1095.06	-386.46	-1651.26	528.391	-426.769	-1792.09	92.6055	-394.733	-1633.45	22.0549
218	0	-750.939	-1500.89	949.922	-737.214	-1556.99	1101.82	-707.761	-1399.99	536.669	-682.824	-1264.76	106.034	-696.508	-1093.36	87.172	-356.892	-1531.42	936.647	-359.778	-1565.76	1093.03	-388.053	-1642.23	527.271	-427.27	-1790.87	93.9687	-394.828	-1633.18	21.9629
219	0	-751.695	-1488.95	949.472	-738.012	-1545.82	1101.08	-707.707	-1388.28	535.986	-681.897	-1260.26	104.936	-697.887	-1089.63	83.1998	-358.016	-1521.08	934.802	-360.518	-1555.38	1090.88	-389.738	-1632.52	525.895	-427.785	-1789.44	95.572	-394.967	-1632.9	21.8462
220	0	-752.721	-1477.73	949.265	-738.741	-1534.61	1100.42	-707.993	-1376.26	535.489	-681.535	-1257.17	102.952	-698.467	-1087.25	75.1671	-359.218	-1510.49	932.829	-361.237	-1544.91	1088.66	-391.727	-1622.05	524.424	-428.341	-1787.83	97.5084	-395.099	-1632.69	21.8418
221	0	-753.557	-1465.89	949.2	-739.378	-1523.46	1099.96	-707.7	-1363.68	535.266	-681.75	-1254.29	100.358	-698.377	-1084.64	65.5347	-360.373	-1499.72	930.96	-361.905	-1534.31	1086.47	-393.845	-1611	522.965	-428.813	-1785.86	99.9397	-395.134	-1632.27	21.6555
222	0	-754.133	-1452.8	949.347	-739.972	-1512.33	1099.72	-708.139	-1351.5	535.23	-682.358	-1250.3	98.7604	-697.795	-1081.74	58.9085	-361.608	-1488.68	929.125	-362.657	-1523.75	1084.38	-395.97	-1599.14	521.382	-429.336	-1783.59	102.748	-395.233	-1631.85	21.4771
223	0	-754.829	-1439.57	949.772	-740.69	-1501.3	1099.88	-709.268	-1340.05	535.471	-682.827	-1245.85	97.7452	-696.928	-1079.35	54.1625	-362.82	-1477.82	927.608	-363.471	-1513.02	1082.51	-397.872	-1586.57	520.031	-429.738	-1781.02	106.03	-395.209	-1631.31	21.1599
224	0	-755.929	-1427.59	950.565	-741.307	-1490.14	1100.28	-710.57	-1328.41	535.85	-683.228	-1241.81	96.9826	-696.446	-1077.22	49.6177	-364.332	-1466.54	926.397	-364.393	-1502.18	1080.91	-399.567	-1573.21	518.897	-429.98	-1777.74	109.854	-394.854	-1630.92	21.0294
225	0	-757.142	-1416.21	951.552	-742.09	-1479	1100.98	-712.153	-1316.26	536.958	-683.583	-1238.95	96.1996	-696.17	-1075.44	45.6845	-365.749	-1455.36	925.578	-365.524	-1491.41	1079.56	-401.024	-1559	517.984	-429.966	-1773.88	114.193	-394.604	-1630.27	20.612
226	0	-758.23	-1404.61	952.554	-743.196	-1467.93	1101.86	-713.523	-1303.27	538.136	-684.032	-1236.08	95.8048	-696.249	-1074.27	43.0526	-367.496	-1443.61	924.986	-366.67	-1480.27	1078.6	-402.268	-1543.69	517.193	-429.722	-1769.26	119.144	-394.368	-1629.6	20.2999
227	0	-759.549	-1393.13	953.564	-744.457	-1456.85	1102.89	-715.202	-1290.55	538.927	-684.432	-1233.7	95.4168	-696.322	-1073.24	40.6354	-369.309	-1431.66	924.691	-368.001	-1469.04	1077.96	-403.379	-1527.28	516.452	-429.299	-1763.91	124.8	-394.342	-1628.83	20.1603
228	0	-761.522	-1383.21	954.702	-745.814	-1446.11	1103.97	-716.301	-1278.61	539.471	-684.785	-1231.82	95.1862	-696.357	-1072.2	38.1879	-371.322	-1419.37	924.473	-369.599	-1457.92	1077.56	-403.133	-1511.71	516.514	-428.719	-1757.72	131.209	-394.112	-1628.34	20.38
229	0	-763.306	-1372.7	955.637	-747.27	-1435.5	1105.19	-717.432	-1268.68	539.738	-684.96	-1229.84	94.8137	-696.221	-1070.92	36.6518	-373.535	-1406.62	924.381	-371.237	-1446.79	1077.41	-403.794	-1492.78	515.881	-427.971	-1750.35	138.338	-393.61	-1627.8	21.0874
230	0	-765.337	-1362.8	956.467	-748.837	-1425.04	1106.6	-718.379	-1261.23	539.641	-684.727	-1228.01	94.2001	-695.98	-1070.17	35.9944	-375.687	-1393.9	924.596	-373.016	-1435.69	1077.45	-404.182	-1472.66	515.146	-427.171	-1741.65	146.227	-393.335	-1626.53	22.1009
231	0	-767.326	-1353.04	957.274	-750.403	-1414.58	1108.1	-719.23	-1255.44	538.936	-684.414	-1227.2	93.7747	-695.993	-1069.58	35.5098	-377.9	-1381.23	924.925	-374.711	-1424.36	1077.48	-404.375	-1451.51	514.296	-426.444	-1731.45	154.904	-393.223	-1624.67	23.1684
232	0	-769.273	-1343.45	957.983	-751.928	-1404.28	1109.52	-719.941	-1250.49	538.289	-683.982	-1226.84	93.4715	-696.051	-1069.17	35.2608	-380.184	-1368.48	925.164	-376.322	-1412.75	1077.43	-404.479	-1429.15	513.432	-425.776	-1719.65	164.505	-393.277	-1621.89	25.0348
233	0	-770.682	-1332.22	958.488	-753.408	-1394.17	1110.71	-720.568	-1245.78	537.903	-683.638	-1226.54	93.0446	-696.034	-1069.01	35.1281	-382.194	-1356.05	925.591	-377.674	-1401.73	1077.48	-404.631	-1405.68	512.658	-425.088	-1705.78	174.89	-393.241	-1618.37	27.8515
234	0	-772.222	-1321.75	958.972	-754.829	-1384.26	1111.77	-721.194	-1241.23	537.586	-683.44	-1226.31	92.7209	-696.09	-1068.92	35.0577	-384.017	-1343.95	925.831	-378.858	-1391.03	1077.42	-405.067	-1381.34	511.922	-424.316	-1690.1	185.552	-393.262	-1613.71	31.1409
235	0	-774.482	-1314.55	959.868	-756.11	-1374.5	1112.89	-721.938	-1237.19	537.565	-683.422	-1226.19	92.4181	-696.27	-1068.9	34.9975	-385.671	-1332.44	926.096	-379.853	-1380.75	1077.32	-405.542	-1356.48	511.576	-423.475	-1672.11	196.342	-393.559	-1607.54	35.3659
236	0	-775.744	-1304.79	960.913	-757.125	-1364.89	1114.13	-722.666	-1233.52	537.497	-683.493	-1226.2	92.1799	-696.434	-1068.9	34.9383	-387.038	-1321.85	926.44	-380.723	-1370.83	1077.08	-406.154	-1331.71	511.906	-422.756	-1652.4	206.62	-394.057	-1599.85	40.2751
237	0	-776.857	-1295.66	962.139	-757.892	-1355.49	1115.54	-723.889	-1230.55	537.645	-683.647	-1226.23	91.9684	-696.662	-1068.89	34.8796	-388.22	-1311.35	926.741	-381.541	-1361.34	1076.86	-406.861	-1307.44	513.086	-422.024	-1631.47	215.376	-394.956	-1591.17	45.2071
238	0	-777.91	-1287.15	963.403	-758.583	-1346.38	1117.07	-725.056	-1227.61	537.648	-683.849	-1226.26	91.7765	-696.912	-1068.91	34.7922	-389.276	-1300.9	927.482	-382.298	-1352.13	1076.94	-407.806	-1283.68	515.213	-421.058	-1609.77	222.876	-396.006	-1582.1	50.0479
239	0	-778.921	-1278.77	964.573	-759.255	-1337.24	1118.55	-726.491	-1224.81	537.765	-684.108	-1226.27	91.5788	-697.287	-1069	34.7468	-390.445	-1289.79	928.345	-382.992	-1343.06	1077.39	-408.74	-1260.2	518.036	-420.142	-1588.18	229.55	-397.244	-1571.02	53.9193
240	0	-779.958	-1270.5	965.534	-760.023	-1328.27	1119.93	-727.928	-1222.07	537.835	-684.371	-1226.28	91.4082	-697.489	-1069.01	34.6597	-391.187	-1279.45	929.812	-383.688	-1333.99	1078.31	-409.773	-1237.78	521.624	-419.564	-1567.76	235.646	-398.77	-1555.12	59.0475
241	0	-780.938	-1262.36	966.324	-761.126	-1318.86	1121.15	-728.908	-1219.36	537.881	-684.631	-1226.39	91.3144	-697.656	-1069.02	34.5808	-391.869	-1268.93	931.527	-384.111	-1324.43	1079.65	-410.845	-1216.12	525.607	-419.676	-1547.42	241.895	-400.367	-1533.38	64.2464
242	0	-781.859	-1254.17	966.775	-762.671	-1308.95	1122.09	-729.827	-1216.95	537.933	-684.831	-1226.55	91.2878	-697.766	-1068.97	34.4351	-392.41	-1258.53	933.313	-384.374	-1314.31	1081.42	-412.198	-1195.77	529.887	-420.295	-1526.47	246.754	-402.232	-1507.13	68.8723
243	0	-782.711	-1246.02	966.891	-764.609	-1298.4	1122.66	-730.44	-1214.84	538.038	-684.885	-1226.72	91.2814	-697.911	-1069.01	34.3314	-392.894	-1247.88	935.219	-384.427	-1303.4	1083.47	-413.617	-1176.21	534.407	-421.321	-1504.84	250.298	-403.972	-1478.32	72.8291
244	0	-783.648	-1237.98	966.657	-766.803	-1287.56	1122.87	-730.328	-1212.69	538.041	-684.861	-1226.86	91.3688	-697.971	-1068.91	34.1547	-393.368	-1236.73	937.035	-384.473	-1292.05	1085.82	-415.101	-1157.39	539.189	-422.555	-1482.5	252.125	-405.532	-1448.84	75.7967
245	0	-784.568	-1229.96	966.256	-769.129	-1276.75	1122.96	-730.485	-1211.07	538.209	-684.791	-1227.01	91.4377	-698.095	-1069.07	34.1298	-393.806	-1225.82	938.991	-384.893	-1280.97	1088.47	-416.574	-1138.78	544.078	-423.935	-1459.94	252.306	-406.926	-1419.19	77.3018
246	0	-785.305	-1221.9	965.743	-771.133	-1266.15	1122.98	-730.594	-1209.57	538.423	-684.584	-1227.07	91.5222	-698.105	-1068.97	33.906	-394.23	-1214.74	941.193	-386.152	-1270.78	1091.5	-417.845	-1120.47	548.837	-425.482	-1437	251.002	-407.75	-1390.27	77.7857
247	0	-785.861	-1213.95	965.32	-772.88	-1256.35	1123.01	-730.644	-1208.12	538.669	-684.379	-1227.02	91.6006	-698.05	-1068.91	33.7912	-394.461	-1204.33	943.876	-387.818	-1261.16	1094.71	-418.783	-1102.52	553.345	-427.176	-1413.59	248.424	-408.268	-1361.09	77.1
248	0	-786.452	-1205.97	965.085	-774.12	-1246.82	1123.23	-730.544	-1206.44	538.947	-684.119	-1226.91	91.7382	-698.025	-1068.85	33.739	-395.171	-1192.75	946.582	-389.66	-1251.59	1098.14	-419.465	-1084.82	557.528	-428.934	-1389.62	244.735	-408.555	-1331.27	75.7897
249	0	-786.877	-1197.87	964.854	-775.067	-1237.76	1123.53	-730.486	-1204.28	539.087	-683.906	-1226.97	91.8847	-698.034	-1068.87	33.716	-395.84	-1181.21	949.592	-391.666	-1242.35	1101.73	-420.044	-1067.75	561.413	-430.723	-1365.11	240.113	-408.554	-1300.21	74.0115
250	0	-787.209	-1189.8	964.56	-775.859	-1228.83	1123.79	-730.367	-1201.75	539.21	-683.753	-1226.94	92.0079	-698.044	-1068.87	33.6705	-396.424	-1169.99	952.582	-393.323	-1232.86	1105.04	-420.569	-1051.6	564.904	-432.545	-1340.01	234.528	-408.442	-1268.19	72.102
251	0	-787.571	-1181.69	964.226	-776.644	-1220.11	1123.83	-730.46	-1198.99	539.273	-683.574	-1226.85	92.078	-698.039	-1068.85	33.5538	-396.656	-1160.44	955.787	-393.701	-1220.78	1107.82	-421.23	-1036.19	568.032	-434.293	-1314.51	228.182	-408.153	-1235	70.1739
252	0	-787.797	-1173.48	963.775	-777.465	-1211.22	1123.65	-730.513	-1196.05	539.309	-683.481	-1226.68	92.1664	-698.08	-1068.8	33.4499	-396.972	-1150.75	958.432	-394.443	-1210.09	1110.13	-422.023	-1021.6	570.822	-435.89	-1288.43	220.952	-407.768	-1200.83	67.977
253	0	-787.981	-1165.17	963.215	-778.343	-1202.19	1123.35	-730.586	-1192.92	539.282	-683.399	-1226.41	92.2537	-698.053	-1068.65	33.2407	-397.321	-1140.52	960.555	-395.237	-1200.09	1112.21	-422.536	-1007.56	573.249	-437.315	-1261.72	212.831	-407.041	-1166.17	65.8101
254	0	-788.114	-1156.67	962.595	-779.257	-1192.98	1122.86	-730.668	-1189.69	539.278	-683.32	-1226.12	92.3469	-698.003	-1068.46	32.9835	-397.466	-1130.66	962.466	-396.055	-1190.15	1113.75	-422.92	-994.386	575.472	-438.578	-1234.65	204.215	-406.175	-1131.14	63.4175
255	0	-788.373	-1148.08	961.908	-780.143	-1183.54	1122.24	-730.47	-1186.15	539.061	-683.24	-1225.84	92.4604	-698.002	-1068.38	32.8202	-397.584	-1120.86	963.998	-396.967	-1180.36	1115.09	-423.205	-981.992	577.423	-439.695	-1206.77	195.055	-404.903	-1096.63	61.1546
256	0	-788.521	-1139.31	961.057	-781.019	-1174.13	1121.51	-730.509	-1182.84	539.115	-683.166	-1225.57	92.6482	-697.907	-1068.11	32.4976	-397.791	-1110.78	965.113	-397.838	-1170.65	1116.07	-423.673	-970.254	578.952	-440.678	-1178.16	185.426	-403.64	-1061	58.4395
257	0	-788.758	-1130.61	960.269	-781.789	-1164.52	1120.68	-730.379	-1179.61	539.187	-683.068	-1225.35	92.8663	-697.801	-1067.84	32.1452	-397.961	-1100.69	965.962	-398.418	-1160.31	1116.91	-423.887	-959.469	580.043	-441.624	-1149.07	175.638	-402.034	-1025.16	55.9787
258	0	-788.96	-1121.84	959.296	-782.569	-1154.93	1119.79	-730.031	-1176.08	539.133	-682.956	-1225.07	93.0915	-697.719	-1067.45	31.808	-397.996	-1090.87	966.638	-399.013	-1150.1	1117.33	-424.106	-949.363	580.47	-442.438	-1119.26	165.732	-400.039	-989.353	53.7378
259	0	-789.168	-1113.08	958.406	-783.394	-1145.48	1118.78	-730.002	-1172.61	539.207	-682.838	-1224.8	93.3524	-697.67	-1067.28	31.5877	-398.032	-1081.26	967.023	-399.491	-1139.96	1117.39	-424.251	-940.253	580.299	-443.286	-1089.11	156.052	-398.123	-953.368	51.612
260	0	-789.498	-1104.38	957.533	-784.147	-1136.09	1117.67	-729.943	-1168.99	539.253	-682.71	-1224.48	93.649	-697.654	-1067.11	31.3745	-397.917	-1072.09	967.33	-400.119	-1130.34	1117.25	-424.331	-931.796	579.371	-444.115	-1058.16	146.801	-395.776	-918.011	50.2322
261	0	-789.617	-1095.58	956.618	-784.765	-1126.64	1116.61	-729.935	-1165.27	539.242	-682.588	-1224.14	93.9991	-697.655	-1066.99	31.2394	-397.916	-1062.84	967.323	-400.763	-1120.85	1116.96	-424.144	-924.106	577.741	-444.883	-1027.05	138.166	-392.62	-883.956	49.5714
262	0	-789.935	-1086.84	955.714	-785.361	-1117.22	1115.66	-729.948	-1161.27	539.273	-682.44	-1223.85	94.3326	-697.62	-1066.84	31.0771	-397.881	-1053.53	967.078	-401.267	-1110.91	1116.72	-423.86	-917.066	575.62	-445.617	-995.266	130.255	-390.859	-848.882	48.3585
263	0	-790.247	-1078.06	954.764	-785.764	-1107.88	1114.78	-729.956	-1156.96	539.288	-682.323	-1223.44	94.7196	-697.598	-1066.68	30.9134	-397.821	-1044.34	966.609	-401.883	-1100.86	1116.38	-423.365	-910.428	573.063	-446.194	-963.411	123.398	-389.69	-814.148	47.4109
264	0	-790.457	-1069.18	953.827	-785.936	-1098.31	1113.92	-729.898	-1152.29	539.226	-682.156	-1222.94	95.1545	-697.632	-1066.76	30.8209	-397.884	-1034.88	965.82	-402.332	-1090.35	1115.94	-422.787	-904.256	569.904	-446.636	-931.254	117.737	-389.314	-779.638	46.8358
265	0	-790.818	-1060.3	952.828	-786.064	-1088.73	1112.92	-729.832	-1147.32	539.182	-681.993	-1222.34	95.6051	-697.608	-1066.57	30.6335	-397.91	-1025.17	964.719	-402.709	-1079.63	1115.28	-422.117	-898.577	566.534	-446.904	-899.119	113.637	-389.539	-745.322	47.8512
266	0	-791.054	-1051.09	951.784	-786.281	-1078.91	1111.83	-729.646	-1142.04	538.906	-681.865	-1221.87	96.1617	-697.631	-1066.48	30.4751	-397.774	-1015.8	963.468	-403.126	-1069.01	1114.44	-421.448	-893.08	563.066	-447.043	-867.84	111.128	-390.143	-712.233	50.4599
267	0	-791.405	-1041.77	950.631	-786.493	-1068.83	1110.58	-729.536	-1136.77	538.827	-681.688	-1221.33	96.721	-697.653	-1066.3	30.3279	-397.622	-1006.51	961.974	-403.504	-1058.59	1113.35	-420.882	-887.716	559.753	-447.375	-837.892	109.761	-392.707	-678.836	54.7862
268	0	-791.69	-1032.24	949.403	-786.727	-1058.57	1109.18	-729.458	-1131.34	538.633	-681.495	-1220.73	97.3088	-697.614	-1066.15	30.1834	-397.629	-997.017	960.252	-403.561	-1047.4	1112.11	-420.567	-881.877	556.505	-448.017	-810.296	108.818	-395.3	-647.764	60.728
269	0	-791.872	-1022.54	948.044	-786.934	-1048.1	1107.62	-729.241	-1125.52	538.18	-681.297	-1220.15	97.9999	-697.554	-1065.93	29.937	-397.498	-987.405	958.445	-403.652	-1036.48	1110.78	-420.301	-875.446	553.376	-448.71	-784.722	108.034	-397.621	-619.316	68.3108
270	0	-791.897	-1012.59	946.572	-786.959	-1037.4	1105.98	-729.243	-1119.8	538.112	-681.207	-1219.47	98.6949	-697.55	-1065.73	29.7201	-397.447	-977.04	956.545	-403.366	-1024.84	1109.39	-420.142	-868.69	550.387	-449.287	-760.944	107.472	-402.024	-590.919	76.2502
271	0	-791.866	-1002.47	945.005	-786.89	-1026.64	1104.31	-729.02	-1113.58	537.744	-681.219	-1218.76	99.6316	-697.591	-1065.49	29.5027	-396.555	-968.428	955.316	-403.197	-1013.57	1108.12	-420.388	-861.943	547.448	-449.607	-739.195	107.321	-406.23	-565.576	84.253
272	0	-791.609	-992.002	943.384	-786.798	-1015.79	1102.64	-728.956	-1107.2	537.448	-681.242	-1217.83	100.514	-697.63	-1065.24	29.3184	-396.124	-957.991	953.913	-402.855	-1002.09	1106.82	-420.853	-855.046	544.551	-450.456	-718.752	107.376	-410.589	-543.008	91.3438
273	0	-791.391	-981.414	941.819	-786.527	-1004.73	1100.96	-728.824	-1100.44	537.377	-681.293	-1216.81	101.724	-697.634	-1064.85	29.1271	-395.949	-946.25	952.272	-402.672	-991.013	1105.69	-421.269	-847.4	542.026	-451.715	-701.064	107.269	-414.768	-523.877	96.4625
274	0	-791.075	-970.822	940.254	-786.153	-993.736	1099.32	-728.613	-1093.24	537.184	-681.345	-1215.58	103.001	-697.686	-1064.31	29.069	-395.561	-935.569	951.095	-402.474	-980.276	1104.51	-421.839	-838.48	540.18	-453.127	-686.331	106.787	-418.598	-508.328	98.9176
275	0	-790.612	-959.983	938.896	-785.727	-982.595	1097.76	-728.425	-1085.65	536.931	-681.436	-1214.18	104.355	-697.769	-1064.16	28.8442	-395.389	-923.836	949.766	-402.201	-969.679	1103.29	-422.446	-827.87	538.934	-454.897	-674.566	105.415	-422.016	-496.01	97.9424
276	0	-790.049	-949.094	937.56	-785.204	-971.208	1096.22	-728.079	-1077.58	536.645	-681.609	-1212.71	105.944	-697.896	-1063.78	28.7381	-394.826	-913.278	948.795	-401.747	-959.013	1102.17	-423.097	-815.6	538.198	-456.999	-665.378	103.39	-424.97	-486.67	94.376
277	0	-789.513	-938.269	936.336	-784.519	-959.729	1094.78	-727.887	-1069.34	536.494	-681.741	-1211.09	107.748	-698	-1063.26	28.5596	-394.342	-901.999	947.592	-401.274	-948.55	1100.86	-423.679	-802.189	537.719	-459.095	-658.594	101.998	-427.536	-480.359	89.45
278	0	-788.717	-927.173	935.132	-783.882	-948.125	1093.46	-727.542	-1060.65	536.255	-682.002	-1209.37	109.754	-698.175	-1062.79	28.3272	-393.644	-890.895	946.487	-400.56	-937.598	1099.6	-424.442	-788.364	537.387	-461.254	-654.011	101.187	-429.966	-476.567	83.3214
279	0	-787.931	-916.179	934.171	-783.058	-936.405	1092.27	-727.448	-1051.79	536.087	-682.252	-1207.46	112.008	-698.412	-1062.45	28.2662	-392.604	-879.987	945.685	-399.841	-926.603	1098.45	-425.415	-774.536	537.173	-463.999	-650.184	98.8217	-432.19	-473.244	77.4022
280	0	-787.095	-905.038	933.244	-782.281	-924.614	1091.18	-727.069	-1042.26	536.017	-682.56	-1205.31	114.547	-698.616	-1062.05	28.1745	-391.628	-867.923	944.872	-398.819	-914.467	1097.52	-426.465	-761.042	537.051	-466.902	-646.475	97.0972	-434.455	-470.671	73.0871
281	0	-786.205	-893.573	932.584	-781.323	-912.942	1090.15	-726.642	-1032.04	535.997	-682.985	-1203	117.396	-698.926	-1061.49	27.9819	-390.485	-856.271	944.726	-398.596	-904.706	1097.28	-427.489	-748.103	536.968	-469.774	-642.386	95.8299	-436.889	-468.253	69.5438
282	0	-785.326	-882.105	932.163	-780.337	-901.329	1089.29	-726.206	-1021.11	536.111	-683.565	-1200.2	120.62	-699.272	-1061.04	27.9079	-389.696	-843.345	944.836	-397.732	-892.161	1097.08	-428.492	-735.695	536.912	-472.359	-638.426	94.8339	-439.736	-465.321	65.5803
283	0	-784.3	-870.335	931.945	-779.401	-889.897	1088.64	-725.846	-1009.37	536.234	-684.237	-1196.82	124.098	-699.697	-1060.37	27.7571	-389.298	-829.867	945.423	-396.67	-879.021	1097.58	-429.527	-723.99	537.146	-473.713	-633.781	93.9329	-442.817	-461.832	60.5393
284	0	-783.226	-858.431	931.962	-778.392	-878.323	1088.29	-725.722	-996.746	536.518	-685.025	-1192.83	128.043	-700.114	-1059.53	27.5608	-389.096	-815.008	946.217	-396.068	-867.32	1098.84	-429.756	-712.131	537.638	-473.78	-629.492	93.2469	-444.674	-459.063	55.6892
285	0	-782.268	-846.506	932.08	-777.497	-866.988	1088.13	-725.913	-983.145	536.808	-685.877	-1188.32	132.55	-700.678	-1058.94	27.6731	-388.774	-801.03	947.261	-395.322	-854.757	1100.41	-429.279	-699.898	538.663	-473.146	-626.406	92.8214	-444.564	-457.205	51.0967
286	0	-781.269	-834.354	932.458	-776.582	-855.38	1088.34	-725.876	-967.79	536.756	-686.686	-1183.05	137.465	-701.048	-1058.2	27.881	-388.079	-788.191	948.835	-394.53	-841.654	1102.39	-428.338	-687.84	539.939	-472.025	-624.23	92.3244	-443.512	-455.912	46.5024
287	0	-780.283	-821.919	932.973	-775.779	-843.749	1088.78	-726.502	-951.275	536.617	-687.439	-1176.87	142.948	-701.513	-1057.22	28.2671	-387.274	-775.8	950.475	-393.843	-828.674	1104.37	-427.032	-676.612	541.044	-471.063	-622.379	91.9643	-443.061	-454.592	42.5597
288	0	-779.185	-809.589	933.505	-774.976	-832.051	1089.44	-726.726	-932.821	536.051	-688.135	-1169.39	149.059	-701.754	-1055.95	28.6599	-386.352	-763.655	952.004	-393.031	-815.895	1106.17	-425.635	-666.292	541.934	-470.473	-620.596	91.7331	-442.96	-453.512	39.8422
289	0	-777.893	-797.198	934.147	-774.229	-820.014	1090.32	-727.856	-913.216	535.274	-688.81	-1160.87	155.866	-701.959	-1054.36	29.3061	-385.277	-751.92	953.463	-392.28	-803.51	1107.98	-424.149	-656.701	542.556	-470.036	-619.185	91.5244	-442.964	-452.628	38.7031
290	0	-776.625	-784.64	934.794	-773.276	-807.844	1091.2	-729.243	-892.357	534.358	-689.512	-1150.98	163.447	-702.182	-1052.59	30.2003	-384.003	-740.358	954.952	-391.221	-791.616	1109.69	-422.849	-648	542.849	-469.819	-618.228	91.3594	-442.972	-451.852	37.7875
291	0	-775.095	-771.691	935.479	-772.271	-795.913	1092.19	-730.55	-870.397	533.377	-690.461	-1139.77	171.413	-702.383	-1050.13	31.4031	-382.656	-729.007	956.472	-389.964	-779.968	1111.29	-421.755	-640.251	542.984	-469.601	-617.567	91.3394	-442.907	-451.286	37.1427
292	0	-773.599	-758.583	936.263	-771.202	-783.93	1093.23	-731.982	-847.837	532.377	-691.435	-1126.97	180.096	-702.675	-1046.99	32.936	-381.151	-719.036	957.868	-388.664	-768.76	1112.79	-421.137	-633.349	542.914	-469.781	-617.036	91.2786	-442.812	-451.039	36.7363
293	0	-772.228	-745.771	937.066	-770.125	-772.244	1094.29	-733.029	-824.104	531.449	-692.584	-1112.49	189.444	-703.11	-1042.79	35.2831	-379.782	-708.204	959.08	-387.43	-757.961	1114.06	-420.626	-627.383	542.849	-470.222	-616.574	91.1572	-442.842	-450.801	36.4661
294	0	-770.738	-732.747	937.787	-769.003	-760.831	1095.31	-733.839	-799.487	530.39	-693.689	-1095.96	199.024	-703.375	-1037.6	38.2083	-378.497	-697.616	960.151	-386.211	-747.358	1115.23	-420.163	-622.307	542.911	-470.585	-616.221	91.0902	-442.878	-450.601	36.3064
295	0	-769.32	-719.95	938.462	-768.079	-749.929	1096.16	-734.651	-774.607	529.539	-694.781	-1077.46	208.391	-703.74	-1030.99	42.2989	-377.326	-687.295	961.058	-384.949	-736.786	1116.35	-419.705	-617.863	542.906	-470.775	-616.102	91.0629	-442.867	-450.529	36.1634
296	0	-768.088	-707.595	939.127	-767.126	-739.253	1096.71	-735.353	-749.461	529.258	-695.935	-1057.49	217.051	-704.015	-1022.78	46.7165	-375.38	-678.83	962.513	-383.809	-726.359	1117.45	-419.019	-613.759	542.89	-470.594	-616.365	91.1545	-442.819	-450.394	36.0512
297	0	-766.906	-694.89	939.622	-766.473	-728.887	1097.07	-735.868	-724.773	529.485	-696.237	-1035.22	223.842	-703.82	-1013.01	50.7064	-374.689	-669.13	963.476	-382.917	-716.085	1118.6	-418.408	-609.812	542.949	-470.914	-615.915	91.0447	-442.825	-450.268	35.92
298	0	-765.893	-682.695	940.328	-765.982	-718.594	1097.35	-736.123	-700.198	530.615	-697.468	-1013.68	230.342	-703.831	-1000.78	56.0347	-374.173	-659.041	964.351	-382.079	-705.824	1119.72	-417.525	-605.657	543.112	-470.905	-615.714	90.8903	-442.732	-450.221	35.7799
299	0	-765.42	-672.207	940.977	-765.699	-708.444	1097.74	-736.035	-675.969	532.39	-698.262	-992.857	237.376	-704.251	-983.908	63.6303	-373.596	-648.831	965.338	-381.427	-695.565	1120.95	-416.574	-601.247	543.272	-470.709	-615.643	90.9529	-442.631	-450.122	35.7539
300	0	-764.857	-660.983	942.169	-765.175	-698.471	1098.31	-735.708	-652.086	534.669	-698.484	-971.881	244.546	-705.097	-961.556	70.8052	-373.051	-638.553	966.339	-380.721	-685.083	1122.02	-415.602	-596.899	543.311	-470.464	-615.574	90.9802	-442.473	-450.032	35.6839
301	0	-764.365	-649.822	943.519	-764.708	-688.745	1099.08	-735.053	-628.767	537.471	-698.39	-949.994	250.969	-705.924	-935.169	77.731	-372.602	-628.435	967.347	-380.2	-674.796	1123.08	-414.739	-592.688	543.259	-470.395	-615.433	90.9574	-442.33	-449.976	35.5533
302	0	-763.966	-638.839	944.941	-763.93	-679.115	1100.17	-734.215	-605.964	540.581	-697.962	-927.177	256.354	-706.623	-906.716	84.0253	-372.116	-618.252	968.17	-379.56	-664.539	1124.09	-413.894	-588.805	543.183	-470.482	-615.289	90.9469	-442.241	-449.957	35.4692
303	0	-763.657	-628.001	946.54	-763.016	-669.733	1101.31	-733.238	-583.538	544.023	-697.391	-903.442	260.257	-707.602	-877.725	89.4429	-371.594	-608.296	968.887	-378.808	-654.289	1124.8	-413.205	-585.221	543.119	-470.532	-615.129	90.9985	-442.169	-449.944	35.3862
304	0	-763.357	-617.479	948.533	-761.823	-660.709	1102.63	-732.099	-562.029	548.089	-696.707	-879.354	262.749	-709.081	-848.854	93.6373	-371.093	-598.518	969.43	-377.897	-644.208	1125.08	-412.666	-582.008	543.107	-470.604	-615.011	91.113	-442.08	-449.87	35.2716
305	0	-762.857	-606.728	950.65	-760.28	-650.39	1103.67	-731.213	-540.535	552.176	-696.028	-854.957	263.995	-710.281	-819.876	96.1976	-370.694	-588.857	969.89	-377.086	-635.1	1125.3	-412.202	-579.126	543.174	-470.751	-614.999	91.3093	-441.961	-449.793	35.1821
306	0	-762.591	-596.581	952.995	-758.245	-640.535	1105.17	-730.192	-519.052	556.203	-695.331	-830.153	263.936	-711.439	-790.967	97.5537	-370.283	-581.008	970.351	-376.505	-626.865	1125.39	-411.93	-576.398	543.252	-471.201	-614.614	91.2922	-442.006	-450.577	35.1706
307	0	-762.188	-586.319	955.594	-756.515	-632.892	1106.96	-729.305	-498.195	560.233	-694.361	-804.715	262.721	-712.692	-761.363	97.8469	-369.855	-572.343	970.817	-376.28	-619.896	1125.73	-411.808	-573.637	543.379	-471.491	-614.352	91.4661	-442.065	-450.487	34.9203
308	0	-761.716	-575.957	958.217	-754.924	-625.654	1108.83	-728.395	-478.143	564.173	-693.281	-778.866	260.408	-714.083	-731.205	97.4398	-369.498	-563.886	971.469	-376.242	-613.415	1126.32	-411.666	-570.823	543.467	-471.729	-614.111	91.6816	-441.767	-450.409	34.6463
309	0	-760.706	-563.562	960.817	-753.492	-617.7	1111.03	-727.602	-458.951	567.801	-692.109	-752.403	257.034	-715.143	-699.771	96.3274	-369.298	-555.688	971.968	-376.263	-606.348	1127.04	-411.56	-567.959	543.521	-471.917	-613.8	91.8301	-442.025	-450.022	34.3825
310	0	-759.779	-551.096	963.259	-752.242	-609.244	1112.77	-726.688	-440.102	571.104	-690.872	-725.64	252.781	-716.176	-667.349	94.8069	-369.003	-547.452	972.215	-376.193	-598.809	1127.38	-411.51	-564.879	543.606	-472.199	-613.489	92.1023	-442.034	-450.085	34.2154
311	0	-759.096	-539.077	965.288	-751.198	-599.953	1114.12	-725.641	-422.312	574.199	-689.638	-698.491	247.571	-716.808	-633.699	92.6814	-368.659	-539.66	972.154	-376.474	-593.276	1127.45	-411.442	-561.537	543.574	-472.455	-613.218	92.3583	-442.11	-450.138	33.9696
312	0	-758.873	-528.516	967.155	-750.752	-590.537	1115.11	-724.443	-405.207	576.955	-688.457	-670.758	241.414	-717.418	-599.162	90.0809	-368.231	-531.394	971.6	-375.467	-585.062	1126.86	-411.433	-558.144	543.632	-472.686	-612.893	92.5847	-441.978	-449.965	33.7496
313	0	-758.786	-518.258	968.558	-750.204	-580.1	1115.87	-723.047	-388.649	579.72	-687.295	-642.487	234.433	-717.376	-563.792	87.0392	-367.921	-523.517	970.757	-374.262	-576.082	1126.04	-411.429	-554.696	543.675	-472.819	-612.601	92.8505	-441.92	-449.683	33.4892
314	0	-758.651	-507.612	969.775	-749.905	-569.525	1116.57	-721.977	-373.197	582.35	-686.187	-613.576	226.591	-717.005	-527.56	83.638	-367.646	-515.63	969.656	-373.441	-567.986	1125.12	-411.407	-551.144	543.597	-472.946	-612.381	93.1397	-441.89	-449.476	33.322
315	0	-758.576	-497.104	970.708	-749.648	-559.547	1117.27	-720.607	-357.84	584.543	-685.074	-584.165	218.191	-716.494	-490.255	80.0715	-367.272	-507.582	968.576	-372.288	-558.076	1124.31	-411.555	-547.473	543.446	-473.069	-612.097	93.4247	-441.781	-449.436	33.2277
316	0	-758.491	-486.625	971.649	-748.985	-548.906	1117.86	-719.849	-344.704	586.952	-684.025	-553.834	209.099	-715.686	-452.508	76.2847	-366.959	-499.446	967.551	-371.414	-548.779	1123.37	-411.764	-543.603	543.185	-473.298	-611.821	93.6726	-441.671	-449.348	33.0954
317	0	-758.287	-475.805	972.418	-748.514	-538.788	1118.46	-718.516	-330.01	587.399	-682.864	-522.747	199.501	-714.786	-414.524	72.5385	-366.757	-491.411	966.527	-370.836	-539.964	1122.49	-412.058	-539.768	542.932	-473.559	-611.461	93.9125	-441.655	-449.156	32.9863
318	0	-758.104	-465.066	973.274	-747.953	-529.126	1118.96	-717.56	-317.723	588.318	-681.86	-490.529	189.439	-713.795	-375.95	68.7825	-366.498	-483.962	965.703	-370.382	-531.345	1121.62	-412.246	-536.086	542.639	-473.838	-610.999	94.1705	-441.572	-449	32.8528
319	0	-758.019	-454.759	974	-747.263	-518.89	1119.36	-716.686	-306.169	588.401	-680.711	-458.38	179.467	-713.091	-338.643	65.3435	-366.377	-475.825	964.76	-369.779	-522.576	1120.6	-412.522	-532.385	542.341	-474.121	-610.505	94.4655	-441.56	-447.826	32.5638
320	0	-757.831	-444.726	974.521	-746.754	-508.833	1119.67	-716.234	-295.326	588.024	-679.55	-425.682	169.368	-713.307	-303.869	61.9545	-366.239	-467.744	963.871	-369.69	-513.829	1119.98	-412.735	-528.708	542.084	-474.36	-610.11	94.717	-441.491	-447.7	32.4499
321	0	-757.62	-434.156	974.637	-746.258	-498.443	1119.85	-715.38	-285.211	586.878	-678.389	-392.885	159.95	-712.976	-265.042	59.4711	-366.197	-459.668	962.899	-369.474	-505.122	1119.07	-412.904	-525.133	541.873	-474.591	-609.818	94.9939	-441.461	-447.65	32.388
322	0	-757.587	-424.305	974.565	-746.071	-488.611	1119.84	-714.934	-276.957	585.188	-677.335	-359.252	150.794	-712.523	-225.967	57.4597	-366.16	-451.435	961.985	-369.379	-496.312	1118.2	-412.949	-521.58	541.724	-474.726	-609.621	95.3556	-441.385	-447.558	32.2936
323	0	-757.813	-414.628	974.073	-745.984	-478.768	1119.57	-713.982	-267.74	582.328	-676.583	-325.221	142.45	-712.049	-187.129	56.2012	-366.038	-443.046	960.885	-369.286	-487.165	1117.19	-412.974	-518.07	541.583	-474.818	-609.308	95.8231	-441.307	-447.438	32.1882
324	0	-757.92	-405.108	973.225	-745.833	-468.325	1119.16	-713.281	-261.18	579.375	-676.054	-291.025	135.159	-711.288	-148.344	55.9299	-365.983	-434.532	959.758	-369.239	-478.39	1116.33	-413.014	-514.529	541.496	-474.934	-609.177	96.4071	-441.137	-448.615	32.3191
325	0	-758.105	-395.321	972.066	-745.674	-457.381	1118.29	-712.532	-254.808	575.675	-675.865	-256.578	129.109	-709.804	-109.515	56.9135	-365.931	-426.095	958.722	-369.347	-468.928	1115.28	-413.14	-510.842	541.428	-475.141	-608.279	96.7883	-441.175	-448.729	32.2025
326	0	-758.334	-385.609	970.691	-745.83	-447.041	1117.46	-712.39	-248.011	571.502	-675.987	-222.478	124.689	-707.513	-70.9727	59.4662	-365.853	-417.32	957.665	-369.346	-459.218	1114.33	-413.368	-506.95	541.447	-475.371	-607.817	97.3821	-441.231	-448.663	32.097
327	0	-758.587	-375.621	969.123	-745.988	-436.649	1116.3	-712.536	-243.639	567.242	-676.12	-188.417	121.868	-704.162	-33.1791	63.6288	-365.807	-409.089	956.643	-369.697	-449.719	1113.32	-413.663	-502.799	541.397	-475.693	-607.176	98.0611	-441.153	-448.685	32.1338
328	0	-758.584	-365.481	967.373	-746.112	-425.719	1115.08	-712.034	-238.43	563.479	-677.071	-159.461	121.491	-699.773	3.33152	69.0997	-365.718	-400.145	955.566	-370.044	-440.148	1112.33	-413.998	-498.35	541.249	-475.947	-606.905	98.8812	-441.269	-448.354	31.9424
329	0	-758.618	-355.008	965.438	-746.311	-414.417	1113.81	-711.317	-233.133	559.763	-677.97	-129.246	121.503	-695.03	37.6798	75.4396	-365.875	-391.819	954.404	-370.403	-430.402	1111.23	-414.443	-493.654	541.124	-476.372	-606.031	99.6483	-441.281	-448.243	31.8647
330	0	-758.701	-344.786	963.498	-746.594	-402.6	1112.4	-710.67	-227.553	556.001	-678.197	-100.851	122.355	-690.402	69.0976	82.3784	-366.099	-382.989	953.165	-370.883	-420.74	1109.97	-414.977	-488.655	540.941	-476.938	-605.504	100.454	-440.766	-448.756	32.0809
331	0	-758.795	-334.121	961.452	-747.19	-391.049	1111.01	-709.961	-221.582	552.656	-678.229	-75.5012	123.591	-685.513	101.489	90.3294	-366.302	-373.946	951.928	-371.295	-410.762	1108.62	-415.562	-483.161	540.7	-477.722	-604.74	101.577	-440.815	-448.727	32.1292
332	0	-758.866	-323.138	959.506	-747.862	-379.748	1109.47	-709.471	-214.933	549.292	-677.901	-53.4772	124.895	-681.769	120.152	97.331	-366.539	-364.673	950.475	-371.817	-400.805	1107.09	-416.234	-477.223	540.387	-478.339	-603.71	102.631	-440.916	-448.34	32.0157
333	0	-758.881	-311.524	957.339	-748.524	-368.491	1107.81	-709.187	-207.062	546.319	-676.9	-35.44	125.551	-679.288	139.567	105.122	-366.894	-355.25	948.988	-371.98	-390.661	1105.38	-416.759	-470.71	540	-478.793	-602.63	103.921	-440.984	-448.158	31.9907
334	0	-759.227	-299.602	955.462	-749.25	-357.466	1106.17	-708.793	-197.428	544.552	-675.6	-21.8346	124.653	-677.538	158.913	112.657	-367.479	-345.609	947.51	-372.943	-380.726	1103.9	-417.291	-463.62	539.55	-479.18	-601.59	105.247	-441.075	-448.153	31.959
335	0	-759.962	-287.895	954.003	-749.955	-346.507	1104.6	-708.49	-185.301	543.53	-673.974	-12.0618	122.125	-677.334	163.443	115.19	-368.064	-335.825	946.097	-373.629	-370.585	1102.38	-417.814	-456.088	539.038	-479.466	-600.162	106.705	-441.181	-447.964	31.7955
336	0	-760.391	-276.765	952.863	-750.609	-335.454	1103.2	-707.961	-171.842	543.32	-672.358	-5.13736	119.096	-677.12	169.692	114.892	-368.738	-325.881	944.753	-374.443	-360.447	1100.84	-418.26	-447.945	538.509	-479.543	-598.846	108.362	-441.167	-447.871	31.7085
337	0	-760.955	-265.456	951.905	-751.263	-324.546	1101.92	-707.72	-157.42	542.897	-670.647	-0.448459	117.431	-676.614	174.011	109.975	-369.385	-315.494	943.501	-375.187	-350.128	1099.26	-418.638	-439.323	537.99	-479.473	-597.169	110.214	-441.07	-447.549	31.6273
338	0	-761.621	-254.109	951.318	-751.849	-313.801	1100.76	-707.21	-143.418	542.853	-669.024	3.31514	115.938	-676.057	177.646	101.506	-370.112	-305.126	942.285	-376.003	-339.897	1097.76	-419.163	-430.322	537.455	-479.257	-595.425	112.269	-440.968	-447.129	31.547
339	0	-762.084	-242.628	951.058	-752.404	-302.893	1099.98	-706.966	-129.908	543.04	-666.848	7.37944	113.765	-674.515	180.482	92.3794	-370.833	-294.606	941.2	-376.718	-329.304	1096.39	-419.774	-420.974	536.901	-479.082	-593.519	114.545	-441.045	-446.76	31.2821
340	0	-762.642	-230.682	951.078	-752.883	-291.755	1099.51	-706.596	-117.007	543.085	-664.97	11.6683	112.417	-672.896	182.822	84.1619	-371.612	-283.945	940.268	-377.574	-318.751	1095.11	-420.417	-411.187	536.488	-478.782	-591.494	117.11	-441.519	-446.115	30.8682
341	0	-763.228	-218.583	951.326	-753.502	-280.419	1099.3	-706.201	-104.773	542.846	-662.984	15.3892	110.709	-671.009	185.763	78.5038	-372.46	-273.223	939.501	-378.534	-307.908	1093.85	-421.005	-400.89	536.166	-478.503	-588.871	119.987	-441.469	-445.454	30.5673
342	0	-763.867	-206.269	951.604	-754.167	-268.74	1099.49	-705.767	-92.865	542.739	-661.761	19.8973	109.549	-669.061	188.503	74.662	-373.351	-262.173	938.875	-379.385	-296.807	1092.84	-421.637	-389.923	535.951	-478.005	-586.351	123.345	-441.023	-445.213	30.4859
343	0	-764.596	-193.74	951.882	-754.981	-257.023	1099.84	-705.247	-80.9724	542.987	-661.105	24.7562	108.72	-668.096	191.873	70.4707	-374.364	-250.72	938.298	-380.303	-285.509	1091.99	-422.323	-378.174	535.76	-477.542	-583.021	126.979	-440.95	-444.77	30.2672
344	0	-765.363	-181.292	952.368	-755.794	-244.992	1100.47	-705.317	-69.0188	543.728	-661.018	28.1156	107.776	-667.006	194.393	65.4881	-375.45	-239.051	937.832	-381.274	-274.151	1091.36	-422.859	-365.535	535.525	-477.007	-579.194	131.037	-440.515	-444.439	30.177
345	0	-766.041	-168.866	953.039	-756.619	-232.943	1101.43	-705.981	-56.9451	544.598	-661.116	31.2892	107.051	-666.67	195.983	61.887	-376.636	-227.262	937.551	-382.212	-262.691	1090.85	-423.29	-351.782	535.161	-476.343	-574.813	135.63	-440.169	-443.816	30.1272
346	0	-766.775	-156.64	954.121	-757.431	-220.91	1102.7	-706.781	-45.5152	545.786	-661.337	33.5126	106.516	-666.792	197.114	58.9888	-377.887	-215.106	937.391	-383.096	-251.104	1090.65	-423.421	-336.821	534.667	-475.526	-570.146	140.755	-440.112	-442.495	30.1378
347	0	-767.69	-144.546	955.551	-758.302	-209.275	1104.37	-708.133	-34.7139	546.504	-661.66	35.0297	106.024	-666.917	198.013	56.5438	-379.246	-202.916	937.344	-384.044	-239.676	1090.47	-423.253	-320.649	534.11	-474.526	-564.549	146.366	-439.991	-442.003	30.3846
348	0	-768.891	-132.761	956.947	-759.113	-197.536	1106.22	-709.559	-24.96	547.093	-662.021	36.4751	105.634	-666.901	198.814	54.518	-380.715	-190.65	937.417	-385.035	-228.381	1090.32	-422.691	-302.862	533.095	-473.489	-557.947	152.522	-439.72	-441.768	30.9081
349	0	-770.293	-122.436	958.954	-759.914	-185.967	1108.41	-710.882	-16.2206	547.412	-662.591	37.877	105.154	-666.86	199.521	52.7312	-382.37	-178.176	937.506	-385.998	-217.101	1090.35	-421.708	-284.059	532.125	-472.278	-550.344	159.497	-439.247	-441.274	31.8706
350	0	-771.625	-112.193	960.667	-760.836	-175.142	1110.57	-712.32	-8.46271	547.753	-663.248	39.1621	104.59	-666.731	200.291	51.3638	-384.012	-165.659	937.702	-387.104	-205.97	1090.33	-420.229	-264.077	531.163	-470.841	-541.645	167.181	-439.115	-439.917	32.6373
351	0	-773.042	-102.204	962.396	-761.781	-164.669	1112.55	-713.638	-1.41854	547.742	-663.679	40.1042	103.991	-666.625	200.787	50.5932	-385.788	-153.138	937.976	-388.25	-195.029	1090.38	-418.537	-242.918	529.934	-469.209	-531.302	175.433	-438.739	-438.175	34.1787
352	0	-774.606	-92.2813	963.875	-762.813	-154.868	1114.41	-714.882	4.59535	547.71	-663.901	40.7452	103.551	-666.382	201.185	49.9289	-387.502	-140.71	938.246	-389.481	-184.343	1090.29	-416.914	-220.669	528.559	-467.504	-519.201	184.394	-438.418	-435.503	36.1532
353	0	-776.121	-81.8544	965.045	-763.793	-144.839	1115.88	-715.679	9.90039	547.374	-663.94	41.162	103.18	-666.191	201.498	49.4135	-389.192	-128.571	938.432	-390.464	-173.886	1090.21	-415.607	-197.471	527.056	-465.37	-505.58	193.82	-437.924	-431.772	38.8722
354	0	-777.795	-71.9346	966.027	-764.869	-134.476	1117.4	-716.734	14.3968	547.143	-664.018	41.5089	102.673	-666.137	201.669	49.0031	-390.76	-116.525	938.515	-391.01	-163.33	1090.14	-414.274	-173.708	525.804	-463.06	-489.637	203.687	-437.242	-426.573	42.3216
355	0	-779.362	-62.138	966.889	-765.779	-124.329	1118.59	-717.862	18.0622	547.384	-664.215	41.6521	102.303	-666.243	201.779	48.729	-392.223	-104.857	938.549	-392.093	-153.685	1089.74	-412.776	-149.368	524.808	-460.489	-471.446	213.37	-436.693	-420.064	46.5197
356	0	-780.86	-53.2214	968.018	-766.468	-114.998	1119.92	-719.171	21.0729	547.048	-664.455	41.5262	102.016	-666.461	201.861	48.4839	-393.563	-93.6174	938.589	-393.035	-144.557	1089.17	-411.268	-124.897	524.213	-457.8	-451.67	222.538	-436.248	-411.53	51.2399
357	0	-782.149	-44.7267	969.331	-767.097	-105.975	1121.58	-720.197	23.4574	546.9	-664.721	41.3765	101.771	-666.644	201.913	48.296	-394.791	-82.853	938.685	-393.79	-135.698	1088.63	-409.791	-100.67	524.348	-455.152	-431.058	230.513	-436.09	-402.951	55.9986
358	0	-783.451	-36.9814	970.804	-767.74	-97.2273	1123.37	-721.619	25.9913	547.142	-664.699	41.566	101.742	-666.801	201.903	48.0775	-395.903	-72.3845	938.852	-394.474	-127.044	1088.42	-408.666	-77.162	525.378	-452.508	-410.037	237.433	-436.076	-392.267	60.2547
359	0	-784.845	-28.8001	972.262	-768.345	-88.6197	1125.18	-722.975	28.7423	547.415	-665.367	41.2583	101.375	-666.881	201.956	47.9055	-396.969	-62.3767	939.633	-395.145	-118.312	1088.49	-407.633	-53.8855	527.26	-450.229	-389.701	243.814	-435.223	-376.707	66.2954
360	0	-785.708	-21.3102	973.594	-769.133	-79.802	1126.93	-723.473	31.0459	547.796	-665.72	41.19	101.179	-666.957	201.93	47.7618	-397.881	-52.5077	940.551	-395.632	-109.744	1088.88	-407.123	-30.9129	529.773	-448.645	-369.478	250.94	-433.856	-355.77	72.6555
361	0	-786.866	-13.7612	974.557	-770.294	-70.4749	1128.44	-724.082	33.5322	547.974	-666.094	41.1144	101.092	-667.057	201.876	47.6293	-398.731	-42.6295	941.645	-395.635	-99.5883	1089.66	-406.996	-8.65866	532.898	-447.497	-348.066	256.834	-432.251	-330.525	78.3357
362	0	-787.929	-5.97707	975.262	-771.857	-60.4578	1129.66	-725.087	35.868	548.063	-666.328	41.0091	100.935	-667.132	201.872	47.5272	-399.505	-32.766	942.784	-395.413	-88.6514	1090.78	-407.176	12.7708	536.565	-446.676	-325.75	261.229	-430.533	-303.044	83.1646
363	0	-788.935	1.89765	975.644	-773.716	-50.278	1130.6	-725.716	37.8384	548.109	-666.602	40.8322	100.895	-667.18	201.844	47.4348	-400.229	-22.8178	944.106	-395.366	-77.9394	1092.12	-407.569	33.4781	540.673	-445.955	-302.622	264.257	-428.727	-274.793	86.8749
364	0	-789.833	10.1228	975.839	-775.798	-39.817	1131.29	-726.717	39.6265	548.191	-666.754	40.7149	100.906	-667.216	201.839	47.3261	-400.595	-11.7622	945.527	-395.136	-66.5154	1094.11	-408.237	53.9905	545.287	-445.251	-278.897	265.603	-426.924	-246.018	89.1297
365	0	-791.351	14.2094	975.746	-777.584	-29.3569	1131.9	-726.954	40.5619	548.613	-666.815	40.5902	100.884	-667.259	201.881	47.1378	-401.028	-0.812315	947.264	-395.461	-55.8071	1096.44	-408.995	74.0731	550.108	-444.685	-254.953	265.714	-424.62	-217.894	90.3671
366	0	-792.094	21.6151	975.901	-779.198	-19.24	1132.53	-727.179	41.0685	548.848	-666.903	40.3736	100.862	-667.37	201.848	47.0229	-401.472	10.0464	949.372	-396.139	-45.1289	1099.36	-409.846	92.8559	555.065	-444.232	-230.613	264.313	-422.664	-189.618	90.4058
367	0	-792.652	28.8482	976.12	-780.297	-9.79708	1133.38	-727.375	41.4924	549.277	-666.218	40.41	100.923	-667.509	201.877	46.9294	-401.906	20.7049	951.907	-397.253	-34.5101	1102.66	-410.563	112.073	559.647	-443.784	-205.618	261.819	-420.542	-159.873	89.2763
368	0	-793.182	35.8207	976.307	-781.058	-0.922087	1134.34	-727.47	41.909	549.657	-666.175	40.1947	100.89	-667.638	201.852	46.8433	-402.285	31.2962	954.751	-398.509	-24.1523	1106	-411.032	131.228	563.983	-443.424	-180.754	258.373	-418.222	-129.376	87.8424
369	0	-793.694	42.4232	976.528	-781.678	7.27452	1135.21	-727.018	42.2753	550.061	-666.242	40.0344	100.933	-667.777	201.831	46.7997	-402.622	41.8219	957.751	-399.801	-14.0129	1109.23	-412.269	149.192	567.79	-443.249	-155.218	253.986	-416.504	-97.156	85.7377
370	0	-794.117	48.9827	976.623	-782.251	15.0911	1135.94	-726.993	42.9089	550.397	-666.299	39.7736	100.958	-667.98	201.772	46.7783	-403.024	52.0991	960.794	-400.898	-4.22203	1112.16	-413.643	166.481	571.459	-443.17	-129.433	248.689	-414.648	-63.7732	83.688
371	0	-794.86	55.3729	976.661	-782.875	22.6362	1136.35	-727.016	43.8612	550.735	-666.362	39.6094	101.028	-668.056	201.777	46.6893	-403.314	62.184	963.919	-401.832	5.62211	1114.73	-415.105	182.968	574.725	-443.298	-102.739	242.08	-413.15	-29.1193	81.0596
372	0	-795.15	61.8652	976.555	-783.56	30.0945	1136.56	-726.809	45.0843	551.007	-666.314	39.5602	101.063	-668.137	201.826	46.509	-403.543	72.0182	966.663	-402.456	16.0016	1117.13	-416.659	198.761	577.77	-443.233	-75.738	234.859	-411.242	5.85712	78.8093
373	0	-795.446	68.432	976.348	-784.37	37.5986	1136.45	-726.58	46.7552	551.295	-666.285	39.6306	101.17	-668.171	201.997	46.2886	-404.225	84.2161	968.69	-403.07	26.4057	1119.36	-418.069	213.686	580.696	-443.473	-47.8493	226.711	-409.786	41.5635	76.1582
374	0	-795.624	75.0433	976.04	-785.198	44.9567	1136.29	-726.286	48.6869	551.602	-666.289	39.7866	101.307	-668.166	202.218	45.9785	-404.669	95.5439	970.914	-403.698	37.0457	1121.39	-419.559	227.902	583.375	-443.546	-19.9236	218.14	-408.779	78.1252	73.2785
375	0	-795.686	81.7538	975.656	-785.949	52.642	1135.93	-725.839	50.8123	551.849	-666.2	39.9777	101.473	-668.127	202.515	45.6724	-404.976	106.362	972.943	-404.133	48.3728	1123.43	-421.057	241.286	585.677	-443.768	8.8678	208.855	-407.669	114.689	70.3736
376	0	-795.815	88.5721	975.122	-786.466	60.7978	1135.58	-725.381	53.1798	552.119	-666.045	40.2015	101.672	-668.135	202.624	45.4071	-405.286	117.175	974.724	-404.644	59.8733	1125.19	-422.582	254.009	587.538	-443.968	38.2456	199.21	-406.788	151.85	67.5568
377	0	-795.883	95.4533	974.623	-786.949	68.7111	1135.13	-724.883	55.7631	552.293	-665.865	40.3876	101.808	-668.041	202.838	45.0181	-405.507	127.916	976.294	-405.214	70.9043	1126.69	-423.93	265.942	588.837	-444.293	68.6165	189.371	-406.031	189.476	64.9938
378	0	-795.804	102.371	974.128	-787.339	76.7975	1134.55	-724.323	58.5786	552.539	-665.631	40.567	101.935	-668.068	203.108	44.7328	-405.708	138.601	977.608	-405.599	82.1598	1127.76	-425.33	277.091	589.698	-444.736	99.6578	179.299	-405.32	227.429	62.9058
379	0	-795.938	109.443	973.617	-787.773	84.5612	1133.91	-723.98	61.344	552.512	-665.354	40.6884	102.193	-668.066	203.276	44.4608	-406.137	150.874	978.929	-405.994	93.0449	1128.48	-426.709	287.478	589.783	-445.536	131.255	169.452	-404.756	265.089	61.1564
380	0	-795.886	116.535	973.107	-788.202	92.2999	1133.06	-723.468	64.7369	553.013	-665.276	40.9834	102.253	-668.151	203.494	44.242	-406.33	161.014	979.542	-406.242	103.991	1128.85	-428.121	296.849	589.376	-446.475	163.409	160.002	-404.251	302.986	59.9521
381	0	-795.904	123.739	972.64	-788.546	100.343	1132.4	-723.168	68.096	553.255	-665.156	41.2348	102.462	-668.23	203.751	44.0398	-406.309	171.614	980.328	-406.399	114.924	1129.01	-429.304	305.614	588.306	-447.531	196.767	150.77	-404.114	340.106	58.7103
382	0	-796.014	131.079	972.188	-788.784	108.429	1131.78	-722.962	71.7873	553.529	-665.03	41.5143	102.671	-668.376	204.059	43.7867	-406.544	181.683	980.264	-406.661	125.454	1128.97	-430.406	313.508	586.594	-448.929	229.713	142.548	-404.276	377.091	57.6879
383	0	-796.049	138.504	971.776	-788.78	116.155	1131.24	-722.842	75.5954	553.627	-664.914	41.8459	102.861	-668.544	204.378	43.5894	-406.815	192.008	980.017	-406.929	135.966	1128.67	-431.31	320.759	584.423	-450.399	262.998	135.276	-404.878	413.303	56.7885
384	0	-796.123	146.032	971.31	-788.72	123.964	1130.84	-722.543	79.7354	553.542	-664.843	42.1997	103.068	-668.677	204.58	43.347	-406.863	201.518	979.394	-407.384	146.111	1128.12	-431.968	327.661	581.796	-452.14	296.766	129.175	-406.257	449.714	56.0301
385	0	-796.346	153.738	970.849	-788.536	132.052	1130.39	-722.706	84.339	553.815	-664.691	42.636	103.29	-668.732	204.871	43.2241	-406.831	211.271	978.342	-407.575	156.798	1127.56	-432.323	333.933	578.85	-454.326	330.355	124.618	-408.329	485.222	56.5523
386	0	-796.641	161.759	970.311	-788.265	140.529	1129.84	-722.674	89.044	553.868	-664.508	43.068	103.604	-668.716	205.124	43.1418	-407.163	221.383	976.9	-407.603	169.108	1126.95	-432.51	339.712	575.638	-456.808	362.887	122.078	-411.113	519.726	58.5859
387	0	-796.852	170.048	969.714	-788.268	149.352	1129.1	-722.732	94.104	553.915	-664.338	43.7011	104.027	-668.669	205.386	42.9904	-407.291	231.003	975.103	-407.746	179.267	1125.85	-432.506	345.415	572.269	-459.862	394.38	121.013	-414.828	553.445	62.7483
388	0	-797.186	178.64	968.887	-788.297	158.523	1128.2	-722.782	99.44	553.885	-664.092	44.4166	104.431	-668.54	205.765	42.8925	-407.6	240.76	973.183	-407.818	189.751	1124.46	-433.067	351.195	568.755	-463.235	423.723	120.679	-418.837	585.329	68.2692
389	0	-797.345	187.624	967.954	-788.31	168.05	1127.1	-722.739	104.964	553.712	-663.765	45.0905	104.846	-668.273	205.718	42.7271	-407.981	250.799	970.971	-407.643	201.075	1122.98	-434.208	357.546	565.26	-466.594	450.831	121.11	-423.502	616.687	75.2101
390	0	-797.508	197.079	966.875	-788.326	177.882	1125.78	-722.664	110.834	553.396	-663.529	45.8384	105.296	-668.206	206.052	42.5932	-408.133	260.952	968.924	-407.348	212.612	1121.5	-435.552	364.335	562.035	-470.17	477.035	121.327	-427.877	643.954	82.4865
391	0	-797.646	206.978	965.6	-788.302	188.287	1124.39	-722.842	116.848	553.4	-663.25	46.5225	105.82	-668.053	206.306	42.5041	-407.963	271.339	966.725	-406.977	223.875	1120.07	-437.257	371.307	559.064	-473.568	500.633	121.501	-432.392	670.349	91.2877
392	0	-797.787	217.254	964.267	-788.388	198.505	1122.98	-722.774	123.353	553.302	-663.282	47.2981	106.434	-667.916	206.511	42.4095	-407.595	281.402	964.94	-406.635	235.119	1118.72	-439.056	378.652	556.251	-477.179	522.829	122.169	-436.877	694.279	100.468
393	0	-797.927	227.829	962.903	-788.462	208.698	1121.6	-723.133	129.563	552.878	-663.226	48.1093	106.935	-667.805	206.711	42.3134	-407.27	291.948	963.387	-406.463	245.881	1117.45	-441.029	386.723	553.705	-481.135	542.975	122.965	-441.547	715.008	109.445
394	0	-798.047	238.519	961.454	-788.48	219.527	1120.17	-723.295	136.225	552.508	-663.201	48.9871	107.731	-667.73	206.931	42.2188	-407.016	302.355	962.048	-406.348	256.496	1116.35	-443.061	395.765	551.887	-484.996	559.373	124.005	-445.544	731.887	116.759
395	0	-798.187	249.331	959.991	-788.494	231.073	1118.77	-723.497	143.092	552.147	-663.283	49.8665	108.432	-667.697	207.166	42.0931	-406.804	312.912	960.88	-406.318	266.437	1115.3	-444.979	406.597	550.739	-489.162	573.08	124.518	-449.051	745.333	120.686
396	0	-798.229	260.082	958.557	-788.61	242.551	1117.36	-723.762	150.315	551.821	-663.109	51.129	109.397	-667.719	207.387	42.0204	-406.743	323.529	959.658	-406.353	276.227	1114.11	-446.807	419.659	550.347	-492.97	583.502	123.828	-452.095	755.89	120.447
397	0	-798.265	270.871	957.19	-788.732	253.469	1115.96	-723.901	157.681	551.469	-663.259	52.2286	110.604	-667.673	207.633	41.9008	-406.757	334.302	958.468	-406.388	286.019	1112.86	-448.515	434.345	550.328	-496.808	592.16	122.08	-455.073	764.209	116.634
398	0	-798.229	281.605	955.876	-788.721	264.623	1114.53	-724.028	165.259	551.089	-663.304	52.9825	111.372	-667.606	207.971	41.755	-406.552	344.962	957.338	-406.41	295.903	1111.63	-450.179	449.9	550.535	-500.792	599.434	119.849	-458.098	770.059	110.734
399	0	-798.023	292.226	954.624	-788.526	276.086	1113.25	-724.167	172.959	550.753	-663.447	54.1888	112.718	-667.724	208.299	41.6739	-406.206	355.634	956.427	-406.313	305.989	1110.29	-452.069	465.255	550.829	-504.407	604.25	117.445	-461.685	774.597	104.063
400	0	-797.846	302.893	953.437	-788.405	287.088	1111.98	-724.434	180.932	550.472	-663.783	55.3946	114.221	-667.513	208.617	41.5998	-405.823	366.743	955.635	-406.253	316.54	1109	-453.944	480.149	551.097	-507.883	606.8	114.667	-465.552	777.556	97.3415
401	0	-797.641	313.663	952.389	-788.142	298.445	1110.68	-724.638	189.056	550.26	-664.013	56.8854	115.793	-667.299	209.194	41.2918	-405.321	378.374	954.923	-406.038	327.632	1107.82	-455.713	494.709	551.277	-510.887	609.324	112.273	-469.874	779.73	91.5596
402	0	-797.318	324.632	951.438	-787.818	309.779	1109.47	-724.881	197.721	550.324	-664.484	58.6196	118.073	-667.227	209.763	41.1693	-405.184	390.829	954.258	-405.773	339.448	1106.74	-457.498	509.136	551.399	-514.122	612.653	111.428	-474.887	781.468	87.363
403	0	-797.027	335.825	950.676	-787.484	320.727	1108.3	-725.098	206.8	550.511	-664.911	60.4096	120.087	-667.241	210.368	41.0584	-405.072	404.114	953.887	-405.494	351.856	1105.96	-459.34	522.989	551.407	-517.057	614.239	109.687	-479.92	784.373	84.5619
404	0	-796.528	347.252	950.009	-786.992	332.26	1107.31	-725.288	216.613	550.72	-665.6	62.6969	122.78	-667.225	211.077	40.8819	-405.115	418.024	953.652	-405.197	364.638	1105.57	-461.402	535.692	551.312	-520.245	618.149	108.589	-485.334	787.721	82.9498
405	0	-796.026	358.852	949.454	-786.67	343.656	1106.32	-725.502	227.357	550.939	-666.421	65.3144	125.679	-667.307	211.748	40.7342	-405.37	432.346	954.059	-404.954	377.844	1105.8	-463.301	547.323	551.043	-523.003	623.141	107.735	-489.926	790.863	80.5107
406	0	-795.444	370.718	949.132	-786.157	355.422	1105.55	-725.688	239.152	551.15	-667.354	68.4288	129.023	-667.54	212.549	40.5826	-405.594	446.542	954.73	-404.77	391.426	1106.66	-464.881	558.016	550.738	-523.449	628.358	107.222	-493.718	795.292	76.0718
407	0	-794.851	382.857	948.885	-785.938	366.661	1105.08	-726.099	252.179	551.264	-668.211	72.0762	132.625	-667.982	213.417	40.3637	-405.672	460.586	955.625	-404.688	404.888	1108.06	-465.875	568.59	550.766	-523.315	632.695	106.316	-496.424	799.214	71.4165
408	0	-794.31	395.195	948.815	-785.547	378.519	1104.67	-726.732	266.523	551.173	-668.676	76.5128	136.601	-668.486	214.233	40.2083	-405.798	474.207	956.703	-404.634	418.596	1109.75	-466.164	579.855	551.126	-522.714	636.922	105.526	-497.972	802.026	67.0953
409	0	-793.745	407.747	948.817	-785.403	390.259	1104.49	-727.714	282.317	550.833	-669.882	81.7356	141.527	-669.069	214.913	40.1052	-405.57	487.445	957.92	-404.578	431.96	1111.6	-466.168	591.468	551.486	-522.272	639.866	104.66	-498.216	803.936	62.8906
410	0	-793.081	420.451	948.896	-785.168	402.22	1104.51	-729.887	299.82	550.22	-670.936	87.6688	146.693	-669.75	215.631	40.0913	-405.251	500.356	959.259	-404.375	445.091	1113.4	-465.844	602.014	552.004	-521.886	642.406	104.1	-497.809	805.14	59.2857
411	0	-792.388	433.304	949.047	-784.892	414.408	1104.82	-731.282	318.457	549.374	-672.052	94.8168	152.378	-670.398	216.382	40.1908	-404.819	512.753	960.762	-404.106	458.2	1115.24	-465.063	611.441	552.443	-520.992	643.045	103.837	-497.715	806.215	56.5526
412	0	-791.6	446.334	949.21	-784.692	426.136	1105.17	-733.368	338.411	548.337	-673.389	103.153	158.773	-670.862	217.299	40.5147	-404.226	524.818	962.479	-403.816	470.727	1117.16	-463.749	619.863	552.648	-520.588	644.887	103.331	-497.727	807.156	54.2542
413	0	-790.725	459.416	949.527	-784.202	438.501	1105.79	-736.13	359.636	547.338	-675.334	112.496	166.012	-670.837	218.694	40.611	-403.499	536.816	964.383	-403.525	482.729	1119.1	-462.307	627.149	552.677	-519.854	646.151	102.734	-497.837	808.216	51.6709
414	0	-789.821	472.589	949.891	-783.777	450.177	1106.44	-739.089	382.049	546.156	-677.413	123.355	173.912	-670.858	220.685	40.8649	-402.492	548.438	966.087	-402.985	494.253	1120.85	-460.698	633.329	552.517	-519.714	648.206	102.274	-497.418	808.693	50.5454
415	0	-788.884	485.885	950.417	-783.188	462.21	1107.2	-742.184	405.443	544.879	-679.784	135.732	182.456	-672.124	223.572	41.6021	-401.345	559.726	967.544	-402.351	505.293	1122.44	-458.999	638.194	552.093	-519.021	647.556	102.038	-497.4	809.08	50.0062
416	0	-787.883	499.106	950.978	-782.524	474.121	1107.94	-745.626	429.799	543.623	-682.33	149.659	191.873	-673.365	227.481	43.2846	-400.113	570.394	968.752	-401.483	516.166	1123.8	-457.682	642.221	551.503	-518.957	647.811	101.639	-497.449	809.14	49.635
417	0	-786.753	512.199	951.399	-781.923	485.332	1108.58	-748.63	454.783	542.549	-685.049	165.685	201.819	-674.663	232.533	45.5233	-398.867	580.439	969.743	-400.412	526.508	1124.99	-456.601	646.201	551.208	-518.953	647.986	101.425	-497.391	809.294	49.3762
418	0	-785.699	525.156	951.802	-781.242	496.674	1108.93	-751.258	480.162	541.662	-688.1	183.727	211.429	-677.254	239.132	48.6216	-397.581	589.647	970.53	-399.397	536.623	1126	-455.545	649.923	551.047	-518.775	647.552	101.259	-497.394	809.284	49.3216
419	0	-784.839	537.995	952.162	-780.697	507.389	1109.14	-753.636	505.577	541.247	-690.385	202.575	220.221	-678.077	246.142	51.6043	-396.533	598.616	971.328	-398.501	546.348	1127.13	-454.557	653.318	551.024	-518.675	647.425	101.051	-497.397	809.183	49.3061
420	0	-784.101	550.686	952.468	-780.245	518.085	1109.13	-755.519	530.758	541.48	-693.515	223.184	228.073	-678.517	254.31	54.5508	-395.332	607.545	972.391	-397.622	556.379	1128.27	-453.493	656.598	551.175	-518.483	647.277	100.862	-497.34	809.126	49.2606
421	0	-783.438	563.125	952.926	-780.084	528.304	1109.08	-756.832	555.572	542.555	-696.7	244.508	235.177	-679.431	264.6	59.0482	-394.6	616.602	973.318	-397.188	564.616	1129.16	-452.298	660.029	551.307	-518.233	647.182	100.767	-497.302	809.145	49.2433
422	0	-783.01	575.173	953.573	-779.902	538.473	1109.24	-757.914	580.001	544.285	-699.884	265.699	242.508	-681.502	280.666	66.6209	-393.96	626.117	974.311	-396.718	574.206	1130.32	-451.141	663.483	551.393	-517.772	647.011	100.763	-497.286	809.061	49.16
423	0	-782.598	586.905	954.571	-779.709	548.789	1109.51	-759.192	604.179	546.734	-702.103	287.064	249.899	-685.162	303.235	74.0154	-393.39	636.075	975.341	-396.209	583.974	1131.39	-449.999	667.108	551.287	-517.43	647.071	100.581	-497.191	809.075	49.0319
424	0	-782.455	597.416	955.657	-779.523	558.585	1110.15	-759.224	627.901	549.558	-705.166	309.796	256.854	-690.081	329.891	81.6402	-393.31	644.772	976.047	-395.855	593.677	1132.39	-448.826	670.573	551.15	-517.599	647.653	100.553	-497.116	809.073	48.9141
425	0	-782.486	606.264	956.775	-779.033	568.528	1111.06	-759.299	651.034	552.838	-707.006	332.868	262.538	-694.553	358.065	88.2394	-392.981	654.078	976.719	-395.55	602.855	1133.13	-447.643	673.951	551.028	-516.952	647.383	100.399	-497.09	809.082	48.7113
426	0	-782.098	619.389	958.406	-778.514	577.938	1112.19	-759.19	673.641	556.585	-708.728	356.666	266.884	-699.084	386.762	93.8111	-392.669	663.247	977.333	-395.131	611.767	1133.77	-446.613	676.876	550.975	-516.794	647.316	100.369	-496.988	809.138	48.6301
427	0	-781.661	632.409	960.187	-777.598	586.828	1113.45	-758.853	695.656	560.819	-710.397	380.843	270.019	-704.048	415.542	98.2598	-392.281	672.255	977.796	-394.592	620.495	1134.05	-445.744	679.305	550.918	-516.685	647.333	100.217	-496.916	809.137	48.4482
428	0	-781.365	643.936	962.387	-776.486	595.899	1114.81	-758.12	717.342	565.257	-711.945	405.45	271.858	-709.62	444.831	101.688	-391.883	680.845	978.166	-393.923	628.66	1134.06	-445.052	681.511	550.929	-516.604	647.252	100.293	-496.875	809.25	48.2296
429	0	-781.201	654.456	964.543	-775.07	604.733	1116.65	-757.052	738.702	569.65	-713.384	430.475	272.446	-714.977	473.785	103.892	-391.58	688.669	978.384	-393.539	635.548	1134.05	-444.418	683.658	550.98	-516.535	647.295	100.363	-496.789	809.327	48.0413
430	0	-780.864	664.934	967.062	-773.596	613.069	1118.43	-755.905	759.544	573.969	-714.834	455.893	271.973	-720.473	503.293	105.329	-391.179	696.442	978.739	-393.168	642.385	1134.15	-444.099	685.841	551.064	-516.532	647.268	100.463	-496.731	809.384	47.8414
431	0	-780.537	675.829	969.622	-772.217	621.855	1120.44	-754.803	779.747	578.162	-716.026	481.694	270.486	-725.803	533.708	105.964	-390.651	703.705	979.155	-392.821	648.955	1134.41	-443.903	687.937	551.136	-516.61	647.266	100.603	-496.677	809.412	47.5459
432	0	-780.114	687.117	972.255	-770.863	631.167	1122.56	-753.658	799.31	582.049	-716.946	507.804	267.99	-730.385	564.707	105.945	-390.36	710.494	979.566	-393.014	654.796	1134.75	-443.722	690.005	551.263	-516.727	647.325	100.779	-496.663	809.214	47.1122
433	0	-779.683	698.264	974.927	-769.445	640.365	1124.45	-752.029	818.208	585.526	-717.856	534.421	264.457	-735.097	597.12	105.659	-389.984	716.993	979.802	-393.295	660.679	1134.96	-443.642	692.402	551.399	-516.908	647.446	100.967	-496.437	809.905	46.9024
434	0	-779.149	709.911	977.267	-768.534	650.362	1126.05	-749.948	836.354	588.651	-718.539	561.459	259.854	-739.447	630.467	104.943	-389.58	723.63	979.756	-393.22	666.752	1134.79	-443.726	694.821	551.515	-517.095	647.654	101.139	-496.397	810.241	46.4812
435	0	-778.861	721.4	979.447	-767.919	660.342	1127.3	-748.023	853.976	591.493	-719.336	589.005	254.34	-742.8	664.545	103.521	-389.035	731.772	979.796	-393.034	672.909	1134.42	-443.908	697.269	551.56	-517.436	647.922	101.392	-496.253	810.477	46.1659
436	0	-778.546	733.175	981.106	-767.592	670.284	1128.31	-746.222	870.912	594.13	-719.565	616.958	247.929	-746.354	699.553	101.979	-388.565	738.368	979.072	-392.325	680.05	1133.93	-444.115	700.016	551.624	-517.819	648.286	101.643	-496.099	810.571	46.0087
437	0	-778.219	744.841	982.644	-767.417	680.558	1129.2	-744.422	887.213	596.579	-719.733	647.337	240.681	-748.708	735.197	99.9379	-388.131	744.943	978.2	-391.38	688.864	1133.2	-444.305	703.109	551.658	-518.08	648.651	101.913	-495.977	810.652	45.8248
438	0	-777.937	756.415	983.903	-767.195	691.05	1130.03	-743.069	902.851	598.574	-719.88	676.703	232.596	-750.255	771.375	97.4305	-387.706	751.635	977.175	-390.503	697.065	1132.31	-444.503	706.139	551.668	-518.331	648.911	102.126	-495.91	811.017	45.5438
439	0	-777.687	767.669	984.936	-766.948	701.721	1130.72	-740.803	917.438	600.593	-719.735	704.018	223.958	-751.003	808.216	94.6316	-387.388	758.412	976.09	-389.688	704.891	1131.29	-444.83	709.273	551.586	-518.561	648.863	102.345	-495.707	811.124	45.4073
440	0	-777.472	778.57	985.697	-766.618	712.492	1131.37	-739.409	931.334	601.914	-719.6	734.241	214.76	-751.161	845.495	91.7456	-387.011	765.409	975.014	-389.166	712.808	1130.24	-445.069	712.514	551.331	-518.748	648.824	102.611	-495.701	811.49	45.0808
441	0	-777.132	789.522	986.415	-766.122	723.248	1131.85	-738.259	943.838	603.451	-718.772	765.055	205.149	-750.782	883.201	88.894	-386.681	772.435	974.003	-388.677	720.603	1129.39	-445.136	715.821	551.134	-518.948	648.937	102.748	-495.717	811.616	44.8695
442	0	-776.876	800.057	987.136	-765.623	733.443	1132.23	-736.908	955.456	603.871	-717.795	796.508	195.45	-750.053	921.229	86.3669	-386.504	779.469	973.179	-388.445	728.298	1128.61	-445.226	719.296	550.927	-519.124	649.065	102.933	-495.549	811.728	44.7284
443	0	-776.604	810.308	987.67	-765.042	743.805	1132.54	-735.882	966.477	603.333	-716.336	828.576	185.807	-749.151	959.286	84.2477	-386.254	786.572	972.284	-388.327	735.77	1127.89	-445.246	722.708	550.63	-519.42	649.128	103.188	-495.28	811.863	44.6601
444	0	-776.339	820.579	987.998	-764.524	753.642	1132.79	-734.595	976.19	602.821	-714.569	861.037	176.585	-747.887	997.304	82.6479	-386.079	793.658	971.531	-388.267	743.58	1127.28	-445.131	726.005	550.512	-519.487	649.88	103.29	-495.156	811.948	44.4889
445	0	-776.044	830.572	988.054	-764.065	763.571	1132.81	-733.211	985.289	600.823	-712.501	893.908	167.759	-746.466	1035.07	81.4595	-385.831	800.915	970.805	-388.178	751.506	1126.66	-445.078	729.442	550.302	-519.809	651.188	103.43	-495.16	811.441	44.3548
446	0	-775.78	840.33	987.67	-763.641	773.468	1132.58	-733.851	993.586	598.591	-710.116	927.011	159.545	-744.538	1072.51	80.6229	-385.562	808.46	969.965	-388.19	759.744	1125.93	-444.99	733.057	550.13	-519.69	650.576	103.831	-494.966	811.823	44.2349
447	0	-775.668	849.579	986.942	-763.291	783.488	1132.2	-731.474	1000.61	595.531	-707.87	960.512	152.29	-742.114	1109.71	80.1412	-385.152	815.021	968.945	-387.92	768.243	1125.08	-444.904	736.926	550.003	-519.748	650.887	104.19	-494.891	812.018	44.0289
448	0	-775.542	858.735	985.767	-763.034	793.589	1131.38	-730.559	1007.43	591.921	-705.678	994.12	146.08	-738.75	1146.68	79.755	-384.729	822.826	968.072	-387.822	776.995	1124.29	-444.813	740.831	549.934	-519.826	651.165	104.63	-494.827	812.197	43.8547
449	0	-775.52	868.002	984.24	-762.815	803.688	1130.49	-730.57	1014.3	587.966	-703.539	1027.63	141.035	-734.432	1183.32	79.5187	-384.453	830.947	967.016	-387.636	786.123	1123.34	-444.682	745.038	549.741	-520.082	651.785	105.254	-494.855	812.48	43.6344
450	0	-775.481	877.307	982.484	-762.707	813.846	1129.5	-729.932	1019.93	584.204	-701.544	1060.87	137.786	-729.142	1219.13	79.9019	-384.135	839.202	965.897	-387.372	795.451	1122.38	-444.801	749.522	549.584	-520.266	652.386	105.809	-494.88	812.608	43.4633
451	0	-775.344	886.759	980.629	-762.443	824.458	1128.32	-728.241	1024.87	580.123	-699.33	1093.38	136.223	-722.521	1254.18	80.8796	-383.849	847.706	964.754	-387.371	804.94	1121.29	-444.849	754.245	549.348	-520.536	653.061	106.41	-494.939	812.761	43.3433
452	0	-775.186	896.205	978.784	-762.32	834.981	1127.12	-727.22	1029.37	576.234	-696.699	1124.29	136.336	-714.707	1287.79	83.2257	-383.533	856.459	963.479	-387.281	814.625	1120.18	-445.074	759.102	549.077	-520.731	653.236	107.158	-494.969	812.925	43.2416
453	0	-774.992	905.907	976.753	-762.153	845.839	1125.92	-725.9	1033.93	572.328	-694.191	1152.57	137.782	-706.118	1319.18	86.791	-383.417	865.449	962.14	-387.108	824.563	1118.86	-445.268	764.247	548.694	-520.783	653.453	108.048	-494.989	813.041	43.1725
454	0	-774.762	915.583	975.038	-762.132	856.667	1124.75	-724.423	1039.03	568.338	-691.228	1178.24	139.255	-697.644	1347.72	91.431	-383.345	874.667	960.741	-387.046	834.697	1117.45	-445.35	769.708	548.562	-521.278	654.547	108.906	-495.067	813.235	43.1324
455	0	-774.605	925.386	973.389	-762.18	867.244	1123.41	-722.735	1044.82	564.832	-688.402	1201.04	140.444	-689.886	1372.78	96.5849	-383.149	884.268	959.319	-387.078	844.926	1115.91	-445.464	775.313	548.22	-521.463	654.921	109.872	-495.19	813.413	43.0864
456	0	-774.5	935.411	971.63	-762.141	877.692	1122.03	-720.836	1051.52	561.977	-685.189	1220.16	140.883	-683.292	1393.98	102.005	-383.115	894.074	957.828	-387.031	855.302	1114.41	-445.536	781.501	547.955	-521.944	655.99	111.012	-495.317	813.624	43.0375
457	0	-774.44	946.066	969.847	-762.205	888.025	1120.56	-719.242	1059.76	559.132	-681.601	1235.33	140.166	-677.885	1411.03	107.435	-383.156	903.904	956.278	-387.001	865.845	1113	-445.601	788.034	547.646	-522.034	657.016	112.119	-495.436	813.84	42.9659
458	0	-774.389	956.854	968.073	-762.437	898.03	1119.09	-717.358	1069.7	557.316	-677.5	1246.62	138.08	-673.93	1423.63	112.51	-383.156	913.985	954.847	-387.027	876.29	1111.51	-445.662	795.162	547.166	-521.998	658.063	113.468	-495.529	814.041	42.8965
459	0	-774.262	967.955	966.497	-762.53	908.743	1117.64	-715.56	1081.44	556.265	-673.09	1254.81	134.954	-670.683	1432.22	115.986	-383.281	923.998	953.394	-387.187	886.719	1110.1	-445.619	802.766	546.588	-521.781	658.901	114.987	-495.572	814.406	42.7599
460	0	-774.058	979.048	965.188	-762.476	919.547	1116.27	-713.788	1094.27	555.763	-668.591	1260.68	131.494	-667.836	1437.71	117.156	-383.354	933.993	952.007	-387.257	897.275	1108.7	-445.526	810.724	546.023	-521.736	661.013	116.418	-495.714	814.773	42.5959
461	0	-773.757	990.424	964.23	-762.564	929.881	1114.92	-711.814	1107.56	555.422	-664.265	1264.8	128.376	-664.811	1441.19	115.165	-383.373	944.08	950.674	-387.219	907.957	1107.29	-445.55	818.963	545.335	-521.643	663.228	118.098	-495.823	815.19	42.4582
462	0	-773.426	1002.25	963.602	-762.405	940.945	1113.85	-709.861	1120.8	555.309	-660.333	1267.71	125.65	-661.373	1443.19	109.836	-383.265	954.303	949.401	-387.043	918.511	1105.95	-445.511	827.666	544.813	-521.289	663.638	120.119	-495.913	815.599	42.3574
463	0	-773.076	1013.92	963.215	-762.159	952.003	1112.9	-707.958	1133.8	555.285	-656.499	1269.23	123.13	-657.467	1443.89	102.106	-383.082	964.638	948.236	-386.826	929.093	1104.66	-445.594	836.672	544.315	-521.068	666.023	122.34	-495.985	815.966	42.1906
464	0	-772.673	1025.76	962.929	-761.643	964.058	1112.27	-706.321	1146.42	555.145	-653.02	1270.04	121.858	-652.827	1443.49	94.3934	-382.899	974.981	947.19	-386.642	939.834	1103.38	-445.718	846.041	543.795	-520.818	668.022	124.83	-496.003	816.366	42.0301
465	0	-772.078	1038.28	962.702	-761.124	975.775	1111.86	-704.553	1158.67	554.911	-649.362	1270.28	119.967	-647.787	1442.28	88.1904	-382.714	985.536	946.206	-386.547	950.608	1102.11	-446.542	855.253	543.231	-520.397	670.506	127.498	-496.043	816.696	41.8914
466	0	-771.321	1051.42	962.586	-760.68	987.266	1111.7	-703.069	1170.57	554.614	-645.03	1269.91	117.334	-642.672	1441.41	84.3897	-382.553	996.491	945.366	-386.294	961.577	1100.97	-446.449	865.668	542.884	-519.911	672.761	130.586	-495.977	817.023	41.7097
467	0	-770.384	1064.45	962.489	-760.228	1000.01	1111.67	-701.232	1181.9	554.132	-641.377	1270.81	115.666	-637.83	1441.8	82.4373	-382.398	1007.66	944.578	-386.021	972.722	1099.97	-446.412	876.774	542.444	-518.973	675.541	134.073	-495.798	817.346	41.562
468	0	-769.476	1077.66	962.429	-759.961	1012.82	1112.14	-699.358	1192.83	553.497	-639.347	1274.19	115.234	-633.735	1444.09	80.7789	-382.333	1019.19	943.877	-385.815	984.109	1099.1	-445.683	889.413	542.023	-518.197	680.149	137.763	-495.559	817.781	41.3811
469	0	-768.721	1090.82	962.618	-759.645	1025.24	1112.9	-697.628	1202.54	553.298	-638.485	1279.86	114.815	-632.056	1446.46	76.7856	-382.326	1031.23	943.405	-385.684	995.708	1098.48	-445.019	902.799	541.76	-516.563	683.951	142.15	-495.251	818.288	41.1551
470	0	-768.139	1103.52	963.463	-759.325	1037.95	1114.03	-697.253	1212.23	553.044	-638.74	1283.73	114.197	-632.68	1448.5	72.3597	-382.212	1043.36	943.242	-385.46	1007.37	1098.23	-443.97	917.494	541.311	-515.037	689.416	147.048	-494.84	818.869	40.9356
471	0	-767.568	1116.04	964.73	-758.992	1050.12	1115.43	-697.57	1221.41	553.526	-639.024	1286.04	113.491	-634.183	1449.69	69.2344	-382.165	1055.61	943.234	-385.207	1019.03	1098.15	-442.45	933.546	540.85	-513.124	695.333	152.461	-494.398	819.841	40.7762
472	0	-767.167	1128.01	966.046	-758.444	1062.08	1116.97	-697.149	1231.72	554.434	-638.825	1287.54	112.961	-634.805	1450.64	67.043	-382.233	1067.78	943.627	-384.863	1030.66	1098.39	-440.427	950.948	540.352	-510.702	702.103	158.524	-494.005	820.213	40.642
473	0	-767.058	1138.98	967.276	-758.278	1073.52	1118.69	-696.305	1241.99	555.143	-638.533	1288.96	112.824	-634.14	1451.69	65.2674	-382.607	1081.24	944.124	-384.576	1042.25	1098.77	-437.686	969.791	539.384	-508.149	709.675	165.258	-493.386	821.029	40.7982
474	0	-767.185	1149.3	968.621	-758.389	1080.89	1120.62	-695.721	1251.91	555.763	-638.298	1290.97	112.707	-633.267	1452.49	63.8056	-382.957	1093.84	944.746	-384.423	1053.73	1099.24	-434.267	989.879	538.633	-505.192	718.866	172.733	-492.573	822.668	41.2508
475	0	-767.352	1159.51	970.024	-758.084	1092.3	1122.72	-695.751	1260.79	556.149	-638.039	1292.77	112.253	-633.156	1453.41	62.3991	-383.254	1106.17	945.531	-384.438	1064.95	1099.85	-430.514	1011.04	537.698	-501.791	729.466	180.654	-491.621	824.685	41.8884
476	0	-767.66	1167.96	971.297	-757.701	1103.89	1124.42	-695.006	1267.46	556.045	-637.924	1294.15	111.861	-633.402	1454.19	61.5697	-383.535	1118.67	946.384	-384.509	1075.78	1100.53	-426.647	1033.16	536.845	-498.152	742.197	188.765	-490.484	827.308	43.114
477	0	-767.836	1179.05	972.38	-757.414	1114.83	1125.75	-694.775	1272.76	555.796	-637.638	1295.16	111.465	-633.188	1454.76	60.9156	-383.703	1131	947.32	-384.586	1086.26	1101.29	-422.886	1056.19	535.869	-493.905	756.067	198.216	-489.039	831.215	45.1217
478	0	-767.904	1189.75	973.315	-757.104	1125.21	1127.03	-695.111	1277.06	555.17	-637.099	1295.74	111.3	-632.825	1455.28	60.3958	-383.922	1142.99	948.323	-384.563	1096.44	1101.92	-419.163	1080.11	534.951	-489.132	772.505	207.651	-487.392	836.209	47.9696
479	0	-768.092	1199.92	974.185	-756.893	1135.2	1128.22	-694.721	1281.47	554.915	-636.887	1296.62	111.046	-632.709	1455.63	59.9309	-384.06	1154.67	949.262	-384.53	1106.37	1102.48	-415.308	1104.86	534.113	-483.819	791.166	217.054	-485.754	842.341	51.207
480	0	-768.224	1209.68	974.965	-756.66	1145.09	1129.38	-694.844	1286.04	554.763	-636.161	1296.42	110.892	-632.778	1455.93	59.6608	-383.982	1166.1	950.104	-384.312	1115.91	1102.85	-411.722	1130	533.539	-478.41	810.937	225.882	-483.908	849.311	54.7774
481	0	-768.379	1218.97	975.838	-756.491	1154.97	1130.53	-694.863	1290.43	554.847	-636.103	1296.54	110.769	-632.797	1456.14	59.4504	-383.811	1177.14	950.897	-383.988	1125.25	1103.08	-408.377	1154.89	533.701	-472.676	830.827	233.651	-482.426	856.725	58.1334
482	0	-768.396	1227.95	976.804	-756.307	1164.79	1131.69	-694.883	1294.32	554.924	-636.002	1296.69	110.667	-632.826	1456.32	59.3022	-383.524	1188	951.722	-383.527	1134.53	1103.28	-405.334	1179.44	534.738	-467.048	851.955	240.77	-480.963	865.357	61.6752
483	0	-768.246	1236.85	977.824	-756.232	1174.85	1132.98	-695.002	1298.01	555.114	-635.92	1296.87	110.608	-632.811	1456.42	59.1596	-383.207	1198.61	952.593	-382.86	1143.87	1103.71	-402.432	1203.67	536.586	-461.95	872.891	247.185	-477.708	879.528	67.3145
484	0	-767.97	1245.93	978.78	-756.253	1185.39	1134.26	-695.769	1302.09	555.348	-635.854	1297.06	110.531	-632.78	1456.56	59.0507	-382.692	1208.98	953.529	-381.812	1153.55	1104.32	-399.865	1227.56	539.111	-457.575	892.945	254.371	-472.777	900.257	73.9589
485	0	-767.625	1255.32	979.58	-756.584	1196.67	1135.46	-696.424	1306.13	555.587	-635.848	1297.35	110.506	-632.735	1456.65	58.9616	-382.137	1219.44	954.493	-380.534	1163.82	1105.09	-397.754	1250.9	542.247	-453.805	914.869	260.639	-466.832	925.953	80.1188
486	0	-767.284	1264.99	980.122	-757.113	1208.48	1136.5	-695.918	1309.58	555.725	-635.786	1297.59	110.47	-632.71	1456.68	58.9091	-381.495	1230.21	955.472	-379.019	1174.63	1106.07	-396.253	1273.38	545.852	-450.522	938.332	265.822	-460.154	954.437	85.5047
487	0	-766.962	1274.78	980.445	-757.783	1220.57	1137.3	-695.731	1313.08	555.861	-635.742	1297.69	110.475	-632.674	1456.69	58.9423	-380.805	1241.01	956.534	-377.623	1185.45	1107.28	-395.083	1295.1	550.113	-447.098	961.297	269.798	-452.992	983.961	90.0377
488	0	-766.588	1284.65	980.559	-758.405	1232.54	1137.95	-695.373	1316.31	555.883	-635.623	1297.67	110.513	-632.618	1456.65	58.9705	-380.157	1252.1	957.948	-376.756	1195.44	1108.81	-394.47	1316.12	554.827	-444.25	986.109	271.928	-445.668	1013.53	93.3855
489	0	-766.295	1294.23	980.791	-758.8	1244.27	1138.68	-695.774	1319.35	556.104	-635.674	1297.87	110.531	-632.545	1456.65	59.0021	-379.441	1262.96	959.775	-376.403	1205.64	1111.17	-394.036	1336.72	559.745	-441.043	1009.92	272.898	-437.722	1044.26	95.9016
490	0	-765.955	1303.61	981.047	-758.884	1255.52	1139.49	-695.178	1321.52	556.233	-635.607	1297.85	110.61	-632.507	1456.62	59.0244	-378.871	1273.56	961.901	-376.507	1216.2	1114.19	-393.869	1356.96	564.632	-438.135	1034.78	272.385	-430.371	1073.92	96.9277
491	0	-765.612	1312.61	981.271	-758.823	1266.1	1140.35	-695.137	1323.61	556.438	-635.551	1297.78	110.677	-632.478	1456.62	59.0355	-378.391	1284.13	964.494	-377.141	1226.45	1117.47	-393.751	1376.85	569.371	-435.18	1060.8	270.528	-423.193	1104	96.9706
492	0	-765.194	1321.41	981.405	-758.523	1276.13	1141.08	-695.075	1325.73	556.562	-635.418	1297.57	110.817	-632.494	1456.59	59.0349	-378.02	1294.5	967.473	-377.871	1236.3	1120.76	-393.469	1396.39	574.095	-431.987	1085.76	267.537	-416.467	1135.27	96.2172
493	0	-764.848	1330	981.481	-758.421	1285.62	1141.59	-694.712	1327.73	556.653	-635.204	1297.45	110.902	-632.502	1456.58	58.9567	-377.529	1305.17	970.509	-378.671	1245.36	1123.72	-392.189	1416.32	578.513	-429.062	1112.11	263.68	-410.495	1167.41	94.6451
494	0	-764.434	1338.55	981.313	-758.211	1294.83	1141.82	-694.435	1330.07	556.739	-635.229	1297.45	110.973	-632.44	1456.74	58.7609	-376.96	1315.93	973.445	-379.098	1254.8	1126.19	-392.579	1434.05	582.496	-426.164	1138.42	258.612	-404.893	1201.74	92.9777
495	0	-764.002	1346.89	981.058	-758.014	1304.01	1141.75	-694.46	1332.82	556.753	-635.208	1297.65	111.06	-632.349	1456.9	58.4207	-376.393	1326.55	976.116	-379.408	1264.11	1128.37	-392.946	1450.96	586.2	-423.476	1166.61	252.126	-399.642	1237.73	91.2354
496	0	-763.557	1355.24	980.683	-758.014	1313.22	1141.54	-695.072	1336.14	556.696	-635.22	1297.91	111.123	-632.202	1457.17	57.9756	-375.834	1337.18	978.547	-379.47	1273.75	1130.36	-393.086	1467.38	589.54	-420.514	1193.98	245.065	-394.946	1274.69	89.3615
497	0	-763.467	1363.03	979.886	-758.166	1322.5	1141.11	-694.381	1338.85	556.726	-635.3	1298.36	111.249	-632.086	1457.52	57.4371	-375.254	1347.96	980.724	-379.32	1284.1	1132.21	-393.199	1482.92	592.58	-418.106	1222.73	237.297	-390.609	1312.24	87.3428
498	0	-762.951	1371.37	979.35	-758.337	1331.96	1140.52	-694.513	1342.17	556.755	-635.235	1298.72	111.373	-631.942	1457.86	56.8318	-374.627	1358.9	982.777	-379.16	1294.97	1133.99	-393.304	1497.84	595.351	-415.749	1251.99	228.565	-386.438	1350.09	85.1901
499	0	-762.524	1379.91	978.782	-758.571	1341.32	1140.04	-694.713	1345.58	556.7	-635.115	1299.17	111.502	-631.807	1458.23	56.2121	-374.123	1369.82	984.544	-379.107	1306.99	1135.8	-393.248	1511.84	597.674	-413.802	1281.47	219.317	-382.375	1388	82.8616
500	0	-762.245	1388.47	978.152	-759.412	1350.37	1139.55	-694.107	1348.41	556.821	-635.031	1299.54	111.717	-631.713	1458.48	55.6339	-373.531	1380.82	986.128	-379.185	1317.28	1137.13	-393.06	1525.14	599.579	-412.041	1311.96	209.593	-378.373	1426.07	80.4335
501	0	-762.168	1397.17	977.493	-759.51	1359.76	1138.99	-694.064	1351.45	556.906	-635.591	1300.34	112.074	-631.619	1458.77	55.2133	-372.958	1391.78	987.408	-379.214	1327.79	1138.2	-392.745	1537.67	600.913	-410.549	1342.84	199.582	-374.389	1464.14	78.0832
502	0	-761.924	1405.86	976.841	-759.602	1369.22	1138.24	-693.789	1354.35	556.957	-635.584	1300.64	112.402	-631.57	1459.04	54.8258	-372.417	1402.77	988.493	-379.176	1338.77	1138.89	-392.471	1549.19	601.756	-409.477	1374.18	189.34	-370.355	1502.18	75.893
503	0	-761.682	1414.61	976.118	-759.773	1378.63	1137.22	-693.797	1357.33	557.126	-635.433	1300.85	112.674	-631.516	1459.3	54.4295	-371.892	1413.7	989.181	-379.002	1349.82	1139.09	-392.204	1559.76	601.925	-408.45	1406.41	179.148	-366.339	1540.09	74.1789
504	0	-761.535	1423.37	975.332	-760.008	1387.95	1136.15	-693.499	1360.23	557.218	-635.319	1301.1	112.961	-631.493	1459.53	54.1074	-371.324	1424.31	989.583	-378.771	1360.81	1139.07	-391.806	1569.32	601.378	-407.806	1439.04	169.342	-362.585	1577.93	72.7046
505	0	-761.323	1432.17	974.527	-760.129	1397.31	1135.06	-693.57	1363.48	557.392	-634.522	1300.84	113.112	-631.646	1459.93	54.041	-370.748	1434.82	989.771	-378.471	1372.07	1138.96	-391.301	1577.9	600.094	-407.731	1471.87	160.131	-359.075	1615.4	71.4716
506	0	-761.223	1440.97	973.747	-760.193	1406.69	1134.15	-693.505	1366.86	557.544	-635.223	1301.59	113.643	-631.685	1460.12	53.85	-370.199	1445.14	989.629	-378.32	1383.33	1138.72	-390.565	1585.56	598.128	-406.835	1505.25	152.319	-355.735	1652.44	70.4673
507	0	-761.186	1449.8	972.938	-760.019	1416.12	1133.33	-693.527	1370.59	557.634	-635.244	1301.94	114	-631.702	1460.27	53.627	-369.641	1455.4	989.286	-378.302	1394.49	1138.55	-389.777	1592.46	595.538	-406.694	1539.4	144.265	-353.258	1689.22	69.3581
508	0	-761.21	1458.71	972.09	-759.679	1425.67	1132.57	-693.476	1374.66	557.611	-635.275	1302.27	114.43	-631.718	1460.42	53.4177	-369.162	1465.65	988.716	-378.419	1405.75	1138.19	-388.736	1598.97	592.547	-408.172	1573.49	137.736	-351.631	1725.24	68.5703
509	0	-761.305	1467.64	971.206	-759.364	1435.3	1131.66	-693.491	1379.03	557.585	-635.209	1302.63	114.816	-631.743	1460.61	53.1969	-368.716	1476.07	987.817	-378.434	1417.18	1137.62	-387.538	1604.96	588.982	-407.969	1607.17	133.556	-351.025	1760.8	68.5836
510	0	-761.466	1476.63	970.183	-759.564	1444.75	1130.27	-693.705	1383.81	557.496	-634.958	1303.04	115.243	-631.576	1460.52	52.7429	-368.449	1486.33	986.416	-378.321	1429.01	1136.81	-386.334	1610.5	585.023	-408.112	1640.53	131.087	-351.331	1795.97	70.3911
511	0	-761.716	1485.81	969.088	-759.858	1454.26	1129.01	-694.011	1389.13	557.417	-634.195	1303.1	115.686	-631.615	1460.74	52.5681	-368.241	1496.67	984.77	-378.115	1440.95	1135.76	-385.2	1616.04	581.178	-408.72	1672.81	130.04	-352.633	1830.25	73.8358
512	0	-761.688	1494.96	967.841	-759.629	1464.54	1127.58	-694.104	1394.4	557.096	-634.803	1304.2	116.525	-631.626	1460.96	52.3775	-367.978	1507.26	982.769	-377.682	1453.17	1134.55	-384.853	1621.96	577.359	-409.483	1703.18	130.128	-354.786	1863.08	78.7866
513	0	-761.688	1504.38	966.476	-759.391	1475.04	1126.04	-693.893	1399.87	556.816	-634.676	1304.86	117.221	-631.633	1461.14	52.2054	-367.517	1517.8	980.681	-377.053	1465.52	1133.13	-384.581	1628.83	573.797	-410.428	1731.01	130.263	-357.299	1894.14	84.8862
514	0	-761.462	1513.94	964.941	-759.028	1485.69	1124.36	-693.778	1405.77	556.477	-634.65	1305.55	117.976	-631.634	1461.37	52.0329	-366.823	1528.55	978.681	-376.303	1478.22	1131.65	-384.83	1636.11	570.54	-410.997	1756.47	130.242	-360.316	1923.21	92.2567
515	0	-761.14	1523.86	963.335	-758.649	1496.38	1122.61	-693.444	1411.88	556.094	-634.588	1306.41	118.66	-631.69	1461.6	51.8395	-365.99	1539.48	976.735	-375.631	1490.71	1130.13	-386.545	1642.57	567.168	-411.652	1779.61	130.224	-363.726	1949.95	100.918
516	0	-760.871	1534.04	961.695	-758.126	1507.28	1120.83	-693.216	1418.36	555.805	-634.489	1307.25	119.545	-631.727	1461.85	51.6753	-365.221	1550.67	974.903	-374.919	1503.09	1128.66	-386.701	1651.15	564.754	-412.187	1800.42	130.575	-367.635	1973.81	110.482
517	0	-760.587	1544.56	960.135	-757.487	1518.16	1119.17	-692.878	1425.02	555.574	-634.514	1308.26	120.807	-631.761	1462.19	51.4684	-364.692	1562.2	973.282	-374.319	1514.98	1127.19	-387.546	1660.61	562.567	-412.914	1818.84	129.508	-371.88	1993.94	119.852
518	0	-760.089	1555.1	958.573	-756.907	1529.17	1117.49	-692.574	1432.07	555.433	-634.402	1309.38	121.916	-631.763	1462.6	51.2856	-364.136	1574.52	971.838	-373.709	1526.48	1125.85	-388.52	1671.07	561.029	-414.928	1833.92	128.957	-376.401	2010.02	126.78
519	0	-759.774	1565.85	957.208	-756.372	1540.17	1115.85	-692.201	1439.55	555.292	-634.587	1310.78	123.496	-631.816	1463.07	51.1143	-363.699	1586.29	970.633	-373.23	1537.56	1124.56	-389.074	1683.05	560.142	-417.567	1845.9	127.409	-380.99	2022.76	129.336
520	0	-759.242	1576.55	955.979	-755.692	1551.29	1114.47	-691.847	1447.57	555.09	-634.759	1312.26	125.007	-631.923	1463.6	50.9584	-363.393	1597.89	969.544	-372.822	1548.54	1123.36	-389.667	1696.44	559.719	-419.963	1855.58	125.537	-385.478	2032.08	126.86
521	0	-758.782	1587.28	954.881	-755.179	1562.57	1113.22	-691.404	1455.96	554.851	-635.134	1313.91	126.815	-632.037	1464.08	50.8073	-362.981	1609.49	968.639	-372.425	1559.21	1122.29	-390.232	1711.05	559.6	-422.328	1862.74	124.626	-389.861	2039.58	121.151
522	0	-758.167	1598.01	953.883	-754.561	1574.07	1112.11	-691.033	1464.78	554.583	-635.369	1315.61	128.751	-632.197	1464.6	50.6232	-362.362	1621.31	967.908	-371.999	1570.28	1121.35	-390.888	1726.23	559.684	-424.847	1868.09	124.32	-393.894	2044.89	113.914
523	0	-757.44	1608.88	952.95	-752.766	1586.9	1111.45	-690.505	1474.04	554.327	-635.764	1317.55	130.927	-632.385	1465.1	50.4273	-361.518	1633.35	967.457	-371.488	1581.55	1120.53	-392.139	1741.3	560.065	-428.204	1873.16	122.359	-397.713	2049.38	107.573
524	0	-756.68	1620.09	952.152	-752.084	1598.66	1110.34	-689.95	1483.7	554.222	-636.28	1319.71	133.436	-632.6	1465.62	50.2769	-360.759	1645.74	967.271	-370.801	1593.33	1120.01	-393.77	1755.96	560.334	-431.853	1877.87	120.935	-401.412	2053.32	102.963
525	0	-755.873	1631.64	951.421	-751.245	1610.54	1109.35	-689.38	1493.86	554.263	-636.737	1322.2	136.209	-632.928	1466.16	50.1087	-359.977	1658.82	967.351	-369.961	1605.84	1119.72	-395.346	1770.56	560.582	-432.988	1883.47	120.142	-405.145	2056.91	99.1134
526	0	-755.059	1643.42	950.879	-750.584	1622.35	1108.48	-688.843	1504.79	554.44	-637.36	1325.1	139.348	-633.316	1466.71	49.9441	-359.449	1672.73	967.726	-369.147	1618.62	1119.95	-396.81	1784.66	561.026	-434.443	1888.65	119.685	-408.818	2060.78	94.6236
527	0	-754.142	1655.48	950.549	-749.723	1634.07	1107.87	-688.357	1516.48	554.645	-637.894	1328.42	142.864	-633.724	1467.24	49.8437	-358.949	1686.91	968.48	-368.417	1631.73	1120.58	-398.181	1798.13	561.539	-437.16	1893.55	118.677	-412.031	2064.52	88.9518
528	0	-753.203	1667.63	950.429	-748.867	1645.91	1107.55	-687.745	1529.26	554.799	-638.634	1332.45	146.807	-634.018	1467.65	49.5788	-358.507	1701.17	969.492	-367.661	1645.16	1121.7	-398.76	1811.33	562.328	-437.438	1898.23	117.611	-414.193	2068.32	83.8728
529	0	-752.359	1679.91	950.527	-748.259	1657.53	1107.5	-687.218	1543.17	554.864	-639.243	1337.06	151.111	-634.521	1468.28	49.5935	-358.132	1715.27	970.782	-367.09	1658.8	1123.28	-398.595	1824.31	563.435	-436.503	1902.64	117.527	-414.921	2070.84	79.2559
530	0	-751.484	1692.27	950.703	-747.517	1669.42	1107.61	-687.082	1558.5	554.761	-639.909	1342.39	155.992	-634.936	1469.02	49.6151	-357.848	1728.47	972.311	-366.556	1672.3	1125.3	-397.99	1837.06	564.789	-435.795	1905.31	116.945	-414.388	2072.72	74.8292
531	0	-750.479	1704.74	951.027	-747.043	1681.32	1107.92	-687.167	1575.23	554.359	-640.831	1348.67	161.301	-635.333	1469.97	49.8179	-357.121	1742.29	974.196	-366.168	1685.56	1127.39	-397.199	1849.26	566.12	-434.895	1907.37	116.685	-413.401	2074.04	70.8712
532	0	-747.321	1719.3	951.691	-746.561	1693.46	1108.41	-687.351	1593.14	553.802	-641.557	1355.8	167.253	-635.666	1471.02	50.0908	-356.343	1755.13	975.95	-365.706	1698.73	1129.42	-396.146	1860.39	567.033	-434.192	1909.24	116.367	-412.797	2075.28	67.4936
533	0	-746.802	1731.94	952.128	-746.079	1705.69	1108.94	-688.258	1612.61	553.054	-642.491	1364.08	173.935	-635.893	1472.43	50.4974	-355.675	1767.01	977.546	-365.157	1711.57	1131.29	-394.909	1870.73	567.666	-433.679	1911.22	116.02	-412.507	2076.56	64.4452
534	0	-745.96	1744.7	952.608	-745.398	1718.11	1109.71	-689.452	1633.46	552.18	-643.365	1373.76	181.48	-636.15	1474.23	51.0021	-354.697	1779.42	979.067	-364.401	1723.99	1133.05	-393.776	1880.28	567.949	-433.684	1913.27	115.399	-412.129	2077.78	62.6717
535	0	-745.729	1756.02	952.961	-744.823	1730.43	1110.5	-690.942	1655.51	551.23	-644.34	1384.98	189.424	-636.37	1476.27	51.6988	-353.523	1791.82	980.4	-363.433	1736.01	1134.45	-392.715	1888.88	567.891	-433.808	1914.53	115.012	-411.523	2079.25	62.503
536	0	-743.806	1766.93	953.351	-743.767	1742.78	1111.51	-692.442	1678.46	550.208	-645.357	1397.72	198.059	-636.824	1479.29	53.1569	-352.344	1802.78	981.341	-362.215	1747.7	1135.65	-392.002	1896.86	567.655	-434.079	1914.85	115.058	-411.087	2080.74	62.3396
537	0	-742.623	1777.73	953.786	-742.851	1754.99	1112.55	-693.908	1702.4	549.148	-646.587	1412.25	207.683	-637.361	1483.16	55.0291	-351.008	1814.03	982.218	-360.867	1759.12	1136.73	-391.719	1904.06	567.382	-434.435	1915.39	115.653	-411.68	2079.54	60.9039
538	0	-741.096	1792.2	954.84	-741.717	1766.79	1113.55	-695.257	1727.13	548.162	-647.866	1429.23	217.408	-637.929	1488.06	57.5398	-349.813	1824.97	982.956	-359.495	1770.31	1137.74	-391.664	1910.22	567.193	-435.218	1916.18	115.414	-411.731	2079.73	60.6327
539	0	-739.687	1805.74	955.538	-740.786	1778.2	1114.33	-696.438	1752.28	547.306	-649.204	1448.08	227.131	-638.52	1494.07	60.6658	-348.793	1835.52	983.722	-358.276	1781.04	1138.72	-391.483	1915.66	567.183	-435.743	1916.53	115.307	-411.797	2079.99	60.6091
540	0	-738.475	1818.76	956.258	-739.158	1789.76	1114.81	-697.726	1777.78	547.075	-650.702	1468.25	236.034	-638.735	1501.51	64.254	-347.972	1845.69	984.468	-357.13	1791.73	1139.75	-391.2	1920.87	567.253	-436.189	1917	115.246	-411.992	2080.16	60.5286
541	0	-737.434	1830.75	956.794	-738.365	1800.51	1115.21	-698.724	1802.9	547.321	-652.284	1489.49	243.476	-638.437	1510.78	67.6965	-347.315	1855.84	985.291	-356.184	1802.25	1140.8	-391.003	1926.35	567.421	-436.536	1917.42	115.265	-412.057	2080.17	60.4808
542	0	-736.826	1843.09	957.539	-738.064	1810.75	1115.61	-698.39	1825.55	548.131	-653.945	1511.11	250.439	-639.497	1522.81	74.0937	-346.786	1866.24	986.24	-355.43	1812.88	1141.99	-390.654	1931.92	567.573	-436.758	1917.84	115.205	-412.086	2080.28	60.4419
543	0	-736.279	1854.83	958.52	-737.896	1820.62	1116.18	-699.008	1850.01	549.916	-655.116	1532.18	258.088	-641.427	1540.61	82.0685	-346.453	1876.77	987.271	-354.846	1823.66	1143.15	-390.335	1937.8	567.617	-436.907	1918.27	115.071	-412.119	2080.28	60.3574
544	0	-735.907	1865.57	959.672	-737.855	1830.12	1116.84	-699.247	1874.1	552.335	-655.649	1553.76	265.698	-643.817	1564.2	89.9151	-346.158	1887.76	988.346	-354.337	1834.54	1144.35	-389.93	1943.53	567.542	-437.044	1918.81	114.998	-412.102	2079.68	60.3663
545	0	-735.756	1876.17	961.067	-737.662	1839.3	1117.8	-699.271	1897.71	555.396	-655.842	1576.42	272.636	-646.368	1591.49	97.3481	-345.945	1898.86	989.377	-353.873	1845.6	1145.51	-389.531	1948.95	567.337	-437.198	1919.21	114.892	-412.185	2080.28	60.2371
546	0	-735.712	1886.87	962.711	-737.319	1848.18	1119.11	-698.961	1920.82	558.942	-655.749	1600.15	278.42	-649.108	1620.57	104.114	-345.721	1910.08	990.392	-353.41	1856.44	1146.56	-389.088	1953.79	567.186	-437.365	1919.4	114.738	-412.269	2079.81	60.2781
547	0	-735.683	1897.21	964.655	-736.795	1856.67	1120.59	-699.072	1943.66	563.225	-655.685	1624.59	282.863	-652.109	1650.15	109.873	-345.611	1920.93	991.187	-352.883	1867.01	1147.33	-388.614	1958.07	567.094	-437.58	1919.56	114.722	-412.276	2079.78	60.308
548	0	-735.714	1907.08	966.826	-736.027	1864.71	1122.14	-700.203	1966.85	568.346	-655.482	1649.36	285.846	-655.382	1679.85	114.357	-345.52	1931.39	991.821	-352.252	1877.36	1147.84	-388.213	1961.84	567.041	-437.738	1919.67	114.785	-412.222	2080.25	60.2606
549	0	-735.666	1916.97	969.223	-734.843	1872.38	1123.86	-701.494	1990.41	573.613	-655.391	1674.43	287.494	-658.878	1709.33	117.548	-345.387	1941.55	992.453	-351.634	1886.88	1148.13	-388.1	1964.61	566.963	-437.967	1919.63	114.918	-412.197	2080.26	60.2463
550	0	-735.631	1927.16	971.997	-733.423	1880.09	1125.9	-701.785	2011.73	578.736	-655.291	1699.93	287.82	-662.25	1738.44	119.262	-345.354	1951.15	992.862	-351.146	1895.83	1148.45	-387.916	1967.73	566.884	-438.243	1919.43	115.033	-412.217	2080.33	60.1475
551	0	-735.522	1936.83	974.747	-731.926	1888.18	1128.15	-701.878	2032.47	583.664	-655.059	1725.89	286.881	-666.182	1769.69	120.52	-345.298	1960.25	993.328	-350.653	1904.64	1148.91	-387.833	1970.99	566.877	-438.393	1919.71	115.273	-411.608	2081.96	60.8619
552	0	-735.597	1947.31	977.873	-730.5	1896.44	1130.53	-702.017	2052.5	588.331	-654.79	1752.35	284.95	-669.509	1800.78	120.596	-345.287	1969.16	993.907	-350.407	1913.08	1149.53	-387.84	1974.24	566.878	-438.646	1920.02	115.516	-411.697	2082.07	60.5572
553	0	-735.5	1957.38	980.799	-729.132	1904.91	1133.04	-702.048	2071.77	592.748	-654.453	1779.22	281.807	-672.222	1832.07	119.926	-345.272	1977.76	994.438	-350.62	1921.19	1150.27	-387.828	1977.62	566.907	-438.831	1920.3	115.764	-411.701	2082.33	60.2842
554	0	-735.528	1967.68	983.745	-727.678	1913.53	1135.31	-702.05	2090.22	596.722	-654.223	1806.63	277.633	-674.934	1865.22	118.742	-345.238	1986.14	994.88	-350.976	1927.95	1150.82	-387.903	1981.22	566.952	-439.032	1920.64	116.097	-411.585	2082.77	59.958
555	0	-735.552	1978.06	986.43	-726.499	1922.37	1137.2	-700.681	2106.26	600.026	-653.949	1834.41	272.426	-677.383	1899.57	117.117	-345.16	1994.2	995.156	-351.285	1934.92	1151.15	-387.879	1985.01	566.913	-439.12	1921.19	116.479	-411.706	2082.66	59.4905
556	0	-735.642	1988.46	988.848	-725.712	1931.49	1138.75	-700.539	2123.45	603.052	-653.863	1862.63	266.314	-679.578	1934.72	114.867	-345.193	2003.14	995.445	-351.332	1942.06	1151.18	-387.959	1988.93	566.858	-439.001	1921.94	117.04	-411.656	2082.82	59.129
557	0	-735.818	1998.88	990.959	-725.28	1940.69	1140.03	-700.729	2140.27	605.938	-653.928	1891.47	259.161	-681.468	1970.57	112.145	-345.16	2009.38	994.942	-351.12	1949.82	1150.9	-387.906	1992.8	566.783	-438.997	1922.43	117.479	-411.578	2082.96	58.7646
558	0	-735.931	2009.03	992.736	-725.071	1950	1141.06	-700.67	2156.06	608.492	-654	1920.83	251.301	-683.244	2007.3	109.189	-345.159	2016.61	994.359	-350.733	1958.2	1150.5	-387.975	1996.32	566.699	-438.714	1923.09	118.171	-411.424	2083.03	58.4143
559	0	-736.159	2019.5	994.383	-724.857	1959.54	1142.02	-700.574	2171.03	610.744	-653.901	1950.49	242.811	-684.667	2044.54	105.978	-345.235	2024.58	993.65	-350.248	1966.73	1149.89	-387.803	1999.91	566.587	-438.863	1923.35	118.504	-411.347	2083.35	58.229
560	0	-736.419	2029.85	995.729	-724.799	1969.31	1142.85	-700.235	2184.98	612.505	-653.234	1979.86	233.519	-686.127	2082.41	102.8	-345.3	2032.5	992.729	-349.783	1975.87	1149.23	-387.794	2003.5	566.404	-439.013	1923.58	118.789	-411.306	2083.23	57.977
561	0	-736.662	2039.56	996.415	-724.846	1979.26	1143.42	-699.712	2197.73	613.824	-653.45	2011.2	224.216	-687.664	2120.73	99.7975	-345.387	2040.42	991.781	-349.312	1984.89	1148.36	-387.879	2006.98	566.212	-438.837	1924.53	119.406	-411.222	2083.27	57.8036
562	0	-737.105	2049.71	997.051	-724.969	1989.27	1143.76	-699.528	2209.88	614.727	-653.706	2043.12	214.544	-689.392	2159.36	97.0648	-345.535	2048.66	990.655	-348.857	1994.07	1147.35	-387.955	2010.59	565.853	-439.121	1924.4	119.563	-411.125	2083.36	57.6529
563	0	-737.455	2059.64	997.408	-725.182	1999.29	1143.84	-699.678	2221.37	615.245	-653.896	2075.42	204.841	-691.305	2198.19	94.8595	-345.705	2056.72	989.51	-348.656	2003.3	1146.4	-388.138	2014.23	565.485	-439.274	1924.68	119.953	-411.029	2083.47	57.4835
564	0	-737.892	2069.29	997.449	-725.231	2009.24	1143.82	-699.748	2231.81	615.089	-654.173	2108.28	195.322	-693.424	2237.1	93.1584	-345.955	2064.71	988.337	-348.672	2012.16	1145.47	-388.305	2017.71	565.103	-439.46	1924.88	120.196	-410.955	2083.49	57.3175
565	0	-738.405	2078.78	997.297	-725.342	2019.04	1143.72	-699.683	2241.2	614.109	-654.677	2141.84	186.23	-695.576	2276.15	92.1667	-346.237	2072.75	987.518	-349.007	2021	1144.79	-388.4	2021.15	564.762	-439.625	1925.04	120.39	-411.141	2082.65	56.8403
566	0	-738.943	2088.11	997.085	-725.373	2028.76	1143.51	-699.853	2249.56	612.155	-655.288	2175.68	177.598	-697.666	2315.18	91.8373	-346.592	2080.48	986.783	-349.595	2029.28	1144.21	-388.551	2024.64	564.51	-439.739	1925.22	120.686	-411.027	2082.75	56.7743
567	0	-739.412	2097.25	996.558	-725.594	2038.26	1143.13	-699.933	2256.69	609.239	-656.225	2209.73	169.668	-699.305	2354.13	91.9303	-346.957	2087.16	985.879	-350.339	2037.65	1143.65	-388.711	2027.92	564.256	-439.913	1925.46	121.031	-410.93	2082.81	56.6841
568	0	-739.947	2105.97	995.802	-725.975	2046.36	1142.46	-700.976	2264.21	605.832	-657.631	2244.05	162.452	-700.262	2393.04	92.4071	-347.446	2096.21	985.388	-351.093	2046.11	1143.09	-388.845	2031.38	563.948	-440.142	1925.79	121.458	-410.858	2082.88	56.5786
569	0	-740.636	2114.77	994.729	-726.491	2055.59	1141.74	-701.124	2270.07	601.944	-659.785	2278.92	156.773	-700.146	2431.78	93.2973	-347.915	2104.12	984.677	-351.906	2054.88	1142.38	-388.976	2035	563.752	-440.226	1926.08	121.833	-410.781	2083.03	56.4753
570	0	-741.285	2123.69	993.319	-727.042	2065.82	1140.89	-701.169	2275.31	597.664	-661.899	2313.14	152.48	-698.662	2470.18	94.8366	-348.303	2112.05	983.696	-352.494	2063.77	1141.49	-389.212	2038.61	563.464	-440.211	1926.55	122.49	-410.52	2083.9	56.5426
571	0	-741.979	2132.83	991.621	-727.655	2075.88	1139.86	-701.178	2280.36	593.24	-664.663	2347.25	150.179	-695.806	2507.81	97.3554	-348.706	2120.36	982.535	-353.098	2073.16	1140.43	-389.443	2042.41	563.157	-440.399	1927	123.099	-410.484	2084.02	56.4175
572	0	-742.715	2141.97	989.62	-728.46	2086.55	1138.75	-700.893	2285.41	589.258	-667.675	2379.79	149.7	-691.966	2543.71	100.815	-349.162	2128.86	981.279	-353.8	2083.04	1139.13	-389.708	2046.43	562.852	-440.654	1927.38	123.671	-410.47	2084.12	56.2752
573	0	-743.449	2151.64	987.682	-729.378	2097.2	1137.63	-700.63	2290.45	585.776	-670.389	2409.65	150.452	-687.661	2576.98	105.298	-349.731	2137.63	979.906	-354.585	2092.94	1137.75	-390.139	2050.58	562.622	-440.909	1927.79	124.171	-410.451	2084.19	56.125
574	0	-744.118	2162.39	985.822	-730.428	2108.11	1136.4	-700.247	2295.39	582.214	-672.726	2436.63	151.951	-683.283	2607.08	111.63	-350.417	2146.7	978.567	-355.439	2102.88	1136.25	-390.675	2055.04	562.435	-441.233	1928.41	124.898	-410.481	2084.29	56.0498
575	0	-744.81	2172.85	983.971	-731.429	2119.07	1135.24	-700.134	2300.84	578.798	-674.177	2460.2	153.757	-679.289	2632.98	119.866	-351.099	2156.14	977.102	-356.372	2113.17	1134.73	-391.335	2059.7	562.168	-441.705	1929.12	125.732	-410.521	2084.44	55.9663
576	0	-745.51	2183.54	982.206	-732.431	2129.99	1134.02	-700.165	2306.85	575.636	-674.32	2479.34	155.062	-676.107	2654.05	129.189	-351.846	2165.8	975.673	-357.339	2123.81	1133.29	-392.142	2064.83	561.939	-442.316	1929.81	126.704	-410.56	2084.64	55.9135
577	0	-746.394	2194.86	980.66	-733.449	2141.09	1132.84	-700.453	2314.25	573.135	-673.329	2493.55	154.805	-674.157	2669.73	138.237	-352.735	2175.6	974.236	-358.289	2132.35	1131.51	-393.011	2070.42	561.686	-442.753	1930.53	127.713	-410.59	2084.82	55.8481
578	0	-747.364	2206.3	979.499	-734.444	2151.98	1131.78	-700.611	2323.9	571.631	-671.721	2503.42	152.555	-673.551	2680.09	144.96	-353.713	2185.47	972.648	-359.28	2142.97	1129.93	-393.811	2076.47	561.448	-443.162	1931.49	129.146	-410.57	2085.01	55.7303
579	0	-748.387	2217.72	978.7	-735.47	2162.68	1130.78	-700.574	2335.55	570.868	-669.877	2510.04	149.186	-674.074	2685.81	147.788	-354.825	2195.68	971.348	-360.451	2153.81	1128.32	-394.685	2083.14	561.272	-443.54	1932.25	130.889	-410.521	2085.3	55.5979
580	0	-749.429	2229.23	978.068	-736.506	2173.48	1129.84	-700.392	2348.44	570.421	-667.972	2513.98	145.882	-675.096	2688.61	146.03	-356.055	2205.82	970.069	-361.662	2164.41	1126.77	-395.548	2090.36	561.043	-443.535	1933.63	132.561	-410.419	2085.62	55.4275
581	0	-750.426	2240.81	977.506	-737.533	2184.53	1129.03	-700.101	2361.76	570.22	-666.223	2515.83	142.763	-676.018	2689.44	139.902	-357.246	2216.1	968.8	-362.922	2175.01	1125.32	-396.419	2098.34	560.837	-443.506	1935.1	134.407	-410.276	2085.96	55.3003
582	0	-751.424	2252.43	977.077	-738.579	2195.56	1128.15	-699.824	2375.49	570.343	-664.7	2516.15	140.287	-676.675	2688.64	130.74	-358.449	2226.33	967.724	-364.147	2185.59	1124.05	-397.414	2106.88	560.472	-443.482	1936.75	136.601	-410.142	2086.28	55.1398
583	0	-752.37	2264.36	976.843	-739.57	2207.08	1127.42	-699.601	2389.17	570.47	-662.92	2515.45	138.462	-676.895	2686.59	119.749	-359.662	2236.55	966.834	-365.548	2196.08	1122.93	-398.382	2115.85	560.178	-443.308	1938.91	139.053	-409.94	2086.65	55.0149
584	0	-753.381	2276.57	976.573	-740.623	2219.06	1126.87	-699.433	2402.08	570.357	-660.893	2514.64	135.792	-677.026	2683.54	109.618	-360.867	2246.84	966.127	-366.89	2206.63	1121.97	-399.438	2125.51	559.959	-443.44	1940.8	141.666	-409.696	2087.06	54.9056
585	0	-754.36	2289.3	976.458	-741.698	2231.56	1126.63	-699.292	2414.18	570.024	-658.737	2513.15	133.152	-677.163	2680.98	101.559	-362.158	2257.29	965.599	-368.288	2217.23	1121.09	-400.46	2135.67	559.788	-443.502	1943.14	144.681	-409.428	2087.5	54.8308
586	0	-755.243	2302.09	976.478	-742.83	2244.34	1126.85	-699.141	2425.36	569.686	-657.156	2512.8	131.246	-677.839	2680.34	97.0427	-363.526	2267.87	965.052	-369.665	2227.91	1120.3	-401.473	2146.69	559.663	-443.356	1946.1	148.058	-409.095	2087.88	54.7401
587	0	-756.109	2315.42	976.837	-744.027	2256.95	1127.55	-699.377	2435.69	569.473	-656.564	2515.04	130.615	-678.131	2682.04	95.4	-364.969	2278.93	964.596	-371.076	2238.73	1119.47	-402.614	2158.44	559.662	-443.193	1949.38	151.926	-408.908	2088.33	54.7729
588	0	-757.085	2328.39	977.694	-745.142	2269.4	1128.69	-699.95	2445.03	569.595	-657.227	2521.03	130.408	-677.57	2684.26	91.6155	-366.411	2290.36	964.243	-372.171	2249.55	1118.86	-403.582	2171	559.624	-442.902	1953.37	156.184	-408.795	2088.8	54.9634
589	0	-758.13	2340.91	979.212	-746.233	2281.71	1130.33	-700.993	2453.86	569.84	-658.136	2525.3	129.757	-676.723	2686.7	86.4945	-367.809	2302.11	964.047	-372.85	2260.17	1118.51	-404.763	2184.68	559.51	-442.621	1957.86	161.073	-408.672	2089.15	55.1535
590	0	-759.426	2352.82	981.003	-747.303	2293.83	1132.27	-702.271	2462.88	570.398	-658.494	2527.4	129.16	-676.646	2688.45	83.3295	-369.24	2313.9	964.112	-374.011	2271.12	1118.21	-406.513	2198.45	559.003	-442.339	1963.14	166.413	-408.624	2089.4	55.4186
591	0	-760.931	2364.16	982.578	-748.496	2305.85	1134.29	-703.522	2471.68	570.755	-658.723	2529.7	128.396	-676.79	2689.62	80.5101	-370.823	2325.78	964.283	-375.098	2281.77	1118.1	-406.967	2214.66	558.614	-442.029	1969.09	172.257	-408.606	2089.91	55.976
592	0	-762.575	2375.15	983.925	-749.794	2317.6	1136.25	-705.51	2480.83	570.345	-659.123	2531.13	127.646	-676.731	2690.78	77.6808	-372.626	2337.76	964.542	-376.751	2294.84	1118.48	-407.204	2232.1	558.055	-441.688	1976.07	178.548	-408.489	2090.72	56.6485
593	0	-764.268	2385.76	985.065	-751.191	2329.26	1138.06	-708.863	2490.01	570.258	-659.705	2532.57	126.783	-676.709	2691.69	75.2315	-374.586	2349.67	964.766	-379.409	2312.16	1119.07	-407.019	2250.74	557.344	-441.183	1984.17	185.368	-408.465	2091.76	57.3262
594	0	-766.018	2396.12	986.148	-752.579	2340.94	1139.76	-709.962	2495.39	569.964	-660.344	2533.62	126.157	-676.939	2692.47	72.8028	-376.685	2361.62	965.057	-380.802	2323.78	1119.39	-406.344	2270.31	556.521	-440.104	1993.19	193.151	-408.49	2093.4	58.479
595	0	-767.758	2406.4	987.396	-753.852	2352.19	1141.39	-711.457	2499.39	569.67	-660.925	2534.3	125.479	-677.253	2693.18	71.1222	-378.657	2373.66	965.46	-382.242	2333.81	1119.62	-405.649	2290.71	555.709	-439.87	2003.65	201.825	-408.453	2095.71	60.1751
596	0	-769.484	2416.62	988.728	-755.169	2363.06	1142.94	-713.193	2502.61	569.27	-661.377	2534.63	125.034	-677.219	2693.58	70.388	-380.568	2385.56	965.872	-383.575	2343.73	1119.87	-405.005	2311.97	554.799	-439.127	2015.41	210.441	-408.33	2098.59	62.2948
597	0	-771.23	2426.71	990.106	-756.403	2373.4	1144.44	-715.065	2505.74	569.022	-661.935	2534.58	124.913	-677.09	2693.91	69.5258	-382.368	2397.29	966.332	-384.832	2353.64	1120.05	-404.693	2333.72	553.903	-438.109	2028.98	219.59	-408.021	2102.37	65.1416
598	0	-772.905	2436.51	991.573	-757.533	2383.43	1145.94	-717.16	2509.31	569.08	-662.312	2534.49	124.611	-677.2	2694.15	68.741	-384.113	2408.44	966.745	-386.079	2363.36	1120.11	-404.293	2356.24	553.358	-437.426	2043.73	228.912	-407.824	2107.23	68.7
599	0	-774.599	2445.68	992.991	-758.601	2392.96	1147.46	-720.401	2513.39	569.37	-662.986	2534.67	124.403	-677.37	2694.4	68.0495	-385.819	2419.15	967.065	-387.266	2372.75	1120.02	-403.617	2379.64	552.982	-435.472	2061.46	238.247	-407.905	2113.41	73.1088
600	0	-776.21	2454.36	994.339	-759.72	2402.26	1149.1	-718.078	2512.97	568.699	-663.62	2534.71	124.278	-677.55	2694.53	67.5735	-387.479	2429.09	967.265	-388.374	2382.12	1119.9	-402.878	2403.09	552.919	-434.939	2079.64	247.057	-408.229	2120.51	77.8389
601	0	-777.797	2462.46	995.58	-760.872	2411.22	1150.65	-719.771	2515.47	569.685	-664.033	2534.62	124.129	-677.63	2694.63	67.2875	-389.047	2439.17	967.691	-389.475	2391.09	1119.83	-402.285	2426.21	553.608	-433.721	2097.72	254.536	-408.82	2128.53	82.5191
602	0	-779.331	2470.38	996.623	-762.011	2420.1	1152.07	-720.971	2517.86	569.94	-664.279	2534.46	124.009	-677.703	2694.69	67.0914	-390.47	2449.53	968.331	-390.523	2400.06	1119.96	-402.246	2448.52	554.906	-432.661	2118.2	261.65	-409.568	2138.96	86.8339
603	0	-780.674	2478.53	997.591	-763.198	2429.09	1153.41	-721.884	2520.19	570.159	-664.478	2534.45	123.904	-677.736	2694.74	66.9178	-391.841	2459.57	969.172	-391.528	2408.67	1120.32	-402.065	2470.59	556.849	-432.636	2136.43	267.788	-410.124	2154.05	92.7612
604	0	-781.984	2486.51	998.344	-764.693	2438.09	1154.5	-722.416	2522.47	570.317	-664.518	2534.34	123.813	-677.702	2694.82	66.743	-393.088	2469.46	970.03	-392.293	2417.96	1120.89	-402.092	2492.22	559.238	-432.723	2155.41	274.528	-410.696	2174.13	98.6696
605	0	-783.488	2493.17	998.69	-766.39	2447.44	1155.31	-722.876	2524.89	570.486	-664.597	2534.3	123.696	-677.639	2694.83	66.5862	-394.152	2479.36	970.905	-392.809	2427.97	1121.8	-403.553	2511.7	561.74	-433.105	2175.63	279.997	-411.313	2197.8	104.044
606	0	-784.339	2503.28	999.107	-768.427	2457.42	1155.77	-724.151	2527.14	570.531	-664.752	2534.34	123.683	-677.64	2694.83	66.5072	-395.022	2489.43	971.935	-393.039	2438.72	1122.84	-404.284	2531.98	564.837	-433.676	2196.99	284.005	-411.767	2223.37	108.662
607	0	-785.419	2512.25	999.063	-770.612	2468.12	1155.92	-723.938	2528.73	570.931	-664.876	2534.26	123.646	-677.62	2694.81	66.4093	-395.75	2499.65	972.957	-393.118	2449.98	1124.09	-405.26	2551.88	568.454	-434.456	2219.05	286.719	-412.176	2249.55	112.208
608	0	-786.503	2520.71	998.773	-772.738	2479.52	1155.96	-724.316	2530.13	571.15	-664.991	2534.15	123.637	-677.615	2694.78	66.297	-396.406	2510.1	974.174	-393.272	2461.06	1125.59	-406.155	2571.53	572.36	-435.538	2241.21	287.957	-412.301	2275.66	114.382
609	0	-787.503	2528.97	998.468	-774.67	2490.95	1156.06	-724.058	2531.37	571.532	-665.056	2533.96	123.623	-677.616	2694.76	66.2327	-397.039	2520.25	975.356	-393.685	2471.44	1127.47	-407.561	2590.7	576.478	-437.495	2263.23	287.603	-412.246	2301.8	115.293
610	0	-788.448	2537.05	998.273	-776.305	2501.89	1156.41	-724.603	2532.66	571.815	-665.148	2533.86	123.639	-677.651	2694.79	66.147	-397.743	2530.7	976.906	-394.583	2481.18	1129.96	-408.744	2609.87	580.415	-435.716	2287.83	286.731	-411.944	2328.57	115.183
611	0	-789.319	2544.86	998.184	-777.576	2511.89	1156.92	-724.936	2534.17	572.143	-665.334	2533.91	123.654	-677.669	2694.83	66.0733	-398.486	2541.09	978.8	-395.922	2489.71	1132.57	-409.005	2629.94	584.299	-437.453	2311.07	284.663	-411.712	2356.04	114.102
612	0	-790.166	2552.39	998.068	-778.596	2520.72	1157.52	-725.195	2535.87	572.379	-665.371	2533.85	123.668	-677.688	2694.85	65.9569	-399.337	2551.45	981.041	-397.547	2498.12	1135.22	-410.633	2647.76	587.81	-438.572	2334.81	281.366	-411.336	2384.99	112.595
613	0	-790.908	2559.67	997.912	-779.471	2529.06	1158.02	-725.439	2537.87	572.604	-665.369	2533.85	123.711	-677.722	2694.87	65.8019	-400.204	2561.6	983.468	-399.149	2506.3	1137.63	-412.364	2664.84	591.128	-439.528	2359.14	277.146	-411.063	2415.53	110.762
614	0	-791.606	2566.69	997.653	-780.38	2537.11	1158.26	-725.636	2540.25	572.816	-665.332	2533.86	123.773	-677.752	2694.99	65.6146	-401.065	2571.85	985.932	-400.561	2514.46	1139.71	-413.978	2681.63	594.155	-440.479	2384.1	271.961	-410.726	2448.12	108.889
615	0	-792.248	2573.4	997.296	-781.299	2544.81	1158.27	-725.851	2542.93	572.982	-664.902	2533.58	123.757	-677.764	2695.1	65.3831	-402.007	2583.88	988.624	-401.954	2523.22	1141.58	-415.79	2697.97	596.518	-441.398	2409.58	265.838	-410.806	2480.72	106.222
616	0	-792.831	2580.07	996.906	-782.187	2552.46	1158.15	-725.913	2545.89	573.176	-664.786	2533.68	123.865	-677.799	2695.25	65.1577	-402.789	2593.09	990.514	-403.216	2532.45	1143.3	-417.624	2713.47	599.268	-442.26	2435.45	258.803	-410.857	2514.67	103.49
617	0	-793.336	2586.68	996.423	-783.116	2560.51	1157.82	-726.004	2549.03	573.353	-664.664	2533.88	124.013	-677.827	2695.42	64.924	-403.569	2603.21	992.443	-404.169	2542.17	1144.84	-418.575	2729.5	602.096	-442.979	2462.03	250.921	-411.08	2549.21	100.499
618	0	-793.841	2593.45	995.859	-784.125	2569.1	1157.27	-726.208	2552.35	573.533	-664.55	2534.17	124.208	-677.844	2695.64	64.703	-404.312	2613.49	994.166	-404.922	2552.42	1146.37	-420.796	2743.17	604.434	-443.683	2489.13	242.38	-411.371	2584.43	97.3343
619	0	-794.42	2600.28	995.236	-784.996	2577.9	1156.73	-727.044	2555.99	573.777	-664.357	2534.42	124.406	-677.847	2695.87	64.4744	-405.126	2623.86	995.765	-405.721	2562.77	1147.81	-423.023	2755.87	606.355	-444.595	2516.68	233.148	-411.737	2620.16	94.2153
620	0	-795.065	2607.22	994.652	-785.743	2586.68	1156.21	-727.1	2559.49	574.014	-664.13	2534.64	124.584	-677.858	2696.1	64.2305	-405.877	2634.09	997.153	-406.721	2574.18	1149.39	-425.126	2767.99	607.811	-445.474	2545.1	223.533	-412.239	2656.43	91.2252
621	0	-796.079	2614.32	994.042	-786.364	2595.43	1155.78	-723.652	2560.43	573.603	-663.914	2534.99	124.833	-677.848	2696.35	63.9816	-406.639	2644.34	998.378	-407.807	2583.89	1150.49	-426.919	2779.58	608.885	-446.506	2574.39	213.565	-412.835	2693.06	88.3048
622	0	-796.513	2621.43	993.47	-787.063	2604.14	1155.31	-723.516	2563.98	573.808	-663.731	2535.33	125.071	-677.9	2696.56	63.8104	-407.37	2654.55	999.424	-408.852	2594.09	1151.47	-428.532	2790.54	609.478	-447.624	2604.41	203.43	-413.573	2730.03	85.6722
623	0	-796.912	2628.61	992.923	-787.815	2612.82	1154.69	-723.457	2567.73	573.941	-663.566	2535.62	125.312	-677.948	2696.75	63.6561	-408.074	2664.67	1000.18	-409.73	2604.28	1152.15	-430.203	2800.78	609.579	-449.035	2634.94	193.265	-414.647	2767.21	83.1348
624	0	-797.74	2635.98	992.334	-788.555	2621.42	1154.04	-723.426	2571.61	574.135	-663.497	2536.05	125.551	-677.865	2696.4	63.2498	-408.754	2674.6	1000.64	-410.545	2614.54	1152.46	-431.856	2810.15	609.201	-450.598	2666.11	183.421	-415.443	2804.17	81.052
625	0	-798.368	2643.5	991.71	-794.049	2617.63	1152.51	-723.531	2575.63	574.359	-663.406	2536.44	125.797	-677.911	2696.53	63.0963	-409.369	2684.43	1000.76	-411.157	2624.74	1152.43	-433.487	2818.59	608.247	-452.412	2697.89	174.059	-416.326	2840.97	79.2471
626	0	-799.027	2651.1	991.062	-795.107	2625.69	1151.6	-723.563	2579.57	574.449	-663.275	2536.75	126.033	-677.973	2696.72	63.0199	-409.973	2694.07	1000.64	-411.778	2634.89	1152.13	-434.997	2826.3	606.724	-454.568	2729.88	165.239	-417.4	2877.61	77.7338
627	0	-799.761	2658.78	990.43	-796.048	2633.83	1150.62	-723.679	2583.66	574.61	-663.167	2537.08	126.245	-678.022	2696.94	62.8983	-410.536	2703.63	1000.26	-412.367	2645	1151.55	-436.46	2833.24	604.574	-456.856	2762.44	157.402	-418.844	2913.74	76.44
628	0	-800.493	2666.63	989.8	-796.907	2642.14	1149.68	-723.829	2587.81	574.718	-663.123	2537.52	126.537	-678.125	2697.24	62.8765	-411.05	2713.05	999.61	-412.987	2655.11	1150.86	-437.624	2839.43	602.002	-459.991	2794.69	149.901	-420.908	2949.57	75.3289
629	0	-801.255	2674.57	989.203	-797.678	2650.77	1148.89	-724.06	2592.12	574.791	-663.126	2537.99	126.892	-678.277	2697.67	62.9083	-411.527	2722.23	998.884	-413.647	2665.33	1150.14	-438.584	2845.15	599.15	-462.21	2828.21	145.587	-424.108	2984.24	73.7484
630	0	-802.066	2682.75	988.56	-798.344	2659.59	1148.15	-724.292	2596.55	574.883	-663.178	2538.42	127.197	-678.32	2697.83	62.8283	-412.057	2731.47	997.881	-414.523	2675.48	1149.35	-439.295	2850.56	596.061	-465.086	2861.18	142.735	-427.157	3019.38	75.336
631	0	-802.954	2691.21	987.86	-798.936	2668.59	1147.38	-724.47	2601.01	574.814	-663.32	2539.01	127.684	-678.379	2697.95	62.73	-412.662	2740.68	996.678	-415.491	2685.63	1148.46	-439.891	2855.82	592.925	-468	2892.86	141.662	-431.748	3052.6	76.8739
632	0	-803.75	2699.85	987.033	-799.442	2677.84	1146.6	-724.869	2605.96	574.887	-663.612	2539.84	128.329	-678.428	2698.12	62.6581	-413.417	2750.01	995.051	-416.268	2695.85	1147.35	-440.875	2861.25	589.657	-472.392	2924.67	144.218	-436.394	3084.72	81.2088
633	0	-804.564	2708.8	986.058	-799.904	2687.19	1145.33	-725.226	2611.01	574.888	-663.644	2540.37	128.807	-678.447	2698.23	62.5517	-414.095	2759.49	993.078	-416.701	2706.38	1146	-441.957	2867.28	586.602	-476.72	2954.78	148.258	-440.976	3115.13	87.0276
634	0	-805.249	2718.04	984.93	-800.53	2696.86	1144.07	-725.648	2616.32	574.766	-663.667	2540.91	129.352	-678.493	2698.35	62.4251	-414.549	2768.93	991.027	-416.857	2716.98	1144.46	-443.369	2874	583.586	-480.862	2982.91	153.855	-445.371	3143.57	94.4043
635	0	-805.762	2727.44	983.637	-801.038	2706.84	1142.68	-726.196	2622.15	574.576	-663.858	2541.68	129.935	-679.063	2698.91	62.5986	-414.775	2778.52	988.833	-416.917	2727.73	1142.84	-445.271	2880.94	580.529	-484.892	3009.13	160.613	-449.654	3170.1	102.941
636	0	-806.246	2737.14	982.256	-801.601	2717.23	1141.49	-726.769	2628.21	574.34	-664.184	2542.4	130.556	-678.895	2698.81	62.6789	-414.876	2788.16	986.566	-416.86	2738.48	1141.13	-447.663	2887.68	577.406	-488.96	3033.18	168.201	-453.976	3194.45	112.308
637	0	-806.769	2746.99	980.846	-801.93	2727.71	1140.13	-727.392	2634.59	574.047	-664.528	2543.28	131.297	-678.954	2698.97	62.5396	-414.937	2797.98	984.458	-416.806	2749.25	1139.34	-450.207	2894.82	574.453	-492.978	3054.47	175.88	-458.247	3216.06	121.766
638	0	-807.189	2757.02	979.445	-802.788	2738.61	1139.13	-727.771	2640.88	573.655	-664.833	2544.24	132.084	-679.017	2699.23	62.4156	-415.026	2808.02	982.494	-416.829	2759.9	1137.59	-452.773	2903.1	572.027	-496.953	3072.57	182.434	-462.476	3234.46	130.099
639	0	-807.672	2767.12	978.081	-802.509	2748.89	1137.66	-727.632	2647.06	573.295	-665.1	2545.21	133.02	-679.053	2699.48	62.2913	-415.272	2818.38	980.685	-416.92	2770.4	1135.94	-455.221	2912.93	570.361	-500.693	3087.26	186.033	-466.469	3249.46	135.478
640	0	-808.129	2777.2	976.73	-803.034	2759.62	1136.62	-726.815	2652.95	572.541	-665.331	2546.26	134.041	-679.098	2699.76	62.1593	-415.695	2828.89	978.986	-417.207	2780.62	1134.43	-457.47	2924.58	569.401	-504.27	3099.04	185.859	-470.3	3261.54	137.082
641	0	-808.599	2787.36	975.347	-803.068	2769.98	1135.28	-726.593	2659.59	571.93	-665.575	2547.41	135.166	-679.122	2700.04	62.0458	-416.226	2839.47	977.398	-417.662	2790.68	1133.03	-459.655	2937.89	568.934	-507.635	3108.19	181.957	-473.918	3271.01	134.959
642	0	-809.027	2797.46	974.004	-803.455	2780.59	1133.89	-726.777	2666.95	571.441	-665.824	2548.56	136.426	-679.152	2700.42	61.9034	-416.78	2850.09	976.035	-418.229	2800.58	1131.67	-461.589	2952.42	568.889	-510.924	3115.01	175.431	-477.461	3278.13	130.212
643	0	-809.489	2807.49	972.686	-803.379	2790.95	1132.83	-734.459	2679.54	572.425	-666.06	2549.99	137.82	-679.178	2700.84	61.7748	-417.266	2860.7	974.787	-418.82	2810.63	1130.32	-463.86	2967.1	568.72	-510.924	3115.01	175.431	-477.461	3278.13	130.212
644	0	-810.035	2817.61	971.484	-803.7	2801.68	1131.23	-734.486	2687.4	571.865	-666.228	2551.58	139.409	-679.046	2701.22	61.5582	-417.685	2871.75	973.695	-419.273	2821.18	1128.89	-466.371	2981.51	568.442	-510.924	3115.01	175.431	-477.461	3278.13	130.212
645	0	-810.493	2827.86	970.356	-804.541	2812.69	1130	-734.071	2695.07	571.128	-666.45	2553.19	141.216	-679.22	2701.83	61.5077	-418.008	2883.22	972.676	-419.644	2832.26	1127.46	-468.755	2995.72	568.091	-510.924	3115.01	175.431	-477.461	3278.13	130.212
646	0	-810.919	2838.28	969.328	-804.281	2823.04	1128.58	-733.922	2703.39	570.598	-666.781	2554.93	143.15	-679.319	2702.47	61.392	-418.333	2895.53	971.848	-419.848	2843.93	1126.08	-470.943	3009.97	567.961	-510.924	3115.01	175.431	-477.461	3278.13	130.212
647	0	-811.354	2848.96	968.408	-804.64	2833.7	1127.2	-734.383	2712.55	570.329	-667.195	2556.96	145.418	-679.389	2703.04	61.2047	-418.793	2908.64	971.3	-420.025	2856.32	1125.08	-473.158	3023.49	567.885	-510.924	3115.01	175.431	-477.461	3278.13	130.212
648	0	-811.698	2859.84	967.303	-805.177	2844.42	1125.88	-735.169	2722.58	570.249	-667.693	2559.31	148.008	-679.551	2703.69	61.0449	-419.496	2922.55	971.275	-420.197	2869.29	1124.57	-475.358	3036.03	567.752	-530.516	3134.95	140.256	-498.573	3299.92	105.711
649	0	-812.045	2870.98	966.818	-804.823	2854.54	1124.47	-736.489	2733.75	570.339	-668.397	2562.17	150.936	-679.787	2704.42	60.948	-420.315	2936.79	971.681	-420.573	2882.6	1124.66	-477.41	3047.41	567.577	-533.884	3137.55	134.118	-502.195	3302.83	101.353
650	0	-812.251	2882.32	966.225	-804.567	2864.65	1123.41	-737.871	2745.81	570.473	-669.214	2565.52	154.344	-680.226	2705.12	60.8069	-421.181	2951	972.479	-421.087	2896.08	1125.43	-478.948	3058.28	567.528	-535.329	3141.44	126.974	-503.893	3307.02	95.9876
651	0	-812.601	2893.96	965.713	-804.471	2875	1122.61	-739.001	2758.75	570.445	-669.88	2569.17	157.978	-680.659	2705.69	60.6312	-422.102	2964.89	973.501	-421.775	2909.51	1126.78	-479.568	3069.59	567.941	-536.221	3144.95	125.872	-504.7	3309.73	90.8834
652	0	-813.098	2905.94	965.289	-804.538	2885.58	1122.1	-740.312	2772.82	570.234	-670.725	2573.5	162.068	-681.232	2706.32	60.6269	-422.95	2978.39	974.765	-422.57	2922.8	1128.49	-479.576	3081.75	568.88	-535.904	3147.75	125.194	-504.735	3311.65	85.873
653	0	-813.081	2917.8	965.183	-804.908	2896.47	1121.88	-741.506	2787.92	569.679	-671.756	2578.6	166.731	-681.77	2706.95	60.6139	-423.518	2991.24	976.427	-423.35	2935.81	1130.51	-479.25	3093.58	569.993	-535.256	3149.86	124.699	-504.214	3313.15	81.5983
654	0	-813.565	2930.26	965.081	-805.522	2907.72	1121.73	-742.86	2804.31	568.935	-673.09	2584.67	171.945	-682.098	2707.47	60.6681	-423.738	3003.38	978.313	-424.089	2948.45	1132.62	-478.629	3104.36	571.054	-534.734	3151.61	124.385	-504.08	3314.43	78.0295
655	0	-813.132	2942.42	965.149	-806.123	2919.28	1121.85	-745.298	2822.29	568.126	-674.447	2591.62	177.661	-682.268	2707.85	60.7743	-423.749	3015.1	980.319	-424.723	2960.69	1134.73	-477.698	3114.2	572.021	-534.305	3153.32	123.938	-504.29	3315.59	74.9477
656	0	-810.222	2953.43	965.097	-806.554	2931.09	1122.18	-748.196	2841.61	567.193	-676.209	2599.83	184.074	-682.496	2708.6	61.1207	-423.564	3026.69	982.32	-425.16	2972.51	1136.78	-476.701	3123.03	572.677	-534.12	3154.96	123.575	-504.257	3316.59	73.0842
657	0	-809.962	2966.27	965.504	-807.599	2943.47	1122.89	-751.174	2862.05	566.074	-678.237	2609.24	191.446	-683.411	2710.97	61.7564	-423.143	3038.27	984.192	-425.276	2983.86	1138.65	-475.753	3130.79	572.919	-533.973	3155.97	123.222	-504.64	3317.29	71.9852
658	0	-809.567	2979.21	966.131	-807.667	2955.22	1123.68	-754.248	2883.56	564.712	-680.294	2620.02	199.212	-684.202	2713.26	62.4332	-422.564	3049.63	985.835	-424.969	2994.9	1140.36	-474.926	3137.22	572.815	-534.12	3156.34	122.906	-504.633	3317.91	71.2775
659	0	-809.019	2992.25	966.857	-807.476	2965.81	1124.53	-757.101	2905.87	563.181	-682.899	2632.62	207.728	-685.048	2716.45	63.7939	-421.752	3060.44	987.18	-424.391	3005.65	1141.87	-474.389	3142.74	572.53	-534.489	3156.72	122.633	-504.692	3318.16	70.8277
660	0	-808.376	3005.23	967.662	-807.543	2975.84	1125.89	-760.248	2929.21	561.824	-685.635	2646.64	217.097	-686.09	2720.41	65.6612	-420.902	3070.71	988.308	-423.682	3016.05	1143.19	-474.066	3147.31	572.263	-534.909	3157.27	122.217	-505.014	3318.42	70.4595
661	0	-807.776	3018.12	968.5	-807.543	2975.84	1125.89	-764.096	2953.72	561.008	-688.692	2662.89	226.759	-687.358	2725.5	68.2323	-420.073	3080.35	989.194	-422.878	3026.15	1144.45	-473.755	3151.07	572.187	-535.24	3157.46	121.991	-505.132	3318.48	70.3938
662	0	-807.179	3030.84	969.273	-801.753	3021.39	1129.99	-767.784	2978.86	560.429	-692.359	2681.02	236.254	-688.663	2731.74	71.0451	-419.352	3089.47	990.125	-422.153	3035.92	1145.64	-473.353	3154.47	572.281	-535.623	3157.48	121.755	-505.123	3318.48	70.4502
663	0	-806.712	3043.31	970.029	-802.359	3033.03	1130.7	-771.044	3004.04	560.132	-697.041	2701.29	245.389	-689.927	2739.42	74.4799	-418.797	3098.25	991.053	-421.597	3045.46	1146.9	-472.797	3157.86	572.5	-535.75	3157.57	121.535	-505.033	3318.49	70.5492
