# Supplementary material for: A Brake-Based Overground Gait Rehabilitation Device for Altering Propulsion Impulse Symmetry
Source: Sensors (Basel). 2021 Oct 5;21(19):6617. doi: 10.3390/s21196617 (PMC8512803; doi:10.3390/s21196617)
Supplement: Supplementary file 1 [file sensors-21-06617-s001.zip › GPT animations/code and data/Trajectories/BD 18.csv]

Trajectories
100
		BDC013:LTroc			BDC013:LIliac			BDC013:LKnee			BDC013:LAnkle			BDC013:LToe			BDC013:RTroc			BDC013:RIliac			BDC013:RKnee			BDC013:RAnkle			BDC013:RToe
Frame	Sub Frame	X	Y	Z	X	Y	Z	X	Y	Z	X	Y	Z	X	Y	Z	X	Y	Z	X	Y	Z	X	Y	Z	X	Y	Z	X	Y	Z
		mm	mm	mm	mm	mm	mm	mm	mm	mm	mm	mm	mm	mm	mm	mm	mm	mm	mm	mm	mm	mm	mm	mm	mm	mm	mm	mm	mm	mm	mm
186	0	-718.393	-1788.5	941.782	-718.581	-1834.17	1096.3	-684.404	-1726.44	545.032	-659.759	-2034.73	249.818	-689.68	-1993.52	85.8982	-325.573	-1791.55	964.117	-334.519	-1841.87	1120.86	-352.866	-1784.95	538.321	-402.699	-1808.8	83.3333	-380.638	-1641.02	24.5455
187	0	-717.579	-1779.9	943.732	-716.107	-1826.67	1097.45	-683.198	-1708.85	548.801	-657.859	-2013.65	251.036	-687.495	-1969.08	88.0788	-323.382	-1784.54	964.726	-333.373	-1835.21	1120.79	-352.215	-1782.67	538.388	-402.798	-1808.6	83.455	-380.675	-1640.76	24.2618
188	0	-716.693	-1771.67	945.982	-714.053	-1820.88	1098.93	-681.988	-1691.29	552.447	-655.992	-1992.18	250.858	-684.598	-1944.4	88.4755	-321.611	-1779.23	965.667	-332.095	-1828.35	1120.93	-351.693	-1780.45	538.483	-402.968	-1808.4	83.6112	-380.713	-1640.44	23.9126
189	0	-715.79	-1763.67	948.373	-713.139	-1819.03	1101.06	-681.098	-1673.97	556.05	-653.998	-1970.08	249.306	-682.68	-1920.9	87.4703	-321.737	-1775.71	966.498	-331.528	-1822.07	1121.35	-351.33	-1778.08	538.601	-403.222	-1808.16	83.7567	-380.646	-1640.42	23.8461
190	0	-714.849	-1755.85	950.865	-710.44	-1812.94	1102.99	-680.37	-1656.95	559.408	-651.966	-1947.46	246.756	-678.976	-1893.17	86.2756	-320.077	-1767.96	967.139	-331.164	-1815.91	1121.85	-351.157	-1775.39	538.669	-403.58	-1807.9	83.9766	-380.676	-1640.2	23.6353
191	0	-713.832	-1748.13	953.29	-708.062	-1806.55	1104.62	-679.988	-1640.53	562.521	-649.866	-1924.48	243.316	-676.978	-1866.14	84.6712	-318.739	-1759.91	967.477	-330.457	-1809.61	1122.23	-351.02	-1772.61	538.678	-403.971	-1807.58	84.1759	-380.756	-1639.93	23.3663
192	0	-712.848	-1740.27	955.406	-706.286	-1800.03	1105.75	-679.427	-1624.63	565.273	-647.773	-1901.03	238.974	-675.188	-1838.07	82.4572	-318.002	-1751.72	967.319	-329.501	-1803.51	1122.22	-350.909	-1769.52	538.722	-404.214	-1807.26	84.396	-380.744	-1639.68	23.1559
193	0	-711.984	-1732.16	957.119	-704.868	-1793.03	1106.7	-678.764	-1609.37	567.751	-645.743	-1877.32	233.857	-673.205	-1808.91	79.7087	-316.899	-1745.19	966.872	-328.124	-1797.08	1121.93	-350.742	-1766.48	538.799	-404.436	-1806.9	84.5963	-380.748	-1639.45	22.9723
194	0	-711.189	-1723.88	958.479	-703.855	-1785.6	1107.56	-678.006	-1594.87	570.046	-643.836	-1853.27	227.957	-671.569	-1778.9	76.7583	-316.2	-1738.22	966.333	-326.345	-1789.9	1121.42	-350.501	-1763.45	538.802	-404.676	-1806.57	84.8473	-380.7	-1639.35	22.8701
195	0	-710.541	-1715.54	959.637	-702.854	-1777.81	1108.36	-677.139	-1581.03	572.149	-642.082	-1828.71	221.228	-670.038	-1747.86	73.4909	-315.495	-1731.37	965.805	-324.904	-1782.7	1120.67	-350.17	-1760.49	538.853	-404.921	-1806.24	85.0864	-380.709	-1639.23	22.7966
196	0	-709.905	-1707.22	960.641	-701.854	-1769.97	1109.09	-676.151	-1567.84	574.123	-640.511	-1803.74	213.882	-669.002	-1716.05	70.3483	-314.79	-1724.47	965.212	-323.322	-1774.92	1120.05	-350.022	-1757.36	538.695	-405.145	-1806.06	85.3175	-380.749	-1639.22	22.8271
197	0	-709.23	-1698.98	961.479	-700.815	-1762.21	1109.66	-675.117	-1555.37	576.002	-639.193	-1778.14	206.012	-668.924	-1683.44	67.3455	-314.047	-1717.65	964.453	-321.791	-1766.86	1119.35	-349.915	-1754.22	538.465	-405.349	-1805.85	85.5009	-380.681	-1639.11	22.6852
198	0	-708.522	-1690.79	962.189	-699.767	-1754.53	1110.16	-674.001	-1543.8	577.643	-638.034	-1751.82	197.587	-668.514	-1650.34	64.1481	-313.296	-1710.91	963.626	-319.213	-1756.98	1118.3	-349.916	-1750.88	538.154	-405.591	-1805.55	85.6186	-380.767	-1639.07	22.6939
199	0	-707.847	-1682.84	962.836	-698.645	-1747.03	1110.67	-673	-1533.11	578.928	-637.143	-1724.94	188.897	-668.34	-1616.79	61.0892	-312.469	-1704.36	962.816	-318.224	-1749.4	1117.83	-349.892	-1747.62	537.816	-405.696	-1805.36	85.7041	-380.737	-1639.06	22.6489
200	0	-707.185	-1674.98	963.495	-697.534	-1739.64	1111.2	-672.017	-1523.2	579.684	-636.426	-1697.38	180	-668.691	-1582.96	58.2791	-311.654	-1697.9	962.018	-317.342	-1741.8	1117.42	-349.711	-1744.56	537.565	-405.876	-1805.14	85.7898	-380.713	-1639.03	22.6388
201	0	-708.063	-1671.44	964.645	-696.404	-1732.44	1111.74	-671.134	-1514.15	579.934	-635.863	-1669.36	171.089	-669.489	-1549.06	55.8587	-311.545	-1690.13	961.271	-316.609	-1734.28	1117.03	-349.745	-1741.5	537.457	-405.999	-1804.97	85.9119	-380.679	-1639.03	22.6411
202	0	-707.068	-1663.52	965.123	-695.316	-1725.13	1112.13	-670.294	-1505.94	579.736	-635.541	-1641.06	162.338	-670.695	-1515.18	53.8874	-311.477	-1682.25	960.377	-315.927	-1726.66	1116.57	-349.737	-1738.6	537.256	-406.098	-1804.87	85.9972	-380.689	-1638.98	22.6074
203	0	-706.226	-1655.55	965.431	-694.38	-1717.77	1112.35	-669.572	-1498.47	578.886	-635.265	-1612.46	153.809	-671.933	-1481.17	52.5057	-310.652	-1676.33	959.924	-315.201	-1719.01	1115.96	-349.665	-1735.92	537.104	-406.214	-1804.72	86.0979	-380.391	-1639.14	22.6713
204	0	-705.468	-1647.78	965.397	-693.556	-1710.28	1112.34	-668.772	-1491.73	577.369	-635.153	-1583.54	145.701	-673.25	-1447.31	51.7737	-310.284	-1668.92	958.913	-314.398	-1711.42	1115.11	-349.59	-1733.25	536.886	-406.269	-1804.63	86.2398	-380.516	-1638.87	22.4333
205	0	-704.947	-1640.34	965.132	-692.911	-1702.63	1112.21	-668.097	-1485.91	575.242	-635.284	-1554.68	138.145	-674.46	-1413.75	51.7942	-310.094	-1661.34	957.784	-313.639	-1703.56	1114.28	-349.564	-1730.45	536.592	-406.374	-1804.51	86.3683	-380.375	-1638.87	22.4349
206	0	-704.567	-1632.77	964.606	-692.203	-1694.86	1111.95	-667.792	-1481.09	572.573	-635.597	-1525.6	131.285	-675.193	-1380.4	52.1955	-309.964	-1653.45	956.506	-312.985	-1695.79	1113.35	-349.526	-1727.66	536.395	-406.543	-1804.3	86.5554	-380.42	-1638.74	22.3019
207	0	-704.242	-1625.19	963.864	-691.544	-1686.83	1111.51	-667.619	-1476.76	569.563	-636.206	-1496.29	125.372	-675.199	-1347.31	52.8871	-308.731	-1648.79	956.301	-312.47	-1688.06	1112.46	-349.582	-1724.51	536.199	-406.818	-1803.98	86.7736	-380.41	-1638.66	22.3325
208	0	-703.901	-1617.4	962.886	-690.988	-1678.71	1110.98	-667.829	-1472.96	566.269	-637.035	-1466.83	120.423	-674.321	-1314.45	53.8182	-308.518	-1641.17	955.149	-312.083	-1680.36	1111.55	-349.649	-1721.17	535.945	-407.055	-1803.77	87.0413	-380.43	-1638.6	22.1742
209	0	-703.648	-1609.74	961.807	-690.477	-1670.34	1110.3	-667.895	-1469.31	562.714	-638.228	-1437.75	116.855	-672.339	-1282.2	55.3847	-308.325	-1633.76	954.045	-311.773	-1672.6	1110.6	-349.707	-1717.52	535.616	-407.266	-1803.45	87.2434	-380.359	-1638.48	22.1799
210	0	-703.308	-1601.73	960.532	-690.097	-1661.7	1109.5	-667.614	-1465.56	559.134	-639.729	-1409.55	114.575	-669.314	-1250.65	57.249	-308.048	-1626.7	953.021	-311.513	-1664.72	1109.6	-349.707	-1713.69	535.317	-407.448	-1803.08	87.5267	-380.427	-1638.27	21.9539
211	0	-703.034	-1593.75	959.252	-689.978	-1652.97	1108.66	-666.977	-1461.76	555.805	-641.511	-1382.92	113.352	-665.999	-1220.77	59.6676	-307.789	-1619.56	951.95	-311.403	-1656.78	1108.45	-350.145	-1709.14	534.726	-407.572	-1802.77	87.8366	-380.37	-1638.23	21.9021
212	0	-702.879	-1585.61	957.879	-690.028	-1644.04	1107.63	-666.343	-1458.07	552.579	-643.381	-1358.34	113.001	-662.69	-1193.12	62.877	-307.71	-1612.04	950.838	-311.377	-1648.65	1107.23	-350.061	-1705.2	534.592	-407.771	-1802.43	88.2262	-380.252	-1638.22	21.9166
213	0	-702.828	-1577.35	956.412	-690.151	-1635.03	1106.53	-665.763	-1454.39	549.594	-645.126	-1336.31	113.338	-659.516	-1168.04	67.1793	-307.757	-1604.14	949.646	-311.508	-1640.41	1105.92	-350.176	-1700.68	534.269	-407.917	-1802.01	88.7324	-380.228	-1638.18	21.9134
214	0	-702.785	-1568.93	954.85	-690.359	-1626.24	1105.27	-665.126	-1450.46	546.729	-646.4	-1316.81	114.141	-656.881	-1146.23	72.6619	-307.84	-1596.05	948.44	-311.711	-1632.09	1104.6	-350.389	-1695.7	533.917	-408.047	-1801.55	89.2144	-380.251	-1638.01	21.8392
215	0	-702.84	-1560.25	953.218	-690.537	-1617.58	1103.92	-664.576	-1445.74	544.007	-646.926	-1300.21	114.94	-654.849	-1127.9	78.9742	-307.996	-1587.72	947.194	-312.005	-1623.71	1103.27	-350.639	-1690.51	533.545	-408.239	-1801.02	89.7284	-380.312	-1637.92	21.7343
216	0	-702.924	-1551.33	951.581	-690.795	-1608.89	1102.58	-664.468	-1440	541.714	-646.579	-1287.02	114.945	-653.463	-1113.27	85.2858	-308.269	-1579.25	945.948	-312.312	-1615.25	1101.99	-351.025	-1684.75	532.965	-408.424	-1800.37	90.3557	-380.262	-1637.85	21.6894
217	0	-702.99	-1542.16	949.967	-691.09	-1600.14	1101.24	-664.33	-1432.74	539.854	-645.843	-1277.26	113.831	-653.118	-1102.75	90.5473	-308.562	-1570.92	944.617	-312.582	-1606.91	1100.72	-351.447	-1678.51	532.264	-408.611	-1799.7	91.0766	-380.426	-1637.78	21.6529
218	0	-703.043	-1532.96	948.627	-691.495	-1591.36	1099.94	-664.147	-1424.29	538.476	-644.843	-1270.25	111.244	-653.354	-1095.55	93.5327	-308.875	-1562.61	943.264	-312.852	-1598.19	1099.34	-351.882	-1671.86	531.52	-408.807	-1798.81	91.8026	-380.405	-1637.69	21.5985
219	0	-703.31	-1523.82	947.475	-691.942	-1582.47	1098.61	-663.753	-1414.87	537.402	-643.676	-1265.33	107.876	-653.968	-1091.03	93.7844	-309.378	-1554.22	941.862	-313.221	-1589.35	1097.9	-352.524	-1664.79	530.656	-408.837	-1798.1	92.8065	-380.528	-1637.57	21.6813
220	0	-703.615	-1514.63	946.518	-692.344	-1573.44	1097.38	-663.697	-1405	536.432	-642.384	-1262.15	105.021	-654.2	-1088.16	91.2662	-309.967	-1545.72	940.389	-313.595	-1580.44	1096.5	-353.202	-1657.68	529.769	-409.123	-1797.12	93.7218	-380.61	-1637.37	21.5761
221	0	-704.189	-1505.47	945.717	-692.861	-1564.29	1096.27	-663.593	-1395.07	535.695	-641.047	-1260.21	103.979	-653.864	-1086.1	86.1784	-310.701	-1537.1	938.956	-314.072	-1571.56	1095.07	-354.089	-1650.32	528.787	-409.492	-1796.04	94.8585	-380.753	-1637.25	21.5584
222	0	-704.867	-1496.25	945.098	-693.398	-1555.08	1095.48	-663.654	-1385.32	535.138	-639.694	-1257.46	102.533	-653.208	-1083.67	79.4303	-311.351	-1528.74	937.73	-314.622	-1562.65	1093.67	-355.054	-1643.01	528.02	-409.776	-1794.8	96.179	-380.859	-1637.05	21.4947
223	0	-705.674	-1486.92	944.728	-693.881	-1545.76	1094.94	-663.433	-1375.78	534.737	-638.332	-1253.5	101.386	-652.486	-1081.11	72.2325	-312.148	-1520.15	936.454	-315.226	-1553.68	1092.36	-356.071	-1635.44	527.289	-409.952	-1793.47	97.7819	-380.913	-1636.82	21.4054
224	0	-706.554	-1477.62	944.733	-694.348	-1536.3	1094.72	-663.308	-1366.76	534.402	-637.344	-1249.32	100.489	-651.577	-1078.03	65.8502	-313.074	-1511.39	935.331	-315.856	-1544.65	1091.14	-357.05	-1627.89	526.817	-410.149	-1792.01	99.5305	-381.044	-1636.54	21.3564
225	0	-707.475	-1468.32	945.012	-694.853	-1526.89	1094.77	-663.474	-1357.96	534.302	-637.262	-1244.88	99.6848	-650.61	-1075.01	60.6773	-314.118	-1502.47	934.216	-316.584	-1535.52	1089.92	-358.276	-1619.87	526.295	-410.326	-1790.31	101.446	-381.214	-1636.22	21.271
226	0	-708.438	-1458.88	945.452	-695.353	-1517.46	1095.05	-663.931	-1348.46	534.525	-637.475	-1241.08	99.1537	-649.828	-1072.59	55.6364	-315.224	-1493.26	933.265	-317.32	-1526.21	1088.68	-359.355	-1611.68	525.986	-410.487	-1788.55	103.674	-381.281	-1635.84	21.1168
227	0	-709.329	-1449.14	946.018	-695.919	-1508.12	1095.54	-664.642	-1338.02	535.202	-637.522	-1237.91	98.2914	-649.142	-1070.43	50.8692	-316.411	-1483.89	932.353	-318.091	-1516.89	1087.52	-360.587	-1602.95	525.576	-410.5	-1786.49	106.067	-381.226	-1635.54	20.9835
228	0	-710.09	-1438.68	946.639	-696.519	-1498.72	1096.19	-665.702	-1327.05	536.165	-637.459	-1234.76	97.7561	-649.077	-1068.83	47.0429	-317.751	-1474.17	931.48	-318.898	-1507.33	1086.37	-361.694	-1593.78	525.266	-410.419	-1784.19	108.674	-381.121	-1635.17	20.8496
229	0	-711.089	-1428.54	947.551	-697.233	-1489.46	1097.08	-666.854	-1316.08	537.194	-637.382	-1232.04	97.4478	-648.817	-1067.52	44.0093	-319.294	-1464.15	930.596	-319.769	-1497.6	1085.29	-362.852	-1583.81	524.769	-410.193	-1781.6	111.504	-381.022	-1634.86	20.6757
230	0	-712.623	-1419.39	948.812	-698.025	-1480.19	1098.14	-668.189	-1305.5	538.053	-637.296	-1229.87	97.2062	-648.385	-1066.26	41.2706	-320.772	-1454.09	929.818	-320.749	-1487.74	1084.16	-363.968	-1573.08	524.237	-409.83	-1778.71	114.713	-380.906	-1634.47	20.4111
231	0	-714.096	-1409.94	950.204	-698.913	-1471.02	1099.3	-669.633	-1295.62	538.89	-637.327	-1227.97	96.9865	-648.113	-1065.51	39.3362	-322.508	-1443.39	929.074	-321.794	-1477.76	1083.16	-364.887	-1561.62	523.76	-409.27	-1775.4	118.214	-380.837	-1633.8	19.9433
232	0	-715.607	-1400.33	951.755	-699.904	-1461.83	1100.56	-670.89	-1286.29	539.542	-637.42	-1226.22	96.7862	-648.147	-1064.77	37.4724	-324.232	-1432.73	928.493	-323.014	-1467.06	1082.07	-365.704	-1549.35	523.278	-408.468	-1771.63	122.068	-380.556	-1633.49	19.928
233	0	-717.022	-1390.44	953.154	-700.946	-1452.63	1101.86	-672.564	-1277.92	540.117	-637.546	-1224.7	96.6527	-648.281	-1063.97	36.072	-326.087	-1421.91	928.056	-324.43	-1457	1081.31	-366.516	-1536.19	522.74	-407.461	-1767.35	126.283	-380.405	-1632.88	19.7331
234	0	-718.314	-1380.24	954.442	-702.154	-1443.27	1103.15	-673.685	-1269.83	540.348	-637.419	-1223.5	96.4234	-648.373	-1063.34	35.6655	-328.175	-1410.78	927.676	-325.884	-1446.94	1080.69	-367.117	-1522.27	522.23	-406.296	-1762.58	131	-380.252	-1632.01	19.4185
235	0	-719.409	-1369.47	955.474	-703.597	-1433.92	1104.46	-674.735	-1262.43	540.467	-637.154	-1222.83	96.2217	-648.515	-1063.03	35.5715	-330.231	-1399.76	927.472	-327.494	-1436.78	1080.18	-367.526	-1507.62	521.816	-404.979	-1757.15	136.084	-379.808	-1631.6	19.6931
236	0	-721.283	-1360.59	956.575	-705.128	-1424.54	1105.85	-675.901	-1255.47	540.437	-636.824	-1222.33	96.0437	-648.817	-1062.89	35.6265	-332.343	-1388.79	927.462	-329.198	-1426.8	1079.84	-366.735	-1493.99	522.14	-403.594	-1750.89	141.779	-379.282	-1630.91	20.0637
237	0	-723.089	-1351.5	957.46	-706.784	-1414.96	1107.2	-676.393	-1248.77	540.361	-636.542	-1221.72	95.7876	-648.93	-1062.53	35.617	-334.544	-1377.65	927.526	-330.842	-1416.75	1079.77	-366.948	-1477.28	521.523	-402.217	-1743.7	148.043	-378.564	-1630.1	20.7744
238	0	-725.195	-1342.75	958.1	-708.58	-1405.56	1108.51	-676.579	-1242.66	539.909	-636.21	-1220.99	95.4077	-648.892	-1062.24	35.5793	-336.655	-1366.74	927.693	-332.589	-1406.91	1079.77	-367.023	-1459.33	520.714	-400.922	-1735.51	154.963	-377.939	-1628.85	21.6881
239	0	-727.042	-1333.44	958.356	-710.332	-1396.39	1109.79	-676.66	-1237.47	539.494	-635.856	-1220.33	95.0442	-648.749	-1062.04	35.5641	-338.7	-1356.02	927.989	-334.304	-1397.32	1079.88	-366.933	-1440.28	519.762	-399.609	-1725.87	162.489	-377.618	-1626.78	22.5896
240	0	-728.872	-1324.69	958.575	-711.927	-1387.25	1111	-676.503	-1232.79	538.941	-635.467	-1219.54	94.5389	-648.585	-1061.8	35.4019	-340.614	-1345.47	928.366	-335.923	-1387.99	1080.03	-366.67	-1420.25	518.786	-398.248	-1714.63	170.559	-377.299	-1624.06	24.3006
241	0	-730.548	-1316.34	958.765	-713.362	-1378.5	1112.16	-677.342	-1229.16	538.552	-634.773	-1218.64	93.7635	-648.517	-1061.7	35.3361	-342.315	-1335.54	928.88	-337.414	-1379.01	1080.18	-366.335	-1399.19	517.776	-396.779	-1701.71	179.237	-377.052	-1620.7	26.5236
242	0	-732.306	-1309.31	959.22	-714.575	-1369.9	1113.21	-678.039	-1225.71	538.257	-633.69	-1217.29	92.5991	-648.572	-1061.61	35.2199	-343.894	-1325.93	929.292	-338.715	-1370.32	1080.31	-366.183	-1377.27	516.803	-395.234	-1687.02	188.252	-376.931	-1616.22	29.345
243	0	-733.519	-1301.45	959.896	-715.644	-1361.7	1114.16	-678.859	-1222.44	538.087	-633.765	-1217	92.1569	-648.69	-1061.54	35.0768	-345.099	-1316.98	929.741	-339.764	-1362.04	1080.36	-366.326	-1354.93	515.892	-393.666	-1670.99	197.387	-376.356	-1611.09	32.4011
244	0	-734.788	-1294.01	960.759	-716.501	-1353.76	1115.16	-679.561	-1219.26	537.94	-634.158	-1217.19	92.039	-648.835	-1061.48	34.9713	-346.309	-1307.91	929.98	-340.552	-1354	1080.17	-366.521	-1332.14	515.464	-391.839	-1652.73	205.794	-376.203	-1604.66	36.2924
245	0	-735.928	-1286.4	961.626	-717.258	-1345.77	1116.26	-680.59	-1216.49	537.906	-634.439	-1217.31	91.8503	-648.968	-1061.44	34.8705	-347.657	-1298.72	930.066	-341.21	-1346.4	1079.86	-366.92	-1309.33	515.652	-390.324	-1633.34	213.83	-376.194	-1597.11	40.6058
246	0	-736.948	-1278.9	962.603	-717.865	-1337.87	1117.4	-682.028	-1214.19	537.793	-634.689	-1217.37	91.5377	-649.152	-1061.48	34.8205	-348.835	-1289.6	930.048	-341.76	-1339.13	1079.46	-367.34	-1287.57	516.742	-388.636	-1613.14	220.575	-376.54	-1588.84	44.7597
247	0	-737.884	-1271.49	963.555	-718.414	-1330.26	1118.56	-682.671	-1211.55	537.645	-634.971	-1217.4	91.3592	-649.32	-1061.51	34.7709	-349.631	-1281.47	930.451	-342.408	-1332.21	1079.18	-367.965	-1264.73	518.235	-386.84	-1592.59	226.657	-377.054	-1579.45	48.5477
248	0	-738.621	-1264.14	964.4	-719.059	-1322.6	1119.69	-683.951	-1209.78	537.73	-635.174	-1217.4	91.1381	-649.453	-1061.54	34.7102	-350.597	-1272.33	930.864	-342.925	-1325.21	1079.16	-368.722	-1242.61	520.576	-385.526	-1572.7	232.279	-377.313	-1566.86	53.2033
249	0	-739.42	-1257.01	965.084	-720.022	-1314.44	1120.73	-684.534	-1207.69	537.714	-635.407	-1217.48	90.9772	-649.545	-1061.56	34.6804	-351.168	-1264.26	931.757	-343.052	-1317.69	1079.49	-369.605	-1221.52	523.696	-384.924	-1553.4	238.209	-377.291	-1548.82	58.7598
250	0	-740.205	-1250.04	965.512	-721.409	-1305.61	1121.51	-684.91	-1205.65	537.695	-635.583	-1217.53	90.9287	-649.507	-1061.52	34.6348	-351.549	-1255.7	932.739	-342.821	-1309.36	1080.19	-370.751	-1201.16	527.133	-384.975	-1533.45	243.564	-375.114	-1525.3	64.4644
251	0	-740.896	-1243.02	965.557	-723.023	-1296.4	1121.95	-685.282	-1203.94	537.707	-635.622	-1217.67	90.9246	-649.654	-1061.64	34.7121	-351.908	-1246.3	933.592	-342.404	-1300.11	1081.15	-372.21	-1181.7	530.99	-385.481	-1512.99	247.594	-375.005	-1498.57	68.8531
252	0	-741.599	-1236.13	965.406	-724.766	-1287.18	1122.17	-685.52	-1202.63	537.882	-635.751	-1217.98	91.074	-649.572	-1061.59	34.7476	-351.904	-1237.28	934.807	-342.095	-1290.6	1082.43	-373.73	-1163.07	535.33	-386.286	-1491.8	250.715	-376.905	-1470.87	71.5016
253	0	-742.252	-1229.24	965.164	-726.41	-1278.12	1122.31	-685.473	-1201.48	538.056	-635.882	-1218.32	91.2837	-649.64	-1061.68	34.8401	-352.226	-1227.57	936.049	-342.028	-1281.04	1084.06	-375.306	-1145.05	540.015	-387.468	-1470.5	252.293	-376.736	-1442.19	74.0913
254	0	-742.764	-1222.48	965.015	-727.755	-1269.36	1122.6	-685.025	-1200.12	538.143	-635.929	-1218.7	91.4041	-649.657	-1061.75	34.9521	-352.693	-1217.6	937.49	-342.376	-1271.73	1086.2	-377.004	-1127.61	544.61	-388.709	-1449	252.413	-376.155	-1413.8	75.6269
255	0	-743.167	-1215.79	965.026	-728.805	-1261.12	1123.04	-684.865	-1198.95	538.414	-635.817	-1218.88	91.4454	-649.833	-1061.93	35.1287	-353.144	-1207.52	939.298	-343.124	-1262.41	1088.87	-378.474	-1110.29	549.138	-390.002	-1427.08	251.152	-375.335	-1385.43	76.1523
256	0	-743.43	-1208.99	965.085	-729.464	-1253.2	1123.7	-684.83	-1197.7	538.647	-635.617	-1218.84	91.4924	-649.838	-1061.99	35.2367	-353.373	-1197.84	941.829	-344.061	-1253.17	1091.98	-379.839	-1093.41	553.378	-391.383	-1404.72	248.68	-374.361	-1356.68	75.8362
257	0	-743.751	-1202.28	965.203	-729.905	-1245.45	1124.38	-684.861	-1196.17	538.767	-635.54	-1218.9	91.58	-649.865	-1062.04	35.3247	-353.865	-1187.76	944.415	-345.238	-1244.35	1095.14	-381.027	-1077.02	557.279	-392.86	-1381.97	245.059	-373.481	-1327.27	74.731
258	0	-743.935	-1195.35	965.242	-730.399	-1237.94	1124.94	-685.082	-1194.48	538.982	-635.547	-1219.02	91.7075	-649.923	-1062.1	35.3859	-354.315	-1178.17	947.144	-346.373	-1236.07	1098.13	-382.266	-1061.68	560.985	-394.506	-1358.9	240.408	-372.709	-1296.92	73.0911
259	0	-744.078	-1188.31	965.223	-730.853	-1230.36	1125.36	-685.243	-1192.41	539.058	-635.571	-1219.12	91.7803	-649.925	-1062.12	35.3669	-354.527	-1169.74	949.94	-347.422	-1228.15	1100.77	-383.56	-1046.89	564.194	-396.222	-1335.4	234.793	-371.852	-1265.78	71.3924
260	0	-744.131	-1181.15	965.037	-731.424	-1222.52	1125.49	-685.226	-1189.98	539.1	-635.447	-1219.01	91.7377	-649.914	-1062.06	35.3062	-354.518	-1161.46	952.499	-348.357	-1220.3	1103.06	-384.752	-1032.85	567.042	-397.804	-1311.42	228.22	-370.978	-1233.7	69.5244
261	0	-744.185	-1173.93	964.75	-732.112	-1214.68	1125.45	-685.363	-1187.53	539.131	-635.357	-1218.83	91.7844	-649.924	-1062.01	35.1682	-354.491	-1152.62	954.727	-349.183	-1212.1	1105.17	-385.818	-1019.6	569.792	-399.316	-1286.67	220.787	-370.166	-1200.43	67.2733
262	0	-744.227	-1166.53	964.337	-732.866	-1206.51	1125.24	-685.45	-1184.98	539.129	-635.335	-1218.74	91.8558	-649.746	-1061.8	34.9163	-354.502	-1143.89	956.841	-350.02	-1204	1107.08	-386.914	-1007.13	572.31	-400.783	-1261.49	212.573	-369.499	-1166.98	65.0382
263	0	-744.228	-1158.97	963.824	-733.625	-1198.15	1124.86	-685.454	-1182.35	539.087	-635.356	-1218.73	91.9654	-649.846	-1061.76	34.7403	-354.365	-1135.48	958.691	-350.88	-1195.9	1108.7	-388.628	-994.348	574.223	-402.155	-1235.77	203.688	-368.946	-1133.35	62.5299
264	0	-744.313	-1151.41	963.289	-734.357	-1189.69	1124.37	-685.239	-1179.62	538.966	-635.308	-1218.62	92.0707	-649.67	-1061.51	34.4295	-354.31	-1126.76	960.299	-351.729	-1187.79	1110.14	-389.329	-983.212	575.903	-403.388	-1209.27	194.139	-368.192	-1100.03	59.892
265	0	-744.376	-1143.72	962.662	-735.02	-1181.26	1123.81	-685.278	-1177.14	539.015	-635.235	-1218.41	92.1845	-649.777	-1061.31	34.0101	-354.236	-1117.93	961.721	-352.578	-1179.42	1111.28	-389.775	-973.123	577.189	-404.492	-1182.12	184.258	-367.542	-1065.63	57.0535
266	0	-744.478	-1136.03	961.961	-735.735	-1172.73	1123.07	-685.146	-1174.78	539.116	-635.175	-1218.19	92.3391	-649.762	-1061.25	33.7319	-354.146	-1109.07	962.837	-353.227	-1171.07	1112.06	-390.107	-963.825	578.002	-405.57	-1154.53	174.191	-366.822	-1031.17	54.5497
267	0	-744.541	-1128.18	961.256	-736.442	-1164.26	1122.25	-685.088	-1172.32	539.188	-635.122	-1217.94	92.4369	-649.683	-1060.83	33.3874	-354.193	-1099.79	963.595	-353.93	-1162.74	1112.63	-390.292	-955.265	578.237	-406.758	-1126.37	164.113	-365.999	-996.368	52.2546
268	0	-744.638	-1120.36	960.499	-737.13	-1155.79	1121.36	-685.144	-1169.93	539.3	-635.068	-1217.68	92.5446	-649.637	-1060.58	33.1105	-354.189	-1090.55	964.157	-354.355	-1154.18	1112.99	-389.447	-948.681	578.057	-407.944	-1097.75	154.26	-365.029	-961.716	50.4191
269	0	-744.752	-1112.53	959.792	-737.758	-1147.28	1120.47	-685.191	-1167.35	539.41	-634.92	-1217.44	92.6542	-649.639	-1060.42	32.8788	-353.943	-1082.15	964.587	-355.056	-1146.25	1113.03	-389.084	-941.96	577.07	-409.086	-1068.98	145.014	-363.844	-927.551	49.0318
270	0	-744.877	-1104.75	959.068	-738.262	-1138.9	1119.74	-685.199	-1164.54	539.508	-634.771	-1217.12	92.7549	-649.627	-1060.29	32.7046	-353.821	-1073.75	964.726	-355.43	-1136.86	1113.4	-388.58	-935.731	575.409	-410.353	-1039.54	136.264	-363.048	-893.968	47.9705
271	0	-745.107	-1096.92	958.298	-738.603	-1130.43	1119.06	-685.201	-1161.53	539.521	-634.727	-1216.88	92.9831	-649.643	-1060.13	32.5472	-353.22	-1067.14	964.998	-356.048	-1127.91	1113.52	-387.831	-929.84	573.22	-411.51	-1009.67	128.35	-361.67	-861.907	47.541
272	0	-745.302	-1089.02	957.569	-738.811	-1121.84	1118.41	-685.014	-1158.07	539.483	-634.606	-1216.58	93.247	-649.657	-1060.02	32.3837	-353.201	-1058.46	964.473	-356.542	-1118.57	1113.39	-386.808	-924.282	570.603	-412.342	-979.876	121.525	-361.808	-829.032	46.5888
273	0	-745.643	-1081.02	956.651	-739.086	-1113.19	1117.68	-684.965	-1154.46	539.407	-634.469	-1216.25	93.4981	-649.657	-1060.07	32.2046	-353.142	-1049.51	963.714	-357.074	-1109	1113.14	-385.62	-919.009	567.545	-412.816	-949.878	115.926	-362.825	-796.195	45.8762
274	0	-746.023	-1072.91	955.757	-739.358	-1104.23	1116.81	-685.085	-1150.59	539.222	-634.301	-1215.86	93.7673	-649.616	-1059.9	32.0437	-352.934	-1041.08	962.794	-357.45	-1099.11	1112.59	-384.348	-913.985	564.282	-412.932	-920.172	111.668	-364.644	-763.847	45.8733
275	0	-746.407	-1064.74	954.694	-739.765	-1095.14	1115.82	-685.158	-1146.48	539.097	-634.192	-1215.52	94.0707	-649.579	-1059.72	31.8533	-353.039	-1032.18	961.409	-357.863	-1089.16	1111.98	-383.309	-909.189	561.089	-413.147	-890.918	108.793	-368.388	-730.8	46.5541
276	0	-746.795	-1056.42	953.604	-740.048	-1086	1114.71	-685.248	-1142.04	538.919	-634.061	-1215.09	94.4308	-649.604	-1059.6	31.6751	-353.332	-1022.21	959.706	-357.903	-1078.57	1111.21	-382.513	-904.427	558.118	-412.892	-862.929	106.864	-371.665	-700.008	48.6742
277	0	-747.048	-1047.89	952.443	-740.323	-1076.74	1113.48	-685.229	-1137.2	538.584	-633.943	-1214.63	94.7747	-649.589	-1059.39	31.4861	-353.202	-1013.07	958.306	-356.952	-1065.48	1110.35	-381.846	-899.326	555.328	-412.684	-836.63	105.79	-375.282	-670.883	51.8785
278	0	-747.364	-1039.3	951.228	-740.525	-1067.51	1112.21	-685.274	-1132.3	538.336	-633.762	-1214.04	95.2069	-649.589	-1059.27	31.3219	-352.977	-1004.27	957.025	-357.233	-1055.01	1109.39	-381.155	-893.793	552.686	-412.446	-812.736	105.307	-379.259	-643.197	56.254
279	0	-747.609	-1030.54	950.031	-740.574	-1058.41	1110.88	-685.12	-1126.98	537.992	-633.604	-1213.48	95.631	-649.567	-1059.08	31.2054	-352.621	-995.664	955.876	-356.956	-1044.06	1108.37	-380.607	-887.881	550.197	-411.839	-791.135	105.368	-382.926	-618.255	62.0356
280	0	-747.69	-1021.62	948.741	-740.613	-1049.28	1109.49	-685.082	-1121.63	537.815	-633.396	-1212.84	96.2131	-649.544	-1058.92	31.032	-352.379	-986.079	954.814	-356.864	-1033.3	1107.41	-380.184	-881.644	547.917	-412.672	-770.831	105.528	-386.585	-595.929	68.7317
281	0	-747.713	-1012.58	947.363	-740.526	-1040.03	1108	-684.775	-1115.82	537.44	-633.064	-1212.1	96.7517	-649.547	-1058.6	31.0111	-351.807	-977.175	954.092	-356.923	-1023.13	1106.48	-379.943	-874.748	545.821	-413.325	-753.62	105.821	-389.458	-576.865	75.3186
282	0	-747.445	-1003.39	945.904	-740.411	-1030.76	1106.43	-684.298	-1109.61	536.935	-632.71	-1211.31	97.3806	-649.5	-1058.58	30.9095	-351.703	-966.403	953.016	-356.827	-1012.81	1105.59	-379.842	-867.133	544.13	-414.067	-739.259	105.808	-391.481	-561.449	80.6581
283	0	-747.167	-994.177	944.364	-740.239	-1021.37	1104.71	-683.93	-1103.29	536.523	-632.321	-1210.35	98.0497	-649.5	-1058.48	30.8755	-351.396	-956.548	952.318	-358.157	-1006.38	1104.64	-379.938	-858.423	542.883	-415.009	-727.631	105.294	-392.337	-549.46	83.4791
284	0	-746.727	-984.9	942.778	-740.116	-1011.98	1102.91	-683.337	-1096.48	535.94	-631.954	-1209.43	98.9599	-649.369	-1058.18	30.7063	-351.203	-946.036	951.612	-357.767	-996.251	1103.77	-380.416	-848.354	542.071	-416.082	-718.607	104.187	-392.293	-540.8	83.4263
285	0	-746.186	-975.477	941.167	-739.765	-1002.28	1101.15	-683.113	-1089.93	535.59	-631.268	-1207.89	99.7832	-649.355	-1057.87	30.5605	-351.122	-935.247	950.948	-357.688	-986.614	1102.92	-381.062	-837.293	541.524	-417.128	-712.035	103.864	-391.665	-535.14	80.8759
286	0	-745.638	-966.018	939.698	-739.466	-992.484	1099.42	-682.13	-1082.55	535.073	-630.699	-1206.37	100.844	-649.271	-1057.41	30.2841	-350.715	-924.583	950.4	-357.418	-976.848	1102.29	-381.892	-825.68	541.167	-418.445	-707.451	102.663	-391.083	-532.198	75.9793
287	0	-744.991	-956.38	938.349	-738.991	-982.569	1097.83	-681.627	-1075.42	535.019	-630.54	-1205.35	102.229	-649.349	-1057.07	30.1559	-350.245	-914.135	949.998	-356.976	-966.693	1101.61	-382.87	-813.737	540.982	-420.289	-704.255	100.698	-390.38	-530.478	69.8565
288	0	-744.091	-946.492	937.276	-738.452	-972.542	1096.37	-680.617	-1067.56	534.782	-633.152	-1206.59	106.087	-649.366	-1056.71	29.9881	-349.652	-903.482	949.572	-356.447	-956.182	1100.97	-383.95	-801.725	540.859	-421.884	-702.242	98.6744	-390.038	-529.167	65.044
289	0	-743.279	-936.644	936.333	-737.867	-962.464	1095.08	-679.659	-1059.51	534.708	-632.806	-1204.82	108.01	-649.417	-1056.24	29.839	-348.859	-892.801	949.339	-355.836	-945.571	1100.5	-384.829	-789.846	540.659	-423.607	-699.339	97.3806	-390.256	-527.609	61.3053
290	0	-742.307	-926.773	935.555	-736.947	-952.029	1094	-678.827	-1051.01	534.757	-632.917	-1203.05	110.294	-649.582	-1055.91	29.5515	-348.289	-881.544	949.363	-355.212	-934.946	1100.38	-385.582	-778.566	540.48	-424.232	-695.864	96.4872	-391.389	-525.259	56.751
291	0	-741.318	-916.683	934.975	-736.301	-941.83	1093.11	-677.882	-1042.01	534.911	-632.854	-1200.69	112.664	-649.782	-1055.36	29.4013	-347.778	-869.857	949.758	-354.751	-924.181	1100.65	-385.814	-768.439	540.708	-424.159	-692.033	95.8845	-392.76	-522.805	51.8759
292	0	-740.243	-906.304	934.635	-735.46	-931.49	1092.43	-677.259	-1032.39	535.198	-632.932	-1198.18	115.614	-650.021	-1054.81	29.3063	-347.349	-857.857	950.503	-354.111	-912.319	1101.47	-385.335	-758.541	541.243	-423.921	-688.676	95.3203	-393.177	-521.252	47.8779
293	0	-739.232	-895.875	934.569	-734.625	-921.128	1091.97	-676.542	-1021.95	535.624	-633.194	-1195.43	118.969	-650.275	-1054.2	29.2495	-346.758	-845.885	951.74	-353.773	-902.146	1102.68	-384.448	-748.195	542.183	-423.511	-686.551	95.1284	-392.985	-520.126	44.7614
294	0	-738.136	-885.237	934.615	-733.913	-910.54	1091.72	-675.936	-1010.62	535.903	-633.34	-1192.02	122.483	-650.586	-1053.56	29.2471	-346.108	-834.063	953.173	-352.149	-887.563	1104.76	-383.366	-737.311	543.456	-422.969	-685.513	95.1805	-392.487	-519.468	42.4561
295	0	-736.843	-874.061	934.839	-733.157	-899.645	1091.68	-675.452	-998.369	536.281	-633.598	-1188.14	126.406	-650.921	-1052.87	29.3365	-345.32	-822.623	954.954	-351.185	-874.92	1106.69	-382.345	-726.106	544.711	-422.375	-684.324	95.1753	-392.308	-518.8	40.3968
296	0	-735.628	-862.908	935.181	-732.377	-888.44	1091.89	-675.764	-985.699	536.722	-634.359	-1183.96	131.174	-651.438	-1052.25	29.5746	-344.369	-811.606	956.884	-350.586	-863.974	1108.89	-381.593	-715.6	545.849	-421.733	-683.228	95.1937	-392.246	-518.129	38.468
297	0	-734.385	-851.166	935.674	-731.557	-877.014	1092.29	-675.544	-971.217	537.063	-635.028	-1179.23	136.088	-651.752	-1051.21	29.5467	-342.996	-801.017	958.742	-349.863	-853.385	1111.19	-381.3	-705.597	546.588	-421.148	-682.173	95.2087	-391.892	-517.674	37.1651
298	0	-733.068	-839.357	936.491	-730.553	-865.315	1093	-675.562	-955.524	537.086	-635.536	-1173.43	141.401	-652.159	-1050.46	29.8666	-341.604	-790.662	960.256	-348.821	-842.722	1113.14	-380.29	-698.039	547.123	-420.804	-681.478	95.1308	-391.88	-517.396	36.8898
299	0	-731.695	-827.229	937.311	-729.113	-853.424	1093.93	-675.868	-938.658	537.229	-635.808	-1166.63	147.061	-652.272	-1048.94	30.0751	-340.114	-780.42	961.542	-347.525	-832.208	1114.85	-378.748	-692.386	547.417	-420.858	-681.086	95.0775	-392.016	-517.13	36.5243
300	0	-730.329	-815.141	938.462	-728.097	-841.705	1095.34	-676.534	-920.756	537.218	-635.984	-1158.82	153.453	-652.429	-1047.21	30.5602	-338.587	-770.114	962.528	-345.829	-821.732	1116.34	-377.731	-686.92	547.139	-420.936	-680.663	94.9601	-392.076	-516.867	36.1911
301	0	-728.793	-802.768	939.553	-726.63	-829.839	1096.9	-677.473	-901.779	537.195	-636.113	-1149.74	160.536	-652.676	-1045.56	31.4194	-336.895	-760.089	963.417	-343.962	-811.096	1117.48	-376.922	-682.331	546.752	-421.048	-680.248	94.8125	-392.084	-516.475	35.8893
302	0	-727.34	-790.193	940.929	-725.132	-818.284	1098.54	-678.605	-881.792	536.934	-636.149	-1139.51	168.158	-652.783	-1043.6	32.4996	-335.293	-750.223	963.98	-342.163	-800.937	1118.32	-376.23	-678.465	546.216	-421.34	-679.958	94.5241	-392.129	-516.283	35.657
303	0	-725.974	-777.922	942.477	-723.794	-807.156	1100.43	-679.728	-860.784	536.657	-636.453	-1128.1	176.198	-652.813	-1041.21	33.7426	-333.852	-740.899	964.373	-340.336	-790.832	1118.94	-375.362	-675.103	545.627	-421.644	-679.834	94.1859	-392.102	-516.176	35.4796
304	0	-724.746	-766.204	943.728	-722.505	-796.148	1102.18	-680.801	-839.067	536.317	-637.21	-1115.8	184.951	-652.926	-1038.21	35.6253	-332.515	-732.154	964.752	-338.596	-780.778	1119.47	-374.355	-671.875	545.332	-421.763	-679.678	93.8329	-391.934	-516.081	35.2303
305	0	-723.589	-754.268	945.265	-721.345	-785.51	1103.84	-681.856	-816.828	536.095	-637.934	-1101.97	194.323	-652.996	-1034.18	38.1339	-331.267	-723.583	965.184	-337.111	-771.149	1119.92	-373.206	-668.41	545.148	-421.533	-679.621	93.6258	-391.633	-515.963	34.9822
306	0	-722.426	-742.889	946.494	-720.415	-775.313	1105.24	-682.891	-794.052	535.904	-638.722	-1086.15	203.517	-653.183	-1028.89	41.8149	-329.422	-716.499	966.145	-335.879	-761.849	1120.49	-371.787	-664.717	545.001	-421.245	-679.462	93.4304	-391.349	-515.824	34.7458
307	0	-721.326	-731.517	947.487	-719.412	-765.191	1106.23	-684.036	-771.264	536.035	-639.414	-1068.72	212.356	-653.514	-1021.85	45.9438	-328.682	-707.691	966.758	-334.853	-752.73	1121.1	-370.456	-660.928	544.982	-421.051	-679.285	93.2906	-391.089	-515.635	34.4502
308	0	-720.429	-720.707	948.272	-718.786	-755.618	1106.86	-685.023	-748.618	536.346	-640.329	-1050.04	220.277	-653.273	-1013.8	49.8561	-328.09	-698.343	967.273	-333.963	-743.73	1121.79	-369.237	-656.912	544.957	-420.968	-679.139	93.2539	-390.754	-515.59	34.2516
309	0	-719.545	-710.18	948.801	-718.141	-746.197	1107.22	-685.843	-726.126	537.276	-641.339	-1030.4	226.726	-653.291	-1004.72	53.956	-327.417	-689.055	967.721	-333.154	-734.663	1122.41	-368.16	-652.871	544.766	-420.829	-678.84	93.1206	-390.655	-515.403	34.0713
310	0	-718.744	-700.136	949.344	-717.52	-736.924	1107.39	-686.363	-704.644	538.869	-642.291	-1011	232.768	-653.585	-992.776	59.7878	-326.698	-679.935	968.068	-332.341	-725.46	1123.02	-367.152	-648.72	544.37	-420.858	-678.555	93.0036	-390.559	-515.25	33.8794
311	0	-718.248	-689.906	949.97	-716.904	-727.927	1107.52	-686.786	-682.448	540.541	-642.886	-992.405	239.577	-654.287	-976.497	66.1613	-326.021	-670.844	968.27	-331.573	-716.256	1123.44	-366.376	-644.638	544.078	-420.972	-678.339	92.9586	-390.551	-515.02	33.7619
312	0	-717.879	-679.694	950.748	-716.18	-719.29	1107.78	-687.326	-659.404	542.302	-643.051	-973.005	245.734	-655.253	-955.487	72.6272	-325.44	-661.838	968.44	-330.724	-706.962	1123.75	-365.754	-640.81	543.822	-421.191	-678.045	92.9194	-390.588	-514.866	33.5812
313	0	-717.515	-669.693	951.7	-715.28	-710.85	1108.26	-687.228	-638.79	545.085	-642.971	-952.727	251.26	-656.433	-931.216	78.8512	-324.855	-652.881	968.525	-329.809	-697.557	1123.88	-365.227	-637.085	543.598	-421.47	-677.805	92.9337	-390.552	-514.787	33.4849
314	0	-717.269	-659.912	952.905	-714.358	-702.465	1108.84	-687.171	-618.373	548.205	-642.725	-931.385	255.702	-657.478	-904.936	84.3068	-324.36	-644.008	968.598	-328.738	-687.862	1123.75	-364.897	-633.734	543.496	-421.659	-677.607	93.0817	-390.512	-514.663	33.3874
315	0	-716.908	-650.353	954.387	-713.27	-694.152	1109.55	-686.779	-598.087	551.533	-642.437	-909.217	258.697	-658.219	-877.705	88.6369	-323.919	-634.849	968.498	-327.829	-678.96	1123.55	-364.561	-630.451	543.455	-421.87	-677.352	93.2424	-390.61	-514.455	33.203
316	0	-716.687	-640.702	956.034	-711.981	-686.24	1110.57	-686.502	-578.33	555.129	-642.209	-886.711	260.432	-659.446	-850.48	91.8717	-323.514	-626.623	968.491	-326.901	-670.424	1123.26	-364.294	-627.191	543.444	-422.022	-677.122	93.4568	-390.607	-514.325	33.0977
317	0	-716.45	-631.433	957.859	-710.45	-678.696	1111.69	-686.24	-558.775	558.821	-642.037	-863.741	260.795	-660.771	-823.289	93.7039	-323.126	-618.031	968.517	-326.124	-662.522	1122.92	-364.104	-623.843	543.449	-422.257	-676.82	93.5403	-390.64	-514.276	33.0285
318	0	-715.989	-622.326	959.972	-708.746	-671.582	1112.88	-685.811	-539.717	562.762	-641.762	-840.433	260.021	-662.349	-796.055	94.4767	-322.84	-609.774	968.696	-325.642	-655.339	1122.76	-364.061	-620.416	543.434	-422.467	-676.475	93.7612	-390.636	-514.229	32.9711
319	0	-715.57	-613.576	962.244	-707.014	-664.437	1114.4	-685.658	-521.119	566.469	-641.518	-816.678	257.991	-663.906	-768.057	94.1284	-322.535	-601.673	969.095	-325.42	-648.622	1123.05	-364.032	-616.893	543.346	-422.637	-676.265	93.9197	-390.623	-514.138	32.9046
320	0	-714.961	-604.323	964.679	-705.233	-657.091	1116.19	-685.545	-502.74	569.922	-641.123	-792.394	254.937	-665.813	-739.396	93.244	-322.228	-593.968	969.627	-325.497	-642.026	1123.75	-364.091	-613.392	543.317	-422.805	-676.06	94.1815	-390.667	-514.108	32.8144
321	0	-714.344	-595.092	967.26	-703.335	-649.562	1118.07	-685.451	-485.331	573.029	-640.694	-767.563	251.053	-667.153	-709.195	91.4725	-321.871	-586.262	970.156	-325.293	-634.243	1124.4	-364.14	-609.849	543.259	-423.03	-675.733	94.473	-390.663	-514.007	32.7066
322	0	-713.814	-586.477	969.677	-701.671	-641.483	1119.64	-685.239	-468.371	575.824	-640.328	-742.399	246.281	-668.708	-678.327	89.5365	-321.449	-578.735	970.367	-325.528	-628.374	1124.91	-364.192	-606.166	543.194	-423.161	-675.314	94.7826	-390.583	-513.899	32.6148
323	0	-712.839	-575.006	971.737	-700.486	-632.84	1120.82	-684.85	-452.524	578.361	-639.966	-716.625	240.478	-670.315	-646.502	87.1026	-321.026	-571.186	970.124	-325.17	-622.062	1124.71	-364.347	-602.404	543.149	-423.296	-674.962	95.1736	-390.549	-513.805	32.5081
324	0	-711.974	-563.114	973.403	-699.824	-623.804	1121.4	-684.26	-437.437	580.82	-639.677	-690.33	233.724	-671.625	-613.53	84.1536	-320.562	-563.697	969.4	-324.125	-614.484	1124.04	-364.539	-598.522	543.104	-423.454	-674.623	95.7328	-390.517	-513.681	32.3942
325	0	-711.46	-552.341	974.698	-699.096	-613.524	1122.21	-683.413	-423.038	583.164	-639.45	-663.614	226.205	-672.712	-579.667	80.9308	-320.113	-555.75	968.316	-322.789	-606.019	1123.1	-364.818	-594.536	542.957	-423.647	-674.124	96.2111	-390.546	-513.567	32.295
326	0	-711.073	-542.256	975.74	-698.67	-603.457	1123.03	-682.507	-409.576	585.166	-639.252	-636.049	217.949	-673.741	-545	77.5978	-319.69	-548.059	967.108	-321.583	-597.231	1122.13	-365.005	-590.617	542.837	-423.757	-673.463	96.6836	-390.484	-513.447	32.2306
327	0	-710.892	-532.402	976.727	-698.294	-593.959	1123.77	-681.874	-396.79	586.731	-639.188	-608.003	209.117	-674.579	-509.451	74.1237	-319.356	-540.245	965.781	-320.56	-588.457	1121.15	-365.298	-586.812	542.685	-423.969	-672.853	97.1861	-390.569	-513.289	32.117
328	0	-710.784	-522.73	977.459	-697.684	-583.854	1124.51	-681.166	-384.615	587.727	-639.199	-579.421	199.948	-675.187	-473.035	70.7739	-319.092	-532.54	964.662	-319.727	-580.521	1120.17	-365.539	-583.109	542.477	-424.205	-672.275	97.6992	-390.504	-513.251	32.1221
329	0	-710.594	-512.987	978.091	-697.138	-574.6	1125.19	-680.523	-374.154	588.547	-639.223	-550.077	190.173	-675.552	-435.497	67.2361	-318.931	-524.863	963.804	-319.102	-571.663	1119.41	-365.778	-579.528	542.243	-424.437	-671.821	98.1417	-390.515	-513.17	32.0174
330	0	-710.325	-503.211	978.935	-696.311	-565.029	1125.87	-679.859	-363.613	588.525	-639.277	-520.071	180.1	-676.463	-399.04	64.2348	-318.797	-517.337	963.038	-318.483	-563.081	1118.89	-365.83	-576.184	542.063	-424.589	-671.458	98.4951	-390.504	-513.164	31.922
331	0	-710.208	-493.968	979.715	-695.802	-556.238	1126.44	-679.17	-354.484	588.415	-639.366	-489.359	170.179	-677.453	-362.166	61.4564	-318.725	-509.894	962.404	-318.431	-555.004	1118.48	-365.833	-573.028	542.001	-424.742	-670.993	98.963	-390.431	-513.092	31.8843
332	0	-710.104	-485.102	980.182	-695.071	-547.197	1126.83	-678.363	-346.289	587.525	-639.461	-458.052	160.556	-679.831	-330.831	60.1113	-318.702	-502.626	961.888	-318.434	-547.098	1118.01	-365.794	-569.982	541.964	-424.908	-670.563	99.4214	-390.592	-512.831	31.6646
333	0	-710.119	-476.681	980.368	-694.703	-538.13	1127.07	-677.833	-338.615	585.695	-639.622	-426.881	151.525	-680.736	-294.323	58.6398	-318.741	-495.334	961.259	-318.492	-539.083	1117.55	-365.804	-566.97	541.953	-425.068	-670.194	99.8587	-390.597	-512.772	31.5889
334	0	-710.107	-468.217	980.1	-694.403	-529.031	1127	-677.12	-331.729	582.94	-639.844	-395.585	143.192	-681.724	-258.219	57.607	-318.702	-488.071	960.629	-318.604	-530.869	1116.95	-365.751	-563.99	541.941	-425.187	-669.822	100.436	-390.573	-512.66	31.5399
335	0	-710.053	-459.02	979.308	-694.218	-519.554	1126.77	-676.282	-326.299	579.763	-640.283	-364.301	135.856	-683.375	-222.49	57.6714	-318.653	-481.232	959.874	-318.517	-522.278	1116.2	-365.771	-560.944	541.923	-425.326	-669.468	100.877	-390.371	-512.811	31.6127
336	0	-710.341	-450.401	978.297	-694.172	-509.758	1126.23	-675.381	-320.902	576.194	-641.258	-335.653	130.081	-683.564	-186.818	58.0102	-318.638	-473.401	958.824	-318.607	-513.441	1115.29	-365.78	-557.856	541.854	-425.514	-669.147	101.508	-390.317	-512.782	31.5206
337	0	-710.713	-442.197	976.896	-694.373	-500.362	1125.49	-674.656	-315.836	572.44	-642.407	-304.085	125.3	-682.642	-151.408	58.9056	-318.667	-465.414	957.687	-318.666	-504.466	1114.29	-365.835	-554.621	541.858	-425.758	-668.75	102.111	-390.384	-512.667	31.4917
338	0	-711.135	-433.909	975.279	-694.602	-490.944	1124.53	-673.979	-310.883	568.741	-643.622	-272.631	121.961	-680.456	-116.502	60.7582	-318.634	-457.339	956.516	-318.716	-495.263	1113.29	-365.896	-551.306	541.81	-425.992	-668.289	102.892	-390.399	-512.58	31.4379
339	0	-711.422	-425.079	973.457	-694.76	-481.12	1123.39	-673.504	-306.368	565.174	-644.931	-242.255	120.194	-676.851	-82.4215	63.9015	-318.669	-449.301	955.365	-318.96	-486.134	1112.23	-366.07	-547.846	541.782	-426.211	-667.727	103.62	-390.427	-512.464	31.3418
340	0	-711.613	-415.969	971.706	-695.187	-471.356	1122.31	-672.886	-301.714	561.898	-646.226	-213.595	119.857	-672.276	-49.9028	68.1918	-318.692	-441.069	954.215	-319.237	-476.819	1111.17	-366.202	-544.174	541.777	-426.392	-667.115	104.46	-390.614	-512.194	31.1755
341	0	-711.813	-406.757	969.971	-695.549	-461.069	1120.97	-671.933	-297.101	558.794	-647.581	-187.262	120.124	-667.127	-19.6619	73.5325	-318.94	-432.673	953.107	-319.737	-467.667	1110.13	-366.391	-540.287	541.9	-426.522	-666.523	105.422	-390.567	-512.064	31.0679
342	0	-711.781	-397.071	968.091	-696.034	-450.816	1119.49	-671.434	-292.059	555.562	-648.495	-163.498	120.719	-661.819	7.42057	79.9213	-319.065	-424.174	952.185	-320.325	-458.461	1109.13	-366.493	-536.015	542.058	-426.598	-665.765	106.501	-390.046	-512.085	31.0396
343	0	-711.977	-386.994	966.161	-696.685	-440.966	1117.96	-670.681	-286.589	552.509	-648.686	-142.611	121.298	-656.131	35.5089	87.0532	-319.288	-415.512	951.336	-321.034	-449.262	1108.14	-366.631	-531.257	542.245	-426.653	-664.98	107.658	-389.982	-511.95	31.019
344	0	-712.255	-377.074	964.166	-697.519	-431.455	1116.34	-670.377	-280.385	549.618	-648.233	-125.367	121.557	-651.754	56.0498	94.0061	-319.687	-406.87	950.461	-321.761	-440.064	1107.21	-366.838	-525.957	542.338	-426.674	-663.982	108.925	-389.951	-511.756	30.9112
345	0	-712.691	-367.573	962.233	-698.419	-421.761	1114.65	-669.989	-272.59	547.476	-647.106	-111.858	120.669	-648.646	70.767	100.185	-320.159	-398.147	949.467	-322.493	-430.653	1106.17	-366.99	-520.129	542.275	-426.538	-663.073	110.22	-390.009	-511.515	30.7315
346	0	-713.406	-358.182	960.459	-699.338	-411.874	1113.07	-669.492	-264.815	545.945	-645.183	-101.675	118.989	-646.757	80.9224	104.378	-320.72	-389.145	948.417	-323.184	-421.127	1104.96	-367.197	-513.708	542.004	-426.342	-661.79	111.573	-389.91	-511.267	30.6492
347	0	-713.819	-348.93	959.054	-700.127	-402.228	1111.58	-668.679	-253.462	545.231	-642.768	-94.5273	117.165	-645.581	87.4844	105.594	-321.348	-380.038	947.333	-324.015	-411.733	1103.72	-367.414	-506.771	541.646	-425.944	-660.65	112.977	-389.809	-511.059	30.512
348	0	-714.436	-339.168	957.879	-700.944	-393.012	1110.29	-668.027	-240.748	544.952	-640.11	-89.587	116.464	-644.559	91.4231	102.871	-322.017	-370.614	946.131	-324.842	-402.201	1102.45	-367.755	-499.432	541.284	-425.529	-659.184	114.62	-389.719	-510.784	30.3765
349	0	-715.056	-328.757	957.059	-701.613	-383.907	1109.26	-667.081	-227.851	545.262	-637.281	-86.0404	115.382	-643.306	94.3121	96.3532	-322.648	-361.051	945.02	-325.623	-392.633	1101.22	-368.158	-491.757	541.014	-424.952	-657.793	116.449	-389.603	-510.521	30.2079
350	0	-715.803	-318.683	956.897	-702.04	-374.529	1108.56	-666.434	-214.994	545.579	-634.2	-82.7505	113.503	-641.147	97.0992	88.977	-323.294	-351.434	944.1	-326.403	-383.083	1100.05	-368.624	-483.723	540.802	-424.475	-655.947	118.482	-389.436	-510.229	29.991
351	0	-716.563	-308.549	956.902	-702.497	-365.241	1108.12	-665.628	-202.524	545.798	-631.494	-78.8119	112.279	-638.414	99.3684	81.9855	-323.935	-341.819	943.283	-327.271	-373.564	1099.02	-369.134	-475.341	540.732	-424.025	-653.979	120.742	-389.295	-509.942	29.8217
352	0	-717.262	-298.112	957.108	-702.956	-355.263	1107.72	-665.037	-190.714	545.932	-629.341	-75.0536	111.128	-634.878	102.264	76.6719	-324.653	-332.083	942.749	-328.149	-363.861	1098.18	-369.746	-466.542	540.685	-423.62	-652.052	123.376	-389.213	-509.622	29.6874
353	0	-718.036	-287.628	957.228	-703.587	-344.946	1107.66	-664.742	-179.196	546.231	-628.25	-71.0536	110.165	-631.093	105.146	72.4088	-325.405	-322.387	942.423	-328.927	-353.781	1097.44	-370.373	-457.275	540.765	-423.214	-649.266	126.176	-389.049	-509.331	29.5349
354	0	-718.682	-276.281	957.292	-704.414	-334.237	1107.81	-664.932	-167.455	546.62	-627.736	-66.461	109.523	-627.672	108.158	68.1819	-326.239	-312.47	942.131	-329.681	-343.777	1096.98	-371.064	-447.278	540.87	-422.675	-646.451	129.344	-388.896	-508.774	29.259
355	0	-719.451	-264.739	957.76	-705.229	-323.183	1108.11	-665.345	-155.611	547.488	-627.431	-63.0388	108.977	-625.139	110.483	64.2331	-327.079	-302.263	942.006	-330.645	-333.644	1096.5	-371.656	-436.61	540.943	-422.127	-643.078	132.844	-388.725	-508.476	29.1778
356	0	-720.021	-253.004	958.419	-706.094	-311.679	1108.76	-666.038	-143.705	548.609	-627.149	-59.9134	108.619	-624.195	111.926	61.4356	-328.095	-291.89	941.937	-331.631	-323.554	1096.26	-372.21	-424.881	540.96	-421.546	-639.279	136.759	-388.402	-508.295	29.3199
357	0	-720.468	-241.125	959.383	-706.904	-299.916	1109.73	-666.679	-132.091	549.845	-627.24	-57.5823	108.422	-624.872	112.926	58.9487	-329.256	-281.451	942.098	-332.696	-313.535	1096.21	-372.721	-412.027	540.856	-421.016	-635.023	141.247	-388.374	-507.996	29.4441
358	0	-720.943	-229.138	960.71	-707.749	-288.243	1111.19	-667.538	-121.411	550.621	-627.688	-55.9906	107.827	-625.708	113.681	56.1779	-330.486	-270.833	942.437	-333.889	-303.483	1096.29	-373.096	-397.906	540.544	-420.289	-630.031	146.013	-388.145	-507.626	29.757
359	0	-721.614	-217.244	962.273	-708.551	-276.406	1112.81	-668.7	-112.206	550.874	-628.138	-54.1485	107.313	-625.873	114.694	53.643	-331.841	-260.222	942.82	-335.162	-293.503	1096.51	-373.257	-382.479	539.983	-419.527	-624.348	151.258	-387.75	-507.147	30.2434
360	0	-722.531	-205.478	963.819	-709.531	-265.091	1114.74	-669.212	-103.835	550.792	-628.347	-52.0622	106.773	-625.438	115.761	51.3984	-333.342	-248.207	942.997	-336.477	-283.574	1096.84	-373.159	-365.839	539.282	-418.577	-617.943	157.091	-387.491	-506.232	30.875
361	0	-723.633	-194.098	965.195	-710.623	-254.163	1116.66	-669.792	-96.5551	550.711	-628.44	-50.1105	106.185	-625	116.622	49.9082	-335.266	-236.692	943.455	-337.835	-273.63	1097.2	-372.73	-347.979	538.412	-417.652	-610.55	163.533	-387.27	-505.104	31.5531
362	0	-725.017	-183.531	966.57	-711.884	-243.705	1118.74	-670.076	-89.8235	550.486	-628.156	-48.6129	105.821	-625.223	113.151	49.1158	-336.961	-225.77	943.866	-339.195	-263.546	1097.51	-372.052	-328.732	537.405	-416.461	-601.865	170.569	-386.994	-503.529	32.4119
363	0	-726.502	-173.317	967.719	-713.144	-233.196	1120.62	-670.218	-83.5823	550.412	-627.828	-47.7066	105.512	-624.746	113.766	48.3685	-338.752	-214.396	944.294	-340.497	-253.542	1097.74	-371.027	-308.409	536.228	-415.168	-591.828	178.123	-386.798	-501.452	33.9699
364	0	-728.004	-163.386	968.659	-714.403	-222.663	1122.22	-670.373	-77.6046	550.215	-627.588	-46.9631	105.237	-624.403	114.383	47.9719	-340.392	-202.401	944.588	-341.742	-243.543	1097.97	-369.879	-287.157	535.069	-413.743	-580.12	186.487	-386.364	-498.767	35.9535
365	0	-729.702	-153.729	969.259	-715.682	-212.575	1123.4	-670.758	-72.2228	550.241	-627.31	-46.4477	104.838	-624.347	114.907	47.5123	-341.983	-191.012	944.991	-342.889	-234.17	1098.1	-369.051	-264.902	533.715	-412.077	-566.557	195.092	-386.196	-495.281	38.373
366	0	-731.044	-144.476	969.874	-716.868	-202.933	1124.4	-671.496	-67.5413	550.162	-626.171	-45.9206	104.524	-624.394	115.238	47.1161	-343.415	-180.006	945.303	-343.81	-224.864	1098.23	-368.569	-241.665	532.352	-410.167	-551.501	204.249	-385.696	-490.829	41.6763
367	0	-732.356	-135.353	970.325	-717.884	-193.763	1125.34	-673.013	-63.4442	549.913	-625.889	-45.6482	104.287	-624.566	115.656	46.7134	-344.712	-168.946	945.561	-344.616	-215.532	1098.13	-367.538	-217.578	531.173	-408.058	-533.858	213.256	-385.313	-485.416	45.6802
368	0	-734.4	-131.201	971.165	-718.716	-184.699	1126.32	-674.14	-60.0525	549.768	-625.935	-45.3555	103.986	-624.768	115.724	46.4541	-345.973	-158.369	945.774	-345.202	-206.253	1098.02	-366.896	-193.211	530.233	-405.846	-514.451	221.551	-385.17	-478.716	50.3573
369	0	-735.455	-124.073	971.981	-719.435	-175.761	1127.24	-675.287	-56.6442	549.897	-625.98	-45.0459	103.695	-625.016	115.86	46.2449	-347.118	-148.23	946.069	-345.862	-197.452	1097.77	-366.277	-168.936	529.967	-403.458	-494.135	228.919	-384.807	-469.753	55.1558
370	0	-736.336	-115.15	972.748	-720.175	-167.04	1128.36	-676.128	-53.5107	549.628	-626.105	-44.8306	103.42	-625.206	115.986	46.1036	-348.086	-138.308	946.493	-346.498	-189.01	1097.46	-365.737	-145.14	530.564	-400.858	-473.221	235.345	-384.834	-460.29	59.5133
371	0	-737.276	-106.292	973.49	-720.966	-158.762	1129.51	-676.555	-50.3226	549.407	-626.143	-44.6048	103.241	-625.304	116.093	46.0333	-348.973	-128.592	946.973	-347.279	-181.198	1097.53	-365.298	-121.991	532.016	-398.336	-452.294	241.077	-384.801	-448.402	63.4915
372	0	-738.17	-97.8758	974.252	-721.784	-150.608	1130.62	-677.222	-46.5988	549.68	-626.426	-44.3188	103.208	-625.288	116.181	45.9216	-349.85	-119.485	947.811	-348.117	-173.811	1097.8	-364.974	-99.4655	534.193	-396.598	-432.393	246.741	-384.629	-430.881	68.7991
373	0	-739.04	-89.6766	974.954	-722.853	-142.044	1131.6	-678.186	-42.8619	549.576	-627.131	-44.424	103.176	-625.241	116.252	45.8581	-350.652	-110.317	948.851	-348.874	-166.388	1098.33	-364.95	-77.4878	537.051	-395.57	-411.64	252.544	-384.026	-407.618	73.8158
374	0	-739.806	-83.9944	975.491	-724.253	-132.861	1132.49	-678.833	-39.4264	549.512	-627.262	-44.5061	103.003	-625.199	116.323	45.7887	-351.265	-101.143	949.853	-349.03	-157.906	1099.14	-365.395	-56.4282	540.295	-395.063	-390.13	257.026	-383.222	-380.515	78.2293
375	0	-740.515	-75.139	975.706	-726.023	-123.156	1133.01	-679.043	-36.3742	549.601	-627.158	-44.4418	103.017	-625.092	116.402	45.6988	-351.677	-91.5572	951.002	-348.803	-148.314	1100.28	-366.409	-35.8997	543.932	-394.687	-367.661	260.45	-381.618	-351.243	81.9667
376	0	-741.198	-66.8087	975.673	-727.992	-112.819	1133.23	-679.025	-33.618	549.527	-626.139	-43.902	103.139	-625.001	116.509	45.6045	-351.885	-81.9396	952.37	-348.298	-137.531	1101.57	-367.187	-15.8249	548.125	-394.55	-344.751	262.566	-379.8	-321.474	84.9302
377	0	-741.909	-58.4773	975.351	-730	-102.387	1133.2	-678.898	-31.4254	549.758	-625.874	-43.8652	103.102	-624.896	116.524	45.464	-352.114	-72.2051	953.726	-348.011	-127.147	1103.26	-368.509	3.8602	552.638	-394.676	-321.675	263.269	-377.952	-291.761	86.8658
378	0	-742.435	-50.383	975.018	-731.621	-91.4874	1133.25	-679.373	-29.535	550.052	-625.819	-43.8343	103.166	-624.941	116.664	45.406	-352.327	-62.2635	955.146	-348.049	-116.346	1105.27	-369.595	22.9	557.393	-394.896	-298.404	262.747	-376.117	-261.91	87.6056
379	0	-742.85	-42.555	974.862	-732.95	-81.7599	1133.54	-679.765	-28.0089	550.133	-625.769	-43.8947	103.187	-624.913	116.746	45.3165	-352.516	-52.6018	956.95	-348.893	-106.34	1107.91	-370.893	41.7728	561.967	-395.196	-274.352	260.787	-374.135	-232.004	87.4184
380	0	-743.474	-34.7337	974.883	-733.806	-72.7515	1134.16	-680.043	-26.756	550.431	-625.785	-43.9174	103.261	-624.894	116.81	45.1974	-352.699	-43.2844	959.389	-350.115	-96.9672	1110.86	-372.137	59.8768	566.435	-395.691	-250.292	257.9	-371.699	-201.359	86.7849
381	0	-743.546	-27.3319	975.029	-734.351	-64.0608	1134.89	-680.376	-25.6169	550.402	-625.766	-43.9286	103.268	-624.889	116.864	45.0779	-352.878	-34.1952	962.109	-351.492	-87.7588	1113.89	-373.37	77.5396	570.62	-396.218	-225.44	253.773	-369.964	-169.686	85.3972
382	0	-743.837	-19.8484	975.224	-734.714	-55.6045	1135.68	-680.565	-24.1392	550.891	-625.811	-43.8972	103.306	-624.898	116.946	45.0038	-353.689	-22.9851	964.391	-352.949	-79.173	1116.71	-374.609	94.3664	574.407	-396.888	-200.355	248.972	-368.141	-136.026	83.7208
383	0	-744.185	-12.5436	975.372	-735.185	-47.3296	1136.25	-680.923	-22.7062	551.273	-625.924	-43.9362	103.362	-624.934	116.986	44.9274	-354.272	-12.5315	967.011	-354.16	-70.8826	1119.06	-375.952	110.257	577.939	-397.956	-174.31	242.891	-366.384	-101.69	82.1829
384	0	-744.383	-5.27061	975.322	-735.757	-39.2523	1136.6	-681.335	-21.3328	551.152	-626.081	-44.0398	103.437	-624.923	117.02	44.8193	-354.672	-3.33489	969.51	-355.145	-62.3823	1121.1	-377.233	124.531	581.262	-398.952	-147.894	235.978	-364.847	-66.6714	80.6187
385	0	-744.71	2.08884	975.171	-736.514	-31.345	1136.65	-681.774	-19.6143	551.608	-626.289	-44.0773	103.501	-624.902	117.062	44.7239	-354.896	5.7869	971.828	-355.837	-53.2071	1122.93	-378.485	138.807	584.189	-399.835	-121.097	228.394	-363.383	-31.4963	78.8909
386	0	-745.06	9.53061	974.873	-737.385	-23.057	1136.47	-682.081	-18.0882	551.744	-626.473	-44.1055	103.584	-624.846	117.142	44.5735	-355.096	15.1303	973.818	-356.507	-44.2253	1124.58	-379.704	152.275	586.868	-400.9	-93.4977	219.928	-362.189	4.1781	76.7067
387	0	-745.356	16.9458	974.505	-738.229	-14.5636	1136.15	-682.367	-16.7703	551.704	-626.71	-44.1255	103.713	-624.826	117.167	44.4266	-355.393	25.0315	975.449	-357.117	-34.7981	1126.11	-380.847	165.07	589.16	-401.687	-65.1023	210.869	-361.321	40.261	74.2305
388	0	-745.68	24.4725	974.048	-739.009	-6.10665	1135.86	-682.456	-14.9038	551.93	-626.85	-44.1	103.835	-624.81	117.231	44.3093	-355.601	34.6619	976.957	-357.598	-24.5635	1127.63	-381.913	177.145	591.026	-402.747	-36.0887	201.344	-360.435	76.2066	71.5411
389	0	-745.983	31.9631	973.545	-739.616	2.24454	1135.46	-682.493	-13.3526	552.302	-626.773	-44.0883	103.934	-624.792	117.22	44.1955	-355.793	44.5373	978.301	-358.243	-14.4627	1128.82	-382.99	188.229	592.503	-403.684	-6.77346	191.554	-359.849	112.706	68.6708
390	0	-746.273	39.3654	972.962	-740.189	10.4731	1135.06	-682.626	-11.3248	552.17	-626.797	-44.1216	104.026	-624.793	117.256	44.055	-355.809	53.9275	979.282	-358.982	-4.82896	1129.76	-383.899	198.659	593.349	-404.68	23.2604	181.85	-359.305	149.447	66.2839
391	0	-746.575	46.6605	972.345	-740.707	18.6054	1134.46	-682.508	-8.98802	552.197	-626.767	-44.0767	104.168	-624.713	117.194	43.9006	-355.942	63.583	980.142	-359.602	5.02272	1130.42	-384.574	208.351	593.547	-405.758	54.4484	172.188	-359.023	186.45	64.3001
392	0	-746.919	53.8887	971.668	-741.365	26.5014	1133.69	-682.429	-6.38717	552.326	-626.736	-43.9618	104.294	-624.771	117.304	43.7878	-356.385	75.5528	980.951	-360.01	15.2433	1130.75	-385.069	217.274	593.119	-406.97	85.4438	162.92	-358.877	223.191	62.8875
393	0	-747.343	61.0783	970.905	-742.062	34.3153	1132.8	-682.395	-3.45864	552.468	-626.871	-43.831	104.461	-624.784	117.327	43.652	-356.408	85.0708	981.306	-360.341	25.4371	1130.77	-385.329	225.273	592.063	-408.22	117.166	154.419	-359.063	259.731	62.0542
394	0	-747.698	68.1071	970.154	-742.693	42.2041	1131.74	-682.817	-0.116174	552.371	-626.581	-43.561	104.625	-625.018	117.512	43.7537	-356.471	94.2119	981.224	-360.61	35.6427	1130.57	-385.597	232.625	590.412	-409.613	149.839	146.273	-359.738	296.027	61.4543
395	0	-748.125	75.1589	969.357	-743.069	51.0817	1130.82	-682.771	3.43186	552.414	-626.514	-43.338	104.833	-625.049	117.626	43.6441	-356.757	103.486	980.882	-360.915	45.9906	1130.2	-385.67	239.354	588.244	-411.237	182.201	139.049	-360.909	332.083	61.1789
396	0	-748.575	82.3263	968.652	-743.31	59.5768	1129.91	-682.791	7.28059	552.423	-626.383	-43.1252	105.043	-625.083	117.714	43.5279	-357.012	112.868	980.317	-361.326	56.1582	1129.63	-385.579	245.792	585.543	-412.575	214.333	133.322	-362.8	367.417	61.6508
397	0	-749.046	89.5031	968.02	-743.409	67.6514	1129.19	-682.703	11.432	552.292	-626.294	-42.8043	105.281	-625.123	117.832	43.3766	-357.274	122.194	979.665	-361.649	66.7322	1129.05	-385.282	251.839	582.385	-413.802	245.957	128.871	-365.441	402.062	63.0853
398	0	-749.496	96.7703	967.33	-743.611	74.7062	1128.38	-682.67	15.853	552.263	-626.168	-42.5049	105.639	-625.179	117.966	43.2201	-357.667	131.538	978.617	-362.209	77.2002	1128.25	-385.016	257.676	579.033	-415.191	277.174	125.59	-368.746	435.908	65.6488
399	0	-749.991	104.237	966.612	-743.724	82.0478	1127.53	-682.71	20.4435	552.209	-626.164	-42.1705	105.86	-625.185	118.062	43.079	-357.954	140.982	977.286	-362.709	87.6219	1127.29	-384.903	263.217	575.881	-416.621	307.272	123.532	-372.532	468.802	69.3773
400	0	-750.355	111.903	965.754	-743.579	90.5775	1126.45	-682.364	25.1184	552.088	-626.057	-41.7993	106.137	-625.281	118.173	42.9494	-358.395	150.573	975.629	-362.88	98.2468	1126.13	-385.569	269.177	572.357	-417.939	335.8	122.413	-376.283	499.925	74.2208
401	0	-750.769	119.824	964.789	-743.595	99.8318	1125.19	-682.494	30.0774	551.898	-625.844	-41.412	106.433	-625.342	118.288	42.8274	-358.752	160.208	973.726	-362.933	109.161	1124.63	-386.255	275.071	569.149	-419.299	362.148	121.744	-380.752	529.196	79.9145
402	0	-751.269	128.265	963.74	-743.648	109.389	1123.86	-682.638	35.2463	551.801	-625.916	-40.932	106.867	-625.186	118.254	42.5037	-358.846	170.039	971.734	-362.958	120.185	1123.02	-386.786	281.482	566.104	-420.764	387.052	121.417	-384.406	556.29	87.4016
403	0	-751.614	136.939	962.57	-743.547	119.606	1122.38	-682.729	40.6133	551.634	-625.865	-40.4592	107.303	-625.219	118.397	42.4123	-358.982	180.146	969.724	-362.698	131.522	1121.36	-387.779	288.211	563.166	-422.16	409.836	121.202	-388.886	581.406	95.6047
404	0	-751.916	145.912	961.29	-743.514	129.75	1121.03	-682.936	46.2528	551.343	-625.996	-39.9164	107.783	-625.239	118.539	42.3118	-358.964	190.511	967.583	-362.516	142.652	1119.61	-388.958	295.093	560.444	-423.965	430.39	121.861	-392.71	603.573	103.796
405	0	-752.14	155.129	959.998	-743.076	140.968	1119.5	-682.948	52.0579	551.156	-625.658	-39.3801	108.395	-625.29	118.681	42.1632	-359.091	201.024	965.652	-362.177	154.809	1118.22	-390.172	302.519	557.78	-426.037	448.227	122.026	-396.303	622.909	110.933
406	0	-752.618	164.63	958.515	-742.821	151.464	1118.39	-683.211	58.2124	550.71	-626.124	-38.6471	109.002	-625.356	118.889	42.0069	-359.246	211.389	963.957	-362.083	165.415	1116.63	-391.335	310.574	555.479	-428.395	463.621	122.112	-399.328	639.206	115.889
407	0	-752.376	173.886	957.388	-742.358	163.158	1116.9	-683.336	64.4178	550.43	-626.382	-37.8886	109.74	-625.424	119.093	41.9177	-359.697	222.019	962.443	-362.063	175.721	1115.15	-392.642	319.626	553.578	-430.933	477.284	121.423	-401.96	652.539	117.956
408	0	-752.294	183.347	956.185	-742.066	174.316	1115.83	-683.299	70.9012	550.122	-626.725	-37.1812	110.474	-625.457	119.337	41.8047	-359.801	232.741	960.88	-361.998	185.988	1113.86	-393.932	330.055	552.357	-434.265	488.741	120.144	-404.142	663.324	117.263
409	0	-752.286	193.002	954.977	-741.552	185.667	1114.64	-683.449	77.6699	549.829	-627.749	-36.4496	111.529	-625.464	119.47	41.6335	-359.933	243.073	959.61	-362.045	196.201	1112.55	-395.348	341.717	551.319	-437.113	497.068	118.094	-405.937	671.613	114.502
410	0	-752.163	202.668	953.844	-741.423	195.899	1113.56	-683.625	84.5179	549.573	-628.086	-35.5173	112.811	-625.5	119.697	41.5113	-359.933	253.689	958.353	-362.17	206.239	1111.22	-396.621	354.297	550.61	-440.016	503.392	116.047	-407.601	677.565	109.985
411	0	-751.953	212.367	952.744	-741.265	205.577	1112.5	-683.701	91.407	549.263	-628.34	-34.3628	113.86	-625.568	120.068	41.3653	-359.694	264.096	957.142	-361.722	217.093	1109.97	-398.256	367.098	550.037	-443.126	508.29	113.59	-409.112	681.434	104.257
412	0	-751.736	222.174	951.72	-741.208	215.344	1111.46	-683.681	98.4631	549.123	-628.42	-33.1053	115.119	-625.645	120.491	41.14	-359.338	274.663	955.965	-361.302	227.201	1108.75	-399.937	380.314	549.507	-445.906	510.948	112.384	-411.067	684.302	98.6999
413	0	-751.341	232.104	950.753	-740.862	226.057	1110.39	-683.585	105.629	549.103	-628.933	-31.7703	116.975	-625.607	120.992	40.9714	-358.923	285.772	954.823	-360.935	238.147	1107.48	-401.453	393.691	549.054	-449.191	514.895	111.114	-413.326	686.368	93.5593
414	0	-751.011	242.242	949.883	-740.318	237.194	1109.42	-683.656	113.149	549.221	-629.073	-30.2002	118.73	-625.669	121.439	40.832	-358.653	297.38	953.801	-360.502	249.582	1106.2	-402.971	406.564	548.778	-451.897	517.422	109.137	-415.899	689.157	89.1257
415	0	-750.773	252.538	949.116	-739.914	247.59	1108.48	-683.408	120.912	549.359	-629.177	-28.1063	120.925	-625.678	121.932	40.6068	-358.388	309.118	953.284	-360.16	261.246	1105.33	-404.474	418.917	548.519	-455.375	522.971	107.793	-419.161	692.534	85.6439
416	0	-750.292	262.873	948.47	-739.853	256.75	1107.44	-683.473	129.237	549.726	-630.168	-26.6024	123.009	-625.793	122.49	40.4798	-358.265	321.67	953.196	-359.64	273.228	1105.1	-405.88	430.379	548.269	-457.711	527.112	107.013	-422.66	696.275	81.6353
417	0	-749.866	273.427	947.844	-739.696	265.639	1106.52	-683.488	138.483	549.932	-630.341	-24.2193	125.513	-625.906	123.036	40.3272	-358.06	334.522	953.482	-359.487	285.238	1105.34	-407.121	441.17	548.076	-458.517	532.468	105.989	-425.561	699.963	76.507
418	0	-749.382	284.166	947.33	-739.41	275.259	1105.59	-683.218	148.176	550.385	-631.132	-21.6447	128.316	-626.076	123.575	40.1537	-357.774	347.313	954.242	-359.413	297.394	1106.03	-407.759	452.23	548.28	-458.092	536.941	105.449	-427.434	703.594	71.2244
419	0	-749.038	295.045	947.02	-738.71	287.36	1104.52	-683.016	159.002	550.51	-631.272	-18.3996	131.395	-626.42	124.303	40.0598	-357.403	360.766	955.634	-359.33	309.681	1107.09	-407.705	463.887	549.11	-457.36	540.444	105.206	-427.966	705.962	66.731
420	0	-748.518	306.186	946.689	-738.955	296.958	1104.06	-683.047	170.866	550.554	-632.049	-14.9645	134.618	-626.907	124.948	39.8794	-357.493	373.58	956.834	-359.369	321.743	1108.65	-407.298	476.337	550.164	-457.011	542.997	104.586	-427.549	707.533	62.4409
421	0	-747.831	317.529	946.405	-739.129	306.023	1103.42	-683.129	183.902	550.373	-632.716	-10.7948	138.484	-627.386	125.548	39.6484	-357.277	385.936	958.26	-359.435	333.881	1110.38	-406.685	488.439	551.425	-456.228	545.099	104.304	-427.273	709.109	58.5732
422	0	-747.11	329.124	946.194	-739.006	316.506	1103.02	-683.549	198.236	550.033	-633.696	-6.1216	142.593	-627.883	126.201	39.5306	-356.816	397.685	960.104	-359.274	345.972	1112.29	-405.766	499.66	552.542	-455.228	545.965	104.498	-426.932	710.035	55.8069
423	0	-746.302	340.974	946.163	-739.013	327.274	1102.92	-684.812	214.035	549.541	-634.895	-0.671458	147.163	-628.374	126.839	39.4795	-356.107	409.225	961.812	-358.983	357.84	1114.46	-404.742	509.699	553.402	-454.681	547.651	104.264	-426.94	710.961	53.348
424	0	-745.439	353.06	946.335	-738.779	338.346	1103	-685.402	230.75	549.045	-636.023	5.77732	152.321	-628.805	127.545	39.5082	-355.364	420.524	963.591	-358.552	369.389	1116.54	-403.712	518.673	554.142	-454.411	549.857	104.026	-426.882	711.905	50.8048
425	0	-744.495	365.293	946.72	-738.362	349.114	1103.49	-686.438	248.785	548.329	-637.301	13.2326	158.142	-628.355	128.028	39.1932	-354.33	431.682	965.217	-357.897	380.846	1118.46	-402.715	526.611	554.341	-454.066	551.63	103.796	-426.677	712.917	49.1798
426	0	-743.328	377.654	947.249	-737.618	359.5	1104.29	-688.273	268.097	547.491	-638.69	21.6768	164.664	-628.756	129.355	39.5425	-353.181	442.792	966.513	-356.944	391.996	1120.05	-401.85	533.019	554.003	-454.126	552.743	103.428	-426.776	713.557	48.4732
427	0	-742.143	390.085	948.071	-736.693	370.689	1105.28	-690.468	288.634	546.676	-640.393	31.3736	171.725	-629.405	131.323	40.0063	-351.771	453.589	967.406	-355.698	402.761	1121.34	-401.326	538.562	553.331	-454.689	553.224	103.187	-426.845	713.934	48.0441
428	0	-740.872	402.612	949.036	-735.566	382.12	1106.38	-692.763	310.247	545.684	-642.277	42.5254	179.417	-630.345	133.705	40.4259	-350.426	463.902	968.131	-354.177	413.396	1122.43	-400.92	543.62	552.656	-455.272	553.64	102.976	-426.833	714.164	47.7639
429	0	-739.586	415.134	949.999	-734.591	393.127	1107.58	-694.766	332.641	544.636	-644.322	54.9728	187.792	-631.346	137.144	41.7143	-349.004	473.381	968.824	-352.656	423.63	1123.43	-400.548	547.963	552.192	-455.796	554.345	102.689	-426.826	714.423	47.5385
430	0	-738.426	427.608	950.955	-733.75	403.988	1108.76	-696.737	355.754	543.809	-646.344	69.1943	197.131	-632.444	141.761	43.4029	-347.441	482.309	969.74	-351.406	433.443	1124.37	-399.891	551.703	552.109	-455.996	554.483	102.622	-426.812	714.556	47.2923
431	0	-737.205	439.924	951.768	-732.907	414.892	1109.83	-698.636	379.563	543.03	-648.599	85.5154	206.291	-633.396	147.09	45.6067	-346.523	491.151	970.614	-350.407	442.935	1125.48	-399.021	555.056	552.278	-455.866	554.416	102.455	-426.695	714.645	47.1028
432	0	-736.221	452.018	952.519	-732.525	425.202	1110.63	-700.597	403.855	542.39	-650.863	103.348	215.362	-635.103	153.486	48.3571	-345.849	499.865	971.57	-349.654	452.203	1126.8	-397.849	558.499	552.537	-455.794	554.71	102.373	-426.578	714.69	46.9172
433	0	-735.503	463.891	953.139	-732.215	435.626	1111.15	-702.136	428.105	542.217	-653.311	122.457	223.625	-635.622	160.663	51.5576	-345.25	508.915	972.764	-349.083	461.552	1128.16	-396.659	562.148	552.824	-455.669	554.731	102.35	-426.567	714.887	46.5034
434	0	-734.758	475.468	953.745	-732.111	445.57	1111.55	-703.108	452.133	542.683	-655.506	142.443	230.948	-635.673	168.747	55.0219	-344.702	518.194	974.062	-348.461	471.37	1129.59	-395.476	565.874	552.922	-455.49	554.827	102.312	-426.369	714.812	46.3262
435	0	-734.276	486.8	954.482	-732.092	454.734	1111.87	-704.459	475.951	543.884	-657.675	162.482	237.949	-637.466	180.582	61.5818	-344.207	527.673	975.18	-348.401	478.89	1130.63	-394.232	569.623	552.875	-455.284	554.942	102.217	-426.288	714.976	46.2157
436	0	-733.832	497.911	955.328	-731.882	464.094	1112.24	-705.224	499.433	545.598	-659.187	182.338	245.235	-640.169	198.099	68.8332	-343.667	537.256	976.184	-348.036	487.958	1131.69	-392.944	573.171	552.631	-455.109	555.096	102.033	-426.214	714.977	46.1362
437	0	-733.493	508.718	956.395	-731.565	472.979	1112.75	-705.622	522.5	547.811	-660.219	202.959	252.304	-643.346	220.357	76.2404	-343.09	547.058	977.13	-347.559	497.226	1132.68	-391.637	576.514	552.388	-454.872	555.084	101.941	-426.113	714.973	46.0678
438	0	-733.231	519.324	957.569	-730.938	481.985	1113.43	-705.962	545.107	550.462	-660.907	224.436	258.573	-646.9	245.723	83.2385	-342.681	556.412	977.77	-347.078	506.494	1133.49	-390.465	579.423	552.258	-454.602	555.007	101.835	-425.982	714.912	45.9985
439	0	-733.039	529.762	958.862	-730.175	490.239	1114.26	-706.252	567.068	553.641	-661.423	246.68	263.944	-649.856	272.401	89.1942	-342.583	563.644	978.111	-346.492	515.463	1134	-389.433	581.683	552.196	-454.464	554.907	101.802	-425.88	714.917	45.9448
440	0	-732.901	539.524	960.341	-729.201	498.545	1115.01	-706.234	588.441	557.38	-661.822	269.614	267.968	-654.42	300.31	94.6959	-342.267	572.029	978.58	-345.955	523.792	1134.33	-388.547	583.843	552.208	-454.237	554.578	101.724	-425.525	714.899	45.9609
441	0	-732.917	548.277	962.062	-727.91	506.674	1115.93	-705.891	609.232	561.268	-662.217	292.955	270.655	-659.307	328.697	99.1669	-341.825	580.402	978.974	-345.651	530.787	1134.49	-387.866	585.763	552.218	-454.232	554.448	101.713	-425.425	714.906	45.9268
442	0	-732.698	557.078	963.896	-726.541	514.533	1117.24	-705.264	629.663	565.352	-662.447	316.568	272.153	-663.497	356.396	102.12	-341.571	588.01	979.444	-345.365	537.971	1134.83	-387.37	587.527	552.31	-454.209	554.417	101.803	-425.368	714.959	45.8787
443	0	-732.042	569.967	966.37	-725.238	522.141	1118.7	-704.581	649.743	569.479	-662.724	340.674	272.396	-667.715	384.258	103.883	-341.141	595.498	979.972	-345.17	544.168	1135.2	-386.977	589.457	552.408	-454.227	554.404	101.915	-425.316	715.014	45.7596
444	0	-731.328	582.554	968.897	-724.009	530.472	1120.46	-704.058	669.273	573.473	-662.887	365.073	271.54	-671.923	412.639	104.886	-340.832	602.595	980.588	-345.145	550.428	1135.82	-386.734	591.333	552.517	-454.337	554.408	101.979	-425.334	715.052	45.5658
445	0	-730.862	593.493	971.247	-722.729	538.943	1122.34	-703.508	688.383	577.299	-662.994	389.907	269.624	-675.648	441.589	104.939	-340.542	609.306	981.185	-345.506	556.167	1136.45	-386.625	593.294	552.673	-454.505	554.492	102.058	-425.304	715.021	45.474
446	0	-730.601	603.351	973.577	-721.47	547.425	1124.02	-702.733	706.784	580.768	-662.884	415.215	266.589	-679.166	471.648	104.476	-340.306	615.969	981.607	-345.782	561.844	1136.96	-386.573	595.613	552.783	-454.703	554.536	102.171	-425.223	715.135	45.2797
447	0	-730.288	613.407	975.639	-720.43	556.102	1125.39	-701.823	724.672	583.9	-662.873	440.94	262.644	-682.601	503.022	103.508	-339.885	622.658	981.71	-345.722	567.908	1137.02	-386.558	598.161	552.863	-454.743	554.679	102.303	-425.215	715.203	45.0209
448	0	-730.077	623.253	977.426	-719.906	565.036	1126.55	-700.867	741.994	586.694	-662.677	467.198	257.618	-685.533	535.306	101.943	-339.53	629.277	981.434	-345.365	574.67	1136.79	-386.535	600.942	552.915	-454.977	554.921	102.453	-425.197	715.364	44.8337
449	0	-729.813	633.684	979.035	-719.513	574.405	1127.39	-699.904	758.743	589.313	-662.633	493.939	251.619	-688.12	568.544	99.8947	-339.138	635.88	980.821	-344.65	581.733	1136	-386.689	603.907	552.86	-455.703	556.363	102.472	-425.145	715.449	44.6762
450	0	-729.677	643.812	980.344	-719.294	583.648	1128.13	-699.033	774.708	591.801	-662.629	521.196	244.631	-690.112	602.531	97.1965	-338.686	643.434	979.853	-343.672	589.425	1135.25	-386.926	607.143	552.792	-455.673	555.678	102.823	-424.972	715.506	44.5282
451	0	-729.432	654.13	981.357	-719.031	593.216	1128.81	-698.027	790.092	593.93	-662.892	548.981	236.955	-691.536	637.33	94.1272	-338.211	651.358	978.96	-342.796	597.591	1134.37	-387.186	610.622	552.672	-455.746	555.797	103.12	-424.911	715.473	44.4381
452	0	-729.334	664.402	982.232	-718.803	602.809	1129.39	-697.125	804.715	595.885	-662.97	577.338	228.475	-692.513	672.884	90.745	-337.884	658.617	977.816	-341.99	605.78	1133.42	-387.476	614.285	552.439	-455.909	556.041	103.364	-424.879	715.455	44.3572
453	0	-729.195	674.607	982.881	-718.473	612.719	1129.85	-696.044	818.468	597.437	-663.304	606.379	219.561	-693.107	709.113	87.1888	-337.645	665.665	976.738	-341.249	614.914	1132.85	-387.797	617.984	552.174	-456.078	556.195	103.559	-424.836	715.588	44.2859
454	0	-729.002	684.679	983.477	-718.044	622.459	1130.25	-695.009	831.375	598.698	-663.408	637.927	210.027	-693.291	745.892	83.7163	-337.464	672.74	975.89	-340.792	623.399	1132.23	-388.046	621.638	551.898	-456.232	556.406	103.68	-424.919	716.097	43.9915
455	0	-728.996	694.101	984.147	-717.527	631.914	1130.52	-693.722	843.221	599.514	-663.328	668.592	200.356	-693.517	783.045	80.4808	-337.332	679.833	975.235	-340.531	630.893	1131.56	-388.212	625.34	551.649	-456.309	556.515	103.858	-424.816	716.157	43.9022
456	0	-728.917	703.555	984.719	-717.099	640.873	1130.67	-692.563	854.314	599.925	-663.244	697.071	190.591	-693.796	820.453	77.6748	-337.263	686.861	974.745	-340.405	638.417	1131.18	-388.218	629.131	551.477	-456.412	556.682	103.991	-424.728	716.135	43.8838
457	0	-728.753	712.973	984.97	-716.642	649.742	1130.72	-691.348	864.395	599.631	-662.915	728.266	180.985	-694.176	857.781	75.372	-337.185	693.899	974.221	-340.544	645.786	1130.76	-388.166	632.666	551.311	-456.451	556.975	104.214	-424.671	716.242	43.7293
458	0	-728.66	721.687	985.162	-716.257	658.552	1130.69	-690.563	873.752	598.759	-662.371	759.832	171.754	-694.831	894.872	73.7214	-337.029	700.936	973.764	-340.573	653.579	1130.36	-388.171	636.109	551.115	-456.379	556.83	104.516	-424.574	716.345	43.5698
459	0	-728.545	730.537	984.956	-715.968	667.398	1130.37	-689.313	882.156	596.904	-661.783	791.656	163.018	-695.561	931.698	72.7282	-336.917	707.967	972.998	-340.648	661.346	1129.8	-388.053	639.693	550.928	-456.387	556.906	104.754	-424.481	716.371	43.4244
460	0	-728.498	739.23	984.28	-715.763	676.721	1129.91	-688.907	889.561	594.359	-660.847	823.6	154.787	-695.914	968.326	72.2207	-336.718	715.255	972.208	-340.551	669.39	1129.11	-388.055	643.401	550.765	-456.448	557.318	105.167	-424.345	716.142	43.4896
461	0	-728.497	748.07	983.278	-715.643	686.135	1129.24	-688.131	896.298	590.957	-660.482	855.96	147.547	-696.347	1004.49	72.1047	-336.61	722.584	971.277	-340.496	677.603	1128.29	-387.98	647.367	550.505	-456.445	557.682	105.546	-424.266	716.297	43.3774
462	0	-728.522	756.848	981.92	-715.687	695.643	1128.45	-687.46	902.356	587.33	-660.299	888.56	141.22	-695.884	1040.54	72.5516	-336.439	730.177	970.295	-340.436	685.978	1127.31	-388.018	651.413	550.273	-456.431	558.077	105.931	-424.148	716.408	43.2648
463	0	-728.608	765.887	980.383	-715.723	705.574	1127.57	-686.987	907.825	583.428	-660.235	921.061	136.136	-694.552	1076.41	73.764	-336.2	737.857	969.184	-340.359	694.768	1126.29	-388.102	655.629	550.018	-456.488	558.567	106.423	-424.104	716.489	43.1388
464	0	-728.788	774.793	978.641	-715.778	715.607	1126.65	-686.891	912.656	579.366	-660.11	953.264	132.778	-691.843	1111.86	76.2236	-336.047	745.655	968.05	-340.369	703.565	1125.36	-388.172	660.006	549.683	-456.658	558.907	107.011	-424.066	716.633	43.0051
465	0	-728.964	783.838	976.857	-715.807	726.002	1125.65	-686.939	917.066	575.413	-660.061	984.655	131.175	-688.052	1146.22	80.2466	-335.816	753.649	966.922	-340.445	712.596	1124.23	-388.421	664.22	549.324	-456.901	559.606	107.569	-424.056	716.771	42.8834
466	0	-728.982	793.391	975.132	-715.771	736.532	1124.54	-686.852	921.491	571.546	-659.927	1014.57	130.968	-683.129	1179.45	85.3433	-335.445	760.922	965.681	-340.576	721.629	1123.04	-388.779	668.67	549.009	-457.259	560.057	108.223	-424.032	716.899	42.8172
467	0	-729.026	803.012	973.431	-715.772	747.026	1123.31	-686.292	926.011	567.68	-659.939	1042.59	131.861	-677.667	1210.53	91.1992	-335.464	769.483	964.422	-340.71	730.639	1121.77	-389.098	673.313	548.698	-457.556	560.576	108.982	-424.044	717.049	42.7371
468	0	-729.01	812.779	971.868	-715.951	757.424	1122.17	-685.22	931.052	563.785	-660.148	1067.94	132.823	-672.365	1238.8	97.5326	-335.483	778.368	963.284	-341.051	739.852	1120.4	-389.513	678.048	548.488	-457.972	560.897	109.905	-424.048	717.148	42.7046
469	0	-728.857	823.021	970.312	-716.187	767.961	1120.84	-684.524	936.387	560.662	-660.268	1090.73	134.054	-667.561	1263.66	104.288	-335.62	787.305	961.999	-341.436	749.074	1119.03	-389.84	683.015	548.366	-458.558	561.928	110.797	-424.115	717.249	42.6569
470	0	-728.82	833.453	968.605	-716.586	778.19	1119.38	-683.949	942.945	557.529	-659.846	1110.07	135.311	-663.543	1284.52	111.359	-335.827	796.55	960.724	-341.825	758.573	1117.68	-390.182	688.303	548.197	-458.95	562.193	111.799	-424.211	717.34	42.6189
471	0	-728.831	844.077	966.778	-717.101	788.466	1117.89	-683.479	951.334	555.338	-658.69	1125.15	135.464	-660.518	1300.64	118.26	-336.068	805.772	959.344	-342.193	768.161	1116.23	-390.416	694.354	547.879	-459.58	563.5	112.844	-424.316	717.44	42.5612
472	0	-728.991	855.041	964.794	-717.606	798.663	1116.28	-683.275	962.471	554.179	-656.97	1135.71	133.741	-658.583	1311.57	123.499	-336.44	814.94	957.825	-342.579	777.697	1114.68	-390.749	700.862	547.303	-460.058	565.03	114.002	-424.371	717.691	42.5686
473	0	-729.349	866.162	963.439	-718.111	808.735	1114.67	-682.656	975.632	553.844	-655.27	1142.88	130.613	-657.652	1318.16	125.508	-336.866	824.174	956.303	-343.042	787.168	1113.09	-391.195	708.073	546.458	-460.016	565.378	115.241	-424.433	717.892	42.4471
474	0	-729.642	877.048	962.14	-718.749	818.971	1113.13	-682.037	989.743	554.095	-653.524	1147.75	128.359	-657.076	1322.29	123.262	-337.383	833.309	954.762	-343.57	796.783	1111.46	-391.609	715.73	545.577	-460.112	566.482	116.386	-424.465	718.207	42.352
475	0	-730.03	887.973	961.189	-719.268	829.379	1111.76	-681.261	1004.22	553.958	-651.841	1151.12	127.048	-656.564	1325.54	116.114	-337.981	842.612	953.326	-344.109	806.501	1109.86	-391.916	723.936	544.679	-460.03	567.984	118.032	-424.482	718.577	42.229
476	0	-730.408	899.192	960.805	-719.75	839.961	1110.74	-680.409	1018.11	554.485	-650.305	1155.01	125.11	-655.808	1329.13	107.453	-338.569	852.021	951.837	-344.703	816.102	1108.37	-392.638	732.382	543.84	-460.079	569.688	119.635	-424.462	718.952	42.0921
477	0	-730.607	910.324	960.802	-720.109	850.705	1109.95	-680.144	1031.22	555.057	-648.373	1159.55	123.746	-654.649	1332.01	98.856	-339.35	861.411	950.538	-345.137	825.806	1106.95	-393.403	741.158	543.077	-459.993	571.177	121.582	-424.459	719.306	41.9599
478	0	-730.91	921.596	961.118	-720.478	860.807	1109.64	-679.716	1043.53	555.559	-646.63	1164.06	122.671	-653.294	1335.06	91.9545	-340.033	870.966	949.405	-345.708	835.538	1105.6	-394.236	750.233	542.489	-460.117	573.522	123.845	-424.394	719.649	41.8402
479	0	-731.182	933.329	961.699	-720.793	871.15	1109.66	-680.027	1055.92	555.934	-645.645	1168.2	121.576	-651.656	1338.18	87.0689	-340.815	880.922	948.46	-346.199	845.447	1104.26	-395.036	759.785	541.972	-460.013	575.212	126.412	-424.303	719.953	41.7115
480	0	-731.635	945.019	962.335	-720.974	882.448	1110.09	-679.665	1067.91	556.724	-645.586	1172.75	121.081	-649.979	1340.6	83.0467	-341.711	891.172	947.513	-346.746	855.571	1103.01	-396.789	768.901	541.564	-459.959	577.912	129.237	-424.134	720.287	41.5455
481	0	-732.223	956.607	963.257	-721.091	893.409	1110.88	-680.556	1081.06	557.635	-645.502	1175.96	120.351	-648.105	1343.07	79.1609	-342.536	901.903	946.862	-347.23	866.026	1102	-397.839	779.397	541.12	-459.82	580.418	132.485	-423.949	720.626	41.4075
482	0	-732.878	968.283	964.406	-721.383	903.884	1111.95	-681.335	1094.29	558.935	-645.319	1178.87	119.933	-646.254	1345.14	75.7727	-343.309	913.02	946.226	-347.686	876.759	1101.12	-398.441	790.797	540.884	-459.341	583.729	136.099	-423.695	720.886	41.1666
483	0	-733.519	980.286	965.743	-721.695	914.795	1113.2	-682.274	1106.9	560.748	-645.138	1181.87	119.655	-644.735	1346.87	73.2331	-344.386	924.467	945.594	-348.12	887.856	1100.4	-399.077	803.111	540.547	-458.933	588.211	139.847	-423.475	721.256	41.0002
484	0	-734.301	992.024	967.35	-722.085	925.914	1114.81	-683.283	1118.51	561.664	-645.369	1184.4	119.435	-643.754	1348.21	71.0967	-345.579	936.142	945.035	-348.592	899.27	1099.71	-399.507	816.42	540.211	-457.987	591.747	144.474	-423.329	721.524	40.8991
485	0	-735.295	1003.74	969.175	-722.74	937.496	1116.36	-684.393	1128.43	562.206	-645.577	1186.11	119.038	-643.668	1349.04	68.9331	-346.845	948.252	944.648	-349.148	910.713	1099.19	-399.629	831.13	539.559	-456.993	596.295	149.392	-423.122	721.803	40.9232
486	0	-736.482	1015.27	970.751	-723.535	948.875	1118.1	-685.626	1137.22	562.222	-645.916	1187.53	118.475	-644.497	1349.82	66.7368	-348.399	961.596	944.437	-349.65	922.329	1098.74	-399.618	846.745	538.94	-456.006	602.637	154.627	-422.822	722.393	41.1113
487	0	-737.609	1026.35	972.174	-724.584	959.896	1119.86	-686.901	1145.01	561.916	-646.442	1189.16	117.767	-645.31	1350.64	64.5387	-350.004	974.282	944.062	-350.418	934.117	1098.44	-399.364	863.517	538.227	-454.789	609.362	160.646	-422.439	723.412	41.4927
488	0	-738.816	1037.32	973.439	-725.746	970.865	1121.65	-688.251	1151.96	561.391	-646.865	1190.92	116.934	-645.517	1351.5	62.1486	-351.731	986.846	943.893	-351.274	945.797	1098.19	-398.6	881.566	537.471	-453.33	616.64	167.406	-422.156	724.647	41.8611
489	0	-740.147	1048.11	974.586	-726.943	981.508	1123.52	-689.111	1158.22	560.805	-646.909	1192.56	116.068	-645.494	1352.25	60.057	-353.465	999.509	943.958	-352.377	957.007	1098.2	-397.34	901.198	536.822	-451.877	625.417	174.784	-421.84	726.145	42.6294
490	0	-741.777	1058.65	975.522	-727.999	992.336	1125.32	-689.668	1163.82	560.087	-646.717	1193.93	115.143	-645.514	1352.92	58.4406	-355.264	1012.2	944.245	-353.709	968.106	1098.35	-396.333	921.634	535.765	-450.478	635.451	182.942	-421.542	728.152	43.7078
491	0	-743.495	1068.55	976.334	-728.917	1002.85	1127.07	-689.794	1168.91	559.344	-646.534	1194.99	114.571	-645.637	1353.49	57.1803	-357.102	1024.74	944.68	-355.069	978.967	1098.6	-395.361	943.04	534.662	-448.991	647.156	191.588	-421.16	730.747	45.6491
492	0	-745.327	1077.08	976.872	-729.952	1012.88	1128.64	-689.957	1173.66	558.705	-646.294	1195.76	114.038	-645.521	1354.04	56.5814	-358.791	1036.9	945.153	-356.329	989.779	1098.85	-394.58	965.469	533.364	-447.299	660.848	201.067	-420.68	734.359	48.1437
493	0	-747.005	1085.24	977.493	-730.974	1022.86	1130.04	-689.446	1177.25	558.854	-645.957	1196.19	113.701	-645.397	1354.39	56.2455	-360.411	1048.85	945.56	-357.387	1000.12	1098.91	-393.556	989.217	532.096	-445.07	676.383	210.747	-419.958	738.84	51.3674
494	0	-748.549	1092.28	978.587	-731.739	1032.09	1131.29	-690.474	1181.15	558.73	-645.925	1196.36	113.558	-645.528	1354.68	56.0076	-361.948	1060.31	945.791	-358.278	1010.21	1098.65	-392.626	1013.71	530.953	-442.795	693.824	220.536	-419.344	744.229	55.2946
495	0	-749.563	1101.72	979.856	-732.485	1041.04	1132.71	-691.406	1184.73	558.827	-645.977	1196.42	113.429	-645.764	1354.81	55.8334	-363.369	1071.39	945.866	-358.966	1019.7	1098.02	-391.842	1038.34	530.097	-440.329	713.414	229.878	-418.905	750.922	60.0442
496	0	-750.54	1110.18	981.185	-733.269	1046.53	1134.17	-692.534	1187.82	558.947	-646.168	1196.43	113.279	-645.947	1354.93	55.6841	-364.635	1081.99	945.753	-359.398	1028.86	1097.13	-391.138	1062.91	529.896	-437.726	733.926	237.959	-418.48	759.208	64.7604
497	0	-751.557	1118.58	982.521	-733.586	1055.45	1135.61	-693.879	1190.74	558.85	-646.36	1196.51	113.07	-646.159	1355.05	55.5119	-365.675	1092.1	945.595	-359.727	1037.61	1096.29	-390.534	1086.95	530.503	-434.635	755.378	244.82	-418.229	768.645	69.1683
498	0	-752.533	1127.01	983.769	-734.006	1064.16	1137.12	-694.634	1193.53	559.04	-646.643	1196.51	112.822	-646.375	1355.11	55.3551	-366.545	1101.9	945.625	-360.105	1046	1095.7	-389.705	1111.09	531.908	-431.609	777.205	250.934	-418.13	779.867	73.1156
499	0	-753.41	1135.29	984.948	-734.436	1072.85	1138.61	-696.185	1196.01	559.22	-647.083	1196.65	112.612	-646.51	1355.19	55.2118	-367.15	1111.32	946.132	-360.473	1054.11	1095.59	-389.375	1133.89	534.436	-429.154	797.727	256.622	-418.198	795.444	78.3443
500	0	-754.158	1143.45	985.947	-734.966	1081.76	1140.07	-697.2	1198.66	558.899	-647.36	1196.61	112.348	-646.647	1355.24	55.0853	-367.844	1120.44	946.964	-360.78	1062.54	1095.96	-389.534	1155.82	537.532	-427.017	818.04	262.858	-417.732	817.612	83.5327
501	0	-754.823	1151.43	986.737	-736.02	1091.23	1141.4	-698.239	1200.87	558.952	-647.53	1196.55	112.192	-646.717	1355.25	55.0007	-368.282	1129.74	948.064	-360.814	1071.32	1096.75	-389.567	1177.51	541.373	-425.631	839.78	267.741	-417.025	844.631	88.0026
502	0	-755.431	1159.35	987.288	-737.396	1101.28	1142.44	-698.705	1202.93	559.035	-647.66	1196.46	112.141	-646.765	1355.24	54.9659	-368.572	1139.25	949.331	-360.542	1080.34	1097.79	-390.149	1198.33	545.603	-424.673	863.305	271.457	-416.313	873.552	91.6933
503	0	-756.048	1167.23	987.452	-739.027	1111.71	1143.18	-698.935	1204.8	559.239	-647.769	1196.4	112.146	-646.767	1355.18	54.9401	-368.703	1148.91	950.804	-360.144	1089.63	1099.11	-390.894	1218.58	550.298	-423.52	886.089	273.998	-414.364	905.902	95.0798
504	0	-756.674	1175.03	987.479	-740.69	1122.13	1143.68	-699.066	1206.39	559.489	-647.837	1196.28	112.18	-646.765	1355.12	54.9644	-368.619	1158.72	952.325	-359.739	1099.84	1100.79	-391.671	1238.38	555.328	-422.949	909.989	274.798	-413.005	936.672	97.0169
505	0	-757.119	1182.73	987.336	-742.21	1132.33	1144.1	-699.159	1207.75	559.75	-647.834	1196.14	112.269	-646.766	1355.04	55.0211	-368.671	1168.88	954.004	-359.688	1110.34	1103.15	-392.638	1257.74	560.313	-422.642	934.237	274.177	-411.422	966.974	97.8254
506	0	-757.503	1190.26	987.356	-743.279	1142	1144.69	-699.226	1209.03	560.015	-647.806	1195.92	112.316	-646.752	1354.95	55.0365	-368.832	1178.69	956.007	-360.069	1120.97	1105.94	-393.7	1276.75	565.162	-421.586	957.692	272.473	-409.505	997.344	97.661
507	0	-757.783	1197.55	987.383	-743.891	1150.99	1145.37	-699.312	1210.36	560.251	-647.754	1195.78	112.335	-646.773	1354.89	55.0409	-368.884	1189.33	958.457	-360.874	1131.04	1109.15	-394.668	1295.41	569.867	-421.676	982.454	269.595	-407.546	1027.67	96.5999
508	0	-757.95	1204.84	987.535	-744.248	1159.47	1146.17	-699.256	1211.8	560.463	-647.687	1195.75	112.436	-646.806	1354.87	55.0684	-368.944	1199.98	961.293	-361.837	1140.68	1112.47	-394.306	1314.93	574.303	-421.768	1007.59	265.757	-405.452	1058.61	94.9005
509	0	-757.935	1212.05	987.576	-744.373	1167.51	1146.92	-699.184	1213.47	560.635	-647.557	1195.65	112.502	-646.844	1354.84	55.0593	-369.021	1210.23	964.282	-362.842	1150.32	1115.71	-395.473	1332.34	578.485	-422.081	1034.02	260.936	-403.094	1091.45	93.2614
510	0	-757.94	1219.2	987.562	-744.541	1175.38	1147.39	-699.025	1215.39	560.805	-647.355	1195.53	112.584	-646.904	1354.83	55.0456	-368.995	1220.44	967.409	-363.737	1159.35	1118.68	-396.532	1348.8	582.296	-422.223	1059.15	255.289	-400.551	1125.56	91.6571
511	0	-757.72	1226.3	987.387	-744.743	1183.11	1147.57	-698.959	1217.51	560.933	-647.312	1195.5	112.687	-646.915	1354.86	54.9605	-368.915	1230.51	970.395	-364.426	1168.47	1121.28	-397.49	1364.56	585.74	-422.974	1086.32	248.41	-398.174	1160.53	89.9032
512	0	-757.618	1233.37	987.209	-744.879	1191.01	1147.56	-699.445	1219.42	560.933	-647.322	1195.65	112.784	-646.932	1354.99	54.8251	-368.795	1240.51	973.135	-364.964	1177.95	1123.73	-398.352	1379.35	589.047	-423.081	1112.36	241.011	-395.744	1195.98	87.983
513	0	-757.399	1240.57	986.876	-745.361	1199.14	1147.36	-698.814	1221.63	561.013	-647.238	1195.82	112.904	-646.889	1355.15	54.5911	-368.563	1250.66	975.621	-365.151	1187.84	1125.91	-398.942	1393.3	592.068	-423.396	1139.21	232.781	-393.428	1231.76	85.7984
514	0	-757.235	1247.88	986.427	-745.752	1207.52	1146.98	-698.868	1224.39	561.035	-647.088	1196.05	112.974	-646.858	1355.42	54.3642	-368.322	1260.9	977.779	-365.253	1199.32	1128.04	-399.555	1406.36	594.681	-423.69	1167.3	223.829	-391.216	1267.78	83.2635
515	0	-757.007	1255.41	985.908	-746.284	1215.87	1146.54	-697.962	1226.95	561.036	-646.714	1196.2	113.073	-646.77	1355.71	54.1053	-368.086	1271.08	979.478	-365.491	1209.01	1129.76	-400.182	1418.41	596.774	-423.945	1195.85	214.107	-389.246	1303.96	80.4131
516	0	-756.762	1263.11	985.338	-746.761	1224.19	1146.05	-697.745	1229.76	561.144	-646.455	1196.44	113.151	-646.583	1356.05	53.8322	-367.884	1281.32	981.103	-365.811	1219.11	1131.28	-400.674	1429.61	598.288	-424.098	1225.06	204.217	-387.468	1340.49	77.4617
517	0	-756.755	1270.86	984.696	-747.262	1232.54	1145.55	-697.297	1232.6	561.215	-646.149	1196.74	113.298	-646.418	1356.39	53.479	-367.681	1291.58	982.375	-366.172	1229.44	1132.48	-400.858	1440.1	599.287	-424.187	1254.91	193.971	-385.735	1377.18	74.5992
518	0	-756.807	1278.7	983.985	-747.734	1240.86	1144.86	-697.016	1235.68	561.213	-645.842	1197.13	113.412	-646.214	1356.77	53.1305	-367.476	1301.78	983.268	-366.542	1239.68	1133.21	-400.867	1449.84	599.628	-424.289	1285.12	183.572	-384.01	1414.13	72.1854
519	0	-757.167	1286.59	983.326	-748.484	1249.18	1144.06	-696.755	1239.01	561.208	-645.348	1197.39	113.55	-646.063	1357.08	52.8344	-367.323	1311.84	983.753	-366.71	1250.03	1133.48	-400.701	1458.91	599.255	-424.364	1316.05	173.705	-382.265	1451.03	70.2915
520	0	-757.223	1294.59	982.573	-748.975	1257.62	1143.11	-696.639	1242.51	561.147	-645.165	1197.84	113.696	-646.149	1357.54	52.7067	-367.055	1321.74	983.911	-366.739	1260.23	1133.31	-400.271	1467.06	598.13	-424.595	1347.07	164.056	-380.605	1487.59	68.9449
521	0	-757.129	1302.8	981.769	-749.35	1266.12	1142.07	-696.618	1246.18	561.098	-644.914	1198.17	113.848	-646.161	1357.73	52.532	-366.81	1331.48	983.734	-366.673	1270.53	1132.77	-399.701	1474.5	596.184	-424.827	1378.44	155.239	-379.142	1523.92	68.0038
522	0	-757.253	1311.04	981.043	-749.576	1274.81	1141.07	-696.55	1250.07	561.016	-644.625	1198.47	114.02	-646.156	1357.94	52.3839	-366.565	1340.99	983.208	-366.492	1280.94	1132.03	-398.875	1481.32	593.603	-424.561	1410.33	147.524	-378.009	1559.91	67.134
523	0	-757.317	1319.31	980.353	-749.627	1283.6	1140.24	-696.564	1254.12	560.922	-644.465	1198.83	114.197	-646.151	1358.16	52.2113	-366.285	1350.55	982.469	-366.453	1291.31	1131.15	-397.746	1487.89	590.56	-424.697	1442.7	140.123	-377.645	1595.22	65.9232
524	0	-757.558	1327.69	979.678	-749.466	1292.42	1139.56	-696.593	1258.33	560.762	-644.329	1199.25	114.415	-646.127	1358.32	52.0321	-366.139	1360	981.403	-366.5	1301.55	1130.19	-396.498	1493.94	587.118	-424.661	1474.66	134.434	-378.135	1629.59	64.9171
525	0	-757.708	1336.17	978.919	-749.045	1301.36	1138.9	-696.638	1262.73	560.658	-644.158	1199.68	114.666	-646.115	1358.52	51.8528	-366.038	1369.28	979.94	-366.664	1311.74	1129.12	-395.09	1499.57	583.393	-424.315	1506.68	130.219	-379.229	1663.96	65.0188
526	0	-757.788	1344.8	978.122	-748.658	1310.39	1138.11	-696.782	1267.27	560.468	-644.079	1200.04	114.883	-645.959	1358.29	51.5571	-365.817	1378.6	978.203	-366.68	1322.39	1127.9	-393.906	1504.94	579.55	-423.913	1537.97	127.425	-381.094	1697.64	66.4881
527	0	-758.655	1353.05	976.83	-748.274	1319.71	1137.16	-696.897	1272.05	560.241	-643.939	1200.49	115.156	-646.052	1358.61	51.3562	-365.513	1388.01	976.273	-366.553	1333.29	1126.52	-393.131	1510.24	575.771	-424.452	1567.62	125.485	-383.47	1730.22	69.4345
528	0	-758.806	1362.02	975.833	-747.953	1329.34	1136.08	-697.078	1277.01	559.927	-643.828	1201.02	115.514	-646.077	1358.75	51.2072	-365.138	1397.48	974.141	-366.219	1344.32	1124.92	-392.528	1515.75	572.26	-422.311	1595.62	125.306	-386.059	1761.03	74.1993
529	0	-758.801	1371.16	974.688	-747.559	1339.28	1134.78	-697.362	1282.25	559.647	-643.705	1201.51	115.884	-646.084	1358.91	51.0509	-364.854	1407.13	971.955	-365.723	1355.55	1123.24	-391.831	1522.24	569.178	-423.502	1620.8	124.842	-388.727	1789.85	80.9396
530	0	-758.739	1380.46	973.362	-747.318	1349.34	1133.35	-697.469	1287.74	559.288	-643.567	1202	116.29	-646.042	1359.07	50.9106	-364.579	1417.26	969.752	-365.225	1366.97	1121.47	-391.503	1529.26	566.322	-421.316	1644.31	125.321	-391.265	1816.16	89.1949
531	0	-758.648	1390.11	971.919	-746.992	1359.67	1131.78	-697.188	1293.41	558.816	-643.41	1202.63	116.773	-646.039	1359.24	50.7593	-364.278	1427.76	967.653	-364.068	1380.33	1119.96	-391.443	1536.35	563.569	-422.851	1665.2	125.841	-393.751	1839.34	97.7249
532	0	-758.455	1399.93	970.257	-746.744	1370.06	1130.14	-696.994	1299.4	558.331	-643.27	1203.32	117.303	-646	1359.45	50.6094	-363.692	1438.8	965.883	-363.54	1392.26	1118.49	-391.398	1543.87	561.056	-422.933	1683.42	125.607	-396.041	1859.67	105.999
533	0	-758.104	1409.88	968.664	-746.357	1380.67	1128.46	-696.57	1305.62	557.908	-643.05	1204.11	117.945	-645.901	1359.64	50.4197	-363.171	1449.73	964.582	-363.127	1403.68	1117.3	-391.257	1552.19	559.018	-423.418	1699.19	125.718	-397.72	1875.96	112.235
534	0	-757.672	1420.03	966.91	-746.018	1391.24	1126.73	-696.077	1312.18	557.383	-643.334	1205.31	118.876	-645.817	1359.87	50.2601	-362.629	1460.94	963.629	-362.789	1414.79	1116.42	-391.276	1561.62	557.638	-425.811	1711.61	124.516	-398.564	1888.69	115.692
535	0	-757.024	1430.26	965.075	-745.619	1401.88	1124.84	-695.626	1319.28	556.728	-643.015	1206.25	119.722	-645.72	1360.07	50.1408	-362.046	1472.22	962.964	-362.536	1425.65	1115.84	-391.553	1572.4	556.851	-427.311	1721.2	123.595	-398.707	1898.19	115.899
536	0	-756.27	1440.59	963.238	-745.179	1412.67	1122.95	-694.688	1326.62	556.044	-642.658	1207.21	120.693	-645.576	1360.26	50.0249	-361.344	1484	962.6	-362.835	1434.5	1115.41	-391.998	1584.62	556.502	-428.615	1728.61	123.36	-398.423	1904.41	112.753
537	0	-755.43	1451.11	961.435	-744.718	1423.59	1121.18	-693.541	1334.3	555.238	-642.172	1208.27	121.838	-645.435	1360.43	49.9489	-360.637	1494.97	962.301	-362.597	1444.71	1115.14	-392.623	1597.86	556.569	-431.047	1733.55	122.552	-397.855	1908.12	107.239
538	0	-754.324	1461.54	959.598	-744.21	1434.63	1119.31	-692.612	1342.56	554.452	-641.611	1209.42	123.182	-645.333	1360.74	49.8195	-359.787	1505.74	962.241	-362.195	1455.26	1115.01	-393.412	1611.25	556.846	-432.87	1737.04	120.734	-397.221	1910.52	100.768
539	0	-753.424	1472.13	957.913	-743.613	1445.72	1117.57	-691.072	1350.88	553.756	-641.031	1210.95	124.851	-645.285	1361.15	49.7091	-358.73	1516.55	962.248	-361.673	1465.89	1114.74	-394.562	1624.57	557.013	-434.521	1740.23	118.702	-396.642	1912.32	95.9191
540	0	-752.379	1482.81	956.334	-743.034	1456.87	1115.9	-689.812	1359.68	553.171	-640.493	1212.56	126.701	-645.266	1361.6	49.6113	-357.759	1527.69	962.155	-360.954	1476.75	1114.48	-395.653	1637.53	557.229	-435.93	1743.9	117.222	-396.432	1913.88	92.268
541	0	-750.857	1493.52	955.05	-742.454	1467.91	1114.27	-688.516	1368.95	552.781	-639.988	1214.5	128.965	-645.279	1362.12	49.4984	-356.782	1539.3	962.339	-360.167	1488.19	1114.39	-396.381	1649.65	557.401	-438.809	1747.34	116.039	-396.72	1916.28	87.2634
542	0	-749.508	1504.38	953.993	-741.815	1478.88	1112.8	-687.207	1378.69	552.656	-639.65	1216.72	131.55	-645.402	1362.68	49.3905	-355.905	1551.55	962.892	-359.43	1499.78	1114.7	-396.647	1660.34	557.662	-437.086	1751.85	115.458	-397.762	1919.49	81.5469
543	0	-748.433	1515.42	953.166	-741.081	1489.74	1111.56	-685.947	1389.09	552.734	-639.388	1219.33	134.603	-645.58	1363.24	49.3385	-355.178	1564.22	964.094	-358.766	1511.75	1115.55	-396.027	1670.17	558.201	-436.414	1755.68	114.965	-398.46	1921.88	76.5489
544	0	-747.312	1526.62	952.589	-740.375	1500.52	1110.51	-684.888	1400.39	552.859	-639.225	1222.33	138.027	-645.87	1363.74	49.2942	-354.453	1577.01	965.687	-358.292	1523.81	1116.98	-394.708	1680.01	558.954	-435.293	1758.34	114.601	-398.042	1923.53	72.3515
545	0	-746.043	1538.02	952.233	-739.645	1511.43	1109.75	-683.966	1412.75	552.919	-639.066	1225.8	141.815	-646.209	1364.36	49.2437	-353.473	1589.54	967.567	-357.929	1535.68	1118.92	-393.029	1690.4	560.126	-435.491	1759.79	114.118	-397.443	1924.43	68.7298
546	0	-744.651	1549.72	952.032	-738.959	1522.59	1109.22	-683.161	1426.3	552.856	-639.191	1229.96	146.09	-646.522	1364.94	49.2887	-352.321	1601.5	969.641	-357.507	1547.54	1121.2	-391.387	1701.24	561.379	-434.643	1761.3	113.74	-396.983	1925.54	66.0015
547	0	-743.255	1561.75	952.04	-738.202	1534.14	1108.87	-682.326	1441.01	552.695	-639.305	1234.84	150.789	-646.826	1365.48	49.3798	-350.998	1612.86	971.814	-356.916	1559.06	1123.61	-389.734	1711.77	562.495	-433.397	1762.77	114.009	-397.004	1926.31	63.431
548	0	-741.102	1575.18	952.635	-737.351	1546.11	1108.96	-681.284	1457.06	552.448	-639.321	1240.31	156.059	-647.207	1366.07	49.5696	-349.482	1623.79	973.83	-356.179	1570.3	1125.84	-388.127	1721.27	563.405	-432.921	1764.08	113.75	-396.651	1927.14	61.09
549	0	-739.582	1587.97	953.081	-736.502	1558.41	1109.43	-681.06	1474.63	552.222	-639.669	1246.91	162.088	-647.522	1367.18	49.8008	-347.829	1634.52	975.636	-355.121	1581.27	1127.94	-386.64	1729.65	563.992	-432.561	1765.24	113.363	-396.495	1927.82	60.0545
550	0	-737.931	1600.9	953.751	-735.323	1570.98	1110.3	-681.296	1493.1	551.775	-639.742	1254.37	168.698	-647.576	1368.49	50.1692	-346.114	1645.11	977.096	-353.724	1592.16	1129.7	-385.231	1736.86	564.209	-432.63	1765.84	112.957	-396.421	1928.69	59.9104
551	0	-736.201	1613.9	954.596	-733.907	1583.57	1111.51	-681.995	1513.14	551.52	-639.661	1263.12	176.105	-647.546	1369.87	50.7344	-344.381	1655.3	978.241	-352.006	1602.67	1131.31	-384.068	1742.98	564.158	-433.081	1766.35	112.499	-396.54	1929.19	59.5201
552	0	-734.382	1626.95	955.614	-731.721	1596.32	1112.84	-683.002	1534.29	551.122	-639.688	1273.13	184.42	-647.272	1371.56	51.5706	-342.625	1665.24	979.29	-350.042	1612.88	1132.58	-383.126	1748.23	563.94	-433.35	1766.82	112.174	-396.501	1929.44	59.1899
553	0	-732.492	1639.99	956.749	-729.66	1608.56	1114.4	-683.89	1556.37	550.62	-639.638	1284.62	193.137	-647.255	1373.88	52.8119	-340.769	1675.18	980.173	-348.041	1622.92	1133.76	-382.3	1752.68	563.641	-433.68	1767.17	111.947	-396.76	1929.39	58.6585
554	0	-730.647	1652.86	957.937	-728.242	1620.11	1115.99	-684.709	1579.24	550.117	-639.728	1297.46	202.442	-647.372	1376.79	54.676	-339.061	1684.76	981.055	-346.146	1632.56	1134.82	-381.333	1756.53	563.445	-433.959	1767.29	111.815	-396.931	1929.28	58.2279
555	0	-728.913	1665.43	959.148	-727.108	1631.13	1117.56	-685.464	1602.56	549.732	-639.994	1312	212.471	-647.533	1380.74	57.2907	-337.523	1693.75	981.863	-344.38	1642.09	1135.76	-380.233	1760.1	563.317	-434.167	1767.36	111.576	-396.508	1929.94	58.6485
556	0	-727.222	1677.68	960.246	-726.092	1641.79	1118.83	-686.212	1626.26	549.61	-640.327	1328.71	222.496	-647.63	1386.25	61.0037	-336.159	1702.81	982.697	-342.814	1651.73	1136.74	-378.908	1763.71	563.391	-433.835	1767.45	111.303	-396.33	1930.18	58.506
557	0	-725.806	1689.41	961.18	-725.215	1652.01	1119.76	-686.943	1650.05	549.807	-640.714	1347.42	232.082	-647.496	1393.35	65.1591	-334.885	1711.76	983.537	-341.529	1661.13	1137.79	-377.48	1767.59	563.526	-433.503	1767.58	111.236	-396.106	1930.3	58.3719
558	0	-724.481	1700.8	961.953	-724.428	1661.84	1120.39	-687.659	1673.6	550.469	-641.094	1367.4	240.392	-646.952	1402.06	69.1186	-333.672	1720.96	984.566	-340.38	1670.59	1138.88	-376.017	1771.39	563.674	-433.209	1767.65	111.084	-395.92	1930.36	58.2565
559	0	-723.344	1711.78	962.627	-723.698	1671.41	1120.73	-688.154	1696.66	551.743	-641.534	1388.2	247.125	-646.902	1412.27	73.9779	-332.613	1730.19	985.576	-339.416	1680.14	1140	-374.581	1775.17	563.711	-432.874	1767.73	111.008	-395.698	1930.4	58.1434
560	0	-722.399	1722.43	963.38	-722.986	1680.6	1120.93	-688.413	1719.44	553.711	-641.803	1408.52	253.787	-647.382	1426.2	80.8389	-331.517	1739.45	986.53	-338.491	1689.75	1141.15	-373.29	1778.72	563.68	-432.799	1767.7	110.825	-395.573	1930.37	58.0075
561	0	-721.587	1732.74	964.227	-722.317	1689.52	1121.11	-688.435	1741.78	556.116	-641.769	1428.31	260.97	-648.279	1445.22	87.9421	-330.546	1748.78	987.393	-337.612	1699.34	1142.27	-371.935	1782.08	563.598	-432.485	1767.78	110.591	-395.49	1930.29	57.9008
562	0	-720.915	1742.86	965.203	-721.476	1698.24	1121.41	-688.248	1763.88	558.977	-641.481	1448.68	267.588	-649.415	1468.73	94.9555	-329.579	1758.03	988.12	-336.625	1709.11	1143.2	-370.71	1785.23	563.481	-432.553	1767.45	110.104	-395.415	1930.27	57.8178
563	0	-720.192	1752.85	966.229	-720.515	1706.76	1121.99	-688.284	1785.75	562.169	-640.895	1469.78	273.358	-650.5	1495.02	101.477	-328.68	1767.15	988.819	-335.726	1718.42	1143.99	-369.503	1787.77	563.46	-432.064	1767.71	110.36	-395.321	1930.23	57.7511
564	0	-719.553	1762.79	967.556	-719.429	1715.14	1122.66	-688.746	1807.05	565.835	-640.302	1492.01	277.678	-651.443	1522.66	107.015	-327.879	1776.16	989.33	-334.751	1727.45	1144.5	-368.464	1790.01	563.423	-431.893	1767.66	110.385	-395.232	1930.22	57.6955
565	0	-718.922	1772.7	969.209	-718.091	1723.21	1123.49	-688.69	1827.79	569.711	-639.76	1515.16	280.306	-652.386	1550.86	111.249	-327.126	1784.92	989.8	-333.699	1736.16	1144.82	-367.693	1791.98	563.501	-431.801	1767.54	110.426	-395.172	1930.2	57.6592
566	0	-718.424	1782.51	971.03	-716.555	1731.23	1124.59	-688.507	1848.07	573.676	-639.191	1538.84	281.451	-653.354	1579.06	114.027	-326.378	1793.46	990.226	-332.774	1744.18	1144.99	-366.987	1793.81	563.676	-431.724	1767.43	110.47	-395.109	1930.22	57.6327
567	0	-717.966	1791.94	973.131	-714.748	1739.23	1126.2	-688.108	1868.14	577.706	-638.818	1562.98	281.206	-654.644	1607.65	115.589	-325.665	1801.7	990.685	-331.946	1751.87	1145.37	-366.492	1795.8	563.934	-432.009	1767.11	110.252	-395.022	1930.29	57.5543
568	0	-717.47	1801.5	975.547	-713.072	1747.32	1128.02	-687.715	1887.8	581.723	-638.383	1587.56	279.831	-655.762	1636.02	115.824	-325.027	1809.74	991.209	-331.265	1759.78	1145.87	-366.136	1797.94	564.129	-431.887	1767.29	110.497	-395.019	1930.47	57.3387
569	0	-716.873	1811.19	978.126	-711.357	1755.47	1130.07	-687.385	1907.09	585.601	-637.987	1612.57	277.347	-657.006	1665.13	115.201	-324.413	1818.32	991.891	-330.74	1766.43	1146.32	-365.888	1800.37	564.298	-431.866	1767.49	110.74	-394.882	1930.91	57.315
570	0	-716.15	1820.96	980.754	-709.526	1763.7	1132.17	-686.77	1925.7	589.183	-637.501	1638.06	273.987	-658.2	1695.2	114.006	-323.898	1824.66	992.128	-330.607	1773	1146.92	-365.81	1802.96	564.445	-431.85	1767.82	111.001	-394.808	1931.13	57.1196
571	0	-715.443	1830.65	983.265	-707.729	1772.14	1134.06	-685.995	1943.75	592.349	-637.107	1664.11	269.684	-659.101	1725.83	112.168	-323.314	1831.44	992.341	-330.56	1779.43	1147.31	-365.835	1805.85	564.576	-432.108	1768.07	111.172	-394.688	1931.54	56.9674
572	0	-714.668	1840.35	985.512	-706.336	1780.72	1135.59	-685.01	1961.16	595.256	-636.655	1690.6	264.464	-660.198	1758.02	110.133	-322.784	1838.53	992.442	-330.238	1785.55	1147.48	-366.028	1809.03	564.675	-432.375	1768.29	111.543	-394.718	1931.53	56.6894
573	0	-713.7	1849.5	987.409	-705.156	1789.47	1136.72	-684.174	1977.99	597.841	-636.272	1717.54	258.381	-661.338	1791.39	107.87	-322.22	1845.43	992.284	-329.607	1794.87	1147.61	-366.163	1812.14	564.714	-432.523	1768.55	111.739	-394.715	1931.88	56.3292
574	0	-713.052	1859.8	989.293	-704.26	1798.35	1137.67	-683.036	1994.12	600.273	-635.995	1745.01	251.607	-662.186	1825.23	105.184	-321.669	1852.3	991.884	-328.875	1800.16	1146.99	-366.473	1815.44	564.845	-433.18	1768.88	111.98	-394.681	1931.99	56.1712
575	0	-712.486	1870.06	990.914	-703.533	1807.35	1138.57	-681.768	2009.41	602.573	-635.637	1772.82	244.015	-663.023	1860.2	102.36	-321.201	1859.3	991.25	-327.869	1806.59	1146.34	-366.723	1818.81	564.937	-433.271	1769.38	112.467	-394.577	1932.26	56.0802
576	0	-711.979	1880.06	992.196	-702.853	1816.52	1139.42	-679.077	2021.63	604.353	-635.417	1801.26	235.962	-663.686	1895.92	99.3663	-320.65	1866.08	990.397	-326.866	1814.62	1145.7	-366.988	1822.54	565.023	-433.743	1769.74	112.542	-394.317	1932.98	56.1103
577	0	-711.603	1890	993.331	-702.246	1825.75	1140.17	-677.603	2034.92	606.132	-635.349	1830.41	227.151	-664.224	1932.16	96.3048	-320.219	1873.2	989.45	-325.936	1823.21	1144.99	-367.256	1826.41	564.994	-432.059	1770.22	114.147	-394.451	1932.62	55.8516
578	0	-711.283	1899.77	994.181	-701.699	1835.2	1140.79	-676.002	2047.35	607.19	-635.218	1860.15	218.058	-664.726	1968.95	93.3065	-319.837	1880.49	988.517	-324.95	1831.21	1144.03	-367.471	1830.38	564.926	-432.843	1770.55	114.313	-394.168	1933.48	55.8542
579	0	-710.913	1909.36	994.854	-701.248	1844.6	1141.27	-675.17	2059.12	608.529	-635.05	1890.5	208.665	-665.278	2006.03	90.4604	-319.493	1887.75	987.521	-324.236	1839.25	1143.16	-367.767	1834.4	564.769	-433.618	1770.78	114.573	-394.378	1932.82	55.5875
580	0	-710.705	1918.92	995.404	-700.585	1855.13	1141.75	-674.519	2070.44	609.049	-634.925	1921.48	199.27	-666.041	2043.44	88.0772	-319.225	1895.1	986.614	-323.608	1847.28	1142.39	-367.902	1838.35	564.571	-433.219	1771.16	115.417	-394.221	1932.89	55.5096
581	0	-710.558	1928.3	995.834	-700.071	1863.51	1141.93	-673.596	2080.34	608.956	-634.741	1952.92	190.124	-667.058	2080.83	86.2064	-318.966	1901.72	985.648	-323.273	1855.46	1141.7	-367.992	1842.31	564.428	-433.164	1771.76	115.775	-394.148	1933.02	55.4308
582	0	-710.438	1937.43	996.037	-699.527	1872.69	1142.05	-672.682	2089.27	608.152	-634.517	1984.81	181.238	-668.384	2118.05	84.9503	-318.835	1910.21	985.033	-323.089	1863.36	1141.07	-368.096	1846.2	564.273	-433.519	1772.1	116.355	-394.205	1933.16	55.1901
583	0	-710.234	1946.19	995.989	-698.938	1881.99	1142.02	-671.909	2097.47	606.688	-633.777	2016.1	172.837	-669.964	2154.93	84.3387	-318.689	1917.62	984.318	-323.008	1870.97	1140.42	-368.148	1849.92	564.113	-433.874	1772.25	116.49	-394.338	1932.51	54.8178
584	0	-710.097	1954.79	995.617	-698.392	1891.26	1141.84	-671.085	2104.56	604.295	-633.061	2047.42	164.876	-671.549	2191.48	84.2869	-318.586	1925.06	983.564	-323.006	1878.86	1139.81	-368.267	1853.59	563.929	-434.044	1772.54	116.76	-394.292	1932.57	54.7512
585	0	-710.091	1963.28	995.026	-697.923	1900.51	1141.42	-670.084	2110.84	601.255	-632.677	2079.29	157.794	-672.88	2227.62	84.76	-318.428	1932.48	982.756	-323.046	1887.02	1139.09	-368.349	1857.21	563.745	-434.253	1772.8	117.017	-394.219	1932.69	54.69
586	0	-710.12	1971.8	994.065	-697.714	1909.86	1140.79	-669.267	2116.54	597.779	-632.67	2111.34	151.9	-673.423	2263.38	85.6044	-318.309	1940.19	981.827	-322.988	1895.63	1138.28	-368.453	1860.7	563.591	-434.184	1773.3	117.405	-394.223	1932.65	54.5354
587	0	-710.15	1980.34	992.688	-697.582	1919.42	1139.97	-668.737	2122.14	593.954	-633.738	2144.29	147.732	-672.971	2298.7	86.9474	-318.12	1948.06	980.815	-322.886	1904.55	1137.36	-368.613	1864.14	563.47	-434.358	1773.69	117.882	-394.16	1932.43	54.6788
588	0	-710.198	1989.45	991.059	-697.524	1929.32	1138.85	-668.493	2127.29	589.995	-634.535	2176.2	144.864	-671.267	2333.5	88.859	-317.843	1956.15	979.673	-322.774	1913.68	1136.38	-368.812	1867.57	563.379	-434.739	1774.02	118.391	-393.82	1933.49	54.8138
589	0	-710.13	1998.81	989.076	-697.691	1939.36	1137.56	-668.324	2132.37	586.157	-635.4	2207.02	143.469	-668.239	2367.28	91.562	-317.749	1964.46	978.423	-322.765	1923.44	1135.16	-369.061	1871.1	563.261	-435.057	1774.43	118.939	-393.767	1933.6	54.7105
590	0	-710.043	2008.53	986.981	-697.826	1949.79	1136.18	-667.928	2137.54	582.475	-636.473	2236.27	143.493	-664.005	2399.43	94.9084	-317.785	1972.84	977.11	-322.861	1933.33	1133.96	-370.313	1873.81	562.919	-435.328	1774.71	119.369	-393.761	1933.68	54.6159
591	0	-710.109	2018.46	984.881	-698.175	1960.2	1134.74	-667.222	2142.54	579.019	-637.598	2263.32	144.444	-659.282	2429.69	99.0841	-318.05	1981.48	975.758	-323.1	1943.32	1132.69	-370.475	1877.86	562.85	-435.461	1775.21	119.901	-393.769	1933.75	54.547
592	0	-710.14	2028.5	982.732	-698.512	1970.76	1133.27	-666.427	2147.75	575.689	-638.695	2287.89	145.607	-654.293	2457.2	104.127	-318.442	1990.29	974.396	-323.552	1953.59	1131.36	-370.906	1882.28	562.628	-435.763	1775.76	120.57	-393.78	1933.78	54.4695
593	0	-710.3	2037.99	980.551	-698.994	1981.04	1131.77	-665.767	2153.37	572.552	-639.401	2309.31	146.573	-649.302	2481.48	109.935	-318.89	1999.29	972.961	-323.962	1963.25	1130.03	-371.1	1887.33	562.329	-436.245	1776.19	121.135	-393.827	1933.84	54.4293
594	0	-711.087	2044.7	978.619	-699.357	1991.26	1130.29	-665.409	2159.76	569.731	-639.478	2327.67	147.046	-644.842	2502.1	116.205	-319.312	2008.26	971.546	-324.511	1973.33	1128.78	-371.459	1892.7	561.993	-436.663	1776.91	121.871	-393.93	1933.93	54.3929
595	0	-711.523	2054.03	976.87	-699.746	2001.27	1128.82	-665.297	2167.62	567.536	-638.804	2342.2	146.548	-641.064	2518.36	122.677	-319.616	2017.34	970.092	-324.939	1979.74	1127.11	-371.748	1898.74	561.585	-437.274	1777.57	122.731	-394.029	1933.99	54.3418
596	0	-711.83	2064.34	975.408	-700.239	2011.23	1127.47	-665.3	2177.32	566.038	-637.277	2352.99	144.653	-638.254	2530.12	128.233	-319.775	2026.2	968.656	-325.458	1989.06	1125.62	-372.106	1905.12	561.175	-437.631	1778.52	123.619	-394.133	1934.11	54.2744
597	0	-712.331	2074.24	974.129	-700.646	2021.22	1126.13	-665.166	2188.44	565.139	-635.183	2360.54	141.585	-636.273	2537.78	131.599	-320.009	2035.1	967.255	-325.978	1998.8	1124.1	-372.471	1911.99	560.747	-438.102	1779.48	124.822	-394.176	1934.28	54.1927
598	0	-712.8	2084.4	973.076	-701.191	2031.17	1124.9	-664.99	2200.77	564.711	-633.087	2365.91	138.61	-634.788	2542.51	131.682	-320.611	2044.53	965.895	-326.584	2008.64	1122.62	-372.844	1919.17	560.342	-438.132	1780.5	125.877	-394.221	1934.55	54.0859
599	0	-713.346	2094.95	972.331	-701.82	2041.28	1123.73	-664.732	2213.47	564.537	-631.193	2369.33	136.655	-633.531	2545.37	127.818	-321.276	2053.83	964.551	-327.174	2018.48	1121.14	-373.278	1926.61	560.03	-438.143	1781.89	127.44	-394.271	1934.81	53.9273
600	0	-714.005	2105.12	971.474	-702.381	2051.49	1122.81	-664.381	2226.37	564.626	-629.184	2371.83	135.521	-632.225	2547.49	120.638	-322.014	2063.29	963.368	-327.889	2028.36	1119.84	-373.725	1934.39	559.757	-438.104	1783.25	129.123	-394.274	1935.13	53.8094
601	0	-714.745	2115.84	971.142	-703.13	2060.44	1121.95	-663.886	2239.03	564.926	-626.794	2374.52	134.135	-630.733	2548.67	112.769	-322.796	2072.86	962.382	-328.633	2038.18	1118.61	-374.538	1942.05	559.701	-438.066	1784.87	131.009	-394.263	1935.46	53.6898
602	0	-715.47	2126.6	970.951	-703.731	2070.71	1121.49	-663.247	2251.15	565.266	-624.16	2376.74	132.759	-629.221	2549.36	105.438	-323.658	2082.51	961.524	-329.453	2048.08	1117.54	-375.124	1950.47	559.55	-437.971	1786.62	133.308	-394.163	1935.79	53.5787
603	0	-716.165	2137.99	971.079	-704.337	2081.78	1121.3	-662.521	2262.33	565.267	-621.437	2378.66	131.181	-627.951	2550.25	100.33	-324.554	2092.39	960.836	-330.291	2057.91	1116.56	-376.157	1958.46	559.462	-437.894	1788.75	135.737	-394.037	1936.17	53.4718
604	0	-716.837	2149.42	971.352	-705.023	2092.83	1121.43	-661.762	2273.21	565.306	-619.269	2381.45	130.103	-626.73	2551.84	97.5001	-325.531	2102.34	960.402	-331.208	2067.74	1115.71	-376.846	1967.76	559.521	-437.645	1791.15	138.65	-393.872	1936.56	53.338
605	0	-717.527	2161.4	971.75	-705.852	2104.34	1121.84	-661.173	2283.7	565.324	-617.766	2384.78	129.416	-625.276	2553.87	94.6924	-327.092	2112.71	959.998	-332.392	2078.15	1115.03	-377.538	1977.83	559.675	-437.297	1793.87	141.697	-393.645	1937.01	53.2479
606	0	-718.217	2173.69	972.334	-706.719	2115.67	1122.53	-660.969	2293.68	565.483	-617.469	2388.33	128.692	-624.077	2555.9	90.6459	-328.422	2123.31	959.847	-333.71	2092.7	1114.91	-378.128	1988.9	559.809	-436.781	1796.97	145.211	-393.36	1937.52	53.1334
607	0	-718.862	2185.62	973.187	-707.556	2126.97	1123.59	-661.337	2303.43	565.938	-617.773	2390.86	127.996	-623.724	2557.66	86.7316	-329.561	2134.17	959.807	-334.835	2103.75	1114.68	-378.64	2000.65	560.011	-436.178	1800.5	149.158	-393.085	1938.06	53.0372
608	0	-719.43	2197.85	974.51	-708.401	2138.28	1124.98	-662.083	2312.92	566.726	-618.289	2393.43	127.494	-624.008	2558.81	83.9306	-330.507	2145.05	959.922	-335.91	2113.55	1114.59	-378.91	2013.55	560.056	-435.583	1804.56	153.464	-392.753	1938.7	53.0298
609	0	-720.192	2209.26	976.026	-709.311	2149.42	1126.8	-663.021	2322.35	567.5	-618.791	2395.04	126.876	-624.297	2559.71	81.3367	-331.453	2156.11	960.285	-336.88	2123.76	1114.63	-378.992	2027.53	559.923	-434.806	1809.01	158.233	-392.449	1939.37	53.1833
610	0	-721.201	2220.03	977.719	-710.249	2160.67	1128.84	-664.113	2331.29	568.125	-619.453	2396.58	126.305	-624.21	2560.71	79.0016	-332.494	2167.37	960.626	-337.857	2134.18	1114.86	-378.826	2042.68	559.671	-433.962	1814.34	163.452	-392.417	1939.57	53.2649
611	0	-722.333	2230.62	979.524	-711.22	2171.86	1131.09	-665.007	2339.17	567.912	-620.101	2398.33	125.689	-623.869	2561.63	76.8655	-333.587	2178.84	961.255	-338.849	2144.62	1115.18	-378.459	2059.08	559.24	-433.008	1820.41	169.313	-392.235	1940.06	53.5829
612	0	-723.543	2240.77	981.197	-712.224	2182.88	1133.37	-666.534	2346.61	568.693	-620.918	2399.9	124.954	-623.699	2562.38	74.7031	-334.915	2190.46	961.876	-339.84	2154.81	1115.61	-377.75	2076.45	558.804	-431.941	1827.42	175.769	-391.999	1940.72	54.1536
613	0	-724.805	2250.52	982.768	-713.174	2193.5	1135.48	-668.35	2353.48	568.853	-621.72	2401.06	124.207	-623.682	2563.19	73.164	-336.366	2202.15	962.691	-340.893	2164.92	1116.24	-376.69	2094.86	558.165	-431.078	1835.35	182.783	-391.852	1941.83	55.0462
614	0	-726.191	2260.52	984.302	-714.145	2203.78	1137.35	-669.709	2358.59	568.695	-622.138	2401.84	123.474	-623.503	2563.64	72.4336	-337.936	2213.77	963.48	-342.047	2174.67	1116.92	-375.085	2114.41	557.489	-429.903	1844.81	190.143	-391.737	1943.37	56.2166
615	0	-727.653	2270.54	985.636	-715.188	2213.87	1139.16	-670.214	2361.74	568.362	-622.363	2402.14	123.006	-623.249	2563.97	71.9007	-339.478	2225.53	964.361	-343.254	2184.71	1117.69	-373.356	2134.98	556.749	-429.272	1854.69	199.125	-391.594	1945.66	58.0486
616	0	-729.161	2280.3	986.914	-716.191	2223.59	1140.93	-671.315	2364.98	568.169	-622.465	2402.32	122.719	-623.183	2564.27	71.4985	-341.003	2236.98	965.176	-344.325	2194.65	1118.39	-371.725	2156.28	555.847	-427.808	1866.87	207.859	-391.227	1948.55	60.2634
617	0	-730.673	2289.08	988.203	-717.181	2233.08	1142.63	-672.642	2368.08	568.204	-622.6	2402.32	122.375	-623.267	2564.43	71.0925	-342.467	2247.95	965.935	-345.303	2204.4	1118.9	-370.196	2178.4	555.01	-426.243	1880.1	217.138	-390.85	1952.35	63.3569
618	0	-732.08	2297.56	989.547	-717.977	2241.78	1144.17	-673.868	2370.44	568.228	-622.907	2402.19	122.087	-623.392	2564.53	70.7402	-343.823	2258.7	966.629	-346.087	2213.79	1119.36	-368.822	2201.05	554.218	-424.432	1894.65	226.927	-390.313	1957.12	66.9959
619	0	-733.32	2305.58	991.001	-718.771	2250.64	1145.8	-675.099	2372.53	568.384	-623.209	2402	121.809	-623.605	2564.64	70.492	-345.084	2269.61	967.36	-346.678	2222.92	1119.55	-367.555	2224.23	553.551	-422.386	1911.12	236.236	-389.858	1963.02	71.2516
620	0	-734.475	2313.04	992.275	-719.509	2259.17	1147.51	-676.159	2374.29	568.686	-623.515	2401.88	121.62	-623.789	2564.78	70.1931	-346.201	2279.99	967.789	-347.129	2232	1119.54	-366.105	2247.61	553.347	-420.105	1929.43	244.917	-389.616	1969.86	75.9308
621	0	-735.486	2320.72	993.526	-720.195	2267.66	1149.07	-677.098	2376.22	569.051	-623.795	2401.88	121.374	-623.84	2564.85	69.9482	-347.154	2290.25	968.253	-347.648	2240.74	1119.66	-364.899	2270.71	553.586	-417.346	1949.07	252.618	-389.557	1977.48	80.5028
622	0	-736.427	2328.74	994.734	-720.87	2276.41	1150.55	-677.95	2378.54	569.289	-624.125	2401.93	121.152	-623.891	2564.91	69.7557	-348.036	2300.13	968.756	-348.152	2248.95	1119.81	-363.661	2293.43	554.557	-414.621	1968.46	259.176	-389.539	1986.91	84.4033
623	0	-737.281	2336.48	995.703	-721.466	2284.92	1151.98	-678.781	2381.19	569.436	-624.381	2402.05	120.961	-623.891	2564.97	69.6326	-348.834	2309.67	969.449	-348.788	2257.43	1120.27	-362.712	2315.63	556.21	-411.936	1987.87	265.13	-389.726	1999.73	89.0459
624	0	-738.096	2344.51	996.555	-722.212	2293.58	1153.18	-679.553	2383.92	569.34	-624.62	2402.14	120.809	-623.915	2565.03	69.5628	-349.522	2319.13	970.438	-349.154	2265.39	1120.82	-361.869	2337.32	558.356	-409.487	2007.34	271.253	-389.937	2017.74	94.2108
625	0	-738.769	2352.56	997.276	-723.218	2302.48	1154.27	-680.747	2386.52	569.339	-624.811	2402.19	120.745	-623.972	2565.02	69.5041	-350.138	2328.21	971.398	-349.388	2274.08	1121.64	-361.374	2358.34	561.022	-408.099	2026.61	276.088	-389.918	2040.17	98.8816
626	0	-739.394	2360.59	997.71	-724.598	2311.89	1154.91	-680.443	2388.49	569.511	-624.847	2402.12	120.639	-623.932	2564.94	69.4359	-350.562	2337.3	972.444	-349.235	2283.22	1122.65	-361.355	2378.82	564.075	-405.76	2047.49	280.668	-389.698	2065.83	103.048
627	0	-740.185	2367.42	997.69	-726.213	2322	1155.32	-680.706	2390.03	569.695	-624.834	2402.06	120.57	-623.964	2564.89	69.437	-350.809	2346.46	973.428	-348.828	2292.69	1123.67	-361.566	2398.76	567.578	-405.391	2068.25	282.994	-389.145	2093.01	106.466
628	0	-740.491	2377.02	997.713	-727.879	2332.29	1155.43	-680.859	2391.13	569.893	-624.864	2401.93	120.557	-623.993	2564.81	69.4726	-350.941	2355.83	974.385	-348.408	2302.67	1124.89	-361.894	2418.45	571.44	-402.869	2091.36	284.984	-388.301	2120.77	108.974
629	0	-740.924	2385.32	997.463	-729.564	2342.46	1155.42	-680.976	2392.14	570.142	-624.842	2401.76	120.593	-624.067	2564.72	69.5124	-351.048	2365.84	975.538	-348.232	2313.06	1126.37	-362.74	2437.37	575.367	-400.864	2113.69	287.04	-387.109	2148.42	110.447
630	0	-741.355	2392.78	997.141	-730.885	2352.38	1155.48	-680.939	2393.24	570.326	-624.777	2401.6	120.599	-624.195	2564.77	69.6052	-351.167	2375.62	976.664	-348.205	2322.82	1128.27	-363.498	2456.3	579.417	-400.696	2135.86	285.762	-385.406	2176.47	110.795
631	0	-741.752	2399.9	996.899	-731.847	2361.79	1155.73	-680.953	2394.68	570.669	-624.631	2401.54	120.639	-624.205	2564.8	69.5882	-351.32	2385.64	978.173	-348.758	2332.4	1130.54	-364.121	2475.01	583.209	-401.065	2158.26	283.826	-383.56	2203.66	110.386
632	0	-742.1	2406.78	996.811	-732.47	2370.3	1156.14	-680.169	2396.21	571.014	-624.599	2401.67	120.743	-624.191	2564.82	69.5694	-351.519	2396.03	980.153	-349.713	2341.94	1133.11	-363.803	2494.64	587.312	-399.785	2183.17	280.721	-381.253	2232.11	109.395
633	0	-742.411	2413.36	996.693	-732.76	2378.16	1156.67	-679.968	2398.2	571.216	-624.383	2401.7	120.802	-624.24	2564.82	69.6116	-351.815	2406.13	982.327	-350.832	2351.02	1135.7	-364.898	2511.89	590.729	-399.919	2205.71	276.932	-378.633	2261.89	108.219
634	0	-742.663	2419.9	996.545	-732.982	2385.63	1157.04	-679.845	2400.5	571.372	-624.201	2401.76	120.879	-624.237	2564.82	69.5993	-352.204	2417.78	984.982	-351.863	2360.04	1138.02	-366.33	2528.29	593.821	-399.867	2229.62	272.212	-375.846	2292.79	106.875
635	0	-742.854	2426.35	996.317	-733.376	2392.49	1157.13	-679.573	2403.14	571.467	-623.968	2401.8	120.942	-624.189	2564.87	69.5551	-352.447	2427.33	987.235	-352.712	2368.87	1140.03	-367.939	2544.07	596.449	-399.821	2254.08	266.802	-373.044	2325.12	105.527
636	0	-743.042	2432.85	995.993	-733.799	2399.34	1157	-679.312	2406.16	571.56	-623.757	2402	121.033	-624.127	2564.99	69.4402	-352.738	2437.19	989.449	-353.456	2377.62	1141.86	-369.616	2559.2	598.943	-399.516	2279.38	260.722	-370.413	2358.06	103.817
637	0	-743.096	2439.3	995.594	-734.261	2406.33	1156.74	-679.064	2409.25	571.685	-623.567	2402.31	121.166	-624.005	2565.12	69.1693	-352.948	2447.15	991.436	-354.047	2386.83	1143.6	-371.17	2573.6	601.43	-398.648	2305.27	254.159	-368.063	2391.64	101.789
638	0	-743.189	2445.95	995.18	-734.923	2413.44	1156.28	-678.768	2412.36	571.788	-623.371	2402.57	121.329	-623.976	2565.46	68.9123	-353.173	2457.04	993.287	-354.411	2396.53	1145.07	-371.654	2588.68	604.16	-398.016	2331.93	245.075	-365.946	2425.8	99.5058
639	0	-743.246	2452.75	994.679	-735.713	2421.04	1155.7	-678.476	2415.62	571.919	-623.128	2402.85	121.51	-623.887	2565.73	68.6819	-353.251	2466.93	994.788	-354.662	2408.56	1146.82	-373.102	2601.43	606.393	-399.428	2357.79	236.253	-364.16	2460.32	96.9497
640	0	-743.326	2459.67	994.115	-736.714	2426.29	1154.92	-678.061	2418.84	572.039	-622.8	2403.16	121.658	-623.895	2566.14	68.4718	-353.359	2476.64	996.174	-354.954	2417.39	1148.08	-374.674	2613.31	608.099	-399.343	2384.92	226.887	-362.639	2495.23	94.1974
641	0	-743.344	2466.71	993.54	-737.064	2434.49	1154.47	-677.735	2422.3	572.086	-622.483	2403.57	121.821	-623.82	2566.44	68.0968	-353.419	2486.43	997.351	-355.395	2426.59	1149.22	-376.251	2624.22	609.233	-398.965	2413.19	217.276	-361.405	2530.45	91.3073
642	0	-743.448	2473.87	992.96	-737.382	2442.5	1154.04	-677.327	2426.01	572.098	-622.119	2403.96	122.011	-623.81	2566.85	67.7149	-353.497	2496.16	998.352	-355.886	2436.24	1150.18	-377.655	2634.67	609.902	-398.655	2442.11	207.273	-360.447	2566.03	88.5243
643	0	-743.484	2481.15	992.409	-737.716	2450.4	1153.49	-676.998	2429.75	572.133	-621.742	2404.63	122.245	-623.736	2567.33	67.3452	-353.616	2505.72	999.079	-356.377	2445.93	1150.82	-378.789	2644.57	610.158	-398.378	2471.61	197.318	-359.652	2601.86	85.948
644	0	-743.589	2488.54	991.8	-738.065	2458.4	1152.83	-676.804	2433.68	572.212	-621.289	2405.07	122.416	-623.697	2567.77	66.9759	-353.683	2515.3	999.472	-356.721	2455.54	1151.13	-379.97	2653.59	609.976	-398.37	2501.52	187.548	-358.917	2637.8	83.9109
645	0	-743.659	2496.02	991.15	-738.487	2466.37	1152.03	-676.553	2437.76	572.152	-620.904	2405.68	122.695	-623.624	2567.76	66.5167	-353.773	2524.75	999.645	-356.941	2465.21	1151.03	-381.163	2661.91	609.206	-398.695	2531.87	178.19	-358.088	2673.54	82.3666
646	0	-743.75	2503.62	990.441	-738.916	2474.31	1151.15	-676.36	2441.95	572.132	-620.558	2406.19	122.906	-623.588	2568.16	66.269	-353.792	2534.15	999.582	-357.101	2474.86	1150.74	-382.171	2669.48	607.831	-399.193	2562.53	169.389	-357.31	2708.8	81.1544
647	0	-743.824	2511.28	989.729	-739.404	2482.44	1150.19	-676.203	2446.15	572.091	-620.215	2406.73	123.104	-623.551	2568.47	65.989	-353.833	2543.4	999.274	-357.268	2484.47	1150.24	-382.92	2676.5	606.025	-400.653	2592.72	160.597	-356.625	2743.41	80.3395
648	0	-743.974	2519.13	989.029	-739.838	2490.56	1149.34	-676.085	2450.32	572.017	-619.897	2407.1	123.299	-623.482	2568.72	65.715	-353.867	2552.55	998.757	-357.49	2494.19	1149.57	-383.347	2683.01	603.88	-401.246	2624.31	154.093	-356.314	2777.56	79.808
649	0	-744.315	2527.06	988.353	-740.161	2498.89	1148.57	-676.104	2454.6	572.068	-619.643	2407.68	123.619	-623.438	2568.9	65.3896	-353.899	2561.54	998.04	-357.784	2503.85	1148.89	-383.437	2689.04	601.416	-402.159	2655.72	149.18	-357.303	2810.56	78.7038
650	0	-744.966	2535.25	987.635	-740.445	2507.37	1147.9	-676.093	2459.03	572.014	-619.483	2408.18	123.934	-623.403	2569.1	65.1778	-354.027	2570.58	997.24	-358.226	2513.64	1148.18	-383.138	2694.61	598.632	-403.7	2686.16	145.185	-358.557	2843.56	79.5532
651	0	-745.68	2543.52	986.914	-740.618	2515.93	1147.27	-676.232	2463.63	571.944	-619.325	2408.72	124.288	-623.461	2569.56	65.1416	-354.288	2579.58	996.145	-358.827	2523.39	1147.44	-382.611	2699.94	595.573	-404.828	2717	142.412	-360.651	2875.8	81.3169
652	0	-746.492	2551.99	986.123	-740.773	2524.6	1146.56	-676.488	2468.4	571.853	-619.121	2409.23	124.596	-623.464	2569.75	65.0056	-354.639	2588.65	994.851	-359.37	2533.38	1146.46	-381.894	2705.2	592.417	-406.325	2746.42	141.385	-363.594	2907	84.057
653	0	-747.172	2560.67	985.21	-741.75	2533.64	1145.64	-676.711	2473.33	571.666	-618.897	2409.63	124.864	-623.421	2569.96	64.8906	-354.902	2597.77	993.331	-359.732	2543.54	1145.28	-381.468	2710.69	589.227	-408.17	2774.26	141.276	-367.454	2936.92	87.8044
654	0	-747.752	2569.45	984.23	-742.029	2542.92	1144.4	-677.082	2478.67	571.541	-618.794	2410.26	125.302	-623.418	2570.09	64.7549	-355.039	2607.04	991.687	-359.887	2553.89	1143.87	-381.403	2716.81	586.148	-409.813	2800.46	141.155	-371.693	2965.36	92.0371
655	0	-748.212	2578.5	983.147	-742.342	2552.5	1143.18	-677.437	2484.26	571.361	-618.783	2410.84	125.741	-623.401	2570.3	64.6543	-355.037	2616.35	989.93	-359.945	2564.47	1142.47	-381.447	2723.54	583.424	-413.249	2824.17	138.906	-376.172	2992.17	96.947
656	0	-748.583	2587.76	981.931	-742.671	2562.32	1141.91	-677.728	2490.07	571.103	-618.727	2411.41	126.192	-623.349	2570.49	64.4942	-355.051	2625.96	988.226	-359.951	2575.09	1141.05	-381.725	2730.49	580.897	-414.836	2846.15	138.972	-380.949	3017.15	102.727
657	0	-748.916	2597.29	980.634	-742.839	2572.28	1140.58	-678.005	2496.24	570.713	-618.745	2412.18	126.741	-623.293	2570.71	64.3652	-355.023	2635.85	986.512	-359.903	2585.87	1139.56	-382.324	2737.71	578.419	-415.975	2851.06	136.44	-385.846	3039.92	109.408
658	0	-749.168	2607	979.247	-742.933	2582.32	1139.19	-678.209	2502.7	570.187	-618.749	2412.81	127.313	-623.169	2570.89	64.1904	-355.03	2646.12	984.859	-359.805	2596.76	1138.14	-383.193	2745.59	576.207	-417.383	2856.64	134.175	-390.708	3059.89	116.499
659	0	-749.269	2616.72	977.769	-742.958	2592.43	1137.82	-678.383	2509.45	569.639	-618.835	2413.74	128.085	-623.086	2571.11	64.0382	-355.024	2656.7	983.315	-359.756	2607.54	1136.83	-384.135	2754.56	574.424	-418.865	2863.3	132.339	-395.253	3076.57	122.876
660	0	-749.374	2626.58	976.261	-743.094	2602.76	1136.31	-678.529	2516.6	569.224	-618.966	2414.62	128.743	-623.069	2571.41	63.8688	-355.128	2667.39	981.975	-359.737	2618.2	1135.61	-385.199	2764.64	573.203	-420.468	2871.07	131.064	-399.233	3089.89	127.065
661	0	-749.368	2636.57	974.827	-743.145	2613.03	1134.82	-678.497	2523.77	568.816	-619.07	2415.74	129.702	-623.089	2571.76	63.7596	-355.198	2678.16	980.728	-359.814	2628.53	1134.53	-386.404	2775.85	572.345	-422.213	2879.98	130.153	-402.433	3100.27	128.027
662	0	-749.29	2646.57	973.424	-743.119	2623.32	1133.32	-676.977	2529.66	568.123	-619.19	2416.74	130.733	-623.189	2572.14	63.6113	-355.28	2688.96	979.784	-360.003	2638.69	1133.53	-387.702	2788.11	571.853	-424.05	2889.93	129.607	-404.952	3108.13	125.653
663	0	-749.2	2656.64	972.114	-743.015	2633.6	1131.86	-676.377	2536.73	567.636	-619.209	2417.91	131.949	-623.742	2572.84	63.8847	-355.277	2699.7	978.958	-360.134	2648.8	1132.56	-389.016	2800.99	571.555	-425.904	2900.5	129.256	-407.089	3113.56	120.752
664	0	-749.086	2666.83	970.862	-742.85	2644.1	1130.37	-675.787	2544.05	567.219	-619.268	2419.25	133.471	-623.271	2572.94	63.5255	-355.157	2710.34	978.132	-360.161	2659	1131.61	-390.638	2814.02	571.204	-428.065	2911.23	128.851	-408.783	3117.03	114.524
665	0	-748.833	2677.09	969.735	-742.676	2654.86	1128.98	-674.83	2551.1	566.684	-619.258	2420.74	135.032	-623.239	2573.39	63.2849	-354.883	2721.26	977.359	-360.05	2669.52	1130.66	-392.523	2826.92	570.837	-430.489	2921.82	128.431	-410.37	3120.11	108.346
666	0	-748.541	2687.49	968.743	-742.41	2665.62	1127.66	-674.624	2559.29	566.697	-619.259	2422.29	136.884	-623.237	2574.02	63.0137	-354.635	2732.59	976.817	-359.849	2680.39	1129.77	-394.259	2840	570.709	-432.765	2932.6	128.25	-411.958	3122.75	103.727
667	0	-748.229	2698.08	967.853	-742.151	2676.21	1126.4	-674.271	2567.58	566.7	-619.468	2424	138.967	-623.298	2574.64	62.773	-354.37	2744.5	976.399	-359.499	2691.64	1129.05	-395.918	2852.72	570.514	-434.964	2943.01	128.002	-413.837	3125.24	99.8747
668	0	-747.849	2708.88	967.121	-742.026	2686.68	1125.29	-673.836	2576.27	566.733	-619.825	2426.07	141.307	-623.33	2575.28	62.5903	-354.223	2756.96	976.312	-359.087	2703.45	1128.64	-397.47	2864.96	570.406	-437.055	2952.95	127.84	-415.957	3128.43	94.9921
669	0	-747.421	2719.84	966.485	-741.822	2697.02	1124.28	-673.407	2585.68	566.814	-620.205	2428.34	143.925	-623.309	2575.89	62.2652	-354.165	2769.89	976.698	-358.738	2715.51	1128.69	-398.676	2876.64	570.46	-438.8	2962.32	127.841	-417.876	3131.67	89.5248
670	0	-746.971	2730.99	965.968	-741.68	2707.31	1123.52	-672.925	2595.82	566.817	-620.696	2431.03	146.824	-623.468	2576.73	62.0527	-354.138	2782.9	977.36	-358.513	2727.82	1129.24	-399.166	2888.35	570.986	-439.48	2966.06	126.792	-418.719	3134.13	84.5435
671	0	-745.855	2742.26	965.585	-741.646	2717.46	1123.15	-672.637	2607.05	566.853	-621.155	2434.09	150.086	-623.609	2577.49	61.8534	-354.225	2796.02	978.41	-358.439	2740.26	1130.3	-399.126	2900.46	571.848	-439.532	2968.88	126.207	-418.448	3135.78	80.2651
672	0	-745.497	2753.7	965.342	-741.485	2728.22	1122.62	-672.208	2619.21	566.648	-621.641	2437.74	153.697	-623.912	2578.24	61.7369	-354.283	2808.99	979.745	-358.515	2752.56	1131.78	-398.794	2912.78	573.061	-439.148	2971.02	125.859	-417.846	3137.05	76.6427
673	0	-745.062	2765.31	965.181	-741.049	2739.93	1122.41	-671.939	2632.64	566.078	-622.217	2442.01	157.766	-624.414	2578.97	61.5639	-354.189	2821.55	981.389	-358.538	2764.77	1133.63	-398.414	2924.93	574.333	-438.924	2972.74	125.693	-417.535	3138.17	73.6528
674	0	-744.364	2777.18	965.119	-740.644	2751.92	1122.26	-676.589	2650.61	566.766	-622.825	2446.81	162.347	-625.03	2579.8	61.5733	-353.812	2833.55	983.3	-358.511	2776.73	1135.72	-397.878	2936.2	575.389	-438.753	2974.33	125.453	-417.42	3139.25	71.0231
675	0	-743.527	2789.22	965.197	-740.162	2763.87	1122.27	-679.391	2668.22	567.146	-623.605	2452.45	167.323	-625.577	2580.74	61.6216	-353.175	2845.09	985.218	-358.321	2788.41	1137.9	-397.26	2946.1	576.222	-438.63	2975.99	125.221	-417.264	3140.37	68.9266
676	0	-742.539	2801.47	965.469	-739.815	2775.5	1122.61	-678.316	2684.26	566.18	-624.777	2459.34	173.028	-626.033	2581.83	61.8192	-352.369	2856.34	986.969	-357.869	2799.8	1139.92	-396.628	2954.91	576.736	-438.713	2977.47	125.101	-416.846	3141.66	69.0927
677	0	-741.435	2813.86	965.95	-739.304	2787.07	1123.15	-679.351	2702.49	565.54	-625.744	2466.86	179.064	-626.461	2583.02	62.2285	-351.411	2867.48	988.437	-357.078	2811.03	1141.7	-396.135	2962.8	576.867	-439.053	2978.3	124.943	-416.842	3142.32	68.3828
678	0	-740.21	2826.41	966.604	-738.572	2798.64	1124.01	-681.142	2722.23	564.94	-626.949	2475.6	185.866	-626.911	2584.64	62.7577	-350.17	2878.44	989.571	-355.912	2822.09	1143.22	-395.81	2969.99	576.719	-439.516	2978.91	124.695	-416.917	3142.72	67.7773
679	0	-739.059	2838.25	967.323	-737.692	2809.98	1125.01	-683.153	2743.06	564.283	-628.531	2485.78	193.532	-627.714	2587.19	63.2849	-348.821	2889.13	990.349	-354.532	2832.91	1144.37	-395.773	2976.18	576.336	-440.215	2979.74	124.341	-417.022	3143.15	67.3768
680	0	-737.713	2851.29	968.404	-736.505	2821.5	1126.25	-685.162	2764.97	563.453	-630.186	2497.1	201.368	-628.747	2589.92	64.0659	-347.514	2899.49	990.816	-353.011	2843.5	1145.22	-395.687	2981.37	575.8	-441.025	2980.33	123.728	-417.23	3143.53	67.2163
681	0	-736.489	2863.6	969.444	-735.334	2832.84	1127.54	-687.364	2787.83	562.759	-632.355	2510.18	210.089	-629.62	2593.4	65.4785	-346.367	2909.3	991.255	-351.5	2853.85	1145.87	-395.27	2985.64	575.252	-441.48	2980.6	123.292	-417.33	3143.54	67.1438
682	0	-735.367	2875.71	970.494	-732.329	2848.6	1129.07	-690.057	2811.59	562.24	-634.894	2525.35	220.001	-630.06	2597.26	66.9424	-345.424	2918.6	991.753	-350.189	2863.92	1146.51	-394.562	2989.64	575.001	-441.624	2980.86	122.849	-417.266	3143.63	67.077
683	0	-734.383	2887.58	971.457	-732.022	2857.91	1130.11	-692.713	2835.81	562.026	-637.118	2542.01	229.361	-631.031	2602.89	69.4497	-344.621	2927.78	992.391	-349.116	2873.71	1147.29	-393.623	2993.72	574.962	-441.641	2981.01	122.635	-417.149	3143.68	66.9625
684	0	-733.54	2899.21	972.292	-731.843	2866.69	1130.84	-694.393	2859.64	561.937	-639.444	2560.14	238.269	-631.904	2609.43	72.106	-343.989	2937.01	993.216	-348.347	2883.38	1148.21	-392.519	2997.98	575.046	-441.563	2981.16	122.398	-417.003	3143.82	66.8641
685	0	-732.88	2910.45	973.011	-731.646	2875.87	1131.41	-695.483	2883.12	562.217	-641.891	2579.47	246.373	-632.339	2616.73	74.9994	-343.499	2946.51	994.235	-347.786	2893.01	1149.28	-391.406	3002.29	575.16	-441.467	2981.38	122.09	-416.901	3143.85	66.7082
686	0	-732.357	2921.44	973.678	-731.471	2885.04	1131.73	-696.683	2906.51	563.192	-644.633	2599.75	253.559	-633.427	2625.8	78.8823	-343.054	2956.24	995.284	-347.402	2902.65	1150.41	-390.274	3006.7	575.182	-441.521	2981.44	121.868	-416.859	3143.84	66.5602
687	0	-731.968	2932.2	974.409	-731.289	2893.98	1131.96	-697.788	2929.66	564.684	-647.179	2619.86	260.42	-633.768	2635.25	84.3728	-342.655	2966.13	996.278	-347.046	2912.41	1151.56	-389.272	3010.92	575.043	-441.568	2981.27	122.162	-416.752	3143.95	66.5518
