# Supplementary material for: A Brake-Based Overground Gait Rehabilitation Device for Altering Propulsion Impulse Symmetry
Source: Sensors (Basel). 2021 Oct 5;21(19):6617. doi: 10.3390/s21196617 (PMC8512803; doi:10.3390/s21196617)
Supplement: Supplementary file 1 [file sensors-21-06617-s001.zip › GPT animations/code and data/Trajectories/BD 19.csv]

Trajectories
100
		BDC013:LTroc			BDC013:LIliac			BDC013:LKnee			BDC013:LAnkle			BDC013:LToe			BDC013:RTroc			BDC013:RIliac			BDC013:RKnee			BDC013:RAnkle			BDC013:RToe
Frame	Sub Frame	X	Y	Z	X	Y	Z	X	Y	Z	X	Y	Z	X	Y	Z	X	Y	Z	X	Y	Z	X	Y	Z	X	Y	Z	X	Y	Z
		mm	mm	mm	mm	mm	mm	mm	mm	mm	mm	mm	mm	mm	mm	mm	mm	mm	mm	mm	mm	mm	mm	mm	mm	mm	mm	mm	mm	mm	mm
198	0	-722.596	-1616.45	953.771	-714.263	-1670.32	1105.68	-689.201	-1513.96	561.496	-653.331	-1804.86	246.362	-667.22	-1752.35	82.1071	-330.794	-1600.15	959.284	-332.299	-1659.36	1115.15	-370.847	-1604.21	534.603	-419.356	-1664.77	85.5543	-392.054	-1501.32	25.8645
199	0	-721.913	-1607.95	956.637	-712.34	-1664.03	1107.62	-688.57	-1497.41	565.272	-651.7	-1781.58	243.346	-668.049	-1725.32	80.5136	-329.877	-1594.32	960	-331.193	-1651.57	1115.32	-370.495	-1601.61	534.489	-420.101	-1663.7	85.0539	-392.092	-1501.31	25.7765
200	0	-721.079	-1599.3	959.466	-710.244	-1657.28	1109.76	-687.782	-1481.43	568.671	-650.049	-1757.78	239.489	-669.445	-1697.06	78.9494	-328.922	-1588.75	960.76	-330.555	-1644.1	1115.74	-370.025	-1599.04	534.362	-420.207	-1663.44	85.0476	-392.031	-1501.28	25.7084
201	0	-720.399	-1591.17	962.193	-708.309	-1650.05	1111.76	-687.078	-1466.24	571.62	-648.435	-1733.52	234.699	-670.773	-1667.57	77.391	-328.036	-1583.11	961.304	-330.077	-1637.27	1116.02	-369.481	-1596.59	534.226	-420.219	-1663.38	85.1756	-391.967	-1501.26	25.5773
202	0	-719.897	-1583.13	964.553	-706.962	-1642.73	1113.29	-686.261	-1451.8	574.212	-646.902	-1708.91	229.01	-671.613	-1636.5	75.4394	-327.42	-1576.6	961.219	-329.445	-1630.58	1115.87	-369.083	-1594.1	534.06	-420.265	-1663.33	85.297	-392.036	-1500.98	25.2215
203	0	-719.179	-1574.16	966.502	-705.848	-1634.38	1114.49	-685.295	-1438.07	576.519	-645.588	-1683.86	222.486	-672.063	-1604.32	73.0573	-326.571	-1570.36	960.722	-328.391	-1623.5	1115.37	-368.626	-1591.76	533.963	-420.259	-1663.21	85.4267	-391.989	-1500.86	25.0155
204	0	-718.564	-1565.05	967.757	-705.189	-1625.92	1115.4	-684.254	-1424.95	578.608	-644.431	-1658.14	215.102	-672.171	-1571.43	70.2332	-326.176	-1564.02	959.943	-326.993	-1615.95	1114.64	-368.15	-1589.62	533.83	-420.284	-1663.09	85.5544	-391.937	-1500.79	24.8973
205	0	-717.943	-1555.5	968.898	-704.523	-1617.03	1116.2	-683.261	-1412.6	580.39	-643.38	-1631.78	206.911	-671.883	-1537.67	66.9882	-325.775	-1557.25	959.052	-325.552	-1607.99	1113.78	-367.655	-1587.52	533.667	-420.293	-1662.97	85.68	-391.865	-1500.74	24.8282
206	0	-717.491	-1546.48	969.811	-703.754	-1607.76	1116.9	-682.224	-1400.92	581.813	-642.395	-1604.71	198.168	-671.432	-1503.39	63.3687	-325.27	-1550.1	958.057	-324.334	-1600.02	1112.95	-367.235	-1585.73	533.456	-420.394	-1662.88	85.8263	-391.792	-1500.65	24.7098
207	0	-716.678	-1536.48	970.431	-703.044	-1598.93	1117.47	-681.385	-1390.04	582.743	-641.51	-1576.96	189.041	-671.092	-1468.97	59.9891	-324.825	-1543.39	956.932	-323.373	-1592.31	1112.07	-366.867	-1584.04	533.22	-420.522	-1662.88	85.924	-391.756	-1500.62	24.6542
208	0	-716.337	-1527.67	971.015	-702.083	-1589.94	1117.93	-680.584	-1380.04	583.235	-640.617	-1548.57	179.612	-670.746	-1433.99	56.441	-324.128	-1536.52	955.694	-322.634	-1584.81	1111.26	-366.492	-1582.51	532.973	-420.614	-1662.92	85.9286	-391.694	-1500.59	24.5983
209	0	-716.101	-1519.46	971.623	-701.215	-1581.29	1118.32	-679.797	-1370.87	583.244	-639.714	-1519.71	170.134	-670.903	-1398.96	53.2859	-323.524	-1529.98	954.395	-322.076	-1577.41	1110.47	-366.037	-1581.07	532.738	-420.685	-1662.94	85.9346	-391.535	-1500.64	24.5649
210	0	-715.587	-1510.76	972.005	-700.291	-1572.48	1118.49	-678.942	-1362.5	582.576	-638.794	-1490.45	160.831	-671.098	-1363.73	50.6213	-323.27	-1522.95	953.559	-321.565	-1570.12	1109.75	-365.572	-1579.61	532.566	-420.687	-1662.97	85.9369	-391.312	-1500.68	24.5732
211	0	-714.859	-1501.38	972.105	-699.625	-1564.07	1118.62	-677.987	-1354.79	581.197	-637.859	-1460.72	151.912	-671.694	-1328.72	48.7496	-323.017	-1516.19	952.794	-321.195	-1562.9	1108.97	-365.14	-1578.1	532.428	-420.694	-1663.05	85.9828	-391.226	-1500.54	24.3987
212	0	-715.096	-1495.02	972.086	-699.068	-1555.88	1118.58	-677.155	-1347.96	579.219	-637	-1430.82	143.58	-672.192	-1293.82	47.5983	-322.869	-1509.06	951.806	-320.947	-1555.47	1108.29	-364.674	-1576.62	532.345	-420.698	-1663.09	86.0831	-391.116	-1500.5	24.3376
213	0	-715.281	-1487.92	971.883	-698.459	-1546.96	1118.35	-676.206	-1341.9	576.564	-636.307	-1401.01	135.97	-672.661	-1259.39	47.5393	-322.449	-1502.6	951.077	-320.772	-1547.87	1107.52	-364.316	-1574.87	532.271	-420.684	-1663.12	86.2374	-390.969	-1500.41	24.1665
214	0	-714.283	-1477.62	970.911	-698.07	-1538.09	1118	-675.43	-1336.59	573.432	-635.704	-1371.31	129.242	-672.556	-1225.35	48.2571	-322.252	-1495.21	950.048	-320.536	-1539.95	1106.72	-363.92	-1572.8	532.15	-420.645	-1663.07	86.4215	-390.724	-1500.39	24.1669
215	0	-713.622	-1467.98	969.667	-697.911	-1529.36	1117.43	-674.423	-1331.42	569.776	-635.451	-1341.69	123.5	-671.645	-1191.63	49.4792	-321.79	-1488.46	949.062	-320.264	-1531.79	1105.81	-363.669	-1570.27	532.068	-420.597	-1662.93	86.6309	-390.676	-1500.27	23.9747
216	0	-713.496	-1459.74	968.365	-698.74	-1523.57	1116.75	-673.659	-1326.76	566.277	-635.535	-1312.09	118.847	-669.523	-1158.3	51.17	-321.299	-1481.53	948.103	-319.984	-1523.5	1104.96	-363.575	-1567.4	532.03	-420.615	-1662.72	86.897	-390.53	-1500.23	23.8714
217	0	-713.55	-1452.1	966.907	-698.65	-1514.59	1115.78	-672.856	-1322.3	562.543	-635.919	-1282.9	115.542	-666.249	-1125.61	53.3738	-320.289	-1476.14	947.581	-319.799	-1515.18	1104.04	-363.399	-1563.95	531.804	-420.685	-1662.46	87.2932	-390.484	-1500.03	23.7234
218	0	-713.66	-1444.53	965.393	-698.48	-1504.89	1114.73	-671.815	-1317.81	558.854	-636.438	-1254.68	113.455	-661.787	-1093.92	56.1637	-320.129	-1468.16	946.56	-319.75	-1506.86	1103.17	-363.398	-1560.16	531.606	-420.776	-1662.11	87.7488	-390.34	-1499.93	23.6254
219	0	-713.421	-1435.95	963.671	-698.385	-1495.07	1113.52	-670.598	-1313.15	555.367	-637.114	-1227.96	112.395	-656.78	-1063.83	59.4193	-320.146	-1460.05	945.34	-319.764	-1498.43	1102.27	-363.475	-1555.83	531.283	-420.856	-1661.75	88.2329	-390.272	-1499.82	23.474
220	0	-713.251	-1427.31	962.098	-698.342	-1485.24	1112.32	-669.324	-1308.59	552.146	-637.651	-1203.46	112.149	-651.43	-1036.22	63.564	-319.894	-1452.4	944.295	-319.887	-1490.06	1101.25	-363.648	-1551.01	530.927	-420.923	-1661.3	88.7955	-390.235	-1499.71	23.3589
221	0	-713.178	-1418.79	960.526	-698.464	-1475.51	1111.05	-668.199	-1304.15	548.971	-637.971	-1181.6	112.252	-646.24	-1011.33	68.5697	-319.886	-1444.35	943.213	-320.05	-1481.52	1100.2	-363.83	-1546.08	530.589	-421.076	-1660.73	89.4837	-390.144	-1499.74	23.3389
222	0	-713.069	-1409.58	958.92	-698.499	-1465.73	1109.72	-666.997	-1299.36	545.96	-637.861	-1162.59	112.161	-641.456	-989.681	74.1976	-319.83	-1436.32	942.059	-320.289	-1473.04	1099.09	-364.133	-1540.79	530.221	-421.235	-1660.2	90.2164	-390.154	-1499.53	23.1639
223	0	-712.894	-1399.7	957.243	-698.612	-1455.99	1108.37	-666.154	-1293.9	543.186	-637.313	-1146.58	111.894	-637.326	-971.651	80.2757	-319.686	-1428.32	940.944	-320.421	-1464.27	1097.94	-364.435	-1535.14	529.76	-421.409	-1659.65	91.0491	-390.202	-1499.41	23.0857
224	0	-712.477	-1389.3	955.669	-698.61	-1446.13	1107.06	-665.28	-1287.07	540.973	-636.213	-1133.83	111.024	-634.172	-957.461	86.1134	-319.731	-1420.04	939.789	-320.644	-1455.44	1096.69	-364.786	-1529.27	529.312	-421.623	-1658.91	91.937	-390.262	-1499.32	23.0798
225	0	-712.374	-1378.95	954.112	-698.922	-1436.31	1105.77	-664.56	-1278.94	539.196	-634.749	-1124.09	109.43	-631.962	-947.049	90.6278	-319.914	-1411.58	938.39	-320.796	-1446.43	1095.23	-365.22	-1523.13	528.692	-421.894	-1658.23	92.8132	-390.357	-1499.26	23.0424
226	0	-712.201	-1369.05	952.935	-699.129	-1426.52	1104.59	-663.817	-1269.55	538.022	-632.184	-1116.88	107.195	-630.498	-940.043	92.8653	-320.158	-1402.93	936.939	-320.97	-1437.32	1093.68	-365.725	-1516.69	528.026	-422.173	-1657.38	93.896	-390.543	-1499.1	23.0133
227	0	-711.998	-1358.67	951.956	-699.342	-1416.87	1103.53	-663.001	-1259.05	537.221	-628.565	-1111.11	105.103	-629.613	-935.926	92.1737	-320.378	-1394.11	935.352	-321.113	-1428.07	1092.07	-366.326	-1510.09	527.41	-422.326	-1656.5	95.1682	-390.67	-1498.89	22.9091
228	0	-711.752	-1347.52	951.164	-699.415	-1406.9	1102.56	-661.83	-1247.49	536.567	-626.099	-1107.82	104.075	-628.684	-933.64	87.7247	-320.713	-1385.12	933.848	-321.245	-1418.65	1090.47	-366.871	-1503.2	526.798	-422.417	-1655.33	96.5727	-390.664	-1498.7	22.8887
229	0	-711.804	-1336.49	950.55	-699.573	-1397.03	1101.83	-660.818	-1235.9	536.258	-623.446	-1105.66	102.735	-627.478	-931.271	81.1835	-320.999	-1376.17	932.557	-321.478	-1409.36	1088.97	-367.5	-1495.98	526.319	-422.455	-1653.94	98.1387	-390.679	-1498.44	22.8117
230	0	-712.262	-1326.33	950.262	-699.769	-1387.25	1101.33	-659.685	-1224.35	536.148	-622.394	-1103.63	101.296	-625.491	-929.464	74.3845	-321.377	-1367.05	931.465	-321.817	-1399.9	1087.59	-368.061	-1488.46	525.981	-422.413	-1652.46	99.9598	-390.819	-1497.95	22.5441
231	0	-712.779	-1316.32	950.186	-699.952	-1377.13	1101.06	-658.64	-1213.42	536.018	-619.571	-1099.8	100.643	-623.244	-927.341	68.2304	-321.85	-1357.75	930.51	-322.264	-1390.44	1086.39	-368.592	-1480.72	525.823	-422.304	-1651.01	102.039	-390.812	-1497.6	22.2784
232	0	-713.361	-1306.34	950.334	-699.392	-1364.01	1100.84	-657.765	-1202.72	535.753	-617.746	-1096.22	99.5458	-620.534	-924.518	63.2141	-322.302	-1348.44	929.837	-322.816	-1380.84	1085.39	-369.193	-1472.5	525.757	-421.994	-1649.25	104.394	-390.772	-1497.28	22.1499
233	0	-713.821	-1295.78	950.603	-699.011	-1351.48	1100.87	-657.392	-1192.12	536.047	-617.012	-1091.9	99.0008	-617.936	-921.611	59.1257	-322.966	-1338.8	929.179	-323.442	-1371.17	1084.51	-369.695	-1463.85	525.753	-421.569	-1647.22	106.939	-390.737	-1497	22.052
234	0	-714.163	-1284.86	950.992	-699.173	-1340.6	1101.16	-657.359	-1180.94	536.601	-616.602	-1087.8	98.4613	-615.456	-918.81	54.3641	-323.559	-1329.2	928.773	-324.04	-1361.43	1083.81	-370.237	-1454.52	525.687	-421.039	-1644.98	109.764	-390.495	-1496.69	21.8255
235	0	-714.364	-1273.31	951.633	-699.698	-1330.68	1101.75	-657.568	-1169.37	537.327	-616.304	-1084.49	97.901	-614.119	-916.738	50.0721	-324.127	-1319.47	928.53	-324.669	-1351.53	1083.31	-370.586	-1444.75	525.764	-420.319	-1642.34	112.88	-390.289	-1496.23	21.5396
236	0	-714.422	-1261.31	952.492	-700.159	-1320.46	1102.59	-658.122	-1158.03	538.362	-616.075	-1081.38	97.5144	-614.076	-915.218	46.6841	-324.97	-1309.2	928.255	-325.364	-1341.51	1082.91	-369.722	-1436.14	526.401	-419.514	-1639.37	116.334	-390.121	-1496.01	21.1438
237	0	-714.467	-1249.44	953.47	-700.699	-1309.87	1103.61	-659.435	-1147.21	539.444	-616.098	-1079.24	97.2133	-614.631	-914.078	43.7657	-325.66	-1298.99	928.177	-325.859	-1331.21	1082.66	-369.828	-1424.47	526.381	-418.536	-1635.95	120.183	-389.856	-1495.63	20.9097
238	0	-714.743	-1238.18	954.53	-701.208	-1298.98	1104.79	-660.213	-1136.29	539.981	-616.334	-1077.31	96.9168	-614.952	-913.071	40.8652	-326.499	-1288.54	928.226	-326.46	-1320.91	1082.53	-369.859	-1411.49	526.089	-417.355	-1632.07	124.433	-389.435	-1495.26	20.8293
239	0	-715.194	-1227.32	955.629	-701.723	-1287.79	1106.09	-661.035	-1126.48	540.425	-616.399	-1075.05	96.3768	-615.002	-911.854	38.718	-327.444	-1277.93	928.389	-327.157	-1310.61	1082.47	-369.501	-1397.56	525.717	-415.891	-1627.5	129.083	-389.078	-1494.85	20.8296
240	0	-715.817	-1216.71	956.699	-702.282	-1276.64	1107.54	-661.596	-1117.47	540.401	-616.446	-1073.34	95.9941	-614.892	-911.354	38.3937	-328.475	-1267.08	928.534	-328.066	-1300.43	1082.54	-368.838	-1382.71	525.267	-414.302	-1622.33	134.136	-388.912	-1494.03	20.6961
241	0	-716.481	-1205.95	957.693	-702.966	-1265.69	1109.1	-662.126	-1109.69	540.488	-616.45	-1072.61	95.6643	-614.729	-910.86	37.8022	-329.785	-1255.98	928.731	-329.059	-1290.27	1082.75	-367.956	-1366.87	524.739	-412.45	-1616.39	139.683	-388.425	-1493.36	20.8683
242	0	-717.316	-1195.68	958.658	-703.717	-1254.85	1110.6	-662.322	-1102.46	540.582	-616.4	-1072.1	95.5175	-614.664	-910.262	37.2502	-330.967	-1245.11	929.109	-330.102	-1280.19	1083	-366.761	-1349.95	524.151	-410.338	-1609.47	145.749	-387.656	-1492.59	21.3545
243	0	-718.43	-1186.09	959.696	-704.508	-1244.37	1112.14	-662.144	-1095.37	540.485	-616.142	-1071.22	95.1754	-614.431	-909.838	36.7422	-332.099	-1234.4	929.569	-331.097	-1270.24	1083.28	-365.208	-1331.96	523.451	-408.067	-1601.49	152.47	-387.046	-1491.16	21.9512
244	0	-719.585	-1176.85	960.574	-705.324	-1234.15	1113.54	-662.129	-1089.27	540.527	-615.792	-1070.4	94.87	-614.151	-909.451	36.4016	-333.128	-1223.71	930.161	-332.042	-1260.27	1083.59	-363.467	-1313.01	522.695	-405.688	-1592.34	159.899	-386.392	-1489.49	22.8788
245	0	-720.548	-1167.55	961.196	-706.003	-1224.15	1114.69	-661.926	-1083.88	540.314	-615.333	-1069.66	94.447	-613.992	-909.172	36.1396	-333.893	-1213.54	930.747	-332.71	-1250.61	1083.94	-361.696	-1293.17	521.823	-403.096	-1581.7	167.668	-385.67	-1487.05	24.1387
246	0	-721.358	-1158.15	961.638	-706.625	-1214.6	1115.66	-662.169	-1079.58	539.983	-615.102	-1069.51	94.209	-613.991	-908.99	35.9451	-333.41	-1206.71	932.208	-333.307	-1241.05	1084.27	-360.104	-1272.46	520.908	-400.328	-1569.64	176.014	-384.835	-1484	25.9912
247	0	-722.066	-1149.16	962.137	-707.154	-1205.39	1116.61	-662.791	-1075.94	539.825	-615.038	-1069.41	94.0085	-614.065	-908.866	35.7909	-334.341	-1195.61	932.59	-333.647	-1231.83	1084.47	-358.573	-1250.9	520.074	-397.285	-1555.83	184.937	-384.044	-1479.82	28.4252
248	0	-722.727	-1140.58	962.722	-707.467	-1196.43	1117.52	-663.479	-1072.6	539.725	-615.086	-1069.32	93.8114	-614.204	-908.751	35.6223	-335.112	-1184.64	932.783	-333.997	-1222.86	1084.62	-357.115	-1228.62	519.255	-394.171	-1540.31	194.021	-383.092	-1474.88	31.5856
249	0	-723.423	-1132.34	963.461	-707.785	-1187.74	1118.54	-664.202	-1069.5	539.668	-615.514	-1069.57	93.9079	-614.399	-908.68	35.5141	-335.866	-1174.17	933.02	-334.081	-1214.2	1084.54	-355.67	-1205.93	518.792	-391.119	-1523.22	203.05	-382.429	-1468.89	35.0612
250	0	-724.079	-1124.8	964.368	-707.935	-1179.33	1119.68	-664.818	-1066.46	539.488	-615.444	-1069.37	93.6141	-614.526	-908.666	35.4407	-336.432	-1164.02	933.234	-334.26	-1205.99	1084.52	-354.29	-1183.16	518.865	-388.061	-1504.88	211.302	-381.995	-1461.86	38.961
251	0	-724.967	-1118.05	965.427	-708.044	-1171.23	1120.82	-665.247	-1063.5	539.644	-614.682	-1068.36	92.9245	-614.636	-908.625	35.4116	-336.862	-1154.25	933.569	-334.441	-1198.15	1084.51	-352.952	-1160.8	519.616	-385.07	-1485.8	218.506	-381.842	-1454.04	42.4027
252	0	-725.503	-1110.84	966.312	-708.151	-1163.43	1121.97	-665.871	-1060.67	539.696	-614.456	-1067.94	92.6723	-614.68	-908.508	35.3686	-337.163	-1144.85	934.19	-334.621	-1190.55	1084.68	-351.905	-1138.81	521.13	-382.175	-1466.45	224.716	-381.61	-1444.43	45.7903
253	0	-725.749	-1103.12	967.067	-709.552	-1159.98	1123.13	-666.061	-1057.78	539.702	-614.475	-1067.73	92.5094	-614.7	-908.679	35.3696	-337.407	-1135.86	935.123	-334.778	-1182.97	1085.21	-350.999	-1117.31	523.252	-379.728	-1447.56	230.345	-380.73	-1430.23	50.9669
254	0	-725.959	-1095.23	967.613	-710.111	-1151.14	1124.09	-665.775	-1054.92	539.655	-614.393	-1067.56	92.3988	-614.679	-908.55	35.3821	-337.375	-1126.95	936.314	-334.548	-1174.79	1085.97	-350.316	-1096.29	525.77	-377.95	-1428.62	236.372	-379.253	-1411.04	56.4301
255	0	-726.033	-1087.14	967.813	-710.907	-1141.44	1124.73	-665.548	-1052.36	539.594	-614.268	-1067.45	92.4038	-614.648	-908.572	35.3898	-337.189	-1118.03	937.495	-333.974	-1165.7	1087.01	-349.881	-1075.84	528.692	-376.648	-1408.84	241.216	-377.515	-1387.7	61.388
256	0	-726.187	-1079.32	967.713	-712.172	-1131.53	1125.01	-665.287	-1050.27	539.712	-614.05	-1067.36	92.4153	-614.598	-908.603	35.4102	-336.73	-1109.27	938.885	-333.149	-1156.02	1088.31	-349.771	-1056.08	532.129	-375.705	-1388	245.002	-375.554	-1361.93	65.7615
257	0	-726.297	-1071.68	967.336	-713.619	-1121.5	1124.98	-665.122	-1048.59	539.867	-613.909	-1067.45	92.4939	-614.602	-908.792	35.448	-335.996	-1100.84	940.423	-332.335	-1146.04	1089.79	-349.827	-1037.01	536.028	-375.035	-1366.43	247.536	-373.418	-1335	69.1458
258	0	-726.24	-1063.65	966.874	-714.894	-1111.53	1124.87	-665.065	-1047.33	540.054	-613.811	-1067.54	92.5626	-614.625	-908.848	35.4673	-336.486	-1088.51	941.197	-331.884	-1136.32	1091.67	-350.056	-1018.79	540.367	-374.656	-1344.56	248.794	-371.032	-1307.72	71.5096
259	0	-726.254	-1056.48	966.695	-715.752	-1101.77	1124.95	-665.164	-1046.4	540.244	-613.687	-1067.62	92.5852	-614.629	-908.848	35.4926	-336.805	-1076.26	942.271	-332.045	-1127.2	1093.94	-350.259	-1000.56	544.732	-374.386	-1322.39	248.688	-368.302	-1280.26	72.824
260	0	-726.199	-1049.31	966.548	-716.299	-1092.48	1125.29	-665.256	-1045.59	540.465	-613.549	-1067.65	92.6065	-614.665	-908.904	35.4847	-336.55	-1066.22	944.203	-332.626	-1118.6	1096.79	-350.502	-982.536	548.915	-374.304	-1299.68	247.405	-365.169	-1252.56	73.2802
261	0	-726.157	-1042.31	966.563	-716.437	-1083.63	1125.96	-665.349	-1044.58	540.637	-613.41	-1067.59	92.5872	-614.688	-908.918	35.4882	-336.139	-1057.1	946.649	-333.494	-1110.27	1099.95	-350.662	-965.124	553.016	-374.352	-1276.63	245.053	-361.952	-1223.99	72.9984
262	0	-725.949	-1035.15	966.578	-716.416	-1075.28	1126.64	-665.475	-1043.36	540.79	-613.35	-1067.66	92.7129	-614.72	-908.962	35.4944	-335.773	-1048.08	949.393	-334.368	-1102.04	1102.98	-350.746	-948.153	556.789	-374.516	-1253.09	241.629	-358.658	-1194.49	72.2824
263	0	-725.74	-1028.15	966.506	-716.384	-1067.28	1127.18	-665.502	-1041.83	540.922	-613.277	-1067.69	92.7276	-614.884	-909.137	35.6282	-335.553	-1039.24	952.075	-335.196	-1094.1	1105.59	-350.912	-931.923	560.339	-374.822	-1229.01	237.165	-355.382	-1163.8	71.0679
264	0	-725.617	-1021.25	966.346	-716.537	-1059.45	1127.43	-665.599	-1040.02	541.001	-613.229	-1067.67	92.8027	-614.816	-909.092	35.5497	-335.395	-1030.05	954.587	-335.9	-1086.41	1107.83	-351.17	-916.379	563.576	-375.182	-1204.64	231.894	-352.09	-1132.1	69.8027
265	0	-725.442	-1014.12	965.998	-716.736	-1051.69	1127.44	-665.472	-1037.89	540.848	-613.18	-1067.61	92.8172	-614.918	-909.172	35.5888	-335.105	-1021.42	956.932	-336.441	-1078.75	1109.8	-351.462	-901.789	566.603	-375.487	-1179.68	225.512	-348.626	-1100.21	68.5734
266	0	-725.243	-1007.07	965.471	-717.14	-1043.81	1127.2	-665.431	-1035.73	540.852	-613.073	-1067.6	92.8438	-614.941	-909.189	35.5582	-334.723	-1012.75	959.04	-336.943	-1070.68	1111.56	-351.739	-887.812	569.392	-375.721	-1154.21	218.469	-345.265	-1066.85	67.0509
267	0	-725.072	-999.852	964.858	-717.72	-1035.92	1126.67	-665.354	-1033.43	540.834	-612.997	-1067.57	92.8955	-614.932	-909.116	35.4764	-334.161	-1004.33	961.039	-337.318	-1062.39	1113.22	-351.915	-874.657	572.087	-375.925	-1128.11	210.595	-342.289	-1032.67	65.2796
268	0	-724.842	-992.506	964.145	-718.136	-1027.88	1126.08	-665.292	-1031.17	540.87	-612.919	-1067.5	92.9775	-614.815	-908.899	35.2753	-333.871	-995.117	962.599	-337.775	-1053.89	1114.72	-352.011	-862.187	574.572	-376.034	-1101.34	202.121	-339.355	-998.265	63.2623
269	0	-724.568	-984.97	963.308	-718.625	-1019.79	1125.34	-665.21	-1028.86	540.919	-612.895	-1067.47	93.0962	-614.827	-908.81	35.1589	-333.619	-985.987	964.016	-338.165	-1045.2	1116.06	-352.168	-850.493	576.669	-376.087	-1074.29	193.112	-336.597	-963.734	61.0195
270	0	-724.523	-977.682	962.596	-718.948	-1011.7	1124.62	-665.127	-1026.43	540.829	-612.842	-1067.45	93.2036	-614.833	-908.781	35.0379	-333.273	-977.389	965.318	-337.468	-1033.66	1117.17	-352.249	-839.654	578.437	-376.168	-1046.21	183.604	-333.597	-929.099	58.4566
271	0	-724.393	-970.393	961.822	-719.234	-1003.66	1123.83	-664.711	-1023.59	540.731	-612.71	-1067.29	93.3075	-614.851	-908.671	34.9176	-332.709	-969.038	966.411	-337.298	-1023.34	1117.92	-352.199	-829.617	579.672	-376.154	-1017.43	173.819	-330.37	-894.323	55.9937
272	0	-724.196	-963.054	960.991	-719.53	-995.673	1122.97	-664.629	-1020.85	540.712	-612.495	-1067.21	93.3967	-614.751	-908.273	34.716	-331.771	-962.151	967.617	-337.839	-1015.17	1118.36	-352.068	-820.276	580.272	-376.075	-988.621	164.239	-327.245	-859.585	53.9262
273	0	-724.183	-955.852	960.217	-719.875	-987.744	1122.04	-664.428	-1017.81	540.504	-612.464	-1066.8	93.5952	-614.726	-908.101	34.5747	-331.515	-953.478	968.073	-337.88	-1006.18	1118.46	-351.805	-811.886	580.192	-376.165	-959.017	154.759	-324.181	-824.867	52.1393
274	0	-724.086	-948.526	959.329	-720.248	-979.774	1121.11	-664.367	-1014.75	540.508	-612.36	-1066.56	93.743	-614.712	-908.045	34.4636	-331.349	-944.531	968.358	-337.737	-996.81	1118.44	-351.455	-804.206	579.434	-376.281	-928.878	145.694	-320.481	-791.07	51.2432
275	0	-724.134	-941.305	958.614	-720.48	-971.948	1120.11	-664.328	-1011.51	540.506	-612.243	-1066.25	93.8496	-614.691	-907.938	34.337	-331.553	-934.206	968.022	-337.54	-987.141	1118.17	-351.078	-797.28	577.97	-376.375	-898.1	137.211	-317.909	-756.6	50.1337
276	0	-724.065	-933.846	957.803	-720.659	-964.138	1119.31	-665.272	-1009.34	540.915	-612.157	-1065.89	94.0588	-614.648	-907.764	34.1626	-330.969	-926.944	968.01	-338.056	-978.779	1117.85	-350.545	-790.902	575.975	-376.241	-867.099	129.58	-316.039	-722.125	48.9492
277	0	-724.37	-927.233	956.955	-720.598	-956.05	1118.57	-665.707	-1006.09	540.877	-612.064	-1065.6	94.4	-614.613	-907.678	33.9967	-330.572	-918.832	967.654	-338.096	-969.428	1117.49	-349.853	-784.815	573.576	-375.996	-835.946	123.106	-314.636	-687.907	48.2086
278	0	-724.295	-918.977	956.224	-720.565	-948.061	1117.89	-664.849	-1001.3	540.671	-611.991	-1065.29	94.7071	-614.589	-907.793	33.853	-330.272	-910.253	966.91	-338.156	-959.607	1117.03	-349.099	-779.109	570.699	-375.485	-804.775	117.803	-314.051	-653.925	47.8939
279	0	-724.388	-911.092	955.357	-720.438	-939.794	1117.09	-665.283	-997.357	540.618	-611.936	-1064.93	95.0361	-614.659	-907.695	33.66	-330.051	-901.625	965.951	-338.225	-949.847	1116.31	-348.209	-773.648	567.446	-374.921	-773.343	113.734	-313.966	-620.757	48.3618
280	0	-724.557	-903.187	954.47	-720.37	-931.462	1116.13	-665.232	-993.067	540.626	-611.876	-1064.6	95.4963	-614.557	-907.522	33.4737	-329.922	-892.785	964.677	-338.202	-939.915	1115.47	-347.501	-768.508	564.227	-374.283	-742.768	111.528	-314.875	-586.938	51.4984
281	0	-724.671	-895.26	953.529	-720.294	-922.741	1115.05	-665.207	-988.772	540.606	-611.847	-1064.28	95.8794	-614.561	-907.368	33.2705	-329.922	-883.771	963.178	-338.034	-929.711	1114.45	-347.163	-763.434	560.991	-373.57	-713.706	110.164	-316.054	-556.118	54.2902
282	0	-724.803	-886.986	952.417	-720.288	-913.898	1113.87	-664.64	-983.449	540.194	-611.828	-1063.83	96.2852	-614.546	-907.135	33.1069	-329.743	-874.844	961.68	-337.933	-919.87	1113.33	-347.16	-758.3	557.818	-372.875	-686.532	109.117	-318.69	-524.587	59.0761
283	0	-724.783	-878.605	951.249	-720.159	-904.818	1112.61	-664.82	-978.897	540.162	-611.746	-1063.28	96.6761	-614.558	-907.039	32.9178	-329.519	-865.193	960.096	-336.97	-908.081	1112.1	-347.178	-752.76	554.884	-372.242	-661.181	108.438	-320.601	-496.123	64.8675
284	0	-724.716	-870.093	950.066	-719.919	-895.652	1111.27	-664.063	-973.479	539.894	-611.687	-1062.72	97.1909	-614.611	-906.782	32.9235	-329.181	-855.512	958.478	-336.827	-898.146	1110.93	-347.447	-747.069	552.039	-371.745	-637.783	107.941	-323.965	-468.387	71.9879
285	0	-724.534	-861.339	948.806	-719.509	-886.391	1109.95	-664.453	-968.612	539.542	-611.596	-1062.11	97.7001	-614.504	-906.466	32.7377	-328.79	-845.598	956.853	-336.554	-888.077	1109.6	-347.938	-741.253	549.207	-371.377	-616.523	108.096	-327.257	-443.576	80.1854
286	0	-724.318	-852.329	947.565	-719.105	-877.004	1108.71	-664.206	-963.179	539.398	-611.518	-1061.66	98.5131	-614.49	-906.307	32.5697	-328.477	-835.143	955.364	-336.226	-878.77	1108.69	-348.417	-735.073	546.614	-371.458	-597.376	108.459	-330.875	-421.619	88.6046
287	0	-724.009	-843.314	946.257	-718.679	-867.557	1107.28	-663.366	-956.899	539.017	-611.443	-1060.98	99.1982	-614.513	-906.163	32.4392	-328.121	-824.637	954.177	-336.139	-868.814	1107.62	-348.881	-728.094	544.354	-371.974	-581.039	108.883	-334.003	-403.509	96.1265
288	0	-723.691	-834.174	944.984	-718.129	-857.953	1105.96	-663.595	-951.631	538.91	-611.247	-1060.13	100.044	-614.513	-906.02	32.2597	-327.711	-813.957	953.095	-335.619	-857.971	1106.7	-349.385	-719.923	542.695	-372.634	-567.556	108.823	-336.647	-389.008	100.935
289	0	-723.194	-824.873	943.609	-717.732	-848.344	1104.52	-662.876	-945.416	538.636	-611.125	-1059.01	101.067	-614.504	-905.753	32.0887	-327.529	-802.917	952.124	-335.038	-847.177	1105.87	-349.906	-710.086	541.711	-374.499	-556.163	107.98	-338.908	-377.823	102.151
290	0	-722.669	-815.427	942.352	-717.171	-838.451	1103.19	-661.934	-937.794	538.539	-611.053	-1057.91	102.271	-614.486	-905.459	31.9212	-327.288	-792.184	951.215	-334.598	-836.829	1105.12	-350.513	-698.503	541.201	-376.612	-547.835	106.251	-340.433	-370.111	99.8601
291	0	-722.163	-805.924	941.244	-716.656	-828.556	1101.85	-661.684	-931.212	538.281	-610.965	-1056.63	103.634	-614.486	-905.112	31.7721	-326.757	-781.522	950.489	-334.761	-827.614	1104.24	-351.085	-685.594	540.976	-378.899	-542.165	104.616	-341.514	-365.188	95.1469
292	0	-721.417	-796.314	940.192	-715.886	-818.304	1100.68	-661.229	-924.024	537.852	-610.834	-1055.24	105.221	-614.462	-904.506	31.6243	-326.119	-770.872	949.81	-334.302	-817.63	1103.45	-351.8	-672.131	540.888	-380.861	-538.807	104.345	-342.732	-362.107	89.3164
293	0	-721.094	-787.083	939.335	-715.165	-808.125	1099.55	-660.306	-916.215	538.034	-610.881	-1053.75	106.87	-614.69	-904.223	31.4863	-325.206	-760.01	949.316	-333.707	-807.406	1102.58	-352.64	-658.73	540.834	-383.504	-535.452	102.402	-343.905	-360.086	83.5683
294	0	-720.279	-777.203	938.532	-714.222	-797.746	1098.49	-659.663	-908.214	537.777	-610.983	-1052.05	108.833	-614.608	-903.522	31.2398	-324.385	-748.706	948.992	-332.849	-796.364	1102.02	-353.553	-645.987	540.915	-386.357	-532.398	100.92	-345.325	-358.359	78.7881
295	0	-719.423	-767.364	937.906	-713.385	-787.264	1097.52	-658.728	-899.884	538.035	-611.059	-1050.1	111.047	-614.893	-903.293	31.0654	-323.487	-737.202	949.123	-331.847	-784.91	1101.67	-354.423	-633.822	540.893	-389.132	-528.949	99.7841	-347.159	-355.975	75.1363
296	0	-718.425	-757.378	937.343	-712.43	-776.879	1096.66	-657.87	-891.148	538.486	-611.099	-1048.05	113.737	-615.062	-902.821	30.937	-322.758	-724.928	949.242	-330.385	-772.405	1101.74	-355.275	-622.352	540.929	-391.649	-524.519	98.741	-349.719	-353.01	71.7863
297	0	-717.375	-746.601	936.975	-711.464	-766.433	1095.88	-656.67	-881.747	538.919	-611.316	-1045.66	116.522	-615.201	-902.191	30.7841	-322.098	-712.118	949.664	-329.405	-760.374	1102.11	-355.942	-611.207	540.982	-392.46	-519.903	98.1194	-352.565	-349.263	67.176
298	0	-716.295	-735.823	936.768	-710.517	-756.062	1095.28	-655.674	-871.625	539.281	-611.57	-1042.91	119.656	-615.548	-901.73	30.8204	-321.35	-699.489	950.473	-328.609	-748.539	1102.84	-356.063	-600.492	541.343	-392.426	-515.018	97.3617	-355.154	-345.345	61.821
299	0	-715.18	-725.344	936.723	-709.537	-745.389	1094.87	-654.872	-860.854	539.829	-611.805	-1039.85	123.197	-615.9	-901.076	30.6115	-320.618	-686.887	951.333	-327.913	-736.519	1103.99	-355.552	-589.54	541.93	-391.935	-511.066	96.7135	-356.64	-342.209	57.0221
300	0	-714.09	-713.921	936.729	-708.595	-734.425	1094.67	-654.005	-848.861	540.169	-612.112	-1036.05	126.911	-616.274	-900.375	30.5349	-319.888	-674.344	952.46	-327.192	-724.521	1105.38	-354.509	-578.195	542.877	-391.239	-508	96.3856	-356.917	-340.321	52.969
301	0	-712.918	-702.484	936.918	-707.709	-723.29	1094.63	-653.447	-835.965	540.249	-612.512	-1032.07	131.18	-616.595	-899.7	30.522	-319.357	-661.155	953.717	-326.393	-712.391	1107.03	-353.337	-566.751	543.959	-390.323	-506.139	96.1955	-356.445	-338.837	49.065
302	0	-711.581	-691.721	937.123	-706.875	-711.822	1094.79	-652.781	-821.791	540.226	-612.982	-1027.28	135.579	-616.931	-899.089	30.6886	-318.339	-649.485	955.231	-325.51	-700.327	1108.92	-351.987	-555.827	545	-389.471	-504.572	95.8488	-355.451	-338.09	45.9411
303	0	-710.24	-680.12	937.43	-705.891	-700.105	1095.08	-652.397	-806.497	539.975	-613.533	-1021.84	140.436	-617.282	-898.376	30.933	-317.06	-638.46	956.846	-324.553	-688.464	1110.9	-350.587	-545.878	545.898	-388.74	-503.086	95.6904	-355.07	-337.221	43.3531
304	0	-708.914	-668.157	937.83	-704.962	-688.474	1095.52	-652.331	-790.151	539.657	-614.223	-1015.86	145.805	-617.648	-897.441	31.2524	-315.66	-627.709	958.53	-323.576	-677.15	1112.88	-349.126	-536.846	546.617	-388.226	-501.309	95.3553	-354.922	-336.155	40.9952
305	0	-707.437	-655.848	938.286	-703.826	-676.612	1096.23	-652.645	-772.609	539.181	-614.809	-1008.84	151.686	-617.919	-896.045	31.619	-314.148	-616.932	960.009	-322.342	-665.778	1114.62	-347.682	-528.876	546.968	-387.695	-500.112	95.3323	-354.918	-335.041	39.7363
306	0	-705.871	-643.481	938.905	-702.663	-664.752	1096.99	-653.269	-753.9	538.549	-615.396	-1000.74	158.236	-618.123	-894.327	32.1405	-312.635	-606.129	961.271	-321.071	-654.972	1116.15	-346.35	-522.13	547.076	-387.592	-499.201	95.2032	-354.788	-334.46	39.1677
307	0	-704.264	-630.93	939.623	-701.384	-653.144	1097.98	-653.949	-734.077	537.835	-616.001	-991.502	165.393	-618.446	-892.518	32.8375	-311.041	-595.409	962.232	-319.551	-644.409	1117.3	-345.433	-516.061	546.804	-387.925	-498.593	95.0793	-354.575	-333.942	38.5851
308	0	-702.686	-618.585	940.504	-700.019	-641.717	1099.06	-654.677	-713.241	537	-616.635	-980.872	172.977	-618.766	-890.125	33.9193	-309.353	-586.091	963.057	-317.941	-634.132	1118.24	-344.73	-510.341	546.493	-388.205	-498.243	95.0557	-354.597	-333.537	38.0866
309	0	-701.085	-606.429	941.505	-698.653	-630.472	1100.17	-655.342	-691.68	536.138	-617.146	-968.868	181.245	-619.262	-887.228	35.3867	-307.827	-576.463	963.701	-316.365	-624.288	1118.97	-344.203	-505.226	546.244	-388.706	-497.778	94.97	-354.708	-333.213	37.7752
310	0	-699.574	-594.648	942.476	-697.414	-619.376	1100.88	-655.942	-669.325	535.19	-617.149	-954.735	189.887	-619.794	-883.523	37.3866	-306.378	-567.265	964.319	-314.925	-614.733	1119.63	-343.597	-500.608	546.003	-389.063	-497.459	94.7735	-354.554	-333.192	37.6226
311	0	-698.076	-583.048	943.316	-696.3	-608.261	1101.76	-656.348	-646.264	534.344	-617.471	-939.358	198.959	-620.139	-878.846	39.7916	-304.586	-559.458	965.143	-313.606	-605.144	1120.26	-342.942	-496.193	545.918	-389.353	-496.948	94.5495	-354.473	-333.448	37.5371
312	0	-696.725	-571.565	943.912	-695.55	-598.22	1102.48	-656.782	-622.938	533.692	-619.973	-924.571	208.658	-620.19	-872.921	43.0912	-303.841	-550.334	965.623	-312.459	-595.86	1121.01	-342.036	-491.739	546.024	-389.428	-496.498	94.4375	-354.285	-333.598	37.4501
313	0	-695.519	-560.26	944.382	-694.83	-588.437	1102.89	-657.12	-599.467	533.289	-620.521	-906.326	217.002	-620.233	-865.885	46.7668	-303.148	-540.975	966.256	-311.478	-586.476	1121.77	-341.168	-487.168	546.14	-389.281	-496.297	94.4898	-354.152	-333.536	37.293
314	0	-694.559	-549.044	944.743	-694.511	-579.476	1103.17	-657.498	-576.338	533.622	-621.042	-886.91	223.987	-619.6	-857.595	50.1542	-302.55	-531.794	967.009	-310.853	-577.31	1122.69	-340.208	-482.434	546.198	-389.004	-496.297	94.4989	-354.113	-332.752	37.0183
315	0	-693.677	-538.606	945.207	-694.129	-570.43	1103.36	-657.575	-553.548	534.495	-621.198	-866.641	229.87	-620.237	-847.579	55.4511	-301.92	-522.405	967.83	-310.134	-567.825	1123.64	-339.396	-477.729	546.128	-389.02	-495.926	94.3987	-354.153	-332.626	36.8916
316	0	-693.077	-528.048	945.796	-693.759	-561.382	1103.56	-657.224	-532.319	536.342	-621.352	-847.057	236.249	-620.806	-832.8	62.0096	-301.29	-512.819	968.605	-309.49	-558.273	1124.6	-338.561	-473.118	545.955	-388.921	-495.752	94.3525	-354.131	-332.591	36.8561
317	0	-692.572	-517.764	946.757	-693.373	-552.833	1104.02	-656.876	-509.81	538.04	-621.192	-827.888	242.861	-622.061	-813.354	68.6971	-300.63	-503.392	969.314	-308.858	-548.573	1125.49	-337.87	-468.744	545.807	-388.868	-495.524	94.3491	-354.111	-332.437	36.7418
318	0	-692.374	-507.521	947.821	-692.62	-543.746	1104.7	-656.258	-488.452	540.659	-620.701	-807.677	248.767	-623.179	-789.646	75.1536	-300.186	-494.005	969.891	-308.103	-538.96	1126.2	-337.13	-464.835	545.687	-388.921	-495.362	94.291	-354.103	-332.418	36.7127
319	0	-691.97	-497.819	949.178	-691.94	-535.32	1105.65	-655.579	-467.062	543.606	-619.983	-786.474	253.722	-624.598	-763.563	81.1598	-299.688	-484.746	970.351	-307.223	-529.251	1126.6	-336.583	-461.37	545.545	-389.054	-495.231	94.2703	-354.128	-332.395	36.6902
320	0	-691.753	-488.115	950.697	-690.888	-526.788	1106.82	-654.842	-446.587	546.957	-619.104	-764.485	257.644	-625.822	-736.099	86.3653	-299.322	-475.803	970.604	-306.69	-520.515	1127.06	-335.98	-458.227	545.488	-389.123	-495.162	94.3591	-354.13	-332.336	36.6322
321	0	-691.544	-478.571	952.45	-689.783	-518.612	1108.02	-654.164	-426.333	550.677	-618.137	-741.809	260.156	-626.49	-707.637	90.2893	-299.034	-467.14	970.796	-305.92	-511.981	1127.16	-335.583	-455.456	545.457	-389.225	-495.169	94.4117	-354.108	-332.355	36.6383
322	0	-691.386	-468.839	954.535	-688.539	-511.059	1109.31	-653.363	-406.536	554.479	-617.192	-718.604	261.212	-627.617	-679.474	93.1122	-298.672	-458.677	970.966	-305.115	-503.277	1127.08	-335.303	-452.847	545.515	-389.404	-495.02	94.3404	-354.04	-332.369	36.6554
323	0	-691.282	-459.676	956.964	-686.999	-503.429	1110.84	-652.647	-387.08	558.455	-616.26	-695.027	260.935	-628.531	-651.155	94.5575	-298.423	-450.687	971.184	-304.661	-495.945	1126.91	-335.003	-450.169	545.589	-389.846	-494.58	94.4055	-354.05	-332.38	36.6124
324	0	-691.034	-450.688	959.262	-685.455	-495.734	1112.63	-652.028	-367.906	562.26	-615.409	-671.145	259.662	-630.142	-623.006	94.9769	-298.18	-442.712	971.582	-304.339	-489.256	1127.17	-334.86	-447.482	545.649	-389.978	-494.534	94.5115	-354.078	-332.366	36.602
325	0	-690.776	-441.262	961.888	-683.963	-488.073	1114.56	-651.6	-349.518	565.895	-614.437	-646.607	257.046	-631.002	-593.895	94.0491	-297.993	-435.804	972.07	-304.397	-483.116	1127.74	-334.657	-444.693	545.643	-390.103	-494.524	94.6455	-354.043	-332.351	36.5326
326	0	-689.75	-429.037	964.587	-682.519	-480.641	1116.71	-651.161	-331.195	569.237	-613.45	-621.741	253.473	-632.204	-564.372	92.6926	-297.852	-428.549	972.729	-304.828	-477.297	1128.47	-334.607	-441.829	545.654	-390.209	-494.529	94.7549	-353.992	-332.362	36.4434
327	0	-689.008	-417.35	967.088	-681.123	-472.353	1118.59	-650.766	-313.955	572.387	-612.401	-596.397	249.003	-633.184	-533.661	90.8149	-297.8	-421.619	973.107	-305.328	-471.667	1129	-334.484	-438.781	545.652	-390.278	-494.423	94.8729	-353.941	-332.322	36.3063
328	0	-688.693	-406.796	969.435	-680.108	-463.505	1120.19	-650.36	-297.452	575.232	-611.302	-570.457	243.711	-634.079	-501.787	88.5795	-297.741	-414.507	973.125	-305.269	-465.146	1129.08	-334.518	-435.804	545.594	-390.351	-494.352	95.0368	-353.905	-332.275	36.1865
329	0	-688.52	-397.014	971.421	-679.61	-454.472	1121.35	-649.822	-281.626	577.785	-610.281	-544.375	237.576	-634.632	-468.878	86.1286	-297.657	-407.405	972.738	-304.783	-458.063	1128.67	-334.536	-432.882	545.551	-390.451	-494.259	95.2592	-353.743	-332.216	36.0778
330	0	-688.686	-387.366	972.905	-679.462	-445.032	1122.34	-649.273	-269.016	580.035	-609.245	-517.678	230.545	-635.181	-435.013	83.3974	-297.497	-400.383	971.887	-303.885	-449.912	1127.86	-334.655	-430.039	545.486	-390.569	-494.11	95.4691	-353.817	-332.107	35.9237
331	0	-688.833	-377.587	974.116	-679.28	-434.82	1123.28	-648.769	-254.227	582.074	-608.25	-490.174	222.666	-635.424	-400.396	80.3444	-297.373	-393.105	970.63	-302.884	-441.055	1126.87	-334.963	-427.424	545.408	-390.693	-494.028	95.7182	-353.738	-332.061	35.8552
332	0	-688.813	-367.031	975.132	-679.028	-424.215	1124.18	-648.199	-240.157	583.886	-607.391	-461.931	214.051	-635.296	-364.731	76.9883	-297.33	-385.672	969.328	-302.149	-432.291	1125.76	-335.315	-424.98	545.259	-390.915	-493.922	95.8894	-353.878	-331.859	35.7063
333	0	-688.677	-355.715	975.999	-678.843	-413.971	1125	-647.653	-226.969	585.293	-606.569	-432.463	204.634	-635.084	-328.834	73.5691	-297.329	-378.095	968.036	-301.505	-423.798	1124.49	-335.799	-422.621	545.027	-391.15	-493.918	95.9992	-353.834	-331.881	35.6343
334	0	-688.801	-345.024	976.827	-678.381	-403.733	1125.67	-647.21	-214.571	586.21	-605.789	-403.371	195.28	-634.733	-292.344	70.0074	-297.457	-370.422	966.817	-301.062	-414.988	1123.39	-336.273	-420.253	544.789	-391.403	-493.929	96.1328	-353.529	-332.061	35.7063
335	0	-689.093	-335.245	977.759	-677.91	-393.906	1126.37	-646.671	-203.31	586.881	-605.135	-373.496	185.534	-635.268	-260.383	66.8168	-297.683	-362.663	965.674	-300.988	-406.959	1122.49	-336.644	-418.032	544.594	-391.577	-493.922	96.2243	-353.48	-332.025	35.6004
336	0	-689.395	-326.042	978.713	-677.342	-384.389	1126.92	-646.513	-192.776	586.965	-604.525	-343.35	175.72	-634.861	-223.79	63.8804	-297.902	-355.192	964.754	-300.99	-398.497	1121.68	-336.929	-415.815	544.352	-391.731	-493.926	96.2918	-353.385	-332.041	35.4995
337	0	-689.562	-316.694	979.501	-676.883	-374.992	1127.38	-646.33	-182.965	586.273	-604.395	-316.017	166.844	-634.775	-186.632	61.6953	-298.22	-347.795	964	-301.144	-390.467	1120.9	-337.121	-413.522	544.324	-391.833	-493.921	96.3998	-353.224	-331.98	35.4076
338	0	-689.669	-306.938	979.96	-676.711	-365.768	1127.71	-646.214	-174.09	585.026	-604.023	-284.833	157.655	-634.771	-149.45	60.2159	-298.539	-340.263	963.254	-301.408	-382.243	1120.22	-337.365	-411.308	544.316	-391.928	-493.851	96.5698	-352.652	-332.428	35.4271
339	0	-689.805	-296.98	979.911	-676.657	-356.201	1127.78	-646.066	-166.003	582.956	-603.791	-253.251	148.93	-634.802	-112.469	59.5079	-298.825	-332.863	962.33	-301.572	-373.704	1119.32	-337.509	-408.879	544.323	-391.983	-493.829	96.8049	-352.271	-332.461	35.328
340	0	-690.09	-287.518	979.485	-676.719	-346.132	1127.54	-645.982	-158.598	580.06	-603.811	-221.478	140.974	-634.535	-75.7307	59.3965	-299.116	-325.144	961.344	-301.75	-364.988	1118.26	-337.617	-406.217	544.399	-391.971	-493.62	97.1541	-352.024	-333.8	35.3662
341	0	-690.486	-277.956	978.502	-676.998	-336.321	1127.05	-645.475	-152.007	576.926	-604.114	-189.296	133.73	-633.912	-38.8771	60.0253	-299.355	-317.971	960.242	-301.994	-356.111	1117.14	-337.809	-403.245	544.383	-392.008	-493.309	97.481	-351.786	-332.395	35.0138
342	0	-691.009	-268.533	977.355	-677.271	-326.35	1126.42	-645.255	-145.817	573.671	-604.615	-156.935	127.713	-632.387	-2.91132	60.9464	-299.674	-309.729	959.021	-302.13	-346.821	1115.99	-338.167	-399.917	544.368	-392.093	-492.925	97.847	-351.745	-332.975	35.0038
343	0	-691.555	-259.298	975.96	-677.585	-316.055	1125.64	-645.154	-139.947	570.168	-605.424	-124.621	123.342	-629.957	32.9809	62.6231	-299.956	-301.676	957.845	-302.451	-337.515	1114.83	-338.537	-395.964	544.283	-392.268	-492.388	98.3992	-351.817	-332.896	34.8551
344	0	-692.072	-249.829	974.461	-677.944	-305.28	1124.74	-644.759	-134.246	566.747	-606.087	-92.8652	120.485	-626.658	67.9904	65.4305	-300.327	-293.358	956.631	-302.616	-328.199	1113.64	-339.087	-391.424	544.075	-392.479	-491.922	98.963	-351.779	-332.842	34.7257
345	0	-692.572	-240.049	972.857	-678.313	-294.35	1123.81	-644.12	-128.509	563.597	-606.362	-62.2181	119.077	-622.626	101.557	68.896	-300.763	-284.735	955.423	-303.267	-318.597	1112.53	-339.669	-386.404	543.903	-392.639	-491.374	99.7808	-351.609	-332.576	34.6019
346	0	-693.073	-230.001	971.395	-678.814	-283.44	1122.96	-643.74	-122.969	560.976	-606.836	-33.6519	118.99	-618.365	132.831	73.1329	-301.272	-275.986	954.186	-303.956	-309.086	1111.32	-340.236	-380.868	543.663	-392.832	-490.563	100.524	-351.632	-332.532	34.5201
347	0	-693.592	-219.683	970.083	-679.336	-272.624	1121.96	-643.295	-117.38	558.227	-607.516	-7.64476	119.808	-613.977	161.185	78.2159	-301.885	-267.01	953.031	-304.72	-299.651	1110.03	-340.984	-374.854	543.322	-393.074	-489.784	101.409	-351.736	-332.411	34.3574
348	0	-693.932	-209.333	968.785	-679.925	-261.924	1120.97	-643.047	-111.425	555.606	-607.773	15.2592	120.918	-609.557	190.028	84.3164	-302.569	-257.742	951.787	-305.376	-290.154	1108.68	-341.641	-368.43	542.965	-393.427	-489.052	102.513	-351.85	-332.277	34.2407
349	0	-694.376	-198.736	967.436	-680.576	-251.647	1119.86	-643.097	-104.866	553.277	-606.649	37.9336	121.692	-606.144	211.839	90.5937	-303.241	-248.263	950.592	-306.229	-280.584	1107.33	-342.3	-361.447	542.56	-393.735	-487.998	103.661	-351.97	-332.129	34.1472
350	0	-695.156	-188.868	966.145	-681.275	-241.652	1118.83	-643.453	-96.6133	551.063	-605.909	49.9367	122.437	-603.924	228.335	96.3013	-303.982	-238.651	949.341	-306.978	-270.766	1105.88	-343.028	-353.698	542.02	-394.165	-486.928	104.903	-352.155	-331.963	34.0952
351	0	-695.547	-177.536	964.956	-682.008	-231.546	1117.69	-643.509	-86.7498	549.752	-605.042	61.0617	121.61	-602.722	240.683	100.288	-304.739	-228.899	948.04	-307.761	-260.863	1104.37	-343.804	-345.417	541.314	-394.492	-485.631	106.493	-352.268	-331.764	34.0284
352	0	-696.009	-165.966	964.108	-682.721	-220.946	1116.54	-643.222	-75.3591	548.911	-603.643	69.5692	119.278	-603.076	244.514	101.778	-305.66	-219.051	946.649	-308.707	-251.451	1102.57	-344.786	-336.634	540.572	-394.755	-484.118	108.209	-352.357	-331.41	33.8868
353	0	-696.511	-154.356	963.383	-683.534	-210.627	1115.46	-643.043	-62.6165	548.305	-602.227	75.5386	117.756	-603.034	249.618	100.59	-306.488	-208.831	945.248	-309.63	-241.772	1100.89	-345.677	-327.247	539.829	-394.871	-482.516	110.184	-352.359	-331.143	33.747
354	0	-697.221	-142.692	962.675	-684.402	-200.237	1114.47	-642.363	-49.4773	547.928	-600.707	79.6722	116.848	-602.832	256.389	95.9254	-307.171	-198.421	944.018	-310.438	-231.425	1099.3	-346.52	-317.167	539.079	-394.892	-480.719	112.522	-352.396	-330.809	33.6033
355	0	-697.817	-131.19	962.234	-685.219	-189.622	1113.56	-641.586	-36.3275	547.834	-598.971	82.6501	114.626	-602.611	259.912	88.1788	-307.998	-187.814	942.975	-311.399	-220.969	1097.81	-347.4	-306.539	538.409	-394.793	-478.624	115.039	-352.222	-330.456	33.4909
356	0	-698.533	-119.466	962.018	-685.983	-178.523	1112.78	-640.85	-23.5831	547.679	-597.657	85.4244	111.688	-602.062	261.625	82.6228	-308.756	-177.19	942.107	-312.464	-210.657	1096.56	-348.379	-295.326	537.686	-394.746	-476.229	117.93	-351.914	-329.744	33.3475
357	0	-699.035	-107.473	961.825	-686.789	-167.38	1112.31	-640.214	-11.6545	547.363	-596.705	89.9962	110.512	-600.702	263.871	78.3381	-309.675	-166.381	941.384	-313.733	-200.406	1095.5	-349.186	-283.511	537.085	-394.757	-473.564	121.163	-351.851	-329.618	33.1621
358	0	-699.481	-95.151	961.789	-687.679	-155.952	1112.07	-639.952	-0.542576	546.983	-596.17	94.3372	109.475	-598.824	266.428	73.9556	-310.606	-155.451	940.985	-314.853	-189.909	1094.55	-349.922	-270.872	536.51	-394.539	-470.393	124.873	-351.966	-328.586	32.8108
359	0	-699.917	-82.8075	961.917	-688.647	-144.342	1112.34	-640.121	10.4818	547.194	-596.172	98.0166	108.445	-597.268	268.78	69.0248	-311.64	-144.202	940.701	-315.906	-179.32	1094.04	-350.508	-257.442	535.925	-394.203	-466.827	129.017	-351.793	-327.689	32.5643
360	0	-700.457	-70.8896	962.37	-689.595	-132.931	1113.02	-641.651	22.0214	547.794	-596.658	101.357	107.601	-596.67	270.8	65.1956	-312.7	-132.631	940.444	-316.936	-168.766	1093.56	-350.87	-242.969	535.304	-393.72	-462.675	133.671	-351.625	-326.993	32.5066
361	0	-701.481	-59.8148	963.096	-690.515	-121.968	1114.03	-642.094	33.2283	548.529	-597.299	103.755	106.73	-596.636	272.364	61.7823	-313.842	-120.832	940.406	-317.926	-158.245	1093.35	-350.973	-227.287	534.614	-393.227	-457.762	138.884	-351.446	-326.593	32.5624
362	0	-702.737	-49.6736	963.881	-691.357	-111.294	1115.24	-643.908	44.066	548.904	-598.121	105.526	105.955	-596.452	273.405	58.7368	-314.957	-108.942	940.375	-318.598	-146.895	1093.18	-350.665	-210.441	533.912	-392.606	-452.072	144.725	-351.34	-325.801	32.6171
363	0	-704.02	-40.0726	964.78	-692.148	-101.032	1116.52	-645.378	53.4914	548.948	-598.313	107.737	105.22	-596.217	274.476	55.9231	-316.18	-96.9795	940.604	-319.189	-135.287	1093.21	-349.948	-192.574	533.207	-391.825	-445.313	151.305	-350.989	-325.77	33.5354
364	0	-705.383	-31.0655	965.645	-692.98	-90.761	1117.85	-647.409	61.5642	549.372	-598.9	109.392	104.311	-596.224	275.444	53.5483	-317.526	-84.9643	940.734	-319.901	-124.38	1093.37	-348.927	-173.564	532.375	-390.84	-437.587	158.544	-350.968	-325.566	34.4976
365	0	-706.781	-22.1786	966.618	-693.773	-80.5942	1119.09	-649.082	67.6148	549.187	-599.489	110.186	103.501	-596.396	276.069	52.4885	-318.893	-72.9597	940.908	-320.666	-113.672	1093.48	-347.495	-153.661	531.467	-389.789	-429.055	166.443	-350.765	-324.28	35.5921
366	0	-708.055	-12.8182	967.773	-694.445	-70.742	1120.26	-650.911	72.5693	549.001	-600.12	110.403	102.975	-596.363	276.482	51.7271	-320.256	-61.206	941.084	-321.382	-103.031	1093.55	-346.347	-132.829	530.25	-388.496	-419.099	175.008	-350.564	-321.928	37.1359
367	0	-709.326	-3.07695	969.063	-695.053	-61.4766	1121.7	-652.031	77.0156	549.087	-600.359	110.443	102.557	-596.45	276.938	51.1097	-321.64	-50.2029	941.315	-322.074	-92.8351	1093.44	-345.459	-111.568	529.12	-387.022	-407.687	184.046	-350.228	-319.529	39.4925
368	0	-710.661	6.36882	970.551	-695.647	-52.5107	1123.14	-653.568	80.6258	548.897	-600.703	110.476	102.153	-596.661	277.038	50.6357	-322.955	-37.9834	941.095	-322.856	-83.4821	1093.05	-344.413	-89.2346	528.113	-385.172	-394.45	193.832	-349.954	-315.302	42.6756
369	0	-711.891	15.4262	972.095	-696.164	-43.6588	1124.74	-654.697	83.6955	548.991	-601.044	110.349	101.886	-596.903	277.053	50.224	-324.131	-26.7778	941.235	-323.581	-74.9055	1092.73	-343.366	-66.5895	527.322	-383.332	-379.504	204.265	-349.631	-309.73	46.7422
370	0	-713.062	24.2498	973.564	-696.733	-34.787	1126.37	-655.612	86.2428	549.18	-601.348	110.113	101.624	-597.116	277.088	49.7394	-325.242	-16.319	941.318	-324.123	-65.968	1092.22	-341.993	-44.1861	527.136	-381.439	-362.683	214.215	-349.444	-302.92	51.2877
371	0	-714.23	32.0976	974.935	-697.251	-26.0082	1128.01	-656.675	88.2874	549.419	-601.703	109.993	101.402	-597.298	277.266	49.3986	-326.356	-6.3243	941.444	-324.531	-57.1692	1091.99	-340.671	-21.7051	527.398	-379.571	-345.01	223.593	-349.483	-294.985	56.111
372	0	-715.372	39.6969	976.193	-697.916	-17.3964	1129.58	-657.777	90.1382	549.631	-602.124	109.992	101.212	-597.395	277.438	49.0445	-327.33	3.30495	941.968	-325.135	-48.9232	1092.04	-339.932	-0.0764766	528.715	-377.953	-326.698	231.693	-349.655	-285.464	60.5723
373	0	-716.22	47.285	977.241	-698.57	-8.89365	1131.04	-658.359	91.9937	549.877	-602.454	109.993	101.022	-597.42	277.596	48.8008	-328.18	12.5911	942.788	-325.894	-41.2513	1092.51	-339.259	21.0954	530.674	-376.515	-308.26	238.782	-349.471	-272.662	66.3862
374	0	-717.466	52.784	978.016	-699.474	-0.440213	1132.42	-658.968	93.9866	550.044	-602.685	110.086	100.89	-597.495	277.584	48.6415	-329.045	21.4433	943.898	-326.115	-32.6835	1093.29	-338.632	41.7453	533.328	-375.369	-290.312	245.855	-349.028	-255.451	72.8374
375	0	-718.705	56.1366	978.657	-700.822	8.10755	1133.58	-659.589	96.1106	550.184	-602.907	110.073	100.816	-597.511	277.623	48.5079	-329.683	30.6887	945.119	-326.134	-23.5055	1094.56	-338.45	61.9341	536.292	-374.487	-271.659	252.042	-348.345	-235.087	78.756
376	0	-719.278	65.15	978.924	-702.58	17.574	1134.36	-659.799	97.9288	550.221	-603.009	109.969	100.792	-597.601	277.602	48.416	-330.131	40.1582	946.33	-325.81	-13.5519	1095.93	-338.489	81.6299	539.623	-373.786	-252.33	256.873	-347.603	-212.619	83.9751
377	0	-719.908	72.9953	979.108	-704.443	27.3315	1134.85	-660.154	99.5708	550.663	-603.087	109.914	100.807	-597.627	277.517	48.3635	-330.421	49.6693	947.845	-325.815	-3.78692	1097.69	-338.68	100.753	543.446	-373.197	-231.99	260.402	-346.96	-189.155	88.0514
378	0	-720.648	80.26	979.023	-706.32	37.609	1135.23	-660.232	100.583	550.95	-603.152	109.852	100.858	-597.684	277.477	48.3638	-330.752	59.2512	949.472	-325.563	6.72481	1099.6	-339.07	119.35	547.553	-372.709	-211.017	262.451	-346.191	-165.187	90.9363
379	0	-721.369	87.4751	978.967	-707.951	47.2124	1135.6	-660.246	101.155	551.254	-603.159	109.666	100.886	-597.737	277.401	48.363	-330.927	68.8682	951.122	-325.992	16.6306	1101.99	-339.535	137.477	551.934	-372.367	-189.672	263.226	-345.326	-141.069	92.6306
380	0	-721.951	94.2926	978.924	-709.215	56.2678	1136.18	-660.296	101.348	551.322	-603.124	109.397	100.96	-597.812	277.344	48.4057	-331.205	78.56	953.086	-326.654	26.729	1104.85	-340.061	155.336	556.105	-372.043	-167.942	262.823	-344.334	-116.361	93.2047
381	0	-722.469	100.782	978.953	-710.089	64.5408	1136.82	-660.053	102.042	551.762	-603.114	109.201	100.989	-597.889	277.251	48.4468	-331.365	88.2953	955.344	-327.688	36.471	1107.9	-340.388	172.112	560.354	-371.672	-145.608	261.31	-343.009	-90.9588	92.959
382	0	-722.93	106.967	978.987	-710.667	71.9553	1137.55	-659.982	102.821	552.057	-603.086	108.963	101.032	-597.964	277.185	48.4666	-331.516	98.1094	957.927	-328.897	45.918	1110.96	-340.379	189.738	564.026	-371.365	-123.073	258.803	-341.632	-64.5511	92.0886
383	0	-723.393	112.947	979.008	-711.233	79.016	1138.11	-659.944	103.766	552.374	-603.074	108.834	101.086	-598.071	277.037	48.507	-331.838	107.561	960.731	-329.831	55.5004	1113.91	-341.163	206.328	567.443	-371.266	-100.029	255.32	-340.351	-36.8564	90.8378
384	0	-723.771	118.656	978.892	-711.848	85.908	1138.47	-659.82	104.816	552.367	-603.045	108.658	101.153	-598.162	277.031	48.5085	-332.092	116.274	963.708	-330.891	64.1951	1116.45	-342.162	222.05	570.585	-371.207	-77.0581	251.058	-338.984	-7.92721	88.9938
385	0	-724.085	124.231	978.693	-712.493	92.2402	1138.55	-659.741	106.427	552.746	-603.055	108.601	101.165	-598.276	277.032	48.4443	-332.25	125.182	966.472	-331.767	72.762	1118.82	-343.17	237.169	573.691	-371.135	-53.5003	245.749	-337.56	22.1937	86.9917
386	0	-724.422	129.772	978.461	-713.221	98.213	1138.47	-659.583	108.254	553.006	-603.047	108.609	101.23	-598.336	277.093	48.3337	-332.421	134.414	968.91	-332.447	81.7845	1121.07	-344.237	251.798	576.612	-371.088	-28.9522	239.301	-336.09	53.3107	84.7178
387	0	-724.516	135.204	978.078	-714.085	104.332	1138.17	-659.374	110.084	552.989	-602.75	108.734	101.246	-598.389	277.141	48.0812	-332.903	145.526	970.757	-332.938	91.3635	1123.05	-345.383	265.746	579.334	-370.919	-4.3894	232.421	-334.786	85.0157	82.2474
388	0	-724.695	140.806	977.699	-714.899	110.746	1137.82	-659.011	112.451	553.337	-602.762	108.818	101.401	-598.371	277.299	47.8352	-333.292	156.194	972.792	-333.288	101.455	1124.98	-346.52	278.993	582.019	-370.796	21.1191	224.663	-333.441	116.594	79.7259
389	0	-724.516	146.374	977.343	-715.643	117.483	1137.41	-658.587	114.867	553.494	-602.501	109.05	101.509	-598.367	277.496	47.5413	-333.526	166.451	974.427	-333.95	110.875	1126.78	-347.63	291.564	584.363	-370.751	46.5642	216.497	-332.212	149.873	77.2744
390	0	-724.951	152.343	976.744	-716.16	124.882	1136.97	-657.98	117.277	553.301	-602.158	109.353	101.614	-598.29	277.764	47.2702	-333.76	175.646	976.214	-334.522	120.681	1128.32	-348.734	303.53	586.348	-370.535	73.4684	207.649	-331.392	183.405	74.4127
391	0	-724.976	158.312	976.157	-716.627	131.768	1136.51	-657.671	120.12	553.632	-601.765	109.647	101.787	-598.664	274.122	46.8794	-334.089	184.954	977.692	-335.027	130.439	1129.61	-349.99	314.774	587.946	-370.372	101.581	198.407	-330.783	217.718	71.8155
392	0	-725.106	164.393	975.62	-717.085	138.538	1135.88	-657.194	123.065	553.711	-601.455	109.939	101.944	-598.544	274.174	46.6059	-334.151	193.798	978.937	-335.541	139.76	1130.56	-351.128	325.523	589.104	-370.192	129.697	189.162	-330.234	252.175	69.2322
393	0	-725.186	170.645	975.026	-717.66	145.04	1135.21	-656.86	126.127	553.794	-601.249	110.204	102.091	-598.404	274.407	46.3818	-334.445	202.874	979.739	-335.977	148.955	1131.17	-352.233	335.703	589.8	-370.196	158.55	179.907	-329.743	286.84	66.984
394	0	-725.271	177.06	974.452	-718.212	152.053	1134.43	-656.521	129.361	553.931	-601.085	110.394	102.197	-598.438	274.622	46.1767	-334.598	212.077	980.395	-336.169	158.211	1131.5	-353.267	345.301	590.089	-370.279	187.936	170.723	-329.026	321.683	65.2635
395	0	-725.443	183.662	973.958	-718.772	159.103	1133.77	-656.344	132.741	553.953	-600.97	110.634	102.262	-598.574	274.979	45.9963	-334.727	221.046	980.882	-336.415	167.342	1131.66	-354.398	354.124	589.814	-370.573	217.359	161.936	-328.533	356.504	63.8506
396	0	-725.437	190.209	973.516	-718.998	166.554	1133.19	-656.302	136.117	554.015	-600.864	110.889	102.361	-598.591	275.067	45.7522	-334.763	229.931	981.202	-336.671	176.477	1131.6	-355.319	362.274	589.08	-371.206	247.146	153.754	-328.255	390.799	62.5051
397	0	-725.619	196.895	973.079	-719.211	173.555	1132.77	-656.24	139.702	554.066	-600.72	111.246	102.492	-598.608	275.29	45.4624	-334.817	238.159	981.364	-336.979	185.374	1131.43	-356.11	369.85	587.865	-372.037	277.519	146.017	-328.231	425.084	61.2988
398	0	-725.884	203.788	972.719	-719.32	180.835	1132.35	-656.318	143.437	554.188	-600.611	111.551	102.638	-598.699	275.729	45.1642	-335.063	249.728	981.931	-337.445	193.923	1131.21	-356.562	376.992	586.312	-372.815	308.438	139.294	-328.482	458.831	60.6481
399	0	-726.085	210.7	972.273	-719.298	187.818	1132.1	-656.293	147.231	554.245	-600.446	111.945	102.81	-598.894	275.941	45.0099	-335.1	258.295	981.451	-337.89	202.998	1130.86	-356.85	383.664	584.451	-373.684	339.437	133.563	-329.276	492.304	60.3074
400	0	-726.376	217.72	971.8	-719.298	195.25	1131.71	-656.411	151.179	554.281	-600.248	112.394	102.967	-598.878	276.19	44.8143	-334.925	265.531	980.566	-338.245	212.104	1130.19	-356.975	389.79	582.209	-375.103	370.605	129.074	-330.712	525.211	60.6284
401	0	-726.785	224.948	971.263	-719.43	203.452	1131.16	-656.405	155.257	554.215	-599.987	112.823	103.181	-599.009	276.461	44.6526	-335.067	273.913	979.441	-338.533	221.463	1129.39	-357.076	395.633	579.665	-376.699	401.465	126.083	-332.968	557.713	61.7479
402	0	-727.044	232.414	970.561	-719.487	212.149	1130.48	-656.467	159.454	554.188	-599.669	113.246	103.417	-599.011	276.744	44.5388	-335.437	282.559	977.965	-338.693	231.411	1128.34	-357.083	401.426	577.176	-378.531	431.32	124.364	-336.044	589.464	63.7582
403	0	-727.36	240.145	969.735	-719.781	220.326	1129.69	-656.458	163.705	554.106	-599.274	113.762	103.59	-598.891	276.729	44.3704	-335.806	291.249	976.348	-338.832	241.173	1127.34	-357.292	407.428	574.429	-380.847	460.278	123.667	-339.502	620.459	66.8809
404	0	-727.662	248.216	968.833	-720.096	228.554	1128.73	-656.426	168.164	554.045	-598.956	114.265	103.903	-598.799	276.933	44.2157	-336.05	300.131	974.682	-338.887	251.188	1126.3	-357.954	413.541	571.661	-383.552	487.819	123.126	-343.278	650.442	71.2977
405	0	-727.973	256.728	967.824	-720.386	237.139	1127.63	-656.433	172.817	553.856	-598.607	114.869	104.245	-598.573	277.085	44.0769	-336.212	308.937	972.92	-338.897	259.974	1125.31	-358.87	419.978	568.949	-385.933	512.654	123.6	-347.625	678.331	76.8849
406	0	-728.227	265.559	966.762	-721.027	242.566	1126.69	-656.385	177.718	553.707	-598.106	115.545	104.616	-598.358	277.367	43.9892	-336.139	317.912	971.386	-338.913	270.001	1124.23	-359.893	426.737	566.466	-388.448	536.437	124.172	-351.738	704.743	84.0793
407	0	-728.45	274.77	965.584	-721.043	251.97	1125.52	-656.285	182.994	553.443	-597.681	116.282	105.014	-598.105	277.58	43.8335	-335.981	326.943	969.785	-338.789	280.601	1123.05	-361.093	433.708	564.144	-391.072	558.573	124.628	-355.775	729.379	92.2595
408	0	-728.561	284.245	964.291	-721.03	261.676	1124.32	-656.167	188.653	553.206	-597.251	117.087	105.484	-597.846	277.773	43.7932	-335.916	336.315	968.113	-338.768	290.416	1121.81	-362.444	441.133	561.711	-393.129	578.921	125.217	-360.406	752.229	100.91
409	0	-728.663	293.973	962.952	-720.997	271.57	1123.05	-656.03	194.661	552.802	-596.796	117.891	105.997	-597.592	277.989	43.7284	-336.257	345.563	966.528	-338.702	299.83	1120.45	-363.892	448.85	559.487	-395.981	597.227	126.303	-364.716	772.144	109.167
410	0	-728.72	303.9	961.567	-720.983	281.61	1121.75	-655.728	200.824	552.458	-596.435	118.759	106.498	-597.324	278.172	43.6618	-335.871	355.572	964.959	-338.564	309.371	1119.13	-365.337	457.242	557.487	-399.089	613.586	126.933	-368.585	789.099	115.928
411	0	-728.68	313.846	960.168	-720.932	291.692	1120.35	-655.51	207.029	552.079	-596.238	119.507	107.127	-597.121	278.42	43.562	-335.827	365.422	963.594	-338.435	318.976	1117.84	-366.862	466.668	556	-402.439	627.455	127.06	-371.887	803.122	120.004
412	0	-728.601	323.836	958.8	-720.927	301.971	1118.98	-655.385	213.264	551.825	-596.143	120.299	107.812	-596.986	278.637	43.4636	-335.805	375.443	962.233	-338.193	328.577	1116.44	-368.507	477.465	554.96	-406.021	639.509	126.37	-374.792	814.505	120.649
413	0	-728.54	333.87	957.461	-720.864	312.304	1117.57	-655.416	219.566	551.658	-596.219	121.091	108.611	-596.927	278.876	43.3748	-335.796	385.666	960.876	-338.146	337.857	1115.05	-370.085	489.675	554.255	-409.415	649.11	124.843	-377.257	823.654	118.403
414	0	-728.447	343.873	956.295	-720.69	322.842	1116.31	-655.424	225.884	551.566	-596.341	122.016	109.541	-596.887	279.121	43.2246	-335.683	395.698	959.574	-337.99	347.407	1113.6	-371.73	502.768	553.762	-412.738	656.225	122.74	-379.636	830.641	114.146
415	0	-728.264	353.904	955.178	-720.399	333.423	1115.08	-655.518	232.363	551.547	-596.539	122.987	110.601	-596.846	279.399	43.1168	-335.294	405.773	958.454	-337.715	357.376	1112.19	-373.353	516.222	553.419	-416.438	662.984	120.168	-382.044	835.522	108.735
416	0	-728.067	363.896	954.174	-719.911	344.096	1113.9	-655.686	239.09	551.44	-596.829	123.877	111.717	-596.79	279.635	42.9617	-334.963	416.451	957.368	-337.52	367.298	1110.8	-375.108	529.681	553.087	-419.306	665.748	117.406	-384.757	838.671	102.645
417	0	-727.795	374.006	953.149	-719.526	354.842	1112.71	-655.84	246.134	551.465	-597.212	124.944	112.969	-596.786	279.961	42.8234	-334.534	427.29	956.302	-337.256	377.731	1109.35	-376.901	542.918	552.746	-422.601	668.059	114.751	-388.028	840.893	96.856
418	0	-727.481	384.248	952.141	-719.052	365.66	1111.51	-655.977	253.296	551.44	-597.809	126.178	114.377	-596.775	280.356	42.6572	-334.27	438.811	955.192	-336.902	388.86	1107.95	-378.604	556.001	552.337	-425.689	669.938	113.652	-391.927	842.231	91.8751
419	0	-727.212	394.664	951.153	-718.735	376.609	1110.37	-656.069	260.746	551.607	-598.179	127.72	116.112	-596.757	280.864	42.4903	-334.092	450.945	954.196	-336.46	400.259	1106.77	-380.292	568.996	551.921	-429.104	672.33	111.297	-396.202	844.317	87.4713
420	0	-726.801	405.234	950.22	-718.371	387.642	1109.26	-656.171	268.712	551.835	-598.612	129.527	118.138	-596.641	281.443	42.2924	-334.045	463.39	953.538	-336.05	412.268	1105.97	-382.211	581.137	551.561	-432.554	675.681	109.916	-400.786	847.428	84.179
421	0	-726.407	416.088	949.43	-717.99	398.582	1108.14	-656.243	277.221	552.254	-599.094	131.387	120.373	-596.814	282.072	42.2851	-333.976	476.347	953.408	-335.75	424.566	1105.73	-383.985	592.505	551.131	-435.225	680.626	108.971	-405.441	851.065	81.2558
422	0	-725.899	427.207	948.764	-717.58	409.48	1107.12	-656.207	286.414	552.654	-599.448	133.419	123.069	-596.887	282.824	42.2671	-333.791	489.323	953.643	-335.62	436.969	1106	-385.635	603.14	550.767	-436.288	685.644	108.468	-409.041	855.19	76.6034
423	0	-725.43	438.465	948.237	-717.316	420.511	1106.27	-656.061	296.539	552.972	-600.017	135.998	125.927	-596.843	283.467	42.1452	-333.53	502.079	954.377	-335.614	449.119	1106.96	-386.745	613.596	550.873	-436.754	690.759	107.956	-411.336	858.948	71.2856
424	0	-724.894	449.956	947.802	-717.169	431.821	1105.56	-656.055	307.591	553.202	-600.489	138.981	129.083	-596.83	284.222	41.9676	-333.519	514.718	955.293	-335.366	463.459	1108.57	-387.167	625.015	551.577	-436.684	694.953	107.314	-411.816	860.996	66.7926
425	0	-724.368	461.59	947.384	-717.245	443.28	1105	-655.97	319.569	553.348	-600.981	142.417	132.516	-597.068	285.051	41.7763	-333.457	527.504	956.287	-335.42	475.633	1110.16	-387.265	637.235	552.528	-436.258	697.278	106.869	-411.398	862.57	62.7056
426	0	-723.739	473.413	947.195	-717.12	454.894	1104.48	-655.988	332.633	553.373	-601.614	146.4	136.305	-597.555	285.878	41.6504	-333.387	539.824	957.819	-335.406	487.614	1111.92	-387.186	649.305	553.497	-435.743	698.898	106.669	-410.822	863.62	59.5864
427	0	-722.965	485.478	947.178	-717.06	466.619	1104.34	-656.015	346.729	553.336	-602.32	150.984	140.516	-598.044	286.646	41.4948	-332.883	551.841	959.56	-335.328	499.589	1113.82	-386.807	660.458	554.601	-435.63	700.464	106.48	-410.722	864.445	57.309
428	0	-722.235	497.811	947.356	-716.755	478.389	1104.41	-656.502	362.095	553.088	-603.264	156.315	145.18	-598.69	287.246	41.3878	-332.137	563.784	961.446	-335.13	511.624	1115.88	-386.216	670.589	555.472	-435.404	701.797	106.348	-410.778	865.571	55.5253
429	0	-721.455	510.38	947.824	-716.456	489.79	1104.82	-657.327	378.753	552.896	-604.495	162.451	150.398	-599.074	287.903	41.3327	-331.497	575.521	963.393	-334.709	523.221	1118.05	-385.498	679.168	556.104	-435.132	703.396	106.07	-410.75	866.449	53.4527
430	0	-720.583	523.028	948.492	-715.936	500.208	1105.64	-658.534	396.639	552.571	-605.685	169.693	156.219	-598.803	288.666	41.2361	-330.751	587.187	965.315	-334.125	534.787	1120.02	-384.61	686.465	556.208	-434.652	704.853	105.763	-410.353	867.321	51.2633
431	0	-719.518	535.782	949.546	-714.785	515.415	1106.67	-660.122	415.64	552.142	-607.146	177.966	162.645	-599.118	289.719	41.3499	-329.902	598.822	966.811	-333.242	546.166	1121.79	-383.716	692.479	555.941	-434.517	706.42	105.429	-410.084	868.051	50.1892
432	0	-718.401	548.548	950.786	-713.514	530.088	1108.17	-662.051	435.98	551.638	-608.934	187.318	169.673	-599.732	291.642	41.8173	-328.714	610.055	967.999	-332.094	557.368	1123.27	-382.977	697.824	555.353	-434.817	707.059	105.147	-410.202	868.521	49.7653
433	0	-717.291	561.385	952.286	-712.337	542.322	1109.99	-664.332	457.447	550.953	-611.589	197.646	177.266	-600.482	294.22	42.388	-327.389	620.59	968.881	-330.698	568.472	1124.48	-382.63	702.867	554.666	-435.272	707.24	105.053	-410.329	868.81	49.2881
434	0	-716.06	574.21	953.798	-711.272	553.388	1111.65	-666.571	479.784	550.121	-613.229	210.061	185.609	-601.357	297.498	43.3869	-326.114	630.339	969.5	-329.21	579.217	1125.57	-382.374	707.915	554.24	-435.309	707.316	105.075	-410.418	868.963	48.9423
435	0	-714.781	586.981	955.295	-710.284	564.381	1113.51	-668.743	503.017	549.219	-615.137	223.804	194.686	-602.296	301.634	45.0861	-324.64	639.429	970.198	-327.905	589.568	1126.56	-381.736	712.493	554.137	-435.48	707.527	104.911	-410.451	869.148	48.7014
436	0	-713.683	599.645	956.646	-709.383	575.594	1115.04	-670.782	526.802	548.434	-617.345	239.357	203.91	-603.373	306.563	47.1848	-323.572	648.178	970.831	-326.64	599.78	1127.6	-380.914	716.392	554.16	-435.426	707.832	104.854	-410.382	869.25	48.4092
437	0	-712.82	611.139	957.797	-708.725	586.564	1116.41	-672.808	551.159	547.714	-619.686	256.332	213.083	-604.467	312.365	49.6017	-322.895	657.02	971.627	-325.56	609.816	1128.64	-379.875	720.128	554.317	-435.443	708.103	104.755	-410.25	869.335	48.1554
438	0	-712.276	620.913	958.703	-708.293	597.258	1117.36	-674.707	575.716	547.205	-622.179	274.669	221.699	-605.917	319.28	52.4832	-322.322	666.164	972.561	-324.985	617.552	1129.44	-378.784	723.949	554.494	-435.284	708.31	104.817	-410.22	869.432	47.8997
439	0	-711.343	635.519	959.331	-708.005	607.618	1118	-676.575	600.1	547.246	-624.825	293.829	228.896	-606.323	326.874	55.2626	-321.695	675.699	973.745	-324.415	626.707	1130.49	-377.739	727.762	554.583	-435.18	708.4	104.755	-410.176	869.531	47.6843
440	0	-710.513	650.045	960.192	-707.826	617.739	1118.45	-677.994	624.27	547.747	-627.499	313.785	235.643	-607.566	336.706	59.7602	-321.354	685.568	974.774	-323.806	636.311	1131.57	-376.718	731.798	554.472	-435.028	708.577	104.644	-410.058	869.604	47.4902
441	0	-710.111	662.45	961.05	-707.592	627.444	1118.81	-679.269	648.07	548.886	-629.55	333.736	242.447	-610.165	351.821	66.9704	-320.707	695.882	975.717	-323.299	646.181	1132.62	-375.74	735.918	554.136	-434.765	708.536	104.507	-410.034	869.607	47.2807
442	0	-709.806	673.52	961.915	-707.267	637.054	1119.16	-680.464	671.492	550.642	-631.339	353.991	249.685	-613.5	372.784	74.1684	-320.094	706.413	976.554	-322.748	656.221	1133.54	-374.697	739.814	553.823	-434.688	708.589	104.382	-410.014	869.642	47.1237
443	0	-709.692	683.77	962.832	-706.791	646.229	1119.71	-680.871	694.376	552.825	-632.733	375.025	256.155	-617.312	397.595	81.2308	-320.08	714.233	976.769	-322.183	666.393	1134.29	-373.891	743.363	553.468	-434.6	708.613	104.286	-410.024	869.712	46.9491
444	0	-709.545	694.235	963.848	-706.132	655.393	1120.37	-681.065	716.747	555.513	-633.869	397.06	261.672	-621.466	424.519	87.674	-319.747	723.23	977.122	-321.721	676.131	1134.87	-373.078	746.453	553.302	-434.575	708.66	104.253	-410.015	869.682	46.8211
445	0	-709.509	705.105	965.249	-705.355	664.165	1121.16	-680.728	738.502	558.682	-634.852	419.9	266.015	-625.882	452.322	93.1796	-319.408	732.648	977.394	-321.192	685.534	1135.17	-372.25	749.462	553.185	-434.599	708.743	104.289	-410.007	869.691	46.6543
446	0	-709.392	714.992	966.854	-704.324	672.695	1122.04	-680.608	759.771	562.303	-635.978	443.339	268.953	-630.486	480.338	97.5627	-319.111	741.609	977.615	-320.747	694.456	1135.27	-371.724	752.156	553.064	-434.61	708.583	104.272	-410.04	869.744	46.5102
447	0	-709.089	725.445	968.545	-703.142	681.047	1123.1	-679.985	780.77	565.815	-637.101	467.156	270.659	-635.956	509.109	100.916	-318.859	750.138	977.75	-320.345	702.473	1135.18	-371.144	755.049	552.997	-434.717	708.736	104.414	-410.07	869.83	46.3101
448	0	-708.965	736.073	970.604	-701.807	688.955	1124.31	-679.859	801.309	569.911	-637.976	491.425	270.935	-640.163	537.069	102.591	-318.592	758.568	977.942	-319.985	709.569	1135.17	-370.735	757.759	552.924	-434.81	708.885	104.614	-410.069	869.882	46.2416
449	0	-708.501	746.339	972.729	-700.365	697.397	1125.78	-679.259	821.523	573.711	-638.902	516.165	270.097	-645.697	565.974	103.818	-318.298	766.569	978.34	-319.824	715.521	1135.36	-370.259	760.677	552.924	-434.818	708.939	104.718	-410.081	869.988	46.0361
450	0	-708.291	756.297	974.934	-699.026	705.915	1127.42	-678.635	841.211	577.307	-639.62	541.384	268.267	-650.602	595.526	104.164	-318.08	773.986	978.922	-319.779	722.512	1135.8	-369.914	763.483	552.908	-434.871	709.131	104.864	-410.038	870.049	45.9035
451	0	-707.927	766.561	977.344	-697.616	714.506	1129.29	-677.967	860.301	580.703	-640.297	567.083	265.381	-654.454	625.378	103.362	-317.92	781.455	979.4	-320.121	728.581	1136.37	-369.547	766.217	552.912	-434.955	709.365	105.009	-410.028	870.119	45.7563
452	0	-707.59	777.286	979.553	-696.33	723.178	1131.05	-677.453	878.926	583.755	-640.768	593.383	261.367	-658.884	656.985	102.508	-317.786	788.676	979.833	-320.506	734.732	1136.8	-369.246	769.117	552.881	-435.048	709.716	105.171	-409.991	870.208	45.5965
453	0	-707.267	787.913	981.797	-695.255	732.353	1132.65	-676.448	896.776	586.547	-641.089	622.708	256.405	-662.889	689.586	101.207	-317.449	795.86	979.969	-320.562	741.065	1136.89	-368.943	772.101	552.876	-435.083	709.888	105.349	-409.901	870.476	45.4844
454	0	-707.031	798.419	983.619	-694.592	741.358	1133.82	-675.348	913.99	589.09	-641.733	651.701	249.94	-666.47	723.031	99.417	-317.148	801.785	979.535	-320.267	747.735	1136.59	-368.725	775.138	552.801	-435.086	709.931	105.665	-409.801	870.391	45.3776
455	0	-706.835	809.053	985.373	-694.139	751.047	1134.87	-674.059	930.533	591.44	-641.964	677.99	243.865	-669.636	757.433	97.2785	-316.925	809.537	979.207	-319.53	755.398	1135.98	-368.63	778.128	552.759	-435.093	709.992	105.976	-409.685	870.402	45.2627
456	0	-706.623	819.555	986.702	-693.857	760.677	1135.93	-672.639	946.327	593.845	-642.67	703.635	236.241	-672.164	792.568	94.8254	-316.52	816.757	978.282	-318.72	763.826	1135.27	-368.606	781.225	552.702	-435.132	710.181	106.282	-409.629	870.475	45.1769
457	0	-706.461	830.018	987.783	-693.587	770.73	1136.81	-671.438	961.549	595.724	-642.826	732.185	228.189	-674.178	828.594	92.235	-316.167	823.958	977.169	-317.848	772.2	1134.29	-368.678	784.509	552.555	-435.209	710.363	106.551	-409.561	870.553	45.0899
458	0	-706.352	840.233	988.624	-693.343	780.934	1137.56	-670.214	975.61	597.801	-643.441	761.592	219.497	-675.475	865.429	89.5129	-315.84	831.733	976.043	-316.99	780.701	1133.35	-368.827	787.716	552.318	-435.347	710.551	106.865	-409.494	870.637	45.0039
459	0	-706.209	850.688	989.391	-693.017	791.432	1138.22	-669.027	988.98	599.008	-643.797	791.638	210.305	-676.185	902.878	86.7552	-315.392	839.745	974.893	-316.201	789.625	1132.3	-369.073	790.734	552.063	-435.564	710.803	107.129	-409.514	870.703	44.7603
460	0	-706.1	861.294	989.983	-692.641	802.063	1138.74	-667.603	1001.35	600.031	-644.199	822.439	200.725	-676.312	940.767	84.0965	-315.329	847.769	973.801	-315.399	798.326	1131.19	-369.295	793.668	551.802	-435.663	710.95	107.373	-409.452	870.789	44.6722
461	0	-705.873	872.136	990.593	-692.211	811.972	1139.14	-666.489	1012.82	600.512	-644.615	853.886	191.029	-676.104	978.984	81.7147	-315.191	855.032	972.75	-314.912	806.132	1130.28	-369.353	796.656	551.5	-435.786	711.21	107.614	-409.398	870.797	44.5844
462	0	-705.63	882.471	991.165	-691.601	821.55	1139.49	-665.399	1023.42	600.425	-644.797	885.885	181.476	-675.684	1017.2	79.7427	-315.034	862.21	971.84	-314.876	814.656	1129.68	-369.268	799.4	551.429	-435.875	711.463	107.876	-409.301	870.83	44.4967
463	0	-705.39	892.111	991.654	-691.058	831.109	1139.78	-664.534	1033.16	599.824	-644.638	918.317	172.447	-674.984	1055.42	78.3526	-314.906	869.284	971.264	-314.811	822.865	1129.26	-369.189	801.95	551.429	-436.008	711.72	108.214	-409.156	870.886	44.4775
464	0	-705.184	901.755	991.783	-690.531	840.553	1139.87	-663.461	1042.23	598.181	-644.759	950.771	164.459	-674.173	1093.22	77.576	-314.827	876.307	970.693	-315.088	830.71	1128.76	-369.106	804.508	551.442	-436.068	712.049	108.608	-408.958	870.902	44.5996
465	0	-705.051	911.004	991.695	-689.999	850.071	1139.75	-662.383	1050.56	595.967	-643.534	983.991	156.476	-673.171	1130.39	77.5166	-314.685	883.475	970.146	-315.215	838.505	1128.3	-368.939	807.29	551.512	-436.082	712.209	108.99	-408.924	870.931	44.5711
466	0	-704.94	920.304	991.245	-689.705	858.94	1139.36	-661.348	1058.18	593.448	-642.942	1017.09	149.648	-671.592	1167.34	77.6436	-314.588	890.765	969.454	-315.328	846.537	1127.6	-368.8	810.172	551.612	-436.16	712.479	109.507	-408.657	871.206	44.7155
467	0	-704.939	929.391	990.389	-689.519	868.549	1138.86	-660.854	1065.16	590.741	-642.42	1050.31	143.984	-669.198	1203.86	78.1355	-314.475	898.217	968.607	-315.259	855.027	1126.78	-368.654	813.19	551.676	-436.235	712.81	109.951	-408.543	871.314	44.5778
468	0	-705.035	938.592	989.198	-689.533	878.44	1138.05	-660.369	1071.82	587.634	-641.756	1083.52	139.959	-665.775	1239.87	79.1506	-314.173	905.779	967.611	-315.088	863.653	1125.83	-368.076	817.105	551.67	-436.141	712.857	110.514	-408.626	871.382	44.3938
469	0	-704.992	948.024	987.67	-689.495	888.693	1137.04	-659.62	1078.01	584.573	-640.75	1116.11	137.329	-661.266	1275.12	80.8176	-313.924	913.416	966.464	-315.13	872.481	1124.74	-367.853	821.014	551.5	-436.083	713.342	111.172	-408.482	871.485	44.4007
470	0	-704.809	957.678	986.004	-689.446	899.534	1136.09	-659.765	1083.63	581.569	-639.261	1147.65	136.269	-655.607	1309.17	83.4306	-313.739	921.192	965.353	-314.896	881.38	1123.61	-368.962	824.042	551.256	-436.439	713.819	111.683	-408.471	871.546	44.3138
471	0	-704.62	967.497	984.296	-689.479	910.309	1135.03	-659.835	1089.31	578.096	-637.099	1177.57	136.35	-648.785	1341.54	87.2141	-313.51	929.257	964.076	-314.91	890.532	1122.43	-368.813	828.568	550.957	-436.84	714.742	112.323	-408.823	871.354	43.8998
472	0	-704.434	977.894	982.628	-689.475	921.322	1133.96	-659.112	1095.03	574.966	-634.902	1205.32	137.793	-641.255	1371.5	92.4056	-313.363	937.391	962.782	-314.927	899.666	1121.16	-368.81	833.454	550.728	-436.991	714.891	113.132	-408.779	871.551	43.8839
473	0	-704.279	988.113	981.045	-689.534	931.699	1132.78	-658.953	1100.71	571.905	-632.24	1230.2	139.623	-633.777	1398.69	99.0544	-313.312	945.764	961.431	-314.903	908.856	1119.8	-369.118	838.213	550.464	-437.299	715.658	114.124	-408.846	871.672	43.8301
474	0	-704.226	998.281	979.599	-689.589	942.244	1131.71	-658.181	1106.86	568.943	-629.278	1251.57	141.069	-627.137	1422.5	106.519	-313.264	954.427	960.146	-315.004	918.238	1118.36	-369.348	843.155	550.346	-437.845	716.383	115.196	-408.929	871.844	43.8048
475	0	-704.25	1008.41	978.005	-689.793	952.982	1130.58	-657.124	1113.8	566.218	-626.014	1269.47	141.713	-622.117	1442.3	114.16	-313.284	963.458	958.892	-315.198	927.685	1117.01	-369.534	848.48	550.309	-438.183	717.418	116.348	-408.954	872.05	43.7347
476	0	-704.279	1018.56	976.53	-689.993	963.433	1129.46	-655.659	1122.08	563.882	-622.323	1283.58	141.337	-618.96	1457.64	121.2	-313.445	972.693	957.658	-315.45	937.404	1115.7	-369.69	854.179	550.317	-438.259	718.483	117.643	-409.061	872.329	43.5398
477	0	-704.342	1028.97	975.128	-690.184	973.688	1128.21	-653.842	1131.93	562.121	-618.389	1294.13	139.917	-617.578	1468.6	126.595	-313.609	982.083	956.53	-315.815	947.281	1114.45	-369.757	860.419	550.394	-438.31	719.819	119.141	-409.077	872.589	43.4184
478	0	-704.291	1040.11	973.83	-690.532	983.952	1126.89	-651.757	1143.56	561.072	-614.612	1302.08	137.77	-617.288	1475.93	129.099	-313.76	991.784	955.46	-316.166	957.17	1113.22	-369.82	867.137	550.387	-438.132	720.887	120.725	-409.08	872.879	43.2879
479	0	-704.228	1051.58	972.756	-690.846	994.443	1125.51	-649.971	1155.26	560.579	-610.913	1307.78	135.068	-617.527	1480.78	127.78	-313.913	1001.34	954.452	-316.454	967.288	1112.12	-369.88	874.5	550.171	-437.824	722.358	122.448	-409.066	873.175	43.1013
480	0	-704.14	1062.93	971.7	-690.952	1005.49	1124.2	-648.045	1168.31	560	-607.46	1311.9	131.976	-617.635	1483.96	122.805	-313.976	1011.04	953.501	-316.755	977.41	1111.06	-369.947	882.304	550.068	-437.594	724.271	124.328	-409.021	873.467	43.0001
481	0	-703.984	1074.32	970.832	-691.337	1012.82	1123.03	-646.111	1181.28	559.411	-604.161	1314.66	128.708	-617.105	1485.69	115.033	-313.941	1020.88	952.642	-316.958	987.515	1110.05	-369.9	890.552	549.921	-437.202	725.561	126.487	-408.956	873.77	42.8168
482	0	-703.659	1085.83	970.071	-691.267	1024.33	1121.8	-644.508	1193.75	558.976	-601.091	1315.97	125.57	-615.543	1486.2	105.991	-313.837	1030.82	951.868	-317.078	997.933	1109.11	-370.023	899.134	549.703	-436.896	727.729	128.757	-408.873	874.125	42.6134
483	0	-703.258	1097.74	969.346	-691.211	1036.18	1120.72	-643.085	1205.94	558.291	-597.854	1316.38	123.392	-612.458	1486.06	97.4605	-313.701	1040.91	951.156	-317.297	1008.47	1108.15	-370.112	908.193	549.389	-436.352	729.577	131.32	-408.665	874.433	42.4346
484	0	-702.762	1110.34	968.789	-690.998	1048.01	1119.92	-641.858	1217.7	557.553	-594.921	1317.17	121.035	-608.768	1485.53	90.3227	-313.614	1051.17	950.578	-317.514	1019.05	1107.17	-370.426	917.534	549.178	-435.897	732.471	134.044	-408.45	874.721	42.2566
485	0	-702.333	1123.11	968.312	-690.922	1059.92	1119.4	-640.796	1229.17	557.062	-592.418	1317.81	118.632	-604.679	1485.9	83.813	-313.578	1061.98	950.056	-317.656	1029.9	1106.22	-369.583	928.36	549.251	-435.067	734.986	137.123	-408.186	875.104	42.0758
486	0	-701.891	1135.64	968.031	-690.543	1074.91	1119.11	-639.738	1240.72	556.572	-590.686	1320.03	117.384	-599.995	1488.09	79.8179	-313.651	1073.27	949.529	-317.784	1041.02	1105.36	-369.326	939.469	549.123	-434.214	738.401	140.511	-407.932	875.512	41.9401
487	0	-701.352	1148.74	968.284	-690.241	1088.24	1119.61	-639.156	1252.08	556.712	-590.032	1324.33	116.887	-595.638	1490.88	77.3058	-313.794	1085.09	949.066	-317.825	1052.41	1104.58	-368.998	951.355	549.105	-432.896	741.953	144.309	-407.589	875.96	41.7058
488	0	-700.734	1161.65	969.128	-690.118	1100.18	1120.5	-638.997	1263.66	557.421	-590.046	1329.62	116.771	-592.659	1493.95	73.9103	-313.9	1097.24	948.733	-317.743	1064.08	1104.08	-368.546	964.37	548.971	-431.437	746.277	148.672	-407.311	876.566	41.502
489	0	-700.112	1174.48	970.505	-689.951	1112.07	1121.74	-639.003	1275.64	558.639	-589.875	1333.16	116.445	-591.065	1496.33	70.7566	-313.99	1109.75	948.607	-317.59	1075.92	1103.7	-367.8	978.594	548.787	-429.521	751.168	153.333	-406.993	877.256	41.4274
490	0	-699.915	1186.49	971.913	-689.914	1123.39	1123.18	-638.982	1288.08	559.64	-589.733	1336.04	116.214	-591.016	1497.7	68.0241	-314.156	1122.38	948.595	-317.481	1088.02	1103.52	-366.925	993.951	548.263	-427.73	756.981	158.419	-406.501	878.13	41.4864
491	0	-700.038	1198.03	973.02	-689.955	1135.24	1124.56	-639.119	1300.47	560.423	-589.756	1338.04	115.868	-591.728	1498.69	65.3008	-314.423	1135.15	948.805	-317.572	1099.86	1103.54	-365.53	1010.64	547.708	-425.827	764.305	163.971	-405.942	878.908	41.6587
492	0	-700.507	1208.76	974.034	-690.22	1146.39	1125.79	-638.955	1312.03	560.675	-589.72	1339.76	115.567	-592.105	1499.73	62.8563	-314.895	1147.99	949.104	-317.732	1111.72	1103.84	-363.814	1028.48	546.859	-423.375	770.754	170.172	-405.285	879.967	42.1187
493	0	-701.077	1219.29	974.776	-690.467	1157.64	1127.06	-638.768	1322.43	560.671	-589.514	1342.14	115.067	-591.645	1501.1	60.7789	-315.322	1160.71	949.64	-318.188	1123.04	1104.35	-361.254	1047.85	545.906	-420.853	779.072	176.902	-404.595	881.185	42.7819
494	0	-701.549	1229.68	975.205	-690.734	1168.65	1128.08	-638.526	1330.61	560.323	-588.87	1344.32	114.438	-590.954	1502.04	60.0554	-315.926	1173.36	950.303	-318.882	1133.7	1105.01	-358.713	1067.82	544.83	-418.148	789.328	183.971	-403.918	882.804	43.4817
495	0	-702.035	1240.51	975.627	-691.281	1179.75	1129.01	-638.49	1337.02	559.568	-588.2	1345.3	113.998	-590.681	1502.61	59.4546	-316.546	1185.87	951.057	-319.408	1144.2	1105.66	-355.888	1088.69	543.841	-414.91	800.817	191.561	-403.226	885.278	44.6853
496	0	-702.628	1250.01	975.953	-691.722	1190.55	1129.81	-638.1	1342.2	558.602	-587.708	1345.54	113.86	-590.615	1503.02	58.9743	-317.019	1198.22	951.88	-319.771	1155.1	1106.28	-352.824	1110.59	542.737	-411.6	813.954	199.585	-402.206	888.584	46.5579
497	0	-703.072	1260.97	976.258	-692.201	1201.79	1130.51	-637.941	1346.87	557.946	-587.314	1346.16	113.594	-590.496	1503.38	58.5264	-317.384	1210.35	952.513	-320.027	1165.75	1106.73	-350.034	1133.39	541.569	-407.691	828.653	208.41	-400.955	892.788	48.8326
498	0	-703.545	1271.97	976.713	-692.524	1212.75	1131.27	-638.357	1351.64	557.446	-587.048	1346.46	113.463	-590.519	1503.59	58.2065	-317.63	1221.86	953.221	-320.134	1175.92	1107.08	-347.19	1156.81	540.549	-403.093	845.873	216.915	-399.655	898.192	51.7856
499	0	-703.803	1282.56	977.415	-692.78	1223.39	1132.09	-638.349	1356	557.436	-587.014	1346.33	113.365	-590.629	1503.84	57.8078	-317.798	1232.96	953.687	-320.209	1185.63	1107.14	-344.177	1181	539.455	-398.776	864.537	225.317	-398.206	904.644	55.0171
500	0	-704.222	1292.47	978.5	-692.796	1233.3	1133.15	-638.998	1360.1	557.406	-586.996	1346.47	113.29	-590.729	1504.04	57.4879	-317.918	1243.87	954.238	-320.126	1195.18	1107.22	-341.25	1205.25	538.837	-394.001	883.745	232.636	-396.894	911.816	58.4816
501	0	-704.55	1301.52	979.696	-692.998	1239.34	1134.5	-639.187	1363.67	557.454	-587.068	1346.66	113.176	-590.843	1504.15	57.2468	-318.013	1254.46	954.844	-320.039	1204.47	1107.29	-338.752	1229.13	539.097	-389.125	904.132	239.181	-395.779	919.146	61.7129
502	0	-704.662	1310.27	980.813	-692.734	1249.22	1135.95	-639.602	1367.25	557.427	-587.2	1346.85	113.068	-590.946	1504.25	57.0404	-318.048	1264.87	955.55	-319.818	1213.57	1107.41	-336.373	1252.78	540.168	-384.14	924.281	245.356	-394.682	928.275	65.0065
503	0	-704.687	1318.94	981.831	-692.521	1259.17	1137.31	-639.927	1370.89	557.505	-587.293	1347.09	112.915	-591.021	1504.36	56.8531	-318.091	1275.05	956.489	-319.549	1222.38	1107.84	-334.022	1276.27	541.927	-379.998	945.018	250.838	-392.027	942.29	70.321
504	0	-704.762	1327.51	982.747	-692.539	1269.19	1138.72	-640.197	1374.53	557.497	-587.37	1347.33	112.856	-591.065	1504.46	56.6574	-318.082	1285.13	957.551	-318.993	1231.62	1108.46	-331.939	1299.34	544.187	-376.658	965.605	257.171	-388.076	962.987	76.0462
505	0	-704.745	1336.27	983.439	-693.037	1279.58	1139.94	-640.936	1378.09	557.337	-587.378	1347.53	112.854	-591.049	1504.58	56.4438	-318.006	1295.13	958.538	-318.064	1241.14	1109.34	-330.33	1321.89	546.843	-374.009	987.484	262.373	-383.187	988.782	81.0324
506	0	-704.681	1345.16	983.828	-693.898	1290.55	1140.71	-640.286	1380.72	557.45	-587.372	1347.7	112.868	-591.051	1504.72	56.2449	-317.814	1304.96	959.585	-316.904	1251.57	1110.38	-329.17	1343.83	550.141	-371.869	1010.38	266.755	-377.517	1017.54	85.4475
507	0	-704.648	1354.21	983.919	-695.021	1301.88	1141.18	-640.276	1383	557.598	-587.148	1347.87	112.969	-591.032	1504.76	56.0699	-317.399	1315.63	960.783	-315.888	1262.55	1111.72	-328.356	1365.07	554.074	-369.783	1033.71	269.951	-371.381	1047.74	89.1594
508	0	-704.504	1363.29	983.803	-696.096	1313.34	1141.54	-640.041	1384.55	557.881	-587.141	1347.93	113.099	-591.107	1504.85	55.9598	-316.863	1326.68	962.195	-315.052	1273.24	1113.48	-327.95	1385.86	558.55	-368.016	1057.52	271.755	-364.698	1079.49	92.2626
509	0	-704.506	1372.05	983.658	-696.923	1324.57	1141.9	-639.945	1385.42	558.184	-587.101	1347.84	113.238	-591.105	1504.87	55.8414	-316.38	1337.71	963.971	-314.85	1283.88	1115.88	-327.685	1406.12	563.146	-366.691	1082.44	272.204	-358.338	1110.26	94.1211
510	0	-704.281	1380.52	983.701	-697.394	1335.04	1142.36	-639.911	1385.9	558.451	-587.085	1347.71	113.392	-591.22	1504.9	55.7946	-315.894	1348.91	966.319	-315.173	1294.13	1118.88	-327.476	1426.1	567.78	-364.917	1105.81	271.328	-352.098	1141.23	95.0247
511	0	-704.144	1388.58	983.807	-697.586	1344.71	1142.99	-639.938	1386.44	558.776	-587.008	1347.58	113.479	-591.242	1504.97	55.6683	-315.538	1359.82	968.985	-315.862	1304.83	1122.33	-327.598	1445.49	572.182	-363.444	1130.99	269.393	-345.934	1172.88	95.2923
512	0	-703.862	1396.39	983.946	-697.454	1353.76	1143.67	-639.973	1387	559.091	-586.979	1347.51	113.586	-591.307	1504.97	55.5911	-315.23	1370.45	971.899	-316.575	1313.96	1125.47	-327.81	1464.26	576.428	-362.215	1156.4	266.165	-340.597	1204.3	94.6039
513	0	-703.671	1403.93	984.017	-697.301	1362.23	1144.21	-640.037	1387.83	559.422	-586.966	1347.5	113.686	-591.374	1504.99	55.5371	-314.819	1381.06	974.829	-317.355	1322.79	1128.34	-327.822	1482.59	580.534	-360.862	1182.26	261.664	-334.699	1238.59	93.8574
514	0	-703.317	1411.34	983.975	-697.155	1370.44	1144.49	-640.065	1388.84	559.732	-586.927	1347.45	113.814	-591.444	1504.99	55.4489	-314.44	1391.5	977.724	-317.817	1331.58	1130.73	-327.393	1501.15	584.123	-359.831	1209.35	256.407	-329.422	1273.43	92.6457
515	0	-703.067	1418.72	983.767	-697.167	1378.57	1144.59	-640.053	1390.15	559.953	-586.904	1347.47	113.949	-591.5	1505.02	55.4002	-314.139	1401.69	980.314	-318.011	1340.86	1132.88	-327.859	1517.95	587.466	-358.325	1236.21	250.135	-324.688	1309.33	91.2134
516	0	-702.657	1426.12	983.443	-697.14	1386.83	1144.42	-639.949	1391.68	560.089	-586.895	1347.57	114.066	-591.543	1505.06	55.3122	-313.722	1411.93	982.563	-318.064	1350.58	1134.81	-328.383	1533.82	590.676	-357.632	1264.62	242.346	-320.339	1346.18	89.5978
517	0	-702.364	1433.61	983.057	-697.325	1395.25	1144.07	-639.936	1393.29	560.264	-586.827	1347.61	114.203	-591.619	1505.14	55.2231	-313.148	1422.25	984.638	-317.936	1360.78	1136.57	-328.688	1548.95	593.655	-356.623	1293.12	234.03	-316.386	1383.55	87.8355
518	0	-702.577	1440.35	982.123	-697.497	1403.91	1143.49	-639.883	1395.07	560.466	-586.775	1347.68	114.354	-591.69	1505.2	55.0919	-312.651	1432.6	986.36	-317.793	1371.15	1138.19	-328.909	1563.34	596.364	-355.644	1322.28	225.021	-312.828	1421.33	85.8547
519	0	-702.051	1448.3	981.443	-697.53	1412.65	1142.88	-639.722	1396.9	560.659	-586.742	1347.75	114.558	-591.75	1505.26	54.994	-312.1	1442.86	987.89	-317.683	1381.78	1139.59	-328.993	1576.94	598.578	-354.815	1351.93	215.271	-309.399	1459.26	83.7519
520	0	-701.716	1456.29	980.692	-697.469	1421.44	1142.15	-639.475	1398.62	560.76	-586.643	1347.71	114.769	-591.815	1505.32	54.8727	-311.483	1453.36	989.17	-317.649	1392.28	1140.79	-329.135	1589.5	600.231	-354.046	1382.51	205.368	-306.12	1497.41	81.525
521	0	-701.445	1464.25	979.795	-697.326	1430.23	1141.33	-639.241	1400.49	560.841	-586.522	1347.86	115.024	-591.82	1505.39	54.7431	-310.927	1463.72	990.266	-317.738	1402.65	1141.7	-329.433	1601.01	601.417	-353.453	1413.71	194.979	-302.849	1535.57	79.4535
522	0	-701.197	1472.21	978.789	-697.298	1438.98	1140.32	-638.906	1402.56	560.922	-586.366	1347.91	115.323	-591.853	1505.5	54.6039	-310.373	1473.93	990.93	-317.702	1412.94	1142.16	-329.754	1611.53	601.825	-352.94	1445.58	184.84	-299.713	1573.75	77.6966
523	0	-700.992	1480.19	977.726	-697.333	1447.77	1139.16	-638.602	1405	560.94	-586.135	1348.12	115.584	-591.894	1505.59	54.4699	-309.769	1484.18	991.299	-317.519	1423.29	1142.29	-329.627	1621.35	601.683	-352.435	1477.89	174.842	-296.637	1611.72	76.337
524	0	-700.797	1488.1	976.636	-697.342	1456.49	1137.78	-638.257	1407.91	560.969	-585.963	1348.33	115.861	-591.901	1505.71	54.3313	-309.162	1494.26	991.365	-317.175	1433.67	1142.05	-329.275	1630.43	600.835	-352.329	1510.83	165.42	-293.87	1649.54	75.2252
525	0	-700.666	1495.98	975.494	-697.555	1465.02	1136.4	-638.092	1411.23	560.927	-585.817	1348.59	116.134	-592.139	1506	54.3811	-308.6	1503.84	991.082	-316.877	1443.92	1141.55	-328.644	1638.64	599.275	-352.613	1544.25	156.573	-291.6	1686.88	74.3405
526	0	-700.516	1503.73	974.394	-697.74	1473.56	1135.09	-637.835	1414.79	560.795	-585.668	1348.88	116.43	-592.146	1506.07	54.2693	-307.953	1513.48	990.64	-316.551	1454.39	1140.92	-327.845	1646.26	597.181	-353.158	1578.32	148.536	-289.882	1723.96	73.773
527	0	-700.503	1511.58	973.357	-697.79	1482.01	1133.94	-637.567	1418.78	560.594	-585.457	1349.29	116.742	-592.185	1506.16	54.1561	-307.403	1522.85	989.994	-316.349	1464.78	1140.16	-326.889	1653.36	594.435	-352.245	1611.95	142.033	-288.997	1760.86	73.501
528	0	-700.473	1519.35	972.333	-697.711	1490.41	1132.95	-637.311	1423.07	560.272	-585.124	1349.83	117.122	-592.176	1506.29	53.9907	-307.07	1532.14	989.049	-316.385	1475.05	1139.28	-325.721	1659.93	591.135	-351.034	1645.92	137.022	-289.173	1797.51	73.532
529	0	-700.586	1527.18	971.44	-697.354	1498.81	1132.05	-637.126	1427.77	560.168	-585.002	1350.31	117.525	-592.164	1506.4	53.8537	-306.752	1541.43	987.854	-316.461	1485.67	1138.28	-324.392	1666.29	587.481	-350.153	1679.24	133.218	-290.126	1833.81	74.9174
530	0	-700.714	1535.12	970.478	-696.945	1507.3	1130.99	-636.934	1432.63	559.938	-584.697	1350.82	118.03	-592.017	1506.37	53.5314	-306.557	1550.81	986.158	-316.563	1496.14	1136.99	-323.39	1672.45	583.804	-349.275	1711.65	131.051	-291.987	1869.5	77.5224
531	0	-700.742	1543.18	969.392	-696.585	1515.98	1129.68	-636.796	1437.69	559.666	-584.472	1351.34	118.525	-592.016	1506.53	53.3626	-306.386	1560.46	984.091	-316.344	1507.1	1135.42	-322.772	1678.74	580.404	-348.308	1742.57	130.148	-294.453	1903.57	81.184
532	0	-700.706	1551.56	968.235	-696.391	1524.87	1128.23	-636.655	1442.94	559.471	-584.338	1351.87	119.091	-591.994	1506.71	53.1935	-306.051	1570.28	981.952	-315.857	1518.21	1133.65	-322.193	1685.43	577.173	-347.095	1771.28	129.682	-297.066	1935.77	86.2214
533	0	-700.553	1560.3	966.86	-695.983	1534.16	1126.69	-636.435	1448.36	559.172	-584.106	1352.44	119.669	-591.963	1506.86	53.0247	-305.586	1580.32	979.711	-315.218	1529.58	1131.79	-322.143	1692.27	573.88	-346.177	1797.31	129.424	-299.982	1965.72	92.8378
534	0	-700.354	1569.56	965.374	-695.841	1543.72	1125	-636.277	1454.04	558.752	-583.927	1353.06	120.276	-591.946	1507.02	52.8451	-305.099	1590.54	977.48	-314.409	1541.07	1129.92	-322.326	1699.46	571.006	-345.852	1820.98	129.742	-303.336	1991.98	100.356
535	0	-700.037	1579.26	963.673	-695.448	1553.73	1123.17	-636.006	1460.14	558.371	-583.943	1353.8	120.981	-591.963	1507.23	52.667	-304.418	1601.3	975.486	-313.628	1552.67	1128.11	-322.707	1707.33	568.498	-344.151	1842.87	130.101	-306.983	2015.88	108.656
536	0	-699.734	1589.2	961.961	-695.087	1563.93	1121.4	-635.815	1466.54	558.062	-583.844	1354.64	122.003	-592.026	1507.53	52.4586	-303.874	1612.41	973.91	-312.969	1564.23	1126.63	-322.993	1715.93	566.37	-345.493	1861	130.463	-310.833	2035.89	116.041
537	0	-699.3	1599.32	960.345	-694.639	1574.5	1119.72	-635.399	1473.2	557.788	-584.028	1355.74	123.053	-592.068	1507.83	52.2392	-303.271	1623.81	972.57	-312.547	1575.57	1125.43	-323.231	1725.34	564.72	-347.2	1876.05	129.941	-314.57	2052.2	121.048
538	0	-698.924	1609.55	958.908	-693.95	1585.22	1118.03	-635.047	1480.25	557.66	-583.973	1356.84	124.413	-592.172	1508.19	52.0674	-302.877	1635.11	971.593	-312.151	1586.47	1124.48	-323.466	1735.72	563.548	-349.078	1888.11	128.362	-318.303	2065.31	122.753
539	0	-698.312	1619.93	957.648	-693.466	1595.98	1116.54	-634.72	1487.74	557.574	-584.028	1358.12	125.853	-592.294	1508.63	51.9389	-302.469	1646.52	970.75	-311.844	1597.14	1123.66	-323.936	1747.16	562.695	-350.925	1897.67	126.887	-321.89	2075.34	120.893
540	0	-697.648	1630.37	956.512	-692.849	1606.91	1115.27	-634.114	1495.56	557.531	-584.188	1359.6	127.653	-592.387	1509.08	51.7612	-302.013	1657.72	970.061	-311.407	1607.58	1122.92	-324.362	1759.79	562.212	-352.839	1904.6	126.304	-325.51	2082.27	116.076
541	0	-696.923	1640.78	955.497	-692.046	1618.15	1114.19	-633.518	1503.81	557.482	-584.355	1361.26	129.568	-592.544	1509.53	51.6288	-301.189	1668.98	969.549	-310.753	1618.42	1122.28	-325.078	1772.99	562.082	-355.266	1909.64	125.097	-328.816	2086.65	108.94
542	0	-696.129	1651.28	954.746	-691.014	1629.5	1113.33	-632.811	1512.47	557.557	-584.485	1363.16	131.697	-592.739	1510.02	51.5278	-300.128	1680.19	969.237	-309.909	1629.36	1121.72	-325.989	1786.37	562.151	-357.945	1913.89	123.242	-331.688	2090.5	102.255
543	0	-695.249	1661.97	954.261	-689.918	1640.88	1112.66	-632.139	1521.61	557.724	-584.915	1365.2	134.304	-593.003	1510.52	51.4229	-298.998	1691.84	969.095	-309.003	1640.66	1121.28	-327.303	1799.75	562.391	-360.633	1918.27	122.067	-334.502	2093.5	97.8984
544	0	-694.34	1672.85	953.947	-688.793	1652.27	1112.15	-631.531	1531.36	558.015	-585.221	1367.68	137.013	-593.325	1511.03	51.348	-297.976	1704.05	969.147	-307.963	1652.5	1121.22	-328.831	1812.99	562.39	-363.647	1922.64	120.874	-337.293	2096.3	94.5166
545	0	-693.274	1683.98	953.83	-687.648	1663.53	1111.9	-630.878	1541.72	558.411	-585.713	1370.31	140.388	-593.689	1511.56	51.2697	-297.072	1716.95	969.457	-306.711	1664.81	1121.41	-330.25	1825.8	562.593	-365.285	1927.53	120.252	-340.098	2099.35	89.9065
546	0	-692.126	1695.23	953.93	-685.753	1675.2	1111.62	-630.199	1552.79	558.845	-586.057	1373.41	143.866	-594.125	1512.21	51.1548	-296.315	1730.15	970.12	-305.484	1677.47	1122.01	-331.238	1837.95	562.953	-366.082	1932.2	119.885	-342.73	2102.94	84.6369
547	0	-690.87	1706.6	954.201	-684.531	1686.43	1111.74	-629.612	1564.84	559.294	-586.644	1377.18	147.689	-594.513	1512.84	51.1294	-295.614	1743.46	970.951	-304.311	1690.46	1123.12	-331.554	1849.86	563.602	-366.218	1937	119.251	-343.985	2105.62	79.6325
548	0	-689.65	1717.94	954.576	-683.189	1697.66	1111.94	-628.76	1577.66	559.56	-587.217	1381.45	151.847	-594.883	1513.44	51.2051	-294.942	1756.9	972.14	-303.253	1703.42	1124.64	-331.155	1861.44	564.495	-365.771	1940.5	118.773	-343.878	2107.43	75.0926
549	0	-688.089	1726.79	954.758	-681.955	1708.94	1112.33	-628.395	1591.85	559.84	-587.721	1386.21	156.475	-595.164	1514.07	51.3423	-294.248	1770.05	973.557	-302.318	1716.21	1126.45	-330.264	1873.16	565.655	-365.226	1942.77	118.419	-343.152	2108.83	70.9677
550	0	-687.052	1736.33	955.263	-680.947	1720.14	1112.91	-628.443	1607.52	559.865	-588.298	1391.84	161.453	-595.49	1514.78	51.5326	-293.364	1782.91	975.308	-301.421	1729.02	1128.43	-329.118	1884.75	566.91	-364.174	1944.4	118.15	-342.575	2110.03	67.6301
551	0	-685.451	1750.08	956.283	-679.918	1731.46	1113.57	-628.065	1624.05	559.669	-588.481	1397.75	166.804	-595.804	1515.74	51.8344	-292.221	1795.29	977.223	-300.457	1741.42	1130.53	-327.952	1895.65	568.013	-363	1946.26	117.99	-342.06	2111.65	64.8751
552	0	-683.658	1767.17	957.657	-678.813	1742.89	1114.36	-628.464	1642.09	559.172	-589.307	1404.77	173.04	-595.844	1516.98	52.1672	-290.98	1807.08	979.117	-299.439	1753.43	1132.5	-326.544	1905.4	568.872	-362.469	1947.92	117.56	-341.883	2112.45	62.5864
553	0	-682.096	1779.46	958.413	-677.744	1754.34	1115.28	-629.293	1661.38	558.599	-589.712	1412.94	180.04	-595.785	1518.23	52.6474	-289.66	1818.62	980.813	-298.197	1765.18	1134.38	-325.207	1914.3	569.408	-362.462	1949.05	117.429	-341.756	2113	61.894
554	0	-680.541	1791.72	959.326	-676.561	1765.89	1116.39	-630.538	1681.93	557.977	-590.814	1422.38	187.624	-595.834	1519.89	53.3686	-288.182	1829.85	982.253	-296.699	1776.57	1136.11	-324.08	1922.58	569.703	-362.359	1949.53	117.8	-341.242	2114.59	61.8352
555	0	-678.835	1804.17	960.281	-675.421	1777.32	1117.58	-631.893	1703.56	557.289	-591.491	1433.11	195.719	-595.957	1521.97	54.4858	-286.581	1841	983.485	-295.109	1787.65	1137.59	-323.397	1929.37	569.614	-362.604	1949.99	117.891	-341.007	2115.36	61.3719
556	0	-677.153	1816.57	961.296	-674.232	1788.54	1118.84	-633.201	1725.87	556.55	-592.147	1445.26	204.505	-596.369	1524.66	56.087	-284.983	1851.92	984.531	-293.364	1798.6	1138.79	-322.82	1936.09	569.53	-362.77	1950.52	117.911	-341.026	2115.8	60.9316
557	0	-675.511	1828.95	962.306	-673.058	1799.36	1120.11	-634.274	1748.84	555.958	-593.106	1459.31	214.06	-596.758	1528.35	58.3874	-283.418	1862.59	985.355	-291.599	1809.28	1139.78	-322.281	1941.72	569.345	-363.597	1951.02	117.7	-341.162	2116.11	60.7361
558	0	-673.944	1841.13	963.295	-671.876	1809.9	1121.27	-635.426	1772.37	555.27	-593.933	1475.4	223.687	-597.106	1533.21	61.3605	-282.09	1872.72	986.107	-289.976	1819.7	1140.67	-321.674	1946.24	569.156	-364.005	1951.2	117.492	-341.211	2116.2	60.576
559	0	-672.42	1853.04	964.167	-670.844	1820.02	1122.21	-636.399	1796.16	554.822	-594.717	1493.25	233.187	-597.271	1539.53	65.3145	-280.996	1882.31	986.716	-288.52	1829.89	1141.54	-320.798	1950.56	569.033	-364.258	1951.46	117.39	-341.193	2116.21	60.401
560	0	-671.146	1864.64	964.95	-669.926	1829.8	1122.86	-637.415	1820.16	554.655	-595.516	1512.25	241.913	-596.928	1547.5	69.4369	-279.996	1891.81	987.344	-287.259	1840.01	1142.42	-319.948	1954.89	568.983	-364.342	1951.69	117.358	-341.077	2116.43	60.2464
561	0	-669.96	1875.9	965.562	-669.205	1839.33	1123.33	-638.274	1844.07	555.091	-595.859	1532.49	249.226	-596.677	1556.97	73.8418	-279.247	1901.36	988.11	-286.212	1850.14	1143.43	-319.037	1959.36	569.032	-364.403	1951.93	117.288	-340.779	2117.31	60.2531
562	0	-669.051	1886.86	966.231	-668.613	1848.65	1123.62	-637.635	1865.37	555.871	-596.421	1553.23	256.01	-597.371	1569.59	81.0146	-278.496	1911.03	989.006	-285.307	1860.23	1144.45	-318.093	1964.17	569.096	-364.42	1952.1	117.167	-340.718	2117.32	60.1809
563	0	-668.358	1897.42	967.005	-668.104	1857.75	1123.97	-637.576	1888.39	557.488	-596.377	1572.72	263.528	-598.446	1587.47	88.4634	-277.853	1920.93	990.006	-284.614	1870.48	1145.55	-317.176	1969.05	569.167	-364.388	1952.37	117.135	-340.608	2117.44	60.1292
564	0	-667.845	1907.71	967.912	-667.594	1866.73	1124.41	-637.58	1911.62	559.816	-596.257	1592.73	270.844	-599.675	1610.01	96.1501	-277.363	1931.06	990.947	-283.971	1880.68	1146.66	-316.27	1973.59	569.102	-364.384	1952.6	117.06	-340.703	2117.23	59.8534
565	0	-667.353	1917.9	968.99	-667.04	1875.56	1125.03	-637.323	1934.05	562.509	-595.864	1613.97	277.165	-600.751	1635.69	103.288	-276.856	1941.29	991.801	-283.285	1890.96	1147.69	-315.384	1977.94	568.927	-364.347	1952.78	116.9	-340.659	2117.09	59.8797
566	0	-667.044	1928.03	970.363	-666.366	1884.21	1125.96	-636.804	1955.71	565.819	-595.254	1636.39	282.322	-601.74	1662.9	109.649	-276.494	1951.29	992.559	-282.675	1901.13	1148.57	-314.599	1981.9	568.871	-364.28	1952.87	116.813	-340.61	2117.1	59.8422
567	0	-666.781	1938.1	971.961	-665.522	1892.67	1127.17	-636.21	1976.75	569.467	-594.72	1659.71	286.079	-602.777	1690.73	114.843	-276.119	1961.22	993.208	-282.053	1910.91	1149.31	-313.828	1985.4	568.831	-364.293	1952.88	116.854	-340.566	2117.14	59.8114
568	0	-666.634	1948.24	973.853	-664.57	1901.02	1128.59	-635.635	1997.43	573.396	-594.153	1683.39	288.453	-603.895	1718.49	118.76	-275.804	1970.78	993.795	-281.387	1920.23	1149.75	-313.119	1988.24	568.824	-364.315	1952.91	116.921	-340.521	2117.14	59.7816
569	0	-666.49	1958.35	975.993	-663.394	1909.05	1130.08	-635.074	2017.86	577.512	-593.652	1707.44	289.445	-604.931	1745.54	121.076	-275.601	1980.11	994.309	-280.836	1928.84	1150	-312.465	1990.62	568.854	-364.345	1952.9	117.028	-340.478	2117.16	59.7356
570	0	-666.322	1968.38	978.349	-661.981	1917.1	1131.8	-634.467	2038.01	581.645	-593.15	1731.69	289.268	-606.858	1774.3	122.704	-275.365	1988.99	994.766	-280.237	1936.6	1150.31	-311.848	1992.97	568.978	-364.4	1952.85	117.162	-340.444	2117.15	59.6802
571	0	-666.046	1978.32	980.877	-660.702	1925.24	1133.8	-634.014	2057.69	585.744	-592.459	1756.16	287.861	-608.359	1802.63	123.136	-275.168	1997.39	995.239	-279.917	1944.29	1150.74	-311.426	1995.14	569.069	-364.479	1952.88	117.255	-340.378	2117.18	59.6359
572	0	-665.908	1988.2	983.449	-659.341	1933.43	1135.86	-633.626	2076.86	589.638	-591.722	1781.12	285.694	-609.661	1831.63	122.812	-274.979	2005.43	995.856	-279.607	1951.78	1151.3	-311.027	1997.51	569.154	-364.56	1952.95	117.38	-340.333	2117.23	59.5725
573	0	-665.621	1998.12	986.07	-658.046	1941.65	1137.95	-633.229	2095.35	593.15	-590.594	1806.66	282.567	-610.743	1861.45	121.88	-274.84	2013.23	996.364	-279.647	1959	1151.92	-310.776	1999.96	569.186	-364.651	1953.05	117.469	-340.278	2117.24	59.496
574	0	-665.566	2008	988.689	-656.689	1950.01	1139.99	-632.797	2113.24	596.463	-589.696	1832.65	278.552	-611.938	1893.13	120.519	-274.716	2020.78	996.707	-279.973	1966.76	1152.55	-310.556	2002.66	569.222	-364.757	1953.15	117.561	-340.186	2117.37	59.4499
575	0	-665.408	2017.9	991.1	-655.493	1958.45	1141.71	-632.649	2130.85	599.662	-588.893	1859.23	273.092	-613.036	1925.77	118.745	-274.61	2028.22	996.861	-280.077	1972.24	1152.69	-310.564	2005.42	569.224	-364.81	1953.32	117.697	-340.115	2117.44	59.3448
576	0	-665.442	2027.89	993.265	-654.606	1967	1143.07	-632.332	2147.55	602.538	-587.224	1885.9	266.86	-613.914	1959.12	116.402	-274.487	2035.8	996.915	-280.005	1978.81	1152.59	-310.559	2008.59	569.163	-364.946	1953.46	117.838	-340.041	2117.54	59.2413
577	0	-665.599	2037.78	995.207	-653.988	1975.77	1144.34	-632.022	2163.53	605.255	-586.45	1913.11	260.148	-614.704	1993.26	113.529	-274.312	2042.15	996.414	-279.597	1986.05	1152.23	-310.711	2011.78	569.126	-365.013	1953.7	118.024	-339.945	2117.6	59.1564
578	0	-665.795	2047.56	996.796	-653.489	1984.76	1145.57	-631.898	2179.08	607.78	-586.199	1941.3	252.438	-615.207	2027.99	110.217	-274.193	2049.24	995.724	-278.993	1993.95	1151.68	-310.944	2015.1	568.976	-365.172	1953.94	118.218	-339.885	2117.64	59.0877
579	0	-665.943	2057.16	998.231	-653.017	1993.94	1146.75	-631.685	2193.79	610.036	-583.59	1967.52	243.719	-615.597	2063.46	106.692	-274.114	2056.61	994.854	-278.305	2002.38	1151	-311.242	2018.37	568.864	-365.387	1954.08	118.434	-339.767	2118.11	59.0299
580	0	-666.187	2066.58	999.465	-652.612	2003.23	1147.8	-631.278	2207.39	611.593	-585.971	1999.22	235.157	-615.846	2099.59	103.105	-273.976	2064.14	993.856	-277.627	2010.88	1150.06	-311.546	2021.7	568.603	-365.67	1954.28	118.672	-339.813	2117.63	58.8999
581	0	-666.384	2076.18	1000.34	-652.381	2012.71	1148.51	-631.19	2220.26	613.188	-586.184	2029.41	225.889	-616.187	2136.23	99.3975	-274	2071.5	992.537	-276.867	2019.55	1148.88	-311.915	2025.08	568.215	-365.953	1954.37	118.823	-339.804	2117.57	58.7569
582	0	-666.855	2080.49	1000.38	-652.238	2022.32	1149.05	-631.183	2232.21	613.973	-586.992	2060.34	216.632	-616.667	2173.4	95.9212	-273.999	2079.15	991.192	-276.198	2028.23	1147.68	-312.317	2028.54	567.863	-366.191	1954.54	119.012	-339.71	2117.66	58.7409
583	0	-667.139	2088.61	1000.62	-652.149	2032.02	1149.35	-631.045	2243.24	614.39	-584.166	2088.83	206.24	-617.343	2210.92	92.8612	-274.018	2086.75	989.795	-275.687	2037.24	1146.43	-312.603	2031.97	567.42	-366.403	1954.73	119.163	-339.652	2117.68	58.6517
584	0	-667.327	2098.74	1000.98	-652.044	2041.68	1149.47	-630.983	2253.59	614.204	-583.943	2119.9	196.535	-618.333	2248.74	90.678	-274.121	2094.54	988.394	-275.428	2045.81	1145.26	-312.881	2035.43	567.039	-366.588	1955.1	119.315	-339.606	2117.71	58.5787
585	0	-667.507	2108.03	1000.99	-651.841	2051.14	1149.41	-631.489	2263.55	613.409	-584.384	2151.84	187.419	-619.554	2286.63	89.2562	-274.277	2102.43	987.345	-275.436	2054.24	1144.24	-313.068	2039.05	566.68	-366.702	1955.65	119.524	-339.479	2118.05	58.5147
586	0	-667.642	2117.28	1000.88	-651.606	2060.49	1149.28	-632.079	2272.6	611.829	-584.99	2183.93	178.618	-620.936	2324.4	88.5097	-274.422	2110.09	986.357	-275.665	2062.39	1143.46	-313.313	2042.62	566.391	-366.938	1955.61	119.569	-339.851	2116.67	57.8518
587	0	-667.826	2126.58	1000.68	-651.494	2069.68	1148.96	-632.406	2280.36	609.283	-586.283	2216.64	170.619	-622.092	2361.94	88.1084	-274.554	2117.87	985.514	-275.988	2070.48	1142.69	-313.516	2046.16	566.057	-367.138	1955.87	119.787	-339.784	2116.61	57.6944
588	0	-667.957	2135.4	1000.1	-651.48	2076.33	1148.16	-632.438	2287.2	606.218	-588.116	2249.7	163.394	-622.809	2399.32	88.0826	-274.758	2125.68	984.637	-276.364	2078.59	1141.93	-313.683	2049.95	565.789	-367.312	1956.23	120.125	-339.736	2116.74	57.6013
589	0	-668.203	2144.09	999.253	-651.584	2085.1	1147.37	-632.365	2293.41	602.756	-590.364	2282.89	157.477	-622.851	2436.36	88.8969	-274.907	2133.7	983.802	-276.8	2087.06	1141.08	-313.97	2053.82	565.501	-367.752	1956.16	120.496	-339.636	2116.88	57.5466
590	0	-668.463	2152.86	998.142	-651.667	2094.83	1146.47	-632.36	2299.33	599.093	-592.734	2315.42	153.018	-621.93	2472.85	90.6608	-275.051	2141.39	982.703	-277.203	2095.73	1140.13	-314.25	2058.01	565.182	-367.689	1956.84	120.749	-339.584	2117.04	57.4288
591	0	-668.807	2161.97	996.665	-651.961	2104.72	1145.4	-632.323	2305.45	595.397	-595.163	2347.24	149.878	-620.191	2508.39	93.4061	-275.188	2149.29	981.613	-277.512	2104.55	1139.01	-314.52	2062.63	564.837	-368.09	1957.06	121.462	-339.241	2118.17	57.7087
592	0	-669.095	2171.43	995.035	-652.44	2114.77	1144.24	-631.993	2311.18	592.114	-598.093	2378.3	147.865	-618.098	2542.16	96.6985	-275.426	2157.6	980.317	-277.911	2113.75	1137.74	-314.965	2067.37	564.452	-368.172	1957.94	121.844	-339.252	2118.34	57.533
593	0	-669.555	2181.42	993.367	-653.07	2124.94	1143.06	-631.409	2316.66	589.124	-601.024	2407.24	147.281	-616.015	2573.72	100.788	-275.813	2166.82	979.123	-278.69	2124.53	1136.77	-315.473	2072.62	564.114	-368.321	1958.52	122.617	-339.245	2118.47	57.3612
594	0	-669.98	2191.39	991.52	-653.788	2135.67	1141.89	-630.983	2322.33	586.143	-603.495	2433.45	147.579	-614.155	2602.48	105.95	-276.202	2175.72	977.672	-278.75	2132.84	1134.94	-316.111	2078.22	563.683	-368.761	1958.9	123.492	-339.285	2118.59	57.252
595	0	-670.517	2201.76	989.918	-654.493	2146.14	1140.61	-630.691	2328.02	583.113	-605.295	2456.71	148.339	-612.593	2627.85	112.105	-276.682	2184.66	976.131	-279.281	2142.07	1133.28	-316.924	2084.17	563.219	-369.13	1959.66	124.332	-339.337	2118.67	57.1625
596	0	-670.959	2212.3	988.338	-655.246	2157.07	1139.38	-630.533	2334.06	580.229	-606.179	2476.89	149.681	-611.647	2649.47	118.704	-277.239	2193.87	974.602	-279.789	2151.57	1131.69	-317.674	2090.56	562.727	-369.544	1960.53	125.277	-339.468	2118.79	57.1081
597	0	-671.631	2223.33	987.16	-655.888	2167.41	1138.27	-630.48	2340.84	577.858	-606.226	2493.55	150.564	-611.609	2666.96	124.849	-277.884	2203.2	973.004	-280.401	2161.23	1129.95	-318.563	2097.46	562.086	-370.135	1961.52	126.429	-339.631	2118.9	57.1078
598	0	-672.295	2233.93	986.087	-656.479	2178.02	1137.23	-630.55	2349.13	576.158	-605.533	2506.28	150.339	-612.452	2680.15	129.324	-278.533	2212.69	971.414	-281.11	2170.91	1128.24	-319.516	2104.67	561.494	-370.763	1962.56	127.556	-339.813	2119.08	56.9654
599	0	-672.963	2244.7	985.321	-657.046	2188.37	1136.26	-630.564	2359.13	575.055	-604.612	2515.88	148.843	-614.066	2689.49	131.163	-279.32	2222.19	969.955	-281.831	2180.24	1126.47	-320.67	2112.3	560.841	-371.536	1963.71	128.956	-339.984	2119.28	56.9047
600	0	-673.568	2255.79	984.661	-657.659	2198.55	1135.29	-630.575	2370.52	574.227	-603.593	2522.62	146.451	-616.006	2695.61	130.256	-280.167	2231.67	968.539	-282.706	2189.87	1124.74	-321.795	2120.46	560.205	-372.105	1965.14	130.587	-340.06	2119.57	56.8199
601	0	-674.133	2266.93	983.953	-658.38	2209.1	1134.34	-630.6	2382.75	573.435	-602.431	2526.74	143.531	-617.901	2699.09	126.766	-281.043	2241.4	967.213	-283.701	2199.49	1123.23	-322.888	2128.95	559.53	-372.628	1966.58	132.404	-340.116	2119.87	56.7244
602	0	-674.787	2278	983.227	-659.185	2219.39	1133.28	-630.697	2395.61	572.908	-601.227	2529.09	140.663	-619.311	2700.32	121.462	-282.008	2251.09	966.072	-284.817	2209.11	1121.68	-323.983	2138	558.843	-372.907	1968.19	134.423	-340.094	2120.22	56.6329
603	0	-675.564	2289.59	982.587	-660.076	2230.2	1132.3	-630.712	2408.38	572.476	-599.764	2529.82	138.505	-620.237	2700.2	114.99	-282.968	2260.87	964.973	-285.968	2218.93	1120.39	-325.041	2147.55	558.158	-373.113	1970.01	136.664	-340.008	2120.55	56.4884
604	0	-676.443	2301.41	981.996	-661.053	2241.72	1131.5	-630.731	2420.77	572.103	-598.149	2530.48	136.527	-620.625	2699.32	108.184	-284.08	2270.73	964	-287.266	2228.95	1119.05	-326.014	2157.37	557.429	-373.215	1971.92	139.087	-339.856	2120.93	56.3315
605	0	-677.402	2313.43	981.674	-662.132	2253.33	1130.92	-630.761	2432.37	571.747	-596.693	2531.27	134.303	-620.662	2698.97	101.382	-285.298	2280.81	963.032	-288.639	2239.39	1117.81	-326.955	2167.68	556.729	-372.981	1974.25	141.885	-339.581	2121.41	56.2131
606	0	-678.374	2325.84	981.668	-663.325	2265.24	1130.78	-630.958	2443.29	571.369	-595.933	2533.25	132.852	-620.425	2700.22	96.6467	-286.578	2291.35	962.165	-289.899	2250.17	1116.66	-327.921	2178.51	556.176	-372.658	1976.87	145.047	-339.267	2121.87	56.096
607	0	-679.326	2338.5	981.981	-664.549	2277.39	1131.05	-631.516	2453.69	571.172	-596.126	2537.15	132.223	-619.391	2702.61	93.8428	-287.943	2302.33	961.301	-291.009	2260.83	1115.56	-329.973	2188.4	555.335	-372.238	1979.94	148.486	-338.924	2122.41	55.986
608	0	-680.23	2350.78	982.584	-665.604	2289.22	1131.67	-632.558	2463.69	571.358	-596.863	2542.81	131.839	-618.256	2704.78	89.9656	-289.333	2313.62	960.534	-292.084	2271.68	1114.49	-330.913	2200.47	555.018	-371.689	1983.49	152.518	-338.673	2122.83	55.9477
609	0	-681.183	2362.6	983.573	-666.66	2301.22	1132.76	-633.778	2473.74	571.869	-597.245	2545.79	131.026	-617.502	2706.84	85.7888	-290.761	2325.2	959.974	-293.154	2283.01	1113.67	-331.686	2213.67	554.705	-370.967	1987.92	157.059	-338.403	2123.4	55.9509
610	0	-682.345	2373.93	984.697	-667.741	2312.79	1134.16	-635.218	2484.1	572.443	-597.911	2548.33	130.665	-617.547	2708.2	82.8959	-292.246	2336.92	959.664	-294.255	2294.27	1113.02	-332.177	2227.85	554.359	-370.514	1992.31	161.856	-338.166	2124.01	56.1228
611	0	-683.84	2384.44	985.753	-668.89	2324.11	1135.71	-636.683	2494.26	572.716	-598.545	2550.37	129.929	-617.78	2709.35	80.0605	-293.838	2348.75	959.521	-295.355	2305.37	1112.66	-332.633	2243.17	553.906	-369.863	1997.77	167.297	-338.087	2124.12	56.3134
612	0	-685.46	2394.44	986.649	-670.162	2335.33	1137.33	-638.161	2503.49	572.531	-599.174	2552.19	129.17	-617.728	2710.54	77.0923	-295.53	2360.5	959.522	-296.628	2316.56	1112.57	-332.91	2259.52	553.36	-369.294	2004.08	172.946	-337.934	2124.6	56.7951
613	0	-687.154	2403.99	987.416	-671.467	2346.11	1138.81	-639.648	2511.27	572.295	-599.739	2554.05	128.267	-617.649	2711.63	74.3229	-297.355	2372.3	959.739	-297.99	2327.72	1112.75	-332.767	2277.05	552.769	-367.823	2011.46	179.936	-337.79	2125.44	57.5355
614	0	-688.945	2413.3	988.131	-672.791	2356.68	1140.23	-641.111	2517.17	571.994	-600.24	2555.55	127.378	-617.731	2712.55	72.0531	-299.219	2383.71	960.01	-299.42	2338.54	1113.05	-332.52	2295.54	552.054	-368.342	2019.01	187.253	-337.686	2126.72	58.3301
615	0	-690.707	2422.74	988.999	-674.106	2367.11	1141.5	-642.478	2521.45	571.422	-600.407	2556.43	126.735	-617.836	2713.17	71.329	-300.993	2394.66	960.262	-300.855	2348.93	1113.31	-332.034	2314.94	551.162	-367.878	2028.76	195.081	-337.668	2128.6	59.6835
616	0	-692.479	2432.35	990.003	-675.384	2377.33	1142.91	-643.84	2524.99	570.883	-600.171	2556.38	126.232	-617.793	2713.52	70.7283	-302.857	2405.88	960.813	-302.34	2359.12	1113.58	-331.276	2335.61	550.336	-367.401	2039.85	203.866	-337.657	2131.28	61.6369
617	0	-694.237	2441.91	991.199	-676.586	2387.32	1144.33	-645.038	2528.47	570.624	-600.138	2556.47	125.978	-618.207	2714.04	70.657	-304.671	2416.92	961.226	-303.741	2368.65	1113.76	-330.74	2357.11	549.432	-366.7	2052.91	213.359	-337.438	2134.77	64.2531
618	0	-695.92	2451.2	992.572	-677.757	2397.29	1145.84	-646.041	2531.99	570.648	-600.478	2557.13	125.74	-618.465	2714.3	70.2937	-306.466	2427.85	961.682	-304.907	2377.96	1113.81	-330.588	2379.11	548.621	-366.186	2067.01	222.943	-337.138	2139.1	67.5728
619	0	-697.442	2460.2	994.032	-678.856	2406.75	1147.33	-646.993	2535.44	570.858	-600.464	2556.99	125.535	-618.653	2714.43	70.0747	-308.23	2438.47	962.052	-305.966	2386.74	1113.74	-330.489	2401.55	548.138	-365.702	2084.75	232.175	-336.973	2144.45	71.6059
620	0	-698.916	2468.51	995.372	-679.84	2415.84	1148.98	-647.938	2538.45	571.109	-600.595	2557.04	125.365	-618.822	2714.62	69.8592	-309.829	2448.51	962.319	-306.89	2395.09	1113.51	-330.276	2424.41	548.098	-365.101	2102.11	241.56	-337.098	2151.16	76.2884
621	0	-700.24	2476.51	996.557	-680.736	2424.48	1150.52	-648.665	2541.12	571.343	-600.618	2557.1	125.234	-618.944	2714.74	69.6216	-311.322	2457.84	962.44	-307.779	2403.59	1113.37	-330.181	2447.08	548.508	-364.414	2119.03	250.835	-337.529	2158.93	81.1469
622	0	-701.374	2484.39	997.595	-681.552	2432.73	1151.99	-649.322	2543.61	571.397	-600.651	2557.16	125.146	-618.988	2714.86	69.4101	-312.64	2466.99	962.678	-308.583	2411.73	1113.4	-330.095	2469.32	549.689	-362.015	2139.22	259.539	-338.21	2168.09	85.7746
623	0	-702.349	2492.07	998.455	-682.376	2440.65	1153.34	-649.986	2546.4	571.541	-600.708	2557.26	125.102	-619.015	2714.95	69.2008	-313.778	2476.17	963.346	-309.354	2419.46	1113.68	-330.195	2490.97	551.598	-362.093	2157.82	266.038	-338.35	2180.28	91.7137
624	0	-703.273	2499.94	999.174	-683.294	2448.5	1154.51	-650.513	2549.15	571.579	-600.771	2557.4	125.031	-619.051	2715.05	69.0684	-314.692	2485.05	964.268	-310.014	2427	1114.18	-330.366	2512.12	554.167	-362.654	2175.73	273.047	-338.268	2197.05	98.5571
625	0	-704.091	2507.77	999.802	-684.497	2456.93	1155.5	-650.975	2551.88	571.663	-600.729	2557.33	124.894	-619.08	2715.12	68.93	-315.409	2493.61	965.346	-310.48	2435.2	1115.04	-330.928	2532.63	557.252	-363.097	2194.62	279.833	-337.991	2217.88	105.162
626	0	-704.919	2515.61	1000.24	-685.977	2465.78	1156.22	-651.368	2554.34	571.746	-600.838	2557.5	124.898	-619.086	2715.16	68.7884	-315.929	2502.1	966.474	-310.588	2443.77	1116.09	-331.601	2552.45	560.878	-363.723	2214.34	285.435	-337.803	2241.5	111.175
627	0	-705.66	2523.42	1000.47	-687.714	2474.98	1156.74	-651.707	2556.4	571.929	-600.854	2557.57	124.917	-619.086	2715.24	68.6667	-316.386	2510.97	967.783	-310.589	2452.82	1117.35	-332.229	2571.9	564.932	-364.515	2235.14	289.837	-337.62	2266.46	116.248
628	0	-706.792	2528.75	1000.13	-689.639	2484.7	1157.03	-651.911	2557.93	572.158	-600.854	2557.57	124.961	-619.077	2715.27	68.5847	-316.689	2519.72	969.009	-310.399	2462.14	1118.75	-332.986	2590.74	569.389	-365.264	2256.58	292.635	-337.452	2291.82	120.083
629	0	-707.147	2538.21	1000.37	-691.543	2494.37	1157.32	-652.196	2559.33	572.437	-600.827	2557.55	125.044	-619.111	2715.25	68.5794	-316.919	2528.46	970.279	-310.408	2471.78	1120.53	-334.273	2608.61	573.975	-366.156	2278.17	293.949	-337.085	2317.34	122.619
630	0	-707.636	2546.7	1000.28	-693.202	2504.06	1157.64	-652.245	2560.5	572.664	-600.803	2557.46	125.105	-619.155	2715.23	68.6078	-317.192	2537.92	971.855	-310.673	2481.31	1122.71	-335.315	2626.64	578.602	-366.967	2300.16	294.002	-336.795	2342.43	123.708
631	0	-708.197	2553.8	1000.08	-694.475	2513.06	1158.04	-652.335	2561.79	572.866	-600.76	2557.43	125.206	-619.172	2715.17	68.6195	-317.552	2547.41	973.739	-311.469	2490.79	1125.39	-336.15	2644.4	582.941	-367.85	2322.54	292.934	-336.127	2368.86	124.046
632	0	-708.736	2560.68	999.992	-695.363	2521.51	1158.64	-652.337	2563.14	573.041	-600.672	2557.41	125.269	-619.194	2715.17	68.6399	-317.819	2556.49	975.679	-312.59	2500.13	1128.29	-336.884	2661.74	587.101	-370.057	2344.12	290.712	-335.481	2395.61	123.509
633	0	-709.188	2567.19	999.942	-695.984	2529.44	1159.32	-652.293	2564.56	573.203	-600.555	2557.34	125.268	-619.245	2715.12	68.6556	-318.187	2566.06	978.204	-313.807	2508.83	1131.24	-337.619	2678.65	590.982	-369.044	2368.11	287.626	-334.89	2423.41	122.325
634	0	-709.574	2573.68	999.853	-696.44	2537.22	1159.88	-652.304	2566.21	573.346	-600.419	2557.32	125.333	-619.265	2715.07	68.6425	-318.527	2575.34	980.812	-315.112	2517.46	1133.99	-337.519	2695.8	595.034	-370.569	2391.27	283.017	-334.254	2452.45	120.743
635	0	-709.887	2580.05	999.709	-696.94	2544.3	1160.16	-652.278	2568.07	573.503	-600.293	2557.27	125.355	-619.335	2715.06	68.6133	-318.862	2584.99	983.591	-316.258	2525.88	1136.48	-338.634	2710.89	598.297	-371.643	2414.89	277.755	-333.628	2482.68	118.765
636	0	-710.142	2586.37	999.472	-697.502	2551.22	1160.17	-652.227	2570.22	573.641	-600.173	2557.35	125.457	-619.403	2715.15	68.567	-319.208	2594.4	986.231	-317.311	2534.22	1138.69	-340.104	2725.17	601.204	-372.465	2439.06	271.491	-333.136	2513.81	116.382
637	0	-710.32	2592.78	999.116	-697.999	2558.39	1160.14	-652.119	2572.64	573.788	-600.018	2557.48	125.523	-619.429	2715.24	68.4285	-319.438	2603.73	988.686	-318.198	2542.89	1140.83	-341.382	2738.73	603.936	-372.768	2463.87	264.797	-332.683	2545.86	113.539
638	0	-710.441	2599.16	998.706	-698.613	2565.86	1159.86	-652.317	2575.59	574.157	-599.831	2557.74	125.647	-619.452	2715.36	68.2632	-319.634	2612.99	990.907	-318.834	2551.78	1142.77	-342.362	2751.86	606.723	-374.551	2488.48	255.733	-332.319	2578.17	110.428
639	0	-710.54	2605.73	998.219	-699.208	2573.76	1159.38	-651.615	2577.79	573.574	-599.568	2557.94	125.743	-619.503	2715.57	68.0864	-319.855	2622.41	992.931	-319.28	2561.2	1144.54	-343.16	2764.11	609.172	-375.019	2513.81	248.037	-331.976	2611.29	107.068
640	0	-710.583	2612.47	997.649	-699.835	2582.05	1158.96	-650.829	2580	573.153	-599.226	2558.05	125.803	-619.503	2715.74	67.8649	-320.151	2634.33	995.164	-319.735	2570.83	1146.25	-343.827	2775.66	611.218	-375.013	2540.32	238.16	-331.665	2644.94	103.616
641	0	-710.612	2619.36	997.01	-700.251	2590.53	1158.48	-650.246	2582.6	573.183	-598.892	2558.47	125.94	-619.49	2715.99	67.6431	-320.275	2642.76	996.507	-320.351	2580.26	1147.68	-344.547	2786.44	612.745	-375.305	2567.25	228.275	-331.25	2679.04	100.042
642	0	-710.612	2626.44	996.357	-700.559	2599.03	1157.96	-650.191	2585.85	573.602	-598.531	2558.8	126.045	-619.416	2716.18	67.4423	-320.348	2651.34	997.632	-321.003	2589.5	1148.96	-344.088	2797.78	614.198	-375.573	2594.84	218.031	-330.795	2713.43	96.5334
643	0	-710.599	2633.62	995.678	-700.814	2607.76	1157.48	-650.063	2589.18	573.656	-598.226	2559.17	126.148	-619.434	2716.4	67.2602	-320.435	2660.33	998.614	-321.632	2598.76	1149.94	-344.884	2806.86	614.798	-375.792	2622.98	207.578	-330.307	2748.24	93.1113
644	0	-710.628	2640.94	994.909	-701.026	2616.96	1156.87	-649.851	2592.59	573.716	-597.5	2559.12	126.099	-619.427	2716.51	67.0951	-320.496	2669.29	999.308	-322.22	2607.95	1150.56	-345.52	2815.05	614.641	-375.983	2651.77	197.196	-329.241	2783	90.2453
645	0	-710.818	2648.52	994.154	-701.085	2626.14	1156.09	-649.627	2596.05	573.635	-597.21	2559.39	126.219	-619.185	2716.22	66.7413	-320.492	2678.16	999.646	-322.621	2617.18	1150.87	-346.121	2822.72	614.087	-376.175	2681.03	187.254	-327.941	2817.63	87.7957
646	0	-711.379	2656.09	993.354	-701.144	2635.88	1155.15	-649.612	2599.78	573.628	-596.937	2559.6	126.301	-619.224	2716.32	66.6075	-320.482	2687	999.727	-322.904	2626.62	1150.79	-346.53	2829.58	612.783	-376.378	2710.66	177.721	-326.511	2851.44	85.7003
647	0	-711.458	2663.8	992.524	-701.106	2645.65	1154.32	-649.56	2603.56	573.57	-596.766	2559.95	126.453	-619.242	2716.48	66.4482	-320.413	2695.64	999.496	-323.019	2635.9	1150.36	-346.897	2835.8	610.819	-376.545	2740.84	168.657	-325.251	2885.1	83.0213
648	0	-711.813	2671.56	991.735	-705.857	2641.76	1152.67	-649.44	2607.31	573.327	-596.555	2560.29	126.566	-619.27	2716.63	66.3125	-320.348	2704.23	998.903	-323.059	2645.15	1149.72	-347	2841.37	608.325	-376.36	2771.4	160.897	-323.729	2918.66	81.7129
649	0	-712.033	2679.32	990.969	-706.256	2650.18	1151.76	-649.374	2611.32	573.055	-596.424	2560.63	126.701	-619.292	2716.78	66.1993	-320.17	2712.74	998.175	-323.121	2654.64	1148.94	-346.85	2846.63	605.432	-375.871	2801.96	154.56	-322.548	2951.85	80.8187
650	0	-712.196	2687.19	990.234	-706.458	2658.71	1151.01	-649.202	2615.38	572.681	-596.307	2561.03	126.879	-619.156	2716.76	65.9818	-320.013	2721.16	997.13	-323.349	2666.55	1148.41	-346.503	2851.56	602.127	-375.312	2832.25	149.423	-321.971	2984.73	80.8831
