# Supplementary material for: A Brake-Based Overground Gait Rehabilitation Device for Altering Propulsion Impulse Symmetry
Source: Sensors (Basel). 2021 Oct 5;21(19):6617. doi: 10.3390/s21196617 (PMC8512803; doi:10.3390/s21196617)
Supplement: Supplementary file 1 [file sensors-21-06617-s001.zip › GPT animations/code and data/Trajectories/BD 20.csv]

Trajectories
100
		BDC013:LTroc			BDC013:LIliac			BDC013:LKnee			BDC013:LAnkle			BDC013:LToe			BDC013:RTroc			BDC013:RIliac			BDC013:RKnee			BDC013:RAnkle			BDC013:RToe
Frame	Sub Frame	X	Y	Z	X	Y	Z	X	Y	Z	X	Y	Z	X	Y	Z	X	Y	Z	X	Y	Z	X	Y	Z	X	Y	Z	X	Y	Z
		mm	mm	mm	mm	mm	mm	mm	mm	mm	mm	mm	mm	mm	mm	mm	mm	mm	mm	mm	mm	mm	mm	mm	mm	mm	mm	mm	mm	mm	mm
198	0	-726.057	-1570.44	961.224	-713.611	-1628.68	1111.99	-692.91	-1439.18	572.693	-656.109	-1704.77	236.602	-683.759	-1632.87	84.3856	-332.541	-1566.16	961.954	-335.338	-1614.41	1116.91	-370.044	-1599.38	535.733	-426.045	-1654.67	84.4125	-401.887	-1489	24.6229
199	0	-725.838	-1561.62	962.449	-712.87	-1619.13	1112.57	-691.633	-1423.93	575.36	-656.236	-1678.46	229.87	-684.406	-1599.74	81.0988	-332.247	-1558.16	960.499	-334.039	-1606.27	1115.88	-370.485	-1595.67	535.219	-426.247	-1654.47	84.6695	-401.835	-1488.9	24.5338
200	0	-725.48	-1552.49	963.604	-712.09	-1609.83	1113.13	-690.359	-1409.4	577.769	-655.714	-1651.52	221.816	-684.844	-1565.77	77.4635	-331.947	-1550.2	959.072	-332.96	-1598.24	1114.89	-370.493	-1592.95	535.181	-426.527	-1654.29	84.8569	-401.806	-1488.85	24.4984
201	0	-725.236	-1543.54	964.768	-711.274	-1600.99	1113.74	-689.422	-1395.74	579.747	-655.377	-1623.98	213.244	-685.111	-1531.07	73.4674	-331.642	-1542.58	957.965	-332.148	-1590.51	1114.07	-370.674	-1589.99	534.905	-426.802	-1654.1	84.9919	-401.883	-1488.62	24.2803
202	0	-724.981	-1534.59	965.95	-710.209	-1592.13	1114.35	-688.442	-1382.87	581.267	-655.051	-1595.87	204.096	-685.507	-1496.16	69.5703	-331.289	-1535.19	957.016	-331.515	-1582.98	1113.22	-370.976	-1587.02	534.636	-427.082	-1654.01	85.1138	-401.695	-1488.83	24.3847
203	0	-723.758	-1523.15	966.88	-709.242	-1583.53	1115.02	-687.858	-1371.09	582.404	-654.699	-1567.22	194.49	-685.904	-1460.67	65.4875	-331.036	-1528.06	956.136	-330.895	-1575.56	1112.54	-371.169	-1584.2	534.399	-427.358	-1653.85	85.2109	-401.706	-1488.6	24.2
204	0	-722.548	-1511.57	967.701	-708.289	-1574.78	1115.58	-687.276	-1360.13	582.923	-654.389	-1538.01	184.649	-686.515	-1425.02	61.6972	-330.414	-1522.13	955.601	-330.293	-1568.16	1111.69	-371.256	-1581.31	534.151	-427.583	-1653.73	85.3386	-401.614	-1488.54	24.0893
205	0	-723.005	-1504.82	968.838	-707.698	-1566.47	1115.99	-686.7	-1350.15	583.061	-654.085	-1508.24	174.638	-687.143	-1388.9	58.043	-329.918	-1515.73	955.086	-329.752	-1560.9	1110.89	-371.266	-1578.5	534.005	-427.79	-1653.58	85.5247	-401.52	-1488.5	24.0671
206	0	-722.273	-1494.99	969.199	-707.041	-1557.66	1116.29	-686.164	-1341.13	582.65	-653.785	-1478.11	164.955	-688.083	-1352.76	55.0996	-329.729	-1508.69	954.208	-329.395	-1553.33	1110.03	-371.26	-1575.65	533.857	-427.958	-1653.39	85.7489	-401.459	-1488.45	24.0076
207	0	-721.61	-1484.74	969.322	-706.452	-1548.44	1116.35	-684.877	-1332.56	581.433	-653.459	-1447.6	155.455	-689.067	-1316.4	52.8581	-329.609	-1501.25	953.091	-328.989	-1545.54	1109.15	-371.224	-1572.55	533.68	-428.061	-1653.07	85.9262	-401.375	-1488.39	23.9045
208	0	-722.255	-1478.39	969.469	-706.07	-1539.26	1116.27	-684.163	-1325.29	579.567	-653.172	-1416.67	146.449	-689.91	-1280.13	51.6356	-329.22	-1494.3	952.19	-328.567	-1537.63	1108.22	-371.159	-1569.32	533.565	-428.163	-1652.74	86.1967	-401.162	-1488.38	24.0452
209	0	-722.486	-1470.62	969.037	-705.845	-1530.19	1116	-683.327	-1318.7	576.864	-652.958	-1385.64	138.176	-690.51	-1243.95	51.294	-328.565	-1488.21	951.426	-328.3	-1529.57	1107.23	-371.187	-1565.74	533.381	-428.248	-1652.44	86.5302	-401.028	-1488.33	23.9476
210	0	-722.613	-1462.23	968.391	-705.516	-1520.5	1115.51	-682.798	-1312.91	573.528	-652.931	-1354.41	130.702	-690.304	-1208.1	51.8978	-328.482	-1480.47	950.234	-328.091	-1521.39	1106.31	-371.308	-1561.95	533.201	-428.344	-1652.06	86.9519	-401.063	-1488.25	23.8048
211	0	-721.826	-1451.35	967.219	-705.242	-1510.68	1114.93	-682.501	-1307.76	570.129	-653.168	-1322.94	124.327	-689.201	-1172.39	52.9856	-328.293	-1472.97	949.379	-327.982	-1513.22	1105.49	-371.419	-1557.94	533.104	-428.511	-1651.65	87.4581	-401.029	-1488.11	23.7088
212	0	-721.149	-1440.45	965.799	-705.284	-1501.33	1114.21	-682.109	-1302.68	566.415	-653.689	-1291.58	119.284	-686.922	-1137.08	54.4694	-328.482	-1464.32	948.112	-327.889	-1504.84	1104.63	-371.595	-1553.75	532.987	-428.657	-1651.14	87.9411	-400.956	-1488.01	23.6049
213	0	-721.057	-1431.25	964.527	-705.341	-1492.03	1113.24	-681.982	-1298.05	562.564	-654.266	-1260.34	115.704	-683.361	-1102.41	56.5597	-328.439	-1456.07	946.995	-327.915	-1496.43	1103.76	-371.814	-1549.31	532.814	-428.85	-1650.66	88.5069	-400.893	-1487.88	23.5215
214	0	-721.094	-1422.47	963.119	-705.268	-1482.38	1112.24	-681.807	-1293.49	558.694	-654.891	-1230.23	113.632	-678.646	-1068.92	59.6984	-328.336	-1448.1	945.961	-328.14	-1488.2	1102.73	-372.063	-1544.75	532.513	-429.053	-1650.15	89.1469	-400.771	-1487.87	23.4816
215	0	-721.277	-1414.09	961.68	-705.154	-1472.19	1111.04	-681.319	-1288.92	555.101	-655.542	-1201.96	112.828	-673.208	-1037.15	63.8609	-327.983	-1441.12	945.285	-328.496	-1479.94	1101.75	-372.354	-1539.93	532.209	-429.301	-1649.63	89.8032	-400.796	-1487.8	23.4023
216	0	-721.455	-1405.74	960.214	-705.165	-1462.03	1109.74	-680.747	-1284.41	551.662	-656.107	-1175.8	112.997	-667.718	-1007.92	69.2621	-328.021	-1433.19	944.28	-328.947	-1471.43	1100.6	-372.581	-1534.97	531.902	-429.54	-1649.17	90.5248	-400.816	-1487.71	23.3562
217	0	-721.426	-1396.48	958.542	-705.534	-1452.13	1108.41	-679.817	-1279.39	548.195	-656.33	-1152.34	113.61	-662.388	-981.569	75.8627	-328.067	-1425.42	943.301	-329.439	-1462.73	1099.41	-372.924	-1529.72	531.641	-429.745	-1648.54	91.2257	-400.812	-1487.62	23.2769
218	0	-721.312	-1386.6	956.657	-706.079	-1442.37	1107.01	-679.25	-1274.47	545.066	-656.193	-1131.74	114.287	-657.782	-958.514	83.2228	-328.292	-1417.02	942.121	-329.95	-1453.85	1098.16	-373.314	-1523.94	531.061	-430.006	-1647.83	91.9752	-400.831	-1487.47	23.2604
219	0	-721.518	-1376.8	954.667	-706.668	-1432.47	1105.54	-678.71	-1268.91	542.184	-655.277	-1114.17	114.646	-653.984	-939.172	90.7086	-328.796	-1408.24	940.668	-330.477	-1444.74	1096.72	-373.788	-1518.2	530.672	-430.377	-1647.27	92.8047	-400.987	-1487.36	23.2067
220	0	-721.966	-1367.11	952.707	-707.242	-1422.32	1104	-678.604	-1262.27	539.665	-653.642	-1099.97	114.33	-651.443	-923.896	97.474	-329.284	-1399.21	939.142	-330.942	-1435.47	1095.22	-374.265	-1512.14	530.067	-430.648	-1646.53	93.7474	-401.13	-1487.27	23.1732
221	0	-722.414	-1357.45	951.145	-707.845	-1412.35	1102.58	-677.557	-1253.59	537.818	-651.492	-1089.07	113.09	-650.062	-912.611	102.235	-329.889	-1390.16	937.49	-331.439	-1426.09	1093.62	-374.889	-1505.81	529.447	-430.79	-1645.69	94.8466	-401.282	-1487.09	23.1001
222	0	-722.894	-1347.77	949.856	-708.423	-1402.36	1101.22	-676.64	-1243.8	536.695	-649.057	-1080.68	110.785	-649.533	-904.426	103.882	-330.085	-1382.19	936.187	-331.905	-1416.64	1092.01	-375.392	-1499.28	528.849	-430.761	-1644.61	95.9265	-401.386	-1486.72	22.8739
223	0	-723.405	-1338.07	948.824	-709.126	-1392.82	1100.06	-675.822	-1232.88	535.89	-646.372	-1074.03	108.289	-648.956	-898.134	101.908	-330.463	-1373.86	934.942	-332.461	-1407.04	1090.56	-375.965	-1492.54	528.4	-430.696	-1643.46	97.2931	-401.409	-1486.44	22.7375
224	0	-723.963	-1328.18	947.953	-709.927	-1383.52	1099.01	-674.867	-1221.37	535.157	-643.93	-1069.08	106.595	-647.785	-893.02	96.8008	-331.135	-1364.61	933.648	-333.064	-1397.29	1089.36	-376.458	-1485.78	528.165	-430.643	-1642.22	98.8132	-401.438	-1486.13	22.5945
225	0	-724.742	-1318.52	947.174	-710.606	-1374.01	1098	-674.236	-1210	534.606	-641.605	-1064.92	105.306	-645.739	-889.112	89.6693	-331.903	-1355.29	932.618	-333.833	-1387.62	1088.26	-377.039	-1478.92	528.008	-430.491	-1640.91	100.493	-401.382	-1485.93	22.5407
226	0	-725.373	-1308.11	946.383	-711.264	-1364.35	1097.09	-673.59	-1198.82	534.192	-639.286	-1060.99	103.571	-642.967	-885.151	82.09	-332.846	-1345.41	931.606	-334.735	-1377.89	1087.38	-377.592	-1471.82	527.887	-430.283	-1639.51	102.321	-401.389	-1485.6	22.3781
227	0	-726.187	-1298.26	945.821	-711.961	-1354.63	1096.49	-673.069	-1187.86	533.916	-637.115	-1056.75	101.953	-639.677	-881.696	75.9115	-333.776	-1335.95	930.951	-335.708	-1368.27	1086.69	-378.211	-1464.71	527.897	-430.029	-1637.97	104.329	-401.32	-1485.23	22.1528
228	0	-726.941	-1288.09	945.243	-712.543	-1344.16	1095.99	-672.786	-1176.99	533.713	-635.182	-1052.52	100.772	-635.732	-878.255	71.4105	-334.4	-1327.47	930.557	-336.74	-1358.66	1086.04	-378.785	-1457.51	528.043	-429.772	-1636.41	106.538	-401.297	-1484.95	21.9451
229	0	-727.708	-1277.83	944.949	-713.142	-1333.16	1095.78	-672.48	-1165.8	533.883	-633.57	-1048.13	99.6717	-632.003	-875.292	66.681	-335.148	-1318.94	930.234	-337.818	-1348.86	1085.38	-379.412	-1450.05	528.313	-429.361	-1634.53	108.921	-401.202	-1484.66	21.7704
230	0	-728.41	-1267.39	944.938	-713.769	-1321.99	1095.93	-672.443	-1154.34	534.34	-632.941	-1043.67	98.7291	-628.389	-871.877	61.3536	-336.027	-1309.49	929.83	-338.71	-1338.91	1084.79	-379.967	-1441.98	528.654	-428.822	-1632.38	111.597	-401.133	-1484.31	21.5983
231	0	-728.971	-1256.19	945.206	-714.555	-1311.18	1096.36	-672.627	-1142.28	534.962	-632.83	-1039.76	98.0151	-625.304	-869.253	56.7154	-336.862	-1299.98	929.53	-339.627	-1328.92	1084.23	-380.551	-1433.23	528.986	-428.24	-1629.84	114.597	-400.869	-1483.92	21.3799
232	0	-729.465	-1244.75	945.943	-715.353	-1300.42	1097.2	-673.38	-1130.6	536.114	-632.661	-1036.51	97.5349	-624.049	-867.662	53.5425	-338.141	-1289.31	929.07	-340.621	-1318.94	1083.72	-380.026	-1425.9	530.072	-427.639	-1627.04	117.894	-400.672	-1483.82	21.1544
233	0	-729.908	-1233.12	946.972	-715.978	-1289.05	1098.37	-674.373	-1119.22	537.304	-632.521	-1034.29	97.1321	-624.635	-866.743	51.11	-339.423	-1279.21	928.925	-341.593	-1308.98	1083.34	-380.691	-1415.6	530.343	-427.015	-1623.91	121.534	-400.637	-1483.37	20.837
234	0	-730.319	-1221.39	948.281	-716.892	-1278.19	1099.88	-674.473	-1107.62	538.462	-632.824	-1032.75	96.8319	-625.942	-866.08	48.8585	-340.393	-1269.78	929.035	-342.58	-1298.93	1083.06	-381.322	-1403.88	530.3	-426.179	-1620.2	125.448	-400.417	-1482.98	20.7279
235	0	-731.032	-1210.25	949.926	-717.754	-1267.1	1101.64	-675.732	-1097.54	539.739	-633.258	-1031.25	96.5509	-626.259	-865.172	46.6946	-341.466	-1259.77	929.14	-343.551	-1288.7	1082.91	-381.786	-1391.36	530.278	-425.273	-1615.99	129.76	-400.05	-1482.49	20.7265
236	0	-732.028	-1199.71	951.671	-718.602	-1255.94	1103.64	-676.479	-1088.41	540.537	-633.701	-1029.54	96.2198	-625.702	-864.283	44.539	-340.994	-1254.56	930.772	-344.633	-1278.6	1082.88	-382.143	-1377.68	530.03	-424.329	-1611.18	134.554	-399.821	-1482.07	20.8777
237	0	-733.078	-1189.03	953.324	-719.405	-1244.6	1105.7	-676.937	-1080.33	540.65	-633.765	-1027.59	95.66	-625.177	-863.437	42.4916	-342.543	-1243.73	930.916	-345.929	-1268.56	1082.93	-382.2	-1362.87	529.72	-423.391	-1605.77	139.785	-399.509	-1481.64	21.2187
238	0	-734.174	-1178.14	954.956	-720.593	-1234.18	1107.75	-677.305	-1073.63	540.563	-633.878	-1026.09	95.2088	-624.814	-862.563	40.6545	-344.065	-1232.71	931.562	-347.247	-1258.49	1083.26	-381.999	-1347.11	529.294	-422.431	-1599.58	145.542	-399.002	-1480.94	21.6068
239	0	-735.172	-1167.01	956.44	-721.775	-1224.23	1109.57	-677.713	-1067.88	540.556	-633.818	-1024.76	94.6654	-624.288	-861.639	39.711	-345.802	-1221.25	932.087	-348.806	-1248.79	1083.74	-381.395	-1330.22	528.848	-421.329	-1592.46	151.882	-398.654	-1479.94	22.3604
240	0	-736.288	-1156.2	957.765	-723.021	-1214.12	1111.2	-678.058	-1062.53	540.058	-633.505	-1023.78	94.0322	-623.614	-861.341	39.2493	-347.588	-1209.65	932.756	-350.246	-1239.25	1084.49	-380.387	-1312.27	528.35	-420.195	-1584.3	158.838	-398.407	-1478.59	23.0929
241	0	-737.889	-1146.66	958.97	-724.012	-1203.37	1112.53	-678.599	-1057.65	539.761	-633.358	-1023.12	93.6443	-623.163	-860.959	38.7299	-349.243	-1197.95	933.447	-351.467	-1229.54	1085.33	-379.029	-1293.45	527.818	-418.912	-1574.87	166.129	-398.067	-1476.93	24.4952
242	0	-739.031	-1136.61	959.807	-724.981	-1192.92	1113.79	-679.257	-1053.2	539.551	-633.35	-1022.69	93.3098	-623.034	-860.53	38.2634	-350.611	-1186.58	934.283	-352.599	-1220.05	1086.2	-377.662	-1273.96	527.168	-417.592	-1564.13	174.088	-397.774	-1474.35	26.1471
243	0	-739.914	-1126.03	960.39	-726.014	-1183.13	1114.89	-680.139	-1049.11	539.335	-633.494	-1022.69	93.02	-623.154	-860.333	37.9292	-351.816	-1175.61	935.12	-353.427	-1210.53	1087.04	-376.441	-1253.68	526.487	-415.938	-1551.87	182.46	-397.425	-1471.09	28.4883
244	0	-741.042	-1116.8	961.073	-726.974	-1173.51	1116.04	-681.712	-1046.03	539.521	-633.875	-1022.73	92.7532	-623.456	-860.263	37.6585	-352.911	-1165.23	935.954	-353.947	-1201.02	1087.82	-375.312	-1232.47	525.718	-414.23	-1538.01	191.271	-396.932	-1466.87	31.3808
245	0	-742.193	-1108.7	962.138	-727.872	-1164.58	1117.11	-683.065	-1043.09	539.667	-634.391	-1022.84	92.5257	-623.916	-860.52	37.5166	-353.878	-1154.84	936.638	-354.498	-1191.8	1088.36	-374.151	-1210.7	525.064	-412.275	-1522.1	199.999	-396.595	-1461.61	34.7767
246	0	-743.315	-1101.29	963.324	-729.379	-1159.85	1118.58	-684.106	-1040.2	539.779	-634.956	-1022.99	92.3326	-624.185	-860.49	37.3375	-354.786	-1144.5	937.159	-355.001	-1182.96	1088.61	-372.815	-1188.33	524.487	-410.278	-1504.78	208.246	-396.284	-1455.59	38.1628
247	0	-744.307	-1093.63	964.485	-729.664	-1150.63	1119.93	-685.818	-1037.97	540.057	-635.381	-1022.96	91.9869	-624.396	-860.401	37.0687	-355.696	-1134.42	937.651	-355.609	-1174.55	1088.76	-371.465	-1166	524.472	-408.091	-1486.66	215.612	-396.357	-1449.2	41.9094
248	0	-745.56	-1087.26	965.631	-729.87	-1141.87	1121.39	-686.818	-1035.31	540.153	-635.706	-1022.92	91.7407	-624.569	-860.447	36.9714	-356.508	-1124.44	938.255	-356.279	-1166.57	1088.96	-370.282	-1143.83	524.985	-405.854	-1468.16	222.375	-396.756	-1442.18	45.5984
249	0	-746.253	-1078.86	966.696	-730.268	-1133.86	1122.84	-687.214	-1032.21	540.039	-636.031	-1023.03	91.5304	-624.662	-860.518	36.9476	-357.333	-1114.68	939.132	-356.981	-1158.86	1089.34	-369.222	-1121.84	526.072	-403.769	-1449.68	228.63	-397.153	-1432.11	49.3288
250	0	-746.988	-1070.99	967.583	-730.958	-1125.44	1124.14	-687.861	-1029.61	539.87	-635.443	-1022.16	90.9837	-624.677	-860.544	36.8699	-357.994	-1105.07	940.104	-357.361	-1150.73	1089.99	-368.264	-1100.36	527.711	-402.051	-1431.25	234.621	-396.885	-1417.14	55.0186
251	0	-747.708	-1063.15	968.124	-732.119	-1116.25	1125.15	-688.531	-1027.44	539.928	-635.276	-1021.9	90.838	-624.615	-860.464	36.7335	-358.515	-1095.34	941.107	-357.265	-1141.75	1090.88	-367.656	-1079.23	529.689	-400.831	-1412.15	240.69	-396.546	-1397.18	60.4985
252	0	-748.295	-1055.02	968.398	-733.672	-1106.05	1125.74	-688.725	-1025.22	539.984	-635.278	-1021.85	90.8648	-624.508	-860.416	36.5894	-358.814	-1085.75	942.006	-356.685	-1132.04	1091.88	-367.311	-1058.59	532.139	-399.972	-1392.32	245.515	-395.922	-1373.71	65.5025
253	0	-748.852	-1046.89	968.186	-735.413	-1095.48	1125.8	-688.892	-1023.28	540.133	-635.349	-1021.9	90.9559	-624.443	-860.344	36.479	-358.83	-1076.24	942.939	-356.145	-1121.88	1093.01	-367.263	-1038.91	535.047	-399.285	-1371.63	249.558	-395.144	-1348.3	69.8726
254	0	-749.328	-1038.62	967.743	-737.201	-1084.89	1125.61	-689.144	-1021.62	540.279	-635.306	-1021.9	90.982	-624.461	-860.29	36.4027	-358.629	-1066.96	944.037	-356.225	-1112.55	1094.47	-367.386	-1019.35	538.516	-398.785	-1350.27	252.295	-393.931	-1322.29	73.3573
255	0	-749.651	-1030.61	967.307	-738.761	-1074.74	1125.45	-689.405	-1020.16	540.429	-635.205	-1021.81	90.8989	-624.462	-860.185	36.2944	-358.326	-1058.3	945.351	-356.858	-1103.97	1096.24	-367.849	-1000.27	542.309	-398.538	-1328.65	253.846	-392.534	-1296	75.6316
256	0	-750.095	-1023.01	967.043	-739.816	-1065	1125.5	-689.739	-1018.67	540.557	-635.206	-1021.76	90.8905	-624.485	-860.149	36.2275	-357.767	-1050.35	947.236	-357.791	-1095.68	1098.43	-368.103	-981.24	546.101	-398.357	-1306.86	254.222	-390.594	-1269.7	76.9768
257	0	-750.371	-1015.66	967.002	-740.507	-1055.99	1125.8	-689.935	-1017.19	540.716	-635.113	-1021.62	90.8979	-624.488	-860.021	36.0896	-358.736	-1037.65	948.424	-358.935	-1087.19	1101.01	-368.529	-962.578	549.991	-398.211	-1284.47	253.512	-388.335	-1243.01	77.5201
258	0	-750.663	-1008.65	967.063	-740.888	-1047.49	1126.41	-690.177	-1015.62	540.92	-635.016	-1021.46	90.9441	-624.399	-859.758	35.9026	-359.465	-1025.53	950.301	-360.136	-1078.64	1103.62	-368.971	-944.18	553.582	-398.193	-1261.7	251.76	-385.638	-1215.5	77.443
259	0	-750.931	-1001.68	967.076	-741.242	-1039.59	1127.03	-690.289	-1013.93	541.118	-634.939	-1021.43	91.0523	-624.511	-859.893	35.9609	-360.027	-1014.65	952.426	-361.412	-1070.48	1106.49	-369.586	-926.465	557.068	-398.362	-1238.53	248.983	-383	-1186.9	76.7292
260	0	-751.099	-994.688	966.973	-741.585	-1031.93	1127.41	-690.407	-1012.09	541.32	-634.925	-1021.48	91.1374	-624.539	-859.791	35.8785	-360.323	-1005.3	954.845	-361.244	-1059.18	1108.73	-370.331	-909.415	560.243	-398.628	-1214.89	245.191	-380.429	-1157.09	75.6439
261	0	-751.301	-988.086	966.784	-742.126	-1024.59	1127.53	-690.399	-1010.01	541.448	-634.874	-1021.47	91.2109	-624.611	-859.704	35.8093	-360.468	-996.569	957.11	-361.562	-1049.41	1110.55	-371.033	-893.064	563.212	-398.994	-1190.9	240.476	-377.818	-1125.91	74.0746
262	0	-751.665	-981.294	966.4	-742.728	-1017.22	1127.38	-689.806	-1007.27	541.46	-634.701	-1021.24	91.2522	-624.578	-859.542	35.6622	-360.361	-987.779	959.252	-362.047	-1040.57	1112.28	-371.83	-877.42	566.054	-399.218	-1166.21	234.822	-374.826	-1094.72	72.7224
263	0	-751.759	-974.363	965.971	-743.521	-1009.76	1127.12	-689.708	-1004.8	541.576	-634.526	-1021.01	91.3415	-624.571	-859.4	35.5728	-360.394	-978.519	961.15	-362.7	-1032.14	1113.81	-372.694	-862.361	568.768	-399.427	-1140.96	228.3	-372.212	-1061.8	70.9073
264	0	-751.978	-967.57	965.512	-744.421	-1002.19	1126.67	-689.623	-1002.2	541.734	-634.337	-1020.81	91.5302	-624.523	-859.124	35.3162	-359.946	-970.863	963.274	-363.297	-1023.41	1115.26	-373.636	-848.077	571.367	-399.65	-1115.27	220.984	-369.847	-1028.21	68.8365
265	0	-752.068	-960.476	964.869	-745.17	-994.597	1126.18	-689.463	-999.501	541.859	-634.132	-1020.6	91.774	-624.541	-859.007	35.24	-360.062	-961.364	964.98	-363.802	-1014.03	1116.78	-374.464	-834.598	573.947	-399.84	-1089.14	212.949	-367.566	-994.162	66.6546
266	0	-752.235	-953.388	964.252	-745.799	-986.913	1125.61	-689.292	-996.693	542.016	-633.872	-1020.33	91.9405	-624.432	-858.709	34.9595	-360.254	-951.652	966.449	-364.255	-1004.43	1118.09	-375.158	-821.809	576.119	-399.939	-1062.69	204.383	-365.452	-959.605	64.2526
267	0	-752.294	-946.313	963.599	-746.367	-979.324	1125.02	-688.806	-993.455	542.006	-633.495	-1019.98	92.0436	-624.38	-858.504	34.7759	-360.337	-941.91	967.73	-364.786	-994.862	1119.2	-375.847	-809.648	577.849	-399.991	-1035.24	195.299	-363.191	-924.777	61.8062
268	0	-752.52	-939.337	962.946	-746.903	-971.777	1124.36	-688.541	-990.13	542.052	-633.177	-1019.68	92.2786	-624.19	-858.211	34.387	-360.527	-932.172	968.988	-365.173	-985.445	1120.14	-376.535	-798.184	579.345	-399.921	-1007.2	185.957	-361.092	-889.854	59.5273
269	0	-752.592	-932.14	962.227	-747.48	-964.123	1123.58	-688.19	-986.531	541.922	-632.952	-1019.46	92.4212	-624.161	-858.049	34.2132	-360.7	-922.676	969.893	-365.673	-976.637	1120.81	-377.126	-787.483	580.354	-399.916	-978.401	176.359	-358.944	-854.411	57.0587
270	0	-752.721	-924.952	961.575	-748.122	-956.595	1122.75	-688.082	-983.012	541.982	-632.746	-1019.54	92.7779	-624.153	-857.964	34.0854	-361.094	-912.198	970.369	-365.964	-967.547	1121.12	-377.853	-777.328	580.973	-399.932	-949.013	166.889	-356.777	-818.942	55.0605
271	0	-752.84	-917.857	960.913	-748.657	-949.104	1121.89	-688.033	-979.481	542.049	-632.629	-1018.77	92.8144	-624.085	-857.506	33.9107	-360.942	-904.035	971.082	-365.934	-957.989	1121.17	-378.349	-767.86	581.027	-400.077	-919.107	157.62	-354.528	-783.445	53.5676
272	0	-753.012	-910.654	960.3	-749.076	-941.676	1121.13	-688.041	-975.826	542.185	-632.534	-1018.41	92.9613	-624.053	-857.365	33.7314	-361.131	-894.862	971.263	-366.113	-948.673	1121.14	-378.994	-759.162	580.542	-400.357	-888.825	148.739	-352.275	-748.205	52.7452
273	0	-753.167	-903.516	959.797	-749.384	-934.216	1120.5	-688.063	-971.979	542.284	-632.475	-1018.11	93.1511	-624.037	-857.282	33.6061	-361.007	-886.529	971.511	-366.422	-939.725	1120.97	-379.54	-751.09	579.521	-400.766	-857.929	140.536	-349.415	-714.141	53.0263
274	0	-753.409	-896.29	959.315	-749.485	-926.673	1120.05	-687.858	-967.907	542.252	-632.383	-1017.81	93.4307	-624.125	-857.251	33.5726	-360.973	-877.921	971.399	-366.888	-930.978	1120.88	-379.962	-743.546	578.05	-401.167	-826.68	133.075	-347.859	-679.208	52.8454
275	0	-753.572	-889.013	958.76	-749.527	-919.067	1119.64	-687.842	-963.848	542.227	-632.247	-1017.48	93.6964	-623.991	-857.058	33.423	-360.85	-869.189	971.009	-367.233	-921.66	1120.59	-380.141	-736.497	576.238	-401.568	-795.012	126.606	-346.906	-644.455	52.7919
276	0	-753.868	-881.644	958.116	-749.464	-911.096	1119.11	-688.597	-960.263	542.325	-632.086	-1017.05	93.9137	-624.039	-857.284	33.3962	-360.752	-860.253	970.341	-366.932	-910.662	1120.05	-380.24	-729.871	574.078	-401.81	-763.519	121.492	-346.554	-610.246	53.0614
277	0	-754.185	-874.215	957.414	-749.529	-903.032	1118.46	-688.585	-956.048	542.129	-631.977	-1016.72	94.1464	-624.175	-857.29	33.3784	-360.894	-851.238	969.382	-367.52	-901.859	1119.43	-380.217	-723.685	571.484	-402.218	-731.769	117.382	-347.186	-575.998	54.0654
278	0	-754.565	-866.575	956.53	-749.668	-894.411	1117.65	-689.12	-952.776	542.599	-631.824	-1016.28	94.4803	-624.063	-857.073	33.232	-360.935	-842.281	968.208	-367.937	-892.77	1118.7	-379.933	-717.714	568.666	-402.535	-700.905	114.878	-347.109	-543.703	56.9695
279	0	-754.868	-858.814	955.551	-749.87	-885.741	1116.65	-689.058	-948.397	542.421	-631.62	-1015.94	94.8736	-624.037	-856.939	33.1395	-360.973	-833.206	966.795	-368.636	-884.853	1117.89	-379.57	-711.956	565.691	-403.291	-670.391	113.646	-349.866	-510.155	60.6712
280	0	-755.234	-850.753	954.461	-749.971	-876.941	1115.46	-688.929	-944.02	542.302	-631.363	-1015.53	95.2519	-624.037	-856.831	33.0989	-361.051	-823.764	965.132	-368.807	-874.648	1116.76	-379.658	-706.104	562.544	-403.723	-642.149	112.747	-351.974	-478.891	66.2681
281	0	-755.555	-842.609	953.323	-750.064	-867.964	1114.28	-688.907	-939.585	542.346	-631.144	-1015.11	95.7707	-624.064	-856.738	33.0348	-360.952	-814.442	963.408	-368.629	-863.762	1115.49	-379.962	-699.962	559.412	-404.403	-615.532	112.529	-354.361	-449.419	72.8863
282	0	-755.756	-834.124	952.144	-750.028	-858.937	1112.98	-688.981	-935.042	542.218	-630.968	-1014.65	96.1765	-624.013	-856.592	32.9541	-360.935	-804.848	961.516	-368.147	-852.566	1114.06	-380.241	-693.515	556.515	-405.135	-590.571	112.275	-357.62	-420.808	80.7514
283	0	-755.842	-825.578	950.948	-749.71	-849.804	1111.65	-688.989	-930.201	541.843	-630.865	-1014.29	96.6598	-624.028	-856.514	32.8764	-360.861	-794.958	959.604	-367.53	-840.419	1112.47	-380.759	-686.713	553.728	-405.566	-567.382	112.341	-360.861	-394.813	89.3607
284	0	-755.81	-816.853	949.573	-749.413	-840.673	1110.33	-688.62	-925.173	541.298	-630.774	-1013.72	97.1143	-624.011	-856.406	32.7755	-360.726	-784.785	957.756	-367.568	-830.952	1111.04	-381.291	-679.587	550.942	-405.867	-546.24	113.079	-364.54	-370.952	98.1323
285	0	-755.83	-808.023	948.264	-749.097	-831.625	1108.87	-688.814	-919.5	541.089	-630.772	-1013.06	97.61	-624.001	-856.267	32.6757	-360.573	-774.342	955.913	-367.265	-820.557	1109.36	-381.944	-671.954	548.399	-406.769	-526.594	113.837	-368.33	-349.97	106.103
286	0	-755.658	-799.014	946.851	-748.697	-822.376	1107.43	-688.612	-913.979	540.6	-630.818	-1012.47	98.2104	-624.011	-856.088	32.5878	-360.544	-763.776	954.28	-366.874	-809.839	1107.73	-382.607	-663.558	546.386	-407.798	-509.716	114.128	-372.214	-332.081	111.905
287	0	-755.506	-790.074	945.432	-748.317	-812.976	1105.85	-688.398	-907.685	540.185	-630.882	-1011.73	98.8518	-623.965	-855.847	32.4382	-360.662	-752.868	952.691	-366.329	-799.1	1106.23	-383.246	-653.826	544.891	-408.886	-495.534	113.649	-375.838	-317.201	114.506
288	0	-755.149	-780.713	944.088	-748.113	-803.682	1104.36	-688.357	-901.446	539.952	-631.01	-1011.06	99.6406	-624.067	-855.579	32.2113	-360.579	-742.085	951.279	-366.031	-788.786	1104.77	-383.874	-642.251	543.908	-410.565	-484.031	112.333	-378.986	-305.5	113.748
289	0	-754.805	-771.352	942.798	-747.727	-793.96	1102.8	-688.319	-894.859	539.486	-631.272	-1010.19	100.533	-624.073	-855.388	32.0909	-360.474	-731.546	950.109	-365.618	-778.523	1103.5	-384.515	-629.496	543.344	-412.473	-475.222	110.376	-381.878	-296.52	110.098
290	0	-754.278	-761.864	941.424	-747.248	-783.934	1101.31	-688.557	-888.216	539.411	-631.564	-1009.25	101.425	-623.911	-855.158	32.0133	-360.084	-720.926	949.067	-365.184	-768.131	1102.29	-385.307	-615.919	543.09	-414.735	-468.705	107.972	-384.57	-289.965	104.421
291	0	-753.68	-751.892	940.026	-746.739	-773.507	1099.79	-687.981	-881.133	538.795	-631.86	-1008.21	102.642	-623.822	-854.813	31.8342	-359.513	-710.315	948.15	-364.789	-757.757	1101.17	-386.315	-601.985	542.998	-417.142	-464.154	105.66	-387.406	-285.435	97.556
292	0	-753.148	-742.012	938.743	-746.134	-762.925	1098.35	-687.78	-874.108	538.444	-632.079	-1006.96	103.896	-623.798	-854.502	31.6883	-358.835	-699.599	947.348	-364.306	-747.253	1100.1	-387.37	-587.857	542.917	-419.638	-460.758	104.785	-390.589	-282.171	90.9458
293	0	-752.323	-731.925	937.507	-745.438	-752.201	1096.88	-687.547	-866.676	538.588	-632.371	-1005.45	105.318	-623.689	-853.984	31.4952	-358.005	-688.454	946.589	-363.747	-736.63	1099.06	-388.592	-573.884	542.873	-422.36	-457.593	103.21	-393.964	-279.505	84.7665
294	0	-751.554	-721.516	936.333	-744.765	-741.241	1095.46	-687.4	-859.242	538.395	-632.702	-1004.01	107.163	-623.589	-853.447	31.3022	-357.083	-676.923	946.087	-363.021	-725.533	1098.26	-389.973	-560.438	543.137	-425.601	-454.033	101.585	-397.983	-276.37	79.3027
295	0	-750.782	-710.864	935.344	-743.948	-730.13	1094.14	-686.466	-850.979	538.594	-633.087	-1002.17	109.209	-623.524	-852.94	31.1252	-356.04	-664.987	945.919	-362.312	-714.177	1097.79	-391.55	-547.463	543.212	-428.408	-449.222	100.736	-402.334	-272.626	75.1144
296	0	-750.043	-700.613	934.409	-743.262	-719.027	1092.95	-685.803	-842.367	538.992	-633.455	-1000.2	111.572	-623.53	-852.448	30.9774	-355.338	-651.335	946.087	-361.558	-702.441	1097.8	-392.985	-535.257	543.306	-430.998	-443.874	100.013	-406.801	-268.648	70.9324
297	0	-749.035	-690.287	933.768	-742.399	-707.893	1091.88	-685.152	-833.309	539.353	-633.874	-997.834	114.278	-623.515	-851.761	30.8356	-354.65	-638.586	946.598	-360.87	-690.51	1098.21	-394.397	-523.523	543.352	-432.137	-438.606	99.5927	-410.544	-264.256	65.3781
298	0	-747.887	-679.356	933.23	-741.614	-696.562	1090.98	-684.527	-823.25	539.678	-634.357	-995.148	117.194	-623.627	-851.171	30.7352	-353.943	-625.727	947.309	-360.167	-678.17	1099.17	-395.367	-511.923	543.682	-432.456	-433.151	98.9041	-413.552	-260.144	59.3203
299	0	-746.754	-668.164	932.845	-740.783	-685.012	1090.23	-683.879	-812.323	540	-634.88	-991.985	120.411	-624.039	-850.508	30.6235	-353.447	-612.484	948.219	-359.532	-665.55	1100.47	-395.752	-499.902	544.195	-432.518	-428.463	98.2481	-415.396	-256.916	53.8568
300	0	-745.658	-656.442	932.408	-739.985	-673.452	1089.74	-683.307	-800.245	539.942	-635.404	-988.415	123.9	-624.518	-849.835	30.494	-353.194	-599.35	949.153	-358.938	-652.875	1102	-395.688	-487.796	544.94	-432.367	-424.952	97.971	-415.768	-254.854	48.928
301	0	-744.435	-644.416	932.052	-739.177	-661.654	1089.27	-682.862	-787.109	539.711	-636.009	-984.294	127.702	-625.371	-849.277	30.5682	-352.786	-586.166	950.364	-358.322	-639.891	1103.69	-395.598	-475.646	545.551	-432.149	-422.313	97.5739	-414.963	-253.393	44.3489
302	0	-743.008	-632.473	931.865	-738.388	-649.706	1088.97	-682.684	-772.838	539.421	-636.867	-979.58	131.855	-626.368	-848.659	30.4686	-352.147	-573.443	951.847	-357.534	-626.816	1105.63	-395.344	-464.177	546.307	-431.885	-419.775	97.3572	-414.291	-252.154	39.976
303	0	-741.766	-620.045	931.749	-737.553	-637.109	1088.43	-682.604	-757.184	538.743	-637.786	-974.302	136.459	-627.131	-848.081	30.38	-351.254	-561.088	953.344	-356.913	-613.882	1107.66	-395.003	-453.528	546.719	-431.595	-417.262	96.9441	-414.117	-251.62	38.5491
304	0	-740.427	-607.442	931.671	-736.459	-623.854	1088.31	-682.9	-740.292	537.962	-638.765	-967.933	141.41	-627.878	-847.261	30.5744	-350.269	-548.788	954.942	-356.125	-601.295	1109.71	-394.341	-443.948	547.022	-431.75	-415.59	96.6611	-414.414	-251.04	37.8187
305	0	-738.929	-594.595	931.661	-735.25	-610.201	1088.3	-683.493	-722.35	537.083	-640.111	-960.64	147.016	-627.552	-846.165	30.5182	-349.266	-536.77	956.651	-355.289	-589.139	1111.67	-393.526	-435.206	547.258	-431.714	-415.211	96.7228	-414.367	-250.468	37.3791
306	0	-737.477	-581.774	931.796	-733.644	-595.499	1088.47	-684.441	-703.119	536.012	-641.669	-952.203	153.324	-625.995	-844.302	30.57	-348.244	-525.081	958.401	-354.344	-577.487	1113.66	-392.908	-426.896	547.651	-431.781	-415.241	96.7934	-414.202	-250.302	37.0764
307	0	-736.125	-568.527	932.051	-732.629	-582.49	1088.97	-685.559	-682.532	534.87	-643.18	-942.52	160.231	-626.274	-842.026	30.898	-346.874	-513.758	960.022	-353.289	-566.295	1115.37	-392.535	-419.364	547.717	-431.819	-414.851	96.9339	-414.197	-250.058	36.9569
308	0	-734.618	-555.63	932.645	-731.98	-571.939	1089.79	-686.802	-660.635	533.616	-644.809	-931.277	167.873	-626.258	-839.373	30.7108	-345.283	-503.137	961.297	-352.168	-555.669	1116.79	-392.082	-413.073	547.619	-431.994	-414.736	96.9425	-414.215	-249.86	36.8504
309	0	-733.305	-542.538	933.426	-731.379	-562.183	1090.9	-687.907	-637.774	532.279	-646.566	-918.588	176.21	-626.527	-835.8	31.8061	-343.798	-492.821	962.177	-350.946	-545.482	1117.9	-391.348	-407.941	547.521	-432.418	-414.28	96.6865	-414.304	-249.471	36.7792
310	0	-731.999	-529.522	934.369	-730.913	-552.885	1092.23	-688.975	-614.023	530.98	-648.268	-904.459	185.341	-629.849	-831.98	34.0721	-342.205	-483.637	962.815	-349.579	-535.568	1118.73	-390.066	-403.878	547.159	-432.677	-414.058	96.4275	-414.305	-249.481	36.6194
311	0	-730.823	-517.332	935.391	-730.246	-542.972	1093.58	-689.974	-589.761	529.896	-649.703	-888.492	194.498	-631.47	-827.093	36.5143	-341.011	-474.542	963.352	-348.318	-525.897	1119.36	-389.05	-399.839	546.928	-432.614	-414.274	96.4585	-414.313	-249.431	36.5846
312	0	-729.823	-505.011	936.303	-729.455	-532.333	1094.85	-690.796	-565.076	528.996	-651.397	-870.631	203.872	-631.497	-821.161	38.9245	-339.97	-465.811	963.845	-347.126	-516.403	1120.02	-387.96	-395.692	546.626	-432.435	-414.205	96.3191	-414.207	-249.427	36.4883
313	0	-728.737	-493.474	937.356	-728.809	-522.27	1096.04	-691.269	-542.172	528.984	-652.989	-851.384	212.455	-633.998	-814.742	42.1381	-339.124	-456.844	964.351	-346.22	-507.177	1120.72	-386.884	-391.31	546.44	-432.256	-413.906	96.1381	-414.075	-249.444	36.3915
314	0	-727.922	-481.787	938.263	-728.415	-512.608	1096.97	-691.819	-517.443	529.001	-654.58	-831.191	220.074	-633.851	-806.607	45.5815	-338.479	-448.39	965.091	-345.417	-497.841	1121.54	-385.947	-386.692	546.455	-432.145	-413.906	96.1688	-414.021	-249.375	36.3991
315	0	-727.151	-470.772	939.228	-728.02	-503.116	1097.78	-692.289	-493.254	529.88	-656.361	-810.87	227.195	-634.985	-795.144	52.0031	-338.016	-439.311	965.87	-344.474	-488.213	1122.21	-385.39	-382.045	546.362	-432.107	-413.793	96.1535	-414.051	-249.346	36.3802
316	0	-726.654	-459.837	940.352	-727.763	-493.947	1098.53	-692.836	-470.28	531.548	-657.787	-791.269	234.975	-636.927	-778.222	59.5598	-337.02	-430.725	967.008	-343.858	-478.673	1123.09	-384.956	-377.357	546.147	-432.089	-413.604	96.0968	-414.175	-249.141	36.1982
317	0	-726.348	-449.176	941.64	-727.387	-485.135	1099.33	-692.549	-445.732	533.477	-658.652	-770.836	242.311	-639.288	-756.456	67.2782	-337.161	-420.309	967.465	-343.395	-469.294	1124.07	-384.478	-372.917	545.974	-432.08	-413.48	96.0158	-414.109	-249.193	36.2207
318	0	-726.205	-438.477	943.002	-726.844	-476.339	1100.2	-692.229	-422.872	536.339	-659.279	-749.488	249.074	-641.497	-731.143	74.3581	-336.994	-410.506	968.124	-342.799	-459.869	1124.77	-384.053	-368.875	545.629	-431.963	-413.477	95.9779	-414.101	-249.165	36.1498
319	0	-726.207	-427.821	944.63	-726.246	-467.877	1101.28	-691.87	-400.119	539.492	-659.452	-727.246	254.713	-644.258	-704.311	80.848	-336.1	-402.039	968.946	-342.175	-450.725	1125.29	-383.701	-365.001	545.378	-432.014	-413.364	96.0027	-414.097	-249.118	36.1383
320	0	-726.153	-418.032	946.535	-725.401	-459.217	1102.34	-691.504	-378.9	543.399	-659.572	-704.077	258.99	-646.722	-676.661	86.1132	-335.902	-393.108	969.424	-341.708	-441.93	1125.68	-383.349	-362.009	545.211	-432.156	-413.33	96.0305	-413.883	-249.174	36.2126
321	0	-726.199	-407.726	948.655	-724.542	-451.057	1103.62	-691.135	-357.583	547.567	-659.505	-680.53	262.079	-649.744	-648.976	90.1625	-335.616	-384.713	969.854	-341.256	-433.518	1125.85	-383.177	-359.111	545.031	-432.207	-413.379	96.0613	-414.13	-249.201	36.1807
322	0	-726.233	-397.737	950.938	-723.548	-443.198	1105.09	-690.735	-336.701	551.922	-659.227	-656.517	263.793	-652.859	-621.406	93.102	-335.401	-376.429	970.27	-341.168	-425.943	1125.92	-382.614	-356.852	545.084	-432.271	-413.353	96.0531	-414.092	-249.231	36.0594
323	0	-726.289	-388.112	953.49	-722.289	-435.291	1106.61	-690.477	-316.26	556.303	-658.665	-631.892	264.166	-656.553	-593.968	94.8215	-335.427	-368.34	970.67	-340.675	-418.343	1125.85	-382.028	-354.908	545.097	-432.673	-413.052	96.1873	-413.816	-249.465	36.2235
324	0	-726.302	-378.575	956.051	-721.14	-428.007	1108.57	-690.334	-296.199	560.48	-660.633	-610.017	264.674	-659.62	-565.819	95.3266	-335.441	-360.641	971.257	-340.665	-411.95	1126.17	-381.197	-353.142	545.134	-432.749	-413.077	96.2904	-413.833	-249.424	36.2036
325	0	-726.332	-368.94	958.858	-719.867	-420.053	1110.55	-690.383	-276.654	564.483	-660.022	-585.039	262.799	-662.658	-536.792	94.9307	-335.523	-352.848	971.98	-341.009	-406.336	1126.77	-380.754	-350.99	545.268	-432.826	-413.004	96.3885	-413.771	-249.434	36.1256
326	0	-726.275	-359.781	961.548	-718.656	-412.014	1112.66	-690.375	-257.66	568.225	-659.475	-559.536	259.918	-665.713	-506.874	93.9243	-335.526	-347.048	972.781	-341.608	-400.74	1127.56	-380.119	-348.878	545.284	-432.818	-412.911	96.4674	-413.694	-249.462	36.0822
327	0	-726.299	-350.659	964.182	-717.711	-404.444	1114.69	-690.371	-239.845	571.763	-658.056	-532.502	255.722	-668.496	-475.309	92.2662	-335.533	-339.811	973.386	-342.128	-394.617	1128.27	-379.585	-346.583	545.314	-432.851	-412.801	96.5985	-413.647	-249.278	36.0016
328	0	-726.456	-341.007	966.624	-716.852	-395.988	1116.3	-690.258	-222.718	575.104	-657.44	-506.124	250.949	-670.959	-443.373	90.4278	-335.508	-332.53	973.656	-342.253	-387.977	1128.57	-379.293	-344.182	545.338	-432.885	-412.724	96.7259	-413.67	-249.196	36.0174
329	0	-726.525	-331.892	968.613	-716.545	-387.139	1117.58	-690.129	-208.941	578.072	-656.775	-479.979	245.361	-673.068	-409.996	88.0518	-335.413	-325.192	973.394	-341.966	-381.001	1128.44	-378.831	-341.8	545.271	-432.893	-412.655	96.8791	-413.576	-249.149	35.9437
330	0	-726.145	-319.672	970.19	-716.425	-378.018	1118.52	-689.647	-192.955	580.79	-656.151	-453.011	238.578	-674.896	-375.683	85.4348	-335.19	-317.753	972.625	-341.243	-372.904	1127.79	-378.595	-339.329	545.203	-432.895	-412.608	97.0305	-413.469	-249.156	35.8953
331	0	-725.913	-307.466	971.282	-716.363	-368.452	1119.34	-689.079	-177.455	583.318	-655.511	-425.711	231.086	-677.225	-344.277	82.6935	-335.092	-310.019	971.508	-340.328	-363.805	1127.03	-378.353	-336.844	545.021	-432.892	-412.46	97.2015	-413.383	-249.096	35.8869
332	0	-725.976	-296.821	972.179	-716.197	-358.352	1120.07	-688.604	-162.838	585.522	-655.51	-397.98	222.987	-677.733	-309	79.2161	-334.994	-302.4	970.233	-339.671	-355.058	1126.04	-378.205	-334.58	544.71	-432.992	-412.371	97.386	-413.325	-249.081	35.8556
333	0	-726.266	-287.413	972.928	-716.039	-348.597	1120.71	-688.329	-149.146	587.405	-654.295	-366.289	213.617	-678.352	-272.365	75.849	-334.986	-294.752	968.886	-339.108	-346.266	1125.09	-378.158	-332.255	544.318	-433.159	-412.317	97.4977	-413.276	-249.198	35.844
334	0	-726.58	-278.253	973.496	-715.872	-339.155	1121.22	-687.895	-136.409	588.802	-654.061	-336.544	203.881	-678.899	-235.163	72.3145	-334.949	-287.238	967.799	-338.713	-337.635	1124.25	-378.303	-329.867	543.95	-433.318	-412.312	97.5906	-413.259	-249.189	35.8303
335	0	-726.95	-269.094	974.034	-715.412	-329.38	1121.63	-687.589	-124.272	589.44	-653.658	-306.702	193.752	-679.341	-197.556	68.8599	-335.018	-279.773	966.856	-338.605	-329.778	1123.42	-378.425	-327.472	543.639	-433.414	-412.271	97.7089	-413.191	-248.994	35.7348
336	0	-727.164	-259.7	974.553	-715.074	-320.182	1121.95	-687.279	-113.414	589.961	-653.169	-275.9	183.524	-679.619	-159.708	65.3604	-335.192	-272.4	966.169	-338.922	-322.464	1122.84	-378.267	-325.072	543.35	-433.545	-412.191	97.7807	-413.131	-248.445	35.5953
337	0	-727.377	-250.194	975.011	-714.765	-311.507	1122.24	-687.063	-103.137	589.701	-652.824	-244.375	173.135	-679.956	-121.758	62.5888	-335.258	-265.152	965.3	-338.598	-314.232	1121.93	-378.195	-322.721	543.122	-433.606	-412.053	97.9322	-413.133	-247.734	35.3553
338	0	-727.278	-241.134	975.265	-714.478	-302.534	1122.3	-686.747	-94.0365	588.869	-652.41	-212.991	163.327	-680.502	-83.6815	60.5213	-335.432	-257.753	964.663	-338.976	-306.87	1121.58	-377.936	-320.35	542.965	-433.633	-411.994	98.1269	-413.055	-247.707	35.2575
339	0	-727.556	-232.819	975.295	-714.388	-293.706	1122.25	-686.405	-85.9523	587.27	-652.235	-184.344	154.395	-681.094	-45.6069	59.3756	-335.417	-251.127	964.038	-339.194	-298.929	1121.02	-377.783	-317.877	542.842	-433.658	-411.95	98.2727	-413.05	-247.619	35.08
340	0	-727.835	-224.685	974.955	-714.421	-284.94	1121.97	-686.433	-78.8838	584.497	-651.831	-152.016	145.718	-681.562	-7.89836	59.1314	-335.401	-244.822	963.346	-339.263	-290.884	1120.37	-377.551	-315.219	542.769	-433.605	-411.857	98.5394	-412.94	-247.547	35.0482
341	0	-728.017	-216.266	974.144	-714.49	-275.595	1121.42	-686.24	-72.8213	581.082	-651.51	-119.183	137.873	-681.735	29.6071	59.6626	-335.47	-237.138	962.453	-339.402	-282.668	1119.45	-377.39	-312.166	542.62	-433.59	-411.603	98.8661	-412.828	-247.491	34.9705
342	0	-728.286	-207.371	973.044	-714.596	-265.673	1120.8	-686.112	-67.4086	577.366	-651.536	-86.2249	131.082	-681.695	66.6979	61.1305	-335.348	-229.665	961.388	-339.476	-274.219	1118.63	-377.319	-308.818	542.459	-433.581	-411.268	99.2632	-412.708	-249.018	35.0656
343	0	-728.47	-198.245	971.695	-714.726	-255.428	1120.04	-686.06	-62.3802	573.443	-651.767	-53.2359	125.839	-680.16	103.254	63.1518	-335.267	-222.33	960.353	-339.547	-265.664	1117.64	-377.433	-305.106	542.183	-433.673	-410.994	99.6621	-412.577	-249.007	35.0365
344	0	-728.619	-189.159	970.112	-714.982	-245.673	1119.12	-686.138	-57.8537	569.259	-651.999	-20.6513	122.285	-677.877	139.305	66.2317	-335.324	-215.001	959.195	-339.875	-257.229	1116.67	-377.587	-301.03	541.822	-433.836	-410.663	100.048	-412.593	-249.003	34.9069
345	0	-728.791	-180.256	968.375	-715.212	-236.054	1118.07	-685.967	-53.4267	565.305	-652.321	11.0768	120.451	-674.511	174.346	70.0154	-335.328	-207.463	958.122	-340.212	-248.942	1115.61	-377.812	-296.877	541.45	-433.936	-410.3	100.567	-412.537	-248.57	34.7729
346	0	-728.976	-171.309	966.672	-715.471	-226.369	1117.04	-685.422	-49.1905	561.718	-652.949	41.0872	119.989	-669.853	206.736	73.1718	-335.4	-199.753	957.086	-340.589	-240.389	1114.45	-378.046	-292.293	541.091	-434.089	-409.834	101.119	-412.513	-248.49	34.7416
347	0	-729.021	-161.787	965.098	-715.771	-216.158	1115.92	-684.574	-45.0976	558.184	-653.771	68.8682	120.276	-666.066	237.469	77.1342	-335.591	-191.847	955.922	-341.148	-231.887	1113.15	-378.491	-287.572	540.684	-434.379	-409.322	101.77	-412.493	-248.481	34.662
348	0	-729.005	-152.154	963.579	-716.148	-205.812	1114.72	-683.876	-40.7803	554.55	-654.49	94.0814	121.109	-662.274	265.264	81.5878	-335.835	-183.648	954.707	-341.773	-223.638	1111.84	-378.878	-282.763	540.453	-434.708	-408.784	102.514	-412.537	-248.446	34.6174
349	0	-729.13	-142.022	962.004	-716.663	-195.731	1113.42	-683.027	-36.4723	551.081	-655.13	116.307	122.095	-658.951	289.601	86.5576	-336.069	-175.186	953.493	-342.383	-215.296	1110.49	-379.357	-277.591	540.143	-435.163	-408.239	103.383	-412.57	-248.502	34.6127
350	0	-729.316	-131.601	960.206	-717.235	-185.625	1111.94	-682.64	-31.2988	547.784	-654.776	134.805	122.963	-656.653	314.737	92.9181	-336.305	-166.549	952.248	-342.89	-206.514	1108.99	-379.913	-272.251	539.909	-435.64	-407.611	104.342	-412.635	-248.434	34.5918
351	0	-729.713	-121.028	958.365	-717.891	-175.615	1110.36	-682.508	-24.1742	545.193	-654.126	149.2	122.759	-654.863	331.771	98.6428	-336.597	-157.701	950.902	-343.333	-197.037	1107.47	-380.501	-266.345	539.518	-436.149	-406.818	105.44	-412.694	-248.356	34.5633
352	0	-730.148	-110.719	956.696	-718.657	-165.797	1108.81	-682.223	-14.3861	543.959	-653.284	159.743	121.02	-654.054	342.662	103.307	-337.193	-148.973	949.44	-343.882	-187.825	1105.98	-381.081	-260.288	539.029	-436.424	-405.866	106.636	-412.706	-248.249	34.5103
353	0	-730.669	-100.677	955.253	-719.484	-156.241	1107.25	-681.936	-2.34595	543.537	-651.549	167.131	118.061	-654.079	349.525	105.866	-337.765	-140.129	948.016	-344.581	-178.871	1104.36	-381.708	-253.72	538.394	-436.491	-404.709	107.821	-412.706	-248.197	34.4038
354	0	-731.259	-90.5815	954.061	-720.276	-146.695	1105.72	-681.458	11.2111	543.493	-649.789	172.148	116.642	-654.661	349.499	105.111	-338.402	-131.077	946.648	-345.322	-169.877	1102.79	-382.201	-246.637	537.786	-436.429	-403.52	109.212	-412.673	-247.915	34.2864
355	0	-731.851	-80.3845	953.172	-720.964	-136.988	1104.46	-681.349	25.3594	543.523	-647.748	175.914	115.848	-654.918	351.74	99.6785	-339.12	-122.109	945.384	-346.276	-161.484	1101.47	-382.939	-239.183	537.125	-436.241	-402.244	110.669	-412.62	-247.754	34.1413
356	0	-732.554	-70.0656	952.811	-721.554	-127.357	1103.6	-680.889	39.0252	543.849	-645.175	179.481	113.94	-654.514	354.733	91.9431	-339.916	-113.084	944.236	-346.854	-152.037	1100.24	-383.725	-231.551	536.609	-436.105	-400.878	112.386	-412.605	-247.004	33.9757
357	0	-733.225	-59.4773	952.905	-722	-117.339	1103.03	-680.186	52.0049	544.401	-642.328	183.126	112.559	-653.43	356.936	85.4709	-340.772	-103.993	943.162	-347.79	-142.515	1099.01	-384.612	-223.542	536.097	-435.988	-399.335	114.416	-412.561	-246.792	33.8725
358	0	-733.875	-48.5451	953.218	-722.512	-106.832	1102.82	-679.391	64.1899	544.683	-639.774	187.526	111.799	-652.078	359.353	80.893	-341.664	-94.7781	942.297	-348.687	-132.992	1097.89	-385.66	-215.099	535.611	-435.948	-397.52	116.618	-412.689	-246.594	33.6639
359	0	-734.59	-37.5118	953.582	-723.154	-96.2899	1102.75	-678.501	75.8862	544.75	-637.31	191.363	110.684	-650.012	361.606	77.8597	-342.617	-85.4526	941.511	-349.61	-123.387	1096.91	-386.755	-206.397	535.399	-436.009	-395.51	119.142	-412.607	-246.357	33.5727
360	0	-735.31	-25.643	953.816	-723.92	-85.614	1102.9	-677.937	87.6628	545.052	-635.495	195.145	110.005	-647.537	364.13	74.2292	-343.724	-75.8702	940.929	-350.691	-113.792	1095.83	-387.954	-197.118	535.216	-436.022	-393.183	122.021	-412.207	-246.2	33.529
361	0	-736.086	-13.8331	954.271	-724.781	-74.8113	1103.3	-677.64	99.687	545.738	-634.769	198.795	109.5	-645.359	366.673	70.2074	-344.952	-65.9599	940.36	-351.756	-104.18	1094.94	-389.141	-187.262	535.104	-435.961	-390.388	125.153	-412.215	-243.848	32.9576
362	0	-736.886	-1.9014	954.863	-725.689	-63.7392	1104.04	-677.847	111.743	546.7	-634.516	202.105	109.09	-643.247	368.227	66.139	-346.214	-55.7489	939.848	-352.854	-94.3949	1094.25	-390.245	-176.619	534.937	-435.834	-387.316	128.629	-411.799	-245.026	33.1832
363	0	-737.674	10.1686	955.868	-726.489	-52.2194	1105.16	-678.396	123.385	547.987	-634.388	204.948	108.745	-642.684	369.67	63.4157	-347.528	-45.3049	939.466	-353.798	-83.8346	1093.44	-391.293	-165.016	534.73	-435.504	-383.843	132.53	-411.704	-244.785	33
364	0	-738.473	22.1168	957.368	-727.259	-40.5936	1106.64	-679.325	134.336	549.129	-634.535	206.944	108.4	-642.885	370.614	61.0535	-348.941	-34.6153	939.155	-354.691	-73.0649	1092.89	-392.14	-152.451	534.442	-435.032	-379.766	136.831	-411.587	-243.742	32.9543
365	0	-739.264	33.9134	959.122	-728.049	-29.1861	1108.54	-680.38	144.497	550.063	-635.013	208.349	108.099	-643.232	371.29	58.984	-350.439	-23.739	939.006	-355.48	-62.1772	1092.61	-392.77	-138.727	533.971	-434.588	-374.97	141.57	-411.394	-243.544	33.0451
366	0	-740.325	45.3856	960.896	-728.995	-17.604	1110.61	-682.333	154.2	550.553	-635.635	209.841	107.577	-643.127	372.094	57.0875	-351.995	-12.6333	938.897	-356.366	-51.1715	1092.27	-393.223	-123.905	533.408	-433.969	-369.693	146.767	-411.249	-242.773	33.1353
367	0	-741.463	56.1324	962.71	-729.94	-6.0302	1112.89	-683.175	162.672	550.862	-636.341	211.663	107.079	-642.692	372.963	55.0949	-353.677	-1.41422	938.863	-357.383	-40.6108	1092.13	-393.327	-108.094	532.71	-433.322	-363.637	152.467	-410.853	-242.243	33.5581
368	0	-742.652	66.684	964.433	-730.922	5.09241	1115.18	-684.583	170.459	550.927	-637.131	213.388	106.262	-642.343	373.812	53.1334	-355.355	9.76255	938.971	-358.546	-30.3198	1092.17	-393.075	-91.259	532.068	-432.491	-356.885	158.818	-410.463	-241.774	34.2659
369	0	-743.935	77.3709	966.112	-731.924	15.8574	1117.28	-685.925	177.109	550.853	-637.701	214.711	105.525	-642.23	374.506	52.072	-357.199	20.9768	939.186	-359.804	-20.1769	1092.26	-392.325	-73.1966	531.295	-431.721	-349.023	165.901	-410.156	-240.583	34.9215
370	0	-745.321	88.1137	967.661	-733.028	26.3725	1119.12	-687.26	182.707	550.521	-637.994	215.374	104.924	-642.141	374.841	51.5191	-358.981	32.2239	939.566	-361.094	-10.1096	1092.52	-391.323	-54.0436	530.543	-430.59	-339.777	173.465	-409.984	-238.962	35.997
371	0	-747.003	99.0045	968.89	-734.09	36.9165	1120.88	-688.104	187.212	550.074	-637.974	215.808	104.548	-641.811	375.235	50.8762	-360.709	43.3574	940.089	-362.355	-0.209396	1092.8	-389.895	-34.1087	529.905	-429.475	-329.175	181.627	-409.652	-236.501	37.8694
372	0	-748.562	109.459	970.025	-735.093	47.6459	1122.43	-689.327	190.881	549.851	-638.155	216.015	104.058	-641.791	375.466	50.5635	-362.382	54.2341	940.538	-363.566	9.39688	1093.12	-388.616	-13.2242	528.992	-428.255	-316.733	190.465	-409.566	-233.003	39.9793
373	0	-750.284	118.76	971.149	-736.135	57.7938	1123.99	-690.356	193.78	549.684	-638.227	215.929	103.701	-641.947	375.619	50.1719	-363.965	64.7105	940.902	-364.654	18.8005	1093.32	-387.577	8.38172	528.159	-426.73	-302.933	199.627	-409.098	-228.899	42.7336
374	0	-751.891	127.239	972.306	-737.175	67.3352	1125.38	-691.788	196.024	549.606	-638.126	215.83	103.386	-642.198	375.715	49.8491	-365.406	74.6432	941.346	-365.69	27.8774	1093.29	-386.531	30.4229	527.604	-424.972	-286.911	208.723	-408.707	-223.66	45.9904
375	0	-753.415	134.984	973.514	-738.114	76.3207	1126.84	-692.992	197.71	549.614	-638.291	215.599	103.108	-642.4	375.754	49.571	-366.774	85.7309	941.405	-366.588	36.6249	1093.24	-385.535	53.1174	527.22	-423.267	-269.332	217.74	-408.488	-217.246	49.8096
376	0	-754.803	142.379	974.802	-738.967	84.7767	1128.35	-694.115	199.39	549.965	-638.561	215.508	102.935	-642.54	375.741	49.2047	-368.087	95.8455	941.596	-367.36	44.9584	1093.08	-384.45	75.7592	527.529	-421.359	-250.697	225.951	-408.506	-209.655	53.7955
377	0	-756.165	149.686	976.015	-739.754	93.2947	1129.87	-695.313	201.513	550.065	-638.997	215.472	102.721	-642.659	375.821	48.985	-369.3	105.627	942.012	-368.014	53.4653	1092.91	-383.437	98.2534	528.459	-419.332	-231.264	233.11	-408.906	-201.821	57.6262
378	0	-757.378	157.072	977.044	-740.48	101.63	1131.31	-696.436	203.847	550.192	-639.482	215.465	102.573	-642.733	375.888	48.7746	-370.333	114.978	942.584	-368.606	62.0348	1093.02	-382.447	119.508	530.394	-417.245	-211.772	239.576	-408.819	-192.53	61.4007
379	0	-758.451	164.691	977.899	-741.483	109.787	1132.71	-697.203	206.329	550.165	-640.214	215.226	102.351	-642.836	375.866	48.6814	-371.243	124.041	943.403	-369.007	70.6459	1093.57	-381.566	140.951	532.868	-415.599	-192.965	245.603	-408.492	-178.808	66.8196
380	0	-759.381	172.403	978.523	-742.857	118.114	1133.82	-697.969	208.833	550.218	-640.493	215.121	102.126	-642.905	375.873	48.6523	-371.969	133.319	944.511	-369.196	79.1847	1094.35	-380.983	161.888	535.828	-414.39	-174.184	252.233	-407.817	-159.767	72.3911
381	0	-760.404	179.826	978.881	-744.541	127.217	1134.59	-698.836	211.084	550.21	-640.677	215.109	102.03	-643.007	375.859	48.5639	-372.612	142.849	945.547	-369.071	88.8266	1095.35	-380.567	182.139	539.163	-413.545	-154.262	257.39	-406.661	-136.363	77.4771
382	0	-761.264	187.408	979.053	-746.485	136.665	1135.13	-699.333	212.795	550.3	-640.819	215.076	101.979	-643.027	375.856	48.505	-372.929	152.827	946.731	-368.881	99.0033	1096.57	-380.335	201.952	542.828	-412.944	-133.38	261.455	-405.6	-110.152	81.8071
383	0	-762.124	195.155	978.929	-748.437	146.475	1135.46	-700.401	214.03	550.346	-640.887	214.95	101.957	-643.097	375.818	48.5252	-373.274	162.68	947.937	-368.839	109.209	1098.23	-380.342	221.015	546.983	-412.439	-111.947	264.093	-404.359	-82.8202	85.1471
384	0	-762.851	202.913	978.751	-750.274	156.44	1135.64	-699.835	214.47	550.757	-640.84	214.962	102.15	-643.206	375.798	48.4948	-373.563	172.768	949.412	-369.015	119.447	1100.19	-380.571	239.712	551.306	-411.955	-89.9785	265.295	-402.885	-55.3848	87.3644
385	0	-763.393	210.587	978.653	-751.654	165.877	1135.94	-700.075	214.969	550.922	-640.268	214.957	102.081	-643.268	375.78	48.3846	-373.851	182.815	951.279	-369.682	129.624	1102.78	-380.96	258.149	555.726	-411.478	-67.8151	265.063	-401.17	-27.8651	88.3743
386	0	-764.008	217.898	978.676	-752.743	174.33	1136.46	-700.244	215.646	551.164	-640.204	214.779	102.113	-643.365	375.86	48.2639	-374.157	192.703	953.547	-370.822	139.37	1105.79	-381.398	276.358	559.95	-411.095	-45.2696	263.662	-399.342	-0.0132192	88.3505
387	0	-764.525	224.787	978.638	-753.572	182.072	1137.08	-700.346	216.434	551.344	-640.181	214.736	102.208	-643.386	375.927	48.1607	-374.503	201.918	956.391	-372.126	148.779	1108.92	-381.736	294.375	563.87	-410.698	-22.4232	261.209	-396.735	27.9285	87.8452
388	0	-764.963	231.354	978.538	-754.237	189.372	1137.61	-700.395	217.424	551.568	-640.158	214.792	102.267	-643.367	376.003	47.9653	-374.998	211.845	959.286	-373.626	157.628	1112.03	-381.661	312.343	567.483	-410.376	0.960654	257.769	-394.32	57.643	86.9205
389	0	-765.516	237.312	978.46	-754.927	196.316	1137.93	-700.439	218.674	551.82	-640.062	214.814	102.389	-643.425	376.084	47.7891	-375.251	221.727	962.108	-374.917	166.227	1114.82	-382.546	329.046	570.843	-410.177	25.2044	253.344	-391.623	88.7316	85.7497
390	0	-766.014	242.908	978.244	-755.71	202.797	1138.08	-700.354	220.241	552.058	-640.092	214.831	102.45	-643.487	376.183	47.5669	-375.66	231.599	964.939	-375.86	175.31	1117.24	-383.609	344.928	573.95	-409.954	49.221	248.347	-388.762	121.076	84.5209
391	0	-766.432	248.585	977.953	-756.553	209.177	1138.04	-700.274	222.049	552.279	-640.116	214.89	102.523	-643.525	376.32	47.2919	-376.086	241.009	967.548	-376.593	184.707	1119.48	-384.941	360.108	576.96	-409.888	74.5463	241.83	-385.886	154.26	83.1698
392	0	-766.862	253.957	977.562	-757.511	215.491	1137.75	-700.073	223.94	552.469	-640.056	215.105	102.639	-643.567	376.559	46.9843	-376.26	250.726	970.149	-377.199	194.265	1121.54	-386.282	374.657	579.794	-409.735	100.069	234.71	-383.112	188.012	81.5642
393	0	-767.137	259.643	977.275	-758.417	222.102	1137.45	-699.821	226.057	552.68	-639.937	215.276	102.816	-643.666	376.813	46.682	-376.505	260.735	972.481	-377.784	204.023	1123.57	-387.399	388.531	582.496	-409.348	126.346	226.885	-380.122	222.117	79.8266
394	0	-767.248	266.014	976.8	-759.207	229.147	1137.07	-699.466	228.099	552.957	-639.816	215.423	102.977	-643.751	376.951	46.476	-377.25	270.472	974.018	-378.41	212.779	1125.57	-388.63	401.45	584.997	-409.071	153.851	218.069	-377.45	256.676	77.6748
395	0	-767.275	272.769	976.364	-759.829	236.565	1136.67	-698.766	230.071	552.979	-639.584	215.558	103.098	-643.717	377.146	46.1414	-377.573	280.609	975.746	-379.056	222.794	1127.33	-389.914	413.583	587.14	-408.683	180.937	209.11	-374.832	291.5	75.6305
396	0	-767.527	279.599	975.813	-760.393	243.651	1136.3	-698.78	232.52	553.297	-639.368	215.691	103.29	-643.765	377.356	45.9144	-377.776	290.817	977.407	-379.728	232.637	1128.72	-391.179	424.98	588.906	-408.184	209.378	199.489	-372.478	326.576	73.4901
397	0	-767.477	286.07	975.317	-760.949	250.749	1135.66	-698.358	234.986	553.485	-639.148	215.872	103.486	-643.614	377.311	45.4436	-378.065	300.459	978.669	-380.359	241.494	1129.88	-392.429	435.647	590.153	-407.569	238.345	189.82	-370.385	361.914	71.5817
398	0	-767.704	292.318	974.773	-761.598	257.705	1135.02	-697.952	237.681	553.643	-639.076	216.094	103.666	-643.963	377.715	45.3592	-378.017	311.871	980.656	-380.767	251.885	1130.76	-393.68	445.563	590.861	-407.279	267.708	180.074	-368.479	397.474	69.9033
399	0	-767.93	298.588	974.307	-762.228	264.742	1134.24	-697.677	240.506	553.81	-638.974	216.285	103.807	-644.01	377.898	45.0928	-378.362	321.234	981.404	-381.108	261.801	1131.27	-394.922	454.665	591.147	-406.99	297.474	170.594	-366.702	433.09	68.4826
400	0	-768.173	304.644	973.765	-762.787	271.622	1133.44	-697.472	243.561	553.994	-638.887	216.54	103.989	-644.105	378.111	44.8843	-378.639	330.35	982.033	-381.488	271.118	1131.52	-396.119	463.183	590.732	-406.979	327.976	161.469	-365.122	468.185	67.339
401	0	-768.451	310.648	973.253	-763.21	278.562	1132.83	-697.343	246.745	554.127	-638.625	216.714	104.119	-644.163	378.291	44.6909	-378.847	339.637	982.27	-381.786	280.034	1131.44	-397.146	470.973	589.748	-407.208	358.568	152.843	-363.823	502.861	66.2723
402	0	-768.804	316.812	972.888	-763.582	285.593	1132.23	-697.253	250.151	554.265	-638.469	216.958	104.276	-644.26	378.517	44.5467	-379.136	348.547	982.18	-382.263	290.246	1131.42	-398.007	478.244	588.294	-407.662	389.38	144.937	-363.125	537.366	65.3089
403	0	-769.154	322.945	972.55	-763.772	292.521	1131.82	-697.225	253.696	554.403	-638.314	217.245	104.456	-644.376	378.693	44.3677	-379.311	357.336	982.034	-382.42	300.23	1131.35	-398.792	485.126	586.42	-408.591	420.868	138.024	-363.032	571.199	64.6306
404	0	-769.477	329.167	972.098	-763.919	299.144	1131.44	-697.209	257.351	554.479	-638.189	217.537	104.628	-644.378	378.805	44.176	-379.611	366.114	981.488	-383.026	309.145	1130.97	-399.365	491.605	584.163	-409.818	452.368	132.382	-363.966	605.279	64.1995
405	0	-769.99	335.48	971.619	-764.037	306.525	1130.89	-697.225	261.274	554.533	-638.047	217.852	104.808	-644.448	378.991	44.0825	-380.077	374.8	980.476	-383.491	318.626	1130.35	-399.881	497.611	581.786	-411.405	483.929	127.993	-365.469	638.95	65.1008
406	0	-770.453	342.362	970.988	-764.034	314.611	1130.3	-697.412	265.313	554.529	-637.912	218.168	104.971	-644.482	379.091	43.927	-380.269	383.465	979.257	-383.807	328.499	1129.63	-400.296	503.273	579.25	-413.108	514.612	125.323	-367.763	671.484	67.1077
407	0	-770.944	349.476	970.4	-764.21	322.619	1129.65	-697.51	269.43	554.536	-637.805	218.504	105.169	-644.467	379.138	43.82	-380.623	392.232	977.811	-383.994	338.414	1128.66	-400.572	508.835	576.697	-415.256	543.267	123.904	-371.183	703.954	70.305
408	0	-771.376	357.06	969.602	-764.474	330.783	1128.72	-697.722	273.744	554.517	-637.655	218.909	105.436	-644.455	379.229	43.7411	-380.974	400.941	976.188	-383.719	350.656	1128.01	-400.613	514.687	574.046	-418.66	572.32	123.39	-375.022	734.223	75.2454
409	0	-771.815	365.082	968.715	-764.874	338.98	1127.74	-697.836	278.23	554.386	-637.544	219.304	105.754	-644.32	379.373	43.572	-381.15	409.587	974.415	-383.816	360.542	1126.94	-400.992	520.919	571.299	-422.248	598.471	123.565	-379.859	763.392	81.5454
410	0	-772.224	373.418	967.738	-765.235	347.616	1126.79	-698.071	282.906	554.323	-637.448	219.76	106.036	-644.49	379.519	43.6992	-381.362	418.614	972.675	-383.861	370.373	1125.8	-401.928	527.464	568.694	-425.823	623.884	124.228	-384.357	791.119	88.6505
411	0	-772.455	382.112	966.694	-765.51	356.663	1125.59	-698.208	287.879	554.116	-637.44	220.194	106.382	-644.557	379.757	43.6	-381.184	427.361	971.194	-383.935	380.253	1124.72	-403.183	534.212	566.253	-429.067	647.183	123.493	-389.507	816.758	95.4707
412	0	-772.737	391.092	965.387	-765.694	366.347	1124.39	-698.372	293.012	553.843	-637.352	220.687	106.614	-644.519	379.879	43.5664	-380.976	436.604	969.981	-383.961	389.968	1123.73	-404.648	540.94	563.842	-432.399	669.141	124.148	-394.819	841.081	102.965
413	0	-772.927	400.234	964.012	-765.761	376.316	1123.15	-698.414	298.352	553.45	-637.241	221.277	106.918	-644.457	380.029	43.5317	-380.765	445.812	968.694	-384.091	399.584	1122.57	-406.344	548.044	561.32	-435.777	690.362	124.96	-400.489	863.372	110.743
414	0	-773.096	409.748	962.617	-765.808	386.248	1121.83	-698.481	303.932	553.131	-636.998	221.892	107.343	-644.419	380.168	43.4631	-380.584	455.162	967.296	-384.048	409.061	1121.39	-408.082	555.825	559.04	-439.272	709.2	125.952	-405.965	883.222	118.169
415	0	-772.987	419.41	961.171	-765.961	395.651	1120.48	-698.486	309.58	552.725	-636.757	222.466	107.808	-644.465	380.43	43.4075	-380.676	464.709	965.775	-384.134	418.301	1120.03	-409.915	564.526	557.134	-442.625	724.763	127	-411.008	900.046	123.881
416	0	-773.009	429.184	959.853	-766.106	404.777	1119.1	-698.492	315.379	552.426	-636.701	223.187	108.394	-644.297	380.457	43.357	-380.838	474.618	964.236	-383.972	427.656	1118.54	-411.845	574.543	555.829	-446.348	738.727	127.102	-415.349	914.385	126.896
417	0	-773.265	438.7	958.701	-766.457	410.771	1117.91	-698.567	321.202	552.144	-636.701	223.93	109.063	-644.316	380.55	43.3047	-381.317	484.49	962.493	-383.892	437.048	1116.94	-413.65	586.213	554.954	-450.047	751.059	126.579	-419.068	926.269	126.92
418	0	-773.347	447.843	957.526	-766.347	420.388	1116.7	-698.789	327.192	551.904	-636.805	224.702	109.797	-644.309	380.743	43.2283	-381.275	494.578	960.849	-383.697	446.477	1115.26	-415.473	599.354	554.435	-453.949	761.081	125.155	-422.296	935.865	124.606
419	0	-773.189	457.485	956.364	-766.196	430.248	1115.5	-699.077	333.283	551.611	-637.01	225.472	110.643	-644.362	380.946	43.1255	-381.375	504.581	959.25	-383.508	456.352	1113.53	-417.233	613.137	554.077	-457.568	769.18	123.176	-425.321	943.474	120.798
420	0	-773.15	466.794	955.208	-765.854	440.097	1114.28	-699.4	339.568	551.354	-637.243	226.319	111.521	-644.398	381.189	43.0579	-381.158	514.599	957.843	-383.403	466.239	1111.94	-418.996	627.015	553.86	-461.166	775.3	120.843	-428.373	949.416	116.191
421	0	-773.259	475.281	953.941	-765.501	450.005	1113.08	-699.65	346.018	550.937	-637.519	227.215	112.479	-644.449	381.379	42.9693	-381.02	525.195	956.656	-383.243	476.637	1110.4	-420.85	640.628	553.617	-464.437	780.175	118.221	-431.547	953.981	111.117
422	0	-773.286	483.209	952.953	-765.178	459.976	1111.88	-699.887	352.623	550.662	-638.074	228.15	113.509	-644.449	381.624	42.8733	-381.131	536.253	955.43	-383.106	487.434	1108.95	-422.853	654.115	553.327	-467.466	783.715	115.89	-435.019	957.555	106.136
423	0	-773.656	487.67	951.664	-764.873	469.997	1110.55	-700.057	359.247	550.219	-638.055	229.055	114.815	-644.492	381.96	42.7773	-381.194	548.041	954.305	-382.881	498.756	1107.61	-424.831	667.647	553.037	-469.399	786.886	115.464	-438.959	960.767	101.733
424	0	-773.583	497.24	950.447	-764.682	480.096	1109.17	-700.203	366.159	550.156	-638.393	230.173	116.216	-644.497	382.346	42.6997	-381.328	560.353	953.362	-382.763	510.453	1106.45	-426.91	680.903	552.781	-472.698	791.103	113.352	-443.171	964.495	97.4504
425	0	-773.315	507.209	949.247	-764.443	490.389	1107.78	-700.153	373.189	550.233	-638.723	231.63	117.89	-644.641	382.897	42.5946	-381.594	573.186	952.693	-382.67	522.423	1105.69	-429.016	694.072	552.647	-475.873	795.822	112.288	-447.61	968.506	93.5776
426	0	-772.922	517.418	948.137	-764.282	500.81	1106.45	-700.109	380.638	550.492	-639.057	233.224	119.891	-645.031	383.476	42.8098	-381.834	586.255	952.431	-382.466	534.246	1105.2	-431.105	706.788	552.576	-477.697	801.052	111.55	-451.979	972.498	89.094
427	0	-772.536	528.018	947.122	-764.136	511.487	1105.22	-699.847	388.64	550.861	-639.405	235.057	122.128	-644.328	383.952	42.4968	-381.757	599.276	952.53	-382.605	547.001	1105.42	-433.011	719.034	552.622	-479.121	806.737	111.023	-455.758	977.395	83.5143
428	0	-772.135	538.803	946.216	-763.939	522.281	1104.05	-699.704	397.276	551.255	-639.808	237.118	124.614	-644.215	384.555	42.3707	-381.644	612.183	952.984	-382.745	559.22	1105.94	-434.482	731.428	553.077	-479.602	812.465	110.386	-458.709	982.2	77.8556
429	0	-771.652	549.837	945.399	-763.86	533.322	1102.99	-699.591	406.674	551.584	-640.246	239.529	127.294	-644.095	385.154	42.1802	-381.521	624.781	953.662	-382.863	571.225	1106.78	-435.32	744.81	554.121	-479.252	817.678	109.614	-461.128	986.231	72.7589
430	0	-771.109	561.054	944.679	-763.734	544.608	1101.99	-699.517	416.887	551.785	-640.887	242.186	130.408	-644.189	385.799	42.0856	-381.536	637.297	954.387	-382.995	583.201	1107.89	-436.141	758.613	555.247	-479.087	821.343	109.342	-462.957	989.073	68.2966
431	0	-770.489	572.435	944.105	-763.59	556.065	1101.15	-699.581	428.098	551.793	-641.497	245.382	133.575	-644.529	386.6	41.9321	-381.629	649.75	955.339	-382.936	595.477	1109.1	-436.765	772.077	556.419	-479.246	824.495	108.856	-463.796	990.976	64.6122
432	0	-769.755	584.133	943.608	-763.383	567.311	1100.47	-699.876	440.351	551.655	-642.404	249.092	137.062	-644.839	387.278	41.8062	-381.413	662.006	956.622	-382.822	607.416	1110.55	-437.322	784.336	557.401	-479.168	826.527	108.443	-463.679	992.28	61.4481
433	0	-768.952	596.154	943.319	-763.142	577.942	1100.11	-700.259	453.787	551.381	-643.412	253.416	141.001	-645.379	387.967	41.588	-380.945	674.209	958.179	-382.651	619.435	1112.17	-437.624	795.654	558.091	-478.861	828.121	108.32	-463.672	993.529	58.654
434	0	-768.195	608.38	943.178	-762.93	587.926	1099.85	-700.918	468.418	551.027	-644.334	258.242	145.427	-645.827	388.587	41.4775	-380.379	686.578	959.805	-382.315	631.466	1114.05	-437.716	806.225	558.638	-478.417	829.557	108.314	-463.757	994.488	56.2566
435	0	-767.291	620.778	943.272	-761.951	603.048	1099.86	-701.984	484.34	550.608	-645.765	263.895	150.269	-646.232	389.239	41.4124	-379.822	698.966	961.558	-381.97	643.298	1115.84	-437.322	815.525	558.965	-478.324	831.807	107.97	-463.845	995.387	53.3611
436	0	-766.322	633.291	943.589	-760.946	617.485	1100.29	-703.442	501.33	550.06	-647.668	270.781	155.668	-646.73	390.119	41.5069	-379.197	711.457	963.194	-381.323	655.255	1117.57	-436.722	823.604	558.82	-477.591	833.844	107.824	-463.833	996.243	51.1453
437	0	-765.348	645.774	944.185	-760.013	629.887	1100.95	-705.443	519.569	549.441	-649.505	278.467	161.806	-647.339	391.236	41.8002	-378.259	723.492	964.562	-380.46	667.209	1119.06	-436.009	830.578	558.179	-478.232	835.222	107.203	-463.749	996.839	50.1765
438	0	-764.305	658.296	944.988	-759.137	640.999	1101.77	-707.67	539.028	548.702	-651.313	287.283	168.407	-648.135	392.844	42.3128	-377.149	734.835	965.555	-379.24	678.985	1120.41	-435.419	836.683	557.19	-478.678	835.533	107.055	-463.828	997.161	49.4062
439	0	-763.374	670.915	945.948	-758.274	652.084	1102.78	-710.279	559.653	547.843	-653.116	297.352	175.839	-648.935	395.244	42.7786	-375.731	745.407	966.292	-378.084	690.478	1121.7	-434.841	842.761	556.453	-479.078	836.007	106.868	-463.975	997.546	48.9518
440	0	-762.3	683.424	947.001	-757.312	663.354	1104.05	-712.927	581.303	546.859	-655.636	308.786	183.691	-650.014	398.064	43.5549	-374.233	755.206	966.934	-376.901	701.466	1122.94	-434.355	848.286	556.034	-479.229	836.449	106.889	-463.996	997.542	48.4771
441	0	-761.519	693.432	948.239	-756.43	674.57	1105.38	-715.537	603.742	545.779	-656.691	321.046	191.875	-651.807	401.985	45.2955	-372.934	764.177	967.658	-375.759	711.951	1124.11	-433.558	853.145	555.771	-478.78	836.229	106.612	-463.89	997.62	48.2517
442	0	-760.289	707.417	949.325	-755.752	685.601	1106.63	-718.018	626.898	544.765	-660.762	335.558	201.017	-652.772	406.498	47.2406	-372.025	773.736	968.617	-374.741	722.075	1125.41	-432.327	857.997	555.818	-479.106	836.657	106.593	-463.786	997.909	48.1468
443	0	-759.174	721.79	950.508	-755.196	696.675	1107.87	-720.362	650.741	543.931	-663.699	352.087	210.429	-653.445	411.574	49.5506	-371.032	783.115	969.806	-373.859	731.985	1126.69	-431.207	862.167	555.911	-478.965	836.96	106.574	-463.712	997.992	47.9817
444	0	-758.38	734.609	951.537	-754.867	707.286	1109.08	-722.586	674.945	543.257	-666.68	369.858	219.467	-654.306	417.657	52.2362	-370.445	792.711	971.073	-373.163	741.627	1127.98	-430.303	866.051	555.912	-478.897	836.977	106.471	-463.62	998.009	47.8575
445	0	-757.789	746.028	952.43	-754.593	717.434	1110.11	-724.729	699.208	543.055	-669.887	389.029	227.675	-655.514	425.111	55.4372	-370.034	802.645	972.293	-372.518	751.336	1129.28	-429.555	869.643	555.921	-478.892	837.02	106.327	-463.566	997.767	47.663
446	0	-757.365	757.38	953.429	-754.394	727.257	1111.05	-726.719	723.259	543.468	-672.62	409.169	234.734	-656.224	434.014	59.1275	-369.739	812.763	973.459	-371.935	761.023	1130.54	-428.911	873.196	555.6	-478.227	837.317	106.429	-463.549	998.008	47.7281
447	0	-757.16	768.172	954.514	-754.141	736.469	1112	-728.172	747.135	544.528	-676.076	429.846	241.847	-658.396	446.559	65.9665	-369.468	822.679	974.546	-371.48	770.881	1131.75	-427.891	878.182	554.979	-478.095	837.406	106.266	-463.46	997.745	47.551
448	0	-756.934	779.318	955.864	-753.772	745.748	1113.11	-729.56	770.588	546.31	-678.495	449.66	249.223	-661.332	465.012	73.3228	-369.31	832.444	975.406	-370.988	780.881	1132.81	-427.099	882.371	554.695	-478.01	837.46	106.115	-463.427	997.776	47.5326
449	0	-756.888	790.328	957.458	-753.371	754.456	1114.33	-730.549	793.714	548.637	-680.584	470.268	256.287	-664.886	488.017	80.912	-369.48	841.005	975.649	-370.528	790.804	1133.65	-426.977	884.697	554.515	-478.113	837.528	106.066	-463.439	997.784	47.516
450	0	-757.048	801.041	959.184	-752.869	763.372	1115.62	-730.901	816.44	551.108	-682.389	491.921	262.573	-668.312	513.738	87.7868	-369.422	850.134	976.134	-369.995	800.759	1134.32	-426.569	887.276	554.332	-478.197	837.51	106.021	-463.419	997.729	47.4666
451	0	-757.166	811.306	961.054	-752.344	771.905	1117.15	-731.477	838.452	554.749	-684.045	514.415	268.004	-672.599	540.863	94.1778	-369.315	859.061	976.465	-369.371	810.779	1134.87	-426.182	889.716	554.252	-478.325	837.526	106.008	-463.392	997.742	47.4301
452	0	-757.324	821.375	963.039	-751.65	780.718	1118.76	-731.686	859.849	558.585	-685.388	537.451	272.069	-677.346	568.442	99.6234	-369.246	867.801	976.849	-369.157	818.642	1134.96	-425.591	892.161	554.143	-478.404	837.515	105.993	-463.371	997.768	47.3547
453	0	-757.595	831.756	965.478	-751.059	789.328	1120.41	-731.744	880.938	562.723	-686.645	560.729	274.976	-682.313	596.024	103.838	-369.258	876.367	977.136	-368.776	826.811	1135.12	-425.13	894.598	554.094	-478.538	837.417	106.088	-463.322	997.766	47.2648
454	0	-757.793	842.295	967.778	-750.159	797.63	1122.1	-731.773	901.685	567.045	-687.922	584.323	276.763	-687.916	623.92	107.033	-369.201	884.709	977.475	-368.396	834.178	1135.09	-424.593	897.19	554.056	-478.549	837.53	106.236	-463.286	997.946	47.2581
455	0	-757.926	852.886	970.4	-749.15	806.41	1123.86	-731.721	922.031	571.273	-689.06	608.261	277.372	-693.304	651.465	108.924	-369.143	892.822	977.911	-368.119	840.519	1135.1	-424.051	899.546	553.975	-478.572	837.549	106.327	-463.24	998.016	47.1388
456	0	-757.966	863.248	973.094	-748.117	814.891	1125.97	-731.819	941.933	575.486	-689.936	634.284	276.918	-698.506	679.547	109.871	-369.096	899.804	978.319	-368.145	846.529	1135.37	-423.505	902.1	553.891	-478.643	837.483	106.468	-463.19	998.079	47.0755
457	0	-757.996	873.986	975.896	-747.155	823.186	1128.15	-731.856	961.332	579.39	-690.545	659.159	275.279	-703.63	708.447	110.147	-368.936	907.086	978.952	-368.212	852.425	1135.88	-422.938	904.477	553.803	-478.699	837.523	106.552	-463.128	998.189	46.8878
458	0	-758	884.446	978.636	-745.991	831.658	1130.32	-731.768	980.117	583.017	-691.478	685.012	272.196	-708.48	738.289	109.835	-368.8	914.437	979.627	-368.634	858.208	1136.43	-422.35	906.936	553.784	-478.729	837.579	106.698	-463.038	998.203	46.7167
459	0	-757.986	894.734	981.32	-744.829	840.617	1132.36	-731.654	998.427	586.317	-692.247	708.586	268.33	-712.772	769.558	108.999	-369.064	920.205	980.201	-369.201	863.484	1136.86	-421.813	909.433	553.777	-478.709	837.768	106.858	-462.933	998.337	46.5631
460	0	-757.95	905.249	983.808	-743.858	849.686	1134.04	-731.58	1015.98	589.225	-693.035	734.72	263.598	-716.652	801.869	107.571	-368.953	926.599	980.374	-369.567	869.251	1136.94	-421.296	911.866	553.7	-478.619	837.852	106.946	-462.827	998.404	46.4298
461	0	-757.993	915.489	985.812	-743.409	858.47	1135.28	-731.589	1032.97	591.845	-693.783	761.518	257.805	-719.987	835.154	105.609	-368.758	933.018	980.316	-369.535	875.687	1136.68	-420.698	914.177	553.573	-478.564	837.81	107.089	-462.71	998.249	46.192
462	0	-758.04	925.811	987.631	-743.078	868.051	1136.28	-731.388	1049.35	594.153	-694.707	788.854	250.912	-722.712	868.97	102.996	-368.398	939.541	979.79	-369.157	882.52	1136.17	-420.146	916.394	553.526	-478.411	837.766	107.247	-462.554	998.5	46.2105
463	0	-758.046	936.442	989.014	-743.011	877.412	1137.01	-731.561	1065.16	596.067	-695.692	816.846	242.917	-724.909	903.433	99.7539	-368.16	946.194	979.124	-368.59	890.362	1135.51	-419.58	918.503	553.537	-478.243	837.693	107.412	-462.384	998.519	46.0911
464	0	-758.023	946.884	989.964	-742.942	887.246	1137.61	-732.033	1080.22	598.014	-696.692	845.426	234.179	-726.518	938.438	96.0173	-367.816	952.915	978.187	-368.1	898.77	1134.85	-419.303	919.676	553.433	-478.107	837.696	107.521	-462.209	998.565	45.9916
465	0	-758.012	957.266	990.575	-742.924	897.196	1137.94	-732.161	1094.45	599.58	-698.092	875.406	224.855	-727.801	974.082	92.0637	-367.398	959.798	977.064	-367.587	907.476	1133.91	-418.689	921.392	553.164	-478	837.802	107.633	-462.056	998.583	45.8877
466	0	-758.031	967.777	990.856	-742.978	907.128	1137.96	-732.078	1107.81	600.523	-698.6	905.418	215.118	-728.859	1010.18	88.2146	-367.149	966.718	975.9	-367.149	915.684	1132.94	-418.127	923.201	552.958	-477.984	837.917	107.735	-462.031	998.459	45.5926
467	0	-758.121	978.057	990.852	-742.881	917.47	1137.86	-731.914	1120.37	601.268	-699.187	935.267	205.819	-729.648	1046.65	84.5522	-366.802	973.929	974.861	-366.904	923.669	1132.01	-417.617	924.849	552.793	-477.986	837.83	107.799	-461.899	998.465	45.4899
468	0	-758.141	988.206	990.796	-742.779	927.622	1137.6	-731.539	1132.14	601.562	-699.471	965.418	196.542	-730.542	1083.26	81.4666	-366.501	982.406	974.112	-366.804	932	1131.19	-417.081	926.664	552.597	-477.936	837.764	107.893	-461.782	998.454	45.3872
469	0	-758.091	998.097	990.665	-742.614	937.467	1137.31	-731.256	1143.23	601.329	-700.019	996.16	186.982	-731.491	1119.84	78.9984	-366.42	990.261	973.369	-366.809	939.626	1130.58	-416.502	928.436	552.366	-477.856	837.826	107.954	-461.645	998.491	45.3143
470	0	-758.081	1007.42	990.376	-742.399	946.883	1136.83	-730.93	1153.71	600.386	-699.833	1027.33	178.519	-732.556	1156.13	77.2802	-366.205	997.495	972.74	-367.123	947.551	1129.98	-415.779	930.151	552.287	-477.749	837.862	108.021	-461.504	998.547	45.2425
471	0	-758.092	1016.4	989.895	-742.25	956.037	1136.29	-730.453	1163.4	598.886	-700.045	1059.77	170.506	-733.556	1192.04	76.2146	-366.117	1004.51	971.986	-367.378	955.982	1129.64	-415.224	931.943	552.285	-477.647	837.806	108.228	-461.377	998.609	45.1283
472	0	-758.055	1025.28	989.26	-742.05	965.415	1135.61	-729.891	1172.49	596.774	-698.838	1092.37	162.876	-734.614	1227.72	76.3754	-365.933	1011.59	971.263	-367.569	964.645	1129.03	-414.69	933.84	552.301	-477.565	837.802	108.415	-461.202	998.946	45.2421
473	0	-758.15	1033.73	988.217	-742.127	974.669	1134.8	-729.155	1180.63	594.496	-698.563	1125.38	155.011	-734.521	1263.03	77.5434	-365.809	1018.81	970.455	-367.775	973.078	1128.45	-414.299	935.852	552.081	-477.729	837.614	108.59	-460.755	999.307	45.3912
474	0	-758.334	1042.45	987.019	-742.166	984.125	1133.93	-728.45	1188.15	591.687	-698.576	1156.61	149.273	-734.132	1297.98	79.5965	-365.569	1025.98	969.655	-368.181	982.084	1127.95	-413.882	938.272	552.051	-477.673	837.573	109.112	-460.536	999.461	45.2551
475	0	-758.475	1051.26	985.57	-742.274	993.851	1132.86	-727.781	1194.86	588.907	-699.23	1185.08	144.562	-733.081	1332.34	80.8704	-365.346	1033.22	968.439	-368.465	991.334	1127.39	-413.694	941.831	552.255	-477.736	837.828	109.516	-460.442	999.631	45.2804
476	0	-758.73	1058.51	984.141	-742.577	1003.62	1131.69	-726.594	1201.36	585.398	-699.357	1215.64	141.316	-731.071	1366	81.9539	-365.22	1040.39	967.231	-368.475	999.776	1126.37	-413.899	945.42	551.881	-477.66	838.443	109.727	-460.436	999.681	45.2034
477	0	-758.77	1068.67	982.453	-742.891	1013.6	1130.54	-725.457	1207.13	582.089	-699.721	1245.59	137.334	-728.851	1398.86	83.2443	-365.203	1047.44	966.149	-368.58	1008.09	1125.43	-413.717	948.928	551.473	-477.375	838.871	110.449	-460.47	999.719	45.0348
478	0	-758.826	1078.99	980.853	-743.137	1023.82	1129.46	-724.344	1212.52	578.9	-699.695	1272.37	135.228	-725.344	1431.05	84.128	-365.151	1054.84	965.143	-368.633	1015.54	1124.23	-413.823	954.182	551.413	-477.587	839.432	110.566	-460.643	999.702	44.9287
479	0	-758.831	1089.05	979.352	-743.317	1033.89	1128.5	-723.051	1218.07	575.746	-699.404	1299.12	133.938	-721.278	1461.73	84.9992	-365.261	1062.16	964.276	-368.856	1022.94	1123.03	-414.596	959.19	550.897	-477.747	840.121	111.302	-460.637	999.846	44.8872
480	0	-758.841	1098.91	978.056	-743.891	1041.07	1127.59	-721.672	1223.46	572.495	-699.794	1325.57	134.496	-716.88	1490.47	86.0554	-365.453	1069.73	963.449	-369.327	1030.56	1121.91	-414.88	963.928	550.722	-478.026	840.98	112.077	-461.075	999.618	44.3834
481	0	-758.904	1108.8	976.75	-744.146	1051.82	1126.7	-720.244	1228.77	569.154	-698.866	1350.6	135.153	-712.275	1516.79	87.812	-365.776	1077.45	962.432	-369.93	1038.57	1120.75	-415.414	968.805	550.678	-478.441	841.537	113.02	-461.131	999.803	44.3909
482	0	-759.087	1118.8	975.498	-744.439	1062.67	1125.77	-718.96	1234.16	566.123	-697.28	1372.06	135.746	-707.946	1540.21	90.8986	-366.065	1085.43	961.256	-370.429	1047.29	1119.47	-415.958	973.579	550.772	-478.879	841.968	114.325	-461.277	999.994	44.3521
483	0	-759.3	1129.07	974.253	-744.864	1073.46	1124.84	-717.676	1240.14	563.407	-696.072	1390.36	136.345	-704.094	1560.26	95.1465	-366.453	1093.65	960.134	-370.848	1056.26	1118.25	-416.527	978.537	550.655	-479.286	842.983	115.558	-461.399	1000.16	44.2838
484	0	-759.668	1139.8	972.827	-745.419	1084.1	1123.85	-716.951	1246.53	561.114	-692.663	1404.76	136.201	-700.939	1576.68	100.155	-366.925	1102.15	959.009	-371.346	1065.55	1116.99	-417.009	983.992	550.556	-479.489	843.687	117.015	-461.527	1000.43	44.1742
485	0	-759.881	1150.69	971.521	-746.021	1094.86	1122.98	-715.591	1255.39	559.552	-689.745	1416.2	135.164	-698.389	1589.18	104.717	-367.384	1110.9	957.918	-371.854	1075	1115.88	-417.537	990.476	550.284	-479.612	845.004	118.364	-461.622	1000.74	44.0335
486	0	-759.971	1161.86	970.47	-746.761	1105.76	1122.31	-714.078	1265.74	558.644	-686.243	1424.69	133.285	-696.153	1597.86	107.472	-368.011	1119.59	956.799	-371.993	1084.14	1114.55	-418.053	997.889	549.933	-479.462	846.489	120.031	-461.745	1001.08	43.8392
487	0	-760.064	1173.04	969.695	-747.494	1116.64	1121.71	-712.555	1277.32	558.238	-682.067	1430.56	130.727	-693.885	1603.39	107.706	-368.505	1128.66	955.831	-372.917	1094.03	1113.75	-418.591	1006.47	549.463	-479.272	848.165	121.912	-461.821	1001.43	43.6775
488	0	-760.343	1184.21	969.35	-748.046	1127.53	1121.21	-711.108	1289.8	558.229	-678.005	1434.4	127.998	-691.007	1606.59	105.215	-369.011	1137.94	955.032	-373.636	1103.45	1112.96	-419.318	1015.85	548.868	-478.989	850.24	124.03	-461.801	1001.76	43.5004
489	0	-760.55	1195.42	969.404	-748.609	1138.48	1120.78	-709.681	1302.75	558.456	-673.584	1436.58	126.128	-687.078	1608.28	100.751	-369.383	1147.32	954.53	-374.362	1112.65	1112.45	-419.912	1026.14	548.273	-478.604	852.015	126.539	-461.798	1002.08	43.2833
490	0	-760.737	1206.75	969.568	-749.035	1149.57	1120.52	-708.291	1315.75	558.821	-669.63	1438.02	125.446	-681.772	1608.96	95.9913	-369.81	1156.64	954.149	-375.172	1121.89	1112.11	-420.436	1036.81	547.696	-478.256	854.467	129.134	-461.443	1002.3	43.3692
491	0	-760.82	1218.17	969.673	-749.349	1160.87	1120.4	-706.776	1328.35	559.093	-665.938	1439.59	123.997	-675.918	1609.31	91.1388	-370.083	1166.14	954.124	-376.127	1131.18	1111.93	-420.706	1048.16	547.12	-477.624	856.991	132.358	-461.352	1002.75	43.0669
492	0	-760.574	1229.79	969.679	-749.74	1172.41	1120.4	-705.203	1340.52	559.365	-662.22	1440.57	122.035	-670.242	1610	87.2023	-370.308	1175.75	954.341	-377.041	1140.56	1112.05	-420.737	1060.39	546.675	-477.193	861.155	135.994	-461.217	1003.15	42.8446
493	0	-760.278	1241.68	969.529	-750.19	1184.1	1120.59	-703.344	1351.72	559.45	-659.883	1443.52	120.499	-664.796	1613.06	83.2054	-370.53	1185.56	954.827	-377.872	1150.22	1112.29	-420.286	1073.5	546.417	-475.971	864.035	140.306	-461.109	1003.68	42.592
494	0	-760.195	1253.78	969.394	-750.742	1196.01	1120.79	-701.946	1361.6	558.736	-659.39	1449.66	119.965	-660.373	1616.83	78.3629	-370.782	1195.7	955.594	-378.762	1160.12	1112.92	-419.176	1087.41	546.491	-474.836	868.5	145.071	-460.615	1004.11	42.5983
495	0	-760.344	1265.89	968.997	-751.341	1208.04	1121.11	-700.939	1370.3	557.896	-659.322	1455.96	118.935	-657.827	1620.66	72.506	-370.998	1206.12	956.615	-379.695	1170.14	1113.81	-417.135	1102.09	546.72	-473.109	873.396	150.195	-460.521	1004.64	42.3002
496	0	-760.395	1278	968.343	-752.083	1219.98	1121.27	-700.759	1378.34	557.044	-659.471	1460.82	117.525	-657.12	1623.54	67.1228	-371.236	1216.55	957.9	-380.291	1180.33	1115.22	-414.096	1117.23	547.208	-470.39	879.079	155.695	-460.471	1005.39	42.0103
497	0	-760.696	1289.84	967.78	-752.935	1231.78	1121.46	-701.092	1386.6	556.381	-659.731	1463.66	116.167	-657.311	1625.63	62.1622	-371.55	1226.86	959.55	-380.879	1190.33	1117.02	-411.06	1131.9	547.579	-467.209	885.469	161.519	-460.023	1005.58	41.814
498	0	-760.978	1301.33	967.656	-753.927	1243.12	1121.57	-701.986	1395.41	555.853	-659.662	1465.5	114.992	-657.1	1627.57	60.4819	-371.819	1237.01	961.448	-381.368	1200.09	1119.08	-406.02	1148.03	548.202	-463.157	892.726	167.721	-459.222	1006.87	41.8043
499	0	-761.16	1312.36	967.965	-754.913	1253.94	1121.98	-703.227	1404.72	556.003	-659.443	1466.59	114.427	-656.802	1628.54	58.9951	-372.163	1246.89	963.368	-381.881	1209.5	1121.07	-400.682	1164.31	548.801	-458.23	901.277	173.927	-457.687	1008.76	42.1649
500	0	-761.572	1322.56	969.01	-755.779	1264.23	1122.76	-704.173	1413.78	556.683	-659.583	1467.53	114.41	-657.025	1629.39	57.7937	-372.479	1256.33	965.171	-382.284	1218.55	1123.13	-395.546	1180.52	549.367	-452.426	910.358	180.86	-456.021	1011.5	42.3233
501	0	-761.844	1332.19	970.783	-756.416	1273.9	1123.9	-704.963	1421.87	557.686	-659.794	1468.81	114.642	-656.845	1630.26	56.8006	-372.665	1265.2	966.89	-382.769	1226.96	1124.82	-390.586	1196.85	549.902	-445.998	920.218	188.039	-453.805	1014.41	42.6831
502	0	-762.178	1341.57	972.586	-756.777	1282.81	1125.26	-705.38	1429.2	558.938	-659.434	1470.07	115.334	-656.506	1630.81	56.2279	-373.073	1273.82	968.639	-383.329	1234.82	1126.45	-385.732	1213.24	550.73	-439.168	930.499	195.468	-451.311	1017.35	43.4136
503	0	-762.375	1350.66	974.182	-757.225	1291.23	1126.75	-705.327	1436.51	560.081	-659.464	1471.62	115.509	-656.242	1631.25	55.891	-373.386	1282.09	970.375	-384.168	1242.11	1127.89	-381.049	1229.98	551.811	-432.353	940.845	203.167	-448.861	1020.2	44.5415
504	0	-762.673	1359.32	975.508	-757.766	1299.26	1128.04	-705.023	1443.76	560.837	-659.078	1472.72	115.967	-655.892	1631.59	55.5687	-373.741	1290.04	972.357	-385.051	1248.72	1129.43	-376.51	1246.82	553.206	-425.496	950.781	210.658	-445.88	1025.28	45.9255
505	0	-763.072	1367.35	976.569	-758.479	1306.91	1129.14	-704.722	1450.54	561.139	-658.669	1473.54	116.258	-655.656	1631.79	55.4032	-374.142	1297.69	974.385	-386.207	1254.95	1131.12	-372.388	1263.29	554.935	-419.558	961.773	216.852	-441.194	1033.38	49.1218
506	0	-763.389	1374.68	977.35	-759.526	1314.41	1130.06	-703.676	1455.74	561.159	-658.456	1474.13	116.529	-655.518	1631.95	55.4384	-374.516	1305.11	976.66	-387.184	1260.88	1133.04	-368.565	1279.2	556.983	-414.165	973.725	222.317	-433.11	1044.27	54.3761
507	0	-763.648	1381.42	977.718	-760.763	1322.29	1130.78	-703.639	1459.6	561.202	-658.091	1474.34	116.533	-655.432	1632.05	55.4735	-374.733	1312.38	978.939	-387.917	1267.94	1135.22	-365.015	1294.09	559.335	-408.864	985.977	227.089	-422.969	1057.68	59.5613
508	0	-763.892	1387.53	977.642	-762.278	1330.82	1131.36	-703.187	1461.86	561.497	-657.691	1474.37	116.59	-655.383	1632.09	55.5069	-374.87	1319.51	980.943	-388.237	1275.44	1137.34	-361.715	1308.11	562.104	-403.487	998.909	231.074	-411.131	1073.22	64.7852
509	0	-764.068	1393.21	977.252	-764.02	1339.65	1131.61	-703.335	1463.19	561.713	-657.518	1474.25	116.821	-655.38	1632.16	55.5821	-374.75	1326.42	982.654	-388.286	1282.55	1139.07	-359.01	1320.45	564.833	-398.551	1012.52	234.144	-398.233	1089.77	69.6443
510	0	-764.324	1398.49	976.785	-765.75	1348.47	1131.67	-703.613	1463.99	561.793	-657.409	1474.21	116.848	-655.39	1632.24	55.6128	-374.625	1333.17	984.153	-388.278	1290.38	1140.87	-356.082	1332.17	568.021	-393.487	1026.5	236.273	-384.647	1106.66	73.8517
511	0	-764.665	1403.51	976.398	-767.394	1357.07	1131.69	-703.981	1464.36	561.872	-657.215	1474.2	116.919	-655.427	1632.33	55.6176	-374.535	1339.67	985.584	-388.38	1298.29	1142.85	-353.148	1342.86	571.455	-388.437	1040.93	236.999	-370.802	1123.54	77.0949
512	0	-765.028	1408.36	976.274	-768.437	1366.94	1131.76	-704.614	1464.87	561.954	-657.082	1474.18	116.933	-655.468	1632.44	55.5465	-374.372	1346.25	987.301	-388.94	1305.35	1145.07	-350.806	1352.45	575.052	-383.398	1056.01	236.698	-356.417	1140.87	79.95
513	0	-765.517	1412.89	976.61	-769.12	1375.45	1132.61	-705.161	1465.47	562.097	-656.932	1474.13	116.962	-655.509	1632.53	55.457	-374.505	1352.18	989.212	-389.826	1311.55	1147.55	-348.136	1361.63	578.436	-378.39	1071.08	235.179	-341.9	1158.35	82.3046
514	0	-766.027	1417.4	977.361	-769.449	1382.03	1133.89	-705.599	1466.23	562.281	-656.844	1474.2	117.012	-655.511	1632.63	55.332	-374.754	1357.18	991.371	-390.896	1317.38	1150.16	-345.765	1370.42	581.709	-373.3	1086.34	232.743	-327.351	1176.38	84.3046
515	0	-766.497	1421.95	978.254	-769.738	1387.44	1135.39	-705.994	1467.15	562.455	-656.798	1474.24	117.099	-655.572	1632.74	55.2422	-375.11	1362.32	993.846	-392.022	1323.75	1152.84	-344.108	1378.06	584.815	-368.291	1103.76	228.522	-312.976	1194.9	85.8795
516	0	-767.014	1426.51	979.256	-770.151	1392.29	1136.72	-706.127	1468.13	562.547	-656.703	1474.29	117.158	-655.564	1632.81	55.1809	-375.59	1367.37	996.222	-393.009	1330.31	1155.26	-342.805	1385.05	587.733	-362.883	1119.28	224.204	-299.082	1213.3	87.329
517	0	-767.384	1431.04	980.056	-770.801	1396.72	1137.72	-706.174	1468.99	562.804	-656.493	1474.19	117.23	-655.543	1632.88	55.1533	-375.784	1373.24	998.661	-393.964	1336.42	1157.54	-341.509	1391.48	590.304	-357.54	1134.72	218.786	-286.173	1232.97	87.9844
518	0	-767.788	1435.5	980.803	-771.476	1400.96	1138.64	-706.307	1469.46	562.981	-656.48	1474.29	117.236	-655.534	1632.89	55.1363	-375.946	1377.72	1000.84	-394.852	1342.41	1159.77	-339.907	1397.82	592.813	-351.744	1152.49	213.069	-274.395	1252.62	88.6234
519	0	-768.108	1439.87	981.28	-772.315	1405.62	1139.27	-706.289	1469.55	563.156	-656.381	1474.18	117.244	-655.535	1632.88	55.1464	-376.011	1382.49	1002.97	-395.446	1348.16	1161.8	-338.288	1403.98	595.181	-345.595	1171.01	206.964	-263.511	1275.19	88.9281
520	0	-768.251	1444.18	981.585	-773.21	1411.12	1139.62	-706.39	1469.48	563.339	-656.344	1474.07	117.253	-655.534	1632.88	55.1153	-375.965	1387.36	1005.01	-395.833	1353.96	1163.66	-336.403	1409.9	597.394	-339.098	1189.84	200.871	-254.376	1297.9	88.8534
521	0	-768.166	1448.76	981.604	-774.102	1417.04	1139.92	-706.574	1469.35	563.447	-656.368	1473.98	117.235	-655.575	1632.91	55.101	-376.04	1391.98	1006.97	-396.331	1359.61	1165.48	-334.477	1415.65	599.258	-332.385	1208.97	194.979	-246.871	1321.24	88.2398
522	0	-768.611	1452.6	981.709	-774.336	1425.71	1140.31	-706.743	1469.22	563.54	-656.39	1473.88	117.213	-655.634	1632.9	55.0881	-376.013	1396.63	1008.84	-397.008	1365.16	1167.27	-332.205	1421.25	600.885	-325.599	1228.3	189.232	-240.69	1345.23	87.4423
523	0	-768.988	1456.4	981.843	-774.969	1431.04	1140.32	-706.884	1469.05	563.604	-656.407	1473.76	117.199	-655.686	1632.89	55.0567	-376.054	1401.28	1010.58	-397.699	1370.45	1168.93	-330.114	1426.96	602.192	-318.71	1247.66	184.027	-235.775	1369.52	86.3674
524	0	-769.221	1460.35	981.961	-775.421	1435.39	1140.37	-706.983	1468.65	563.648	-656.385	1473.61	117.141	-655.736	1632.86	55.0559	-376.007	1405.97	1012.18	-398.383	1376.83	1170.54	-327.776	1433	603.407	-311.76	1267.2	178.934	-232.025	1394.02	85.1639
525	0	-769.338	1464.35	982.008	-775.829	1439.72	1140.47	-707.062	1468.09	563.719	-656.365	1473.53	117.105	-655.772	1632.83	55.0998	-375.947	1410.77	1013.51	-398.969	1381.87	1171.82	-325.366	1439.17	604.459	-304.828	1287.26	175.176	-228.879	1418.36	84.106
526	0	-769.328	1468.32	982.063	-776.115	1444.19	1140.66	-707.137	1467.67	563.787	-656.348	1473.39	117.061	-655.813	1632.76	55.1257	-375.724	1415.67	1014.65	-399.302	1386.85	1172.89	-323.376	1445.33	605.407	-298.918	1306.83	170.72	-226.441	1442.38	83.2019
527	0	-769.2	1472.07	982.066	-776.314	1448.87	1140.76	-707.291	1467.44	563.783	-656.436	1473.26	116.985	-655.866	1632.73	55.1104	-375.515	1420.65	1015.7	-399.436	1391.85	1173.77	-321.482	1451.36	606.218	-293.142	1326.03	167.276	-224.387	1465.85	82.7111
528	0	-769.073	1475.64	981.988	-776.377	1453.45	1140.83	-707.453	1467.48	563.726	-656.46	1473.04	116.953	-655.883	1632.73	55.0924	-375.173	1425.83	1016.55	-399.616	1397.04	1174.53	-319.927	1457.34	606.849	-288.001	1345.16	164.173	-222.713	1488.6	82.5556
529	0	-768.847	1479	981.715	-776.422	1457.83	1140.84	-707.696	1467.78	563.689	-656.651	1473.05	116.888	-655.861	1632.73	55.0499	-374.911	1430.97	1017.25	-399.501	1402.42	1175.21	-318.723	1463.35	607.472	-283.216	1363.73	161.525	-221.121	1510.88	82.8567
530	0	-768.662	1482.45	981.488	-776.497	1462.19	1140.82	-707.883	1468.35	563.732	-656.669	1472.96	116.889	-655.906	1632.76	54.9796	-374.532	1436.27	1017.91	-399.552	1407.5	1175.72	-317.788	1469.48	607.889	-278.935	1381.91	159.579	-219.916	1532.17	83.3908
531	0	-768.41	1486.03	981.444	-776.489	1466.28	1140.73	-708.054	1469.19	563.92	-656.902	1473.03	116.857	-655.9	1632.8	54.9063	-374.118	1441.58	1018.48	-399.261	1412.58	1176.08	-317.21	1475.62	608.272	-274.928	1399.54	157.963	-218.662	1552.09	84.1086
532	0	-768.202	1489.7	981.516	-776.455	1470.31	1140.62	-708.156	1470.27	564.169	-657.057	1473.12	116.878	-655.93	1632.84	54.8291	-373.684	1446.67	1019.04	-399.012	1417.32	1176.29	-316.943	1481.84	608.627	-271.47	1416.66	156.67	-217.153	1571.62	85.6836
533	0	-768.029	1493.39	981.679	-776.4	1474.3	1140.61	-708.202	1471.45	564.351	-657.077	1473.18	116.922	-655.918	1632.88	54.737	-373.284	1451.43	1019.49	-398.598	1422.01	1176.4	-316.924	1488.26	608.832	-267.928	1433.56	155.815	-215.715	1590.54	87.7483
534	0	-767.825	1496.93	981.855	-776.259	1478.31	1140.68	-708.142	1472.8	564.539	-657.036	1473.32	116.996	-655.849	1632.99	54.6253	-372.818	1456.15	1019.84	-398.103	1426.63	1176.51	-315.575	1496.21	609.4	-264.3	1450.65	155.404	-214.344	1609.01	90.0026
535	0	-767.653	1500.51	981.945	-776.167	1482.32	1140.83	-707.99	1474.18	564.651	-656.97	1473.51	117.085	-655.732	1633.11	54.4472	-372.478	1460.31	1020.09	-397.531	1431.38	1176.65	-315.118	1503.56	609.937	-261.611	1466.95	155.44	-213.277	1626.77	92.1098
536	0	-767.375	1503.78	982.054	-775.831	1486.03	1141.11	-707.935	1475.67	564.85	-656.894	1473.73	117.195	-655.63	1633.3	54.2235	-372.219	1464.25	1020.39	-397.202	1436	1176.89	-315.156	1510.2	610.474	-259.41	1482.96	155.381	-212.422	1644.05	93.8294
537	0	-767.127	1507.05	982.182	-775.335	1489.54	1141.56	-707.772	1477.47	565.183	-656.928	1474.01	117.379	-655.552	1633.46	54.0287	-371.804	1468.34	1020.94	-397.01	1440.51	1177.28	-315.203	1516.65	611.232	-257.823	1498.91	155.772	-211.846	1660.98	95.0137
538	0	-766.81	1510.08	982.435	-774.797	1493.05	1142.03	-707.541	1479.33	565.541	-656.921	1474.3	117.61	-655.523	1633.62	53.8622	-371.352	1472.44	1021.41	-396.754	1444.92	1177.67	-315.181	1523.14	611.861	-255.886	1514.83	156.181	-211.825	1677.42	95.4422
539	0	-766.401	1512.91	982.767	-774.238	1496.43	1142.43	-707.218	1481.24	565.971	-656.897	1474.54	117.834	-655.48	1633.75	53.6915	-370.803	1476.73	1021.84	-396.417	1449.25	1178.01	-315.271	1529.95	612.519	-255.183	1530.4	156.849	-212.302	1693.62	95.4219
540	0	-765.992	1515.6	983.104	-773.715	1499.69	1142.77	-706.861	1483.08	566.444	-656.854	1474.79	118.118	-655.436	1633.93	53.5495	-370.082	1481.19	1022.23	-395.926	1453.22	1178.2	-315.373	1536.78	613.189	-254.165	1546.06	157.678	-213.411	1709.52	95.0481
541	0	-765.508	1518.34	983.401	-773.107	1502.97	1143.09	-706.414	1484.95	566.906	-656.769	1475.05	118.396	-655.362	1634.12	53.3863	-369.33	1485.64	1022.65	-395.283	1456.9	1178.47	-315.564	1543.72	613.795	-253.792	1561.36	158.545	-215.228	1725.31	94.754
542	0	-764.946	1521.1	983.694	-772.505	1506.28	1143.46	-705.858	1486.98	567.388	-656.683	1475.36	118.717	-655.31	1634.27	53.2402	-368.476	1490.26	1023.1	-394.452	1461.34	1178.9	-315.932	1550.44	614.339	-253.18	1576.47	159.265	-217.843	1741.07	94.7893
543	0	-764.31	1523.85	983.956	-771.808	1509.59	1143.79	-705.31	1489.19	567.811	-656.634	1475.69	119.076	-655.297	1634.45	53.1137	-367.596	1494.94	1023.63	-393.5	1466.05	1179.47	-316.252	1556.99	614.889	-253.464	1591.38	160.166	-221.31	1756.85	95.4236
544	0	-763.622	1526.71	984.216	-771.107	1512.83	1144.09	-704.655	1491.52	568.197	-656.604	1476.06	119.506	-655.279	1634.6	52.9767	-366.695	1499.78	1024.18	-392.515	1471.08	1180.15	-316.585	1563.59	615.334	-254.206	1605.67	160.888	-225.501	1772.5	96.4324
545	0	-762.961	1529.6	984.473	-770.326	1516.03	1144.43	-704.031	1494.05	568.626	-656.561	1476.29	119.858	-655.3	1634.74	52.8772	-365.844	1504.79	1024.7	-391.48	1476.2	1180.81	-316.817	1570.15	615.791	-255.321	1619.69	161.673	-230.363	1787.84	97.5468
546	0	-762.236	1532.48	984.849	-769.51	1519.26	1144.8	-703.35	1496.59	569.037	-656.481	1476.62	120.229	-655.269	1634.9	52.7458	-364.949	1510.16	1025.17	-390.414	1481.33	1181.36	-317.008	1576.88	616.146	-257.561	1633.55	161.925	-235.674	1802.94	98.583
547	0	-761.494	1535.34	985.231	-768.546	1522.31	1145.16	-702.808	1499.19	569.438	-656.444	1476.92	120.629	-655.31	1635.02	52.628	-364.022	1515.51	1025.55	-389.369	1486.34	1181.8	-317.35	1583.65	616.294	-259.771	1647.17	162.132	-241.416	1817.47	98.9749
548	0	-760.678	1538.23	985.676	-767.462	1525.39	1145.52	-702.187	1501.73	569.87	-656.372	1477.17	121.06	-655.325	1635.13	52.5325	-363.069	1521.09	1025.71	-388.2	1491.74	1182.1	-317.891	1590.29	616.172	-261.969	1660.46	162.229	-247.594	1831.45	98.8175
549	0	-759.727	1541.04	986.107	-766.362	1528.38	1145.92	-701.582	1504.15	570.271	-656.371	1477.49	121.518	-655.344	1635.23	52.4206	-362.034	1527	1025.75	-386.974	1497.03	1182.12	-318.531	1596.92	615.886	-264.332	1673.48	162.246	-254.019	1844.98	98.1556
550	0	-758.757	1543.85	986.467	-765.13	1531.22	1146.3	-700.933	1506.34	570.731	-656.262	1477.78	121.982	-655.395	1635.34	52.3661	-361.079	1532.83	1025.67	-385.527	1502.71	1181.97	-319.24	1603.57	615.389	-266.727	1686.29	162.297	-260.798	1858.01	97.2537
551	0	-757.778	1546.74	986.836	-763.84	1533.91	1146.7	-700.238	1508.57	571.141	-656.095	1478.07	122.461	-655.399	1635.45	52.3322	-360.073	1538.91	1025.3	-383.844	1508.16	1181.71	-320.023	1610.23	614.773	-269.556	1698.5	162.187	-268.021	1870.39	96.2073
552	0	-756.636	1549.68	987.189	-762.469	1536.55	1147.04	-699.537	1510.7	571.551	-655.963	1478.39	122.864	-655.418	1635.54	52.274	-358.95	1544.98	1024.84	-382.117	1513.81	1181.2	-320.93	1617.01	614.07	-272.691	1710.28	162.09	-275.207	1883.01	95.5587
553	0	-755.588	1552.71	987.502	-761.052	1539.28	1147.36	-698.797	1512.95	571.909	-655.899	1478.69	123.233	-655.604	1635.87	52.3912	-357.693	1551.17	1024.22	-380.243	1519.34	1180.67	-321.926	1624.04	613.307	-275.994	1721.52	161.901	-282.801	1894.52	94.8408
554	0	-754.546	1555.73	987.837	-759.531	1542.01	1147.72	-698.09	1515.32	572.224	-655.808	1479.01	123.659	-655.629	1635.98	52.3376	-356.495	1557.41	1023.54	-378.297	1525.18	1180.03	-322.901	1631.34	612.61	-279.68	1732.01	161.294	-291.102	1904.75	93.5282
555	0	-753.546	1558.71	988.148	-757.997	1544.85	1148.12	-697.421	1517.76	572.506	-655.75	1479.31	124.034	-655.651	1636.06	52.2954	-355.43	1563.73	1022.72	-376.374	1532.2	1179.47	-323.953	1638.75	611.872	-283.449	1742.26	160.512	-300.055	1914.52	91.8835
556	0	-752.557	1561.72	988.545	-756.365	1547.7	1148.55	-696.874	1520.19	572.837	-655.751	1479.65	124.432	-655.707	1636.12	52.2552	-354.411	1570.23	1021.77	-374.4	1537.19	1178.56	-325.088	1646.48	610.941	-287.383	1751.97	159.388	-309.709	1923.52	89.3895
557	0	-751.66	1564.76	988.979	-754.698	1550.56	1149.05	-696.352	1522.48	573.161	-655.788	1479.93	124.823	-655.752	1636.2	52.2249	-353.522	1576.89	1020.69	-372.463	1544.42	1177.71	-326.248	1654.39	609.98	-290.871	1761.75	158.547	-319.862	1931.39	85.6706
558	0	-750.752	1567.72	989.413	-752.95	1553.41	1149.55	-695.876	1524.65	573.429	-655.853	1480.13	125.09	-655.811	1636.27	52.2194	-352.7	1583.79	1019.48	-370.465	1550.99	1176.62	-327.521	1662.46	608.878	-295.354	1770.58	157.22	-330.08	1937.71	80.271
559	0	-749.896	1570.7	989.863	-751.266	1556.3	1150.02	-695.309	1526.78	573.598	-655.919	1480.17	125.308	-655.868	1636.26	52.2082	-352.003	1590.85	1018.1	-368.53	1557.45	1175.19	-328.892	1670.77	607.554	-299.8	1779.04	156.076	-339.615	1942.27	73.0558
560	0	-749.088	1573.7	990.176	-749.49	1559.08	1150.36	-694.796	1528.95	573.634	-655.916	1480.1	125.425	-655.913	1636.23	52.2526	-351.39	1598.2	1016.44	-366.441	1564.01	1173.59	-330.549	1679.3	606.006	-304.139	1786.54	154.808	-347.882	1945.08	64.2646
561	0	-748.254	1576.48	990.371	-747.646	1561.66	1150.61	-694.16	1531.37	573.548	-655.82	1479.91	125.333	-655.928	1636.1	52.3163	-350.921	1605.75	1014.55	-364.474	1570.93	1171.64	-332.368	1688.18	604.279	-308.4	1792.66	153.22	-354.469	1945.88	54.3139
562	0	-747.418	1579.08	990.316	-745.863	1564.36	1150.66	-693.532	1533.55	572.956	-655.494	1479.51	125.002	-655.919	1635.92	52.4214	-350.543	1613.62	1012.29	-362.576	1577.93	1169.43	-334.396	1697.47	602.217	-312.533	1797.04	151.522	-359.618	1946.2	50.3918
563	0	-746.566	1581.57	990.008	-743.822	1566.68	1150.38	-692.704	1535.79	572.164	-655.14	1478.86	124.417	-655.896	1635.57	52.5781	-350.365	1621.78	1009.7	-360.707	1585.45	1166.86	-336.411	1707.14	600.025	-317.118	1798.16	149.953	-362.808	1947.16	50.9856
564	0	-745.523	1583.87	989.281	-741.67	1568.58	1149.57	-691.816	1537.78	571.051	-654.484	1477.96	123.57	-655.785	1635.14	52.7507	-350.282	1630.24	1006.75	-358.851	1593.48	1163.94	-338.98	1717.26	597.587	-320.43	1797.99	147.125	-364.438	1948.45	51.5228
565	0	-744.408	1586.2	988.033	-739.881	1570.75	1148.69	-690.729	1539.46	569.647	-653.977	1477.16	122.88	-655.708	1634.74	52.8949	-350.079	1639.02	1003.57	-357.104	1601.67	1160.87	-341.682	1727.29	595.173	-322.535	1794.4	143.521	-364.563	1948.49	51.7479
566	0	-743.434	1588.55	986.458	-738.171	1572.43	1147.37	-689.753	1540.97	568.288	-653.386	1476.75	122.397	-655.587	1634.43	53.055	-350.186	1647.57	1000.5	-355.027	1611.48	1157.91	-343.737	1736.48	592.805	-324.214	1790.71	140.206	-364.581	1948.01	51.9575
567	0	-742.544	1590.87	985.006	-736.624	1574.02	1145.96	-688.839	1542.71	567.271	-652.928	1476.39	122.094	-655.555	1634.28	53.1387	-350.139	1655.67	997.761	-353.536	1619.65	1155.25	-345.45	1744.62	590.773	-325.986	1788.43	137.7	-364.816	1947.61	52.2529
568	0	-741.544	1592.99	984.144	-734.982	1575.33	1144.72	-687.899	1544.77	566.944	-652.72	1476.26	121.957	-655.592	1634.14	53.1929	-349.742	1663.93	996.008	-352.496	1626.91	1153.25	-346.798	1752.29	589.447	-327.586	1787.32	136.044	-364.901	1947.34	52.3707
569	0	-740.482	1595.11	983.778	-733.172	1576.63	1143.87	-687.369	1546.91	566.906	-652.612	1476.15	121.974	-655.615	1634.01	53.2621	-349.541	1670.52	995.14	-351.687	1633.72	1152.12	-347.975	1757.29	588.163	-328.945	1786.9	134.772	-365.037	1947.18	52.4738
570	0	-739.536	1597.45	983.838	-731.009	1577.53	1143.44	-686.92	1549.39	567.056	-652.601	1476.21	122.093	-655.689	1633.94	53.3246	-349.308	1676.13	994.607	-351.221	1639.6	1151.76	-348.88	1761.11	587.224	-330.587	1786.37	134.138	-365.35	1947.38	52.7582
571	0	-738.567	1599.81	983.934	-729.686	1579.76	1143.49	-686.55	1551.97	567.179	-652.645	1476.35	122.289	-655.722	1633.9	53.3759	-348.945	1680.88	994.352	-350.568	1645.31	1151.86	-350.075	1765.6	586.896	-332.171	1786.18	133.878	-365.611	1947.3	52.9241
572	0	-737.508	1601.83	984.068	-728.415	1582.05	1143.74	-686.152	1554.55	567.224	-652.722	1476.5	122.502	-655.776	1633.83	53.415	-348.361	1685.05	994.385	-350.096	1649.81	1152.1	-351.391	1770.58	586.969	-333.359	1786.18	133.9	-365.796	1947.13	53.0046
573	0	-736.546	1603.89	984.274	-728.025	1585.64	1144.33	-685.625	1556.87	567.315	-652.383	1476.56	122.746	-655.793	1633.8	53.4611	-347.681	1688.75	994.537	-349.432	1654.21	1152.45	-352.38	1774.86	587.051	-334.137	1786.08	133.989	-365.943	1947.06	53.0769
574	0	-735.735	1606.05	984.512	-727.454	1588.85	1144.92	-685.046	1558.78	567.488	-652.293	1476.66	123.144	-655.795	1633.81	53.4836	-346.916	1692.05	994.817	-348.769	1658.15	1152.82	-352.853	1778.46	587.238	-334.722	1786.13	134.096	-366.058	1947.05	53.1402
575	0	-734.963	1608.22	984.805	-726.753	1591.85	1145.55	-684.387	1560.09	567.837	-652.159	1476.77	123.506	-655.846	1633.79	53.5037	-346.4	1695.09	995.038	-348.155	1661.74	1153.39	-353.007	1781.18	587.452	-335.049	1786.38	134.296	-366.099	1947.07	53.151
576	0	-734.224	1610.6	985.115	-726.144	1594.82	1146.2	-683.792	1560.99	568.297	-652.05	1476.88	123.931	-655.889	1633.78	53.4844	-345.723	1698.31	995.753	-347.628	1664.98	1154.04	-352.936	1783.54	587.737	-335.24	1786.82	134.607	-366.126	1947.19	53.1778
577	0	-733.512	1612.88	985.409	-725.32	1597.58	1146.65	-683.317	1561.49	568.829	-651.918	1477.08	124.242	-655.971	1633.81	53.416	-345.184	1701.12	996.313	-347.08	1667.9	1154.76	-352.773	1785.8	588.06	-335.431	1787.26	134.878	-366.158	1947.26	53.1737
578	0	-732.774	1615.05	985.68	-724.132	1599.5	1146.97	-682.825	1561.7	569.35	-651.816	1477.21	124.589	-656.138	1633.78	53.3675	-344.586	1703.89	996.914	-346.649	1670.57	1155.52	-352.771	1788.2	588.366	-335.597	1787.42	135.052	-366.18	1947.31	53.1699
579	0	-732.047	1616.89	985.966	-723.343	1601.88	1147.2	-682.371	1561.63	569.945	-651.704	1477.16	124.87	-656.323	1633.77	53.2922	-343.953	1706.48	997.352	-346.022	1673.1	1156.11	-352.828	1790.36	588.506	-335.793	1787.65	135.243	-366.218	1947.36	53.1841
580	0	-731.291	1618.55	986.198	-723.459	1605.24	1147.55	-681.989	1561.42	570.476	-651.703	1477.17	125.218	-656.426	1633.78	53.2146	-343.279	1708.84	997.638	-345.411	1675.47	1156.5	-353.002	1792.51	588.573	-336.124	1787.81	135.386	-366.302	1947.33	53.2128
581	0	-730.518	1619.9	986.426	-722.888	1607.35	1147.65	-681.7	1561.02	571.074	-651.795	1477.11	125.507	-656.47	1633.81	53.127	-342.642	1711.18	997.719	-344.749	1677.88	1156.68	-353.209	1794.27	588.479	-336.615	1787.84	135.467	-366.421	1947.34	53.2824
582	0	-729.766	1620.96	986.658	-722.15	1608.94	1147.78	-681.406	1560.57	571.637	-652.136	1477.07	125.752	-656.583	1633.9	53.0198	-342.078	1713.42	997.637	-344.104	1680.33	1156.72	-353.371	1795.81	588.287	-337.253	1787.81	135.511	-366.563	1947.28	53.3569
583	0	-728.991	1621.96	986.846	-721.353	1610.15	1147.85	-681.213	1560.14	572.223	-652.559	1477.08	125.984	-656.709	1633.96	52.9424	-341.567	1715.66	997.433	-343.464	1682.89	1156.72	-353.724	1797.07	588.017	-337.998	1787.89	135.652	-366.729	1947.22	53.3952
584	0	-728.225	1622.73	987.059	-720.46	1611.13	1147.89	-680.979	1559.8	572.787	-652.96	1477.12	126.197	-656.841	1633.99	52.8801	-341.081	1717.84	997.295	-342.929	1685.21	1156.65	-354.143	1798.37	587.841	-338.603	1787.81	135.627	-366.93	1947.13	53.4801
585	0	-727.497	1623.39	987.233	-719.613	1611.98	1147.88	-680.812	1559.66	573.253	-653.253	1477.15	126.378	-656.92	1634.04	52.7948	-340.669	1719.88	997.209	-342.409	1687.5	1156.68	-354.607	1799.49	587.7	-339.255	1787.75	135.608	-367.109	1947	53.565
586	0	-726.782	1624.03	987.41	-718.971	1613.02	1147.93	-680.617	1559.76	573.638	-653.453	1477.27	126.592	-656.934	1634.12	52.7096	-340.293	1721.73	997.197	-342.036	1689.77	1156.72	-354.94	1800.55	587.547	-339.741	1787.67	135.565	-367.251	1946.88	53.6321
587	0	-726.176	1624.72	987.514	-718.335	1613.91	1147.91	-680.397	1560.05	573.941	-653.563	1477.43	126.776	-656.944	1634.2	52.6499	-339.975	1723.46	997.199	-341.637	1691.79	1156.84	-355.181	1801.51	587.395	-340.243	1787.71	135.588	-367.438	1946.8	53.717
588	0	-725.67	1625.61	987.565	-717.97	1615.09	1147.84	-680.035	1560.63	574.162	-653.716	1477.63	126.972	-656.934	1634.27	52.5762	-339.628	1724.91	997.266	-341.326	1693.55	1156.99	-355.303	1802.45	587.219	-340.578	1787.76	135.51	-367.537	1946.76	53.7993
589	0	-725.125	1626.59	987.515	-717.611	1616.21	1147.73	-679.929	1561.15	574.187	-654.106	1478.04	127.041	-656.919	1634.37	52.5096	-339.351	1726.21	997.36	-341.05	1695.21	1157.14	-355.371	1803.46	587.164	-340.774	1787.7	135.443	-367.626	1946.75	53.8247
590	0	-724.713	1627.63	987.403	-717.344	1617.43	1147.66	-679.592	1561.64	574.207	-653.705	1477.73	127.128	-656.928	1634.44	52.4927	-338.986	1727.41	997.512	-340.739	1696.47	1157.35	-355.322	1804.51	587.151	-340.885	1787.74	135.457	-367.643	1946.69	53.8376
591	0	-724.341	1628.72	987.299	-717.061	1618.59	1147.58	-679.282	1562.02	574.226	-653.918	1477.94	127.252	-656.926	1634.46	52.4655	-338.614	1728.58	997.641	-340.534	1697.64	1157.54	-355.268	1805.44	587.14	-340.917	1787.84	135.515	-367.642	1946.67	53.8299
592	0	-724.006	1629.79	987.192	-716.782	1619.67	1147.51	-679.013	1562.27	574.323	-653.722	1477.88	127.166	-656.903	1634.5	52.4555	-338.285	1729.42	997.774	-340.294	1698.71	1157.73	-355.121	1806.33	587.113	-340.88	1787.77	135.467	-367.597	1946.71	53.8141
593	0	-723.682	1630.86	987.097	-716.554	1620.77	1147.47	-678.724	1562.41	574.392	-653.806	1477.93	127.269	-656.884	1634.53	52.4426	-337.844	1730.25	997.897	-340.11	1699.57	1157.89	-354.873	1807.03	587.182	-340.787	1787.81	135.511	-367.532	1946.87	53.862
594	0	-723.335	1631.86	986.911	-716.323	1621.89	1147.4	-678.41	1562.52	574.409	-653.8	1477.92	127.269	-656.828	1634.54	52.4218	-337.43	1730.99	997.985	-339.878	1700.34	1157.99	-354.611	1807.52	587.091	-340.67	1787.88	135.478	-367.515	1946.68	53.7619
595	0	-723.001	1632.8	986.702	-716.136	1623.03	1147.27	-678.186	1562.56	574.428	-653.794	1477.92	127.253	-656.82	1634.59	52.4168	-337.033	1731.61	998.009	-339.675	1700.97	1158.12	-354.35	1807.71	587.034	-340.625	1787.89	135.425	-367.492	1946.68	53.7492
596	0	-722.687	1633.63	986.494	-715.958	1624.08	1147.08	-677.957	1562.58	574.463	-653.815	1477.93	127.271	-656.808	1634.62	52.4065	-336.605	1732.17	998.009	-339.432	1701.6	1158.24	-354.044	1807.84	586.915	-340.59	1787.86	135.357	-367.489	1946.67	53.7633
597	0	-722.342	1634.44	986.312	-715.955	1625.18	1146.89	-677.756	1562.54	574.54	-653.831	1477.9	127.317	-656.794	1634.63	52.367	-336.182	1732.57	997.994	-339.194	1702.04	1158.34	-353.789	1807.81	586.835	-340.617	1787.79	135.303	-367.52	1946.65	53.77
598	0	-722.254	1635.71	986.394	-715.904	1626.15	1146.72	-677.555	1562.56	574.703	-653.865	1477.97	127.397	-656.806	1634.67	52.3461	-335.786	1732.94	998.015	-338.951	1702.66	1158.43	-353.554	1807.7	586.727	-340.659	1787.75	135.22	-367.544	1946.61	53.797
599	0	-722.111	1636.67	986.457	-716.016	1627.28	1146.59	-677.482	1562.62	574.852	-653.9	1478.01	127.517	-656.821	1634.69	52.3143	-335.427	1733.31	997.993	-338.75	1703.05	1158.54	-353.394	1807.6	586.622	-340.679	1787.4	134.984	-367.571	1946.56	53.8112
600	0	-721.988	1637.42	986.496	-715.886	1627.93	1146.48	-677.444	1562.77	575.013	-653.907	1478.04	127.598	-656.808	1634.77	52.2856	-335.189	1733.59	998.043	-338.63	1703.46	1158.67	-353.235	1807.35	586.519	-340.654	1787.31	134.894	-367.581	1946.56	53.8148
601	0	-721.853	1638.07	986.57	-715.807	1628.66	1146.49	-677.441	1563.04	575.097	-653.933	1478.14	127.68	-656.817	1634.78	52.2713	-334.974	1733.92	998.113	-338.554	1703.94	1158.82	-353.079	1807.11	586.429	-340.682	1787.22	134.821	-367.568	1946.5	53.8358
602	0	-721.745	1638.6	986.582	-715.85	1629.39	1146.49	-677.47	1563.38	575.093	-653.989	1478.22	127.721	-656.842	1634.84	52.2543	-334.793	1734.2	998.199	-338.532	1704.37	1158.96	-352.872	1806.82	586.352	-340.683	1787.19	134.761	-367.599	1946.46	53.8521
603	0	-721.644	1639.1	986.513	-715.245	1629	1146.34	-677.473	1563.75	575.076	-654.038	1478.29	127.728	-656.852	1634.86	52.2478	-334.684	1734.45	998.348	-338.557	1704.65	1159.25	-352.715	1806.53	586.328	-340.681	1787.12	134.736	-367.601	1946.46	53.8673
604	0	-721.562	1639.51	986.431	-715.839	1630.32	1146.34	-677.501	1564.15	575.004	-654.098	1478.35	127.73	-656.853	1634.91	52.203	-334.608	1734.65	998.557	-338.62	1704.92	1159.44	-352.62	1806.32	586.384	-340.663	1787.12	134.755	-367.602	1946.47	53.871
605	0	-721.521	1639.94	986.29	-715.975	1630.82	1146.22	-677.486	1564.47	574.977	-654.156	1478.42	127.74	-656.847	1634.91	52.1982	-334.569	1734.76	998.75	-338.718	1705.12	1159.68	-352.586	1806.16	586.441	-340.666	1787.08	134.748	-367.598	1946.46	53.8769
606	0	-721.501	1640.37	986.167	-716.037	1631.1	1146.06	-677.442	1564.66	574.973	-654.196	1478.47	127.783	-656.856	1634.93	52.2038	-334.555	1734.84	998.917	-338.856	1705.28	1159.89	-352.58	1806.04	586.521	-340.654	1787.07	134.721	-367.609	1946.43	53.8843
607	0	-721.517	1640.73	986.071	-716.469	1631.79	1145.94	-677.398	1564.81	574.988	-654.18	1478.49	127.792	-656.845	1634.96	52.2161	-334.525	1734.88	999.062	-338.922	1705.33	1160.13	-352.567	1805.89	586.501	-340.632	1787.04	134.671	-367.599	1946.39	53.896
608	0	-721.627	1641.14	985.994	-716.574	1632	1145.76	-677.397	1564.84	574.99	-654.134	1478.48	127.81	-656.84	1634.94	52.2125	-334.577	1734.92	999.14	-339.075	1705.4	1160.22	-352.543	1805.6	586.479	-340.604	1786.87	134.607	-367.581	1946.39	53.8965
609	0	-721.742	1641.44	985.908	-716.657	1631.95	1145.75	-677.384	1564.79	574.983	-654.11	1478.41	127.745	-656.848	1634.91	52.2073	-334.634	1734.93	999.19	-339.284	1705.43	1160.27	-352.502	1805.19	586.459	-340.579	1786.8	134.54	-367.576	1946.33	53.9107
610	0	-721.92	1641.68	985.802	-716.951	1632.31	1145.63	-677.405	1564.68	574.932	-654.034	1478.35	127.719	-656.82	1634.88	52.2456	-334.704	1734.9	999.198	-339.513	1705.31	1160.27	-352.405	1804.72	586.372	-340.542	1786.64	134.409	-367.548	1946.31	53.9087
611	0	-722.084	1641.89	985.663	-717.176	1632.53	1145.56	-677.425	1564.5	574.853	-653.988	1478.27	127.63	-656.787	1634.84	52.2474	-334.808	1734.88	999.223	-339.775	1705.22	1160.37	-352.288	1804.16	586.282	-340.515	1786.54	134.353	-367.525	1946.27	53.9052
612	0	-722.257	1642	985.515	-717.78	1633.27	1145.22	-677.703	1564.47	574.674	-653.952	1478.18	127.556	-656.816	1634.84	52.2564	-334.951	1734.8	999.216	-340.029	1705.05	1160.36	-352.236	1803.63	586.198	-340.525	1786.43	134.281	-367.518	1946.27	53.9152
613	0	-722.507	1642.03	985.343	-717.926	1632.99	1145.22	-677.595	1564.12	574.682	-653.917	1478.12	127.453	-656.795	1634.79	52.2733	-335.102	1734.62	999.224	-340.374	1704.56	1160.23	-352.204	1803.17	586.149	-340.536	1786.38	134.253	-367.495	1946.25	53.9228
614	0	-722.708	1641.99	985.141	-718.232	1633	1145.04	-677.737	1563.91	574.605	-653.895	1477.99	127.3	-656.797	1634.74	52.2771	-335.301	1734.42	999.272	-340.655	1704.67	1160.2	-352.182	1802.68	586.058	-340.481	1786.1	134.064	-367.493	1946.19	53.9272
615	0	-722.938	1641.91	984.953	-718.587	1633	1144.84	-677.935	1563.66	574.438	-653.896	1477.85	127.141	-656.826	1634.69	52.3052	-335.52	1734.21	999.306	-340.993	1704.77	1160.54	-352.181	1802.18	585.996	-340.507	1786.03	134.035	-367.507	1946.23	53.9483
616	0	-723.195	1641.79	984.717	-719.089	1632.96	1144.6	-678.123	1563.54	574.235	-653.949	1477.77	126.986	-656.836	1634.66	52.332	-335.758	1734.13	999.387	-341.424	1704.55	1160.61	-352.239	1801.67	585.961	-340.493	1785.89	133.979	-367.492	1946.16	53.9585
617	0	-723.483	1641.69	984.432	-719.618	1633	1144.3	-678.318	1563.45	574.035	-653.956	1477.66	126.758	-656.841	1634.6	52.3299	-336.008	1733.99	999.454	-341.865	1704.39	1160.62	-352.326	1801.25	585.931	-340.506	1785.83	133.954	-367.505	1946.07	53.9497
618	0	-723.791	1641.67	984.17	-720.066	1632.9	1143.98	-678.56	1563.36	573.848	-654.028	1477.57	126.611	-656.841	1634.55	52.3184	-336.298	1733.84	999.566	-342.248	1704.17	1160.77	-352.407	1800.96	585.922	-340.535	1785.77	133.938	-367.506	1946.02	53.9483
619	0	-724.093	1641.65	983.923	-720.531	1632.8	1143.71	-678.736	1563.24	573.649	-654.077	1477.47	126.419	-656.861	1634.53	52.3163	-336.596	1733.57	999.624	-342.764	1703.78	1160.8	-352.587	1800.76	585.945	-340.513	1785.68	133.907	-367.523	1945.98	53.992
620	0	-724.404	1641.64	983.656	-721.037	1632.67	1143.45	-678.963	1563.09	573.527	-654.115	1477.36	126.292	-656.866	1634.47	52.3489	-336.874	1733.31	999.676	-343.171	1703.52	1160.92	-352.808	1800.62	585.973	-340.484	1785.63	133.892	-367.52	1946.03	54.0144
621	0	-724.74	1641.67	983.454	-721.449	1632.63	1143.16	-679.213	1562.92	573.402	-654.151	1477.23	126.135	-656.854	1634.45	52.3484	-337.082	1733.14	999.683	-343.569	1703.11	1160.99	-353.068	1800.45	585.987	-340.483	1785.57	133.868	-367.533	1946.01	54.0479
622	0	-725.078	1641.65	983.236	-721.867	1632.44	1142.92	-679.356	1562.7	573.221	-654.122	1477.12	126.009	-656.83	1634.4	52.3232	-337.4	1732.83	999.683	-343.972	1702.62	1161	-353.299	1800.23	585.952	-340.429	1785.42	133.742	-367.538	1945.97	54.0495
623	0	-725.457	1641.64	983.054	-722.271	1632.27	1142.71	-679.571	1562.5	573.09	-654.181	1477	125.86	-656.821	1634.39	52.3319	-337.742	1732.52	999.618	-344.291	1702.22	1160.99	-353.559	1800.07	585.9	-340.421	1785.34	133.692	-367.549	1945.93	54.0543
624	0	-725.824	1641.63	982.89	-722.625	1632.17	1142.54	-679.755	1562.31	572.976	-654.22	1476.91	125.707	-656.815	1634.36	52.3137	-338.046	1732.29	999.521	-344.652	1701.66	1160.92	-353.783	1799.82	585.848	-340.406	1785.39	133.724	-367.588	1945.87	54.0892
625	0	-726.119	1641.54	982.756	-723.021	1632	1142.43	-679.985	1562.07	572.887	-654.311	1476.85	125.587	-656.833	1634.35	52.2971	-338.353	1732.14	999.474	-344.927	1701.27	1160.85	-354.029	1799.47	585.736	-340.483	1785.18	133.61	-367.624	1945.8	54.1218
626	0	-726.432	1641.45	982.708	-723.419	1631.9	1142.38	-680.244	1561.85	572.834	-654.391	1476.78	125.491	-656.851	1634.32	52.2878	-338.654	1731.64	999.376	-345.251	1700.69	1160.81	-354.244	1799.16	585.696	-340.547	1785.09	133.575	-367.676	1945.79	54.1483
627	0	-726.739	1641.26	982.696	-723.791	1631.77	1142.34	-680.495	1561.61	572.807	-654.527	1476.78	125.424	-656.885	1634.33	52.2637	-338.942	1731.28	999.319	-345.515	1700.16	1160.78	-354.449	1798.85	585.679	-340.582	1785.09	133.638	-367.687	1945.74	54.1865
628	0	-727.039	1641.08	982.682	-724.071	1631.49	1142.32	-680.758	1561.44	572.768	-654.654	1476.74	125.393	-656.902	1634.33	52.2511	-339.119	1731.11	999.319	-345.767	1699.72	1160.94	-354.619	1798.44	585.658	-340.661	1785.09	133.669	-367.724	1945.68	54.2011
629	0	-727.371	1640.92	982.718	-724.406	1631.21	1142.31	-681.027	1561.28	572.746	-654.795	1476.78	125.306	-656.928	1634.34	52.2155	-339.401	1730.56	999.32	-346.072	1698.94	1160.78	-354.779	1797.97	585.669	-340.726	1784.96	133.623	-367.784	1945.68	54.2418
630	0	-727.674	1640.72	982.724	-724.706	1630.91	1142.31	-681.288	1561.17	572.764	-655.008	1476.77	125.276	-656.954	1634.36	52.2195	-339.61	1730.05	999.389	-346.333	1698.39	1160.96	-354.931	1797.62	585.741	-340.795	1785.06	133.767	-367.838	1945.65	54.2582
631	0	-727.999	1640.48	982.77	-725.007	1630.65	1142.3	-681.588	1561.11	572.818	-655.068	1476.78	125.294	-656.958	1634.37	52.206	-339.779	1729.56	999.485	-346.597	1697.76	1160.88	-355.078	1797.29	585.825	-340.87	1785.08	133.831	-367.863	1945.62	54.2643
632	0	-728.278	1640.24	982.86	-725.393	1630.37	1142.42	-681.812	1561.02	572.868	-655.188	1476.8	125.288	-656.98	1634.38	52.1959	-340.03	1728.79	999.555	-346.87	1697.24	1160.96	-355.212	1796.84	585.925	-340.872	1785.08	133.905	-367.861	1945.62	54.29
633	0	-728.591	1639.98	982.927	-725.711	1630.07	1142.45	-681.973	1560.93	572.867	-655.217	1476.78	125.28	-656.974	1634.38	52.195	-340.237	1728.38	999.723	-347.149	1696.51	1161.05	-355.309	1796.34	586.043	-340.932	1785.06	133.962	-367.886	1945.64	54.3109
634	0	-728.869	1639.71	982.941	-726.028	1629.82	1142.48	-682.247	1560.86	572.831	-655.252	1476.75	125.241	-656.979	1634.39	52.1824	-340.421	1727.87	999.815	-347.373	1695.96	1161.14	-355.345	1795.84	586.154	-340.953	1784.97	133.99	-367.894	1945.62	54.3085
635	0	-729.15	1639.45	982.949	-726.35	1629.51	1142.44	-682.392	1560.84	572.76	-655.237	1476.74	125.215	-656.974	1634.39	52.1814	-340.715	1727.3	999.935	-347.702	1695.28	1161.24	-355.346	1795.3	586.259	-340.941	1784.98	134.032	-367.893	1945.61	54.3039
636	0	-729.424	1639.14	982.924	-726.693	1629.18	1142.46	-682.556	1560.82	572.671	-655.243	1476.71	125.139	-656.974	1634.38	52.1949	-340.935	1726.86	1000.04	-348.02	1694.73	1161.33	-355.332	1794.64	586.328	-340.963	1784.93	134.025	-367.895	1945.6	54.2982
637	0	-729.708	1638.85	982.897	-726.98	1628.83	1142.42	-682.7	1560.78	572.564	-655.232	1476.71	125.091	-656.988	1634.35	52.207	-341.164	1726.36	1000.08	-348.304	1694.22	1161.38	-355.355	1794.07	586.345	-340.953	1784.89	134.018	-367.877	1945.56	54.3184
638	0	-729.998	1638.53	982.879	-727.268	1628.4	1142.41	-682.83	1560.69	572.521	-655.112	1476.69	125.066	-656.978	1634.34	52.2218	-341.42	1725.9	1000.14	-348.597	1693.65	1161.43	-355.307	1793.5	586.335	-340.932	1784.82	133.988	-367.863	1945.56	54.2904
639	0	-730.292	1638.26	982.869	-727.521	1628.02	1142.37	-682.948	1560.56	572.48	-655.064	1476.67	125.026	-656.96	1634.32	52.2175	-341.653	1725.47	1000.16	-348.862	1693.24	1161.42	-355.267	1792.78	586.299	-340.871	1784.67	133.911	-367.848	1945.52	54.2996
640	0	-730.525	1637.85	982.813	-727.801	1627.61	1142.32	-683.113	1560.47	572.359	-655.039	1476.63	124.959	-656.951	1634.28	52.237	-341.885	1725.05	1000.13	-349.142	1692.69	1161.4	-355.255	1792.1	586.237	-340.879	1784.59	133.861	-367.812	1945.5	54.2933
641	0	-730.761	1637.47	982.723	-728.145	1627.25	1142.26	-683.227	1560.4	572.241	-655.104	1476.6	124.934	-656.948	1634.29	52.2568	-342.163	1724.48	1000.11	-349.41	1692.25	1161.35	-355.243	1791.54	586.192	-340.854	1784.36	133.731	-367.78	1945.47	54.2861
642	0	-731.026	1637.08	982.648	-728.425	1626.83	1142.24	-683.412	1560.3	572.158	-655.086	1476.57	124.88	-656.924	1634.25	52.2612	-342.389	1724.21	1000.13	-349.673	1691.76	1161.34	-355.246	1790.85	586.149	-340.814	1784.34	133.717	-367.786	1945.45	54.2819
643	0	-731.289	1636.73	982.587	-728.77	1626.39	1142.13	-683.564	1560.14	572.05	-655.043	1476.53	124.824	-656.933	1634.23	52.2778	-342.596	1723.81	1000.12	-349.943	1691.21	1161.29	-355.207	1790.21	586.088	-340.788	1784.02	133.519	-367.739	1945.39	54.2653
644	0	-731.535	1636.37	982.518	-729.057	1626.01	1142.04	-683.706	1559.84	571.969	-655.025	1476.47	124.761	-656.908	1634.19	52.2809	-342.832	1723.29	1000.08	-350.211	1690.85	1161.21	-355.214	1789.69	586.012	-340.756	1783.84	133.368	-367.708	1945.36	54.2783
645	0	-731.817	1636.05	982.431	-729.309	1625.59	1141.92	-683.869	1559.58	571.88	-655.011	1476.38	124.683	-656.929	1634.2	52.3064	-343.056	1722.65	999.946	-350.54	1690.34	1161.14	-355.199	1789.13	585.948	-340.724	1783.65	133.262	-367.693	1945.32	54.2723
646	0	-732.091	1635.7	982.321	-729.573	1625.24	1141.83	-684.108	1559.4	571.826	-655.014	1476.33	124.586	-656.913	1634.14	52.3213	-343.273	1722.36	999.912	-350.953	1689.37	1161.11	-355.162	1788.49	585.869	-340.643	1783.48	133.148	-367.644	1945.26	54.257
647	0	-732.343	1635.43	982.195	-729.843	1624.89	1141.76	-684.271	1559.23	571.628	-654.873	1476.22	124.478	-656.912	1634.12	52.349	-343.498	1721.9	999.848	-350.991	1689.44	1160.94	-355.142	1787.94	585.811	-340.615	1783.38	133.065	-367.615	1945.22	54.2405
648	0	-732.628	1635.16	982.066	-730.125	1624.48	1141.64	-684.425	1559.07	571.452	-654.813	1476.14	124.399	-656.914	1634.08	52.3607	-343.731	1721.34	999.722	-351.215	1688.9	1160.86	-355.115	1787.48	585.743	-340.556	1783.29	132.975	-367.576	1945.22	54.2428
649	0	-732.907	1634.82	981.985	-730.354	1624.06	1141.56	-684.712	1559.09	571.29	-654.773	1476.1	124.324	-656.913	1634.07	52.4086	-343.939	1721.14	999.697	-351.445	1688.42	1160.75	-355.108	1786.96	585.67	-340.522	1783.15	132.883	-367.544	1945.19	54.2471
650	0	-733.166	1634.52	981.927	-730.568	1623.7	1141.46	-684.764	1558.99	571.175	-654.755	1476.03	124.246	-656.907	1634.04	52.4174	-344.173	1720.74	999.635	-351.691	1687.96	1160.69	-355.159	1786.47	585.624	-340.496	1783.02	132.786	-367.491	1945.14	54.2378
651	0	-733.418	1634.22	981.853	-730.795	1623.32	1141.42	-684.87	1558.89	571.055	-654.694	1475.98	124.177	-656.912	1634.01	52.448	-344.418	1720.17	999.543	-351.93	1687.39	1160.62	-355.208	1786.05	585.563	-340.476	1782.94	132.735	-367.483	1945.09	54.2465
652	0	-733.649	1633.92	981.768	-731.077	1622.95	1141.34	-684.863	1558.76	570.899	-654.651	1475.96	124.107	-656.905	1633.98	52.4831	-344.601	1719.95	999.515	-352.119	1687.01	1160.55	-355.338	1785.69	585.514	-340.498	1782.8	132.658	-367.467	1945.04	54.2442
653	0	-733.874	1633.61	981.689	-731.267	1622.56	1141.22	-684.929	1558.66	570.763	-654.606	1475.94	124.02	-656.874	1633.91	52.4863	-344.817	1719.57	999.451	-352.33	1686.59	1160.49	-355.413	1785.46	585.456	-340.482	1782.73	132.596	-367.452	1945.01	54.2509
654	0	-734.08	1633.34	981.606	-731.502	1622.18	1141.12	-685.06	1558.54	570.656	-654.521	1475.84	123.966	-656.865	1633.9	52.523	-344.984	1719.16	999.38	-352.57	1686.05	1160.38	-355.518	1785.14	585.41	-340.505	1782.61	132.527	-367.446	1944.97	54.2824
655	0	-734.289	1633.14	981.516	-731.722	1621.82	1141.01	-685.154	1558.39	570.527	-654.517	1475.81	123.888	-656.857	1633.87	52.5674	-345.172	1718.82	999.312	-352.877	1685.2	1160.15	-355.627	1784.84	585.35	-340.515	1782.5	132.433	-367.439	1944.93	54.3021
656	0	-734.527	1632.94	981.417	-731.973	1621.57	1140.91	-685.264	1558.26	570.404	-654.464	1475.74	123.811	-656.865	1633.83	52.5742	-345.367	1718.32	999.173	-352.942	1685.23	1160.14	-355.697	1784.54	585.274	-340.514	1782.4	132.348	-367.411	1944.89	54.3055
657	0	-734.759	1632.73	981.341	-732.128	1621.26	1140.84	-685.401	1558.12	570.291	-654.461	1475.66	123.736	-656.851	1633.82	52.6017	-345.548	1717.96	999.078	-353.098	1684.76	1160.01	-355.786	1784.27	585.173	-340.49	1782.26	132.223	-367.4	1944.88	54.3242
658	0	-734.962	1632.51	981.279	-732.27	1620.92	1140.75	-685.506	1558	570.182	-654.453	1475.6	123.682	-656.89	1633.78	52.6103	-345.714	1717.75	998.997	-353.248	1684.38	1159.87	-355.82	1784.02	585.098	-340.423	1782.12	132.085	-367.277	1944.37	54.1779
659	0	-735.183	1632.34	981.252	-732.416	1620.68	1140.69	-685.682	1557.84	570.118	-654.413	1475.53	123.616	-656.849	1633.74	52.6349	-345.901	1717.48	998.871	-353.38	1684.07	1159.68	-355.804	1783.77	584.981	-340.353	1781.92	131.909	-367.3	1944.79	54.3065
660	0	-735.389	1632.16	981.229	-732.52	1620.39	1140.66	-685.802	1557.71	570.037	-654.403	1475.47	123.578	-656.876	1633.71	52.646	-346.053	1717.12	998.73	-353.537	1683.79	1159.51	-355.741	1783.44	584.857	-340.239	1781.78	131.719	-367.149	1944.27	54.1247
661	0	-735.58	1631.99	981.183	-732.639	1620.14	1140.61	-685.908	1557.6	569.938	-654.391	1475.42	123.503	-656.879	1633.71	52.6792	-346.193	1717.04	998.629	-353.675	1683.43	1159.34	-355.632	1783.09	584.734	-340.102	1781.57	131.519	-367.198	1944.74	54.2797
662	0	-735.752	1631.82	981.108	-732.752	1619.86	1140.53	-686.04	1557.48	569.835	-654.348	1475.35	123.423	-656.866	1633.69	52.7121	-346.344	1716.82	998.518	-353.831	1683.21	1159.18	-355.527	1782.65	584.626	-339.972	1781.48	131.345	-367.143	1944.74	54.2837
663	0	-735.92	1631.69	981.035	-732.901	1619.61	1140.46	-686.157	1557.41	569.736	-654.309	1475.3	123.381	-656.858	1633.66	52.7019	-346.498	1716.56	998.404	-353.954	1682.98	1159.03	-355.428	1782.09	584.482	-339.901	1781.29	131.159	-367.009	1944.18	54.0825
664	0	-736.073	1631.56	980.991	-733.02	1619.37	1140.38	-686.237	1557.37	569.671	-654.27	1475.25	123.342	-656.879	1633.64	52.7385	-346.572	1716.32	998.347	-354.057	1682.83	1158.91	-355.344	1781.61	584.373	-339.859	1781.23	131.047	-367.081	1944.66	54.272
665	0	-736.191	1631.45	980.952	-733.125	1619.16	1140.33	-686.291	1557.28	569.658	-654.255	1475.22	123.341	-656.875	1633.64	52.7477	-346.664	1716.13	998.261	-354.152	1682.64	1158.8	-355.271	1781.18	584.253	-339.831	1781.1	130.94	-366.969	1944.12	54.111
666	0	-736.324	1631.39	980.944	-733.186	1618.95	1140.31	-686.272	1557.24	569.717	-654.215	1475.23	123.308	-656.884	1633.61	52.7602	-346.743	1715.76	998.158	-354.244	1682.45	1158.72	-355.267	1780.78	584.145	-339.82	1780.99	130.819	-366.956	1944.07	54.1321
667	0	-736.425	1631.32	980.961	-733.245	1618.8	1140.31	-686.294	1557.18	569.732	-654.132	1475.14	123.332	-656.874	1633.64	52.8034	-346.779	1715.68	998.1	-354.313	1682.17	1158.62	-355.255	1780.36	584.045	-339.842	1780.84	130.709	-366.936	1944	54.1392
668	0	-736.502	1631.22	980.958	-733.348	1618.72	1140.33	-686.348	1557.09	569.726	-654.151	1475.14	123.312	-656.881	1633.61	52.8002	-346.809	1715.5	998.073	-354.34	1681.94	1158.57	-355.246	1779.95	583.954	-339.872	1780.66	130.609	-366.933	1943.95	54.1405
669	0	-736.561	1631.19	980.954	-733.377	1618.56	1140.32	-686.365	1557.04	569.724	-654.151	1475.11	123.291	-656.88	1633.61	52.7998	-346.835	1715.27	997.993	-354.363	1681.72	1158.53	-355.223	1779.49	583.889	-339.909	1780.62	130.557	-366.928	1943.92	54.1704
670	0	-736.621	1631.19	980.932	-733.424	1618.44	1140.32	-686.384	1557.05	569.69	-654.137	1475.07	123.271	-656.876	1633.59	52.7905	-346.836	1715.25	998.016	-354.345	1681.52	1158.5	-355.163	1779.14	583.834	-339.911	1780.56	130.501	-367.025	1944.37	54.3285
671	0	-736.647	1631.17	980.934	-733.413	1618.3	1140.28	-686.461	1557.11	569.662	-654.239	1475.14	123.231	-656.875	1633.58	52.8059	-346.836	1715.13	998.014	-354.371	1681.35	1158.51	-355.099	1778.84	583.814	-339.913	1780.53	130.476	-367.024	1944.38	54.3446
672	0	-736.656	1631.17	980.948	-733.412	1618.19	1140.28	-686.469	1557.14	569.649	-654.228	1475.08	123.194	-656.893	1633.58	52.8107	-346.826	1715.04	998.045	-354.344	1681.19	1158.51	-355.054	1778.63	583.807	-339.864	1780.49	130.433	-366.926	1943.87	54.1751
673	0	-736.667	1631.15	980.934	-733.426	1618.12	1140.26	-686.504	1557.16	569.627	-654.239	1475.1	123.223	-656.887	1633.56	52.8035	-346.839	1714.94	998.07	-354.317	1681.05	1158.52	-354.963	1778.43	583.794	-339.784	1780.46	130.397	-366.903	1943.84	54.1616
674	0	-736.667	1631.09	980.955	-733.393	1618.04	1140.3	-686.477	1557.17	569.581	-654.145	1475.02	123.219	-656.89	1633.56	52.8233	-346.796	1714.84	998.082	-354.329	1680.96	1158.52	-354.862	1778.21	583.792	-339.738	1780.48	130.364	-366.971	1944.32	54.3277
675	0	-736.634	1631.04	980.94	-733.367	1617.93	1140.28	-686.479	1557.22	569.556	-654.122	1475	123.232	-656.886	1633.56	52.838	-346.816	1714.77	998.091	-354.305	1680.88	1158.52	-354.724	1778.05	583.763	-339.633	1780.41	130.314	-366.949	1944.33	54.3197
676	0	-736.606	1630.95	980.956	-733.362	1617.88	1140.27	-686.527	1557.35	569.54	-654.117	1475.03	123.237	-656.887	1633.55	52.8517	-346.821	1714.71	998.124	-354.31	1680.79	1158.52	-354.555	1777.83	583.737	-339.574	1780.41	130.305	-366.824	1943.85	54.1487
677	0	-736.576	1630.86	980.95	-733.269	1617.67	1140.1	-686.464	1557.41	569.525	-654.062	1475.04	123.252	-656.897	1633.53	52.8511	-346.784	1714.53	998.087	-354.302	1680.68	1158.51	-354.419	1777.7	583.712	-339.506	1780.27	130.199	-366.854	1944.4	54.3437
678	0	-736.54	1630.81	980.947	-733.198	1617.59	1140.05	-686.456	1557.33	569.446	-654.009	1475.01	123.161	-656.894	1633.51	52.8638	-346.738	1714.43	998.068	-354.257	1680.58	1158.48	-354.312	1777.61	583.671	-339.477	1780.32	130.165	-366.746	1943.84	54.1375
679	0	-736.482	1630.76	980.903	-733.166	1617.56	1140.02	-686.376	1557.26	569.403	-653.908	1474.93	123.191	-656.891	1633.5	52.8919	-346.634	1714.51	998.06	-354.189	1680.53	1158.4	-354.22	1777.52	583.624	-339.406	1780.19	130.052	-366.808	1944.3	54.2871
680	0	-736.403	1630.73	980.862	-733.092	1617.52	1139.95	-686.195	1557.15	569.373	-653.827	1474.93	123.175	-656.876	1633.48	52.9057	-346.561	1714.32	997.956	-354.136	1680.4	1158.32	-354.141	1777.41	583.554	-339.308	1780.21	130.01	-366.783	1944.29	54.3006
681	0	-736.323	1630.75	980.79	-733.013	1617.52	1139.94	-686.095	1557.06	569.33	-653.782	1474.9	123.092	-656.866	1633.46	52.9304	-346.443	1714.37	997.894	-354.018	1680.3	1158.24	-354.066	1777.29	583.48	-339.33	1780.07	129.879	-366.674	1943.8	54.136
682	0	-736.257	1630.83	980.719	-732.933	1617.53	1139.87	-685.966	1557	569.277	-653.684	1474.83	123.095	-656.856	1633.44	52.9452	-346.328	1714.31	997.797	-353.913	1680.22	1158.13	-354.007	1777.19	583.364	-339.299	1780	129.77	-366.737	1944.21	54.3197
683	0	-736.158	1630.95	980.642	-732.845	1617.58	1139.76	-685.892	1557.01	569.226	-653.616	1474.84	123.018	-656.858	1633.39	52.9535	-346.217	1714.26	997.657	-353.785	1680.09	1157.98	-353.965	1777.11	583.233	-339.29	1779.88	129.617	-366.636	1943.79	54.1795
684	0	-736.086	1631.02	980.567	-732.776	1617.69	1139.63	-685.738	1557.04	569.137	-653.546	1474.8	122.971	-656.857	1633.39	53.0035	-346.086	1714.28	997.502	-353.641	1679.93	1157.84	-353.933	1777.05	583.109	-339.298	1779.8	129.545	-366.601	1943.72	54.1815
685	0	-736.009	1631.12	980.512	-732.675	1617.77	1139.58	-685.674	1557.09	569.076	-653.459	1474.78	122.926	-656.859	1633.34	53.0083	-345.966	1714.1	997.339	-353.495	1679.81	1157.69	-353.932	1777.06	582.993	-339.307	1779.57	129.305	-366.617	1943.62	54.1823
686	0	-735.925	1631.22	980.433	-732.559	1617.82	1139.49	-685.578	1557.11	568.951	-653.422	1474.79	122.885	-656.861	1633.33	53.0362	-345.762	1714.41	997.199	-353.389	1679.7	1157.55	-353.892	1777.06	582.839	-339.294	1779.53	129.215	-366.593	1943.59	54.1957
687	0	-735.84	1631.34	980.356	-732.486	1617.96	1139.4	-685.499	1557.19	568.87	-653.334	1474.72	122.791	-656.852	1633.32	53.0495	-345.664	1714.37	997.101	-353.273	1679.62	1157.42	-353.884	1777.12	582.726	-339.32	1779.64	129.21	-366.585	1943.56	54.1866
688	0	-735.729	1631.47	980.266	-732.421	1618.09	1139.33	-685.422	1557.24	568.816	-653.268	1474.72	122.766	-656.835	1633.29	53.061	-345.663	1714.07	997.002	-353.162	1679.57	1157.28	-353.855	1777.23	582.613	-339.303	1779.44	129.03	-366.585	1943.56	54.1863
689	0	-735.641	1631.62	980.165	-732.357	1618.19	1139.25	-685.329	1557.31	568.794	-653.232	1474.7	122.729	-656.847	1633.26	53.072	-345.541	1714.02	996.939	-353.034	1679.44	1157.19	-353.818	1777.31	582.539	-339.258	1779.46	128.965	-366.568	1943.55	54.1859
690	0	-735.556	1631.78	980.089	-732.297	1618.34	1139.15	-685.282	1557.41	568.727	-653.15	1474.67	122.7	-656.844	1633.26	53.0862	-345.432	1714.05	996.916	-352.944	1679.38	1157.13	-353.799	1777.44	582.499	-339.295	1779.61	129.039	-366.542	1943.54	54.173
691	0	-735.488	1632.02	980.03	-732.256	1618.49	1139.07	-685.197	1557.51	568.704	-653.096	1474.62	122.699	-656.841	1633.26	53.1131	-345.338	1714.02	996.896	-352.853	1679.27	1157.11	-353.718	1777.57	582.511	-339.228	1779.42	128.903	-366.623	1944.05	54.3703
692	0	-735.424	1632.22	979.973	-732.223	1618.65	1138.98	-685.139	1557.64	568.704	-653.051	1474.61	122.694	-656.835	1633.23	53.0983	-345.243	1714.05	996.986	-352.794	1679.19	1157.13	-353.68	1777.65	582.501	-339.208	1779.45	128.907	-366.512	1943.52	54.1796
693	0	-735.342	1632.49	979.925	-732.226	1618.87	1138.91	-685.055	1557.75	568.69	-653.022	1474.63	122.723	-656.84	1633.25	53.1051	-345.121	1713.98	996.953	-352.73	1679.05	1157.12	-353.597	1777.66	582.496	-339.196	1779.43	128.849	-366.592	1944	54.3551
694	0	-735.257	1632.77	979.9	-732.2	1619.11	1138.85	-685.02	1557.87	568.71	-653.034	1474.65	122.764	-656.821	1633.26	53.109	-345.007	1713.98	997	-352.653	1678.92	1157.14	-353.487	1777.61	582.476	-339.2	1779.39	128.839	-366.494	1943.52	54.181
695	0	-735.199	1633.03	979.867	-732.152	1619.34	1138.8	-684.973	1557.98	568.701	-653.018	1474.67	122.785	-656.846	1633.26	53.1066	-344.893	1713.95	996.991	-352.538	1678.76	1157.15	-353.444	1777.63	582.478	-339.229	1779.4	128.851	-366.571	1944	54.3594
696	0	-735.165	1633.33	979.849	-732.147	1619.58	1138.77	-684.957	1558.16	568.733	-653.043	1474.7	122.793	-656.841	1633.26	53.0882	-344.751	1713.89	997.031	-352.431	1678.58	1157.16	-353.365	1777.59	582.444	-339.236	1779.34	128.837	-366.55	1944.09	54.4029
697	0	-735.077	1633.65	979.867	-732.116	1619.87	1138.78	-684.938	1558.29	568.756	-653.067	1474.69	122.789	-656.862	1633.28	53.0908	-344.59	1713.87	997.032	-352.33	1678.36	1157.16	-353.343	1777.62	582.423	-339.311	1779.48	128.903	-366.592	1943.99	54.3823
698	0	-735.019	1634.03	979.871	-732.067	1620.19	1138.77	-684.919	1558.42	568.773	-653.066	1474.69	122.799	-656.863	1633.28	53.0968	-344.434	1713.84	997.027	-352.24	1678.19	1157.14	-353.308	1777.63	582.423	-339.349	1779.5	128.95	-366.569	1944.01	54.4053
699	0	-734.939	1634.39	979.845	-732.039	1620.5	1138.77	-684.87	1558.53	568.757	-653.071	1474.69	122.8	-656.885	1633.28	53.1153	-344.274	1713.76	996.988	-352.155	1678.03	1157.13	-353.275	1777.65	582.411	-339.321	1779.3	128.836	-366.545	1943.97	54.4306
700	0	-734.872	1634.77	979.786	-732.044	1620.88	1138.72	-684.865	1558.6	568.732	-653.113	1474.66	122.794	-656.895	1633.25	53.1071	-344.148	1713.67	996.974	-352.095	1677.82	1157.12	-353.222	1777.66	582.408	-339.359	1779.22	128.807	-366.541	1943.9	54.4251
701	0	-734.813	1635.22	979.712	-732.038	1621.26	1138.62	-684.846	1558.69	568.672	-653.104	1474.66	122.768	-656.897	1633.25	53.1125	-344.034	1713.62	996.973	-352.04	1677.63	1157.12	-353.179	1777.68	582.411	-339.395	1779.17	128.792	-366.5	1943.87	54.4451
702	0	-734.719	1635.64	979.624	-732.043	1621.63	1138.5	-684.799	1558.77	568.635	-653.117	1474.66	122.747	-656.915	1633.23	53.125	-343.884	1713.58	997.003	-352.012	1677.41	1157.12	-353.162	1777.75	582.415	-339.397	1779.08	128.77	-366.452	1943.84	54.447
703	0	-734.648	1636.09	979.484	-732.086	1622.02	1138.38	-684.754	1558.83	568.591	-653.14	1474.63	122.711	-656.926	1633.21	53.1361	-343.756	1713.48	996.998	-351.951	1677.21	1157.14	-353.287	1777.46	582.302	-339.475	1778.97	128.744	-366.199	1943.64	54.3862
704	0	-734.508	1636.61	979.28	-732.141	1622.45	1138.21	-684.717	1558.84	568.486	-653.109	1474.58	122.64	-656.951	1633.17	53.1452	-343.595	1713.49	997.005	-351.91	1676.96	1157.14	-353.345	1777.51	582.346	-339.711	1778.61	128.634	-365.707	1943.02	54.2374
705	0	-734.325	1637.15	978.988	-732.167	1622.97	1137.98	-684.581	1558.78	568.328	-653.04	1474.44	122.478	-656.954	1633.12	53.1708	-343.393	1713.45	997.031	-351.898	1676.72	1157.17	-353.472	1777.68	582.331	-340.183	1778.19	128.57	-365.343	1943.01	54.403
706	0	-734.109	1637.71	978.613	-732.213	1623.47	1137.61	-684.503	1558.73	568.05	-653.016	1474.31	122.255	-656.988	1633.02	53.1836	-343.145	1713.49	996.969	-351.887	1676.44	1157.21	-354.008	1777.04	582.226	-340.981	1777.62	128.595	-364.748	1942.11	54.3196
707	0	-733.863	1638.35	978.129	-732.255	1624.09	1137.13	-684.331	1558.61	567.722	-652.95	1474.16	122.004	-657.042	1632.92	53.2155	-342.878	1713.37	997.01	-351.849	1676.19	1157.25	-354.428	1777.28	582.171	-342.068	1776.68	128.469	-364.077	1941.41	54.4004
708	0	-733.59	1639	977.49	-732.362	1624.76	1136.57	-684.116	1558.39	567.363	-652.932	1473.95	121.743	-657.098	1632.83	53.2626	-342.603	1713.15	997.017	-351.86	1675.85	1157.18	-354.931	1777.77	582.149	-343.596	1775.34	128.223	-363.125	1940.5	54.4762
709	0	-733.311	1639.75	976.923	-732.456	1625.62	1135.92	-683.896	1558.27	567.119	-652.942	1473.79	121.491	-657.136	1632.7	53.3079	-342.311	1712.84	996.935	-351.815	1675.45	1157.05	-355.552	1778.4	582.018	-345.449	1774.19	128.175	-362.151	1939.35	54.5707
710	0	-732.994	1640.61	976.335	-732.547	1626.56	1135.3	-683.824	1557.89	566.837	-653.002	1473.58	121.233	-657.227	1632.59	53.3588	-341.958	1712.41	996.755	-351.664	1674.91	1156.79	-356.224	1779.29	581.861	-347.629	1772.56	127.892	-361.019	1938.13	54.6915
711	0	-732.724	1641.55	975.783	-732.54	1627.69	1134.74	-683.766	1557.59	566.636	-653.177	1473.42	120.992	-657.326	1632.5	53.3936	-341.547	1711.68	996.392	-351.442	1674.42	1156.36	-356.804	1780.37	581.676	-350.058	1771.13	127.708	-359.818	1936.69	54.8512
712	0	-732.443	1642.71	975.377	-732.39	1629.03	1134.21	-683.711	1557.24	566.397	-653.278	1473.2	120.737	-657.443	1632.37	53.4265	-341.053	1710.79	995.841	-351.165	1673.55	1155.55	-357.327	1781.48	581.382	-352.807	1769.6	127.615	-358.546	1935.07	54.9969
713	0	-732.228	1643.99	974.939	-732.204	1630.55	1133.82	-683.749	1556.83	566.191	-653.425	1472.96	120.473	-657.554	1632.27	53.4661	-340.606	1710.1	995.112	-350.841	1672.82	1154.78	-357.816	1782.81	580.991	-355.725	1768.06	127.507	-357.323	1933.33	55.1845
714	0	-731.955	1645.37	974.534	-731.953	1632.3	1133.51	-683.79	1556.3	566.056	-653.542	1472.69	120.194	-657.736	1632.12	53.514	-340.133	1708.87	994.181	-350.505	1671.63	1153.71	-358.225	1784.21	580.599	-359.342	1766.11	127.006	-356.104	1931.55	55.3589
715	0	-731.648	1646.84	974.134	-731.648	1634.24	1133.19	-683.885	1555.63	565.949	-653.832	1472.45	119.866	-657.909	1631.96	53.6005	-339.636	1708.24	993.166	-350.203	1670.23	1152.53	-358.595	1785.69	580.112	-363.025	1764.31	126.458	-355.032	1929.77	55.6234
716	0	-731.426	1648.48	973.704	-731.346	1636.36	1132.86	-683.944	1554.83	565.853	-654.042	1472.14	119.568	-658.09	1631.78	53.6896	-338.997	1707.98	992.195	-349.645	1669.97	1151.31	-358.825	1787.17	579.608	-366.206	1762.9	126.007	-353.966	1928.02	55.8995
717	0	-731.116	1650.21	973.229	-730.913	1638.63	1132.56	-684.035	1553.99	565.79	-654.381	1471.81	119.215	-658.307	1631.65	53.856	-338.494	1707.17	991.052	-349.058	1669.86	1150.13	-358.977	1788.81	579.083	-369.037	1761.71	125.837	-352.927	1926.21	56.2304
718	0	-730.847	1652.03	972.707	-730.51	1641	1132.16	-684.03	1553.17	565.66	-654.594	1471.53	118.962	-658.536	1631.48	53.9978	-337.843	1707.79	990.123	-348.432	1670.07	1148.93	-359.164	1790.48	578.496	-371.79	1760.53	125.709	-352.005	1924.59	56.5362
719	0	-730.562	1653.91	972.119	-730.021	1643.36	1131.68	-684.003	1552.52	565.505	-654.715	1471.1	118.61	-658.761	1631.28	54.1352	-337.316	1708.11	989.097	-347.833	1670.63	1147.74	-359.218	1792.16	577.86	-374.18	1759.51	125.481	-351.312	1922.94	56.8876
720	0	-730.201	1655.82	971.497	-729.5	1645.81	1131.15	-683.935	1552.19	565.305	-654.83	1470.72	118.28	-658.984	1631.12	54.2589	-336.792	1708.84	988.028	-347.308	1671.36	1146.49	-359.241	1793.73	577.192	-376.317	1758.62	125.306	-350.799	1921.56	57.2397
721	0	-729.782	1657.87	970.861	-729	1648.3	1130.6	-683.796	1552.19	565.061	-654.915	1470.39	117.991	-659.194	1630.95	54.4022	-336.349	1709.91	987.022	-346.648	1672.46	1145.35	-359.184	1795.46	576.408	-377.929	1758	125.207	-350.635	1920.62	57.6548
722	0	-729.334	1660.05	970.175	-728.391	1650.79	1129.93	-683.567	1552.67	564.729	-654.92	1470.13	117.785	-659.4	1630.8	54.5099	-335.908	1710.91	985.957	-346.104	1673.9	1144.25	-359.051	1797.3	575.635	-379.042	1757.47	125.055	-350.838	1919.66	57.8385
723	0	-728.756	1662.3	969.498	-727.801	1653.28	1129.23	-683.321	1553.48	564.386	-654.889	1470.02	117.617	-659.552	1630.72	54.6178	-335.349	1712.75	984.986	-345.353	1675.69	1143.2	-358.882	1799.37	574.895	-379.669	1756.77	124.757	-351.205	1918.97	58.0698
724	0	-728.114	1664.77	968.853	-727.149	1655.84	1128.49	-683.058	1554.66	564.099	-654.868	1470.02	117.558	-659.605	1630.62	54.6734	-334.736	1714.96	984.157	-344.675	1677.82	1142.24	-358.626	1801.63	574.194	-379.838	1756.58	124.611	-351.404	1919.14	58.508
725	0	-727.332	1667.46	968.205	-726.452	1658.56	1127.75	-682.698	1556.14	563.804	-654.78	1470.07	117.458	-659.706	1630.57	54.7073	-334.046	1717.56	983.471	-343.891	1680.12	1141.47	-358.322	1804.16	573.619	-379.699	1756.42	124.363	-351.619	1918.51	59.0161
726	0	-726.353	1670.3	967.546	-725.681	1661.38	1126.96	-682.212	1558.09	563.448	-654.684	1470.18	117.403	-659.785	1630.59	54.7675	-333.311	1720.5	982.95	-342.98	1682.91	1140.87	-357.951	1806.85	573.24	-379.578	1756.14	124.163	-351.454	1918.24	59.5044
727	0	-725.296	1673.47	966.895	-724.859	1664.35	1126.18	-681.717	1560.34	563.145	-654.516	1470.39	117.438	-659.768	1630.58	54.7651	-332.509	1723.73	982.784	-342.158	1685.83	1140.56	-357.397	1809.73	572.83	-379.549	1755.71	124.002	-351.123	1917.92	60.4386
728	0	-724.143	1677.01	966.213	-724.035	1667.55	1125.36	-680.91	1562.96	562.74	-654.332	1470.6	117.512	-659.773	1630.59	54.7737	-331.676	1727.18	982.858	-341.31	1689.04	1140.56	-356.862	1812.43	572.627	-379.567	1755.27	123.83	-350.941	1917.68	61.2436
729	0	-722.924	1680.88	965.521	-723.084	1670.93	1124.51	-680.019	1566.05	562.392	-654.046	1470.87	117.646	-659.76	1630.64	54.769	-330.828	1730.99	983.162	-340.459	1692.43	1140.83	-356.354	1815.08	572.348	-379.58	1754.91	123.568	-350.934	1917.59	62.0273
730	0	-721.607	1685.05	964.807	-722.167	1674.6	1123.69	-678.941	1569.75	562.006	-653.729	1471.25	117.859	-659.665	1630.73	54.7633	-329.929	1735.07	983.687	-339.575	1696.02	1141.27	-355.89	1817.18	572.019	-379.728	1754.6	123.217	-351.019	1917.26	62.8302
731	0	-720.294	1689.51	964.058	-721.219	1678.41	1122.94	-677.679	1574.18	561.466	-653.315	1471.78	118.163	-659.576	1630.88	54.7538	-328.953	1739.37	984.312	-338.707	1699.97	1141.98	-355.471	1818.65	571.537	-379.981	1754.29	122.861	-351.157	1917.02	63.5433
732	0	-719.037	1694.15	963.4	-720.293	1682.45	1122.21	-676.526	1579.52	560.965	-652.986	1472.48	118.619	-659.415	1630.96	54.6919	-327.825	1743.83	985.006	-337.758	1703.99	1142.86	-355.119	1819.55	570.975	-380.12	1753.98	122.326	-351.29	1916.72	64.0111
733	0	-717.617	1698.87	962.796	-719.161	1686.82	1121.56	-675.314	1585.88	560.354	-652.37	1473.38	119.1	-659.247	1631.15	54.6307	-326.543	1748.6	985.783	-336.632	1708.5	1143.87	-354.706	1819.94	570.339	-380.264	1753.69	121.657	-351.398	1916.64	64.1778
734	0	-716.177	1703.79	962.342	-717.848	1691.46	1121.07	-674.201	1593.08	559.415	-652.035	1474.47	119.757	-659.055	1631.38	54.5513	-325.212	1753.35	986.535	-335.48	1713.14	1145.01	-354.262	1820.07	569.73	-380.097	1753.99	121.204	-351.426	1916.56	64.1588
735	0	-714.648	1708.82	961.966	-716.34	1696.3	1120.79	-673.231	1601.49	558.41	-651.526	1475.65	120.744	-658.864	1631.62	54.4845	-323.91	1758.14	987.203	-334.28	1717.85	1146.03	-353.715	1820.13	569.132	-379.906	1753.87	120.715	-351.506	1916.56	64.0101
736	0	-712.951	1713.92	961.749	-714.664	1701.24	1120.83	-672.443	1610.94	557.259	-651.317	1477.28	122.145	-658.656	1632	54.3773	-322.405	1762.99	987.719	-332.774	1722.95	1147.08	-353.009	1820.33	568.647	-379.722	1753.99	120.118	-351.647	1916.57	63.8588
737	0	-711.171	1719.19	961.663	-713.387	1705.24	1121.11	-671.927	1621.37	556.043	-651.33	1479.21	124.235	-658.545	1632.53	54.2716	-320.796	1767.33	988.117	-331.233	1727.94	1147.84	-352.286	1820.65	568.266	-379.457	1753.99	119.483	-351.725	1916.63	63.7666
738	0	-709.332	1724.45	961.728	-711.759	1709.75	1121.46	-671.669	1632.63	555.041	-651.468	1481.46	126.454	-658.481	1633.22	54.15	-319.101	1771.56	988.336	-329.51	1732.93	1148.43	-351.356	1821.06	567.905	-379.214	1753.86	118.877	-351.728	1916.48	63.6747
739	0	-707.575	1729.96	962.085	-709.937	1714.44	1121.93	-671.802	1644.59	554.213	-651.549	1484.24	129.465	-658.523	1634.03	53.9677	-317.3	1775.38	988.378	-327.74	1737.72	1148.84	-350.304	1821.35	567.464	-378.94	1753.78	118.247	-351.813	1915.94	63.3238
740	0	-705.963	1735.5	962.622	-708.203	1719.18	1122.59	-672.075	1657.26	553.85	-651.752	1487.41	132.914	-658.712	1634.99	53.7551	-315.482	1778.96	988.414	-325.827	1742.17	1149.14	-349.029	1821.37	566.945	-378.665	1753.79	117.723	-351.431	1916.31	63.2701
741	0	-704.522	1741.22	963.304	-706.296	1724.06	1123.41	-672.542	1670.61	553.812	-652.098	1491.1	137.111	-659.093	1636.05	53.553	-313.709	1782.33	988.364	-323.876	1746.41	1149.29	-347.565	1821.15	566.458	-378.201	1753.69	117.168	-351.074	1916.58	62.8641
742	0	-703.185	1747.03	964.215	-704.37	1729	1124.35	-673.399	1684.76	554.181	-653.194	1496.15	141.954	-659.495	1637.32	53.1967	-311.898	1785.62	988.36	-321.888	1750.3	1149.33	-345.971	1820.6	566.098	-377.768	1753.54	116.648	-350.794	1916.41	62.4189
743	0	-701.998	1753.02	965.399	-702.479	1733.85	1125.51	-674.296	1699.49	554.642	-653.828	1501.45	147.575	-659.869	1638.72	52.9262	-310.238	1788.74	988.258	-319.847	1753.94	1149.28	-344.314	1819.8	565.789	-377.333	1753.41	116.139	-350.497	1916.2	61.9897
744	0	-700.78	1759.17	966.682	-700.443	1738.75	1126.73	-675.021	1714.8	555.276	-654.402	1507.43	153.547	-660.193	1640.29	52.6982	-308.588	1791.78	988.175	-317.638	1757.44	1149.11	-342.71	1818.94	565.449	-377.008	1753.18	115.693	-350.129	1916.08	61.7431
745	0	-699.739	1765.43	968.169	-698.498	1743.43	1128.17	-675.565	1730.79	556.108	-655.523	1514.54	160.334	-660.746	1642.15	52.7614	-306.996	1794.75	987.96	-315.504	1760.8	1148.82	-341.074	1818.16	565.187	-376.604	1752.91	115.291	-349.795	1915.86	61.4355
746	0	-698.755	1771.65	969.828	-696.517	1748.15	1129.66	-676.02	1747.45	557.249	-656.75	1522.64	167.846	-661.189	1644.08	53.1601	-305.598	1797.42	987.757	-313.406	1763.91	1148.44	-339.64	1817.5	564.984	-376.124	1752.56	114.92	-349.526	1915.7	61.266
747	0	-697.759	1777.95	971.494	-694.527	1752.72	1131.25	-676.47	1764.77	558.54	-658.072	1531.81	175.698	-661.485	1646	53.7875	-304.2	1800.04	987.56	-311.375	1767.07	1148.04	-338.21	1816.92	564.845	-375.734	1752.34	114.672	-349.323	1915.57	61.1339
748	0	-696.794	1784.04	973.169	-692.641	1757.24	1132.83	-676.563	1782	559.788	-659.263	1541.45	183.825	-661.875	1648.99	55.2224	-302.933	1802.78	987.381	-309.463	1770.3	1147.63	-336.984	1816.31	564.795	-375.291	1752.08	114.42	-349.104	1915.72	61.046
749	0	-696.022	1790.26	974.834	-690.895	1761.77	1134.24	-676.86	1799.12	561.381	-660.171	1551.62	192.345	-662.101	1652.98	57.0065	-301.767	1805.71	987.195	-307.653	1773.76	1147.34	-335.787	1815.89	564.784	-375.013	1751.84	114.199	-348.973	1915.6	60.9356
750	0	-695.296	1796.42	976.378	-689.381	1766.24	1135.41	-677.077	1815.82	563.236	-660.747	1562.51	200.343	-661.845	1658.45	59.3896	-300.581	1809.08	987.163	-306.012	1777.32	1147.11	-334.588	1815.51	564.808	-374.706	1751.57	113.954	-348.812	1915.54	60.8119
751	0	-694.645	1802.68	977.645	-688.004	1770.87	1136.36	-677.192	1831.77	565.54	-660.806	1573.76	207.032	-662.063	1666.81	63.6443	-299.528	1812.66	987.195	-304.448	1781.15	1146.93	-333.48	1815.28	564.821	-374.556	1751.23	113.777	-348.638	1915.41	60.7257
752	0	-694.05	1809.02	978.901	-686.894	1775.69	1137.18	-677.362	1846.89	568.345	-660.591	1585.96	212.879	-662.398	1677.56	69.0274	-298.534	1816.62	987.191	-303.025	1785.31	1146.86	-332.515	1815.25	564.816	-374.331	1750.85	113.565	-348.673	1914.65	60.294
753	0	-693.468	1815.49	980.249	-685.823	1780.63	1138.06	-677.367	1861	571.384	-660.195	1599.07	217.667	-662.949	1690.82	74.0556	-297.606	1820.73	987.195	-301.63	1789.64	1146.82	-331.475	1815.38	564.755	-374.353	1750.39	113.388	-348.467	1914.53	60.2569
754	0	-692.93	1821.85	981.698	-684.7	1785.68	1138.99	-677.397	1874.46	574.555	-659.726	1613.24	221.158	-663.565	1705.76	78.4792	-296.705	1824.94	987.099	-300.324	1794.12	1146.7	-330.623	1815.63	564.738	-374.103	1750.12	113.272	-348.327	1914.44	60.2198
755	0	-692.276	1828.08	983.212	-683.535	1790.88	1139.96	-677.344	1887.38	577.699	-659.073	1628.18	223.499	-664.353	1722.32	82.1788	-295.857	1829.28	986.976	-299.04	1798.58	1146.53	-329.793	1815.99	564.709	-373.893	1749.91	113.178	-348.216	1914.41	60.2183
756	0	-691.631	1834.07	984.892	-682.266	1795.93	1141.1	-676.77	1899.71	580.649	-658.433	1644.08	224.534	-665.291	1740.18	85.0501	-295.09	1833.59	986.806	-297.759	1803.18	1146.31	-329.138	1816.44	564.724	-373.751	1749.76	113.161	-348.175	1914.37	60.1484
757	0	-690.932	1839.9	986.578	-680.846	1800.54	1142.2	-674.066	1908.61	583.168	-657.287	1660.55	224.203	-666.343	1759.2	87.0985	-294.382	1837.93	986.57	-296.536	1807.57	1145.94	-328.454	1816.97	564.766	-373.568	1749.73	113.145	-348.119	1914.35	60.0954
758	0	-690.169	1845.31	988.16	-679.387	1804.74	1143.24	-673.728	1920.37	585.706	-656.53	1677.96	222.95	-667.548	1779.36	88.3155	-293.734	1842.31	986.301	-295.458	1811.76	1145.53	-327.873	1817.63	564.758	-373.747	1749.67	112.73	-348.021	1914.34	60.0042
759	0	-689.516	1850.65	989.623	-677.938	1808.79	1144.23	-673.511	1932.14	588.059	-655.543	1696.07	220.476	-668.808	1800.46	88.9744	-293.091	1846.72	986.026	-294.403	1815.81	1145.06	-327.467	1818.47	564.736	-373.41	1749.49	113.027	-347.988	1914.41	59.8144
760	0	-688.873	1855.88	991.012	-676.548	1812.6	1144.99	-673.056	1943.06	590.068	-654.673	1714.93	217.167	-670.027	1822.5	89.2668	-292.595	1851.01	985.664	-293.398	1819.86	1144.52	-326.938	1819.66	564.637	-373.311	1749.6	113.045	-347.971	1914.54	59.5538
761	0	-688.15	1860.83	992.251	-675.225	1817.25	1145.67	-672.461	1953.51	591.621	-653.572	1734.39	213.127	-671.403	1845.8	89.3359	-291.991	1855.45	985.295	-292.398	1824.07	1144.01	-326.559	1820.9	564.509	-373.131	1749.66	113.011	-347.775	1915.03	59.5895
762	0	-687.089	1864.84	993.308	-673.911	1822.24	1146.49	-671.691	1963.36	592.994	-652.401	1754.47	208.469	-672.689	1869.91	89.251	-291.485	1859.83	984.933	-291.489	1828.18	1143.49	-326.174	1822.22	564.332	-373.053	1749.8	113.023	-347.632	1915.55	59.4061
763	0	-686.547	1870.42	994.463	-672.611	1827.11	1147.27	-671.158	1973.39	594.051	-651.263	1775.28	203.207	-674.172	1894.84	89.1016	-290.96	1864.24	984.547	-290.748	1832.28	1143.09	-325.768	1823.76	564.208	-372.991	1749.92	113.002	-347.595	1915.6	59.0932
764	0	-686.042	1876.29	995.638	-671.321	1832	1147.99	-671.313	1984.31	595.183	-650.12	1796.82	197.604	-675.333	1920.17	88.5796	-290.507	1868.74	984.262	-290.211	1836.16	1142.64	-325.415	1825.36	564.058	-372.908	1750.05	112.993	-347.479	1915.75	58.8474
765	0	-685.41	1881.97	996.622	-670.053	1837	1148.7	-670.326	1993.09	596.183	-649.047	1819.03	191.838	-676.448	1945.99	88.0355	-290.188	1873.23	983.829	-289.785	1839.94	1142.22	-325.06	1827.3	563.909	-372.811	1750.28	113.055	-347.468	1916.04	58.5616
766	0	-685.019	1888.17	997.664	-668.859	1841.87	1149.26	-669.322	2001.32	597.144	-647.911	1841.91	186.042	-677.402	1972.34	87.5702	-289.863	1877.64	983.41	-289.368	1843.76	1141.71	-324.86	1829.3	563.698	-372.911	1750.38	113.041	-347.369	1916.53	58.3613
767	0	-684.589	1894.12	998.544	-667.738	1846.77	1149.72	-667.962	2008.9	597.87	-646.751	1865.24	180.214	-678.127	1999.07	87.2719	-289.536	1882.23	982.927	-288.883	1847.63	1141.18	-324.645	1831.36	563.532	-373.054	1750.58	113.087	-347.406	1916.55	58.0685
768	0	-684.187	1900.19	999.46	-666.688	1851.9	1150.22	-666.266	2015.21	598.287	-645.42	1889.03	174.494	-678.707	2026.02	87.1509	-289.268	1886.79	982.522	-288.472	1851.44	1140.65	-324.514	1833.51	563.333	-373.117	1750.78	113.195	-347.346	1916.68	57.9105
769	0	-683.814	1906.16	1000.28	-665.698	1857.06	1150.72	-665.283	2022.44	598.524	-644.044	1913.18	169.105	-679.094	2053.21	87.1426	-289.056	1891.45	982.102	-288.122	1855.56	1140.07	-324.414	1835.72	563.175	-373.193	1751.05	113.285	-347.245	1917.12	57.7452
770	0	-683.408	1912.09	1000.9	-664.746	1862.09	1151.19	-664.407	2029.4	598.486	-642.778	1937.62	164.075	-679.226	2080.49	87.2687	-288.786	1896.19	981.653	-287.748	1859.93	1139.56	-324.41	1838.06	563.028	-373.221	1751.39	113.422	-347.11	1917.39	57.4843
771	0	-683.033	1917.98	1001.48	-663.888	1867.37	1151.59	-663.63	2036.18	598.119	-640.708	1961.01	159.256	-679.13	2107.95	87.5564	-288.603	1900.98	981.12	-287.384	1864.51	1138.88	-324.454	1840.56	562.774	-373.423	1751.69	113.507	-347.038	1917.63	57.2563
772	0	-682.684	1923.94	1001.82	-663.125	1872.73	1151.87	-662.468	2042.54	597.644	-639.568	1985.9	155.149	-678.846	2135.35	87.9189	-288.36	1905.82	980.449	-286.873	1869.35	1138.18	-323.945	1843.47	562.676	-373.557	1752.12	113.601	-347.006	1917.95	57.018
773	0	-682.29	1929.73	1001.97	-662.43	1878.59	1151.95	-661.458	2048.61	596.828	-638.684	2011.28	151.749	-678.294	2162.77	88.403	-288.075	1910.82	979.669	-286.298	1874.45	1137.38	-324.909	1845.15	561.96	-373.828	1752.55	113.842	-346.953	1918.17	56.7781
774	0	-682.004	1935.72	1001.91	-661.824	1884.55	1151.93	-660.567	2054.59	595.847	-637.967	2036.75	148.975	-677.474	2190.16	89.1032	-287.872	1916.01	978.897	-285.763	1879.81	1136.52	-324.678	1847.87	561.882	-373.898	1752.71	113.865	-346.862	1918.54	56.5618
775	0	-681.728	1941.52	1001.55	-661.367	1890.36	1151.75	-659.511	2060.11	594.713	-636.681	2061.31	146.748	-676.45	2217.34	89.8881	-287.586	1921.22	978.029	-285.262	1885.34	1135.6	-324.306	1850.89	561.659	-374.117	1752.92	113.973	-347.281	1917.32	55.762
776	0	-681.488	1947.45	1001.03	-660.919	1896.5	1151.32	-658.679	2065.5	593.454	-636.285	2086.61	145.36	-675.043	2244.36	90.9771	-287.323	1926.68	977.109	-284.707	1891.19	1134.7	-324.157	1853.52	561.356	-374.323	1753.11	114.082	-347.212	1917.38	55.5766
777	0	-681.178	1953.32	1000.36	-660.438	1902.95	1150.84	-657.849	2070.84	592.099	-636.421	2112.06	144.754	-673.212	2271.02	92.1858	-287.042	1932.16	976.178	-284.204	1897.16	1133.74	-324.024	1855.95	560.977	-374.331	1753.32	114.137	-347.175	1917.53	55.3946
778	0	-680.847	1959.49	999.604	-660.036	1909.29	1150.18	-657.072	2076.27	590.525	-636.733	2137.12	144.633	-670.927	2297.36	93.6228	-286.748	1937.89	975.18	-283.826	1903.33	1132.74	-323.898	1858.48	560.708	-374.43	1753.58	114.292	-347.074	1917.67	55.2176
779	0	-680.612	1965.76	998.778	-659.684	1915.51	1149.4	-656.105	2081.95	588.838	-636.85	2160.89	144.924	-668.323	2323.03	95.3152	-286.45	1943.73	974.216	-283.398	1909.51	1131.69	-323.756	1861.02	560.425	-374.682	1753.75	114.391	-346.941	1917.99	55.1084
780	0	-680.271	1972.15	997.84	-659.329	1922.32	1148.61	-655.016	2087.59	587.179	-637.58	2184.11	145.858	-665.551	2347.91	97.1683	-286.16	1949.61	973.21	-283.135	1915.81	1130.73	-323.506	1863.77	560.187	-374.653	1754.19	114.611	-346.84	1918.19	54.9398
781	0	-679.896	1978.78	996.896	-658.962	1929.3	1147.8	-653.79	2093.17	585.565	-638.176	2205.74	146.905	-662.67	2371.67	99.4741	-285.853	1955.68	972.289	-282.779	1922.1	1129.77	-323.268	1866.59	559.963	-374.837	1754.58	114.842	-346.481	1919.21	55.1883
782	0	-679.476	1985.82	995.979	-658.677	1936.15	1146.86	-652.433	2098.81	583.895	-639.145	2226.15	148.376	-659.835	2394.16	102.488	-285.55	1961.81	971.397	-282.585	1928.45	1128.81	-323.161	1869.87	559.737	-375.251	1755.01	115.163	-346.407	1919.55	55.0445
783	0	-678.97	1993.12	994.877	-658.401	1943.22	1145.88	-651.087	2104.91	582.435	-640.118	2245.22	150.1	-657.017	2415.23	106.326	-285.285	1967.91	970.467	-282.399	1934.71	1127.86	-323.116	1873.39	559.352	-375.49	1755.62	115.462	-346.472	1919.69	54.78
784	0	-678.38	2000.75	993.743	-658.185	1950.45	1144.82	-649.789	2111.31	581.085	-640.574	2262.43	151.785	-654.456	2434.51	110.909	-284.973	1974.2	969.517	-282.236	1941.13	1126.86	-323.052	1877.33	559.049	-375.705	1756.2	115.793	-346.593	1919.86	54.5866
785	0	-677.861	2008.68	992.615	-658.087	1957.55	1143.74	-648.882	2118.54	579.915	-640.707	2278.27	153.495	-652.127	2451.82	116.196	-284.772	1980.53	968.478	-282.099	1947.63	1125.92	-323.123	1881.62	558.662	-375.831	1756.87	116.288	-346.689	1920.05	54.4427
786	0	-677.361	2016.73	991.484	-657.992	1965.28	1142.64	-648.244	2126.52	578.989	-640.363	2292.34	154.744	-650.247	2466.85	121.841	-284.532	1986.99	967.503	-281.916	1954.23	1124.93	-323.149	1886.02	558.334	-375.974	1757.89	117.064	-346.76	1920.22	54.3078
787	0	-677.014	2024.89	990.441	-657.952	1972.88	1141.54	-647.744	2135.37	578.405	-639.435	2304.37	155.191	-648.881	2479.64	127.112	-284.39	1993.5	966.48	-281.866	1960.93	1123.92	-323.32	1890.72	557.896	-376.191	1758.56	117.565	-346.82	1920.38	54.1787
788	0	-676.835	2032.97	989.487	-657.955	1980.34	1140.41	-647.299	2145.1	578.159	-638.328	2314.69	155.007	-647.956	2490.22	131.36	-284.333	2000.12	965.477	-281.83	1967.93	1122.92	-323.754	1895.35	557.311	-376.797	1759.05	118.229	-346.912	1920.51	54.074
789	0	-676.774	2040.87	988.653	-657.884	1989.15	1139.53	-646.899	2155.44	578.062	-637.023	2323.51	154.359	-647.435	2499.06	134.259	-284.324	2006.65	964.366	-281.805	1975.28	1121.88	-324.467	1900.01	556.59	-377.08	1760	119.122	-347.036	1920.65	53.9968
790	0	-676.825	2048.85	987.896	-657.934	1997.33	1138.57	-646.518	2166.14	578.077	-635.756	2331.15	153.304	-647.167	2506.46	135.609	-284.364	2013.31	963.337	-281.957	1982.87	1120.87	-323.983	1905.86	556.326	-377.455	1760.74	119.835	-347.17	1920.76	53.9578
791	0	-676.841	2056.84	987.178	-657.957	2005.58	1137.61	-646.1	2176.87	578.155	-634.122	2337.58	151.893	-646.905	2512.68	135.295	-284.475	2020.06	962.299	-282.16	1990.55	1119.87	-324.373	1911.15	555.782	-377.698	1761.6	120.87	-347.317	1920.91	53.9044
792	0	-676.911	2065.1	986.54	-658.103	2013.99	1136.66	-645.759	2187.43	578.146	-632.648	2343.34	150.561	-646.563	2517.79	133.504	-284.702	2026.81	961.242	-282.35	1996.08	1118.64	-324.954	1916.06	555.181	-378.038	1762.2	121.823	-347.489	1921.04	53.8578
793	0	-676.988	2073.59	985.922	-658.215	2022.45	1135.69	-645.478	2197.95	578.039	-631.085	2348.14	148.897	-646.005	2521.91	130.711	-284.961	2033.92	960.275	-282.71	2002.95	1117.62	-325.311	1921.14	554.868	-378.486	1763.01	123.012	-347.605	1921.19	53.8115
794	0	-677.123	2082.43	985.241	-658.515	2031.01	1134.78	-645.302	2208.26	577.835	-629.352	2352.07	146.933	-645.23	2525.17	127.475	-285.284	2041.5	959.456	-283.17	2010.33	1116.7	-326.843	1924.9	554.175	-378.838	1763.82	124.286	-347.729	1921.37	53.7251
795	0	-677.324	2091.66	984.601	-658.969	2039.87	1133.76	-645.124	2218.49	577.595	-627.496	2355.08	144.546	-644.164	2527.54	124.119	-285.629	2047.36	958.437	-283.828	2017.85	1115.82	-326.946	1929.79	554.267	-379.073	1764.6	125.631	-347.839	1921.53	53.6309
796	0	-677.586	2100.99	983.821	-659.479	2048.93	1132.72	-645.047	2228.85	577.286	-625.596	2357.48	142.034	-642.706	2529.24	120.837	-286.134	2053.87	957.625	-284.482	2025.34	1115.02	-327.833	1933.57	553.958	-379.18	1765.65	127.134	-347.884	1921.75	53.4893
797	0	-677.968	2110.51	982.991	-660.192	2058.16	1131.75	-645	2238.88	576.765	-623.274	2358.98	139.394	-640.79	2530.33	117.573	-286.714	2060.93	956.902	-285.351	2032.73	1114.2	-328.017	1938.66	554.086	-379.214	1766.77	128.664	-347.867	1922.02	53.3522
798	0	-678.449	2120.21	982.143	-661.033	2067.62	1130.77	-644.927	2248.58	576.083	-621.036	2360.19	137.538	-638.112	2531.47	114.543	-287.375	2068.19	956.189	-286.277	2040.83	1113.42	-328.227	1943.73	554.325	-379.172	1767.97	130.243	-347.539	1922.2	53.5985
799	0	-679.033	2129.97	981.219	-662.088	2075.71	1129.69	-644.787	2257.82	575.232	-618.75	2361.95	136.317	-634.678	2533.02	111.66	-288.151	2075.66	955.528	-287.279	2048.61	1112.62	-328.286	1949.43	554.412	-379.093	1769.16	131.961	-347.923	1922.63	53.1352
800	0	-679.737	2139.77	980.343	-663.083	2085.1	1128.9	-644.666	2266.78	574.297	-616.37	2364.79	134.815	-630.933	2535.21	108.994	-289.019	2083.41	954.945	-288.296	2056.94	1111.89	-328.679	1954.94	554.766	-378.934	1770.66	133.936	-347.885	1923.01	52.9887
801	0	-680.519	2149.54	979.536	-664.129	2095.3	1128.36	-644.334	2275.45	573.376	-614.279	2368.27	133.788	-626.919	2537.98	106.216	-290.022	2091.31	954.357	-289.426	2065.27	1111.15	-329.384	1960.3	555.223	-378.632	1772.11	136.035	-347.787	1923.28	52.856
802	0	-681.301	2159.2	979.022	-665.16	2105.32	1127.97	-643.965	2284.09	572.667	-612.986	2372.74	133.018	-623.205	2541.22	102.401	-291.098	2099.31	953.764	-290.595	2073.86	1110.51	-329.986	1966.41	555.584	-378.401	1773.92	138.405	-347.713	1923.61	52.7381
803	0	-682.259	2168.9	978.76	-666.204	2115.31	1127.87	-643.678	2293.03	572.331	-612.11	2376.32	132.148	-619.82	2544.66	97.6478	-292.277	2107.53	953.255	-291.758	2082.45	1109.87	-330.602	1973.18	555.792	-378.112	1775.75	140.762	-347.607	1923.95	52.6005
804	0	-683.204	2178.67	978.823	-667.207	2125.32	1128	-643.676	2302.49	572.359	-611.942	2380.15	131.294	-616.973	2547.64	93.1203	-293.449	2115.91	952.872	-293.1	2090.96	1109.23	-331.289	1980.3	556.032	-377.854	1777.77	143.345	-347.45	1924.37	52.5151
805	0	-684.19	2188.48	978.985	-668.158	2135.32	1128.37	-643.945	2312.55	572.925	-611.965	2383.38	130.663	-615.008	2549.91	89.1438	-294.675	2124.7	952.559	-294.422	2099.93	1108.72	-331.933	1987.95	556.288	-377.547	1780.07	146.147	-346.854	1924.65	52.8514
806	0	-685.035	2198.5	979.376	-669.173	2145.41	1128.99	-644.153	2322.63	573.48	-611.81	2386.07	130.225	-614.317	2551.42	86.1868	-295.928	2133.64	952.321	-295.857	2108.92	1108.31	-332.674	1996.32	556.494	-377.277	1782.83	149.357	-347.033	1925.11	52.3974
807	0	-685.929	2208.7	980.006	-670.275	2155.47	1129.78	-644.352	2332.44	573.992	-611.589	2387.94	129.799	-614.75	2552.29	83.6852	-297.19	2142.25	951.977	-297.35	2118.04	1108.04	-333.279	2005.55	556.589	-376.896	1785.87	152.711	-346.796	1925.64	52.1991
808	0	-686.755	2218.86	980.786	-671.429	2165.86	1130.82	-644.745	2341.62	574.402	-611.624	2389.33	129.291	-615.266	2553.12	81.4442	-298.525	2151.58	951.995	-298.848	2127.35	1107.77	-333.829	2015.75	556.714	-376.412	1789.34	156.481	-346.573	1926.16	52.0205
809	0	-687.67	2229.2	981.799	-672.64	2176.8	1132.16	-645.179	2349.88	574.533	-611.88	2390.99	128.843	-615.198	2554.06	79.1929	-299.919	2161.8	952.255	-300.344	2136.52	1107.67	-334.144	2026.9	556.579	-375.802	1793.31	160.552	-346.327	1926.66	52.1138
810	0	-688.708	2239.62	982.926	-673.936	2187.82	1133.7	-645.701	2357.32	574.384	-612.11	2393.03	128.302	-614.699	2555.15	76.6993	-301.285	2171.18	952.264	-301.908	2145.43	1107.61	-334.349	2039.11	556.356	-374.992	1798.24	165.199	-346.177	1927.17	52.1994
811	0	-689.852	2249.99	984.168	-675.35	2198.76	1135.25	-646.19	2364.02	574.001	-612.612	2395.57	128.073	-614.078	2556.31	73.8249	-302.852	2181.42	952.801	-303.444	2154.76	1107.76	-334.151	2052.7	556.082	-374.362	1803.26	170.292	-345.842	1927.89	52.6638
812	0	-691.07	2260.42	985.271	-676.814	2209.69	1136.87	-646.633	2370.08	573.514	-612.933	2397.7	127.376	-613.441	2557.59	71.117	-304.417	2191.73	953.344	-305.066	2164.35	1108.19	-333.763	2067.28	555.714	-373.542	1809.2	175.738	-345.777	1928.01	53.0657
813	0	-692.315	2270.92	986.214	-678.395	2220.27	1138.21	-646.991	2375.3	572.66	-612.842	2399.16	126.439	-612.858	2558.4	70.2285	-305.916	2201.88	954.001	-306.694	2173.94	1108.71	-333.196	2082.93	555.262	-372.67	1816.33	181.628	-345.469	1928.85	53.8194
814	0	-693.575	2281.2	986.895	-679.971	2230.83	1139.41	-647.449	2380.26	571.854	-612.65	2399.63	125.961	-612.636	2558.81	69.9146	-307.526	2212.37	954.735	-308.259	2183.15	1109.34	-332.272	2099.61	554.816	-371.088	1824.23	188.719	-345.238	1930.06	54.6545
815	0	-695.067	2290.88	987.436	-681.491	2240.98	1140.69	-647.947	2385.26	571.35	-612.476	2399.5	125.776	-612.56	2559.05	69.5434	-309.076	2222.71	955.508	-309.921	2192.71	1110.2	-331.274	2117.37	554.291	-370.7	1832.84	196.076	-344.999	1931.84	55.9188
816	0	-696.667	2299.86	987.969	-682.989	2250.65	1141.94	-648.522	2389.8	571.179	-612.331	2399.78	125.342	-612.418	2559.11	69.1569	-310.526	2233.39	956.491	-311.464	2202.21	1111.11	-330.025	2136.05	553.762	-369.399	1843.27	203.647	-344.726	1934.27	57.7139
817	0	-698.357	2308.06	988.786	-684.361	2260.17	1143.31	-649.333	2393.59	571.125	-612.423	2400.02	125.074	-612.534	2559.47	68.9989	-311.906	2243.99	957.505	-312.885	2211.18	1112.08	-328.953	2155.79	553.125	-367.935	1855.07	211.865	-344.236	1937.15	59.8403
818	0	-699.86	2315.94	989.917	-685.702	2269.86	1144.79	-650.446	2396.54	571.077	-612.634	2400.05	124.873	-612.68	2559.56	68.7836	-313.202	2254.61	958.712	-314.174	2220.05	1113.01	-328.046	2176.37	552.567	-366.319	1868.33	220.525	-343.642	1940.81	62.5411
819	0	-701.07	2324.36	991.38	-686.802	2278.6	1146.42	-651.591	2398.67	570.979	-612.969	2399.96	124.678	-612.853	2559.58	68.6706	-314.459	2265.01	959.848	-315.343	2228.98	1113.96	-327.208	2197.8	552.138	-364.592	1883.18	229.42	-343.129	1945.34	65.7124
820	0	-702.003	2333.47	992.928	-687.902	2287.3	1148.08	-652.789	2400.61	571.017	-613.303	2399.89	124.45	-613.033	2559.54	68.652	-315.626	2275.21	961.02	-316.458	2237.72	1114.83	-326.236	2219.68	551.919	-362.795	1899.4	238.049	-342.798	1950.98	69.5844
821	0	-703.685	2337.97	994.054	-688.956	2295.83	1149.87	-653.881	2402.55	571.159	-613.657	2399.88	124.247	-613.234	2559.48	68.6116	-316.706	2284.98	962.068	-317.448	2246.26	1115.72	-325.277	2241.88	551.981	-361.002	1916.93	246.016	-342.753	1957.64	73.772
822	0	-704.944	2345.12	995.212	-689.896	2303.17	1151.43	-654.902	2404.47	571.21	-613.943	2399.87	124.058	-613.418	2559.43	68.6027	-317.759	2295.3	963.384	-318.476	2254.72	1116.62	-324.456	2263.85	552.567	-359.171	1935.24	253.402	-342.894	1965.25	77.7751
823	0	-706.097	2353.13	996.244	-690.916	2310.26	1152.93	-655.714	2406.17	571.176	-614.21	2399.75	123.924	-613.55	2559.33	68.5853	-318.59	2305.01	964.645	-319.416	2262.73	1117.63	-323.778	2285.39	553.805	-357.205	1953.82	260.038	-343.075	1975.41	81.8393
824	0	-707.153	2360.94	997.116	-692.107	2317.62	1154.1	-656.463	2407.82	571.213	-614.359	2399.67	123.818	-613.639	2559.3	68.5889	-319.481	2316.76	966.488	-320.23	2270.75	1118.88	-323.316	2306.72	555.521	-355.957	1971.6	266.126	-343.334	1990.16	87.6011
825	0	-708.149	2368.4	997.741	-693.694	2326.72	1154.71	-656.998	2409.17	571.225	-614.442	2399.58	123.74	-613.729	2559.26	68.5823	-320.187	2326.54	968.034	-320.843	2279.38	1120.32	-323.072	2327.65	557.602	-355.403	1990.24	271.991	-343.503	2009.39	93.45
826	0	-709.088	2375.73	998.15	-695.453	2335.7	1155.35	-657.516	2410.4	571.306	-614.512	2399.52	123.703	-613.773	2559.25	68.5799	-320.781	2335.86	969.431	-321.014	2288.23	1121.87	-323.138	2348.13	560.073	-354.274	2010.84	276.95	-343.515	2032.22	98.8466
827	0	-710	2382.83	998.309	-697.327	2343.85	1155.51	-657.886	2411.25	571.406	-614.523	2399.44	123.704	-613.853	2559.24	68.5749	-321.284	2345.56	970.854	-320.956	2298.31	1123.62	-323.486	2368.22	562.999	-353.261	2030.61	281.425	-343.353	2056.87	103.561
828	0	-710.874	2389.63	998.165	-699.249	2352.66	1155.8	-658.262	2412.01	571.57	-614.485	2399.33	123.677	-613.899	2559.22	68.5341	-321.629	2355.34	972.294	-320.66	2308.65	1125.47	-323.958	2387.96	566.291	-352.294	2051.04	286.04	-342.803	2082.17	107.514
829	0	-711.685	2396.57	997.933	-701.041	2361.17	1155.82	-658.558	2412.46	571.755	-614.491	2399.24	123.696	-613.977	2559.22	68.5389	-321.868	2365.36	973.797	-320.574	2318.93	1127.55	-324.712	2407.31	569.873	-353.284	2071.81	287.491	-342.319	2107.48	110.15
830	0	-712.494	2403.26	997.629	-702.604	2370.31	1156.07	-658.88	2412.71	571.963	-614.48	2399.1	123.76	-614.102	2559.17	68.585	-322.092	2375.55	975.454	-320.708	2329.27	1129.82	-325.439	2426.51	573.516	-354.167	2093.15	287.909	-341.299	2132.85	111.866
831	0	-713.189	2409.91	997.476	-703.838	2379.19	1156.45	-659.278	2413.1	572.173	-614.489	2398.97	123.813	-614.222	2559.13	68.5838	-322.357	2385.86	977.217	-321.191	2339.52	1132.34	-326.274	2445.52	577.151	-354.788	2115.16	287.498	-339.609	2158.18	112.603
832	0	-713.766	2416.37	997.454	-704.726	2387.81	1157.01	-659.593	2413.62	572.348	-614.475	2398.86	123.822	-614.328	2559.18	68.5712	-322.698	2396.17	979.198	-322.036	2349.5	1135.04	-327.006	2464.29	580.733	-355.745	2137.47	286.349	-338.191	2184.75	112.726
833	0	-714.323	2422.97	997.435	-705.399	2395.8	1157.6	-659.925	2414.49	572.511	-614.457	2398.8	123.819	-614.414	2559.2	68.497	-323.071	2406.4	981.318	-323.114	2358.96	1137.64	-327.933	2482.56	584.019	-356.302	2160.59	283.404	-336.257	2212.36	112.519
834	0	-714.745	2429.56	997.395	-706.104	2404.68	1158.34	-660.215	2415.68	572.59	-614.457	2398.8	123.819	-614.478	2559.28	68.3594	-323.442	2416.46	983.623	-324.229	2368.02	1139.96	-328.718	2500.49	587.132	-356.891	2184.6	280.618	-334.094	2241.21	111.945
835	0	-715.177	2436.23	997.218	-706.614	2410.81	1158.16	-660.561	2417.33	572.717	-614.428	2398.82	123.815	-614.546	2559.39	68.1512	-323.789	2426.35	985.813	-325.301	2376.86	1141.98	-328.849	2518.95	590.366	-358.092	2208.28	276.988	-331.981	2271.07	110.939
836	0	-715.691	2442.49	996.907	-707.332	2417.51	1158.09	-660.854	2419.15	572.736	-614.414	2398.97	123.834	-614.636	2559.57	67.9002	-324.122	2436.26	987.97	-326.274	2385.47	1143.73	-330.086	2535.32	593.164	-359.055	2232.75	272	-329.749	2302.37	109.768
837	0	-715.89	2450.56	996.683	-707.99	2424.35	1157.83	-661.131	2421.22	572.784	-614.379	2399.09	123.895	-614.706	2559.84	67.6419	-324.395	2445.91	989.944	-327.156	2393.91	1145.27	-331.396	2551.17	595.88	-359.603	2259.16	266.546	-327.837	2334.08	107.989
838	0	-716.288	2457.45	996.226	-708.795	2431.17	1157.35	-661.292	2423.37	572.891	-614.267	2399.27	123.917	-614.724	2560.09	67.3107	-324.618	2455.62	991.765	-327.844	2402.63	1146.66	-332.798	2566.34	598.412	-359.734	2283.91	260.55	-326.122	2366.41	105.762
839	0	-716.641	2464.32	995.688	-709.755	2438.18	1156.69	-661.345	2425.63	572.984	-614.151	2399.48	124.013	-614.734	2560.46	66.9673	-324.875	2465.32	993.414	-328.285	2411.94	1147.88	-334.455	2580.54	600.693	-362.054	2309.22	251.512	-324.632	2399.42	103.245
840	0	-716.976	2471.28	995.085	-710.671	2445.61	1156.08	-661.275	2427.92	573.037	-613.981	2399.8	124.153	-614.71	2560.73	66.7276	-325.121	2475.09	994.757	-328.798	2421.39	1149.06	-335.72	2594.49	603.067	-362.875	2335.79	243.829	-323.302	2433.11	100.493
841	0	-717.302	2478.32	994.467	-711.429	2452.92	1155.53	-661.109	2430.5	573.127	-613.797	2400.01	124.313	-614.696	2560.94	66.4877	-325.356	2484.72	995.941	-329.513	2430.79	1150.16	-336.858	2607.83	605.226	-363.073	2363.57	234.469	-322.17	2467.53	97.7636
842	0	-717.576	2485.39	993.79	-712.01	2460.58	1154.99	-660.897	2433.26	573.197	-613.524	2400.16	124.416	-614.671	2561.11	66.1912	-325.539	2494.46	997.112	-330.241	2440.17	1151.11	-338.013	2620.29	606.952	-364.109	2391.17	225.751	-321.121	2502.44	95.2185
843	0	-717.848	2492.43	993.101	-712.505	2468.17	1154.43	-660.682	2436.24	573.295	-613.224	2400.28	124.572	-614.659	2561.3	65.9499	-325.82	2504.1	998.129	-330.99	2451.71	1152.17	-338.906	2632.46	608.463	-364.933	2419.8	216.347	-320.08	2537.94	93.0053
844	0	-718.087	2499.51	992.461	-712.998	2475.87	1153.85	-660.478	2439.43	573.315	-613.003	2400.64	124.81	-614.648	2561.47	65.7167	-326.007	2513.71	998.91	-331.55	2460.71	1152.73	-340.2	2643.47	609.351	-365.75	2449.06	206.815	-319.055	2573.64	91.0748
845	0	-718.282	2506.59	991.772	-713.494	2483.31	1153.13	-660.325	2442.84	573.353	-612.882	2400.97	125.002	-614.633	2561.62	65.5387	-326.183	2523.13	999.504	-331.994	2469.6	1153.01	-341.267	2653.9	609.929	-366.725	2478.99	197.43	-318.086	2609.33	89.367
846	0	-718.499	2513.8	991.091	-714.022	2490.68	1152.38	-660.155	2446.55	573.492	-612.896	2401.39	125.29	-614.622	2561.69	65.3351	-326.305	2532.47	1000.07	-332.34	2478.72	1153.12	-342.342	2663.82	609.987	-367.722	2509.41	188.221	-317.174	2644.85	87.8228
847	0	-718.713	2521.05	990.461	-714.546	2498.24	1151.49	-660.072	2450.33	573.648	-612.924	2401.79	125.611	-614.558	2561.55	65.0716	-326.413	2541.67	1000.32	-332.574	2487.89	1152.94	-343.191	2673.06	609.5	-368.876	2540.19	179.466	-316.472	2680.12	86.3433
848	0	-718.94	2528.44	989.853	-715.033	2505.64	1150.61	-659.931	2454.1	573.748	-612.884	2402.29	126.009	-614.565	2561.68	64.9093	-326.491	2550.74	1000.36	-332.788	2497.07	1152.65	-344.061	2681.74	608.536	-369.856	2571.79	171.367	-316.076	2715.27	84.9368
849	0	-719.186	2535.84	989.265	-715.457	2513.01	1149.74	-659.862	2457.68	573.86	-612.839	2402.73	126.451	-614.557	2561.82	64.7492	-326.62	2559.78	1000.25	-333.006	2506.3	1152.21	-343.631	2691.55	607.44	-370.819	2603.74	163.446	-315.918	2750.14	83.9217
850	0	-719.446	2543.27	988.609	-715.83	2520.76	1148.94	-659.808	2461.52	573.966	-612.755	2403.07	126.779	-614.567	2561.93	64.5949	-326.679	2568.79	999.927	-333.2	2515.58	1151.72	-344.2	2699.33	605.68	-371.607	2635.6	157.381	-316.539	2784.97	82.8623
851	0	-719.7	2550.73	987.909	-716.094	2528.85	1148.28	-659.811	2465.36	573.984	-612.643	2403.44	127.163	-614.549	2562.07	64.474	-326.767	2577.82	999.428	-333.492	2525.01	1151.13	-344.661	2706.48	603.458	-372.227	2667.61	152.189	-318.123	2819.04	81.2537
852	0	-720.057	2558.31	987.207	-716.21	2537.11	1147.64	-659.782	2469.51	573.977	-612.193	2403.65	127.406	-614.583	2562.48	64.4486	-326.888	2586.92	998.819	-333.908	2534.55	1150.54	-344.97	2713.34	601.038	-372.991	2699.1	148.134	-319.839	2853.41	81.3357
853	0	-720.398	2566	986.458	-716.132	2545.39	1147.02	-659.641	2473.76	573.975	-612.241	2404.33	128.228	-614.571	2562.63	64.3427	-327.044	2596.08	997.947	-334.376	2544.33	1149.88	-345.181	2719.93	598.43	-374.026	2730.11	145.2	-322.235	2887.11	82.3108
854	0	-720.762	2573.82	985.677	-716.192	2553.7	1146.17	-659.513	2478.17	573.933	-612.041	2404.79	128.801	-614.543	2562.8	64.2477	-327.304	2605.43	996.726	-334.644	2554.36	1149.04	-345.562	2726.52	595.648	-375.312	2760.55	143.254	-324.992	2920	84.2367
855	0	-721.157	2581.67	984.779	-716.299	2561.81	1145.09	-659.281	2482.57	573.956	-611.821	2405.53	129.518	-614.514	2562.92	64.1211	-327.404	2615.06	995.381	-334.723	2564.77	1148.06	-346.187	2732.86	592.7	-376.334	2789.59	141.936	-328.076	2951.5	86.9765
