# Supplementary material for: A Brake-Based Overground Gait Rehabilitation Device for Altering Propulsion Impulse Symmetry
Source: Sensors (Basel). 2021 Oct 5;21(19):6617. doi: 10.3390/s21196617 (PMC8512803; doi:10.3390/s21196617)
Supplement: Supplementary file 1 [file sensors-21-06617-s001.zip › GPT animations/code and data/Trajectories/BD 21.csv]

Trajectories
100
		BDC013:LTroc			BDC013:LIliac			BDC013:LKnee			BDC013:LAnkle			BDC013:LToe			BDC013:RTroc			BDC013:RIliac			BDC013:RKnee			BDC013:RAnkle			BDC013:RToe
Frame	Sub Frame	X	Y	Z	X	Y	Z	X	Y	Z	X	Y	Z	X	Y	Z	X	Y	Z	X	Y	Z	X	Y	Z	X	Y	Z	X	Y	Z
		mm	mm	mm	mm	mm	mm	mm	mm	mm	mm	mm	mm	mm	mm	mm	mm	mm	mm	mm	mm	mm	mm	mm	mm	mm	mm	mm	mm	mm	mm
198	0	-715.429	-1577.7	964.236	-703.726	-1634.83	1114.81	-676.787	-1440.62	576.293	-647.319	-1660.05	199.954	-672.804	-1563.31	59.7009	-322.228	-1595.36	958.722	-324.784	-1643.97	1114.54	-357.517	-1623.65	535.728	-408.896	-1677.36	83.9496	-372.201	-1515.13	27.8676
199	0	-714.704	-1568.21	964.9	-703.063	-1626.96	1115.43	-675.726	-1429.2	577.569	-646.199	-1633.53	191.107	-672.227	-1530.04	55.9407	-321.464	-1589.25	958.07	-323.825	-1636.63	1113.69	-357.614	-1620.43	535.349	-409.172	-1677.27	84.0309	-372.183	-1515.08	27.7406
200	0	-713.823	-1558.92	965.511	-702.245	-1619.3	1116.01	-674.929	-1418.88	578.528	-645.135	-1606.36	182.073	-671.889	-1496.45	52.3997	-321.146	-1582.06	957.113	-323.067	-1629.26	1112.92	-357.64	-1617.32	534.92	-409.396	-1677.16	84.0712	-372.121	-1515.07	27.5795
201	0	-712.719	-1549.23	966.054	-701.204	-1611.22	1116.51	-674.216	-1409.36	579.026	-644.169	-1578.83	173.061	-671.618	-1462.38	49.0789	-320.908	-1574.72	956.338	-322.515	-1621.84	1112.26	-357.613	-1614.16	534.6	-409.562	-1677	84.0639	-371.904	-1515.13	27.4414
202	0	-712.622	-1542.07	966.924	-700.376	-1603.53	1116.89	-673.845	-1400.62	578.877	-643.182	-1550.66	164.041	-671.939	-1428.45	46.4477	-320.625	-1567.63	955.795	-322.011	-1614.44	1111.71	-357.502	-1611.15	534.364	-409.698	-1676.92	84.1337	-371.787	-1515.09	27.2413
203	0	-712.62	-1535.12	967.643	-699.641	-1596.06	1117.13	-672.963	-1392.18	578.183	-642.219	-1522.06	155.353	-672.108	-1393.98	44.1595	-320.319	-1560.46	955.156	-321.629	-1606.87	1111.15	-357.32	-1608.11	534.172	-409.787	-1676.88	84.2155	-371.659	-1515.02	26.965
204	0	-712.133	-1526.75	967.886	-698.823	-1588.1	1117.23	-672.471	-1384.59	576.891	-641.423	-1493.04	147.062	-672.448	-1359.74	42.6551	-319.955	-1553.52	954.594	-321.232	-1599.12	1110.58	-357.128	-1605.07	533.953	-409.835	-1676.82	84.2947	-371.594	-1514.89	26.6868
205	0	-711.781	-1518.51	967.899	-698.26	-1580.33	1117.16	-672.057	-1377.73	575.105	-640.78	-1463.76	139.275	-672.624	-1325.5	41.7892	-319.231	-1547.28	954.119	-320.806	-1591.13	1109.9	-356.594	-1602.36	533.912	-409.822	-1676.65	84.3569	-371.459	-1514.77	26.2951
206	0	-711.485	-1510.47	967.631	-697.895	-1572.81	1116.94	-671.513	-1371.42	572.754	-640.278	-1434.1	132.045	-672.623	-1291.44	41.6259	-319.023	-1539.44	953.08	-320.348	-1583.03	1109.1	-356.508	-1598.96	533.382	-409.793	-1676.32	84.3994	-371.416	-1514.41	25.684
207	0	-710.84	-1501.16	967.009	-697.362	-1564.47	1116.46	-671.24	-1365.84	570.022	-640.059	-1404.34	125.612	-672.087	-1257.3	41.8943	-318.576	-1532.08	952.12	-319.843	-1574.72	1108.21	-356.288	-1595.63	533.07	-409.815	-1675.92	84.5191	-371.524	-1513.78	24.9177
208	0	-711.333	-1494.9	966.273	-697.968	-1559.18	1115.87	-670.898	-1360.55	566.872	-640.134	-1374.48	120.171	-670.974	-1223.51	42.783	-318.391	-1523.83	950.904	-319.418	-1566.29	1107.29	-356.124	-1592.2	532.827	-409.922	-1675.45	84.7174	-371.594	-1513.48	24.5551
209	0	-711.687	-1488.09	965.36	-697.679	-1550.9	1115.09	-670.902	-1355.84	563.684	-640.421	-1344.45	115.856	-668.855	-1190.01	44.1064	-318.138	-1515.83	949.814	-319.083	-1557.86	1106.32	-356.053	-1588.59	532.592	-410.074	-1674.87	84.9352	-371.692	-1513.18	24.2848
210	0	-711.81	-1480.47	964.208	-697.246	-1541.96	1114.19	-671.112	-1351.37	560.353	-640.817	-1314.77	112.774	-665.897	-1157.18	46.1369	-316.548	-1511.82	949.798	-318.794	-1549.34	1105.39	-356.105	-1584.67	532.286	-410.253	-1674.49	85.2297	-371.731	-1512.77	23.9867
211	0	-712.018	-1473.1	963.048	-696.817	-1532.73	1113.17	-670.559	-1346.41	556.895	-641.469	-1286.03	110.987	-661.998	-1125.15	48.8487	-314.963	-1507.52	949.653	-318.655	-1540.84	1104.42	-356.175	-1580.76	531.987	-410.442	-1674.12	85.5738	-371.614	-1512.74	23.9293
212	0	-711.613	-1463.79	961.624	-696.648	-1523.59	1112.14	-669.842	-1341.45	553.618	-642.422	-1258.85	110.209	-657.849	-1094.87	52.231	-314.742	-1499.42	948.582	-318.547	-1532	1103.27	-356.368	-1576.74	531.661	-410.662	-1673.74	85.8883	-371.633	-1512.45	23.6081
213	0	-711.203	-1454.23	960.14	-696.474	-1514.18	1111.04	-669.262	-1336.87	550.846	-643.502	-1233.77	110.143	-653.37	-1066.57	56.3671	-315.607	-1488.25	946.621	-318.491	-1522.99	1102.02	-356.461	-1572.78	531.5	-410.869	-1673.38	86.2659	-371.469	-1512.43	23.6038
214	0	-711.543	-1446.73	958.928	-696.466	-1504.66	1109.84	-668.721	-1332.22	548.094	-644.386	-1211.14	110.717	-649.166	-1041.05	61.7062	-316.664	-1476.21	944.427	-318.45	-1513.81	1100.64	-356.739	-1568.5	531.234	-411.081	-1672.9	86.7104	-371.396	-1512.2	23.389
215	0	-711.344	-1437.34	957.306	-696.462	-1495.04	1108.61	-668.169	-1327.18	545.32	-644.9	-1190.97	111.684	-645.406	-1018.37	68.0964	-317.457	-1465.02	942.427	-318.343	-1504.44	1099.18	-356.98	-1564.09	530.942	-411.294	-1672.44	87.2048	-371.323	-1512.02	23.2338
216	0	-711.274	-1427.93	955.629	-696.539	-1485.73	1107.35	-668.378	-1321.36	542.974	-644.641	-1173.71	112.537	-642.566	-999.245	75.1403	-317.616	-1455.65	940.8	-318.247	-1494.97	1097.69	-357.25	-1559.18	530.537	-411.49	-1671.96	87.752	-371.312	-1511.89	23.0753
217	0	-711.053	-1417.89	953.864	-695.904	-1473.72	1105.87	-667.733	-1313.31	540.904	-643.822	-1159.96	112.464	-640.782	-983.946	82.1147	-317.428	-1447.38	939.43	-318.196	-1485.34	1096.11	-357.672	-1553.59	529.967	-411.674	-1671.34	88.3447	-371.252	-1511.76	23.0638
218	0	-710.89	-1407.47	952.303	-695.556	-1462.65	1104.51	-667.727	-1304.27	539.54	-642.691	-1149.54	111.272	-640.159	-972.8	87.9809	-317.368	-1439.02	937.998	-318.209	-1475.67	1094.5	-358.004	-1547.57	529.285	-411.759	-1670.57	88.9608	-371.191	-1511.54	22.9957
219	0	-710.766	-1397.11	951.043	-695.606	-1452.93	1103.18	-666.932	-1293.57	538.57	-641.351	-1141.79	108.942	-640.285	-964.995	91.2211	-317.344	-1430.89	936.713	-318.346	-1466.09	1093.02	-358.467	-1540.94	528.503	-411.826	-1669.83	89.7431	-371.124	-1511.58	22.9827
220	0	-710.722	-1386.72	950.082	-695.95	-1444.1	1101.97	-666.388	-1282.11	537.938	-639.975	-1136.1	106.322	-640.784	-959.624	91.4492	-317.514	-1422.33	935.347	-318.587	-1456.62	1091.59	-358.938	-1533.93	527.634	-411.9	-1668.97	90.5871	-371.34	-1511.11	22.6853
221	0	-710.758	-1375.84	949.161	-696.237	-1434.99	1100.79	-665.786	-1270.15	537.318	-638.545	-1131.94	105.053	-640.96	-955.813	87.9058	-318.001	-1413.31	933.82	-318.807	-1447.17	1090.2	-359.64	-1526.63	526.728	-412.045	-1668.1	91.6025	-371.466	-1510.95	22.6034
222	0	-711.088	-1365.69	948.543	-696.556	-1425.65	1099.87	-665.524	-1258.52	536.947	-637.059	-1128.47	103.949	-640.881	-953.011	80.7567	-318.646	-1403.79	932.303	-319.067	-1437.73	1088.73	-360.406	-1518.76	525.679	-412.232	-1667.04	92.7121	-371.533	-1510.77	22.551
223	0	-711.886	-1356.17	948.097	-696.688	-1415.45	1099.01	-665.307	-1247.12	536.852	-635.459	-1124.5	102.009	-639.737	-949.588	72.7333	-319.318	-1394.39	930.797	-319.415	-1428.4	1087.38	-361.233	-1510.88	524.804	-412.517	-1665.85	94.0808	-371.719	-1510.49	22.47
224	0	-712.508	-1346.36	947.809	-696.932	-1405.17	1098.36	-664.9	-1235.8	536.601	-633.96	-1119.93	100.631	-637.987	-946.659	65.5744	-320.202	-1384.66	929.193	-319.836	-1419.01	1085.98	-362.196	-1502.72	523.847	-412.894	-1664.47	95.767	-371.862	-1510.18	22.3473
225	0	-713.211	-1336.42	947.729	-697.379	-1395	1097.83	-664.77	-1225.09	536.349	-632.616	-1115.24	99.5767	-635.636	-943.46	60.2241	-320.88	-1375.74	928.04	-320.311	-1409.63	1084.61	-363.287	-1494.34	523.032	-413.211	-1662.81	97.7922	-371.987	-1509.77	22.1909
226	0	-713.675	-1325.58	947.507	-697.809	-1384.35	1097.45	-664.689	-1214.17	536.138	-631.679	-1111.1	98.6366	-633.117	-940.677	55.0765	-321.57	-1366.73	926.99	-320.889	-1400.16	1083.42	-364.297	-1485.7	522.527	-413.508	-1661.03	100.134	-372.063	-1509.24	22.0063
227	0	-714.388	-1314.9	947.489	-698.422	-1373.71	1097.33	-664.557	-1202.46	536.176	-631.136	-1107.32	97.8915	-631.405	-938.288	50.1834	-322.331	-1357.84	926.283	-321.581	-1390.62	1082.32	-365.214	-1476.68	522.211	-413.644	-1659.1	102.712	-371.975	-1508.9	21.8453
228	0	-714.944	-1303.75	947.641	-699.244	-1363.44	1097.44	-664.862	-1190.5	536.717	-630.756	-1104.06	97.198	-630.882	-936.648	46.1179	-323.221	-1348.44	925.675	-322.365	-1381.03	1081.42	-366.075	-1467.1	521.983	-413.522	-1656.85	105.662	-371.89	-1508.38	21.5426
229	0	-715.354	-1291.99	948.091	-700.006	-1352.86	1097.85	-665.493	-1178.6	537.591	-630.604	-1101.15	96.849	-631.074	-935.492	42.827	-324.141	-1339.11	925.262	-323.22	-1371.36	1080.66	-365.76	-1459	522.526	-413.329	-1654.34	108.944	-371.703	-1508.2	21.2302
230	0	-715.816	-1280.48	948.941	-700.748	-1342.12	1098.54	-666.618	-1167.15	538.586	-630.597	-1098.98	96.5122	-631.215	-934.59	40.2797	-325.27	-1329.27	924.878	-324.104	-1361.64	1079.99	-366.403	-1448.02	522.229	-412.994	-1651.43	112.472	-371.321	-1507.76	20.9988
231	0	-716.413	-1269.72	950.141	-701.604	-1331.47	1099.51	-667.445	-1155.96	539.474	-630.617	-1097.22	96.2485	-630.937	-933.63	38.1041	-326.803	-1318.35	924.415	-324.959	-1351.75	1079.45	-367.027	-1436.24	522.038	-412.515	-1648.02	116.398	-371.032	-1507.28	20.7702
232	0	-717.324	-1259.88	951.58	-702.554	-1320.93	1100.7	-668.127	-1145.37	540.2	-630.446	-1095.63	96.0968	-630.609	-933.068	37.5039	-328.191	-1307.83	924.231	-325.959	-1341.7	1078.94	-367.442	-1423.54	521.7	-411.841	-1644.21	120.685	-370.789	-1506.79	20.6613
233	0	-718.265	-1250.2	953.092	-703.496	-1310.37	1102.08	-668.818	-1135.55	540.511	-630.284	-1094.51	95.9351	-630.267	-932.585	36.9967	-329.581	-1297.47	924.129	-327.01	-1331.6	1078.46	-367.687	-1409.92	521.398	-411.019	-1639.88	125.425	-370.501	-1506.2	20.557
234	0	-719.211	-1240.21	954.508	-704.442	-1299.59	1103.58	-669.369	-1126.68	540.918	-630.439	-1093.74	95.7933	-630.191	-932.126	36.5448	-331.04	-1286.84	924.106	-328.221	-1321.56	1078.1	-367.763	-1395.4	521.097	-410.025	-1634.99	130.707	-370.223	-1505.74	20.683
235	0	-720.234	-1230.17	955.955	-705.367	-1288.84	1105.21	-669.546	-1118.45	540.893	-630.688	-1092.84	95.5495	-630.205	-931.699	36.1811	-332.778	-1275.57	924.13	-329.645	-1311.74	1077.96	-367.529	-1379.78	520.809	-408.991	-1629.32	136.578	-369.87	-1505.31	21.0814
236	0	-721.273	-1220.12	957.167	-706.522	-1278.52	1106.83	-669.898	-1111.71	541.045	-630.871	-1092.06	95.1201	-630.271	-931.277	35.8901	-334.478	-1264.63	924.455	-331.299	-1301.95	1077.87	-366.966	-1363.36	520.48	-407.889	-1622.81	143.063	-369.551	-1504.67	21.8208
237	0	-722.479	-1210.34	958.281	-707.874	-1268.53	1108.43	-670.163	-1106.01	540.768	-630.838	-1091.48	94.7148	-630.109	-931.012	35.6973	-334.926	-1257.52	925.886	-332.979	-1292.25	1077.94	-366.009	-1345.81	520.088	-406.839	-1615.03	150.21	-369.294	-1503.46	22.8286
238	0	-723.873	-1200.98	959.111	-709.307	-1258.54	1109.88	-670.23	-1101.17	539.944	-630.638	-1090.97	94.2746	-629.863	-930.802	35.5492	-336.566	-1246.66	926.352	-334.532	-1282.58	1078.06	-364.809	-1327.38	519.648	-405.683	-1606.22	157.974	-369.072	-1501.91	24.1235
239	0	-725.325	-1191.6	959.674	-710.398	-1247.99	1111.11	-670.823	-1097.66	539.48	-630.471	-1090.82	93.947	-629.788	-930.721	35.4258	-338.03	-1235.61	926.773	-336.003	-1273.04	1078.24	-363.522	-1308.05	519.109	-404.483	-1596.05	166.345	-368.935	-1499.42	25.6486
240	0	-726.695	-1182.29	960.214	-711.427	-1237.84	1112.25	-671.298	-1094.6	539.002	-630.457	-1090.8	93.4223	-629.83	-930.684	35.3451	-339.335	-1224.93	927.33	-337.245	-1263.91	1078.59	-362.323	-1287.89	518.713	-403.134	-1584.37	175.351	-368.625	-1496.67	28.1368
241	0	-727.975	-1173.08	960.848	-712.402	-1228.43	1113.44	-672.449	-1092.31	538.656	-630.504	-1090.75	92.917	-630.049	-930.687	35.2443	-340.514	-1214.74	928.061	-338.342	-1255.11	1079.03	-361.269	-1266.87	518.249	-401.623	-1571.1	184.793	-368.461	-1492.78	31.154
242	0	-729.066	-1163.74	961.677	-713.295	-1219.74	1114.8	-673.606	-1090.27	538.411	-630.437	-1090.49	92.3438	-630.322	-930.708	35.2057	-341.526	-1204.85	928.786	-339.194	-1246.39	1079.47	-360.086	-1245.35	518.055	-399.991	-1556.24	194.538	-368.246	-1487.98	34.6726
243	0	-730.183	-1154.3	962.629	-714.061	-1211.2	1116.3	-675.251	-1088.91	538.628	-630.67	-1090.53	92.0523	-630.623	-930.793	35.1759	-342.42	-1195.15	929.58	-339.886	-1238.09	1079.96	-358.816	-1223.4	518.251	-398.268	-1539.72	203.807	-368.113	-1482.24	38.9816
244	0	-731.331	-1145.71	963.787	-714.548	-1202.66	1117.84	-676.604	-1087.24	538.867	-631.079	-1090.8	91.9003	-630.901	-930.848	35.1708	-343.254	-1185.56	930.21	-340.57	-1230.1	1080.39	-357.398	-1201.48	518.996	-396.63	-1522.06	212.392	-368.359	-1475.55	43.5253
245	0	-732.413	-1137.9	964.998	-715.037	-1194.08	1119.43	-677.659	-1085.21	539.026	-631.487	-1090.97	91.7721	-631.154	-930.883	35.1592	-343.984	-1176.34	931.033	-341.207	-1222.36	1081.01	-356.379	-1179.96	520.451	-394.977	-1503.63	220.015	-368.823	-1468.07	48.0004
246	0	-733.208	-1130.1	965.959	-715.553	-1185.76	1120.92	-678.714	-1083.3	539.185	-631.807	-1090.98	91.6367	-631.267	-930.856	35.1093	-344.644	-1167.31	932.182	-341.932	-1214.69	1081.91	-355.406	-1158.81	522.541	-393.305	-1484.68	226.648	-369.474	-1458.79	51.8834
247	0	-733.84	-1122.1	966.713	-716.18	-1177.5	1122.25	-679.146	-1081.09	539.196	-632.026	-1091.02	91.4906	-631.411	-930.84	35.1378	-345.105	-1158.41	933.527	-342.584	-1207.03	1083.06	-354.434	-1138.15	524.999	-391.932	-1466.1	232.533	-369.811	-1446.17	56.6857
248	0	-734.024	-1113.35	967.177	-717.128	-1168.6	1123.39	-679.269	-1079.04	539.178	-632.113	-1091.08	91.4002	-631.471	-930.912	35.1766	-345.477	-1149.56	935.036	-342.975	-1198.92	1084.47	-353.796	-1118.16	527.777	-391.066	-1447.84	238.42	-370.044	-1428.49	61.9572
249	0	-734.419	-1105.34	967.371	-718.628	-1159.45	1124.2	-679.369	-1077.43	539.288	-632.034	-1091.1	91.3429	-631.542	-931.138	35.3335	-345.658	-1140.56	936.597	-343.262	-1190.61	1086.15	-353.321	-1098.8	530.901	-390.586	-1428.98	243.452	-369.964	-1406.64	66.7449
250	0	-734.952	-1098.14	967.34	-720.44	-1149.6	1124.58	-679.284	-1076.17	539.405	-631.866	-1091.1	91.3472	-631.547	-931.194	35.3881	-345.628	-1131.42	938.117	-343.5	-1182.16	1087.84	-353.175	-1080.05	534.382	-390.449	-1409.25	247.246	-369.767	-1382.01	70.889
251	0	-735.463	-1091.04	966.982	-722.203	-1139.09	1124.49	-678.923	-1075.07	539.555	-631.647	-1091.1	91.3947	-631.589	-931.276	35.5252	-345.368	-1122.42	939.622	-343.772	-1173.48	1089.61	-353.216	-1061.84	538.266	-390.467	-1388.68	249.694	-369.408	-1355.94	74.0611
252	0	-735.918	-1083.98	966.456	-723.814	-1128.84	1124.3	-679.128	-1074.4	539.737	-631.489	-1091.29	91.5098	-631.629	-931.292	35.5583	-344.998	-1113.91	941.291	-344.34	-1165.22	1091.48	-353.282	-1043.91	542.252	-390.689	-1367.55	250.615	-368.885	-1329.59	76.1653
253	0	-736.211	-1076.82	966.066	-724.952	-1118.69	1124.31	-679.072	-1073.44	539.875	-631.302	-1091.41	91.4973	-631.684	-931.322	35.625	-344.429	-1105.91	943.281	-345.05	-1157.04	1093.6	-353.439	-1026.8	546.331	-390.972	-1346.1	250.071	-368.157	-1303.23	76.9366
254	0	-736.465	-1069.87	965.805	-725.656	-1108.95	1124.47	-679.033	-1072.19	540.007	-631.078	-1091.49	91.508	-631.748	-931.32	35.6784	-343.741	-1098.3	945.575	-345.907	-1148.77	1096.05	-353.693	-1009.47	550.225	-391.219	-1324.09	248.22	-367.169	-1276.69	76.5373
255	0	-736.674	-1063.08	965.676	-726.129	-1100.17	1124.84	-678.826	-1070.48	540.109	-630.835	-1091.4	91.5614	-631.862	-931.335	35.7203	-344.567	-1085.91	947.122	-346.823	-1140.34	1098.82	-353.803	-992.539	553.898	-391.49	-1301.62	245.224	-365.783	-1249.77	75.3932
256	0	-736.721	-1056.04	965.439	-726.453	-1092.06	1125.28	-678.894	-1068.45	540.197	-630.595	-1091.26	91.5821	-631.984	-931.329	35.783	-345.317	-1073.74	949.028	-347.907	-1132.32	1101.36	-353.754	-976.061	557.321	-391.838	-1278.89	241.374	-364.166	-1221.82	73.7893
257	0	-736.602	-1048.51	965.132	-726.697	-1084.12	1125.63	-678.893	-1066.12	540.206	-630.406	-1091.14	91.6445	-632.061	-931.241	35.7589	-345.888	-1063.06	951.1	-348.55	-1123.4	1104.02	-354.223	-960.279	560.362	-392.352	-1255.61	236.586	-362.64	-1192.33	71.811
258	0	-736.5	-1041.05	964.699	-727.154	-1076.44	1125.68	-678.885	-1063.55	540.161	-630.31	-1091.08	91.6976	-632.108	-931.174	35.7019	-345.677	-1055.11	953.617	-349.343	-1115.19	1106.36	-354.818	-945.296	563.143	-392.807	-1231.9	230.918	-360.914	-1161.52	69.7926
259	0	-736.625	-1034.42	964.097	-727.522	-1068.38	1125.5	-678.885	-1060.85	540.059	-630.156	-1090.98	91.7242	-632.087	-931.074	35.6461	-345.517	-1046.9	955.73	-349.768	-1106.6	1108.25	-355.469	-931.075	565.742	-393.262	-1207.58	224.489	-359.011	-1129.69	67.633
260	0	-736.603	-1027.04	963.502	-728.202	-1060.14	1125.07	-678.829	-1058.05	539.942	-629.977	-1090.76	91.7288	-632.072	-930.929	35.5388	-345.294	-1038.51	957.704	-350.188	-1097.94	1109.97	-356.015	-917.506	568.126	-393.528	-1182.65	217.201	-356.705	-1097.8	65.6814
261	0	-736.5	-1019.26	962.857	-729.903	-1056.04	1124.62	-678.775	-1055.27	539.848	-629.764	-1090.41	91.7841	-631.928	-930.748	35.3364	-345.025	-1029.74	959.437	-350.399	-1088.82	1111.59	-356.444	-904.614	570.368	-393.821	-1157.05	209.3	-354.538	-1064.67	63.4386
262	0	-736.408	-1011.4	962.061	-730.634	-1047.71	1124	-678.659	-1052.51	539.764	-629.632	-1090.23	91.9256	-631.792	-930.515	35.1062	-344.889	-1020.66	960.875	-350.717	-1079.58	1113.12	-356.887	-892.423	572.427	-394.054	-1130.95	200.817	-352.545	-1031.09	60.8552
263	0	-736.33	-1003.53	961.27	-731.11	-1039.02	1123.26	-678.609	-1049.79	539.767	-629.452	-1090.02	92.0669	-631.66	-930.289	34.8813	-344.78	-1011.57	962.2	-351.037	-1070.37	1114.31	-357.333	-880.921	574.245	-394.207	-1104.31	191.849	-350.348	-997.408	58.0703
264	0	-736.301	-995.689	960.482	-731.567	-1030.42	1122.55	-678.404	-1046.76	539.727	-629.264	-1089.86	92.2075	-631.506	-930.075	34.6433	-344.629	-1002.85	963.354	-351.381	-1061.3	1115.23	-357.735	-870.023	575.693	-394.261	-1076.75	182.549	-348.004	-963.568	55.3333
265	0	-736.184	-987.871	959.606	-731.992	-1022.1	1121.72	-678.314	-1043.64	539.639	-629.096	-1089.61	92.3266	-631.469	-929.925	34.3991	-344.333	-994.137	964.247	-351.646	-1052.27	1115.86	-358.026	-859.799	576.683	-394.24	-1049.18	173.217	-345.502	-929.456	52.6215
266	0	-736.181	-980.198	958.767	-732.498	-1013.77	1120.81	-678.187	-1040.35	539.549	-628.902	-1089.31	92.4205	-631.433	-929.751	34.1894	-344.061	-985.376	964.962	-351.757	-1043.05	1116.28	-358.292	-850.104	577.11	-394.31	-1020.84	163.878	-342.911	-895.114	50.2341
267	0	-736.129	-972.602	957.868	-732.988	-1005.3	1119.86	-677.785	-1036.79	539.388	-628.677	-1089	92.521	-631.372	-929.279	33.8681	-343.122	-978.969	966.017	-352.013	-1034.27	1116.48	-358.355	-841.22	577.138	-394.367	-991.738	154.649	-340.072	-860.919	48.5983
268	0	-736.143	-964.963	957.043	-733.354	-997.11	1118.87	-677.643	-1033.25	539.235	-628.47	-1088.7	92.6542	-631.379	-929.145	33.6862	-343.054	-969.952	966.128	-352.007	-1024.64	1116.4	-358.578	-832.959	576.387	-394.408	-962.348	145.847	-336.489	-827.619	47.8297
269	0	-736.222	-957.594	956.166	-733.679	-988.913	1117.99	-677.476	-1029.63	539.14	-628.273	-1088.34	92.8364	-631.337	-929.008	33.5343	-342.945	-961.227	966.259	-351.93	-1015.1	1116.28	-358.723	-825.29	575.167	-394.425	-932.244	137.475	-334.063	-793.479	46.5981
270	0	-736.276	-949.941	955.297	-733.761	-980.608	1117.18	-677.378	-1025.81	539.061	-628.121	-1088.01	93.1052	-631.321	-928.911	33.3771	-342.761	-952.369	966.005	-352.021	-1005.47	1116.03	-358.927	-818.243	573.408	-394.296	-901.946	129.854	-332.097	-759.335	45.4085
271	0	-736.318	-942.299	954.465	-733.829	-972.481	1116.42	-677.3	-1021.98	538.975	-627.939	-1087.68	93.3651	-631.286	-928.595	33.2914	-343.027	-941.897	965.201	-352.193	-995.766	1115.8	-359.098	-811.706	571.326	-393.866	-871.12	123.114	-330.45	-725.439	44.2879
272	0	-736.358	-934.503	953.53	-733.705	-963.996	1115.65	-677.135	-1017.9	538.809	-627.737	-1087.23	93.6223	-631.255	-928.492	33.1547	-342.405	-934.524	964.96	-352.305	-985.729	1115.4	-359.092	-805.531	568.871	-393.172	-839.906	117.49	-329.219	-691.715	43.5978
273	0	-736.5	-926.768	952.642	-733.718	-955.502	1114.78	-677.033	-1013.71	538.641	-627.584	-1086.85	94.0393	-631.263	-928.624	32.9954	-342.077	-925.825	964.226	-352.268	-975.575	1114.91	-358.995	-799.751	566.073	-392.239	-808.943	113.182	-328.534	-658.305	43.5702
274	0	-736.657	-918.835	951.677	-733.727	-946.89	1113.79	-676.767	-1009.25	538.537	-627.457	-1086.4	94.4197	-631.252	-928.459	32.8479	-341.998	-916.592	963.135	-352.213	-965.375	1114.21	-358.967	-794.355	563.091	-391.206	-778.325	109.977	-328.193	-625.899	44.3475
275	0	-736.717	-910.745	950.675	-733.734	-938.012	1112.69	-676.515	-1004.7	538.4	-627.351	-1086.09	94.9178	-631.229	-928.307	32.7182	-341.714	-907.562	962	-352.076	-955.071	1113.4	-359.163	-788.945	560.004	-390.215	-748.376	108.332	-328.085	-593.65	47.3642
276	0	-736.805	-902.705	949.641	-733.627	-928.881	1111.55	-676.35	-1000.19	538.282	-627.171	-1085.59	95.4191	-631.239	-928.185	32.584	-341.646	-897.831	960.618	-351.795	-944.557	1112.56	-359.718	-783.389	556.878	-389.192	-719.766	107.443	-329.933	-561.944	50.0785
277	0	-736.744	-894.305	948.454	-733.579	-919.884	1110.35	-676.148	-995.499	538.178	-626.993	-1085.12	95.9197	-631.166	-927.951	32.4269	-341.466	-887.927	959.199	-351.466	-933.815	1111.58	-360.271	-777.649	554	-388.189	-693.017	107.215	-331.258	-531.557	55.3043
278	0	-736.516	-885.726	947.23	-733.197	-910.68	1109.06	-675.784	-990.496	537.881	-626.814	-1084.54	96.4769	-631.161	-927.807	32.2979	-341.117	-877.901	957.903	-351.136	-923.053	1110.57	-360.896	-771.523	551.338	-387.436	-668.124	107.472	-332.855	-503.628	61.3683
279	0	-736.344	-877.302	946.041	-732.775	-901.432	1107.84	-675.478	-985.378	537.736	-626.702	-1084.02	97.0441	-631.178	-927.69	32.1834	-340.633	-867.624	956.399	-350.627	-912.292	1109.43	-361.576	-765.074	548.679	-387.015	-645.513	107.975	-334.97	-477.207	69.42
280	0	-736.065	-868.624	944.759	-732.25	-892.17	1106.56	-674.877	-979.778	537.295	-626.606	-1083.45	97.7555	-631.139	-927.41	32.0094	-340.179	-857.163	954.783	-350.088	-901.766	1108.23	-362.216	-758.177	546.135	-386.921	-624.92	108.439	-337.204	-453.472	78.6302
281	0	-735.666	-859.689	943.508	-731.653	-882.833	1105.24	-674.537	-974.285	537.144	-626.505	-1082.79	98.5968	-631.172	-927.219	31.861	-339.744	-846.326	953.346	-349.498	-891.159	1107.03	-362.85	-750.529	543.938	-387.266	-606.563	108.827	-339.552	-432.659	88.0916
282	0	-735.233	-850.772	942.263	-731.12	-873.354	1103.98	-675.386	-969.812	537.906	-626.353	-1082.05	99.4539	-631.198	-927.043	31.7307	-339.467	-835.448	951.906	-348.797	-880.403	1105.86	-363.366	-741.784	542.09	-387.82	-590.661	108.675	-342.114	-415.125	96.2334
283	0	-734.753	-841.674	941.029	-730.343	-863.676	1102.69	-675.079	-964.071	537.587	-626.174	-1081.08	100.487	-631.221	-926.771	31.511	-339.131	-824.477	950.757	-348.095	-869.643	1104.8	-363.777	-731.681	540.721	-389.169	-576.892	108.077	-344.672	-400.718	101.413
284	0	-734.23	-832.392	939.877	-729.782	-853.994	1101.36	-674.834	-957.643	537.367	-626.072	-1080.1	101.785	-631.209	-926.391	31.3563	-338.827	-813.287	949.6	-347.551	-859.245	1103.86	-364.053	-720.219	539.859	-390.679	-565.739	106.935	-346.945	-389.547	102.748
285	0	-733.551	-823.063	938.691	-729.027	-844.179	1100.04	-674.062	-950.901	537.083	-625.888	-1078.78	103.062	-631.138	-925.909	31.1235	-338.28	-802.266	948.663	-346.82	-848.387	1102.81	-364.292	-707.466	539.35	-392.385	-557.174	105.374	-349.098	-381.194	100.508
286	0	-732.928	-813.58	937.668	-728.277	-834.346	1098.92	-673.513	-943.786	537.119	-625.737	-1077.47	104.621	-631.159	-925.491	31.0025	-337.535	-791.245	947.908	-346.154	-837.599	1101.9	-364.572	-693.945	539.168	-394.353	-550.578	104.369	-351.354	-375.099	95.4969
287	0	-732.279	-804.134	936.75	-727.493	-824.368	1097.82	-672.729	-936.059	536.678	-625.651	-1076.13	106.39	-631.193	-925.048	30.8516	-336.61	-779.795	947.21	-345.433	-826.388	1101.06	-364.898	-680.19	539.088	-396.154	-546.024	103.753	-353.408	-370.989	89.3055
288	0	-731.477	-794.447	935.911	-726.612	-814.371	1096.86	-671.976	-927.946	536.53	-625.629	-1074.53	108.298	-631.295	-924.77	30.561	-335.543	-768.38	946.663	-344.588	-815.325	1100.19	-365.399	-666.285	539.069	-398.547	-541.604	101.444	-355.706	-367.046	83.4801
289	0	-730.563	-784.713	935.097	-725.533	-804.086	1095.89	-671.274	-919.387	536.306	-625.598	-1072.6	110.413	-631.295	-924.129	30.2933	-334.664	-756.23	946.303	-343.724	-804.004	1099.48	-366.018	-652.806	539.179	-400.917	-537.341	100.033	-358.07	-363.732	79.3812
290	0	-729.643	-774.634	934.513	-724.523	-793.918	1095.04	-670.51	-910.216	536.269	-625.747	-1070.5	112.941	-631.54	-923.674	30.1682	-333.968	-743.476	945.98	-342.775	-792.244	1099.04	-366.722	-639.951	539.107	-403.233	-532.713	98.8147	-360.795	-360.606	75.5562
291	0	-729.073	-765.052	934.114	-723.379	-783.684	1094.31	-669.718	-900.098	536.383	-625.933	-1068.07	115.779	-631.755	-923.062	30.0207	-333.359	-730.36	946.122	-341.658	-779.799	1099.1	-367.365	-628.04	538.997	-405.324	-528.012	97.6364	-363.812	-356.977	71.0607
292	0	-727.838	-755.19	933.941	-722.305	-773.674	1093.81	-668.871	-889.112	536.457	-626.187	-1065.2	118.975	-632.063	-922.493	29.8582	-332.713	-717.209	946.621	-339.859	-765.865	1099.76	-367.863	-616.669	539.061	-406.084	-522.866	96.6087	-366.648	-352.83	65.8401
293	0	-726.663	-743.82	933.832	-721.115	-763.208	1093.42	-668.237	-877.295	536.407	-626.574	-1061.89	122.554	-632.452	-921.852	29.6902	-332.02	-703.083	947.293	-338.692	-752.945	1100.73	-367.832	-605.273	539.361	-405.937	-518.347	95.7859	-368.428	-349.449	60.9126
294	0	-725.419	-732.766	933.99	-719.961	-752.627	1093.27	-667.657	-864.289	536.523	-626.992	-1057.93	126.596	-632.853	-921.177	29.6526	-331.274	-689.794	948.326	-337.628	-740.17	1102.05	-367.085	-593.586	540.205	-405.239	-515.257	95.3507	-368.944	-347.202	56.3407
295	0	-724.213	-721.286	934.161	-718.978	-741.737	1093.31	-667.292	-850.081	536.39	-627.499	-1053.28	131.017	-633.348	-920.487	29.6292	-330.363	-677.469	949.661	-336.652	-727.505	1103.7	-365.838	-581.95	541.419	-404.286	-512.989	94.898	-368.432	-345.567	52.0444
296	0	-722.807	-709.646	934.509	-717.853	-730.616	1093.57	-667.16	-834.678	536.15	-628.011	-1047.91	135.929	-633.774	-919.618	29.736	-329.376	-665.381	951.111	-335.737	-715.083	1105.54	-364.375	-570.761	542.638	-403.334	-511.28	94.6279	-367.761	-344.403	48.3608
297	0	-721.398	-697.777	935.13	-716.739	-719.284	1094.02	-667.358	-818.125	535.791	-628.675	-1041.85	141.455	-634.153	-918.637	29.9038	-328.195	-653.764	952.665	-334.886	-703.096	1107.32	-362.732	-560.297	543.705	-402.618	-509.64	94.2517	-367.488	-343.461	45.4378
298	0	-719.957	-685.747	935.746	-715.606	-707.63	1094.62	-667.855	-800.166	535.463	-629.317	-1034.77	147.506	-634.384	-917.159	30.1189	-326.841	-642.478	954.335	-333.686	-691.274	1109.2	-361.066	-550.447	544.625	-401.834	-508.017	94.1004	-367.412	-342.372	42.909
299	0	-718.44	-673.258	936.529	-714.422	-695.919	1095.51	-668.81	-781.039	534.935	-629.972	-1026.64	154.314	-634.788	-915.742	30.7958	-325.437	-631.343	955.92	-332.458	-679.978	1110.85	-359.461	-541.585	545.277	-401.031	-506.546	93.8835	-367.123	-341.291	40.8275
300	0	-716.763	-660.275	937.39	-713.011	-684.008	1096.58	-669.888	-760.626	534.54	-630.716	-1017.25	161.92	-635.169	-914.239	31.5391	-323.849	-620.183	957.26	-330.945	-668.822	1112.39	-357.993	-533.767	545.548	-400.634	-505.476	93.6622	-367.019	-340.547	39.8423
301	0	-715.087	-647.373	938.327	-711.589	-672.364	1097.78	-671.158	-739.432	534.009	-631.788	-1006.77	170.092	-635.586	-912.101	32.6055	-322.127	-609.015	958.404	-329.377	-658.157	1113.53	-356.87	-526.81	545.343	-400.7	-504.581	93.4599	-367.066	-339.902	39.1205
302	0	-713.383	-634.411	939.394	-709.651	-658.799	1098.86	-672.224	-717.328	533.35	-633.17	-995.518	178.803	-636.123	-909.397	34.04	-320.311	-598.191	959.318	-327.408	-647.515	1114.53	-356.092	-520.571	544.989	-401.138	-503.767	93.4936	-367.091	-339.392	38.5837
303	0	-711.806	-621.793	940.483	-707.676	-645.695	1100.13	-673.138	-694.462	532.808	-634.157	-982.024	188.146	-636.678	-905.805	36.0033	-318.625	-587.668	960.065	-325.502	-637.059	1115.39	-355.445	-515.103	544.734	-401.482	-503.387	93.4508	-367.199	-338.959	38.1534
304	0	-710.161	-609.422	941.575	-706.033	-634.02	1101.38	-673.888	-671.012	532.416	-635.056	-966.462	197.633	-637.042	-901.275	38.4788	-316.312	-578.739	961.031	-323.563	-626.574	1116.05	-354.847	-510.33	544.517	-402.025	-502.816	93.2085	-367.236	-338.648	37.8041
305	0	-708.584	-597.19	942.573	-704.903	-624.201	1102.43	-674.481	-647.329	532.48	-636.115	-949.098	206.969	-637.439	-895.31	41.6625	-315.006	-570.243	961.77	-322.038	-616.555	1117.11	-354.065	-505.88	544.497	-402.407	-502.25	93.1095	-367.139	-338.356	37.5211
306	0	-707.139	-585.377	943.537	-703.876	-614.991	1103.29	-675.028	-623.185	532.722	-637.034	-929.982	215.572	-637.351	-887.828	45.333	-314.019	-560.564	962.45	-320.666	-606.531	1118.12	-353.124	-501.479	544.592	-402.534	-501.803	93.0752	-367.014	-338.201	37.3027
307	0	-705.84	-573.761	944.4	-702.936	-605.286	1103.87	-675.418	-599.279	533.602	-638.048	-910.038	223.181	-637.083	-879.442	49.1096	-313.146	-550.76	963.257	-319.496	-596.575	1119.25	-352.124	-497.096	544.764	-402.22	-502.011	93.2834	-366.885	-338.127	37.1395
308	0	-704.796	-562.722	945.321	-702.227	-595.594	1104.37	-675.588	-575.763	535.205	-638.878	-889.662	229.74	-637.353	-868.397	54.6254	-312.302	-541.041	964.224	-318.436	-586.49	1120.42	-351.159	-492.683	544.89	-402.202	-501.805	93.2955	-366.784	-338.06	36.9716
309	0	-703.894	-551.76	946.409	-701.304	-585.335	1104.94	-675.587	-552.529	537.328	-639.311	-870.124	236.819	-638.462	-852.24	61.9819	-311.485	-531.221	965.269	-317.577	-576.437	1121.69	-350.042	-488.032	544.966	-402.17	-501.518	93.282	-366.682	-338.018	36.8667
310	0	-703.174	-540.777	947.685	-700.398	-575.227	1105.59	-674.884	-531.05	540.014	-639.264	-850.6	243.977	-639.971	-831.279	69.1509	-310.659	-521.297	966.239	-316.697	-566.417	1122.84	-349.055	-483.44	544.834	-402.042	-501.243	93.2451	-366.817	-337.788	36.6885
311	0	-702.394	-530.059	949.047	-699.546	-565.72	1106.42	-674.127	-508.957	542.655	-638.812	-829.939	250.147	-641.721	-806.466	76.1278	-309.873	-511.411	967.151	-315.933	-556.659	1123.99	-348.073	-479.127	544.705	-402.058	-500.975	93.1792	-366.427	-337.966	36.708
312	0	-701.698	-519.649	950.609	-698.359	-556.229	1107.53	-673.137	-487.168	545.653	-638.081	-808.569	255.439	-643.762	-780.026	82.6915	-309.091	-501.642	967.926	-314.8	-546.621	1124.84	-347.076	-475.432	544.595	-402.101	-500.805	93.1778	-366.362	-337.993	36.6905
313	0	-701.152	-509.245	952.319	-697.198	-547.783	1108.8	-672.175	-466.164	549.305	-637.11	-786.177	259.216	-645.325	-752.385	87.9119	-308.382	-492.042	968.521	-313.806	-537.259	1125.48	-346.303	-472.202	544.536	-402.169	-500.754	93.1848	-366.375	-337.975	36.6097
314	0	-700.487	-498.912	954.408	-695.803	-540.099	1110.22	-671.228	-445.473	553.361	-636.064	-763.265	261.653	-647.122	-724.786	92.1267	-307.626	-482.728	969.085	-312.533	-527.749	1125.76	-345.599	-469.385	544.534	-402.244	-500.715	93.2993	-366.292	-338.035	36.6238
315	0	-699.891	-488.624	956.673	-694.042	-532.65	1111.78	-670.232	-424.991	557.459	-634.996	-739.916	262.632	-649.032	-697.253	94.9165	-306.895	-473.711	969.622	-311.76	-519.973	1126.03	-345.016	-466.687	544.665	-402.26	-500.893	93.4088	-365.946	-338.236	36.6654
316	0	-699.004	-478.512	959.179	-692.036	-525.845	1113.47	-669.153	-405.456	561.557	-633.979	-716.057	262.296	-650.717	-669.646	96.2452	-306.185	-465.106	970.136	-311.01	-512.939	1126.4	-344.64	-463.989	544.762	-402.89	-500.314	93.409	-365.925	-338.227	36.5879
317	0	-698.154	-468.763	961.918	-689.905	-518.924	1115.5	-668.337	-386.075	565.31	-632.878	-691.81	260.644	-652.958	-641.873	96.641	-305.496	-457.036	970.894	-310.391	-506.402	1126.99	-344.479	-461.184	544.895	-403.103	-500.242	93.5808	-366.147	-338.003	36.4028
318	0	-697.214	-458.878	964.518	-687.677	-511.419	1117.52	-667.506	-367.271	568.667	-631.704	-667.327	258.204	-654.57	-613.17	96.0939	-304.765	-449.38	971.704	-310.213	-500.638	1127.84	-344.21	-458.119	544.892	-403.298	-500.158	93.7418	-366.097	-337.901	36.2256
319	0	-696.365	-449.318	967.522	-685.452	-503.037	1119.52	-666.583	-349.279	571.692	-630.425	-642.292	254.681	-656.259	-583.469	95.0507	-303.976	-441.799	972.398	-310.172	-494.938	1128.71	-344.061	-454.879	544.869	-403.559	-499.901	93.9021	-366.042	-337.813	36.0134
320	0	-695.382	-439.336	970.107	-683.689	-494.41	1121.3	-665.754	-332.219	574.474	-629.173	-616.77	250.259	-657.763	-552.637	93.4615	-303.248	-435.132	972.724	-309.678	-488.499	1129.16	-343.986	-451.324	544.845	-403.874	-499.577	94.0712	-365.93	-337.762	35.8793
321	0	-694.716	-429.885	972.234	-682.339	-485.441	1122.46	-664.808	-315.812	576.994	-628.102	-590.621	244.795	-658.897	-520.575	91.4177	-302.434	-427.905	972.602	-308.779	-481.568	1129.07	-343.86	-447.57	544.727	-404.087	-499.21	94.276	-365.433	-338.19	35.7768
322	0	-693.288	-416.943	973.685	-681.309	-475.631	1123.19	-663.758	-299.703	579.301	-627.08	-564.014	238.453	-659.662	-487.309	88.8108	-301.576	-420.486	971.839	-307.532	-474.11	1128.39	-343.801	-443.627	544.651	-404.277	-498.787	94.5524	-365.265	-338.216	35.6384
323	0	-692.043	-404.096	974.756	-680.641	-465.981	1123.75	-662.439	-284.324	581.692	-626.238	-536.65	231.341	-660.197	-453.148	85.9189	-300.821	-412.995	970.692	-305.929	-465.676	1127.44	-343.676	-439.534	544.475	-404.431	-498.331	94.8077	-365.053	-338.15	35.5458
324	0	-691.108	-392.257	975.5	-679.886	-456.097	1124.12	-661.241	-269.778	583.919	-625.502	-508.746	223.476	-660.346	-418.279	82.6606	-300.064	-405.5	969.314	-304.471	-457.027	1126.37	-343.603	-435.45	544.177	-404.568	-497.995	95.0526	-365.102	-337.923	35.3832
325	0	-690.663	-382.334	975.965	-679.255	-446.597	1124.48	-660.172	-257.184	585.783	-624.85	-480.204	215.058	-660.3	-382.539	79.1402	-299.389	-397.894	967.91	-303.165	-448.179	1125.21	-343.656	-431.48	543.763	-404.714	-497.756	95.2335	-365.101	-337.802	35.318
326	0	-690.25	-373.008	976.251	-678.254	-436.867	1124.71	-658.985	-243.434	587.256	-624.323	-450.365	206.004	-660.154	-346.326	75.6359	-298.752	-390.222	966.777	-302.043	-440.074	1124.14	-343.598	-427.641	543.313	-404.903	-497.551	95.403	-365.007	-338.118	35.3953
327	0	-689.948	-364.422	976.871	-677.35	-427.905	1124.88	-657.906	-230.539	588.412	-623.626	-420.347	196.656	-659.998	-309.902	72.327	-298.198	-382.142	965.827	-301.057	-430.753	1123.27	-343.567	-424.118	542.847	-405.073	-497.359	95.4888	-364.969	-337.701	35.2004
328	0	-689.669	-355.664	977.374	-676.23	-418.945	1125.14	-656.775	-218.451	588.949	-622.952	-389.871	187.064	-660.496	-278.105	68.998	-297.76	-373.966	964.864	-300.128	-422.091	1122.5	-343.367	-420.649	542.398	-405.168	-497.172	95.5477	-364.866	-337.611	35.1065
329	0	-689.27	-346.298	977.843	-675.136	-409.862	1125.25	-655.668	-207.143	589.146	-622.171	-359.144	177.617	-660.604	-241.057	66.1111	-297.36	-365.841	964.215	-299.557	-413.54	1122.01	-343.055	-417.421	542.114	-405.234	-497.046	95.6567	-364.804	-337.551	35.0159
330	0	-688.889	-337.093	978.042	-674.367	-401.378	1125.32	-654.759	-195.487	588.436	-621.439	-327.848	168.28	-660.863	-203.889	63.8236	-297.006	-357.708	963.55	-299.317	-404.72	1121.26	-342.778	-414.382	541.888	-405.215	-497.103	95.8347	-364.721	-337.472	34.8893
331	0	-688.504	-328.065	977.975	-673.657	-392.562	1125.1	-654.166	-184.954	587.254	-620.931	-299.396	159.893	-661.2	-166.226	62.3331	-296.686	-349.441	962.777	-298.975	-396.044	1120.61	-342.435	-411.303	541.712	-405.236	-497.063	96.0313	-364.663	-337.412	34.7636
332	0	-688.162	-318.742	977.529	-673.2	-383.585	1124.66	-652.81	-175.636	585.337	-620.33	-267.425	151.359	-661.375	-129.323	60.7288	-296.277	-341.086	962.021	-298.655	-386.925	1119.84	-342.087	-408.134	541.506	-405.188	-496.872	96.2698	-364.581	-337.3	34.6467
333	0	-688.124	-310.188	976.785	-672.764	-374.212	1124.21	-651.793	-170.001	582.983	-619.727	-234.883	143.45	-661.73	-93.1769	59.4506	-295.852	-332.624	960.975	-298.245	-377.751	1119.03	-341.799	-404.957	541.36	-405.163	-496.392	96.5104	-364.478	-337.12	34.4437
334	0	-688.066	-301.63	975.704	-672.502	-364.746	1123.31	-650.729	-162.696	579.955	-619.533	-202.19	136.406	-662.386	-56.4509	59.2747	-295.471	-324.186	959.792	-297.899	-368.383	1118.07	-341.588	-401.454	541.166	-405.144	-496.005	96.8497	-364.377	-337.013	34.3291
335	0	-687.817	-292.198	974.298	-672.359	-354.992	1122.44	-649.596	-156.129	576.686	-619.522	-169.342	130.457	-661.906	-20.0207	59.3501	-295.063	-315.763	958.565	-297.449	-359.02	1117.1	-341.442	-397.633	540.913	-405.231	-495.478	97.2446	-364.384	-337.644	34.3751
336	0	-687.7	-282.638	972.717	-672.091	-344.678	1121.29	-648.795	-150.119	573.281	-619.79	-136.559	125.824	-660.469	16.234	60.061	-294.679	-307.542	957.457	-297.216	-349.523	1116.05	-341.515	-393.571	540.772	-405.256	-495.232	97.7661	-364.417	-337.641	34.2356
337	0	-687.615	-273.384	971.075	-672.004	-334.607	1120.16	-648.208	-144.425	569.667	-620.165	-104.351	122.71	-658.098	51.9286	61.7943	-294.257	-299.17	956.408	-297.156	-340.369	1115.04	-341.525	-389.147	540.632	-405.398	-494.848	98.5016	-364.409	-337.479	34.1073
338	0	-688.05	-266.651	969.431	-671.79	-324.25	1118.87	-648.03	-138.974	565.944	-620.558	-72.9704	121.057	-654.552	86.6553	64.6339	-293.877	-290.771	955.326	-297.225	-331.462	1114.03	-341.795	-384.528	540.439	-405.619	-494.154	99.108	-364.314	-337.299	33.9902
339	0	-688.091	-258.89	967.788	-671.502	-313.249	1117.5	-647.6	-133.414	562.137	-620.701	-43.1123	120.681	-650.005	119.934	68.7289	-293.602	-283.318	954.441	-297.208	-322.423	1113.04	-342.095	-379.558	540.205	-405.833	-493.659	99.9163	-364.385	-337.167	33.8376
340	0	-687.865	-249.311	966.096	-671.525	-302.573	1116.28	-646.791	-127.627	558.53	-620.999	-15.2179	121.111	-644.764	151.137	73.5877	-293.442	-274.707	953.325	-297.498	-313.487	1111.82	-342.521	-374.271	539.898	-406.142	-493.121	100.784	-364.458	-337.026	33.7268
341	0	-687.072	-236.195	964.415	-671.694	-292.138	1115.07	-645.843	-121.646	555.245	-621.169	9.97194	121.919	-639.265	179.715	79.1694	-293.467	-266.119	952.204	-297.737	-304.267	1110.49	-342.84	-368.676	539.568	-406.493	-492.399	101.73	-364.54	-336.893	33.6718
342	0	-686.732	-223.349	962.55	-671.981	-281.523	1113.62	-644.942	-115.354	552.238	-621.202	32.2802	122.458	-634.165	205.31	85.6442	-293.576	-257.362	951.009	-298.107	-295.156	1109.24	-343.194	-362.659	539.16	-406.86	-491.532	102.682	-364.634	-336.73	33.6152
343	0	-686.538	-212.245	960.79	-672.379	-270.593	1112.2	-644.213	-108.375	549.432	-620.973	51.6874	122.59	-628.679	231.692	92.6416	-293.83	-248.426	949.734	-298.514	-285.69	1107.85	-343.626	-356.308	538.773	-407.335	-490.696	103.799	-364.925	-336.654	33.622
344	0	-686.743	-201.56	959.025	-672.94	-259.574	1110.75	-643.663	-99.8801	547.104	-620.534	67.5044	122.227	-624.156	250.329	99.6001	-294.134	-239.123	948.294	-298.788	-275.68	1106.39	-344.049	-349.442	538.209	-407.692	-489.602	105.025	-364.964	-336.502	33.4347
345	0	-687.05	-190.764	957.24	-673.591	-248.621	1109.29	-643.123	-89.6014	545.508	-619.405	79.8313	120.717	-620.576	263.448	105.696	-294.493	-229.689	946.743	-299.185	-265.683	1104.82	-344.478	-342.198	537.65	-407.779	-488.494	106.412	-364.99	-336.276	33.3174
346	0	-687.401	-179.793	955.824	-674.239	-237.474	1107.75	-642.549	-77.6651	544.604	-617.122	89.2578	118.524	-617.676	272.557	109.465	-294.923	-219.997	945.274	-299.82	-256.151	1103.19	-344.924	-334.538	537.009	-407.847	-486.914	107.896	-365.002	-335.975	33.1933
347	0	-687.788	-168.355	954.692	-674.863	-226.342	1106.36	-641.914	-64.7956	544.083	-614.601	96.2388	117.534	-615.283	278.983	109.202	-295.567	-210.077	943.859	-300.311	-245.905	1101.75	-345.298	-326.518	536.483	-407.763	-485.71	109.755	-365.046	-335.633	33.0109
348	0	-688.155	-156.369	953.905	-675.507	-215.685	1105.29	-641.234	-51.5382	543.85	-612.077	101.942	116.642	-612.902	283.626	103.979	-296.274	-200.197	942.649	-301.029	-235.721	1100.38	-345.795	-318.141	535.984	-407.604	-484.264	111.688	-364.885	-335.5	32.8883
349	0	-688.731	-144.63	953.589	-676.154	-205.143	1104.4	-640.482	-38.1475	543.854	-609.199	106.75	114.957	-610.494	288.109	94.8931	-297.048	-190.233	941.583	-301.853	-226.029	1099.29	-346.262	-309.387	535.476	-407.286	-482.641	113.873	-364.635	-335.283	32.8177
350	0	-689.407	-132.992	953.555	-676.829	-194.749	1103.93	-639.577	-24.8098	544.057	-606.362	111.824	113.026	-607.127	292.2	86.4679	-297.799	-180.304	940.75	-302.703	-216.216	1098.36	-346.806	-300.286	535.083	-406.904	-480.794	116.275	-364.322	-335.039	32.6564
351	0	-690.119	-121.498	953.604	-677.441	-183.981	1103.52	-638.614	-11.6748	544.123	-603.779	117.248	111.746	-603.711	295.696	79.8847	-298.632	-170.302	940.139	-303.637	-206.116	1097.41	-347.177	-290.868	534.819	-406.638	-478.624	118.98	-363.935	-334.741	32.5835
352	0	-690.923	-109.921	953.676	-678.183	-172.539	1103.33	-637.615	1.09294	544.021	-601.218	122.185	110.473	-600.244	298.624	75.2875	-299.561	-160.178	939.565	-304.548	-195.548	1096.58	-347.687	-281.06	534.566	-406.219	-476.225	121.949	-363.726	-334.098	32.4509
353	0	-691.636	-97.8769	953.679	-679.058	-160.766	1103.33	-636.951	13.8547	544.019	-599.807	126.595	109.47	-597.065	302.071	70.1014	-300.539	-149.932	939.212	-305.543	-184.824	1095.86	-348.552	-270.861	534.386	-405.867	-473.552	125.186	-364.061	-333.297	31.9604
354	0	-692.285	-85.3688	953.727	-679.929	-148.762	1103.46	-636.351	26.6514	544.668	-599.024	130.913	108.702	-595.198	304.617	65.1453	-301.633	-139.378	938.936	-306.634	-174.461	1095.3	-348.802	-260.215	534.406	-405.211	-470.351	128.749	-363.85	-332.696	31.6836
355	0	-692.865	-72.5179	954.019	-680.794	-136.581	1103.91	-636.577	39.7879	545.491	-598.554	134.604	108.298	-594.929	306.352	61.1683	-302.757	-128.421	938.688	-307.806	-163.938	1094.76	-349.194	-248.818	534.473	-404.495	-466.649	132.754	-362.872	-332.848	31.7426
356	0	-693.276	-59.208	954.681	-681.738	-124.342	1104.67	-636.694	52.7488	546.935	-598.412	137.59	107.944	-595.715	307.245	58.0448	-303.841	-117.242	938.597	-308.992	-153.644	1094.37	-349.002	-236.442	534.702	-403.666	-462.579	137.231	-362.654	-331.99	31.753
357	0	-693.745	-46.1864	955.882	-682.625	-112.092	1105.8	-637.28	65.661	548.326	-598.309	139.676	107.615	-596.274	308.285	55.5965	-305.149	-105.91	938.503	-310.149	-143.146	1094.06	-349.102	-223.008	534.584	-402.702	-457.834	142.235	-363.165	-330.36	31.481
358	0	-694.505	-33.4721	957.439	-683.601	-100.264	1107.38	-638.092	78.0834	549.532	-598.35	141.645	107.392	-596.575	305.225	53.3034	-306.494	-94.5499	938.605	-311.312	-132.331	1093.69	-348.824	-208.463	534.471	-401.662	-452.815	147.544	-362.82	-330.158	31.8045
359	0	-695.42	-21.6301	959.051	-684.604	-88.7049	1109.19	-638.604	89.7618	550.233	-598.357	143.73	107.124	-595.903	306.203	51.5279	-307.941	-82.8762	938.642	-312.343	-121.362	1093.47	-348.174	-192.831	534.205	-400.543	-446.501	153.491	-362.357	-330.096	32.5168
360	0	-696.809	-11.2584	960.674	-685.653	-77.3758	1111.25	-639.105	100.236	550.87	-598.287	145.778	106.783	-595.237	307.135	50.6463	-309.448	-71.1519	938.838	-313.474	-110.375	1093.35	-347.263	-176.094	533.749	-399.26	-439.603	159.924	-362.251	-329.077	33.1039
361	0	-697.887	0.107946	962.104	-686.89	-65.9599	1113.29	-639.703	109.498	551.067	-598.292	147.298	106.357	-594.673	308.014	49.8113	-311.015	-59.4678	939.127	-314.762	-99.7663	1093.42	-345.966	-158.447	533.173	-397.928	-431.685	166.978	-361.808	-328.444	34.2741
362	0	-699.125	11.4013	963.431	-688.077	-54.7191	1115.22	-640.027	117.52	551.076	-598.282	148.03	105.982	-594.628	308.486	49.3283	-312.661	-48.0569	939.596	-316.161	-89.1637	1093.44	-344.322	-139.582	532.591	-396.403	-422.451	174.545	-361.495	-326.945	35.5267
363	0	-700.511	22.5653	964.647	-689.195	-43.2794	1116.89	-640.262	124.147	550.969	-597.967	148.644	105.776	-594.427	308.862	48.8613	-314.208	-35.5267	939.97	-317.565	-78.7424	1093.66	-342.531	-119.54	531.728	-394.838	-411.741	182.74	-361.307	-324.408	37.3041
364	0	-701.99	33.7353	965.606	-690.31	-31.8911	1118.44	-640.553	129.449	550.615	-597.873	149.049	105.505	-594.294	309.11	48.6164	-315.719	-23.6504	940.566	-318.905	-68.6745	1094.02	-340.817	-98.7704	531.11	-392.977	-399.829	191.65	-360.893	-321.362	39.5639
365	0	-703.587	43.9638	966.499	-691.359	-21.2078	1119.81	-641.936	133.826	550.231	-597.846	149.153	105.199	-594.215	309.213	48.4107	-317.113	-12.3005	941.224	-320.118	-59.0171	1094.42	-339.325	-76.8609	530.433	-390.96	-385.922	200.699	-360.394	-317.091	42.432
366	0	-704.938	53.6694	967.56	-692.314	-11.2832	1121.25	-643.081	137.27	549.913	-597.638	149.145	104.81	-594.3	309.214	48.2701	-318.419	-1.18385	941.951	-321.039	-49.2101	1094.7	-337.812	-54.4904	529.967	-388.556	-370.058	209.964	-359.913	-311.277	45.7886
367	0	-706.117	63.0569	968.842	-693.253	-1.86297	1122.72	-644.194	139.929	549.675	-598.031	149.114	104.509	-594.513	309.197	48.1468	-319.528	9.36567	942.592	-321.781	-39.7849	1094.88	-336.348	-31.4183	529.65	-386.08	-352.315	218.791	-359.455	-304.794	50.1929
368	0	-707.287	71.9324	970.276	-694.019	7.23236	1124.32	-645.959	142.461	549.694	-598.107	148.961	104.226	-594.779	309.173	48.0333	-320.551	19.8616	943.168	-322.583	-31.1336	1095.04	-334.645	-8.35274	529.911	-383.438	-333.537	226.831	-359.042	-297.416	54.8657
369	0	-708.312	80.3005	971.816	-694.63	16.5516	1126.01	-646.711	144.799	549.815	-598.647	148.817	103.993	-595.013	309.11	47.9307	-321.438	30.0622	943.664	-323.15	-22.7118	1095.21	-333.35	14.4994	530.84	-380.516	-313.681	233.79	-358.795	-289.335	59.4366
370	0	-709.337	88.4049	973.264	-695.191	25.8578	1127.78	-648.454	147.36	550.005	-599.186	148.722	103.824	-595.283	309.062	47.9014	-322.328	39.7813	944.312	-323.561	-13.9416	1095.38	-332.018	36.9457	532.435	-377.535	-293.788	240.041	-359.053	-279.521	63.231
371	0	-710.297	96.6781	974.542	-695.76	34.8822	1129.56	-649.542	150.011	550.221	-599.661	148.615	103.69	-595.354	309.075	47.7392	-323.143	49.6248	945.281	-324.082	-5.1323	1095.83	-330.914	58.9589	534.399	-374.877	-274.315	245.854	-358.608	-266.106	68.1889
372	0	-711.134	104.779	975.662	-696.495	43.8671	1131.23	-650.717	152.583	550.277	-600.541	148.406	103.616	-595.478	309.088	47.6746	-323.826	59.1198	946.357	-324.549	2.98485	1096.53	-330.133	80.4294	536.821	-372.909	-254.905	251.773	-358.595	-246.595	73.159
373	0	-711.976	112.657	976.552	-697.673	53.1638	1132.69	-651.623	155.105	550.305	-600.934	148.154	103.297	-595.52	309.04	47.5821	-324.429	68.9221	947.587	-324.378	12.4422	1097.55	-329.605	101.156	539.74	-371.244	-234.623	257.08	-357.94	-222.755	77.9535
374	0	-712.776	120.354	976.965	-699.23	63.3794	1133.76	-652.285	157.29	550.422	-601.091	148.123	103.197	-595.532	309.039	47.5011	-324.835	78.8862	948.839	-324.021	22.497	1098.85	-329.452	121.574	543.027	-370.129	-213.801	261.096	-356.676	-195.81	81.8686
375	0	-714.123	124.637	977.089	-700.953	74.0312	1134.46	-652.636	158.819	550.523	-601.138	148.254	103.384	-595.513	308.993	47.4944	-325.065	89.3722	950.157	-323.742	32.9131	1100.51	-329.533	141.516	546.846	-369.169	-192.217	263.995	-355.448	-168.185	85.5015
376	0	-714.698	132.704	976.985	-702.69	84.9323	1134.89	-652.937	159.835	550.695	-600.528	148.46	103.324	-595.464	309.021	47.4591	-325.296	99.7082	951.77	-323.359	44.1116	1102.57	-329.836	160.974	551.023	-368.388	-170.298	265.44	-353.873	-140.187	87.9266
377	0	-715.25	140.826	976.738	-704.278	95.4673	1135.14	-653.022	160.345	550.867	-600.344	148.378	103.331	-595.445	308.924	47.4585	-325.432	110.067	953.429	-323.561	54.9638	1104.87	-330.275	179.512	555.383	-367.863	-148.193	265.673	-352.035	-112.094	89.1861
378	0	-715.698	148.533	976.634	-705.525	105.502	1135.51	-653.222	160.753	551.087	-600.278	148.149	103.313	-595.433	308.85	47.4602	-325.597	120.713	955.252	-324.046	65.6047	1107.68	-330.938	198.232	559.453	-367.458	-125.193	264.518	-349.829	-84.242	89.6056
379	0	-716.062	155.898	976.635	-706.334	114.75	1136.01	-653.509	161.367	551.227	-600.214	147.975	103.321	-595.505	308.839	47.4564	-325.641	131.008	957.539	-324.98	75.4378	1110.72	-331.55	216.725	563.394	-367	-101.88	262.314	-347.701	-55.5327	88.8698
380	0	-716.354	163.065	976.692	-706.783	123.474	1136.65	-653.886	162.364	551.455	-600.162	147.844	103.309	-595.554	308.798	47.4078	-325.664	141.073	960.153	-326.146	84.7592	1113.93	-332.35	234.608	567.122	-366.799	-78.0444	259.093	-345.532	-25.944	87.5225
381	0	-716.598	169.932	976.706	-707.098	131.343	1137.27	-654.191	163.664	551.616	-600.158	147.735	103.428	-595.639	308.804	47.3808	-325.767	150.851	962.974	-327.25	93.8836	1116.96	-333.386	251.794	570.607	-366.75	-53.9636	254.925	-342.707	4.69538	86.2996
382	0	-716.787	176.567	976.648	-707.383	138.594	1137.73	-654.523	165.342	551.798	-600.245	147.703	103.473	-595.755	308.876	47.3299	-325.857	160.497	965.792	-328.218	102.817	1119.62	-334.039	268.878	573.781	-366.716	-29.9314	250.22	-340.232	36.7226	84.7383
383	0	-716.974	183.22	976.465	-707.9	145.732	1137.93	-654.778	167.219	551.926	-600.238	147.787	103.542	-595.801	308.971	47.1918	-325.978	169.971	968.482	-328.971	112.032	1121.95	-335.091	284.976	576.844	-366.948	-4.16003	244.01	-337.639	69.8861	83.0968
384	0	-717.173	189.818	976.198	-708.545	153.172	1137.93	-655.152	169.387	552.074	-600.186	147.973	103.55	-595.846	309.15	47.0527	-325.947	179.105	970.931	-329.387	121.885	1124.02	-336.549	299.966	579.616	-366.973	21.9213	237.143	-334.83	102.884	81.6248
385	0	-717.505	196.647	975.656	-709.23	161.221	1137.62	-654.976	171.643	552.11	-600.088	148.113	103.651	-595.885	309.267	46.8866	-325.902	188.745	973.155	-329.804	131.529	1125.96	-337.916	314.058	582.268	-367.131	48.2182	229.668	-332.36	137.313	79.6176
386	0	-717.369	203.442	975.315	-709.988	169.216	1137.25	-654.956	173.843	552.21	-599.917	148.231	103.763	-595.921	309.476	46.6825	-326.321	200.45	974.592	-330.104	141.843	1127.71	-339.203	327.437	584.835	-367.265	74.9779	221.414	-329.968	172.037	77.4821
387	0	-717.488	210.514	974.748	-710.688	177.318	1136.8	-654.745	176.132	552.198	-599.735	148.356	103.897	-595.929	309.695	46.3923	-326.516	211.565	976.213	-330.618	151.904	1129.32	-340.342	340.191	587.117	-367.406	102.571	212.677	-327.78	206.996	74.9186
388	0	-717.566	217.697	974.142	-711.304	185.427	1136.28	-654.589	178.528	552.36	-599.46	148.584	104.053	-595.849	309.951	46.1782	-326.575	221.997	977.85	-331.12	162.093	1130.78	-341.434	352.376	589.034	-367.484	131.585	203.249	-325.671	242.093	72.1653
389	0	-717.674	225.014	973.466	-711.761	193.644	1135.65	-654.261	181.043	552.438	-599.216	148.756	104.196	-595.837	310.095	45.9792	-326.523	231.864	979.226	-331.54	172.355	1132	-342.53	363.619	590.526	-367.708	160.603	193.711	-323.684	277.334	69.334
390	0	-717.763	232.374	972.757	-712.373	201.393	1134.92	-653.403	183.789	552.547	-598.959	148.959	104.359	-595.784	310.254	45.82	-326.605	241.448	980.279	-331.954	182.47	1132.85	-343.441	374.181	591.531	-368.021	190.05	184.068	-321.653	312.827	66.855
391	0	-717.725	239.769	971.979	-712.868	209.542	1134	-653.066	186.937	552.614	-598.731	149.145	104.546	-595.798	310.362	45.6543	-326.524	250.884	981.012	-332.279	192.344	1133.27	-344.244	384.232	592.019	-368.402	219.867	174.66	-319.673	348.533	64.9702
392	0	-717.929	247.294	971.336	-713.336	217.46	1133.09	-652.881	190.271	552.646	-598.535	149.335	104.7	-595.784	310.492	45.4574	-326.619	260.243	981.748	-332.4	201.919	1133.38	-344.939	393.308	591.83	-369.124	250.222	165.463	-317.704	383.858	63.5539
393	0	-717.943	254.735	970.645	-713.845	225.127	1132.2	-652.77	193.754	552.62	-598.412	149.598	104.893	-595.759	310.679	45.2987	-326.564	269.609	981.927	-332.405	211.857	1133.34	-345.558	401.831	590.964	-370.145	281.045	156.526	-315.638	418.62	62.5931
394	0	-717.967	262.33	970.066	-714.197	232.851	1131.37	-652.734	197.292	552.7	-598.31	149.849	105.076	-595.722	310.789	45.1536	-326.611	282.123	982.782	-332.509	221.836	1132.99	-346.135	409.71	589.431	-371.515	312.655	148.169	-314.695	453.814	61.8678
395	0	-718.15	269.944	969.465	-714.399	240.949	1130.68	-652.633	201.052	552.693	-598.216	150.094	105.321	-595.796	310.981	45.0266	-326.21	290.611	982.476	-332.573	231.627	1132.7	-346.527	417.093	587.531	-372.672	344.198	140.989	-313.827	488.315	61.4905
396	0	-718.282	277.684	968.969	-714.329	249.346	1130.25	-652.626	204.899	552.887	-598.144	150.37	105.588	-595.941	311.179	45.0803	-326.095	299.18	981.873	-332.846	241.239	1132.25	-346.748	424.067	585.248	-373.835	376.002	134.867	-313.719	522.505	61.3717
397	0	-718.544	285.545	968.381	-714.028	257.759	1129.83	-652.717	208.982	553.076	-598.079	150.63	105.865	-595.954	311.315	44.9306	-326.125	308.264	981.021	-333.025	251.215	1131.61	-346.929	430.486	582.663	-375	407.625	130.015	-314.421	556.594	61.5136
398	0	-718.861	293.496	967.763	-713.92	266.308	1129.18	-652.718	213.369	552.826	-598.016	150.905	106.158	-595.956	311.459	44.8125	-326.054	317.335	979.9	-333.263	261.193	1130.85	-347.08	436.599	579.817	-376.358	439.479	126.367	-316.059	590.059	62.3351
399	0	-719.12	301.625	966.984	-713.904	274.837	1128.44	-652.753	217.803	552.861	-597.951	151.236	106.466	-595.931	311.593	44.664	-326.054	326.338	978.529	-333.4	270.213	1130.07	-347.222	442.538	576.923	-377.806	469.816	123.979	-318.573	623.095	64.2082
400	0	-719.427	309.936	966.169	-713.88	283.822	1127.57	-652.748	222.399	552.755	-597.83	151.612	106.79	-595.967	311.701	44.5611	-326.245	335.695	976.971	-333.38	280.456	1128.97	-347.537	448.568	573.803	-379.352	499.619	122.628	-321.794	655.278	67.6016
401	0	-719.662	318.342	965.141	-713.893	293.278	1126.52	-653.207	227.204	552.627	-597.753	152.022	107.133	-595.967	311.835	44.4329	-326.171	344.951	975.317	-333.212	291.392	1127.82	-348.336	454.677	570.523	-380.841	527.174	121.994	-325.646	686.275	72.5121
402	0	-719.774	327.017	964.041	-713.878	303.151	1125.43	-652.462	232.007	552.623	-597.74	152.468	107.625	-595.839	311.796	44.2106	-326.059	354.268	973.576	-332.887	302.447	1126.52	-349.358	461.197	567.429	-382.096	553.18	121.524	-329.648	716.342	78.6984
403	0	-719.857	335.903	962.904	-713.633	313.703	1124.13	-652.484	237.125	552.368	-597.597	152.934	108.155	-595.824	311.965	43.9771	-325.658	363.897	971.815	-332.623	313.414	1125.06	-350.684	468.023	564.617	-384.173	578.719	120.827	-333.858	744.49	86.3676
404	0	-719.699	344.945	961.762	-713.353	323.859	1122.95	-652.648	242.289	552.307	-597.62	153.451	108.677	-595.865	312.167	43.865	-324.996	373.722	969.992	-332.19	324.258	1123.61	-352.222	475.192	561.815	-385.602	601.318	121.05	-337.67	770.143	94.5516
405	0	-719.806	354.183	960.612	-712.826	333.942	1121.82	-652.574	247.777	552.23	-597.751	154.053	109.367	-595.94	312.412	43.7708	-324.527	383.792	968.246	-331.798	335.249	1122.07	-353.843	482.687	558.958	-387.132	622.368	121.622	-341.914	793.48	102.845
406	0	-719.756	363.558	959.429	-712.451	343.661	1120.69	-652.995	253.565	552.027	-597.886	154.764	110.058	-595.983	312.651	43.6262	-324.243	394.368	966.421	-331.269	346.178	1120.44	-355.369	490.531	556.52	-389.244	640.909	122.394	-346.416	814.349	110.437
407	0	-719.606	372.966	958.297	-711.868	353.919	1119.52	-653.081	259.814	551.87	-598.015	155.528	110.899	-596.055	312.832	43.4816	-324.551	405.211	964.463	-330.701	357.129	1118.94	-356.749	499.38	554.466	-390.941	658.159	122.497	-350.171	831.489	116.01
408	0	-719.331	382.39	957.208	-711.391	363.635	1118.32	-652.434	266.171	551.822	-598.057	156.343	111.816	-596.096	313.081	43.3348	-324.58	416.327	962.891	-330.262	367.956	1117.48	-358.024	509.589	552.993	-393.681	672.025	122.348	-353.719	845.776	118.732
409	0	-718.871	391.775	956.068	-710.857	373.339	1117.3	-652.517	273.174	551.501	-598.194	157.366	112.887	-596.068	313.315	43.1219	-324.68	427.526	961.488	-329.798	378.852	1116.18	-359.258	521.369	552.081	-396.802	683.285	121.182	-356.952	857.046	118.572
410	0	-718.895	401.358	955.163	-710.105	384.083	1116.01	-652.487	280.368	551.128	-598.39	158.427	114.048	-596.101	313.655	43.0032	-324.564	438.834	960.26	-329.485	389.117	1114.86	-360.361	534.485	551.507	-399.767	692.342	119.474	-359.815	865.707	115.815
411	0	-718.522	410.86	954.104	-709.635	393.859	1114.84	-652.227	287.821	550.949	-598.524	159.705	115.38	-596.135	314.093	42.7927	-324.341	450.103	959.128	-329.192	399.728	1113.57	-361.462	548.343	551.073	-403.075	699.489	117.369	-362.555	871.892	111.372
412	0	-718.057	420.43	953.09	-708.985	404.116	1113.68	-652.223	295.685	550.554	-598.73	161.177	116.848	-596.115	314.596	42.6492	-323.872	461.306	958.174	-328.787	410.646	1112.29	-362.645	562.407	550.783	-406.107	703.995	114.813	-365.348	876.064	105.886
413	0	-717.746	430.184	952.189	-708.271	414.677	1112.58	-652.129	303.792	550.32	-598.969	162.676	118.587	-596.16	315.082	42.5089	-323.454	472.807	957.362	-328.273	422.014	1111.07	-363.825	576.32	550.492	-408.744	707.224	113.91	-368.204	879.039	100.864
414	0	-717.286	440.082	951.419	-707.639	424.764	1111.4	-651.925	312.283	550.153	-599.193	164.371	120.419	-596.175	315.597	42.3871	-323.048	485.036	956.499	-327.668	433.874	1109.87	-365.106	590.158	550.216	-411.793	710.72	112.302	-371.38	881.893	96.5298
415	0	-716.329	450.143	950.576	-706.848	435.544	1110.41	-651.625	321.253	550.029	-599.472	166.208	122.567	-596.227	316.12	42.22	-322.749	497.814	955.749	-326.978	446.165	1108.91	-366.405	603.387	549.958	-415.24	714.307	110.236	-374.612	885.201	93.1513
416	0	-715.796	460.404	949.881	-705.803	446.638	1109.47	-651.124	330.745	549.956	-599.926	168.393	125.041	-596.359	316.632	42.1221	-322.611	511.272	955.378	-326.298	458.694	1108.29	-367.874	615.823	549.671	-418.073	718.878	109.062	-378.215	888.666	89.9839
417	0	-715.14	470.874	949.355	-705.157	456.667	1108.54	-650.925	340.984	549.892	-600.315	170.939	127.733	-596.491	317.173	41.9846	-322.494	524.917	955.528	-325.637	471.676	1108.22	-369.132	627.11	549.419	-420.596	723.848	107.965	-381.756	892.661	85.7019
418	0	-714.43	481.47	948.944	-704.474	466.743	1107.84	-650.651	352.069	549.856	-600.741	173.928	130.88	-596.845	317.856	41.8765	-322.295	538.537	955.953	-325.184	484.585	1108.83	-370.003	637.964	549.383	-421.06	728.876	106.944	-384.687	897.031	80.5114
419	0	-713.818	492.369	948.763	-703.611	477.695	1107.27	-650.407	364.197	549.763	-601.187	177.418	134.412	-597.295	318.451	41.7551	-322.007	551.81	956.7	-324.73	497.611	1109.89	-370.115	649.344	549.806	-420.224	733.136	106.147	-386.37	900.496	75.6138
420	0	-713.114	503.468	948.648	-702.948	489.175	1106.97	-650.413	377.522	549.52	-601.733	181.472	138.361	-597.856	319.071	41.6724	-321.632	564.759	957.665	-324.039	513.001	1111.87	-369.64	661.329	550.73	-419.371	737.134	105.539	-386.898	902.925	70.7773
421	0	-712.382	514.81	948.726	-702.339	500.929	1106.84	-650.627	392.174	549.096	-602.34	186.276	142.661	-598.437	319.718	41.6139	-321.127	577.224	958.952	-323.552	525.412	1113.53	-368.76	673.27	551.695	-418.254	739.643	105.227	-386.515	904.672	66.113
422	0	-711.59	526.396	948.832	-701.766	512.719	1106.98	-651.271	408.227	548.484	-603.045	191.724	147.525	-598.846	320.412	41.6143	-320.538	589.18	960.358	-323.244	537.529	1115.23	-367.555	684.464	552.585	-417.392	741.871	104.493	-386.054	906.129	62.084
423	0	-710.702	538.191	949.129	-701.127	524.65	1107.4	-652.475	425.638	547.816	-603.945	198.11	152.948	-599.172	321.248	41.7147	-319.848	600.708	961.776	-322.702	549.709	1116.91	-366.057	694.858	553.337	-416.586	744.019	103.835	-386.088	907.462	58.5805
424	0	-709.633	550.104	949.479	-700.451	536.435	1107.76	-654.1	444.148	546.951	-605.219	205.698	159.024	-599.417	322.022	41.8647	-318.804	611.995	963.056	-322.107	561.426	1118.49	-364.534	704.286	553.909	-415.381	745.387	103.489	-386.117	908.572	55.4585
425	0	-708.444	562.272	949.969	-699.616	547.634	1108.72	-656.109	463.836	546.092	-606.693	214.307	165.761	-599.735	323.264	42.1149	-317.736	623.475	964.359	-321.223	572.904	1119.89	-362.997	712.881	554.147	-414.264	746.938	103.008	-385.887	909.63	52.6711
426	0	-707.316	574.613	950.483	-698.294	560.529	1109.34	-658.457	484.653	545.177	-608.205	223.933	173.378	-600.064	324.962	42.3469	-316.503	634.682	965.507	-320.069	584.166	1121.11	-361.645	720.201	554.036	-413.812	748.296	102.68	-385.923	910.496	51.4785
427	0	-705.892	587.065	951.11	-697.756	569.848	1110.36	-660.643	506.404	544.166	-609.797	235.005	181.308	-600.613	326.887	42.7054	-315.182	645.608	966.471	-318.589	595.149	1122.11	-360.537	726.401	553.572	-413.974	749.056	102.438	-386.231	911.031	50.7233
428	0	-704.594	599.568	951.835	-697.076	577.972	1111.12	-663.016	528.858	543.277	-611.602	247.533	190.109	-602.1	330.435	44.4111	-313.294	656.161	967.552	-317.596	603.392	1122.78	-359.802	731.885	553.211	-414.389	749.425	102.449	-386.442	911.341	50.3065
429	0	-703.177	611.958	952.468	-696.176	586.555	1111.73	-664.855	551.946	542.448	-613.356	261.862	199.738	-602.461	334.757	46.0043	-312.09	666.16	968.461	-316.119	613.467	1123.7	-359.137	736.999	553.061	-414.774	749.451	102.34	-386.57	911.564	50.0261
430	0	-701.844	624.236	953.007	-695.397	596.249	1112.12	-666.748	575.457	542.098	-615.13	278.229	209.101	-603.897	340.221	48.5108	-310.826	675.662	969.314	-314.862	623.467	1124.82	-358.389	741.637	553.17	-414.85	749.892	102.093	-386.68	911.67	49.8955
431	0	-700.662	636.242	953.496	-694.629	606.354	1112.27	-668.494	599.232	542.174	-617.403	295.99	218.405	-605.247	346.365	51.6845	-309.784	684.985	970.379	-313.803	632.881	1126.06	-357.676	745.783	553.443	-414.807	749.954	102.121	-386.69	911.736	49.7875
432	0	-699.6	647.909	954.024	-694.109	616.398	1112.53	-670.169	623.007	542.959	-619.889	314.942	226.744	-605.055	353.386	54.4899	-308.932	694.083	971.491	-312.911	642.325	1127.35	-356.784	749.874	553.758	-414.689	749.982	102.134	-386.677	911.727	49.6432
433	0	-698.804	659.297	954.733	-693.734	625.922	1112.75	-671.335	646.608	544.437	-622.164	334.529	234.22	-605.47	362.326	58.5174	-308.103	703.179	972.675	-311.992	652.034	1128.66	-355.777	754.056	553.944	-414.508	750.145	102.098	-386.601	911.688	49.5282
434	0	-698.229	669.927	955.69	-693.283	635.928	1113.13	-672.455	669.959	546.589	-624.025	354.036	241.399	-607.393	375.355	65.5733	-307.333	712.836	973.824	-311.283	661.587	1130.03	-354.755	758.31	554.072	-414.36	750.102	102.009	-386.486	911.767	49.3787
435	0	-697.797	678.719	956.903	-692.835	645.307	1113.71	-672.911	692.835	549.075	-625.484	373.719	248.776	-609.831	394.369	72.7856	-306.594	723.436	974.894	-310.563	671.284	1131.23	-353.74	762.323	554.114	-414.186	750.14	101.939	-386.274	911.991	49.3751
436	0	-696.941	691.549	958.177	-692.151	654.626	1114.62	-673.243	714.798	551.881	-626.334	394.15	255.693	-612.699	417.841	80.2045	-306.278	730.545	975.629	-309.821	680.874	1132.44	-352.808	766.067	554.071	-414.069	750.162	101.889	-386.199	912.008	49.2917
437	0	-696.188	703.85	960.018	-691.326	663.592	1116.01	-673.118	735.275	555.194	-626.67	415.526	261.547	-615.851	444.024	87.0851	-305.766	739.481	976.551	-309.062	690.169	1133.45	-352.068	769.436	553.987	-413.979	750.383	101.734	-386.279	911.838	48.9687
438	0	-695.66	715.082	961.874	-690.354	672.084	1117.37	-672.518	754.982	559.046	-627.07	437.787	266.174	-618.926	471.332	93.0816	-305.148	748.67	977.304	-308.196	698.962	1134.14	-351.337	772.372	553.997	-414.097	750.212	101.937	-386.217	911.864	48.8314
439	0	-695.242	725.588	964.176	-689.214	679.938	1119.03	-671.788	774.043	563.383	-627.374	460.519	269.593	-622.244	498.753	98.0727	-304.515	757.627	977.632	-307.288	707.322	1134.58	-350.679	775.009	554.098	-414.179	750.572	102.029	-385.783	912.073	48.998
440	0	-694.804	735.851	966.537	-687.879	687.703	1120.55	-671.877	800.605	566.563	-627.635	483.473	271.6	-626.514	526.597	101.842	-303.857	766.137	978.181	-306.366	714.602	1134.87	-350.19	777.174	554.197	-414.271	750.598	102.292	-385.733	912.241	48.8125
441	0	-694.205	746.651	969.215	-686.292	695.791	1122.6	-671.103	820.553	570.897	-627.811	506.809	272.439	-630.636	553.714	104.428	-303.186	774.404	978.9	-305.722	720.719	1135.13	-349.926	779.418	554.354	-414.546	751.057	102.377	-385.654	912.401	48.582
442	0	-693.613	757.555	971.877	-684.711	704.438	1124.77	-670.214	839.096	575.125	-627.89	530.402	272.102	-634.691	580.855	105.787	-302.535	782.055	979.697	-305.251	726.449	1135.55	-349.645	781.939	554.555	-414.791	751.163	102.572	-385.631	912.759	48.2392
443	0	-692.971	768.142	974.779	-683.239	713.273	1126.97	-669.295	857.198	578.875	-628.033	554.436	270.65	-638.83	608.601	106.42	-302.252	788.127	980.549	-304.984	732.138	1136.14	-349.474	784.593	554.701	-415.026	751.626	102.799	-385.638	913.089	47.7882
444	0	-692.373	779.118	977.503	-681.798	722.265	1129.19	-668.406	875.177	582.182	-627.575	578.801	268.191	-642.76	637.108	106.395	-301.743	793.486	981.027	-305.197	737.177	1136.69	-349.409	787.357	554.869	-415.397	751.861	103.093	-385.646	913.377	47.285
445	0	-691.756	789.93	980.133	-680.53	731.436	1131.1	-667.776	893.057	584.942	-627.184	603.637	264.793	-646.273	666.37	105.724	-301.301	800.361	981.674	-305.4	742.169	1137.12	-349.224	790.414	554.918	-415.817	752.467	103.279	-385.672	913.729	46.8679
446	0	-691.292	800.724	982.322	-679.573	740.671	1132.62	-666.573	910.147	587.46	-626.938	630.97	260.276	-649.856	697.033	104.71	-300.679	806.543	981.774	-305.475	747.759	1137.19	-349.113	793.814	554.913	-416.173	752.677	103.559	-385.642	914.001	46.5884
447	0	-690.819	811.637	984.038	-678.978	750.031	1133.74	-665.316	926.642	589.879	-626.723	657.638	254.765	-652.898	728.636	103.131	-300.116	812.483	981.67	-305.184	754.258	1136.89	-349.176	797.234	554.895	-416.568	753.326	103.898	-385.569	914.289	46.3281
448	0	-690.368	822.282	985.518	-678.544	759.588	1134.53	-663.877	942.531	592.096	-626.567	683.674	248.439	-655.625	761.132	100.953	-299.643	818.349	981.033	-304.493	760.203	1136.25	-349.293	800.561	554.713	-416.801	753.667	104.151	-385.505	914.502	46.1475
449	0	-689.927	832.581	986.706	-678.241	768.989	1135.22	-662.228	957.76	594.217	-626.621	707.875	241.268	-657.794	794.434	98.3064	-299.013	825.01	980.46	-303.675	766.701	1135.46	-349.332	803.87	554.598	-417.081	753.981	104.366	-385.369	914.595	45.9818
450	0	-689.562	842.653	987.772	-677.902	778.497	1135.92	-660.71	972.278	596.008	-626.731	735.105	233.254	-659.506	828.537	95.275	-298.481	832.359	979.637	-302.739	775.199	1134.97	-349.383	807.112	554.408	-417.317	754.492	104.486	-385.274	914.865	45.999
451	0	-689.216	852.594	988.51	-677.511	788.059	1136.56	-659.576	985.722	598.011	-626.882	763.091	224.625	-660.68	863.38	91.969	-298.157	839.301	978.519	-301.871	783.467	1134.22	-349.58	810.165	554.161	-417.524	754.799	104.65	-385.152	914.733	45.8227
452	0	-688.84	862.69	989.135	-677.079	797.606	1137.04	-658.227	998.886	599.269	-626.998	791.781	215.454	-661.505	898.966	88.5872	-297.821	845.8	977.558	-301.21	790.993	1133.32	-349.645	812.927	553.925	-417.735	754.901	104.781	-385.029	914.733	45.7393
453	0	-688.576	872.391	989.745	-676.478	807.086	1137.35	-657.002	1011.77	600.641	-627.115	821.061	205.901	-662.048	935.004	85.3952	-297.482	852.391	976.685	-300.749	798.262	1132.53	-349.671	815.471	553.632	-417.935	755.108	104.911	-384.883	914.764	45.5786
454	0	-688.351	881.784	990.246	-675.986	815.834	1137.54	-655.213	1021.81	601.116	-626.975	850.961	196.31	-662.471	971.327	82.4171	-297.137	859.039	975.879	-300.382	805.312	1131.87	-349.568	817.919	553.344	-418.085	755.201	104.999	-384.853	914.919	45.4824
455	0	-688.148	890.815	990.554	-675.488	824.916	1137.67	-653.981	1030.31	600.828	-626.685	881.396	186.745	-662.872	1007.75	79.8763	-296.99	865.63	975.381	-300.281	812.511	1131.38	-349.474	820.176	553.185	-418.169	755.206	105.046	-384.756	914.908	45.4072
456	0	-687.866	899.873	990.809	-674.977	833.668	1137.78	-652.373	1040.61	599.932	-626.232	912.278	177.397	-663.257	1044.11	77.8414	-296.723	872.334	974.818	-300.197	819.67	1131.05	-349.239	822.494	553.054	-418.212	755.281	105.11	-384.636	914.968	45.3641
457	0	-687.659	908.311	990.737	-674.57	841.979	1137.64	-651.431	1049.16	598.74	-625.616	943.475	168.536	-663.474	1080.49	76.6047	-296.512	879.015	974.448	-300.243	826.955	1130.64	-348.935	824.872	552.968	-418.366	755.193	105.188	-384.448	914.948	45.2944
458	0	-687.481	916.538	990.371	-674.214	850.589	1137.29	-650.322	1056.96	596.661	-624.904	974.988	160.31	-663.512	1116.36	76.0114	-296.238	885.767	973.857	-300.157	834.456	1130.4	-348.684	827.005	552.903	-418.282	755.345	105.291	-384.288	914.972	45.1832
459	0	-687.318	925.013	989.751	-673.997	859.427	1136.85	-649.521	1064.03	593.918	-623.957	1006.68	152.712	-662.792	1152.37	75.717	-295.878	892.688	973.261	-300.114	842.144	1129.89	-348.415	829.156	552.921	-418.339	755.053	105.434	-384.069	914.89	45.201
460	0	-687.246	933.679	988.805	-673.765	868.793	1136.22	-648.838	1070.46	590.922	-623.261	1038.67	146.142	-661.169	1188.24	75.7298	-295.585	899.659	972.541	-299.997	850.179	1129.39	-348.212	831.288	552.871	-418.351	755.024	105.505	-383.893	914.743	45.266
461	0	-687.103	941.985	987.534	-673.666	878.065	1135.52	-648.825	1076.25	587.826	-623.047	1070.57	140.942	-658.529	1223.91	76.0834	-295.28	906.675	971.657	-299.76	858.565	1128.71	-348.105	833.581	552.783	-418.386	755.158	105.624	-383.8	914.813	45.1463
462	0	-686.985	950.23	986.117	-673.485	887.457	1134.56	-648.132	1081.95	584.246	-622.886	1102.72	137.042	-654.734	1259.3	76.7096	-294.85	913.845	970.638	-299.598	867.061	1127.97	-348.13	836.135	552.692	-418.557	755.702	105.809	-383.683	914.916	45.0021
463	0	-686.848	958.609	984.444	-673.338	896.937	1133.58	-648.138	1086.9	580.985	-622.46	1134.38	134.697	-649.607	1293.95	78.0214	-294.482	921.281	969.633	-299.512	875.596	1127.09	-348.162	838.866	552.648	-418.689	755.947	106.153	-383.5	915.157	44.9509
464	0	-686.721	966.953	982.667	-673.193	906.729	1132.59	-647.748	1091.69	577.642	-621.922	1164.98	133.946	-643.45	1327.43	80.1273	-294.24	928.711	968.64	-299.429	884.178	1126.27	-348.147	841.878	552.6	-418.9	756.316	106.463	-383.484	915.14	44.7166
465	0	-686.591	975.933	981.035	-673.117	916.361	1131.56	-647.12	1096.53	574.475	-621.51	1193.81	134.357	-636.889	1359.13	82.9019	-294.036	936.167	967.637	-299.549	892.677	1125.42	-348.328	845.524	552.445	-419.205	756.573	106.852	-383.511	915.104	44.5132
466	0	-686.483	984.84	979.377	-673.176	925.953	1130.4	-646.106	1101.51	571.276	-621.12	1220.42	135.307	-630.505	1388.51	86.179	-293.914	943.855	966.659	-299.776	901.002	1124.42	-348.538	849.425	552.396	-419.118	756.401	107.743	-383.769	914.78	44.2216
467	0	-686.377	993.816	977.89	-673.284	935.691	1129.16	-644.799	1106.48	568.312	-620.652	1244.34	136.643	-624.836	1414.95	90.6042	-293.949	951.636	965.766	-300.083	909.33	1123.47	-348.664	853.99	552.33	-419.304	756.763	108.399	-383.517	915.379	44.2365
468	0	-686.365	1002.59	976.262	-673.601	945.023	1127.87	-643.499	1111.89	565.52	-619.97	1265.47	138.193	-620.308	1438.1	96.1362	-294.035	959.651	964.888	-300.545	917.756	1122.6	-348.84	859.211	552.16	-419.581	757.626	109.119	-383.546	915.522	44.1568
469	0	-686.336	1011.68	974.453	-673.895	954.379	1126.49	-642.351	1118.41	563.039	-618.275	1283.16	139.629	-617.139	1457.44	102.805	-294.168	967.849	963.911	-300.872	926.135	1121.45	-348.997	864.926	551.891	-419.933	758.487	109.816	-383.633	915.621	44.0636
470	0	-686.343	1021.31	972.771	-674.142	963.664	1125.16	-641.395	1126.73	561.373	-615.906	1296.82	139.883	-615.457	1472.37	110.006	-294.441	976.054	962.787	-301.15	934.713	1120.26	-349.335	870.948	551.278	-420.095	759.028	110.614	-383.746	915.768	44.022
471	0	-686.263	1030.56	971.139	-674.47	973.155	1123.9	-640.077	1136.98	560.722	-613.043	1306.62	138.63	-614.996	1482.91	116.721	-294.613	984.466	961.552	-301.28	943.547	1118.98	-349.82	877.626	550.597	-420.37	759.967	111.639	-383.877	915.968	43.962
472	0	-686.459	1040.64	970.036	-674.794	983.037	1122.61	-639.8	1147.91	560.076	-610.133	1313.62	136.316	-615.281	1489.66	121.543	-294.956	993.014	960.092	-301.504	952.504	1117.58	-350.375	884.487	549.846	-420.413	761.147	112.478	-383.994	916.137	43.9398
473	0	-686.657	1050.75	969.176	-674.994	993.263	1121.37	-638.697	1160.31	559.907	-607.467	1318.83	133.59	-615.646	1493.91	123.611	-295.233	1001.61	958.726	-301.686	961.425	1116.11	-351.456	891.247	548.968	-420.784	762.161	113.567	-384.171	916.273	43.877
474	0	-686.845	1061.2	968.534	-675.3	1002.79	1120.17	-637.588	1172.85	559.886	-604.952	1322.89	130.929	-615.626	1496.95	122.569	-295.555	1010.32	957.309	-301.829	970.328	1114.68	-352.022	898.772	548.221	-421.245	763.221	114.941	-384.398	916.57	43.8371
475	0	-687.016	1071.56	968.12	-675.361	1012.2	1119.18	-636.613	1185.03	559.817	-602.572	1325.96	128.695	-614.79	1499.21	118.197	-295.834	1019.02	956.094	-302.079	979.14	1113.29	-352.763	906.167	547.506	-421.368	764.227	116.36	-384.567	916.836	43.7353
476	0	-687.113	1081.99	967.791	-675.454	1021.93	1118.34	-635.802	1196.7	559.743	-600.468	1328.27	126.895	-612.974	1500.85	111.459	-296.031	1027.75	955.042	-302.56	987.934	1112.05	-353.262	913.725	547.139	-421.735	765.737	117.991	-384.71	917.184	43.601
477	0	-687.159	1092.8	967.55	-675.716	1031.62	1117.67	-635.2	1208.13	559.16	-598.633	1330.16	124.984	-610.417	1501.77	103.617	-296.479	1036.48	954.118	-303.106	996.86	1110.98	-353.842	921.39	546.761	-422.033	767.114	119.905	-384.766	917.516	43.5483
478	0	-687.083	1104.29	967.287	-675.989	1042.03	1117.08	-634.654	1219.05	558.627	-596.758	1331.58	122.999	-607.405	1502.1	96.0596	-296.836	1045.28	953.415	-303.797	1005.82	1109.98	-354.227	929.262	546.622	-422.268	769.046	121.9	-384.83	917.874	43.399
479	0	-686.935	1115.72	966.937	-676.28	1052.73	1116.67	-634.057	1229.53	558.02	-594.815	1332.66	120.862	-604.211	1502.51	90.3282	-297.443	1054.16	952.824	-304.536	1014.98	1109.08	-354.643	937.433	546.448	-422.395	770.658	124.139	-384.742	918.316	43.2825
480	0	-686.786	1127.74	966.775	-676.701	1063.9	1116.45	-633.301	1239.89	557.49	-592.927	1334.24	119.257	-601.274	1503.86	86.4566	-298.044	1063.3	952.267	-305.327	1024.43	1108.26	-354.941	946.008	546.428	-422.422	772.728	126.651	-384.59	918.72	43.1535
481	0	-686.918	1139.74	966.662	-677.244	1074.77	1116.63	-632.415	1249.89	557.127	-591.853	1337.66	118.549	-598.821	1506.24	84.0552	-298.88	1072.75	951.658	-306.028	1034.2	1107.38	-355.231	955.221	546.421	-422.048	774.811	129.392	-384.384	919.041	42.9798
482	0	-687.14	1151.49	966.768	-677.838	1086.13	1117.24	-632.031	1259.43	557.093	-591.626	1342.45	118.515	-597.754	1508.45	80.3588	-299.721	1082.75	951.033	-306.589	1044.26	1106.54	-355.612	965.015	546.34	-421.609	777.457	132.466	-384.091	919.472	42.8523
483	0	-687.507	1163.25	967.688	-678.214	1097.55	1118.17	-631.691	1268.44	557.573	-591.781	1345.74	117.932	-597.66	1510.31	76.2248	-300.423	1093.12	950.437	-306.984	1054.5	1105.78	-355.921	975.715	546.264	-421.051	780.302	135.858	-383.69	919.82	42.6285
484	0	-687.903	1174.56	968.942	-678.56	1109.25	1119.46	-631.904	1277.67	558.365	-591.843	1347.83	117.35	-598	1511.42	73.3287	-301.196	1103.71	949.972	-307.398	1064.93	1105.08	-355.954	987.503	546.187	-420.413	783.809	139.578	-383.391	920.294	42.4898
485	0	-688.242	1185.67	970.366	-678.798	1119.81	1120.91	-632.019	1287.21	559.034	-591.878	1349.37	116.906	-598.107	1512.28	71.4161	-302.02	1114.6	949.665	-307.677	1075.52	1104.5	-355.878	1000.29	545.994	-419.46	787.786	143.75	-383.145	921.098	42.336
486	0	-688.789	1196.32	971.798	-679.119	1130.03	1122.56	-632.427	1296.44	559.7	-591.816	1350.53	116.589	-597.74	1513.1	69.7314	-302.953	1125.59	949.56	-308.072	1086.1	1104.14	-355.624	1013.96	545.7	-418.385	792.3	148.322	-382.925	921.572	42.3469
487	0	-689.409	1206.22	973.357	-679.363	1140.08	1124.41	-633.499	1305.05	560.215	-591.847	1351.9	116.322	-597.423	1513.83	68.2395	-303.971	1136.93	949.62	-308.59	1096.63	1103.89	-355.034	1028.67	545.391	-417.153	797.487	153.393	-382.644	921.934	42.4792
488	0	-690.285	1215.75	974.875	-679.645	1149.72	1126.21	-635.001	1312.88	560.49	-591.989	1353.3	115.957	-597.335	1514.47	66.6579	-305.109	1148.38	949.902	-309.275	1107.17	1104.01	-354.163	1044.42	544.88	-415.644	803.048	159.02	-382.405	922.422	42.7665
489	0	-691.247	1224.54	976.426	-680.14	1158.88	1128.07	-635.587	1319.25	560.609	-592.377	1354.58	115.437	-597.432	1515.15	65.1234	-306.155	1159.96	950.402	-310.131	1117.57	1104.31	-352.789	1061.18	544.461	-414.027	809.653	165.201	-382.117	922.981	43.282
490	0	-692.344	1233.08	977.863	-681.026	1164.39	1130.04	-635.613	1324.31	560.372	-592.593	1355.57	114.883	-597.604	1515.71	63.7372	-307.376	1171.48	951.077	-311.029	1127.97	1104.8	-351.234	1078.56	544.135	-412.299	816.739	172.176	-382.011	924.052	44.011
491	0	-693.676	1241.91	978.963	-681.717	1173.99	1131.64	-636.35	1329.02	559.897	-592.695	1356.45	114.426	-597.682	1516.18	62.644	-308.489	1183.07	951.934	-311.911	1138.32	1105.44	-348.964	1097.19	543.671	-410.478	825.62	179.55	-381.527	925.291	44.8804
492	0	-694.846	1250.98	979.737	-682.602	1183.89	1132.99	-636.868	1333.22	559.42	-592.565	1357.1	113.969	-597.616	1516.58	62.124	-309.543	1194.57	952.763	-312.668	1148.66	1106.15	-346.568	1116.72	543.268	-408.666	836.628	187.465	-381.002	927.339	46.3586
493	0	-696.045	1259.69	980.103	-683.645	1193.75	1133.98	-637.457	1337.2	558.963	-592.397	1357.54	113.619	-597.593	1516.94	61.6984	-310.568	1205.95	953.567	-313.338	1158.95	1106.83	-344.161	1137.13	542.672	-406.313	847.985	196.215	-380.332	930.172	48.0545
494	0	-697.395	1267.31	980.354	-684.593	1203.45	1134.76	-638.441	1341.05	558.508	-592.36	1357.9	113.33	-597.765	1517.25	61.3677	-311.516	1217.2	954.258	-313.893	1168.7	1107.36	-341.772	1158.44	542.161	-403.563	860.627	205.171	-379.34	933.872	50.5539
495	0	-698.554	1276.19	980.675	-685.534	1212.87	1135.43	-638.794	1343.9	558.596	-592.416	1358.1	112.973	-597.92	1517.45	61.0565	-312.379	1227.59	954.864	-314.403	1177.94	1107.73	-339.272	1180.45	541.642	-400.598	876.33	214.395	-378.519	938.514	53.5282
496	0	-699.567	1284.41	981.182	-686.426	1221.74	1136.18	-640.843	1347.07	558.289	-592.531	1358.07	112.685	-598.185	1517.6	60.8748	-313.159	1237.83	955.41	-314.916	1186.8	1107.98	-336.448	1203.32	541.296	-397.025	892.666	223.373	-377.63	944.064	57.0252
497	0	-700.474	1291.98	981.998	-687.04	1230.26	1137.11	-641.286	1349.25	558.172	-592.777	1358.01	112.45	-598.432	1517.74	60.7279	-313.849	1247.83	955.764	-315.241	1195.94	1108.02	-333.779	1226.06	541.453	-393.487	910.645	231.515	-376.747	950.357	60.9028
498	0	-701.135	1299.5	982.964	-687.499	1238.48	1138.21	-641.641	1351.4	558.331	-592.924	1358.05	112.211	-598.565	1517.82	60.579	-314.408	1257.65	956.206	-315.674	1204.39	1107.96	-331.338	1248.61	542.136	-390.048	930.373	238.713	-376.016	957.208	64.7435
499	0	-701.702	1307.27	983.961	-687.801	1246.45	1139.52	-642.81	1354.45	558.344	-593.033	1358.13	112.001	-598.708	1517.82	60.5538	-314.853	1267.17	956.676	-315.929	1212.4	1107.94	-328.967	1270.88	543.624	-386.049	949.93	245.032	-375.556	964.776	68.4036
500	0	-702.188	1315.08	984.872	-688.036	1254.42	1140.8	-643.249	1357.14	558.404	-593.133	1358.16	111.862	-598.783	1517.82	60.5494	-315.284	1276.35	957.355	-316.212	1220.02	1107.99	-326.795	1292.59	545.587	-382.222	968.645	250.655	-375.014	975.387	71.7365
501	0	-702.572	1322.82	985.611	-688.405	1262.65	1142.03	-643.669	1360.02	558.439	-593.217	1358.24	111.745	-598.776	1517.84	60.5339	-315.67	1285.25	958.179	-316.393	1227.66	1108.33	-325.118	1313.74	547.906	-379.26	987.168	256.008	-373.59	991.894	76.717
502	0	-702.883	1330.49	986.219	-688.949	1271.41	1143.06	-644.399	1363.08	558.378	-593.274	1358.32	111.663	-598.715	1517.82	60.5561	-315.888	1293.9	959.072	-316.156	1236	1108.98	-324.002	1334.36	550.641	-376.67	1006.47	261.27	-371.599	1014.16	81.4309
503	0	-703.166	1338.2	986.489	-689.929	1280.9	1143.73	-645.114	1365.91	558.492	-593.34	1358.34	111.623	-598.721	1517.78	60.5545	-316.043	1302.66	959.91	-315.537	1244.94	1109.72	-323.501	1354.18	553.711	-374.435	1026.7	265.295	-368.913	1040.28	85.4934
504	0	-703.107	1346.08	986.658	-691.172	1290.96	1144.05	-644.428	1367.86	558.767	-593.25	1358.28	111.614	-598.719	1517.76	60.589	-315.955	1311.88	960.668	-314.671	1254.47	1110.69	-323.248	1373.66	557.171	-372.66	1048	268.184	-366.112	1067.85	88.8433
505	0	-703.694	1353.85	986.164	-692.521	1301.28	1144.09	-644.738	1369.53	558.818	-593.29	1358.23	111.661	-598.73	1517.77	60.581	-315.716	1321.39	961.552	-313.93	1264.84	1111.93	-323.302	1392.68	561.007	-370.718	1069.69	269.519	-362.49	1098.02	91.7043
506	0	-703.769	1361.64	985.7	-693.786	1311.63	1143.98	-644.996	1371.06	559.023	-593.343	1358.14	111.674	-598.74	1517.75	60.5224	-315.421	1331.02	962.564	-313.474	1274.68	1113.52	-323.622	1411.28	564.994	-369.43	1091.62	269.496	-358.914	1126.94	93.2769
507	0	-703.979	1369.22	985.269	-694.794	1321.47	1144	-645.736	1372.73	559.112	-593.357	1358.07	111.704	-598.749	1517.75	60.4296	-315.113	1341.04	963.845	-313.474	1284.35	1115.64	-324.138	1429.49	568.907	-368.13	1114.23	268.269	-355.201	1155.44	93.7514
508	0	-704.135	1376.58	985.13	-695.421	1330.58	1144.14	-646.132	1374.46	559.24	-593.328	1358	111.706	-598.774	1517.79	60.342	-314.969	1351.04	965.504	-314.05	1293.5	1118.14	-324.74	1447.15	572.777	-366.973	1136.98	265.581	-351.328	1184.17	93.3627
509	0	-704.115	1383.77	984.954	-695.716	1338.99	1144.57	-646.397	1376.27	559.368	-593.306	1358.02	111.744	-598.838	1517.81	60.2793	-314.937	1360.98	967.767	-314.964	1302.79	1120.95	-325.489	1464.13	576.495	-365.733	1160.06	262.07	-347.415	1213.05	92.1733
510	0	-705.279	1389.68	984.48	-695.852	1346.98	1145.05	-646.504	1378.47	559.471	-593.193	1358.06	111.811	-598.857	1517.87	60.1575	-314.957	1370.92	970.226	-315.998	1311.66	1123.71	-326.451	1480.42	579.96	-364.633	1183.89	257.631	-343.24	1243.74	90.8502
511	0	-705.427	1396.64	984.302	-695.99	1354.49	1145.37	-646.28	1380.83	559.53	-593.076	1358.16	111.849	-598.838	1518.01	60.0052	-314.919	1380.78	972.765	-316.802	1319.97	1126.16	-327.469	1496.01	583.001	-363.831	1208.05	252.477	-339.07	1275.68	89.4159
512	0	-705.618	1403.55	984.035	-696.155	1361.78	1145.36	-645.43	1383.19	559.523	-592.993	1358.4	111.958	-598.781	1518.18	59.774	-314.98	1390.44	975.14	-317.548	1328.22	1128.18	-328.352	1511.12	585.757	-362.974	1233.07	245.604	-335.035	1308.82	87.9869
513	0	-705.601	1410.39	983.644	-696.343	1369.07	1145.28	-645.027	1385.91	559.64	-592.773	1358.64	112.025	-598.702	1518.48	59.4582	-315.007	1399.92	977.286	-318.074	1337.12	1129.94	-328.243	1526.56	588.474	-362.136	1258.7	238.84	-331.192	1342.75	86.4502
514	0	-705.517	1417.32	983.196	-696.76	1376.47	1144.99	-644.602	1388.82	559.62	-592.647	1358.93	112.085	-598.618	1518.8	59.0139	-314.913	1409.48	979.317	-318.344	1346.11	1131.68	-329.029	1540.17	590.867	-361.191	1284.77	230.754	-327.472	1377.36	84.7889
515	0	-705.438	1424.37	982.611	-697.183	1384.35	1144.42	-644.627	1391.73	559.582	-592.283	1359.26	112.167	-598.501	1519.16	58.5266	-314.682	1419.04	980.965	-318.39	1357.35	1133.57	-330.011	1552.48	593.088	-360.458	1311.59	222.226	-323.961	1412.38	83.0745
516	0	-705.281	1431.61	982.029	-697.556	1392.36	1143.88	-644.588	1394.62	559.55	-592.207	1359.59	112.333	-598.434	1519.5	58.069	-314.442	1428.57	982.501	-318.456	1366.08	1134.78	-330.91	1564.1	595.024	-359.474	1338.83	213.061	-320.601	1447.6	81.0538
517	0	-705.213	1438.9	981.361	-697.878	1400.4	1143.28	-644.249	1397.51	559.572	-591.981	1359.98	112.48	-598.321	1519.89	57.4765	-314.18	1438.08	983.828	-318.648	1375.4	1136.07	-331.713	1575.15	596.635	-358.641	1367.11	203.572	-317.397	1482.93	78.8093
518	0	-705.116	1446.27	980.68	-698.053	1408.59	1142.79	-644.164	1400.42	559.552	-591.747	1360.34	112.585	-598.082	1520.29	56.8799	-313.877	1447.65	984.94	-318.907	1384.95	1137.23	-332.405	1585.48	597.828	-357.814	1395.78	193.776	-314.074	1518.22	76.4125
519	0	-704.968	1453.67	979.96	-698.122	1416.88	1142.18	-643.975	1403.5	559.591	-591.504	1360.77	112.707	-597.942	1520.63	56.4469	-313.562	1457.14	985.85	-319.164	1394.48	1137.99	-333.02	1595.22	598.512	-357.017	1425.03	183.823	-310.681	1553.59	74.3078
520	0	-704.992	1461.13	979.265	-698.218	1425.2	1141.54	-643.61	1406.6	559.591	-591.305	1361.08	112.82	-597.904	1520.85	56.0729	-313.292	1466.52	986.343	-319.354	1403.98	1138.45	-333.594	1604.09	598.621	-356.471	1455.15	174.475	-307.26	1588.91	72.6308
521	0	-705.013	1468.72	978.55	-698.548	1433.39	1140.76	-643.441	1409.91	559.467	-591.13	1361.35	112.947	-597.895	1521.05	55.7182	-313.02	1475.78	986.589	-319.385	1413.66	1138.58	-333.944	1612.23	598.129	-356.408	1485.24	165.242	-303.921	1624.05	71.3955
522	0	-704.964	1476.21	977.782	-699.003	1441.54	1139.8	-643.411	1413.36	559.555	-591.01	1361.69	113.111	-597.906	1521.31	55.3947	-312.699	1485.01	986.563	-319.246	1423.33	1138.3	-334.106	1619.72	596.942	-356	1516.17	156.968	-300.72	1658.66	70.508
523	0	-705.075	1483.81	977.023	-700.012	1449.32	1138.93	-643.165	1416.74	559.599	-590.891	1362	113.278	-598.095	1521.62	55.2631	-312.391	1493.88	986.279	-319.027	1433.05	1137.84	-333.964	1626.72	595.096	-356.433	1547.46	148.907	-298.014	1693.04	69.6533
524	0	-705.13	1491.46	976.286	-700.316	1457.52	1137.97	-643.138	1420.16	559.514	-590.852	1362.32	113.515	-598.135	1521.83	55.0846	-312.05	1502.87	985.751	-318.93	1442.81	1137.15	-333.584	1633.16	592.796	-356.574	1579.5	142.132	-296.035	1726.88	68.8772
525	0	-705.23	1499.12	975.522	-700.547	1465.81	1137.1	-643.008	1423.7	559.517	-590.638	1362.7	113.72	-598.153	1521.97	54.9107	-311.798	1511.78	985.101	-318.836	1452.71	1136.4	-332.884	1639.37	590.052	-356.022	1611.27	137.141	-295.047	1760.54	68.2131
526	0	-705.347	1506.86	974.811	-700.509	1474.19	1136.32	-642.998	1427.48	559.389	-590.496	1363	114.022	-598.18	1522.15	54.7166	-311.586	1520.71	984.298	-318.837	1462.67	1135.75	-331.977	1645.21	587.001	-355.68	1642.79	133.411	-294.708	1794.2	68.7871
527	0	-705.532	1514.72	974.087	-700.182	1482.61	1135.76	-642.817	1431.42	559.33	-590.3	1363.35	114.356	-598.194	1522.3	54.5323	-311.47	1529.58	983.339	-318.957	1472.84	1135.05	-331.025	1650.65	583.891	-355.569	1673.87	130.768	-295.389	1827.57	70.3952
528	0	-705.73	1522.72	973.314	-699.798	1491.06	1135.09	-642.683	1435.58	559.177	-590.162	1363.72	114.685	-598.033	1522.03	54.2193	-311.435	1538.7	982.146	-319.098	1483.19	1134.11	-330.178	1655.99	580.74	-355.42	1703.92	129.436	-297.019	1860.13	73.0381
529	0	-705.872	1530.8	972.474	-699.481	1499.68	1134.12	-642.634	1440.01	559.014	-590.015	1364.14	115.109	-598.141	1522.41	54.0561	-311.373	1547.97	980.622	-319.026	1493.66	1133.03	-329.682	1661.61	577.531	-355.145	1732.75	129.116	-299.493	1891.67	76.6789
530	0	-705.905	1539.08	971.435	-699.134	1508.66	1132.99	-642.357	1445.11	558.944	-589.867	1364.57	115.524	-598.176	1522.54	53.8777	-311.215	1557.47	979.023	-318.745	1504.52	1131.76	-329.381	1667.65	574.413	-354.795	1759.64	129.011	-302.378	1921.91	81.2424
531	0	-705.85	1547.55	970.362	-698.786	1517.86	1131.82	-642.151	1450.04	558.57	-589.779	1365.09	115.992	-598.161	1522.71	53.7065	-310.838	1567.07	977.269	-318.23	1515.46	1130.47	-329.239	1674.09	571.596	-354.431	1784.46	129.313	-305.68	1950.55	87.0262
532	0	-705.757	1556.36	969.113	-698.467	1527.25	1130.47	-641.808	1455.55	558.191	-589.711	1365.71	116.444	-598.171	1522.91	53.542	-310.317	1577.09	975.591	-317.655	1526.51	1129.02	-329.34	1680.78	569.002	-354.032	1807.28	129.767	-309.328	1977.07	94.218
533	0	-705.628	1565.35	967.788	-698.197	1536.9	1129.11	-641.82	1461.3	557.758	-589.626	1366.38	116.941	-598.177	1523.07	53.3871	-309.78	1587.12	973.884	-316.979	1537.8	1127.66	-329.655	1687.77	566.513	-353.832	1828.1	130.604	-313.479	2000.17	102.239
534	0	-705.425	1574.49	966.383	-697.852	1546.7	1127.71	-641.955	1467.48	557.301	-589.54	1367.06	117.632	-598.17	1523.27	53.2124	-309.266	1597.49	972.359	-316.305	1548.94	1126.45	-329.989	1695.66	564.394	-354.47	1846.03	130.722	-317.239	2021.02	111.281
535	0	-705.031	1583.81	964.954	-697.428	1556.6	1126.38	-642.094	1473.97	556.883	-589.424	1367.84	118.36	-598.146	1523.51	53.0239	-308.809	1608.3	971.137	-315.786	1560	1125.36	-330.39	1704.67	562.898	-354.791	1862.11	130.419	-320.909	2038.16	119.105
536	0	-704.587	1593.23	963.467	-696.776	1566.54	1124.94	-641.801	1480.56	556.434	-589.313	1368.67	119.19	-598.109	1523.78	52.7981	-308.443	1618.99	969.962	-315.424	1570.6	1124.43	-330.847	1715.11	561.923	-356.569	1874.78	129.838	-324.077	2051.91	124.296
537	0	-704.044	1602.71	961.95	-696.177	1576.56	1123.37	-641.228	1487.25	555.998	-589.102	1369.67	120.103	-598.114	1524.03	52.6039	-307.964	1629.97	969.071	-315.128	1580.82	1123.59	-331.249	1727.11	561.372	-358.395	1885.11	128.815	-326.454	2062.23	125.319
538	0	-703.485	1612.35	960.481	-695.678	1586.57	1121.84	-640.562	1494.19	555.559	-588.939	1370.74	121.281	-598.14	1524.3	52.4246	-307.47	1640.6	968.299	-314.772	1590.82	1122.77	-331.691	1740.15	561.248	-360.413	1893.18	127.359	-328.148	2070	122.81
539	0	-702.83	1622.01	959.061	-695.034	1596.75	1120.4	-639.82	1501.32	555.088	-588.774	1371.96	122.535	-598.124	1524.77	52.2757	-306.825	1651.27	967.69	-314.452	1600.68	1121.95	-332.362	1753.69	561.252	-362.392	1899.12	127.026	-329.247	2074.67	117.359
540	0	-702.211	1631.65	957.858	-694.406	1606.97	1119.02	-639.064	1508.83	554.754	-588.586	1373.41	124.105	-598.159	1525.22	52.1722	-306.057	1661.83	967.12	-313.987	1610.62	1121.14	-333.284	1767.47	561.464	-364.491	1903.49	126.19	-329.962	2077.98	110.846
541	0	-701.364	1641.33	956.779	-693.574	1617.34	1117.75	-638.227	1516.65	554.526	-588.299	1375.01	125.862	-598.181	1525.66	52.0365	-305.128	1672.77	966.592	-313.321	1621.12	1120.3	-334.22	1781.42	561.729	-366.884	1907.57	124.169	-330.518	2080.84	105.354
542	0	-700.48	1651.14	955.92	-692.699	1627.69	1116.61	-637.326	1524.84	554.401	-588.101	1376.63	127.906	-598.243	1526.14	51.8962	-304.216	1684.14	966.089	-312.356	1631.96	1119.53	-335.172	1795.17	561.803	-369.182	1911.68	122.809	-331.084	2083.06	101.264
543	0	-699.005	1661.08	955.17	-691.726	1638.02	1115.58	-636.416	1533.43	554.391	-587.946	1378.52	130.243	-598.355	1526.77	51.716	-303.381	1696.12	965.758	-311.286	1643.36	1118.91	-336.156	1808.32	561.883	-371.403	1915.96	121.668	-331.938	2085.48	97.5944
544	0	-696.243	1673.21	954.902	-690.619	1648.26	1114.73	-635.495	1542.62	554.482	-587.913	1380.74	132.877	-598.549	1527.38	51.5614	-302.718	1708.82	965.725	-310.115	1655.36	1118.56	-337.029	1820.34	561.805	-373.741	1919.96	120.173	-333.293	2088.25	92.5813
545	0	-695.382	1683.41	954.554	-689.463	1658.43	1114.06	-634.604	1552.41	554.676	-587.969	1383.15	135.853	-598.907	1528	51.471	-302.23	1721.98	966.247	-308.971	1667.68	1118.89	-337.493	1831.27	561.921	-374.398	1924.31	118.941	-335.006	2091.58	87.1867
546	0	-694.536	1693.73	954.411	-688.323	1668.6	1113.56	-633.741	1563.14	554.88	-588.083	1385.98	139.124	-599.236	1528.59	51.3456	-301.508	1735.1	967.105	-308.004	1680.23	1119.68	-337.235	1841.88	562.317	-372.978	1928.46	118.888	-335.983	2094.37	82.3543
547	0	-694.487	1702.73	954.141	-687.225	1678.8	1113.25	-633.075	1574.85	554.971	-588.216	1389.35	142.821	-599.635	1529.15	51.2907	-300.857	1747.97	968.244	-307.23	1692.93	1121.03	-336.269	1852.7	563.055	-371.978	1931.64	118.55	-335.915	2096.2	78.0443
548	0	-693.358	1713.43	954.194	-686.326	1689.18	1113.11	-632.567	1587.78	554.966	-588.469	1393.25	146.876	-600.012	1529.87	51.3037	-300.079	1760.44	969.789	-306.608	1705.33	1122.92	-335.185	1863.85	564.136	-371.361	1933.83	118.05	-335.269	2097.58	74.1717
549	0	-691.718	1721.45	953.897	-684.965	1700.17	1113.02	-632.193	1601.86	554.828	-588.639	1397.84	151.309	-600.397	1530.61	51.3848	-299.148	1772.46	971.636	-305.994	1717.38	1125.1	-333.755	1874.79	565.36	-370.855	1935.51	117.756	-334.86	2098.65	70.9766
550	0	-690.678	1730.56	954.057	-684.05	1711.22	1113.11	-632.01	1617.1	554.681	-589.028	1403.04	156.322	-600.744	1531.35	51.5624	-297.963	1783.83	973.698	-305.352	1729.1	1127.37	-332.25	1885.2	566.554	-370.3	1936.93	117.226	-334.77	2099.52	68.4408
551	0	-688.896	1744.85	954.911	-683.238	1722.5	1113.41	-632.27	1633.65	554.495	-589.517	1409.08	161.906	-601.068	1532.24	51.7627	-296.659	1794.72	975.8	-304.521	1740.35	1129.68	-330.816	1894.81	567.635	-370.036	1938.13	116.641	-334.655	2100.33	66.1423
552	0	-687.063	1761.88	956.126	-682.523	1734.07	1114.03	-632.776	1651.19	554.265	-589.722	1415.8	168.115	-601.35	1533.46	52.2033	-295.215	1805.34	977.776	-303.412	1751.32	1131.89	-329.354	1903.41	568.512	-369.419	1939.61	116.241	-334.306	2101.06	63.9801
553	0	-685.544	1774.33	956.955	-681.308	1746.09	1115.02	-633.733	1670.01	554.027	-590.062	1423.92	175.037	-601.386	1534.83	52.7079	-293.676	1815.86	979.357	-302.134	1762.01	1133.73	-327.862	1910.77	568.889	-369.294	1940.43	115.64	-333.839	2102.15	62.9192
554	0	-683.931	1786.91	957.926	-679.838	1758.01	1116.26	-634.946	1689.95	553.839	-590.409	1433.11	182.743	-601.416	1536.32	53.3617	-291.916	1826.39	980.622	-300.525	1772.41	1135.3	-326.47	1916.82	568.776	-369.202	1941.2	115.376	-333.885	2102.64	62.425
555	0	-682.213	1799.49	959.066	-678.245	1769.73	1117.62	-636.511	1710.95	553.718	-590.85	1443.51	191.082	-601.365	1538.39	54.2951	-290.13	1836.72	981.588	-298.66	1782.58	1136.45	-325.331	1921.96	568.395	-369.906	1941.43	114.953	-334.086	2102.5	61.736
556	0	-680.518	1812	960.3	-677.002	1780.93	1119.23	-637.494	1732.68	553.304	-591.347	1455.21	199.659	-601.653	1540.99	55.6277	-288.329	1846.58	982.342	-296.654	1792.49	1137.36	-324.343	1926.37	567.948	-367.805	1942.19	115.85	-334.066	2102.62	61.4614
557	0	-678.927	1824.38	961.676	-675.672	1791.68	1120.81	-638.258	1755.08	552.955	-592.121	1468.38	209.204	-601.885	1544.12	57.6901	-286.718	1855.98	983.026	-294.724	1802.28	1138.16	-323.499	1929.42	567.451	-369.668	1942.02	114.853	-334.064	2102.73	61.3042
558	0	-677.265	1836.52	962.913	-674.378	1801.87	1122.3	-638.838	1777.94	552.942	-592.965	1483.35	219.106	-602.132	1548.19	60.4903	-285.286	1864.89	983.723	-292.944	1811.94	1139.02	-322.481	1933.01	567.39	-370.127	1941.89	114.465	-334.035	2102.82	61.2075
559	0	-675.816	1848.25	964.064	-673.253	1811.4	1123.51	-639.97	1801.22	553.236	-593.875	1500.12	228.872	-602.205	1554	64.378	-284.053	1873.56	984.535	-291.416	1821.54	1140.02	-321.258	1936.75	567.546	-369.549	1942.27	114.651	-333.882	2102.84	61.0254
560	0	-674.52	1859.61	965.13	-672.297	1820.64	1124.46	-641.101	1824.49	553.894	-594.8	1518.21	238.14	-601.866	1561.71	68.5734	-282.957	1882.38	985.496	-290.124	1831.07	1141.18	-319.878	1940.55	567.798	-368.979	1942.33	114.654	-333.772	2102.85	60.8579
561	0	-673.305	1870.56	965.96	-671.464	1829.8	1125.1	-640.61	1846.88	555.085	-595.691	1537.33	246.164	-601.686	1571.32	73.2058	-281.982	1891.61	986.622	-289.05	1840.69	1142.4	-318.64	1944.53	568.049	-367.399	1942.39	115.081	-333.637	2102.84	60.6943
562	0	-672.311	1881.21	966.798	-670.643	1840.76	1125.66	-640.138	1867.22	556.466	-596.286	1556.42	253.626	-602.621	1584.3	80.9255	-281.054	1901.04	987.747	-288.183	1850.23	1143.7	-317.311	1948.55	568.118	-366.33	1942.43	115.897	-333.531	2102.83	60.5759
563	0	-671.481	1891.48	967.721	-669.969	1850.44	1126.1	-640.622	1889.81	558.824	-596.432	1575.05	261.701	-603.909	1602.09	88.8134	-280.21	1910.62	988.762	-287.261	1860.02	1144.94	-315.958	1952.61	568.074	-366.192	1942.43	115.741	-333.397	2102.93	60.5134
564	0	-670.803	1901.58	968.726	-669.258	1859.52	1126.51	-640.509	1911.63	561.311	-596.37	1594.67	268.896	-605.502	1623.86	96.6983	-279.41	1920.14	989.769	-286.475	1869.81	1146.1	-314.712	1956.59	568.038	-365.942	1942.5	115.651	-333.342	2102.87	60.4389
565	0	-670.182	1911.48	969.907	-668.445	1868.16	1127.14	-640.276	1932.7	564.02	-596.151	1615.31	274.999	-607.002	1647.76	104.015	-278.661	1929.49	990.561	-285.529	1879.42	1147.09	-313.577	1960.05	567.888	-365.803	1942.33	115.562	-333.253	2102.81	60.3464
566	0	-669.71	1921.25	971.341	-667.476	1876.69	1128.02	-639.806	1952.15	567.16	-595.896	1636.89	280.014	-608.388	1672.71	110.306	-277.903	1938.66	991.299	-284.667	1888.75	1147.86	-312.454	1963.01	567.883	-365.801	1942.33	115.418	-333.156	2102.82	60.3027
567	0	-669.248	1931	973.045	-666.377	1884.9	1129.1	-639.879	1979.89	571.732	-595.735	1659.12	283.578	-609.788	1698.21	115.314	-277.303	1947.5	991.808	-283.631	1897.67	1148.39	-311.702	1965.44	567.903	-365.565	1942.44	115.472	-333.077	2102.78	60.2842
568	0	-668.72	1940.7	975.004	-665.156	1892.81	1130.34	-640.02	1999.24	575.618	-595.383	1681.75	285.803	-611.16	1723.96	118.98	-276.618	1956.06	992.24	-282.622	1905.96	1148.65	-311.016	1967.52	568.055	-365.469	1942.43	115.561	-332.988	2102.73	60.1504
569	0	-668.247	1950.49	977.152	-663.774	1900.19	1131.68	-638.663	2015.34	579.608	-595.171	1704.8	286.787	-612.551	1749.52	121.346	-276.035	1964.31	992.67	-281.662	1913.57	1148.65	-310.557	1969.49	568.248	-365.822	1942.17	115.594	-332.937	2102.8	60.0601
570	0	-667.719	1960	979.436	-662.311	1907.76	1133.4	-638.038	2033.64	583.538	-594.871	1728.24	286.527	-614.519	1777.16	122.785	-275.483	1972.17	993.028	-280.803	1920.57	1148.81	-310.36	1971.37	568.377	-365.684	1942.41	115.775	-332.864	2102.94	59.9651
571	0	-667.104	1969.34	981.818	-660.842	1915.37	1135.49	-637.55	2052.47	587.335	-594.61	1752.14	285.221	-615.975	1804.57	123.209	-275.002	1979.68	993.437	-280.061	1927.86	1149.18	-310.159	1973.56	568.462	-365.701	1942.53	115.912	-332.811	2103.03	59.8071
572	0	-666.606	1978.56	984.299	-659.425	1923.29	1137.54	-637.198	2071.05	591.045	-594.122	1776.41	282.802	-617.248	1832.83	122.834	-274.467	1986.97	993.883	-279.692	1935.9	1149.73	-310.047	1975.84	568.531	-365.847	1942.59	115.983	-332.736	2103.15	59.6951
573	0	-666.294	1984.81	986.507	-657.902	1931.19	1139.69	-636.708	2088.79	594.308	-593.727	1801.23	279.42	-618.488	1862.18	121.835	-274.021	1994.01	994.365	-279.45	1940.67	1150.01	-310.063	1978.2	568.675	-366.041	1942.74	116.125	-332.634	2103.27	59.4975
574	0	-665.834	1994.03	988.904	-656.434	1939.06	1141.54	-636.214	2106	597.374	-593.215	1826.43	274.996	-619.337	1891.96	120.072	-273.63	2000.85	994.629	-279.581	1946.25	1150.36	-310.114	1980.81	568.767	-366.204	1942.93	116.247	-332.456	2103.48	59.3093
575	0	-665.354	2004.52	991.291	-655.13	1947.29	1142.98	-635.525	2122.46	600.183	-592.76	1852.04	269.603	-620.407	1923.38	118.055	-273.259	2008.52	994.912	-279.558	1952.17	1150.44	-310.136	1983.56	568.827	-366.478	1943.09	116.447	-331.855	2105.04	60.0281
576	0	-664.48	2018.04	993.656	-654.04	1956	1144.16	-634.78	2138.25	602.815	-592.4	1878.07	263.384	-621.38	1955.77	115.599	-272.843	2013.87	994.666	-279.223	1958.23	1150.36	-310.273	1986.16	568.872	-366.671	1943.39	116.713	-331.76	2105.03	59.6355
577	0	-664.2	2027.8	995.675	-653.272	1964.79	1145.16	-634.011	2153.54	605.367	-592.008	1904.51	256.337	-622.256	1988.98	112.795	-272.409	2019.83	994.2	-278.697	1964.93	1150.11	-310.404	1989.16	568.864	-366.991	1943.65	116.925	-331.722	2105.01	59.1649
578	0	-663.84	2037.41	997.233	-652.64	1973.64	1146.07	-633.35	2168.18	607.625	-591.662	1931.62	248.448	-622.972	2022.96	109.658	-272.069	2026.31	993.707	-278.007	1972.23	1149.66	-310.451	1992.28	568.859	-367.346	1943.92	117.133	-331.953	2104.5	58.2194
579	0	-663.488	2047.2	998.661	-652.035	1982.71	1146.97	-632.498	2181.77	609.545	-591.335	1959.47	240.014	-623.579	2057.5	106.272	-271.711	2033.06	993.08	-277.235	1979.68	1149.12	-310.63	1995.57	568.837	-367.908	1944.09	117.272	-331.38	2106.27	58.9043
580	0	-663.229	2056.86	999.775	-651.509	1991.91	1147.84	-631.953	2194.77	611.075	-591.098	1987.89	231.018	-624.093	2092.67	102.79	-271.404	2039.85	992.308	-276.55	1987.65	1148.54	-310.773	1998.87	568.81	-368.416	1944.35	117.491	-331.37	2106.41	58.7259
581	0	-662.992	2066.35	1000.64	-651.058	2001.33	1148.59	-631.801	2207.48	612.274	-589.969	2015.65	221.38	-624.77	2128.32	99.458	-271.149	2046.76	991.322	-275.754	1995.82	1147.83	-310.953	2002.39	568.75	-368.473	1944.85	117.923	-331.428	2106.93	58.7062
582	0	-662.896	2075.88	1001.35	-650.633	2010.91	1149.23	-631.828	2219.5	613.123	-589.652	2045.38	211.788	-625.554	2164.35	96.3094	-270.945	2053.76	990.226	-275.065	2004.17	1146.96	-311.111	2005.74	568.559	-368.962	1945.06	118.063	-330.954	2107.13	58.5752
583	0	-662.844	2085.31	1001.86	-650.232	2020.64	1149.63	-631.133	2229.88	613.13	-589.468	2075.71	202.17	-626.539	2200.62	93.5123	-270.81	2061.24	989.225	-274.479	2012.38	1146.07	-311.268	2009	568.459	-369	1945.45	118.356	-330.857	2107.15	58.4499
584	0	-662.781	2094.6	1002.09	-649.902	2030.19	1149.88	-630.322	2239.36	612.669	-588.875	2106.14	192.449	-627.682	2237.06	91.2206	-270.704	2068.82	988.403	-274.034	2020.64	1145.24	-311.337	2012.38	568.317	-369.224	1945.74	118.545	-330.791	2107.09	58.3042
585	0	-662.744	2103.65	1002.15	-649.526	2039.25	1150.05	-629.62	2248.15	611.485	-589.165	2138	183.566	-628.994	2273.52	89.4367	-270.601	2076.33	987.571	-273.844	2028.72	1144.54	-311.426	2015.44	568.295	-369.338	1946	118.737	-330.561	2107.51	58.1629
586	0	-662.76	2112.74	1002	-649.185	2048.35	1150.09	-628.655	2256.9	609.827	-589.136	2169.82	174.872	-630.363	2310.09	88.417	-270.575	2083.57	986.796	-273.846	2036.72	1144	-311.418	2018.65	568.169	-369.541	1946.25	118.96	-330.946	2105.84	57.1631
587	0	-662.764	2121.59	1001.66	-648.822	2057.11	1149.79	-627.738	2265.95	607.699	-589.232	2201.83	166.811	-631.587	2346.64	88.0605	-270.496	2091.1	986.198	-274.009	2044.76	1143.47	-311.557	2021.73	568.147	-369.516	1946.97	119.377	-330.843	2105.85	56.9945
588	0	-662.858	2130.53	1001.05	-648.619	2066.13	1149.42	-626.873	2272.86	604.734	-589.335	2233.65	159.132	-632.414	2383.01	88.399	-270.514	2098.85	985.553	-274.235	2052.87	1142.95	-311.64	2025.21	568.053	-369.816	1947.01	119.649	-330.733	2106.02	56.9362
589	0	-662.932	2139.68	1000.14	-648.524	2075.1	1148.75	-626.433	2276.77	601.083	-590.363	2266.18	153.904	-632.627	2419.28	89.5269	-270.53	2106.23	984.818	-274.454	2061.14	1142.39	-311.833	2028.74	568.048	-370.114	1947.35	120.032	-330.64	2106.07	56.7947
590	0	-663.068	2148.45	998.922	-648.553	2084.38	1147.95	-626.252	2281.06	597.149	-591.544	2298.37	149.581	-631.851	2455.24	91.4934	-270.478	2113.77	984.035	-274.665	2069.55	1141.71	-312.064	2032.51	567.976	-370.305	1947.71	120.486	-330.529	2106.2	56.6629
591	0	-663.762	2153.67	997.094	-648.564	2094.07	1146.85	-626.137	2285.84	593.339	-592.858	2330.13	146.43	-629.846	2490.68	94.2667	-270.42	2121.64	983.23	-274.882	2078.18	1140.93	-312.304	2036.34	567.979	-370.62	1948.14	120.962	-330.174	2107.47	57.3009
592	0	-664.085	2161.28	995.111	-648.82	2103.81	1145.71	-625.81	2290.36	589.612	-595.132	2361.85	145.205	-626.829	2524.89	97.8529	-270.408	2129.76	982.342	-275.105	2087.27	1140.05	-312.823	2040.27	567.82	-370.934	1948.7	121.524	-329.921	2107.83	57.2753
593	0	-664.256	2170.54	993.325	-649.142	2113.96	1144.45	-625.144	2294.53	586.136	-597.352	2391.26	145.386	-623.217	2557.44	102.093	-270.478	2137.68	981.279	-275.418	2096.39	1139.04	-313.061	2044.79	567.883	-371.352	1949.3	122.14	-329.9	2107.97	57.158
594	0	-664.341	2179.85	991.412	-649.584	2124.37	1143.21	-624.839	2296.71	582.208	-599.509	2418.16	146.356	-619.334	2587.34	107.113	-270.646	2146.1	980.169	-275.722	2105.72	1137.93	-315.06	2047.57	567.094	-371.812	1949.73	122.762	-329.892	2108.05	57.0259
595	0	-664.465	2189.19	989.513	-650.05	2134.64	1141.9	-624.487	2301.8	579.308	-601.429	2442.45	147.892	-615.509	2614.32	113.457	-270.855	2153.34	978.695	-276.123	2114.84	1136.72	-315.679	2052.39	566.784	-372.277	1950.18	123.303	-329.904	2108.13	56.9396
596	0	-664.586	2198.9	987.664	-650.558	2145.09	1140.57	-624.345	2307.5	576.59	-602.835	2463.64	149.548	-611.984	2637.67	120.777	-271.19	2162.15	977.379	-276.558	2124.27	1135.42	-315.957	2058.27	566.537	-372.881	1951.05	124.125	-329.949	2108.21	56.8858
597	0	-664.894	2209.09	985.874	-651.092	2155.42	1139.18	-624.582	2314.48	574.245	-603.271	2480.76	150.294	-609.094	2656.49	128.343	-271.523	2171.35	976.068	-276.989	2133.66	1134.01	-316.295	2064.54	566.235	-373.293	1951.93	124.843	-329.995	2108.29	56.845
598	0	-665.38	2219.26	984.283	-651.549	2165.44	1138.01	-624.98	2323.55	572.672	-602.808	2493.62	149.652	-607.305	2670.35	135.221	-271.986	2180.52	974.728	-277.512	2143.11	1132.5	-316.817	2071.14	565.682	-374.007	1952.68	125.582	-330.091	2108.38	56.8073
599	0	-665.928	2229.41	983.122	-652.086	2175	1136.69	-625.258	2334.82	571.872	-602.085	2503.08	148.077	-606.783	2679.5	139.708	-272.584	2189.7	973.253	-278.073	2152.37	1130.95	-317.25	2078.34	565.085	-374.53	1953.65	126.529	-330.198	2108.53	56.7941
600	0	-666.565	2239.97	982.306	-652.643	2184.61	1135.48	-625.352	2347.54	571.634	-601.004	2509.36	146.029	-607.31	2685.01	140.788	-273.365	2198.98	971.778	-278.778	2161.74	1129.37	-317.794	2085.87	564.539	-375.051	1954.63	127.583	-330.321	2108.64	56.7615
601	0	-667.151	2250	981.505	-653.325	2194.09	1134.35	-625.247	2361.1	571.731	-599.827	2513.46	144.013	-608.519	2688.01	138.009	-274.191	2208.38	970.206	-279.564	2171.26	1127.73	-318.834	2093.29	563.581	-375.402	1955.73	128.701	-330.421	2108.85	56.7088
602	0	-667.82	2260.53	980.875	-653.974	2203.72	1133.22	-625.063	2373.77	571.739	-598.855	2516.1	142.162	-610.058	2689.29	131.651	-275.031	2217.7	968.613	-280.307	2180.69	1126.07	-319.489	2101.55	562.818	-375.686	1957.45	130.048	-330.532	2109.1	56.6039
603	0	-668.519	2271.11	980.445	-654.656	2213.56	1132.22	-624.909	2386.09	571.964	-597.767	2517.48	140.104	-611.741	2689.24	122.7	-275.839	2226.92	967.162	-281.205	2190.01	1124.42	-320.392	2109.7	561.982	-376.024	1959.05	131.573	-330.59	2109.39	56.487
604	0	-669.27	2282.01	980.007	-655.427	2223.76	1131.21	-624.668	2398.86	571.762	-596.682	2518.43	137.84	-613.323	2688.02	113.626	-276.74	2236.13	966.003	-282.226	2199.52	1122.97	-321.469	2118.15	561.303	-376.393	1960.67	133.418	-330.613	2109.7	56.4022
605	0	-670.066	2293.29	979.678	-656.294	2234.34	1130.43	-624.547	2411.54	571.741	-595.411	2518.62	135.264	-614.479	2686.9	106.105	-277.723	2245.66	965.118	-283.406	2209.2	1121.61	-322.41	2126.76	561.111	-376.604	1962.47	135.614	-330.606	2110.02	56.2722
606	0	-670.907	2304.91	979.477	-657.315	2245.12	1129.98	-624.417	2424.15	571.86	-594.475	2519.03	133.435	-615.427	2686.94	101.404	-278.963	2256.06	964.47	-284.698	2218.78	1120.44	-323.695	2135.54	560.769	-376.714	1964.45	138.042	-330.51	2110.38	56.1082
607	0	-671.869	2316.79	979.507	-658.404	2256.27	1130	-624.977	2435.49	572.027	-594.22	2521.2	132.595	-615.634	2688.86	99.1991	-280.369	2265.86	963.763	-286.079	2228.67	1119.36	-324.777	2145.07	560.68	-376.683	1966.82	140.819	-330.369	2110.79	55.9941
608	0	-672.837	2328.68	979.886	-659.476	2267.39	1130.48	-625.68	2445.02	572.265	-594.893	2525.92	132.415	-614.939	2691.04	95.7034	-281.726	2275.94	963.168	-287.432	2238.75	1118.5	-325.918	2155.28	560.545	-376.561	1969.39	144.056	-330.126	2111.27	55.8619
609	0	-673.815	2340.24	980.899	-660.518	2278.53	1131.44	-626.828	2453.94	572.706	-595.322	2529.2	131.88	-614.064	2693.06	91.1839	-283.234	2286.63	962.827	-288.774	2248.83	1117.75	-326.959	2166.59	560.526	-376.321	1972.52	147.715	-329.818	2111.88	55.78
610	0	-674.883	2351.4	982.306	-661.573	2289.44	1132.8	-628.133	2463.13	573.327	-595.653	2531.55	131.378	-613.756	2694.35	88.2932	-284.768	2297.01	962.653	-290.058	2258.77	1117.24	-327.831	2178.99	560.405	-376.07	1976.06	151.717	-329.556	2112.14	55.622
611	0	-676.249	2362.07	983.778	-662.695	2300.34	1134.43	-629.462	2472.62	573.832	-595.973	2533.51	130.906	-614.057	2695.56	86.1174	-286.445	2307.8	962.715	-291.449	2269.05	1116.95	-328.419	2192.55	560.181	-375.769	1980.18	156.28	-329.473	2112.42	55.7564
612	0	-677.855	2372.2	985.107	-663.963	2311.4	1136.23	-630.881	2481.72	574.033	-596.836	2535.31	130.681	-614.243	2696.52	83.7088	-288.197	2318.66	962.951	-292.928	2279.69	1116.99	-328.795	2207.25	559.85	-375.366	1984.76	161.266	-329.513	2112.59	55.81
613	0	-679.55	2381.96	986.338	-665.336	2322.35	1138.09	-632.335	2489.92	573.934	-597.563	2537.21	130.116	-614.267	2697.46	81.3468	-290.12	2329.85	963.304	-294.43	2289.82	1117.18	-328.828	2223.03	559.511	-374.681	1990.14	166.759	-329.305	2113.57	56.2294
614	0	-681.31	2391.56	987.524	-666.752	2333.18	1139.94	-633.812	2496.55	573.702	-598.189	2539	129.302	-614.228	2698.49	78.9857	-292.08	2340.79	963.744	-296.229	2300.27	1117.73	-328.578	2239.79	559.03	-373.698	1996.94	172.139	-329.375	2113.73	56.6179
615	0	-683.196	2400.85	988.668	-668.224	2343.76	1141.61	-635.064	2501.54	573.28	-599.063	2540.75	128.743	-614.324	2699.3	76.7546	-294.175	2352.12	964.387	-298.064	2310.8	1118.35	-327.927	2257.55	558.604	-372.81	2003.3	179.911	-329.4	2114.25	57.2742
616	0	-685.143	2410.26	989.787	-669.738	2354.06	1143.14	-636.043	2505.33	572.753	-599.163	2541.46	127.784	-614.564	2699.95	74.8697	-296.274	2363.36	965.062	-299.842	2320.62	1119.03	-326.929	2276.33	558.125	-371.766	2011.78	186.904	-329.22	2115.63	58.2785
617	0	-687.107	2419.57	990.719	-671.318	2364.16	1144.57	-637.781	2508.72	572.086	-599.372	2542.07	127.045	-614.761	2700.39	73.235	-298.315	2374.74	965.856	-301.59	2330.76	1119.63	-325.804	2295.79	557.573	-370.55	2021.44	194.915	-329.087	2117.46	59.7631
618	0	-689.116	2428.93	991.572	-672.905	2373.92	1145.84	-639.706	2511.91	571.576	-599.184	2542.13	126.238	-614.885	2700.9	72.3777	-300.169	2385.91	966.534	-303.179	2340.41	1120.18	-324.678	2316.21	556.935	-369.452	2032.06	203.533	-328.856	2119.98	61.6642
619	0	-691.021	2437.86	992.409	-674.501	2383.23	1147.11	-640.316	2514.86	571.4	-599.237	2542.28	125.774	-614.859	2701.22	71.916	-302.026	2396.89	967.24	-304.677	2350.12	1120.52	-323.743	2337.47	556.251	-367.608	2044.71	212.474	-328.52	2123.3	64.1796
620	0	-692.859	2446.23	993.275	-675.978	2392.17	1148.29	-641.599	2517.77	571.367	-599.427	2542.37	125.549	-614.902	2701.54	71.5016	-303.741	2407.6	967.77	-305.944	2359.25	1120.72	-322.855	2359.56	555.598	-366.563	2058.93	221.511	-328.1	2127.63	67.5155
621	0	-694.588	2454.04	994.301	-677.396	2400.73	1149.48	-642.843	2520.61	571.402	-599.673	2542.55	125.363	-615.03	2701.73	71.1239	-305.461	2418.18	968.212	-307.095	2368.02	1120.78	-321.987	2381.99	555.085	-365.36	2074.13	232.295	-327.731	2133.06	71.6057
622	0	-696.086	2461.66	995.343	-678.839	2408.85	1150.69	-644.036	2523.44	571.517	-599.815	2542.6	125.161	-615.079	2701.93	70.8117	-307.003	2428.22	968.447	-308.148	2376.61	1120.6	-321.11	2404.82	554.919	-363.902	2089.54	241.025	-327.542	2139.45	76.2427
623	0	-697.429	2469.42	996.339	-680.149	2416.78	1151.94	-645.094	2526.22	571.657	-600.009	2542.73	124.97	-615.122	2702.1	70.5843	-308.454	2437.83	968.515	-309.106	2384.98	1120.4	-320.333	2427.6	555.281	-362.467	2107.69	249.438	-327.602	2146.85	81.1864
624	0	-698.77	2477.3	997.205	-681.488	2424.39	1153.09	-646.033	2529.02	571.716	-600.168	2542.88	124.78	-615.101	2702.24	70.3174	-309.753	2447.24	968.685	-310.082	2393.23	1120.21	-319.694	2449.92	556.454	-360.883	2126.72	256.599	-327.763	2155.31	85.9142
625	0	-700.046	2485.31	998.003	-682.695	2431.93	1154.14	-646.938	2531.94	571.805	-600.218	2542.97	124.529	-615.044	2702.42	70.0622	-310.929	2456.34	969.036	-311.115	2400.94	1120.1	-319.123	2471.75	558.194	-359.68	2145.74	262.72	-328.169	2166.09	90.0043
626	0	-701.259	2493.22	998.64	-683.891	2439.67	1155.17	-647.702	2534.83	571.766	-600.826	2543.82	124.733	-614.876	2702.61	69.8263	-312.006	2465.29	969.694	-312.126	2408.58	1120.31	-318.786	2492.86	560.469	-358.101	2164.43	269.55	-328.224	2181.26	95.4838
627	0	-702.318	2500.87	999.221	-685.164	2447.76	1156.07	-648.406	2537.57	571.791	-601.269	2544.45	124.868	-614.722	2702.81	69.5946	-312.961	2474.13	970.485	-312.997	2416.24	1120.75	-318.771	2513.21	563.173	-358.145	2182.78	274.648	-328.257	2201.21	100.937
628	0	-703.319	2508.41	999.617	-686.521	2456.22	1156.79	-649.046	2539.96	571.79	-601.388	2544.6	124.797	-614.69	2702.92	69.4057	-313.81	2482.98	971.523	-313.549	2424.08	1121.49	-319.171	2532.79	566.194	-357.294	2202.55	280.679	-328.24	2224.63	105.651
629	0	-704.264	2515.8	999.804	-688.175	2464.87	1157.27	-649.684	2541.92	571.827	-601.569	2544.68	124.814	-614.658	2702.98	69.2607	-314.461	2491.56	972.552	-313.885	2432.65	1122.55	-319.487	2552.18	569.757	-357.525	2222.83	283.747	-328.285	2250.09	109.499
630	0	-705.357	2522.02	999.614	-690.019	2473.99	1157.5	-650.197	2543.6	571.959	-601.656	2544.62	124.773	-614.654	2703	69.1294	-314.992	2500.51	973.743	-313.973	2441.88	1123.79	-320.319	2570.62	573.611	-357.797	2243.92	285.519	-328.358	2276.45	112.32
631	0	-705.998	2530.52	999.517	-691.998	2482.98	1157.41	-650.654	2544.96	572.109	-601.827	2544.61	124.856	-614.708	2703.02	69.0324	-315.432	2509.45	974.938	-313.956	2451.64	1125.34	-321.45	2588.35	577.62	-358.06	2265.55	285.969	-328.292	2303	113.911
632	0	-706.818	2538.01	999.19	-693.887	2492.41	1157.27	-651.115	2546.3	572.285	-601.825	2544.45	124.834	-614.73	2703.03	68.9331	-315.99	2520.96	976.597	-314.202	2461.49	1127.14	-322.587	2605.99	581.662	-358.463	2287.43	285.001	-328.415	2328.65	114.035
633	0	-707.685	2544.73	998.757	-695.596	2501.64	1157.23	-651.466	2547.67	572.48	-601.813	2544.4	124.8	-614.754	2703.06	68.8589	-316.394	2530.08	977.961	-314.73	2471.17	1129.2	-323.65	2623.31	585.499	-358.962	2309.73	282.897	-327.857	2356.51	113.598
634	0	-708.48	2551.31	998.442	-696.96	2510.36	1157.36	-651.827	2549.19	572.661	-601.819	2544.37	124.846	-614.802	2703.04	68.8035	-316.891	2539.01	979.449	-315.607	2480.62	1131.65	-324.781	2640.09	589.21	-359.687	2332.14	279.841	-327.335	2384.35	112.373
635	0	-709.238	2557.75	998.234	-698.025	2518.33	1157.74	-652.122	2550.94	572.831	-601.637	2544.26	124.871	-614.81	2703.02	68.7665	-317.475	2548.32	981.18	-316.733	2489.8	1134.22	-325.863	2656.44	592.551	-360.494	2355.84	275.06	-326.673	2413.36	110.832
636	0	-709.907	2564.08	998.056	-698.804	2525.66	1158.17	-652.607	2552.85	572.84	-601.566	2544.27	124.905	-614.871	2703	68.7809	-318.052	2557.8	983.308	-318.123	2498.95	1136.83	-325.914	2673.53	595.82	-361.014	2378.9	270.329	-325.659	2444.41	109.534
637	0	-710.472	2570.32	997.84	-699.497	2532.75	1158.52	-653.047	2555.21	572.92	-601.405	2544.25	124.928	-614.917	2702.98	68.7927	-318.718	2567.38	985.659	-319.468	2507.64	1139.21	-327.327	2688.25	598.549	-361.73	2402.79	265.685	-324.937	2475.53	107.559
638	0	-710.992	2576.55	997.56	-700.181	2539.59	1158.64	-652.835	2557.45	572.984	-601.338	2544.32	125.046	-614.972	2703	68.75	-319.367	2577.04	987.998	-320.81	2516.29	1141.24	-328.978	2701.92	601.018	-364.18	2426.7	257.132	-324.091	2507.8	105.446
639	0	-711.476	2582.87	997.24	-700.916	2546.17	1158.53	-652.225	2559.84	573.092	-601.193	2544.5	125.148	-614.989	2703.1	68.6229	-319.955	2586.42	990.082	-321.94	2525.09	1143.13	-330.731	2714.99	603.338	-364.903	2451.83	249.828	-323.411	2540.7	103.108
640	0	-711.872	2589.24	996.808	-701.674	2552.86	1158.32	-652.219	2562.41	573.13	-601.011	2544.77	125.259	-614.974	2703.28	68.4037	-320.527	2595.83	992.061	-322.87	2534.01	1144.84	-332.417	2727.2	605.46	-366.141	2477.29	242.183	-322.617	2573.99	100.472
641	0	-712.224	2595.73	996.355	-702.587	2560.16	1157.93	-652.148	2565.14	573.191	-600.834	2544.98	125.351	-614.987	2703.49	68.1527	-320.945	2605.14	993.815	-323.497	2543.17	1146.32	-334.058	2738.49	607.385	-366.733	2503.83	232.046	-321.825	2607.56	97.5442
642	0	-712.581	2602.33	995.789	-703.531	2567.85	1157.4	-652.158	2568.14	573.193	-600.626	2545.19	125.445	-615.028	2703.68	67.8705	-321.32	2614.48	995.242	-323.953	2552.66	1147.69	-335.6	2749.18	608.957	-367.58	2530.74	222.648	-321.042	2641.43	94.5038
643	0	-712.928	2609.06	995.154	-704.403	2575.88	1156.93	-651.408	2571.2	573.288	-600.354	2545.48	125.534	-615.048	2703.99	67.5802	-321.66	2623.77	996.38	-324.473	2562.41	1148.92	-337.079	2759.27	610.089	-368.372	2558.26	212.752	-320.099	2675.72	91.5759
644	0	-713.266	2615.91	994.546	-705.125	2583.75	1156.46	-651.453	2574.36	573.127	-600.113	2545.95	125.686	-614.981	2704.39	67.1916	-321.993	2632.96	997.334	-325.153	2571.8	1149.93	-338.59	2768.54	610.782	-369.08	2586.52	202.822	-319.058	2710.11	88.8141
645	0	-713.574	2622.82	993.903	-705.753	2591.43	1155.96	-651.549	2577.81	573.089	-599.855	2546.32	125.777	-614.921	2704.73	66.7886	-322.31	2642.15	998.079	-325.908	2581.27	1150.73	-339.983	2777.29	610.87	-369.905	2615.17	192.826	-317.948	2744.57	86.3552
646	0	-713.885	2629.76	993.29	-706.327	2599.26	1155.45	-651.52	2581.34	573.024	-599.517	2546.78	125.806	-615.141	2705.16	66.7671	-322.577	2651.16	998.5	-326.606	2590.74	1151.21	-341.482	2785.09	610.015	-370.622	2644.61	183.215	-316.527	2779.37	84.6854
647	0	-714.177	2636.81	992.684	-706.802	2607.37	1154.89	-651.515	2584.96	573.002	-599.246	2547.16	126.001	-614.986	2705.11	66.3718	-322.889	2660.16	998.618	-327.278	2602.16	1151.58	-342.822	2792.31	608.84	-371.408	2674.48	174.109	-315.327	2813.3	83.1297
648	0	-714.504	2643.95	992.091	-707.345	2615.29	1154.18	-651.471	2588.64	572.998	-598.976	2547.4	126.114	-614.951	2705.34	66.0701	-323.156	2669.1	998.388	-327.756	2611.97	1151.44	-343.952	2798.96	607.065	-372.058	2704.93	165.668	-314.176	2847.71	82.049
649	0	-714.886	2651.23	991.461	-707.804	2623.51	1153.42	-651.466	2592.21	572.962	-598.324	2547.32	126.07	-614.955	2705.63	65.8275	-323.411	2678.01	997.926	-328.082	2621.08	1150.84	-344.87	2805.08	604.746	-372.096	2736.48	158.067	-313.449	2881.93	81.0537
650	0	-715.338	2658.59	990.833	-708.252	2631.67	1152.53	-651.558	2595.84	573.039	-598.197	2547.72	126.275	-614.987	2705.79	65.6326	-323.717	2686.87	997.162	-328.297	2630.31	1149.97	-345.508	2810.89	602.002	-372.265	2767.45	152.031	-313.74	2915.01	79.3827
651	0	-715.945	2666.08	990.162	-708.624	2640.06	1151.65	-651.647	2599.48	573.031	-597.486	2547.36	126.185	-615.045	2705.93	65.478	-324.015	2695.7	996.097	-328.468	2639.61	1148.89	-346.099	2816.29	598.919	-372.393	2798.35	146.971	-314.331	2948.62	79.3819
652	0	-716.89	2673.88	989.5	-708.952	2648.74	1150.89	-651.757	2603.27	573.039	-597.234	2547.65	126.433	-615.176	2706.26	65.3631	-324.447	2704.48	994.915	-328.671	2649.07	1147.63	-346.437	2821.53	595.703	-372.758	2828.8	143.322	-315.754	2981.96	80.504
653	0	-717.477	2681.68	988.811	-709.164	2657.44	1150.12	-651.899	2607.27	572.997	-597.03	2548.01	126.693	-615.235	2706.44	65.2379	-324.812	2713.22	993.608	-328.882	2658.69	1146.37	-346.846	2826.59	592.487	-373.644	2858.3	140.747	-318.062	3014.76	83.3864
654	0	-718.014	2689.7	988.148	-709.307	2666.27	1149.42	-652.071	2611.47	572.905	-596.908	2548.36	126.988	-615.241	2706.54	65.0468	-325.258	2721.94	992.124	-329.201	2668.41	1145.12	-346.412	2832.87	589.653	-375.541	2887.19	139.089	-321.291	3046.75	88.2239
655	0	-718.49	2697.96	987.363	-709.311	2675.15	1148.73	-652.326	2615.97	572.754	-596.729	2548.62	127.244	-615.251	2706.64	64.8781	-325.791	2730.81	990.549	-329.572	2678.3	1143.9	-347.922	2837.18	586.57	-377.131	2896.57	138.844	-325.092	3077.37	94.8123
656	0	-719.105	2706.47	986.552	-709.311	2684.11	1147.95	-652.66	2620.84	572.611	-596.629	2549.12	127.568	-615.288	2706.78	64.7562	-326.208	2739.88	988.923	-329.858	2688.24	1142.6	-348.735	2843.32	583.99	-378.719	2906.02	138.513	-329.301	3106.49	102.628
657	0	-719.495	2715.1	985.624	-709.3	2693.43	1146.95	-652.971	2626.08	572.393	-596.519	2549.53	127.955	-615.299	2706.92	64.6111	-326.443	2749.18	987.263	-329.947	2698.38	1141.23	-349.455	2850.26	581.51	-380.295	2915.83	137.963	-333.871	3133.74	111.02
658	0	-719.812	2723.97	984.593	-709.367	2703.21	1145.84	-653.192	2631.67	572.077	-596.467	2550.08	128.422	-615.34	2707.06	64.5	-326.412	2758.57	985.597	-329.87	2708.55	1139.84	-350.306	2857.08	579.046	-381.949	2926.1	137.29	-338.654	3158.9	119.324
659	0	-720.118	2733.06	983.405	-709.335	2713.21	1144.74	-653.368	2637.59	571.619	-596.399	2550.76	128.948	-615.304	2707.24	64.351	-326.397	2768.32	984.168	-329.759	2718.87	1138.61	-351.461	2863.77	576.496	-383.504	2936.59	136.64	-343.452	3181.47	127.086
660	0	-720.335	2742.21	982.175	-709.269	2723.41	1143.61	-653.447	2643.97	571.128	-596.313	2551.34	129.463	-615.249	2707.47	64.2232	-326.412	2778.25	982.891	-329.665	2729.19	1137.57	-352.65	2871.02	574.275	-385.025	2947.28	135.955	-347.963	3200.93	133.49
661	0	-720.402	2751.4	980.86	-709.101	2733.7	1142.4	-653.381	2650.57	570.493	-596.212	2552.14	130.138	-615.216	2707.67	64.0406	-326.505	2788.46	981.63	-329.574	2739.48	1136.6	-353.804	2879.65	572.813	-386.444	2958.06	135.193	-351.962	3217.17	137.803
662	0	-720.412	2760.68	979.507	-708.897	2744.09	1141.12	-653.343	2657.35	569.934	-596.164	2552.94	130.82	-615.152	2707.88	63.8375	-326.666	2798.82	980.496	-329.511	2749.58	1135.65	-354.867	2890.37	572.085	-387.826	2968.95	134.352	-355.406	3230.24	139.422
663	0	-720.391	2769.98	978.166	-708.639	2754.38	1139.87	-652.336	2663.31	569.26	-596.094	2553.91	131.76	-615.112	2708.17	63.7004	-326.758	2809.23	979.326	-329.46	2759.46	1134.68	-356.082	2902.61	571.757	-389.156	2979.72	133.552	-358.11	3240.37	138.439
664	0	-720.293	2779.32	976.855	-708.208	2764.68	1138.62	-652.142	2670.4	568.835	-596.139	2555	132.719	-615.138	2708.45	63.5355	-326.741	2819.49	978.317	-329.478	2769.27	1133.69	-357.455	2915.78	571.648	-390.312	2990.52	132.745	-360.259	3248.06	135.258
665	0	-720.173	2788.66	975.608	-707.861	2774.76	1137.34	-651.774	2677.56	568.378	-596.176	2556.06	133.866	-615.193	2708.75	63.3835	-326.584	2829.69	977.474	-329.477	2779.14	1132.78	-358.708	2929.78	571.774	-391.552	3001.09	131.911	-362.028	3253.53	130.551
666	0	-720.014	2797.93	974.438	-707.457	2784.8	1136.18	-651.114	2684.63	567.814	-596.19	2557.24	135.183	-615.177	2709.05	63.2463	-326.294	2839.88	976.657	-329.464	2789.16	1131.85	-358.737	2945.63	572.059	-392.735	3011.62	131.197	-363.776	3257.39	125.472
667	0	-719.719	2807.29	973.389	-707.097	2794.13	1134.96	-650.355	2691.86	567.282	-596.198	2558.65	136.687	-615.237	2709.46	63.0664	-325.949	2850.4	975.91	-329.325	2799.37	1130.91	-359.983	2959.75	572.073	-393.962	3021.45	130.418	-365.449	3260.56	120.445
668	0	-719.165	2816.74	972.449	-706.627	2803.65	1133.83	-649.565	2699.26	566.875	-596.223	2560.18	138.324	-615.32	2709.96	62.9024	-325.459	2861.46	975.116	-328.967	2810.07	1129.91	-361.498	2973.12	571.94	-395.079	3031.46	129.736	-367.278	3263.55	116.043
669	0	-718.419	2826.37	971.693	-706.247	2812.73	1132.67	-648.763	2706.94	566.589	-596.312	2561.8	140.339	-615.441	2710.45	62.7568	-325.07	2873.26	974.473	-328.421	2821.25	1128.97	-363.217	2985.44	571.587	-396.286	3041.03	129.018	-368.978	3266.64	112.325
670	0	-717.945	2836.12	971.08	-705.678	2821.99	1131.64	-648.053	2715.01	566.408	-596.65	2563.82	142.645	-615.634	2710.98	62.5866	-324.796	2885.81	973.99	-327.713	2832.98	1128.21	-364.892	2996.81	571.052	-397.304	3050.78	128.433	-370.489	3269.91	108.741
671	0	-717.538	2846.03	970.539	-705.081	2831.04	1130.64	-647.964	2724.29	566.597	-596.663	2565.73	145.009	-615.856	2711.61	62.4233	-324.667	2898.85	973.824	-326.993	2845.09	1127.74	-366.339	3007.66	570.566	-398.294	3060.32	127.885	-371.972	3272.97	105.193
672	0	-717.031	2856.16	970.117	-704.502	2840.21	1129.71	-647.53	2733.79	566.605	-596.965	2568.16	147.794	-616.155	2712.17	62.3014	-324.553	2912.14	974.036	-326.29	2857.56	1127.72	-367.287	3018.39	570.37	-399.302	3069.98	127.4	-373.313	3276.98	99.9715
673	0	-716.469	2866.52	969.782	-703.872	2849.77	1128.93	-647.291	2744.09	566.476	-597.501	2570.98	150.98	-616.503	2712.7	62.1756	-324.349	2925.31	974.653	-325.707	2870.19	1128.28	-367.455	3029.43	570.657	-400.259	3080.03	127.064	-374.942	3280.19	93.9382
674	0	-715.775	2877.06	969.516	-703.227	2859.86	1128.37	-647.824	2755.88	566.673	-597.738	2573.88	154.221	-616.985	2713.37	62.0964	-324.064	2938.12	975.667	-325.289	2882.77	1129.37	-366.84	3041.02	571.465	-401.201	3090.61	126.944	-374.992	3282.23	88.9852
675	0	-714.981	2887.82	969.321	-702.59	2869.96	1127.87	-648.27	2768.33	566.448	-598.22	2577.43	157.844	-617.446	2713.94	62.0765	-323.688	2950.43	976.923	-325.021	2895.02	1130.86	-366.008	3053.11	572.582	-402.151	3101.21	126.889	-374.277	3283.99	84.569
676	0	-714.12	2898.88	969.19	-702.028	2880.53	1127.48	-649.207	2782.12	566.338	-599.109	2581.87	162.094	-617.899	2714.57	62.0775	-322.989	2962.02	978.466	-324.829	2906.87	1132.75	-365.059	3064.99	573.826	-403.176	3112.26	126.951	-373.781	3285.31	80.9368
677	0	-713.119	2910.19	969.097	-701.463	2891.45	1127.25	-650.374	2796.97	566.108	-599.732	2586.4	166.423	-618.38	2715.3	62.221	-322.056	2973.03	980.272	-324.486	2918.24	1134.75	-363.968	3076.13	575.015	-404.198	3123.68	127.164	-373.451	3286.35	78.1603
678	0	-712.035	2921.83	969.142	-701.037	2902.46	1127.15	-651.783	2812.76	565.862	-600.713	2592.02	171.488	-618.908	2716.17	62.4799	-321.038	2983.68	982.028	-323.984	2929.19	1136.78	-362.819	3086.23	575.995	-404.116	3125.24	126.837	-373.481	3287.41	75.3178
679	0	-710.908	2933.71	969.349	-700.568	2913.46	1127.26	-653.539	2829.74	565.602	-601.877	2598.67	177.266	-619.378	2717.36	62.8015	-319.898	2994.29	983.652	-323.197	2939.83	1138.5	-361.716	3095.25	576.639	-403.904	3126.98	126.258	-373.425	3288.46	72.8446
680	0	-709.72	2945.72	969.796	-700.122	2924.36	1127.75	-655.327	2847.59	565.169	-603.161	2606.37	183.661	-619.777	2718.87	63.2072	-318.694	3005.04	985.006	-322.187	2950.22	1139.88	-360.613	3102.98	576.737	-403.753	3128.7	125.581	-373.43	3289.32	71.6612
681	0	-708.392	2957.71	970.423	-699.547	2934.81	1128.51	-657.519	2866.66	564.832	-604.358	2614.9	190.846	-620.089	2720.66	63.802	-317.344	3015.7	985.959	-320.831	2960.45	1140.95	-359.67	3109.69	576.4	-403.972	3129.68	124.879	-373.569	3290	70.9492
682	0	-707.197	2968.57	971.016	-698.734	2944.84	1129.45	-659.679	2886.59	564.338	-605.638	2624.63	198.433	-620.645	2722.75	64.7632	-315.799	3026	986.638	-319.196	2970.5	1141.81	-359.047	3115.62	575.79	-404.46	3130.23	124.583	-373.624	3290.57	70.2789
683	0	-705.481	2982.22	972.222	-697.853	2954.56	1130.57	-661.748	2907.61	563.913	-607.35	2635.73	206.437	-621.387	2725.54	66.07	-314.305	3035.78	987.192	-317.567	2980.21	1142.49	-358.522	3120.78	575.292	-404.661	3130.65	125.15	-374.059	3290.82	69.7241
684	0	-704.047	2993.93	973.125	-696.886	2964	1131.68	-663.612	2929.18	563.525	-609.19	2648.15	215.401	-622.104	2728.99	67.904	-312.933	3044.89	987.754	-316.022	2989.74	1143.2	-357.876	3125.1	575.008	-404.776	3130.8	125.704	-374.068	3291.45	69.3396
685	0	-702.805	3005.3	973.974	-696	2973.45	1132.75	-665.527	2951.39	563.372	-611.308	2662.42	224.883	-622.715	2733.08	70.1788	-311.78	3053.56	988.303	-314.617	2999.14	1144.07	-357.031	3128.85	574.901	-405.474	3130.44	125.842	-374.068	3291.6	69.1254
686	0	-701.583	3016.5	974.749	-695.201	2982.88	1133.67	-667.383	2973.94	563.526	-613.852	2678.57	234.386	-622.834	2737.56	72.5006	-310.808	3062	989.099	-313.527	3008.43	1145.1	-356.097	3132.61	575.106	-405.263	3130.74	125.636	-374.002	3291.72	68.9279
687	0	-700.59	3027.44	975.414	-694.635	2992.12	1134.29	-669.094	2996.61	563.958	-616.289	2695.94	243.281	-623.467	2744.2	76.1174	-310.008	3070.46	990.061	-312.718	3017.64	1146.35	-355.103	3136.51	575.334	-405.219	3130.88	125.418	-373.941	3291.75	68.7962
688	0	-699.792	3038.1	975.985	-694.257	3001.14	1134.65	-670.681	3019.18	564.884	-619.493	2715.04	251.545	-623.75	2752.27	79.7774	-309.348	3079.13	991.22	-312.132	3026.79	1147.75	-354.149	3140.45	575.522	-405.272	3130.86	125.359	-373.765	3291.81	68.6759
689	0	-699.123	3048.56	976.532	-693.939	3010.07	1134.88	-671.955	3041.48	566.371	-620.136	2732.44	258.816	-624.802	2762.14	85.201	-308.765	3088.11	992.504	-311.749	3035.91	1149.21	-353.215	3144.44	575.611	-405.321	3130.87	125.135	-373.674	3291.85	68.6054
690	0	-698.658	3058.63	977.246	-693.669	3019.04	1135.09	-672.893	3063.43	568.402	-621.543	2750.39	265.831	-626.878	2776.12	92.6604	-308.278	3097.23	993.678	-311.432	3045.07	1150.62	-352.311	3148.38	575.537	-405.181	3131.05	124.948	-373.593	3291.84	68.5707
691	0	-698.276	3068.4	978.112	-693.387	3027.87	1135.44	-673.437	3084.88	570.761	-623.426	2769.18	273.086	-629.583	2794.45	100.018	-307.827	3106.44	994.823	-311.067	3054.2	1151.97	-351.473	3151.95	575.365	-405.041	3131.12	124.712	-373.478	3291.82	68.5199
692	0	-698.012	3078.14	979.191	-692.919	3036.52	1135.94	-673.501	3105.28	573.388	-625.713	2789.28	279.542	-632.621	2816.18	107.307	-307.429	3115.42	995.758	-310.633	3063.32	1153.11	-350.765	3155.27	575.186	-404.888	3131.25	124.468	-373.394	3291.8	68.4914
693	0	-697.827	3087.87	980.504	-692.282	3044.92	1136.66	-673.208	3124.5	576.343	-626.334	2810.54	282.199	-635.626	2839.68	113.926	-307.052	3124.17	996.589	-310.096	3072.12	1153.94	-350.167	3158.08	575.103	-404.786	3131.28	124.313	-373.354	3291.78	68.4884
694	0	-697.68	3097.5	982.117	-691.55	3053.27	1137.7	-672.734	3143.12	579.887	-626.86	2831.74	285.172	-638.633	2864.11	119.626	-306.719	3132.6	997.18	-309.486	3080.81	1154.56	-349.612	3160.39	575.093	-404.794	3131.26	124.278	-373.319	3291.75	68.4852
695	0	-697.536	3107.28	983.971	-690.707	3061.39	1138.86	-672.315	3161.77	584.153	-627.275	2852.72	288.276	-642.074	2889.62	124.607	-306.376	3140.68	997.675	-308.84	3089.78	1154.94	-349.065	3162.32	575.164	-404.817	3131.19	124.311	-373.264	3291.72	68.4535
696	0	-697.366	3117.03	986.064	-689.807	3069.39	1140.19	-673.214	3187.26	588.846	-627.633	2873.58	291.542	-645.091	2914.5	127.938	-306.096	3148.42	998.091	-307.984	3095.3	1154.71	-348.581	3164.03	575.304	-404.94	3131.09	124.396	-373.215	3291.72	68.3918
697	0	-697.199	3126.68	988.343	-688.88	3077.41	1141.82	-672.525	3203.72	592.898	-627.963	2894.46	295.109	-648.114	2939.41	129.988	-305.85	3155.75	998.558	-307.37	3101.86	1154.87	-348.126	3165.7	575.449	-405.01	3131.11	124.478	-373.176	3291.71	68.3227
698	0	-697.009	3136.31	990.719	-687.924	3085.7	1143.79	-672.044	3220.42	596.612	-627.955	2916.27	294.745	-651.078	2964.64	130.887	-305.591	3162.86	999.121	-306.942	3108.31	1155.18	-347.727	3167.4	575.59	-405.082	3131.09	124.535	-373.146	3291.7	68.2541
699	0	-696.818	3145.87	993.078	-687.023	3094.03	1145.86	-671.693	3237.51	600.103	-628.056	2938.55	293.324	-654.014	2990.41	130.981	-305.462	3170.57	999.918	-306.746	3114.56	1155.65	-347.379	3169.2	575.773	-405.176	3131.17	124.589	-373.133	3291.76	68.1193
700	0	-696.606	3155.4	995.443	-686.105	3102.23	1147.83	-671.355	3254.41	603.248	-628.9	2962.12	289.775	-656.67	3016.98	130.209	-305.139	3175.13	1000.02	-306.84	3120.6	1156.14	-347.066	3171.17	575.908	-405.455	3131.2	124.562	-373.108	3291.8	68.0082
701	0	-696.445	3164.99	997.747	-685.205	3110.45	1149.73	-671.009	3270.83	606.062	-628.574	2985.03	286.212	-658.903	3044.36	128.569	-304.95	3181.35	1000.45	-307.151	3126.32	1156.64	-346.867	3173.3	576.029	-405.534	3131.35	124.61	-372.854	3292.19	67.7872
702	0	-696.347	3174.68	999.963	-684.404	3118.73	1151.35	-670.51	3286.7	608.588	-628.585	3008.63	281.574	-661.219	3073.19	126.67	-304.763	3187.76	1000.75	-307.534	3131.64	1156.9	-346.687	3175.62	576.106	-405.581	3131.53	124.667	-372.728	3292.29	67.6403
703	0	-696.275	3184.5	1001.96	-683.695	3126.98	1152.6	-669.938	3301.92	610.868	-628.887	3032.92	275.922	-663.203	3103.04	124.17	-304.622	3194.05	1000.9	-307.813	3137.08	1156.99	-346.454	3178.12	576.222	-405.682	3131.67	124.745	-372.649	3292.4	67.5599
