# Supplementary material for: A Brake-Based Overground Gait Rehabilitation Device for Altering Propulsion Impulse Symmetry
Source: Sensors (Basel). 2021 Oct 5;21(19):6617. doi: 10.3390/s21196617 (PMC8512803; doi:10.3390/s21196617)
Supplement: Supplementary file 1 [file sensors-21-06617-s001.zip › GPT animations/code and data/Trajectories/BD 22.csv]

Trajectories
100
		BDC013:LTroc			BDC013:LIliac			BDC013:LKnee			BDC013:LAnkle			BDC013:LToe			BDC013:RTroc			BDC013:RIliac			BDC013:RKnee			BDC013:RAnkle			BDC013:RToe
Frame	Sub Frame	X	Y	Z	X	Y	Z	X	Y	Z	X	Y	Z	X	Y	Z	X	Y	Z	X	Y	Z	X	Y	Z	X	Y	Z	X	Y	Z
		mm	mm	mm	mm	mm	mm	mm	mm	mm	mm	mm	mm	mm	mm	mm	mm	mm	mm	mm	mm	mm	mm	mm	mm	mm	mm	mm	mm	mm	mm
195	0	-687.655	-1550.24	947.123	-682.812	-1600.07	1104.7	-652.733	-1478.95	551.739	-626.146	-1791.45	257.828	-646.661	-1749.25	91.5735	-295.293	-1560.35	960.778	-301.827	-1608.79	1115.69	-325.847	-1550.48	537.121	-375.312	-1585.13	83.4852	-341.721	-1422.03	28.499
196	0	-685.77	-1539.56	949.003	-680.625	-1591.53	1105.61	-651.265	-1460.39	555.62	-623.592	-1768.52	256.434	-644.567	-1722.53	91.2746	-293.815	-1552.3	961.182	-299.788	-1600.77	1115.56	-325.381	-1547.79	537.107	-375.39	-1585.1	83.5819	-341.737	-1422.01	28.3498
197	0	-684.387	-1534.37	954.746	-678.269	-1583.44	1107.04	-649.768	-1442.15	559.216	-620.968	-1744.93	253.944	-642.663	-1695.24	90.2684	-292.583	-1544.35	961.611	-298.152	-1592.85	1115.92	-324.949	-1545.1	537.046	-374.87	-1586.14	84.4392	-341.784	-1421.92	28.1693
198	0	-683.039	-1528.68	959.515	-675.887	-1576.52	1108.75	-648.37	-1424.63	562.521	-618.38	-1720.84	250.48	-640.715	-1666.86	88.5061	-291.466	-1536.39	962.143	-296.913	-1585.24	1116.49	-324.582	-1542.31	537.028	-375.189	-1585.61	84.3415	-341.748	-1421.74	27.9348
199	0	-681.671	-1522.51	963.392	-673.596	-1570.22	1110.8	-647.135	-1408.17	565.527	-615.771	-1696.26	246.123	-638.857	-1637.5	86.2916	-290.505	-1528.62	962.66	-296.106	-1577.91	1117.2	-324.205	-1539.54	537.021	-375.253	-1585.4	84.423	-341.73	-1421.57	27.6674
200	0	-680.461	-1515.95	966.424	-671.525	-1563.56	1112.56	-645.916	-1392.52	568.45	-613.32	-1671.31	240.923	-637.107	-1607.13	83.6325	-289.478	-1521.17	962.991	-295.409	-1571	1117.67	-323.81	-1536.73	537.029	-375.324	-1585.15	84.5877	-341.706	-1421.39	27.3834
201	0	-679.273	-1509.07	968.577	-670.163	-1557.02	1114	-644.325	-1377.14	571.006	-610.891	-1646.02	234.842	-635.473	-1575.78	80.5876	-288.361	-1514.09	963.019	-294.261	-1564.03	1117.66	-323.399	-1533.96	537.108	-375.394	-1584.89	84.7812	-341.71	-1421.14	27.0668
202	0	-678.252	-1501.84	970.054	-668.994	-1549.29	1115.01	-642.676	-1362.32	573.358	-608.63	-1620.39	228.086	-633.924	-1543.53	77.2038	-287.413	-1506.66	962.371	-292.529	-1556.28	1117.1	-323.029	-1531.07	537.112	-375.465	-1584.61	84.9522	-341.662	-1420.94	26.7441
203	0	-677.234	-1494.01	970.686	-667.804	-1540.11	1115.84	-641.146	-1348.56	575.875	-606.371	-1594.16	220.484	-632.372	-1510.43	73.5992	-286.581	-1499.01	961.479	-290.557	-1547.96	1116.25	-322.697	-1528.06	537.078	-375.507	-1584.28	85.1299	-341.599	-1420.64	26.5034
204	0	-676.232	-1485.63	970.777	-666.627	-1530.7	1116.63	-639.507	-1335.3	577.91	-604.128	-1567.38	212.343	-630.908	-1476.64	69.8251	-285.765	-1490.8	960.048	-288.665	-1539.34	1115.31	-322.485	-1524.9	536.978	-375.557	-1583.99	85.3521	-341.417	-1420.47	26.3277
205	0	-675.298	-1476.73	970.317	-665.263	-1520.92	1117.27	-637.897	-1322.51	579.543	-601.954	-1540.07	203.65	-629.696	-1442.42	66.1043	-284.411	-1484.63	959.081	-287.002	-1530.71	1114.27	-322.372	-1521.78	536.743	-375.776	-1583.71	85.5823	-341.321	-1420.32	26.1637
206	0	-674.429	-1467.23	969.473	-663.98	-1511.67	1117.87	-636.386	-1310.52	580.756	-599.844	-1512.18	194.572	-628.532	-1407.65	62.3216	-283.688	-1476.69	957.933	-285.513	-1522.34	1113.32	-322.314	-1518.75	536.471	-375.999	-1583.45	85.7466	-341.323	-1420.15	26.0232
207	0	-673.568	-1457.23	968.325	-662.722	-1502.71	1118.38	-635.35	-1299.85	581.58	-597.742	-1483.77	185.191	-627.768	-1372.73	58.821	-282.903	-1469.11	956.953	-284.24	-1514.19	1112.4	-322.243	-1515.73	536.142	-376.219	-1583.22	85.877	-341.345	-1420.03	25.8826
208	0	-672.771	-1446.73	967.164	-661.484	-1494.32	1118.84	-633.825	-1289.63	581.662	-595.705	-1454.87	175.798	-627.279	-1337.49	55.6811	-282.239	-1461.4	956.003	-283.256	-1506.09	1111.59	-322.012	-1512.8	535.891	-376.432	-1582.92	85.9974	-341.276	-1419.89	25.6849
209	0	-671.965	-1435.88	966.118	-660.125	-1485.84	1119.15	-632.851	-1280.47	581.352	-593.658	-1425.62	166.518	-627.143	-1302.31	53.1946	-281.637	-1453.63	955.22	-282.452	-1498.15	1110.86	-321.853	-1509.69	535.679	-376.647	-1582.59	86.199	-341.21	-1419.62	25.4516
210	0	-671.213	-1424.53	965.261	-659.1	-1478.08	1119.33	-631.908	-1271.99	580.317	-591.666	-1395.87	157.428	-627.18	-1266.96	51.2394	-280.839	-1446.65	954.752	-281.776	-1490.34	1110.25	-321.676	-1506.61	535.517	-376.889	-1582.34	86.4108	-341.161	-1419.5	25.3179
211	0	-670.602	-1412.92	964.804	-658.037	-1469.8	1119.32	-630.842	-1264.04	578.557	-589.814	-1365.85	148.737	-627.39	-1231.91	50.1532	-280.441	-1438.75	954.007	-281.214	-1482.49	1109.62	-321.48	-1503.45	535.353	-377.106	-1582.07	86.697	-341.184	-1419.36	25.1911
212	0	-669.767	-1400.54	964.731	-657.239	-1461.52	1119.11	-629.925	-1256.95	576.091	-587.738	-1335.07	140.432	-627.334	-1196.69	49.618	-279.791	-1431.32	953.286	-280.616	-1474.38	1108.88	-321.24	-1500.11	535.207	-377.285	-1581.6	87.0281	-341.157	-1419.2	25.0635
213	0	-669.759	-1393.22	964.609	-656.49	-1452.61	1118.62	-628.883	-1250.61	573.269	-586.508	-1304.6	133.035	-627.16	-1161.87	50.0034	-279.028	-1423.97	952.446	-279.907	-1466	1108.04	-320.872	-1496.57	535.044	-377.396	-1581.1	87.3706	-340.988	-1419.14	24.8958
214	0	-669.312	-1385.08	963.401	-655.956	-1443.42	1117.92	-627.914	-1244.94	570.044	-585.613	-1274.08	126.548	-626.417	-1127.15	50.9364	-278.2	-1416.5	951.453	-279.146	-1457.29	1107.04	-320.61	-1492.79	534.923	-377.462	-1580.58	87.8023	-340.951	-1418.92	24.6483
215	0	-669.346	-1376.76	963.239	-655.578	-1434.45	1116.91	-626.888	-1239.64	566.662	-585.199	-1243.37	121.106	-625.002	-1092.61	52.5601	-277.631	-1408.53	950.503	-278.592	-1448.61	1106.08	-320.432	-1488.72	534.879	-377.603	-1580.04	88.349	-340.981	-1418.7	24.5119
216	0	-668.31	-1365.7	961.837	-655.107	-1425.18	1115.83	-626.12	-1234.74	563.176	-585.696	-1213.61	117.268	-622.721	-1058.53	55.0183	-277.021	-1400.45	949.484	-278.165	-1439.92	1105.11	-320.32	-1484.43	534.746	-377.838	-1579.51	88.9135	-341.03	-1418.54	24.3651
217	0	-667.337	-1354.97	960.429	-654.541	-1415.36	1114.57	-625.407	-1230.03	559.58	-585.877	-1183.54	114.469	-619.434	-1025	58.542	-276.285	-1392.95	948.708	-277.844	-1431.23	1104.2	-320.187	-1479.97	534.559	-378.093	-1578.93	89.5708	-341.051	-1418.31	24.3447
218	0	-666.67	-1345.05	959.217	-654.301	-1406.05	1113.41	-624.157	-1225.08	555.961	-586.383	-1154.72	112.958	-615.38	-992.659	62.966	-273.71	-1391.13	949.348	-277.516	-1422.4	1103.25	-320.319	-1475.03	534.262	-378.386	-1578.21	90.2019	-341.046	-1418.15	24.3064
219	0	-666.497	-1336.41	958.227	-653.849	-1395.97	1112.07	-622.744	-1220.19	552.636	-587.199	-1127.7	112.343	-611.097	-962.234	68.1406	-273.011	-1383.77	948.483	-277.297	-1413.48	1102.16	-320.422	-1470.1	533.994	-378.677	-1577.56	90.8746	-341.012	-1417.98	24.217
220	0	-666.346	-1328.04	957.369	-653.449	-1385.93	1110.85	-621.379	-1215.23	549.695	-588.283	-1103.09	112.45	-606.765	-934.262	73.9556	-273.64	-1372.03	946.501	-277.183	-1404.53	1100.95	-320.612	-1464.78	533.668	-379.066	-1576.84	91.6137	-341.03	-1417.88	24.2115
221	0	-666.519	-1320.04	956.421	-653.406	-1376.63	1109.45	-620.108	-1210.08	546.738	-589.162	-1080.88	112.952	-602.501	-909.162	80.3844	-274.482	-1359.64	944.475	-277.091	-1395.47	1099.67	-320.936	-1459.1	533.257	-379.553	-1576.16	92.4676	-341.104	-1417.77	24.1716
222	0	-666.682	-1312.1	955.442	-653.444	-1367.4	1108.02	-619.141	-1204.36	543.765	-589.641	-1061.29	113.457	-598.701	-887.34	87.1589	-274.711	-1349.1	942.85	-277.056	-1386.53	1098.35	-321.099	-1453.43	532.932	-380.095	-1575.49	93.4088	-341.151	-1417.65	24.1909
223	0	-666.967	-1303.76	954.226	-653.394	-1357.82	1106.49	-618.631	-1197.55	541.427	-589.525	-1044.81	113.759	-595.44	-869.27	93.5894	-274.442	-1340.42	941.611	-276.947	-1377.45	1097	-321.354	-1447.2	532.47	-380.619	-1574.65	94.3679	-341.266	-1417.45	24.1391
224	0	-666.541	-1293.05	952.536	-653.224	-1347.42	1104.92	-618.217	-1189.04	539.591	-588.825	-1031.33	113.137	-593.063	-855.1	98.8672	-274.083	-1332.32	940.452	-276.987	-1368.18	1095.57	-321.592	-1440.56	531.778	-380.996	-1573.74	95.4851	-341.38	-1417.24	24.0476
225	0	-665.876	-1281.36	951.057	-653.348	-1337.47	1103.49	-617.968	-1179.25	538.281	-587.948	-1021.07	111.533	-591.503	-844.683	101.737	-273.967	-1323.91	939.149	-277.052	-1358.99	1094.12	-321.78	-1433.54	531.046	-381.147	-1572.69	96.6814	-341.418	-1417.05	23.928
226	0	-665.509	-1270.07	949.887	-653.638	-1327.78	1102.15	-617.512	-1168.18	537.417	-586.855	-1013.37	109.407	-590.41	-837.234	101.413	-274.199	-1314.76	937.695	-277.221	-1349.89	1092.67	-321.907	-1426.24	530.377	-381.208	-1571.53	97.9982	-341.488	-1416.75	23.7636
227	0	-665.398	-1259.31	948.955	-653.948	-1318.24	1100.95	-618.335	-1157.64	537.419	-585.698	-1007.58	107.952	-589.412	-831.76	97.6209	-274.398	-1306	936.455	-277.46	-1340.56	1091.19	-322.041	-1418.55	529.599	-381.061	-1570.19	99.4046	-341.564	-1416.39	23.5785
228	0	-665.573	-1248.85	948.416	-654.14	-1308.5	1099.95	-617.983	-1145.69	537.223	-584.413	-1003.24	106.867	-588.116	-827.997	90.5137	-274.724	-1296.68	935.116	-277.785	-1331.37	1089.79	-322.228	-1410.5	528.882	-380.841	-1568.68	100.976	-341.513	-1416.02	23.447
229	0	-665.85	-1238.48	948.209	-654.21	-1298.15	1099.21	-617.669	-1133.63	537.105	-582.769	-999.488	105.021	-586.668	-824.24	82.724	-275.138	-1287.24	933.976	-278.14	-1322.02	1088.5	-322.547	-1402.22	528.25	-380.719	-1567.15	102.845	-341.574	-1415.64	23.2099
230	0	-666.144	-1228.02	948.16	-654.404	-1287.75	1098.69	-617.084	-1122.06	537.127	-580.903	-995.389	103.589	-584.813	-821.402	76.0096	-275.485	-1278.36	933.158	-278.557	-1312.65	1087.26	-322.935	-1393.68	527.727	-380.539	-1565.37	104.942	-341.48	-1415.7	23.0654
231	0	-666.509	-1217.58	948.214	-654.515	-1276.81	1098.38	-616.383	-1110.81	537.014	-578.974	-990.794	102.725	-582.563	-818.107	70.919	-276.02	-1268.96	932.336	-279.115	-1303.29	1086.16	-323.281	-1385.05	527.468	-380.424	-1563.5	107.361	-341.439	-1415.28	22.8781
232	0	-666.871	-1207.09	948.294	-654.841	-1266.04	1098.27	-615.267	-1099.52	536.818	-576.961	-986.545	101.783	-580.164	-815.302	66.4194	-276.649	-1259.44	931.704	-279.749	-1293.56	1085.13	-322.624	-1378.05	527.959	-380.119	-1561.32	110.004	-341.351	-1414.81	22.6849
233	0	-667.339	-1196.81	948.463	-655.492	-1255.71	1098.34	-614.456	-1088.33	537.022	-575.726	-982.524	101.056	-577.809	-812.378	61.3433	-277.435	-1249.8	931.163	-280.55	-1283.84	1084.26	-323.155	-1368.62	527.866	-379.722	-1558.94	112.946	-341.146	-1414.48	22.536
234	0	-667.786	-1186.83	948.831	-656.148	-1245.12	1098.53	-614.131	-1076.6	537.441	-575.124	-978.562	100.447	-575.917	-809.708	56.4099	-278.33	-1239.82	930.654	-281.35	-1274.03	1083.55	-323.569	-1358.46	527.693	-379.279	-1556.24	116.173	-340.919	-1414.13	22.257
235	0	-668.337	-1177.06	949.479	-656.805	-1234.37	1098.99	-614.155	-1064.98	538.444	-574.784	-974.972	100.09	-574.998	-807.768	52.5111	-279.408	-1229.32	930.24	-282.202	-1263.91	1083.05	-323.898	-1347.66	527.619	-378.688	-1553.1	119.715	-340.842	-1413.69	22.0544
236	0	-668.865	-1167.26	950.615	-657.551	-1223.55	1099.7	-614.383	-1053.42	539.549	-574.458	-971.974	99.748	-574.842	-806.22	49.2081	-280.369	-1219.29	930.187	-282.97	-1253.64	1082.82	-323.942	-1336.04	527.538	-377.906	-1549.46	123.616	-340.444	-1413.18	21.7999
237	0	-669.31	-1157.3	951.981	-658.217	-1212.64	1100.63	-615.034	-1042.11	540.734	-574.175	-969.875	99.4928	-574.996	-805.208	46.6521	-281.531	-1208.64	930.14	-283.829	-1243.44	1082.68	-323.783	-1323.58	527.394	-376.841	-1545.3	127.848	-340.191	-1412.64	21.732
238	0	-671.652	-1146.03	951.324	-658.877	-1201.92	1101.83	-615.739	-1030.9	541.65	-573.995	-968.02	99.3137	-575.003	-804.176	44.6888	-282.979	-1197.44	930.11	-284.915	-1233.38	1082.66	-323.446	-1310.17	527.188	-375.587	-1540.73	132.526	-339.964	-1412.1	21.7444
239	0	-672.574	-1134.02	952.586	-659.552	-1191.39	1103.25	-616.591	-1020.52	542.352	-574.033	-966.307	99.1737	-575.08	-803.603	42.9356	-284.483	-1186.18	930.238	-285.876	-1223.23	1082.73	-322.933	-1296.22	527.001	-374.059	-1535.55	137.588	-339.6	-1411.64	21.9499
240	0	-673.205	-1121.5	954.325	-660.39	-1181.08	1104.85	-617.409	-1010.9	542.93	-574.18	-964.582	98.9788	-575.017	-802.527	41.1836	-285.774	-1175.44	930.664	-286.944	-1212.9	1083.01	-322.235	-1281.36	526.85	-372.328	-1529.82	143.001	-339.093	-1411.15	22.167
241	0	-673.788	-1108.49	956.099	-661.537	-1171.24	1106.51	-618.133	-1001.87	543.071	-574.319	-962.985	98.7415	-575.2	-801.877	40.2377	-287.034	-1164.79	931.148	-287.986	-1202.31	1083.3	-321.388	-1265.55	526.634	-370.517	-1523.35	148.859	-338.457	-1410.53	22.7176
242	0	-674.636	-1095.04	957.573	-662.71	-1161.47	1108.09	-618.487	-993.751	542.751	-574.249	-961.719	98.3543	-575.169	-801.387	39.9446	-287.278	-1157.09	932.579	-289.04	-1191.71	1083.53	-320.344	-1248.94	526.34	-368.604	-1515.91	155.276	-337.792	-1409.11	23.3192
243	0	-676.006	-1081.66	958.54	-664.054	-1151.97	1109.64	-619.289	-987.027	542.975	-573.97	-960.812	97.8906	-574.904	-800.818	39.4303	-288.855	-1145.33	932.859	-290.195	-1181.2	1083.8	-319.048	-1231.34	525.907	-366.726	-1507.34	162.325	-337.172	-1407.57	24.2095
244	0	-677.417	-1068.79	959.507	-665.323	-1142.09	1111.06	-619.353	-980.417	542.227	-573.641	-960.176	97.4722	-574.744	-800.485	39.1466	-290.412	-1133.46	933.233	-291.426	-1170.87	1084.08	-317.749	-1212.46	525.176	-364.845	-1497.37	169.861	-336.719	-1405.36	25.7111
245	0	-678.871	-1056.54	960.062	-666.472	-1132.01	1112.22	-619.157	-975.913	541.603	-573.254	-959.427	96.9248	-574.495	-800.199	38.8171	-291.918	-1121.84	933.604	-292.755	-1161.02	1084.29	-316.102	-1192.52	524.452	-362.844	-1485.83	178.051	-336.165	-1402.61	27.7812
246	0	-680.923	-1046.31	960.772	-667.727	-1122.24	1113.24	-619.421	-971.882	541.048	-573.021	-958.988	96.4551	-574.371	-800.022	38.6348	-293.3	-1110.62	934.065	-293.988	-1151.53	1084.7	-314.388	-1171.52	523.78	-360.599	-1472.64	186.546	-335.83	-1398.91	30.2031
247	0	-681.716	-1037.18	960.943	-668.944	-1112.38	1114.21	-620.432	-968.903	541.04	-572.901	-958.862	96.0476	-574.431	-799.982	38.5361	-294.589	-1099.76	934.552	-295.13	-1142.19	1085.06	-312.866	-1149.52	522.973	-358.315	-1457.85	195.406	-335.255	-1394.23	32.8753
248	0	-682.613	-1028.8	961.643	-669.98	-1102.45	1115.32	-621.277	-966.451	540.592	-573.419	-959.342	95.9999	-574.581	-799.946	38.4789	-295.742	-1089.29	935.061	-296.053	-1133.29	1085.31	-311.477	-1127.04	522.406	-355.638	-1441.06	203.771	-334.677	-1389.05	36.4285
249	0	-683.992	-1021.45	962.78	-670.596	-1091.86	1116.46	-622.324	-963.842	540.724	-573.272	-958.992	95.5464	-574.829	-799.876	38.3213	-296.909	-1079.2	935.38	-296.938	-1124.96	1085.29	-310.183	-1104	522.264	-353.01	-1422.84	211.936	-334.189	-1382.37	40.5508
250	0	-685.163	-1014.64	963.926	-670.911	-1081.57	1117.92	-623.24	-961.516	540.374	-573.125	-958.587	95.1186	-574.937	-799.861	38.2793	-297.944	-1069.31	935.635	-297.666	-1117.1	1085.12	-309.14	-1081.03	522.615	-350.155	-1403.51	219.002	-333.912	-1374.8	44.761
251	0	-685.901	-1008.36	964.767	-671.296	-1072.49	1119.36	-624.22	-958.995	540.657	-573.016	-958.325	94.7033	-575.084	-799.849	38.2423	-298.85	-1059.64	935.907	-298.258	-1109.36	1084.88	-308.261	-1058.36	523.756	-347.034	-1383.42	225.317	-333.944	-1366.79	48.7833
252	0	-686.706	-1002.57	965.805	-671.64	-1064.28	1120.83	-625.11	-956.302	540.888	-573.259	-958.247	94.4633	-575.179	-799.873	38.2023	-299.659	-1050.35	936.328	-298.717	-1101.74	1084.77	-307.607	-1036.04	525.529	-344.074	-1363.55	231.195	-334.29	-1356.78	52.302
253	0	-686.089	-999.899	967.369	-672.235	-1056.53	1122.13	-626.029	-953.823	540.556	-573.529	-958.285	94.3188	-575.318	-799.885	38.1535	-300.248	-1041.17	936.948	-299.007	-1094.05	1084.93	-307.048	-1014.48	527.914	-341.728	-1344.27	236.669	-333.805	-1341.64	57.3867
254	0	-688.1	-994.557	968.09	-673.032	-1048.46	1123.34	-626.883	-951.205	540.771	-573.818	-958.237	94.1399	-575.405	-799.948	38.1401	-300.771	-1032.14	937.791	-299.101	-1085.7	1085.42	-306.843	-993.315	530.72	-340.057	-1324.39	242.418	-333.272	-1320.17	62.3984
255	0	-689.167	-986.572	968.354	-674.235	-1039.55	1124.17	-627.616	-949.184	540.485	-574.012	-958.226	94.0338	-575.49	-799.958	38.1054	-300.978	-1023.03	938.699	-298.704	-1076.71	1086.18	-307.183	-972.868	533.859	-338.938	-1303.93	247.069	-332.17	-1294.89	67.0704
256	0	-689.524	-977.284	968.234	-675.793	-1030.08	1124.63	-628.267	-947.323	540.893	-574.132	-958.288	93.9823	-575.529	-799.986	38.1063	-301.063	-1013.67	939.779	-298.331	-1067.37	1087.25	-307.779	-953.008	537.45	-338.265	-1282.85	250.706	-331.172	-1266.59	70.7201
257	0	-689.499	-967.461	967.742	-677.481	-1020.1	1124.76	-628.706	-946.126	540.72	-574.158	-958.351	93.9748	-575.586	-800.027	38.18	-301.034	-1004.29	940.989	-298.217	-1058.16	1088.68	-308.426	-933.635	541.492	-337.79	-1261.18	253.141	-329.688	-1237.76	73.8626
258	0	-689.783	-958.941	967.288	-679.126	-1010.14	1124.76	-629.092	-945.214	540.907	-574.104	-958.529	93.9786	-575.782	-800.272	38.3875	-300.8	-995.116	942.501	-298.561	-1049.37	1090.58	-309.196	-914.653	545.895	-337.592	-1239.2	253.985	-328.069	-1208.73	75.919
259	0	-690.18	-951.41	966.935	-680.628	-1000.88	1124.78	-629.297	-944.302	541.143	-574.033	-958.716	93.9761	-575.83	-800.283	38.4398	-300.371	-986.617	944.446	-299.309	-1040.68	1093.04	-310.024	-896.21	550.303	-337.616	-1216.84	253.584	-326.12	-1179.81	77.011
260	0	-690.768	-944.904	966.707	-681.736	-992.207	1124.99	-629.587	-943.623	541.151	-573.949	-958.98	94.0139	-575.886	-800.359	38.4772	-300.067	-978.865	946.872	-300.345	-1032.09	1095.94	-310.887	-878.113	554.509	-337.837	-1194.06	251.906	-323.925	-1150.83	77.1582
261	0	-691.504	-939.454	966.512	-682.415	-983.64	1125.4	-629.892	-942.883	541.188	-573.818	-959.125	94.0278	-575.907	-800.382	38.5097	-300.931	-966.657	948.779	-301.417	-1023.28	1098.94	-311.37	-860.601	558.623	-338.22	-1170.87	249.127	-321.738	-1121.35	76.4861
262	0	-691.823	-932.826	966.338	-683.577	-978.717	1126.02	-630.307	-941.408	541.566	-573.68	-959.183	94.0358	-575.968	-800.373	38.5094	-301.954	-953.662	950.79	-302.541	-1014.32	1102.01	-312.147	-843.6	562.267	-338.701	-1147.13	245.376	-319.096	-1091.3	75.3933
263	0	-692.008	-926.43	966.132	-683.884	-970.831	1126.44	-630.721	-939.964	541.442	-573.68	-959.219	94.1138	-576.008	-800.383	38.4351	-302.533	-942.648	953.168	-303.709	-1005.72	1104.81	-313.178	-827.478	565.697	-339.279	-1122.86	240.493	-316.546	-1061	74.0156
264	0	-692.31	-920.206	965.882	-684.267	-963.519	1126.69	-630.663	-937.594	541.475	-573.727	-959.279	94.159	-576.028	-800.381	38.3548	-302.755	-933.564	955.676	-304.63	-997.455	1107.18	-314.351	-812.242	568.908	-339.943	-1098.27	234.801	-314.324	-1028.76	72.1166
265	0	-692.549	-913.895	965.564	-684.781	-956.356	1126.73	-631.016	-935.446	541.473	-573.747	-959.26	94.1941	-576.062	-800.308	38.1632	-301.968	-928.358	958.703	-305.399	-989.076	1109.14	-315.546	-797.753	571.874	-340.432	-1073.59	228.246	-312.297	-995.71	69.9912
266	0	-692.674	-907.48	965.221	-685.356	-949.148	1126.6	-630.992	-932.877	541.409	-573.697	-959.032	94.2238	-575.999	-800.165	37.8921	-301.913	-919.701	960.791	-306.021	-980.376	1111.02	-316.617	-783.971	574.614	-340.925	-1047.74	220.633	-310.594	-961.63	67.6248
267	0	-692.86	-901.056	964.791	-686.058	-941.757	1126.33	-631.3	-930.663	541.441	-573.704	-958.864	94.3174	-575.792	-799.861	37.547	-302.063	-910.157	962.59	-306.453	-971.161	1112.63	-317.689	-771.241	577.301	-341.294	-1021.4	212.43	-309.084	-926.837	65.1827
268	0	-693.026	-894.454	964.236	-686.827	-934.101	1125.92	-631.24	-928.144	541.528	-573.728	-958.763	94.4361	-575.79	-799.711	37.2754	-302.511	-899.274	963.96	-306.554	-961.292	1114.18	-318.545	-759.273	579.61	-341.781	-994.446	203.542	-307.516	-891.825	62.7459
269	0	-693.164	-887.438	963.616	-687.399	-926.293	1125.43	-631.112	-925.822	541.56	-573.68	-958.682	94.5494	-575.737	-799.558	36.9967	-302.219	-891.524	965.718	-306.021	-949.226	1115.69	-319.555	-747.974	581.377	-342.173	-966.781	194.175	-306.161	-856.638	60.0449
270	0	-693.335	-880.618	962.911	-688.045	-918.652	1124.88	-631.074	-923.353	541.732	-573.588	-958.561	94.6213	-575.687	-799.403	36.7121	-302.199	-882.309	967.057	-306.244	-938.922	1116.89	-320.517	-737.455	582.799	-342.515	-938.346	184.455	-304.878	-821.034	57.1353
271	0	-693.54	-873.712	962.233	-688.618	-910.849	1124.24	-630.626	-920.775	541.39	-573.515	-958.477	94.6772	-575.723	-799.36	36.5265	-302.36	-872.911	968.077	-307.002	-930.097	1117.91	-321.339	-727.771	583.75	-342.865	-909.582	174.731	-303.386	-785.312	54.5338
272	0	-693.66	-866.716	961.494	-689.168	-902.914	1123.41	-630.954	-918.651	541.781	-573.471	-957.8	94.4839	-575.557	-798.793	36.2068	-302.332	-863.865	968.957	-307.338	-920.762	1118.57	-322.127	-718.774	584.212	-343.439	-880.248	165.039	-302.02	-749.454	52.6381
273	0	-693.86	-859.573	960.707	-689.857	-895.198	1122.52	-630.715	-915.995	541.56	-573.454	-958.241	94.8712	-575.579	-798.683	36.0568	-302.331	-854.73	969.562	-307.681	-911.516	1118.97	-322.902	-710.405	584.01	-344.162	-850.52	155.726	-300.414	-713.68	51.5561
274	0	-693.999	-852.457	959.727	-690.493	-887.52	1121.58	-630.777	-912.966	541.555	-573.35	-958.082	94.9897	-575.582	-798.636	35.9422	-302.439	-845.624	969.978	-307.946	-902.232	1119.1	-323.446	-702.738	583.284	-345.038	-820.387	147.065	-298.834	-678.309	51.3237
275	0	-694.167	-845.354	958.99	-690.986	-879.727	1120.68	-631.089	-910.031	541.793	-573.302	-957.825	95.0583	-575.634	-798.417	35.9435	-302.382	-836.878	970.092	-308.22	-892.994	1119.04	-324.099	-695.609	581.9	-346.183	-789.771	138.926	-296.847	-644.163	51.9125
276	0	-694.403	-838.16	958.193	-691.457	-871.978	1119.85	-631.161	-906.914	541.413	-573.327	-957.771	95.2739	-575.626	-798.475	35.6687	-302.415	-828.184	969.878	-309.749	-886.959	1118.77	-324.563	-689.043	579.986	-347.325	-759.331	131.954	-295.614	-610.447	52.5684
277	0	-694.622	-830.804	957.519	-691.68	-864.18	1119.14	-631.083	-903.114	541.338	-573.271	-957.564	95.4537	-575.627	-798.242	35.5909	-302.517	-819.456	969.498	-310.208	-878.271	1118.43	-325.001	-682.656	577.691	-348.269	-728.642	125.906	-295.48	-576.716	53.0215
278	0	-694.843	-823.415	956.77	-691.759	-856.248	1118.56	-631.105	-899.438	541.3	-573.182	-957.215	95.6508	-575.71	-798.566	35.5405	-302.489	-810.663	968.856	-310.445	-868.494	1118.05	-325.171	-676.609	575.011	-349.215	-697.64	121.06	-296.085	-543.283	53.5265
279	0	-695.129	-815.825	956.072	-691.756	-848.262	1117.95	-631.143	-895.45	541.245	-573.129	-956.894	95.9308	-575.74	-798.508	35.4039	-302.503	-801.912	967.979	-310.643	-858.492	1117.43	-325.12	-670.679	572.085	-350.037	-667.783	117.527	-297.446	-510.69	55.0479
280	0	-695.468	-808.228	955.333	-691.865	-839.987	1117.31	-631.268	-891.394	541.134	-573.063	-956.511	96.2277	-575.737	-798.379	35.294	-302.576	-793.229	966.866	-310.803	-848.422	1116.68	-325.092	-665.042	569.16	-351.226	-638.143	115.241	-300.095	-478.22	57.463
281	0	-695.919	-800.531	954.435	-691.944	-831.443	1116.58	-631.359	-886.921	540.899	-573.012	-956.211	96.5369	-575.782	-798.263	35.1658	-302.776	-784.109	965.382	-310.84	-838.297	1115.72	-325.151	-659.415	566.094	-352.117	-610.163	114.186	-302.059	-448.25	62.0784
282	0	-696.293	-792.601	953.516	-692.073	-822.573	1115.65	-631.422	-882.517	540.771	-572.962	-955.847	96.852	-575.819	-798.162	35.0718	-302.923	-775.123	963.842	-310.773	-827.857	1114.73	-325.441	-653.667	563.009	-353.376	-583.366	113.691	-305.307	-419.073	67.1784
283	0	-696.571	-784.722	952.439	-692.116	-813.501	1114.61	-631.228	-877.864	540.653	-572.953	-955.542	97.2829	-575.806	-798.007	34.9287	-302.898	-765.68	962.221	-310.671	-817.506	1113.65	-326.058	-647.689	560.167	-354.601	-558.427	113.284	-310.277	-389.733	72.7613
284	0	-696.815	-776.422	951.318	-692.083	-804.417	1113.4	-631.358	-873.26	540.527	-572.893	-955.027	97.5753	-575.812	-797.886	34.7861	-302.736	-756.283	960.552	-310.87	-807.644	1112.64	-326.839	-641.318	557.482	-355.62	-535.303	112.97	-314.552	-363.285	79.4487
285	0	-696.982	-767.944	950.103	-692.057	-795.293	1112.18	-631.795	-868.503	540.315	-572.899	-954.59	97.9901	-575.823	-797.749	34.6358	-302.506	-746.672	959.041	-310.39	-796.265	1111.2	-327.735	-634.625	554.981	-356.978	-513.446	113.089	-319.056	-338.778	86.9911
286	0	-697.186	-759.407	948.789	-691.983	-786.024	1110.87	-631.423	-863.412	539.717	-572.896	-954.166	98.4346	-575.843	-797.55	34.5341	-302.526	-736.652	957.523	-310.227	-785.474	1110.09	-328.689	-627.709	552.529	-358.07	-493.789	113.795	-323.879	-316.523	94.6519
287	0	-697.327	-750.769	947.459	-691.9	-776.611	1109.51	-631.161	-858.201	539.218	-572.77	-953.684	99.0478	-575.851	-797.353	34.4141	-302.631	-726.341	956.225	-310.099	-774.363	1109.07	-329.648	-620.367	550.178	-359.76	-475.728	114.166	-328.576	-296.95	101.755
288	0	-697.432	-741.808	946.089	-691.728	-767.048	1108.15	-631.328	-853.306	539.17	-572.634	-953.03	99.7073	-575.886	-797.34	34.3202	-302.755	-715.833	955.03	-309.967	-764.392	1108.04	-330.688	-612.381	548.21	-361.783	-460.076	114.627	-332.977	-280.169	107.653
289	0	-697.447	-732.97	944.772	-691.693	-757.483	1106.73	-630.731	-847.412	538.884	-572.451	-952.402	100.605	-575.788	-796.968	34.1567	-303.023	-705.169	953.973	-309.606	-753.276	1107.22	-331.691	-603.332	546.697	-363.996	-446.678	114.387	-336.632	-266.551	111.009
290	0	-697.412	-723.943	943.435	-691.691	-748.053	1105.41	-630.347	-841.251	538.523	-572.285	-951.513	101.446	-575.794	-796.739	34.0375	-303.165	-694.44	952.869	-309.363	-742.644	1106.32	-332.78	-592.948	545.612	-366.361	-435.894	113.491	-339.515	-255.852	111.413
291	0	-697.356	-714.737	942.162	-691.773	-738.522	1104.12	-630.021	-835.207	538.415	-572.102	-950.719	102.608	-575.81	-796.547	33.9427	-303.152	-683.745	951.884	-309.119	-732.171	1105.31	-333.943	-581.143	544.858	-369.068	-427.464	111.692	-341.974	-247.652	109.154
292	0	-697.177	-706.303	941.024	-691.396	-728.614	1102.91	-629.807	-828.876	537.884	-572.089	-949.696	103.774	-575.82	-796.158	33.8111	-303.008	-672.975	950.836	-308.371	-720.696	1104.61	-335.085	-568.693	544.311	-371.934	-421.258	109.236	-343.785	-241.959	104.864
293	0	-696.972	-696.978	940.032	-691.055	-718.848	1101.92	-629.509	-822.034	537.786	-572.032	-948.454	105.068	-575.788	-795.799	33.6565	-302.625	-662.128	949.917	-308.116	-709.912	1103.53	-336.292	-555.934	543.834	-374.708	-416.983	106.542	-345.621	-238.462	99.1146
294	0	-696.783	-687.586	939.175	-690.48	-708.942	1100.94	-628.877	-815.011	537.904	-572.014	-947.256	106.7	-575.936	-795.681	33.4156	-302.354	-651.05	948.965	-307.63	-698.623	1102.33	-337.52	-543.158	543.366	-377.285	-414.428	104.779	-347.353	-235.628	93.4809
295	0	-696.47	-678.063	938.416	-689.948	-699.137	1100.15	-629.019	-807.501	537.775	-572.107	-945.915	108.45	-576.009	-795.279	33.2688	-302.116	-639.548	948.016	-307.18	-687.382	1101.23	-338.743	-530.605	542.851	-379.759	-411.871	103.767	-349.453	-234.027	88.094
296	0	-696.076	-669.314	937.846	-689.275	-689.004	1099.4	-628.67	-799.717	537.818	-572.382	-944.39	110.372	-576.135	-794.893	33.0966	-301.993	-627.596	947.15	-306.591	-675.617	1100.24	-340.061	-518.495	542.302	-382.762	-408.986	101.642	-351.565	-231.635	83.5754
297	0	-695.566	-659.988	937.382	-688.618	-679.061	1098.78	-628.141	-791.228	537.914	-572.7	-942.612	112.54	-576.266	-794.353	32.9162	-301.968	-615.255	946.708	-305.907	-663.387	1099.73	-341.438	-507.248	541.732	-385.572	-405.091	100.454	-353.965	-228.838	80.0435
298	0	-695.072	-650.091	936.974	-688.046	-669.085	1098.21	-627.89	-782.424	538.203	-573.107	-940.499	115.016	-576.444	-793.771	32.7192	-301.872	-602.403	946.607	-305.451	-651.123	1099.67	-342.772	-496.896	541.253	-388.05	-400.033	99.5644	-356.623	-225.734	76.1999
299	0	-694.5	-640.026	936.72	-687.368	-658.871	1097.71	-627.63	-772.645	538.426	-573.534	-938.157	117.925	-576.847	-793.348	32.575	-301.69	-589.377	946.973	-305.101	-638.709	1100.11	-343.988	-486.929	540.925	-389.751	-395.427	98.7719	-359.448	-221.986	71.1896
300	0	-693.871	-629.709	936.591	-686.924	-648.662	1097.36	-627.745	-762.073	538.544	-574.027	-935.237	121.004	-577.164	-792.721	32.4202	-301.546	-576.495	947.612	-304.781	-626.145	1100.92	-344.867	-476.682	540.931	-389.89	-390.941	98.0846	-361.827	-218.359	65.9214
301	0	-693.376	-619.009	936.576	-686.447	-638.226	1097.09	-627.236	-750.256	538.655	-574.638	-931.937	124.433	-577.647	-792.169	32.2937	-301.529	-563.799	948.348	-304.451	-613.742	1102.06	-345.095	-465.617	541.382	-389.595	-387.016	97.3978	-362.955	-215.759	61.3517
302	0	-692.739	-608.108	936.589	-686.129	-627.518	1096.89	-627.177	-737.55	538.603	-575.348	-927.883	128.028	-578.089	-791.694	32.1982	-301.396	-551.492	949.255	-304.167	-601.505	1103.44	-344.924	-453.832	542.351	-389.294	-384.217	96.809	-362.893	-214.066	57.393
303	0	-692.119	-596.91	936.731	-685.581	-615.579	1096.47	-627.337	-723.81	538.347	-576.168	-923.558	132.232	-578.5	-790.974	32.0922	-301.205	-539.599	950.599	-303.786	-589.309	1105.01	-344.383	-442.146	543.679	-388.594	-382.377	96.351	-362.336	-212.808	53.7976
304	0	-691.373	-585.397	936.941	-685.033	-603.054	1096.57	-627.715	-708.935	538.004	-577.11	-918.571	136.852	-578.974	-790.366	32.1593	-300.715	-528.2	952.377	-303.526	-577.443	1106.96	-343.675	-431.304	545.062	-387.717	-381.101	96.3762	-362.121	-211.814	50.9954
305	0	-690.571	-573.572	937.188	-684.306	-590.125	1096.79	-628.392	-692.889	537.619	-578.127	-912.64	141.749	-579.362	-789.332	32.2396	-299.93	-517.05	954.177	-303.409	-565.948	1109.02	-342.759	-421.328	546.234	-387.138	-379.666	96.3029	-362.214	-210.679	48.4598
306	0	-689.711	-561.821	937.7	-683.617	-577.136	1097.2	-629.416	-675.667	537.084	-579.26	-905.945	147.333	-579.618	-787.997	32.261	-299.005	-505.838	956.116	-302.947	-554.588	1111.07	-341.781	-412.242	547.151	-386.368	-378.081	96.1752	-362.142	-209.811	46.3279
307	0	-688.817	-549.68	938.339	-682.587	-564.053	1097.77	-630.93	-657.561	536.805	-580.442	-898.104	153.419	-580.218	-786.686	32.7026	-298.229	-494.614	957.853	-302.465	-543.606	1112.83	-340.733	-404.035	547.714	-385.713	-376.557	95.9174	-361.89	-208.965	43.9864
308	0	-687.889	-537.321	939.088	-681.585	-551.277	1098.58	-632.795	-638.431	536.399	-581.703	-889.328	160.372	-580.747	-785.147	33.3481	-297.492	-483.384	959.289	-301.703	-532.794	1114.29	-339.873	-396.72	547.721	-385.342	-375.221	95.5376	-361.629	-208.115	42.4069
309	0	-686.855	-525.052	940.049	-680.26	-538.493	1099.59	-634.886	-618.27	535.901	-583.111	-879.311	167.791	-581.204	-783.338	33.9098	-296.435	-472.268	960.118	-300.657	-522.033	1115.3	-339.151	-390.348	547.191	-385.54	-374.321	95.2184	-361.856	-207.435	41.7482
310	0	-685.823	-512.4	941.025	-679.124	-526.597	1100.8	-636.928	-597.206	535.256	-584.474	-867.86	175.572	-581.652	-780.774	34.9135	-295.206	-461.745	960.636	-299.333	-511.274	1115.96	-338.788	-384.444	546.558	-386.064	-373.595	94.9873	-362.114	-206.973	41.3454
311	0	-684.652	-499.783	942	-678.094	-515.703	1102.03	-638.634	-575.409	534.478	-585.243	-854.518	183.985	-582.481	-777.403	36.4551	-294.044	-451.889	960.91	-297.916	-500.712	1116.42	-338.511	-378.839	546.039	-386.732	-372.826	94.7242	-362.069	-206.695	41.0137
312	0	-683.619	-487.664	943.005	-677.153	-505.255	1103.1	-640.268	-552.908	533.778	-587.82	-841.556	192.847	-583.512	-773.227	38.4865	-293.025	-442.586	961.401	-296.683	-490.545	1116.9	-338.113	-373.83	545.855	-387.061	-372.338	94.5922	-362.054	-206.45	40.7762
313	0	-682.738	-475.725	943.778	-676.582	-495.293	1104	-641.83	-529.885	533.337	-589.805	-825.82	202.036	-584.445	-768.075	40.7678	-292.209	-433.555	961.944	-295.671	-480.665	1117.56	-337.656	-368.964	545.912	-387.322	-372.004	94.4948	-361.956	-206.299	40.6026
314	0	-681.902	-464.12	944.443	-676.132	-485.436	1104.64	-643.032	-508.103	533.72	-591.536	-808.21	210.574	-584.853	-761.77	43.5755	-290.847	-425.835	962.918	-294.802	-470.704	1118.39	-337.038	-364.086	546.156	-387.358	-371.755	94.5563	-361.797	-206.143	40.4365
315	0	-681.308	-452.55	945.054	-676.09	-475.969	1105.15	-644.3	-485.082	534.303	-593.747	-789.635	218.462	-585.008	-754.863	46.6222	-290.434	-416.626	963.887	-294.25	-461.046	1119.36	-336.393	-359.209	546.356	-387.327	-371.504	94.6197	-361.565	-206.016	40.2798
316	0	-680.754	-441.113	945.592	-676.078	-466.767	1105.5	-645.368	-461.951	535.347	-595.932	-770.487	225.208	-585.084	-746.603	50.072	-290.092	-406.789	964.787	-293.914	-451.427	1120.48	-335.761	-354.227	546.445	-387.345	-371.193	94.7044	-361.41	-205.887	40.2218
317	0	-680.564	-430.252	946.355	-676.241	-458.019	1105.88	-646.44	-439.66	537.25	-597.863	-751.329	231.674	-586.993	-734.791	56.2291	-289.865	-396.861	965.733	-293.6	-441.671	1121.55	-335.203	-349.147	546.37	-387.484	-370.724	94.6432	-361.307	-205.86	40.1807
318	0	-680.351	-419.518	947.397	-675.797	-448.023	1106.33	-647.27	-416.998	539.109	-599.288	-732.515	238.552	-589.271	-717.427	62.9029	-289.583	-386.905	966.568	-293.24	-431.838	1122.56	-334.678	-344.138	546.105	-387.548	-370.458	94.5967	-361.252	-205.804	40.1151
319	0	-680.188	-409.058	948.525	-675.484	-438.528	1107.06	-647.596	-394.804	541.325	-600.066	-713.057	245.033	-592.275	-695.259	69.8564	-289.303	-377.111	967.207	-292.936	-422.071	1123.34	-334.211	-339.236	545.855	-387.557	-370.224	94.6385	-361.144	-205.724	40.0575
320	0	-680.153	-398.496	949.885	-675.308	-430.958	1108.08	-647.795	-373.231	543.879	-600.489	-692.615	250.684	-595.169	-669.835	76.2476	-289.099	-367.377	967.816	-292.445	-412.318	1124	-333.819	-334.756	545.691	-387.736	-369.974	94.6571	-361.404	-205.453	39.9517
321	0	-680.093	-388.131	951.452	-674.978	-424.116	1109.23	-647.82	-352.297	547.03	-600.656	-671.259	255.289	-598.714	-643.119	82.091	-288.95	-357.931	968.255	-291.816	-402.705	1124.32	-333.427	-330.743	545.579	-387.955	-369.797	94.6643	-361.121	-205.565	39.9533
322	0	-680.081	-378.002	953.309	-674.284	-416.705	1110.25	-647.824	-331.996	550.696	-600.596	-649.13	258.48	-602.31	-615.753	87.0524	-288.851	-348.785	968.5	-291.269	-394.254	1124.19	-333.088	-326.996	545.486	-388.251	-369.609	94.769	-361.104	-205.538	39.8955
323	0	-680.208	-367.69	955.587	-673.332	-409.528	1111.85	-647.792	-311.837	554.568	-600.254	-626.005	260.122	-606.042	-588.315	90.658	-288.888	-339.812	968.726	-290.865	-386.281	1124.1	-333.018	-323.388	545.47	-388.491	-369.404	94.8821	-361.121	-205.43	39.8057
324	0	-680.198	-357.403	958.08	-672.201	-402.286	1113.34	-647.758	-292.291	558.575	-600.214	-602.9	260.654	-609.895	-561.013	93.0857	-288.851	-331.311	969.025	-290.097	-377.622	1123.89	-332.927	-319.671	545.45	-388.726	-369.12	95.003	-361.219	-205.321	39.6694
325	0	-680.066	-347.345	960.833	-670.961	-395.127	1115.48	-647.763	-273.199	562.469	-600.391	-579.344	260.031	-613.728	-533.468	94.1151	-288.913	-323.266	969.495	-290.334	-371.717	1124.35	-333.071	-315.977	545.32	-388.98	-368.813	95.245	-361.271	-205.155	39.4269
326	0	-679.943	-337.117	963.751	-669.564	-387.039	1117.69	-647.664	-254.579	566.095	-600.631	-555.667	258.309	-617.734	-505.665	94.3766	-288.912	-315.398	970.101	-290.803	-366.354	1125.03	-333.114	-312.209	545.235	-389.4	-368.354	95.3955	-361.425	-204.937	39.0881
327	0	-679.847	-326.902	966.699	-668.204	-378.382	1119.99	-647.826	-236.391	569.236	-600.867	-531.637	255.743	-621.547	-476.994	93.8517	-288.843	-308.499	970.775	-291.254	-360.586	1125.82	-333.299	-308.556	545.098	-389.766	-367.872	95.6404	-361.408	-204.688	38.7457
328	0	-679.616	-316.525	969.834	-667.068	-369.606	1122.19	-647.879	-219.11	572.178	-602.887	-508.483	252.8	-625.104	-447.17	92.6716	-288.79	-301.395	971.254	-291.487	-354.542	1126.48	-333.338	-304.746	545.027	-390.002	-367.596	95.8177	-361.391	-204.462	38.2844
329	0	-679.571	-306.452	972.005	-666.179	-360.018	1123.89	-648.025	-205.508	574.877	-603.264	-483.212	248.074	-628.626	-416.694	91.0891	-288.772	-294.258	971.286	-291.462	-348.179	1126.51	-333.444	-301.085	544.915	-390.237	-367.242	96.0219	-361.275	-204.927	38.1233
330	0	-679.853	-296.41	974.447	-665.941	-350.695	1125.41	-647.899	-189.284	577.28	-603.361	-457.725	242.488	-631.914	-385.343	89.0631	-288.707	-286.772	970.732	-290.837	-340.917	1126.14	-333.518	-297.409	544.844	-390.324	-366.992	96.4262	-361.154	-204.831	37.8152
331	0	-679.435	-283.472	976.266	-665.807	-340.761	1126.57	-647.723	-173.391	579.626	-603.495	-431.094	235.945	-635.71	-356.651	86.7659	-288.639	-279.407	969.86	-290.018	-333.199	1125.28	-333.466	-293.818	544.699	-390.498	-366.282	96.5672	-360.988	-204.687	37.6506
332	0	-678.97	-270.6	977.824	-665.665	-330.191	1127.68	-647.497	-158.329	582.014	-603.59	-403.835	228.525	-638.279	-323.077	84.0322	-288.568	-271.905	968.664	-289.115	-324.641	1124.3	-333.48	-290.217	544.481	-390.597	-366.106	97.0386	-360.811	-204.566	37.5505
333	0	-679.03	-259.291	979.073	-665.586	-319.919	1128.7	-647.289	-143.91	584.198	-604.085	-376.1	220.548	-640.459	-288.414	81.0031	-288.594	-264.367	967.315	-288.365	-315.713	1123.2	-333.592	-286.554	544.13	-390.816	-365.686	97.2745	-360.707	-204.666	37.4771
334	0	-679.214	-249.025	980.193	-665.413	-310.167	1129.61	-647.499	-130.368	586.082	-604.966	-349.81	212.328	-641.932	-253.396	77.5803	-288.658	-256.979	966.133	-287.883	-307.375	1122.21	-333.993	-282.854	543.725	-390.966	-365.473	97.6723	-360.6	-204.692	37.47
335	0	-679.373	-238.969	981.338	-664.899	-300.066	1130.36	-647.137	-117.275	587.386	-605.766	-321.169	203.271	-643.662	-217.382	74.1904	-288.808	-249.675	965.109	-287.545	-299.1	1121.39	-334.354	-279.205	543.27	-391.205	-365.112	97.9519	-360.638	-204.428	37.3309
336	0	-679.652	-228.856	982.425	-664.486	-290.506	1131.03	-646.603	-104.991	588.693	-606.606	-291.78	193.981	-645.127	-180.837	71.3824	-289.012	-242.436	964.413	-287.486	-291.14	1120.6	-334.778	-275.777	542.8	-391.427	-364.781	98.1517	-360.57	-204.363	37.253
337	0	-679.625	-219.232	983.537	-663.98	-281.297	1131.65	-646.464	-93.4188	589.281	-607.466	-261.947	184.672	-646.861	-143.961	68.7817	-289.269	-234.605	963.812	-287.489	-283.527	1120.08	-335.332	-272.24	542.438	-391.836	-364.43	97.9789	-360.496	-204.535	37.2327
338	0	-679.935	-210.171	984.306	-663.688	-272.276	1132.13	-646.731	-82.2024	589.449	-608.453	-231.247	175.405	-648.522	-106.792	66.9169	-289.586	-227.124	963.258	-287.643	-275.144	1119.54	-335.767	-268.93	542.109	-391.852	-364.224	98.5501	-360.43	-203.927	37.1715
339	0	-680.222	-201.397	984.739	-663.566	-263.486	1132.47	-646.82	-70.8988	588.771	-609.469	-200.151	166.419	-650.117	-69.7255	64.9856	-289.95	-219.429	962.5	-287.759	-266.706	1119.01	-336.102	-265.814	541.831	-392.061	-363.932	98.8402	-360.539	-203.227	36.8577
340	0	-680.616	-192.512	984.767	-663.579	-254.288	1132.61	-646.342	-61.4947	587.747	-610.653	-168.483	157.922	-651.484	-32.9181	63.5112	-290.3	-211.704	961.798	-288.121	-258.357	1118.27	-336.253	-262.771	541.629	-392.211	-363.671	99.1202	-360.382	-203.257	36.8204
341	0	-680.988	-183.451	984.462	-663.71	-244.857	1132.53	-646.923	-55.3681	585.727	-611.944	-136.464	149.971	-653.102	3.67209	62.4593	-290.608	-203.801	960.904	-288.588	-250.059	1117.54	-336.402	-259.812	541.442	-392.29	-363.497	99.4444	-360.331	-203.275	36.5933
342	0	-681.617	-174.478	983.876	-664.041	-235.453	1132.18	-646.936	-46.6438	583.566	-613.44	-104.076	142.815	-655.079	40.0084	62.6584	-291.022	-195.697	959.881	-288.655	-240.49	1116.69	-336.437	-256.751	541.229	-392.4	-363.22	99.7837	-360.373	-202.969	36.2606
343	0	-682.276	-165.415	982.839	-664.51	-226.06	1131.55	-646.95	-39.2169	580.8	-615.194	-71.4743	136.622	-655.707	76.7548	63.4852	-291.414	-187.525	958.882	-289.078	-231.253	1115.81	-336.414	-253.536	541.119	-392.453	-362.82	100.258	-360.217	-203.943	36.4443
344	0	-683.076	-156.536	981.706	-665.023	-216.497	1130.95	-646.792	-32.6101	578.257	-617.038	-38.9416	131.719	-655.695	113.39	65.2453	-291.725	-179.008	957.812	-289.542	-222.245	1115.02	-336.466	-250.333	541.007	-392.459	-362.561	100.771	-360.182	-203.887	36.3157
345	0	-683.862	-147.711	980.476	-665.521	-206.865	1130.04	-646.997	-26.5255	575.462	-619.01	-6.55781	128.12	-654.589	149.585	67.5873	-292.056	-170.655	956.791	-289.906	-212.35	1114.04	-336.482	-246.861	540.891	-392.463	-362.07	101.119	-360.12	-203.647	36.1049
346	0	-684.557	-138.828	979.124	-665.934	-196.837	1129.19	-647.244	-21.0136	572.798	-620.761	25.347	125.907	-652.63	185.143	70.4198	-292.368	-162.323	955.736	-290.148	-202.53	1113.2	-336.754	-243.272	540.677	-392.586	-361.657	101.684	-360.03	-203.714	36.0272
347	0	-685.136	-129.505	977.726	-666.316	-186.43	1128.1	-647.687	-15.3083	569.439	-622.308	56.2295	124.968	-649.672	219.232	73.9447	-292.761	-153.829	954.591	-291.188	-193.763	1112.13	-337.035	-239.548	540.535	-392.777	-361.37	102.28	-359.956	-203.681	35.8483
348	0	-685.604	-119.78	976.297	-666.77	-176.072	1127.07	-647.893	-9.37616	566.162	-623.781	85.393	124.956	-646.075	251.393	77.833	-293.167	-145.338	953.529	-291.893	-184.578	1110.92	-337.334	-235.72	540.382	-392.994	-360.943	102.959	-359.956	-203.575	35.7327
349	0	-685.95	-110.01	974.847	-667.291	-165.829	1125.9	-647.818	-3.42512	563.006	-625.165	112.358	125.588	-642.272	281.284	82.1693	-293.708	-136.818	952.446	-292.616	-175.269	1109.6	-337.838	-231.527	540.222	-393.212	-360.418	103.751	-359.919	-203.401	35.6071
350	0	-686.462	-99.999	973.275	-667.974	-155.727	1124.64	-647.84	2.56736	560.194	-626.325	136.725	126.389	-638.526	308.358	87.1601	-294.056	-127.692	951.227	-293.333	-165.472	1108.24	-338.377	-227.187	540.105	-393.558	-359.357	104.441	-359.888	-203.339	35.5698
351	0	-687.045	-89.8588	971.54	-668.742	-145.427	1123.26	-647.898	9.13019	557.383	-627.39	158.007	127.176	-634.931	332.366	92.7789	-294.606	-118.487	949.889	-294.18	-156.178	1106.77	-338.855	-222.584	540	-394.046	-359.218	105.376	-359.867	-203.413	35.6015
352	0	-687.695	-79.5256	969.671	-669.676	-135.129	1121.74	-648.028	16.5473	555.03	-627.645	175.842	127.31	-631.475	356.376	99.2988	-295.256	-109.543	948.534	-295.115	-146.885	1105.24	-339.554	-217.523	539.687	-394.447	-358.768	106.585	-359.925	-203.366	35.5579
353	0	-688.33	-68.8801	967.785	-670.727	-124.645	1120.13	-648.379	25.6787	552.932	-627.135	194.21	125.704	-629.171	372.866	105.783	-295.998	-102.113	947.184	-295.876	-137.276	1103.6	-340.244	-211.924	539.278	-394.699	-357.961	107.784	-360.029	-203.121	35.3447
354	0	-688.869	-57.9105	966.004	-671.767	-114.352	1118.47	-648.402	36.3119	551.64	-626.418	201.289	124.331	-627.732	384.081	110.943	-296.759	-92.692	945.645	-296.797	-127.551	1101.82	-340.953	-205.731	538.817	-394.844	-356.909	109.027	-360.004	-202.865	35.2325
355	0	-689.544	-46.9343	964.577	-672.725	-104.042	1116.91	-648.125	48.2563	550.785	-624.684	209.444	121.905	-627.553	387.879	113.513	-297.587	-83.0689	944.176	-298.055	-117.932	1100.18	-341.703	-199.023	538.323	-394.877	-355.826	110.483	-359.97	-202.667	35.1089
356	0	-690.374	-36.1068	963.488	-673.725	-93.6413	1115.53	-648.158	61.1628	550.185	-622.98	215.967	120.132	-627.223	393.574	112.572	-298.551	-73.5483	942.832	-298.984	-107.783	1098.78	-342.412	-191.934	537.863	-394.855	-354.573	112.003	-359.922	-202.485	34.9492
357	0	-691.29	-25.4399	962.637	-674.624	-83.1161	1114.26	-647.93	74.3248	549.832	-621.296	220.943	119.29	-626.782	397.826	107.041	-299.513	-63.9416	941.598	-300.101	-97.7091	1097.33	-343.251	-184.347	537.423	-394.772	-353.169	113.733	-359.858	-202.182	34.7784
358	0	-692.334	-14.6612	962.071	-675.466	-72.3801	1113.17	-647.59	87.3977	549.661	-619.09	225.199	117.674	-626.193	401.338	98.7583	-300.405	-54.2213	940.569	-301.288	-87.983	1096.17	-344.008	-176.292	537.043	-394.674	-351.498	115.794	-359.692	-201.841	34.6199
359	0	-693.36	-3.71257	961.705	-676.328	-61.6556	1112.44	-647.379	100.171	549.482	-616.75	229.168	115.385	-624.546	404.354	91.6871	-301.336	-44.517	939.735	-302.527	-78.2515	1095.03	-344.805	-167.97	536.89	-394.581	-349.602	118.036	-359.501	-201.465	34.4941
360	0	-694.271	7.79819	961.439	-677.264	-50.5996	1111.77	-647.128	112.566	549.119	-614.549	233.431	113.61	-622.573	407.134	86.6289	-302.369	-34.5991	939.039	-303.859	-68.2146	1093.86	-345.725	-159.026	536.645	-394.537	-347.588	120.741	-359.349	-201.105	34.2919
361	0	-695.231	19.6916	961.124	-678.313	-39.1785	1111.42	-646.654	124.478	548.611	-612.355	237.605	112.071	-619.889	409.923	82.6231	-303.468	-24.5444	938.488	-305.161	-57.9534	1092.92	-346.669	-149.629	536.609	-394.497	-345.301	123.687	-359.293	-200.535	34.0461
362	0	-696.196	32.0817	960.878	-679.543	-27.5802	1111.22	-646.609	136.087	548.185	-610.955	241.715	111.002	-617.019	413.015	77.7683	-304.625	-14.177	938.062	-306.503	-47.4945	1092.05	-347.501	-139.668	536.617	-394.219	-342.607	126.998	-359.025	-199.998	33.837
363	0	-697.042	44.7514	960.89	-680.752	-15.6271	1111.29	-646.29	147.494	548.066	-610.437	246.059	110.152	-615.086	415.914	72.4129	-305.856	-3.59409	937.73	-307.861	-36.8784	1091.41	-348.397	-128.92	536.701	-393.863	-339.451	130.691	-358.869	-199.48	33.6241
364	0	-697.759	57.564	961.279	-681.948	-3.74141	1111.72	-646.665	158.768	548.325	-610.361	249.998	109.502	-614.841	417.911	68.2543	-307.155	7.3377	937.447	-309.195	-26.1351	1090.8	-349.137	-117.325	536.776	-393.379	-335.807	134.761	-358.537	-199.066	33.6708
365	0	-698.455	70.2099	962.061	-683.099	8.22372	1112.59	-647.421	170.064	549.262	-610.405	252.771	108.893	-615.648	419.246	64.8854	-308.536	19.8604	937.114	-310.487	-15.4333	1090.57	-349.844	-104.369	536.691	-392.919	-331.691	139.355	-358.605	-198.235	33.5505
366	0	-699.26	82.6859	963.334	-684.158	20.0362	1113.9	-648.318	181.541	550.122	-610.645	254.661	108.515	-616.229	420.292	62.0995	-309.988	31.9234	937.081	-311.752	-4.67661	1090.27	-350.339	-90.2991	536.475	-392.366	-326.758	144.234	-358.455	-197.836	33.7078
367	0	-700.099	94.8353	964.909	-685.223	31.7289	1115.55	-649.216	192.782	551.254	-610.812	256.664	108.155	-616.234	421.332	59.8741	-311.576	43.4759	937.156	-312.961	6.29756	1090.19	-350.722	-75.0671	536.114	-391.73	-321.339	149.839	-358.073	-197.622	34.1255
368	0	-701.266	106.454	966.505	-686.304	43.2225	1117.51	-650.649	203.649	551.992	-610.905	258.711	107.914	-615.709	422.39	57.8509	-313.223	54.96	937.322	-314.057	17.2106	1090.24	-350.923	-58.6435	535.566	-391.107	-314.968	155.802	-357.832	-197.145	34.7747
369	0	-702.619	117.396	968.163	-687.58	53.8752	1119.57	-651.501	213.497	552.593	-611.096	260.736	107.627	-615.233	423.394	55.7509	-315.072	66.7123	937.532	-315.217	28.5808	1090.43	-350.829	-41.0387	534.867	-390.314	-307.697	162.379	-357.571	-196.471	35.707
370	0	-704.194	127.506	969.577	-688.938	64.721	1121.48	-652.191	222.383	552.955	-611.232	262.559	107.169	-614.922	424.323	54.0237	-316.917	78.9074	937.868	-316.508	39.6359	1090.72	-350.471	-22.1597	534.024	-389.52	-299.331	169.622	-357.482	-194.31	36.4564
371	0	-705.788	137.54	970.726	-690.172	75.6006	1123.24	-652.8	230.015	552.976	-611.347	264.08	106.707	-614.637	424.989	53.1587	-318.656	90.8749	938.282	-317.85	50.5944	1091.1	-349.784	-2.41764	533.142	-388.645	-289.595	177.489	-357.239	-193.311	38.2
372	0	-707.482	147.838	971.448	-691.54	86.5999	1124.53	-653.045	236.524	552.661	-611.19	265.061	106.439	-614.186	425.751	52.4689	-320.457	102.688	938.876	-319.198	61.3793	1091.59	-348.987	18.2817	532.154	-387.833	-278.492	185.873	-357.198	-190.775	40.2811
373	0	-709.07	158.251	971.968	-692.974	97.0345	1125.57	-653.579	241.713	552.279	-610.802	265.808	106.06	-613.895	426.254	51.6431	-322.048	114.581	939.449	-320.641	71.7678	1091.97	-348.403	39.9287	531.08	-386.826	-265.957	194.888	-357.254	-187.052	42.7044
374	0	-710.528	168.493	972.446	-694.159	107.285	1126.48	-654.895	246.253	551.812	-610.56	266.32	105.686	-613.83	426.637	51.0911	-323.492	125.923	939.983	-321.97	81.5173	1092.44	-348.386	62.024	529.883	-385.777	-251.453	204.009	-356.942	-182.432	45.9163
375	0	-711.959	178.111	972.991	-695.248	117.613	1127.42	-656.043	249.976	551.414	-610.524	266.348	105.434	-614.044	427.086	50.7482	-324.815	137.234	940.64	-323.185	91.0169	1092.79	-347.875	84.8955	529.089	-384.616	-234.924	213.313	-356.717	-176.646	49.8337
376	0	-713.314	187.265	973.898	-696.251	127.639	1128.49	-657.082	253.261	551.225	-610.635	266.362	105.247	-614.219	427.061	50.4419	-326.106	148.147	941.158	-324.143	100.347	1092.92	-347.668	108.358	528.327	-383.509	-216.687	222.121	-356.738	-169.324	54.3342
377	0	-714.465	196.189	975.022	-697.191	136.979	1129.62	-657.929	256.363	551.22	-610.821	266.409	105.126	-614.424	427.182	50.1868	-327.282	158.353	941.567	-324.999	109.234	1093.02	-347.202	131.491	528.547	-382.123	-197.523	230.071	-357.001	-161.178	58.9977
378	0	-715.569	204.805	976.097	-698.002	146.16	1130.9	-658.772	259.555	551.454	-611.016	266.469	104.957	-614.615	427.304	49.9427	-328.324	168.415	942.077	-325.894	117.406	1093.14	-346.692	154.102	529.489	-380.638	-177.232	236.968	-357.426	-152.561	63.5385
379	0	-716.545	213.297	977.145	-698.88	155.358	1132.12	-659.966	263.138	551.515	-611.19	266.499	104.85	-614.743	427.469	49.6527	-329.268	178.425	942.73	-326.74	125.596	1093.41	-346.235	176.968	531.023	-378.953	-157.036	243.301	-358.102	-142.491	67.3258
380	0	-717.487	221.74	978.028	-699.704	164.388	1133.34	-660.874	266.887	551.555	-611.474	266.634	104.758	-614.828	427.571	49.3977	-330.147	188.06	943.662	-327.443	133.976	1093.93	-345.854	199.323	533.119	-377.766	-137.283	248.977	-358.683	-128.666	72.4911
381	0	-718.369	230.206	978.818	-700.762	173.479	1134.54	-661.874	270.668	551.658	-612.024	266.793	104.788	-614.726	427.701	49.1364	-330.951	197.485	944.738	-327.851	142.868	1094.71	-345.826	220.815	535.708	-377.101	-117.382	255.074	-359.354	-109.687	77.5073
382	0	-719.177	238.905	979.372	-702.092	183.401	1135.47	-662.445	274.12	551.651	-612.519	266.747	104.7	-614.718	427.792	48.8862	-331.601	207.242	945.989	-328.17	151.655	1095.84	-345.979	241.714	538.58	-376.786	-96.9092	260.094	-359.707	-86.4242	82.0006
383	0	-719.892	247.812	979.649	-703.738	193.736	1136.17	-663.055	277.21	551.719	-612.351	267	104.646	-614.653	427.893	48.6583	-332.037	217.155	947.188	-327.936	161.595	1097.11	-346.255	262.219	541.966	-376.906	-75.491	264.052	-359.883	-60.1146	85.9534
384	0	-720.644	256.547	979.768	-705.599	204.606	1136.49	-663.363	279.551	551.879	-612.092	267.149	104.576	-614.594	427.97	48.5201	-332.293	227.423	948.514	-327.779	172.112	1098.56	-346.67	282.26	545.742	-377.295	-53.4414	266.836	-359.725	-32.4869	89.1757
385	0	-721.373	265.012	979.639	-707.621	215.543	1136.64	-663.662	281.178	552.1	-612.003	267.118	104.633	-614.557	428.02	48.4292	-332.524	236.839	949.979	-327.521	182.936	1100.27	-347.236	301.982	549.834	-377.765	-30.7899	267.954	-359.569	-4.0374	91.1109
386	0	-721.964	273.532	979.445	-709.358	226.438	1136.9	-663.998	282.339	552.311	-611.995	267.1	104.698	-614.549	428.106	48.3046	-332.765	247.22	951.375	-327.661	194.008	1102.4	-347.815	321.27	554.054	-378.375	-8.51804	268.063	-359.337	24.4106	92.1997
387	0	-722.54	281.856	979.255	-710.815	236.616	1137.17	-664.321	283.352	552.518	-611.962	267.038	104.726	-614.5	428.182	48.1469	-332.988	257.766	953.141	-328.283	204.613	1104.96	-348.523	340.161	558.194	-378.989	14.7393	266.963	-358.757	53.2994	92.2868
388	0	-722.942	290.006	979.116	-711.807	246.225	1137.5	-664.573	284.525	552.773	-611.955	267.035	104.761	-614.541	428.279	48.0091	-333.16	267.999	955.259	-329.412	214.395	1107.77	-349.153	358.717	562.206	-379.809	38.2644	264.676	-357.896	81.9928	91.8393
389	0	-723.412	297.503	979.041	-712.548	255.402	1138.04	-664.857	286.025	553.01	-611.953	267.168	104.821	-614.533	428.421	47.8565	-333.438	278.272	957.857	-330.71	223.768	1110.81	-349.859	376.621	565.963	-380.548	62.5328	261.281	-357.015	112.365	90.5842
390	0	-723.809	305.125	978.905	-713.12	264.032	1138.53	-665.077	287.848	553.304	-611.889	267.229	104.916	-614.563	428.508	47.6938	-333.597	288.448	960.626	-331.98	233.217	1113.79	-349.864	394.702	569.513	-381.502	87.6942	256.509	-356.141	144.038	88.9572
391	0	-724.124	312.527	978.827	-713.688	272.326	1138.82	-665.127	289.936	553.471	-611.942	267.389	105.034	-614.545	428.676	47.5109	-333.879	298.371	963.495	-333.264	242.378	1116.41	-350.724	411.479	572.778	-382.348	112.797	251.358	-355.255	176.727	87.0646
392	0	-724.433	320.098	978.563	-714.348	280.547	1138.95	-665.096	292.133	553.621	-611.94	267.535	105.136	-614.537	428.822	47.296	-334.21	308.235	966.226	-334.286	251.371	1118.59	-351.821	427.189	575.843	-383.282	138.669	245	-354.331	210.425	84.7438
393	0	-724.738	327.067	978.192	-715.159	288.639	1138.82	-664.537	294.392	553.854	-611.764	267.772	105.207	-614.557	429.009	47.0569	-334.449	317.908	968.608	-335.175	259.685	1120.76	-353.102	442.249	578.827	-384.153	165.309	237.544	-353.415	244.711	82.339
394	0	-724.929	334.224	977.683	-715.989	296.747	1138.51	-664.378	296.608	553.983	-611.646	267.973	105.376	-614.534	429.234	46.859	-334.678	328.405	970.793	-335.966	268.983	1122.81	-354.226	456.559	581.584	-384.839	192.51	229.505	-352.384	279.776	79.7935
395	0	-725.172	341.573	977.145	-716.91	305.016	1137.98	-664.223	298.829	554.137	-611.491	268.171	105.543	-614.515	429.411	46.67	-335.283	338.322	972.374	-336.49	278.89	1124.53	-355.174	470.177	584.1	-385.645	220.172	220.798	-351.539	315.383	76.9987
396	0	-725.281	349.21	976.547	-717.76	313.515	1137.47	-663.934	301.148	554.341	-611.291	268.367	105.732	-614.505	429.584	46.5198	-335.478	348.698	974.315	-337.052	289.453	1126.21	-356.017	483.081	586.27	-386.435	248.055	211.655	-350.602	351.327	74.2917
397	0	-725.295	357.214	975.863	-718.475	322.144	1136.91	-663.601	303.641	554.508	-611.102	268.509	105.93	-614.501	429.662	46.352	-335.47	359.093	975.843	-337.729	299.491	1127.7	-356.877	495.186	588.075	-387.114	276.944	202.126	-349.544	387.569	71.5225
398	0	-725.443	364.893	975.151	-718.945	330.599	1136.26	-663.321	306.322	554.795	-610.948	268.621	106.176	-614.521	429.777	46.2161	-335.628	368.992	977.249	-338.341	309.762	1129	-357.677	506.627	589.474	-387.885	306.511	192.332	-348.518	424.229	69.0246
399	0	-725.263	373.779	974.341	-719.458	339.482	1135.47	-662.956	309.352	554.674	-610.812	268.808	106.42	-614.532	429.872	46.0806	-335.745	379.498	978.436	-338.907	319.653	1129.91	-358.456	517.208	590.375	-388.663	336.997	182.406	-347.587	461.016	66.7719
400	0	-725.331	382.044	973.757	-720.017	348.276	1134.72	-662.799	312.459	554.925	-610.677	268.982	106.647	-614.529	430.012	45.9503	-335.703	388.926	979.233	-339.304	329.836	1130.43	-359.172	527.218	590.755	-389.495	367.674	172.565	-346.45	497.816	64.8656
401	0	-725.268	390.42	972.95	-720.576	356.806	1133.86	-662.565	315.786	555.134	-610.623	269.233	106.894	-614.582	430.117	45.7914	-335.476	401.411	980.54	-339.523	339.946	1130.76	-359.929	536.397	590.606	-390.319	398.959	163.215	-345.348	534.633	63.3106
402	0	-725.229	398.912	972.25	-721.042	365.359	1132.97	-663.012	319.419	555.297	-610.471	269.503	107.216	-614.631	430.232	45.6813	-335.422	410.958	980.763	-339.63	350.373	1130.77	-360.56	544.885	589.765	-391.351	431.052	154.139	-344.367	570.475	61.9789
403	0	-725.26	407.192	971.594	-721.344	373.89	1132.12	-662.222	323.007	555.474	-610.397	269.741	107.52	-614.377	430.007	45.2778	-335.494	419.785	980.64	-339.89	360.233	1130.54	-361.134	552.591	588.222	-392.44	463.637	145.776	-343.68	606.557	61.069
404	0	-725.5	415.151	970.938	-721.456	382.625	1131.44	-662.121	327.033	555.332	-610.314	270.016	107.828	-614.354	430.128	45.1324	-335.381	428.883	980.324	-340.223	370.166	1130.2	-361.576	559.911	586.285	-393.791	496.585	138.467	-343.315	642.374	60.6432
405	0	-725.732	422.858	970.221	-721.36	391.641	1130.74	-662.093	331.007	555.458	-610.198	270.349	108.135	-614.389	430.241	45.0258	-335.45	437.982	979.721	-340.59	380.016	1129.73	-361.873	566.726	583.857	-394.748	528.84	132.491	-343.625	678.004	60.6859
406	0	-725.995	430.603	969.502	-721.483	400.04	1130.14	-662.024	335.118	555.49	-610.064	270.716	108.481	-614.452	430.389	44.947	-335.438	447.126	978.837	-340.958	390.131	1129.03	-361.961	573.184	581.034	-395.544	560.72	127.901	-344.589	713.833	61.7684
407	0	-726.415	438.303	968.723	-721.691	407.986	1129.29	-661.993	339.523	555.467	-609.969	271.184	108.923	-614.457	430.53	44.832	-335.467	456.277	977.665	-341.314	400.276	1128.16	-362.099	579.239	578.01	-396.517	593.112	124.531	-346.502	749.002	63.8497
408	0	-726.846	445.953	967.7	-721.735	416.966	1128.28	-662.554	344.072	555.407	-609.869	271.531	109.307	-614.475	430.67	44.7513	-335.586	465.54	976.12	-341.563	410.926	1127.04	-362.395	584.95	574.766	-397.664	624.327	122.391	-348.873	782.988	67.3843
409	0	-727.312	453.669	966.643	-721.692	427.077	1127.05	-662.547	348.668	555.328	-609.748	271.861	109.742	-614.687	430.787	44.6692	-335.688	475.011	974.315	-341.649	421.442	1125.7	-363.105	590.913	571.515	-398.844	653.683	121.012	-351.263	815.29	72.5649
410	0	-727.806	461.702	965.647	-721.748	436.799	1125.8	-662.647	353.471	555.322	-609.777	272.353	110.333	-614.487	430.848	44.4158	-335.57	484.386	972.396	-341.56	432.528	1124.21	-363.93	597.208	568.165	-400.275	681.712	120.307	-354.335	846.476	79.3384
411	0	-728.244	470.025	964.476	-721.776	446.361	1124.45	-662.061	358.391	555.307	-609.847	272.889	110.881	-614.56	431.069	44.2804	-335.393	494.036	970.366	-341.317	443.768	1122.59	-364.847	603.955	564.994	-401.331	707.829	120.153	-356.887	875.492	87.8157
412	0	-728.427	478.769	963.173	-721.181	458.011	1123.43	-662.444	363.755	555.19	-610.015	273.509	111.459	-614.665	431.236	44.1464	-335.265	504.022	968.191	-341.001	454.907	1120.93	-366.125	610.917	561.995	-403.135	732.334	120.026	-359.57	902.168	97.0062
413	0	-728.596	488.038	961.973	-721.411	467.517	1121.9	-662.737	369.488	554.985	-610.197	274.178	112.1	-614.784	431.467	44.072	-335.082	514.256	966.041	-340.61	466.1	1119.17	-367.617	617.935	559.058	-404.677	754.824	121.071	-362.877	926.963	106.331
414	0	-728.65	497.704	960.628	-721.154	477.01	1120.54	-662.957	375.534	554.747	-610.409	274.891	112.718	-614.948	431.651	43.9886	-334.783	524.857	964.057	-340.284	477.355	1117.46	-369.06	625.387	556.24	-405.856	775.654	121.81	-365.684	948.375	114.534
415	0	-728.656	507.775	959.338	-720.996	486.53	1119.34	-663.277	381.882	554.395	-610.654	275.671	113.605	-614.928	431.884	43.8171	-334.77	535.633	962.231	-339.978	488.521	1115.78	-370.441	633.743	553.797	-407.856	793.229	122.795	-368.614	966.733	120.71
416	0	-728.635	518.053	958.121	-720.628	496.456	1118.13	-663.546	388.686	554.094	-610.816	276.556	114.48	-614.933	432.144	43.6843	-335.273	546.557	960.339	-339.743	499.413	1114.29	-371.632	643.259	552.076	-410.216	808.198	122.685	-371.307	982.021	123.982
417	0	-728.489	528.217	956.843	-720.343	506.536	1116.89	-664.281	395.763	553.645	-611.018	277.553	115.549	-614.968	432.427	43.5109	-335.534	557.757	958.83	-339.703	510.102	1112.9	-372.799	654.541	550.858	-412.793	820.663	121.665	-373.831	994.392	124.075
418	0	-728.32	538.326	955.68	-719.951	517.522	1115.55	-664.406	403.094	553.241	-611.285	278.784	116.801	-614.938	432.837	43.3488	-335.75	568.91	957.434	-339.695	520.685	1111.53	-373.846	667.307	550.09	-415.423	830.673	120.131	-376.355	1004.21	121.644
419	0	-728.265	547.938	954.503	-719.643	528.364	1114.26	-664.046	410.526	553.01	-611.327	280.169	118.186	-614.943	433.26	43.1815	-335.919	579.986	956.27	-339.545	532.149	1110.12	-374.902	680.928	549.568	-418.048	838.367	117.863	-378.891	1011.64	117.529
420	0	-728.234	557.194	953.345	-719.31	539.461	1113.07	-664.12	418.325	552.715	-611.596	281.552	119.733	-614.913	433.773	43.0222	-335.738	591.245	955.186	-339.262	542.542	1108.91	-376.048	695.011	549.222	-420.814	843.822	115.388	-381.544	1016.9	112.246
421	0	-728.302	566.318	952.427	-718.823	551.226	1111.95	-664.028	426.509	552.503	-611.668	283.204	121.526	-614.966	434.308	42.8388	-335.396	602.761	954.26	-339.082	553.289	1107.64	-377.14	709.22	549.041	-423.11	848.059	114.981	-384.45	1021.06	106.856
422	0	-728.125	575.787	951.487	-718.202	563.436	1110.79	-664.225	435.046	552.377	-611.874	285.023	123.529	-614.995	434.838	42.7355	-334.968	614.569	953.506	-338.781	565.073	1106.39	-378.315	723.162	548.947	-426.23	852.092	113.145	-387.351	1024.58	102.192
423	0	-727.877	585.886	950.672	-717.615	575.276	1109.65	-664.232	443.979	552.262	-612.281	287.037	125.865	-615.023	435.416	42.6017	-334.676	626.946	952.975	-337.99	578.996	1105.83	-379.737	736.683	548.906	-429.431	856.534	111.605	-390.514	1028.14	98.373
424	0	-727.533	596.531	950.028	-716.95	586.753	1108.72	-664.109	453.566	552.283	-612.603	289.407	128.38	-615.112	435.962	42.4411	-334.384	639.988	952.724	-337.637	591.063	1105.38	-381.174	749.481	548.879	-432.4	861.146	110.811	-393.727	1031.89	94.727
425	0	-726.979	607.493	949.553	-716.142	598.651	1107.93	-663.896	463.679	552.396	-613.056	292.093	131.266	-615.386	436.535	42.3516	-334.255	653.395	953.164	-337.271	603.249	1105.51	-382.695	761.2	548.796	-435.115	866.292	109.644	-397.298	1035.9	90.408
426	0	-726.22	619.004	949.003	-715.619	609.749	1107.16	-663.806	474.573	552.547	-613.595	295.125	134.469	-615.783	437.12	42.2425	-334.21	667.059	953.821	-337.015	615.863	1106.21	-383.823	772.452	548.878	-435.582	871.209	108.89	-400.503	1040.19	85.5837
427	0	-725.458	630.777	948.826	-715.269	619.943	1106.68	-663.763	486.381	552.608	-614.204	298.706	138.018	-616.184	437.697	42.1475	-333.984	680.507	954.709	-336.841	628.771	1107.4	-384.507	783.778	549.246	-436.14	876.568	107.713	-402.91	1044.39	80.7449
428	0	-725.111	641.485	948.707	-715.137	629.619	1106.23	-663.801	499.313	552.643	-614.996	302.958	141.922	-616.589	438.257	42.0174	-333.797	693.841	955.811	-336.55	641.739	1108.98	-384.44	795.604	550.054	-435.276	880.173	107.399	-404.144	1047.17	76.1081
429	0	-725.238	648.247	948.532	-715.265	638.658	1106.12	-664.032	513.333	552.517	-615.948	307.583	146.284	-617.146	438.958	42.0207	-333.632	706.713	957.286	-336.307	654.634	1110.93	-383.893	807.615	551.345	-434.327	883.012	106.845	-404.067	1049.1	71.6988
430	0	-724.618	660.242	948.636	-715.563	647.618	1106.09	-664.203	528.398	552.325	-616.692	312.997	150.981	-617.721	439.651	42.0688	-333.188	719.225	959.136	-335.997	667.493	1113.15	-383.067	818.861	552.586	-433.665	885.009	106.271	-403.27	1050.53	67.5808
431	0	-723.953	672.742	948.914	-715.857	657.086	1106.41	-665.285	544.979	551.889	-617.632	319.224	156.204	-618.144	440.564	42.2346	-332.438	731.21	960.948	-335.754	679.977	1115.33	-381.826	829.242	553.722	-432.571	886.442	106.006	-402.693	1051.66	64.1792
432	0	-723.136	685.31	949.351	-715.901	667.139	1106.96	-666.473	562.764	551.268	-618.832	326.553	161.955	-618.414	441.577	42.4735	-331.547	742.974	962.829	-335.31	692.181	1117.38	-380.441	839.068	554.619	-431.95	888.552	105.605	-402.73	1052.79	61.1352
433	0	-722.192	698.042	949.893	-716.315	674.924	1108.13	-667.972	581.54	550.674	-619.863	334.625	168.648	-618.763	443.108	42.8638	-330.666	754.613	964.417	-334.763	704.172	1119.23	-379.054	848.229	555.215	-431.26	890.239	105.207	-402.756	1053.94	58.358
434	0	-721.158	710.829	950.749	-715.633	687.003	1109.27	-669.922	601.688	549.988	-621.05	344.242	175.886	-619.031	444.854	43.496	-329.715	766.185	965.962	-333.979	715.774	1120.88	-377.725	856.4	555.323	-430.61	892.006	104.758	-402.398	1054.88	55.4823
435	0	-720.042	723.747	951.735	-714.138	699.136	1110.42	-671.882	623.003	549.102	-622.539	355.252	183.727	-619.872	447.141	44.538	-328.359	777.539	967.223	-332.803	727.069	1122.18	-376.628	863.364	555.089	-429.863	893.272	104.449	-402.021	1055.75	53.4378
436	0	-718.809	736.721	952.864	-712.76	710.601	1111.65	-674.162	645.172	548.177	-624.062	367.189	191.77	-620.455	450.441	46.0291	-327.455	787.819	967.647	-331.508	737.985	1123.17	-375.606	869.3	554.584	-430.181	894.101	104.224	-402.366	1056.26	52.7576
437	0	-717.56	749.617	954.031	-711.756	720.783	1113.07	-676.243	668.019	547.231	-625.159	381.031	200.9	-621.026	454.233	47.6366	-326.013	798.505	968.423	-329.988	748.615	1124.03	-374.737	874.554	554.17	-430.622	894.65	104.222	-402.807	1056.83	52.2482
438	0	-716.198	762.354	955.09	-710.87	729.981	1114.41	-678.234	691.409	546.453	-626.717	396.622	210.123	-621.465	458.799	50.0062	-324.627	808.589	969.227	-328.41	759.096	1124.94	-374.06	879.255	553.985	-431.223	895.039	103.984	-402.876	1057.15	51.8657
439	0	-714.821	774.955	955.899	-709.422	746.06	1114.96	-680.041	715.255	545.945	-628.46	413.781	219.307	-622.78	464.677	52.9125	-323.398	818.345	970.147	-327.153	769.531	1125.88	-373.269	883.484	554.104	-431.3	895.299	103.881	-402.774	1057.26	51.6158
440	0	-713.706	787.46	956.582	-708.422	759.802	1115.72	-681.696	739.255	545.913	-630.305	432.365	227.783	-623.323	471.61	56.4463	-322.416	827.923	971.166	-326.024	779.524	1127.03	-372.306	887.77	554.477	-431.262	895.682	103.83	-402.77	1057.37	51.4404
441	0	-712.783	799.632	957.251	-707.913	770.253	1116.2	-683.14	763.269	546.433	-632.372	451.987	235.399	-623.161	479.511	59.7124	-321.665	837.28	972.317	-325.05	789.596	1128.31	-371.302	892.093	554.768	-430.904	895.444	103.93	-402.671	1057.39	51.2778
442	0	-711.987	811.561	957.903	-707.647	779.34	1116.45	-684.336	787.113	547.651	-634.333	472.038	242.333	-624.481	489.783	65.4195	-321.039	846.904	973.595	-324.202	799.85	1129.66	-370.239	896.471	555.022	-430.877	895.333	103.985	-402.589	1057.4	51.1194
443	0	-711.29	823.193	958.792	-707.479	788.388	1116.78	-685.239	810.735	549.399	-635.712	491.5	249.91	-627.191	504.954	73.3986	-320.395	856.788	974.757	-323.932	808.223	1130.77	-369.121	900.805	555.029	-430.957	895.683	103.479	-402.519	1057.39	51.0023
444	0	-710.701	834.434	959.993	-707.204	797.812	1117.32	-685.678	834.069	551.551	-636.684	511.358	257.689	-630.33	525.269	81.3006	-319.676	866.843	975.72	-323.344	817.902	1131.91	-367.964	905.052	554.972	-430.891	895.792	103.47	-402.457	1057.44	50.8795
445	0	-710.24	844.652	961.234	-706.6	807.465	1118.08	-685.587	856.929	553.944	-637.118	532.157	264.753	-633.839	549.319	89.1032	-319.242	876.855	976.836	-322.665	828.016	1133.11	-366.865	909.114	554.871	-430.794	895.918	103.342	-402.379	1057.45	50.8319
446	0	-709.965	853.934	962.587	-705.735	817.104	1119.15	-685.168	879.297	556.768	-637.354	553.761	271.061	-637.46	575.339	96.2729	-318.551	887.015	977.513	-321.93	838.043	1134.05	-365.892	912.738	554.725	-430.607	895.88	103.384	-402.312	1057.37	50.7459
447	0	-709.388	865.949	964.076	-704.75	826.289	1120.43	-684.623	900.717	560.212	-637.42	576.181	276.101	-641.061	602.382	102.492	-318.08	896.623	978.154	-321.105	847.541	1134.69	-365.013	915.834	554.725	-430.566	895.838	103.383	-402.13	1057.48	50.7701
448	0	-708.841	877.826	966.137	-703.496	834.948	1121.65	-683.911	921.45	564.258	-637.753	598.976	279.966	-644.878	629.663	107.8	-317.607	906.025	978.721	-320.308	856.529	1135.11	-364.162	918.434	554.822	-430.629	895.91	103.425	-401.968	1057.57	50.7618
449	0	-708.373	889.048	968.279	-702.102	843.287	1123.08	-683.048	941.658	568.595	-637.687	625.564	282.139	-648.729	657.306	111.823	-317.031	915.34	979.262	-319.535	864.55	1135.28	-363.449	920.663	554.869	-430.586	895.929	103.503	-401.821	1057.64	50.6767
450	0	-707.871	899.426	970.615	-700.479	851.964	1124.57	-682.081	961.094	572.945	-637.801	650.319	283.371	-652.407	684.482	114.552	-316.677	923.066	979.628	-318.999	871.764	1135.4	-363.012	922.869	554.953	-430.607	896.042	103.572	-401.74	1057.76	50.486
451	0	-707.31	910.112	973.128	-698.774	860.735	1126.56	-682.019	986.847	576.063	-638.154	673.961	283.321	-656.568	712.005	116.274	-316.394	930.315	980.227	-318.52	878.502	1135.8	-362.659	925.127	555.035	-430.703	896.287	103.732	-401.644	1057.95	50.2503
452	0	-706.743	920.924	975.701	-697.131	869.487	1128.51	-681.047	1006.31	579.867	-638.313	694.286	282.195	-660.054	739.82	116.891	-315.855	937.927	980.87	-318.189	885.121	1136.39	-362.591	927.382	555.139	-430.969	896.253	103.893	-401.62	1058.1	49.8575
453	0	-706.054	931.832	978.157	-695.589	878.061	1130.46	-679.895	1024.51	583.375	-639.01	718.815	279.97	-663.319	768.582	116.641	-315.342	945.219	981.547	-318.279	891.449	1137.1	-362.514	929.752	555.266	-431.099	896.435	104.101	-401.545	1058.22	49.4435
454	0	-705.402	942.674	980.631	-694.172	886.721	1132.28	-678.759	1042.46	586.407	-638.931	744.123	276.493	-665.778	797.953	115.386	-314.916	952.146	982.011	-318.411	897.383	1137.61	-362.482	932.193	555.435	-431.258	896.858	104.255	-401.511	1058.45	48.985
455	0	-704.88	953.285	982.732	-692.95	896.003	1133.67	-677.669	1060.27	589.107	-638.923	769.783	272.073	-668.188	828.891	113.775	-314.326	958.776	982.175	-318.403	903.423	1137.84	-362.456	934.65	555.573	-431.399	897.106	104.436	-401.57	1058.65	48.5745
456	0	-704.359	964.169	984.426	-692.036	905.686	1134.82	-676.57	1077.79	591.531	-639.156	795.934	266.72	-670.123	860.956	111.416	-313.763	965.167	981.963	-317.992	909.864	1137.55	-362.427	937.418	555.661	-431.53	897.421	104.619	-401.444	1058.93	48.1495
457	0	-703.845	975.049	986.001	-691.408	915.272	1135.61	-675.391	1094.73	593.93	-639.189	822.591	260.332	-671.539	893.844	108.443	-313.129	971.779	981.44	-317.149	917.189	1137.02	-362.47	940.178	555.686	-431.696	897.629	104.775	-401.362	1059.14	47.8391
458	0	-703.379	986.007	987.306	-691.025	925.026	1136.29	-674.026	1110.99	596.164	-639.284	849.683	252.986	-672.456	927.715	104.902	-312.566	978.428	980.631	-316.141	925.039	1136.37	-362.527	943.116	555.759	-431.793	897.676	104.849	-401.227	1059.37	47.6242
459	0	-702.906	997.026	988.298	-690.532	935.314	1137.02	-672.83	1126.5	598.196	-639.448	877.327	245.025	-672.861	962.487	101.036	-312.058	984.965	979.599	-315.154	933.745	1135.68	-362.644	946.184	555.85	-431.959	897.934	105.161	-401.109	1059.65	47.4174
460	0	-702.434	1007.76	989.137	-690.08	945.854	1137.67	-671.479	1141.25	599.996	-639.463	905.509	236.177	-672.795	998.075	96.9352	-311.534	991.843	978.498	-314.194	942.058	1134.7	-362.679	949.24	555.696	-432.053	898.081	105.29	-401.053	1059.7	47.1852
461	0	-702.026	1017.92	989.699	-689.651	956.124	1138.18	-670.248	1155.71	601.387	-639.249	934.439	226.718	-672.445	1034.32	92.7828	-310.882	1000.37	977.567	-313.334	950.485	1133.87	-362.84	952.346	555.507	-432.397	898.263	105.559	-400.93	1059.8	47.0461
462	0	-701.571	1028.49	990.255	-689.057	966.605	1138.54	-668.906	1169.97	602.546	-639.26	963.83	216.892	-671.937	1071.1	88.7949	-310.41	1008.64	976.617	-312.625	958.879	1132.9	-362.957	955.646	555.425	-432.542	898.601	105.863	-400.813	1059.96	46.9413
463	0	-701.152	1038.77	990.795	-688.416	976.543	1138.76	-667.367	1181.43	603.421	-638.481	993.895	206.752	-671.266	1108.24	85.072	-310.047	1016.03	975.835	-311.95	967.427	1132.11	-362.957	958.954	555.283	-432.663	898.952	106.036	-400.701	1060.09	46.829
464	0	-700.779	1048.93	991.189	-687.772	985.751	1138.99	-666.251	1189.67	602.917	-637.95	1024.46	196.715	-670.835	1145.35	82.1351	-309.831	1023.35	975.078	-311.584	975.996	1131.63	-362.921	962.135	555.137	-432.674	899.084	106.239	-400.548	1060	46.6405
465	0	-700.327	1058.93	991.479	-687.14	994.85	1138.97	-665.013	1200.89	602.574	-636.937	1055.44	186.845	-670.396	1182.58	79.6576	-309.512	1030.63	974.478	-311.409	983.819	1131.07	-362.929	965.224	555.052	-432.884	899.277	106.409	-400.518	1060.16	46.436
466	0	-699.902	1068.36	991.678	-686.325	1004.24	1138.98	-663.444	1210.78	601.454	-635.668	1086.66	177.478	-670.203	1219.61	78.0021	-309.214	1038.07	974.023	-311.331	991.557	1130.59	-362.902	968.488	555.065	-432.957	899.401	106.616	-400.423	1060.24	46.2379
467	0	-699.452	1077.46	991.642	-685.568	1013.15	1138.77	-661.939	1219.57	599.659	-634.148	1118.22	168.562	-670.05	1256.31	77.0097	-308.867	1045.68	973.452	-311.226	999.29	1130.12	-362.722	971.881	555.091	-432.973	899.54	106.88	-400.291	1060.31	46.0168
468	0	-699.163	1086.45	991.184	-685.167	1021.89	1138.44	-660.5	1227.57	597.212	-632.546	1149.88	160.363	-669.826	1292.53	76.4131	-308.497	1053.13	972.846	-311.059	1007.46	1129.57	-362.543	975.377	555.061	-432.914	899.888	107.255	-400.256	1060.4	46.0825
469	0	-698.904	1095.44	990.427	-684.788	1031.33	1137.77	-659.327	1234.91	594.238	-630.523	1181.58	152.767	-669.228	1328.3	75.9319	-308.145	1060.8	972.117	-310.723	1015.81	1128.8	-362.384	979.115	555.14	-432.778	900.16	107.701	-400.008	1060.56	45.9266
470	0	-698.649	1104.1	989.185	-684.6	1040.9	1136.89	-657.862	1241.92	591.045	-629.167	1213.79	146.304	-667.91	1363.85	75.6176	-307.731	1068.48	971.194	-310.366	1024.43	1128.01	-362.188	983.089	555.086	-432.881	900.717	108.159	-399.927	1060.66	45.774
471	0	-698.481	1113.04	987.734	-684.391	1050.92	1135.94	-656.424	1248.68	587.693	-628.161	1246.01	141.214	-665.657	1399.12	75.9454	-307.282	1076.3	970.15	-309.97	1033.4	1127.08	-361.992	987.474	555.004	-433.038	900.88	108.751	-400.151	1060.6	45.7645
472	0	-698.264	1122.12	985.992	-684.255	1060.91	1134.74	-655.769	1253.67	584.413	-627.139	1277.81	137.281	-662.284	1434.05	77.3889	-306.767	1084.24	969.049	-309.594	1042.6	1126.16	-361.741	991.968	554.988	-433.081	901.419	109.241	-399.885	1060.9	45.572
473	0	-697.96	1131.24	984.135	-684.072	1070.9	1133.5	-654.845	1258.79	580.737	-625.571	1308.58	134.822	-657.71	1468.31	80.4256	-306.294	1092.3	967.918	-309.242	1051.82	1125.17	-361.708	996.692	554.749	-433.171	901.887	109.976	-399.865	1061.08	45.5298
474	0	-697.568	1140.76	982.222	-683.821	1081.28	1132.16	-654.914	1262.9	577.019	-623.706	1338.2	133.766	-651.928	1501.35	85.156	-305.864	1100.52	966.785	-309.064	1061.12	1124.15	-361.752	1001.2	554.649	-433.402	902.211	110.708	-400.023	1061.01	45.2317
475	0	-697.154	1150.2	980.263	-683.594	1091.62	1130.76	-654.245	1268.32	573.26	-621.676	1366.19	133.458	-645.335	1532.66	91.554	-305.484	1108.76	965.585	-308.944	1070.24	1123.04	-361.879	1005.84	554.418	-433.607	902.531	111.49	-400.042	1060.84	45.0571
476	0	-696.713	1159.88	978.476	-683.311	1102.56	1129.47	-652.936	1274.17	569.674	-619.849	1392.13	133.705	-638.909	1561.72	98.5319	-305.228	1117.23	964.506	-308.982	1079.42	1121.82	-362.042	1010.68	554.17	-433.97	903.48	112.147	-400.08	1061.2	45.1012
477	0	-696.471	1169.22	976.776	-683.377	1112.72	1128.15	-650.888	1279.99	566.278	-618.521	1415.95	133.929	-632.845	1588.17	105.243	-305.157	1125.73	963.424	-309.182	1088.72	1120.64	-362.137	1015.67	554.255	-434.393	904.07	113.203	-400.176	1061.36	45.0633
478	0	-696.426	1178.87	975.149	-683.419	1122.9	1126.82	-648.848	1286.01	563.299	-617.521	1437.46	134.307	-627.556	1611.8	111.629	-305.144	1134.65	962.387	-309.488	1098.01	1119.48	-362.193	1021.07	554.283	-434.53	904.557	114.173	-400.272	1061.51	44.9876
479	0	-696.43	1188.67	973.349	-683.556	1132.36	1125.3	-646.852	1292.76	560.645	-616.22	1456.23	134.952	-622.755	1632.14	117.561	-305.152	1143.8	961.253	-309.662	1107.54	1118.34	-363.359	1025.78	553.864	-434.615	905.291	115.379	-400.328	1061.66	44.9134
480	0	-696.328	1199.02	971.518	-683.766	1142.36	1123.76	-645.319	1300.6	558.29	-614.077	1471.74	135.216	-618.735	1648.48	122.934	-305.155	1153.05	959.89	-309.749	1117.31	1117.06	-363.32	1031.97	553.65	-434.666	906.442	116.448	-400.394	1061.8	44.8548
481	0	-696.094	1209.55	969.807	-683.964	1153.17	1122.34	-643.959	1310.1	556.713	-611.248	1483.87	134.552	-615.545	1660.89	126.788	-304.95	1160.87	958.506	-309.905	1127.06	1115.73	-363.251	1038.65	553.309	-434.435	907.119	117.794	-400.479	1062.02	44.749
482	0	-695.861	1220.63	968.353	-684.26	1163.43	1121.06	-642.721	1321.4	555.811	-607.805	1493.15	132.832	-613.114	1669.76	127.873	-305.044	1170.15	957.301	-310.014	1136.93	1114.45	-362.983	1046.02	552.82	-434.186	908.202	119.214	-400.489	1062.29	44.6292
483	0	-695.667	1232.24	967.177	-684.508	1173.98	1119.73	-640.873	1335.07	555.575	-604.476	1500.18	130.438	-611.023	1676.15	125.608	-305.146	1179.84	956.075	-310.165	1147.07	1113.17	-362.814	1053.31	552.754	-434.041	909.729	120.796	-400.538	1062.65	44.5146
484	0	-695.675	1243.54	966.251	-684.682	1184.78	1118.49	-639.7	1348.41	555.297	-601.296	1505.39	128.156	-608.706	1680.86	120.387	-305.228	1189.47	955.022	-310.305	1157.16	1111.92	-362.996	1060.66	552.519	-433.815	911.195	122.468	-400.834	1063.01	44.4008
485	0	-695.607	1254.64	965.592	-684.907	1195.27	1117.48	-638.473	1362.35	555.226	-598.333	1509.28	126.769	-605.426	1684.58	113.934	-305.418	1199.26	954.043	-310.561	1167.21	1110.79	-362.715	1068.85	552.315	-433.496	912.627	124.417	-400.628	1063.31	44.2545
486	0	-695.769	1265.83	965.225	-684.904	1206.47	1116.81	-637.457	1375.64	555.219	-595.255	1513.03	125.054	-601.456	1687.66	107.449	-305.659	1209.01	953.18	-310.956	1177.24	1109.71	-362.856	1076.94	552.277	-433.312	914.482	126.489	-400.63	1063.67	44.1012
487	0	-695.874	1276.75	964.773	-684.977	1217.3	1116.36	-636.409	1388.51	555.281	-592.252	1517.01	123.165	-596.978	1690.61	101.708	-305.911	1219	952.415	-311.291	1187.28	1108.71	-362.937	1085.4	552.15	-432.708	915.954	128.678	-400.649	1064.04	43.9268
488	0	-695.945	1288.67	964.881	-684.901	1228.51	1116.26	-635.175	1400.81	555.301	-589.269	1520.94	121.698	-592.039	1693.95	97.7081	-306.192	1229.08	951.768	-311.671	1197.48	1107.72	-363.297	1093.95	552.324	-432.614	918.487	131.419	-400.561	1064.48	43.8618
489	0	-695.963	1300.93	965.158	-684.968	1239.63	1116.37	-634.142	1411.89	555.253	-586.58	1525.71	120.976	-587.409	1697.13	94.0485	-306.579	1239.37	951.144	-312.249	1207.67	1106.79	-363.546	1103.26	552.469	-432.07	920.659	134.173	-400.402	1064.86	43.6761
490	0	-695.891	1313.48	965.547	-684.99	1251.14	1116.83	-633.007	1423.1	555.272	-585.241	1530.4	120.341	-583.472	1700.91	89.1121	-307.032	1249.81	950.701	-312.712	1218.01	1106.03	-363.705	1113.31	552.609	-431.432	923.476	137.297	-400.191	1065.3	43.5294
491	0	-695.723	1326.11	966.175	-685.161	1262.65	1117.57	-632.758	1433.18	555.553	-584.753	1534.91	119.657	-580.414	1704.19	83.9744	-307.467	1260.7	950.367	-313.082	1228.56	1105.4	-363.837	1124.17	552.769	-430.74	926.562	140.823	-399.981	1065.81	43.3555
492	0	-695.397	1338.62	967.015	-685.288	1274.68	1118.49	-632.47	1444.66	556.398	-584.517	1538.84	119.058	-578.972	1706.48	79.8917	-307.914	1271.55	950.148	-313.463	1239.25	1104.99	-363.765	1135.82	552.887	-429.678	930.273	144.59	-399.583	1065.97	43.16
493	0	-695.198	1350.94	968.071	-685.538	1286.53	1119.73	-632.441	1456.22	557.428	-584.246	1541.68	118.596	-579.338	1707.84	76.5591	-308.438	1282.26	950.068	-313.848	1250.04	1104.71	-363.401	1148.48	552.881	-428.461	934.535	148.867	-399.167	1066.66	43.0651
494	0	-695.225	1362.88	969.268	-685.789	1298.79	1121.31	-632.636	1467.65	558.558	-584.276	1543.58	118.25	-580.464	1708.96	73.7526	-309.045	1293.58	950.143	-314.249	1260.97	1104.56	-362.758	1162.05	552.715	-427.122	939.061	153.446	-398.777	1067.25	42.957
495	0	-695.46	1374.36	970.828	-685.975	1310.49	1123.03	-633.015	1478.47	559.459	-584.378	1545.31	117.86	-580.969	1710.18	71.2892	-309.845	1306.43	950.528	-314.621	1272.05	1104.69	-361.771	1176.63	552.453	-425.391	944.369	158.356	-398.384	1068.03	43.1079
496	0	-695.964	1385.5	972.437	-686.264	1321.89	1125.04	-633.305	1488.51	560.181	-584.402	1547.33	117.544	-580.725	1711.21	69.0574	-310.534	1318.4	951.081	-315.079	1283.12	1105	-360.582	1192.16	552.179	-423.623	950.549	163.83	-397.964	1068.69	43.3248
497	0	-696.399	1396.42	974.017	-686.542	1333.18	1127	-633.732	1497.64	560.693	-584.19	1549.24	117.197	-580.409	1712.18	66.897	-311.232	1330.18	951.719	-315.685	1294.05	1105.69	-358.862	1208.77	551.871	-421.45	957.168	169.86	-397.404	1069.38	43.6576
498	0	-697.038	1407.75	975.484	-687.002	1344.16	1128.78	-633.458	1505.76	560.963	-584.036	1551.03	116.87	-580.302	1713.32	65.0134	-312.012	1342.02	952.661	-316.359	1305.1	1106.44	-356.744	1226.34	551.441	-419.171	964.771	176.493	-396.828	1070.31	44.2554
499	0	-697.622	1419.68	976.753	-687.609	1355.32	1130.51	-634.66	1513.32	560.765	-583.762	1552.59	116.507	-580.159	1714.32	63.6949	-312.851	1354.05	953.678	-317.196	1316.1	1107.38	-353.967	1245.1	550.955	-416.732	974.268	183.281	-396.168	1071.76	44.9834
500	0	-698.681	1428.76	977.75	-688.217	1365.73	1131.65	-635.138	1520.01	560.374	-583.367	1553.86	116.127	-579.807	1715.2	62.4098	-313.701	1365.95	954.825	-318.08	1326.68	1108.37	-350.947	1264.65	550.503	-414.001	984.086	190.968	-395.531	1073.83	46.0352
501	0	-699.591	1438.07	978.22	-688.963	1376.09	1132.66	-634.845	1525.59	559.973	-582.88	1554.82	115.849	-579.575	1715.79	61.5237	-314.512	1378	956.016	-318.931	1337.24	1109.38	-347.778	1285.04	549.832	-411.413	996.744	198.894	-394.609	1076.63	47.8244
502	0	-700.441	1447.93	978.584	-689.716	1386.45	1133.61	-634.196	1530.42	559.677	-582.397	1555.43	115.609	-579.564	1716.29	60.7212	-315.153	1389.79	957.229	-319.786	1347.47	1110.34	-344.679	1306.55	549.069	-407.834	1009.23	207.366	-393.517	1080.29	49.999
503	0	-701.264	1457.05	978.931	-690.422	1396.36	1134.45	-634.346	1535.08	559.486	-582.063	1555.89	115.458	-579.495	1716.7	60.1884	-315.905	1401.44	958.273	-320.306	1357.53	1111.17	-341.642	1328.79	548.22	-404.196	1024.7	215.886	-392.295	1084.86	52.7845
504	0	-702.103	1465.88	979.482	-691.298	1403.12	1135.46	-634.684	1539.43	559.516	-581.831	1556.27	115.272	-579.453	1716.9	59.8405	-316.538	1412.73	959.186	-320.665	1367.37	1111.81	-338.546	1351.55	547.455	-400.214	1041.61	224.34	-390.918	1090.38	55.9554
505	0	-702.637	1475.91	980.666	-691.795	1413.22	1136.33	-634.978	1543.44	559.572	-581.753	1556.58	115.164	-579.482	1717.06	59.544	-317.046	1423.83	959.972	-320.916	1377.04	1112.26	-335.842	1374.77	546.751	-396.03	1059.58	232.153	-389.619	1096.68	59.6042
506	0	-703.086	1485.12	981.781	-692.142	1422.96	1137.47	-635.393	1547.43	559.749	-581.647	1556.81	114.959	-579.488	1717.21	59.3029	-317.531	1434.71	960.498	-320.982	1386.4	1112.51	-333.153	1398.18	546.641	-391.767	1078.89	239.155	-388.521	1103.5	63.1555
507	0	-703.608	1493.88	982.811	-692.496	1432.22	1138.75	-635.885	1551.47	559.926	-581.784	1557.24	114.954	-579.462	1717.33	59.0766	-317.81	1445.16	961.09	-320.998	1395.49	1112.62	-330.635	1421.35	547.068	-387.002	1098.19	245.367	-387.875	1110.93	66.5377
508	0	-703.99	1502.75	983.809	-692.764	1441.34	1140.01	-636.237	1555.36	560.053	-581.724	1557.5	114.821	-579.413	1717.45	58.9497	-318.097	1455.53	961.581	-320.947	1404.09	1112.81	-327.82	1445.11	548.103	-383.014	1118.89	251.041	-386.421	1120.69	70.4054
509	0	-704.248	1511.71	984.691	-693.119	1450.63	1141.36	-636.702	1559.18	560.075	-581.722	1557.8	114.717	-579.36	1717.53	58.764	-318.236	1465.52	962.225	-320.759	1412.56	1113.08	-325.813	1467.91	549.585	-379.172	1137.55	256.558	-383.643	1136.2	75.954
510	0	-704.473	1520.63	985.481	-693.558	1460.39	1142.52	-637.028	1562.51	559.995	-581.595	1557.82	114.557	-579.313	1717.57	58.6612	-318.386	1475.2	962.929	-320.55	1421.16	1113.55	-324.311	1490.21	551.405	-376.174	1157.53	262.309	-379.735	1157.61	81.1959
511	0	-704.649	1529.55	986.079	-694.223	1470.68	1143.52	-637.312	1565.33	560.026	-581.675	1557.97	114.517	-579.273	1717.58	58.5983	-318.424	1484.8	963.702	-319.996	1429.13	1114.12	-323.432	1511.81	553.745	-373.569	1178.75	266.929	-375.475	1183.25	85.7694
512	0	-704.822	1538.4	986.406	-695.136	1481.39	1144.32	-637.642	1567.52	560.1	-581.684	1557.99	114.488	-579.241	1717.59	58.5422	-318.305	1494.56	964.599	-319.292	1438.63	1115.08	-323.033	1532.89	556.622	-371.314	1200.28	270.452	-370.54	1211.43	89.635
513	0	-704.935	1547.06	986.478	-696.127	1492.47	1144.88	-638.019	1569.07	560.259	-581.705	1557.89	114.505	-579.202	1717.6	58.485	-318.066	1504.39	965.532	-318.505	1448.26	1116.22	-322.983	1553.62	560.065	-369.363	1222.86	272.911	-365.713	1240.66	92.7202
514	0	-705.025	1555.54	986.456	-697.109	1503.62	1145.24	-638.411	1570.11	560.422	-581.624	1557.71	114.512	-579.193	1717.58	58.4295	-317.831	1514.56	966.648	-317.952	1458.45	1117.85	-323.064	1573.84	563.942	-367.318	1245.76	273.725	-360.407	1270.39	94.8062
515	0	-705.108	1563.76	986.355	-697.891	1514.45	1145.6	-638.86	1570.94	560.591	-581.696	1557.53	114.528	-579.234	1717.56	58.3769	-317.594	1524.07	967.946	-317.733	1468.62	1119.77	-323.425	1593.46	567.934	-365.518	1268.76	273.359	-355.143	1301.12	96.0423
516	0	-705.148	1571.67	986.292	-698.453	1524.66	1146.05	-639.39	1571.72	560.746	-581.826	1557.28	114.531	-579.275	1717.52	58.3734	-317.516	1533.36	969.533	-318.064	1478.33	1122.25	-324.042	1612.57	571.874	-363.67	1292.59	271.839	-350.259	1331.58	96.2497
517	0	-705.235	1579.34	986.2	-698.781	1534.06	1146.57	-639.977	1572.76	560.948	-581.955	1557.14	114.564	-579.335	1717.5	58.3155	-317.378	1543.45	971.497	-318.841	1487.3	1124.92	-324.872	1631.1	575.792	-361.861	1316.57	269.071	-345.472	1362.76	95.6959
518	0	-705.977	1585.53	985.918	-698.822	1542.92	1147.17	-640.514	1574.01	561.125	-582.053	1557.1	114.554	-579.415	1717.45	58.2798	-317.259	1553.64	973.864	-319.766	1496.18	1127.65	-326.027	1648.97	579.507	-360.261	1341.39	265.313	-340.901	1394.92	94.6961
519	0	-706.009	1592.79	985.846	-698.874	1551.32	1147.66	-641.248	1575.63	561.244	-582.117	1557.04	114.549	-579.458	1717.44	58.2102	-317.268	1563.66	976.307	-320.75	1505.46	1130.22	-327.204	1666.19	582.995	-358.648	1366.44	260.22	-336.777	1427.74	93.1143
520	0	-706.007	1599.94	985.695	-699.04	1559.33	1147.93	-641.855	1577.69	561.295	-582.112	1557	114.601	-579.472	1717.47	58.1082	-317.247	1573.65	978.765	-321.54	1514.08	1132.45	-328.559	1682.56	586.097	-357.557	1392.06	254.356	-332.841	1462.13	91.3775
521	0	-706.072	1607.13	985.372	-699.176	1567.18	1147.93	-642.131	1579.89	561.276	-582.084	1557.07	114.632	-579.456	1717.55	58.0218	-317.304	1583.63	980.967	-322.126	1522.71	1134.34	-330	1698.36	589.054	-355.982	1418.76	246.924	-329.193	1497.3	89.5774
522	0	-706.751	1614.27	984.851	-699.438	1575.05	1147.71	-642.247	1582.24	561.27	-582.067	1557.16	114.709	-579.42	1717.63	57.9212	-317.341	1593.58	983.025	-322.626	1532.81	1136.24	-331.112	1713.77	591.733	-354.933	1445.9	239.549	-325.88	1533.34	87.7164
523	0	-706.898	1621.55	984.316	-699.896	1583.06	1147.26	-642.424	1584.84	561.301	-581.989	1557.3	114.829	-579.368	1717.74	57.8179	-317.249	1603.69	984.867	-322.892	1541.77	1137.68	-331.045	1729.57	594.4	-354.036	1473.71	231.253	-322.842	1569.76	85.7307
524	0	-706.934	1628.84	983.656	-700.537	1591.01	1146.61	-642.572	1587.66	561.387	-581.816	1557.39	114.923	-579.259	1717.86	57.6534	-317.239	1613.75	986.452	-323.095	1551.45	1139.16	-332.23	1743.13	596.712	-353.212	1501.99	222.34	-319.978	1606.47	83.7852
525	0	-707.025	1636.2	982.902	-702.15	1598.46	1146.02	-643.091	1590.86	561.442	-581.7	1557.54	115.088	-579.107	1718	57.4997	-317.169	1623.71	987.782	-323.387	1561.47	1140.42	-333.467	1755.88	598.553	-352.638	1531.06	212.996	-317.229	1643.34	81.7728
526	0	-707.068	1643.63	982.156	-702.549	1606.52	1145.32	-643.028	1593.76	561.48	-581.548	1557.72	115.24	-579.023	1718.12	57.2929	-317.133	1633.76	989.016	-323.731	1571.59	1141.54	-334.515	1767.9	600.141	-352.507	1560.35	203.243	-314.578	1680.13	79.6908
527	0	-707.198	1651.01	981.422	-703.029	1614.6	1144.55	-642.977	1596.94	561.48	-581.537	1557.88	115.385	-578.979	1718.25	57.1013	-317.013	1643.84	990.045	-324.069	1581.51	1142.4	-335.532	1779.16	601.207	-352.27	1590.91	193.651	-312.091	1717.01	77.7361
528	0	-707.342	1658.36	980.721	-703.338	1622.61	1143.76	-642.962	1600.23	561.526	-581.548	1558.01	115.52	-578.939	1718.36	56.9086	-316.854	1653.78	990.767	-324.289	1591.37	1142.89	-336.196	1789.57	601.841	-352.4	1621.63	184.04	-309.673	1753.85	76.2836
529	0	-707.607	1665.78	980.019	-703.813	1630.6	1142.87	-642.88	1603.55	561.503	-581.555	1558.18	115.674	-578.97	1718.47	56.7452	-316.747	1663.62	991.272	-324.428	1601.4	1143.05	-336.877	1799.36	601.949	-352.852	1652.85	174.824	-307.451	1790.48	75.2378
530	0	-707.731	1673.13	979.262	-705.003	1637.54	1141.85	-641.537	1606.2	561.45	-581.577	1558.37	115.797	-578.976	1718.59	56.5997	-316.692	1673.29	991.478	-324.47	1611.31	1142.93	-337.222	1808.33	601.354	-353.986	1683.97	165.708	-305.466	1826.7	74.5668
531	0	-708.036	1680.43	978.582	-705.946	1644.74	1140.48	-641.093	1609.46	561.459	-581.56	1558.66	115.988	-579.213	1719.07	56.6743	-316.599	1682.81	991.415	-324.453	1621.37	1142.59	-337.568	1816.6	600.125	-354.638	1715.9	157.997	-303.784	1862.35	74.0375
532	0	-708.363	1687.83	977.897	-706.283	1652.64	1139.55	-641.143	1613.28	561.574	-581.488	1558.91	116.196	-579.27	1719.22	56.5745	-316.558	1692.17	991.057	-324.487	1631.43	1142.02	-337.68	1824.33	598.442	-355.744	1748.46	150.792	-302.723	1897.58	73.5096
533	0	-708.693	1695.27	977.192	-706.502	1660.69	1138.71	-641.17	1617.23	561.429	-581.381	1559.18	116.427	-579.313	1719.37	56.4525	-316.563	1701.48	990.463	-324.578	1641.54	1141.3	-337.6	1831.63	596.235	-358.12	1781.18	143.907	-302.356	1932.31	73.0954
534	0	-709.132	1702.9	976.462	-706.573	1668.93	1137.92	-641.182	1621.36	561.354	-581.391	1559.55	116.713	-579.311	1719.48	56.2982	-316.46	1711.51	989.751	-324.828	1651.58	1140.48	-337.314	1838.48	593.552	-359.027	1813.39	139.159	-302.8	1966.73	73.0343
535	0	-709.553	1710.63	975.663	-706.505	1677.16	1137.21	-640.703	1625.43	561.208	-581.206	1559.92	116.982	-579.324	1719.59	56.1515	-316.581	1720.63	988.619	-325.16	1661.76	1139.5	-337.05	1844.99	590.613	-360.271	1845.41	135.906	-304.276	1999.61	73.2211
536	0	-709.985	1718.59	974.765	-706.469	1685.57	1136.34	-640.533	1629.75	561.116	-581.161	1560.29	117.249	-579.029	1719.14	55.7764	-316.91	1729.77	987.219	-325.455	1671.88	1138.38	-336.761	1851.23	587.573	-361.605	1877.41	134.004	-306.306	2032.87	75.2598
537	0	-710.478	1726.83	973.725	-706.565	1694.29	1135.22	-640.57	1634.3	560.921	-581.18	1560.62	117.536	-579.116	1719.49	55.6213	-317.096	1739.15	985.663	-325.568	1682.2	1137.11	-336.696	1857.31	584.332	-363.794	1907.24	132.838	-309.153	2065.25	78.9202
538	0	-710.813	1735.3	972.615	-706.669	1703.37	1134	-640.768	1639.1	560.7	-581.184	1561.03	117.865	-579.146	1719.6	55.4742	-317.262	1748.35	983.914	-325.542	1692.94	1135.86	-336.948	1863.83	580.98	-365.942	1935.78	132.333	-312.66	2096.31	84.1616
539	0	-711.139	1743.98	971.391	-706.796	1712.84	1132.66	-641.009	1644.07	560.359	-581.225	1561.45	118.208	-579.207	1719.74	55.3449	-317.081	1757.62	982.169	-325.445	1703.62	1134.5	-337.39	1870.8	577.986	-367.956	1962	131.931	-316.361	2126.01	90.8972
540	0	-711.389	1752.87	970.082	-706.79	1722.42	1131.23	-641.234	1649.25	560.072	-581.234	1561.94	118.641	-579.224	1719.91	55.2102	-316.725	1767.22	980.516	-325.226	1714.34	1133.14	-338.477	1878.19	575.347	-369.7	1986.58	131.593	-320.309	2154.08	98.753
541	0	-711.586	1761.99	968.762	-706.906	1732.37	1129.81	-641.275	1654.55	559.744	-581.343	1562.46	119.101	-579.285	1720.04	55.0713	-316.352	1776.74	978.754	-324.965	1725.14	1131.66	-340.187	1885.5	572.809	-370.88	2009.88	131.747	-324.737	2179.96	107.199
542	0	-711.669	1771.13	967.266	-706.857	1742.32	1128.37	-641.289	1660.25	559.388	-581.431	1563.07	119.663	-579.311	1720.23	54.9247	-316.035	1786.76	976.993	-324.653	1736.17	1130.21	-341.334	1893.34	570.337	-372.204	2031.19	132.202	-329.255	2204.02	116.322
543	0	-711.893	1780.62	965.855	-706.768	1752.44	1126.98	-641.347	1666.01	558.998	-581.526	1563.79	120.264	-579.333	1720.47	54.7568	-315.887	1797.54	975.317	-324.459	1747.06	1128.8	-342.893	1901.25	567.847	-375.43	2049.3	132.855	-333.922	2224.81	124.274
544	0	-710.857	1787.55	963.846	-706.675	1762.49	1125.62	-641.233	1671.97	558.603	-581.609	1564.58	121.064	-579.411	1720.71	54.5626	-316.005	1808.04	973.605	-324.309	1757.94	1127.43	-344.661	1909.63	565.891	-375.811	2067.37	133.092	-338.667	2242.5	129.935
545	0	-710.84	1796.87	962.462	-706.526	1772.6	1124.27	-641.222	1678.34	558.37	-581.703	1565.42	121.972	-579.435	1720.95	54.4134	-316.376	1818.49	971.981	-324.217	1768.62	1126.09	-345.726	1920.01	564.446	-379.03	2081.21	132.833	-343.066	2257.19	132.41
546	0	-710.914	1806.53	961.224	-706.381	1782.62	1122.94	-641.166	1684.84	558.117	-581.9	1566.39	123.037	-579.471	1721.21	54.2532	-316.415	1830.41	970.807	-324.176	1779.1	1124.81	-346.495	1932.2	563.621	-382.15	2092.47	131.552	-346.984	2269.1	131.625
547	0	-710.797	1816.04	959.95	-706.118	1792.75	1121.63	-641.104	1691.66	557.862	-582.065	1567.37	124.168	-579.507	1721.5	54.1087	-316.612	1840.92	969.58	-324.093	1789.66	1123.68	-347.749	1944.8	562.944	-385.083	2101.61	129.795	-350.663	2278.28	128.343
548	0	-710.657	1825.63	958.753	-705.932	1802.97	1120.34	-641.056	1698.62	557.57	-582.316	1568.63	125.468	-579.539	1721.95	53.9555	-316.421	1852.02	968.608	-323.929	1800.39	1122.64	-348.98	1958.53	562.572	-387.971	2108.72	128.071	-354.168	2284.86	123.465
549	0	-710.44	1835.22	957.64	-705.577	1813.21	1119.1	-640.96	1705.97	557.311	-582.759	1570.1	126.905	-579.586	1722.35	53.8384	-316.123	1863.15	967.754	-323.786	1811.3	1121.63	-350.544	1972.27	562.475	-390.651	2113.71	127.882	-357.704	2289.57	118.173
550	0	-709.991	1844.96	956.575	-705.287	1823.67	1117.85	-640.782	1713.52	557.152	-583.051	1571.43	128.463	-579.643	1722.78	53.6856	-315.661	1874.7	967.149	-323.426	1822.55	1120.83	-352.181	1985.89	562.486	-393.803	2118.04	126.544	-361.01	2293.71	112.659
551	0	-709.647	1855.01	955.665	-704.961	1834.15	1116.65	-640.516	1721.36	557.099	-583.407	1572.93	130.243	-579.817	1723.32	53.5741	-315.212	1886.58	966.668	-323.023	1834.24	1120.19	-353.781	1999.57	562.682	-397.237	2122.3	124.834	-364.621	2297.43	108.12
552	0	-709.161	1865.24	954.775	-704.734	1844.76	1115.46	-640.325	1729.67	557.17	-583.99	1574.71	132.244	-580.433	1724.13	53.7026	-314.916	1899.17	966.546	-322.595	1846.24	1119.85	-355.382	2013.07	562.905	-400.73	2126.59	123.75	-368.502	2300.95	104.282
553	0	-708.548	1875.53	953.9	-704.31	1855.44	1114.4	-640.269	1738.52	557.362	-584.552	1576.69	134.666	-580.688	1724.79	53.5234	-314.692	1912.44	966.819	-322.162	1858.55	1119.84	-356.971	2025.91	563.135	-402.132	2132.01	123	-372.551	2304.78	100.177
554	0	-708.065	1886.23	953.44	-703.958	1866.26	1113.56	-640.198	1747.94	557.475	-585.199	1579.01	137.381	-580.556	1725.07	53.1456	-314.485	1926.05	967.408	-321.862	1871.1	1120.25	-358.524	2038.31	563.342	-403.618	2137.78	122.544	-376.29	2308.99	94.9958
555	0	-707.429	1897.09	953.013	-703.562	1877	1112.87	-640.196	1758.25	557.776	-585.748	1581.68	140.344	-581.006	1725.73	52.9394	-314.393	1939.63	968.208	-321.591	1883.81	1121.11	-359.648	2050.51	563.851	-404.612	2142.51	121.431	-379.048	2313.15	89.6505
556	0	-706.762	1908.07	952.823	-702.714	1885.98	1112.09	-640.243	1769.49	558.028	-586.377	1584.96	143.692	-581.351	1726.19	52.757	-314.356	1953.27	969.267	-321.394	1896.46	1122.33	-360.105	2062.8	564.759	-403.603	2148.39	121.287	-380.827	2316.49	84.6983
557	0	-706.171	1919.31	952.733	-702.411	1896.52	1111.75	-640.04	1781.53	558.133	-587.14	1588.7	147.371	-581.579	1726.57	52.5543	-314.357	1966.65	970.583	-321.385	1909.17	1123.89	-359.952	2075.44	565.953	-403.223	2151.95	120.572	-381.364	2318.63	80.2977
558	0	-705.43	1930.77	952.77	-702.328	1907.14	1111.6	-640.153	1794.67	558.346	-587.993	1592.94	151.34	-582.088	1727.14	52.4841	-314.244	1979.51	972.207	-321.321	1921.72	1125.72	-359.678	2088.07	567.308	-402.237	2153.95	120.614	-380.748	2320.11	76.3854
559	0	-704.762	1942.55	952.999	-702.378	1917.53	1111.53	-640.293	1808.9	558.266	-588.864	1597.83	155.666	-582.532	1727.77	52.4795	-313.861	1991.87	974.095	-321.179	1934.26	1127.81	-359.187	2099.88	568.597	-401.616	2155.88	120.427	-379.935	2321.33	73.2696
560	0	-703.952	1954.43	953.278	-702.511	1927.86	1111.94	-640.656	1824.39	557.982	-590.035	1603.53	160.478	-583.042	1728.52	52.5776	-313.182	2003.87	975.977	-320.988	1946.63	1129.98	-358.466	2110.65	569.663	-401.401	2157.52	119.989	-379.52	2322.37	70.5988
561	0	-703.108	1966.56	953.739	-702.342	1939.23	1112.42	-641.395	1841.08	557.608	-591.176	1610.03	165.778	-583.486	1729.53	52.8449	-312.382	2015.56	977.75	-320.53	1958.86	1132.11	-357.663	2120.69	570.591	-401.153	2159.23	119.59	-379.207	2323.68	68.1903
562	0	-702.232	1978.91	954.416	-701.818	1951.5	1113.26	-642.567	1859.01	557.083	-592.421	1617.66	171.833	-583.868	1730.93	53.014	-311.58	2027.15	979.373	-319.909	1970.77	1133.97	-356.968	2130.05	571.126	-401.019	2160.99	119.219	-378.883	2324.65	65.5089
563	0	-700.866	1991.26	955.325	-700.822	1964.3	1114.45	-644.285	1878.21	556.425	-594.082	1626.45	178.472	-584.209	1732.66	53.3683	-310.685	2038.87	980.671	-319.01	1982.43	1135.45	-356.376	2138.25	571.117	-400.685	2162.64	119.721	-378.701	2325.5	63.5152
564	0	-699.886	2003.64	956.364	-699.655	1977.16	1115.85	-646.347	1898.72	555.77	-595.53	1636.42	185.834	-584.617	1734.84	53.8447	-309.619	2050.26	981.466	-317.733	1993.81	1136.57	-355.919	2145.35	570.689	-401.204	2163.98	119.544	-378.746	2326.52	62.091
565	0	-699.093	2016.39	957.666	-698.229	1989.73	1117.47	-648.546	1920.36	554.959	-597.145	1648	193.661	-585.186	1737.51	54.7277	-308.376	2061.1	982.022	-316.245	2005.02	1137.42	-355.761	2151.95	570.024	-402.019	2164.96	119.316	-379.001	2327.22	60.8692
566	0	-697.948	2028.74	958.948	-695.885	2005.35	1119.46	-650.799	1942.85	554.072	-598.95	1661.01	202.199	-586.058	1741.38	56.1813	-307.212	2071.27	982.217	-314.63	2015.79	1138.02	-355.795	2158.14	569.465	-402.725	2165.97	119.104	-379.165	2327.74	60.2489
567	0	-696.992	2039.68	959.986	-694.535	2016.53	1121	-652.912	1966	553.234	-600.955	1675.7	211.246	-587.339	1746.14	58.1416	-306.232	2080.92	982.494	-313.14	2026.21	1138.51	-355.763	2164.26	569.202	-403.348	2166.5	118.929	-378.86	2329.24	60.6382
568	0	-695.728	2052.17	961.182	-693.424	2027.03	1122.31	-655.102	1989.84	552.701	-603.213	1692.22	220.302	-588.372	1751.52	60.3367	-305.449	2090.3	982.846	-311.965	2036.19	1139.11	-355.572	2170.3	569.204	-403.738	2166.97	118.863	-378.814	2329.41	60.3626
569	0	-694.771	2064.41	962.256	-692.621	2037.26	1123.25	-657.158	2013.98	552.51	-605.59	1710.17	229.131	-589.121	1757.52	62.7463	-304.88	2099.64	983.496	-310.997	2045.93	1139.85	-355.186	2176.45	569.439	-403.819	2167.4	118.81	-378.626	2330.1	60.1968
570	0	-694.078	2076.18	963.165	-691.076	2048	1123.7	-658.906	2038.25	552.66	-607.954	1729.42	237.06	-589.081	1764.02	65.4487	-304.435	2109.14	984.387	-310.328	2055.52	1140.77	-354.698	2182.24	569.675	-403.835	2167.73	118.842	-379.124	2328.66	58.9353
571	0	-693.452	2087.45	963.902	-690.872	2057.54	1124.22	-660.772	2062.45	553.463	-610.239	1749.35	244.127	-588.949	1772.3	68.5379	-304.086	2119.14	985.382	-309.811	2065.16	1141.8	-354.216	2187.71	569.804	-403.852	2168.05	118.895	-379.061	2328.71	58.6994
572	0	-693.112	2098.86	964.821	-690.935	2067.73	1124.57	-663.169	2085.98	555.161	-612.628	1769.18	251.069	-590.979	1784.13	75.0814	-303.824	2129.39	986.517	-309.408	2074.95	1142.89	-353.806	2193.1	569.755	-403.841	2168.42	118.905	-378.452	2330.32	59.4442
573	0	-692.875	2109.26	965.581	-691.186	2075.79	1124.82	-660.388	2111.96	557.118	-614.43	1788.67	258.822	-593.92	1802.11	82.8761	-303.612	2139.76	987.529	-309.002	2085.01	1143.91	-353.382	2198.2	569.567	-403.862	2168.75	118.872	-378.415	2330.38	59.4041
574	0	-692.783	2119.82	966.71	-691.427	2083.13	1125.1	-660.712	2131.4	558.966	-615.652	1808.92	266.399	-597.383	1824.88	90.5708	-303.4	2150.05	988.452	-308.518	2095.19	1144.87	-353.009	2202.98	569.294	-403.967	2168.87	118.775	-378.38	2330.35	59.3522
575	0	-692.746	2129.97	967.877	-691.445	2090.34	1125.57	-660.799	2151.86	561.686	-616.555	1830.31	273.266	-601.165	1850.56	98.0774	-303.255	2160.15	989.247	-308.037	2105.39	1145.73	-352.831	2207.31	568.995	-404.146	2168.87	118.649	-378.388	2330.34	59.3343
576	0	-692.793	2139.87	969.295	-691.182	2097.53	1126.31	-661.212	2173.81	564.593	-617.327	1852.9	278.921	-605.302	1877.64	104.804	-303.172	2169.94	989.919	-307.564	2115.18	1146.3	-352.666	2211.03	568.789	-404.3	2168.91	118.637	-378.434	2330.37	59.3386
577	0	-692.881	2149.72	971.051	-690.57	2104.87	1127.35	-661.281	2195.21	568.428	-617.794	1876.05	283.2	-609.72	1905.03	110.454	-303.15	2179.4	990.456	-307.11	2124.45	1146.7	-352.512	2214.38	568.722	-404.548	2168.9	118.671	-378.443	2330.36	59.3502
578	0	-692.928	2159.58	973.22	-689.638	2112.61	1128.61	-661.493	2216.4	572.854	-618.434	1899.42	286.344	-614.396	1932.29	114.841	-303.156	2188.61	991.034	-306.705	2132.95	1146.93	-352.374	2217.36	568.742	-404.776	2168.93	118.764	-378.453	2330.4	59.411
579	0	-692.951	2169.6	975.666	-688.704	2120.36	1130.18	-661.434	2236.94	577.401	-619.16	1923.15	288.236	-619.27	1959.55	118.022	-303.251	2197.4	991.596	-306.374	2140.98	1147.24	-352.189	2220.41	568.772	-405.068	2168.94	118.876	-378.506	2330.42	59.391
580	0	-693.017	2179.58	978.403	-687.603	2128.47	1132.27	-661.512	2257.15	581.913	-619.595	1946.95	288.848	-624.167	1987.07	120.082	-303.384	2205.81	992.379	-306.301	2148.48	1147.76	-352.035	2223.34	568.858	-405.269	2169.11	118.987	-378.551	2330.4	59.2989
581	0	-693.034	2189.87	981.34	-686.528	2136.84	1134.7	-661.596	2276.72	586.319	-620.139	1971.37	288.237	-628.864	2015.2	121.182	-303.532	2214.06	993.18	-306.464	2156.35	1148.5	-351.749	2226.38	568.93	-405.337	2169.38	119.028	-378.555	2330.44	59.2212
582	0	-693.078	2199.59	984.071	-685.528	2145.02	1137.05	-661.664	2295.75	590.405	-620.519	1996.07	286.475	-633.281	2044.13	121.374	-303.696	2222.2	994.053	-306.788	2162.85	1149.06	-351.431	2229.3	568.962	-405.476	2169.48	119.147	-378.557	2330.49	59.1127
583	0	-693.206	2209.71	986.872	-684.563	2153.57	1139.37	-661.692	2314.19	594.129	-620.752	2021.17	283.603	-637.262	2074.24	120.966	-303.887	2230.19	994.847	-307.347	2169.43	1149.76	-351.031	2232.08	568.947	-405.511	2169.63	119.251	-378.512	2330.61	59.0428
584	0	-693.424	2220.05	989.58	-683.716	2162.1	1141.44	-661.651	2331.93	597.526	-621.142	2046.81	279.669	-640.817	2105.47	119.873	-304.076	2239.14	995.641	-307.905	2176.07	1150.16	-350.632	2234.84	568.948	-405.583	2169.73	119.373	-378.452	2330.67	58.8708
585	0	-693.663	2230.11	992.034	-683.068	2171.01	1143.14	-661.635	2348.9	600.701	-620.755	2071.53	274.454	-643.873	2137.8	118.118	-304.137	2245.17	995.629	-308.304	2183.17	1150.43	-350.296	2237.48	568.916	-405.569	2169.8	119.52	-378.44	2330.65	58.6211
586	0	-693.922	2240.26	994.19	-682.668	2179.8	1144.69	-661.518	2365.28	603.58	-621.166	2097.85	268.415	-646.533	2171	115.899	-304.214	2252.18	995.48	-308.378	2190.68	1150.42	-349.902	2240.16	568.89	-405.55	2169.94	119.684	-378.181	2330.76	58.436
587	0	-694.217	2250.25	996.192	-682.423	2189.16	1145.97	-661.646	2381.04	606.321	-621.851	2124.79	261.438	-648.758	2205.16	113.198	-304.288	2259.66	995.065	-308.139	2198.65	1150.05	-349.69	2242.64	568.788	-405.537	2170.06	119.898	-378.1	2330.78	58.2462
588	0	-694.516	2260.24	997.844	-682.267	2198.4	1147.07	-661.744	2396.18	608.813	-622.609	2152.3	253.66	-650.599	2239.83	109.926	-304.333	2267.13	994.308	-307.755	2207.04	1149.46	-349.471	2244.97	568.64	-405.544	2170.19	120.136	-378.051	2330.76	58.0658
589	0	-694.767	2270.22	999.129	-682.185	2207.67	1148.02	-661.647	2410.34	610.95	-623.272	2180.23	245	-652.027	2275.18	106.442	-304.41	2274.43	993.333	-307.321	2215.63	1148.69	-349.372	2247.17	568.442	-405.766	2170.04	120.206	-377.883	2330.87	58.0266
590	0	-695.082	2279.95	1000.13	-682.145	2217.28	1148.76	-661.601	2423.7	612.655	-624.193	2209.09	235.979	-653.266	2311.3	102.902	-304.538	2281.92	992.176	-306.924	2224.65	1147.8	-349.407	2249.42	568.166	-405.776	2170.19	120.443	-377.683	2331.31	57.9634
591	0	-695.426	2289.82	1000.81	-682.116	2227.06	1149.29	-661.484	2436.21	613.886	-624.919	2238.35	226.469	-654.414	2347.92	99.5833	-304.647	2289.25	990.891	-306.599	2233.48	1146.9	-349.505	2251.84	567.872	-405.658	2170.56	120.792	-377.628	2331.24	57.8312
592	0	-695.828	2299.49	1001.31	-682.168	2236.93	1149.61	-661.331	2447.89	614.58	-625.504	2268.32	216.749	-655.526	2384.96	96.6948	-304.781	2296.75	989.714	-306.375	2242.06	1145.88	-349.563	2254.27	567.564	-405.715	2170.73	121.089	-377.54	2331.23	57.7554
593	0	-696.188	2309.08	1001.63	-682.252	2246.48	1149.7	-662.227	2460.01	615.079	-625.935	2298.77	206.954	-656.829	2422.25	94.4127	-304.974	2304.4	988.794	-306.388	2250.39	1145.02	-349.656	2256.74	567.238	-405.605	2171.02	121.505	-377.579	2330.8	57.4901
594	0	-696.589	2318.64	1001.65	-682.352	2256.2	1149.65	-662.398	2470.51	614.633	-626.214	2329.7	197.323	-658.298	2459.53	92.7112	-305.158	2311.82	987.849	-306.671	2258.64	1144.31	-349.585	2259.27	566.965	-405.721	2171.11	121.646	-377.461	2330.78	57.3766
595	0	-696.937	2327.79	1001.45	-682.392	2265.64	1149.46	-662.383	2480.05	613.61	-626.314	2360.92	188.046	-659.924	2496.5	91.614	-305.411	2319	987.039	-307.157	2266.77	1143.75	-349.44	2261.83	566.737	-405.81	2171.18	121.754	-377.345	2331.13	57.0792
596	0	-697.311	2336.63	1001.07	-682.565	2274.88	1149.12	-662.218	2489.24	611.968	-626.221	2392.08	178.893	-661.703	2533.21	91.2019	-305.648	2326.29	986.39	-307.773	2274.84	1143.19	-349.296	2264.57	566.579	-405.777	2171.32	121.941	-377.556	2329.88	56.4705
597	0	-697.717	2345.32	1000.4	-682.791	2284.17	1148.6	-661.723	2498.73	609.564	-626.566	2424.01	170.665	-663.351	2569.66	91.3245	-305.922	2333.58	985.616	-308.408	2282.76	1142.6	-349.136	2267.41	566.39	-405.697	2171.45	122.201	-377.383	2329.91	56.3345
598	0	-698.183	2353.84	999.376	-683.164	2293.37	1147.86	-661.158	2507.17	607.02	-626.503	2455.55	162.524	-664.725	2605.82	91.8355	-306.249	2341.5	984.999	-309.09	2291.06	1141.9	-348.927	2270.52	566.204	-405.547	2171.67	122.484	-377.21	2330.1	56.2254
599	0	-698.707	2362.42	998.061	-683.59	2302.67	1146.97	-660.95	2511.81	603.331	-627.137	2487.58	156.337	-665.464	2641.6	92.8799	-306.551	2349.04	984.117	-309.609	2299.34	1141.09	-348.811	2273.76	565.972	-405.431	2171.95	122.791	-377.039	2330.22	56.0777
600	0	-699.314	2371	996.494	-684.146	2312.13	1145.94	-660.659	2516.15	599.42	-628	2519.73	151.321	-665.312	2677.17	94.6873	-306.915	2356.76	983.214	-310.212	2308.22	1140.27	-348.723	2277.29	565.751	-405.4	2172.32	123.205	-376.693	2331	56.347
601	0	-699.931	2379.72	994.718	-684.554	2321.87	1144.84	-660.59	2520.46	595.401	-628.976	2551.86	147.277	-663.966	2712.22	97.5537	-307.382	2364.73	982.169	-310.685	2317.06	1139.31	-348.763	2281.03	565.512	-405.436	2172.58	123.599	-376.52	2331.35	56.2378
602	0	-700.481	2388.45	992.735	-685.163	2331.67	1143.66	-660.549	2524.78	591.445	-629.741	2583.08	145.195	-661.448	2746.31	101.493	-307.882	2372.94	981.069	-311.189	2326.09	1138.27	-348.816	2285.03	565.256	-405.545	2172.96	124.039	-376.468	2331.49	56.0883
603	0	-701.027	2397.23	990.754	-685.657	2341.91	1142.49	-660.343	2529.34	587.371	-630.576	2612.97	144.696	-657.981	2778.94	106.228	-308.075	2380.99	979.88	-311.77	2335.67	1137.18	-349.12	2289.29	564.986	-405.59	2173.41	124.554	-376.385	2331.55	55.9552
604	0	-701.577	2406.31	988.854	-686.302	2352.16	1141.35	-659.87	2533.56	583.527	-631.457	2640.76	145.154	-654.199	2809.31	111.42	-307.711	2388.94	978.663	-312.414	2345.14	1135.97	-349.49	2293.79	564.639	-405.47	2174.36	125.389	-376.353	2331.65	55.8517
605	0	-702.098	2415.59	987.087	-686.955	2362.36	1140.16	-659.658	2535.51	579.266	-632.314	2666.17	146.11	-650.114	2836.88	116.261	-308.035	2397.37	977.358	-313.12	2354.68	1134.67	-349.884	2298.48	564.316	-405.121	2175.65	126.326	-376.339	2331.76	55.7686
606	0	-702.552	2424.99	985.4	-687.57	2372.51	1138.9	-658.923	2540.35	576.094	-633.051	2688.93	147.507	-646.307	2861.27	121.385	-308.409	2406.05	975.977	-313.891	2364.6	1133.27	-350.433	2303.46	563.977	-405.324	2176.41	127.181	-376.324	2331.85	55.7182
607	0	-702.965	2434.72	983.689	-688.254	2382.44	1137.55	-658.493	2546.08	573.309	-633.341	2708.23	148.958	-643.374	2882.18	127.015	-308.809	2414.88	974.537	-314.734	2374.89	1131.9	-351.025	2308.82	563.635	-406.041	2176.82	127.981	-376.376	2331.95	55.6846
608	0	-703.356	2444.98	981.988	-688.892	2392.44	1136.24	-658.377	2553.67	571.107	-632.725	2723.38	149.493	-641.309	2898.38	132.728	-309.345	2423.98	973.177	-315.585	2385.14	1130.45	-351.662	2314.67	563.284	-407.127	2176.62	128.594	-376.439	2332.06	55.6571
609	0	-703.774	2455.49	980.451	-689.468	2402.25	1134.89	-658.344	2563.8	569.823	-631.435	2734.05	148.316	-640.16	2909.27	137.279	-309.894	2433.05	971.708	-316.433	2395.57	1128.96	-352.42	2320.93	562.834	-407.756	2177.39	129.677	-376.505	2332.21	55.5744
610	0	-704.242	2466.04	979.198	-690.177	2412.06	1133.55	-658.298	2576.14	569.24	-629.9	2740.95	145.734	-640.322	2919.32	140.719	-310.583	2442.26	970.236	-317.399	2406.07	1127.39	-353.183	2327.78	562.244	-408.094	2178.42	130.908	-376.542	2332.41	55.4772
611	0	-704.757	2476.84	978.13	-690.912	2421.94	1132.15	-658.236	2589.2	568.919	-628.391	2745.36	142.627	-640.906	2924.61	140.144	-311.269	2451.47	968.645	-318.3	2416.31	1125.85	-353.949	2335.15	561.562	-408.296	2179.64	132.286	-376.552	2332.64	55.3702
612	0	-705.445	2487.72	977.241	-691.705	2432.05	1130.83	-658.526	2601.16	568.407	-627.092	2748.06	140.515	-640.56	2920.91	132.399	-312.065	2460.79	967.175	-319.342	2426.85	1124.31	-354.764	2342.86	560.745	-408.424	2180.96	133.797	-376.536	2332.89	55.2654
613	0	-706.114	2499.03	976.692	-692.479	2442.3	1129.67	-657.297	2620.9	569.943	-625.872	2750.32	138.858	-641.153	2922.8	124.304	-312.898	2469.97	965.658	-320.333	2437.2	1122.72	-355.625	2351.08	559.939	-408.458	2182.3	135.358	-376.472	2333.19	55.1851
614	0	-706.867	2510.41	976.36	-693.175	2453	1128.77	-657.184	2632.77	570.002	-624.802	2753.35	136.858	-641.347	2924.43	115.376	-313.716	2479.35	964.399	-321.358	2447.3	1121.27	-356.575	2359.64	559.282	-408.44	2183.84	137.291	-376.381	2333.47	55.0672
615	0	-707.518	2522.16	976.334	-693.806	2463.78	1128.04	-657.023	2645.38	570.308	-623.739	2756.62	135.089	-641.224	2926.69	107.715	-314.562	2488.74	963.258	-322.419	2457.09	1119.83	-357.579	2368.57	558.723	-408.55	2185.63	139.556	-376.261	2333.77	54.9533
616	0	-708.022	2534.14	976.609	-694.519	2474.78	1127.73	-656.961	2657.87	570.133	-623.32	2760.53	133.709	-640.921	2929.81	102.782	-315.573	2498.15	962.235	-323.411	2466.45	1118.5	-358.613	2377.92	558.312	-408.706	2187.68	142.081	-376.088	2334.07	54.867
617	0	-708.596	2546.29	976.967	-695.183	2486.03	1127.84	-657.48	2667.31	569.961	-623.506	2765.57	133.157	-640.239	2932.48	98.8071	-316.777	2507.91	961.518	-324.499	2476.05	1117.24	-359.779	2387.69	558.092	-408.828	2190.05	144.984	-375.869	2334.48	54.7681
618	0	-709.26	2558.43	977.605	-695.842	2496.95	1128.29	-658.434	2676.47	569.614	-623.735	2769.35	132.395	-639.455	2934.84	94.1215	-317.98	2518.01	960.871	-325.68	2486.24	1116.16	-362.222	2396.34	557.686	-408.919	2192.8	148.188	-375.636	2334.88	54.6846
619	0	-709.96	2570.47	978.509	-696.543	2508.08	1129.14	-659.309	2687.87	570.426	-623.882	2772.08	131.588	-639.022	2936.86	89.9932	-319.317	2528.51	960.266	-326.605	2495.92	1115.19	-363.626	2407.29	557.517	-408.843	2196.03	151.848	-375.442	2335.31	54.6462
620	0	-710.753	2581.9	979.516	-697.355	2519.15	1130.27	-660.383	2699.03	571.3	-624.113	2774.92	131.052	-639.033	2938.17	87.0009	-320.698	2539.32	959.812	-327.597	2506.32	1114.45	-364.752	2419.53	557.279	-408.69	2200.28	155.928	-375.316	2335.56	54.6658
621	0	-711.927	2592.95	980.655	-698.346	2530.15	1131.68	-661.617	2709.75	571.892	-624.419	2777.03	130.384	-639.138	2939.55	84.0309	-322.16	2550.35	959.516	-328.369	2516.27	1113.66	-365.655	2432.85	556.789	-408.588	2205.31	159.798	-375.242	2335.79	54.7711
622	0	-713.438	2603.45	981.818	-699.53	2541.09	1133.26	-663.017	2719.56	572.161	-624.909	2779.05	129.791	-639.09	2940.83	81.2737	-323.738	2561.65	959.302	-329.429	2527.68	1113.54	-366.474	2447.37	556.253	-408.24	2209.91	165.589	-375.17	2336.13	54.9825
623	0	-715.023	2613.51	982.936	-700.797	2552.01	1134.8	-664.462	2728.12	572.204	-625.536	2781.32	129.142	-638.985	2941.89	78.6787	-325.642	2573.23	959.219	-330.304	2538.2	1113.63	-367.068	2462.96	555.53	-407.594	2215.76	171.082	-375.159	2336.44	55.3092
624	0	-716.559	2623.49	984.084	-702.059	2562.91	1136.42	-665.901	2735.31	572.035	-626.166	2783.1	128.426	-639.105	2942.86	76.3033	-327.846	2584.91	959.322	-331.248	2548.18	1113.45	-367.319	2479.72	554.868	-407.077	2221.92	176.866	-375.096	2336.95	55.9539
625	0	-718.081	2633.44	985.232	-703.346	2573.38	1137.94	-667.329	2741.29	571.713	-626.601	2784.12	127.725	-639.423	2943.62	74.9191	-329.275	2595.91	959.426	-332.197	2557.5	1113.59	-367.11	2497.63	554.131	-406.365	2229.61	183.628	-375.051	2337.78	56.5055
626	0	-719.677	2643.62	986.519	-704.648	2583.75	1139.44	-668.461	2746.55	571.393	-626.716	2784.68	127.174	-639.52	2944.02	74.3148	-330.85	2606.91	959.747	-333.208	2566.31	1113.75	-366.42	2516.5	553.241	-405.735	2238.06	190.831	-374.947	2339.04	57.3895
627	0	-721.416	2653.49	987.823	-705.844	2593.86	1141.07	-669.981	2751.21	571.122	-626.199	2784.33	126.636	-639.489	2944.42	73.8134	-332.675	2618.01	960.191	-334.343	2575.09	1114.04	-365.47	2536.25	552.408	-405.497	2248.17	198.528	-374.861	2341.41	59.0753
628	0	-723.201	2662.97	989.188	-706.954	2603.47	1142.7	-671.056	2755.23	570.945	-626.096	2784.59	126.281	-639.576	2944.72	73.3615	-334.564	2628.96	960.709	-335.554	2583.77	1114.32	-364.709	2556.75	551.417	-403.888	2259.83	207.544	-374.753	2343.84	60.9287
629	0	-724.943	2671.83	990.539	-707.983	2612.69	1144.37	-672.897	2758.75	570.84	-626.195	2784.75	125.973	-639.807	2944.88	73.1	-336.381	2639.22	961.159	-336.655	2592.22	1114.5	-364.054	2578.02	550.508	-402.7	2271.64	216.904	-374.409	2347.39	63.6029
630	0	-726.537	2680.11	991.858	-708.95	2621.61	1146.05	-673.24	2761.58	570.808	-626.201	2784.61	125.726	-639.995	2944.96	73.0112	-338.08	2648.54	961.442	-337.73	2600.69	1114.65	-363.611	2599.94	549.733	-401.955	2286.06	226.093	-374.065	2352.04	66.9471
631	0	-728.056	2688.04	993.145	-709.931	2630.04	1147.63	-674.208	2764.14	570.807	-626.127	2784.39	125.478	-640.151	2945	72.896	-339.78	2659.19	962.07	-338.647	2609.03	1114.61	-363.04	2622.26	549.22	-400.607	2302.79	235.337	-373.842	2357.86	71.0627
632	0	-729.427	2695.78	994.379	-710.96	2638.38	1149.16	-675.114	2766.6	570.899	-626.382	2784.46	125.347	-640.276	2945.03	72.8145	-341.382	2669.04	962.444	-339.452	2617.09	1114.53	-362.489	2644.91	549.213	-398.752	2321.16	244.132	-373.917	2364.74	75.6346
633	0	-730.72	2703.57	995.521	-711.976	2646.67	1150.61	-675.941	2769.05	571.151	-626.532	2784.53	125.196	-640.359	2945.03	72.774	-342.793	2678.27	962.764	-340.275	2625.11	1114.44	-362.009	2667.32	549.94	-396.778	2340.45	252.079	-374.248	2372.43	80.2071
634	0	-731.966	2711.33	996.519	-713.041	2654.92	1151.98	-676.63	2771.44	571.3	-627.156	2785.07	125.24	-640.395	2945.04	72.7255	-344.044	2687.22	963.162	-341.094	2632.81	1114.53	-361.587	2689.23	551.345	-395.636	2359.85	258.818	-374.74	2381.71	84.3291
635	0	-733.088	2719.05	997.411	-714.093	2663.04	1153.23	-677.315	2773.87	571.396	-627.389	2785.14	125.186	-640.395	2945.04	72.6825	-345.126	2695.78	963.808	-341.975	2640.14	1114.86	-361.248	2710.61	553.444	-394.104	2378.77	265.458	-375.036	2394.56	89.3603
636	0	-734.085	2726.71	998.237	-715.241	2671.33	1154.44	-678.011	2776.19	571.524	-627.575	2785.03	125.1	-640.385	2945.02	72.6138	-346.088	2704.19	964.811	-342.72	2647.32	1115.47	-361.29	2731.24	555.976	-394.327	2396.89	271.539	-375.289	2412.54	95.0331
637	0	-734.999	2734.34	998.94	-716.526	2679.74	1155.46	-678.697	2778.23	571.658	-627.769	2784.98	125.015	-640.43	2945.05	72.5514	-346.836	2712.38	965.965	-343.241	2655	1116.48	-361.263	2751.62	559.177	-394.416	2416.19	277.025	-375.488	2434.6	100.143
638	0	-735.821	2741.85	999.509	-718.111	2688.79	1156.29	-679.349	2779.72	571.8	-628.02	2785	125.013	-640.437	2945.01	72.4225	-347.403	2720.68	967.341	-343.542	2663.48	1117.88	-361.602	2771.17	562.704	-394.785	2436.34	280.938	-375.665	2459.31	104.506
639	0	-737.049	2747.08	999.431	-719.837	2698.34	1156.96	-679.993	2780.81	572.005	-628.175	2784.87	124.979	-640.377	2944.92	72.2792	-347.836	2729.12	968.789	-343.671	2672.39	1119.49	-362.085	2790.06	566.711	-395.221	2457.56	283.696	-375.76	2485.19	108.02
640	0	-737.517	2755.68	999.844	-721.592	2708.28	1157.37	-680.635	2781.49	572.228	-628.354	2784.67	124.965	-640.475	2944.9	72.2442	-348.263	2737.7	970.293	-343.673	2681.52	1121.23	-362.356	2808.84	571.071	-395.615	2479.21	285.101	-375.578	2511.45	110.393
641	0	-738.069	2763.94	999.963	-723.26	2718.7	1157.75	-681.369	2781.99	572.423	-628.479	2784.4	124.895	-640.511	2944.93	72.1806	-348.636	2746.42	971.732	-343.787	2690.83	1123.24	-363.14	2826.75	575.44	-395.631	2501.27	285.404	-375.189	2537.73	111.508
642	0	-738.694	2770.85	999.905	-724.633	2728.71	1158.19	-682.172	2782.61	572.7	-628.136	2783.59	124.69	-640.501	2944.95	71.9853	-349.045	2755.58	973.355	-344.335	2700.08	1125.47	-363.854	2844.36	579.75	-395.244	2523.84	284.422	-374.476	2564.29	111.626
643	0	-739.327	2777.37	999.85	-725.69	2738.04	1158.74	-682.624	2783.19	572.975	-628.451	2783.64	124.716	-640.434	2944.94	71.7148	-349.504	2764.9	975.276	-345.206	2708.97	1128.14	-364.529	2861.7	583.842	-395.87	2546.17	281.973	-373.596	2591.51	110.893
644	0	-739.997	2783.72	999.832	-726.476	2746.55	1159.41	-682.964	2783.99	573.244	-628.454	2783.38	124.728	-640.413	2944.91	71.5076	-350.004	2774.06	977.393	-346.404	2717.75	1130.94	-365.184	2878.5	587.753	-397.507	2568.31	278.277	-372.608	2619.65	109.271
645	0	-741.22	2789.88	999.873	-727.084	2754.2	1160.1	-683.323	2784.99	573.465	-628.656	2783.33	124.685	-640.485	2944.94	71.3166	-350.543	2783.51	979.873	-347.843	2726.2	1133.69	-366.144	2894.27	591.14	-398.875	2590.96	273.98	-371.35	2649.33	107.722
646	0	-741.873	2795.95	999.828	-727.512	2761.66	1160.59	-682.764	2786.15	573.755	-628.878	2783.42	124.723	-640.543	2944.97	71.1459	-351.046	2792.63	982.43	-349.231	2734.47	1136.22	-366.786	2909.72	594.477	-399.633	2614.47	268.691	-370.071	2680.17	105.843
647	0	-742.44	2801.83	999.678	-728.062	2768.87	1160.89	-683.002	2787.67	573.949	-628.81	2783.19	124.713	-640.611	2944.99	70.9675	-351.591	2801.78	984.896	-350.488	2742.57	1138.39	-366.846	2925.32	597.696	-400.184	2638.59	262.469	-368.796	2712.01	103.678
648	0	-742.894	2807.78	999.478	-728.504	2776.02	1160.98	-683.047	2789.32	574.099	-629.18	2783.55	124.822	-640.696	2945.15	70.7667	-352.129	2810.94	987.354	-351.616	2750.77	1140.34	-367.951	2938.83	600.558	-400.695	2663.18	255.28	-367.435	2744.86	101.582
649	0	-743.307	2813.61	999.197	-729.034	2783.32	1160.95	-683.075	2791.21	574.234	-629.171	2783.69	124.849	-640.769	2945.36	70.4426	-352.686	2822.09	989.928	-352.568	2759.03	1142.13	-369.197	2951.19	603.173	-400.497	2688.63	248.279	-366.557	2778.26	98.8871
650	0	-743.669	2819.55	998.872	-729.534	2791.57	1160.68	-682.997	2793.29	574.376	-629.072	2783.88	124.941	-640.782	2945.54	70.1182	-353.076	2830.56	991.774	-353.152	2767.84	1143.76	-370.361	2962.73	605.589	-402.401	2713.74	238.798	-365.323	2812.06	96.1259
651	0	-744.058	2825.49	998.462	-729.995	2800.08	1160.29	-682.902	2795.61	574.549	-628.934	2784.06	125.061	-640.796	2945.73	69.8323	-353.398	2838.92	993.227	-353.616	2777.13	1145.24	-371.499	2973.67	607.649	-401.638	2740.65	229.042	-364.19	2846.03	93.0202
652	0	-744.344	2831.67	998.002	-735.179	2796.21	1159.45	-682.421	2798.29	574.823	-628.702	2784.18	125.122	-640.81	2945.9	69.5466	-353.665	2847.85	994.653	-354.056	2786.46	1146.63	-372.513	2984.09	609.294	-401.879	2767.53	219.937	-362.968	2880.1	90.0367
653	0	-744.603	2837.89	997.547	-735.792	2803.5	1159.07	-682.138	2801.1	574.976	-627.891	2783.83	125.044	-640.868	2946.16	69.2339	-353.925	2856.79	995.85	-354.645	2795.73	1147.87	-373.506	2993.72	610.415	-402.015	2795.08	210.092	-361.737	2914.64	87.2776
654	0	-744.808	2844.22	997.051	-736.396	2810.71	1158.75	-682.117	2804.14	575.044	-627.604	2784.04	125.158	-640.768	2946.33	68.818	-354.122	2865.77	996.883	-355.287	2804.86	1148.89	-374.451	3002.79	610.994	-402.235	2823.31	200.262	-360.432	2949.41	84.8547
655	0	-745.021	2850.69	996.589	-736.865	2817.9	1158.35	-682.086	2807.34	575.13	-627.349	2784.23	125.214	-640.831	2946.54	68.5574	-354.238	2874.62	997.639	-355.842	2813.97	1149.7	-375.546	3010.97	611.014	-402.303	2852.23	190.633	-359.068	2984.19	83.013
656	0	-745.214	2857.28	996.089	-737.305	2825.12	1157.87	-682.061	2810.74	575.173	-627.153	2784.5	125.31	-640.99	2946.85	68.3573	-354.331	2883.4	998.145	-356.352	2824.58	1150.49	-376.431	3018.67	610.547	-402.585	2881.49	181.307	-357.58	3018.93	81.842
657	0	-745.432	2864.07	995.541	-737.849	2832.54	1157.22	-682.097	2814.22	575.245	-626.951	2784.76	125.43	-640.464	2946.15	67.6328	-354.419	2892.01	998.396	-356.686	2832.93	1150.6	-377.172	3025.91	609.536	-402.924	2911.04	172.528	-356.196	3053.36	80.9601
658	0	-745.678	2871.05	994.997	-738.399	2839.97	1156.51	-682.141	2817.82	575.283	-626.695	2785.05	125.444	-640.468	2946.34	67.4112	-354.438	2900.49	998.387	-356.874	2841.68	1150.51	-377.755	3032.5	607.794	-403.514	2941.42	164.308	-354.866	3087.47	80.665
659	0	-745.973	2878.15	994.437	-738.91	2847.55	1155.73	-682.278	2821.52	575.388	-626.5	2785.34	125.621	-640.609	2946.65	67.3232	-354.43	2908.94	998.12	-356.997	2850.78	1150.18	-378.322	3038.4	605.823	-404.166	2971.79	156.25	-354.309	3120.72	79.7264
660	0	-746.289	2885.35	993.909	-739.413	2855.22	1154.95	-683.125	2825.41	575.347	-626.294	2785.8	125.776	-640.675	2946.91	67.1575	-354.485	2917.27	997.588	-357.138	2859.82	1149.57	-378.596	3043.89	603.517	-404.264	3002.02	151.222	-353.935	3153.93	79.9159
661	0	-746.716	2892.71	993.423	-739.844	2862.96	1154.22	-683.179	2829.46	575.297	-626.209	2786.29	125.986	-640.711	2947.1	67.036	-354.578	2925.43	996.829	-357.232	2868.69	1148.71	-378.809	3049.04	600.859	-404.523	3032.37	146.829	-354.318	3186.86	80.6726
662	0	-747.13	2900.16	992.915	-740.179	2870.93	1153.64	-683.517	2833.8	575.343	-625.915	2786.54	126.049	-641.046	2947.76	67.1676	-354.674	2933.52	995.898	-357.334	2877.72	1147.85	-378.743	3053.97	597.989	-405.147	3062.18	143.784	-353.01	3219.05	84.4513
663	0	-747.586	2907.83	992.4	-740.349	2879.06	1153.13	-683.574	2838.04	575.418	-625.964	2787.16	126.417	-641.057	2947.87	67.0398	-354.839	2941.49	994.808	-357.54	2886.8	1146.9	-377.343	3060.34	595.491	-406.273	3091.14	142.019	-354.244	3250.73	87.6035
664	0	-747.993	2915.67	991.886	-740.378	2887.25	1152.66	-683.623	2842.49	575.412	-626.207	2787.91	126.891	-641.097	2947.99	66.9137	-355.045	2949.63	993.538	-357.851	2895.81	1145.93	-377.724	3064.92	592.58	-407.571	3119.06	141.317	-357.305	3281.36	91.2038
