# Supplementary material for: A Brake-Based Overground Gait Rehabilitation Device for Altering Propulsion Impulse Symmetry
Source: Sensors (Basel). 2021 Oct 5;21(19):6617. doi: 10.3390/s21196617 (PMC8512803; doi:10.3390/s21196617)
Supplement: Supplementary file 1 [file sensors-21-06617-s001.zip › GPT animations/code and data/Trajectories/BD 23.csv]

Trajectories
100
		BDC013:LTroc			BDC013:LIliac			BDC013:LKnee			BDC013:LAnkle			BDC013:LToe			BDC013:RTroc			BDC013:RIliac			BDC013:RKnee			BDC013:RAnkle			BDC013:RToe
Frame	Sub Frame	X	Y	Z	X	Y	Z	X	Y	Z	X	Y	Z	X	Y	Z	X	Y	Z	X	Y	Z	X	Y	Z	X	Y	Z	X	Y	Z
		mm	mm	mm	mm	mm	mm	mm	mm	mm	mm	mm	mm	mm	mm	mm	mm	mm	mm	mm	mm	mm	mm	mm	mm	mm	mm	mm	mm	mm	mm
212	0	-712.434	-1582.93	948.222	-704.947	-1626.25	1102.9	-683.101	-1520.32	548.268	-646.987	-1835.34	253.84	-652.121	-1796.06	83.3678	-323.187	-1563.97	958.082	-321.297	-1617.15	1116.79	-361.372	-1559.94	535.164	-417.138	-1589.7	83.3668	-393.361	-1425.38	26.0933
213	0	-711.763	-1573.09	949.935	-703.411	-1623.68	1104.07	-682.206	-1502.18	552.032	-646.569	-1814.04	254.651	-654.878	-1770.83	85.8953	-322.319	-1556.71	958.507	-322.043	-1600.5	1115.28	-361.05	-1557.73	535.169	-417.303	-1589.64	83.4397	-393.377	-1425.45	26.1352
214	0	-711.752	-1565.21	951.818	-703.232	-1618.16	1105.43	-681.16	-1484.39	555.585	-646.153	-1792.28	254.223	-657.6	-1745.46	87.1905	-321.706	-1549.42	959.022	-322.779	-1608.15	1116.28	-360.679	-1555.46	535.152	-417.44	-1589.57	83.4851	-393.36	-1425.47	26.14
215	0	-710.377	-1554.32	953.88	-701.689	-1609.63	1106.97	-680.34	-1467.56	559.117	-645.684	-1770.14	252.678	-659.458	-1719.86	87.2328	-321.187	-1542.25	959.634	-322.301	-1600.8	1116.69	-360.328	-1552.92	535.156	-417.57	-1589.41	83.5103	-393.321	-1425.48	26.1096
216	0	-710.786	-1548.39	956.37	-700.04	-1601.38	1108.81	-679.441	-1451.2	562.349	-645.194	-1747.55	250.131	-661.759	-1693.31	86.6267	-320.344	-1536.37	960.196	-322.103	-1594.01	1117.24	-359.988	-1550.06	535.103	-417.671	-1589.34	83.5571	-393.282	-1425.5	26.0883
217	0	-710.989	-1541.93	958.629	-698.585	-1593.04	1110.22	-678.503	-1435.28	565.222	-644.652	-1724.51	246.699	-663.913	-1665.87	85.5871	-319.122	-1532.14	961.086	-321.719	-1587.51	1117.51	-359.722	-1547.31	535.23	-416.763	-1590.96	84.7183	-393.265	-1425.52	26.0533
218	0	-710.864	-1534.24	960.438	-697.958	-1585.72	1111.44	-676.554	-1416.8	567.021	-644.071	-1701	242.404	-665.956	-1637.19	84.1056	-317.632	-1528.5	961.711	-321.028	-1580.85	1117.46	-359.379	-1544.4	535.119	-417.438	-1589.88	84.2392	-393.278	-1425.48	25.9866
219	0	-710.468	-1525.46	961.88	-697.702	-1578.55	1112.5	-674.395	-1398.58	568.487	-643.513	-1677.02	237.25	-667.719	-1607.34	82.2944	-316.709	-1523.12	961.42	-320.049	-1573.82	1117.05	-359.176	-1541.36	535.025	-417.534	-1589.68	84.3062	-393.204	-1425.44	25.9729
220	0	-709.91	-1516.09	963.023	-697.308	-1570.6	1113.42	-672.914	-1384.27	570.837	-643.006	-1652.63	231.243	-669.329	-1576.64	80.1273	-316.299	-1516.4	960.523	-319.001	-1566.42	1116.44	-359.044	-1538.37	534.88	-417.668	-1589.5	84.4344	-393.237	-1425.14	25.7145
221	0	-709.146	-1506.14	963.918	-696.723	-1562.08	1114.22	-671.703	-1371.03	573.389	-642.643	-1627.79	224.49	-670.556	-1545.1	77.5153	-315.808	-1509.76	959.47	-318.02	-1559.09	1115.7	-359.104	-1535.32	534.598	-417.88	-1589.39	84.6103	-393.151	-1425.38	25.9225
222	0	-708.372	-1496.15	964.735	-696.069	-1553.72	1114.89	-669.93	-1356.96	575.23	-642.324	-1602.38	216.927	-671.588	-1513.03	74.5581	-315.744	-1502.43	958.151	-317.149	-1551.81	1114.93	-359.31	-1532.42	534.259	-418.146	-1589.24	84.7304	-393.179	-1425.39	25.9016
223	0	-707.486	-1485.77	965.523	-695.09	-1544.99	1115.53	-668.821	-1345.61	577.534	-642.083	-1576.52	208.735	-672.37	-1480.41	71.2488	-315.516	-1495.7	957.091	-316.382	-1544.77	1114.18	-359.509	-1529.47	533.945	-418.375	-1589.11	84.8169	-393.411	-1425.03	25.5577
224	0	-706.792	-1476.12	966.376	-694.324	-1537.17	1116.16	-669.32	-1339.42	580.239	-641.843	-1549.98	199.964	-672.643	-1447.1	67.6569	-315.406	-1488.76	956.137	-315.763	-1537.64	1113.52	-359.531	-1526.74	533.634	-418.57	-1588.99	84.8586	-393.28	-1425.1	25.6101
225	0	-706.675	-1468.14	967.295	-693.664	-1529.93	1116.73	-668.307	-1328.48	581.248	-641.657	-1522.91	190.888	-672.936	-1413.37	64.0346	-315.234	-1482.08	955.454	-315.282	-1530.82	1112.96	-359.507	-1524.08	533.299	-418.676	-1588.92	84.8589	-393.23	-1425.15	25.6048
226	0	-706.992	-1461.7	968.342	-692.922	-1522.41	1117.23	-667.361	-1317.98	581.578	-641.365	-1495.31	181.542	-673.293	-1379.43	60.8109	-315.007	-1475.85	954.919	-314.962	-1523.98	1112.52	-359.367	-1521.43	533.126	-418.748	-1588.92	84.8803	-393.014	-1425.51	25.8038
227	0	-706.99	-1454.62	969.103	-692.505	-1515.32	1117.63	-666.258	-1308.49	581.492	-641.022	-1467.25	172.236	-673.567	-1345.26	57.8506	-314.698	-1469.95	954.428	-314.625	-1516.97	1112.03	-358.798	-1519.33	533.132	-418.77	-1588.96	84.9449	-392.909	-1425.48	25.7267
228	0	-706.469	-1445.98	969.319	-692.069	-1507.85	1117.8	-665.506	-1300.12	580.923	-640.691	-1438.81	163.111	-673.728	-1311	55.3712	-314.371	-1464.16	953.93	-314.28	-1510.28	1111.37	-358.783	-1516.46	532.665	-418.789	-1588.98	84.9908	-392.827	-1425.54	25.7123
229	0	-706.052	-1437.5	969.298	-691.615	-1499.72	1117.81	-665.329	-1292.89	580.02	-640.265	-1409.99	154.342	-673.789	-1276.93	53.6126	-313.805	-1458.83	953.596	-313.989	-1503.17	1110.72	-358.585	-1513.74	532.444	-418.787	-1588.95	85.0709	-392.784	-1425.39	25.5357
230	0	-706.44	-1431.24	969.18	-691.249	-1491.66	1117.68	-664.47	-1285.65	578.051	-639.863	-1380.8	146.002	-673.351	-1242.75	52.2374	-313.766	-1451.96	952.499	-313.691	-1495.98	1109.94	-358.36	-1510.97	532.157	-418.707	-1588.85	85.176	-392.628	-1425.37	25.5504
231	0	-706.909	-1425.15	968.888	-690.965	-1483.76	1117.37	-664.158	-1279.56	575.884	-639.538	-1351.53	138.346	-672.435	-1208.75	51.3792	-313.571	-1445.21	951.601	-313.492	-1488.71	1109.21	-358.178	-1508.05	531.863	-418.697	-1588.71	85.3165	-392.519	-1425.25	25.4349
232	0	-706.406	-1416.03	968.021	-690.591	-1475.53	1117.03	-663.991	-1273.96	573.181	-639.29	-1322.02	131.416	-670.843	-1174.9	50.7863	-313.877	-1437.12	950.313	-313.336	-1481.4	1108.45	-358.159	-1504.77	531.573	-418.739	-1588.54	85.4971	-392.556	-1424.93	25.1621
233	0	-706.084	-1407.68	967.163	-690.227	-1467.01	1116.53	-663.672	-1268.67	570.231	-639.234	-1292.51	125.405	-668.548	-1141.67	50.734	-314.071	-1429.3	949.136	-313.172	-1474.09	1107.75	-358.134	-1501.39	531.209	-418.815	-1588.27	85.7167	-392.628	-1424.71	24.957
234	0	-705.9	-1399.58	966.096	-690.002	-1458.51	1115.87	-663.5	-1263.84	567.127	-639.099	-1263.1	120.516	-665.258	-1108.9	50.8266	-313.656	-1423.05	948.388	-313.092	-1466.52	1106.98	-358.088	-1497.86	530.913	-418.917	-1587.94	85.9135	-392.595	-1424.6	24.8622
235	0	-705.726	-1391.72	965.053	-689.902	-1450.19	1115.16	-663.656	-1259.51	563.849	-639.065	-1234.21	116.954	-660.982	-1076.81	51.3148	-313.052	-1417.11	947.638	-313.026	-1458.77	1106.14	-358.077	-1494.15	530.618	-419.04	-1587.58	86.2362	-392.52	-1424.46	24.8246
236	0	-705.548	-1383.65	963.852	-689.81	-1441.51	1114.32	-663.658	-1255.2	560.402	-638.641	-1205.86	114.403	-655.672	-1045.82	52.6008	-312.254	-1411.74	947.188	-312.937	-1451.02	1105.27	-358.174	-1490.26	530.278	-419.16	-1587.16	86.5749	-392.385	-1424.41	24.8294
237	0	-705.549	-1376.02	962.606	-689.672	-1432.43	1113.35	-663.461	-1250.99	557.192	-638.398	-1179.21	113.3	-649.69	-1016.3	54.6781	-312.093	-1404.69	946.117	-312.963	-1443.18	1104.28	-358.273	-1486.39	529.935	-419.315	-1586.8	86.9825	-392.106	-1424.46	24.8046
238	0	-705.226	-1367.31	961.229	-689.654	-1423.11	1112.41	-663.065	-1246.9	554.241	-637.969	-1154.45	113.025	-643.696	-988.9	57.4017	-312.287	-1396.4	944.955	-313.031	-1435.06	1103.22	-358.567	-1482.18	529.656	-419.455	-1586.39	87.439	-392.036	-1424.39	24.7138
239	0	-704.983	-1358.35	959.867	-689.694	-1413.94	1111.45	-662.58	-1242.77	551.322	-637.474	-1132.19	113.247	-637.642	-963.981	61.0948	-312.218	-1388.86	943.908	-313.233	-1426.93	1102.1	-358.862	-1477.69	529.361	-419.62	-1585.94	87.964	-391.979	-1424.28	24.5663
240	0	-704.984	-1349.59	958.46	-689.918	-1404.99	1110.42	-662.191	-1238.82	548.552	-636.901	-1112.53	113.556	-632.333	-941.892	65.5725	-312.1	-1381.76	943.025	-313.471	-1418.65	1100.95	-359.215	-1473.04	529.085	-419.739	-1585.47	88.5519	-391.998	-1424.12	24.4407
241	0	-705.194	-1341.15	957.106	-690.305	-1396.26	1109.4	-661.124	-1234.16	545.749	-635.691	-1095.53	113.563	-627.805	-922.518	70.6316	-312.381	-1373.52	941.961	-313.728	-1410.03	1099.85	-359.566	-1468.14	528.795	-419.885	-1584.98	89.2667	-392.028	-1424	24.3782
242	0	-705.759	-1333.31	955.808	-690.742	-1387.34	1108.28	-660.515	-1228.89	543.397	-634.134	-1081.85	113.157	-624.467	-906.776	76.2875	-312.801	-1364.8	940.671	-314.065	-1401.36	1098.65	-360.083	-1462.59	528.374	-420.032	-1584.39	89.9915	-392.076	-1423.88	24.2695
243	0	-706.224	-1324.96	954.58	-691.169	-1378.28	1107.2	-659.605	-1222.24	541.37	-631.922	-1071.16	112.022	-622.448	-894.512	81.7398	-313.287	-1356.09	939.305	-314.374	-1392.59	1097.39	-360.597	-1456.69	527.795	-420.168	-1583.7	90.7688	-392.119	-1423.78	24.1606
244	0	-706.428	-1315.53	953.434	-691.637	-1369.18	1106.13	-658.749	-1214.56	539.911	-629.276	-1063.23	110.078	-621.388	-885.6	85.9851	-313.936	-1347	937.781	-314.671	-1383.73	1096.04	-361.159	-1450.52	527.134	-420.271	-1582.9	91.6311	-392.255	-1423.6	24.0271
245	0	-706.422	-1305.33	952.377	-692.156	-1360.36	1105.13	-657.714	-1205.7	538.867	-626.49	-1057.51	107.523	-621.262	-879.757	88.3152	-314.199	-1339.45	936.66	-315.071	-1374.97	1094.7	-361.88	-1443.85	526.421	-420.487	-1582.05	92.6048	-392.231	-1423.56	24.0747
246	0	-706.529	-1295.21	951.55	-692.484	-1351.07	1104.12	-656.613	-1195.9	537.916	-623.396	-1053.06	105.499	-621.368	-875.962	87.9854	-314.636	-1331.47	935.428	-315.518	-1366.24	1093.42	-362.719	-1436.85	525.632	-420.814	-1581.19	93.6927	-392.546	-1423.24	23.8471
247	0	-706.729	-1285.07	950.671	-692.92	-1341.89	1103.25	-655.566	-1185.86	537.231	-620.608	-1050.01	104.984	-620.956	-873.656	84.7433	-315.076	-1323.49	934.323	-316.019	-1357.47	1092.24	-363.611	-1429.96	524.978	-421.07	-1580.05	95.032	-392.691	-1422.94	23.769
248	0	-707.36	-1275.91	950.135	-693.325	-1332.51	1102.53	-654.415	-1175.57	536.62	-617.924	-1047.2	103.858	-620.239	-871.527	78.6222	-315.821	-1314.73	933.136	-316.537	-1348.69	1091.06	-364.664	-1422.88	524.337	-421.29	-1578.74	96.529	-392.783	-1422.56	23.582
249	0	-707.834	-1266.33	949.594	-693.787	-1323.13	1101.95	-653.814	-1165.65	536.348	-615.344	-1044.1	101.885	-618.486	-869.636	72.1783	-316.462	-1306.24	932.201	-317.08	-1339.94	1090.06	-365.598	-1415.83	524.04	-421.505	-1577.38	98.269	-392.881	-1422.25	23.449
250	0	-708.387	-1256.87	949.31	-694.289	-1313.5	1101.49	-652.978	-1155.56	535.977	-613.195	-1040.92	100.734	-616.528	-868.012	66.9013	-317.149	-1297.66	931.398	-317.666	-1331.14	1089.23	-366.468	-1408.47	523.774	-421.734	-1575.9	100.236	-392.937	-1421.94	23.2968
251	0	-709.055	-1247.41	949.229	-694.822	-1303.5	1101.21	-652.514	-1145.46	535.719	-611.61	-1037.86	99.565	-614.054	-865.375	63.4422	-317.797	-1289.14	930.868	-318.383	-1322.12	1088.46	-367.241	-1401.03	523.749	-421.788	-1574.35	102.391	-392.922	-1421.61	23.1173
252	0	-709.411	-1236.7	949.179	-695.406	-1293.49	1101.2	-652.201	-1134.99	535.733	-610.942	-1033.8	98.9702	-612.195	-863.081	59.6527	-318.628	-1280.13	930.334	-319.081	-1313.1	1087.78	-368.013	-1393.44	523.893	-421.68	-1572.58	104.775	-392.793	-1421.21	22.8948
253	0	-709.828	-1225.66	949.509	-695.858	-1283.21	1101.43	-652.455	-1124.35	536.213	-610.802	-1030.33	98.4956	-610.772	-860.746	55.0388	-319.289	-1271.49	929.964	-319.796	-1304.13	1087.21	-368.843	-1385.25	523.897	-421.428	-1570.58	107.356	-392.698	-1420.85	22.7353
254	0	-710.125	-1214.37	950.242	-696.277	-1272.65	1102.04	-652.886	-1113.26	537.024	-610.744	-1027.14	97.9238	-610.624	-859.15	50.9786	-320.016	-1262.82	929.834	-320.435	-1294.94	1086.71	-369.614	-1376.71	523.991	-421.112	-1568.28	110.189	-392.464	-1420.46	22.4849
255	0	-710.304	-1203.07	951.291	-696.648	-1261.95	1102.91	-653.506	-1102.03	538.175	-610.829	-1024.37	97.7315	-611.157	-857.826	47.9122	-319.585	-1257.51	930.625	-321.068	-1285.51	1086.25	-370.285	-1367.61	524.193	-420.744	-1565.69	113.295	-392.427	-1419.89	22.1085
256	0	-710.609	-1191.93	952.502	-697.068	-1251.36	1104	-654.129	-1090.64	539.206	-610.908	-1022.52	97.5983	-611.55	-856.8	45.4359	-320.532	-1247.6	930.329	-321.682	-1275.87	1085.81	-370.98	-1357.76	524.313	-420.304	-1562.67	116.613	-392.17	-1419.67	21.801
257	0	-711.021	-1181.22	953.832	-697.44	-1240.69	1105.1	-655.298	-1079.79	540.134	-610.821	-1020.81	97.3376	-611.509	-855.971	43.4143	-321.58	-1237.03	930.039	-322.312	-1266.25	1085.42	-371.578	-1347.28	524.485	-419.783	-1559.23	120.222	-391.894	-1419.31	21.7435
258	0	-711.459	-1170.72	955.134	-697.817	-1230.23	1106.6	-656.022	-1069.52	540.989	-610.743	-1019.04	97.198	-611.274	-855.172	41.6615	-322.571	-1226.54	929.957	-323.129	-1256.56	1085.21	-372.207	-1336.03	524.633	-419.214	-1555.41	124.228	-391.9	-1418.66	21.5393
259	0	-711.968	-1160.53	956.454	-698.393	-1219.73	1108.01	-656.488	-1060.21	541.606	-610.796	-1017.44	97.0666	-610.995	-854.235	39.8157	-323.549	-1215.97	930.057	-323.993	-1246.67	1085.19	-372.445	-1324.38	524.957	-418.534	-1551.07	128.55	-391.73	-1418.08	21.5463
260	0	-712.616	-1150.53	957.674	-699.075	-1209.63	1109.47	-656.825	-1052.03	541.714	-610.652	-1015.87	96.8575	-610.847	-853.475	39.0913	-324.573	-1205.23	930.372	-325.094	-1236.7	1085.39	-371.496	-1313.79	525.884	-417.805	-1546.35	133.301	-391.416	-1417.65	21.75
261	0	-713.341	-1140.47	958.646	-699.83	-1199.6	1110.9	-657.122	-1045.14	541.648	-610.481	-1014.94	96.5933	-610.743	-852.968	38.5294	-325.541	-1194.42	930.939	-326.192	-1226.49	1085.83	-371.436	-1300.58	526.286	-416.923	-1540.99	138.335	-391.089	-1417.17	22.0543
262	0	-714.109	-1130.19	959.35	-700.74	-1189.38	1112.18	-657.042	-1038.93	541.193	-610.234	-1014.33	96.3368	-610.683	-852.685	38.0964	-326.532	-1183.67	931.77	-327.449	-1216.31	1086.48	-371.147	-1286.26	526.428	-416.021	-1535.11	143.797	-390.829	-1416.59	22.5418
263	0	-715.023	-1120	959.885	-701.812	-1179.45	1113.39	-658.012	-1034.49	541.569	-609.966	-1013.71	96.0848	-610.415	-852.316	37.7946	-327.517	-1172.87	932.702	-328.614	-1206.15	1087.29	-370.583	-1271.27	526.577	-415.035	-1528.62	149.697	-390.412	-1415.78	23.3405
264	0	-716.097	-1110.57	960.374	-702.85	-1169.18	1114.46	-658.047	-1030.07	540.821	-609.509	-1012.93	95.7267	-610.15	-851.931	37.3979	-328.499	-1162.07	933.661	-329.712	-1196.01	1088.22	-369.619	-1255.43	526.664	-413.781	-1521.26	156.076	-390.204	-1414.44	23.9678
265	0	-717.247	-1101.68	960.715	-704.248	-1160	1115.4	-657.644	-1025.17	540.539	-609.051	-1012.22	95.3838	-609.904	-851.664	37.1035	-329.43	-1151.19	934.738	-330.773	-1186.17	1089.21	-368.323	-1238.75	526.768	-412.358	-1512.85	162.797	-389.927	-1412.58	24.7739
266	0	-718.343	-1092.89	961.004	-705.242	-1150.25	1116.28	-657.718	-1021.26	540.431	-608.71	-1011.82	95.1153	-609.764	-851.484	36.8747	-330.238	-1140.4	935.929	-331.709	-1176.57	1090.34	-367.007	-1221.3	526.853	-410.74	-1503.52	170.112	-389.355	-1410.59	26.3454
267	0	-719.248	-1084.13	961.392	-706.216	-1140.58	1117	-658.184	-1017.78	540.362	-608.677	-1011.72	94.8632	-609.832	-851.335	36.6328	-330.982	-1129.78	937.14	-332.608	-1167.23	1091.43	-365.666	-1203.06	526.917	-408.729	-1492.73	177.638	-388.861	-1407.85	28.0071
268	0	-720.006	-1075.44	962.012	-706.984	-1131.23	1117.83	-658.879	-1014.38	540.255	-608.813	-1011.74	94.7225	-609.949	-851.221	36.4496	-331.649	-1119.59	938.412	-333.486	-1158.46	1092.51	-364.378	-1184.09	527.006	-406.388	-1480.54	185.492	-388.251	-1404.35	30.0868
269	0	-720.608	-1067.05	962.963	-707.417	-1122.11	1118.84	-659.688	-1011.57	540.261	-609.097	-1011.8	94.6003	-610.143	-851.08	36.2688	-332.249	-1109.6	939.659	-334.294	-1150.03	1093.46	-362.994	-1164.28	527.169	-403.807	-1466.76	193.391	-387.732	-1400.01	32.5575
270	0	-721.159	-1058.81	963.999	-707.792	-1113.42	1120.07	-660.621	-1008.96	540.385	-609.353	-1011.76	94.4313	-610.326	-850.995	36.1231	-332.8	-1100.01	940.877	-335.266	-1142.63	1094.5	-361.503	-1143.93	527.299	-401.101	-1451.48	201.098	-387.137	-1395.04	35.3802
271	0	-721.677	-1050.66	965.06	-708.192	-1105.09	1121.37	-661.445	-1006.52	540.497	-609.525	-1011.7	94.3113	-610.491	-850.809	35.8867	-333.406	-1090.66	941.908	-335.426	-1134.21	1094.83	-360.126	-1123.15	527.59	-398.197	-1435.28	208.278	-386.794	-1389.56	38.6911
272	0	-722.135	-1042.53	966.042	-708.612	-1096.93	1122.63	-662.249	-1004.12	540.451	-609.722	-1011.7	94.2083	-610.479	-850.532	35.7246	-333.992	-1081.33	942.906	-336.116	-1127.09	1095.64	-358.29	-1102.1	528.182	-395.184	-1418.28	214.913	-386.594	-1383.06	42.0518
273	0	-722.653	-1034.48	966.872	-709.112	-1088.77	1123.78	-662.897	-1001.84	540.724	-610.091	-1011.87	94.2406	-610.584	-850.527	35.7328	-334.435	-1072.12	943.881	-336.618	-1119.82	1096.23	-356.853	-1081.14	529.137	-392.162	-1400.77	221.207	-386.465	-1375.82	45.3381
274	0	-723.131	-1026.7	967.459	-709.737	-1080.48	1124.74	-663.017	-999.454	540.427	-609.053	-1010.82	93.6097	-610.547	-850.428	35.6144	-334.785	-1063.3	944.865	-337.024	-1112.71	1096.94	-355.517	-1060.52	530.414	-389.375	-1383.4	227.015	-386.177	-1365.98	48.7939
275	0	-723.586	-1018.88	967.773	-710.637	-1071.55	1125.45	-663.261	-997.448	540.68	-608.853	-1010.58	93.5223	-610.503	-850.453	35.5976	-335.008	-1054.8	945.815	-337.252	-1105.5	1097.59	-354.246	-1040.33	532.065	-387.193	-1366.19	232.672	-385.117	-1351	53.9984
276	0	-723.982	-1011.21	967.804	-711.872	-1061.75	1125.77	-663.844	-996.015	540.542	-609.025	-1010.77	93.7301	-610.476	-850.379	35.4919	-334.937	-1046.66	946.664	-335.975	-1094.88	1098.37	-353.236	-1020.73	533.97	-385.632	-1348.26	238.363	-383.432	-1331.74	59.3817
277	0	-724.385	-1003.62	967.469	-713.423	-1051.83	1125.75	-663.435	-993.866	540.804	-609.466	-1011.25	94.0326	-610.491	-850.302	35.416	-334.624	-1038.29	947.464	-334.947	-1084.62	1099.06	-352.545	-1001.53	536.435	-384.506	-1329.5	243.014	-380.967	-1309.26	64.5619
278	0	-724.73	-995.965	966.886	-715.013	-1041.69	1125.46	-664.033	-993.14	540.8	-609.132	-1010.9	93.8422	-610.523	-850.306	35.328	-334.221	-1030.13	948.376	-334.376	-1075.21	1100.08	-352.034	-982.759	539.433	-383.669	-1310.15	247.012	-377.889	-1285.15	69.2854
279	0	-724.965	-988.397	966.313	-716.422	-1031.54	1125.16	-664.168	-991.919	540.714	-609.123	-1010.82	93.8513	-610.515	-850.263	35.2439	-335.035	-1017.85	948.478	-334.034	-1065.79	1101.33	-351.83	-964.375	542.821	-383.052	-1290.66	249.931	-374.536	-1260.71	73.0447
280	0	-725.142	-980.943	965.846	-717.481	-1021.9	1124.99	-665.293	-991.547	541.421	-608.917	-1010.68	93.6365	-610.545	-850.253	35.1916	-335.822	-1006.09	949.081	-334.533	-1057.41	1103.01	-351.239	-946.519	546.531	-382.513	-1270.97	251.5	-370.998	-1236.05	75.6702
281	0	-725.309	-973.917	965.586	-718.229	-1013.05	1125.1	-665.7	-990.658	541.398	-608.817	-1010.6	93.5353	-610.541	-850.245	35.1307	-335.972	-996.543	950.432	-335.148	-1048.88	1105.13	-350.978	-928.883	550.206	-381.889	-1250.77	251.768	-367.408	-1211.02	77.087
282	0	-725.52	-966.872	965.414	-718.67	-1004.91	1125.46	-665.283	-988.859	541.111	-608.764	-1010.51	93.4982	-610.577	-850.258	35.1007	-335.846	-988.355	952.422	-336.422	-1041.17	1107.41	-350.737	-911.742	553.951	-381.258	-1229.97	250.806	-363.654	-1185.54	77.7054
283	0	-725.723	-960.056	965.265	-718.902	-997.178	1125.83	-665.856	-987.82	541.502	-608.74	-1010.43	93.5478	-610.638	-850.285	35.0722	-335.832	-980.087	954.581	-337.404	-1032.99	1109.7	-350.497	-895.14	557.457	-380.642	-1208.58	248.616	-360.301	-1159.1	77.426
284	0	-725.963	-953.455	965.028	-719.202	-989.673	1126.02	-666.065	-986.401	541.577	-608.792	-1010.47	93.6136	-610.672	-850.236	35.042	-336.081	-971.645	956.668	-338.267	-1024.97	1111.69	-350.471	-879.241	560.654	-380.057	-1186.53	245.319	-357.31	-1131.27	76.2359
285	0	-726.147	-946.878	964.685	-719.557	-982.298	1125.93	-666.376	-985.077	541.448	-608.833	-1010.43	93.6303	-610.7	-850.243	34.9719	-336.064	-963.644	958.736	-339.182	-1017.42	1113.25	-350.416	-863.979	563.568	-379.405	-1163.92	240.937	-354.298	-1102.44	74.6864
286	0	-726.471	-940.724	964.272	-720.099	-975.114	1125.68	-666.015	-982.804	541.695	-608.771	-1010.32	93.6954	-610.658	-850.147	34.8743	-335.889	-955.846	960.646	-339.966	-1009.72	1114.8	-350.404	-849.367	566.303	-378.779	-1140.67	235.615	-351.097	-1073.33	72.9855
287	0	-726.601	-934.259	963.657	-720.869	-968.267	1125.21	-666.255	-981.462	541.66	-608.752	-1010.21	93.8186	-610.634	-850.091	34.7615	-336.124	-946.524	962.115	-340.548	-1001.68	1116.05	-350.462	-835.439	568.778	-378.036	-1116.89	229.358	-348.318	-1042.51	70.7169
288	0	-726.837	-927.796	963.013	-721.701	-961.117	1124.59	-665.847	-979.036	541.918	-608.664	-1010.11	93.9819	-610.686	-850.093	34.7204	-336.13	-937.749	963.573	-340.844	-992.985	1117.31	-350.552	-822.107	571.135	-377.418	-1092.7	222.377	-345.588	-1010.89	68.2529
289	0	-726.851	-920.912	962.274	-722.335	-953.487	1123.9	-665.671	-976.869	541.932	-608.581	-1009.95	94.1591	-610.554	-849.881	34.5123	-336.238	-928.937	964.924	-341.222	-984.158	1118.53	-350.765	-809.454	573.187	-376.876	-1068.43	214.67	-342.852	-978.774	65.5425
290	0	-726.789	-913.806	961.512	-722.846	-945.958	1123.29	-665.721	-974.759	542.163	-608.484	-1009.8	94.3453	-610.542	-849.83	34.3813	-336.232	-919.987	966.271	-341.453	-975.037	1119.64	-350.8	-797.542	575.082	-376.502	-1042.87	206.158	-340.001	-946.259	62.7951
291	0	-726.766	-906.872	960.787	-723.141	-938.281	1122.59	-665.394	-971.86	542.379	-608.413	-1009.66	94.5673	-610.511	-849.745	34.2529	-336.22	-911.304	967.453	-341.965	-966.627	1120.6	-351.056	-786.184	576.761	-375.966	-1017.35	197.343	-337.09	-913.548	60.0335
292	0	-726.661	-899.828	960.066	-723.598	-931.136	1121.89	-664.841	-968.582	542.252	-608.334	-1009.49	94.7989	-610.432	-849.642	34.1177	-336.231	-902.96	968.509	-342.498	-958.759	1121.41	-351.143	-775.618	578.128	-375.763	-990.707	188.054	-334.462	-880.279	57.0537
293	0	-726.604	-893.122	959.429	-723.941	-923.914	1121.16	-664.79	-965.736	542.336	-608.26	-1009.31	95.0939	-610.429	-849.57	34.0225	-336.053	-894.723	969.548	-342.794	-950.55	1121.96	-351.405	-765.65	579.155	-375.588	-963.621	178.641	-331.684	-846.781	54.5524
294	0	-726.687	-886.805	958.806	-724.392	-917.04	1120.35	-663.925	-961.634	542.339	-608.15	-1009.5	95.506	-610.433	-849.482	33.8932	-335.758	-886.654	970.276	-342.776	-941.774	1122.31	-351.542	-756.481	579.79	-375.393	-936.385	169.261	-328.774	-812.866	52.3026
295	0	-726.725	-880.52	958.195	-724.796	-910.193	1119.58	-663.92	-958.441	542.61	-608.127	-1008.7	95.5742	-610.379	-849.076	33.7516	-335.631	-878.464	970.799	-342.732	-933.038	1122.55	-351.686	-748.03	579.97	-375.44	-908.327	159.956	-325.87	-779.206	50.8659
296	0	-726.783	-874.391	957.683	-725.088	-903.171	1118.82	-663.76	-955.016	542.763	-608.032	-1008.45	95.8884	-610.369	-848.929	33.6054	-335.488	-870.485	971.248	-342.805	-924.432	1122.75	-351.841	-740.238	579.561	-375.769	-880.013	151.03	-323.257	-745.529	49.8884
297	0	-726.854	-868.209	957.114	-725.298	-896.445	1118.16	-663.481	-951.327	542.766	-607.98	-1008.14	96.2615	-610.384	-848.872	33.5384	-335.367	-862.599	971.6	-342.945	-915.72	1122.92	-352.016	-733.315	578.673	-376.264	-851.052	142.49	-320.081	-713.189	49.8687
298	0	-726.803	-861.494	956.49	-725.417	-889.552	1117.53	-663.212	-947.542	542.589	-607.822	-1007.76	96.6437	-610.382	-848.769	33.4471	-335.059	-854.813	971.815	-343.179	-906.911	1123.12	-352.173	-726.977	577.311	-376.728	-821.982	134.72	-318.354	-680.06	49.4388
299	0	-726.812	-854.507	955.823	-725.377	-882.483	1116.9	-662.989	-943.805	542.754	-607.576	-1007.27	97.0171	-610.314	-848.621	33.3085	-334.803	-846.792	971.928	-343.644	-898.355	1123.18	-352.196	-721.176	575.57	-377.219	-792.313	127.809	-317.288	-646.947	49.109
300	0	-726.663	-846.91	955.073	-725.455	-875.388	1116.13	-662.207	-939.192	542.658	-607.465	-1006.87	97.4998	-610.271	-848.492	33.219	-334.69	-838.201	971.438	-343.965	-889.643	1123.05	-352.055	-715.858	573.334	-377.905	-762.63	121.938	-316.9	-614.485	49.1917
301	0	-727.093	-840.383	954.383	-725.443	-867.944	1115.23	-662.341	-935.536	543.043	-607.388	-1006.55	98.0134	-610.432	-848.722	33.1112	-334.67	-829.647	970.886	-344.044	-880.382	1122.7	-351.824	-710.876	570.712	-378.684	-733.216	117.162	-317.198	-582.298	49.5294
302	0	-727.155	-833.492	953.502	-725.553	-860.213	1114.24	-662.223	-931.595	543.167	-607.343	-1006.1	98.4928	-610.385	-848.593	33.0074	-334.578	-821.242	969.915	-344.048	-871.09	1122.16	-351.527	-706.027	567.897	-379.328	-704.235	113.527	-318.065	-551.36	50.4342
303	0	-727.292	-826.443	952.674	-725.586	-852.296	1113.23	-662.043	-927.537	543.181	-607.347	-1005.61	99.017	-610.511	-848.525	32.9434	-334.388	-812.702	968.702	-344.421	-863.51	1121.59	-351.267	-701.291	564.977	-380.279	-675.657	111.218	-320.597	-518.874	53.0187
304	0	-727.426	-819.178	951.754	-725.555	-844.029	1112.19	-662.1	-923.384	543.229	-607.406	-1005.2	99.6546	-610.537	-848.328	32.7906	-334.201	-804.179	967.431	-344.285	-854.242	1120.67	-351.598	-696.549	561.893	-380.988	-648.383	109.957	-321.507	-490.365	56.4147
305	0	-727.353	-811.286	950.824	-725.323	-835.664	1111.16	-662.129	-919.123	543.316	-607.473	-1004.65	100.183	-610.604	-848.203	32.731	-333.839	-795.609	966.014	-343.777	-844.342	1119.63	-352.243	-691.656	558.757	-381.728	-622.26	108.968	-324.328	-461.323	60.5627
306	0	-727.289	-803.258	949.903	-724.911	-827.438	1110.22	-662.269	-914.718	543.359	-607.549	-1004.05	100.725	-610.699	-848.092	32.6102	-333.386	-787.045	964.427	-343.371	-834.493	1118.45	-353.325	-686.701	555.88	-382.067	-597.963	108.727	-327.193	-433.979	65.6688
307	0	-727.186	-795.397	949.03	-724.347	-818.57	1109.25	-662.422	-910.225	543.413	-607.698	-1003.61	101.402	-610.828	-847.988	32.5369	-332.882	-778.284	962.707	-342.685	-824.354	1117.1	-354.405	-681.306	553.263	-382.437	-575.435	108.995	-329.59	-408.891	72.4191
308	0	-727.112	-787.612	948.121	-723.816	-810.026	1108.36	-661.993	-904.866	543.12	-607.844	-1002.97	102.086	-610.914	-847.811	32.4192	-332.478	-769.385	960.954	-341.724	-813.262	1115.45	-355.534	-675.375	550.746	-382.896	-554.685	109.572	-333.662	-384.356	80.3005
309	0	-726.995	-779.707	947.181	-723.25	-801.406	1107.46	-662.054	-899.778	543.052	-607.889	-1002.26	102.815	-610.977	-847.585	32.3231	-332.071	-760.121	959.144	-341.356	-804.584	1114.14	-356.665	-668.836	548.346	-383.819	-535.98	110.283	-337.256	-363.112	88.5526
310	0	-727.378	-773.217	946.534	-722.77	-792.92	1106.6	-662.364	-894.43	542.824	-607.881	-1001.36	103.671	-611.003	-847.338	32.2343	-331.924	-750.645	957.46	-340.729	-794.914	1112.68	-357.601	-661.468	546.264	-385.205	-519.275	110.569	-340.82	-344.889	95.8589
311	0	-727.171	-765.147	945.598	-722.273	-784.115	1105.59	-662.083	-888.701	542.664	-607.849	-1000.44	104.631	-611.023	-847.047	32.1345	-331.831	-740.967	955.895	-340.114	-785.003	1111.23	-358.55	-653.037	544.569	-386.945	-505.186	110.105	-344.266	-329.773	100.755
312	0	-726.885	-756.551	944.688	-721.684	-775.257	1104.53	-661.674	-882.734	542.584	-607.898	-999.441	105.69	-611.044	-846.729	32.0255	-331.82	-731.208	954.483	-339.481	-775.228	1109.86	-359.502	-643.373	543.273	-389.183	-493.601	108.77	-347.665	-317.512	102.35
313	0	-726.862	-749.3	943.718	-721.183	-766.486	1103.46	-661.724	-876.853	542.32	-608.053	-998.363	106.838	-611.037	-846.371	31.8296	-331.757	-721.5	953.304	-339.063	-765.83	1108.6	-360.371	-632.498	542.369	-391.749	-483.921	106.787	-351.203	-307.806	100.928
314	0	-726.307	-739.75	942.951	-720.6	-757.657	1102.35	-661.276	-869.965	542.169	-608.195	-997.289	108.145	-611.142	-845.921	31.5469	-331.635	-711.681	952.247	-338.633	-756.267	1107.4	-361.035	-620.645	541.755	-394.383	-476.673	104.744	-354.611	-300.501	97.1351
315	0	-726.09	-731.656	942.119	-719.951	-748.616	1101.27	-661.101	-863.104	542.143	-608.443	-996.048	109.527	-611.165	-845.515	31.4076	-331.358	-701.728	951.373	-338.1	-746.476	1106.27	-361.759	-608.266	541.307	-396.885	-471.452	104.005	-358.266	-295.289	92.2863
316	0	-725.582	-722.857	941.402	-719.432	-739.944	1100.24	-660.938	-856.142	542.049	-608.748	-994.608	111.018	-611.242	-845.12	31.286	-331.157	-691.478	950.575	-337.545	-736.394	1105.2	-362.548	-595.653	540.984	-399.266	-467.555	103.508	-361.791	-291.176	87.2912
317	0	-725.075	-714.19	940.569	-718.524	-730.544	1099.07	-660.711	-848.818	542.066	-609.127	-993.111	112.707	-611.311	-844.782	31.2052	-331.016	-680.699	949.797	-336.882	-726.094	1104.24	-363.603	-583.249	540.847	-402.048	-463.341	101.955	-365.546	-287.719	82.7007
318	0	-724.443	-705.306	939.927	-717.69	-721.483	1098.11	-660.392	-841.276	542.003	-609.518	-991.395	114.512	-611.483	-844.365	31.065	-330.628	-669.277	949.292	-336.193	-715.474	1103.43	-364.835	-571.025	540.627	-404.928	-459.199	100.779	-369.035	-284.409	79.309
319	0	-723.696	-696.283	939.244	-716.705	-711.968	1097.08	-659.997	-833.256	542.099	-609.974	-989.612	116.668	-611.62	-843.867	30.9423	-328.307	-655.772	949.616	-335.258	-704.128	1102.98	-366.071	-559.195	540.41	-407.923	-454.594	99.5084	-372.466	-281.164	75.9547
320	0	-722.867	-686.93	938.764	-715.863	-702.676	1096.3	-659.602	-824.709	542.368	-610.466	-987.492	118.998	-611.809	-843.453	30.8469	-326.986	-643.022	949.466	-334.409	-692.584	1102.79	-367.337	-547.773	540.18	-410.444	-449.827	98.5671	-375.721	-277.656	71.7492
321	0	-721.952	-677.028	938.449	-714.82	-693.182	1095.55	-659.043	-815.734	542.548	-610.912	-984.967	121.513	-612.144	-842.97	30.6579	-326.66	-630.786	949.603	-333.508	-680.761	1102.98	-368.351	-536.647	540.086	-410.774	-445.012	98.1077	-378.628	-273.327	66.3654
322	0	-720.723	-667.116	938.201	-713.827	-683.506	1095.01	-658.627	-806.15	542.866	-611.42	-982.201	124.349	-612.442	-842.357	30.5507	-326.42	-618.305	949.742	-332.737	-668.713	1103.56	-368.834	-525.722	540.396	-410.758	-439.906	97.2107	-380.838	-269.5	61.1876
323	0	-719.781	-657.149	938.111	-713.048	-673.659	1094.65	-658.359	-796.004	542.972	-612	-979.039	127.417	-612.743	-841.796	30.4458	-325.82	-605.887	950.459	-332.076	-656.655	1104.53	-368.577	-514.868	540.992	-410.482	-436.052	96.6319	-382.162	-266.635	56.6386
324	0	-718.659	-646.94	938.071	-712.273	-663.578	1094.44	-658.119	-785.006	543.196	-612.682	-975.556	130.749	-613.24	-841.252	30.4272	-325.477	-593.614	951.517	-331.477	-644.516	1105.84	-368.009	-503.869	541.814	-410.196	-433.107	96.1174	-382.501	-264.755	52.7033
325	0	-717.555	-636.42	938.097	-711.501	-653.126	1094.37	-658.052	-773.214	543.21	-613.542	-971.708	134.307	-613.892	-840.698	30.5689	-324.883	-581.631	952.901	-330.247	-630.899	1107.54	-367.329	-492.581	542.974	-409.869	-431.183	95.9347	-381.985	-263.616	49.5929
326	0	-716.308	-625.575	938.244	-710.949	-642.515	1094.42	-658.119	-760.621	543.076	-614.556	-967.351	138.157	-614.363	-840.059	30.4766	-323.999	-570.027	954.837	-329.881	-619.565	1109.57	-366.573	-481.267	544.25	-409.186	-430.065	96.0341	-381.441	-262.727	47.1748
327	0	-715.062	-614.626	938.43	-710.368	-631.951	1094.65	-658.356	-747.203	543.034	-615.709	-962.357	142.302	-614.513	-839.132	30.3516	-323.12	-558.612	956.834	-329.508	-608.539	1111.83	-365.637	-470.592	545.565	-408.622	-428.703	96.0236	-381.334	-261.796	45.064
328	0	-713.768	-603.173	938.732	-709.742	-621.343	1094.9	-658.836	-732.865	542.809	-616.89	-956.671	146.836	-614.95	-838.278	30.4909	-322.026	-547.374	959.048	-328.886	-597.728	1114.1	-364.927	-460.515	546.704	-408.068	-427.302	96.1435	-381.24	-260.95	43.0152
329	0	-712.536	-591.854	939.238	-708.788	-610.622	1095.42	-659.644	-717.519	542.572	-618.164	-950.254	151.961	-615.57	-837.106	30.8017	-320.833	-536.142	960.963	-327.953	-586.946	1116.23	-364.318	-451.465	547.469	-407.62	-425.908	96.1876	-381.034	-259.996	41.0659
330	0	-711.183	-580.162	939.886	-707.501	-599.653	1096.18	-660.729	-701.072	542.166	-619.445	-942.985	157.559	-616.299	-835.643	31.2894	-319.514	-525.103	962.394	-326.722	-576.347	1117.93	-363.295	-444.245	547.726	-407.584	-424.355	95.9349	-380.942	-259.203	40.2351
331	0	-709.725	-568.525	940.839	-706.139	-589.063	1097.22	-662.227	-683.448	541.724	-620.734	-934.79	163.668	-616.818	-833.983	31.8507	-318.075	-514.395	963.317	-325.079	-565.728	1119.13	-363.017	-437.08	547.552	-408.083	-423.506	95.8752	-381.276	-258.639	39.7628
332	0	-708.243	-556.879	941.896	-704.668	-578.903	1098.51	-663.918	-664.709	541.177	-621.951	-925.242	170.327	-617.31	-831.987	32.3671	-316.529	-504.06	963.67	-323.176	-555.298	1119.84	-362.314	-431.26	547.077	-408.856	-422.501	95.7096	-381.498	-258.165	39.2637
333	0	-706.753	-544.995	942.96	-702.98	-568.36	1099.96	-665.666	-644.864	540.48	-623.229	-914.33	177.418	-617.814	-829.291	33.5568	-315.02	-494.206	963.636	-320.964	-544.827	1120.11	-361.863	-425.901	546.47	-409.439	-421.511	95.3317	-381.646	-258.464	38.9638
334	0	-705.269	-533.232	944.105	-701.211	-557.742	1101.46	-667.432	-624.323	539.797	-624.493	-902.256	185.398	-618.646	-826.143	35.1912	-313.524	-485.131	963.536	-318.936	-534.75	1120.15	-361.107	-421.123	545.932	-409.717	-421.035	95.0634	-381.575	-258.413	38.7996
335	0	-703.835	-521.849	945.212	-699.612	-547.484	1103.01	-669.015	-602.914	538.962	-625.574	-888.406	193.295	-619.377	-822.206	37.0149	-312.097	-476.415	963.563	-317.037	-525.003	1120.25	-360.267	-416.853	545.488	-409.886	-420.75	94.9211	-381.408	-258.342	38.566
336	0	-702.537	-510.825	946.314	-698.213	-537.457	1104.34	-670.35	-580.914	538.253	-628.849	-875.604	202.174	-620.281	-817.58	39.197	-311.252	-467.952	963.678	-315.447	-515.486	1120.56	-359.012	-412.84	545.378	-409.8	-420.622	94.8158	-381.137	-258.294	38.3829
337	0	-701.341	-500.06	947.272	-697.194	-528.167	1105.45	-671.459	-558.406	537.789	-630.161	-859.09	210.15	-620.516	-811.802	41.9282	-310.436	-459.446	964.265	-314.186	-506.042	1121.08	-357.656	-408.848	545.456	-409.673	-420.48	94.7865	-380.937	-258.115	38.2502
338	0	-700.274	-489.299	947.929	-696.376	-518.914	1106.25	-672.149	-536.791	537.928	-631.557	-841.118	217.46	-620.798	-805.207	44.9483	-309.708	-450.647	965.073	-313.189	-496.735	1122.04	-356.445	-404.873	545.573	-409.504	-420.303	94.7286	-380.724	-258.009	38.0991
339	0	-699.428	-479.053	948.481	-695.988	-510.499	1106.73	-672.775	-514.512	538.197	-633.137	-822.538	223.644	-620.543	-798.021	47.9429	-307.424	-442.258	966.27	-312.682	-488.748	1122.65	-355.196	-400.659	545.584	-409.319	-420.158	94.675	-380.585	-258.081	38.0296
340	0	-698.688	-468.859	948.879	-695.589	-502.102	1106.94	-673.399	-492.186	538.73	-634.266	-803.572	229.131	-621.051	-789.362	51.9122	-308.362	-433.903	966.74	-312.298	-480.29	1123.69	-354.099	-396.492	545.407	-409.315	-419.887	94.4459	-380.584	-257.983	37.9373
341	0	-698.058	-458.74	949.132	-695.242	-493.58	1107.06	-673.343	-469.577	539.661	-635.323	-785.223	235.441	-622.958	-776.767	58.8886	-308.02	-424.952	967.323	-311.694	-471.525	1124.54	-353.126	-392.397	545.054	-409.057	-419.888	94.3616	-380.542	-258.132	37.8979
342	0	-697.565	-448.821	949.606	-694.934	-485.638	1107.24	-673.285	-448.418	541.203	-635.911	-766.644	241.964	-625.297	-759.258	65.3382	-307.068	-416.118	967.886	-311.439	-463.196	1125.24	-351.831	-388.906	544.734	-408.713	-419.992	94.3563	-380.443	-258.081	37.7592
343	0	-697.336	-438.836	950.197	-694.375	-477.235	1107.54	-672.426	-426.256	542.835	-636.227	-747.206	247.954	-627.939	-737.544	71.7537	-306.395	-407.578	968.246	-310.464	-454.157	1125.59	-350.963	-385.524	544.431	-408.529	-420.023	94.3594	-380.378	-258.011	37.7199
344	0	-697.026	-429.228	951.15	-693.838	-469.158	1107.87	-671.452	-404.637	544.898	-636.183	-726.992	253.337	-630.716	-713.343	77.724	-306.011	-399.142	968.512	-309.667	-445.44	1125.85	-349.872	-383.089	544.255	-408.481	-420.001	94.3618	-380.322	-258.075	37.6778
345	0	-696.921	-419.511	952.337	-693.003	-461.027	1108.49	-670.504	-384.057	547.843	-635.799	-706.196	257.832	-633.605	-687.65	83.1049	-305.66	-390.85	968.622	-308.897	-437.103	1125.87	-348.98	-381.103	544.143	-408.586	-419.98	94.341	-380.314	-258.056	37.5909
346	0	-696.714	-409.795	953.885	-692.1	-453.578	1109.31	-669.385	-363.961	551.372	-635.344	-684.835	261.318	-636.381	-661.145	87.5991	-305.192	-383.583	968.766	-308.127	-429.438	1125.66	-348.215	-379.051	544.159	-408.632	-419.998	94.3404	-380.318	-257.175	37.2869
347	0	-696.402	-400.304	955.786	-690.879	-446.235	1110.32	-668.185	-343.756	554.902	-634.727	-662.948	263.579	-639.169	-634.155	91.1238	-304.82	-375.871	968.991	-307.436	-422.481	1125.45	-347.59	-376.911	544.148	-408.728	-420.025	94.4016	-380.169	-258.03	37.4578
348	0	-696.083	-390.771	957.731	-689.577	-439.113	1111.59	-666.876	-324.934	558.968	-634.033	-640.679	264.626	-641.802	-607.105	93.6451	-304.42	-368.619	969.279	-307.05	-416.378	1125.46	-346.992	-374.974	544.055	-409.215	-419.639	94.2966	-379.986	-257.958	37.3983
349	0	-695.636	-381.47	960.023	-688.192	-432.416	1113.42	-665.587	-306.021	562.728	-633.188	-617.737	264.369	-644.379	-579.584	95.0437	-304.038	-361.562	969.76	-306.744	-410.509	1125.76	-346.627	-372.979	544.118	-409.336	-419.502	94.4428	-380.06	-257.111	36.9861
350	0	-695.332	-372.279	962.239	-686.604	-425.071	1115.32	-664.223	-287.636	566.166	-632.262	-594.401	262.91	-647.017	-551.956	95.6006	-303.674	-354.856	970.457	-306.903	-405.103	1126.35	-346.322	-370.89	544.199	-409.4	-419.507	94.5992	-379.997	-257.009	36.7985
351	0	-694.791	-363.431	964.531	-684.833	-417.014	1117.25	-662.553	-269.959	569.304	-631.321	-570.711	260.343	-649.105	-523.31	95.1976	-303.403	-348.27	970.849	-307.232	-400.131	1126.89	-346.031	-368.871	544.274	-409.539	-419.432	94.7215	-379.897	-257.367	36.7586
352	0	-694.376	-354.78	966.926	-683.403	-409.028	1119.08	-661.095	-253.015	572.26	-630.453	-546.893	256.918	-651.298	-494.081	94.29	-303.063	-341.804	971.168	-307.166	-394.679	1127.03	-345.915	-366.684	544.389	-409.628	-419.417	94.9034	-380.073	-257.463	36.6063
353	0	-693.992	-345.413	969.091	-682.453	-401.224	1120.49	-659.626	-239.374	575.037	-629.681	-522.668	252.626	-652.831	-463.299	92.7698	-302.677	-335.607	971.081	-306.649	-388.628	1126.91	-345.674	-364.452	544.444	-409.713	-419.494	95.0491	-379.931	-257.454	36.4985
354	0	-693.591	-336.142	970.942	-681.645	-392.595	1121.6	-658.385	-223.351	577.572	-628.75	-497.949	247.337	-654.152	-431.749	90.8076	-302.315	-329.348	970.618	-305.933	-382.373	1126.52	-345.565	-362.11	544.469	-409.695	-419.425	95.1969	-379.769	-257.45	36.3466
355	0	-692.832	-324.441	972.57	-681.2	-384.085	1122.81	-656.496	-207.674	580.001	-627.878	-472.396	241.092	-654.854	-399.009	88.3787	-301.799	-323.098	969.902	-304.893	-375.583	1125.88	-345.387	-359.584	544.504	-409.633	-419.298	95.3678	-379.662	-257.333	36.2406
356	0	-692.287	-312.965	974.043	-680.721	-375.17	1123.92	-654.933	-192.93	582.277	-627.104	-446.74	233.921	-655.271	-364.94	85.339	-301.343	-316.784	968.969	-303.821	-368.145	1125.07	-345.448	-356.967	544.4	-409.65	-419.141	95.5476	-379.478	-257.467	36.1789
357	0	-691.599	-302.635	975.304	-680.256	-365.999	1124.87	-653.683	-178.787	584.369	-626.553	-420.497	226.038	-654.974	-331.504	82.3181	-300.892	-310.295	967.808	-302.605	-360.022	1124.18	-345.582	-354.351	544.311	-409.706	-419.041	95.7889	-379.342	-257.484	36.1004
358	0	-691.377	-293.467	976.414	-679.671	-356.6	1125.69	-652.647	-165.387	586.361	-626.263	-393.699	218.341	-655.06	-302.083	78.6195	-300.536	-303.238	966.601	-301.711	-352.25	1123.19	-345.695	-351.704	544.148	-409.816	-418.78	96.0272	-379.204	-257.441	35.9822
359	0	-691.07	-283.959	977.352	-678.901	-347.075	1126.4	-651.195	-152.89	587.907	-625.02	-364.356	208.742	-654.369	-267.322	74.8242	-300.181	-297.049	965.491	-301.111	-345.061	1122.29	-345.904	-349.093	544.001	-410.002	-418.658	96.1788	-379.154	-257.448	35.8557
360	0	-690.731	-274.441	978.29	-678.213	-338.233	1127.02	-650.047	-141.209	589.068	-624.126	-335.939	198.939	-653.328	-232.065	71.3085	-299.939	-290.5	964.608	-300.595	-338.083	1121.52	-346.204	-346.513	543.864	-410.219	-418.537	96.3701	-378.955	-257.496	35.841
361	0	-690.438	-265.262	979.145	-677.504	-329.694	1127.57	-649.267	-130.337	589.658	-623.115	-307.401	189.459	-652.317	-196.252	68.1221	-299.727	-284.021	963.905	-300.287	-331.342	1120.83	-346.445	-343.993	543.726	-410.379	-418.403	96.5809	-378.856	-257.497	35.7202
362	0	-690.07	-256.074	979.907	-676.792	-321.245	1128.08	-648.263	-120.047	589.756	-621.971	-278.422	179.957	-651.401	-160.192	65.5712	-299.543	-277.515	963.191	-299.841	-324.081	1120.24	-346.62	-341.444	543.576	-410.53	-418.339	96.7251	-378.823	-256.334	35.264
363	0	-689.823	-247.31	980.459	-676.179	-312.799	1128.44	-647.225	-109.923	589.201	-620.652	-248.756	170.68	-650.458	-124.266	63.6674	-299.35	-270.828	962.525	-299.804	-317.456	1119.51	-346.689	-338.866	543.568	-410.61	-418.247	96.9345	-378.758	-256.209	35.2595
364	0	-689.627	-238.777	980.656	-675.702	-304.382	1128.57	-646.693	-99.2211	587.862	-619.248	-218.733	161.759	-649.568	-88.4314	62.4111	-299.199	-264.08	961.78	-299.472	-309.967	1118.83	-346.794	-336.217	543.453	-410.711	-418.133	97.148	-378.708	-256.191	35.1834
365	0	-689.297	-230.101	980.552	-675.231	-295.311	1128.48	-645.733	-92.7689	586.729	-617.919	-188.51	153.44	-648.964	-52.986	61.9476	-299.027	-257.415	960.979	-299.345	-302.68	1117.94	-346.774	-333.38	543.395	-410.774	-417.983	97.4335	-378.628	-256.164	35.1061
366	0	-689.262	-221.53	980.027	-675.109	-286.771	1128.3	-645.089	-87.5792	584.625	-616.414	-157.905	145.661	-648.36	-17.8714	62.2099	-298.791	-250.294	959.913	-298.969	-294.825	1117.08	-346.76	-330.425	543.299	-410.863	-417.727	97.6952	-378.543	-256.091	34.9943
367	0	-689.302	-213.488	979.241	-674.97	-278.047	1127.84	-643.868	-80.5242	581.914	-615.05	-127.455	138.895	-647.361	16.7513	62.927	-298.606	-243.257	958.868	-298.822	-287.305	1116.02	-346.728	-327.056	543.128	-410.912	-417.378	98.0312	-378.464	-255.979	34.8546
368	0	-689.357	-205.089	978.145	-674.738	-268.598	1127.18	-642.962	-74.6366	579.185	-613.811	-97.3163	133.209	-645.941	50.7395	64.2073	-298.255	-236.142	957.773	-298.357	-278.874	1115.11	-346.81	-323.479	542.959	-410.934	-417.062	98.496	-378.23	-257.137	35.0478
369	0	-689.271	-196.348	976.961	-674.629	-259.363	1126.45	-642.623	-69.1097	576.042	-612.766	-67.1567	128.532	-644.053	84.1387	65.7798	-298.081	-229	956.655	-298.443	-271.185	1114.15	-346.9	-319.702	542.739	-410.948	-416.356	98.9282	-378.13	-257.14	35.0108
370	0	-689.218	-187.584	975.834	-674.534	-250.462	1125.55	-642.139	-64.0836	572.932	-611.612	-37.3936	125.08	-641.395	116.896	67.5591	-297.847	-222.058	955.743	-298.254	-262.96	1113.19	-346.993	-315.728	542.542	-411.186	-416.346	99.5299	-378.121	-257.066	34.9209
371	0	-689.245	-179.074	974.49	-674.357	-241.077	1124.64	-642.077	-59.2786	569.511	-610.503	-7.92479	122.742	-637.833	148.71	69.5962	-297.632	-214.939	954.787	-298.325	-255.218	1112.46	-347.173	-311.752	542.288	-411.318	-415.964	100.077	-378.04	-257.01	34.8952
372	0	-689.122	-170.477	973.196	-674.225	-231.467	1123.5	-642.357	-54.474	565.949	-609.463	20.3736	121.634	-633.384	179.431	72.0732	-297.359	-207.591	953.772	-298.517	-247.714	1111.53	-347.334	-307.644	542.061	-411.588	-415.517	100.709	-377.998	-256.936	34.8393
373	0	-688.946	-161.574	971.7	-674.155	-222.208	1122.42	-642.142	-49.6106	562.456	-608.455	47.0834	121.547	-628.319	208.723	74.948	-297.069	-200.395	952.885	-298.453	-239.241	1110.5	-347.6	-303.466	541.877	-411.967	-415.099	101.429	-378.07	-256.77	34.7112
374	0	-688.789	-152.943	970.189	-674.302	-212.709	1121.12	-641.758	-44.6132	559.378	-608.393	68.3369	122.391	-622.93	235.993	77.7935	-296.894	-192.952	951.954	-298.817	-231.545	1109.56	-347.788	-299.086	541.773	-412.41	-414.489	102.243	-378.121	-256.828	34.5996
375	0	-688.833	-144.332	968.489	-674.442	-202.769	1119.7	-641.148	-39.1723	556.386	-609.065	90.3173	123.247	-617.787	260.861	81.2666	-296.814	-185.416	951.097	-299.207	-223.773	1108.4	-348.187	-294.483	541.771	-412.988	-413.836	103.068	-378.162	-256.68	34.6368
376	0	-688.898	-135.184	966.688	-674.732	-192.85	1118.22	-640.404	-33.5337	553.87	-609.096	110.215	123.985	-613.009	282.999	85.3224	-296.839	-177.599	950.058	-299.349	-215.06	1107.35	-348.512	-289.597	541.671	-413.489	-413.322	104.043	-377.947	-256.809	34.7252
377	0	-688.67	-125.346	964.757	-675.131	-183.177	1116.75	-639.863	-26.8608	551.395	-608.654	127.14	124.594	-608.731	305.419	90.4798	-296.944	-169.653	949.006	-299.83	-206.57	1106.27	-348.922	-284.389	541.397	-413.851	-412.736	105.096	-377.737	-256.992	34.7445
378	0	-688.593	-115.658	963.022	-675.607	-173.802	1115.19	-639.694	-18.6895	549.673	-607.695	140.512	124.453	-605.717	321.053	95.8977	-297.08	-161.668	947.795	-300.36	-198.562	1104.99	-349.339	-278.653	541.012	-414.138	-411.84	106.116	-377.898	-256.751	34.5528
379	0	-688.43	-105.075	961.208	-676.101	-164.462	1113.65	-639.092	-8.76178	548.63	-606.413	150.572	123.047	-603.778	331.915	100.668	-297.263	-153.52	946.488	-299.942	-187.977	1103.59	-349.698	-272.462	540.512	-414.415	-410.798	107.205	-377.833	-256.65	34.5052
380	0	-688.348	-94.7353	960.135	-676.546	-155.04	1112.22	-638.853	2.62428	547.952	-605.012	157.73	120.531	-602.821	338.71	103.79	-297.537	-145.252	945.2	-300.712	-179.98	1102.38	-350.054	-265.781	539.979	-414.564	-409.749	108.557	-377.827	-256.364	34.4834
381	0	-688.557	-84.8758	959.022	-676.934	-145.477	1110.85	-638.063	14.6093	547.674	-603.631	162.778	118.221	-602.82	339.094	103.754	-297.837	-136.838	944.037	-301.441	-172.494	1101.11	-350.377	-258.764	539.516	-414.601	-408.651	110.042	-377.855	-256.089	34.3629
382	0	-688.95	-75.4567	958.153	-677.276	-135.782	1109.69	-637.674	26.8753	547.384	-602.138	166.442	117.191	-602.505	341.749	100.007	-298.188	-128.335	942.955	-301.939	-164.078	1099.95	-350.826	-251.344	538.979	-414.545	-407.333	111.578	-378.118	-255.811	34.2294
383	0	-689.329	-65.594	957.492	-677.547	-125.927	1108.73	-636.971	38.8586	547.214	-600.646	169.733	115.522	-602.108	344.672	92.7178	-298.622	-119.745	941.972	-302.299	-154.767	1098.88	-351.246	-243.809	538.567	-414.477	-405.914	113.254	-378.522	-255.349	33.8945
384	0	-689.6	-55.456	957.265	-677.872	-115.956	1108.17	-636.528	50.2783	547.166	-599.016	173.414	113.765	-600.946	347.381	84.983	-299.132	-111.357	941.189	-302.821	-145.733	1097.69	-351.862	-235.885	538.134	-414.363	-404.454	115.258	-378.503	-255.099	33.7466
385	0	-689.815	-44.8537	957.152	-678.157	-106.059	1107.83	-635.811	61.1587	547.093	-597.473	177.762	112.838	-599.733	349.671	78.1827	-299.602	-102.422	940.468	-303.624	-137.239	1096.8	-352.37	-227.795	537.938	-414.193	-402.677	117.413	-378.352	-254.396	33.6266
386	0	-690.029	-33.7154	957.261	-678.48	-95.9915	1107.52	-635.016	71.5051	546.826	-596.146	181.695	111.699	-598.111	352.547	73.0954	-300.159	-93.1652	939.996	-304.63	-128.573	1095.93	-352.825	-219.19	537.872	-413.958	-400.673	119.917	-378.123	-254.323	33.5827
387	0	-690.476	-22.9824	957.412	-678.956	-85.79	1107.51	-634.506	81.798	546.711	-595.392	185.718	110.729	-596.705	354.806	69.0403	-300.79	-83.8692	939.739	-305.473	-119.368	1095.24	-353.411	-210.17	537.97	-413.625	-398.404	122.654	-378.023	-253.894	33.283
388	0	-690.945	-12.2123	957.601	-679.517	-75.5222	1107.75	-634.139	92.3881	547.001	-594.965	189.129	110.082	-595.806	356.657	64.9718	-301.562	-74.5449	939.587	-306.342	-109.762	1094.8	-353.797	-200.574	538.042	-413.194	-395.858	125.744	-377.6	-253.771	33.2137
389	0	-691.167	-1.10764	957.978	-680.116	-65.0295	1108.2	-634.313	103.239	547.446	-594.496	191.68	109.316	-595.65	358.16	61.3532	-302.361	-64.9485	939.481	-307.084	-99.7191	1094.38	-354.174	-190.179	538.105	-412.52	-392.969	129.113	-377.657	-253.02	32.909
390	0	-691.469	10.0644	958.672	-680.712	-54.4902	1108.89	-634.235	114.091	548.489	-594.262	194.034	109.056	-595.851	359.091	58.9733	-303.184	-54.7728	939.434	-307.891	-89.9679	1094.25	-354.71	-178.887	537.987	-411.788	-389.64	132.816	-377.42	-252.392	32.7538
391	0	-691.831	21.3449	959.7	-681.271	-43.9478	1109.93	-635.012	124.946	549.49	-593.849	195.887	108.802	-595.853	359.961	57.127	-304.019	-44.4199	939.488	-308.828	-80.6296	1094.06	-355.003	-166.783	537.773	-410.916	-385.714	136.848	-377.233	-251.719	32.6198
392	0	-692.27	32.2975	961.08	-681.841	-33.2726	1111.29	-636.298	135.433	550.583	-593.983	197.393	108.614	-595.653	360.663	55.6693	-305.032	-34.1371	939.609	-309.575	-70.8967	1093.95	-355.115	-153.664	537.522	-410.026	-381.378	141.256	-377.1	-251.376	32.6481
393	0	-692.868	42.8666	962.595	-682.417	-22.6059	1112.91	-636.724	145.149	551.506	-594.053	198.851	108.456	-595.637	361.223	54.2333	-306.115	-23.7046	939.711	-310.05	-60.462	1094.03	-354.889	-139.618	537.132	-408.96	-376.577	146.101	-376.975	-250.453	32.625
394	0	-693.531	52.8536	964.199	-683.045	-12.2743	1114.83	-637.406	154.179	552.024	-594.315	200.096	108.316	-595.823	361.839	52.8594	-307.144	-12.8275	940.035	-310.694	-50.2193	1094.18	-354.251	-124.418	536.58	-407.731	-371.041	151.389	-376.573	-250.544	33.0908
395	0	-694.397	62.568	965.743	-683.785	-2.38577	1116.74	-637.905	162.333	552.411	-594.486	201.385	108.057	-595.603	362.548	51.9672	-308.267	-1.6955	940.367	-311.628	-40.5892	1094.4	-353.179	-108.206	536.042	-406.363	-364.876	157.304	-376.21	-249.417	33.5193
396	0	-695.29	72.3804	967.071	-684.613	7.30082	1118.54	-638.167	169.669	552.425	-594.473	202.689	107.703	-595.417	363.313	51.5116	-309.51	9.20646	940.837	-312.615	-30.8428	1094.73	-351.881	-91.2079	535.519	-404.937	-357.837	163.722	-375.712	-249.556	34.4586
397	0	-696.502	81.8959	968.202	-685.553	16.9718	1120.14	-637.922	175.973	552.34	-594.142	203.632	107.342	-595.136	363.834	51.0653	-310.845	19.9721	941.371	-313.623	-20.9256	1095.21	-349.977	-73.1136	534.846	-403.344	-349.62	170.782	-375.433	-248.541	35.2201
398	0	-697.79	91.3444	969.046	-686.547	26.6885	1121.49	-637.936	181.516	551.736	-593.755	204.297	106.892	-594.959	364.175	50.6212	-312.173	30.9394	942.091	-314.661	-11.0109	1095.79	-347.793	-53.8219	534.01	-401.605	-339.999	178.289	-375.303	-246.456	36.3981
399	0	-698.994	100.722	969.664	-687.445	36.5103	1122.49	-638.299	186.058	551.198	-593.589	204.877	106.48	-594.808	364.468	50.3805	-313.399	41.924	942.757	-315.698	-1.37978	1096.36	-345.468	-33.8945	533.331	-399.527	-329.193	186.686	-374.816	-243.909	38.2584
400	0	-700.29	109.853	970.054	-688.302	45.914	1123.43	-639.314	189.873	550.701	-593.321	205.166	106.031	-594.803	364.707	50.1417	-314.475	52.6892	943.459	-316.592	8.02867	1096.81	-343.297	-12.8958	532.315	-397.229	-316.634	195.175	-374.262	-240.492	40.4907
401	0	-701.438	118.374	970.445	-689.158	55.0451	1124.4	-640.244	193.036	550.389	-593.341	205.247	105.763	-594.923	364.853	49.9479	-315.538	62.9946	944.033	-317.298	17.0423	1097.1	-341.167	8.71219	531.574	-394.792	-302.28	203.969	-373.532	-236.011	43.3789
402	0	-702.53	126.42	971.177	-689.88	63.8978	1125.37	-641.136	195.699	550.248	-593.154	205.461	105.639	-595.059	364.906	49.7647	-316.423	72.8528	944.454	-318.059	25.4011	1097.16	-338.904	30.754	530.912	-392.013	-285.715	212.711	-372.833	-230.081	46.6273
403	0	-703.416	134.216	972.196	-690.425	72.5937	1126.5	-642.227	198.114	550.258	-592.978	205.474	105.327	-595.266	364.93	49.6882	-317.268	82.5582	944.729	-318.532	33.5906	1097.02	-336.593	53.2562	530.59	-388.969	-268.31	221.261	-372.253	-223.717	50.6294
404	0	-704.403	141.564	973.366	-690.951	80.7934	1127.83	-643.421	200.451	550.342	-593.11	205.441	105.088	-595.529	364.924	49.6716	-318.091	92.0872	944.94	-318.676	41.9941	1096.78	-334.446	75.7706	530.95	-385.922	-249.652	228.859	-371.825	-216.554	54.8255
405	0	-705.262	148.975	974.454	-691.289	88.8743	1129.21	-644.101	203.045	550.385	-593.777	205.429	105.074	-595.548	364.978	49.4984	-318.803	101.185	945.185	-319.124	49.7096	1096.59	-332.496	97.666	532.118	-382.726	-230.4	235.362	-371.52	-208.829	58.7443
406	0	-706.053	156.476	975.547	-691.604	96.8302	1130.69	-645.051	205.851	550.418	-594.347	205.296	104.82	-595.745	364.901	49.5298	-319.372	110.017	945.601	-319.319	57.0776	1096.61	-330.535	119.326	533.885	-379.514	-210.794	241.203	-371.162	-198.72	62.32
407	0	-706.761	163.771	976.449	-692.269	104.702	1132.09	-645.776	208.54	550.309	-594.587	205.276	104.557	-595.751	364.919	49.3953	-319.821	118.784	946.209	-319.277	65.3124	1096.86	-329.035	140.48	536.142	-377.019	-192.393	246.787	-370.002	-183.887	67.7384
408	0	-707.412	170.863	977.052	-693.239	113.351	1133.16	-646.39	211.098	550.272	-594.725	205.311	104.403	-595.807	364.916	49.3812	-320.202	127.832	946.92	-319.013	73.7513	1097.26	-327.696	161.054	538.887	-374.989	-173.292	252.689	-368.075	-163.411	72.8493
409	0	-707.934	178.476	977.41	-694.533	122.693	1133.91	-646.866	213.335	550.374	-594.855	205.279	104.288	-595.841	364.866	49.3245	-320.384	136.971	947.748	-318.557	82.4672	1097.96	-326.735	180.361	542.087	-373.397	-153.559	257.218	-366.176	-138.676	77.0399
410	0	-708.45	186.236	977.385	-695.96	132.054	1134.37	-647.24	215.018	550.479	-594.91	205.251	104.256	-595.886	364.865	49.2767	-320.406	146.243	948.699	-318.06	92.1313	1098.92	-326.184	199.705	545.66	-372.135	-132.713	260.448	-363.591	-111.711	80.83
411	0	-708.925	193.556	977.295	-697.411	141.525	1134.62	-647.601	216.121	550.574	-594.957	205.11	104.262	-595.899	364.874	49.2436	-320.285	155.686	949.898	-317.785	102.038	1100.37	-325.954	218.611	549.731	-371.089	-111.123	262.451	-360.889	-83.8002	83.6974
412	0	-709.292	200.956	977.209	-698.766	151.148	1134.8	-647.963	216.799	550.729	-594.977	205.079	104.449	-595.939	364.838	49.2	-320.317	164.936	951.329	-317.802	111.355	1102.31	-325.815	236.962	553.902	-370.265	-89.5106	263.027	-358	-55.5309	85.5341
413	0	-709.648	207.921	977.165	-699.734	160.264	1135.12	-648.291	217.329	550.909	-594.285	205.123	104.346	-595.87	364.895	48.983	-320.188	174.459	953.131	-318.226	120.689	1104.79	-325.863	254.938	558.284	-369.562	-67.1822	262.349	-354.766	-27.8263	86.3788
414	0	-709.985	214.526	977.179	-700.432	168.765	1135.59	-648.581	218.051	551.198	-594.236	204.999	104.369	-595.863	364.956	48.8521	-320.231	184.148	955.358	-319.081	129.802	1107.7	-325.881	272.571	562.428	-368.853	-44.7275	260.416	-351.264	0.454134	86.2408
415	0	-710.293	221.098	977.253	-700.877	176.537	1136.17	-648.909	218.856	551.361	-594.251	204.864	104.397	-595.855	365.033	48.7083	-320.193	193.411	957.892	-320.225	138.403	1110.72	-326.142	289.608	566.384	-368.208	-21.9371	257.504	-347.699	29.3731	85.4936
416	0	-710.528	227.44	977.321	-701.173	183.563	1136.74	-649.204	219.908	551.615	-594.349	204.832	104.453	-595.86	365.078	48.5886	-320.295	202.319	960.766	-321.393	146.465	1113.64	-326.706	305.862	570.172	-367.793	1.62511	253.47	-344.192	59.4761	84.0003
417	0	-710.729	233.66	977.36	-701.539	190.246	1137.11	-649.484	221.161	551.77	-594.393	204.796	104.519	-595.923	365.137	48.4857	-320.281	211.151	963.538	-322.299	154.267	1116.1	-327.323	321.526	573.53	-367.419	25.0152	248.677	-340.001	89.3559	82.8671
418	0	-710.881	239.543	977.307	-702.019	197.203	1137.34	-649.057	222.638	552.129	-594.413	204.788	104.527	-595.919	365.206	48.3177	-320.33	220.084	966.099	-322.984	162.244	1118.37	-327.402	337.075	576.583	-367.152	49.969	242.566	-336.263	121.406	81.1425
419	0	-711.123	245.737	977.134	-702.511	204.267	1137.41	-648.964	224.446	552.232	-594.383	204.869	104.612	-595.937	365.282	48.1638	-320.315	228.973	968.5	-323.542	170.261	1120.5	-327.908	351.625	579.439	-366.939	75.3954	235.593	-332.561	154.653	79.3409
420	0	-711.187	251.842	976.862	-703.172	211.332	1137.27	-648.97	226.362	552.326	-594.384	204.938	104.669	-595.938	365.415	47.9859	-320.202	237.66	970.728	-323.897	179.306	1122.23	-328.769	364.932	582.085	-366.576	100.979	228.068	-329.065	188.197	77.3915
421	0	-711.258	258.225	976.538	-703.852	218.808	1136.98	-648.889	228.223	552.487	-594.307	205.029	104.743	-595.896	365.545	47.7449	-320.106	246.309	972.871	-324.013	188.86	1124.19	-329.624	377.206	584.618	-366.148	127.496	219.685	-325.563	222.26	75.0774
422	0	-711.429	264.439	976.026	-704.396	226.145	1136.69	-648.698	230.284	552.578	-594.173	205.172	104.846	-595.86	365.663	47.5772	-319.978	255.175	974.701	-324.372	198.309	1125.87	-330.429	388.772	586.887	-365.491	155.029	210.513	-322.239	256.526	72.633
423	0	-711.394	270.727	975.533	-704.842	233.28	1136.23	-648.498	232.425	552.685	-593.929	205.297	104.927	-595.796	365.862	47.3498	-319.876	264.427	976.119	-324.576	208.064	1127.33	-331.239	399.676	588.69	-365.009	182.708	201.027	-319.159	291.081	69.7545
424	0	-711.466	277.25	974.982	-705.267	240.574	1135.77	-648.306	234.631	552.904	-593.706	205.493	105.023	-595.776	366.028	47.1555	-320.183	273.873	976.974	-324.981	217.121	1128.53	-332.026	409.859	590.063	-364.378	210.794	191.284	-316.023	325.554	66.9113
425	0	-711.443	284.074	974.382	-705.693	248.035	1135.13	-647.998	237.196	552.714	-593.515	205.697	105.157	-595.733	366.172	46.9165	-319.956	283.336	978.03	-325.155	226.264	1129.47	-332.754	419.395	590.915	-363.623	239.257	181.686	-312.82	360.389	64.2702
426	0	-711.446	290.958	973.831	-706.122	255.325	1134.44	-647.984	239.933	552.73	-593.37	205.845	105.287	-595.698	366.334	46.7011	-319.872	292.59	978.533	-325.253	235.455	1129.97	-333.369	428.267	591.378	-362.903	268.724	171.969	-309.485	395.202	62.3427
427	0	-711.48	297.544	973.139	-706.549	262.419	1133.62	-647.862	242.848	552.777	-593.293	206.015	105.403	-595.707	366.473	46.4821	-319.626	300.666	979.282	-325.326	244.598	1130.22	-333.955	436.481	591.108	-362.499	298.791	162.592	-306.24	430.151	61.0866
428	0	-711.536	304.333	972.611	-706.875	269.535	1132.93	-647.799	245.867	552.868	-593.257	206.232	105.486	-595.743	366.6	46.2868	-319.534	309.057	979.4	-325.313	253.524	1130.14	-334.451	444.191	590.263	-362.217	328.659	154.081	-303.39	464.745	60.5187
429	0	-711.62	311.138	972.062	-707.165	276.749	1132.22	-647.867	248.834	552.91	-593.25	206.389	105.652	-595.814	366.698	46.1137	-319.414	317.74	979.397	-325.226	262.716	1129.93	-334.906	451.277	588.851	-361.797	359.298	146.064	-300.84	498.945	60.5428
430	0	-711.741	317.602	971.553	-707.193	283.999	1131.78	-647.822	251.985	552.95	-593.199	206.569	105.777	-595.858	366.772	45.9504	-318.713	325.854	979.492	-325.167	271.653	1129.66	-335.146	457.954	587.049	-361.365	389.567	139.246	-298.757	532.592	60.8785
431	0	-711.858	324.4	971.113	-706.998	291.757	1131.37	-647.501	255.265	552.966	-593.151	206.781	105.944	-595.9	366.891	45.7796	-318.682	334.01	979.069	-325.308	279.35	1129.32	-335.227	464.237	584.917	-361.147	420.443	133.479	-297.645	566.546	61.7565
432	0	-711.961	331.552	970.585	-706.813	299.406	1130.99	-647.55	258.752	553.092	-593.09	207.013	106.126	-596.117	367.111	45.8744	-318.602	342.581	978.174	-325.427	288.297	1128.74	-335.175	470.363	582.472	-360.713	450.689	129.051	-297.126	599.899	63.3744
433	0	-712.077	338.252	969.933	-706.568	306.654	1130.5	-647.596	262.364	553.104	-593.004	207.191	106.303	-596.153	367.206	45.7259	-318.63	350.927	977.065	-325.442	297.488	1127.98	-335.078	476.053	579.814	-360.521	481.541	125.564	-297.406	632.72	65.6057
434	0	-712.441	345.064	969.344	-706.434	314.239	1129.89	-647.63	266.273	552.842	-592.892	207.502	106.499	-596.167	367.252	45.5988	-318.608	359.683	975.777	-325.367	306.833	1127.02	-334.796	481.786	577.06	-360.039	510.756	123.542	-298.638	664.94	68.7512
435	0	-712.663	352.139	968.578	-706.341	322.068	1129.12	-647.547	270.343	552.846	-592.756	207.874	106.769	-596.22	367.399	45.492	-318.723	367.723	974.359	-325.298	316.323	1125.89	-334.655	487.469	574.294	-359.904	539.528	122.697	-300.855	696.399	73.3838
436	0	-712.855	359.238	967.751	-706.328	329.806	1128.23	-647.527	274.629	552.644	-592.604	208.23	107.045	-596.272	367.498	45.3758	-318.79	376.167	972.827	-325.029	325.972	1124.68	-334.95	493.226	571.485	-359.455	566.418	122.311	-303.704	726.831	79.2436
437	0	-712.891	366.654	966.816	-706.225	338.244	1127.36	-647.964	279.053	552.493	-592.483	208.554	107.336	-596.297	367.585	45.3057	-318.789	384.896	971.271	-324.73	335.22	1123.51	-335.552	499.33	568.846	-359.622	590	122.516	-306.807	756.1	85.8722
438	0	-712.904	374.587	965.875	-705.952	347.049	1126.36	-647.115	283.396	552.379	-592.402	208.892	107.656	-596.371	367.65	45.2147	-318.618	393.839	969.668	-324.313	346.154	1122.43	-336.218	505.793	566.564	-360.043	614.032	122.409	-310.062	783.544	93.188
439	0	-712.85	382.584	964.809	-705.713	355.143	1125.27	-647.064	288.056	551.996	-592.359	209.204	107.945	-596.253	367.603	44.9652	-318.287	403.003	968.102	-323.809	356.698	1121.34	-337.047	512.459	564.185	-359.628	638.987	122.95	-313.165	808.729	101.174
440	0	-712.734	390.442	963.724	-705.221	363.862	1124.18	-647.01	292.709	551.795	-592.318	209.604	108.291	-596.287	367.73	44.875	-317.957	412.253	966.574	-323.417	366.416	1120.04	-337.966	519.247	561.808	-360.139	661.153	123.936	-317.089	832.333	109.248
441	0	-712.599	398.865	962.576	-704.822	372.193	1123.11	-647.208	297.485	551.384	-592.268	210.005	108.637	-596.281	367.852	44.8012	-317.671	421.684	965.093	-323.012	376.169	1118.87	-338.894	526.365	559.41	-360.952	680.606	124.916	-320.036	852.626	116.525
442	0	-712.248	407.321	961.456	-704.276	381.289	1122.03	-646.224	302.176	551.269	-592.157	210.376	108.984	-596.29	367.943	44.6987	-317.481	431.699	963.563	-322.647	386.186	1117.6	-339.751	533.958	557.402	-361.479	697.729	125.776	-323.048	870.404	122.142
443	0	-712.107	415.326	960.237	-703.854	389.779	1120.74	-645.933	307.159	550.901	-592.017	210.881	109.502	-596.297	368.046	44.604	-317.261	441.43	962.27	-322.176	395.935	1116.25	-340.431	542.795	555.805	-362.747	711.322	126.224	-325.656	885.649	125.601
444	0	-711.682	423.737	959.039	-703.383	398.83	1119.46	-645.604	312.016	550.648	-591.82	211.352	110.128	-596.27	368.161	44.5276	-317.2	451.417	960.883	-321.633	405.655	1115.03	-341.106	553.016	554.705	-364.682	723.57	125.743	-327.755	898.393	126.704
445	0	-711.353	431.775	957.66	-702.997	407.82	1118.16	-645.092	316.97	550.328	-591.606	211.939	110.669	-596.229	368.298	44.4418	-316.98	461.194	959.553	-321.131	415.414	1113.75	-341.771	564.521	554.028	-366.832	733.857	124.4	-329.633	908.703	125.477
446	0	-710.884	440.451	956.412	-702.316	416.824	1116.82	-644.75	322.048	550.115	-591.369	212.592	111.435	-596.224	368.451	44.3415	-316.863	470.94	958.057	-320.617	425.043	1112.49	-342.308	577.028	553.591	-369.064	742.457	122.779	-331.311	916.895	122.47
447	0	-710.373	448.76	955.084	-701.802	425.845	1115.53	-644.764	327.106	549.829	-591.193	213.215	112.165	-596.248	368.636	44.2482	-316.141	480.76	956.895	-320.106	434.701	1111.12	-342.872	589.761	553.235	-371.364	749.166	120.711	-333.039	923.2	117.989
448	0	-709.784	457.437	953.79	-701.032	434.953	1114.22	-643.719	332.056	549.845	-591.106	213.959	113.02	-596.263	368.791	44.1385	-314.985	490.948	956.152	-319.501	444.716	1109.77	-343.379	602.71	552.985	-373.586	754.676	118.38	-334.847	927.93	112.536
449	0	-709.287	465.739	952.705	-700.201	444.549	1112.89	-643.446	337.068	549.77	-591.191	214.669	114.04	-596.285	369.006	43.9635	-314.059	501.169	955.07	-318.815	455.007	1108.4	-343.979	615.612	552.758	-375.823	758.434	115.648	-336.929	931.432	106.581
450	0	-708.54	474.483	951.503	-699.294	453.932	1111.67	-643.595	342.044	549.758	-591.15	215.464	115.072	-596.364	369.367	43.8599	-313.393	511.931	954.084	-317.99	465.829	1107.06	-344.557	628.5	552.514	-377.833	761.693	114.502	-339.892	934.893	101.188
451	0	-707.876	483.001	950.427	-698.4	463.364	1110.42	-642.602	347.032	549.946	-591.221	216.419	116.243	-596.38	369.663	43.6705	-312.371	525.165	953.496	-317.082	475.896	1105.65	-345.03	641.228	552.211	-379.802	765.377	112.659	-342.932	938.485	96.2646
452	0	-707.068	491.883	949.359	-697.309	473.139	1109.14	-642.007	352.263	550.206	-591.214	217.451	117.685	-596.468	370.065	43.5827	-312.092	536.923	952.618	-316.228	488.143	1104.8	-345.619	653.279	551.831	-381.898	769.955	110.918	-346.315	942.238	91.9181
453	0	-706.126	500.91	948.282	-696.25	482.957	1107.91	-641.181	357.824	550.572	-591.172	218.559	119.229	-596.527	370.515	43.4883	-311.564	548.316	951.842	-315.337	500.088	1104.2	-346.234	664.264	551.221	-383.946	774.937	109.743	-349.418	945.935	87.1842
454	0	-705.281	509.708	947.278	-695.342	492.288	1106.69	-640.318	363.846	551.04	-591.059	219.929	121.055	-596.573	370.953	43.3965	-310.801	560.054	951.741	-314.57	512.337	1104.18	-346.945	674.32	550.587	-385.849	779.834	108.654	-352.217	949.814	81.896
455	0	-704.389	518.447	946.5	-694.481	501.292	1105.57	-639.305	370.461	551.526	-590.755	221.416	123.071	-596.633	371.386	43.2845	-310.163	571.989	951.78	-313.979	524.268	1104.63	-347.546	684.053	550.002	-387.369	784.221	107.826	-354.315	953.395	76.5149
456	0	-703.308	527.605	945.699	-693.648	510.7	1104.48	-638.307	377.868	551.898	-590.674	223.146	125.384	-596.682	371.873	43.1429	-309.323	584.159	952.159	-313.347	536.686	1105.34	-347.971	694.101	549.649	-388.134	788.909	106.864	-355.618	956.397	71.2848
457	0	-702.111	537.331	945.037	-692.821	520.442	1103.44	-637.28	386.056	552.316	-590.59	225.202	127.846	-596.785	372.434	42.9993	-308.562	596.196	952.603	-312.69	548.997	1106.32	-347.876	704.254	549.68	-386.93	792.291	106.175	-355.818	959.098	66.3362
458	0	-700.889	547.04	944.546	-692.21	529.845	1102.71	-636.834	395.075	552.601	-590.578	227.603	130.619	-596.994	373.052	42.8774	-307.808	608.021	953.503	-312.073	561.047	1107.5	-347.276	714.683	550.109	-386.499	794.859	105.489	-355.601	960.152	62.0295
459	0	-699.741	556.614	944.184	-691.51	539.978	1102.01	-635.319	404.896	552.919	-590.569	230.394	133.632	-597.318	373.559	42.7536	-306.899	619.642	954.871	-311.199	574.541	1109.47	-346.206	725.111	551.179	-385.834	796.466	105.199	-355.338	961.11	59.0113
460	0	-698.413	566.374	944.048	-690.837	550.145	1101.59	-634.488	415.811	553.156	-590.781	233.549	136.997	-597.697	374.158	42.6678	-305.853	630.707	956.704	-310.716	585.749	1111.5	-344.926	735.242	552.635	-385.173	798.007	105.334	-355.317	961.977	56.7741
461	0	-696.987	576.468	944.175	-690.295	560.134	1101.36	-633.841	427.618	553.243	-591.206	237.24	140.635	-598.108	374.736	42.6252	-304.79	641.382	959.062	-310.48	596.442	1113.96	-343.64	744.756	554.188	-384.93	798.883	105.152	-355.358	962.594	54.9567
462	0	-695.651	587.296	944.53	-689.705	570.708	1101.56	-633.322	440.43	553.483	-591.886	241.551	144.705	-598.603	375.336	42.6062	-303.467	651.606	961.348	-310.005	606.951	1116.62	-342.391	753.758	555.701	-384.282	799.864	105.009	-355.394	963.237	53.3742
463	0	-694.31	597.856	945.23	-688.938	581.455	1102.09	-632.868	454.054	553.778	-592.496	246.47	149.097	-598.986	376.038	42.662	-302.374	662.817	963.895	-309.32	617.303	1119.17	-341.2	761.853	556.886	-383.838	800.474	105.179	-355.462	963.823	52.3917
464	0	-692.905	608.674	946.318	-687.907	592.304	1103.14	-633.164	469.072	553.936	-593.214	251.939	153.995	-599.543	376.948	42.7652	-301.21	673.642	966.091	-308.332	627.481	1121.42	-340.182	768.844	557.543	-383.19	801.56	104.87	-355.336	964.165	51.7388
465	0	-691.285	619.378	947.62	-686.62	603.036	1104.73	-633.491	484.926	554.067	-594.007	258.258	159.35	-600.107	377.942	42.948	-299.854	684.347	967.668	-306.876	637.67	1123.34	-339.33	774.773	557.668	-382.88	801.848	105.054	-355.918	964.782	51.3421
466	0	-689.983	631.067	949.446	-685.12	613.814	1106.59	-634.462	501.791	554.132	-594.799	265.419	165.273	-600.445	379.236	43.3163	-298.32	694.588	969.142	-305.004	647.891	1125.01	-338.834	779.667	557.424	-383.528	802.334	104.824	-356.23	965.059	51.0296
467	0	-688.505	643.05	951.295	-683.438	624.445	1108.88	-635.625	519.535	554.097	-595.253	273.218	171.955	-600.617	380.561	43.7216	-296.612	704.387	970.259	-302.91	658.242	1126.5	-338.391	783.576	556.997	-383.969	802.9	104.78	-356.559	965.256	50.9445
468	0	-687.017	654.59	953.248	-681.726	634.839	1111.37	-636.995	538.305	553.922	-595.923	282.132	178.997	-601.014	382.131	44.3068	-295.003	713.641	971.297	-300.933	668.285	1127.8	-337.651	786.86	556.75	-384.266	803.326	104.661	-356.772	965.418	50.7914
469	0	-685.699	665.651	955.289	-680.099	644.977	1113.93	-638.256	558.099	553.595	-596.702	292.37	186.481	-601.33	384.347	45.3811	-293.28	722.262	972.289	-298.939	678.007	1129.1	-336.791	789.775	556.638	-384.443	803.29	104.515	-356.641	965.635	50.9042
470	0	-684.327	676.328	957.173	-678.574	654.991	1116.42	-639.397	578.416	553.154	-597.834	303.315	194.527	-601.785	387.327	46.8396	-291.887	730.868	973.294	-297.391	686.254	1130.08	-335.647	792.667	556.736	-384.373	803.446	104.388	-356.551	965.587	50.7041
471	0	-683.042	686.945	959.064	-677.295	664.944	1118.65	-640.809	599.407	552.67	-598.617	316.08	203.206	-602.214	390.819	48.8716	-291.033	738.659	973.928	-296.028	695.11	1131.26	-334.232	795.747	556.992	-384.154	803.385	104.308	-356.363	965.629	50.5352
472	0	-681.794	697.666	960.521	-676.199	674.601	1120.52	-642.216	620.832	552.222	-599.447	330.372	211.767	-602.522	394.979	51.2949	-290.048	747.153	974.906	-294.643	704.394	1132.49	-332.819	798.96	557.34	-383.887	803.499	104.202	-356.131	965.703	50.3644
473	0	-680.612	708.231	961.775	-675.233	683.888	1122.04	-643.347	642.473	551.912	-600.227	345.893	219.94	-602.705	400.137	54.3653	-289.045	755.737	975.963	-293.402	713.812	1133.64	-331.31	802.284	557.532	-383.374	803.478	104.118	-355.913	965.786	50.1807
474	0	-679.591	718.764	962.691	-674.372	693.106	1123.05	-644.491	664.307	551.873	-601.4	362.429	227.663	-602.408	406.225	57.4743	-288.098	764.407	976.955	-292.367	722.54	1134.81	-329.911	805.715	557.569	-383.081	803.658	103.956	-355.688	965.876	50.0122
475	0	-678.569	729.072	963.276	-673.557	701.845	1123.76	-645.686	686.115	552.198	-602.752	380.027	234.534	-602.047	413.48	60.6788	-287.268	773.138	977.732	-291.425	731.104	1135.78	-328.568	809.086	557.322	-382.919	803.664	103.699	-355.551	965.932	49.8329
476	0	-677.737	738.991	963.845	-672.735	710.52	1124.2	-646.768	707.769	552.937	-603.853	397.925	240.749	-602.573	423.239	65.882	-286.396	781.934	978.424	-290.401	740.079	1136.6	-327.16	812.384	557.092	-382.79	803.74	103.499	-355.391	965.981	49.7075
477	0	-677.155	748.617	964.405	-671.876	719	1124.53	-647.614	729.156	553.974	-604.795	415.576	247.185	-603.972	437.753	72.3276	-285.578	790.689	978.895	-289.399	748.958	1137.18	-326.089	815.54	556.714	-382.789	803.942	103.394	-355.227	966.094	49.5834
478	0	-676.451	758.516	965.016	-670.999	727.193	1124.8	-648.172	750.225	555.236	-605.128	433.626	253.336	-605.824	456.673	78.8192	-284.797	798.311	979.009	-288.062	758.511	1137.38	-324.956	818.086	556.443	-382.85	803.989	103.305	-355.094	966.137	49.4335
479	0	-675.758	768.674	965.757	-670.113	735.244	1125.07	-648.539	770.881	556.9	-605.657	452.67	258.831	-607.89	478.994	84.9738	-284.011	806.465	979.243	-287.022	767.164	1137.62	-323.918	820.287	556.342	-382.918	804.041	103.302	-354.955	966.16	49.3231
480	0	-675.327	778.535	966.646	-669.098	743.488	1125.42	-648.584	791.179	558.932	-605.523	472.647	263.208	-610.036	503.282	90.4704	-283.238	814.582	979.403	-285.976	775.445	1137.79	-323.051	822.352	556.227	-383.04	804.051	103.274	-354.828	966.143	49.2352
481	0	-674.759	788.459	967.747	-668.002	751.506	1125.81	-648.52	811.035	561.401	-605.617	493.517	266.413	-612.34	528.675	94.977	-282.525	822.325	979.539	-285.017	782.938	1137.9	-322.262	824.428	556.116	-383.149	803.965	103.185	-354.71	966.202	49.1928
482	0	-674.107	798.019	968.958	-666.761	759.15	1126.41	-648.357	830.437	564.258	-605.74	514.98	268.266	-615.358	555.116	98.706	-281.671	830.02	979.672	-284.398	788.695	1137.9	-321.54	826.655	556.075	-383.244	803.96	103.173	-354.408	966.154	49.1523
483	0	-673.554	807.423	970.711	-665.288	766.882	1127.35	-648.157	849.093	567.272	-605.781	536.765	268.816	-617.969	581.341	100.94	-281.343	836.478	980.063	-283.664	794.616	1137.93	-320.907	828.971	556.064	-383.31	803.957	103.183	-354.295	966.162	49.0632
484	0	-672.884	817.271	972.574	-663.747	774.559	1128.84	-647.613	866.771	570.368	-605.937	559.093	268.018	-620.859	607.815	102.103	-280.728	843.449	980.453	-282.908	800.498	1138.24	-320.333	831.325	556.027	-383.337	804.012	103.241	-354.225	966.004	48.9407
485	0	-672.111	826.955	974.573	-662.055	782.657	1130.54	-646.966	883.553	573.425	-605.972	581.828	266.118	-623.839	634.8	102.283	-280.133	850.194	980.97	-282.534	806.146	1138.86	-319.938	833.699	555.979	-383.391	804.036	103.304	-354.159	966.402	48.956
486	0	-671.345	836.443	976.792	-660.25	790.996	1132.41	-646.856	906.387	575.304	-605.93	607.501	263.088	-626.839	662.645	101.796	-279.594	856.378	981.427	-282.413	811.5	1139.55	-319.513	836.201	555.973	-383.492	804.1	103.346	-353.964	966.317	48.8125
487	0	-670.782	846.166	978.923	-658.462	798.964	1134.28	-646.157	924.197	577.574	-606.041	631.759	259.136	-629.336	691.174	100.552	-279.012	862.876	981.772	-282.382	816.278	1140.03	-319.204	838.551	555.938	-383.586	804.159	103.439	-354.069	966.447	48.5336
488	0	-670.005	855.7	981.086	-656.88	807.234	1135.7	-645.17	940.319	579.846	-605.948	656	254.309	-632.175	721.411	99.3011	-278.413	869.285	981.945	-282.062	821.516	1140.21	-318.974	840.987	555.915	-383.769	804.22	103.586	-354.087	966.685	48.2452
489	0	-669.352	865.856	982.891	-655.792	815.61	1136.88	-644.481	956.198	581.726	-605.398	681.092	248.648	-634.802	752.962	97.8193	-277.783	875.539	981.794	-281.323	827.204	1140.03	-318.892	843.453	555.885	-383.99	804.467	103.796	-353.82	966.718	47.9944
490	0	-668.876	875.834	984.733	-654.89	823.994	1137.89	-643.209	971.413	584.067	-605.206	703.934	242.333	-637.174	785.486	96.1358	-277.266	881.542	981.404	-280.397	833.569	1139.59	-318.868	846.152	555.883	-384.165	804.64	103.984	-353.767	966.887	47.7226
491	0	-668.366	885.834	986.257	-654.034	832.752	1138.84	-641.779	986.376	585.896	-604.985	730.1	235.141	-639.16	818.933	94.3243	-276.702	887.552	980.732	-279.366	840.511	1139.06	-318.98	848.8	555.909	-384.27	804.686	104.062	-353.72	967.047	47.5057
492	0	-667.907	895.481	987.498	-653.256	841.882	1139.91	-640.775	1000.62	588.097	-604.947	757.015	227.413	-640.856	853.178	92.3661	-276.172	893.771	979.935	-278.263	848.17	1138.33	-319.144	851.446	555.874	-384.599	805.24	104.424	-353.62	967.248	47.3032
493	0	-667.483	905.082	988.515	-652.723	851.111	1140.87	-639.357	1014.44	589.746	-604.775	784.486	218.966	-642.197	887.87	90.3006	-275.543	900.349	978.919	-277.144	856.192	1137.59	-319.354	853.974	555.802	-384.764	805.82	104.47	-353.435	967.315	47.152
494	0	-667.149	914.692	989.54	-652.083	860.397	1141.64	-638.067	1027.85	591.189	-604.279	812.648	209.969	-643.334	923.057	88.2257	-275.206	906.652	977.66	-275.958	863.968	1136.4	-319.702	856.399	555.758	-385.079	805.975	104.758	-353.394	967.499	46.9666
495	0	-666.838	924.373	990.357	-651.473	869.679	1142.27	-636.984	1040.69	592.404	-604.034	841.566	200.757	-644.291	958.568	86.1255	-274.873	913.012	976.449	-274.907	871.527	1135.21	-319.926	858.831	555.636	-385.34	805.923	104.944	-353.209	967.596	46.8351
496	0	-666.477	934.411	991.198	-650.79	879.393	1142.93	-635.514	1052.78	592.994	-603.68	871.195	191.467	-645.197	994.265	84.2048	-274.493	919.841	975.319	-274.221	879.053	1134.2	-320.106	861.178	555.413	-385.569	805.857	105.058	-353.015	967.644	46.701
497	0	-666.155	944.359	992.021	-650.032	888.11	1143.45	-634.337	1062.95	593.485	-603.265	901.438	182.254	-645.931	1030.12	82.4178	-274.222	926.66	974.504	-273.794	886.32	1133.42	-320.345	863.463	555.316	-386.104	805.656	105.227	-352.859	967.692	46.6168
498	0	-665.852	953.428	992.708	-649.235	897.105	1143.94	-633.237	1069.77	593.09	-602.843	932.298	173.319	-646.7	1065.84	80.9901	-274.166	933.882	973.817	-273.51	893.278	1132.78	-320.553	865.833	555.255	-386.336	805.881	105.219	-352.677	967.787	46.5227
499	0	-665.534	962.102	993.254	-648.436	905.895	1144.31	-632.08	1079.74	592.451	-602.488	963.643	164.772	-647.514	1101.28	80.2116	-273.845	941.659	973.26	-273.376	900.08	1132.15	-320.679	868.416	555.171	-386.581	806.321	105.458	-352.629	967.793	46.3063
500	0	-665.314	970.997	993.496	-647.846	914.597	1144.43	-630.977	1088.96	591.057	-602.239	995.459	156.827	-647.96	1137.11	79.7223	-273.68	948.608	972.753	-273.378	907.284	1131.59	-320.75	871.171	555.065	-386.847	806.53	105.632	-352.549	967.91	46.1454
501	0	-665.122	979.754	993.307	-647.459	923.216	1144.38	-629.781	1097.41	588.991	-601.75	1027.73	149.643	-648.013	1172.97	79.58	-273.621	955.341	971.996	-273.203	914.226	1130.92	-320.922	874.147	555.024	-387.015	806.822	105.951	-352.379	967.925	45.9992
502	0	-664.961	988.469	992.782	-647.092	932.018	1143.94	-628.752	1104.97	587.355	-602.266	1060.33	143.587	-647.661	1208.87	79.7057	-273.435	962.077	971.223	-273.175	921.742	1130.05	-321.139	877.338	554.982	-387.133	807.114	106.197	-352.276	968.094	45.797
503	0	-665.004	997.23	991.96	-647.025	940.47	1143.37	-628.003	1112.2	584.914	-602.608	1093.22	138.653	-646.438	1244.83	79.9809	-273.41	968.991	970.295	-272.948	929.147	1129.21	-321.229	880.895	554.796	-387.286	807.511	106.449	-352.163	968.105	45.8891
504	0	-665.048	1005.86	990.852	-646.913	949.357	1142.63	-627.186	1118.85	582.772	-603.041	1126.08	135.019	-644.393	1280.61	80.4387	-273.215	976.226	969.273	-272.764	938.056	1128.44	-321.351	884.624	554.78	-387.492	808.212	106.829	-352.16	968.238	45.5175
505	0	-665.09	1014.63	989.617	-646.99	958.609	1141.86	-627.011	1124.53	580.438	-603.452	1158.8	133.008	-641.393	1316.04	81.3195	-272.942	983.705	968.217	-272.576	946.643	1127.37	-321.645	888.434	554.722	-387.782	808.87	107.296	-352.132	968.411	45.3558
506	0	-665.107	1023.35	988.356	-646.929	968.477	1140.91	-626.578	1130.93	578.195	-603.711	1190.65	132.362	-637.289	1350.75	82.7638	-272.823	991.504	967.097	-272.399	955.351	1126.38	-321.874	892.58	554.627	-387.941	809.371	107.918	-352.08	968.556	45.2371
507	0	-665.052	1032.51	987.114	-646.929	978.358	1139.97	-626.225	1137.58	575.802	-603.816	1221.35	133.038	-631.811	1383.87	84.6613	-272.654	999.255	966.006	-272.209	964.044	1125.31	-322.326	896.937	554.655	-388.272	809.292	108.597	-352.025	968.792	45.1818
508	0	-664.865	1041.88	985.885	-647.003	988.058	1138.97	-626.081	1143.91	573.758	-603.95	1250.03	134.645	-625.792	1415.22	87.3513	-272.497	1007.22	964.992	-272.263	972.873	1124.21	-322.7	901.512	554.538	-388.628	810.23	109.287	-352.065	968.889	45.0863
509	0	-664.761	1051.1	984.721	-647.025	997.98	1138.01	-625.504	1150.92	571.372	-604.017	1276.45	136.772	-619.555	1444.34	90.648	-272.466	1015.35	963.957	-272.445	981.471	1122.99	-323.142	906.584	554.404	-388.883	810.791	110.218	-352.192	968.692	44.9238
510	0	-664.769	1060.52	983.601	-647.241	1007.46	1136.93	-625.014	1158.17	569.33	-603.964	1299.86	138.961	-613.719	1470.41	95.0236	-272.622	1023.64	962.959	-272.658	990.072	1121.83	-323.597	911.883	554.344	-389.156	811.32	111.096	-352.427	968.922	44.7137
511	0	-664.806	1070.12	982.354	-647.379	1017.04	1135.88	-624.67	1166.22	567.495	-603.47	1319.88	140.44	-608.638	1492.82	100.375	-272.763	1032.2	961.884	-273.086	998.693	1120.6	-324.072	917.621	554.129	-389.65	812.513	111.814	-352.408	969.121	44.6893
512	0	-664.883	1079.77	981.128	-647.648	1026.32	1134.78	-624.167	1175.84	566.13	-602.378	1336.16	141.047	-604.91	1510.93	106.415	-272.997	1040.93	960.74	-273.449	1007.46	1119.38	-324.578	923.85	553.973	-390.034	813.126	112.976	-352.595	969.276	44.6595
513	0	-665.051	1089.88	980.041	-648.064	1035.02	1133.55	-623.889	1187.36	565.412	-600.698	1348.74	140.403	-602.303	1524.66	112.377	-273.357	1049.78	959.529	-273.832	1016.38	1118.05	-325.042	930.411	553.695	-390.536	814.21	113.927	-352.75	969.396	44.66
514	0	-665.173	1100.34	979.022	-648.522	1043.98	1132.29	-623.226	1200.59	565.353	-598.749	1358.19	138.531	-600.766	1534.51	117.118	-273.661	1058.77	958.312	-274.24	1025.37	1116.67	-325.506	937.544	553.236	-390.877	814.837	115.306	-352.941	969.606	44.6423
515	0	-665.532	1111.07	978.152	-649.003	1053.89	1131	-622.527	1214.89	565.39	-596.979	1365.73	136.331	-599.728	1541.48	119.493	-274.108	1067.72	957.01	-274.646	1034.47	1115.27	-326.007	945.026	552.647	-391.206	816.026	116.502	-353.103	969.793	44.5924
516	0	-665.842	1121.52	977.322	-649.555	1063.74	1129.62	-621.981	1228.42	565.6	-595.115	1371.69	134.141	-598.921	1546.67	119.193	-274.441	1076.68	955.763	-275.137	1043.56	1113.81	-326.526	952.836	552.062	-391.412	817.348	117.938	-353.203	970.099	44.514
517	0	-666.226	1132.14	976.68	-650.122	1073.8	1128.29	-621.466	1241.85	565.777	-593.42	1376.52	131.989	-597.997	1550.67	116.08	-274.941	1085.7	954.602	-275.693	1052.71	1112.42	-327.112	960.972	551.482	-391.754	818.898	119.509	-353.324	970.415	44.3633
518	0	-666.576	1143.12	976.167	-650.734	1084.18	1127.13	-620.709	1254.99	565.829	-591.573	1380.21	129.961	-596.827	1553.46	110.545	-275.366	1094.72	953.614	-276.461	1061.83	1111.13	-327.627	969.41	551.043	-391.864	820.342	121.331	-353.42	970.797	44.2217
519	0	-666.864	1154.71	975.726	-651.228	1094.88	1126.08	-619.903	1267.84	565.666	-589.89	1382.92	128.148	-595.01	1555.07	103.751	-275.878	1103.9	952.87	-277.42	1071.01	1109.99	-328.207	978.107	550.734	-391.973	822.162	123.502	-353.488	971.201	44.0845
520	0	-667.119	1166.48	975.237	-651.773	1106.27	1125.23	-619.11	1280.33	565.217	-587.65	1384.62	126.221	-592.52	1555.9	97.2894	-276.532	1113.17	952.337	-278.488	1080.31	1108.95	-328.704	987.014	550.533	-391.94	823.986	125.749	-353.486	971.553	43.9058
521	0	-667.432	1178.1	974.702	-652.469	1117.85	1124.43	-618.738	1291.77	564.749	-585.373	1386.13	124.235	-589.523	1556.41	92.0694	-277.19	1122.6	951.952	-279.721	1089.77	1108.1	-329.894	995.788	550.264	-391.756	825.79	128.415	-353.358	971.928	43.7726
522	0	-667.688	1190.19	974.193	-653.269	1129.3	1123.8	-618.083	1303.15	563.99	-582.97	1387.57	122.488	-586.2	1557.44	88.7644	-278.035	1132.43	951.648	-281.003	1099.34	1107.33	-330.266	1005.61	550.19	-391.451	828.058	131.172	-353.136	972.29	43.5831
523	0	-668.01	1202.54	973.697	-654.224	1140.75	1123.51	-617.912	1313.06	562.951	-581.327	1390.17	121.379	-582.806	1559.56	86.126	-279.003	1142.72	951.377	-282.379	1109.29	1106.62	-330.503	1016.25	550.136	-390.92	831.055	134.296	-352.873	972.81	43.4909
524	0	-668.313	1214.99	973.526	-655.205	1152.44	1123.52	-617.229	1323.56	562.39	-580.621	1394.56	120.779	-580.246	1562	82.6921	-279.937	1153.38	951.279	-283.474	1119.61	1106.14	-330.707	1027.67	550.131	-390.183	834.073	137.812	-352.458	973.224	43.248
525	0	-668.768	1227.47	973.719	-656.204	1164.12	1123.85	-617.043	1333.45	562.09	-580.198	1398.57	119.997	-578.483	1564.68	78.0571	-280.877	1164.4	951.094	-284.586	1130.31	1105.75	-330.918	1039.79	550.152	-389.381	837.498	141.773	-352.036	973.651	43.1222
526	0	-669.41	1238.87	973.935	-657.097	1175.85	1124.41	-617.119	1343.15	562.192	-580.235	1401.96	119.27	-578.499	1566.32	74.0365	-281.812	1175.77	951.077	-285.688	1140.98	1105.49	-330.893	1053.1	549.991	-388.417	841.795	146.123	-351.81	974.578	42.897
527	0	-669.866	1250.52	974.732	-657.932	1187.47	1125.27	-617.262	1353.13	562.348	-580.316	1404.65	118.722	-579.414	1567.64	71.0195	-282.832	1187.31	951.187	-286.537	1151.59	1105.39	-330.706	1067.4	549.686	-387.368	846.749	150.96	-351.512	974.979	42.8946
528	0	-670.461	1262.01	975.559	-658.844	1198.66	1126.29	-617.716	1363.08	562.611	-580.365	1406.35	118.147	-579.835	1568.8	68.4887	-283.807	1199.05	951.423	-287.46	1161.8	1105.36	-330.469	1082.36	549.464	-386.151	852.158	156.079	-351.212	975.521	43.0819
529	0	-671.297	1272.98	976.47	-659.721	1209.83	1127.51	-618.093	1372.71	562.654	-580.392	1408.17	117.752	-579.308	1569.92	66.0333	-284.972	1210.89	951.699	-288.375	1172.58	1105.57	-329.908	1098.59	548.912	-385.002	858.044	161.656	-350.997	975.943	43.4703
530	0	-672.314	1283.67	977.488	-660.624	1220.53	1128.98	-618.842	1381.63	562.665	-580.477	1410.31	117.245	-578.729	1570.95	63.7407	-286.17	1222.85	952.01	-289.31	1183.58	1105.9	-328.924	1116.2	548.179	-383.757	864.72	167.871	-350.767	976.444	44.1003
531	0	-673.435	1293.95	978.477	-661.62	1231.01	1130.45	-618.879	1389.31	562.512	-580.496	1412.39	116.661	-578.356	1572.05	61.9844	-287.482	1234.76	952.529	-290.27	1194.43	1106.42	-327.843	1134.38	547.554	-382.53	872.676	174.893	-350.507	977.45	44.994
532	0	-674.601	1304	979.457	-662.515	1241.32	1131.97	-618.997	1395.64	562.19	-580.344	1413.91	116.158	-578.219	1572.98	61.2757	-288.762	1246.76	953.07	-291.3	1205.08	1106.87	-326.206	1153.69	546.741	-380.899	881.457	182.082	-350.249	978.915	45.8992
533	0	-675.931	1314.07	980.339	-663.211	1253.06	1133.31	-618.921	1400.91	561.717	-580.074	1414.53	115.829	-577.983	1573.58	60.6882	-289.981	1258.36	953.668	-292.189	1215.54	1107.27	-324.426	1173.89	545.925	-379.596	891.4	190.452	-350.009	981.113	47.5473
534	0	-677.134	1323.93	981.121	-664.153	1263	1134.61	-620.234	1405.74	561.184	-579.796	1414.9	115.58	-577.936	1573.97	60.2484	-291.024	1269.6	954.197	-293.163	1225.74	1107.64	-322.705	1195	545.023	-378.144	903.284	198.882	-349.631	983.869	49.4684
535	0	-678.317	1333.63	981.898	-665.049	1272.63	1135.79	-621.096	1409.99	560.691	-579.603	1415.36	115.305	-577.996	1574.33	59.8943	-292.134	1280.91	954.765	-293.957	1235.82	1107.98	-321.108	1216.96	543.981	-376.188	916.47	207.912	-349.062	987.405	51.9982
536	0	-679.403	1343.07	982.548	-665.856	1281.95	1136.77	-621.809	1413.75	560.663	-579.488	1415.59	115.026	-578.095	1574.63	59.5498	-293.159	1291.95	955.268	-294.699	1245.27	1108.16	-319.567	1239.75	543.117	-374.129	932.72	217.27	-348.393	991.917	55.1823
537	0	-680.477	1352.23	983.263	-666.641	1291.36	1137.77	-622.514	1416.69	560.394	-579.469	1415.68	114.85	-578.242	1574.83	59.2787	-294.248	1302.47	955.59	-295.289	1254.44	1108.3	-317.703	1263.32	542.386	-371.208	949.257	226.273	-347.776	997.426	58.9259
538	0	-681.426	1360.92	984.024	-667.369	1300.57	1138.74	-622.829	1419.22	560.264	-579.506	1415.77	114.692	-578.329	1574.95	59.0261	-295.14	1312.51	955.973	-295.779	1263.31	1108.19	-315.789	1287.16	542.17	-368.752	968.731	234.727	-347.283	1004.1	63.396
539	0	-682.187	1369.27	984.794	-668.022	1309.56	1139.69	-623.768	1422.03	560.136	-579.597	1415.85	114.499	-578.397	1575.06	58.8143	-295.954	1322.61	956.257	-296.246	1271.85	1108.13	-313.959	1310.73	542.659	-365.827	988.149	242.207	-346.953	1011.56	67.7749
540	0	-682.83	1377.53	985.515	-668.628	1318.1	1140.73	-624.404	1425.05	560.133	-579.761	1415.97	114.355	-578.433	1575.17	58.6264	-296.553	1332.42	956.656	-296.651	1280.4	1108.1	-312.312	1333.72	543.917	-362.619	1008.46	248.477	-346.873	1019.95	71.7193
541	0	-683.377	1385.82	986.21	-669.198	1326.82	1141.76	-625.385	1428.47	560.182	-579.802	1416.13	114.237	-578.454	1575.3	58.4547	-297.063	1341.79	957.266	-297.099	1288.29	1108.26	-310.89	1356.2	545.853	-359.694	1028.84	254.071	-347.007	1030.95	75.3308
542	0	-683.866	1394.11	986.815	-669.899	1335.41	1142.72	-626.05	1431.94	560.163	-579.827	1416.38	114.122	-578.424	1575.43	58.2464	-297.446	1351.11	958.128	-297.246	1296.56	1108.68	-309.819	1378.01	548.207	-357.257	1048.82	259.13	-347.171	1047.24	80.1851
543	0	-684.336	1402.45	987.345	-670.793	1344.54	1143.54	-626.512	1435.2	560.162	-579.759	1416.56	114.043	-578.396	1575.52	58.0168	-297.708	1360.4	959.126	-297.104	1304.9	1109.35	-308.996	1399.24	551.023	-355.225	1069.47	264.234	-346.878	1069.14	84.4907
544	0	-684.743	1410.81	987.489	-672.04	1354.18	1144.12	-626.825	1438.34	560.112	-579.637	1416.78	113.993	-578.346	1575.65	57.8311	-297.739	1369.63	960.089	-296.762	1314.24	1110.3	-308.716	1419.79	554.194	-354.027	1090.84	268.153	-346.199	1095.48	88.2041
545	0	-685.064	1419.15	987.438	-673.462	1364.34	1144.38	-627.095	1441.04	560.169	-579.543	1416.91	113.95	-578.298	1575.71	57.6708	-297.838	1379.4	961.179	-296.211	1323.33	1111.37	-308.497	1439.93	557.815	-352.735	1111.96	271.241	-345.155	1123.82	91.4179
546	0	-685.403	1427.6	987.139	-675.014	1374.74	1144.44	-627.436	1443.12	560.284	-579.417	1416.89	113.945	-578.269	1575.83	57.5224	-297.772	1389.23	962.281	-295.896	1333.29	1112.82	-308.633	1459.66	561.755	-351.982	1134.09	272.999	-343.353	1154.82	93.909
547	0	-685.761	1435.94	986.749	-676.395	1384.89	1144.42	-627.724	1444.58	560.431	-579.463	1416.96	113.996	-578.237	1575.87	57.3992	-297.742	1399.01	963.46	-295.792	1343.04	1114.62	-308.895	1479.08	565.819	-351.426	1156.91	273.503	-341.443	1185.02	95.5806
548	0	-685.95	1443.95	986.406	-677.413	1394.62	1144.46	-628.139	1445.63	560.545	-579.376	1416.86	114.024	-578.258	1575.94	57.2936	-297.622	1409.09	964.957	-296.162	1352.69	1116.81	-309.289	1497.97	569.801	-350.954	1179.62	272.572	-339.606	1214.61	96.0523
549	0	-686.127	1451.74	986.283	-678.138	1403.85	1144.64	-628.68	1446.74	560.745	-579.323	1416.77	114.055	-578.284	1576	57.2022	-297.568	1419.12	966.754	-296.971	1362.06	1119.39	-309.695	1516.39	573.885	-351.116	1202.94	270.549	-336.872	1244.76	96.0335
550	0	-686.284	1459.42	986.204	-678.585	1412.46	1145.05	-629.19	1447.98	560.958	-579.306	1416.69	114.103	-578.317	1576.01	57.1144	-297.485	1429.21	969.096	-297.985	1370.66	1122.05	-310.185	1534.21	577.902	-351.195	1226.86	267.325	-334.42	1274.65	95.0107
551	0	-686.441	1466.9	986.132	-678.826	1420.82	1145.43	-630.515	1450.02	561.123	-579.304	1416.64	114.146	-578.384	1576.04	57.0671	-297.609	1438.95	971.547	-299.131	1379.05	1124.62	-310.837	1551.33	581.71	-351.447	1251.17	263.086	-331.5	1305.88	93.6308
552	0	-686.583	1474.29	986.046	-679.069	1428.78	1145.67	-629.962	1451.18	561.169	-579.256	1416.62	114.18	-578.416	1576.06	57.0038	-297.628	1448.61	974.048	-300.195	1387.69	1126.98	-311.761	1567.61	585.229	-352.025	1276.82	257.956	-328.477	1338.14	91.9975
553	0	-686.654	1481.32	985.813	-679.386	1436.68	1145.67	-629.907	1452.97	561.211	-579.233	1416.7	114.241	-578.422	1576.07	56.9164	-297.768	1458.28	976.468	-300.949	1397.21	1129.15	-312.537	1583.3	588.52	-352.292	1301.39	252.051	-325.413	1371.29	90.1549
554	0	-686.755	1488.2	985.446	-679.843	1444.68	1145.48	-629.446	1454.88	561.235	-579.21	1416.81	114.313	-578.453	1576.15	56.7842	-297.8	1467.76	978.599	-301.569	1405.85	1130.88	-313.302	1598.07	591.463	-352.481	1327.24	244.527	-322.363	1405.37	88.162
555	0	-686.881	1494.77	984.955	-680.442	1452.84	1145.27	-629.546	1457.16	561.216	-579.166	1416.95	114.423	-578.439	1576.23	56.6563	-297.733	1477.26	980.599	-301.931	1414.6	1132.55	-313.035	1613.33	594.054	-353.043	1353.86	237.098	-319.379	1440.08	86.1077
556	0	-687.265	1499.34	984.042	-681.07	1460.94	1144.77	-629.474	1459.45	561.264	-579.151	1417.08	114.523	-578.431	1576.35	56.5318	-297.608	1486.81	982.216	-302.131	1424	1134.02	-313.813	1626.22	596.375	-353.276	1380.69	228.568	-316.46	1475.24	83.8182
557	0	-687.453	1505.55	983.35	-681.688	1469.18	1144.28	-629.387	1461.67	561.3	-579.072	1417.23	114.686	-578.442	1576.47	56.3768	-297.544	1496.43	983.722	-302.355	1433.78	1135.33	-314.638	1638.24	598.38	-353.598	1408.49	219.471	-313.673	1510.83	81.452
558	0	-687.542	1512.89	982.722	-682.1	1477.05	1143.73	-629.303	1463.84	561.339	-578.994	1417.39	114.852	-578.391	1576.58	56.1904	-297.419	1505.97	984.996	-302.666	1443.62	1136.52	-315.365	1649.53	600.043	-353.733	1437.15	210.066	-311.119	1546.73	78.9139
559	0	-687.654	1520.48	981.992	-682.484	1485.34	1143.18	-628.964	1465.97	561.35	-578.859	1417.5	115.046	-578.36	1576.68	56.0499	-297.34	1515.5	986.01	-302.981	1453.46	1137.49	-316.043	1660.16	601.088	-353.88	1466.23	200.119	-308.599	1582.84	76.3749
560	0	-687.706	1527.7	981.091	-682.84	1493.52	1142.51	-628.854	1468.37	561.385	-578.729	1417.64	115.233	-578.348	1576.83	55.8986	-297.224	1525.09	986.796	-303.268	1463.26	1138.2	-316.771	1670.01	601.792	-353.88	1495.93	190.037	-306.129	1619.16	73.9705
561	0	-687.87	1534.76	980.202	-683.184	1501.49	1141.69	-628.804	1471.02	561.465	-578.609	1417.8	115.422	-578.347	1576.93	55.7726	-297.102	1534.46	987.223	-303.445	1473.03	1138.51	-317.349	1679.06	601.811	-353.734	1526.07	180.055	-303.706	1655.63	72.061
562	0	-687.984	1541.99	979.371	-683.786	1507.64	1140.52	-628.758	1474.04	561.519	-578.517	1417.99	115.642	-578.414	1577.13	55.658	-296.874	1543.7	987.367	-303.609	1482.7	1138.47	-317.888	1687.44	601.18	-354.071	1556.68	170.131	-301.296	1692.08	70.7004
563	0	-688.149	1549.15	978.512	-684.316	1514.83	1139.41	-628.755	1477.12	561.357	-578.404	1418.24	115.852	-578.55	1577.4	55.7167	-296.721	1552.78	987.38	-303.615	1492.39	1138.24	-318.306	1695.04	599.953	-353.988	1588.21	161.456	-299.201	1728.39	69.9509
564	0	-688.346	1556.41	977.661	-684.689	1522.6	1138.28	-628.765	1480.52	561.294	-578.3	1418.52	116.096	-578.544	1577.51	55.5796	-296.491	1561.69	987.102	-303.57	1502.14	1137.75	-318.659	1702.05	598.024	-354.935	1620.17	152.654	-297.586	1764.28	69.6321
565	0	-688.573	1563.53	976.788	-685.037	1530.5	1137.24	-628.76	1484.12	561.222	-578.259	1418.92	116.445	-578.535	1577.63	55.4363	-296.328	1570.63	986.529	-303.495	1511.88	1137.16	-318.983	1708.52	595.611	-355.168	1652.12	145.64	-296.629	1799.7	69.4548
566	0	-688.856	1570.77	975.97	-685.227	1538.7	1136.37	-628.666	1487.98	561.12	-578.095	1419.2	116.794	-578.539	1577.74	55.2864	-296.223	1579.46	985.717	-303.454	1521.69	1136.4	-319.131	1714.55	592.649	-354.645	1684.21	139.808	-296.133	1835.12	70.2153
567	0	-689.12	1578.03	975.211	-685.251	1546.38	1135.65	-628.519	1491.91	560.977	-578.018	1419.52	117.153	-578.572	1577.85	55.1607	-296.235	1588.23	984.759	-303.59	1531.44	1135.56	-319.116	1720.22	589.331	-353.969	1716.17	135.253	-296.485	1870.24	71.5524
568	0	-689.374	1585.22	974.388	-684.993	1554.48	1134.94	-628.513	1496.01	560.813	-577.907	1419.85	117.49	-578.359	1577.67	54.8059	-296.249	1597.07	983.586	-303.751	1541.1	1134.6	-319.043	1725.79	585.795	-353.499	1747.9	132.145	-297.758	1904.84	73.7213
569	0	-689.642	1592.45	973.445	-684.841	1562.25	1134.01	-628.518	1500.18	560.559	-577.886	1420.25	117.854	-578.389	1577.86	54.6176	-296.281	1605.92	982.061	-303.838	1551.04	1133.44	-318.992	1731.33	582.409	-353.099	1778.83	130.37	-299.82	1938.56	76.9059
570	0	-689.887	1600.07	972.443	-684.659	1570.68	1132.98	-628.602	1504.58	560.346	-577.931	1420.69	118.272	-578.409	1578.02	54.463	-296.268	1614.93	980.306	-303.721	1561.23	1132.14	-319.381	1736.88	579.108	-352.647	1808.29	129.765	-302.381	1971.2	81.1918
571	0	-690.107	1608.05	971.39	-684.512	1579.08	1131.77	-628.536	1509.01	560.075	-577.713	1421.07	118.571	-578.418	1578.12	54.2994	-296.203	1624.07	978.466	-303.487	1571.64	1130.74	-319.911	1742.59	575.959	-352.265	1836.06	129.899	-305.523	2001.19	86.2806
572	0	-690.201	1615.88	970.141	-684.377	1587.65	1130.52	-628.542	1513.62	559.873	-577.729	1421.52	119.071	-578.433	1578.27	54.1685	-296.034	1633.23	976.536	-303.099	1582.3	1129.29	-320.394	1748.7	572.94	-352.253	1861.58	130.379	-308.746	2029.98	93.0541
573	0	-690.337	1624	968.975	-684.168	1596.84	1129.24	-628.471	1518.25	559.572	-577.651	1422	119.56	-578.45	1578.38	54.018	-295.75	1642.8	974.607	-302.646	1593.2	1127.76	-321.054	1755.03	570.068	-352.599	1884.91	131.171	-312.129	2056.24	101.126
574	0	-690.386	1632.89	967.736	-684.035	1606.24	1127.94	-628.334	1523.2	559.418	-577.555	1422.56	120.135	-578.48	1578.54	53.8642	-295.421	1652.73	972.818	-302.178	1604.16	1126.29	-321.809	1761.7	567.372	-353.489	1905.8	132.063	-315.595	2079.87	110.079
575	0	-690.35	1641.35	966.4	-683.703	1615.56	1126.59	-628.358	1528.43	559.172	-577.526	1423.15	120.831	-578.487	1578.72	53.6967	-295.155	1663.16	971.162	-301.628	1615.26	1124.96	-322.691	1768.96	564.962	-354.916	1924.06	132.726	-318.997	2100.02	118.451
576	0	-690.225	1649.85	965.088	-683.302	1624.62	1125.38	-627.986	1533.84	558.909	-577.485	1423.86	121.631	-578.536	1578.92	53.5546	-295.005	1673.82	969.722	-301.232	1625.92	1123.73	-323.671	1777.19	562.987	-355.737	1940.27	132.031	-322.301	2117	125.43
577	0	-690.019	1658.35	963.873	-682.883	1633.44	1124.09	-627.786	1539.69	558.721	-577.521	1424.73	122.586	-578.555	1579.17	53.4041	-294.961	1684.56	968.494	-300.878	1636.44	1122.67	-324.428	1786.68	561.635	-358.209	1953	131.411	-325.431	2130.44	129.523
578	0	-689.779	1667.14	962.711	-682.426	1642.6	1122.91	-627.576	1545.79	558.58	-577.509	1425.75	123.698	-578.593	1579.51	53.2515	-295.045	1695.3	967.442	-300.587	1646.71	1121.72	-325.32	1797.67	560.826	-360.666	1963.13	129.993	-328.581	2140.62	130.244
579	0	-689.47	1676.16	961.685	-681.965	1651.96	1121.83	-627.178	1552.13	558.5	-577.486	1426.97	124.939	-578.638	1579.91	53.1282	-294.9	1706.08	966.595	-300.338	1656.84	1120.8	-326.152	1809.88	560.515	-363.201	1970.85	128.311	-331.446	2148.29	128.104
580	0	-689.134	1684.97	960.78	-681.389	1661.58	1120.9	-626.809	1558.93	558.4	-577.47	1428.18	126.419	-578.674	1580.33	52.9979	-294.531	1716.69	965.898	-299.988	1667.12	1119.94	-327.066	1822.8	560.458	-365.805	1976.52	126.572	-334.015	2153.4	123.726
581	0	-688.706	1693.21	959.815	-680.76	1671.3	1120.06	-626.415	1566	558.275	-577.343	1429.55	127.941	-578.724	1580.76	52.8794	-293.953	1727.28	965.261	-299.559	1677.51	1119.11	-328.25	1835.96	560.61	-368.287	1980.07	126.071	-336.32	2156.51	118.029
582	0	-688.237	1702.41	959.259	-680.072	1680.86	1119.26	-625.968	1573.48	558.161	-577.34	1431.03	129.735	-578.819	1581.21	52.7828	-293.299	1738.12	964.729	-299.034	1688.14	1118.32	-329.718	1849.25	560.84	-371.137	1983.63	124.594	-338.258	2158.8	112.919
583	0	-687.669	1711.78	958.661	-679.387	1690.6	1118.46	-625.325	1581.22	558.154	-577.291	1432.73	131.715	-578.962	1581.67	52.6597	-292.651	1749.43	964.272	-298.332	1699.29	1117.62	-331.09	1862.59	561.073	-374.128	1987.2	123.035	-340.074	2161.28	109.394
584	0	-686.985	1720.9	958.083	-678.679	1700.31	1117.72	-624.704	1589.43	558.243	-577.305	1434.58	133.954	-579.146	1582.16	52.5338	-292.146	1761.17	964.008	-297.49	1710.99	1117.18	-332.653	1875.32	561.266	-377.051	1991.31	121.936	-342.122	2164.08	106.314
585	0	-686.29	1730.17	957.675	-677.923	1709.99	1116.97	-623.99	1598.04	558.48	-577.388	1436.66	136.53	-579.385	1582.66	52.4622	-291.823	1773.41	964.126	-296.711	1722.96	1117.2	-334.005	1886.75	561.286	-379.792	1995.63	121.003	-344.5	2167.19	102.318
586	0	-685.563	1740.13	957.473	-677.134	1719.64	1116.42	-623.329	1607.35	558.818	-577.454	1439.04	139.39	-579.721	1583.17	52.3409	-291.636	1786.31	964.674	-296.02	1735.24	1117.57	-335.059	1896.82	561.159	-382.999	1999.63	119.572	-347.389	2170.62	97.7832
587	0	-684.777	1750.17	957.473	-676.402	1729.22	1116	-622.716	1617.51	559.155	-577.625	1441.83	142.624	-580.101	1583.72	52.2044	-291.412	1799.29	965.465	-295.461	1747.64	1118.4	-335.813	1906.35	560.98	-381.913	2004.6	118.927	-350.08	2173.97	92.9941
588	0	-683.957	1760.31	957.606	-675.589	1738.97	1115.76	-622.121	1628.6	559.416	-577.716	1445.03	146.069	-580.461	1584.23	52.168	-291.024	1812.2	966.381	-294.903	1760.31	1119.66	-335.924	1915.89	560.973	-381.749	2008.59	118.509	-351.493	2176.96	88.2608
589	0	-683.083	1770.5	957.83	-674.854	1748.91	1115.78	-621.696	1640.69	559.53	-578.048	1448.84	149.863	-580.819	1584.78	52.1239	-290.601	1824.85	967.488	-294.43	1772.87	1121.13	-335.363	1925.79	561.257	-381.536	2011.65	117.74	-351.554	2179.21	83.5869
590	0	-682.274	1780.91	958.178	-674.215	1759.2	1115.97	-621.809	1654.08	559.662	-578.475	1453.15	154.008	-581.195	1585.4	52.1654	-290.052	1837.16	968.918	-293.916	1785.35	1122.85	-334.419	1934.77	561.905	-380.752	2014.16	117.058	-351.038	2180.95	79.1084
591	0	-681.391	1791.94	958.705	-673.66	1769.8	1116.33	-621.776	1668.34	559.509	-579.032	1458.12	158.548	-581.573	1586.1	52.2615	-289.378	1848.85	970.561	-293.455	1797.47	1124.76	-333.031	1944.31	562.938	-379.736	2015.88	116.354	-350.7	2182.12	75.2363
592	0	-680.426	1802.85	959.306	-673.145	1780.38	1116.79	-621.88	1683.61	559.285	-579.57	1463.53	163.455	-582.037	1586.87	52.3265	-288.569	1860.03	972.323	-292.981	1809.37	1126.85	-331.437	1953.6	563.977	-378.607	2017.62	115.876	-350.597	2183.28	72.2256
593	0	-679.374	1813.91	959.979	-672.346	1791.12	1117.74	-622.685	1700.08	558.977	-580.201	1469.8	168.977	-582.31	1587.55	52.3844	-287.69	1870.99	974.373	-292.372	1820.95	1129.06	-329.733	1962.17	564.927	-378.018	2019.04	115.183	-350.478	2184.32	69.5936
594	0	-678.285	1825.26	960.804	-671.388	1802.33	1118.99	-624.102	1717.64	558.582	-580.644	1476.76	175.004	-582.625	1588.35	52.659	-286.579	1881.8	976.271	-291.612	1831.99	1131.19	-328.024	1970.21	565.634	-377.619	2020.14	114.283	-350.18	2185.17	66.9965
595	0	-677.037	1836.76	961.691	-670.324	1813.24	1120.26	-625.903	1736.26	558.201	-581.367	1484.96	181.94	-583.209	1589.5	53.0068	-285.334	1892.59	978.049	-290.647	1842.62	1133.11	-326.336	1977.16	566.016	-377.216	2021.14	113.712	-349.831	2185.94	65.6007
596	0	-675.761	1848.42	962.742	-669.13	1823.88	1121.63	-627.977	1755.89	557.772	-582.034	1494.23	189.244	-583.628	1590.91	53.468	-283.911	1903.18	979.532	-289.41	1853.04	1134.68	-324.884	1983.19	566.097	-376.823	2021.91	113.282	-350.01	2186.42	64.8537
597	0	-674.31	1860.1	963.754	-667.934	1834.42	1122.97	-630.059	1776.31	557.281	-582.762	1504.65	196.984	-584.042	1592.9	54.5346	-282.355	1913.34	980.728	-287.887	1863.09	1136.01	-323.731	1988.36	566.013	-376.384	2022.92	113.544	-350.384	2186.99	64.2163
598	0	-672.807	1871.37	964.746	-666.618	1844.72	1124.28	-632.054	1797.34	556.83	-583.488	1516.51	205.827	-584.434	1595.64	55.9723	-280.87	1922.96	981.71	-286.28	1872.88	1137.13	-322.86	1992.7	565.92	-376.38	2023.38	113.573	-350.441	2187.72	64.1076
599	0	-671.372	1882.78	965.711	-665.402	1854.82	1125.41	-633.981	1818.95	556.52	-584.485	1530.25	215.156	-584.82	1599.25	58.2977	-279.6	1932.14	982.506	-284.686	1882.29	1138.1	-321.943	1996.57	565.861	-376.084	2024.07	113.38	-350.744	2187.53	63.4933
600	0	-669.983	1893.81	966.599	-664.201	1864.48	1126.32	-635.753	1840.96	556.421	-585.484	1545.74	224.469	-585.01	1604.35	61.391	-278.495	1940.86	983.166	-283.258	1891.51	1139.02	-321.028	2000.39	565.955	-376.073	2024.38	113.323	-350.857	2187.58	63.2659
601	0	-668.751	1904.66	967.305	-663.157	1873.67	1127.02	-636.294	1860.53	556.341	-586.599	1562.98	233.42	-584.902	1610.88	64.7904	-277.539	1949.45	983.89	-281.949	1900.55	1139.96	-320.134	2004.36	566.142	-376.001	2024.54	113.229	-350.772	2187.96	63.2575
602	0	-667.659	1915.29	968.045	-662.227	1882.82	1127.6	-637.843	1881.42	556.867	-587.424	1581.27	241.197	-584.188	1618.38	67.8344	-276.598	1957.99	984.735	-280.822	1909.62	1140.93	-319.141	2008.51	566.411	-375.496	2024.71	113.416	-350.647	2188.29	63.2983
603	0	-666.699	1925.49	968.808	-661.376	1891.5	1128.06	-639.615	1910.56	558.733	-588.712	1600.36	247.935	-584.768	1627.74	73.2536	-275.865	1966.65	985.696	-279.824	1918.69	1141.96	-318.121	2012.68	566.65	-374.862	2024.8	113.547	-350.619	2188.41	63.2376
604	0	-665.857	1934.73	969.497	-660.556	1900.11	1128.53	-641.373	1931.43	560.421	-589.646	1618.76	255.151	-586.423	1641.15	80.4368	-275.144	1975.54	986.697	-279.027	1927.75	1143.04	-317.052	2016.94	566.828	-374.159	2024.88	113.617	-350.603	2188.41	63.1655
605	0	-665.201	1944.21	970.439	-659.799	1908.47	1129.05	-640.893	1949.79	562.238	-590.094	1636.87	262.58	-588.522	1659.44	87.7761	-274.507	1984.55	987.71	-278.24	1936.79	1144.14	-315.924	2020.98	566.904	-373.874	2025.05	113.478	-350.646	2188.02	62.8543
606	0	-664.578	1954.17	971.696	-658.963	1916.83	1129.63	-640.91	1970.98	564.519	-590.359	1655.98	269.175	-590.912	1681.37	95.1172	-273.878	1993.53	988.637	-277.39	1945.81	1145.18	-314.871	2024.68	566.944	-373.867	2025	113.511	-350.61	2187.9	62.7752
607	0	-664.031	1963.46	972.874	-658.079	1924.81	1130.27	-640.963	1992.1	567.273	-590.494	1676.12	275.011	-593.236	1705.46	101.932	-273.236	2002.37	989.509	-276.564	1954.62	1146.08	-313.865	2027.81	566.983	-373.696	2025.04	113.637	-350.39	2188.28	63.0892
608	0	-663.551	1972.56	974.231	-657.184	1932.56	1131	-640.665	2012.37	570.515	-590.476	1697.29	279.676	-595.561	1730.61	107.92	-272.653	2010.96	990.287	-275.643	1963.01	1146.75	-312.921	2030.42	567.057	-373.569	2024.91	113.739	-350.3	2188.27	63.1645
609	0	-663.092	1982.47	976.016	-656.229	1940.16	1131.91	-640.348	2032.15	574.265	-590.834	1719.17	283.018	-597.803	1756.3	112.846	-272.071	2019.1	990.859	-274.732	1970.72	1147.15	-312.191	2032.66	567.129	-373.388	2024.93	113.827	-350.198	2188.17	63.16
610	0	-662.566	1991.82	977.864	-655.211	1947.58	1132.99	-639.856	2051.53	578.328	-590.981	1741.09	284.991	-600.069	1781.87	116.515	-271.485	2026.86	991.41	-273.714	1977.75	1147.4	-311.694	2034.69	567.256	-373.233	2024.93	113.811	-350.302	2187.59	62.825
611	0	-662.044	2001.59	980.047	-654.107	1954.94	1134.34	-639.307	2070.58	582.328	-591.268	1763.36	286.062	-602.469	1807.55	119.005	-270.807	2034.2	991.92	-272.772	1984.29	1147.73	-311.362	2036.78	567.429	-373.121	2024.93	113.73	-350.046	2188.18	63.2979
612	0	-661.495	2011.55	982.377	-652.931	1962.82	1136.13	-638.706	2089.39	586.292	-591.185	1786.13	285.975	-605.129	1833.89	120.537	-270.19	2041.08	992.438	-271.957	1990.33	1148.19	-311.173	2038.78	567.585	-373.372	2024.83	113.8	-350.18	2187.6	62.9328
613	0	-660.845	2021.3	984.769	-651.635	1970.67	1138.17	-637.916	2107.53	589.864	-591.125	1809.35	284.652	-607.421	1859.62	120.86	-269.466	2047.44	992.961	-271.511	1995.92	1148.74	-311.103	2040.87	567.74	-373.686	2024.64	114.011	-350.12	2187.5	62.9156
614	0	-660.232	2031.19	987.096	-650.187	1978.96	1140.19	-637.146	2125.31	593.059	-590.975	1832.9	282.245	-609.917	1886.84	120.581	-268.818	2053.45	993.42	-271.315	2001.02	1149.26	-311.095	2043.03	567.89	-374.219	2024.3	114.49	-349.884	2188	63.1259
615	0	-659.625	2041.15	989.504	-648.817	1987.2	1142.01	-636.472	2142.78	595.985	-590.593	1856.83	278.996	-612.347	1915.2	119.763	-268.221	2059.31	993.753	-271.279	2005.61	1149.59	-311.058	2045.37	568.005	-374.703	2024.14	114.728	-349.749	2188.17	63.0325
616	0	-659.072	2050.91	991.569	-647.554	1995.72	1143.39	-635.559	2159.58	598.589	-590.159	1881.21	274.967	-614.606	1944.53	118.446	-267.593	2064.9	993.967	-271.218	2011.03	1149.75	-311.092	2047.75	568.057	-374.89	2024.35	114.83	-349.665	2188.18	62.7438
617	0	-658.526	2060.91	993.457	-646.663	2004.22	1144.6	-634.468	2175.74	600.931	-589.892	1905.82	270.02	-616.672	1974.95	116.695	-266.995	2070.39	993.874	-270.836	2015.32	1149.61	-311.055	2050.28	568.137	-374.985	2024.57	114.909	-349.759	2187.83	62.0809
618	0	-657.934	2070.9	995.372	-645.809	2012.79	1145.56	-633.466	2191.48	603.443	-589.706	1930.94	264.065	-618.534	2006.34	114.586	-266.351	2075.75	993.781	-270.358	2020.42	1149.43	-311.023	2052.96	568.124	-375.205	2024.72	115.072	-349.65	2188.05	61.7725
619	0	-657.39	2080.7	997.012	-645.099	2021.34	1146.51	-632.348	2206.25	605.662	-589.325	1956.3	257.192	-620.202	2038.61	112.196	-265.824	2081.83	993.631	-269.843	2026.22	1149.25	-311.065	2055.49	568.092	-375.482	2024.84	115.224	-349.571	2188.04	61.4113
620	0	-656.849	2089.9	998.373	-644.403	2029.98	1147.42	-631.166	2220.26	607.695	-589.25	1982.27	249.795	-621.57	2071.48	109.451	-265.19	2086.32	993.093	-269.212	2032.56	1148.99	-311.082	2058.29	568.13	-375.591	2025.09	115.056	-349.399	2188.2	61.2054
621	0	-656.368	2099.57	999.595	-643.795	2038.86	1148.2	-629.957	2233.61	609.534	-589.034	2008.83	241.649	-622.698	2104.99	106.491	-264.662	2091.52	992.484	-268.521	2038.92	1148.66	-311.075	2061.16	568.062	-375.675	2025.31	115.836	-349.176	2188.44	61.0383
622	0	-655.903	2108.86	1000.43	-643.292	2047.84	1148.78	-628.579	2246.15	611.05	-588.22	2034.9	232.726	-623.656	2139.13	103.426	-264.19	2096.98	991.736	-267.858	2045.55	1148.09	-310.988	2064.02	568.051	-375.908	2025.29	115.974	-348.954	2188.56	60.8411
623	0	-655.528	2117.73	1000.89	-642.908	2056.55	1149.19	-627.687	2258.45	612.387	-588.097	2062.76	223.582	-624.519	2173.63	100.357	-263.656	2102.69	990.954	-267.049	2052.57	1147.42	-310.828	2066.91	567.94	-379.105	2024.83	113.929	-348.767	2188.67	60.6187
624	0	-655.217	2127.03	1001.32	-642.563	2065.78	1149.35	-625.914	2268.99	612.96	-587.966	2091.2	214.294	-625.315	2208.46	97.5334	-263.221	2108.73	990.266	-266.353	2059.31	1146.75	-310.653	2069.7	567.917	-379.559	2024.71	113.784	-348.581	2188.75	60.4091
625	0	-654.849	2135.86	1001.36	-642.199	2074.7	1149.5	-625.047	2279.69	613.159	-587.776	2120.25	204.919	-626.159	2243.6	95.0384	-262.781	2114.78	989.477	-265.805	2066.28	1146.11	-310.459	2072.38	567.844	-379.404	2024.77	114.227	-348.267	2188.92	60.2683
626	0	-654.557	2144.73	1001.45	-641.784	2083.68	1149.58	-624.482	2290.06	612.937	-587.406	2149.76	195.731	-626.992	2278.82	93.0499	-262.421	2121.05	988.846	-265.444	2073.47	1145.6	-310.265	2074.94	567.754	-379.707	2024.78	114.069	-348.112	2188.9	60.0341
627	0	-654.22	2153.72	1001.43	-641.356	2092.63	1149.51	-623.157	2298.9	612.051	-586.649	2179.43	186.72	-627.787	2314.06	91.5236	-262.058	2127.16	988.229	-265.235	2080.05	1145.19	-310.13	2077.38	567.71	-379.666	2024.88	114.292	-347.86	2189.09	59.8979
628	0	-653.936	2162.05	1001.12	-640.889	2101.2	1149.37	-621.665	2306.92	610.617	-586.565	2210.33	178.624	-628.589	2349.15	90.5326	-261.792	2133.52	987.69	-265.226	2087.22	1144.92	-310.035	2079.78	567.594	-379.671	2024.99	114.383	-347.176	2189.18	59.6885
629	0	-653.598	2170.69	1000.86	-640.438	2109.71	1149.07	-620.358	2314.32	608.503	-586.033	2240.87	170.844	-629.125	2384.02	89.949	-261.518	2139.75	987.174	-265.2	2094.19	1144.71	-309.982	2082.27	567.513	-379.688	2025.03	114.443	-347.322	2189.56	59.6471
630	0	-653.306	2178.58	1000.23	-640.069	2118.24	1148.72	-618.812	2321.84	606.116	-585.342	2271.47	163.417	-629.323	2418.7	89.7764	-261.226	2146.24	986.735	-265.212	2101.37	1144.42	-310.033	2084.88	567.401	-379.598	2025.31	114.653	-347.175	2189.55	59.3551
631	0	-653.019	2186.8	999.397	-639.747	2126.65	1148.14	-617.358	2329.3	603.307	-585.198	2302.71	157.913	-628.921	2453.2	89.9668	-260.929	2152.74	986.241	-265.225	2108.6	1144.18	-310.071	2087.57	567.257	-379.693	2025.44	114.725	-347.017	2189.73	59.1113
632	0	-652.645	2194.92	998.402	-639.436	2135.14	1147.4	-616.016	2335.85	600.548	-585.099	2333.84	153.467	-627.78	2487.46	90.4119	-260.631	2159.38	985.736	-265.255	2116.07	1143.74	-309.522	2091.02	567.445	-379.689	2025.81	114.836	-346.931	2189.88	58.7693
633	0	-652.366	2203.33	997.251	-639.269	2143.98	1146.5	-615.222	2339.62	597.262	-585.128	2364.87	150.24	-625.799	2521.4	91.2363	-260.323	2166.15	985.094	-265.23	2123.55	1143.21	-310.049	2093.58	567.183	-380.918	2025.85	114.745	-346.763	2190.1	58.5159
634	0	-652.052	2211.51	995.721	-639.126	2152.99	1145.52	-614.377	2344.19	593.811	-585.008	2395.42	148.248	-622.772	2554.77	92.5914	-260.019	2172.99	984.365	-265.181	2131.26	1142.56	-311.444	2095.01	566.685	-380.659	2026.3	115.148	-346.779	2190.35	58.2349
635	0	-651.701	2219.62	994.106	-639.022	2161.94	1144.41	-613.821	2348.46	590.418	-585.11	2425.68	147.376	-618.752	2587.28	94.854	-259.684	2180.1	983.502	-265.091	2139.25	1141.86	-311.518	2098.57	566.61	-378.806	2027.13	116.549	-346.709	2190.59	58.0401
636	0	-651.331	2228.21	992.476	-639.061	2171.49	1143.39	-613.288	2350.29	586.397	-584.838	2453.66	148.268	-613.768	2618.32	98.1026	-259.368	2187.44	982.598	-265.059	2147.47	1141.01	-311.672	2102.43	566.594	-378.74	2027.68	117.027	-346.614	2190.81	57.8644
637	0	-651.084	2236.9	990.911	-639.15	2181.23	1142.39	-611.954	2355.27	583.409	-585.009	2480.1	150.066	-608.363	2647.43	101.959	-259.22	2194.91	981.605	-265.061	2155.76	1140	-311.716	2106.77	566.515	-381.455	2026.66	115.691	-346.523	2190.93	57.6428
638	0	-650.956	2245.67	989.395	-639.273	2190.77	1141.29	-610.492	2360.4	580.757	-585.71	2504.74	152.071	-603.069	2674.58	106.984	-259.174	2202.94	980.603	-265.06	2164.32	1138.93	-311.93	2110.95	566.281	-379.882	2028.28	117.504	-346.507	2191.1	57.5203
639	0	-650.887	2254.44	987.847	-639.528	2200.22	1140.17	-609.155	2365.67	578.273	-585.809	2526.34	154.045	-598.275	2698.82	113.021	-259.167	2211.09	979.435	-265.129	2173.07	1137.79	-312.002	2115.85	566.134	-378.439	2029.81	119.296	-346.513	2191.29	57.4566
640	0	-650.833	2263.58	986.238	-639.757	2209.42	1139.01	-608.09	2372.02	576.019	-585.281	2544.62	155.535	-594.305	2719.59	120.129	-259.161	2219.68	978.215	-265.205	2182.05	1136.54	-312.114	2121.14	565.93	-378.779	2030.37	120.124	-346.583	2191.48	57.3721
641	0	-650.878	2272.95	984.648	-639.921	2218.38	1137.91	-607.259	2380.15	574.374	-583.955	2559.58	156.125	-591.308	2736.25	128.073	-259.132	2227.22	976.677	-265.248	2191.26	1135.37	-312.466	2126.67	565.523	-379.494	2030.67	120.522	-346.124	2193.08	58.1607
642	0	-650.924	2282.4	983.344	-640.034	2226.98	1136.86	-606.652	2390.69	573.721	-581.794	2570.99	155.267	-589.261	2748.63	135.802	-259.251	2235.81	975.339	-265.327	2200.24	1134.03	-312.622	2132.75	564.907	-380.092	2031.27	120.999	-346.126	2193.46	58.226
643	0	-650.996	2291.35	982.222	-640.122	2235.54	1135.81	-606.081	2402.92	573.665	-579.12	2579.42	153.284	-587.955	2757.06	141.857	-259.378	2244.88	974.024	-265.383	2209.25	1132.75	-312.779	2139.19	564.355	-380.57	2031.93	121.499	-346.195	2193.51	58.1389
644	0	-651.222	2300.39	981.328	-640.223	2244.13	1134.71	-605.694	2415.35	573.729	-576.641	2586.19	151.089	-587.044	2762.9	145.015	-259.581	2253.7	972.654	-265.565	2218.12	1131.38	-312.966	2145.91	563.73	-381.146	2032.59	122.034	-346.319	2193.65	58.068
645	0	-651.547	2309.52	980.573	-640.364	2252.64	1133.68	-605.403	2427.94	573.846	-574.451	2591.78	149.138	-586.143	2767.33	144.643	-259.83	2262.55	971.367	-265.861	2227.29	1130.1	-313.29	2152.97	562.991	-381.486	2033.46	122.683	-346.438	2193.93	58.0318
646	0	-651.958	2318.61	979.979	-640.531	2261.47	1132.62	-604.933	2441.06	574.526	-572.605	2596.38	147.317	-585.001	2770.99	140.894	-260.125	2271.45	970.106	-266.093	2236.31	1128.88	-313.281	2160.49	562.522	-382.08	2034.2	123.512	-346.67	2194.06	57.9313
647	0	-652.348	2328.39	979.494	-640.779	2270.59	1131.59	-604.369	2454.49	574.995	-571.063	2600.04	145.563	-583.53	2773.73	134.387	-260.395	2279.99	968.858	-266.326	2245.15	1127.65	-313.933	2167.5	561.729	-382.546	2035.2	124.515	-346.94	2194.19	57.88
648	0	-652.677	2338.51	979.069	-641.055	2280.39	1130.56	-604.032	2467.53	575.296	-569.788	2602.54	143.549	-581.754	2775.08	126.396	-260.675	2288.6	967.729	-266.772	2254.4	1126.48	-314.534	2174.84	561.178	-383.321	2036.29	125.679	-347.236	2194.37	57.8606
649	0	-652.951	2349.18	978.534	-641.329	2290.73	1129.59	-603.617	2480.98	575.701	-568.501	2603.63	141.104	-579.74	2775.13	118.435	-261.045	2297.09	966.628	-267.165	2263.11	1125.31	-315.21	2182.07	560.669	-383.922	2037.94	127.194	-347.486	2194.56	57.777
650	0	-653.169	2360.4	978.022	-641.698	2301.14	1128.61	-603.293	2493.9	575.843	-567.09	2603.66	138.749	-577.374	2774.5	112.018	-261.512	2305.33	965.509	-267.808	2272.15	1124.1	-316.223	2189.02	560.281	-384.265	2039.53	128.968	-347.65	2194.85	57.6762
651	0	-653.289	2371.87	977.497	-642.194	2312.11	1127.82	-603.124	2505.67	575.569	-565.192	2603.36	136.819	-574.69	2773.68	107.348	-262.081	2313.9	964.505	-268.404	2281.05	1122.78	-317.246	2196.09	559.938	-384.612	2041.23	130.889	-347.77	2195.11	57.5522
652	0	-653.344	2383.72	976.997	-642.659	2323.66	1127.35	-602.669	2516.55	575.151	-562.977	2603.86	135.291	-572.304	2773.45	104.026	-262.911	2322.83	963.637	-269.205	2290.19	1121.49	-317.972	2203.94	559.744	-384.88	2042.91	132.952	-347.896	2195.44	57.4393
653	0	-653.405	2395.91	976.738	-643.242	2335.21	1127.24	-602.065	2526.39	574.533	-560.696	2605.22	134.197	-570.265	2774.76	101.812	-263.887	2333.26	962.991	-270.114	2299.56	1120.22	-318.626	2212.38	559.61	-385.027	2044.88	135.375	-347.973	2195.81	57.3095
654	0	-653.681	2408.01	976.941	-643.786	2346.61	1127.56	-601.354	2535.23	573.836	-559.59	2608.74	133.585	-568.642	2776.7	99.4785	-264.91	2343.07	962.26	-271.036	2309.17	1119.02	-319.384	2221.66	559.649	-384.959	2047.08	138.094	-347.941	2196.32	57.2391
655	0	-654.177	2419.99	977.687	-644.234	2357.84	1128.22	-601.001	2543.18	573.125	-559.686	2613.24	133.054	-567.924	2778.99	95.1291	-265.995	2353.06	961.611	-271.938	2318.97	1118.02	-320.102	2231.68	559.51	-384.72	2049.59	141.261	-347.816	2196.72	57.1435
656	0	-654.803	2431.6	978.757	-644.735	2368.72	1129.17	-601.149	2551.23	572.707	-560.128	2615.88	132.103	-567.882	2780.92	90.5179	-267.044	2363.32	961.103	-272.806	2328.94	1117.13	-320.59	2242.85	559.402	-384.343	2052.45	144.623	-347.539	2197.46	57.0814
657	0	-655.443	2443.14	980.038	-645.303	2379.7	1130.34	-601.549	2560	572.751	-560.459	2618.4	131.311	-568.402	2782.35	86.9909	-268.198	2373.84	960.734	-273.672	2339.23	1116.43	-320.854	2254.99	559.14	-383.818	2055.6	148.355	-347.355	2197.88	56.8875
658	0	-655.738	2456.73	981.62	-645.917	2390.65	1131.64	-602.114	2569.2	573.048	-560.615	2620.54	130.697	-568.687	2783.69	84.3497	-269.379	2384.64	960.468	-274.595	2349.56	1115.81	-320.941	2267.99	558.663	-383.113	2059.26	152.351	-346.964	2198.9	56.7799
659	0	-656.55	2467.53	982.69	-646.695	2401.19	1133.05	-602.789	2578.23	573.225	-560.767	2622.39	130.187	-568.142	2784.86	81.8537	-270.659	2395.48	960.219	-275.558	2359.8	1115.3	-320.857	2281.95	558.139	-382.033	2063.53	156.863	-346.748	2199.11	56.5003
660	0	-657.462	2477.87	983.773	-647.588	2411.84	1134.64	-603.535	2586.67	573.32	-561.037	2624.45	129.595	-567.321	2785.93	79.6244	-271.946	2406.69	960.231	-276.583	2370.15	1115.04	-320.56	2296.64	557.5	-380.718	2068.37	161.796	-346.326	2200.13	56.5219
661	0	-658.479	2488	985.055	-648.506	2422.47	1136.36	-604.175	2594.18	573.218	-561.418	2626.36	128.795	-566.895	2786.78	77.5976	-273.314	2418.13	960.301	-277.628	2380.56	1115.02	-319.843	2312.52	556.981	-379.216	2074.15	166.861	-346.191	2200.36	56.4229
662	0	-659.654	2498.01	986.342	-649.512	2432.73	1138	-604.744	2600.35	572.933	-562.651	2628.54	128.697	-566.966	2787.5	75.7609	-274.677	2429.58	960.559	-278.742	2391.16	1115.15	-318.675	2329.34	556.458	-378.174	2080.04	173.783	-346.097	2200.65	56.5134
663	0	-660.953	2507.86	987.654	-650.547	2442.79	1139.61	-605.158	2605.53	572.45	-562.957	2629.62	128.062	-566.935	2788.22	74.4347	-276.088	2441.08	961.032	-279.839	2401.67	1115.44	-317.336	2347.11	555.939	-376.087	2087.73	180.383	-345.748	2201.66	57.0441
664	0	-662.37	2517.67	988.964	-651.561	2452.74	1141.26	-605.53	2609.96	571.932	-563.038	2630.55	127.55	-566.739	2788.79	73.9565	-277.492	2452.35	961.59	-280.862	2411.62	1115.82	-315.418	2366.01	555.522	-374.463	2096.49	187.913	-345.416	2203.17	57.8851
665	0	-663.767	2527.21	990.163	-652.561	2462.26	1142.77	-606.083	2613.6	571.513	-562.957	2631.06	127.236	-566.546	2789.18	73.4145	-278.855	2463.82	962.393	-281.94	2421.54	1116.32	-313.502	2385.64	554.973	-372.82	2106.54	196.15	-345.02	2205.56	59.499
666	0	-665.187	2536.48	991.305	-653.563	2471.43	1144.23	-607.319	2616.74	571.247	-562.784	2631.39	126.928	-566.569	2789.4	73.1152	-280.135	2474.97	963.228	-282.967	2431.25	1116.85	-311.243	2406.57	554.462	-371.207	2118.11	204.579	-344.546	2208.5	61.5754
667	0	-666.559	2545.29	992.364	-654.453	2480.36	1145.67	-608.18	2619.32	571.019	-562.711	2631.5	126.689	-566.752	2789.64	72.9234	-281.394	2485.79	964.006	-283.914	2440.71	1117.45	-309.523	2427.78	553.731	-369.58	2131.66	213.598	-343.777	2212.44	64.1112
668	0	-667.823	2553.71	993.423	-655.343	2488.99	1146.98	-609.263	2621.63	570.957	-562.76	2631.46	126.519	-566.95	2789.8	72.8029	-282.611	2496.33	964.829	-284.732	2449.87	1117.98	-307.769	2450.03	553.197	-366.081	2145.6	224.011	-342.829	2217.62	66.979
669	0	-668.997	2561.46	994.461	-656.091	2497.27	1148.3	-610.304	2623.55	570.76	-562.87	2631.36	126.363	-567.213	2789.88	72.6882	-283.751	2506.59	965.434	-285.427	2458.64	1118.36	-306.176	2472.9	552.67	-364.36	2161.67	232.902	-341.946	2222.42	69.8353
670	0	-670.767	2564.84	994.751	-656.849	2505.71	1149.64	-611.147	2625.4	570.833	-562.984	2631.35	126.207	-567.443	2789.98	72.5639	-284.914	2516.78	966.087	-286.069	2467.19	1118.51	-304.535	2496.11	552.664	-361.713	2179.51	241.051	-341.34	2228.07	72.9722
671	0	-671.755	2571.7	995.673	-657.518	2513.92	1150.99	-611.356	2627.47	570.968	-563.062	2631.45	126.052	-567.661	2790.16	72.4641	-285.864	2526.59	966.541	-286.645	2475.62	1118.68	-303.033	2519.16	553.328	-358.503	2198.12	248.467	-340.933	2234.53	76.5183
672	0	-672.576	2579.65	996.659	-658.194	2522.18	1152.27	-612.016	2629.86	571.076	-563.079	2631.62	125.908	-567.727	2790.31	72.3262	-286.727	2536.24	967.114	-287.193	2483.4	1118.82	-301.607	2541.51	554.779	-355.471	2216.96	255.292	-340.571	2242.61	79.8247
673	0	-673.386	2587.64	997.485	-658.975	2530.53	1153.48	-612.802	2632.51	571.13	-563.08	2631.82	125.773	-567.761	2790.41	72.2037	-287.399	2545.43	967.681	-287.643	2491.36	1119.06	-300.31	2563.34	556.827	-352.588	2236.08	261.454	-340.079	2254.2	83.7316
674	0	-674.089	2595.61	998.061	-659.97	2539.23	1154.42	-613.353	2635.39	571.011	-563.099	2632	125.65	-567.721	2790.47	72.1506	-288.078	2556.86	968.939	-287.835	2499.58	1119.65	-299.287	2584.53	559.457	-350.422	2255.11	267.267	-339.165	2271.28	89.3231
675	0	-674.794	2603.89	998.377	-661.224	2548.64	1155.07	-613.794	2638.4	571.018	-563.133	2632.13	125.521	-567.723	2790.51	72.0961	-288.417	2565.64	969.789	-287.789	2508.35	1120.36	-298.979	2604.95	562.339	-349.47	2274.25	272.227	-337.836	2293.13	94.6725
676	0	-675.387	2612.02	998.427	-662.694	2558.62	1155.43	-614.153	2641.14	571.029	-563.233	2632.24	125.452	-567.731	2790.55	72.0309	-288.61	2574.36	970.609	-287.428	2517.44	1121.24	-299.195	2624.68	565.513	-347.263	2294.97	277.058	-336.189	2318.09	99.3563
677	0	-675.979	2620.08	998.246	-664.365	2568.92	1155.51	-614.441	2643.31	571.179	-563.277	2632.26	125.404	-567.704	2790.55	71.9792	-288.738	2583.33	971.375	-286.99	2526.98	1122.37	-299.503	2644.12	569.055	-345.255	2316.02	281.619	-334.38	2344.61	103.406
678	0	-676.492	2627.87	997.909	-665.988	2579.17	1155.5	-614.683	2644.84	571.324	-563.272	2632.21	125.392	-567.698	2790.63	71.9082	-288.787	2592.68	972.271	-286.723	2536.75	1123.7	-300.012	2663.23	572.89	-344.315	2337.35	283.315	-332.352	2371.7	106.509
679	0	-677	2635.82	997.685	-667.374	2589.15	1155.49	-614.932	2646	571.441	-563.272	2632.17	125.456	-567.661	2790.65	71.7851	-288.859	2602.44	973.324	-286.835	2546.11	1125.41	-300.543	2682.09	576.799	-343.48	2359.04	283.844	-330.059	2398.75	108.402
680	0	-677.483	2643.35	997.506	-668.397	2598.5	1155.7	-615.258	2647.28	571.59	-563.258	2632.07	125.464	-567.602	2790.7	71.6041	-289.055	2612.38	974.721	-287.416	2555.37	1127.48	-301.067	2700.62	580.699	-342.95	2381.12	282.971	-327.577	2425.6	109.183
681	0	-677.905	2650.63	997.397	-669.021	2607.14	1156.1	-616.076	2648.72	571.643	-563.177	2632	125.472	-567.568	2790.78	71.4354	-289.234	2622.33	976.425	-288.346	2564.28	1129.84	-301.759	2718.62	584.455	-342.419	2403.59	280.983	-324.965	2452.09	108.875
682	0	-678.353	2657.79	997.296	-669.408	2615.3	1156.62	-616.408	2650.59	571.794	-563.093	2631.94	125.46	-567.56	2790.87	71.2331	-289.481	2632.32	978.559	-289.55	2573.25	1132.36	-302.553	2736.23	588.038	-341.935	2426.63	278.081	-322.164	2480.12	107.827
683	0	-678.76	2664.92	997.216	-669.75	2623.01	1157.02	-616.618	2652.91	571.907	-563.035	2632.05	125.495	-567.465	2790.98	70.9317	-289.755	2642.24	980.836	-290.809	2581.77	1134.61	-303.532	2753.26	591.347	-342.227	2449.71	274.56	-319.288	2508.85	106.553
684	0	-679.139	2671.87	996.954	-670.179	2630.52	1157.18	-616.729	2655.53	571.826	-562.909	2632.28	125.505	-567.392	2791.18	70.5973	-290.123	2652.2	983.182	-291.91	2589.86	1136.56	-304.697	2769.52	594.316	-341.535	2474.03	269.913	-316.211	2539.15	105.263
685	0	-679.491	2678.86	996.62	-670.783	2637.85	1157.08	-616.867	2658.45	571.87	-562.756	2632.66	125.571	-567.325	2791.56	70.1623	-290.43	2661.9	985.357	-292.817	2598.41	1138.33	-304.983	2786.45	597.272	-341.018	2498.17	264.998	-312.968	2571.2	104.159
686	0	-679.828	2685.74	996.236	-671.52	2645.26	1156.86	-616.939	2661.55	571.788	-562.581	2633.01	125.571	-567.215	2791.94	69.7086	-290.725	2671.47	987.36	-293.516	2607.19	1139.97	-306.678	2800.87	599.815	-342.768	2522.12	256.486	-310.149	2603.12	102.428
687	0	-680.136	2692.68	995.707	-672.423	2652.92	1156.46	-616.963	2664.68	571.718	-562.38	2633.36	125.614	-567.092	2792.25	69.2792	-290.942	2681.08	989.117	-293.979	2616.45	1141.46	-308.403	2814.3	602.107	-342.334	2547.41	249.834	-307.463	2635.79	100.503
688	0	-680.425	2699.76	995.166	-673.382	2660.77	1155.89	-616.977	2667.58	571.722	-562.15	2633.75	125.741	-567.002	2792.68	68.8691	-291.156	2690.76	990.702	-294.394	2627.85	1143.13	-310.057	2827.01	604.441	-342.464	2572.97	242.393	-304.813	2669.25	98.4553
689	0	-680.692	2706.99	994.537	-674.209	2668.64	1155.29	-616.943	2670.39	571.684	-561.953	2634.2	125.884	-566.765	2792.96	68.4738	-291.316	2700.32	992.04	-294.72	2636.98	1144.36	-311.46	2838.81	606.375	-342.17	2599.64	232.347	-302.347	2703.21	96.3136
690	0	-680.982	2714.32	993.892	-674.866	2676.67	1154.74	-616.978	2673.2	571.756	-561.712	2634.45	126.04	-566.65	2793.16	68.1339	-291.448	2710	993.204	-295.177	2646.1	1145.51	-312.885	2850.22	608.024	-342.569	2626.25	223.826	-300.223	2737.18	93.6814
691	0	-681.269	2721.66	993.257	-675.459	2684.46	1154.22	-616.903	2676.04	571.786	-561.517	2634.76	126.199	-566.63	2793.39	67.8578	-291.536	2719.65	994.236	-295.748	2655.52	1146.49	-314.13	2860.92	609.249	-342.654	2653.97	214.244	-298.396	2771.62	91.0446
692	0	-681.594	2728.95	992.582	-675.935	2692.49	1153.66	-616.834	2679.04	571.785	-561.341	2635.11	126.371	-566.631	2793.56	67.6064	-291.699	2729.25	995.058	-296.299	2665.19	1147.25	-315.315	2870.86	610.065	-342.798	2682.3	204.39	-296.492	2806.01	88.4571
693	0	-681.907	2736.13	991.919	-676.466	2700.38	1153.02	-616.248	2682.17	571.944	-561.171	2635.4	126.523	-566.659	2793.77	67.4323	-291.79	2738.76	995.678	-296.722	2674.85	1147.74	-316.374	2880	610.361	-343.018	2711.23	194.617	-294.637	2840.5	86.1283
694	0	-682.28	2743.43	991.204	-677.093	2708.09	1152.18	-616.335	2685.56	571.982	-561.028	2635.71	126.665	-566.426	2793.61	67.1442	-291.908	2748.05	995.97	-297.098	2684.54	1147.91	-317.415	2888.54	610.108	-343.474	2740.62	185.02	-292.86	2875.09	84.2779
695	0	-682.662	2750.78	990.447	-677.727	2715.89	1151.23	-616.471	2688.99	571.933	-560.867	2636.13	126.857	-566.407	2793.81	66.995	-292.018	2757.43	996.123	-297.344	2694.21	1147.82	-318.317	2896.3	609.041	-344.114	2770.52	175.923	-291.201	2909.55	82.8008
696	0	-683.097	2757.96	989.692	-678.444	2723.62	1150.26	-616.589	2692.33	571.858	-560.657	2636.49	127.032	-566.531	2794.13	66.9321	-292.173	2766.53	996.014	-297.547	2703.88	1147.49	-319.126	2903.37	607.377	-344.925	2800.86	167.322	-289.876	2943.54	81.4087
697	0	-683.62	2765.18	988.932	-679.09	2731.24	1149.26	-616.717	2695.93	571.783	-560.47	2636.79	127.232	-566.564	2794.33	66.8405	-292.36	2775.72	995.703	-297.751	2713.67	1146.94	-319.755	2910.09	605.208	-345.381	2832.24	159.498	-289.426	2976.87	78.9213
698	0	-684.114	2772.42	988.204	-679.688	2738.92	1148.33	-616.81	2699.43	571.688	-560.315	2637.06	127.487	-566.546	2794.42	66.6997	-292.532	2784.63	995.145	-297.913	2723.46	1146.28	-320.221	2916.26	602.813	-345.643	2863.82	153.2	-289.12	3010.31	77.412
699	0	-684.671	2779.57	987.491	-680.078	2746.77	1147.55	-616.896	2703.02	571.613	-559.946	2637.13	127.739	-566.566	2794.57	66.5639	-292.77	2793.57	994.385	-298.164	2733.42	1145.59	-320.638	2921.86	599.923	-345.659	2894.82	147.409	-289.607	3043.53	76.1454
700	0	-685.208	2786.84	986.766	-680.367	2754.44	1146.83	-617.038	2706.67	571.541	-559.389	2636.98	127.94	-566.615	2794.81	66.3466	-293.038	2802.41	993.502	-298.521	2743.42	1144.91	-320.819	2927.22	596.824	-346.288	2925.86	143.278	-291.004	3076.58	75.4717
701	0	-685.818	2794.09	985.99	-680.451	2762.28	1146.11	-617.58	2710.44	571.323	-559.249	2637.27	128.255	-566.617	2794.89	66.1959	-293.346	2811.32	992.463	-299.088	2753.4	1144.12	-320.465	2932.72	593.704	-347.293	2956.35	140.561	-293.37	3109.18	75.8619
702	0	-686.4	2801.38	985.151	-680.547	2770.39	1145.31	-618.041	2714.36	571.095	-559.192	2637.66	128.602	-566.712	2795.09	66.1309	-293.727	2820.24	991.19	-299.542	2763.51	1143.19	-320.357	2937.66	590.58	-348.59	2985.71	139.207	-296.646	3141.55	77.8724
703	0	-687.019	2808.96	984.177	-680.76	2778.56	1144.26	-618.359	2718.59	570.896	-559.102	2638.12	128.984	-566.68	2795.17	65.9162	-294.157	2829.27	989.658	-299.827	2773.76	1142.02	-320.024	2943.28	587.472	-349.99	3013.99	139.002	-301.035	3172.32	80.6172
704	0	-687.529	2816.58	983.125	-681.098	2787.05	1143.08	-618.592	2722.94	570.586	-558.987	2638.41	129.329	-566.694	2795.28	65.7555	-294.425	2838.32	988.01	-299.927	2784.26	1140.85	-319.93	2949.61	584.619	-351.304	3040.38	139.27	-306.048	3201.7	84.1162
705	0	-687.981	2824.32	981.947	-681.345	2795.92	1141.85	-618.766	2727.41	570.267	-558.967	2638.83	129.801	-566.714	2795.42	65.6079	-294.54	2847.53	986.501	-299.909	2794.86	1139.58	-320.1	2956.2	582.009	-352.34	3064.59	140.289	-311.237	3229.63	89.2611
706	0	-688.386	2832.24	980.698	-681.5	2804.74	1140.63	-619.02	2732.14	569.994	-558.932	2639.32	130.27	-566.75	2795.6	65.4568	-294.546	2856.96	984.911	-299.875	2805.56	1138.31	-320.618	2963.31	579.706	-354.259	3072.91	139.408	-314.461	3240.19	90.5928
707	0	-688.618	2840.27	979.462	-681.592	2813.76	1139.4	-619.118	2736.89	569.641	-558.901	2639.85	130.78	-566.759	2795.77	65.333	-294.469	2866.63	983.408	-299.788	2816.28	1137.09	-321.73	2970.23	577.268	-356.115	3081.44	138.523	-317.623	3250.94	91.92
708	0	-688.841	2848.46	978.211	-681.555	2822.96	1138.2	-619.193	2742	569.343	-558.86	2640.35	131.364	-566.783	2795.95	65.1875	-294.436	2876.59	981.891	-299.62	2826.96	1135.9	-322.98	2977.94	575.221	-357.842	3090.13	137.667	-320.656	3261.86	93.2767
709	0	-688.986	2856.64	976.912	-681.468	2831.95	1136.97	-619.168	2747.3	569.06	-558.89	2641.03	132.047	-566.691	2796	64.9614	-294.542	2886.92	980.398	-299.474	2837.41	1134.7	-324.41	2986.48	573.545	-359.52	3098.63	136.785	-323.639	3272.59	94.6071
710	0	-689.039	2864.88	975.62	-681.329	2841.03	1135.81	-619.63	2753.13	569.029	-558.802	2641.67	132.845	-566.845	2796.24	64.9182	-294.744	2897.45	979.065	-299.336	2847.7	1133.53	-325.78	2996.28	572.327	-361.145	3107.2	135.969	-326.57	3283.39	96.0038
711	0	-689.063	2873.16	974.445	-681.105	2849.83	1134.66	-619.948	2759.13	568.938	-558.782	2642.55	133.808	-566.881	2796.44	64.8182	-294.921	2908.07	977.889	-299.215	2857.79	1132.5	-327.15	3007.23	571.606	-362.684	3115.5	135.157	-329.415	3293.92	97.4046
712	0	-689.01	2881.38	973.35	-680.882	2858.71	1133.6	-620.78	2765.38	568.811	-558.686	2643.43	134.845	-566.8	2796.68	64.6264	-295.024	2918.63	976.973	-299.17	2867.8	1131.49	-328.603	3019.08	571.178	-364.225	3123.89	134.445	-332.262	3304.53	98.9051
713	0	-688.963	2889.82	972.383	-680.588	2867.53	1132.6	-621.573	2772.16	568.891	-558.621	2644.51	135.998	-566.798	2797.02	64.5114	-295.011	2929.12	976.219	-299.09	2877.79	1130.61	-330.364	3031.3	570.918	-365.695	3132.21	133.785	-335.037	3315.08	100.458
714	0	-688.838	2898.22	971.5	-680.228	2876.39	1131.61	-622.422	2779.58	569.078	-558.527	2645.68	137.287	-566.922	2797.47	64.4619	-294.942	2939.62	975.527	-299.024	2888.1	1129.85	-332.095	3044.14	570.801	-367.099	3140.57	133.138	-337.747	3325.68	102.024
715	0	-688.645	2906.83	970.74	-679.874	2885.25	1130.62	-622.288	2786.53	568.866	-558.448	2646.89	138.749	-566.967	2797.82	64.3031	-294.774	2950.35	974.866	-298.793	2898.68	1129.13	-334.029	3056.98	570.748	-368.509	3148.94	132.493	-340.463	3336.27	103.591
716	0	-688.386	2915.47	970.037	-679.471	2894.43	1129.7	-622.016	2793.77	568.667	-558.445	2648.29	140.355	-567.014	2798.21	64.1856	-294.64	2961.54	974.348	-298.495	2909.65	1128.45	-333.78	3072.61	571.426	-369.87	3157.61	131.924	-343.13	3347.17	105.234
717	0	-688.022	2924.31	969.347	-679.102	2903.5	1128.67	-621.556	2801.14	568.408	-558.376	2649.8	142.116	-567.066	2798.66	64.0632	-294.645	2973.2	973.95	-298.127	2921	1127.89	-335.728	3084.96	571.33	-371.265	3166.18	131.236	-345.831	3357.97	106.759
718	0	-687.662	2933.39	968.751	-678.651	2912.7	1127.74	-620.351	2808.62	567.983	-558.385	2651.48	144.172	-567.24	2799.14	63.9128	-294.78	2985.39	973.806	-297.71	2932.7	1127.57	-337.787	3096.16	571.092	-372.578	3174.88	130.653	-348.45	3368.9	108.388
719	0	-687.207	2942.74	968.254	-678.26	2922.02	1126.85	-616.955	2815.44	567.003	-558.445	2653.43	146.505	-567.448	2799.62	63.8312	-294.928	2998	974.044	-297.39	2944.54	1127.58	-339.288	3106.95	571.043	-373.951	3183.71	130.101	-351.215	3372.63	103.001
720	0	-686.773	2952.18	967.826	-677.868	2931.2	1126.02	-612.009	2821.66	566.271	-558.555	2655.65	149.088	-567.72	2800.1	63.7768	-295.071	3010.74	974.689	-297.178	2956.61	1128.03	-339.969	3117.76	571.353	-375.323	3192.39	129.613	-352.965	3376.39	97.3807
721	0	-686.331	2961.94	967.561	-677.548	2940.47	1125.3	-612.067	2831.84	566.332	-558.717	2658.18	151.897	-568.074	2800.66	63.6877	-295.164	3023.43	975.627	-297.169	2968.62	1128.87	-339.904	3128.99	572.158	-376.767	3201.16	129.245	-354.007	3379.2	92.4746
722	0	-685.882	2971.86	967.359	-677.182	2949.42	1124.63	-612.397	2842.98	566.222	-558.954	2661.13	155.032	-568.456	2801.24	63.5635	-295.237	3035.85	976.726	-297.258	2980.49	1130.05	-339.541	3140.81	573.267	-378.165	3209.6	128.912	-354.314	3381.07	88.0422
723	0	-685.321	2981.88	967.227	-676.749	2958.09	1124.07	-612.795	2854.92	565.95	-559.403	2664.53	158.423	-568.861	2801.73	63.5164	-295.239	3047.82	978.051	-297.381	2992.12	1131.53	-339.117	3152.48	574.374	-379.495	3217.78	128.702	-353.655	3382.5	84.1246
724	0	-684.705	2992.17	967.212	-676.33	2967.02	1123.7	-613.42	2867.7	565.574	-559.986	2668.42	162.108	-569.344	2802.41	63.5332	-295.24	3059.3	979.474	-297.358	3003.46	1133.26	-338.51	3163.63	575.349	-379.197	3219.51	128.417	-353.011	3383.58	81.0443
725	0	-684.008	3002.77	967.251	-676.011	2976.38	1123.5	-614.363	2881.46	565.187	-560.794	2672.87	166.214	-569.795	2803.05	63.5597	-295.025	3070.25	981.091	-297.252	3014.57	1135.14	-337.795	3174.13	576.271	-379.036	3220.93	128.058	-352.893	3384.69	78.305
726	0	-683.262	3013.43	967.35	-675.685	2986.29	1123.58	-615.575	2896.18	564.786	-561.647	2677.8	170.704	-570.37	2803.9	63.6911	-294.369	3080.72	982.803	-296.963	3025.33	1137.05	-337.167	3183.98	577.173	-379.075	3222.35	127.724	-352.762	3385.7	75.8041
727	0	-682.419	3024.24	967.6	-675.236	2996.66	1123.95	-617.161	2911.91	564.419	-562.735	2683.6	175.842	-571.097	2804.83	63.7974	-293.477	3090.96	984.293	-296.466	3035.89	1138.8	-336.607	3192.82	577.799	-379.069	3224.06	127.196	-352.487	3386.74	73.5062
728	0	-681.521	3035.01	968.072	-674.597	3007.24	1124.67	-619.021	2928.5	563.929	-563.865	2690.32	181.481	-572.063	2805.87	64.2023	-292.468	3101.15	985.535	-295.734	3046.06	1140.27	-336.098	3200.56	578.031	-379.188	3225.76	126.69	-352.451	3387.57	72.4167
729	0	-680.563	3045.95	968.678	-673.802	3017.85	1125.58	-621.42	2946.2	563.482	-565.039	2698.06	187.908	-572.381	2807.43	64.4198	-291.351	3111.25	986.368	-294.697	3056.21	1141.37	-335.664	3207.17	577.799	-379.837	3226.87	126.074	-352.687	3388.31	71.7803
730	0	-679.474	3057.03	969.447	-672.9	3028.31	1126.62	-624.024	2964.87	563.038	-566.406	2706.89	195.061	-572.799	2809.12	64.8227	-290.15	3121.12	986.95	-293.293	3066.09	1142.17	-335.543	3213.17	577.337	-380.279	3228.03	125.457	-352.7	3389	71.2028
731	0	-678.372	3067.9	970.277	-671.93	3038.57	1127.83	-626.817	2984.46	562.593	-567.883	2717.1	202.493	-573.392	2811.36	65.6132	-288.961	3130.49	987.452	-291.867	3075.67	1142.86	-335.45	3218.47	576.817	-380.436	3228.09	127.241	-352.482	3389.73	70.739
732	0	-677.222	3078.71	971.211	-670.933	3048.51	1129.03	-629.601	3004.86	562.127	-569.562	2728.46	210.593	-574.302	2814.55	66.9021	-287.835	3139.31	987.852	-290.486	3084.92	1143.47	-335.238	3223.27	576.428	-381.031	3228.49	127.159	-352.704	3389.78	70.6172
733	0	-676.1	3089.55	972.179	-670.042	3058.17	1130.24	-632.36	3025.99	561.861	-571.403	2741.46	219.57	-575.257	2818.44	68.8216	-286.938	3147.71	988.285	-289.261	3093.88	1144.16	-334.94	3227.77	576.251	-381.805	3228.73	126.661	-352.629	3390.05	70.4744
734	0	-675.154	3100.1	973.014	-669.29	3067.47	1131.37	-635.074	3047.65	561.794	-573.47	2756.29	228.557	-575.99	2822.93	71.1158	-286.2	3155.93	988.858	-288.242	3102.6	1144.98	-334.507	3232.27	576.358	-382.157	3228.97	126.512	-352.548	3390.22	70.3374
735	0	-674.347	3110.48	973.79	-668.692	3076.32	1132.29	-637.61	3069.5	562.029	-575.781	2772.64	237.322	-576.647	2828.29	73.6744	-285.578	3164.18	989.622	-287.486	3111.22	1145.95	-333.967	3236.85	576.5	-382.449	3229.31	126.222	-352.429	3390.33	70.2365
736	0	-673.713	3120.56	974.518	-668.21	3084.91	1133.01	-640.009	3091.44	562.686	-578.252	2790.28	245.451	-576.28	2833.66	76.206	-285.103	3172.61	990.556	-286.874	3119.73	1147.06	-333.386	3241.56	576.678	-382.77	3229.44	125.981	-352.216	3390.59	70.0926
737	0	-673.228	3130.38	975.173	-667.732	3093.34	1133.62	-642.165	3113.26	563.972	-581.142	2808.86	252.584	-576.157	2840.66	79.1948	-284.742	3181.29	991.655	-286.462	3128.35	1148.24	-332.769	3246.2	576.733	-382.829	3229.69	125.697	-352.15	3390.63	70.0498
738	0	-672.879	3139.9	975.933	-667.285	3101.5	1134.14	-644.088	3134.76	565.793	-584.256	2827.77	258.951	-576.88	2849.46	83.8145	-284.495	3190.2	992.756	-286.091	3137.05	1149.48	-332.121	3250.68	576.72	-382.698	3230.01	125.384	-352.079	3390.65	69.989
739	0	-672.617	3149.19	976.848	-666.809	3109.57	1134.7	-645.712	3155.96	568.094	-584.102	2844.58	265.667	-579.484	2862.85	90.8657	-284.232	3199.12	993.814	-285.748	3145.89	1150.64	-331.467	3254.86	576.523	-382.657	3230.24	125.094	-352.016	3390.65	69.9375
740	0	-672.416	3158.35	977.934	-666.238	3117.42	1135.25	-646.962	3176.6	570.565	-583.853	2861.17	272.382	-582.707	2881.05	97.8201	-284.016	3207.9	994.737	-285.348	3154.76	1151.68	-330.803	3258.68	576.314	-382.709	3230.47	124.78	-351.969	3390.69	69.8946
741	0	-672.299	3167.31	979.16	-665.614	3125.04	1135.9	-647.721	3196.03	573.2	-586.387	2880.71	279.165	-586.556	2902.94	104.701	-283.797	3216.45	995.561	-284.851	3163.59	1152.55	-330.105	3262	576.129	-382.627	3230.69	124.553	-351.972	3390.66	69.8604
742	0	-672.304	3176.32	980.499	-664.989	3132.63	1136.71	-647.965	3214.09	576.144	-588.042	2900.77	284.91	-590.639	2927.05	111.062	-283.571	3224.78	996.269	-284.286	3172.26	1153.26	-329.31	3264.72	576.018	-382.585	3230.77	124.441	-351.921	3390.63	69.8294
743	0	-672.295	3185.36	982.104	-664.433	3140.09	1137.65	-648.26	3232.12	579.617	-589.23	2921.43	289.42	-594.707	2952.19	116.745	-283.423	3232.89	996.894	-283.648	3180.54	1153.78	-328.536	3266.89	575.942	-382.522	3230.72	124.384	-351.882	3390.59	69.7902
744	0	-672.348	3194.49	983.946	-663.816	3147.41	1138.7	-649.754	3256.4	584.582	-590.071	2942.27	292.73	-598.783	2977.65	121.37	-283.221	3240.72	997.42	-283.03	3188.27	1154.12	-327.751	3268.79	575.94	-382.479	3230.7	124.393	-351.837	3390.53	69.7751
745	0	-672.376	3203.6	985.936	-663.167	3154.73	1139.98	-649.813	3272.96	588.698	-590.32	2963.22	294.333	-602.792	3002.94	124.743	-283.032	3248.24	997.989	-282.501	3195.75	1154.44	-327.02	3270.58	575.975	-382.477	3230.68	124.391	-351.798	3390.49	69.7335
746	0	-672.396	3212.55	988.114	-662.585	3162.04	1141.52	-649.959	3290.06	592.818	-591.737	2985.28	293.626	-606.775	3027.94	126.749	-282.853	3255.42	998.594	-281.9	3200.94	1154.51	-326.324	3272.28	576.008	-382.427	3230.67	124.34	-351.748	3390.47	69.6881
747	0	-672.459	3221.49	990.403	-662.083	3169.69	1143.32	-650.276	3307.4	596.787	-593.233	3007.69	293.18	-610.712	3053.06	127.608	-282.686	3262.21	999.268	-281.56	3207.03	1154.95	-325.701	3274.08	576.059	-382.488	3230.65	124.371	-351.692	3390.46	69.6451
748	0	-672.474	3230.47	992.728	-661.543	3177.45	1145.24	-650.583	3324.32	600.309	-593.158	3029.32	291.106	-614.646	3078.65	127.499	-282.501	3269.15	1000.03	-281.448	3212.89	1155.52	-325.157	3275.91	576.111	-381.622	3230.95	124.732	-351.725	3390.29	69.6024
749	0	-672.474	3239.49	995.074	-660.92	3185.35	1147.29	-650.799	3340.72	603.475	-593.533	3051.56	288.313	-618.357	3105.05	126.636	-282.292	3275.13	1000.5	-281.635	3218.37	1156.1	-324.684	3277.78	576.159	-381.549	3231.09	124.58	-351.68	3390.29	69.5373
750	0	-672.451	3248.5	997.396	-660.202	3193.48	1149.18	-651.018	3356.61	606.232	-594.142	3074.42	284.582	-621.96	3132.59	125.221	-282.053	3280.1	1000.69	-281.93	3223.57	1156.52	-324.305	3279.63	576.135	-382.033	3230.86	124.615	-351.601	3390.29	69.45
