# Supplementary material for: A Brake-Based Overground Gait Rehabilitation Device for Altering Propulsion Impulse Symmetry
Source: Sensors (Basel). 2021 Oct 5;21(19):6617. doi: 10.3390/s21196617 (PMC8512803; doi:10.3390/s21196617)
Supplement: Supplementary file 1 [file sensors-21-06617-s001.zip › GPT animations/code and data/Trajectories/BD 24.csv]

Trajectories
100
		BDC013:LTroc			BDC013:LIliac			BDC013:LKnee			BDC013:LAnkle			BDC013:LToe			BDC013:RTroc			BDC013:RIliac			BDC013:RKnee			BDC013:RAnkle			BDC013:RToe
Frame	Sub Frame	X	Y	Z	X	Y	Z	X	Y	Z	X	Y	Z	X	Y	Z	X	Y	Z	X	Y	Z	X	Y	Z	X	Y	Z	X	Y	Z
		mm	mm	mm	mm	mm	mm	mm	mm	mm	mm	mm	mm	mm	mm	mm	mm	mm	mm	mm	mm	mm	mm	mm	mm	mm	mm	mm	mm	mm	mm
212	0	-731.424	-1504.46	963.935	-720.72	-1564.82	1113.25	-693.203	-1384.63	568.752	-663.805	-1662	236.373	-686.358	-1587.81	83.8835	-339.555	-1522.28	960.162	-343.718	-1566.81	1114.82	-382.751	-1551.18	535.105	-446.153	-1598.03	83.0446	-416.139	-1432.51	26.3162
213	0	-730.518	-1494.59	965.044	-719.555	-1555.16	1114	-691.709	-1369.32	571.372	-662.976	-1635.93	229.642	-686.674	-1555.07	81.2531	-338.665	-1515.74	959.104	-342.224	-1559.23	1113.91	-382.515	-1548.65	535.093	-446.409	-1597.74	83.3037	-415.882	-1432.4	26.23
214	0	-729.666	-1485.18	966.057	-718.443	-1545.95	1114.66	-690.224	-1354.42	573.7	-662.201	-1609.36	222.105	-686.501	-1521.32	78.0475	-338.161	-1508.56	957.782	-340.939	-1551.78	1113.02	-382.71	-1545.74	534.823	-446.728	-1597.5	83.5634	-415.758	-1432.22	26.1085
215	0	-728.244	-1473.85	966.935	-717.325	-1537.17	1115.34	-688.398	-1339.46	575.593	-661.465	-1582.16	213.792	-686.347	-1487.1	74.7453	-337.386	-1502.27	956.885	-339.88	-1544.52	1112.19	-382.961	-1542.92	534.564	-447.087	-1597.35	83.726	-415.725	-1432.1	25.9304
216	0	-727.36	-1464.22	967.908	-716.117	-1528.65	1116.06	-687.105	-1327.17	577.942	-660.707	-1554.53	205.011	-686.002	-1452.3	71.2098	-335.342	-1499.81	957.043	-338.945	-1537.32	1111.54	-383.179	-1540.02	534.243	-447.425	-1597.21	83.8259	-415.779	-1431.86	25.6553
217	0	-726.772	-1455.89	969.13	-714.757	-1519.84	1116.74	-687.659	-1320.52	580.466	-659.863	-1526.27	195.744	-685.578	-1416.97	67.7274	-334.953	-1492.73	956.114	-337.963	-1530.06	1110.91	-383.266	-1537.18	533.892	-447.614	-1597.06	83.8638	-415.471	-1432.03	25.7212
218	0	-726.277	-1448.14	970.284	-713.544	-1511.69	1117.35	-686.418	-1308.92	581.185	-658.933	-1497.45	186.198	-685.447	-1381.54	64.6025	-334.448	-1485.66	955.302	-337.092	-1522.79	1110.29	-383.321	-1534.33	533.67	-447.81	-1596.93	83.9629	-415.247	-1432.07	25.7454
219	0	-725.611	-1440.07	971.287	-712.18	-1503.13	1117.75	-685.077	-1297.82	581.337	-657.88	-1468.14	176.594	-685.32	-1345.8	61.6453	-333.983	-1478.8	954.524	-336.364	-1515.65	1109.68	-383.341	-1531.61	533.54	-448.006	-1596.84	84.0866	-415.179	-1431.98	25.6941
220	0	-724.843	-1431.45	971.796	-711.111	-1494.95	1118	-683.949	-1287.95	581.044	-656.695	-1438.26	167.102	-685.535	-1310	59.2816	-333.528	-1472.11	953.794	-335.687	-1508.52	1109	-383.241	-1529.08	533.388	-448.208	-1596.82	84.2481	-415.19	-1431.86	25.5886
221	0	-724.271	-1423.23	972.004	-710.121	-1486.51	1118.09	-682.397	-1278.99	580.202	-655.359	-1408.04	157.865	-686.034	-1274.34	57.7391	-333.021	-1465.45	953.061	-334.947	-1501.21	1108.28	-382.966	-1526.67	533.269	-448.274	-1596.71	84.3889	-415.136	-1431.64	25.3125
222	0	-723.575	-1414.71	971.796	-709.335	-1478.21	1118.03	-681.419	-1271.23	578.892	-654.041	-1377.55	149.208	-686.496	-1238.74	56.9177	-332.43	-1458.48	952.151	-334.165	-1493.65	1107.4	-382.589	-1524.11	533.216	-448.278	-1596.48	84.5448	-415.005	-1431.5	25.0898
223	0	-722.995	-1406.34	971.335	-708.548	-1469.64	1117.76	-680.114	-1264.1	576.933	-652.728	-1346.65	141.106	-686.739	-1203.21	56.7899	-331.826	-1451.45	951.287	-333.279	-1485.94	1106.46	-382.18	-1521.28	533.166	-448.271	-1596.17	84.7248	-414.913	-1431.35	24.8791
224	0	-722.603	-1398.39	970.654	-707.832	-1460.98	1117.42	-678.471	-1257.44	574.414	-651.437	-1315.47	133.749	-686.409	-1168	57.4605	-331.254	-1444.25	950.288	-332.533	-1478.04	1105.67	-381.955	-1518.01	533.099	-448.291	-1595.85	85.0521	-414.975	-1431.05	24.5835
225	0	-722.082	-1390.07	969.696	-707.206	-1452.7	1116.96	-677.467	-1251.81	571.69	-650.39	-1284.31	127.489	-685.55	-1133.07	58.4457	-330.706	-1437.04	949.385	-331.919	-1470.07	1104.87	-381.829	-1514.44	532.989	-448.384	-1595.55	85.4445	-415.003	-1430.84	24.4513
226	0	-721.426	-1381.38	968.621	-706.057	-1443.05	1116.31	-677.003	-1246.95	568.599	-649.448	-1252.87	122.26	-683.763	-1098.46	59.4999	-330.175	-1429.74	948.52	-331.351	-1462.13	1104.13	-381.676	-1510.84	532.939	-448.521	-1595.16	85.8979	-415.042	-1430.73	24.3013
227	0	-721.025	-1373.49	967.6	-706.68	-1438.64	1115.64	-676.369	-1242.5	565.498	-648.645	-1221.78	118.545	-680.938	-1064.35	60.4001	-329.562	-1422.35	947.739	-330.843	-1454.01	1103.4	-381.679	-1506.96	532.847	-448.657	-1594.7	86.3407	-414.956	-1430.65	24.1813
228	0	-720.454	-1365.46	966.508	-705.93	-1429.84	1114.81	-675.409	-1238.01	562.013	-647.762	-1191.12	116.168	-677.045	-1030.97	61.3574	-328.984	-1414.78	946.893	-330.37	-1445.85	1102.61	-381.646	-1503.18	532.856	-448.813	-1594.29	86.868	-414.95	-1430.55	24.0488
229	0	-719.652	-1356.63	965.178	-705.184	-1420.76	1113.89	-675.141	-1234.14	558.608	-646.76	-1161.32	115.27	-671.974	-998.659	62.676	-328.369	-1407.08	946.028	-329.929	-1437.53	1101.8	-381.594	-1499.14	532.816	-449.004	-1593.89	87.442	-414.899	-1430.45	23.8952
230	0	-719.237	-1348.98	963.872	-704.644	-1411.55	1112.92	-674.378	-1229.87	555.171	-645.481	-1132.99	115.596	-665.854	-968.053	64.96	-327.86	-1399.27	945.172	-329.425	-1428.88	1100.87	-381.581	-1494.94	532.825	-449.197	-1593.46	88.0971	-414.963	-1430.25	23.7992
231	0	-718.696	-1340.96	962.277	-704.197	-1402.3	1111.82	-673.5	-1225.38	551.912	-644.315	-1107.01	116.821	-659.119	-939.369	67.8146	-327.427	-1391.22	944.219	-329.065	-1420.15	1099.83	-381.557	-1490.54	532.802	-449.351	-1592.96	88.7972	-414.929	-1430.11	23.8238
232	0	-718.274	-1332.66	960.639	-703.949	-1392.96	1110.75	-672.125	-1220.39	548.664	-643.201	-1083.71	118.125	-652.282	-913.164	71.4246	-327.058	-1383.29	943.226	-328.781	-1411.34	1098.65	-381.591	-1485.86	532.741	-449.592	-1592.4	89.612	-415.056	-1429.84	23.722
233	0	-718.02	-1324.21	958.888	-703.86	-1383.82	1109.47	-671.51	-1216.04	546.098	-642.12	-1063.21	118.93	-645.751	-889.876	75.9309	-326.684	-1375.27	942.158	-328.564	-1402.35	1097.45	-380.383	-1483.11	533.322	-449.861	-1591.74	90.4191	-415.155	-1429.71	23.6843
234	0	-717.967	-1315.59	957.01	-703.83	-1374.63	1108.12	-670.294	-1210.41	543.449	-640.646	-1045.88	119.106	-640.038	-869.865	81.5764	-326.295	-1367.3	941.147	-328.444	-1393.23	1096.25	-380.414	-1477.84	533.169	-450.224	-1591.17	91.2555	-415.325	-1429.64	23.6455
235	0	-717.502	-1305.71	955.069	-703.903	-1365.53	1106.64	-668.68	-1202.98	541.188	-638.599	-1032.01	118.557	-635.38	-853.865	87.9409	-325.822	-1359.4	940.177	-328.287	-1383.9	1095.06	-380.426	-1472.06	532.894	-450.41	-1590.36	92.2952	-415.372	-1429.5	23.5803
236	0	-716.987	-1295.41	953.376	-703.937	-1356.47	1105.23	-667.234	-1193.89	539.723	-635.838	-1021.25	117.02	-631.754	-841.707	94.0112	-325.502	-1351.43	939.134	-328.243	-1374.52	1093.9	-380.382	-1466.02	532.594	-450.444	-1589.43	93.4148	-415.412	-1429.35	23.5827
237	0	-716.728	-1286	952.045	-704.044	-1347.44	1103.86	-665.822	-1183.36	538.98	-632.524	-1013.35	114.651	-629.342	-833.394	98.7345	-325.36	-1343.18	938.067	-328.21	-1365.31	1092.74	-380.359	-1459.77	532.248	-450.4	-1588.48	94.5777	-415.467	-1429.19	23.5197
238	0	-716.729	-1276.95	950.941	-704.073	-1338.43	1102.56	-664.641	-1171.96	538.626	-629.007	-1007.11	112.359	-627.561	-827.823	100.449	-325.389	-1334.52	936.902	-328.29	-1356.16	1091.58	-380.313	-1453.34	531.908	-450.256	-1587.4	95.8468	-415.567	-1428.99	23.404
239	0	-716.791	-1267.98	950.118	-704.104	-1329.36	1101.35	-663.022	-1160.02	538.297	-625.693	-1002.21	110.388	-626.251	-823.774	98.4501	-325.489	-1325.63	935.759	-328.38	-1347.02	1090.49	-380.183	-1446.58	531.549	-450.105	-1586.27	97.2184	-415.606	-1428.68	23.2584
240	0	-716.575	-1257.74	949.386	-704.091	-1320.15	1100.29	-661.54	-1148.05	538.217	-622.494	-998.398	108.465	-624.808	-820.718	92.8498	-325.741	-1316.43	934.63	-328.46	-1337.67	1089.46	-380.126	-1439.7	531.299	-449.878	-1585	98.7311	-415.656	-1428.35	23.0532
241	0	-716.528	-1247.73	948.802	-704.084	-1310.72	1099.33	-660.295	-1136.39	538.094	-619.408	-995.598	106.576	-622.862	-818.985	84.9552	-325.857	-1307.11	933.682	-328.482	-1328.28	1088.53	-380.095	-1432.68	531.141	-449.621	-1583.61	100.403	-415.558	-1428	22.781
242	0	-716.613	-1237.9	948.284	-704.078	-1300.86	1098.5	-659.202	-1124.94	537.884	-616.448	-993.89	104.688	-620.406	-818.5	76.7538	-326.072	-1297.81	932.807	-328.59	-1318.98	1087.67	-380.148	-1425.49	530.979	-449.399	-1582.25	102.308	-415.673	-1427.73	22.6898
243	0	-716.998	-1228.68	947.878	-704.09	-1290.52	1097.76	-658.441	-1113.81	537.682	-613.334	-992.98	102.758	-616.983	-818.666	70.159	-326.317	-1288.62	932.102	-328.779	-1309.56	1086.85	-380.188	-1418.26	531.07	-449.172	-1580.69	104.36	-415.729	-1427.67	22.488
244	0	-717.384	-1219.18	947.442	-704.187	-1279.87	1097.23	-657.586	-1102.6	537.458	-610.055	-992.316	100.767	-612.915	-818.746	65.7255	-326.59	-1279.19	931.426	-328.996	-1300.08	1086.05	-380.242	-1410.74	531.216	-448.877	-1579.01	106.651	-415.785	-1427.25	22.2272
245	0	-717.25	-1208.22	946.94	-704.341	-1269.08	1096.89	-656.84	-1091.51	537.255	-606.703	-991.264	99.2907	-608.123	-818.011	63.3214	-326.97	-1269.6	930.895	-329.337	-1290.47	1085.33	-380.349	-1402.74	531.447	-448.433	-1577	109.148	-415.695	-1426.84	22.0681
246	0	-717.056	-1196.8	946.728	-704.536	-1258.32	1096.86	-656.094	-1080.7	537.15	-603.512	-989.029	98.5388	-602.844	-816.304	61.9813	-327.443	-1259.84	930.462	-329.737	-1280.81	1084.64	-380.502	-1394.09	531.591	-447.898	-1574.75	111.832	-415.617	-1426.5	21.9429
247	0	-716.909	-1185.17	946.892	-704.722	-1247.56	1097.18	-654.791	-1070.16	537.046	-601.171	-985.336	98.1895	-598.065	-814.057	59.6381	-327.976	-1249.74	930.025	-330.18	-1270.92	1084	-380.68	-1384.83	531.7	-447.244	-1572.18	114.769	-415.52	-1426.07	21.6599
248	0	-716.911	-1173.69	947.504	-705.037	-1236.92	1097.88	-654.94	-1061.37	537.66	-600.218	-981.244	98.2106	-594.234	-811.45	55.5419	-328.596	-1239.62	929.666	-330.527	-1260.81	1083.44	-380.748	-1374.73	531.773	-446.429	-1569.27	118.012	-415.384	-1425.8	21.5544
249	0	-717.128	-1162.44	948.525	-705.498	-1226.41	1098.73	-654.262	-1051.12	538.229	-599.712	-977.636	98.0097	-591.963	-809.216	51.6065	-329.1	-1228.95	929.361	-330.779	-1250.25	1082.92	-380.667	-1363.66	531.72	-445.504	-1565.92	121.571	-415.259	-1425.23	21.2435
250	0	-717.001	-1150.42	949.585	-705.802	-1216.01	1099.68	-653.681	-1040.2	539.192	-599.216	-974.369	97.7224	-591.806	-808.017	48.8289	-329.576	-1218	929.139	-331.181	-1239.81	1082.51	-380.441	-1351.91	531.742	-444.552	-1562.09	125.436	-414.95	-1424.85	21.1514
251	0	-716.747	-1138.03	950.664	-706.19	-1206.12	1100.74	-653.259	-1028.91	540.14	-598.855	-972.314	97.5605	-592.623	-807.052	46.6088	-330.155	-1206.95	929.076	-331.73	-1229.26	1082.16	-380.151	-1339.2	531.506	-443.412	-1557.9	129.612	-414.712	-1424.2	20.956
252	0	-716.775	-1126.44	951.841	-706.34	-1195.13	1102.07	-652.992	-1018.35	540.955	-598.671	-971.327	97.4698	-593.094	-806.355	44.8797	-330.746	-1195.84	929.149	-332.281	-1218.99	1081.98	-379.737	-1325.73	531.24	-442.158	-1553.16	134.109	-414.441	-1423.55	20.7832
253	0	-716.922	-1115.29	952.95	-705.763	-1181.27	1103.3	-652.422	-1008.49	541.203	-598.48	-969.927	97.3944	-592.751	-805.441	43.1984	-331.469	-1184.67	929.339	-333.051	-1208.72	1081.83	-379.065	-1311.44	530.794	-440.773	-1547.85	138.884	-414.126	-1423.06	20.8781
254	0	-717.186	-1104.53	954.188	-705.416	-1168.22	1104.64	-652.52	-1000.14	541.178	-598.204	-967.994	97.0964	-592.199	-804.566	41.4246	-332.107	-1173.23	929.584	-333.858	-1198.4	1081.84	-378.135	-1296.03	530.227	-439.286	-1541.91	144.144	-413.525	-1422.47	21.1727
255	0	-717.525	-1093.83	955.305	-705.831	-1157.33	1106.13	-652.184	-993.139	540.88	-597.692	-965.883	96.5079	-591.975	-803.964	40.3845	-332.781	-1161.74	930.029	-334.576	-1187.9	1082.04	-376.92	-1279.74	529.702	-437.581	-1535.14	149.917	-412.882	-1421.59	21.563
256	0	-717.901	-1083.31	956.252	-706.574	-1147.26	1107.59	-651.925	-986.512	540.884	-597.27	-964.571	96.023	-591.954	-803.466	40.0817	-333.511	-1150.32	930.597	-335.298	-1177.48	1082.42	-375.337	-1262.49	529.091	-435.697	-1527.47	156.067	-412.22	-1420.65	22.2164
257	0	-718.298	-1072.9	957.058	-707.276	-1136.92	1108.93	-651.054	-980.41	540.2	-596.965	-964.001	95.7638	-591.739	-802.929	39.6686	-334.268	-1139.02	931.264	-336.081	-1167.25	1082.89	-373.402	-1244.42	528.436	-433.747	-1518.79	162.859	-411.789	-1419.19	23.1648
258	0	-718.863	-1062.57	957.651	-707.799	-1126.33	1110.26	-650.638	-974.707	539.736	-596.605	-963.111	95.534	-591.448	-802.566	39.2116	-334.979	-1127.65	932.043	-336.83	-1157.24	1083.45	-371.107	-1225.38	527.674	-431.522	-1508.76	170.095	-411.277	-1416.93	24.3098
259	0	-719.603	-1052.82	958.175	-708.374	-1116.11	1111.6	-650.164	-969.09	539.581	-596.054	-962.206	95.1219	-591.158	-802.227	38.8641	-335.555	-1116.39	932.924	-337.478	-1147.51	1084.14	-368.576	-1205.64	526.749	-429.122	-1497.44	177.811	-410.595	-1414.36	26.1759
260	0	-720.445	-1043.8	958.56	-708.929	-1106.38	1112.81	-650.255	-964.85	538.927	-595.795	-961.754	94.8762	-591.008	-801.895	38.5331	-336.012	-1105.42	933.824	-337.959	-1137.91	1084.98	-366.09	-1184.87	525.808	-426.431	-1484.63	186.008	-409.874	-1411.1	28.3119
261	0	-721.281	-1035.61	959.092	-709.3	-1096.69	1113.89	-650.516	-960.882	538.825	-595.76	-961.558	94.7003	-591.005	-801.803	38.2647	-336.459	-1094.63	934.785	-338.309	-1128.42	1085.82	-363.599	-1163.22	524.809	-423.319	-1470.17	194.38	-409.177	-1407.03	31.0159
262	0	-721.997	-1027.41	959.736	-709.678	-1087.44	1114.92	-651.424	-957.815	538.876	-595.814	-961.393	94.476	-591.064	-801.471	38.0105	-336.897	-1084.07	935.646	-338.436	-1119.14	1086.47	-361.094	-1140.72	523.869	-419.846	-1453.88	202.77	-408.331	-1401.87	34.2056
263	0	-722.528	-1019.24	960.643	-709.978	-1078.79	1116.03	-652.415	-955.138	539.046	-596.011	-961.304	94.3142	-591.289	-801.39	37.7976	-337.334	-1073.6	936.448	-338.531	-1110.13	1086.93	-358.592	-1117.8	523.371	-416.127	-1436.11	210.622	-407.502	-1395.56	38.0834
264	0	-722.941	-1011.06	961.647	-710.871	-1074.13	1117.47	-653.159	-953.038	538.766	-596.196	-961.264	94.1618	-591.318	-801.266	37.686	-337.7	-1063.34	937.085	-338.698	-1101.77	1087.26	-356.18	-1094.97	523.338	-412.257	-1417.28	217.614	-406.635	-1388.55	42.0971
265	0	-723.275	-1002.96	962.711	-711.087	-1065.74	1118.78	-653.898	-950.744	539.07	-596.375	-961.186	93.9568	-591.529	-801.266	37.5829	-338.044	-1053.49	937.716	-338.91	-1093.8	1087.52	-353.944	-1072.41	524.082	-408.041	-1397.79	223.797	-406.277	-1380.89	45.5428
266	0	-723.634	-994.93	963.683	-711.088	-1056.82	1120.17	-654.649	-948.721	538.758	-596.546	-961.2	93.8194	-591.527	-801.212	37.5143	-338.212	-1043.75	938.577	-339.06	-1086.04	1088.05	-351.833	-1050.22	525.46	-403.874	-1378.16	229.393	-405.651	-1370.77	48.789
267	0	-723.974	-987.046	964.435	-711.645	-1047.41	1121.43	-655.265	-946.774	538.491	-596.716	-961.185	93.6698	-591.573	-801.189	37.4878	-338.262	-1034.09	939.613	-338.677	-1077.58	1088.83	-349.837	-1028.66	527.315	-400.182	-1358.81	234.574	-404.14	-1355.38	53.9113
268	0	-724.393	-979.245	964.94	-712.689	-1037.9	1122.23	-655.26	-944.06	538.589	-596.858	-961.231	93.5725	-591.653	-801.224	37.441	-338.243	-1024.5	940.649	-338.18	-1068.54	1089.8	-348.246	-1007.14	529.657	-397.145	-1338.78	240.1	-401.918	-1333.92	58.9158
269	0	-724.752	-971.558	965.122	-713.966	-1027.73	1122.63	-655.646	-942.646	538.471	-597.005	-961.289	93.5265	-591.645	-801.212	37.402	-338.052	-1014.98	941.782	-337.411	-1058.89	1090.95	-347.194	-986.141	532.37	-394.608	-1318.11	244.552	-399.036	-1308.08	63.419
270	0	-725.157	-963.666	964.935	-715.551	-1017.24	1122.81	-656.029	-941.39	538.95	-597.075	-961.369	93.4729	-591.666	-801.24	37.3694	-337.715	-1005.5	942.779	-336.482	-1048.77	1092.12	-346.515	-965.655	535.568	-392.485	-1296.88	248.14	-395.438	-1279.88	67.1689
271	0	-725.358	-955.487	964.62	-717.241	-1006.74	1122.82	-656.289	-940.829	538.95	-597.117	-961.526	93.4847	-591.643	-801.223	37.3499	-337.326	-996.178	943.833	-335.704	-1038.72	1093.55	-346.202	-945.407	539.175	-390.596	-1274.96	250.522	-391.558	-1250.94	70.2491
272	0	-725.552	-947.684	964.284	-718.659	-996.263	1122.88	-657.467	-941.149	539.137	-597.241	-961.793	93.5248	-591.595	-801.266	37.3037	-336.846	-987.143	945.261	-335.28	-1028.74	1095.35	-345.965	-925.637	543.087	-388.837	-1252.63	251.43	-387.169	-1221.79	72.3351
273	0	-725.52	-939.648	964.073	-719.662	-986.181	1123.09	-657.648	-940.658	539.425	-597.368	-962.095	93.5526	-591.667	-801.283	37.2989	-336.255	-978.277	947.127	-335.283	-1018.94	1097.65	-345.976	-906.135	547.109	-387.214	-1229.84	251.139	-382.39	-1192.54	73.5447
274	0	-725.663	-932.242	964.011	-720.222	-976.643	1123.61	-657.802	-940.214	539.835	-597.487	-962.304	93.5092	-591.735	-801.406	37.3375	-335.485	-969.685	949.671	-335.791	-1009.33	1100.54	-346.114	-887.056	551.162	-385.783	-1206.5	249.778	-377.34	-1162.94	74.0391
275	0	-725.768	-925.196	964.027	-720.338	-967.441	1124.32	-658.234	-939.666	539.789	-597.659	-962.472	93.7815	-591.874	-801.486	37.3807	-336.231	-956.96	951.505	-336.686	-1000.16	1103.54	-346.523	-868.63	555.073	-384.527	-1182.76	247.3	-372.335	-1132.68	73.8379
276	0	-725.855	-918.106	963.955	-720.351	-958.686	1124.99	-659.291	-939.751	540.088	-596.996	-961.919	93.1185	-592.022	-801.587	37.4291	-337.239	-943.737	953.493	-337.684	-991.396	1106.37	-346.935	-850.848	558.601	-383.395	-1158.55	243.809	-366.835	-1102.62	73.4452
277	0	-726.01	-911.224	963.754	-720.561	-950.524	1125.41	-659.7	-938.499	540.569	-597.061	-961.947	93.0239	-592.122	-801.624	37.4422	-337.514	-933.323	955.982	-338.639	-982.766	1108.86	-347.512	-833.724	561.893	-382.388	-1133.82	239.326	-361.792	-1070.7	72.4525
278	0	-726.135	-904.294	963.384	-720.864	-942.906	1125.47	-660.13	-936.756	540.105	-597.18	-962.055	93.0447	-592.163	-801.591	37.356	-337.339	-924.352	958.38	-339.329	-974.197	1110.86	-348.333	-817.346	565.047	-381.362	-1108.56	233.775	-356.866	-1037.69	71.1083
279	0	-726.343	-897.536	962.86	-721.377	-935.432	1125.24	-660.085	-934.671	539.882	-597.227	-961.99	93.0177	-592.176	-801.562	37.2371	-337.168	-915.193	960.48	-339.9	-965.364	1112.56	-349.326	-801.763	568.008	-380.278	-1082.66	227.206	-352.607	-1003.59	69.461
280	0	-726.462	-890.676	962.248	-721.951	-927.738	1124.77	-660.383	-932.755	540.299	-597.258	-961.922	93.1012	-592.162	-801.477	37.0809	-337.098	-905.375	962.37	-340.269	-956.124	1114.12	-350.249	-786.892	570.77	-379.273	-1056.18	219.876	-348.307	-968.938	67.8796
281	0	-726.571	-883.786	961.529	-722.694	-920.029	1124.07	-660.118	-930.18	539.945	-597.261	-961.735	93.195	-592.081	-801.376	36.8603	-336.947	-895.98	964.048	-340.683	-947.021	1115.55	-351.017	-772.888	573.428	-378.312	-1029.37	211.868	-344.638	-933.716	65.8346
282	0	-726.661	-876.846	960.716	-723.412	-912.445	1123.3	-660.335	-928.199	540.448	-597.167	-961.515	93.3259	-591.936	-801.227	36.5831	-336.87	-886.541	965.542	-341.284	-937.648	1116.81	-351.814	-759.666	575.754	-377.204	-1001.79	203.192	-341.434	-898.374	63.4361
283	0	-726.735	-869.832	959.843	-723.913	-904.953	1122.53	-660.048	-925.314	540.064	-597.079	-961.312	93.4983	-591.774	-801.093	36.3415	-336.932	-876.618	966.738	-341.858	-928.305	1117.97	-352.592	-747.117	577.662	-376.171	-973.331	193.941	-338.644	-862.575	60.5467
284	0	-726.864	-863.033	959.007	-724.386	-897.449	1121.63	-659.866	-922.055	540.186	-596.912	-961.06	93.6302	-591.716	-800.997	36.122	-336.973	-866.41	967.827	-342.504	-919.231	1118.93	-353.313	-735.292	579.168	-375.216	-944.271	184.341	-336.263	-826.48	57.5318
285	0	-726.925	-855.91	958.178	-724.921	-890.034	1120.65	-659.686	-918.654	540.306	-596.77	-960.778	93.7624	-591.673	-800.871	35.9352	-336.867	-856.328	968.748	-342.882	-909.992	1119.5	-353.868	-724.307	580.204	-374.435	-914.673	174.612	-333.526	-790.32	55.0641
286	0	-727.039	-849.055	957.398	-725.419	-882.697	1119.62	-659.616	-915.121	540.45	-596.717	-959.861	93.6717	-591.489	-800.2	35.4906	-336.636	-846.696	969.51	-343.233	-900.796	1119.83	-354.453	-713.928	580.696	-373.928	-884.372	164.917	-331.167	-753.936	53.1584
287	0	-727.175	-842.006	956.615	-725.928	-875.399	1118.53	-659.5	-911.763	540.019	-596.599	-960.129	94.0497	-591.458	-800.067	35.3644	-336.482	-837.278	970.116	-343.566	-891.753	1119.95	-354.954	-704.179	580.598	-373.788	-853.812	155.576	-328.879	-717.54	51.7288
288	0	-727.315	-834.967	955.855	-726.299	-868.102	1117.53	-659.159	-907.816	540.136	-596.596	-959.978	94.2461	-591.483	-799.944	35.2526	-336.324	-828.441	970.56	-344.039	-883.063	1119.96	-355.509	-695.219	579.833	-374.067	-822.848	146.573	-326.828	-681.469	50.8249
289	0	-727.497	-827.922	955.171	-726.576	-860.671	1116.58	-659.421	-904.297	540.271	-596.581	-959.787	94.4884	-591.567	-799.893	35.315	-336.445	-818.708	970.489	-344.44	-874.16	1119.79	-356.028	-686.933	578.643	-374.616	-791.588	138.226	-324.457	-646.519	50.7457
290	0	-727.696	-820.584	954.481	-726.695	-853.186	1115.79	-659.438	-900.336	540.327	-596.559	-959.539	94.734	-591.601	-799.792	35.1675	-336.146	-810.336	970.478	-344.879	-864.774	1119.52	-356.331	-679.121	577.001	-375.277	-759.856	130.779	-322.811	-611.753	50.781
291	0	-727.921	-813.194	953.712	-726.757	-845.483	1115.02	-659.183	-896.406	540.391	-596.497	-959.192	94.9592	-591.612	-799.666	35.023	-336.122	-801.123	969.97	-344.239	-852.377	1119.22	-356.508	-671.819	574.952	-375.997	-727.99	124.309	-322.333	-576.753	50.7548
292	0	-728.348	-805.607	952.842	-726.969	-837.558	1114.17	-659.199	-892.422	539.856	-596.451	-958.854	95.2404	-591.663	-799.878	34.9364	-335.94	-791.931	969.167	-344.139	-841.309	1118.6	-356.464	-665.054	572.49	-376.987	-695.881	118.933	-322.426	-542.223	51.1336
293	0	-728.661	-797.758	951.979	-726.824	-829.236	1113.23	-659.25	-888.271	539.884	-596.428	-958.549	95.5566	-591.672	-799.716	34.8066	-336.004	-782.511	968.002	-344.31	-831.183	1117.77	-356.348	-658.756	569.736	-378.096	-664.359	114.894	-323.72	-507.862	52.1298
294	0	-728.961	-789.71	950.909	-726.981	-820.617	1112.11	-659.258	-884.002	539.892	-596.403	-958.238	95.8339	-591.653	-799.549	34.6748	-336.075	-773.252	966.612	-344.459	-821.173	1116.8	-356.148	-652.766	566.712	-379.447	-633.644	112.349	-324.181	-475.892	54.7905
295	0	-729.298	-781.643	949.827	-727.12	-811.717	1110.88	-658.954	-879.087	539.675	-596.461	-957.934	96.168	-591.697	-799.402	34.5424	-336.194	-763.856	965.194	-344.689	-811.186	1115.67	-356.023	-646.921	563.525	-381.105	-603.536	110.866	-327.89	-442.56	57.1702
296	0	-729.534	-773.489	948.642	-727.286	-802.473	1109.52	-658.732	-874.32	539.515	-596.506	-957.467	96.5494	-591.619	-799.332	34.5085	-336.326	-754.107	963.621	-344.598	-800.35	1114.54	-356.275	-640.933	560.175	-382.892	-574.945	110.244	-330.775	-411.751	61.7862
297	0	-729.618	-764.774	947.296	-727.238	-792.906	1108.11	-658.978	-870.149	539.393	-596.553	-957.104	96.9608	-591.728	-799.079	34.2251	-336.138	-744.598	962.11	-344.659	-790.067	1113.55	-357.025	-634.715	556.901	-384.834	-548.232	110.287	-333.869	-382.788	67.5551
298	0	-729.815	-756.284	945.779	-727.208	-783.438	1106.64	-658.862	-865.356	539.396	-596.612	-956.699	97.386	-591.773	-798.984	34.0797	-335.956	-734.565	960.3	-344.305	-778.593	1112.11	-358.055	-628.095	553.98	-386.669	-523.56	110.441	-338.467	-354.26	74.2247
299	0	-729.819	-747.539	944.445	-727.023	-773.725	1105.16	-658.988	-860.927	538.812	-596.685	-956.285	97.906	-591.846	-798.862	33.9621	-335.581	-724.558	958.429	-344.251	-768.389	1110.93	-359.369	-620.869	551.27	-388.64	-500.619	110.581	-342.662	-328.313	82.0917
300	0	-729.903	-738.423	943.065	-726.745	-763.824	1103.7	-659.136	-856.113	538.759	-596.873	-955.766	98.5678	-591.9	-798.724	33.8208	-335.274	-714.45	956.628	-343.836	-757.222	1109.49	-360.743	-612.951	548.698	-390.492	-479.561	111.015	-347.02	-304.819	90.5861
301	0	-729.857	-729.284	941.739	-726.447	-753.877	1102.26	-658.774	-850.408	538.651	-596.983	-955.173	99.3594	-592.013	-798.59	33.7012	-335.063	-704.006	954.977	-343.536	-746.34	1108.07	-362.208	-604.543	546.399	-392.473	-460.662	111.607	-351.617	-283.862	98.6928
302	0	-729.822	-719.95	940.311	-726.124	-743.76	1100.88	-658.912	-844.982	538.383	-596.999	-954.396	100.155	-592.034	-798.39	33.5213	-334.994	-693.251	953.36	-343.199	-735.479	1106.73	-363.566	-595.343	544.463	-394.915	-443.943	111.969	-356.216	-265.834	104.836
303	0	-729.8	-710.627	939.096	-725.912	-733.629	1099.43	-658.484	-838.536	537.981	-597.07	-953.597	101.142	-592.025	-798.185	33.3303	-334.932	-682.472	952.052	-342.873	-724.746	1105.37	-364.845	-585.186	542.999	-398.133	-429.478	111.56	-360.545	-251.152	108.015
304	0	-729.695	-701.091	937.69	-725.592	-723.392	1098.13	-658.385	-831.943	538.056	-597.209	-952.725	102.264	-592.114	-798.115	33.1116	-334.961	-671.457	950.798	-342.662	-714.347	1104.22	-366.15	-573.649	542.037	-401.338	-417.712	110.681	-364.406	-239.515	107.677
305	0	-729.68	-693.786	936.547	-725.295	-713.291	1096.84	-658.228	-825.083	537.76	-597.358	-951.776	103.547	-592.085	-797.709	32.9471	-334.846	-660.655	949.726	-342.495	-703.968	1103.11	-367.412	-560.822	541.484	-404.725	-408.243	109.084	-368.035	-230.448	104.479
306	0	-729.443	-682.398	935.393	-725.017	-703.037	1095.5	-658.316	-818.071	537.436	-597.491	-950.366	104.883	-592.038	-797.301	32.7615	-334.716	-649.56	948.77	-342.361	-693.508	1101.97	-368.73	-547.108	541.201	-408.017	-401.148	106.977	-371.411	-223.71	99.4304
307	0	-729.119	-673.915	934.417	-724.741	-692.76	1094.34	-658.107	-810.251	537.554	-597.571	-948.908	106.605	-591.985	-796.853	32.5838	-334.333	-638.43	948.086	-342.412	-683.191	1100.93	-370.099	-533.026	541.06	-411.248	-396.157	104.694	-375.015	-219.005	93.6506
308	0	-728.948	-664.376	933.609	-724.24	-682.176	1093.19	-657.763	-801.991	537.208	-597.799	-947.216	108.388	-591.962	-796.302	32.3654	-333.991	-626.924	947.291	-341.885	-671.553	1099.69	-371.549	-518.927	540.938	-414.143	-392.391	104.262	-379.073	-215.29	88.7874
309	0	-728.663	-654.109	932.803	-723.986	-671.91	1092.22	-657.645	-793.564	537.237	-598.154	-945.582	110.601	-591.952	-795.747	32.1906	-333.87	-614.805	946.473	-341.599	-659.975	1098.73	-373.171	-505.082	540.758	-417.277	-388.501	102.337	-383.25	-211.929	84.5536
310	0	-728.383	-643.883	932.077	-723.401	-661.295	1091.25	-657.539	-784.515	537.209	-598.627	-943.511	112.834	-592.052	-795.293	32.0328	-333.853	-602.102	945.868	-341.296	-648.067	1098	-374.928	-491.858	540.544	-420.515	-384.481	100.329	-387.654	-208.544	81.2464
311	0	-728.102	-633.605	931.534	-722.921	-650.967	1090.42	-657.404	-774.822	537.224	-599.158	-941.177	115.413	-592.162	-794.717	31.8691	-334.166	-588.656	945.578	-340.787	-635.532	1097.49	-376.687	-479.633	540.285	-423.429	-379.835	99.0734	-391.943	-205.146	77.7861
312	0	-727.642	-622.732	931.035	-722.545	-640.655	1089.74	-657.096	-764.251	537.188	-599.741	-938.459	118.338	-592.521	-794.151	31.6602	-334.445	-575.02	945.739	-340.327	-622.463	1097.66	-378.253	-468.371	540.054	-424.763	-375.201	98.167	-395.718	-200.856	72.9385
313	0	-727.212	-611.687	930.737	-722.101	-629.282	1088.83	-656.893	-752.779	537.157	-600.33	-935.172	121.565	-592.921	-793.55	31.4855	-334.763	-561.363	946.219	-340.328	-609.607	1098.39	-379.379	-457.472	539.998	-425.015	-369.724	97.1154	-398.25	-196.693	67.385
314	0	-726.822	-600.465	930.594	-721.65	-617.822	1088.41	-656.796	-740.122	536.996	-600.961	-931.349	125.2	-593.48	-792.814	31.4666	-335.134	-548.084	947.072	-340.184	-596.185	1099.63	-379.602	-446.491	540.584	-424.707	-365.282	96.4815	-399.552	-193.437	62.1245
315	0	-726.565	-589.08	930.505	-721.706	-606.921	1088.28	-656.86	-726.461	536.762	-601.747	-927.041	129.29	-594.389	-792.286	31.6698	-335.51	-535.065	948.175	-340.362	-583.239	1101.29	-379.337	-435.159	541.431	-424.238	-361.917	95.6978	-399.574	-191.331	57.1311
316	0	-726.239	-577.528	930.626	-721.738	-595.43	1088.3	-657.208	-711.559	536.301	-602.502	-922.039	133.765	-595.032	-791.359	31.5353	-335.527	-522.669	949.694	-340.512	-570.325	1103.25	-378.742	-423.908	542.399	-423.388	-359.677	95.1895	-398.961	-189.794	52.9014
317	0	-725.9	-565.642	930.85	-721.842	-583.572	1088.6	-657.847	-695.349	535.781	-603.476	-916.344	138.746	-595.543	-790.595	31.6517	-335.404	-510.907	951.181	-340.634	-557.79	1105.21	-377.951	-413.06	543.337	-422.354	-358.167	94.8941	-398.604	-188.683	49.7646
318	0	-725.473	-553.353	931.175	-721.851	-571.545	1089.12	-658.856	-677.771	534.936	-604.674	-909.584	144.199	-596.017	-789.517	31.8685	-335.024	-499.585	952.972	-340.657	-545.757	1107.26	-376.985	-402.79	544.395	-421.401	-356.997	94.8853	-398.602	-187.574	47.065
319	0	-724.909	-540.865	931.646	-721.601	-558.748	1089.83	-660.381	-659.221	534.153	-605.99	-901.805	150.307	-596.209	-788.414	32.0524	-334.39	-488.786	954.816	-340.747	-534.449	1109.19	-376	-393.61	545.339	-420.682	-355.38	94.5239	-398.485	-186.57	44.5925
320	0	-724.285	-528.107	932.265	-721.477	-546.52	1090.76	-662.319	-639.353	533.294	-607.489	-893.053	157.206	-596.971	-786.793	32.4421	-333.821	-477.746	956.642	-340.4	-523.269	1110.81	-374.978	-385.729	545.94	-420.105	-354.112	94.2845	-398.22	-185.612	43.1192
321	0	-723.68	-514.966	933.089	-721.15	-534.029	1091.96	-664.562	-618.259	532.315	-609.177	-882.821	164.743	-598.134	-784.595	32.7275	-333.13	-466.883	958.128	-339.974	-512.679	1112.51	-374.298	-378.95	546.149	-420.016	-353.439	94.1256	-398.141	-185.055	42.5556
322	0	-722.818	-502.3	934.082	-720.572	-521.753	1093.21	-666.666	-596.211	531.287	-611.035	-871.065	172.645	-599.238	-782.031	33.286	-332.292	-456.276	959.339	-339.508	-502.939	1113.73	-373.75	-373.113	545.981	-420.375	-352.651	93.9937	-398.317	-184.553	42.0379
323	0	-722	-489.148	935.229	-720.199	-510.543	1094.53	-668.69	-573.452	530.35	-612.958	-858.008	181.602	-600.25	-778.537	34.7129	-331.381	-446.176	960.252	-338.319	-492.698	1114.79	-373.485	-367.903	545.802	-421.005	-351.887	93.7726	-398.338	-184.209	41.7566
324	0	-721.148	-476.537	936.365	-719.755	-499.796	1095.92	-670.683	-549.932	529.62	-614.935	-842.902	190.947	-601.345	-774.109	36.8474	-330.543	-436.616	961.076	-337.319	-482.761	1115.64	-373.25	-363.177	545.676	-421.467	-351.566	93.6729	-398.396	-184.076	41.6095
325	0	-720.448	-463.95	937.47	-719.495	-489.652	1097.24	-672.315	-527.247	529.484	-616.99	-825.678	200.233	-601.968	-768.41	39.0022	-329.329	-428.667	962.154	-336.431	-473.154	1116.49	-372.904	-358.846	545.775	-421.696	-351.343	93.6742	-398.318	-183.951	41.5261
326	0	-719.893	-452.021	938.58	-719.413	-479.793	1098.27	-673.977	-503.33	529.527	-619.065	-806.924	209.216	-602.686	-762.013	41.7557	-329.171	-419.63	962.934	-335.722	-463.518	1117.43	-372.472	-354.568	545.964	-421.839	-351.132	93.6876	-398.186	-183.86	41.4045
327	0	-719.518	-440.071	939.582	-719.168	-469.581	1099.14	-675.639	-478.729	529.836	-621.054	-786.865	217.07	-602.618	-754.514	44.672	-329.061	-410.258	963.721	-335.535	-454.318	1118.55	-371.905	-350.154	546.243	-421.878	-350.948	93.7348	-397.945	-183.801	41.334
328	0	-719.308	-428.421	940.657	-718.982	-458.826	1099.92	-677.149	-454.348	530.928	-626.272	-770.058	225.496	-603.568	-745.356	49.638	-329.022	-400.762	964.734	-335.055	-444.322	1119.65	-371.367	-345.501	546.491	-421.9	-350.661	93.8354	-397.728	-183.755	41.3218
329	0	-719.176	-417.393	941.82	-718.937	-448.714	1100.7	-678.492	-430.216	532.617	-628.139	-750.424	232.948	-606.189	-731.052	57.1314	-328.997	-391.096	965.883	-334.862	-434.512	1120.88	-370.78	-340.68	546.705	-421.942	-350.305	93.9069	-397.567	-183.723	41.2695
330	0	-719.164	-406.833	943.179	-718.999	-439.52	1101.58	-679.548	-406.335	534.488	-629.701	-730.187	240.657	-609.376	-711.779	64.8725	-328.985	-381.282	966.956	-334.658	-424.454	1122.09	-370.209	-335.951	546.758	-422.137	-349.898	93.7974	-397.501	-183.724	41.2344
331	0	-719.282	-396.24	944.584	-718.883	-430.195	1102.54	-680.236	-383.249	537.172	-631.052	-709.316	247.904	-612.982	-688.067	72.4652	-328.924	-371.49	967.973	-334.453	-414.185	1123.27	-369.705	-331.275	546.673	-422.253	-349.543	93.7577	-397.346	-183.778	41.2722
332	0	-719.47	-385.883	946.076	-718.629	-421.16	1103.65	-680.645	-360.143	539.779	-632.107	-687.609	254.496	-617.081	-662.341	79.7435	-328.951	-361.793	968.813	-334.233	-404.327	1124.12	-369.2	-326.916	546.55	-422.367	-349.314	93.7193	-397.196	-183.811	41.2254
333	0	-719.736	-375.616	947.61	-718.299	-412.752	1104.8	-681.026	-338.315	543.532	-633.167	-665.153	259.803	-621.304	-635.321	85.9336	-328.946	-352.188	969.449	-334.186	-395.051	1124.81	-368.732	-322.888	546.505	-422.501	-349.162	93.724	-397.082	-183.841	41.1974
334	0	-720.134	-365.347	949.495	-717.61	-404.438	1106.07	-681.259	-316.794	547.7	-633.877	-641.97	263.866	-625.75	-607.924	91.0904	-329.097	-342.905	969.968	-334.036	-386.199	1125.27	-368.4	-319.37	546.504	-422.713	-349.089	93.7749	-397.279	-183.706	41.2023
335	0	-720.308	-355.531	951.698	-716.844	-396.613	1107.3	-681.579	-295.777	552.149	-634.079	-618.149	266.082	-630.321	-580.547	94.979	-329.22	-333.948	970.353	-333.946	-378.021	1125.42	-368.208	-316.047	546.5	-422.825	-349.094	93.8915	-396.901	-183.917	41.2666
336	0	-720.579	-345.988	954.148	-715.935	-389.924	1108.71	-681.88	-274.898	556.623	-634.726	-594.191	267.64	-634.768	-552.918	97.6993	-329.378	-325.048	970.768	-333.88	-370.455	1125.63	-368.126	-312.596	546.501	-423.042	-348.997	93.9746	-396.816	-184.025	41.2242
337	0	-720.837	-336.16	956.666	-714.903	-383.074	1110.51	-682.26	-254.31	560.924	-634.922	-569.502	267.654	-639.74	-525.125	99.4499	-329.585	-317.897	971.364	-334.118	-363.764	1126.13	-368.22	-309.406	546.55	-423.245	-348.867	94.12	-396.773	-184.017	41.2614
338	0	-720.973	-326.467	959.317	-713.889	-375.819	1112.46	-682.599	-234.926	565.033	-635.204	-544.382	266.471	-644.349	-496.531	100.303	-329.771	-310.33	972.164	-334.655	-357.71	1126.98	-368.394	-306.102	546.515	-423.764	-348.595	94.2646	-396.747	-184.132	41.2314
339	0	-721.118	-316.728	962.054	-712.651	-368.031	1114.54	-682.944	-216.109	568.855	-635.274	-519.004	264.342	-649.099	-466.826	100.604	-329.974	-302.726	973.007	-335.572	-351.886	1127.97	-368.514	-302.788	546.482	-424.063	-348.326	94.2893	-396.726	-184.187	41.2302
340	0	-721.311	-307.054	964.847	-711.359	-359.846	1116.63	-683.287	-197.927	572.409	-635.33	-493.175	261.102	-653.532	-436.33	100.368	-330.283	-295.253	973.653	-336.403	-346.074	1128.87	-368.77	-299.446	546.405	-424.33	-348.229	94.4389	-396.708	-184.203	41.1593
341	0	-721.475	-297.27	967.341	-710.549	-351.797	1118.2	-683.648	-183.537	575.735	-635.711	-467.485	257.154	-657.829	-404.732	99.5584	-330.52	-287.815	973.994	-337.05	-340.194	1129.28	-369.028	-296.019	546.285	-424.547	-348.04	94.5296	-396.654	-184.217	41.0256
342	0	-721.918	-287.874	969.607	-710.078	-343.246	1119.7	-683.734	-166.664	578.819	-636.029	-441.573	252.145	-661.75	-372.249	98.1583	-330.693	-280.279	973.886	-336.973	-333.249	1129.09	-369.219	-292.608	546.149	-424.75	-347.77	94.6803	-396.305	-184.426	41.0316
343	0	-721.652	-275.372	971.663	-709.849	-334.214	1120.81	-683.927	-150.337	581.807	-636.476	-414.837	246.009	-665.298	-338.854	96.1658	-330.86	-272.671	973.251	-336.585	-325.881	1128.44	-369.542	-289.144	546.06	-424.946	-347.484	94.8528	-396.246	-184.413	40.9362
344	0	-721.427	-262.314	973.278	-709.863	-325.007	1122	-684.021	-134.864	584.585	-636.979	-387.743	238.907	-669.045	-309.442	93.6757	-330.987	-265.102	972.322	-335.727	-317.049	1127.57	-369.808	-285.946	545.846	-425.137	-347.333	95.0185	-396.217	-184.375	40.8902
345	0	-721.684	-251.035	974.751	-709.808	-315.388	1123.25	-684.274	-120.213	587.232	-637.982	-360.432	231.093	-671.743	-274.725	90.5513	-331.132	-257.294	971.075	-334.894	-307.64	1126.52	-370.148	-282.596	545.613	-425.404	-347.208	95.2567	-396.282	-184.221	40.6952
346	0	-722.275	-241.358	976.113	-709.65	-305.265	1124.35	-684.568	-106.391	589.519	-639.483	-333.962	223.275	-673.854	-239.193	87.0664	-331.392	-249.199	969.656	-334.569	-299.04	1125.3	-370.664	-279.326	545.216	-425.634	-347.127	95.4105	-396.237	-184.195	40.5821
347	0	-722.954	-232.372	977.306	-709.477	-295.526	1125.25	-684.87	-93.2879	591.447	-640.26	-304.882	214.016	-675.833	-203.197	83.3111	-331.669	-241.341	968.3	-334.037	-289.735	1124.17	-371.076	-276.198	544.787	-425.958	-347.002	95.5808	-396.132	-184.221	40.4869
348	0	-723.575	-223.226	978.391	-709.265	-286.107	1126.11	-684.928	-80.9561	593.023	-641.299	-275.414	204.232	-677.967	-166.511	79.552	-332.008	-233.407	967.32	-334.065	-281.571	1123.33	-371.57	-273.009	544.393	-426.211	-346.965	95.7699	-396.009	-184.247	40.3555
349	0	-724.141	-213.648	979.451	-708.949	-276.481	1126.84	-685.696	-69.746	593.41	-642.38	-245.045	194.321	-679.802	-129.661	75.991	-332.511	-225.631	966.476	-334.096	-272.956	1122.54	-371.965	-269.781	543.996	-426.506	-346.909	95.8203	-395.966	-184.332	40.1629
350	0	-724.614	-203.874	980.455	-708.783	-267.257	1127.47	-685.998	-59.0079	593.276	-643.556	-214.15	184.261	-681.845	-92.5987	72.5526	-332.981	-217.851	965.751	-334.432	-264.503	1121.99	-372.221	-266.799	543.681	-426.702	-346.86	95.8981	-395.957	-184.34	39.8403
351	0	-725.067	-194.401	981.152	-708.724	-258.271	1127.87	-686.879	-48.5343	592.549	-644.611	-182.636	174.396	-684.256	-55.2763	69.7865	-333.432	-209.885	965.068	-334.928	-256.381	1121.41	-372.352	-263.776	543.443	-426.795	-346.742	96.0105	-396.068	-184.019	39.3946
352	0	-725.511	-184.843	981.477	-708.86	-249.154	1127.87	-687.183	-37.9828	591.161	-645.683	-150.579	164.854	-686.399	-17.5105	67.8693	-333.904	-202.122	964.495	-335.156	-248.007	1120.62	-372.412	-260.713	543.314	-426.858	-346.493	96.145	-396.065	-183.713	38.9738
353	0	-726.067	-175.59	981.375	-709.108	-239.833	1127.75	-687.458	-30.4699	589.605	-646.936	-118.144	155.765	-688.236	19.7855	66.0947	-334.422	-194.337	963.449	-335.469	-239.368	1119.61	-372.459	-257.689	543.032	-426.944	-346.313	96.2783	-395.964	-183.51	38.6034
354	0	-726.874	-166.374	980.826	-709.395	-230.257	1127.5	-688.094	-25.3659	586.663	-648.658	-85.4345	147.438	-690.43	56.942	65.2658	-334.958	-186.68	962.333	-335.902	-230.938	1118.51	-372.617	-254.567	542.729	-427.107	-345.983	96.4519	-395.733	-183.346	38.2955
355	0	-727.443	-157.743	979.99	-709.757	-220.326	1126.99	-688.473	-18.7216	583.369	-650.535	-52.5293	140.007	-692.071	94.363	65.5233	-335.385	-178.779	961.171	-336.284	-222.021	1117.43	-372.713	-251.208	542.49	-427.182	-345.56	96.7242	-395.633	-183.311	37.8293
356	0	-728.221	-148.675	978.738	-710.143	-210.242	1126.31	-689.069	-13.2095	579.764	-652.614	-19.6102	133.797	-692.452	131.916	66.5879	-335.756	-170.444	959.753	-336.61	-212.48	1116.23	-372.908	-247.58	542.092	-427.239	-345.098	97.0185	-395.62	-182.946	37.3829
357	0	-729.22	-139.398	977.336	-710.537	-199.998	1125.53	-689.931	-7.91863	575.986	-655.03	13.3764	129.038	-691.505	168.937	68.7637	-336.077	-162.038	958.477	-337.067	-203.166	1115.07	-373.189	-243.52	541.816	-427.421	-344.44	97.3431	-395.441	-182.625	37.0853
358	0	-729.906	-129.915	975.691	-710.984	-189.491	1124.5	-690.783	-2.95018	571.999	-657.609	45.7945	125.977	-688.535	204.839	71.2844	-336.478	-153.547	957.166	-337.74	-194.314	1113.83	-373.477	-239.378	541.49	-427.53	-344.165	98.0075	-395.36	-182.383	36.8436
359	0	-730.549	-121.188	973.959	-711.546	-179.181	1123.59	-691.167	2.15223	568.111	-660.32	76.8043	124.443	-685.075	239.826	75.0349	-336.949	-146.529	956.062	-338.403	-184.887	1112.56	-374.091	-234.861	541.053	-427.807	-343.768	98.4824	-395.091	-182.877	36.6953
360	0	-731.094	-111.399	972.354	-712.185	-168.856	1122.57	-691.379	7.48384	564.584	-663.256	105.863	124.13	-681.452	272.521	79.2928	-337.488	-137.524	954.847	-339.107	-175.45	1111.3	-374.627	-229.965	540.648	-427.991	-343.174	99.052	-394.962	-182.759	36.6129
361	0	-731.663	-100.961	970.787	-712.869	-158.079	1121.37	-691.427	12.9531	561.27	-665.864	132.225	124.564	-678.05	302.03	84.1744	-338.237	-128.312	953.505	-339.875	-165.716	1109.83	-375.371	-224.72	540.249	-428.221	-342.553	99.7474	-394.807	-182.757	36.5217
362	0	-732.147	-90.3776	969.249	-713.663	-146.997	1120.22	-691.575	18.4886	558.048	-668.13	155.571	125.351	-675.267	332.642	90.5423	-338.993	-119.026	952.019	-340.708	-155.957	1108.2	-376.16	-219.031	539.66	-428.492	-342.046	100.403	-394.706	-182.887	36.3652
363	0	-732.716	-79.3068	967.72	-714.55	-136.066	1118.9	-691.906	24.4988	555.296	-669.603	175.421	126.235	-672.846	355.57	96.6631	-339.742	-109.322	950.464	-341.556	-146.255	1106.47	-377.155	-212.82	539.167	-428.756	-341.522	101.515	-394.67	-182.78	36.306
364	0	-733.435	-67.7441	966.061	-715.469	-125.371	1117.51	-692.792	32.1388	552.719	-669.837	194.724	125.723	-671.451	371.952	102.597	-340.487	-99.5085	948.758	-342.44	-136.602	1104.61	-378.165	-206.029	538.582	-429.076	-340.682	102.421	-394.665	-182.681	36.1364
365	0	-734.248	-56.3215	964.617	-716.375	-114.952	1116.19	-693.316	41.7555	551.351	-669.664	202.726	124.759	-670.955	383.966	107.304	-341.328	-89.5556	947.033	-343.317	-126.722	1102.63	-379.286	-198.653	537.747	-429.447	-339.806	103.501	-394.644	-182.593	36.0512
366	0	-734.981	-44.7507	963.538	-717.274	-104.626	1115.01	-693.816	53.2521	550.671	-669.192	210.359	122.207	-671.415	391.762	109.609	-342.373	-79.6611	945.349	-344.111	-116.448	1100.65	-380.52	-190.547	536.769	-429.82	-338.708	104.794	-394.795	-182.332	35.9989
367	0	-735.833	-33.5622	962.827	-718.148	-94.2399	1113.83	-694.334	65.9166	549.983	-668.455	215.277	119.582	-672.439	396.047	108.505	-343.466	-69.7194	943.527	-344.949	-106.185	1098.71	-382.026	-181.996	535.602	-430.258	-337.564	106.138	-394.505	-182.866	35.9444
368	0	-736.669	-22.1828	962.35	-719.034	-83.7856	1112.81	-694.503	79.1774	549.561	-667.423	218.336	118.274	-673.599	397.996	102.699	-344.529	-59.8421	941.682	-345.907	-96.2768	1096.73	-383.641	-172.834	534.229	-430.821	-336.111	107.657	-394.394	-182.634	35.869
369	0	-737.552	-10.7517	962.108	-719.782	-73.1354	1112	-694.374	92.6281	549.47	-666.058	221.201	115.976	-674.145	400.278	94.7803	-345.662	-49.8714	939.977	-346.94	-86.4833	1094.76	-385.486	-163.047	532.871	-431.424	-334.412	109.708	-394.477	-182.129	35.7907
370	0	-738.45	0.709308	961.967	-720.44	-62.152	1111.5	-694.214	105.716	549.563	-664.54	224.567	114.118	-673.738	402.364	87.2714	-346.855	-39.9261	938.386	-348.064	-76.823	1092.9	-387.504	-152.88	531.529	-432.091	-332.424	112.024	-394.451	-181.715	35.6872
371	0	-739.376	12.3514	962.182	-721.215	-51.0704	1111.1	-693.967	117.98	549.391	-663.013	228.671	112.594	-672.975	405.046	82.2956	-348.114	-30.0279	937.031	-349.295	-67.0895	1091.15	-389.497	-142.186	530.405	-432.693	-330.299	114.775	-394.975	-181.018	35.3283
372	0	-740.336	24.1691	962.406	-722.078	-39.5111	1111.07	-693.784	129.304	549.007	-662.138	233.05	111.226	-671.17	408.16	78.0527	-349.524	-20.138	935.957	-350.594	-57.2531	1089.6	-391.368	-130.74	529.492	-433.386	-327.785	117.926	-395.158	-180.216	34.9125
373	0	-741.246	36.3334	962.688	-723.094	-27.9123	1111.33	-694.057	140.222	548.81	-661.778	237.435	110.224	-669.058	410.985	73.1845	-350.963	-9.73871	935.059	-351.859	-47.2436	1088.27	-393.068	-118.859	528.67	-433.905	-324.952	121.511	-394.947	-179.748	34.6255
374	0	-742.08	48.7797	963.129	-724.169	-16.0123	1111.86	-694.596	151.44	549.297	-661.845	240.891	109.324	-668.05	412.827	68.6667	-352.456	1.06998	934.306	-353.171	-36.8507	1087.08	-394.604	-106.058	528.04	-434.291	-321.727	125.698	-394.695	-179.26	34.4895
375	0	-742.829	61.3252	963.802	-725.32	-4.57715	1112.64	-695.452	162.982	549.976	-662.309	243.844	108.709	-668.068	414.193	65.6858	-353.972	12.1593	933.825	-354.559	-26.4487	1086.08	-395.999	-92.2687	527.482	-434.561	-317.78	130.439	-394.504	-178.706	34.4887
376	0	-743.842	73.2626	964.754	-726.549	6.59316	1113.68	-696.621	174.261	550.797	-662.803	245.717	107.962	-668.434	415.102	62.8262	-355.586	23.2272	933.483	-355.858	-15.9238	1085.53	-397.064	-77.5343	526.983	-434.613	-313.033	135.646	-394.354	-178.249	34.5979
377	0	-745.306	84.2694	965.79	-727.794	17.465	1114.99	-697.994	184.885	551.302	-663.426	247.36	107.301	-668.366	416.125	60.4491	-357.191	34.1715	933.35	-357.128	-5.20618	1085.25	-397.829	-61.5377	526.533	-434.588	-307.596	141.586	-394.322	-177.958	34.857
378	0	-746.783	94.5105	967.035	-728.894	28.3061	1116.43	-699.612	194.453	551.732	-663.875	249.193	106.66	-668.02	416.943	58.5926	-358.894	46.9071	933.168	-358.408	5.60263	1085.08	-398.352	-44.3861	526.034	-434.331	-301.087	148.193	-394.341	-177.724	35.4395
379	0	-748.305	104.409	968.384	-730.097	38.7868	1118.12	-701.152	202.604	551.989	-664.258	250.464	106.044	-667.483	416.82	56.7494	-360.722	58.9947	933.282	-359.644	16.423	1085.2	-398.551	-26.0416	525.494	-433.986	-293.601	155.359	-394.266	-177.173	36.3609
380	0	-749.861	113.842	969.695	-731.257	48.9557	1119.93	-702.511	209.573	552.093	-664.771	251.519	105.546	-667.909	413.303	54.6681	-362.508	70.6589	933.814	-360.95	26.9708	1085.52	-398.443	-6.55229	524.829	-433.603	-284.924	163.508	-394.275	-176.213	37.4445
381	0	-751.39	123.399	971.103	-732.323	58.8203	1121.79	-703.865	215.273	552.059	-665.107	252.15	105.02	-668.035	413.463	53.9717	-364.408	82.2292	934.319	-362.304	37.1599	1085.84	-398.05	13.9451	524.103	-433.322	-274.759	172.135	-394.442	-174.004	39.0111
382	0	-753.02	133.128	972.498	-733.374	68.4971	1123.49	-704.904	219.997	551.837	-665.172	252.43	104.592	-667.985	413.754	53.6595	-366.16	93.4778	934.849	-363.529	47.2478	1086.2	-397.724	35.2236	523.271	-432.958	-263.301	181.709	-394.196	-171.675	41.2898
383	0	-754.537	142.927	973.736	-734.356	78.3358	1125.16	-705.621	223.876	551.71	-665.165	252.588	104.375	-668.044	413.864	53.4894	-367.839	104.631	935.532	-364.737	56.7228	1086.56	-397.649	57.5611	522.588	-432.396	-250.322	191.732	-394.269	-167.911	44.1074
384	0	-756.093	152.322	974.981	-735.45	87.6245	1126.78	-706.549	227.059	551.686	-665.174	252.511	104.107	-668.342	413.86	53.4222	-369.427	115.231	936.234	-365.864	65.9119	1086.92	-397.573	80.1977	522.329	-431.897	-234.93	201.69	-394.415	-162.622	47.948
385	0	-757.49	160.964	976.192	-736.57	96.6367	1128.35	-708.244	229.74	551.537	-665.294	252.472	103.903	-668.558	413.85	53.3938	-370.911	125.68	936.93	-366.989	74.767	1087.32	-397.271	102.502	522.592	-431.306	-218.055	212.176	-394.662	-155.962	52.5977
386	0	-758.942	169.309	977.318	-737.68	105.554	1129.83	-709.234	232.081	551.585	-665.375	252.491	103.751	-668.755	413.838	53.4757	-372.355	135.782	937.652	-368.026	83.3385	1087.76	-396.88	125.512	523.544	-430.618	-199.977	221.996	-395.168	-148.33	57.5811
387	0	-760.128	177.028	978.396	-738.717	114.506	1131.27	-710.02	234.318	551.722	-665.557	252.406	103.604	-668.933	413.79	53.5498	-373.397	145.537	938.496	-369.071	91.5363	1088.35	-397.015	147.721	525.13	-429.988	-180.678	230.263	-395.927	-139.84	62.4376
388	0	-761.3	184.548	979.382	-739.786	123.212	1132.58	-710.698	236.797	551.871	-665.579	252.343	103.531	-669.121	413.737	53.5811	-374.424	154.909	939.714	-370.066	99.6664	1089.17	-396.833	169.415	527.557	-429.248	-160.982	237.452	-396.982	-130.375	66.6158
389	0	-762.295	192.122	980.131	-741.111	131.892	1133.88	-711.589	239.537	552.137	-665.534	252.397	103.428	-669.269	413.712	53.6223	-375.316	163.997	941.091	-370.713	107.703	1090.28	-396.749	190.204	530.661	-428.589	-141.427	243.615	-398.246	-118.761	70.3395
390	0	-763.363	199.76	980.648	-742.777	140.849	1135.02	-712.02	242.346	552.231	-665.496	252.545	103.367	-669.301	413.754	53.5888	-375.94	173.006	942.632	-370.843	116.908	1091.62	-396.576	210.492	534.057	-428.291	-122.391	249.324	-399.941	-101.288	74.9862
391	0	-764.307	207.32	980.919	-745.018	150.502	1135.63	-712.404	244.998	552.311	-665.446	252.733	103.361	-669.334	413.815	53.6032	-376.393	181.679	944.214	-370.643	126.784	1093.03	-396.687	229.97	537.729	-428.595	-103.021	254.566	-401.057	-79.8013	79.641
392	0	-765.323	214.998	980.777	-747.54	160.895	1135.97	-712.793	247.305	552.533	-665.323	252.888	103.352	-669.38	413.761	53.5408	-376.736	191.158	945.435	-370.215	137.584	1094.6	-396.899	248.73	541.744	-429.145	-83.1525	258.251	-402.279	-54.5722	83.4017
393	0	-766.781	219.306	980.43	-750.011	171.691	1136.09	-713.142	249.009	552.56	-665.253	252.925	103.372	-669.403	413.74	53.6047	-377.084	200.811	946.61	-369.925	148.916	1096.22	-397.242	266.956	545.982	-429.967	-61.9458	260.42	-403.833	-27.7534	86.1625
394	0	-767.577	227.188	980.039	-752.228	182.316	1136.21	-713.447	250.278	552.692	-665.126	252.779	103.369	-669.416	413.638	53.7677	-377.477	210.059	947.938	-370.139	159.457	1098.36	-397.767	284.801	550.246	-430.908	-40.5199	261.035	-404.925	-0.522311	87.7747
395	0	-768.295	235.039	979.876	-753.932	192.252	1136.48	-713.702	251.349	552.796	-665.108	252.637	103.438	-669.528	413.518	54.0146	-377.802	219.667	949.543	-370.894	169.582	1100.81	-398.279	302.177	554.531	-431.978	-18.8952	260.085	-405.509	25.9264	88.2969
396	0	-768.904	242.696	979.925	-755.14	202.03	1137.11	-713.905	252.566	553.062	-664.821	252.445	103.455	-669.663	413.35	54.3014	-378.078	229.608	951.669	-372.054	179.198	1103.79	-398.723	319.363	558.551	-432.961	3.82624	257.441	-405.983	53.3113	87.3336
397	0	-769.543	250.242	980.023	-756.063	210.642	1137.81	-714.113	253.9	553.204	-664.707	252.31	103.517	-669.773	413.194	54.4989	-378.403	239.341	954.352	-373.563	188.296	1107.08	-399.106	336.364	562.366	-433.907	26.8934	253.957	-406.109	81.2965	85.6193
398	0	-770.11	257.53	980.059	-756.837	218.545	1138.4	-714.399	255.471	553.412	-664.668	252.189	103.54	-669.927	413.047	54.6773	-378.747	248.667	957.286	-375.261	197.233	1110.2	-399.412	352.671	565.963	-435.018	50.0112	249.543	-406.154	110.228	83.3722
399	0	-770.735	264.679	979.938	-757.621	225.985	1138.79	-714.789	257.376	553.559	-664.702	252.079	103.582	-669.973	412.912	54.7567	-379.128	258.003	960.222	-376.874	205.836	1113.09	-399.422	368.777	569.307	-435.956	73.9323	244.183	-405.868	140.409	80.908
400	0	-771.291	271.624	979.72	-758.537	233.394	1138.93	-715.112	259.627	553.675	-664.721	252.038	103.568	-669.968	412.952	54.6958	-379.593	267.253	963	-378.181	214.019	1115.54	-400.106	383.62	572.237	-436.865	98.1994	237.826	-405.405	172.099	78.2066
401	0	-771.743	278.389	979.358	-759.519	240.974	1138.93	-714.784	262.171	553.75	-664.729	252.145	103.524	-670.05	412.99	54.4981	-379.863	276.461	965.67	-379.3	222.047	1117.71	-401.085	397.454	575.006	-437.73	123.579	230.675	-404.674	204.984	75.802
402	0	-772.193	285.15	978.95	-760.72	248.669	1138.7	-715.589	265.02	553.699	-664.834	252.35	103.514	-669.995	413.185	54.1201	-380.161	285.425	968.062	-380.148	230.606	1119.53	-401.93	410.327	577.676	-438.413	149.081	222.88	-403.831	238.539	73.2489
403	0	-772.6	291.966	978.445	-761.925	256.807	1138.28	-715.047	267.759	553.696	-664.823	252.625	103.498	-669.867	413.444	53.6284	-380.466	294.046	969.912	-380.942	239.698	1121.36	-402.654	422.613	580.171	-438.847	175.678	214.356	-402.736	272.864	70.7279
404	0	-773.049	298.911	977.844	-763.057	265.337	1137.83	-714.971	270.692	553.652	-664.67	252.931	103.509	-669.719	413.716	53.1556	-381.059	303.162	971.707	-381.816	248.951	1123.17	-403.369	434.387	582.414	-439.088	202.793	205.508	-401.527	307.799	68.1236
405	0	-773.569	305.996	977.191	-763.999	273.511	1137.37	-714.833	273.9	553.606	-664.681	253.319	103.606	-669.553	414.03	52.6833	-381.784	312.086	972.976	-382.884	258.416	1124.78	-404.06	445.502	584.428	-439.154	230.998	196.121	-399.994	342.682	65.7168
406	0	-773.988	313.184	976.514	-764.991	281.232	1136.84	-714.866	277.169	553.66	-664.588	253.592	103.698	-669.284	414.408	52.0963	-382.22	321.409	974.54	-383.87	267.906	1126.21	-404.79	455.948	585.98	-439.264	259.519	186.793	-398.766	377.909	63.2459
407	0	-774.432	320.413	975.779	-765.966	288.766	1136.16	-714.77	280.515	553.479	-664.447	253.902	103.751	-669.181	414.933	51.5101	-382.54	330.701	975.668	-384.825	277.246	1127.28	-405.361	465.852	586.953	-439.25	288.662	177.425	-397.234	413.054	61.2666
408	0	-774.877	327.705	974.981	-766.899	296.645	1135.28	-714.728	284.076	553.358	-664.414	254.429	103.733	-668.946	415.423	50.6956	-382.985	339.82	976.716	-385.717	285.559	1128.11	-405.803	475.354	587.553	-439.032	318.274	168.257	-395.672	448.831	59.8712
409	0	-775.301	335.136	974.172	-767.842	305.153	1134.38	-714.401	287.855	553.29	-664.201	254.947	103.733	-668.773	416.077	49.7948	-383.197	348.84	977.485	-386.501	294.587	1128.56	-406.158	484.401	587.595	-438.559	348.278	159.818	-393.739	484.738	59.132
410	0	-775.753	342.643	973.343	-768.909	313.23	1133.35	-714.54	291.652	553.256	-664.117	255.531	103.794	-668.649	416.611	48.9171	-383.559	357.757	977.982	-387.142	303.757	1128.64	-406.671	492.707	586.977	-438.437	379.328	151.429	-392.143	520.195	58.7633
411	0	-776.153	350.213	972.552	-769.903	321	1132.34	-714.717	295.773	552.944	-663.998	256.047	103.881	-668.662	417.113	48.4389	-384.022	366.465	978.05	-387.765	313.106	1128.51	-407.111	500.297	585.809	-438.375	410.335	143.822	-390.598	554.806	58.6412
412	0	-776.793	357.963	971.812	-770.68	328.839	1131.35	-715.005	299.952	552.77	-663.888	256.513	103.944	-668.594	417.616	47.849	-384.243	375.364	977.944	-388.402	322.494	1128.16	-407.515	507.568	584.141	-438.523	441.668	137.055	-389.252	588.626	58.4753
413	0	-777.412	365.779	971.109	-771.278	337.077	1130.72	-715.211	304.359	552.361	-663.693	257.067	104.033	-668.431	417.983	47.1845	-384.194	384.091	977.879	-389.15	331.522	1127.72	-407.751	514.641	582.242	-437.908	473.138	131.527	-388.24	622.713	58.769
414	0	-777.985	373.654	970.44	-771.7	345.396	1129.99	-715.463	308.745	552.353	-663.547	257.697	104.233	-668.399	418.476	46.7188	-384.5	392.91	977.282	-389.959	339.876	1127.04	-407.87	521.52	580.169	-437.374	503.877	127.423	-387.849	656.793	59.6696
415	0	-778.54	381.799	969.654	-772.115	353.718	1129.36	-715.934	313.214	552.111	-663.334	258.264	104.389	-668.335	418.875	46.3069	-384.958	401.785	976.301	-390.595	350.346	1126.26	-408.14	528.016	577.821	-436.834	534.847	124.305	-388.12	690.888	61.2136
416	0	-778.971	390.139	968.79	-772.552	362.421	1128.59	-715.982	317.746	551.913	-663.1	258.917	104.564	-668.229	419.247	46.0522	-385.497	410.577	975.004	-391.189	360.109	1125.26	-408.371	534.376	575.312	-436.572	565.385	122.553	-388.95	723.931	63.7467
417	0	-779.64	398.798	967.78	-773.052	371.564	1127.61	-716.334	322.335	551.674	-662.895	259.473	104.827	-668.1	419.503	45.6706	-386.051	419.504	973.462	-391.788	369.823	1124.1	-408.725	540.665	572.819	-436.487	595.393	121.896	-390.231	755.943	67.541
418	0	-780.224	407.795	966.675	-773.968	377.469	1126.57	-716.268	327.01	551.448	-662.766	259.949	105.006	-668.004	419.767	45.2963	-386.44	428.734	971.902	-392.213	379.923	1122.93	-409.354	547.155	570.163	-436.548	623.091	121.899	-391.619	786.311	72.5343
419	0	-780.73	417.064	965.454	-774.505	387.326	1125.31	-716.487	331.634	551.3	-662.688	260.426	105.289	-667.965	419.939	45.1342	-386.833	437.864	970.302	-392.538	390.251	1121.65	-410.079	553.832	567.66	-437.296	650.391	122.664	-393.865	816.061	78.9683
420	0	-781.101	426.678	964.144	-775.053	397.622	1123.99	-716.575	336.236	551.152	-662.658	260.84	105.582	-668.012	420.136	45.018	-387.003	447.351	968.735	-392.74	400.902	1120.49	-410.887	560.867	565.344	-438.025	674.89	123.69	-395.684	842.379	85.8359
421	0	-781.373	436.509	962.719	-775.466	408.11	1122.63	-716.73	341.016	551.017	-662.609	261.301	105.958	-668.101	420.274	44.956	-387.149	456.871	967.381	-392.989	411.075	1119.39	-411.816	568.24	563.102	-439.423	697.888	124.263	-397.502	867.972	94.2962
422	0	-781.928	446.503	961.285	-775.746	418.673	1121.3	-716.668	345.928	550.86	-662.61	261.739	106.309	-668.055	420.485	44.767	-387.173	466.552	965.856	-393.165	421.638	1118.3	-412.838	575.822	560.872	-441.104	718.799	125.282	-399.339	891.035	102.631
423	0	-782.109	456.487	959.858	-775.852	429.275	1119.92	-717.431	351.312	550.666	-662.592	262.245	106.769	-668.017	420.661	44.5546	-387.232	476.793	964.473	-393.391	431.864	1117.09	-414.037	583.924	558.71	-443.192	737.85	126.051	-402.025	912.099	110.483
424	0	-782.158	466.441	958.425	-775.833	439.824	1118.56	-716.638	356.921	550.269	-662.635	262.828	107.342	-667.962	420.854	44.3937	-387.212	486.568	963.256	-393.49	442.019	1115.94	-415.305	592.614	556.801	-444.72	755.524	126.281	-404.02	929.779	116.991
425	0	-782.355	476.321	957.029	-775.869	450.307	1117.25	-716.652	363.085	550.101	-662.584	263.516	107.954	-667.932	421.074	44.2621	-387.388	497.317	961.979	-393.612	452.151	1114.77	-416.573	602.222	555.26	-446.49	770.749	126.023	-406.088	945.215	121.581
426	0	-782.438	486.15	955.713	-775.728	460.682	1115.87	-716.446	369.623	549.833	-662.587	264.443	108.766	-667.909	421.34	44.0997	-387.334	508.369	960.877	-393.534	462.641	1113.58	-417.668	613.288	554.21	-448.877	784.001	125.534	-408.349	958.472	123.847
427	0	-782.27	495.873	954.345	-775.681	470.979	1114.64	-716.392	376.542	549.354	-662.609	265.391	109.734	-667.889	421.689	43.8889	-387.237	519.046	959.897	-393.606	472.89	1112.4	-418.787	625.397	553.52	-451.32	794.967	124.563	-410.74	969.505	123.571
428	0	-782.244	505.695	953.074	-775.547	481.273	1113.3	-716.257	383.826	548.967	-662.666	266.489	110.825	-667.86	422.025	43.661	-386.636	532.115	959.369	-393.563	483.4	1111.25	-419.792	638.446	553.217	-453.978	804.223	123.147	-413.023	978.407	121.082
429	0	-781.888	515.497	951.692	-775.432	491.646	1111.9	-716.033	391.345	548.455	-662.813	267.671	111.905	-667.871	422.395	43.4464	-386.279	543.174	958.615	-393.369	494.494	1110.25	-420.661	652.008	553.128	-456.764	811.731	121.451	-415.605	985.674	116.987
430	0	-781.519	525.44	950.385	-775.319	502.141	1110.46	-715.812	399.012	547.987	-663.033	268.782	113.286	-667.884	422.818	43.2432	-385.972	554.05	957.885	-393.306	505.726	1109.34	-421.66	665.765	553.106	-459.667	817.555	119.3	-418.557	991.307	111.924
431	0	-781.267	535.567	949.13	-774.985	512.701	1109.01	-715.501	406.847	547.705	-663.239	270.186	114.869	-667.89	423.265	43.0799	-385.574	565.609	957.228	-393.137	517.833	1108.62	-422.595	679.715	553.131	-462.761	822.017	116.833	-421.826	995.081	106.461
432	0	-780.96	545.947	947.941	-774.591	523.375	1107.56	-715.402	414.816	547.549	-663.418	271.734	116.728	-667.865	423.917	42.8924	-385.269	577.765	956.693	-392.922	528.983	1107.69	-423.687	693.777	553.043	-465.823	824.829	114.317	-425.397	997.855	101.554
433	0	-780.615	556.555	946.885	-774.211	534.167	1106.22	-715.119	423.146	547.486	-663.513	273.465	118.665	-667.894	424.512	42.6849	-384.959	590.767	956.12	-392.476	541.182	1106.88	-424.724	707.678	552.803	-468.572	827.508	113.461	-429.654	1000.38	98.081
434	0	-780.05	567.324	945.965	-773.632	544.937	1105.05	-714.861	432.055	547.595	-663.724	275.356	121.077	-667.931	425.175	42.4998	-384.648	604.222	955.5	-391.905	553.679	1106.21	-426.102	721.131	552.306	-471.951	831.155	111.483	-434.029	1003.43	95.672
435	0	-779.346	578.246	945.158	-772.844	555.893	1103.77	-714.447	441.666	547.647	-664.022	277.525	123.709	-667.98	425.829	42.2599	-384.571	618.115	955.08	-391.239	566.741	1105.79	-427.604	733.407	551.642	-475.642	835.459	110.169	-438.771	1006.92	93.2032
436	0	-778.581	589.363	944.556	-772.127	566.901	1102.75	-714.018	452.077	547.746	-664.316	280.075	126.717	-668.137	426.587	42.0509	-384.21	631.971	955.162	-390.51	579.927	1105.97	-429.28	744.226	550.921	-479.007	840.565	109.07	-442.468	1010.69	89.8118
437	0	-777.547	600.655	944.086	-771.418	578.06	1101.98	-713.554	463.319	547.805	-664.635	283.214	130.149	-668.336	427.289	41.943	-383.797	645.765	955.565	-389.873	593.263	1106.66	-430.84	754.492	550.493	-479.973	845.979	108.256	-445.368	1015.15	84.9981
438	0	-776.673	612.349	943.865	-770.722	589.363	1101.47	-713.136	475.611	547.891	-665.113	286.723	133.878	-668.807	427.984	41.7693	-383.456	659.471	956.32	-388.955	608.391	1108.15	-431.703	765.226	550.638	-479.549	850.925	107.686	-447.079	1018.82	79.8606
439	0	-775.764	624.255	943.813	-770.089	600.858	1101.18	-712.935	488.906	547.902	-665.356	290.738	138.026	-669.26	428.635	41.6129	-383.096	672.788	957.25	-388.439	621.228	1109.8	-431.86	777.14	551.493	-479.27	854.529	107.254	-447.731	1021.38	75.2484
440	0	-774.787	636.398	943.78	-769.336	612.589	1101.12	-712.858	503.37	547.827	-666.246	295.629	142.689	-669.798	429.366	41.6687	-382.614	685.731	958.581	-387.978	633.84	1111.66	-431.547	789.471	552.591	-478.995	857.245	106.7	-447.635	1023.33	71.107
441	0	-773.772	648.727	944.09	-768.876	624.386	1101.42	-713.169	519.062	547.67	-666.991	301.098	147.752	-670.324	430.101	41.7336	-381.933	698.239	960.143	-387.446	646.531	1113.64	-430.861	801.38	553.808	-478.512	859.324	106.378	-447.234	1024.51	67.6147
442	0	-772.794	661.206	944.569	-768.33	636.279	1101.97	-713.693	535.919	547.373	-668.084	307.468	153.45	-670.865	431.245	41.9511	-381.053	710.027	961.815	-386.864	658.855	1115.7	-429.829	812.515	555.144	-477.39	860.609	106.262	-447.133	1025.72	64.7791
443	0	-771.755	673.813	945.251	-767.685	648.287	1102.81	-714.665	554.073	547.003	-669.293	315.118	159.588	-671.465	432.539	42.2306	-380.039	721.748	963.632	-386.229	670.697	1117.77	-428.471	822.93	556.155	-476.616	862.488	105.947	-447.249	1026.86	62.2096
444	0	-770.698	686.594	946.116	-766.951	660.364	1103.92	-716.2	573.449	546.62	-670.305	323.547	166.591	-672.119	434.343	42.713	-378.721	733.288	965.676	-385.368	682.303	1119.68	-427.114	831.946	556.689	-475.941	863.91	105.792	-447.075	1027.83	59.5001
445	0	-769.585	699.42	947.25	-766.179	672.415	1105.29	-717.611	593.817	546.162	-671.741	333.358	174.308	-673.186	436.421	43.2633	-377.526	744.9	967.35	-384.261	693.635	1121.28	-425.707	839.645	556.882	-475.444	865.803	105.135	-446.651	1028.89	56.6184
446	0	-768.437	712.335	948.611	-765.143	684.252	1106.78	-719.649	615.263	545.821	-673.184	344.809	182.537	-673.617	439.038	44.1211	-376.26	756.313	968.534	-382.847	704.63	1122.62	-424.429	845.902	556.422	-475.105	866.926	104.645	-446.285	1029.63	53.9243
447	0	-767.194	725.298	950.194	-763.914	695.66	1108.42	-721.113	637.769	545.108	-673.421	357.035	190.9	-674.259	442.562	45.6162	-375.004	767.333	969.253	-381.259	715.683	1123.46	-423.197	851.006	555.656	-474.935	868.123	104.35	-446.268	1030.53	52.4901
448	0	-765.863	738.154	951.777	-762.677	705.85	1110.05	-722.755	660.89	544.655	-675.713	371.196	200.208	-675.579	446.767	47.8359	-373.614	777.88	969.711	-379.379	726.731	1124.09	-422.043	855.604	554.888	-475.422	868.949	103.991	-446.575	1030.98	52.0003
449	0	-764.506	750.959	953.264	-761.595	715.125	1111.62	-724.429	684.676	544.369	-677.617	387.64	209.995	-675.986	451.662	50.2453	-372.413	787.589	970.254	-377.504	737.734	1124.76	-421.027	859.875	554.425	-475.635	869.081	103.886	-446.605	1031.32	51.558
450	0	-763.1	763.53	954.544	-759.983	729.831	1112.8	-725.987	708.843	544.324	-679.403	405.529	219.331	-676.521	457.572	53.1665	-371.294	796.769	970.945	-376.277	746.706	1125.44	-420.135	864.172	554.513	-475.628	869.174	103.772	-446.262	1031.55	51.377
451	0	-761.873	775.939	955.657	-758.73	743.337	1113.89	-727.216	733.012	544.661	-682.09	425.029	227.763	-676.736	464.765	56.7716	-370.338	805.818	971.808	-375.211	756.63	1126.64	-419.212	868.362	554.776	-475.539	869.109	103.752	-446.247	1031.76	51.2389
452	0	-760.8	788.232	956.619	-758.014	754.439	1114.68	-728.612	757.117	545.54	-683.475	445.297	234.888	-676.26	473.016	60.131	-369.621	815.153	972.898	-374.362	766.807	1127.99	-418.163	872.544	555.259	-475.405	869.243	103.771	-446.084	1031.84	51.1186
453	0	-760.068	800.308	957.533	-757.659	763.968	1115.2	-729.596	781.042	546.987	-684.927	465.581	241.693	-676.598	484.541	65.8082	-369.033	825.043	974.172	-373.695	776.726	1129.35	-417.106	876.684	555.57	-475.142	869.335	103.751	-445.962	1031.96	50.9611
454	0	-759.563	812.055	958.659	-757.498	773.608	1115.84	-729.926	804.799	548.674	-686.005	485.285	249.235	-679.403	501.912	73.9171	-368.469	835.238	975.443	-373.189	786.632	1130.79	-416.054	880.854	555.635	-475.056	869.473	103.653	-445.55	1031.72	50.8581
455	0	-759.233	823.284	959.905	-757.366	783.391	1116.56	-730.701	827.832	551.346	-686.829	505.542	256.626	-681.607	524.301	81.5263	-367.924	845.883	976.678	-372.57	796.543	1132.11	-415.027	884.915	555.423	-474.944	869.621	103.423	-445.528	1031.7	50.7773
456	0	-759.047	833.37	961.343	-756.949	793.278	1117.65	-730.194	850.4	553.937	-687.205	526.774	263.276	-684.586	549.873	89.0215	-367.771	854.232	977.374	-372.041	806.645	1133.23	-414.07	888.773	555.252	-474.86	869.719	103.28	-445.747	1031.94	50.7211
457	0	-758.914	842.803	962.843	-756.402	803.082	1118.91	-729.413	872.628	556.84	-687.68	548.919	268.836	-687.936	577.087	95.7172	-367.393	863.828	978.071	-371.375	816.483	1134.16	-413.295	892.158	555.073	-474.742	869.696	103.253	-445.802	1031.99	50.6737
458	0	-758.427	855.525	964.546	-755.478	812.448	1120.37	-728.04	894.138	560.223	-687.771	571.844	273.095	-691.431	604.743	101.479	-367.038	873.469	978.674	-370.761	825.822	1134.85	-412.537	894.955	555.081	-474.65	869.412	103.473	-445.713	1031.96	50.6759
459	0	-757.901	868.319	966.81	-754.207	821.693	1122	-727.485	915.033	564.268	-687.583	595.13	275.847	-695.262	632.816	105.951	-366.653	882.704	979.127	-370.158	834.79	1135.12	-411.913	897.367	555.214	-474.625	869.591	103.447	-445.648	1031.86	50.6677
460	0	-757.471	879.555	969.113	-752.695	830.195	1123.55	-726.466	935.12	568.57	-687.538	621.756	277.243	-698.869	660.406	108.96	-366.276	891.551	979.559	-369.547	842.893	1135.22	-411.382	899.375	555.317	-474.728	869.512	103.513	-445.587	1031.8	50.6044
461	0	-757.008	889.897	971.523	-751.065	838.387	1125.29	-725.3	954.157	572.91	-688.221	647.138	277.358	-702.366	688.077	110.754	-365.856	900.045	980.044	-369.032	850.219	1135.36	-411.05	901.457	555.427	-474.828	869.363	103.758	-445.492	1031.79	50.5111
462	0	-756.516	900.279	974.112	-749.489	846.705	1127.23	-724.696	979.991	575.841	-688.222	671.316	276.355	-705.836	716.384	111.54	-365.577	907.968	980.556	-368.625	857.44	1135.78	-410.761	904.079	555.516	-474.864	869.44	103.886	-445.369	1031.77	50.371
463	0	-755.948	910.742	976.63	-747.964	854.992	1129.19	-723.366	998.816	579.586	-688.041	693.022	274.171	-708.893	745.591	111.551	-365.118	915.555	981.208	-368.318	864.325	1136.33	-410.582	906.816	555.585	-475.038	869.645	103.976	-445.298	1031.84	50.1096
464	0	-755.271	921.422	979.204	-746.353	863.406	1131.06	-722.177	1016.75	582.981	-687.841	718.418	270.929	-711.708	775.764	110.932	-364.751	922.967	981.777	-368.475	870.98	1136.9	-410.471	909.652	555.544	-475.377	869.833	104.022	-445.222	1031.93	49.811
465	0	-754.645	931.877	981.536	-744.712	872.198	1132.7	-720.934	1034.62	585.78	-687.669	744.279	266.635	-714.071	807.378	109.678	-364.293	930.05	982.116	-368.748	877.003	1137.31	-410.291	912.8	555.495	-475.582	869.929	104.133	-445.115	1032.05	49.4086
466	0	-754.037	942.681	983.677	-743.242	880.751	1133.85	-719.625	1052.07	588.423	-687.611	770.685	261.35	-715.906	840.034	107.797	-363.975	937.048	982.154	-368.976	882.933	1137.33	-410.163	916.112	555.451	-475.751	870.088	104.255	-445.071	1032.19	48.8746
467	0	-753.438	953.52	985.547	-742.069	889.475	1134.76	-717.973	1069.22	590.863	-687.63	797.65	255.081	-717.114	873.648	105.251	-363.548	943.726	981.991	-368.759	889.139	1137.1	-410.135	919.565	555.286	-476.014	870.345	104.406	-445.014	1032.43	48.4116
468	0	-752.889	964.183	987.04	-741.105	898.625	1135.42	-716.545	1085.69	593.048	-687.673	825.192	247.88	-717.784	908.08	102.203	-363.229	950.386	981.568	-368.328	896.194	1136.8	-410.098	923.34	555.063	-476.3	870.743	104.554	-444.961	1032.57	47.9672
469	0	-752.37	974.663	988.364	-740.362	907.806	1136.02	-715.247	1101.51	595.091	-687.692	853.369	239.889	-717.933	943.298	98.7315	-362.683	957.393	980.928	-367.713	903.699	1136.11	-410.029	927.392	554.85	-476.523	871.014	104.727	-444.902	1032.8	47.6117
470	0	-751.874	984.89	989.403	-739.797	916.765	1136.59	-713.93	1116.76	596.719	-687.694	882.143	231.294	-717.689	979.296	95.0349	-362.312	964.096	980.158	-366.942	911.123	1135.49	-410.087	931.749	554.58	-476.679	871.495	104.91	-444.983	1033.13	47.2461
471	0	-751.475	994.743	990.064	-739.129	926.461	1137.07	-712.666	1130.86	598.781	-687.87	911.584	222.264	-717.064	1016	91.3013	-361.801	972.287	979.342	-366.11	919.178	1134.51	-410.085	935.842	554.296	-476.864	871.916	105.184	-444.992	1033.19	47.0399
472	0	-751.045	1004.56	990.484	-738.701	936.061	1137.42	-711.078	1144.61	599.983	-687.597	941.806	212.882	-716.144	1053.19	87.8319	-361.445	980.762	978.335	-365.122	928.701	1133.69	-410.297	939.856	553.875	-476.989	872.082	105.406	-444.842	1033.09	46.8742
473	0	-750.742	1014.45	990.746	-738.185	945.754	1137.6	-709.755	1157.85	600.923	-687.172	972.586	203.209	-715.117	1090.93	84.678	-361.066	988.37	977.001	-364.181	937.868	1132.64	-410.507	943.603	553.43	-477.21	872.186	105.54	-444.959	1033.26	46.7673
474	0	-750.431	1024.32	990.911	-737.59	955.968	1137.75	-708.421	1170.84	601.299	-686.496	1003.95	193.538	-714.035	1128.87	82.0641	-360.762	996.033	975.673	-363.398	946.632	1131.57	-410.489	947.299	552.99	-477.287	872.396	105.61	-444.745	1033.13	46.6075
475	0	-750.123	1034	991.039	-736.927	965.594	1137.87	-707.114	1176.52	601.061	-685.549	1035.84	184.075	-712.98	1166.89	79.9385	-360.412	1003.84	974.495	-362.751	955.108	1130.57	-410.426	950.982	552.593	-477.407	872.746	105.795	-444.627	1033.19	46.4467
476	0	-749.807	1043.77	991.16	-736.206	975.455	1137.88	-706.279	1187.98	600.157	-684.347	1068.15	174.941	-712.126	1204.39	78.7263	-360.045	1011.83	973.523	-362.434	963.526	1129.8	-410.339	954.313	552.325	-477.438	872.979	105.923	-444.501	1033.24	46.3425
477	0	-749.473	1053.02	991.115	-735.301	985.039	1137.96	-705.577	1198.35	598.796	-683.047	1100.76	166.216	-711.162	1241.98	77.7514	-359.617	1019.74	972.698	-362.117	972.024	1129.07	-410.181	957.4	552.054	-477.587	872.829	106.192	-444.338	1033.12	46.2209
478	0	-749.188	1062.24	990.884	-734.497	994.263	1137.69	-704.622	1206.86	596.65	-681.449	1133.67	158.132	-710.026	1279.2	77.3571	-359.326	1027.61	971.96	-361.9	980.546	1128.38	-409.92	960.543	551.823	-477.58	873.127	106.367	-444.191	1033.35	46.2449
479	0	-748.892	1071.22	990.387	-734.044	1003.1	1137.33	-703.907	1214.32	593.715	-680.387	1166.49	151.087	-708.568	1316.2	77.3871	-359.012	1035.42	971.104	-361.64	989.119	1127.62	-409.69	963.745	551.645	-477.349	873.195	106.901	-444.056	1033.62	46.0921
480	0	-748.681	1080.38	989.607	-733.519	1012.89	1136.65	-703.39	1220.93	590.769	-679.068	1199.66	144.747	-706.422	1352.92	77.7234	-358.614	1043.32	970.172	-361.362	997.951	1126.76	-409.431	967.247	551.567	-477.29	873.717	107.253	-443.869	1033.53	45.8989
481	0	-748.488	1089.65	988.48	-733.275	1022.77	1135.8	-703.218	1226.72	587.364	-677.734	1232.82	139.781	-703.459	1389.32	78.457	-358.202	1051.31	969.095	-361.047	1007.09	1125.87	-409.23	970.936	551.367	-477.241	873.858	107.591	-443.728	1033.58	45.7076
482	0	-748.312	1098.78	987.009	-732.971	1032.89	1134.73	-702.857	1232.57	583.563	-676.711	1265.97	136.269	-699.413	1425.22	79.7419	-357.69	1059.46	967.919	-360.767	1016.18	1124.77	-409.108	974.639	551.212	-477.294	874.264	107.882	-443.615	1033.73	45.4902
483	0	-748.187	1108.49	985.282	-732.654	1043.23	1133.56	-702.768	1237.68	579.888	-675.509	1298.27	134.458	-694.231	1460.22	81.9063	-357.199	1067.67	966.789	-360.633	1025.43	1123.65	-408.975	978.557	551.057	-477.389	874.761	108.51	-443.531	1033.89	45.3007
484	0	-747.971	1118.24	983.479	-732.493	1053.39	1132.38	-703.012	1242.13	576.1	-674.189	1329.24	134.205	-688.105	1493.74	84.8767	-356.867	1076.13	965.617	-360.55	1034.74	1122.5	-408.999	982.814	550.914	-477.466	875.528	109.195	-443.786	1033.63	44.9362
485	0	-747.681	1128.15	981.693	-732.344	1064.41	1131.26	-702.553	1247.31	572.544	-673.129	1358.08	135.137	-681.566	1525.14	88.4911	-356.628	1084.54	964.45	-360.469	1044.13	1121.27	-409.132	987.257	550.72	-477.755	875.985	109.91	-443.623	1034.11	44.8843
486	0	-747.5	1138.15	979.888	-732.351	1075.48	1130.05	-701.718	1253.04	569.305	-671.946	1384.34	136.585	-675.003	1554.03	92.9567	-356.445	1093.3	963.214	-360.502	1053.66	1120	-409.349	992.187	550.552	-478.007	876.574	110.84	-443.643	1034.23	44.7625
487	0	-747.257	1148.18	978.129	-732.451	1085.7	1128.75	-700.869	1258.99	566.289	-670.431	1407.54	137.994	-669.118	1579.52	98.7105	-356.357	1102.21	961.89	-360.507	1063.3	1118.61	-409.592	997.5	550.297	-478.349	877.382	111.65	-443.672	1034.34	44.6741
488	0	-747.162	1158.26	976.247	-732.531	1096.43	1127.33	-700.078	1265.71	563.642	-668.66	1427.17	139.286	-664.425	1601.14	105.287	-356.256	1111.34	960.461	-360.538	1073	1117.11	-409.867	1003.33	550.003	-478.9	878.181	112.728	-443.781	1034.48	44.6075
489	0	-747.038	1168.76	974.362	-733.108	1102.45	1125.98	-699.252	1274.21	561.495	-666.298	1442.73	139.713	-661.299	1618.18	112.203	-356.355	1120.54	958.843	-360.65	1082.8	1115.59	-410.188	1009.68	549.491	-479.388	878.974	113.8	-443.915	1034.64	44.5851
490	0	-746.984	1179.04	972.713	-733.171	1112.73	1124.53	-698.27	1285.01	560.156	-663.654	1454.34	138.864	-659.991	1630.31	118.588	-356.454	1129.78	957.267	-360.7	1092.58	1113.93	-410.55	1016.42	548.825	-479.969	879.956	114.933	-444.116	1034.79	44.5347
491	0	-747.063	1189.64	971.303	-733.171	1123.4	1123.06	-696.268	1299.04	559.824	-660.743	1462.39	136.817	-659.968	1638.06	122.9	-356.629	1139.14	955.598	-360.833	1102.31	1112.29	-410.959	1023.62	548	-480.275	881.159	116.201	-444.233	1035.06	44.4961
492	0	-747.069	1200.06	970.201	-733.385	1133.71	1121.66	-694.643	1313.4	559.658	-658.021	1468.09	134.286	-660.717	1642.69	124.25	-356.91	1148.57	954.012	-361.072	1112.11	1110.66	-411.41	1031.13	547.259	-480.658	882.448	117.771	-444.316	1035.43	44.3876
493	0	-747.205	1210.53	969.21	-733.48	1144.08	1120.16	-693.635	1326.94	559.692	-655.879	1472.31	131.548	-661.621	1645.53	122.191	-357.127	1158	952.467	-361.308	1121.89	1109.04	-411.895	1038.89	546.494	-480.922	883.821	119.242	-444.385	1035.83	44.2551
494	0	-747.186	1221.93	968.419	-733.555	1154.72	1118.71	-692.42	1341.18	559.853	-653.804	1475.1	128.891	-661.994	1647.37	116.873	-357.264	1167.57	951.187	-361.602	1131.7	1107.52	-412.306	1047.03	545.881	-481.16	885.399	121.104	-444.497	1036.19	44.1346
495	0	-747.154	1233.17	967.705	-733.804	1165.64	1117.45	-691.32	1355.08	559.959	-651.879	1477.05	127.138	-661.524	1648.52	109.24	-357.467	1177.14	950.112	-361.967	1141.49	1106.17	-412.663	1055.44	545.44	-481.324	887.297	123.167	-444.48	1036.59	44.0146
496	0	-746.956	1245.56	967.137	-733.924	1176.93	1116.45	-690.392	1368.17	559.861	-650.069	1479.26	125.264	-660.407	1649.24	100.702	-357.687	1186.76	949.233	-362.31	1151.6	1104.82	-413.9	1063.13	544.966	-481.229	889.02	125.47	-444.433	1036.96	43.8527
497	0	-746.669	1257.85	966.757	-734.144	1188.53	1115.8	-689.551	1380.32	559.674	-648.514	1481.1	123.094	-658.531	1650.01	92.6744	-358.074	1196.71	948.482	-362.827	1161.7	1103.54	-414.118	1072.09	544.772	-480.948	891.223	127.978	-444.253	1037.34	43.6874
498	0	-746.487	1270.74	966.785	-734.33	1200.32	1115.51	-688.964	1391.9	559.492	-647.223	1483.14	121.455	-656.19	1651.59	87.5028	-358.565	1206.92	947.717	-363.411	1172.05	1102.32	-413.938	1081.79	544.893	-480.391	893.357	130.857	-444.021	1037.7	43.5136
499	0	-746.229	1283.59	967.141	-734.457	1212	1115.66	-688.476	1403.28	559.522	-646.403	1486.22	120.814	-653.303	1653.89	85.5502	-359.041	1217.83	947.078	-363.949	1182.72	1101.2	-414.491	1091.54	544.854	-479.845	895.983	134.121	-443.741	1038.18	43.3409
500	0	-746.233	1296	967.883	-734.577	1223.58	1116.3	-687.94	1415.43	559.968	-645.942	1490.45	120.648	-650.955	1656.13	82.9597	-359.573	1229.21	946.513	-364.405	1193.66	1100.24	-414.285	1102.71	545.104	-478.895	899.32	137.738	-443.328	1038.54	43.0365
501	0	-746.21	1308.4	968.988	-734.635	1234.96	1117.51	-688.067	1427.02	560.963	-645.884	1493.71	120.341	-648.553	1658.72	79.5717	-360.12	1240.79	946.103	-364.708	1204.96	1099.53	-414.648	1114.4	545.14	-477.831	902.852	141.735	-442.961	1039.08	42.8966
502	0	-746.425	1319.84	970.234	-734.766	1246.34	1118.97	-688.268	1438.44	561.991	-645.89	1496.81	119.93	-646.957	1660.74	76.6232	-360.699	1252.68	945.856	-364.971	1216.47	1099.04	-414.617	1127.59	544.964	-476.85	907.183	146.231	-442.587	1039.75	42.7427
503	0	-746.949	1330.64	971.585	-734.929	1257.58	1120.61	-689.217	1448.25	562.496	-646.088	1499.53	119.355	-645.979	1662.18	74.2142	-361.345	1264.69	945.824	-365.282	1228.15	1098.79	-414.257	1142.09	544.628	-475.702	913.156	151.083	-442.195	1040.2	42.6213
504	0	-747.668	1341.34	972.815	-735.265	1268.81	1122.22	-689.721	1458.19	562.585	-646.316	1501.26	118.663	-645.985	1663.16	71.7796	-362.167	1276.92	945.944	-365.691	1239.81	1098.96	-413.676	1157.83	544.08	-474.197	917.905	156.573	-441.895	1040.97	42.8335
505	0	-748.342	1351.62	973.866	-735.738	1280.01	1123.88	-690.022	1466.64	562.365	-646.634	1502.75	117.881	-646.492	1663.95	69.5271	-363.03	1289.16	946.236	-366.114	1251.45	1099.25	-413.002	1174.69	543.326	-472.836	924.417	162.619	-441.497	1041.55	43.3698
506	0	-749.294	1361.79	974.818	-736.29	1291.05	1125.46	-690.52	1473.6	561.937	-647.171	1504.21	117.114	-646.786	1664.73	67.5707	-363.97	1301.49	946.568	-366.641	1262.98	1099.73	-411.6	1193.01	542.595	-471.465	931.694	169.26	-441.231	1042.27	44.1259
507	0	-750.223	1371.93	975.768	-736.82	1301.93	1127.17	-690.963	1479.11	561.332	-647.439	1505.53	116.328	-646.698	1665.46	65.7843	-365.019	1313.88	947.121	-367.295	1274.35	1100.29	-410.166	1212.22	541.746	-470.202	941.15	176.572	-440.926	1043.5	45.1496
508	0	-751.162	1382.26	976.787	-737.332	1312.53	1128.81	-691.069	1483.46	560.671	-647.415	1506.59	115.73	-646.567	1666.05	64.4018	-366.055	1326.32	947.819	-367.969	1285.33	1100.88	-408.398	1232.37	540.956	-468.453	950.119	184.912	-440.636	1045.43	46.4075
509	0	-752.109	1392.12	977.857	-737.781	1322.83	1130.48	-692.294	1487.45	559.99	-647.262	1507.2	115.279	-646.645	1666.45	63.8013	-366.93	1338.54	948.48	-368.459	1295.9	1101.49	-406.775	1253.16	539.916	-467.002	962.262	193.472	-440.321	1048.25	48.3448
510	0	-753.063	1401.24	978.956	-738.114	1332.81	1132.12	-693.955	1491.69	559.674	-647.135	1507.33	115.026	-646.709	1666.78	63.3738	-367.809	1350.65	949.394	-369.048	1306.19	1102.08	-404.9	1275.12	539.055	-465.14	975.253	202.516	-439.571	1051.91	50.7652
511	0	-753.895	1410.86	980.359	-738.462	1342.36	1133.64	-694.364	1495.31	559.556	-647.105	1507.53	114.848	-646.857	1667.06	63.0625	-368.588	1362.48	950.181	-369.442	1316.16	1102.55	-403.19	1297.89	538.063	-462.768	990.109	212.061	-438.963	1056.4	53.7979
512	0	-754.647	1420.14	981.615	-738.651	1351.55	1135.1	-694.505	1498.61	559.61	-647.088	1507.75	114.699	-647.116	1667.3	62.7192	-369.349	1373.94	950.867	-369.626	1325.93	1102.94	-401.534	1321.45	537.25	-459.901	1005.93	221.393	-438.159	1061.84	57.2757
513	0	-755.307	1428.54	982.798	-738.819	1360.54	1136.47	-695.054	1501.64	559.67	-647.219	1507.88	114.518	-647.363	1667.56	62.407	-370.019	1385.14	951.498	-369.789	1335.12	1103.27	-399.405	1345.69	536.506	-457.15	1025.24	230.295	-437.471	1068.32	61.3561
514	0	-755.952	1436.63	983.997	-739.038	1369.44	1137.96	-695.861	1504.54	559.685	-647.313	1508.08	114.338	-647.569	1667.86	62.1014	-370.568	1395.48	952.001	-369.824	1344.04	1103.35	-397.438	1369.79	536.329	-454.155	1045.19	238.338	-436.972	1075.71	65.6209
515	0	-756.343	1444.72	985.093	-739.203	1378.17	1139.35	-696.327	1507.29	559.697	-647.338	1508.36	114.14	-647.675	1668.07	61.9046	-371.041	1405.42	952.476	-369.833	1352.68	1103.51	-395.753	1393.54	536.955	-450.594	1065.13	245.14	-436.639	1084.07	69.7104
516	0	-756.735	1452.82	986.064	-739.439	1386.84	1140.7	-696.729	1510.17	559.721	-647.388	1508.6	113.996	-647.801	1668.27	61.6727	-371.398	1415.1	953.088	-369.847	1361.08	1103.79	-394.009	1416.85	538.354	-447.51	1086.59	251.224	-436.043	1095.12	73.433
517	0	-757.033	1461	986.844	-739.803	1395.71	1141.96	-697.15	1513.02	559.698	-647.394	1508.81	113.841	-647.827	1668.43	61.4921	-371.664	1424.56	953.863	-369.857	1369.46	1104.23	-392.473	1439.57	540.373	-444.059	1105.4	257.505	-434.786	1111.55	78.9431
518	0	-757.251	1469.34	987.489	-740.465	1405.21	1143.06	-698.09	1516.16	559.752	-647.36	1509	113.734	-647.777	1668.59	61.3709	-371.889	1433.85	954.566	-369.349	1378.13	1104.79	-391.167	1461.71	542.946	-441.589	1125.2	263.68	-433.144	1133.43	84.3808
519	0	-757.539	1477.77	987.869	-741.571	1415.46	1143.91	-698.273	1518.52	559.821	-647.273	1509.15	113.695	-647.784	1668.68	61.2731	-371.801	1443.16	955.258	-368.568	1387.56	1105.47	-390.263	1483.13	546	-439.466	1146.59	268.672	-430.863	1159.56	89.1927
520	0	-757.558	1486.31	987.976	-742.936	1426.28	1144.38	-698.366	1520.5	559.926	-647.204	1509.16	113.694	-647.733	1668.68	61.247	-371.577	1452.65	955.991	-367.394	1397.54	1106.18	-389.655	1503.98	549.663	-438.374	1169.84	272.23	-428.345	1187.72	93.2111
521	0	-757.636	1494.87	987.828	-744.46	1437.41	1144.54	-698.546	1522.12	560.105	-647.154	1509.12	113.701	-647.754	1668.69	61.2472	-371.242	1462.36	956.676	-366.388	1407.47	1107.02	-389.348	1524.47	553.806	-436.609	1191.93	273.867	-425.501	1216.64	96.3221
522	0	-757.74	1503.3	987.566	-745.851	1448.58	1144.62	-698.677	1523.43	560.261	-646.977	1509.07	113.764	-647.785	1668.65	61.2913	-370.807	1472.31	957.563	-365.422	1417.16	1108.14	-389.204	1544.5	558.2	-435.134	1215.03	274.79	-422.042	1247.03	98.4789
523	0	-757.711	1511.49	987.376	-746.829	1459.42	1144.79	-698.963	1524.61	560.448	-646.908	1508.89	113.738	-647.846	1668.61	61.2929	-370.451	1482.39	958.76	-365.072	1427.49	1109.94	-389.241	1564.09	562.657	-433.83	1238.93	274.275	-418.834	1276.22	99.1596
524	0	-757.618	1519.47	987.347	-747.458	1469.61	1145.27	-699.418	1526.01	560.639	-646.875	1508.82	113.763	-647.901	1668.6	61.2921	-370.096	1492.38	960.435	-365.181	1437.47	1112.38	-389.397	1583.2	567.018	-432.578	1263.16	272.345	-415.311	1305.61	98.9498
525	0	-757.46	1527.24	987.441	-747.651	1479.06	1145.95	-699.841	1527.56	560.809	-646.786	1508.81	113.788	-647.971	1668.63	61.2728	-369.854	1502.03	962.537	-365.816	1446.5	1115.21	-389.556	1601.81	571.169	-431.702	1287.89	269.323	-411.749	1335.93	97.7963
526	0	-757.309	1534.87	987.543	-747.589	1487.7	1146.72	-700.512	1529.65	561.004	-646.748	1508.84	113.827	-648.057	1668.63	61.2452	-369.737	1511.19	964.977	-366.773	1455.57	1118.14	-389.805	1619.72	575.094	-429.69	1312.34	265.682	-407.712	1367.2	96.8807
527	0	-757.158	1542.38	987.522	-747.438	1495.95	1147.38	-700.726	1531.81	561.08	-646.643	1508.85	113.854	-648.145	1668.61	61.201	-369.558	1520.79	967.649	-367.596	1464.23	1120.84	-390.167	1636.85	578.713	-429.488	1338.14	260.395	-403.972	1399.46	95.1216
528	0	-757.025	1549.83	987.461	-747.312	1504.04	1147.72	-700.689	1534.23	561.204	-646.538	1508.87	113.915	-648.216	1668.69	61.0972	-369.319	1530.74	970.307	-368.272	1472.61	1123.16	-390.524	1653.46	582.141	-428.76	1363.97	254.484	-400.056	1433.24	93.465
529	0	-756.784	1557.34	987.131	-747.355	1511.92	1147.82	-698.956	1535.81	561.137	-646.425	1509.06	113.979	-648.172	1668.87	60.8514	-369.044	1540.54	972.677	-368.843	1481	1125.13	-389.827	1670.3	585.365	-427.955	1390.1	247.699	-396.238	1468.01	91.6546
530	0	-756.891	1564.65	986.781	-747.43	1519.89	1147.71	-698.517	1538.4	561.131	-646.301	1509.37	114.032	-648.081	1669.09	60.4767	-368.641	1550.42	974.908	-369.107	1490.03	1126.85	-389.853	1685.44	588.398	-426.491	1417.15	240.027	-392.475	1503.38	89.6744
531	0	-758.093	1570.83	985.902	-747.699	1528.25	1147.25	-697.917	1541.08	561.107	-646.061	1509.7	114.09	-647.957	1669.39	60.0798	-368.306	1560.3	976.853	-369.043	1499.31	1128.47	-390.35	1699.01	591.193	-425.531	1444.66	231.511	-388.842	1539.39	87.5534
532	0	-757.985	1578.52	985.273	-748.059	1536.82	1146.69	-697.673	1544	561.135	-645.913	1510.03	114.247	-647.809	1669.65	59.6753	-367.918	1570.25	978.527	-368.985	1509.17	1129.92	-390.553	1711.62	593.767	-424.303	1472.67	222.503	-385.37	1575.66	85.3313
533	0	-757.74	1586.25	984.606	-748.272	1545.36	1146.06	-697.556	1547.12	561.144	-645.509	1510.41	114.361	-647.64	1669.92	59.2738	-367.534	1580.06	980.054	-369.025	1519.1	1131.38	-390.621	1723.76	595.975	-423.96	1501.59	213.09	-382.125	1612.05	82.8553
534	0	-757.532	1594.06	983.854	-748.217	1554.01	1145.56	-697.326	1550.43	561.1	-645.242	1510.76	114.518	-647.431	1670.19	58.8965	-367.072	1589.95	981.414	-369.218	1529.29	1132.57	-390.45	1735.11	597.655	-422.671	1531.22	203.082	-379.036	1648.72	80.2746
535	0	-757.352	1601.95	983.106	-748.462	1562.63	1144.79	-697.106	1553.92	561.077	-645.012	1511.19	114.665	-647.18	1670.48	58.4524	-366.594	1599.78	982.482	-369.362	1539.43	1133.57	-390.044	1745.77	598.74	-421.631	1561.34	192.973	-376.147	1685.58	77.8089
536	0	-757.101	1609.84	982.327	-748.527	1571.22	1144.02	-696.841	1557.43	561.03	-644.772	1511.7	114.813	-646.942	1670.81	57.9839	-366.126	1609.45	983.312	-369.487	1550.47	1134.35	-389.415	1755.85	599.226	-420.924	1592.19	182.85	-373.335	1722.56	75.7118
537	0	-756.994	1617.85	981.52	-748.902	1579.73	1143.12	-696.532	1561.18	560.927	-644.568	1512.16	114.996	-646.805	1671.06	57.5233	-365.628	1618.9	983.852	-369.449	1560.1	1134.59	-388.592	1765.22	599.01	-419.598	1623.51	173.22	-370.73	1759.65	74.1398
538	0	-756.856	1625.9	980.739	-749.421	1588.07	1142.13	-696.344	1565.19	560.878	-644.422	1512.54	115.184	-646.925	1671.47	57.2793	-364.946	1628.58	984.078	-369.318	1569.58	1134.49	-387.805	1773.91	598.193	-417.986	1655.57	164.262	-368.299	1796.69	73.1912
539	0	-756.819	1633.99	979.882	-750.148	1596.29	1141.08	-696.242	1569.4	560.747	-644.255	1512.92	115.42	-646.905	1671.61	57.0918	-364.432	1637.96	984.043	-369.142	1579.19	1134.11	-386.785	1781.82	596.62	-417.168	1687.38	155.951	-366.3	1833.46	72.7812
540	0	-756.787	1642.07	979.02	-750.32	1604.79	1139.98	-695.962	1573.68	560.473	-644.077	1513.45	115.634	-646.865	1671.77	56.8745	-363.929	1647.29	983.745	-368.947	1589.13	1133.53	-385.647	1789.1	594.502	-415.118	1720.02	148.599	-364.864	1870.14	72.8612
541	0	-756.864	1650.25	978.186	-750.417	1613.34	1138.87	-695.74	1578.03	560.3	-643.943	1513.86	115.846	-646.867	1671.95	56.6595	-363.546	1656.53	983.192	-368.739	1599.29	1132.77	-384.363	1795.97	591.968	-414.162	1752.94	141.515	-364.164	1906.43	73.2581
542	0	-756.885	1658.49	977.346	-750.51	1621.96	1137.92	-695.635	1582.73	560.071	-643.561	1514.28	116.141	-646.85	1672.12	56.4619	-363.243	1665.82	982.436	-368.677	1609.48	1131.95	-383.076	1802.45	589.126	-412.463	1785.8	136.239	-364.261	1942.27	73.9071
543	0	-756.951	1666.81	976.399	-750.188	1630.68	1137.03	-695.275	1587.42	559.745	-643.364	1514.77	116.414	-646.857	1672.29	56.3132	-363.047	1675.2	981.514	-368.681	1619.7	1131.05	-382.225	1808.75	585.984	-411.057	1817.93	132.114	-364.751	1977.73	75.5338
544	0	-756.926	1675.25	975.389	-749.661	1639.56	1136.08	-695.118	1592.34	559.362	-643.17	1515.32	116.759	-646.672	1672.18	55.9758	-362.683	1684.57	980.239	-368.739	1630.03	1130.06	-381.799	1814.68	582.767	-411.318	1849.09	128.67	-365.55	2012.19	77.5486
545	0	-756.899	1683.98	974.357	-749.17	1648.65	1134.96	-694.864	1597.33	558.945	-643.011	1515.8	117.049	-646.666	1672.3	55.7869	-362.237	1693.84	978.764	-368.559	1640.47	1128.9	-381.377	1820.56	579.435	-408.87	1879.01	126.703	-366.762	2044.49	79.9595
546	0	-756.839	1692.87	973.13	-748.748	1658.09	1133.64	-694.588	1602.51	558.509	-642.878	1516.28	117.338	-646.668	1672.47	55.6031	-361.76	1703.22	977.017	-368.184	1651.38	1127.6	-380.931	1826.66	576.235	-406.504	1907.36	126.163	-368.107	2075.93	83.8072
547	0	-756.649	1701.97	971.72	-748.385	1667.86	1132.25	-694.254	1607.74	558.071	-642.799	1516.85	117.737	-646.676	1672.62	55.4055	-361.348	1712.95	975.117	-367.731	1662.29	1126.16	-380.292	1832.92	573.123	-404.711	1934.42	127.138	-369.452	2105.1	88.5288
548	0	-756.507	1711.36	970.191	-747.791	1678.01	1130.7	-693.953	1613.18	557.648	-642.703	1517.39	118.1	-646.669	1672.8	55.1535	-360.866	1722.99	973.161	-367.127	1673.45	1124.61	-379.996	1839.15	570.038	-403.732	1958.86	128.443	-370.661	2131.4	94.2383
549	0	-756.165	1720.95	968.572	-747.361	1688.32	1128.89	-693.566	1618.34	557.093	-642.642	1517.96	118.541	-646.676	1673.01	54.8879	-360.187	1733.34	971.177	-366.446	1684.7	1122.97	-379.732	1845.79	567.281	-403.521	1980.62	129.972	-371.717	2154.89	100.463
550	0	-755.918	1730.74	966.873	-746.918	1698.68	1127.1	-693.232	1624.11	556.608	-642.582	1518.57	119.016	-646.661	1673.22	54.6312	-359.402	1743.9	969.375	-365.611	1696.19	1121.38	-379.619	1853.39	564.861	-404.273	1999.67	130.75	-372.254	2174.92	106.527
551	0	-755.397	1740.55	965.099	-746.278	1709.19	1125.23	-692.929	1629.95	556.052	-642.527	1519.18	119.584	-646.62	1673.45	54.3553	-358.639	1754.65	967.762	-364.941	1707.45	1119.9	-379.649	1862.38	562.932	-403.664	2015.64	129.978	-372.397	2191.5	111.745
552	0	-754.845	1750.42	963.344	-745.734	1719.82	1123.38	-692.609	1636.18	555.546	-642.414	1519.93	120.292	-646.604	1673.72	54.097	-357.97	1765.59	966.371	-364.276	1718.53	1118.71	-379.906	1872.8	561.551	-405.497	2028.22	128.653	-372.346	2204.35	115.236
553	0	-754.316	1760.48	961.618	-744.905	1730.54	1121.47	-692.667	1643.05	554.97	-642.304	1520.78	121.078	-646.52	1673.99	53.88	-357.422	1776.64	965.133	-363.79	1729.33	1117.69	-380.133	1884.39	560.623	-407.163	2037.95	127.398	-372.427	2214.09	116.706
554	0	-753.455	1770.45	959.793	-744.196	1741.29	1119.59	-691.859	1649.77	554.452	-642.244	1521.78	122.077	-646.537	1674.29	53.6232	-356.832	1787.72	964.12	-363.302	1740.03	1116.81	-380.424	1897.06	559.991	-408.858	2045.42	126.879	-372.669	2221.05	115.523
555	0	-752.602	1780.57	958.046	-743.471	1752.14	1117.76	-690.988	1656.76	553.936	-642.208	1522.94	123.328	-646.585	1674.67	53.3497	-355.973	1798.73	963.402	-362.821	1750.61	1116.09	-380.741	1910.17	559.663	-410.447	2051.58	125.943	-373.31	2225.44	110.591
556	0	-751.573	1790.49	956.383	-742.598	1763.11	1116.03	-690.087	1664.1	553.506	-642.147	1524.28	124.775	-646.628	1675.14	53.1431	-354.94	1809.9	963.06	-362.272	1761.16	1115.54	-381.192	1923.21	559.683	-411.508	2057.07	124.695	-374.101	2229.15	102.975
557	0	-750.649	1800.74	954.995	-741.736	1774.06	1114.47	-689.13	1671.82	553.178	-642.099	1525.74	126.544	-646.711	1675.65	52.9886	-353.764	1821.33	962.984	-361.667	1771.98	1115.05	-382.007	1936.28	559.91	-415.293	2060.62	123.179	-375.503	2232.48	96.4525
558	0	-751.518	1812.15	954.019	-740.923	1785.05	1113.01	-688.095	1679.96	553.092	-642.063	1527.47	128.651	-646.845	1676.21	52.8846	-352.632	1833.16	963.007	-360.984	1783.06	1114.73	-382.714	1949.71	560.333	-419.127	2064.2	121.779	-377.623	2235.26	92.2229
559	0	-750.518	1822.6	953.06	-739.971	1796.07	1111.66	-686.926	1688.49	553.086	-642.036	1529.25	130.964	-647.035	1676.73	52.7634	-351.62	1845.4	963.191	-360.027	1794.5	1114.62	-383.491	1962.18	560.552	-421.47	2068.27	120.732	-380.283	2237.86	88.6706
560	0	-749.196	1833.11	952.313	-738.992	1807.02	1110.58	-685.803	1697.8	553.171	-642.16	1531.38	133.752	-647.307	1677.33	52.6319	-350.627	1857.86	963.692	-358.964	1806.36	1114.83	-383.958	1975.16	561.051	-424.454	2071.63	118.821	-382.941	2241.38	84.1297
561	0	-747.282	1843.67	951.705	-737.99	1817.91	1109.66	-684.711	1707.91	553.354	-642.236	1533.9	136.877	-647.582	1678	52.4889	-349.659	1870.61	964.461	-357.784	1818.49	1115.54	-384.026	1987.51	561.87	-419.812	2078.83	120.244	-384.814	2244.36	79.6064
562	0	-746.439	1854.92	951.439	-736.944	1828.71	1108.97	-683.551	1718.88	553.537	-642.319	1536.85	140.292	-647.946	1678.69	52.4117	-348.735	1883.67	965.688	-356.705	1830.85	1116.86	-383.461	1999.86	563.17	-420.808	2081.11	118.971	-385.254	2246.11	75.7169
563	0	-744.974	1866.13	951.37	-735.884	1839.6	1108.59	-682.461	1731.06	553.806	-642.47	1540.4	144.185	-648.439	1679.42	52.3109	-347.889	1896.71	967.249	-355.765	1843.36	1118.68	-382.512	2012.06	564.711	-420.831	2082.77	118.267	-384.864	2247.21	72.5974
564	0	-740.127	1873.99	951.107	-734.901	1850.62	1108.64	-681.418	1744.47	553.967	-642.703	1544.52	148.363	-648.841	1680.02	52.2719	-346.947	1909.43	969.317	-354.963	1855.68	1120.95	-381.292	2023.76	566.316	-420.6	2083.83	117.854	-384.489	2247.82	69.8479
565	0	-738.687	1885.13	951.449	-733.961	1861.76	1108.99	-680.605	1759.17	554.08	-643.006	1549.31	153.261	-649.306	1680.77	52.3561	-345.743	1921.65	971.536	-354.174	1867.98	1123.46	-380.058	2034.55	567.726	-420.273	2084.9	117.659	-384.263	2248.8	67.9283
566	0	-737.384	1895.53	951.931	-732.837	1873.21	1109.65	-680.02	1775.16	554.151	-643.409	1554.85	158.57	-649.723	1681.68	52.4672	-344.422	1933.4	973.891	-353.315	1879.98	1126.11	-378.673	2044.29	568.836	-420.04	2086.04	117.319	-384.262	2249.63	66.0113
567	0	-735.486	1908.91	953.074	-731.772	1884.73	1110.55	-679.664	1792.28	554.244	-643.595	1561.25	164.479	-649.911	1682.71	52.6983	-342.959	1944.74	975.999	-352.131	1891.7	1128.65	-377.305	2052.81	569.68	-420.206	2086.9	116.939	-384.176	2250.26	64.7986
568	0	-733.755	1921.61	954.14	-730.483	1896.49	1111.68	-679.923	1810.68	554.341	-643.889	1568.76	171.188	-650.592	1683.88	53.1425	-341.407	1955.85	977.967	-350.641	1903.08	1130.93	-375.976	2060.36	570.077	-420.249	2087.73	116.542	-384.133	2250.81	64.0654
569	0	-731.963	1933.74	955.359	-728.998	1908.26	1113.21	-680.595	1830.4	554.37	-644.317	1577.47	178.593	-650.995	1685.4	53.6684	-339.698	1966.79	979.529	-348.926	1914.2	1132.83	-374.879	2066.8	569.979	-418.179	2090.17	117.39	-384.02	2251.18	63.4746
570	0	-730.06	1946.02	956.736	-727.411	1920.16	1114.97	-681.403	1851.27	554.385	-644.789	1587.4	186.816	-651.269	1687.52	54.5379	-337.726	1977.45	980.763	-347.006	1925.32	1134.48	-373.981	2072.45	569.605	-415.377	2092.05	118.678	-383.935	2251.59	63.0787
571	0	-728.327	1958.31	958.229	-725.092	1932.27	1116.85	-681.873	1872.99	554.109	-645.359	1598.88	195.41	-651.477	1690.28	55.6223	-335.789	1987.74	981.732	-344.889	1935.95	1135.83	-373.155	2077.2	569.157	-415.921	2092.62	118.954	-383.952	2251.77	62.7555
572	0	-726.629	1970.47	959.824	-723.121	1943.92	1118.81	-682.251	1895.43	553.834	-646.061	1611.83	204.651	-651.814	1693.9	57.5104	-333.998	1997.55	982.608	-342.841	1946.3	1136.98	-372.283	2081.07	568.798	-416.048	2093.07	118.834	-383.515	2252.89	63.3485
573	0	-724.911	1982.77	961.52	-721.664	1954.96	1120.74	-682.84	1918.74	553.829	-646.695	1626.75	214.721	-652.133	1698.47	59.9889	-332.395	2006.87	983.503	-340.922	1956.33	1138.05	-371.197	2084.55	568.67	-416.262	2092.97	118.655	-383.467	2252.94	63.1015
574	0	-723.165	1994.73	963.046	-720.552	1965.43	1122.48	-683.331	1942.54	553.935	-647.042	1643.45	224.29	-652.107	1704.24	63.424	-331.071	2015.71	984.416	-339.264	1966.17	1139.14	-369.972	2087.83	568.774	-416.118	2093.03	118.513	-383.194	2253.09	63.011
575	0	-721.548	2006.34	964.354	-719.482	1975.79	1123.91	-683.872	1966.63	554.328	-647.566	1662.03	233.556	-651.511	1711.21	67.4713	-329.834	2024.61	985.477	-337.824	1975.87	1140.43	-368.639	2091.15	568.991	-416.098	2092.81	118.516	-382.868	2253.4	63.0628
576	0	-720.149	2017.99	965.604	-718.663	1985.84	1125.07	-684.353	1990.7	555.141	-648.129	1681.97	241.739	-650.51	1719.31	71.2099	-328.721	2033.69	986.59	-336.535	1985.5	1141.71	-367.387	2094.67	569.194	-415.686	2092.78	118.704	-382.71	2253.32	62.9598
577	0	-718.929	2029.22	966.602	-717.882	1995.67	1125.93	-685.283	2014.33	556.614	-648.68	1702.81	248.446	-649.931	1728.78	75.2294	-327.685	2043.06	987.749	-335.55	1995.23	1143.08	-366.155	2098.33	569.413	-416.121	2092.24	118.265	-382.647	2252.98	62.7337
578	0	-717.971	2040.31	967.734	-717.161	2005.29	1126.65	-687.374	2037.25	558.972	-649.148	1723.28	255.153	-650.392	1741.62	81.953	-326.72	2052.81	988.917	-334.529	2005.07	1144.41	-365.001	2102.05	569.345	-416.086	2092.06	118.048	-382.823	2252.04	62.0216
579	0	-717.122	2051.36	968.96	-716.521	2014.59	1127.33	-682.885	2062.22	560.026	-649.015	1743.05	262.376	-651.305	1759.51	89.1346	-325.815	2062.58	989.937	-333.577	2015.09	1145.64	-364.02	2105.54	569.236	-415.96	2091.97	117.743	-382.713	2251.95	62.0098
580	0	-716.299	2061.64	970.093	-715.7	2023.66	1128.02	-680.839	2081.15	562.89	-648.3	1763.39	269.074	-652.327	1782.07	96.2797	-324.935	2072.26	990.861	-332.592	2025.02	1146.77	-363.122	2109.06	569.099	-415.171	2092.8	117.805	-382.642	2251.82	62.0317
581	0	-715.631	2072.01	971.377	-714.771	2032.56	1128.83	-680.065	2101.9	565.72	-647.238	1784.7	275.033	-653.368	1807.96	103.14	-324.148	2081.86	991.657	-331.519	2034.91	1147.67	-362.431	2112.07	568.977	-415.236	2092.62	117.696	-382.572	2251.71	62.0865
582	0	-715.109	2082.71	972.922	-713.703	2041.23	1129.82	-679.219	2123.26	569.035	-646.075	1807.1	279.912	-654.368	1835.77	109.063	-323.411	2091.24	992.235	-330.599	2044.4	1148.3	-361.823	2114.55	569.01	-415.836	2091.76	117.443	-382.517	2251.66	62.173
583	0	-714.592	2092.84	974.603	-712.503	2049.54	1130.92	-678.275	2144.33	572.89	-644.703	1830.33	283.344	-655.297	1864.37	114.202	-322.726	2100.43	992.709	-329.66	2053.39	1148.7	-361.252	2116.66	569.089	-415.932	2091.54	117.418	-382.497	2251.54	62.2213
584	0	-714.11	2102.94	976.577	-711.096	2057.7	1132.04	-677.24	2164.99	577.029	-643.508	1854.26	285.259	-656.049	1893.15	117.807	-322.157	2109.34	993.147	-328.794	2061.75	1148.92	-360.776	2118.54	569.189	-415.995	2091.4	117.495	-382.511	2251.43	62.3536
585	0	-713.571	2113.13	978.886	-709.603	2065.38	1133.65	-676.165	2185.65	581.297	-642.272	1878.6	285.802	-657.072	1922.21	120.197	-321.643	2117.98	993.648	-328.061	2069.59	1149.2	-360.369	2120.55	569.319	-415.981	2091.22	117.573	-382.413	2251.31	62.4048
586	0	-712.996	2122.65	981.191	-708.069	2072.9	1135.56	-674.859	2205.72	585.428	-641.156	1903.53	284.909	-657.914	1951.09	121.193	-321.124	2126.23	994.175	-327.449	2077.35	1149.7	-359.963	2122.72	569.447	-415.992	2091.13	117.656	-382.397	2251.19	62.4348
587	0	-712.389	2132.15	983.654	-706.43	2080.69	1137.67	-673.719	2225.58	589.365	-639.982	1928.97	283.044	-658.677	1980.49	121.206	-320.676	2134.27	994.815	-327.032	2084.82	1150.33	-359.617	2125.08	569.564	-416.008	2091.06	117.742	-382.342	2251.18	62.4902
588	0	-711.789	2141.81	986.158	-704.813	2088.03	1139.67	-672.583	2244.89	593.029	-638.759	1954.84	280.075	-659.271	2010.98	120.458	-320.192	2142.07	995.349	-326.995	2092.06	1150.98	-359.236	2127.69	569.654	-416.007	2091.06	117.828	-382.293	2251.15	62.4187
589	0	-711.221	2151.97	988.706	-703.186	2095.63	1141.5	-671.427	2263.62	596.409	-637.494	1981.2	276.177	-659.604	2042.4	119.03	-319.747	2149.7	995.748	-327.023	2098.97	1151.44	-358.96	2130.48	569.686	-416.035	2091.17	117.895	-382.154	2251.16	62.2789
590	0	-710.651	2161.65	990.817	-701.634	2103.56	1142.79	-670.054	2281.48	599.362	-636.181	2007.95	271.383	-659.685	2075.16	117.224	-319.253	2157.15	995.888	-326.995	2105.45	1151.64	-358.645	2133.38	569.688	-416.128	2091.2	117.912	-382.07	2251.31	61.9684
591	0	-710.069	2171.74	992.807	-700.341	2111.71	1143.83	-668.776	2298.93	602.248	-634.336	2034.14	265.482	-659.511	2108.85	114.919	-318.757	2164.4	995.937	-326.82	2112.41	1151.66	-358.382	2136.47	569.612	-416.134	2091.45	118.026	-381.905	2251.51	61.6645
592	0	-709.455	2181.91	994.521	-699.11	2120.2	1144.62	-668.156	2316.26	605.149	-633.142	2061.8	258.749	-659.08	2143.47	112.106	-318.274	2171.53	995.657	-326.409	2120.67	1151.56	-358.176	2139.51	569.525	-416.194	2091.83	118.149	-381.764	2251.76	61.3558
593	0	-708.77	2191.82	996.054	-698.121	2128.51	1145.36	-667.54	2332.77	607.904	-632.117	2090.27	251.276	-658.391	2178.78	108.996	-317.759	2178.6	995.211	-325.759	2126.79	1150.98	-358.076	2142.47	569.393	-416.431	2092.09	118.336	-381.647	2251.96	61.0695
594	0	-708.13	2201.86	997.391	-697.109	2137.11	1146.02	-666.676	2348.06	610.103	-631.129	2119.36	243.233	-657.52	2214.9	105.652	-317.244	2185.87	994.659	-325.011	2134.06	1150.4	-358.1	2145.59	569.378	-416.736	2092.29	118.539	-381.512	2252.11	60.7714
595	0	-707.513	2211.96	998.576	-696.183	2146.11	1146.66	-665.857	2362.52	612.297	-630.101	2149	234.572	-656.502	2251.78	102.331	-316.86	2193.97	994.053	-324.075	2141.98	1149.57	-358.065	2148.64	569.238	-417.054	2092.41	118.698	-381.341	2252.33	60.5533
596	0	-707.012	2221.68	999.409	-695.414	2155.65	1147.14	-664.814	2375.85	613.98	-629.103	2179.5	225.595	-655.435	2289.29	99.2107	-316.328	2200.09	992.845	-323.127	2150.2	1148.61	-358.08	2151.94	569.175	-417.318	2092.57	118.826	-380.722	2253.69	61.3123
597	0	-706.638	2231.87	1000.18	-694.738	2165.26	1147.57	-663.641	2388.12	615.157	-627.801	2210.31	216.306	-654.508	2327.34	96.6093	-315.908	2207.03	991.512	-322.064	2158.71	1147.55	-358.045	2154.98	568.955	-417.596	2092.68	118.934	-380.984	2252.74	60.2652
598	0	-706.317	2241.65	1000.63	-694.099	2174.98	1147.84	-662.508	2399.49	615.739	-626.772	2242.06	207.165	-653.768	2365.8	94.6364	-315.44	2214.55	990.224	-321.116	2167.46	1146.41	-358.146	2158.07	568.791	-417.794	2092.94	119.123	-380.791	2252.82	60.0571
599	0	-706.052	2251.35	1000.87	-693.459	2184.92	1148.08	-661.35	2410.06	615.812	-625.501	2274.23	198.064	-653.336	2404.28	93.3106	-315.002	2222.35	988.969	-320.24	2176.1	1145.27	-357.99	2161.11	568.642	-418.035	2093.22	119.263	-380.614	2252.99	59.9144
600	0	-705.792	2260.77	1000.9	-692.734	2195	1148.23	-660.287	2419.87	615.237	-623.94	2306.48	189.091	-653.113	2442.64	92.6307	-314.632	2230.15	987.689	-319.563	2184.69	1144.28	-357.929	2164.2	568.566	-418.253	2093.35	119.403	-380.454	2253.22	59.7925
601	0	-705.518	2270.3	1000.78	-691.987	2204.81	1148.11	-659.313	2428.78	613.776	-622.919	2339.83	181.004	-652.958	2480.83	92.5966	-314.159	2237.95	986.711	-319.094	2193.31	1143.3	-357.884	2167.29	568.44	-418.473	2093.47	119.562	-380.297	2253.39	59.6397
602	0	-705.248	2279.53	1000.5	-691.267	2214.31	1147.98	-658.514	2436.74	611.692	-621.392	2372.6	173.081	-652.738	2518.68	93.2548	-313.789	2245.46	985.712	-318.772	2201.97	1142.49	-357.87	2170.41	568.311	-418.666	2093.75	119.768	-380.187	2253.58	59.4289
603	0	-704.942	2288.66	1000.04	-690.508	2223.73	1147.59	-657.851	2443.86	608.796	-619.482	2404.84	165.527	-652.061	2556.24	94.3596	-313.394	2252.98	984.808	-318.489	2210.35	1141.73	-357.956	2173.7	568.165	-418.871	2094.04	119.968	-380.094	2253.73	59.2295
604	0	-704.634	2297.79	999.314	-689.813	2233.22	1147.06	-657.287	2451.32	605.534	-618.667	2438.05	159.806	-650.667	2593.5	95.6837	-313.024	2260.56	983.835	-318.28	2218.73	1140.93	-357.964	2177.17	568.054	-418.869	2094.63	120.358	-379.962	2254.02	59.1676
605	0	-704.285	2306.87	998.367	-689.161	2242.75	1146.33	-656.819	2460.4	602.312	-618.666	2471.7	155.291	-648.243	2630.29	97.0628	-312.595	2268.39	982.949	-318.017	2227.09	1139.97	-357.996	2180.91	567.99	-419.281	2094.93	120.771	-379.876	2254.2	58.7705
606	0	-703.944	2316.3	997.188	-688.669	2252.63	1145.39	-656.726	2464.59	598.155	-619.976	2506.45	152.46	-644.529	2666.49	98.4241	-312.157	2276.28	981.907	-317.756	2236.01	1138.98	-357.964	2184.83	567.922	-419.861	2095.06	121.257	-379.249	2255.92	59.4466
607	0	-703.546	2326.06	995.71	-688.279	2262.69	1144.29	-656.553	2467.81	593.624	-620.34	2538.56	150.673	-639.841	2701.44	99.7591	-311.731	2284.3	980.719	-317.496	2244.84	1137.77	-357.935	2189.09	567.843	-419.874	2095.81	121.554	-379.279	2256.07	59.0773
608	0	-703.161	2335.9	994.055	-688.086	2272.99	1143.08	-655.844	2473.27	590.119	-620.947	2568.89	150.334	-634.622	2734.55	101.143	-311.435	2292.83	979.568	-317.247	2253.79	1136.46	-358.137	2193.6	567.741	-420.241	2096.48	122.193	-379.265	2256.34	58.7745
609	0	-702.805	2345.87	992.213	-688.004	2283.52	1141.67	-655.206	2478.77	586.718	-621.944	2597.29	151.159	-629.131	2765.15	103.064	-311.225	2301.46	978.253	-317.103	2262.99	1135.01	-358.309	2198.54	567.522	-420.574	2097.6	122.686	-379.303	2256.49	58.3748
610	0	-702.474	2356	990.19	-688.025	2294.38	1140.25	-654.591	2484.32	583.335	-622.573	2622.85	152.528	-623.791	2792.97	106.628	-311.037	2310.31	976.841	-317.004	2272.78	1133.56	-358.538	2204.1	567.215	-420.891	2098.55	123.233	-379.333	2256.71	58.0917
611	0	-702.254	2366.33	988.015	-688.158	2305.24	1138.68	-654.04	2490.12	580.088	-622.572	2644.96	153.942	-619.468	2820.59	113.515	-310.927	2319.81	975.453	-316.961	2282.77	1132.02	-358.667	2210.34	566.848	-421.347	2099.59	124.025	-379.332	2256.94	57.8851
612	0	-702.148	2376.8	985.859	-688.234	2315.72	1137.04	-653.711	2496.94	577.343	-621.751	2663.27	154.815	-615.075	2837.37	118.56	-310.88	2329.09	973.754	-316.806	2292.69	1130.48	-359.923	2215.63	566.205	-421.812	2100.57	124.864	-379.411	2257	57.6449
613	0	-702.248	2387.12	983.836	-688.246	2326.2	1135.4	-653.444	2505.51	575.324	-620.195	2677.63	154.489	-612.275	2853.24	125.565	-310.901	2338.93	972.188	-316.833	2303.04	1128.86	-360.301	2222.4	565.528	-422.432	2101.67	125.732	-379.487	2257.19	57.5383
614	0	-702.449	2397.47	982.146	-688.271	2336.67	1133.82	-652.874	2515.76	573.995	-618.27	2688.26	152.663	-611.102	2865.02	131.985	-310.983	2348.56	970.533	-316.883	2313.22	1127.2	-360.525	2229.98	564.875	-422.993	2102.86	126.776	-379.653	2257.35	57.3704
615	0	-702.548	2407.63	980.884	-688.271	2346.72	1132.37	-652.081	2527.31	573.062	-616.211	2696.03	149.732	-611.351	2876.68	138.019	-311.176	2358.75	969.011	-316.996	2323.47	1125.63	-361.046	2237.6	564.118	-423.451	2104.15	128.01	-379.737	2257.58	57.2489
616	0	-702.645	2417.7	979.781	-688.274	2356.42	1130.93	-651.193	2539.82	572.425	-614.091	2701.52	146.36	-611.849	2883.08	140.616	-311.355	2368.6	967.374	-317.082	2333.42	1123.99	-361.575	2245.34	563.313	-423.837	2105.39	129.424	-379.792	2257.84	57.0626
617	0	-702.766	2427.89	978.865	-688.302	2366.18	1129.63	-650.281	2552.23	571.779	-612.134	2705.17	143.309	-612.268	2885.64	139.292	-311.569	2378.56	965.993	-317.36	2343.86	1122.54	-362.014	2253.26	562.625	-424.144	2106.86	131.01	-379.821	2258.2	56.925
618	0	-702.876	2438.32	977.975	-688.459	2376.63	1128.39	-649.502	2564.46	571.275	-610.285	2707.38	140.859	-612.605	2886.01	134.216	-311.753	2388.5	964.741	-317.624	2354.08	1121.21	-362.424	2261.42	562.089	-424.466	2108.47	132.841	-379.881	2258.53	56.7318
619	0	-703.053	2449.26	977.178	-688.647	2387.55	1127.23	-648.79	2576.71	570.807	-608.217	2708.39	139.087	-612.938	2885.89	126.826	-311.951	2397.22	963.515	-318.019	2364.18	1120.04	-362.349	2270.31	561.635	-424.72	2110.16	134.871	-379.903	2258.89	56.5307
620	0	-703.24	2460.65	976.334	-689.041	2398.76	1126.18	-647.808	2589.57	570.774	-605.942	2709.37	137.525	-613.176	2885.19	118.921	-312.343	2407.14	962.604	-318.516	2374.44	1119.03	-363.008	2278.76	561.198	-424.796	2111.95	137.107	-379.859	2259.3	56.3539
621	0	-703.365	2472.51	975.643	-689.486	2410.26	1125.34	-646.844	2601.73	570.529	-603.509	2710.77	135.708	-613.574	2884.46	112.15	-312.795	2417.22	961.871	-319.126	2384.78	1118.05	-363.251	2288.05	560.8	-424.649	2114.05	139.698	-379.663	2259.74	56.1261
622	0	-703.476	2484.58	975.108	-690.006	2422.29	1124.8	-645.822	2613.56	570.225	-601.34	2712.16	133.976	-614.21	2881.51	106.508	-313.341	2427.35	961.184	-319.785	2395.26	1117.19	-363.622	2297.76	560.413	-424.362	2116.3	142.512	-379.451	2260.14	55.8955
623	0	-703.559	2496.99	974.942	-690.6	2434.27	1124.64	-645.007	2624.47	569.821	-600.664	2715.04	132.934	-614.833	2883.3	103.338	-313.973	2437.67	960.62	-320.518	2405.69	1116.35	-363.843	2308.15	560.204	-423.952	2118.94	145.727	-379.117	2260.81	55.7149
624	0	-703.714	2509.58	975.225	-691.137	2446.11	1124.99	-644.966	2634.41	569.678	-601.113	2719.4	132.407	-614.334	2885.98	99.2724	-314.654	2448.23	960.108	-321.188	2416.31	1115.53	-364.068	2319.38	560.085	-423.332	2121.99	149.34	-378.768	2261.23	55.464
625	0	-703.884	2521.88	975.964	-691.513	2457.6	1125.74	-645.4	2644.07	569.902	-601.504	2722.67	131.514	-613.449	2888.22	94.4259	-315.324	2459.03	959.704	-321.919	2426.91	1114.88	-364.135	2331.57	559.976	-422.617	2125.67	153.36	-378.351	2261.81	55.298
626	0	-704.063	2533.77	977.241	-691.931	2468.48	1126.89	-646.127	2653.67	570.334	-601.634	2725.6	130.86	-613.17	2889.73	90.9088	-316.148	2471	959.766	-322.672	2437.58	1114.28	-364.038	2344.82	559.795	-421.865	2129.67	157.736	-377.947	2262.55	55.2723
627	0	-704.334	2545.25	978.82	-692.273	2479.12	1128.47	-646.93	2663.36	570.721	-601.865	2727.74	130.35	-613.609	2890.84	88.3551	-317.043	2482.65	959.754	-323.461	2448	1113.82	-363.811	2358.95	559.362	-420.918	2134.39	162.408	-377.737	2263.07	55.2065
628	0	-704.882	2556.22	980.489	-692.696	2489.62	1130.23	-648.025	2673.03	571.152	-602.243	2729.15	129.79	-613.819	2891.97	85.8805	-318.007	2494.21	959.79	-324.188	2458.57	1113.53	-363.426	2374.35	558.757	-419.789	2140.62	166.647	-377.583	2263.62	55.3392
629	0	-705.728	2566.85	982.211	-693.164	2500.3	1132.28	-649.078	2682.23	571.427	-602.768	2731.06	129.238	-613.724	2893.04	83.5287	-319.161	2506.25	959.946	-324.993	2469.27	1113.33	-362.808	2390.91	557.972	-418.578	2145.39	173.768	-377.303	2264.62	55.6706
630	0	-706.763	2576.99	983.879	-693.818	2510.63	1134.33	-650.087	2690.64	571.671	-603.348	2732.97	128.636	-613.725	2893.97	81.2677	-320.425	2518.18	960.012	-325.842	2480.06	1113.26	-361.901	2408.55	557.075	-416.992	2152.67	179.51	-377.315	2264.56	56.0021
631	0	-707.907	2586.97	985.481	-694.616	2521.03	1136.41	-650.81	2697.65	571.675	-603.875	2734.52	128.028	-613.902	2894.75	79.2761	-321.841	2530.01	960.062	-326.692	2490.64	1113.27	-360.682	2427.25	556.1	-415.559	2160.66	186.201	-377.062	2265.31	56.6566
632	0	-709.249	2596.91	986.93	-695.657	2531.68	1138.33	-651.232	2703.51	571.516	-604.144	2735.71	127.477	-614.097	2895.49	77.6801	-323.326	2542.05	960.16	-327.597	2501.73	1113.36	-359.092	2446.91	554.981	-414.047	2169.74	193.814	-376.873	2266.95	57.714
633	0	-710.723	2606.68	988.003	-696.76	2541.92	1139.98	-651.304	2708.47	571.122	-604.077	2736.76	127.006	-613.883	2896.23	76.4678	-324.773	2554.28	960.407	-328.415	2512.48	1113.42	-357.382	2467.42	553.856	-412.355	2180.51	201.922	-376.598	2269.28	59.3956
634	0	-712.283	2616.13	988.72	-697.913	2552.11	1141.43	-652.281	2712.59	570.445	-603.889	2737.81	126.576	-613.553	2896.81	75.9225	-326.202	2565.99	960.561	-329.318	2523.06	1113.6	-355.631	2488.91	552.624	-412.154	2193.18	209.792	-376.13	2272.75	61.6426
635	0	-713.824	2625.45	989.197	-699.058	2561.94	1142.71	-652.961	2716.25	569.925	-603.667	2738.36	126.268	-613.32	2897.23	75.3501	-327.639	2578	961.074	-330.25	2533.29	1113.83	-354.265	2511.18	551.417	-409.202	2206.68	219.99	-375.666	2276.39	64.3279
636	0	-715.25	2634.21	989.651	-700.052	2571.21	1143.79	-653.741	2719.35	569.537	-603.554	2738.46	125.954	-613.434	2897.53	75.0475	-329.043	2589.39	961.54	-331.112	2542.94	1114.1	-353.026	2534.21	550.344	-407.074	2220.8	229.059	-374.971	2281.39	67.7104
637	0	-716.509	2642.51	990.385	-700.967	2580.12	1144.95	-654.855	2722.11	569.396	-603.599	2738.53	125.618	-613.666	2897.75	74.8295	-330.331	2600.24	961.915	-331.986	2552.27	1114.32	-351.812	2557.92	549.425	-404.83	2238.23	237.884	-374.295	2287.58	71.8041
638	0	-717.666	2650.31	991.496	-701.726	2588.81	1146.31	-656.398	2724.69	569.245	-603.676	2738.49	125.401	-613.886	2897.82	74.7764	-331.518	2610.81	962.44	-332.74	2561.06	1114.33	-350.609	2581.84	549.031	-402.764	2256.91	245.699	-373.915	2294.55	76.2217
639	0	-718.63	2658.08	992.845	-702.42	2597.16	1147.8	-657.438	2727.38	569.411	-603.803	2738.53	125.311	-614.206	2897.94	74.8245	-332.573	2620.72	962.885	-333.451	2569.32	1114.4	-349.688	2605.56	549.401	-398.35	2277.51	254.316	-373.539	2302.83	80.6512
640	0	-719.394	2665.92	994.246	-703.049	2605.59	1149.41	-658.22	2730.22	569.579	-603.886	2738.54	125.118	-614.456	2897.93	74.7508	-333.538	2630.25	963.364	-334.121	2577.15	1114.49	-348.752	2628.85	550.406	-396.093	2297.74	260.045	-373.378	2312.64	84.6069
641	0	-720.213	2673.89	995.524	-703.622	2613.7	1150.99	-658.506	2733.07	569.695	-604.029	2738.68	124.998	-614.645	2897.97	74.7255	-334.44	2639.63	964.254	-334.869	2584.76	1114.9	-348.064	2651.42	552.107	-393.509	2317.68	266.186	-373.203	2325.93	88.9499
642	0	-720.952	2682.14	996.621	-704.432	2621.66	1152.34	-659.356	2736.05	569.79	-604.182	2738.81	124.836	-614.783	2898.01	74.7075	-335.229	2648.31	965.185	-335.446	2592.57	1115.52	-347.634	2673.41	554.381	-391.347	2337.75	271.349	-373.027	2344.62	94.0041
643	0	-721.74	2690.26	997.4	-705.629	2630.16	1153.46	-659.969	2738.85	569.853	-603.707	2738.26	124.396	-614.869	2898.02	74.6254	-335.967	2657.09	966.274	-335.703	2600.55	1116.26	-347.645	2694.62	557.204	-389.679	2358.41	276.241	-372.559	2368.12	98.4579
644	0	-722.51	2698.15	997.801	-707.284	2638.95	1154.18	-660.426	2741.29	569.844	-603.872	2738.33	124.367	-614.905	2898.04	74.5643	-336.557	2666.04	967.342	-335.521	2609.49	1117.23	-348.079	2715.13	560.545	-388.316	2379.78	280.035	-371.917	2394.85	102.216
645	0	-723.288	2706.11	997.801	-709.242	2648.9	1154.51	-660.867	2743.29	569.953	-604.441	2738.92	124.58	-615.021	2898.18	74.5194	-336.97	2675.15	968.328	-335.006	2619.21	1118.3	-348.699	2735.18	564.398	-387.303	2401.85	282.754	-370.958	2423.39	105.277
646	0	-724.089	2713.99	997.493	-711.404	2659.74	1154.5	-661.266	2744.61	570.085	-604.374	2738.85	124.572	-614.93	2898.14	74.3669	-337.264	2684.45	969.251	-334.468	2630.04	1119.61	-349.312	2754.75	568.71	-386.481	2424.48	283.971	-369.745	2452.57	107.372
647	0	-724.81	2721.81	997.062	-713.493	2670.94	1154.44	-661.671	2745.33	570.274	-604.432	2738.78	124.615	-614.922	2898.16	74.269	-337.485	2693.98	970.251	-334.205	2641.07	1121.21	-350.145	2773.82	573.185	-385.979	2447.3	283.726	-368.201	2481.8	108.466
648	0	-725.468	2729.75	996.798	-715.295	2682.08	1154.5	-662.047	2745.73	570.451	-604.074	2738.23	124.451	-614.92	2898.29	74.1675	-337.766	2704.17	971.563	-334.404	2651.66	1123.38	-351.048	2792.62	577.628	-385.68	2470.57	282.279	-366.362	2511.1	108.538
649	0	-726.02	2737.46	996.783	-716.631	2692.37	1154.97	-662.471	2746.21	570.687	-603.944	2737.89	124.37	-614.775	2898.3	73.8553	-338.105	2714.17	973.199	-335.125	2661.61	1126.08	-351.867	2810.86	581.901	-385.619	2494.25	279.646	-364.132	2540.93	107.852
650	0	-726.483	2745.02	996.987	-717.556	2701.47	1155.76	-662.874	2746.9	570.9	-603.846	2737.5	124.304	-614.713	2898.38	73.601	-338.533	2724.12	975.295	-336.231	2670.9	1129.17	-353.028	2828.48	585.916	-386.025	2518.28	275.869	-361.935	2571.12	106.29
651	0	-726.907	2752.83	997.295	-718.176	2709.57	1156.75	-663.265	2747.92	571.14	-603.866	2737.29	124.248	-614.609	2898.47	73.2549	-338.974	2734.04	977.856	-337.629	2679.7	1132.22	-354.098	2845.56	589.635	-386.018	2543.61	270.658	-359.423	2602.63	104.768
652	0	-727.232	2760.27	997.547	-718.652	2717.06	1157.62	-663.766	2749.29	571.418	-604.162	2737.42	124.275	-614.495	2898.61	72.906	-339.435	2743.79	980.68	-338.995	2688.03	1134.95	-354.336	2863.12	593.277	-385.867	2568.34	265.324	-356.867	2635.32	103.097
653	0	-727.527	2767.91	997.757	-719.158	2724.48	1158.16	-664.206	2750.81	571.593	-604.214	2737.25	124.183	-614.339	2898.78	72.4096	-339.88	2753.45	983.4	-340.245	2696.43	1137.32	-355.977	2878.25	596.37	-386.997	2593.38	259.289	-354.376	2668.99	101.462
654	0	-727.792	2775.13	997.761	-719.738	2731.85	1158.44	-664.609	2752.56	571.779	-604.478	2737.38	124.146	-614.283	2898.98	71.8992	-340.296	2763	985.936	-341.362	2704.82	1139.45	-357.717	2892.34	599.14	-386.847	2619.68	252.942	-351.924	2703.68	99.9487
655	0	-727.972	2782.69	997.636	-720.346	2739.2	1158.56	-664.554	2754.38	571.963	-604.721	2737.52	124.209	-614.279	2899.24	71.2851	-340.654	2772.38	988.225	-342.332	2713.42	1141.34	-359.503	2905.59	601.705	-388.239	2646.12	243.477	-349.774	2738.83	98.0483
656	0	-728.166	2790.23	997.396	-721.176	2747.05	1158.29	-664.611	2756.33	572.178	-604.888	2737.72	124.229	-614.242	2899.5	70.6731	-340.952	2781.82	990.19	-342.825	2722.44	1142.9	-361.069	2917.99	604.194	-389.231	2672.97	235.337	-348.134	2774.58	95.908
657	0	-728.384	2797.57	996.99	-722.093	2755.59	1157.86	-664.873	2758.32	572.352	-604.724	2737.76	124.247	-614.185	2899.78	70.2176	-341.187	2791.36	991.749	-343.19	2732.06	1144.33	-362.571	2929.61	606.426	-389.191	2701.37	225.404	-346.492	2810.09	93.4635
658	0	-728.539	2805.31	996.559	-722.906	2764.13	1157.43	-665.028	2760.42	572.471	-604.502	2737.86	124.29	-614.081	2900.1	69.772	-341.492	2800.99	993.11	-343.725	2742.06	1145.78	-363.897	2940.72	608.099	-389.681	2730.09	215.655	-345.039	2846.24	90.7965
659	0	-731.789	2805.1	994.846	-723.623	2772.24	1157.01	-665.088	2762.82	572.567	-604.217	2738.06	124.375	-613.965	2900.4	69.3678	-341.737	2810.67	994.333	-344.418	2752.01	1147.02	-364.936	2951.3	609.296	-390.108	2759.53	205.719	-343.878	2882.01	88.3681
660	0	-732.135	2812.21	994.267	-724.199	2780.44	1156.61	-664.936	2765.57	572.661	-604.044	2738.41	124.542	-613.911	2900.79	69.0057	-341.978	2820.35	995.366	-345.143	2761.91	1148.08	-365.871	2961.05	609.817	-390.644	2789.67	195.777	-342.855	2918.46	86.3634
661	0	-732.489	2819.27	993.652	-724.687	2788.67	1156.17	-664.708	2768.59	572.725	-603.78	2738.82	124.776	-613.691	2900.98	68.4519	-342.325	2832.51	996.642	-345.799	2772.01	1148.9	-366.668	2970.34	609.595	-391.234	2820.29	186.059	-342.327	2954.78	84.0967
662	0	-732.875	2826.41	993.034	-725.139	2796.85	1155.64	-664.481	2772.02	572.832	-603.558	2739.27	124.934	-613.366	2900.84	68.0438	-342.531	2841.77	997.089	-346.428	2782.14	1149.39	-367.587	2978.54	609.013	-392.016	2851.42	176.763	-341.883	2990.85	82.6001
663	0	-733.233	2833.58	992.404	-725.547	2805.07	1155.04	-664.352	2775.76	572.931	-603.33	2739.61	125.135	-613.34	2901.09	67.8232	-342.734	2850.97	997.187	-346.912	2792.14	1149.63	-368.468	2986.03	607.748	-393	2882.95	168.106	-341.518	3026.7	81.6018
664	0	-733.609	2840.87	991.773	-725.969	2813.35	1154.34	-664.263	2779.62	573.002	-603.19	2740.07	125.342	-613.324	2901.26	67.5468	-342.936	2860.22	997.012	-347.289	2802.44	1149.57	-369.195	2992.89	605.885	-394.574	2915.47	158.309	-342.055	3062.03	79.6955
665	0	-734.018	2848.22	991.156	-726.332	2821.69	1153.54	-664.285	2783.6	573.047	-603.03	2740.43	125.536	-613.367	2901.45	67.3959	-343.179	2869.62	996.606	-347.48	2812.5	1149.15	-369.685	2999.34	603.565	-395.419	2947.31	152.997	-342.7	3097.25	79.1033
666	0	-734.498	2855.76	990.527	-726.633	2830.31	1152.66	-664.338	2787.7	573.054	-603.014	2740.93	125.812	-613.389	2901.59	67.2439	-343.36	2878.99	995.953	-347.621	2822.84	1148.44	-369.86	3005.44	600.95	-396.501	2979.66	147.922	-343.716	3132.63	80.0042
667	0	-735.058	2863.43	989.903	-726.87	2839.03	1151.8	-664.506	2792.02	573.087	-602.993	2741.49	126.16	-613.515	2902	67.1696	-343.717	2888.26	995.029	-347.766	2833.15	1147.44	-369.786	3011.19	598.044	-398.029	3011.61	144.066	-346.198	3166.66	79.9748
668	0	-735.699	2871.24	989.266	-727.092	2847.92	1150.88	-664.649	2796.37	573.045	-603.042	2742.05	126.572	-613.536	2902.14	67.0452	-344.084	2897.43	993.864	-347.928	2843.36	1146.16	-369.016	3017.4	595.133	-399.857	3042.92	141.757	-349.184	3200.45	81.802
