# Supplementary material for: A Brake-Based Overground Gait Rehabilitation Device for Altering Propulsion Impulse Symmetry
Source: Sensors (Basel). 2021 Oct 5;21(19):6617. doi: 10.3390/s21196617 (PMC8512803; doi:10.3390/s21196617)
Supplement: Supplementary file 1 [file sensors-21-06617-s001.zip › GPT animations/code and data/Trajectories/BD 25.csv]

Trajectories
100
		BDC013:LTroc			BDC013:LIliac			BDC013:LKnee			BDC013:LAnkle			BDC013:LToe			BDC013:RTroc			BDC013:RIliac			BDC013:RKnee			BDC013:RAnkle			BDC013:RToe
Frame	Sub Frame	X	Y	Z	X	Y	Z	X	Y	Z	X	Y	Z	X	Y	Z	X	Y	Z	X	Y	Z	X	Y	Z	X	Y	Z	X	Y	Z
		mm	mm	mm	mm	mm	mm	mm	mm	mm	mm	mm	mm	mm	mm	mm	mm	mm	mm	mm	mm	mm	mm	mm	mm	mm	mm	mm	mm	mm	mm
213	0	-709.677	-1530.4	956.026	-701.894	-1593.3	1107.27	-674.901	-1420.96	559.172	-636.034	-1692.45	225.027	-664.272	-1616.56	75.3709	-317.179	-1536.2	963.872	-326.019	-1584.49	1119.4	-351.91	-1566.52	537.683	-405.295	-1608.79	82.2638	-378.955	-1441.22	28.5889
214	0	-708.851	-1521.42	957.568	-700.863	-1585.42	1108.28	-673.429	-1406.83	561.286	-634.503	-1667.7	217.933	-662.728	-1585.39	71.896	-316.933	-1528.1	962.543	-324.332	-1577.36	1118.56	-351.844	-1563.17	537.548	-405.442	-1608.59	82.331	-378.763	-1440.94	28.3403
215	0	-708.078	-1512.33	959.029	-699.754	-1577.19	1109.33	-671.921	-1393.41	563.388	-632.915	-1642.49	210.135	-661.277	-1553.5	68.263	-316.188	-1521.66	961.63	-322.855	-1570.12	1117.62	-351.878	-1559.86	537.375	-405.633	-1608.41	82.4436	-378.587	-1440.82	28.241
216	0	-707.407	-1503.28	960.449	-698.588	-1569.04	1110.31	-670.205	-1380.58	565.279	-631.295	-1616.62	201.703	-659.75	-1520.76	64.3915	-315.657	-1515.24	960.566	-321.577	-1562.99	1116.7	-352.047	-1556.9	537.281	-405.921	-1608.3	82.6264	-378.419	-1440.84	28.2006
217	0	-706.662	-1494.1	961.865	-697.392	-1560.83	1111.34	-668.736	-1368.59	566.91	-629.617	-1590.33	192.898	-658.587	-1487.67	60.8623	-314.972	-1509.55	959.856	-320.582	-1556.08	1115.85	-352.295	-1554.06	537.124	-406.289	-1608.31	82.7687	-378.385	-1440.79	28.0532
218	0	-706.088	-1485.1	963.329	-696.172	-1552.61	1112.39	-666.899	-1357.08	568.113	-627.84	-1563.43	183.79	-657.713	-1454.04	57.632	-314.366	-1503.84	959.165	-319.604	-1549.12	1115.15	-352.511	-1551.24	536.898	-406.525	-1608.3	82.882	-378.249	-1440.75	27.8451
219	0	-705.484	-1476.16	964.79	-695.024	-1544.49	1113.49	-665.676	-1346.7	568.902	-626.024	-1535.98	174.623	-657.184	-1420.18	54.9793	-311.572	-1504.33	960.23	-318.547	-1541.98	1114.46	-352.729	-1548.6	536.757	-406.739	-1608.26	82.9629	-378.009	-1440.65	27.6302
220	0	-704.777	-1467.38	966.201	-693.858	-1536.27	1114.56	-664.057	-1336.84	569.27	-624.16	-1508.2	165.641	-656.952	-1386.21	52.8155	-311.637	-1496.7	959.267	-317.596	-1534.67	1113.78	-352.691	-1546.08	536.772	-406.862	-1608.15	83.1066	-377.711	-1440.53	27.445
221	0	-704.194	-1458.71	967.39	-692.776	-1528	1115.58	-662.78	-1327.99	569.31	-622.288	-1479.98	156.823	-656.866	-1352.34	51.3221	-311.813	-1488.93	958.247	-316.79	-1527.41	1113.15	-352.854	-1543.66	536.767	-407.061	-1608.09	83.219	-377.509	-1440.33	27.1172
222	0	-703.659	-1450.22	968.276	-691.667	-1519.53	1116.44	-661.824	-1319.82	568.79	-620.417	-1451.43	148.454	-656.717	-1318.79	50.5226	-311.877	-1481.59	957.247	-316.027	-1520.02	1112.4	-353.022	-1541.11	536.834	-407.241	-1608.01	83.414	-377.345	-1440.1	26.7417
223	0	-703.191	-1441.88	968.944	-690.718	-1511.05	1117.16	-660.966	-1312.21	567.845	-618.716	-1422.77	140.635	-656.397	-1285.27	50.2402	-311.834	-1474.38	956.269	-315.231	-1512.53	1111.58	-353.128	-1538.41	536.837	-407.427	-1607.81	83.6549	-377.083	-1439.94	26.4426
224	0	-702.747	-1433.63	969.297	-689.877	-1502.52	1117.63	-660.112	-1305.12	566.523	-617.334	-1393.92	133.396	-655.646	-1252.05	50.5572	-311.643	-1467.13	955.165	-314.466	-1504.79	1110.57	-353.079	-1535.64	536.817	-407.577	-1607.38	83.8218	-377.003	-1439.58	25.9701
225	0	-702.441	-1425.46	969.284	-689.134	-1493.91	1117.88	-659.489	-1298.62	564.965	-616.127	-1364.74	126.904	-654.211	-1218.95	51.3886	-311.37	-1459.75	954.095	-313.646	-1496.85	1109.66	-352.132	-1534.48	537.415	-407.768	-1606.89	84.0166	-376.903	-1439.22	25.5388
226	0	-702.146	-1417.25	969.046	-688.482	-1485.35	1117.92	-658.943	-1292.38	563.18	-615.237	-1335.64	121.304	-652.196	-1186.12	52.6193	-311.196	-1452.24	953.016	-312.949	-1488.79	1108.7	-352.278	-1531.1	537.367	-408.022	-1606.47	84.4095	-377.221	-1438.5	24.934
227	0	-701.93	-1409.1	968.601	-687.799	-1476.72	1117.73	-658.412	-1286.31	561.128	-614.551	-1306.59	116.69	-649.324	-1153.71	54.6077	-310.988	-1444.83	952.046	-312.467	-1480.75	1107.79	-352.454	-1527.37	537.25	-408.266	-1606.08	84.7915	-377.312	-1438.21	24.5845
228	0	-701.718	-1400.94	968.029	-687.277	-1468.13	1117.46	-657.98	-1280.35	558.915	-613.525	-1277.53	112.94	-645.62	-1121.89	57.049	-310.816	-1437.18	951.094	-312.056	-1472.59	1106.94	-352.548	-1523.53	537.188	-408.485	-1605.57	85.1841	-377.252	-1438.03	24.4302
229	0	-701.526	-1392.81	967.351	-686.756	-1459.59	1116.97	-656.833	-1274.01	556.591	-614.458	-1251.43	111.054	-641.497	-1091.17	59.6051	-310.702	-1429.56	950.137	-311.73	-1464.34	1106.01	-352.689	-1519.59	537.078	-408.701	-1605	85.5339	-377.135	-1437.84	24.174
230	0	-701.31	-1384.66	966.584	-686.312	-1451.1	1116.34	-655.752	-1267.91	554.538	-613.601	-1224.36	109.059	-637.624	-1062.08	61.5894	-310.634	-1421.75	949.059	-311.501	-1456.01	1105.02	-352.808	-1515.32	536.845	-408.93	-1604.48	85.9721	-377.098	-1437.77	23.985
231	0	-701.167	-1376.6	965.665	-686.049	-1442.74	1115.66	-654.426	-1261.81	552.569	-613.673	-1199.6	108.091	-634.318	-1035.19	63.2779	-310.57	-1414.23	948.156	-311.395	-1447.72	1104.02	-352.977	-1510.81	536.68	-409.12	-1603.95	86.5397	-377.14	-1437.62	23.8852
232	0	-701.222	-1368.6	964.626	-685.811	-1434.34	1114.82	-653.156	-1255.87	550.741	-613.932	-1176.62	107.917	-631.563	-1010.48	64.554	-310.552	-1406.13	947.14	-311.301	-1439.25	1102.97	-353.189	-1506.09	536.462	-409.377	-1603.33	87.1019	-377.18	-1437.52	23.7928
233	0	-701.198	-1360.44	963.42	-685.702	-1425.78	1113.87	-651.71	-1249.95	548.856	-614.172	-1155.65	108.43	-629.414	-988.082	65.8146	-310.586	-1397.93	946.057	-311.25	-1430.66	1101.88	-353.415	-1500.96	536.239	-409.602	-1602.67	87.7656	-377.196	-1437.37	23.7288
234	0	-701.29	-1352.12	962.069	-685.756	-1416.95	1112.91	-650.304	-1243.53	547.179	-614.141	-1136.88	109.376	-627.808	-968.236	67.2307	-310.681	-1389.68	944.875	-311.152	-1421.8	1100.73	-353.689	-1495.39	535.853	-409.858	-1601.9	88.4597	-377.282	-1437.2	23.7006
235	0	-701.274	-1343.56	960.64	-685.827	-1408.08	1111.79	-649.317	-1236.39	545.845	-613.66	-1120.41	110.259	-626.583	-950.95	68.8104	-310.776	-1381.23	943.557	-311.2	-1413.03	1099.4	-353.918	-1489.67	535.408	-410.059	-1601.15	89.1984	-377.466	-1437.07	23.5946
236	0	-701.105	-1334.73	959.282	-685.891	-1399.26	1110.67	-648.353	-1228.05	544.649	-612.543	-1106.22	110.74	-625.594	-936.33	70.506	-310.902	-1372.81	942.221	-311.328	-1404.21	1098.13	-354.12	-1483.61	534.89	-410.235	-1600.33	90.0293	-377.57	-1436.78	23.6317
237	0	-701.097	-1325.87	958.044	-685.986	-1390.44	1109.63	-647.772	-1219.03	543.678	-610.893	-1094.49	110.388	-624.574	-924.144	71.9167	-311.067	-1364.18	941.013	-311.43	-1395.32	1096.96	-354.325	-1477.3	534.372	-410.407	-1599.43	90.9898	-377.722	-1436.66	23.6184
238	0	-701.132	-1317	957.094	-686.091	-1381.64	1108.67	-647.435	-1209.55	542.959	-609.144	-1085.14	109.437	-623.4	-914.258	72.6253	-311.219	-1355.69	939.828	-311.596	-1386.47	1095.84	-354.599	-1470.95	533.875	-410.615	-1598.52	92.0517	-377.911	-1436.52	23.5662
239	0	-701.283	-1308.14	956.277	-686.126	-1372.69	1107.77	-646.978	-1199.25	542.07	-607.331	-1077.56	107.826	-621.795	-906.233	72.4386	-311.422	-1347.1	938.739	-311.724	-1377.44	1094.73	-354.799	-1464.33	533.388	-410.895	-1597.57	93.2399	-378.097	-1436.25	23.5387
240	0	-701.505	-1299.14	955.53	-686.266	-1363.48	1106.86	-646.807	-1189.07	541.628	-605.503	-1071.35	105.628	-619.688	-899.707	71.2466	-311.646	-1338.5	937.649	-311.799	-1368.32	1093.69	-355.053	-1457.63	532.951	-411.023	-1596.35	94.5898	-378.308	-1435.93	23.4438
241	0	-701.719	-1289.84	954.827	-686.423	-1354.32	1105.99	-646.597	-1178.71	541.112	-603.689	-1066.31	103.638	-616.855	-894.489	69.1826	-311.9	-1329.93	936.59	-312.116	-1359.29	1092.61	-355.366	-1450.83	532.553	-411.077	-1595.13	96.0749	-378.397	-1435.77	23.445
242	0	-701.96	-1280.27	954.177	-686.606	-1344.89	1105.17	-646.271	-1168.36	540.478	-601.849	-1062.22	103.399	-613.278	-890.906	66.5401	-312.265	-1321.44	935.675	-312.493	-1350.39	1091.59	-355.61	-1443.88	532.217	-411.1	-1593.88	97.7553	-378.569	-1435.46	23.3786
243	0	-702.097	-1270.23	953.596	-686.785	-1335.28	1104.49	-646.129	-1158.47	539.915	-599.984	-1059.02	102.401	-609.563	-888.797	62.1712	-312.684	-1312.8	934.819	-313.188	-1342.11	1090.74	-355.964	-1436.95	532.023	-411.133	-1592.36	99.499	-378.739	-1435.09	23.2779
244	0	-702.294	-1260.13	953.135	-687.092	-1325.38	1103.95	-645.732	-1148.49	539.501	-597.837	-1057.21	100.752	-605.725	-886.77	57.9614	-313.115	-1304.03	934.056	-313.813	-1333.08	1089.8	-356.333	-1429.51	531.804	-411.109	-1590.83	101.467	-378.923	-1434.88	22.8959
245	0	-702.474	-1249.7	952.767	-687.557	-1315.1	1103.53	-645.03	-1138.46	539.029	-595.382	-1055.09	99.3734	-602.022	-885.33	56.2992	-313.504	-1295.15	933.376	-314.496	-1323.86	1088.93	-356.687	-1421.58	531.635	-410.993	-1589.08	103.683	-378.946	-1434.45	22.6676
246	0	-702.767	-1239.12	952.382	-688.183	-1304.57	1103.22	-644.477	-1128.85	538.65	-593.387	-1052.6	98.728	-599.179	-884.124	55.1632	-314.006	-1286.04	932.771	-315.234	-1314.47	1088	-357.073	-1413	531.464	-410.794	-1587.15	106.17	-379.029	-1433.99	22.4638
247	0	-703.149	-1228.34	952.091	-688.864	-1293.94	1103.14	-643.32	-1119.21	538.161	-592.431	-1050.19	98.1036	-597.704	-882.81	52.7815	-314.576	-1276.75	932.292	-316.106	-1305	1087.17	-357.611	-1403.62	531.206	-410.476	-1584.81	108.949	-378.895	-1433.64	22.4285
248	0	-703.517	-1217.58	952.193	-689.532	-1283.36	1103.44	-642.985	-1110.12	538.284	-592.295	-1047.8	97.6428	-597.783	-881.654	49.7923	-315.202	-1267.2	931.822	-317.011	-1295.92	1086.47	-358.048	-1393.43	530.956	-410.039	-1582.19	112.014	-378.864	-1433.22	22.3604
249	0	-703.748	-1206.84	952.67	-690.086	-1272.79	1104.04	-643.087	-1100.92	538.772	-592.444	-1045.62	97.0636	-598.192	-880.664	47.3325	-315.8	-1257.6	931.527	-317.902	-1286.65	1085.92	-358.278	-1382.37	530.638	-409.542	-1579.25	115.476	-378.796	-1432.74	22.1557
250	0	-704.174	-1196.44	953.586	-690.494	-1262.44	1105	-644.705	-1093.14	540.038	-592.581	-1044.19	96.7368	-598.107	-879.853	45.5705	-316.36	-1247.77	931.348	-318.677	-1277.4	1085.43	-358.385	-1370.18	530.177	-408.891	-1575.77	119.269	-378.753	-1432.05	21.7568
251	0	-704.686	-1186.4	954.779	-690.802	-1252.32	1106.27	-645.275	-1084.38	540.693	-592.575	-1043.07	96.6389	-597.778	-879.382	44.3638	-317.029	-1237.75	931.352	-319.411	-1268.15	1085.14	-358.135	-1356.81	529.693	-408.049	-1571.74	123.438	-378.412	-1431.68	21.5429
252	0	-705.246	-1176.59	956.122	-691.179	-1242.48	1107.75	-646.215	-1076.41	541.049	-592.621	-1042.02	96.5683	-597.553	-878.953	43.0902	-317.814	-1227.46	931.58	-320.129	-1258.91	1085.13	-357.794	-1342.59	529.191	-406.984	-1567.16	128.137	-378.101	-1431.01	21.2796
253	0	-706.03	-1167.06	957.435	-691.612	-1232.63	1109.27	-646.803	-1068.63	541.192	-592.918	-1040.92	96.3174	-597.599	-878.415	41.714	-318.692	-1217.16	932.021	-320.865	-1249.52	1085.4	-357.147	-1327.44	528.807	-405.567	-1561.83	133.251	-377.949	-1429.89	20.9231
254	0	-706.84	-1157.51	958.525	-692.235	-1223	1110.76	-647.387	-1062.15	541.372	-593.4	-1039.74	95.8898	-597.587	-877.644	40.3702	-319.625	-1206.8	932.5	-321.672	-1239.97	1085.77	-356.207	-1311.19	528.304	-403.961	-1555.8	138.915	-377.526	-1429.15	21.1681
255	0	-707.782	-1148.2	959.597	-692.926	-1213.46	1112.13	-648.139	-1056.81	541.06	-593.518	-1038.49	95.3042	-597.516	-877.132	39.8123	-320.688	-1196.3	933.061	-322.63	-1230.67	1086.2	-354.913	-1294.12	527.737	-402.135	-1548.87	145.06	-376.692	-1428.79	21.7665
256	0	-708.795	-1138.9	960.394	-693.764	-1203.97	1113.44	-647.865	-1051.9	540.254	-593.472	-1037.87	94.9584	-597.301	-876.708	39.3776	-321.79	-1185.8	933.708	-323.598	-1221.37	1086.65	-353.319	-1276.13	527.142	-400.163	-1541	151.769	-376.005	-1427.83	22.4222
257	0	-709.937	-1129.86	960.986	-694.69	-1194.61	1114.64	-648.153	-1047.8	539.734	-593.257	-1037.34	94.6584	-597.021	-876.279	38.9022	-322.833	-1175.57	934.406	-324.619	-1212.15	1087.18	-351.548	-1257.54	526.422	-398.168	-1532.16	159.13	-375.543	-1426.31	23.2097
258	0	-711.228	-1121.28	961.432	-695.627	-1185.28	1115.68	-648.898	-1044.19	539.545	-593.084	-1036.86	94.3023	-597.08	-876.323	38.7829	-323.764	-1165.38	935.19	-325.444	-1202.84	1087.7	-349.864	-1238.03	525.665	-395.893	-1522.06	166.961	-374.859	-1424.13	24.4747
259	0	-712.339	-1112.84	961.738	-696.576	-1176.14	1116.56	-648.66	-1040.74	538.865	-592.997	-1036.72	94.0357	-597.295	-876.052	38.5262	-324.608	-1155.85	935.971	-326.126	-1193.24	1088.2	-348.213	-1217.76	524.95	-393.324	-1510.48	175.378	-374.063	-1421.14	26.486
260	0	-713.439	-1104.86	962.144	-697.329	-1167.22	1117.45	-648.451	-1036.89	538.086	-593.111	-1036.72	93.8242	-597.395	-875.867	38.3702	-325.432	-1145.5	936.651	-326.811	-1184.86	1088.67	-346.609	-1196.65	524.21	-390.57	-1497.35	184.433	-373.216	-1417.26	29.0203
261	0	-714.333	-1097.04	962.823	-697.995	-1158.5	1118.38	-649.122	-1034.51	537.891	-593.277	-1036.64	93.446	-597.548	-875.776	38.2715	-326.302	-1135.55	937.198	-327.43	-1176.56	1088.96	-345.127	-1175.04	523.594	-387.615	-1482.68	193.473	-372.581	-1412.43	31.8782
262	0	-715.038	-1089.33	963.753	-698.45	-1149.97	1119.49	-649.381	-1032.22	537.764	-593.506	-1036.78	93.2135	-597.781	-875.747	38.2306	-327.178	-1125.7	937.602	-327.967	-1168.56	1089.09	-343.673	-1153.19	523.324	-384.547	-1466.47	202.283	-371.812	-1407.15	35.1701
263	0	-715.746	-1081.62	964.787	-698.781	-1141.5	1120.7	-650.15	-1030.3	537.905	-593.76	-1036.83	93.0033	-598	-875.71	38.1948	-327.967	-1115.93	937.976	-328.428	-1160.85	1089.15	-342.242	-1131.04	523.562	-381.463	-1449.19	210.565	-371.317	-1400.75	38.7601
264	0	-716.357	-1073.88	965.796	-699.138	-1133.38	1122.01	-651.451	-1028.75	538.158	-594.179	-1037.1	92.9187	-598.147	-875.674	38.1807	-328.626	-1106.33	938.375	-328.943	-1153.68	1089.31	-340.821	-1109.15	524.597	-378.244	-1430.89	217.77	-370.86	-1393.8	42.2834
265	0	-716.893	-1066.18	966.69	-699.601	-1124.87	1123.35	-653.491	-1028.37	538.715	-593.589	-1036.25	92.2831	-598.151	-875.333	38.0266	-329.242	-1097.17	938.957	-329.27	-1146.43	1089.55	-339.737	-1087.7	526.082	-375.202	-1412.1	224.246	-370.481	-1385.58	45.6081
266	0	-717.472	-1058.3	967.358	-700.474	-1115.51	1124.52	-653.817	-1026.18	538.734	-593.591	-1036.1	92.002	-598.301	-875.637	38.1073	-329.741	-1088.39	939.534	-329.113	-1138.5	1089.94	-338.858	-1066.6	528.003	-372.568	-1393.47	229.86	-369.528	-1373.82	50.0669
267	0	-717.979	-1050.37	967.694	-701.888	-1105.49	1125.28	-653.957	-1024.04	538.7	-593.747	-1036.12	92.0536	-598.336	-875.689	38.0797	-330.056	-1079.48	940.015	-328.457	-1129.08	1090.35	-338.204	-1046.11	530.363	-370.57	-1374.91	235.652	-367.833	-1356.67	55.6302
268	0	-718.527	-1042.6	967.608	-703.653	-1094.99	1125.59	-654.269	-1022.42	539.153	-593.846	-1036.1	92.0752	-598.155	-875.239	37.804	-330.113	-1070.37	940.465	-327.575	-1118.46	1090.81	-338.134	-1026.49	533.064	-369.025	-1355.96	240.934	-365.322	-1335.3	61.0561
269	0	-719.125	-1034.71	967.116	-705.412	-1084.25	1125.58	-654.611	-1021.44	539.128	-593.748	-1035.98	92.0388	-598.228	-875.485	37.8127	-330.029	-1061.04	940.864	-326.971	-1108.17	1091.51	-338.369	-1007.45	536.342	-367.983	-1336.45	245.196	-362.512	-1310.76	65.9379
270	0	-719.64	-1027	966.421	-707.094	-1073.5	1125.44	-654.833	-1020.86	539.139	-593.805	-1036.05	92.0328	-598.23	-875.469	37.7232	-329.837	-1052.09	941.47	-326.646	-1098.13	1092.43	-338.846	-988.846	539.889	-367.35	-1316.25	248.317	-359.74	-1284.66	69.8482
271	0	-720.122	-1019.53	965.974	-708.558	-1063.11	1125.38	-655.043	-1020.32	539.158	-593.817	-1036.18	91.9163	-598.24	-875.392	37.6073	-329.583	-1043.44	942.48	-326.667	-1088.26	1093.92	-339.52	-970.702	543.624	-366.912	-1295.52	249.98	-356.632	-1258.1	72.9066
272	0	-720.506	-1012.27	965.726	-709.599	-1053	1125.51	-655.193	-1019.49	539.695	-593.775	-1036.24	91.8282	-598.32	-875.508	37.6813	-329.095	-1035.02	944.242	-327.11	-1078.28	1096.02	-340.155	-952.862	547.549	-366.546	-1274.24	250.27	-353.206	-1231.39	74.898
273	0	-720.834	-1005.04	965.614	-710.365	-1043.72	1125.81	-655.424	-1018.88	539.77	-593.724	-1036.28	91.8689	-598.393	-875.547	37.6952	-328.731	-1026.37	946.638	-327.944	-1068.47	1098.71	-340.503	-935.181	551.553	-366.301	-1252.41	249.235	-349.675	-1204.38	75.7756
274	0	-721.099	-998.044	965.425	-710.846	-1035.19	1126.22	-655.748	-1017.66	540.281	-593.808	-1036.4	91.9753	-598.461	-875.598	37.7137	-329.953	-1013.36	948.431	-329.196	-1059.46	1101.64	-341.423	-918.18	555.256	-366.181	-1230.19	247.021	-346.322	-1177.28	75.72
275	0	-721.452	-991.105	965.188	-711.348	-1027.22	1126.52	-656.11	-1016.5	540.252	-593.896	-1036.55	92.025	-598.534	-875.629	37.7068	-331.188	-1000.86	950.219	-330.645	-1051.03	1104.35	-342.36	-901.769	558.676	-366.183	-1207.52	243.556	-343.257	-1149.39	74.6702
276	0	-721.756	-984.223	964.837	-711.899	-1019.71	1126.65	-656.03	-1014.5	540.182	-593.922	-1036.58	92.0201	-598.546	-875.614	37.6363	-331.791	-990.634	952.49	-331.813	-1042.73	1106.6	-343.402	-885.792	561.745	-366.291	-1184.39	239.131	-340.203	-1120.46	73.208
277	0	-722.103	-977.514	964.36	-712.65	-1012.26	1126.57	-656.249	-1012.56	540.332	-593.841	-1036.45	92.035	-598.567	-875.547	37.522	-332.077	-981.856	954.714	-332.641	-1034.27	1108.46	-344.532	-870.563	564.548	-366.461	-1160.6	233.715	-337.024	-1091.31	71.6509
278	0	-722.322	-970.666	963.778	-713.609	-1004.78	1126.25	-656.136	-1010.13	540.103	-593.84	-1036.26	92.0814	-598.574	-875.365	37.3367	-332.1	-973.527	956.713	-333.264	-1025.63	1110.07	-345.796	-855.94	567.102	-366.732	-1136.35	227.465	-334.506	-1060.03	69.5526
279	0	-722.702	-964.101	963.214	-714.52	-997.446	1125.77	-656.203	-1007.8	540.251	-593.762	-1035.96	92.1422	-598.551	-875.164	37.0436	-332.182	-964.666	958.558	-333.986	-1016.7	1111.66	-346.996	-841.874	569.505	-367.063	-1111.32	220.478	-332.283	-1027.61	67.4229
280	0	-722.768	-957.285	962.412	-715.453	-989.873	1125.08	-656.212	-1005.36	540.588	-593.605	-1035.68	92.2321	-598.504	-874.907	36.7689	-332.367	-955.273	960.259	-334.634	-1007.71	1113.1	-348.204	-828.654	571.891	-367.333	-1085.62	212.748	-330.387	-994.439	65.1511
281	0	-722.973	-950.636	961.691	-716.268	-982.27	1124.34	-655.76	-1002.61	540.174	-593.502	-1035.51	92.4156	-598.416	-874.677	36.5126	-332.646	-945.531	961.571	-335.293	-998.68	1114.45	-349.259	-816.061	574.012	-367.776	-1059.68	204.481	-328.804	-960.636	62.7397
282	0	-723.05	-943.74	960.861	-717.078	-974.694	1123.58	-655.593	-999.947	540.545	-593.448	-1035.35	92.6212	-598.206	-874.385	36.0924	-332.764	-936.546	962.942	-336.151	-989.984	1115.62	-350.389	-804.208	575.804	-368.491	-1032.8	195.647	-327.465	-926.417	60.2497
283	0	-723.244	-936.922	960.055	-717.682	-967.014	1122.77	-655.357	-997.022	540.553	-593.301	-1035.12	92.7709	-598.038	-874.076	35.6398	-332.797	-927.664	964.091	-336.867	-981.203	1116.51	-351.31	-792.975	577.283	-369.173	-1005.79	186.494	-326.458	-892.047	57.6724
284	0	-723.369	-929.97	959.277	-718.372	-959.467	1121.9	-655.018	-993.92	540.586	-593.104	-1034.7	92.9692	-597.967	-873.876	35.3035	-332.708	-918.816	965.285	-337.449	-972.299	1117.16	-352.058	-782.342	578.455	-369.945	-977.288	177.023	-325.468	-857.269	55.264
285	0	-723.414	-923.044	958.448	-719.125	-951.978	1120.95	-654.74	-990.632	540.733	-592.95	-1034.34	93.119	-597.813	-873.37	34.9122	-332.74	-909.637	966.06	-337.904	-963.355	1117.65	-352.656	-772.224	579.117	-370.85	-948.914	167.56	-324.831	-822.06	52.9028
286	0	-723.587	-916.178	957.721	-719.731	-944.346	1120.02	-654.544	-987.201	540.873	-592.854	-1034.04	93.3086	-597.748	-873.198	34.6694	-332.988	-900.212	966.572	-338.318	-954.339	1117.87	-353.154	-762.835	579.201	-372.082	-919.765	158.295	-324.377	-787.125	51.3195
287	0	-723.601	-909.014	956.981	-720.272	-936.725	1119.05	-654.338	-983.577	540.924	-592.852	-1033.82	93.5429	-597.73	-873.143	34.4475	-333.045	-891.517	966.933	-338.774	-945.584	1117.96	-353.711	-754.33	578.721	-373.554	-889.855	149.259	-323.943	-752.052	49.8539
288	0	-723.806	-902.024	956.269	-720.738	-929.036	1118.23	-654.267	-979.902	540.903	-592.8	-1033.55	93.6691	-597.757	-873.048	34.2411	-333.23	-882.643	966.956	-339.292	-936.745	1118.04	-354.369	-746.491	577.559	-375.08	-859.821	140.678	-323.493	-717.749	49.0049
289	0	-723.949	-894.804	955.565	-721.017	-921.278	1117.51	-654.206	-976.003	540.969	-592.764	-1033.23	93.9755	-597.76	-872.947	34.0446	-333.297	-873.776	966.971	-339.832	-927.487	1118.08	-354.952	-739.244	575.972	-376.851	-828.993	132.776	-323.427	-683.562	48.3099
290	0	-724.196	-887.442	954.83	-721.202	-913.303	1116.85	-654.184	-971.884	540.979	-592.742	-1032.87	94.2289	-597.841	-872.903	33.9111	-333.192	-865.155	966.705	-340.294	-918.105	1117.97	-355.594	-732.455	573.894	-378.538	-797.787	125.683	-324.524	-649.078	47.1543
291	0	-724.359	-879.838	954.03	-721.35	-905.146	1116.12	-654.152	-967.494	540.831	-592.767	-1032.47	94.5197	-597.94	-873.052	33.7983	-333.294	-856.032	965.972	-340.726	-908.649	1117.57	-355.971	-726.16	571.534	-380.433	-766.471	119.693	-326.076	-614.836	46.0391
292	0	-724.716	-872.087	953.1	-721.604	-896.532	1115.29	-654.209	-963.23	540.713	-592.742	-1032.07	94.9101	-597.882	-872.804	33.5244	-333.401	-846.724	965.071	-341.174	-898.915	1117.07	-356.1	-720.085	568.87	-382.265	-734.853	114.924	-328.185	-581.131	45.3679
293	0	-725.047	-864.048	952.059	-721.987	-887.867	1114.31	-654.271	-958.743	540.602	-592.691	-1031.62	95.2309	-597.87	-872.628	33.3884	-333.341	-838.283	964.04	-341.519	-889.144	1116.34	-356.139	-714.326	565.798	-384.385	-703.522	111.477	-331.299	-547.645	45.2966
294	0	-725.511	-856.044	951.001	-722.317	-878.842	1113.15	-654.289	-954.128	540.442	-592.691	-1031.14	95.6219	-597.893	-872.567	33.3539	-333.598	-829.198	962.736	-341.812	-879.065	1115.43	-356.13	-709.076	562.61	-386.64	-673.029	109.45	-335.361	-514.133	46.751
295	0	-725.82	-847.8	949.828	-722.788	-869.802	1112.02	-654.367	-949.56	540.437	-592.579	-1030.6	96.1264	-597.935	-872.405	33.25	-333.796	-819.98	961.351	-341.988	-868.707	1114.43	-356.385	-703.859	559.13	-388.347	-644.119	108.859	-339.565	-482.152	50.2185
296	0	-726.108	-839.392	948.596	-723.135	-860.625	1110.74	-654.291	-944.666	540.235	-592.492	-1030.15	96.5666	-597.928	-872.235	33.0819	-333.936	-810.45	959.592	-342.077	-858.297	1113.26	-357.421	-698.487	555.597	-390.676	-616.448	108.499	-343.899	-451.635	55.4582
297	0	-726.432	-831.145	947.389	-723.226	-851.337	1109.45	-654.341	-939.755	539.942	-592.465	-1029.68	97.1709	-597.94	-872.044	32.8863	-333.871	-801.049	957.847	-342.133	-847.89	1111.93	-358.617	-692.527	552.276	-392.463	-591.251	108.383	-348.243	-422.46	62.3358
298	0	-726.506	-822.385	946.141	-723.253	-842.009	1108.06	-654.387	-934.687	539.754	-592.525	-1029.01	97.6573	-598.014	-871.908	32.764	-333.675	-791.613	956.045	-342.117	-837.474	1110.47	-360.155	-685.724	549.39	-394.069	-567.691	108.428	-352.717	-394.951	70.8834
299	0	-726.546	-813.426	944.81	-723.004	-832.688	1106.66	-654.378	-929.144	539.302	-592.589	-1028.5	98.3332	-598.122	-871.8	32.7228	-333.54	-782.237	954.041	-341.933	-826.959	1108.74	-361.908	-678.591	546.484	-395.954	-545.581	108.382	-357.098	-369.794	80.7655
300	0	-726.571	-804.542	943.385	-722.795	-823.477	1105.27	-654.451	-923.391	538.987	-592.69	-1027.72	98.9893	-598.113	-871.555	32.5828	-333.454	-772.032	951.949	-341.712	-816.311	1106.93	-363.664	-670.9	543.679	-397.736	-525.533	108.935	-361.655	-347.4	91.0423
301	0	-726.699	-795.546	941.99	-722.436	-813.943	1103.79	-654.509	-917.311	538.653	-592.77	-1026.93	99.8004	-598.169	-871.33	32.4348	-333.612	-761.417	949.959	-341.486	-805.867	1105.06	-365.172	-662.521	541.303	-399.724	-508.151	109.439	-365.891	-328.27	100.412
302	0	-726.785	-786.4	940.585	-722.272	-804.604	1102.24	-654.588	-911.036	538.18	-592.783	-1026.12	100.674	-598.177	-871.153	32.3292	-333.952	-750.622	948.039	-341.13	-795.297	1103.19	-366.685	-653.14	539.326	-402.621	-492.582	108.78	-370.03	-312.693	106.664
303	0	-726.746	-777.167	939.249	-721.976	-795.157	1100.7	-654.668	-904.422	537.788	-592.863	-1025.17	101.65	-598.148	-870.881	32.1923	-334.322	-739.331	946.353	-340.867	-784.749	1101.53	-367.986	-642.308	537.993	-405.457	-479.993	107.555	-373.777	-300.07	108.661
304	0	-726.533	-767.641	937.577	-721.84	-785.674	1099.11	-654.766	-897.751	537.3	-593.001	-1024.12	102.752	-598.145	-870.607	32.0569	-334.489	-728.348	944.963	-340.663	-774.102	1100.05	-369.19	-629.932	537.136	-408.556	-470.184	105.819	-377.024	-290.229	106.569
305	0	-726.478	-758.546	936.189	-721.572	-775.882	1097.61	-654.784	-890.593	536.668	-593.156	-1022.96	103.938	-598.139	-870.224	31.9053	-334.553	-717.369	943.802	-340.486	-763.27	1098.68	-370.514	-616.638	536.569	-411.79	-462.635	103.809	-380.19	-282.865	101.502
306	0	-726.328	-749.03	934.903	-721.473	-766.068	1096.14	-654.861	-883.218	536.409	-593.3	-1021.71	105.395	-598.103	-869.726	31.683	-334.37	-706.355	942.883	-340.413	-752.387	1097.53	-371.775	-602.805	536.235	-414.82	-457.001	103.336	-383.298	-277.594	95.4052
307	0	-726.198	-739.433	933.801	-721.287	-755.837	1094.74	-654.868	-875.533	536.018	-593.56	-1020.31	106.968	-598.104	-869.153	31.4828	-334.078	-694.934	941.992	-340.249	-741.049	1096.44	-373.237	-588.756	536.147	-417.781	-452.659	102.536	-386.302	-273.364	89.3213
308	0	-726.072	-729.636	932.692	-721.02	-745.706	1093.36	-654.928	-867.731	535.809	-593.913	-1018.78	108.743	-598.111	-868.603	31.2962	-333.879	-683.367	941.291	-340.132	-729.855	1095.46	-374.8	-574.773	536.134	-421.391	-447.825	100.499	-389.281	-269.7	84.0757
309	0	-725.858	-719.741	931.785	-720.81	-735.243	1092.19	-654.95	-859.243	535.606	-594.289	-1016.87	110.721	-598.145	-868.105	31.0983	-333.719	-671.078	940.795	-339.985	-718.207	1094.71	-376.494	-560.933	536.18	-424.55	-443.231	99.3926	-392.444	-266.262	80.0918
310	0	-725.572	-709.939	930.902	-720.557	-724.739	1091.13	-654.948	-850.426	535.606	-594.757	-1014.9	113.084	-598.053	-867.315	30.7902	-333.665	-658.147	940.559	-339.823	-706.529	1094.35	-378.207	-547.717	536.264	-427.838	-438.068	98.1417	-395.87	-262.745	75.9685
311	0	-725.319	-699.3	930.153	-720.26	-714.131	1090.16	-655.032	-841.027	535.57	-595.244	-1012.49	115.741	-598.178	-866.639	30.5835	-333.583	-644.806	940.663	-339.782	-694.487	1094.41	-379.8	-535.109	536.38	-429.608	-432.636	97.1166	-399.181	-258.626	70.685
312	0	-724.911	-688.887	929.634	-720.007	-703.792	1089.38	-654.781	-830.686	535.651	-595.763	-1009.67	118.729	-598.516	-866.22	30.5528	-333.634	-631.288	941.351	-339.78	-680.101	1094.99	-380.899	-522.87	536.799	-429.649	-427.415	96.3286	-401.726	-254.447	64.9726
313	0	-724.578	-678.178	929.23	-719.953	-693.181	1088.77	-654.765	-819.657	535.79	-596.411	-1006.58	122.161	-598.773	-865.372	30.2645	-333.83	-617.649	942.244	-339.907	-667.118	1096.1	-381.173	-510.832	537.544	-429.281	-423.015	95.5564	-403.308	-251.085	59.7294
314	0	-724.177	-667.104	928.948	-719.879	-682.469	1088.23	-655.037	-807.563	535.725	-597.022	-1002.85	125.847	-599.183	-864.876	30.1099	-334.111	-604.128	943.543	-338.789	-651.927	1098.24	-380.632	-498.947	538.731	-428.75	-419.886	94.8754	-403.589	-249.089	55.0401
315	0	-723.739	-655.793	928.813	-719.832	-671.509	1087.82	-655.282	-794.162	535.527	-597.791	-998.5	129.917	-599.679	-864.239	30.1399	-334.293	-591.019	945.282	-338.999	-638.518	1100.38	-379.928	-487.058	540.118	-427.992	-417.882	94.6408	-402.78	-247.811	51.1561
316	0	-723.183	-644.317	928.701	-720.021	-660.624	1087.48	-655.852	-779.679	535.183	-598.744	-993.594	134.45	-600.373	-863.576	30.2225	-334.259	-578.34	947.4	-339.399	-625.74	1102.79	-378.989	-475.605	541.546	-427.26	-416.431	94.3498	-402.209	-246.846	47.9647
317	0	-722.546	-632.311	928.674	-720.127	-649.171	1087.21	-656.762	-764	534.739	-599.928	-987.846	139.333	-601.079	-862.765	30.4814	-333.905	-566.215	949.871	-339.592	-613.102	1105.49	-377.906	-464.976	542.992	-426.317	-415.35	94.3187	-402.1	-245.977	45.4319
318	0	-721.903	-620.077	928.796	-719.84	-636.043	1086.89	-658.108	-746.986	534.1	-601.339	-981.083	144.853	-601.589	-861.858	30.7613	-333.347	-554.373	952.356	-339.787	-600.924	1108.25	-377.009	-454.817	544.38	-425.57	-413.975	94.1783	-402.047	-245.107	43.1759
319	0	-721.05	-607.342	928.958	-719.412	-623.214	1087.13	-659.915	-728.701	533.308	-602.953	-973.386	151.041	-601.785	-860.627	30.9955	-332.664	-542.583	954.55	-339.744	-589.038	1110.79	-376.181	-445.528	545.284	-425.151	-412.722	94.101	-402.023	-244.113	41.6399
320	0	-720.144	-594.501	929.336	-719.01	-611.45	1087.61	-661.972	-709.102	532.374	-604.652	-964.556	157.875	-602.366	-858.943	31.4884	-331.813	-530.838	956.368	-339.292	-577.516	1112.88	-375.458	-437.61	545.671	-425.062	-411.553	94.0154	-402.116	-243.464	40.9009
321	0	-719.206	-581.547	929.889	-718.295	-600.169	1088.34	-664.313	-688.325	531.319	-606.528	-954.37	165.277	-603.218	-856.863	32.1072	-330.806	-519.281	957.888	-338.498	-566.143	1114.54	-375.031	-430.649	545.554	-425.306	-410.787	94.0586	-402.452	-242.908	40.3734
322	0	-718.207	-568.562	930.626	-717.62	-589.09	1089.34	-666.743	-666.569	530.2	-608.606	-942.691	173.097	-604.153	-854.276	33.0576	-329.658	-508.318	958.936	-337.517	-555.109	1115.81	-374.954	-424.426	545.09	-425.854	-410.118	93.9908	-402.526	-243.225	39.9633
323	0	-717.269	-555.555	931.57	-716.507	-577.347	1090.49	-668.794	-643.749	528.896	-610.887	-929.693	181.917	-605.32	-850.524	34.642	-328.476	-498.031	959.716	-336.334	-544.476	1116.76	-374.852	-418.761	544.609	-426.624	-409.076	93.5579	-402.709	-242.132	39.3958
324	0	-716.284	-542.584	932.499	-715.795	-566.379	1091.69	-670.752	-620.229	527.883	-613.217	-914.537	191.092	-606.597	-846.102	36.6369	-327.31	-488.385	960.41	-335.162	-534.067	1117.58	-374.373	-414.185	544.455	-426.936	-408.587	93.3684	-402.598	-242.858	39.5716
325	0	-715.545	-529.891	933.438	-715.102	-555.068	1092.77	-672.589	-596.12	527.047	-615.445	-897.414	200.17	-607.692	-840.653	38.9693	-326.457	-479.242	960.978	-334.189	-523.974	1118.4	-373.794	-409.745	544.456	-426.952	-408.602	93.3831	-402.458	-242.887	39.3659
326	0	-714.811	-517.596	934.356	-714.709	-544.258	1093.7	-674.348	-571.549	526.582	-617.553	-878.454	208.564	-608.529	-834.051	41.805	-325.934	-470.147	961.868	-333.399	-513.833	1119.37	-372.974	-405.402	544.675	-426.785	-408.558	93.4292	-402.288	-242.882	39.1767
327	0	-714.36	-505.468	935.164	-714.401	-533.46	1094.41	-675.934	-546.771	526.454	-620.255	-858.723	216.483	-609.226	-826.792	45.1921	-325.501	-460.805	962.893	-332.961	-503.952	1120.51	-371.993	-401.119	544.96	-426.693	-408.506	93.3961	-402.271	-242.701	38.9193
328	0	-713.913	-493.567	935.929	-714.355	-523.064	1094.97	-677.143	-523.609	527.652	-625.916	-841.314	224.535	-609.484	-817.492	48.8705	-325.242	-451.088	964.224	-332.856	-494.141	1121.78	-370.945	-396.784	545.193	-426.479	-408.39	93.317	-401.86	-242.784	38.7727
329	0	-713.566	-481.879	936.781	-714.43	-513.404	1095.41	-678.272	-499.378	528.892	-628.152	-820.875	231.193	-611.805	-804.03	55.892	-324.953	-440.921	965.533	-332.585	-483.868	1122.93	-369.851	-392.421	545.353	-426.16	-408.285	93.2987	-401.66	-242.587	38.5728
330	0	-713.397	-470.334	937.717	-714.612	-504.289	1095.9	-679.127	-475.294	530.467	-630.448	-800.551	238.496	-614.525	-785.177	63.2842	-324.859	-430.677	966.632	-332.586	-473.727	1124.35	-368.961	-388.263	545.305	-426.012	-408.156	93.254	-401.511	-242.549	38.478
331	0	-713.374	-459.158	938.825	-714.686	-495.217	1096.48	-679.57	-451.216	532.174	-632.36	-779.699	245.428	-617.817	-761.634	70.7055	-324.683	-420.635	967.782	-332.583	-464.528	1125.43	-368.098	-384.235	545.09	-425.98	-408.089	93.1595	-401.525	-242.485	38.3342
332	0	-713.373	-447.871	940.018	-714.267	-485.694	1097.34	-679.788	-428.521	534.768	-633.49	-757.324	251.539	-621.484	-735.344	77.479	-324.551	-410.857	968.699	-332.575	-455.328	1126.4	-367.381	-380.723	544.903	-425.974	-408.005	93.1307	-401.368	-242.49	38.2818
333	0	-713.517	-436.624	941.469	-713.947	-476.552	1098.36	-679.614	-405.283	537.416	-634.882	-734.619	256.665	-625.535	-707.831	83.5477	-324.416	-401.321	969.265	-332.222	-445.428	1127.03	-366.684	-377.665	544.859	-426.053	-407.942	93.0953	-401.271	-242.515	38.2439
334	0	-713.683	-425.56	943.31	-713.209	-467.367	1099.43	-679.383	-383.287	541.268	-636.167	-711.455	260.504	-629.609	-679.727	88.4937	-324.371	-392.06	969.696	-331.902	-436.323	1127.35	-366.086	-375.082	544.898	-426.119	-407.913	93.1484	-401.115	-242.507	38.1728
335	0	-713.837	-414.301	945.434	-712.282	-458.733	1100.76	-679.231	-361.667	545.46	-637.574	-688.341	263.262	-633.906	-651.627	92.1409	-323.909	-383.747	970.336	-331.508	-427.813	1127.43	-365.869	-372.624	545.073	-426.288	-407.876	93.2967	-401.047	-242.495	38.0856
336	0	-713.979	-403.575	947.925	-711.016	-450.3	1102.48	-679.218	-340.338	549.719	-638.066	-663.904	264.357	-638.92	-623.895	94.8133	-323.384	-378.576	971.113	-331.408	-420.542	1127.59	-365.618	-370.095	545.158	-426.635	-407.704	93.2851	-401.124	-242.302	37.8904
337	0	-714.055	-392.755	950.687	-709.761	-441.747	1104.44	-679.157	-319.637	554.025	-638.755	-639.608	264.389	-643.466	-595.458	96.096	-323.53	-370.379	971.724	-331.469	-413.677	1127.97	-365.592	-367.438	545.26	-426.721	-407.742	93.5213	-400.863	-242.272	37.779
338	0	-714.104	-382.231	953.502	-708.532	-433.19	1106.63	-679.215	-299.195	557.936	-638.472	-613.559	262.579	-647.839	-566.275	96.4574	-323.731	-361.668	972.374	-331.797	-407.319	1128.67	-365.522	-364.703	545.32	-426.783	-408.017	93.6454	-400.757	-242.344	37.6557
339	0	-714.147	-371.696	956.438	-707.195	-424.497	1109.04	-679.091	-279.754	561.678	-638.858	-588.167	260.234	-652.556	-536.623	96.336	-323.936	-353.287	973.083	-332.51	-401.854	1129.55	-365.597	-361.853	545.4	-427.497	-407.105	93.7779	-400.74	-242.238	37.4293
340	0	-714.118	-361.265	959.333	-705.969	-415.701	1111.21	-678.946	-261.051	565.183	-638.986	-561.96	256.777	-656.664	-505.548	95.6202	-324.13	-345.587	973.676	-333.27	-396.854	1130.24	-365.729	-358.911	545.453	-427.768	-406.955	93.9958	-400.811	-241.85	37.1569
341	0	-714.272	-351.02	962.011	-705.17	-407.248	1112.82	-678.827	-243.077	568.341	-639.223	-535.426	252.291	-660.865	-472.999	94.3023	-324.3	-338.28	973.944	-333.783	-391.744	1130.52	-365.9	-355.861	545.542	-428.015	-406.834	94.2025	-401.088	-241.49	36.886
342	0	-714.596	-340.767	964.287	-704.857	-398.548	1114.15	-678.781	-228.226	571.363	-639.68	-508.925	247.175	-664.365	-439.553	92.5169	-324.394	-331.114	973.769	-333.695	-385.642	1130.31	-366.114	-352.878	545.559	-428.252	-406.65	94.3635	-400.947	-241.431	36.7568
343	0	-714.946	-330.598	966.25	-704.662	-389.366	1115.34	-678.506	-211.142	574.158	-640.123	-481.729	240.815	-667.632	-404.853	90.0663	-324.573	-323.561	973.168	-333.065	-377.813	1129.74	-366.4	-349.707	545.653	-428.455	-406.421	94.5492	-400.847	-241.411	36.6603
344	0	-715.326	-320.139	968.202	-704.693	-379.752	1116.47	-678.312	-194.731	576.792	-640.643	-453.86	233.474	-670.164	-370.007	87.5277	-324.581	-315.99	972.282	-332.245	-369.395	1129.05	-366.643	-346.563	545.673	-428.566	-406.225	94.744	-400.697	-241.292	36.5806
345	0	-715.184	-307.464	969.696	-704.747	-370.332	1117.55	-678.322	-179.245	579.34	-641.118	-425.027	225.726	-672.413	-334.526	84.4643	-324.647	-308.724	971.241	-331.75	-360.778	1128.1	-366.993	-343.379	545.673	-428.695	-406.028	94.9691	-400.477	-241.311	36.5485
346	0	-715.353	-295.395	970.914	-704.716	-360.574	1118.55	-677.875	-164.15	581.717	-641.689	-395.563	217.132	-674.796	-302.777	80.9434	-324.771	-301.193	970.123	-331.259	-352.218	1127.14	-367.479	-340.199	545.514	-428.869	-405.871	95.2418	-400.362	-241.326	36.4128
347	0	-715.609	-284.209	972.017	-704.478	-350.276	1119.42	-677.768	-150.19	583.782	-642.099	-365.075	207.33	-676.33	-265.834	77.5413	-325.092	-293.529	968.995	-331.018	-343.698	1126.26	-368.133	-337.083	545.331	-429.16	-405.75	95.487	-400.32	-241.193	36.3279
348	0	-716.031	-273.815	973.087	-704.329	-340.337	1120.22	-677.854	-137.033	585.19	-642.693	-334.797	197.444	-677.677	-227.889	74.2697	-325.408	-286.208	968.057	-330.948	-335.324	1125.49	-368.739	-334.031	545.116	-429.458	-405.61	95.6466	-400.321	-241.323	36.1107
349	0	-716.761	-263.884	974.286	-704.128	-330.719	1121	-678.415	-124.764	586.343	-643.095	-307.315	188.207	-679.247	-189.962	71.729	-325.774	-278.642	967.282	-330.946	-327.161	1124.86	-369.323	-330.847	544.92	-429.63	-405.384	95.836	-400.132	-241.251	36.0517
350	0	-717.069	-254.42	975.328	-703.93	-320.941	1121.71	-678.25	-113.306	586.562	-643.164	-275.783	178.414	-680.755	-151.912	69.6802	-326.114	-270.966	966.723	-331.107	-318.814	1124.23	-369.757	-327.527	544.814	-429.765	-405.113	96.0308	-400.023	-241.228	35.9636
351	0	-717.613	-244.979	976.246	-703.762	-311.245	1122.4	-678.452	-102.837	586.54	-643.306	-243.742	168.902	-682.63	-113.666	68.3057	-326.669	-263.539	966.027	-331.377	-310.494	1123.7	-370.264	-324.327	544.779	-430.034	-404.921	96.2789	-400.029	-240.029	35.6528
352	0	-718.133	-235.35	976.862	-703.887	-301.896	1122.97	-678.922	-93.0413	585.677	-643.359	-211.279	159.787	-683.863	-75.9262	67.2477	-327.28	-255.776	965.306	-331.715	-302.031	1122.87	-370.784	-321.187	544.699	-430.275	-404.71	96.5356	-400.026	-239.97	35.4531
353	0	-718.738	-225.467	977.117	-704.177	-292.507	1123.38	-679.28	-82.5215	583.768	-643.544	-178.642	151.177	-685.024	-38.9399	66.3079	-327.778	-249.19	964.496	-331.963	-293.328	1122	-371.202	-317.996	544.57	-430.398	-404.381	96.7871	-400.001	-239.909	35.311
354	0	-719.406	-215.79	977.059	-704.454	-282.674	1123.59	-679.492	-74.9759	582.047	-643.795	-145.639	143.335	-686.289	-1.60338	66.5763	-328.324	-240.725	963.219	-332.09	-284.392	1120.83	-371.673	-314.721	544.481	-430.503	-404.057	97.0725	-399.871	-239.867	35.1343
355	0	-720.261	-206.497	976.719	-704.722	-272.514	1123.6	-680.219	-69.1072	579.114	-644.476	-112.37	136.453	-686.482	35.7282	67.1579	-328.843	-232.358	961.961	-332.411	-275.455	1119.55	-372.107	-311.337	544.435	-430.685	-403.769	97.4583	-399.799	-239.713	34.9604
356	0	-721.239	-197.484	976.087	-705.028	-262.304	1123.51	-680.971	-62.3989	576.455	-645.592	-79.1388	130.738	-685.512	72.8523	68.1541	-329.368	-223.915	960.636	-332.661	-266.272	1118.23	-372.612	-307.644	544.373	-430.831	-403.336	97.9587	-399.504	-240.854	35.1669
357	0	-722.227	-188.459	975.397	-705.298	-252.12	1123.18	-682.025	-55.9132	573.492	-646.747	-46.1817	126.512	-683.304	109.445	69.542	-329.952	-215.39	959.416	-332.996	-257.547	1117.06	-373.285	-303.679	544.296	-431.057	-402.796	98.566	-399.53	-240.557	35.0394
358	0	-723.123	-179.157	974.491	-705.595	-241.785	1122.61	-682.901	-49.8931	570.463	-648.139	-13.919	123.803	-679.804	145.155	71.0574	-330.593	-206.725	958.246	-333.579	-247.999	1115.91	-374.001	-299.453	544.244	-431.305	-402.391	99.3197	-399.422	-240.615	34.9997
359	0	-723.973	-169.796	973.618	-706.058	-231.859	1122.12	-683.293	-44.011	567.484	-649.626	16.9535	122.307	-675.614	179.493	72.309	-331.309	-198.15	957.083	-334.293	-238.868	1114.63	-374.917	-294.973	544.113	-431.543	-402.049	100.059	-399.467	-240.561	34.8374
360	0	-724.769	-160.361	972.638	-706.668	-222.062	1121.31	-683.577	-37.9655	564.472	-651.197	45.8657	121.695	-670.514	210.802	72.6295	-332.117	-189.544	955.921	-334.977	-229.274	1113.33	-375.817	-290.21	543.942	-431.962	-401.28	100.672	-399.379	-240.596	34.7455
361	0	-725.489	-150.589	971.557	-707.472	-211.995	1120.43	-683.754	-31.5421	561.658	-652.715	72.119	121.648	-666.409	239.491	73.8153	-332.967	-180.727	954.725	-335.904	-219.726	1112.07	-376.653	-285.061	543.743	-432.201	-400.666	101.578	-399.372	-240.488	34.6588
362	0	-726.339	-140.458	970.162	-708.449	-201.79	1119.27	-683.655	-24.8733	559.016	-654.064	95.2814	121.97	-662.942	264.765	75.4509	-333.88	-171.565	953.5	-336.839	-210.093	1110.71	-377.569	-279.413	543.543	-432.68	-399.979	102.631	-399.403	-240.356	34.6419
363	0	-727.259	-130.173	968.656	-709.606	-191.363	1118.06	-683.99	-17.4539	556.566	-654.804	118.562	122.254	-660.151	286.335	77.723	-334.822	-162.447	952.259	-337.829	-200.449	1109.26	-378.504	-273.11	543.232	-433.367	-399.278	103.752	-399.611	-240.179	34.6828
364	0	-728.174	-119.787	966.939	-710.821	-181.135	1116.7	-684.32	-8.77911	554.627	-655.174	135.672	122.147	-658.002	303.854	80.5557	-335.913	-153.275	950.902	-339.011	-190.888	1107.7	-379.53	-266.471	542.762	-434.014	-398.327	104.927	-399.849	-240.101	34.6429
365	0	-729.19	-109.076	965.223	-711.96	-170.774	1115.2	-684.579	1.21319	553.401	-654.938	143.82	122.07	-657.149	321.725	84.3336	-337.046	-144.113	949.453	-340.252	-181.478	1106.17	-380.562	-259.128	542.035	-434.536	-397.281	106.179	-400.034	-239.974	34.482
366	0	-730.137	-98.1241	963.739	-713.143	-160.202	1113.73	-684.875	12.5555	552.385	-654.084	152.544	120.229	-657.173	327.494	86.3074	-338.1	-134.792	948.029	-341.587	-172.063	1104.57	-381.693	-251.342	541.318	-434.9	-396.052	107.58	-400.145	-239.778	34.4025
367	0	-730.976	-86.8658	962.664	-714.423	-149.532	1112.43	-685.094	24.6277	551.725	-653.247	158.536	117.641	-657.221	333.164	86.9716	-339.309	-125.421	946.701	-343.009	-162.675	1102.92	-382.684	-243.001	540.668	-435.194	-394.461	109.105	-400.24	-239.453	34.3038
368	0	-731.902	-75.6046	961.86	-715.755	-138.922	1111.19	-685.211	37.1047	551.141	-652.081	162.052	116.006	-657.369	335.901	85.8021	-340.414	-115.726	945.484	-344.45	-153.179	1101.26	-383.579	-234.285	540.04	-435.397	-392.967	111.086	-400.269	-239.125	34.1776
369	0	-732.91	-64.3587	961.232	-716.99	-127.937	1110.09	-685.199	49.4857	550.601	-650.366	164.004	115.013	-657.668	336.539	81.6351	-341.688	-105.943	944.443	-345.849	-143.479	1099.6	-384.584	-225.126	539.53	-435.573	-391.103	113.206	-400.258	-238.866	34.1369
370	0	-733.782	-52.4813	960.647	-718.283	-116.87	1109.41	-684.799	61.3746	550.228	-648.088	165.365	112.557	-656.58	336.512	76.1566	-342.862	-95.8543	943.367	-347.166	-133.598	1098.02	-385.605	-215.684	539.11	-435.506	-389.261	115.602	-400.216	-238.537	33.9595
371	0	-734.706	-40.1592	960.467	-719.558	-105.675	1108.94	-684.534	72.6347	549.762	-645.594	167.1	111.195	-656.275	336.545	72.3323	-344.159	-85.7068	942.467	-348.746	-123.598	1096.7	-386.643	-205.725	538.59	-435.426	-387.215	118.217	-400.097	-238.308	33.7568
372	0	-735.698	-27.7884	960.504	-720.871	-94.2687	1108.91	-683.772	82.9114	549.16	-644.5	170.103	110.321	-655.829	338.397	69.124	-345.585	-75.3783	941.768	-350.248	-113.401	1095.56	-387.687	-195.18	538.164	-435.2	-384.829	121.164	-399.941	-237.876	33.5258
373	0	-736.768	-15.6261	960.773	-722.19	-82.7584	1109.31	-683.805	92.4294	548.685	-644.357	174.041	109.391	-654.573	340.398	65.7234	-347.106	-64.7488	941.329	-351.763	-103.012	1094.51	-388.649	-183.875	537.908	-434.799	-381.932	124.567	-399.649	-237.139	33.4138
374	0	-738.026	-3.78697	961.346	-723.341	-71.2461	1110.17	-684.276	101.833	548.692	-644.431	177.429	108.651	-653.307	342.09	62.1764	-348.312	-53.6535	940.873	-353.16	-92.5117	1093.88	-389.478	-171.676	537.623	-434.26	-378.655	128.42	-399.342	-236.473	33.1716
375	0	-739.247	7.47554	962.345	-724.411	-60.16	1111.57	-685.176	111.709	549.388	-644.752	179.817	108.101	-652.343	343.245	59.5587	-349.866	-42.6515	940.673	-354.65	-82.108	1093.49	-390.305	-158.411	537.305	-433.825	-374.867	132.695	-399.108	-235.919	33.0194
376	0	-740.558	18.3134	963.784	-725.58	-49.2035	1113.21	-686.093	121.399	550.358	-645.041	181.521	107.628	-652.084	343.997	58.0302	-351.472	-31.7323	940.694	-355.981	-71.5469	1093.29	-391.546	-144.024	536.728	-433.263	-370.329	137.524	-399.057	-235.298	32.8859
377	0	-742.152	28.7105	965.341	-726.771	-38.3425	1115.27	-687.572	130.583	550.796	-645.227	182.455	107.025	-651.971	344.583	56.3995	-353.195	-20.6368	940.863	-357.189	-61.0242	1093.36	-391.898	-128.135	536.131	-432.772	-365.198	142.969	-398.811	-235.033	33.0596
378	0	-743.811	38.4591	966.776	-727.905	-27.4893	1117.27	-689.281	138.495	551.186	-645.937	183.586	106.314	-651.969	345.011	54.7553	-354.862	-9.26761	941.197	-358.387	-50.6926	1093.66	-391.965	-111.02	535.566	-432.122	-359.046	149.148	-398.528	-234.447	33.484
379	0	-745.547	47.9085	968.203	-729.162	-16.7843	1119.37	-691.383	144.724	551.306	-646.983	184.575	105.565	-652.031	345.562	53.203	-356.634	2.08148	941.471	-359.596	-40.7282	1093.95	-391.256	-92.489	534.906	-431.602	-351.76	155.981	-398.418	-234.031	34.2311
380	0	-747.19	57.3753	969.877	-730.368	-6.44072	1121.52	-693.102	148.969	551.156	-647.983	185.073	104.789	-652.384	345.886	52.4422	-358.558	13.3271	941.764	-360.894	-31.0839	1094.22	-390.526	-73.0773	534.292	-431.161	-343.592	163.541	-398.521	-232.873	35.1305
381	0	-748.866	66.9371	971.508	-731.436	3.43244	1123.45	-694.823	151.836	550.802	-648.678	184.944	104.108	-652.835	345.871	52.0407	-360.435	24.5867	942.22	-362.24	-21.7159	1094.48	-389.762	-52.936	533.612	-430.677	-334.155	171.979	-398.492	-232.152	36.5859
382	0	-750.557	76.364	973.161	-732.461	13.0584	1125.28	-697.281	154.389	550.58	-649.042	184.561	103.669	-653.175	345.887	51.7517	-362.238	35.8513	942.766	-363.37	-11.3853	1094.71	-389.433	-31.5962	532.569	-430.101	-323.336	180.881	-398.557	-229.576	38.3661
383	0	-752.252	85.5053	974.676	-733.362	22.7108	1127.08	-699.055	156.363	550.34	-649.474	184.33	103.226	-653.634	345.878	51.3993	-363.993	46.903	943.37	-364.527	-1.66887	1095.1	-388.994	-9.5634	531.625	-429.109	-310.898	190.574	-398.241	-227.165	41.2564
384	0	-753.94	94.1372	976.124	-734.226	32.0324	1128.8	-700.003	157.631	550.33	-649.943	183.975	102.814	-654.044	345.895	51.1417	-365.638	57.7824	944.106	-365.731	7.29501	1095.45	-388.432	13.0616	530.967	-428.131	-296.775	200.716	-398.087	-222.536	44.6393
385	0	-755.528	102.146	977.474	-735.232	40.3873	1130.45	-701.198	158.42	550.395	-650.375	183.604	102.471	-654.384	345.854	50.9175	-367.28	67.891	944.653	-366.846	15.939	1095.65	-387.777	35.8031	530.688	-427.174	-280.604	210.902	-398.195	-216.582	48.6931
386	0	-756.946	109.436	978.678	-736.267	48.567	1132.01	-702.528	159.38	550.498	-650.903	183.306	102.119	-654.652	345.786	50.6969	-368.859	77.5624	945.096	-367.913	24.2996	1095.72	-387.118	58.54	530.828	-426.049	-263.207	220.736	-398.428	-209.465	53.2735
387	0	-758.279	116.485	979.701	-737.439	56.6941	1133.55	-703.348	160.42	550.787	-651.156	183.114	101.931	-654.863	345.713	50.5476	-370.347	86.8705	945.619	-368.91	32.4558	1096	-386.481	80.8827	531.862	-424.927	-244.613	229.354	-398.928	-201.865	58.0497
388	0	-759.611	123.087	980.521	-738.611	64.7035	1134.75	-704.155	162.093	551.074	-651.269	183.087	101.75	-654.982	345.759	50.3745	-371.64	95.9028	946.37	-369.881	40.6105	1096.34	-385.976	102.92	533.435	-423.745	-225.543	236.799	-399.4	-192.345	62.3546
389	0	-760.719	129.916	981.142	-739.995	72.9346	1135.82	-704.8	164.076	551.229	-651.433	183.122	101.62	-655.048	345.854	50.1788	-372.754	104.898	947.196	-370.652	48.7916	1097.01	-385.673	123.644	535.702	-422.817	-206.353	243.114	-399.841	-179.085	67.9191
390	0	-762.512	133.181	981.436	-741.742	81.9395	1136.72	-705.483	166.194	551.219	-651.58	183.229	101.519	-655.023	346.008	49.8152	-373.729	114.855	947.777	-370.862	57.8917	1097.85	-385.671	144.285	538.249	-422.32	-187.691	249.587	-400.32	-161.143	74.053
391	0	-763.391	140.239	981.429	-743.915	91.6853	1137.22	-705.927	168.115	551.276	-651.766	183.426	101.518	-654.958	346.142	49.5783	-374.48	124.526	948.487	-370.587	68.0645	1098.58	-385.959	164.644	541.242	-422.054	-168.603	255.324	-400.445	-139.164	79.2991
392	0	-764.498	147.64	981.131	-746.36	101.676	1137.25	-706.222	169.577	551.406	-652.105	183.403	101.568	-654.999	346.233	49.3966	-375.055	134.527	949.188	-370.138	79.5031	1099.48	-386.429	184.256	544.579	-422.162	-148.692	259.535	-400.718	-114.817	83.8618
393	0	-765.476	155.056	980.603	-748.731	111.857	1137	-706.415	170.409	551.537	-651.849	183.372	101.453	-655.034	346.273	49.298	-375.514	144.49	949.892	-370.026	90.8988	1100.5	-387.072	203.36	548.318	-422.266	-127.948	262.388	-401.001	-89.458	87.294
394	0	-766.414	162.364	980.077	-750.781	122.142	1136.89	-706.559	170.895	551.758	-651.662	183.265	101.342	-655.032	346.269	49.2314	-376.009	154.348	950.682	-370.18	101.894	1102.03	-387.882	221.879	552.196	-422.589	-106.452	263.539	-401.328	-63.6362	89.4155
395	0	-767.346	169.47	979.775	-752.455	131.622	1136.98	-706.668	171.344	551.928	-651.637	183.048	101.298	-655.033	346.257	49.1389	-376.452	164.358	951.883	-371.06	112.054	1103.94	-388.764	240.019	556.108	-423.072	-84.6329	263.269	-401.41	-37.8432	90.2779
396	0	-768.121	176.198	979.671	-753.703	140.597	1137.31	-707.124	172.099	552.141	-651.635	182.845	101.235	-655.101	346.267	49.0439	-376.922	174.355	953.516	-372.08	121.886	1106.42	-389.676	257.821	559.899	-423.477	-62.2889	261.757	-401.261	-11.7168	89.9856
397	0	-768.823	182.638	979.614	-754.617	148.636	1137.81	-707.331	173.178	552.425	-651.702	182.737	101.238	-655.204	346.235	48.9496	-377.315	183.877	955.743	-373.439	131.574	1109.19	-390.704	275.268	563.461	-423.874	-39.6089	259.137	-400.503	13.6531	88.9509
398	0	-769.436	188.736	979.535	-755.386	155.772	1138.27	-707.372	174.612	552.727	-651.73	182.553	101.283	-655.35	346.255	48.8432	-377.997	193.802	958.35	-374.852	141.017	1111.93	-391.813	292.169	566.716	-424.561	-16.8844	255.485	-399.89	40.8572	87.2769
399	0	-770.311	194.676	979.264	-756.12	162.312	1138.59	-707.373	176.411	553.021	-651.812	182.53	101.308	-655.424	346.299	48.6004	-378.682	203.376	960.813	-376.217	149.896	1114.35	-392.938	308.641	569.683	-425.362	6.2269	251.107	-399.405	69.6231	85.0541
400	0	-770.552	200.218	979.174	-756.873	168.703	1138.72	-706.772	178.317	553.238	-651.857	182.65	101.351	-655.483	346.578	48.2303	-379.36	212.592	963.241	-377.412	158.571	1116.35	-393.807	324.95	572.228	-426.012	29.8923	245.81	-398.664	99.8585	82.7303
401	0	-771.175	205.855	978.918	-757.695	175.397	1138.77	-706.626	180.685	553.403	-651.833	182.845	101.427	-655.541	346.842	47.8365	-379.93	222.167	965.253	-378.406	167.473	1117.99	-395.572	339.807	574.595	-427.004	54.3485	239.261	-397.978	131.387	80.1942
402	0	-771.58	211.514	978.63	-758.571	182.186	1138.64	-706.566	183.203	553.606	-651.789	183.082	101.485	-655.532	347.171	47.3705	-380.845	232.439	966.731	-379.195	176.61	1119.54	-397.425	353.796	576.979	-427.841	79.4073	231.979	-397.366	163.639	77.4834
403	0	-771.966	217.319	978.274	-759.605	188.741	1138.32	-706.381	185.882	553.836	-651.62	183.297	101.692	-655.568	347.565	47.0529	-381.38	242.056	968.4	-379.846	186.188	1120.91	-399.121	366.887	579.287	-428.536	104.935	224.069	-396.75	196.919	74.5707
404	0	-772.345	223.216	977.906	-760.598	195.358	1137.98	-706.023	188.718	554.04	-651.534	183.68	101.797	-655.438	347.881	46.5732	-382.03	251.441	969.897	-380.411	196.108	1122.26	-400.746	379.466	581.404	-429.244	131.447	215.363	-396.252	230.673	71.5997
405	0	-772.65	229.344	977.485	-761.394	202.318	1137.65	-705.694	191.876	554.265	-651.306	184.05	101.972	-655.357	348.204	46.1131	-382.599	261.245	971.067	-381.052	206.262	1123.63	-402.436	391.332	583.316	-429.826	158.8	206.156	-395.925	264.811	68.3973
406	0	-772.857	235.559	977.084	-761.994	209.457	1137.28	-705.43	195.223	554.488	-651.117	184.412	102.156	-655.352	348.548	45.7841	-382.992	270.962	972.652	-381.934	214.852	1124.88	-404.085	402.483	584.846	-430.349	186.215	196.743	-395.732	299.193	65.0916
407	0	-773.103	242.058	976.69	-762.544	216.553	1136.9	-705.162	198.707	554.665	-651.078	184.725	102.382	-655.334	348.826	45.517	-383.439	280.399	973.815	-382.758	223.789	1125.94	-405.706	412.938	585.936	-430.83	214.557	186.977	-395.719	334.221	61.8696
408	0	-773.405	248.742	976.276	-763.109	223.856	1136.31	-704.909	202.363	554.858	-650.936	185.014	102.529	-655.377	349.079	45.2452	-383.794	289.705	974.856	-383.381	233.145	1126.67	-407.138	422.839	586.591	-431.394	243.772	177.17	-395.843	369.501	59.0194
409	0	-773.55	255.511	975.886	-763.901	230.862	1135.79	-704.705	206.075	555.108	-650.869	185.368	102.68	-655.556	349.503	44.9326	-384.231	298.771	975.56	-383.806	242.638	1127.12	-408.468	432.318	586.766	-431.807	273.288	167.934	-396.047	405.29	56.6982
410	0	-773.791	262.477	975.482	-764.61	238.264	1135.06	-704.682	209.737	555.361	-650.57	185.692	102.904	-655.534	349.54	44.6281	-384.55	307.668	975.969	-384.32	251.575	1127.26	-409.877	441.146	586.368	-432.62	303.676	158.816	-396.629	440.909	55.0346
411	0	-774.015	269.58	975.102	-765.252	245.839	1134.59	-704.647	213.354	555.549	-650.511	185.95	103.103	-655.621	349.736	44.4138	-384.823	316.553	976.273	-384.661	260.544	1127.34	-411.265	449.359	585.458	-433.412	333.983	150.324	-397.285	476.578	54.0107
412	0	-774.323	276.776	974.689	-765.753	253.709	1134.04	-704.683	217.017	555.657	-650.458	186.24	103.242	-655.743	349.97	44.2408	-385.149	325.084	976.278	-385.106	269.393	1127.37	-412.612	457.012	584.168	-434.296	364.608	142.602	-397.992	511.997	53.6752
413	0	-774.831	284.158	974.106	-766.093	261.69	1133.66	-704.692	220.856	555.764	-650.385	186.55	103.394	-655.658	350.065	43.8828	-385.325	333.531	975.921	-385.612	277.866	1127.03	-413.823	464.304	582.55	-435.691	396.135	135.253	-398.914	547.186	54.1392
414	0	-774.772	291.329	973.778	-766.229	270.168	1133.26	-704.812	224.823	555.832	-650.236	186.968	103.575	-655.713	350.202	43.6839	-385.558	341.869	975.441	-386.185	287.342	1126.72	-414.973	470.992	580.645	-437.32	427.599	129.249	-399.905	581.529	55.6033
415	0	-775.052	298.841	973.142	-766.429	278.23	1132.93	-704.814	228.91	555.814	-649.999	187.416	103.781	-655.707	350.382	43.5759	-385.914	350.295	974.577	-386.529	297.358	1126.22	-415.969	477.209	578.547	-439.046	458.017	124.903	-401.053	615.379	57.7825
416	0	-775.52	306.524	972.492	-766.638	286.716	1132.37	-704.872	233.111	555.854	-649.781	187.87	104.098	-655.732	350.625	43.4833	-386.113	358.838	973.446	-387.163	306.555	1125.58	-416.707	483.199	576.094	-441.171	489.31	121.506	-403.132	648.784	60.8268
417	0	-776.067	314.334	971.77	-767.12	295.254	1131.81	-704.985	237.443	555.784	-649.539	188.321	104.32	-655.722	350.86	43.4274	-386.481	367.573	972.229	-387.721	316.302	1124.73	-417.26	488.864	573.55	-443.173	518.535	119.703	-405.564	681.087	64.8189
418	0	-776.498	322.339	970.881	-767.612	303.897	1131.03	-705.073	241.936	555.706	-649.247	188.927	104.639	-655.677	351.043	43.3555	-386.907	376.594	970.768	-388.097	326.305	1123.69	-417.568	494.519	570.863	-446.085	548.685	118.838	-409.068	712.803	69.7257
419	0	-777.116	330.606	969.941	-768.168	312.988	1130.12	-705.307	246.558	555.635	-648.969	189.586	105.071	-655.531	351.204	43.3169	-387.04	387.986	969.806	-388.454	336.825	1122.66	-417.603	500.185	568.213	-449.252	576.408	119.548	-412.03	742.456	76.2472
420	0	-777.991	339.036	968.947	-768.697	322.009	1129.18	-705.312	251.205	555.534	-648.54	190.257	105.443	-655.547	351.58	43.3222	-387.489	397.199	968.24	-388.761	346.297	1121.47	-417.913	506.409	565.384	-453.091	603.305	120.839	-416.289	771.297	83.9198
421	0	-778.402	347.674	967.913	-769.1	331.196	1128.18	-705.448	256.167	555.387	-648.194	190.937	105.918	-655.415	351.789	43.2571	-387.773	406.131	966.546	-388.916	357.354	1120.37	-418.876	513.02	562.74	-455.955	627.62	121.101	-419.948	797.824	91.7696
422	0	-778.729	356.501	966.79	-769.479	340.608	1127.1	-705.63	261.339	555.154	-647.82	191.727	106.454	-655.244	352.047	43.1945	-388.047	415.023	964.908	-389.068	367.632	1119.2	-420.257	519.676	560.35	-458.507	650.187	122.01	-423.866	823.083	99.9563
423	0	-778.925	365.542	965.518	-769.73	350.084	1125.87	-705.849	266.867	554.835	-647.46	192.564	106.997	-655.084	352.282	43.1306	-388.053	423.955	963.343	-389.114	378.226	1118.11	-421.748	527.083	557.956	-461.035	671.467	123.13	-427.582	846.268	108.697
424	0	-778.854	374.727	964.092	-769.999	359.548	1124.66	-705.92	272.86	554.419	-646.937	193.513	107.615	-654.902	352.502	43.0608	-388.116	433.125	961.757	-389.263	387.462	1116.8	-423.3	534.944	555.788	-463.277	691.397	124.819	-431.369	866.902	117.257
425	0	-778.906	384.079	962.611	-770.188	369.326	1123.29	-705.823	279.188	553.855	-646.518	194.442	108.189	-654.764	352.679	42.995	-388.329	442.686	960.22	-389.315	396.985	1115.5	-424.769	543.483	553.914	-465.804	708.929	126.232	-434.804	884.701	124.593
426	0	-778.968	393.503	961.053	-770.324	379.394	1121.81	-705.681	285.643	553.216	-646.133	195.402	108.867	-654.687	352.912	42.9473	-388.436	452.311	958.807	-389.412	406.475	1114.16	-426.266	553.275	552.664	-468.241	723.662	127.028	-437.795	899.27	129.273
427	0	-779.096	403.054	959.587	-770.435	389.725	1120.33	-705.632	292.133	552.81	-645.91	196.422	109.68	-654.471	353.135	42.8577	-388.541	462.062	957.487	-389.376	415.98	1112.82	-427.543	564.734	552.1	-471.189	736.345	126.917	-440.187	911.46	130.607
428	0	-779.262	412.681	958.113	-770.589	399.515	1118.87	-705.677	298.46	552.489	-645.833	197.412	110.514	-654.422	353.347	42.7263	-388.665	471.931	956.293	-389.518	424.763	1111.48	-428.714	577.827	552.019	-473.92	745.68	125.776	-442.104	920.937	128.702
429	0	-779.046	422.328	956.706	-770.734	408.659	1117.41	-705.747	304.86	552.173	-645.526	198.204	111.489	-654.394	353.601	42.6265	-388.414	481.688	955.134	-389.469	434.201	1110.15	-429.831	591.844	552.252	-476.646	753.402	124.017	-443.817	928.182	124.634
430	0	-779.029	431.915	955.388	-770.66	418.181	1116.06	-705.921	311.38	551.868	-645.611	199.036	112.426	-654.392	353.824	42.5551	-388.243	491.687	954.253	-389.551	443.581	1108.77	-431.025	606.258	552.642	-479.254	759.45	122.005	-445.387	933.736	119.532
431	0	-778.987	441.486	954.184	-770.866	424.658	1114.86	-706.001	317.833	551.578	-645.799	199.966	113.485	-654.574	354.094	42.4957	-387.9	501.845	953.252	-389.448	453.471	1107.56	-432.283	620.528	552.95	-481.846	763.352	119.116	-447.283	937.629	113.824
432	0	-778.843	451.109	953.121	-770.662	434.886	1113.57	-706.785	324.523	551.277	-646.078	200.906	114.696	-654.669	354.408	42.4418	-387.482	512.444	952.379	-389.302	463.79	1106.29	-433.635	634.419	553.216	-483.717	766.868	116.772	-449.506	940.263	107.959
433	0	-778.637	460.82	952.125	-770.407	445.354	1112.43	-706.323	331.02	551.424	-646.272	202.059	116.082	-654.89	354.938	42.3852	-387.096	523.762	951.674	-389.191	474.584	1105.03	-434.993	648.044	553.315	-485.749	769.131	114.785	-451.815	942.419	102.584
434	0	-778.415	470.611	951.176	-770.108	455.813	1111.26	-706.42	337.98	551.552	-646.479	203.355	117.755	-655.08	355.406	42.4885	-386.973	535.824	950.904	-388.926	486.023	1103.91	-436.352	661.227	553.172	-487.811	770.868	113.208	-454.054	943.948	97.9594
435	0	-778.017	480.641	950.262	-769.691	466.237	1110.23	-706.221	345.28	551.792	-646.679	204.84	119.626	-655.165	355.899	42.4515	-387.062	548.572	950.304	-388.605	498.314	1103.09	-437.867	673.711	552.943	-490.297	774.049	111.171	-456.069	946.553	94.3052
436	0	-777.526	490.826	949.389	-769.308	476.665	1109.11	-705.908	353.217	552.055	-646.884	206.579	121.753	-654.52	356.351	42.0768	-387.169	561.972	949.98	-388.253	511.106	1102.79	-439.423	685.083	552.577	-492.654	778.018	110.262	-457.946	949.255	91.1309
437	0	-777.008	501.312	948.582	-768.91	487.005	1108.07	-705.625	361.813	552.275	-647.029	208.532	124.245	-654.408	356.897	41.9618	-387.213	575.477	950.261	-387.995	524.207	1102.95	-440.926	695.349	552.107	-494.797	782.084	109.349	-459.721	952.172	86.9622
438	0	-776.479	512.154	947.808	-768.545	497.392	1107.06	-705.134	371.152	552.571	-647.121	210.949	126.99	-654.28	357.56	41.722	-387.094	588.917	951.036	-388.063	537.125	1103.73	-442.164	704.777	551.723	-495.851	786.627	108.419	-461.626	955.658	81.5986
439	0	-775.946	523.216	947.105	-768.374	507.999	1106.06	-704.824	381.335	552.787	-647.254	213.801	130.022	-654.335	358.246	41.6479	-387.046	602.017	951.919	-387.891	551.723	1105.28	-442.981	714.265	551.574	-495.412	791.398	107.722	-463.117	959.11	76.1421
440	0	-775.337	534.597	946.572	-768.309	518.923	1105.14	-704.597	392.535	553.018	-647.483	216.941	133.315	-654.643	359.062	41.4971	-387.072	614.85	952.774	-388.092	564.407	1106.79	-443.158	724.295	551.671	-495.305	794.798	106.891	-463.682	961.382	71.1099
441	0	-774.785	546.334	946.171	-768.384	530.153	1104.45	-704.479	404.603	553.029	-647.905	220.551	136.929	-654.782	359.751	41.298	-386.948	627.28	953.815	-388.17	577.119	1108.48	-442.887	734.738	551.886	-494.772	797.532	106.214	-463.29	963.041	66.736
442	0	-774.22	558.247	945.865	-768.566	541.741	1103.81	-704.81	417.788	552.976	-648.535	224.645	140.872	-655.22	360.414	41.215	-386.588	639.372	955.235	-388.156	589.735	1110.29	-442.123	745.001	552.445	-494.036	799.558	105.836	-463.154	964.551	63.0882
443	0	-773.613	570.539	945.705	-768.523	553.534	1103.55	-705.273	431.975	552.718	-649.415	229.298	145.136	-655.706	361.094	41.2404	-386.094	651.46	956.946	-388.065	602.285	1112.31	-440.919	755.149	553.193	-493.336	801.227	105.598	-463.312	965.649	60.2598
444	0	-773.019	583.165	945.683	-768.4	565.536	1103.46	-706.193	447.381	552.462	-650.73	234.629	149.835	-656.582	361.775	41.3743	-385.353	663.344	959.076	-387.995	614.296	1114.42	-439.6	764.435	554.002	-492.798	802.308	105.428	-463.69	966.589	57.9386
445	0	-772.358	596.021	946.02	-768.085	577.735	1103.63	-707.641	463.894	552.158	-652.124	240.749	155.044	-657.213	362.505	41.5229	-384.614	674.968	961.249	-387.746	625.88	1116.74	-438.198	772.979	554.734	-492.022	803.75	104.912	-463.651	967.443	55.506
446	0	-771.633	609.149	946.483	-767.629	590.023	1104.13	-709.499	481.57	551.715	-653.979	248.02	160.816	-657.779	363.435	41.8308	-383.688	686.484	963.364	-387.293	637.092	1118.94	-436.632	780.558	555.204	-491.115	804.904	104.613	-463.208	968.031	52.8715
447	0	-770.885	622.405	947.246	-766.93	602.376	1104.95	-711.754	500.44	551.162	-655.524	256.197	167.363	-658.753	364.858	42.138	-382.584	697.481	965.124	-386.585	647.983	1120.8	-435.151	787.08	555.158	-490.531	806.112	104.127	-463.023	968.815	51.5795
448	0	-769.992	635.799	948.155	-766.098	614.652	1106.05	-714.425	520.663	550.482	-657.344	265.476	174.518	-659.982	367.001	42.7105	-381.232	708.07	966.393	-385.548	658.683	1122.34	-433.893	792.642	554.709	-490.676	806.8	103.772	-463.351	969.292	50.9815
449	0	-769.052	649.293	949.295	-765.291	625.338	1107.46	-717.266	542.008	549.582	-659.352	276.283	182.204	-660.819	369.289	43.3957	-379.744	718.075	967.254	-384.207	669.219	1123.55	-432.967	797.405	554.093	-491.142	807.165	103.534	-463.557	969.68	50.5379
450	0	-767.91	662.766	950.583	-763.9	640.683	1108.63	-720.083	564.355	548.521	-661.334	288.403	190.676	-661.522	372.435	44.9236	-378.307	727.3	967.845	-382.871	679.229	1124.56	-432.104	801.8	553.604	-491.326	807.535	103.41	-463.467	970.016	50.2641
451	0	-766.795	676.202	951.862	-762.634	655.164	1110.32	-722.709	587.508	547.459	-663.339	301.429	199.397	-662.146	376.441	46.5634	-376.464	735.321	968.341	-381.334	689.087	1125.48	-431.275	805.767	553.314	-491.361	807.661	103.255	-463.418	970.298	50.0089
452	0	-765.759	689.48	953.027	-761.663	667.524	1111.75	-725.329	611.349	546.509	-665.448	317.112	208.667	-662.609	381.295	48.9795	-375.438	744.066	969.056	-379.961	698.625	1126.46	-430.264	809.454	553.208	-491.336	807.562	103.089	-463.329	970.458	49.8319
453	0	-764.792	702.631	954.031	-760.963	678.521	1112.93	-727.584	635.721	545.761	-667.847	334.364	217.857	-663.431	387.26	51.7564	-374.505	752.509	969.833	-378.809	708.262	1127.38	-429.329	812.967	553.396	-491.279	807.687	102.987	-463.255	970.638	49.5562
454	0	-764.064	714.548	954.857	-760.403	689.235	1113.93	-729.686	660.324	545.443	-670.639	352.994	226.117	-663.988	394.313	54.9459	-373.699	761.3	970.75	-378.136	716.106	1128.17	-428.365	816.732	553.603	-491.161	807.699	102.893	-463.153	970.52	49.3315
455	0	-763.677	724.134	955.657	-759.982	700.014	1114.66	-731.531	685.068	545.62	-673.924	373.022	233.438	-664.143	402.29	58.176	-373.067	770.445	971.821	-377.357	725.006	1129.27	-427.483	820.772	553.695	-491.041	807.707	102.786	-463.054	970.523	49.2123
456	0	-762.805	738.811	956.434	-759.615	710.759	1115.22	-733.116	709.675	546.404	-676.536	393.655	239.881	-666.247	412.752	64.0291	-372.441	780.002	972.879	-376.755	734.278	1130.37	-426.597	825.053	553.755	-490.848	808.158	102.728	-462.968	970.546	49.0776
457	0	-762.106	753.447	957.507	-759.355	720.799	1115.62	-734.349	734.016	547.587	-679.88	414.252	247.159	-669.064	428.217	71.341	-371.952	789.689	973.907	-376.096	743.638	1131.43	-425.742	829.133	553.599	-490.674	808.222	102.553	-462.901	970.575	48.9516
458	0	-761.565	766.366	958.582	-758.992	730.531	1116.11	-735.01	758.21	549.083	-682.089	434.971	254.366	-672.508	448.99	78.5849	-371.38	799.332	974.748	-375.506	753.173	1132.37	-424.994	832.776	553.395	-490.467	808.23	102.438	-462.87	970.539	48.9237
459	0	-761.309	777.247	959.61	-758.572	740.092	1116.69	-735.314	781.974	550.927	-683.879	456.573	260.748	-676.453	473.55	85.7157	-370.893	809.075	975.513	-374.936	762.67	1133.14	-424.179	836.186	553.212	-490.359	808.333	102.359	-462.81	970.492	48.8827
460	0	-760.992	787.654	960.697	-757.797	749.637	1117.37	-734.99	804.734	553.259	-685.754	479.082	266.46	-680.597	500.233	92.0046	-370.32	818.859	976.15	-374.307	772.068	1133.77	-423.376	838.964	553.114	-490.194	808.179	102.217	-462.734	970.406	48.8153
461	0	-760.825	798.357	962.022	-756.999	758.363	1118.17	-734.312	826.097	556.421	-687.525	502.277	270.997	-684.593	527.821	97.3332	-370.252	826.427	976.397	-373.909	780.765	1134.12	-422.618	841.272	553.14	-490.123	808.102	102.241	-462.687	970.403	48.8195
462	0	-760.449	809.693	963.654	-755.97	767.021	1119.01	-733.495	846.841	560.19	-689.238	526.078	274.221	-689.266	555.938	101.702	-369.556	836.032	976.703	-373.433	788.948	1134.29	-421.934	843.151	553.211	-490.031	807.858	102.24	-462.475	970.323	48.8465
463	0	-760.112	820.992	965.568	-754.61	775.567	1119.92	-733.395	874.311	562.905	-690.829	550.129	276.19	-694.505	584.647	105.064	-369.394	843.718	977.198	-373.075	796.009	1134.43	-421.326	845.073	553.249	-489.949	807.868	102.293	-462.4	970.294	48.8071
464	0	-759.507	832.004	967.822	-753.082	784.105	1121.52	-732.348	895.682	567.01	-692.489	574.632	276.811	-699.495	613.184	107.101	-369.02	851.382	977.758	-372.847	802.867	1134.71	-420.788	847.031	553.374	-489.896	807.789	102.392	-462.308	970.301	48.7231
465	0	-758.97	843.228	970.245	-751.648	792.541	1123.23	-731.151	915.732	571.159	-693.797	599.487	276.27	-704.447	642.104	108.199	-368.621	858.829	978.393	-372.737	809.295	1135.1	-420.383	849.004	553.496	-489.876	807.648	102.465	-462.22	970.285	48.5782
466	0	-758.391	854.077	972.64	-750.173	801.427	1125.26	-729.919	935.398	574.92	-695.151	627.592	274.556	-709.407	671.758	108.47	-368.269	865.805	979.074	-372.929	815.45	1135.65	-419.942	851.026	553.587	-489.862	807.732	102.562	-462.108	970.311	48.3782
467	0	-757.814	865.015	975.124	-748.616	810.715	1127.41	-728.769	955.043	578.364	-696.253	654.174	271.633	-714.004	702.31	107.931	-367.891	872.68	979.676	-373.258	821.179	1136.25	-419.602	853.125	553.707	-489.838	807.778	102.678	-461.987	970.41	48.1302
468	0	-757.233	876.363	977.67	-747.132	819.68	1129.17	-727.148	974.18	581.39	-697.076	679.768	267.886	-718.158	733.718	106.729	-367.461	879.352	980.161	-373.746	826.515	1136.65	-419.411	855.311	553.903	-489.868	807.93	102.883	-461.844	970.608	47.772
469	0	-756.657	887.813	979.979	-745.926	828.617	1130.63	-725.439	992.806	583.985	-697.906	703.548	262.923	-722.013	766.503	105.011	-367.193	885.601	980.395	-374.004	832.005	1136.73	-419.24	857.575	554.119	-489.926	808.066	103.056	-461.745	970.759	47.3758
470	0	-756.124	899.349	981.927	-744.94	837.815	1131.77	-723.624	1010.67	586.433	-698.715	730.813	256.997	-725.382	800.426	102.906	-366.836	891.988	980.359	-373.869	838.216	1136.59	-419.148	859.903	554.327	-490.095	808.291	103.273	-461.673	971.025	46.9591
471	0	-755.594	910.838	983.665	-744.2	847.418	1132.73	-721.547	1028.01	588.448	-699.589	758.683	250.11	-728.368	835.381	100.513	-366.401	898.208	979.935	-373.313	845.471	1136.33	-419.217	862.207	554.519	-490.321	808.459	103.495	-461.445	971.327	46.6152
472	0	-755.035	922.44	985.326	-743.643	856.966	1133.5	-719.51	1044.57	590.785	-700.22	786.936	242.402	-730.339	871.307	97.6754	-366.123	904.507	979.406	-372.725	852.464	1135.63	-419.384	864.662	554.676	-490.582	808.848	103.852	-461.263	971.495	46.3788
473	0	-754.475	933.814	986.5	-743.104	866.95	1134.33	-717.594	1060.44	592.767	-700.842	815.67	233.947	-731.695	908.205	94.755	-365.746	911.751	978.646	-371.9	860.121	1134.96	-419.468	867.261	554.785	-490.787	809.015	104.153	-461.129	971.72	46.0911
474	0	-754.028	944.976	987.403	-742.809	876.87	1134.93	-715.622	1075.5	594.48	-701.503	845.234	224.783	-731.934	945.913	91.6473	-365.392	918.917	977.518	-370.981	868.5	1134.04	-419.538	869.895	554.792	-491.065	809.347	104.383	-460.954	971.799	45.9038
475	0	-753.611	955.729	988.063	-742.448	887.283	1135.41	-713.883	1089.63	595.912	-701.947	875.777	215.576	-732.244	984.501	89.1058	-365.132	927.083	976.584	-369.991	877.363	1133.19	-419.77	872.531	554.833	-491.316	809.549	104.647	-460.788	971.891	45.6464
476	0	-753.206	966.414	988.708	-742.08	897.32	1135.78	-712.137	1102.92	597.144	-701.596	906.916	205.58	-731.71	1023.36	86.6854	-364.776	934.443	975.491	-369.149	886.657	1132.38	-419.872	875.114	554.834	-491.527	809.709	104.848	-460.676	971.979	45.4407
477	0	-752.797	977.033	989.146	-741.447	907.396	1136.07	-710.401	1115.87	597.912	-701.135	938.712	195.754	-730.656	1062.4	84.522	-364.549	941.659	974.545	-368.753	895.405	1131.63	-419.979	877.768	554.876	-491.682	809.898	105.16	-460.516	972.168	45.2716
478	0	-752.411	987.271	989.642	-740.668	917.414	1136.33	-708.85	1129	598.316	-700.173	971.07	185.998	-729.305	1101.36	82.6858	-364.34	948.881	973.859	-368.392	903.49	1131.24	-420.429	880.285	554.926	-492.015	810.03	105.486	-460.389	972.346	45.0558
479	0	-752.056	996.974	990.02	-740.025	926.926	1136.58	-708.213	1135.14	598.244	-698.913	1003.9	176.576	-727.748	1139.97	81.2462	-364.073	956.083	973.352	-368.31	911.7	1130.94	-420.414	882.989	555.203	-492.394	810.045	105.854	-460.286	972.413	44.8936
480	0	-751.778	1006.25	990.207	-739.345	936.435	1136.71	-706.75	1147.35	597.15	-697.178	1037.02	167.658	-725.817	1178.35	80.3206	-364.013	963.074	972.852	-368.18	919.655	1130.61	-420.562	885.745	555.29	-492.55	810.227	106.205	-460.155	972.479	44.7393
481	0	-751.502	1015.34	990.077	-738.635	946.449	1136.79	-705.913	1158.12	595.527	-695.158	1070.49	159.417	-723.558	1216.13	80.2112	-363.768	970.148	972.239	-368.078	927.909	1130.22	-420.74	888.728	555.311	-492.719	810.516	106.608	-459.949	972.381	44.8745
482	0	-751.337	1024.2	989.622	-738.167	955.746	1136.64	-705.35	1166.78	593.245	-692.735	1104.22	152.153	-720.463	1253.78	80.2319	-363.651	977.466	971.421	-367.783	936.118	1129.51	-420.481	892.44	555.402	-492.911	811.236	107.064	-459.82	972.49	44.7724
483	0	-751.167	1033.31	988.888	-737.789	965.037	1136.14	-704.859	1174.46	590.86	-690.321	1138.14	145.774	-716.528	1291.02	80.397	-363.397	984.918	970.509	-367.386	944.675	1128.62	-421.076	895.673	555.293	-493.213	811.553	107.578	-459.765	972.601	44.6721
484	0	-751.081	1042.37	987.815	-737.388	974.521	1135.49	-704.77	1181.53	588.119	-687.396	1171.79	140.587	-711.635	1327.8	80.6676	-363.037	992.606	969.298	-366.87	953.246	1127.49	-421.712	899.106	555.069	-493.406	812.014	108.118	-459.709	972.719	44.5497
485	0	-751.066	1051.61	986.54	-737.067	984.412	1134.65	-704.997	1187.89	585.34	-684.511	1205.24	136.925	-705.548	1363.9	81.0425	-362.596	1000.55	968.07	-366.45	961.982	1126.23	-421.737	903.365	555.124	-493.726	812.332	108.763	-459.761	972.978	44.3609
486	0	-750.974	1060.95	985.123	-736.607	994.719	1133.66	-704.72	1193.97	582.226	-681.697	1237.95	134.809	-698.404	1399.03	81.2874	-362.322	1008.6	966.752	-366.007	970.83	1124.92	-421.868	907.994	554.809	-494.153	813.129	109.565	-459.785	973.093	44.3076
487	0	-750.887	1070.21	983.703	-736.356	1004.48	1132.6	-704.717	1199.65	578.806	-678.494	1269.26	134.061	-690.194	1432.55	82.1996	-362.201	1016.88	965.449	-365.776	979.911	1123.56	-422.1	912.869	554.582	-494.692	813.65	110.205	-459.98	973.091	44.1266
488	0	-750.892	1079.5	982.15	-736.045	1014.43	1131.49	-704.22	1205.43	575.625	-675.574	1298.54	134.45	-681.443	1463.99	83.4781	-362.075	1025.33	964.117	-365.683	988.973	1122.21	-422.166	918.211	554.287	-495.127	814.183	110.988	-460.071	973.15	44.0758
489	0	-750.845	1088.8	980.682	-736.034	1023.96	1130.21	-703.386	1211.65	572.431	-672.783	1325.24	135.241	-672.837	1492.86	85.3158	-361.929	1034.05	962.88	-365.704	998.058	1120.86	-422.331	923.731	553.971	-495.695	814.897	111.672	-460.161	973.297	44.0691
490	0	-750.893	1097.45	978.974	-736.046	1033.48	1128.83	-702.231	1218.03	569.392	-670.22	1348.88	136.098	-664.889	1518.62	87.7925	-362.02	1043	961.646	-365.833	1007.53	1119.53	-422.459	929.576	553.634	-496.322	815.798	112.924	-460.303	973.413	44.0254
491	0	-751.025	1106.21	977.107	-736.215	1043.52	1127.29	-701.536	1224.17	566.376	-667.309	1369.21	136.958	-657.898	1540.8	91.0628	-362.036	1052.08	960.392	-366.063	1017.05	1118.17	-422.57	935.917	553.297	-496.126	816.303	114.126	-460.443	973.63	44.0089
492	0	-751.089	1115.5	975.022	-736.496	1053.04	1125.64	-700.051	1232.22	564.15	-664.121	1386.51	137.351	-652.072	1559.52	94.4685	-362.053	1061.41	959.036	-366.291	1026.72	1116.84	-422.661	942.684	552.902	-496.438	817.373	115.26	-460.565	973.781	43.9547
493	0	-751.196	1125.29	972.904	-737.054	1062.51	1123.99	-698.528	1241.69	562.346	-660.411	1400.34	136.83	-647.445	1574.37	97.8414	-362.237	1070.81	957.684	-366.564	1036.62	1115.43	-422.627	949.775	552.413	-496.353	818.548	116.454	-460.592	974.025	43.9073
494	0	-751.34	1135.18	970.893	-737.579	1072.06	1122.24	-696.765	1252.16	561.01	-656.611	1410.97	135.276	-644.512	1585.91	100.491	-362.488	1080.38	956.375	-366.909	1046.57	1114.07	-422.41	957.416	551.862	-496.111	819.623	117.779	-460.68	974.303	43.7628
495	0	-751.411	1145.14	969.14	-738.376	1078.6	1120.66	-694.944	1263.36	560.135	-652.625	1418.76	132.86	-642.222	1594	101.708	-362.683	1090.12	955.106	-367.24	1056.53	1112.75	-422.199	965.264	551.243	-495.914	821.107	119.205	-460.765	974.686	43.6009
496	0	-751.46	1155.79	967.913	-738.758	1089.29	1119.05	-693.14	1275.2	559.516	-648.715	1424.31	129.961	-640.382	1599.32	101.412	-362.977	1099.84	953.893	-367.638	1066.55	1111.57	-422.013	973.268	550.687	-495.432	821.968	121.063	-460.819	974.988	43.4407
497	0	-751.514	1166.12	966.87	-738.909	1100	1117.61	-690.809	1288.18	559.271	-644.707	1427.8	126.938	-638.692	1602.38	99.6693	-363.081	1109.71	952.928	-367.982	1076.56	1110.52	-421.839	981.702	550.241	-494.917	824.207	122.819	-460.899	975.39	43.3189
498	0	-751.441	1176.67	965.995	-739.154	1110.49	1116.41	-689.037	1300.22	558.796	-640.717	1429.62	124.328	-636.867	1603.54	96.5436	-363.127	1119.54	952.1	-368.361	1086.57	1109.52	-421.666	990.264	549.878	-494.597	825.989	124.909	-460.95	975.749	43.1762
499	0	-751.383	1187.68	965.256	-739.279	1121.16	1115.4	-687.335	1311.95	558.257	-636.874	1430.2	123.433	-634.27	1603.7	93.2319	-363.277	1129.23	951.308	-368.719	1096.67	1108.57	-421.619	998.949	549.514	-494.345	827.714	127.225	-460.949	976.107	43.0159
500	0	-751.19	1199.16	964.669	-739.203	1132.18	1114.76	-685.692	1323.15	557.646	-632.781	1431.06	122.02	-631.36	1603.08	89.4311	-363.443	1139.04	950.603	-369.005	1106.87	1107.68	-421.525	1008.24	549.178	-493.941	829.929	129.69	-460.872	976.556	42.8973
501	0	-750.943	1210.7	964.208	-739.383	1143.56	1114.4	-683.825	1333.8	557.002	-628.723	1431.89	120.265	-628.234	1602.27	85.5372	-363.627	1149.26	949.954	-369.346	1117.08	1106.77	-421.444	1017.85	548.81	-493.407	832.298	132.426	-460.778	977.033	42.7539
502	0	-750.644	1223.06	963.994	-739.342	1155.21	1114.28	-682.484	1343.03	556.185	-625.513	1432.45	118.747	-625.657	1602.05	81.7238	-363.778	1159.63	949.291	-369.661	1127.5	1105.88	-421.25	1028.09	548.534	-492.784	835.09	135.426	-460.557	977.339	42.5193
503	0	-750.317	1235.32	963.966	-739.506	1167.03	1114.53	-680.606	1353.05	555.706	-623.923	1434.35	117.799	-623.226	1603.2	78.5488	-364.011	1170.34	948.694	-369.874	1138.12	1105.06	-420.971	1039.04	548.273	-492.067	838.441	138.831	-460.333	977.777	42.3844
504	0	-750.089	1247.75	964.235	-739.617	1178.85	1115.1	-679.374	1363.14	555.699	-623.139	1437.59	117.522	-621.441	1604.94	76.3795	-364.167	1181.36	948.189	-370.128	1148.73	1104.44	-420.597	1050.76	548.051	-490.988	841.727	142.642	-460.108	978.372	42.2045
505	0	-749.587	1260.09	964.925	-739.614	1190.67	1116.06	-678.646	1373.34	556.349	-623.001	1441.71	117.221	-621.416	1606.48	72.9347	-364.366	1192.61	947.916	-370.323	1159.43	1104.03	-419.886	1063.6	547.741	-489.633	846.007	146.83	-459.75	978.863	41.9315
506	0	-749.168	1272.42	966.142	-739.608	1202.34	1117.25	-678.382	1383.79	557.32	-623.016	1444.02	116.714	-622.095	1607.83	69.7955	-364.667	1203.99	947.9	-370.442	1170.16	1103.89	-419.177	1077.05	547.321	-488.047	850.255	151.645	-459.326	979.234	41.7487
507	0	-749.061	1284.13	967.462	-739.522	1213.83	1118.6	-678.481	1394.38	558.148	-623.139	1445.92	116.352	-622.454	1608.75	67.7033	-365.068	1215.53	948.022	-370.556	1180.96	1103.95	-417.304	1092.61	547.015	-486.212	855.757	156.589	-458.939	979.942	41.7643
508	0	-749.112	1295.06	968.827	-739.527	1224.97	1120.1	-678.648	1404.83	558.672	-623.109	1447.65	115.988	-622.202	1609.59	66.0598	-365.58	1227.12	948.376	-370.716	1191.71	1104.25	-415.319	1108.9	546.513	-483.942	862.203	162.248	-458.471	980.729	41.9528
509	0	-749.506	1305.49	970.106	-739.661	1236	1121.75	-679.475	1414.91	558.982	-623.009	1449.03	115.716	-621.858	1610.35	64.4497	-366.118	1238.85	948.986	-371.041	1202.51	1104.84	-412.885	1126.23	545.868	-481.698	869.96	168.328	-457.834	981.665	42.3691
510	0	-750.039	1315.82	971.33	-739.847	1246.67	1123.32	-678.762	1423.47	559.102	-622.927	1450.64	115.44	-621.733	1611.14	62.9615	-366.878	1250.62	949.604	-371.524	1213.22	1105.5	-409.956	1144.72	545.11	-478.754	877.715	175.101	-457.183	982.608	42.9257
511	0	-750.664	1324.78	972.635	-740.225	1257.1	1124.9	-678.448	1430.63	558.965	-622.737	1452.2	114.91	-621.796	1611.8	62.3911	-367.581	1262.5	950.374	-372.051	1223.93	1106.22	-406.581	1164.32	544.35	-475.756	887.977	182.399	-456.318	983.822	43.5787
512	0	-751.302	1335.36	973.703	-740.655	1267.27	1126.36	-678.477	1436.61	558.565	-622.305	1453.18	114.57	-621.696	1612.29	62.0663	-368.316	1274.46	951.171	-372.818	1234.24	1106.93	-402.892	1184.95	543.478	-472.2	898.03	190.364	-455.619	986.1	44.7118
513	0	-752.114	1345.84	974.58	-741.155	1277.24	1127.6	-679.06	1441.57	557.613	-621.788	1453.68	114.328	-621.483	1612.74	61.7544	-369.114	1286.31	951.921	-373.412	1244.35	1107.57	-399.316	1206.6	542.324	-468.522	910.956	198.627	-454.482	989.309	46.4871
514	0	-752.954	1355.57	975.097	-741.72	1287.01	1128.62	-679.444	1446.1	556.858	-621.3	1454.21	114.069	-621.369	1613.05	61.4701	-369.709	1297.92	952.595	-374.084	1254.21	1108.09	-395.787	1229.1	541.135	-464.16	925.557	207.235	-453.302	993.358	48.9651
515	0	-753.823	1364.69	975.396	-742.158	1296.47	1129.49	-680.349	1450.52	556.315	-621.089	1454.49	113.807	-621.249	1613.29	61.1929	-370.336	1309.32	953.2	-374.58	1264.01	1108.3	-392.46	1252.41	539.976	-459.608	942.961	216.127	-451.574	998.609	51.8903
516	0	-754.607	1373.25	975.61	-742.697	1305.7	1130.31	-680.848	1454.27	556.044	-621.008	1454.65	113.545	-621.293	1613.44	60.9936	-370.748	1320.41	953.659	-374.974	1273.5	1108.33	-389.249	1276.2	538.997	-454.309	960.9	224.683	-449.977	1004.81	55.154
517	0	-755.419	1381.3	976.091	-743.029	1314.68	1131.21	-681.535	1457.8	555.884	-621.113	1454.75	113.265	-621.42	1613.51	60.868	-371.104	1331.31	954.136	-375.134	1282.75	1108.07	-386.332	1300.27	538.601	-449.235	980.914	232.311	-448.375	1011.87	58.7137
518	0	-755.968	1389.11	976.91	-743.307	1323.59	1132.21	-681.947	1460.92	555.697	-621.287	1454.83	113.041	-621.586	1613.55	60.7543	-371.409	1341.68	954.309	-375.051	1291.72	1107.83	-383.105	1324.78	539.029	-443.414	1000.32	239.215	-447.008	1019.28	62.1936
519	0	-756.366	1396.97	977.887	-743.52	1332.26	1133.35	-683.118	1464.5	555.798	-621.533	1454.86	112.851	-621.743	1613.57	60.6633	-371.587	1351.83	954.759	-375.008	1300.5	1107.61	-380.382	1348.87	540.201	-437.896	1020.84	245.518	-445.73	1028.26	65.4572
520	0	-756.797	1405	978.986	-743.605	1340.94	1134.71	-684.021	1467.85	555.827	-621.76	1454.89	112.667	-621.851	1613.59	60.5835	-371.778	1361.72	955.311	-375.009	1308.83	1107.66	-378.063	1372.45	541.958	-433.344	1042.05	250.963	-443.21	1042.13	70.0569
521	0	-757.027	1413.18	980.064	-743.8	1349.88	1136.1	-683.552	1470.23	555.874	-622.063	1454.92	112.499	-621.921	1613.63	60.4243	-371.916	1371.42	956.08	-374.848	1317.35	1107.91	-376.416	1395.4	544.374	-429.297	1061.66	256.853	-438.905	1063.05	75.7605
522	0	-757.374	1421.46	981.08	-744.397	1359.41	1137.54	-683.629	1472.52	555.919	-622.425	1454.91	112.349	-621.97	1613.67	60.2335	-371.938	1381.08	956.835	-374.2	1326.39	1108.4	-375.401	1417.6	547.163	-425.773	1083.08	262.41	-433.545	1088.95	80.9079
523	0	-757.811	1429.84	981.779	-745.394	1369.81	1138.56	-684.033	1474.51	556.018	-622.75	1454.77	112.223	-622.008	1613.69	60.0191	-371.883	1390.99	957.644	-373.253	1336.41	1109.16	-375.208	1439.17	550.433	-422.84	1105	266.798	-427.373	1117.82	85.4658
524	0	-758.106	1438.12	982.046	-746.836	1380.82	1139.23	-684.726	1476.03	556.177	-623.037	1454.6	112.16	-622.012	1613.72	59.7929	-371.707	1401.41	958.488	-372.191	1347.12	1110.05	-375.328	1460.36	554.288	-420.306	1128.26	269.989	-420.722	1147.91	89.4975
525	0	-758.643	1446.25	982.093	-748.33	1392.13	1139.62	-685.467	1476.95	556.352	-623.366	1454.32	112.126	-621.962	1613.71	59.5187	-371.496	1412.18	959.579	-371.262	1358.36	1111.25	-375.865	1481.04	558.506	-417.81	1151.63	271.706	-413.901	1177.64	92.7634
526	0	-759.099	1454.07	981.968	-749.869	1403.31	1139.88	-686.121	1477.06	556.614	-623.496	1454.03	112.135	-621.939	1613.71	59.2652	-371.337	1423.15	960.955	-370.761	1369.2	1112.98	-376.627	1501.2	562.937	-415.678	1175.28	272.128	-406.474	1209.71	95.0181
527	0	-759.442	1461.63	981.832	-751.138	1414.17	1140.26	-686.585	1476.78	556.864	-623.725	1453.65	112.139	-621.903	1613.71	59.0558	-371.219	1434.07	962.599	-370.82	1379.68	1115.32	-377.755	1520.8	567.385	-413.64	1199.35	271.177	-399.685	1239.94	96.0763
528	0	-759.878	1468.8	981.98	-752.004	1424.2	1140.89	-687.136	1476.6	557.212	-623.973	1453.39	112.128	-621.903	1613.7	58.8564	-371.336	1444.65	964.544	-371.372	1390.73	1118.29	-379.062	1539.79	571.835	-411.556	1224.18	268.871	-393.126	1270.6	96.1869
529	0	-760.191	1475.78	982.234	-752.436	1433.51	1141.75	-687.696	1476.75	557.588	-624.239	1453.14	112.087	-621.959	1613.7	58.7008	-371.44	1455.91	967.244	-372.261	1401.49	1121.57	-380.583	1558.21	576.091	-409.628	1249.21	265.446	-386.887	1302.26	95.6905
530	0	-760.462	1482.63	982.465	-752.647	1442.26	1142.72	-688.175	1477.28	557.976	-624.529	1452.99	112.084	-622.072	1613.68	58.5743	-371.644	1467.07	970.159	-373.282	1412.08	1124.91	-382.12	1575.85	580.121	-407.474	1274.55	261.039	-381.679	1334.36	94.3423
531	0	-760.698	1489.5	982.658	-752.787	1450.43	1143.53	-688.646	1478.12	558.199	-624.796	1452.86	112.093	-622.203	1613.72	58.4603	-371.877	1478.06	973.1	-374.356	1422.11	1127.79	-383.679	1592.74	583.782	-405.736	1300.37	255.819	-376.757	1368.79	93.0804
532	0	-761.614	1495.4	982.363	-753.084	1458.2	1144.1	-689.068	1479.23	558.415	-625.008	1452.77	112.119	-622.231	1613.77	58.3204	-372.112	1488.94	975.838	-375.128	1432.4	1130.37	-383.92	1610.57	587.054	-403.803	1327.42	248.653	-372.529	1404.53	91.674
533	0	-761.802	1502.49	982.32	-753.533	1465.87	1144.35	-689.459	1480.53	558.556	-625.148	1452.79	112.142	-622.26	1613.88	58.1135	-372.329	1499.73	978.51	-375.696	1442.02	1132.56	-385.443	1626.1	590.278	-402.29	1354.86	241.382	-368.975	1441.28	90.2403
534	0	-761.951	1509.46	982.055	-754.088	1473.55	1144.37	-689.701	1482.02	558.737	-625.262	1452.86	112.188	-622.323	1614.04	57.8647	-372.534	1510.47	980.801	-376.186	1452.15	1134.57	-387.262	1640.53	593.033	-400.819	1382.89	233.068	-366.002	1478.59	88.6548
535	0	-762.135	1516.54	981.69	-754.91	1481.51	1144.14	-689.819	1483.44	558.955	-625.328	1452.89	112.248	-622.379	1614.18	57.6261	-372.664	1521.15	982.786	-376.494	1462.85	1136.3	-388.841	1654.25	595.618	-399.476	1411.77	224.259	-363.49	1516.15	86.834
536	0	-762.256	1523.67	981.201	-755.747	1489.6	1143.68	-689.75	1484.97	559.212	-625.361	1452.93	112.438	-622.433	1614.32	57.3701	-372.752	1531.93	984.583	-376.748	1473.66	1137.94	-390.268	1667.42	597.825	-398.279	1441.3	214.932	-361.346	1553.76	84.8533
537	0	-762.401	1530.97	980.648	-756.462	1497.92	1143.23	-689.594	1486.6	559.494	-625.295	1453	112.571	-622.447	1614.51	57.0807	-372.813	1542.71	986.019	-377.232	1485.69	1139.57	-391.44	1680.07	599.554	-397.758	1471.4	205.337	-359.547	1591.43	82.8489
538	0	-762.488	1538.27	980.026	-756.979	1506.27	1142.69	-689.334	1488.37	559.718	-625.19	1453.18	112.775	-622.47	1614.71	56.742	-372.85	1553.44	987.25	-377.783	1495.84	1140.72	-392.405	1691.99	600.808	-397.553	1502.16	195.469	-358.084	1629.22	81.0573
539	0	-762.587	1545.68	979.37	-757.348	1514.71	1142.16	-689.133	1490.6	560.001	-625.062	1453.37	112.942	-622.45	1614.9	56.4244	-372.905	1564.02	988.166	-378.371	1506.05	1141.56	-393.306	1703.04	601.456	-397.508	1533.49	185.546	-356.842	1667.15	79.5219
540	0	-762.708	1553.22	978.664	-757.764	1523.21	1141.45	-688.739	1493.16	560.176	-624.877	1453.57	113.133	-622.449	1615.07	56.1388	-372.818	1574.75	988.901	-378.742	1516.83	1142.11	-393.99	1713.35	601.583	-398.098	1565.44	175.983	-355.83	1704.7	78.2708
541	0	-762.816	1560.75	977.872	-758.184	1531.66	1140.53	-688.465	1496.15	560.344	-624.736	1453.76	113.3	-622.648	1615.54	56.0422	-372.797	1585.14	989.286	-378.992	1527.53	1142.27	-394.509	1722.9	601.055	-399.147	1597.83	166.725	-355.025	1741.94	77.3952
542	0	-762.778	1568.35	977.098	-758.658	1540.11	1139.42	-688.274	1499.47	560.505	-624.571	1454.01	113.482	-622.646	1615.61	55.8235	-372.75	1595.54	989.414	-379.055	1538.4	1142	-394.834	1731.5	599.911	-400.206	1630.19	158.336	-354.648	1778.74	76.5063
543	0	-762.848	1576.13	976.278	-759.144	1548.64	1138.3	-687.99	1502.89	560.658	-624.46	1454.3	113.717	-622.654	1615.8	55.6009	-372.721	1605.78	989.385	-379.07	1549.32	1141.63	-395.186	1739.26	598.113	-401.304	1663.22	150.918	-354.636	1815.04	75.6733
544	0	-762.971	1584.1	975.492	-759.562	1557.16	1137.18	-687.819	1506.71	560.768	-624.29	1454.6	113.995	-622.648	1615.97	55.3875	-372.69	1615.81	989.042	-379.059	1560.06	1141.04	-395.338	1746.62	595.812	-403.425	1696.59	143.931	-355.06	1850.95	75.0258
545	0	-763.106	1592.21	974.715	-759.703	1565.77	1136.21	-687.721	1510.86	560.759	-624.139	1454.98	114.315	-622.665	1616.11	55.2272	-372.588	1625.68	988.394	-379.189	1570.81	1140.39	-395.275	1753.43	592.945	-405.286	1730.09	138.637	-356.674	1886.11	74.1781
546	0	-763.275	1600.55	973.965	-759.779	1574.44	1135.35	-687.688	1515.36	560.76	-623.988	1455.31	114.644	-622.675	1616.25	55.0773	-372.537	1635.45	987.514	-379.467	1581.54	1139.74	-395.032	1759.82	589.826	-409.893	1762.87	134.122	-358.332	1921.02	75.3314
547	0	-763.491	1609.04	973.066	-759.639	1583.3	1134.44	-687.615	1520.21	560.598	-623.924	1455.72	114.976	-622.519	1616.16	54.7939	-372.566	1645.1	986.363	-379.862	1592.4	1138.92	-394.675	1765.99	586.503	-412.314	1795.2	132.245	-361.548	1955.08	76.7473
548	0	-763.764	1617.8	972.029	-759.524	1592.34	1133.33	-687.61	1525.25	560.333	-623.823	1456.13	115.285	-622.504	1616.32	54.6527	-372.635	1654.92	984.797	-380.169	1603.19	1137.76	-394.136	1771.8	583.053	-415.499	1826.54	131.553	-365.287	1987.82	79.9534
549	0	-764.072	1626.84	970.753	-759.661	1601.79	1131.86	-687.671	1530.61	560.073	-623.736	1456.64	115.612	-622.461	1616.46	54.5208	-372.886	1664.9	982.878	-380.304	1614.2	1136.32	-393.977	1777.93	579.379	-419.395	1856.43	131.717	-370.059	2019.09	84.2685
550	0	-764.247	1636.25	969.338	-759.747	1611.69	1130.26	-687.687	1536.19	559.773	-623.661	1457.13	116.023	-622.469	1616.61	54.3994	-372.978	1675.11	980.787	-380.245	1625.34	1134.69	-394.552	1784.61	575.622	-423.336	1883.79	131.887	-375.449	2048.23	88.7766
551	0	-764.471	1646.01	967.805	-760.023	1621.99	1128.41	-687.745	1541.94	559.416	-623.647	1457.64	116.493	-622.456	1616.74	54.2639	-372.76	1685.28	978.661	-380.05	1636.45	1132.99	-395.594	1791.66	572.401	-426.926	1908.89	131.853	-381.203	2076.44	94.096
552	0	-764.631	1656.21	966.274	-760.079	1632.63	1126.52	-687.874	1547.86	559.158	-623.665	1458.2	117.008	-622.477	1616.92	54.1321	-372.277	1695.34	976.604	-379.617	1647.91	1131.15	-396.821	1799.6	569.508	-429.95	1932.17	131.829	-387.241	2103.07	100.93
553	0	-764.7	1666.57	964.631	-760.113	1643.43	1124.61	-688.051	1554.09	558.873	-623.767	1458.85	117.589	-622.411	1617.07	53.9718	-371.749	1705.56	974.487	-379.119	1659.35	1129.46	-398.366	1807.98	566.705	-433.066	1953.15	131.865	-393.479	2127.61	109.292
554	0	-764.759	1677.16	962.938	-760.131	1654.39	1122.89	-688.144	1560.62	558.451	-624.062	1459.61	118.39	-622.443	1617.32	53.7827	-371.353	1716.14	972.545	-378.793	1670.62	1127.74	-400.24	1816.84	564.117	-436.62	1971.99	131.579	-399.86	2148.61	118.233
555	0	-764.768	1687.71	961.342	-760.066	1665.47	1121.35	-688.369	1567.5	558.03	-624.133	1460.37	119.048	-622.49	1617.52	53.6344	-371.107	1726.96	970.689	-378.494	1681.76	1126.2	-402.181	1826.72	562.117	-438.867	1988.58	131.447	-406.166	2165.85	126.153
556	0	-764.724	1698.32	959.84	-759.705	1676.71	1119.76	-688.575	1574.83	557.673	-624.384	1461.34	120.017	-622.695	1617.92	53.5689	-370.932	1738	969.072	-378.334	1692.58	1124.68	-403.996	1837.87	560.761	-443.125	2002.06	130.932	-411.769	2179.67	130.889
557	0	-764.626	1708.8	958.454	-759.477	1687.79	1118.34	-688.791	1582.5	557.22	-624.631	1462.32	121.174	-622.78	1618.22	53.505	-370.927	1749.12	967.567	-378.329	1703.1	1123.29	-405.757	1850.57	559.952	-446.32	2013.23	129.65	-416.674	2190.37	130.858
558	0	-764.569	1719.32	957.063	-759.324	1698.96	1116.93	-688.977	1590.51	556.808	-624.943	1463.53	122.428	-622.758	1618.56	53.3583	-370.936	1760.32	966.244	-378.311	1713.47	1121.89	-407.573	1864.67	559.638	-450.66	2021.47	127.547	-420.796	2198.32	126.421
559	0	-764.461	1729.85	955.741	-759.048	1710.18	1115.56	-689.188	1598.79	556.354	-625.214	1464.93	123.919	-622.688	1619.05	53.1532	-370.968	1771.81	965.152	-378.382	1724.12	1120.64	-409.513	1879.57	559.614	-454.887	2027.67	125.938	-424.801	2203.71	119.928
560	0	-764.284	1740.29	954.405	-758.9	1721.48	1114.15	-689.47	1607.51	555.907	-625.424	1466.49	125.495	-622.641	1619.59	52.9729	-370.914	1783.48	964.234	-378.385	1735.06	1119.49	-411.678	1894.52	559.656	-459.838	2031.55	125.487	-428.513	2207.96	114.127
561	0	-764.143	1751.1	953.304	-758.781	1732.81	1112.75	-689.555	1616.44	555.593	-625.652	1468.15	127.534	-622.638	1620.22	52.8463	-370.759	1795.52	963.525	-378.304	1746.49	1118.51	-413.833	1909.69	559.809	-461.788	2036.54	123.438	-432.449	2211.27	108.737
562	0	-763.936	1762	952.296	-758.651	1744.21	1111.47	-689.562	1625.78	555.409	-626.152	1470.21	129.775	-622.609	1620.8	52.659	-370.588	1808.18	963.062	-378.153	1758.45	1117.72	-416	1924.5	559.969	-463.947	2041.44	122.509	-436.231	2214.81	104.631
563	0	-763.739	1773.24	951.374	-758.625	1755.59	1110.21	-689.377	1635.45	555.351	-626.6	1472.45	132.268	-622.609	1621.44	52.4578	-370.611	1821.65	962.928	-377.999	1770.82	1117.31	-418.121	1938.49	560.13	-467.797	2046.06	121.572	-440.223	2218.31	100.695
564	0	-762.958	1782.76	950.262	-758.582	1766.89	1109.05	-689.366	1645.99	555.378	-627.074	1475	135.19	-622.696	1622.16	52.2456	-370.82	1835.65	963.235	-377.976	1783.66	1117.43	-419.968	1951.55	560.423	-469.757	2051.58	120.375	-443.559	2222.98	95.6284
565	0	-762.792	1794.19	949.545	-758.616	1778.13	1108.03	-689.42	1657.53	555.354	-628.068	1478.21	138.417	-622.909	1622.95	52.0645	-371.267	1850.2	964.319	-378.14	1796.75	1118.28	-421.173	1963.9	561.031	-469.525	2057.18	119.28	-446.02	2227.22	89.8429
566	0	-762.744	1804.9	948.813	-758.814	1789.26	1107.19	-689.452	1670.11	555.216	-628.723	1481.88	142.115	-623.226	1623.77	51.894	-371.908	1864.81	965.834	-378.635	1810.04	1119.74	-421.429	1976.37	562.191	-469.828	2060.98	118.33	-447.258	2230.16	84.6099
567	0	-762.966	1815.02	948.394	-759.034	1800.39	1106.51	-689.769	1684.01	554.931	-629.163	1486.23	146.126	-623.404	1624.23	51.6065	-372.551	1879.02	967.611	-379.291	1823.37	1121.72	-421.26	1988.9	563.661	-468.729	2064.47	118.121	-446.943	2232.19	80.3885
568	0	-762.34	1829.94	948.688	-759.315	1811.69	1106.05	-690.241	1699.29	554.514	-629.966	1491.16	150.798	-623.977	1624.91	51.5249	-372.946	1892.52	969.635	-379.963	1836.62	1123.99	-421.038	2001.95	565.214	-467.259	2066.49	117.815	-446.132	2233.68	76.3243
569	0	-761.694	1847.16	949.134	-759.599	1823.05	1105.81	-691.146	1716.03	553.946	-630.915	1496.91	155.872	-624.77	1625.67	51.5355	-372.96	1905.48	971.936	-380.543	1849.61	1126.39	-420.476	2013.96	566.581	-466.494	2068.44	117.358	-445.561	2234.95	72.7433
570	0	-761.348	1859.94	949.342	-759.835	1834.76	1105.85	-692.496	1734.02	553.104	-632.141	1503.88	161.568	-625.804	1626.54	51.5801	-372.832	1917.86	973.977	-380.891	1862.42	1128.76	-419.766	2024.34	567.607	-465.962	2070.37	116.914	-445.397	2236.18	69.6902
571	0	-760.888	1872.72	949.708	-759.967	1846.65	1106.31	-693.46	1751.42	552.212	-633.634	1511.98	168.131	-626.76	1627.67	51.6986	-372.445	1930.08	976.018	-380.96	1874.97	1130.95	-419.131	2033.76	568.18	-465.712	2072.1	116.36	-445.225	2237.6	67.1442
572	0	-760.35	1885.69	950.286	-759.835	1858.67	1107.13	-695.813	1772.32	551.212	-635.314	1521.39	175.527	-627.3	1629.36	52.0487	-371.937	1942.1	977.765	-380.715	1887.12	1132.97	-418.555	2042.09	568.356	-465.443	2073.61	116.608	-445.029	2238.55	64.825
573	0	-759.765	1898.81	951.098	-759.364	1870.87	1108.33	-698.622	1794.77	550.134	-637.145	1532.17	183.652	-628.011	1631.74	52.4204	-371.184	1953.93	979.202	-380.106	1899.03	1134.61	-417.948	2049.33	568.056	-465.689	2075.07	116.422	-444.917	2239.25	63.9075
574	0	-759.081	1912	952.156	-758.693	1882.83	1109.59	-701.553	1818.4	548.944	-639.186	1544.73	192.452	-628.897	1634.23	52.8968	-370.266	1965.43	980.24	-379.31	1910.48	1136.01	-417.698	2055.63	567.573	-466.28	2075.8	116.388	-444.97	2239.92	63.2575
575	0	-758.174	1925.2	953.219	-757.978	1894.6	1110.99	-704.585	1842.92	547.748	-641.364	1558.91	201.84	-630.051	1637.53	53.9852	-369.405	1976.17	981.084	-378.296	1921.63	1137.19	-417.718	2061.57	567.25	-467.069	2076.6	116.398	-445.05	2240.13	62.8727
576	0	-757.314	1938.25	954.331	-757.29	1905.99	1112.32	-707.558	1868.02	546.806	-643.854	1575.28	212.192	-631.062	1642.09	56.159	-368.684	1986.23	981.79	-377.303	1932.32	1138.19	-417.763	2067.06	567.176	-467.729	2077.23	116.163	-445.13	2240.8	62.4872
577	0	-756.553	1951.15	955.27	-756.726	1917.12	1113.39	-710.322	1893.32	546.142	-646.224	1593.47	222.313	-632.037	1647.96	58.9701	-368.123	1995.82	982.52	-376.48	1942.58	1139.24	-417.595	2072.46	567.348	-468.072	2077.75	116.058	-444.56	2242.4	63.4058
578	0	-755.93	1963.81	956.019	-756.423	1927.9	1114.19	-713.072	1918.2	545.91	-649.143	1613.53	231.865	-632.88	1655.16	62.3467	-367.803	2005.28	983.373	-375.887	1952.7	1140.28	-417.338	2078.05	567.69	-468.225	2078.18	116.01	-444.418	2242.67	63.3347
579	0	-755.679	1976.18	956.876	-756.409	1938.37	1114.75	-715.572	1939.84	545.745	-652.333	1635.01	239.856	-633.171	1663.74	65.6031	-367.673	2014.98	984.332	-375.553	1962.55	1141.39	-416.907	2083.85	568.062	-468.307	2078.51	115.987	-444.438	2242.62	63.1627
580	0	-755.52	1988.2	957.727	-756.556	1948.58	1115.2	-718.185	1972.67	548.298	-655.398	1656.97	247.047	-634.642	1674.93	71.6492	-367.706	2025.18	985.53	-375.348	1972.53	1142.63	-416.46	2089.42	568.228	-468.338	2078.85	115.932	-444.4	2242.75	63.1831
581	0	-755.637	1999.82	958.814	-756.867	1958.37	1115.68	-720.3	1995.74	550.45	-658.246	1678.75	254.509	-637.916	1691.74	79.5313	-367.772	2035.88	986.84	-375.26	1982.74	1143.92	-415.965	2094.9	568.251	-468.373	2079.22	115.836	-444.411	2242.74	63.0795
582	0	-755.894	2011	960.212	-756.956	1967.96	1116.34	-721.732	2019.66	553.135	-660.674	1700.9	262.319	-641.747	1714.49	87.6572	-367.932	2046.78	988.081	-375.335	1993.05	1145.18	-415.429	2099.93	568.155	-468.361	2079.6	115.718	-444.431	2242.71	63.0254
583	0	-756.131	2021.81	961.629	-757.102	1977.1	1117.25	-722.792	2043.71	556.222	-663.002	1723.84	269.364	-645.067	1740.33	95.1257	-368.102	2057.54	989.236	-375.26	2003.56	1146.45	-414.778	2104.56	568.009	-468.429	2079.87	115.632	-444.348	2242.85	63.2012
584	0	-756.598	2032.35	963.25	-756.778	1986.02	1118.4	-723.67	2067.28	559.792	-664.731	1747.42	275.675	-649.647	1769.05	101.924	-368.328	2068.08	990.335	-375.207	2013.91	1147.5	-414.246	2108.56	567.857	-468.507	2079.92	115.547	-444.323	2242.84	63.3176
585	0	-756.892	2042.76	965.097	-756.439	1994.56	1119.7	-724.301	2090.06	564.007	-665.974	1771.82	280.365	-654.644	1798.59	107.687	-368.555	2078.35	991.227	-375.075	2024.02	1148.32	-413.66	2111.86	567.902	-468.64	2079.89	115.5	-444.256	2242.91	63.4996
586	0	-757.595	2048.79	966.8	-755.795	2002.63	1121.15	-724.98	2112.28	568.991	-667.076	1796.47	283.791	-659.981	1828.42	112.351	-368.804	2088.13	991.966	-374.837	2033.63	1148.84	-413.103	2114.81	567.897	-468.767	2079.9	115.586	-444.214	2242.88	63.5898
587	0	-758.118	2057.66	969.15	-754.856	2010.55	1122.83	-725.633	2134.18	574.385	-668.459	1821.51	285.895	-665.562	1858.05	115.716	-369.06	2097.47	992.617	-374.58	2042.4	1149.22	-412.655	2117.43	567.978	-468.896	2079.81	115.66	-444.223	2242.71	63.566
588	0	-758.385	2068.16	972.03	-753.821	2018.8	1125.06	-726.24	2155.52	579.875	-669.978	1847.13	286.596	-671.423	1887.68	117.792	-369.319	2106.32	993.34	-374.439	2050.82	1149.83	-412.353	2120.21	568.06	-469.028	2079.82	115.722	-444.228	2242.57	63.644
589	0	-758.176	2081.31	975.411	-752.853	2027.31	1127.51	-726.678	2176.01	585.196	-671.522	1873.23	286.002	-677.375	1917.52	118.966	-369.544	2114.8	994.075	-374.491	2058.83	1150.54	-412.126	2123.04	568.114	-469.184	2079.81	115.775	-444.164	2242.5	63.6652
590	0	-758.376	2092.2	978.571	-751.773	2036.01	1130.14	-727.186	2195.99	590.187	-672.809	1899.58	284.431	-683.317	1948.12	119.423	-369.795	2122.94	994.781	-374.823	2066.26	1151.38	-412.053	2125.95	568.109	-469.341	2079.74	115.81	-444.7	2240.86	62.5845
591	0	-758.765	2102.19	981.75	-750.844	2043.19	1132.56	-727.608	2215.32	594.746	-674.035	1926.38	281.953	-689.226	1979.9	119.42	-370.054	2130.83	995.375	-375.549	2072.93	1152.13	-412.117	2129.07	568.045	-469.495	2079.77	115.847	-444.657	2240.81	62.5321
592	0	-759.086	2112.29	984.652	-749.909	2051.94	1134.79	-727.95	2233.97	598.874	-675.174	1953.59	278.553	-694.886	2012.84	119.027	-370.327	2138.49	995.767	-376.255	2079.26	1152.47	-412.237	2132.17	567.956	-469.692	2079.83	115.892	-444.601	2240.89	62.4859
593	0	-759.693	2122.44	987.373	-749.193	2061.25	1136.6	-728.262	2252.1	602.575	-674.729	1978.97	273.478	-700.261	2046.82	118.178	-370.563	2145.95	995.925	-376.827	2086.9	1152.61	-412.457	2135.39	567.841	-469.92	2079.92	115.993	-444.592	2240.83	62.3048
594	0	-760.195	2132.53	989.931	-748.695	2070.1	1138.19	-728.415	2269.51	605.969	-676.307	2007.65	268.154	-705.307	2081.59	116.805	-370.93	2153.29	995.803	-377.188	2091.71	1152.16	-412.826	2138.51	567.685	-470.148	2079.95	116.134	-444.549	2240.85	62.1793
595	0	-760.669	2142.49	992.175	-748.435	2079.09	1139.56	-728.563	2286.22	609.197	-677.667	2036.31	261.472	-709.88	2117.1	114.818	-371.303	2160.57	995.437	-377.414	2098.17	1151.73	-413.171	2141.48	567.582	-470.401	2079.95	116.241	-444.494	2240.94	62.0603
596	0	-761.2	2152.5	994.298	-748.201	2087.98	1141.03	-728.674	2302.24	612.238	-679.078	2065.52	253.896	-713.958	2153.16	112.229	-371.666	2167.92	994.926	-377.539	2105.72	1151.3	-413.578	2144.41	567.449	-470.604	2080.01	116.389	-444.451	2240.94	61.9535
597	0	-761.845	2162.47	996.219	-748.094	2096.62	1142.46	-728.647	2317.05	614.904	-680.622	2095.27	245.609	-717.634	2190.17	109.249	-372.122	2175.78	994.341	-377.628	2113.83	1150.72	-414.039	2147.16	567.287	-470.811	2080.13	116.564	-444.376	2240.97	61.8334
598	0	-762.519	2172.35	997.839	-748.138	2105.62	1143.63	-728.769	2331.31	617.334	-682.385	2125.78	236.675	-720.736	2227.73	105.947	-372.586	2182.26	993.294	-377.655	2122.01	1149.92	-414.444	2149.99	567.168	-471.035	2080.1	116.749	-444.241	2241.01	61.7193
599	0	-763.268	2182.14	999.088	-748.385	2114.95	1144.56	-728.936	2344.36	619.244	-684.303	2157.02	227.381	-723.46	2266.03	102.698	-373.028	2189.32	992.231	-377.595	2130.5	1149.04	-414.785	2152.65	566.896	-471.261	2080.07	116.861	-444.147	2241.02	61.5846
600	0	-764.105	2192.07	1000.08	-748.805	2124.66	1145.27	-729.081	2356.38	620.541	-686.181	2188.84	217.795	-725.946	2304.92	99.7032	-373.588	2196.8	991.054	-377.497	2139.19	1148.08	-415.088	2155.3	566.665	-471.484	2079.98	116.955	-444.065	2240.58	61.4424
601	0	-765.015	2202.03	1000.81	-749.266	2134.76	1145.79	-729.267	2367.31	621.143	-688.152	2221.34	208.173	-728.249	2344.12	97.112	-374.139	2204.25	989.79	-377.464	2147.94	1146.99	-415.253	2157.93	566.391	-471.612	2080.01	117.044	-443.908	2240.57	61.2651
602	0	-765.867	2211.98	1001.27	-749.692	2144.59	1146.22	-729.713	2377.56	621.036	-690.125	2254.32	198.8	-730.388	2383.49	95.1392	-374.662	2212.12	988.686	-377.731	2156.79	1146.01	-415.381	2160.48	566.047	-471.716	2079.9	117.111	-443.698	2240.55	61.0674
603	0	-766.704	2221.9	1001.55	-750.086	2154.78	1146.42	-730.257	2386.98	619.946	-692.071	2287.72	189.775	-732.379	2422.9	93.9275	-375.221	2219.15	987.441	-378.14	2165.14	1145.13	-415.47	2163.06	565.794	-471.864	2079.86	117.185	-443.503	2240.9	60.7281
604	0	-767.54	2231.83	1001.68	-750.547	2165.23	1146.55	-730.849	2395.62	618.048	-693.819	2321.23	181.148	-734.065	2462.11	93.4695	-375.779	2226.96	986.637	-378.806	2173.66	1144.45	-415.655	2165.81	565.512	-471.993	2079.77	117.279	-443.306	2240.9	60.4899
605	0	-768.265	2241.66	1001.61	-750.926	2175.78	1146.55	-731.547	2403.42	615.324	-695.865	2355.16	173.233	-735.374	2500.93	93.786	-376.387	2234.65	985.821	-379.53	2181.95	1143.76	-415.854	2168.64	565.203	-472.148	2079.7	117.382	-443.043	2240.94	60.2266
606	0	-768.997	2251.56	1001.32	-751.333	2186.54	1146.42	-732.392	2410.59	611.921	-698.04	2388.78	166.931	-736.089	2539.07	94.6619	-376.973	2242.1	984.878	-380.253	2190.16	1143	-416.149	2171.81	564.924	-472.267	2079.78	117.57	-442.858	2241.02	59.9697
607	0	-769.666	2261.49	1000.77	-751.767	2196.81	1146.1	-734.016	2421.16	609.078	-700.181	2421.9	161.741	-736.074	2576.33	95.8821	-377.531	2249.68	983.902	-380.944	2198.59	1141.99	-416.411	2175.11	564.533	-472.389	2079.81	117.667	-442.607	2241.26	59.6418
608	0	-770.38	2271.37	999.958	-752.237	2207.22	1145.65	-734.954	2428.01	605.527	-702.469	2454.44	157.826	-734.853	2612.59	97.1909	-378.092	2257.45	982.746	-381.551	2207.34	1140.92	-416.665	2178.64	564.195	-472.513	2080.08	117.861	-441.879	2242.73	60.0661
609	0	-771.058	2281.35	998.96	-752.838	2217.74	1145.09	-735.72	2433.34	601.526	-704.904	2485.95	155.315	-732.527	2647.31	98.5259	-378.695	2265.26	981.321	-382.001	2215.92	1139.47	-417.015	2182.45	563.849	-472.604	2080.38	118.099	-441.56	2243.26	59.9447
610	0	-771.782	2291.7	997.847	-753.485	2228.1	1144.36	-736.395	2438.91	597.897	-707.56	2515.83	154.013	-729.436	2680.19	99.8142	-379.351	2274.02	979.936	-382.518	2225.08	1137.82	-417.468	2186.54	563.539	-472.631	2081	118.553	-441.33	2243.54	59.5347
611	0	-772.501	2301.87	996.486	-754.246	2238.27	1143.46	-736.939	2444.64	594.554	-710.799	2543.93	153.921	-726.09	2710.28	101.404	-380.044	2282.84	978.411	-382.958	2234.63	1136.07	-418.008	2191.04	563.274	-472.603	2081.7	119.228	-441.249	2243.65	59.0756
612	0	-773.412	2311.8	994.831	-755.073	2248.64	1142.44	-737.381	2449.86	591.256	-713.483	2568.46	154.268	-722.787	2737.1	103.541	-380.777	2291.8	976.786	-383.435	2244.14	1134.26	-418.699	2195.83	562.973	-472.506	2082.62	120.178	-441.179	2243.91	58.7719
613	0	-775.101	2318.23	992.811	-755.915	2259.15	1141.29	-737.917	2455.41	588.015	-715.274	2589.09	154.193	-719.831	2760.42	106.374	-381.561	2301.14	975.095	-383.896	2253.91	1132.45	-419.657	2201.27	562.567	-472.685	2083.49	120.894	-441.213	2243.89	58.4424
614	0	-776.201	2328.22	991.244	-756.755	2269.73	1140.08	-739.046	2459.29	584.271	-716.651	2606.86	154.008	-717.687	2780.04	110.14	-382.396	2310.43	973.274	-384.461	2263.95	1130.65	-420.717	2207.45	561.981	-472.581	2084.83	122.087	-441.245	2244.07	58.2453
615	0	-777.17	2339.27	989.868	-757.644	2280.5	1138.82	-739.262	2469.62	582.737	-717.057	2621.1	153.227	-716.488	2795.63	114.023	-383.303	2320.05	971.51	-385.143	2274.15	1128.81	-422.019	2214.19	561.08	-472.965	2085.95	122.882	-441.306	2244.22	58.0372
616	0	-778.082	2350.29	988.595	-758.54	2291.28	1137.65	-739.853	2479.9	581.341	-717.027	2631.99	151.571	-716.318	2807.6	117.481	-384.304	2329.53	969.653	-385.933	2284.02	1126.96	-423.462	2221.77	560.051	-473.512	2086.91	123.539	-441.347	2244.45	57.879
617	0	-779.021	2361.32	987.429	-759.466	2302.19	1136.49	-740.393	2490.76	580.196	-716.75	2639.97	148.965	-716.891	2815.8	119.649	-385.457	2338.91	967.758	-386.849	2294.08	1125.17	-425.045	2229.87	558.87	-474.218	2088	124.368	-441.437	2244.71	57.7284
618	0	-779.971	2372.48	986.543	-760.431	2312.98	1135.32	-740.92	2502.41	579.171	-716.45	2645.53	145.941	-718.217	2821.11	120.354	-386.654	2348.59	965.943	-387.854	2304.22	1123.41	-426.744	2238.31	557.552	-475.004	2089	125.284	-441.567	2244.9	57.5686
619	0	-780.966	2383.67	985.702	-761.488	2323.88	1134.28	-741.961	2511.95	577.606	-715.979	2648.78	142.734	-719.686	2823.73	119.155	-387.897	2358	964.081	-388.892	2314.26	1121.65	-428.397	2246.77	556.25	-475.925	2090.2	126.51	-441.708	2245.06	57.4275
620	0	-782.06	2395.01	984.918	-762.55	2334.91	1133.32	-742.466	2524.38	577.008	-715.52	2650.29	139.613	-720.779	2823.74	116.035	-389.263	2367.88	962.397	-390.028	2324.05	1119.93	-430.223	2255.49	555.012	-477.013	2091.41	127.983	-441.87	2245.23	57.313
621	0	-783.133	2406.53	984.156	-763.61	2345.85	1132.33	-743.005	2536.75	576.462	-714.882	2650.55	137.28	-722.035	2822.71	110.509	-390.556	2377.51	960.659	-391.207	2334.44	1118.28	-432.031	2264.47	553.857	-478.316	2092.32	129.962	-442.014	2245.49	57.1615
622	0	-784.165	2418.58	983.487	-764.743	2357.38	1131.59	-743.536	2548.99	575.913	-713.917	2650.23	135.947	-722.69	2820.93	103.928	-391.986	2387.42	959.094	-392.403	2344.41	1116.52	-433.732	2273.82	552.762	-479.206	2093.78	132.124	-442.08	2245.79	56.9826
623	0	-785.11	2431.12	982.994	-765.924	2369.24	1131.07	-743.907	2560.72	575.156	-712.538	2650.4	134.065	-723.59	2820	98.4346	-393.532	2397.16	957.423	-393.689	2355.05	1114.78	-435.406	2283.77	551.746	-479.89	2095.62	134.582	-442.086	2246.17	56.7797
624	0	-786.121	2443.98	982.805	-767.218	2381.37	1130.83	-744.315	2571.46	574.257	-711.301	2650.76	131.925	-723.587	2819.82	93.2855	-395.133	2407.26	955.969	-394.959	2365.52	1113.19	-437.033	2294.21	550.897	-480.37	2098.85	137.633	-442.046	2246.65	56.5724
625	0	-787.289	2456.78	982.863	-768.618	2393.66	1130.94	-744.85	2581.48	573.327	-711.056	2653.01	130.469	-722.983	2821.49	90.4196	-396.854	2417.94	954.834	-396.302	2376.36	1111.71	-438.656	2305.28	550.127	-480.782	2101.56	141.084	-441.836	2247.11	56.3449
626	0	-788.59	2469.51	983.291	-770.065	2406.08	1131.43	-745.722	2590.86	572.699	-711.598	2658.12	129.822	-722.109	2823.51	87.0054	-398.646	2428.7	953.802	-397.658	2387.26	1110.47	-441.439	2315.66	549.152	-480.979	2104.61	144.99	-441.561	2247.66	56.1893
627	0	-789.483	2484.42	984.497	-771.652	2419.75	1132.17	-746.842	2599.59	572.266	-712.345	2661.64	128.814	-721.446	2825.6	82.1956	-400.497	2439.9	953.016	-399.113	2398.22	1109.44	-442.88	2328.66	548.519	-481.11	2108.18	149.225	-441.246	2248.34	56.0788
628	0	-790.896	2496.18	985.647	-772.989	2431.4	1133.55	-748.077	2608.3	572.248	-712.846	2663.7	127.932	-721.287	2826.99	78.9394	-402.415	2451.31	952.504	-400.635	2409.16	1108.67	-443.944	2343.1	547.862	-480.9	2112.74	154.235	-440.867	2248.94	56.0314
629	0	-792.437	2507.53	986.742	-774.504	2443.01	1134.92	-749.408	2617.19	572.308	-713.353	2665.62	127.253	-721.505	2827.83	76.899	-404.399	2462.8	952.219	-402.294	2420.07	1108.11	-444.848	2358.71	547.175	-480.731	2118.26	159.192	-440.613	2249.58	56.1423
630	0	-794.132	2518.74	987.793	-776.052	2454.36	1136.4	-750.854	2626.03	572.325	-713.771	2666.6	126.618	-721.38	2828.67	74.8096	-406.476	2474.58	952.109	-404.037	2431.01	1107.82	-445.514	2375.68	546.513	-480.181	2123.68	166.661	-440.431	2250.2	56.4748
631	0	-795.779	2529.89	988.713	-777.552	2465.54	1138.05	-752.248	2634.16	572.271	-714.26	2667.96	125.98	-721.077	2829.24	73.2627	-408.635	2486.21	952.244	-405.834	2441.83	1107.73	-445.764	2394.09	545.774	-479.261	2131.4	173.147	-440.297	2250.95	57.0881
632	0	-798.531	2535.67	989.474	-778.977	2475.49	1139.69	-753.594	2640.98	572.204	-714.694	2669.02	125.375	-721.153	2829.58	72.7919	-410.805	2497.84	952.468	-407.747	2452.08	1107.8	-445.76	2413.65	545.074	-478.51	2139.77	180.845	-440.171	2251.95	57.9343
633	0	-800.607	2544.09	990.574	-780.319	2485.84	1141.59	-754.867	2646.28	572.037	-714.952	2669.38	124.947	-721.019	2829.79	72.2988	-413.024	2509.7	953.102	-409.789	2462.21	1107.92	-445.474	2434.16	544.237	-477.672	2149.79	188.992	-440.134	2253.21	58.8225
634	0	-802.494	2553.04	991.985	-781.545	2495.9	1143.64	-756.121	2650.5	571.811	-715.103	2669.66	124.516	-721.005	2830	71.8233	-415.015	2521.16	953.621	-411.799	2472.02	1108.1	-445.166	2455.82	543.345	-477.744	2161.32	197.355	-440.06	2255.59	60.538
635	0	-804.331	2561.63	993.364	-782.659	2505.32	1145.4	-757.136	2654.01	571.548	-715.263	2669.94	124.171	-721.164	2830.24	71.4849	-416.974	2532.47	954.231	-413.566	2481.27	1108.19	-444.882	2478.49	542.474	-475.818	2173.77	208.384	-439.862	2259.31	63.142
636	0	-806.095	2570.19	994.612	-783.777	2514.79	1147.09	-758.297	2656.92	571.279	-715.486	2669.95	123.763	-721.368	2830.4	71.1576	-418.749	2543.26	954.756	-415.075	2490.22	1108.27	-444.803	2501.72	541.824	-474.916	2188.91	218.617	-439.743	2264.23	66.6435
637	0	-807.715	2578.64	995.636	-784.865	2524.21	1148.72	-760.194	2659.47	571.22	-715.693	2669.91	123.445	-721.639	2830.54	70.8579	-420.455	2553.72	955.237	-416.432	2499.05	1108.3	-444.738	2525.31	541.579	-474.311	2204.38	228.916	-439.729	2270.44	70.9437
638	0	-809.221	2586.77	996.631	-786.068	2533.16	1150.17	-761.445	2661.59	571.123	-715.846	2669.85	123.242	-721.872	2830.64	70.622	-422.039	2563.54	955.618	-417.576	2507.5	1108.35	-444.408	2549.43	541.676	-473.497	2222.83	238.878	-440.1	2277.87	75.641
639	0	-810.591	2594.75	997.544	-787.214	2541.28	1151.31	-762.353	2663.38	571.03	-715.971	2669.79	123.053	-722.002	2830.68	70.3575	-423.515	2573.21	956.14	-418.713	2515.83	1108.54	-444.203	2573.33	542.546	-472.571	2242.56	247.754	-440.819	2286.18	80.4378
640	0	-811.928	2602.44	998.414	-788.491	2550.2	1152.7	-763.186	2665.18	571.043	-716.054	2669.75	122.883	-722.299	2830.86	70.2393	-424.886	2582.87	956.893	-419.745	2524.07	1108.91	-444.27	2596.24	544.265	-471.446	2262.88	255.427	-441.8	2295.69	84.7272
641	0	-813.086	2610.27	999.286	-789.619	2557.06	1153.96	-763.843	2667.12	571.156	-716.061	2669.79	122.79	-722.254	2830.91	70.0013	-425.95	2591.9	957.787	-420.716	2531.96	1109.47	-444.081	2618.68	547.084	-470.54	2283.04	262.498	-442.528	2308.33	89.9618
642	0	-814.205	2617.88	1000.04	-791.161	2566.88	1155.02	-764.172	2668.98	571.247	-716.114	2669.87	122.72	-722.269	2831.01	69.8741	-426.94	2600.91	959.006	-421.512	2540.05	1110.3	-444.061	2640.26	550.425	-470.296	2302.08	269.62	-443.255	2326.1	96.3114
643	0	-815.221	2625.57	1000.69	-792.6	2574.22	1155.76	-764.025	2671.01	571.488	-716.133	2670.02	122.687	-722.237	2831.09	69.789	-427.71	2609.8	960.28	-421.931	2548.75	1111.33	-444.026	2661.4	554.302	-470.621	2321.77	276.322	-443.995	2348.21	102.333
644	0	-816.23	2633.26	1001.06	-794.525	2582.42	1156.32	-764.343	2673.15	571.644	-716.106	2670.13	122.678	-722.252	2831.21	69.7625	-428.276	2618.75	961.497	-422.008	2558.09	1112.42	-444.145	2681.83	558.611	-471.355	2342.35	281.362	-444.738	2373.28	107.746
645	0	-817.163	2641.01	1001.17	-796.659	2591.35	1156.63	-764.54	2675.23	571.814	-716.067	2670.21	122.695	-722.18	2831.25	69.7053	-428.756	2628.19	962.837	-421.827	2568.34	1113.63	-445.83	2699.73	562.957	-472.195	2364.14	285.128	-445.512	2399.38	112.234
646	0	-818.085	2648.66	1000.99	-798.941	2601.02	1156.78	-764.666	2677.06	572.015	-716.027	2670.22	122.735	-722.169	2831.23	69.6965	-429.061	2637.64	964.106	-421.549	2579.01	1115.03	-446.512	2718.64	567.755	-473.146	2386.32	287.164	-445.972	2425.65	115.436
647	0	-818.887	2656.25	1000.64	-801.25	2610.98	1156.84	-764.71	2678.41	572.24	-715.937	2670.16	122.78	-722.118	2831.17	69.696	-429.303	2647.48	965.582	-421.422	2589.71	1116.73	-447.154	2737.35	572.654	-474.085	2408.82	287.886	-446.174	2451.29	117.062
648	0	-819.979	2661.86	1000.07	-803.284	2620.93	1156.9	-764.854	2679.41	572.528	-715.926	2670.11	122.827	-722.111	2831.12	69.6781	-429.502	2657.25	967.138	-421.738	2599.86	1118.9	-447.721	2755.75	577.488	-475.121	2431.55	287.219	-446.012	2477.87	117.743
649	0	-820.409	2670.21	1000.08	-804.752	2630.46	1157.21	-764.966	2680.19	572.772	-715.825	2670	122.857	-722.152	2831.13	69.6335	-429.781	2666.86	968.88	-422.575	2609.76	1121.65	-447.215	2775.34	582.207	-476.223	2454.6	285.43	-445.766	2504.67	117.249
650	0	-820.707	2678.87	1000.21	-805.853	2639.43	1157.74	-765.139	2681.08	573.057	-715.771	2669.92	122.903	-722.225	2831.25	69.6468	-430.138	2676.8	971.129	-423.766	2619.14	1124.69	-447.855	2792.76	586.499	-477.405	2478.06	282.566	-445.472	2532.57	116.14
651	0	-821.155	2686.33	1000.23	-806.549	2647.8	1158.3	-765.357	2682.33	573.226	-715.637	2669.87	122.923	-722.254	2831.34	69.484	-430.45	2686.44	973.696	-425.267	2628.09	1127.75	-448.755	2809.2	590.308	-478.622	2502.04	278.725	-445.124	2562.12	114.756
652	0	-821.645	2693.43	1000.14	-807.089	2655.75	1158.76	-765.46	2683.96	573.427	-715.199	2669.52	122.923	-722.265	2831.51	69.2376	-430.811	2696.23	976.499	-426.738	2636.7	1130.54	-449.736	2825.03	593.772	-479.795	2526.49	273.843	-444.68	2592.99	113.067
653	0	-822.076	2700.31	999.952	-807.637	2663.33	1158.99	-765.557	2685.91	573.536	-714.951	2669.54	122.913	-722.28	2831.78	69.0103	-431.191	2706.04	979.239	-428.144	2645.05	1132.92	-450.844	2840.13	597.077	-480.821	2551.44	267.962	-444.347	2624.86	110.848
654	0	-822.452	2707.15	999.663	-808.274	2670.96	1158.96	-765.567	2688.29	573.662	-714.73	2669.75	122.99	-722.216	2832.06	68.7118	-431.542	2715.7	981.781	-429.375	2653.36	1135.02	-451.677	2854.79	600.265	-481.693	2576.89	261.141	-443.958	2657.59	108.275
655	0	-822.828	2714.09	999.278	-808.981	2678.62	1158.84	-765.491	2690.82	573.681	-714.481	2670.2	123.116	-722.211	2832.58	68.3675	-431.917	2727.24	984.501	-430.365	2662.02	1136.82	-452.787	2868.18	603.191	-482.367	2602.97	253.504	-443.54	2690.92	105.289
656	0	-823.1	2721	998.757	-809.923	2686.24	1158.48	-765.335	2693.47	573.656	-714.162	2670.52	123.224	-722.139	2832.92	68.0543	-432.156	2736.25	986.423	-431.033	2671.28	1138.43	-453.596	2881.03	605.88	-482.641	2629.58	245.282	-443.098	2724.68	101.936
657	0	-823.401	2728.19	998.186	-811.067	2693.88	1157.9	-765.113	2696.27	573.694	-713.635	2670.81	123.306	-722.035	2833.17	67.7313	-432.382	2745.36	987.905	-431.405	2680.82	1139.9	-452.268	2895.97	608.588	-483.319	2656.63	236.112	-442.657	2759.06	98.4762
658	0	-823.659	2735.42	997.489	-812.018	2701.93	1157.28	-764.753	2699.07	573.684	-713.171	2671.07	123.477	-721.976	2833.45	67.4092	-432.614	2754.74	989.25	-431.92	2690.76	1141.22	-452.585	2908.1	610.476	-483.785	2684.28	226.604	-442.386	2794.06	94.8519
659	0	-823.883	2742.81	996.767	-812.772	2710.18	1156.74	-764.496	2702.08	573.735	-712.632	2671.36	123.612	-721.819	2833.74	67.056	-432.808	2764.15	990.413	-432.569	2700.66	1142.43	-453.241	2918.82	611.766	-484.006	2712.82	216.818	-441.684	2829.34	91.4682
660	0	-824.116	2750.22	996.055	-813.361	2718.62	1156.24	-764.177	2705.16	573.714	-712.157	2671.73	123.745	-721.734	2833.99	66.7576	-432.933	2773.66	991.373	-433.23	2710.37	1143.4	-453.873	2928.7	612.619	-484.308	2741.82	206.77	-440.766	2864.71	88.234
661	0	-824.305	2757.73	995.349	-813.92	2727.25	1155.69	-763.919	2708.35	573.681	-711.773	2672.05	123.898	-721.572	2834.13	66.4557	-433.04	2783.1	992.121	-433.809	2720.04	1144.05	-454.34	2938.05	612.942	-484.482	2771.43	196.76	-439.547	2900.57	85.6528
662	0	-824.578	2765.34	994.616	-814.546	2736.93	1155.28	-763.693	2711.94	573.634	-711.274	2672.3	123.957	-721.155	2833.68	65.9083	-433.085	2792.35	992.542	-434.297	2729.86	1144.39	-454.683	2946.46	612.61	-484.813	2801.52	187.025	-438.03	2936.19	83.7155
663	0	-824.84	2772.94	993.852	-815.055	2745.3	1154.52	-763.604	2715.7	573.56	-711.031	2672.76	124.13	-721.371	2834.03	65.8838	-433.151	2801.47	992.674	-434.621	2739.65	1144.35	-454.982	2954.19	611.572	-485.18	2832.05	177.633	-436.327	2971.84	82.4136
664	0	-825.135	2780.55	993.061	-815.621	2753.31	1153.52	-763.53	2719.62	573.468	-710.793	2673.24	124.336	-721.414	2834.19	65.7024	-433.222	2810.56	992.559	-434.834	2749.45	1144.03	-455.193	2961.06	609.798	-485.516	2863.04	168.902	-434.483	3006.98	81.5917
665	0	-825.428	2788.13	992.262	-816.181	2761.68	1152.54	-763.538	2723.66	573.292	-710.937	2674.13	124.765	-721.342	2834.27	65.5191	-433.295	2819.38	992.145	-434.967	2759.23	1143.45	-455.295	2967.22	607.401	-486.102	2894.19	160.234	-433.165	3041.62	80.139
666	0	-825.793	2795.8	991.484	-816.732	2770.46	1151.62	-763.582	2727.91	573.09	-711.01	2674.8	125.128	-721.333	2834.35	65.3538	-433.389	2828.18	991.46	-435.138	2771.13	1142.92	-455.181	2972.9	604.49	-486.235	2926.16	153.44	-431.695	3076.28	80.0181
667	0	-826.16	2803.55	990.676	-817.27	2780.36	1150.87	-763.624	2732.17	572.795	-710.81	2675.25	125.33	-721.877	2835.28	65.7548	-433.5	2836.85	990.555	-435.254	2781.08	1142.05	-454.881	2978.08	601.206	-485.714	2958.11	148.116	-430.756	3110.88	80.5465
668	0	-826.56	2811.39	989.89	-817.48	2788.68	1150.18	-763.802	2736.71	572.614	-710.549	2675.61	125.444	-721.604	2835.16	65.2595	-433.629	2845.51	989.39	-435.478	2790.54	1141.07	-454.366	2983.08	597.617	-485.489	2989.73	144.113	-430.56	3145.19	81.85
669	0	-827.03	2819.46	989.104	-817.531	2797.03	1149.3	-763.958	2741.26	572.35	-710.349	2676.1	125.745	-721.583	2835.15	65.2165	-433.767	2854.21	988.051	-435.839	2800.09	1140.08	-453.828	2988.18	593.904	-485.373	3020.76	141.484	-431.179	3179.05	84.3412
670	0	-827.471	2827.68	988.275	-817.387	2805.46	1148.46	-764.11	2746.04	572.16	-710.185	2676.55	126.041	-721.626	2835.31	65.1176	-433.902	2863.11	986.571	-436.263	2809.79	1139.05	-453.617	2993.37	590.321	-484.526	3050.88	140.173	-432.431	3212.18	88.1527
671	0	-827.821	2836.14	987.327	-817.265	2814.13	1147.42	-764.259	2750.93	571.953	-710.061	2676.97	126.4	-721.626	2835.41	64.9689	-433.973	2872.08	984.922	-436.546	2819.76	1137.82	-454.668	2997.3	586.739	-486.651	3061.51	139.838	-436.073	3223.9	89.5658
672	0	-828.067	2844.79	986.204	-817.165	2822.93	1146.05	-764.352	2755.99	571.662	-709.95	2677.43	126.732	-721.643	2835.69	64.83	-434.102	2881.34	983.172	-436.555	2830.01	1136.37	-455.178	3002.27	583.522	-488.673	3072.33	139.33	-439.612	3235.82	90.805
673	0	-828.273	2853.76	984.904	-817.193	2831.94	1144.57	-764.365	2761.14	571.363	-709.878	2677.88	127.067	-721.61	2835.73	64.6814	-434.2	2891.01	981.268	-436.381	2840.68	1134.89	-456.384	3007.05	580.369	-490.655	3083.46	138.644	-443.111	3248.05	91.866
674	0	-828.449	2862.98	983.48	-817.26	2841.17	1143.01	-764.408	2766.49	571.017	-709.808	2678.33	127.445	-721.579	2835.89	64.5437	-434.141	2901.04	979.268	-436.089	2851.35	1133.41	-456.931	3013.02	577.494	-492.608	3094.85	137.834	-446.58	3260.53	92.8038
675	0	-828.464	2872.34	981.976	-817.232	2850.98	1141.49	-765.253	2772.33	570.621	-709.791	2678.91	128.011	-721.517	2836.02	64.3936	-433.946	2911.14	977.5	-435.773	2862.21	1132.05	-457.287	3019.62	574.804	-494.398	3106.38	136.945	-449.888	3273.15	93.6617
676	0	-828.428	2881.92	980.478	-817.21	2861.25	1139.94	-765.449	2778.47	570.244	-709.733	2679.46	128.519	-721.446	2836.23	64.2217	-433.598	2921.38	976.112	-435.469	2872.96	1130.75	-456.379	3028.29	572.889	-496.138	3118.13	136.061	-453.145	3286	94.5253
677	0	-828.259	2891.64	978.905	-817.141	2872.08	1138.41	-765.233	2784.76	569.677	-709.702	2680.25	129.153	-721.419	2836.44	64.0622	-433.281	2931.79	975.055	-435.268	2883.5	1129.79	-457.951	3035.22	570.976	-497.745	3130.02	135.101	-456.269	3298.99	95.3132
678	0	-827.926	2901.42	977.303	-816.994	2882.95	1136.88	-765.109	2791.53	569.297	-709.696	2680.95	129.939	-721.356	2836.69	63.8696	-432.873	2942.14	974.305	-435.137	2893.69	1129.14	-458.14	3045.02	570.269	-499.188	3141.96	134.113	-459.229	3312.02	96.0728
679	0	-826.681	2910.5	975.552	-815.737	2882.68	1133.7	-763.53	2797.75	568.467	-709.787	2681.94	130.883	-721.33	2837	63.6562	-432.358	2952.44	973.731	-435.056	2903.52	1128.65	-458.572	3056.59	569.951	-499.719	3153.22	132.977	-461.276	3324.37	96.6836
680	0	-826.128	2920.43	973.997	-815.421	2893.03	1132.11	-760.4	2803.12	567.756	-709.875	2683.01	132.012	-721.377	2837.31	63.4991	-431.643	2962.65	973.248	-434.968	2913.19	1128.22	-457.928	3070.6	570.184	-500.942	3165.32	132.036	-464.017	3337.57	97.4903
681	0	-825.505	2930.41	972.58	-814.868	2903.29	1130.62	-759.747	2810.39	567.271	-709.886	2684.11	133.24	-721.364	2837.63	63.337	-430.832	2972.73	972.835	-434.824	2922.75	1127.71	-458.361	3084.23	570.498	-502.095	3177.47	131.233	-466.686	3350.81	98.4347
682	0	-824.771	2940.35	971.301	-814.256	2913.47	1129.27	-759.112	2817.88	566.864	-709.915	2685.4	134.734	-721.373	2838.09	63.1548	-429.922	2983.04	972.475	-434.487	2932.56	1127.14	-458.91	3098.21	570.978	-503.136	3189.57	130.569	-469.245	3364.01	99.5177
683	0	-823.909	2950.36	970.141	-813.569	2923.71	1128.08	-758.356	2825.6	566.62	-709.942	2686.96	136.445	-721.407	2838.63	62.9727	-428.971	2993.59	972.095	-433.913	2942.67	1126.52	-459.927	3111.96	571.416	-504.051	3201.75	130.023	-471.677	3377.28	100.719
684	0	-823.002	2960.55	969.235	-812.907	2933.95	1127.03	-757.586	2833.54	566.647	-709.941	2688.64	138.474	-721.393	2839.17	62.7392	-428.048	3004.6	971.757	-433.156	2953.3	1126.01	-461.412	3125.17	571.729	-504.919	3214.11	129.731	-474.062	3390.74	102.175
685	0	-821.942	2970.87	968.453	-812.204	2944.15	1126.01	-756.594	2841.7	566.858	-710.055	2690.52	140.787	-721.622	2839.82	62.6154	-427.114	3016.12	971.65	-432.176	2964.45	1125.71	-463.303	3137.45	571.819	-505.636	3226.6	129.563	-476.296	3404.32	103.754
686	0	-820.805	2981.39	967.957	-811.726	2958.76	1125.19	-755.688	2850.39	567.222	-710.186	2692.56	143.417	-721.731	2840.48	62.3534	-426.175	3028.28	971.906	-431.174	2976.16	1125.85	-465.138	3148.96	571.851	-506.275	3239.28	129.681	-478.452	3418.1	105.62
687	0	-819.597	2992.11	967.615	-811.039	2971.4	1124.86	-754.859	2859.7	567.66	-710.374	2695.08	146.458	-722.033	2841.16	62.2364	-425.221	3041	972.58	-430.168	2988.19	1126.35	-466.688	3159.68	571.854	-506.843	3252.17	129.953	-480.537	3432.08	107.639
688	0	-818.285	3003.04	967.492	-810.247	2984.26	1124.74	-754.29	2869.94	568.209	-710.72	2697.8	149.751	-722.335	2841.82	62.112	-424.324	3054.09	973.494	-429.164	3000.53	1127.3	-467.583	3170.14	571.958	-507.306	3265.27	130.444	-483.162	3435.93	102.953
689	0	-816.97	3014.14	967.485	-809.453	2997.28	1124.74	-753.843	2881.16	568.597	-711.222	2701.1	153.375	-722.762	2842.47	62.0138	-423.5	3067.28	974.606	-428.19	3013.08	1128.57	-467.64	3180.8	572.382	-507.865	3269.16	129.35	-484.925	3439.17	98.4128
690	0	-815.663	3025.48	967.606	-808.666	3010.54	1124.86	-753.673	2893.4	568.876	-711.793	2704.89	157.238	-723.254	2843.21	61.9377	-422.806	3080.43	975.93	-427.331	3025.6	1130.14	-467.008	3191.82	573.152	-507.948	3272.16	128.59	-485.608	3441.12	94.2068
691	0	-814.356	3036.98	967.809	-807.511	3020.94	1124.83	-753.721	2906.84	569.04	-712.442	2709.1	161.41	-723.809	2843.94	61.9673	-422.005	3093.21	977.467	-426.505	3038.02	1132	-466.073	3203.04	574.23	-507.544	3274.65	127.816	-485.12	3442.99	89.9046
692	0	-813.055	3048.7	968.087	-806.362	3031.56	1124.88	-754.022	2921.49	569.084	-713.271	2714.02	166.064	-724.357	2844.67	62.0377	-421.019	3105.43	979.332	-425.724	3050.21	1134.04	-464.931	3213.78	575.324	-506.769	3276.59	127.112	-484.244	3444.18	86.1337
693	0	-811.728	3060.64	968.419	-805.397	3043.53	1125.24	-754.784	2937.48	569.03	-714.049	2719.58	171.068	-724.865	2845.57	62.29	-419.833	3117.04	981.264	-424.923	3062.21	1136.18	-463.444	3223.57	576.181	-505.953	3278.31	126.667	-483.65	3445.39	82.9441
694	0	-810.324	3072.62	968.779	-804.489	3055.82	1125.7	-755.709	2954.45	568.694	-714.941	2726.12	176.606	-725.427	2846.75	62.6525	-418.571	3128.49	983.039	-423.977	3073.99	1138.28	-461.722	3232.65	576.842	-505.285	3279.89	126.192	-483.726	3446.68	79.7796
695	0	-808.9	3084.87	969.22	-803.578	3068.31	1126.31	-757.082	2972.69	568.223	-715.847	2733.68	182.82	-725.982	2848.51	63.0935	-417.231	3139.86	984.789	-422.868	3085.61	1140.21	-460.072	3241.02	577.25	-504.602	3281.57	125.608	-483.456	3447.63	76.8628
