# Supplementary material for: A Brake-Based Overground Gait Rehabilitation Device for Altering Propulsion Impulse Symmetry
Source: Sensors (Basel). 2021 Oct 5;21(19):6617. doi: 10.3390/s21196617 (PMC8512803; doi:10.3390/s21196617)
Supplement: Supplementary file 1 [file sensors-21-06617-s001.zip › GPT animations/code and data/Trajectories/BD 26.csv]

Trajectories
100
		BDC013:LTroc			BDC013:LIliac			BDC013:LKnee			BDC013:LAnkle			BDC013:LToe			BDC013:RTroc			BDC013:RIliac			BDC013:RKnee			BDC013:RAnkle			BDC013:RToe
Frame	Sub Frame	X	Y	Z	X	Y	Z	X	Y	Z	X	Y	Z	X	Y	Z	X	Y	Z	X	Y	Z	X	Y	Z	X	Y	Z	X	Y	Z
		mm	mm	mm	mm	mm	mm	mm	mm	mm	mm	mm	mm	mm	mm	mm	mm	mm	mm	mm	mm	mm	mm	mm	mm	mm	mm	mm	mm	mm	mm
206	0	-749.187	-1592.81	954.458	-742.812	-1656.87	1104.92	-714.071	-1491.9	560.122	-685.05	-1786.34	243.815	-709.775	-1723.99	86.2457	-356.922	-1606.2	962.808	-363.858	-1653.73	1116.18	-389.825	-1613.26	537.121	-441.786	-1646.7	82.1869	-412.034	-1481.12	29.0633
207	0	-748.13	-1584.16	956.974	-740.707	-1650.37	1106.6	-712.002	-1475.13	562.081	-682.844	-1763.15	238.768	-707.908	-1695.73	83.5957	-356.197	-1599.43	963.164	-363.744	-1648.18	1116.73	-389.926	-1609.82	536.915	-441.981	-1646.65	82.3043	-411.938	-1481.11	29.0128
208	0	-747.19	-1575.48	959.169	-738.874	-1643.12	1107.99	-709.945	-1459.17	563.586	-680.596	-1739.57	232.806	-706.073	-1666.61	80.4338	-355.404	-1593.26	963.339	-363.054	-1642.16	1116.8	-389.864	-1606.49	536.81	-442.191	-1646.59	82.4238	-411.878	-1481.15	28.8777
209	0	-746.262	-1566.58	960.981	-737.655	-1635.46	1109.21	-707.891	-1444.77	565.41	-678.378	-1715.6	226.058	-704.319	-1636.77	77.0041	-354.702	-1586.62	962.961	-361.846	-1635.56	1116.44	-389.798	-1603.14	536.734	-442.403	-1646.5	82.5497	-411.754	-1481.15	28.8318
210	0	-745.426	-1557.68	962.511	-736.604	-1627.32	1110.34	-705.661	-1430.65	567.244	-676.072	-1691.11	218.589	-702.665	-1606.15	73.2518	-354.024	-1579.56	962.118	-360.288	-1628.29	1115.7	-389.735	-1599.69	536.578	-442.59	-1646.31	82.6851	-411.553	-1481.17	28.7815
211	0	-744.722	-1548.8	963.857	-735.48	-1618.75	1111.37	-704.427	-1419.88	569.671	-673.737	-1666.09	210.468	-701.089	-1574.84	69.4407	-352.985	-1573.24	961.317	-358.713	-1620.66	1114.8	-389.642	-1596.19	536.388	-442.774	-1646.07	82.7602	-411.314	-1481.19	28.8122
212	0	-744.046	-1539.87	964.938	-734.426	-1610.04	1112.29	-703.282	-1410.29	571.802	-671.399	-1640.61	201.836	-699.564	-1542.91	65.5453	-351.176	-1569.1	960.921	-357.211	-1612.84	1113.79	-389.662	-1592.7	536.117	-443.044	-1645.99	82.8984	-411.217	-1481.1	28.7491
213	0	-743.333	-1531.02	965.791	-733.395	-1601.44	1113.11	-702.177	-1401.85	573.481	-668.991	-1614.71	192.837	-698.112	-1510.21	61.5975	-350.695	-1561.78	959.661	-355.917	-1605.17	1112.77	-389.714	-1589.32	535.743	-443.344	-1645.91	82.9729	-411.229	-1481.07	28.6247
214	0	-742.64	-1522.34	966.546	-732.205	-1593.04	1113.76	-700.629	-1391.26	574.281	-666.589	-1588.36	183.593	-697.116	-1477.45	58.3318	-350.188	-1554.42	958.569	-354.765	-1597.52	1111.9	-389.673	-1585.96	535.301	-443.594	-1645.92	83.0133	-411.139	-1481.12	28.4865
215	0	-741.955	-1513.8	967.297	-730.991	-1585.05	1114.32	-699.067	-1381.1	574.379	-664.154	-1561.52	174.33	-696.375	-1444.38	55.4858	-349.629	-1547.04	957.743	-353.71	-1590.04	1111.08	-389.407	-1582.74	534.922	-443.749	-1645.82	82.9995	-410.893	-1481.13	28.3872
216	0	-741.266	-1505.64	967.964	-729.759	-1577.3	1114.77	-697.494	-1371.73	573.983	-661.638	-1534.12	165.131	-695.823	-1411.25	53.2385	-349.099	-1539.57	957.074	-352.816	-1582.27	1110.49	-389.132	-1579.44	534.551	-443.85	-1645.7	82.9964	-410.663	-1481.12	28.216
217	0	-740.574	-1497.59	968.446	-728.553	-1569.6	1115.13	-696.724	-1363.48	573.322	-659.198	-1506.38	156.259	-695.126	-1377.84	51.3008	-348.576	-1532.4	956.465	-352.044	-1574.57	1109.99	-388.826	-1576.29	534.22	-443.956	-1645.69	83.0642	-410.482	-1480.91	27.8267
218	0	-739.939	-1489.79	968.638	-727.512	-1561.72	1115.33	-695.555	-1355.49	572.074	-656.897	-1478.23	147.808	-694.572	-1344.83	50.172	-348.069	-1525.27	955.836	-351.236	-1566.69	1109.42	-388.465	-1573.18	533.952	-444.044	-1645.61	83.1201	-410.398	-1480.75	27.5616
219	0	-739.331	-1482	968.451	-726.54	-1553.58	1115.26	-694.644	-1348.11	570.396	-654.73	-1449.77	139.81	-694.027	-1311.97	49.7352	-347.529	-1517.95	955.028	-350.467	-1558.65	1108.71	-388.031	-1570.16	533.659	-444.087	-1645.43	83.192	-410.261	-1480.59	27.2688
220	0	-738.804	-1474.27	967.951	-725.645	-1545.39	1114.91	-693.654	-1341.31	568.276	-652.731	-1421.11	132.462	-693.12	-1279.16	49.6675	-346.855	-1510.56	954.068	-349.641	-1550.41	1107.82	-387.549	-1567.24	533.328	-444.049	-1645.17	83.2028	-410.175	-1480.18	26.744
221	0	-738.283	-1466.62	967.083	-724.87	-1537.12	1114.37	-692.807	-1335.09	565.938	-651.096	-1392.26	125.841	-691.951	-1246.59	50.0154	-346.154	-1503.03	952.996	-348.832	-1542.05	1106.88	-387.038	-1564.2	532.989	-444.055	-1644.73	83.2699	-410.114	-1479.73	26.1046
222	0	-737.858	-1459.01	966.024	-724.027	-1528.78	1113.67	-691.894	-1329.13	563.305	-649.854	-1363.29	120.127	-690.341	-1214.2	50.8424	-345.502	-1495.59	951.966	-348.084	-1533.53	1105.98	-386.648	-1561.05	532.649	-444.153	-1644.32	83.411	-410.144	-1479.32	25.5784
223	0	-737.403	-1451.28	964.781	-723.236	-1520.32	1112.85	-691.344	-1323.73	560.702	-648.825	-1334.28	115.344	-688.199	-1182.06	52.1991	-344.816	-1488.05	950.944	-347.366	-1525.02	1105.08	-386.302	-1557.85	532.338	-444.28	-1643.82	83.5398	-410.193	-1478.91	25.0539
224	0	-736.956	-1443.45	963.502	-722.505	-1511.83	1111.98	-690.7	-1318.29	557.718	-648.123	-1305.53	111.769	-685.34	-1150.18	54.3422	-344.131	-1480.34	949.942	-346.737	-1516.29	1104.27	-385.856	-1554.44	532.161	-444.377	-1643.29	83.8156	-410.174	-1478.48	24.685
225	0	-736.508	-1435.62	962.188	-721.739	-1503.24	1110.97	-690.172	-1313.04	554.819	-647.555	-1277.2	109.441	-681.623	-1118.94	57.1812	-343.464	-1472.61	948.875	-346.077	-1507.52	1103.31	-385.528	-1550.78	531.886	-444.522	-1642.79	84.0891	-410.128	-1478.14	24.4062
226	0	-735.986	-1427.63	960.943	-721.155	-1494.41	1110.05	-689.254	-1307.53	551.956	-647.269	-1249.65	108.04	-677.237	-1088.61	60.4389	-342.908	-1464.88	947.815	-345.487	-1498.78	1102.33	-385.503	-1546.92	531.518	-444.728	-1642.31	84.4711	-410.264	-1477.75	23.962
227	0	-735.369	-1419.39	959.682	-720.683	-1485.63	1109.02	-687.847	-1301.79	549.348	-647.291	-1223.7	107.439	-672.849	-1059.77	63.6078	-342.283	-1457.19	946.766	-344.983	-1490	1101.15	-385.458	-1542.96	531.313	-444.907	-1641.83	84.8385	-410.191	-1477.57	23.7129
228	0	-734.897	-1411.14	958.39	-720.183	-1476.73	1108.07	-686.405	-1296.21	547.194	-647.562	-1199.59	107.569	-668.694	-1033.04	66.8049	-341.712	-1449.53	945.756	-344.57	-1481.13	1099.91	-385.472	-1538.61	531.083	-445.05	-1641.26	85.2681	-409.999	-1477.52	23.5175
229	0	-734.513	-1402.72	957.13	-719.85	-1468.02	1107.07	-684.61	-1290.39	545.18	-647.878	-1177.45	108.382	-664.942	-1008.59	70.1851	-341.184	-1442.08	944.77	-344.296	-1472.22	1098.63	-385.612	-1533.98	530.81	-445.197	-1640.76	85.7912	-410.083	-1477.26	23.319
230	0	-734.18	-1394.12	955.772	-719.497	-1459.29	1106.03	-683.042	-1284.4	543.214	-647.914	-1157.41	109.667	-661.752	-986.752	73.8163	-340.624	-1434.6	943.778	-343.932	-1463.3	1097.36	-385.933	-1528.72	530.371	-445.413	-1640.19	86.4744	-410.074	-1477.1	23.3555
231	0	-733.851	-1385.29	954.44	-719.155	-1450.52	1105.04	-681.825	-1277.8	541.583	-647.47	-1139.9	111.059	-659.283	-967.771	77.6804	-340.749	-1425.02	942.013	-343.605	-1454.29	1096.01	-386.193	-1523.21	529.942	-445.667	-1639.43	87.0797	-410.128	-1476.95	23.2811
232	0	-733.526	-1376.34	953.289	-718.808	-1441.59	1104.03	-680.795	-1269.88	540.196	-646.09	-1124.9	111.746	-657.559	-951.959	81.5182	-341.624	-1413.36	939.765	-343.173	-1445.14	1094.64	-386.493	-1517.15	529.237	-445.848	-1638.64	87.8288	-410.166	-1476.81	23.2291
233	0	-733.238	-1367.36	952.293	-718.61	-1432.6	1103.12	-679.957	-1260.92	539.101	-644.315	-1112.84	111.656	-656.407	-939.284	84.6425	-342.059	-1402.86	937.981	-342.747	-1435.92	1093.23	-386.782	-1510.73	528.614	-446.077	-1637.74	88.7181	-410.248	-1476.65	23.2421
234	0	-733.175	-1358.37	951.567	-718.313	-1423.39	1102.27	-679.368	-1251.26	538.38	-642.261	-1103.29	110.496	-655.803	-929.451	86.3712	-342.47	-1392.9	936.141	-342.359	-1426.88	1091.68	-387.222	-1504.06	527.827	-446.265	-1636.78	89.609	-410.341	-1476.47	23.1916
235	0	-733.187	-1349.42	951.102	-717.907	-1414.32	1101.5	-678.661	-1240.67	537.766	-640.26	-1095.8	108.588	-655.129	-921.883	86.4595	-342.697	-1383.48	934.466	-342.202	-1417.94	1090.18	-387.666	-1497.14	527.045	-446.507	-1635.81	90.6758	-410.467	-1476.31	23.1592
236	0	-733.166	-1340.01	950.756	-717.573	-1405.25	1100.77	-678.354	-1229.75	537.436	-638.373	-1089.72	106.185	-654.168	-915.949	84.8062	-342.232	-1376.31	933.542	-342.128	-1409.18	1088.73	-388.241	-1489.99	526.265	-446.728	-1634.78	91.823	-410.657	-1476.09	23.1027
237	0	-733.294	-1330.94	950.483	-717.372	-1395.91	1099.98	-677.843	-1218.43	537.082	-636.556	-1084.78	104.061	-652.409	-911.254	81.6489	-342.031	-1368.69	932.392	-342.11	-1400.36	1087.31	-388.736	-1482.83	525.41	-447.128	-1633.82	93.0602	-410.818	-1475.94	23.0375
238	0	-733.441	-1321.66	950.205	-717.192	-1386.36	1099.19	-677.501	-1207.16	536.762	-634.998	-1081	103.44	-649.83	-908.15	77.4452	-342.196	-1359.8	931.07	-342.144	-1391.43	1085.81	-389.231	-1475.59	524.736	-447.431	-1632.62	94.6498	-410.924	-1475.72	23.0055
239	0	-732.286	-1308.08	949.467	-717.254	-1376.81	1098.5	-677.26	-1196.06	536.396	-633.256	-1077.73	102.021	-647.018	-905.271	71.5969	-342.281	-1351.22	929.862	-342.291	-1382.46	1084.37	-389.827	-1467.96	523.976	-447.564	-1631.35	96.3521	-410.986	-1475.41	22.9749
240	0	-731.582	-1295.37	948.819	-717.484	-1367.12	1097.79	-676.838	-1185.07	536.22	-631.185	-1074.53	100.14	-643.55	-902.433	66.7903	-342.668	-1342.08	928.541	-342.545	-1373.46	1082.88	-390.195	-1460.45	523.436	-447.653	-1629.74	98.1908	-411.127	-1474.92	22.7532
241	0	-731.387	-1284.34	948.232	-717.841	-1357.09	1097.24	-676.244	-1174.16	535.969	-629.098	-1070.7	99.1818	-639.891	-899.78	63.6704	-342.933	-1333.25	927.521	-342.92	-1364.23	1081.52	-390.601	-1452.32	522.905	-447.758	-1628.06	100.384	-411.253	-1474.52	22.6059
242	0	-731.419	-1273.73	947.68	-717.612	-1344.15	1096.68	-675.406	-1163.29	535.356	-626.782	-1067.16	98.3347	-636.6	-897.764	60.9811	-343.45	-1323.87	926.457	-343.414	-1354.95	1080.23	-389.786	-1446.19	523.285	-447.686	-1626.19	102.801	-411.34	-1474.11	22.4568
243	0	-732.061	-1264.59	947.477	-717.457	-1331.38	1096.26	-674.782	-1152.89	535.27	-624.611	-1064.25	97.4221	-633.941	-895.784	57.8548	-343.729	-1314.9	925.738	-344.021	-1345.5	1079.08	-390.214	-1437.16	522.943	-447.432	-1624.07	105.515	-411.367	-1473.56	22.0934
244	0	-732.756	-1255.24	947.391	-717.659	-1319.75	1096.08	-673.731	-1141.82	535.161	-623.625	-1061.01	96.8873	-632.355	-893.902	54.7678	-344.294	-1304.79	925.02	-344.661	-1335.75	1078.09	-390.52	-1427.39	522.684	-446.976	-1621.56	108.48	-411.24	-1472.98	21.8265
245	0	-733.229	-1245	947.539	-718.178	-1309.41	1096.22	-673.585	-1131.06	535.557	-623.438	-1058.11	96.4499	-631.897	-892.385	51.5817	-344.962	-1294.7	924.637	-345.338	-1326.04	1077.37	-390.824	-1417.02	522.43	-446.46	-1618.83	111.77	-411.008	-1472.76	21.5524
246	0	-733.381	-1233.7	947.989	-718.71	-1299.82	1096.7	-673.674	-1120.45	536.36	-623.61	-1056.05	96.0677	-631.997	-891.254	48.696	-345.67	-1284.62	924.345	-346.062	-1316.4	1076.78	-391.011	-1406.08	522.298	-445.799	-1615.78	115.407	-410.858	-1472.32	21.3049
247	0	-733.483	-1222.45	949.03	-719.107	-1290.26	1097.54	-674.153	-1110.42	537.384	-623.747	-1054.18	95.7293	-632.098	-890.326	46.4826	-346.366	-1274.21	924.164	-346.684	-1306.58	1076.39	-391.057	-1394.19	522.06	-444.94	-1612.2	119.34	-410.727	-1471.75	21.0342
248	0	-733.648	-1211.33	950.401	-719.484	-1280.53	1098.72	-674.682	-1100.8	538.242	-623.778	-1052.63	95.6322	-631.918	-889.47	44.7476	-346.959	-1264.06	924.198	-347.143	-1296.48	1076.13	-391.049	-1381.45	521.838	-443.954	-1608.14	123.705	-410.385	-1471.22	20.848
249	0	-734.065	-1200.81	951.8	-719.757	-1270.41	1100.06	-675.457	-1091.85	538.802	-623.916	-1051.28	95.564	-631.682	-888.84	43.2801	-347.528	-1253.59	924.222	-347.463	-1286.14	1075.87	-390.787	-1367.77	521.495	-442.805	-1603.47	128.531	-409.827	-1470.75	20.7702
250	0	-734.548	-1190.53	953.095	-719.706	-1259.18	1101.41	-675.83	-1083.3	538.972	-624.281	-1050.09	95.3928	-631.432	-888.157	41.736	-348.298	-1242.77	924.311	-347.951	-1275.98	1075.8	-390.433	-1353.09	521.098	-441.568	-1598.11	133.857	-409.436	-1470.19	20.9609
251	0	-735.131	-1180.6	954.36	-720.145	-1249.42	1103.05	-676.368	-1075.87	539.134	-624.727	-1048.49	94.9771	-631.287	-887.298	39.9659	-349.278	-1231.58	924.508	-348.628	-1266.03	1075.96	-389.794	-1337.55	520.709	-440.339	-1592.11	139.7	-409.239	-1469.25	20.9684
252	0	-735.948	-1171.21	955.521	-720.843	-1240.21	1104.6	-677.376	-1069.71	538.875	-625.106	-1046.95	94.4238	-631.128	-886.482	39.0361	-350.236	-1220.63	925.031	-349.403	-1256.2	1076.35	-388.816	-1320.95	520.183	-439.026	-1585.09	146.1	-408.772	-1468.36	21.6313
253	0	-736.986	-1162.47	956.506	-721.707	-1230.71	1106.01	-677.049	-1063.76	538.138	-625.266	-1045.83	93.8319	-630.883	-886.002	38.4111	-351.138	-1210.09	925.764	-350.225	-1246.5	1076.91	-387.573	-1303.39	519.589	-437.773	-1577.08	153.125	-408.244	-1467.16	22.687
254	0	-738.131	-1153.89	957.28	-722.572	-1221.12	1107.21	-677.844	-1059.56	537.437	-625.109	-1045.24	93.4244	-630.562	-885.384	37.8025	-352.159	-1199.41	926.515	-351.162	-1237.13	1077.6	-386.021	-1284.77	518.905	-436.344	-1567.77	160.798	-407.997	-1465.2	23.8151
255	0	-739.154	-1144.83	957.703	-723.296	-1211.65	1108.38	-678.13	-1055.85	537.017	-625.006	-1044.91	93.1272	-630.447	-885.137	37.5322	-353.181	-1188.72	927.404	-352.182	-1228.03	1078.25	-384.37	-1265.33	518.207	-434.762	-1557	168.993	-407.628	-1462.54	25.7845
256	0	-740.211	-1136	957.806	-723.922	-1202.18	1109.6	-677.862	-1052.32	536.691	-624.893	-1044.8	92.8213	-630.419	-885.012	37.3423	-354.139	-1178.78	928.404	-352.996	-1219.31	1079.01	-382.933	-1245.03	517.511	-433.091	-1544.91	177.796	-406.983	-1459.56	28.1675
257	0	-741.334	-1128.16	958.34	-724.616	-1193.22	1110.89	-678.867	-1050.29	536.544	-624.951	-1044.85	92.5424	-630.523	-884.946	37.2323	-355.025	-1168.94	929.43	-353.604	-1210.66	1079.74	-381.619	-1224.01	516.936	-430.99	-1531.14	186.687	-406.554	-1455.6	30.6891
258	0	-742.408	-1121.31	959.5	-725.259	-1184.99	1112.24	-679.622	-1048.98	536.543	-625.122	-1045.08	92.3592	-630.903	-885.029	37.1532	-355.845	-1159.49	930.163	-353.924	-1202.23	1080.16	-380.368	-1202.33	516.44	-428.562	-1515.85	195.783	-405.985	-1450.9	33.8035
259	0	-743.166	-1114.3	960.81	-725.773	-1177.11	1113.68	-680.271	-1047.86	536.653	-625.317	-1045.22	92.2318	-631.132	-885.06	37.128	-356.724	-1149.83	930.676	-354.189	-1194.08	1080.43	-379.016	-1180.52	516.339	-425.963	-1499.25	204.385	-405.578	-1445.27	37.459
260	0	-743.909	-1107.43	962.175	-726.069	-1169.35	1115.24	-680.769	-1046.61	536.96	-625.497	-1045.31	92.0747	-631.337	-885.091	37.133	-356.296	-1144.04	932.029	-354.429	-1186.4	1080.58	-377.803	-1158.63	516.893	-423.296	-1481.7	212.468	-405.312	-1438.8	41.4504
261	0	-744.65	-1100.73	963.451	-726.364	-1161.71	1116.82	-681.317	-1045.22	537.115	-625.646	-1045.39	91.8971	-631.531	-885.105	37.1711	-357.23	-1134.63	932.532	-354.747	-1179.18	1080.83	-376.695	-1137.18	518.297	-420.513	-1463.34	219.756	-405.419	-1431.71	45.2575
262	0	-745.213	-1093.6	964.464	-726.79	-1154.07	1118.35	-682.216	-1043.87	537.154	-625.794	-1045.49	91.7535	-631.799	-885.317	37.3984	-358.031	-1125.21	933.174	-355.021	-1171.94	1081.33	-375.732	-1115.71	520.005	-417.692	-1444.57	226.339	-405.773	-1422.63	48.5517
263	0	-745.668	-1086.23	965.162	-728.504	-1150.46	1119.73	-682.515	-1042.23	537.144	-625.937	-1045.6	91.6658	-632.037	-885.441	37.5625	-358.474	-1116.2	934.152	-355.009	-1164.56	1082.11	-374.846	-1094.92	522.449	-415.152	-1425.93	232.158	-405.349	-1409.85	53.6758
264	0	-746.296	-1079.8	965.579	-729.771	-1142.09	1120.77	-682.632	-1040.61	537.146	-626.461	-1046.18	91.8071	-632.149	-885.539	37.6904	-358.609	-1107.5	935.275	-354.557	-1156.23	1083.04	-374.196	-1074.53	525.247	-413.083	-1407.15	238.124	-404.701	-1391.56	59.079
265	0	-746.639	-1072.47	965.696	-731.305	-1132.71	1121.33	-682.774	-1039.4	537.282	-625.931	-1045.7	91.4533	-632.235	-885.639	37.8578	-358.545	-1099.07	936.509	-353.834	-1147.02	1084.17	-374.002	-1054.88	528.537	-411.525	-1387.92	243.241	-403.891	-1369.02	64.0477
266	0	-747.154	-1065.52	965.496	-733.142	-1123.35	1121.55	-682.834	-1038.53	537.478	-625.81	-1045.69	91.3873	-632.347	-885.823	38.0801	-358.387	-1090.85	937.695	-353.242	-1137.59	1085.48	-374.08	-1036.09	532.225	-410.284	-1368	247.307	-402.771	-1343.71	68.4047
267	0	-747.543	-1058.57	965.102	-735.045	-1114.23	1121.52	-682.964	-1038.16	537.67	-625.698	-1045.85	91.4207	-632.404	-886.036	38.4118	-357.92	-1083.08	939.02	-352.84	-1128.21	1087.01	-374.359	-1017.47	536.211	-409.285	-1347.51	250.12	-401.256	-1317.29	71.9859
268	0	-747.919	-1051.86	964.728	-736.75	-1105.01	1121.54	-683.086	-1037.86	537.838	-625.601	-1046.03	91.458	-632.562	-886.114	38.454	-357.361	-1075.76	940.65	-352.644	-1118.86	1088.93	-374.643	-999.088	540.337	-408.47	-1326.57	251.533	-399.388	-1290.71	74.626
269	0	-748.257	-1045.33	964.527	-738.202	-1096.24	1121.73	-683.224	-1037.5	537.995	-625.552	-1046.34	91.5712	-632.638	-886.225	38.7368	-358.436	-1063.11	941.329	-352.796	-1109.6	1091.31	-375.078	-981.207	544.551	-407.853	-1305.41	251.673	-397.178	-1264.03	75.9892
270	0	-748.646	-1039.11	964.476	-739.073	-1087.54	1122.07	-683.384	-1037	538.152	-625.84	-1047.11	91.8579	-633.003	-886.497	39.0037	-359.139	-1051.31	942.897	-353.325	-1100.49	1094.13	-375.241	-963.523	548.652	-407.322	-1283.8	250.589	-394.569	-1237.43	76.5574
271	0	-748.943	-1032.91	964.316	-739.637	-1079.57	1122.56	-683.478	-1036.17	538.324	-624.634	-1046.16	91.2363	-633.198	-886.693	39.2262	-359.498	-1040.94	945.059	-354.216	-1091.55	1097.19	-375.721	-946.381	552.651	-406.94	-1261.66	248.326	-391.644	-1210.41	76.2224
272	0	-749.154	-1026.82	964.218	-739.842	-1072.03	1123.08	-683.666	-1035	538.514	-624.483	-1046.22	91.1591	-633.381	-886.819	39.3697	-359.639	-1031.95	947.721	-355.382	-1083.2	1100.17	-376.439	-929.826	556.365	-406.707	-1239.24	245.14	-388.631	-1182.54	75.3332
273	0	-749.449	-1020.95	964.088	-740.081	-1064.99	1123.45	-683.892	-1033.47	538.646	-624.514	-1046.38	91.1948	-633.572	-886.985	39.4726	-359.717	-1023.9	950.408	-356.586	-1075.36	1102.8	-377.401	-914.08	559.758	-406.598	-1216.46	240.941	-385.394	-1153.86	74.1224
274	0	-749.689	-1015.2	963.85	-740.322	-1058.37	1123.64	-683.965	-1031.61	538.74	-624.581	-1046.53	91.1742	-633.655	-887.022	39.4551	-359.867	-1015.36	952.726	-357.501	-1067.65	1104.96	-378.359	-899.187	562.91	-406.553	-1193.34	235.84	-382.263	-1123.83	72.602
275	0	-749.857	-1009.41	963.508	-740.79	-1051.82	1123.6	-683.52	-1029.08	538.664	-624.571	-1046.48	91.1864	-633.693	-886.926	39.2803	-360.07	-1006.38	954.832	-358.112	-1059.5	1106.76	-379.371	-884.948	565.754	-406.483	-1169.63	229.869	-378.729	-1093.57	71.267
276	0	-750.022	-1003.56	963.104	-741.343	-1045.11	1123.35	-684.172	-1027.33	538.843	-624.569	-1046.27	91.15	-633.64	-886.802	38.9953	-359.998	-997.645	956.652	-358.574	-1051	1108.34	-380.385	-871.631	568.434	-406.323	-1145.52	222.977	-375.424	-1061.79	69.6314
277	0	-750.172	-997.696	962.605	-742.054	-1038.3	1122.93	-684.228	-1025.02	538.887	-624.526	-1046.07	91.2327	-633.586	-886.609	38.6618	-360.119	-988.562	958.316	-358.95	-1042.26	1109.87	-381.178	-859.057	571.035	-406.207	-1120.76	215.41	-372.337	-1029.12	67.8236
278	0	-750.368	-991.552	961.991	-742.727	-1031.28	1122.41	-683.565	-1022.2	538.775	-624.481	-1045.86	91.3116	-633.476	-886.339	38.2419	-360.338	-979.484	959.882	-359.427	-1033.51	1111.27	-381.956	-847.213	573.354	-406.112	-1095.62	207.251	-369.335	-996.044	65.9006
279	0	-750.467	-985.275	961.46	-743.327	-1024.15	1121.92	-683.402	-1019.59	538.777	-624.394	-1045.63	91.3764	-633.24	-885.923	37.6481	-360.328	-971.049	961.199	-359.966	-1024.81	1112.49	-382.819	-836.186	575.271	-405.92	-1069.89	198.435	-366.773	-962.68	63.5787
280	0	-750.633	-978.91	960.77	-743.93	-1017.03	1121.31	-683.252	-1017.04	538.839	-624.27	-1045.31	91.4426	-633.047	-885.534	37.0822	-360.343	-962.346	962.48	-360.595	-1016.24	1113.56	-383.653	-825.645	576.906	-405.655	-1043.44	189.243	-364.278	-929.249	61.0408
281	0	-750.688	-972.413	960.137	-744.478	-1009.87	1120.62	-683.19	-1014.17	538.806	-624.098	-1044.95	91.4963	-632.97	-885.149	36.6442	-360.32	-953.491	963.526	-361.008	-1007.41	1114.37	-384.125	-815.866	578.121	-405.291	-1015.94	179.647	-361.901	-895.663	58.406
282	0	-750.884	-965.797	959.517	-745.034	-1002.69	1119.89	-683.037	-1010.99	538.802	-623.916	-1044.64	91.5219	-632.926	-884.999	36.398	-360.343	-944.462	964.267	-361.349	-998.677	1114.85	-384.568	-806.506	578.841	-404.941	-988.36	170.114	-359.526	-861.604	55.8703
283	0	-751.058	-959.168	958.873	-745.578	-995.505	1119.11	-682.797	-1007.62	538.675	-623.821	-1044.31	91.673	-632.787	-884.472	35.9197	-360.437	-935.717	964.853	-361.688	-989.864	1115.14	-384.828	-797.746	579.076	-404.723	-960.146	160.792	-357.503	-827.54	54.1537
284	0	-751.112	-952.414	958.287	-746.02	-988.275	1118.39	-682.845	-1004.41	538.733	-623.736	-1043.96	91.7243	-632.688	-884.077	35.5617	-360.533	-927.507	965.289	-361.951	-981.26	1115.18	-385.189	-789.664	578.558	-404.815	-931.448	151.641	-355.434	-793.742	52.8531
285	0	-751.426	-945.818	957.737	-746.4	-980.897	1117.68	-682.875	-1001.18	538.761	-623.691	-1043.65	91.8179	-632.631	-883.788	35.1619	-360.539	-919.465	965.328	-362.327	-972.705	1115.05	-385.397	-782.189	577.499	-405.068	-902.228	142.89	-352.742	-760.981	52.5174
286	0	-751.576	-938.855	957.13	-746.673	-973.569	1117.09	-682.881	-997.813	538.717	-623.576	-1043.2	91.9545	-632.614	-883.549	34.841	-360.508	-911.387	965.244	-362.72	-963.853	1114.89	-385.534	-775.17	575.924	-405.456	-872.429	134.915	-351.502	-727.28	51.8097
287	0	-751.846	-932.004	956.508	-746.84	-965.978	1116.55	-682.878	-994.375	538.665	-623.386	-1042.87	92.072	-632.562	-883.28	34.5323	-360.554	-902.841	964.875	-363.034	-954.869	1114.57	-385.579	-768.677	573.952	-405.784	-842.582	127.783	-350.769	-693.845	51.1057
288	0	-752.11	-924.832	955.823	-746.901	-958.159	1116	-682.896	-990.859	538.591	-623.207	-1042.51	92.2198	-632.507	-883.066	34.2912	-360.503	-894.335	964.231	-363.441	-945.742	1114.2	-385.371	-762.486	571.775	-406.204	-812.044	121.714	-350.682	-660.694	50.6002
289	0	-752.384	-917.445	955.052	-747.083	-950.349	1115.31	-682.833	-987.092	538.465	-623.108	-1042.18	92.4138	-632.534	-883.12	34.1218	-360.574	-885.698	963.344	-363.865	-936.573	1113.63	-385.042	-756.559	569.292	-406.615	-781.717	116.824	-351.382	-627.901	50.1415
290	0	-752.737	-910.048	954.196	-747.254	-942.174	1114.52	-682.779	-983.39	538.369	-623.032	-1041.95	92.57	-632.562	-882.942	33.9162	-360.755	-876.965	962.201	-364.269	-927.171	1112.8	-384.719	-750.978	566.507	-407.264	-751.678	113.387	-352.822	-595.26	50.8334
291	0	-753.012	-902.263	953.287	-747.538	-933.695	1113.65	-682.875	-979.629	538.311	-622.935	-1041.6	92.806	-632.395	-882.682	33.7081	-360.969	-868.163	960.936	-364.509	-917.509	1112.02	-384.098	-745.492	563.735	-407.887	-722.009	111.114	-354.946	-563.635	52.5102
292	0	-753.429	-894.339	952.279	-747.934	-925.148	1112.67	-682.952	-975.651	538.223	-622.784	-1041.2	93.0247	-632.419	-882.537	33.5917	-361.116	-859.763	959.671	-364.739	-907.532	1111.14	-383.581	-740.019	560.913	-409.061	-693.172	110.112	-357.925	-532.787	55.4165
293	0	-753.71	-886.232	951.275	-748.156	-916.305	1111.64	-682.902	-971.378	538.067	-622.685	-1040.83	93.2405	-632.624	-882.484	33.4169	-361.43	-850.88	958.23	-364.98	-897.591	1110.15	-383.229	-734.271	557.929	-410.183	-666.558	109.541	-360.885	-503.763	60.1602
294	0	-753.976	-877.888	950.252	-748.357	-907.437	1110.56	-682.963	-967.006	537.926	-622.641	-1040.56	93.6152	-632.659	-882.37	33.2786	-361.616	-841.798	956.935	-365.178	-887.533	1109.25	-383.38	-728.284	555.102	-411.574	-641.573	109.563	-365.204	-474.832	65.6353
295	0	-754.258	-869.661	949.169	-748.375	-898.517	1109.45	-684.167	-963.56	538.282	-622.552	-1040.13	93.9725	-632.713	-882.285	33.1265	-361.691	-832.459	955.475	-365.302	-877.595	1108.17	-383.85	-722.113	552.475	-412.833	-618.479	109.518	-369.249	-447.998	72.8201
296	0	-754.353	-861.105	948.176	-748.352	-889.645	1108.38	-684.121	-958.447	537.906	-622.505	-1039.59	94.4092	-632.761	-882.138	33.021	-361.473	-823.217	953.966	-365.377	-867.854	1106.96	-384.676	-715.564	549.997	-414.202	-596.537	109.354	-373.358	-422.955	80.9887
297	0	-754.392	-852.414	947.074	-748.175	-880.591	1107.23	-684.052	-952.882	537.753	-622.373	-1038.97	94.9354	-632.772	-882.023	32.8863	-361.037	-814.362	952.716	-365.26	-857.829	1105.73	-385.613	-708.589	547.519	-415.038	-576.424	109.937	-377.193	-400.15	89.8195
298	0	-754.329	-843.663	945.949	-747.955	-871.414	1106.11	-683.852	-947.057	537.387	-622.238	-1038.35	95.5424	-632.713	-881.828	32.7447	-360.858	-804.669	951.316	-365.161	-847.783	1104.43	-386.609	-701.34	545.158	-416.408	-557.591	110.502	-381.282	-379.846	98.1145
299	0	-754.303	-834.859	944.778	-747.776	-862.314	1104.93	-683.534	-940.968	536.836	-622.115	-1037.63	96.1879	-632.666	-881.64	32.5889	-360.82	-794.482	949.944	-365.025	-837.799	1103.15	-387.776	-693.444	543.143	-418.147	-541.167	110.959	-384.728	-362.588	104.894
300	0	-754.149	-825.828	943.441	-747.519	-852.869	1103.59	-683.308	-934.367	536.467	-621.973	-1036.85	96.9983	-632.624	-881.448	32.4777	-360.925	-783.936	948.803	-364.882	-827.92	1102.05	-388.884	-684.357	541.76	-420.251	-527.087	111.07	-387.768	-348.238	109.057
301	0	-753.983	-816.61	942.083	-747.295	-843.578	1102.15	-682.97	-927.775	535.967	-621.885	-1036.04	97.8726	-632.52	-881.121	32.3076	-361.009	-773.482	947.62	-364.829	-818.236	1100.84	-389.935	-673.941	540.824	-422.694	-515.547	110.214	-390.274	-336.667	109.725
302	0	-753.672	-807.351	940.762	-747.103	-834.122	1100.65	-682.687	-920.961	535.432	-621.818	-1035.07	98.8163	-632.503	-880.875	32.1628	-360.952	-762.955	946.62	-364.742	-808.44	1099.73	-391.011	-662.092	540.312	-425.529	-506.435	108.676	-391.988	-328.138	107.802
303	0	-753.528	-798.243	939.471	-746.895	-824.49	1099.19	-682.313	-913.948	534.988	-621.632	-1033.96	99.7969	-632.462	-880.585	32.0291	-360.704	-752.421	945.765	-364.573	-798.339	1098.73	-392.07	-649.274	540.003	-428.282	-499.258	106.955	-393.547	-321.638	103.769
304	0	-753.131	-788.629	938.17	-746.592	-814.726	1097.74	-682.124	-906.696	534.43	-621.591	-1032.98	101.125	-632.466	-880.32	31.8763	-360.28	-742.04	944.884	-364.336	-788.116	1097.66	-393.314	-636.097	539.704	-431.362	-493.995	104.721	-394.987	-317.155	98.37
305	0	-752.732	-779.291	936.998	-746.2	-804.788	1096.3	-681.853	-899.296	534.211	-621.568	-1031.7	102.554	-632.296	-879.788	31.6578	-359.836	-731.26	944.036	-364.06	-777.766	1096.63	-394.704	-622.955	539.491	-434.124	-490.301	104.002	-396.843	-314.009	93.4222
306	0	-752.238	-769.516	935.794	-745.698	-794.811	1094.97	-681.633	-891.647	533.802	-621.626	-1030.34	104.214	-632.27	-879.382	31.5707	-359.429	-720.121	943.372	-363.777	-767.409	1095.68	-396.153	-609.779	539.283	-436.887	-487.004	102.89	-398.847	-311.39	88.9013
307	0	-751.655	-759.51	934.801	-745.131	-784.54	1093.65	-681.228	-883.568	533.584	-621.716	-1028.76	106.06	-632.303	-878.818	31.398	-358.973	-708.635	942.688	-363.415	-756.891	1094.81	-397.638	-597.077	539.015	-440.255	-483.028	100.932	-401.223	-308.465	85.2176
308	0	-751.151	-749.494	934.044	-744.588	-774.342	1092.53	-680.82	-875.096	533.413	-621.797	-1026.91	108.192	-632.471	-878.18	31.1436	-358.669	-696.381	942.286	-363.014	-745.93	1094.21	-399.149	-584.907	538.833	-443.373	-478.568	99.6461	-404.111	-305.438	82.13
309	0	-750.477	-739.154	933.339	-743.856	-763.825	1091.53	-680.375	-865.851	533.548	-622.013	-1024.79	110.673	-632.522	-877.501	30.9495	-358.411	-683.527	942.335	-362.559	-734.73	1094.1	-400.513	-573.535	538.685	-445.505	-473.502	98.557	-407.534	-301.452	77.8821
310	0	-749.885	-728.466	932.765	-743.37	-753.43	1090.63	-679.993	-855.917	533.569	-622.32	-1022.38	113.465	-632.671	-876.771	30.7191	-358.165	-670.832	942.674	-362.308	-722.029	1094.46	-401.565	-562.443	538.631	-446.101	-468.226	97.7091	-410.918	-296.686	72.4971
311	0	-749.193	-717.649	932.308	-742.729	-742.614	1089.96	-679.616	-845.158	533.67	-622.603	-1019.55	116.616	-632.959	-875.957	30.4543	-358.007	-657.91	943.338	-362.001	-710.083	1095.31	-401.863	-551.394	539.086	-445.342	-463.411	97.0021	-413.302	-292.24	67.0353
312	0	-748.529	-706.947	931.734	-742.411	-732.117	1089.4	-679.479	-833.405	533.655	-623.035	-1016.28	120.145	-633.193	-875.271	30.3718	-357.813	-645.561	944.328	-361.961	-698.283	1096.66	-401.542	-540.087	539.963	-444.519	-459.236	96.4678	-414.94	-288.808	61.8731
313	0	-747.765	-695.884	931.551	-741.957	-720.891	1089.01	-679.507	-820.719	533.531	-623.572	-1012.5	123.984	-633.568	-874.523	30.2086	-357.567	-633.344	945.479	-361.712	-686.209	1098.34	-400.726	-528.566	541.034	-444.221	-456.079	95.7557	-415.093	-286.732	57.4611
314	0	-746.902	-683.93	931.48	-741.3	-707.486	1088.53	-679.711	-806.814	533.233	-624.289	-1008.17	128.288	-634.151	-873.778	30.1551	-357.078	-621.606	946.956	-360.158	-672.022	1100.6	-399.923	-517.079	542.196	-443.444	-454.063	95.3435	-414.292	-285.413	53.582
315	0	-745.969	-672.109	931.47	-740.369	-693.615	1088.44	-680.189	-791.899	532.988	-625.157	-1003.17	133.046	-634.61	-872.995	30.1893	-356.317	-610.521	948.691	-359.692	-660.041	1102.66	-399.089	-506.177	543.38	-442.65	-452.486	94.9977	-413.382	-284.525	50.5173
316	0	-744.963	-659.885	931.669	-739.824	-681.141	1088.54	-680.865	-775.744	532.749	-626.241	-997.34	138.304	-635.091	-872.062	30.3072	-355.275	-599.599	950.491	-359.36	-649.048	1104.8	-398.249	-496.196	544.484	-441.821	-451.352	95.0887	-413.076	-283.485	48.0802
317	0	-743.936	-647.288	931.957	-739.014	-668.523	1088.83	-682.092	-758.521	532.383	-627.614	-990.496	144.095	-635.596	-870.879	30.5603	-354.258	-588.892	952.247	-358.74	-638.176	1106.82	-397.346	-487.147	545.303	-441.424	-449.953	95.0163	-413.109	-282.498	45.9622
318	0	-742.874	-634.548	932.472	-738.308	-656.76	1089.45	-683.668	-740.13	531.992	-629.054	-982.651	150.499	-635.905	-869.421	30.8443	-353.003	-578.219	954.009	-358.075	-627.841	1108.64	-396.562	-478.979	545.717	-441.299	-448.55	94.8104	-412.938	-281.628	43.9045
319	0	-741.593	-621.695	933.203	-737.38	-644.986	1090.35	-685.581	-720.65	531.608	-630.51	-973.737	157.842	-636.487	-867.741	31.4949	-351.635	-567.616	955.441	-357.026	-617.558	1110.04	-395.616	-472.134	545.688	-441.256	-446.909	94.5969	-412.606	-280.855	41.9551
320	0	-740.416	-608.289	934.11	-736.515	-633.645	1091.45	-687.538	-699.772	530.87	-632.061	-963.374	165.666	-637.141	-865.662	32.3652	-350.093	-557.219	956.433	-355.72	-607.39	1111.05	-394.855	-466.349	545.235	-441.396	-445.598	94.3961	-412.527	-280.023	40.936
321	0	-739.135	-595.261	935.27	-735.488	-622.607	1092.68	-689.427	-678.116	530.245	-633.834	-951.562	173.948	-637.893	-862.634	33.6559	-348.589	-547.164	956.987	-354.209	-597.513	1111.82	-394.071	-461.521	544.527	-442	-444.632	94.1634	-412.772	-279.5	40.5124
322	0	-737.924	-582.628	936.481	-734.495	-611.553	1094.02	-691.252	-655.568	529.663	-635.76	-938.243	182.953	-638.685	-858.842	35.4671	-347.2	-537.787	957.304	-352.548	-587.729	1112.24	-393.398	-456.841	543.936	-442.523	-444.13	93.8862	-412.912	-279.132	40.1117
323	0	-736.754	-570.213	937.728	-733.503	-600.632	1095.3	-692.987	-632.203	529.265	-637.722	-923.024	192.487	-639.891	-854.246	37.5182	-345.997	-528.827	957.727	-350.994	-578.182	1112.7	-392.763	-452.004	543.682	-442.779	-443.654	93.575	-412.737	-278.975	39.7949
324	0	-735.626	-558.048	938.865	-732.607	-589.897	1096.48	-694.62	-608.382	529.105	-639.353	-905.509	201.553	-640.611	-849.103	40.0692	-344.356	-521.518	958.587	-349.752	-568.746	1113.33	-391.957	-446.929	543.799	-442.759	-443.358	93.483	-412.667	-278.773	39.5983
325	0	-734.644	-546.33	939.778	-731.945	-579.177	1097.55	-696.059	-584.091	529.244	-643.674	-889.509	211.116	-641.273	-842.498	43.372	-343.531	-512.822	959.446	-348.913	-559.399	1114.27	-391.145	-441.86	544.04	-442.607	-443.111	93.4923	-412.527	-278.593	39.39
326	0	-733.843	-534.631	940.559	-731.498	-568.861	1098.31	-697.456	-559.866	529.815	-646.127	-869.793	219.063	-641.706	-834.952	46.7272	-343.081	-503.414	960.438	-348.047	-549.478	1115.3	-390.099	-436.824	544.307	-442.453	-442.864	93.5572	-412.394	-278.347	39.1138
327	0	-733.305	-523.247	941.183	-731.167	-558.575	1098.77	-698.349	-537.32	531.431	-648.248	-849.242	225.509	-641.678	-826.429	50.2389	-342.777	-493.889	961.592	-347.648	-540.271	1116.48	-389.196	-432.072	544.432	-442.413	-442.535	93.4831	-412.35	-278.305	38.9934
328	0	-732.825	-512.435	942.007	-730.961	-548.801	1099.13	-699.182	-513.348	533.035	-650.259	-828.951	232	-643.036	-814.346	56.6956	-342.368	-484.055	962.785	-347.291	-530.862	1117.79	-388.264	-427.469	544.419	-442.345	-442.281	93.3563	-412.278	-278.321	38.9745
329	0	-732.489	-501.672	942.885	-730.578	-538.589	1099.48	-699.886	-490.39	535.436	-652.1	-809.425	239.436	-645.084	-796.051	63.8772	-341.889	-474.117	964	-346.89	-520.959	1119.07	-387.365	-422.864	544.158	-442.355	-441.955	93.202	-412.313	-278.238	38.9693
330	0	-732.216	-491.299	943.913	-730.159	-529.102	1100.06	-699.85	-466.964	537.815	-653.455	-789.503	246.373	-647.707	-773.193	71.272	-341.427	-464.259	965.089	-346.514	-511.203	1120.23	-386.515	-418.629	543.966	-442.36	-441.761	93.0864	-412.242	-278.28	39.0087
331	0	-732.075	-481.021	945.044	-729.516	-519.561	1100.74	-699.674	-444.694	540.785	-654.782	-768.334	252.739	-650.662	-747.193	78.4585	-341.099	-454.566	965.818	-345.917	-501.136	1121.23	-385.855	-414.856	543.75	-442.374	-441.65	92.947	-412.192	-278.349	39.0524
332	0	-731.975	-470.887	946.471	-728.798	-510.777	1101.74	-699.171	-422.962	544.461	-656.038	-746.228	258.137	-653.594	-719.399	84.7423	-340.847	-445.057	966.537	-345.209	-491.008	1122.02	-385.18	-411.545	543.698	-442.402	-441.662	92.9993	-412.219	-278.363	39.1391
333	0	-731.917	-461.118	948.269	-727.88	-502.181	1102.86	-698.705	-402.044	548.791	-656.909	-723.469	262.253	-656.938	-691.282	90.2125	-340.62	-435.836	967.103	-344.745	-481.909	1122.61	-384.355	-409.207	543.677	-442.343	-441.855	93.1549	-412.182	-278.507	39.305
334	0	-731.864	-451.189	950.293	-726.805	-494.1	1104.16	-698.133	-381.143	553.458	-657.491	-700.429	265.032	-660.348	-663.297	94.4698	-340.451	-426.689	967.586	-344.127	-473.063	1122.81	-383.655	-406.989	543.76	-442.372	-441.931	93.1896	-412.083	-278.664	39.3945
335	0	-731.753	-441.434	952.606	-725.647	-487.067	1105.56	-697.638	-360.425	558.214	-657.773	-676.699	266.249	-664.14	-635.636	97.356	-340.217	-417.908	968.118	-343.58	-464.842	1122.89	-383.09	-404.751	543.824	-442.407	-441.99	93.2584	-412.026	-278.818	39.5579
336	0	-731.609	-431.72	955.04	-724.533	-480.87	1107.02	-697.149	-340.324	562.954	-657.766	-652.471	266.136	-667.643	-607.773	98.9991	-340.02	-409.465	968.635	-343.178	-457.81	1123.08	-382.594	-402.387	543.921	-442.775	-441.774	93.0682	-411.842	-278.999	39.6454
337	0	-731.452	-422.04	957.753	-723.366	-474.459	1109.1	-696.586	-320.914	567.51	-657.853	-628.01	264.884	-671.219	-579.35	99.559	-339.804	-401.404	969.331	-343.057	-451.39	1123.57	-382.288	-400.06	543.944	-443.015	-441.676	93.1118	-411.707	-279.145	39.7029
338	0	-731.141	-412.564	960.699	-722.065	-467.448	1111.42	-696.079	-302.343	571.752	-657.831	-603.177	262.687	-674.791	-550.373	99.379	-339.716	-393.638	970.171	-342.959	-444.609	1124.4	-381.962	-397.623	543.936	-443.091	-441.7	93.1974	-411.554	-279.295	39.7072
339	0	-730.879	-403.035	963.772	-720.5	-460.396	1113.98	-695.53	-284.539	575.589	-657.79	-577.736	259.467	-678.247	-520.435	98.7809	-339.53	-386.262	970.876	-343.201	-437.692	1125.25	-381.906	-395.128	543.949	-443.237	-441.629	93.2538	-411.493	-279.314	39.6022
340	0	-730.643	-393.294	966.749	-718.76	-452.175	1116.25	-694.953	-267.638	579.119	-657.694	-552.247	255.321	-681.354	-489.169	97.5951	-339.422	-378.968	971.37	-344.029	-432.859	1125.96	-381.793	-392.483	543.884	-443.32	-441.619	93.3549	-411.417	-279.291	39.401
341	0	-730.473	-383.615	969.572	-717.593	-444.389	1118.21	-694.484	-253.725	582.257	-657.708	-526.343	250.406	-684.209	-457.155	96.0975	-339.252	-371.592	971.565	-344.501	-427.975	1126.2	-381.826	-389.613	543.924	-443.471	-441.551	93.4636	-411.37	-279.242	39.1779
342	0	-730.57	-374.43	971.975	-716.684	-435.581	1119.74	-693.831	-237.909	585.109	-657.751	-499.981	244.336	-686.853	-423.611	93.6824	-339.15	-364.277	971.242	-344.208	-421.713	1125.9	-382.047	-386.673	543.841	-443.649	-441.42	93.6183	-411.559	-278.946	38.7229
343	0	-729.783	-361.499	973.973	-716.191	-426.91	1121.07	-693.399	-222.855	587.803	-657.944	-473.123	237.29	-688.755	-390.277	91.2437	-338.934	-358.006	970.531	-343.529	-414.521	1125.16	-382.153	-383.656	543.692	-443.817	-441.191	93.7653	-411.484	-278.916	38.4089
344	0	-729.122	-348.103	975.655	-715.72	-417.316	1122.25	-692.333	-208.337	590.218	-658.23	-445.533	229.665	-690.284	-355.822	88.0585	-338.642	-350.764	969.562	-342.47	-406.147	1124.39	-382.386	-380.642	543.549	-443.98	-440.876	93.8964	-411.397	-278.814	38.231
345	0	-728.866	-336.327	977.152	-715.361	-407.368	1123.29	-691.69	-194.708	592.427	-658.246	-416.855	221.63	-691.98	-325.321	84.4342	-338.451	-343.214	968.271	-341.448	-397.345	1123.35	-382.59	-377.604	543.257	-444.181	-440.6	94.0364	-411.366	-278.621	37.9935
346	0	-728.676	-325.671	978.173	-715.14	-397.232	1124.25	-691.155	-182.015	594.16	-658.502	-387.332	212.115	-693.017	-289.64	80.7456	-338.291	-335.63	966.845	-340.569	-388.988	1122.14	-382.76	-374.696	542.985	-444.455	-440.42	94.1964	-411.034	-278.717	37.847
347	0	-728.782	-315.985	978.995	-714.668	-386.742	1124.88	-691.11	-169.791	595.228	-658.859	-358.125	202.672	-693.766	-253.08	77.2122	-338.227	-328.107	965.5	-339.836	-380.672	1120.88	-382.969	-371.938	542.733	-444.682	-440.336	94.3842	-411.006	-278.654	37.716
348	0	-728.851	-306.178	979.712	-714.26	-376.808	1125.43	-690.287	-158.786	595.973	-659.418	-331.735	193.63	-694.04	-216.535	73.7497	-338.217	-320.821	964.199	-339.276	-372.384	1119.74	-383.043	-369.404	542.352	-444.874	-440.365	94.4601	-411.086	-278.505	37.4068
349	0	-728.757	-295.721	980.339	-713.735	-367.089	1125.86	-690.513	-148.221	595.926	-659.529	-301.413	183.814	-694.587	-179.364	70.7372	-338.176	-313.452	963.296	-339.209	-364.592	1118.93	-382.872	-366.926	542.117	-445.006	-440.338	94.5177	-410.937	-278.522	37.179
350	0	-728.606	-285.472	980.764	-713.245	-357.766	1126.16	-689.728	-138.614	595.283	-659.62	-270.338	174.27	-695.165	-142.118	68.4049	-338.105	-305.963	962.567	-339.225	-356.848	1118.37	-382.791	-364.372	541.964	-445.107	-440.29	94.6042	-410.712	-278.486	37.015
351	0	-728.663	-276.262	981.037	-712.837	-348.76	1126.27	-689.529	-129.624	593.752	-659.533	-239.006	165.152	-695.581	-105.165	66.9262	-338.082	-298.79	961.871	-339.258	-348.77	1117.77	-382.565	-361.69	541.754	-445.184	-440.376	94.7142	-410.821	-278.215	36.5965
352	0	-728.587	-267.046	980.927	-712.524	-339.242	1126.18	-689.26	-121.059	591.776	-659.61	-207.515	156.623	-695.986	-68.4078	66.2722	-338	-291.506	961.085	-339.448	-341.13	1117.18	-382.533	-358.922	541.581	-445.279	-440.366	94.9397	-410.632	-278.13	36.3081
353	0	-728.483	-257.443	980.506	-712.348	-329.592	1125.97	-689.043	-111.492	588.784	-659.67	-175.881	148.874	-696.023	-31.9021	66.2389	-337.961	-284.145	960.265	-339.223	-332.366	1116.24	-382.393	-355.878	541.425	-445.366	-440.284	95.2006	-410.491	-277.93	36.0747
354	0	-728.452	-247.646	979.617	-712.335	-320.07	1125.46	-688.899	-105.469	585.731	-659.933	-144.25	141.833	-695.411	4.15394	66.6282	-337.868	-276.732	959.16	-339.213	-323.971	1115.32	-382.43	-352.807	541.117	-445.465	-440.102	95.4242	-410.355	-277.719	35.8377
355	0	-728.456	-237.737	978.378	-712.347	-310.065	1124.72	-689.04	-100.807	582.036	-660.506	-112.461	135.861	-693.955	39.8735	67.1738	-337.757	-268.917	957.844	-339.036	-315.014	1114.12	-382.38	-349.218	540.806	-445.535	-439.659	95.7017	-409.747	-277.986	35.7164
356	0	-728.881	-228.917	977.126	-712.2	-299.614	1123.85	-689.126	-94.7461	578.474	-661.16	-80.8306	131.072	-691.08	74.8844	67.5809	-337.585	-260.809	956.5	-339.09	-306.295	1112.93	-382.451	-345.525	540.559	-445.611	-439.125	96.0103	-409.301	-278.01	35.5634
357	0	-729.208	-220.603	975.646	-712.234	-289.468	1122.86	-689.378	-88.9425	574.887	-662.027	-49.6188	127.827	-686.897	109.265	68.0689	-337.466	-252.748	955.185	-339.115	-297.677	1111.82	-382.598	-341.448	540.249	-445.752	-438.686	96.404	-409.129	-278.012	35.3429
358	0	-729.403	-211.689	974.213	-712.275	-279.536	1121.97	-689.509	-83.1596	571.446	-662.872	-19.4151	126.17	-681.464	142.423	68.8668	-337.32	-244.45	954.075	-339.093	-288.543	1110.69	-382.89	-336.944	540.023	-445.868	-438.148	96.9961	-409.041	-278.256	35.2197
359	0	-729.418	-202.22	972.851	-712.33	-269.294	1120.83	-689.51	-77.5042	568.073	-663.621	9.07354	125.498	-675.267	173.716	69.9907	-337.32	-236.137	952.929	-339.307	-279.74	1109.54	-383.187	-332.25	539.822	-446.029	-437.686	97.63	-408.928	-278.252	35.0657
360	0	-729.533	-192.575	971.593	-712.328	-258.656	1119.8	-689.469	-71.9165	564.908	-664.177	35.2232	125.487	-668.006	201.576	70.9535	-337.296	-227.762	951.794	-339.487	-270.519	1108.29	-383.699	-327.273	539.579	-446.216	-437.062	98.3131	-408.809	-278.067	34.8394
361	0	-729.556	-183.074	970.259	-712.486	-248.297	1118.7	-689.402	-66.3239	561.822	-664.443	58.2633	125.601	-662.115	226.963	73.8245	-337.284	-219.137	950.688	-339.736	-261.463	1107.07	-384.122	-321.866	539.383	-446.402	-436.441	99.1264	-408.693	-278.149	34.7141
362	0	-729.713	-173.445	968.848	-712.895	-238.176	1117.41	-689.409	-60.4204	558.741	-664.197	81.9192	124.867	-656.844	249.121	77.3178	-337.422	-210.504	949.444	-340.167	-252.793	1105.8	-384.829	-316.002	539.104	-446.692	-435.898	100.154	-408.712	-278.18	34.5682
363	0	-729.964	-163.63	967.307	-713.269	-228.002	1116.12	-689.096	-53.7397	556.22	-663.983	94.6473	124.997	-651.94	274.665	82.3531	-337.619	-201.681	948.18	-340.324	-243.36	1104.4	-385.451	-309.72	538.776	-447.19	-434.963	101.083	-408.832	-277.915	34.3824
364	0	-730.292	-153.291	965.675	-713.673	-217.531	1114.78	-688.969	-45.3759	554.025	-663.172	107.405	123.907	-649.064	288.592	86.9018	-337.854	-192.513	946.952	-340.664	-233.803	1102.87	-386.238	-302.914	538.25	-447.615	-433.826	102.168	-408.977	-277.713	34.3395
365	0	-730.428	-142.645	964.199	-714.126	-207.047	1113.36	-688.615	-35.8574	552.574	-662.223	117.115	121.887	-647.966	298.265	90.502	-338.311	-183.5	945.562	-341.156	-224.701	1101.36	-387.001	-295.647	537.501	-448.263	-432.954	103.374	-409.234	-277.487	34.2743
366	0	-730.608	-131.72	963.065	-714.565	-196.651	1112.06	-687.949	-25.1943	551.527	-660.533	123.823	119.157	-647.452	304.732	93.0033	-338.802	-174.437	944.127	-341.543	-215.073	1099.85	-387.875	-288.052	536.706	-448.747	-431.866	104.772	-409.496	-277.324	34.1887
367	0	-730.756	-120.88	962.178	-714.974	-186.279	1110.99	-686.855	-13.8246	550.859	-658.3	128.289	116.606	-647.72	308.909	93.8538	-339.364	-165.278	942.692	-341.954	-205.399	1098.34	-388.899	-280.018	535.897	-449.294	-430.56	106.194	-409.735	-277.102	34.0097
368	0	-731.028	-109.811	961.393	-715.42	-175.706	1110.01	-686.01	-1.76114	550.243	-655.669	130.999	116.092	-647.977	314.771	91.4739	-340.054	-156.209	941.409	-342.67	-196.291	1096.88	-389.915	-271.689	535.103	-449.613	-429.071	108.013	-409.763	-276.749	33.8476
369	0	-731.372	-98.657	960.817	-715.847	-165.115	1109.33	-685.176	10.1767	549.934	-653.026	133.059	114.838	-648.973	307.159	84.9178	-340.625	-146.799	940.315	-343.428	-187.223	1095.62	-390.931	-263.103	534.466	-449.811	-427.47	109.985	-409.755	-276.386	33.7352
370	0	-731.919	-87.7215	960.425	-716.382	-154.646	1108.84	-683.883	22.3171	549.958	-649.876	135.253	113.018	-648.728	307.963	79.6342	-341.361	-137.577	939.493	-344.031	-177.743	1094.51	-391.889	-254.25	534.006	-449.994	-425.756	112.302	-409.696	-276.109	33.6307
371	0	-732.369	-77.0377	960.445	-716.952	-143.817	1108.52	-682.53	33.8883	549.836	-646.888	138.061	112.017	-648.218	308.921	75.6841	-342.214	-128.249	938.743	-344.817	-167.923	1093.5	-392.684	-244.994	533.681	-450.065	-423.864	114.916	-409.51	-275.855	33.4612
372	0	-732.9	-66.177	960.505	-717.648	-133.141	1108.49	-681.283	44.998	549.534	-644.79	140.96	111.253	-646.974	310.794	72.7614	-342.97	-118.71	938.315	-345.624	-157.784	1092.67	-393.439	-235.395	533.674	-449.812	-421.451	117.732	-409.107	-275.797	33.4424
373	0	-733.469	-54.6588	960.753	-718.436	-122.45	1108.63	-680.531	56.0742	549.569	-644.083	144.574	110.692	-645	312.931	69.5408	-343.82	-108.588	938.023	-346.567	-147.833	1092.01	-394.106	-225.077	533.655	-449.433	-418.826	120.985	-409.461	-274.366	32.7848
374	0	-733.971	-42.7397	961.355	-719.137	-111.511	1109	-680.058	67.0825	550.319	-643.77	147.98	110.237	-643.375	315.081	65.6052	-344.669	-98.2791	937.952	-347.59	-138.142	1091.54	-394.626	-214.227	533.758	-448.857	-415.777	124.647	-409.1	-273.819	32.5961
375	0	-734.264	-30.7113	962.235	-719.862	-100.469	1109.7	-680.301	78.5721	551.264	-643.601	151.046	109.887	-642.383	316.517	62.6161	-345.564	-87.9542	938.002	-348.689	-128.288	1091.26	-394.965	-202.457	533.755	-448.174	-412.33	128.619	-408.753	-272.931	32.2667
376	0	-734.533	-18.7197	963.422	-720.513	-89.5653	1110.64	-680.609	89.9213	552.574	-643.475	153.412	109.794	-642.468	317.411	60.9077	-346.572	-77.5353	938.216	-349.831	-118.403	1091.07	-395.19	-189.836	533.67	-447.392	-408.483	132.985	-408.571	-272.466	32.1503
377	0	-734.808	-6.89815	964.837	-721.152	-78.7336	1111.79	-681.112	101.058	553.622	-643.49	154.81	109.445	-642.813	317.987	59.3443	-347.66	-66.9869	938.579	-350.9	-108.62	1091.16	-395.291	-176.12	533.58	-446.633	-404.06	137.797	-408.381	-271.85	32.1036
378	0	-735.309	4.40364	966.166	-721.824	-68.1946	1113.28	-682.102	111.649	554.264	-643.715	156.082	109.04	-642.84	318.64	57.6576	-348.785	-56.0757	939.066	-352.014	-98.7656	1091.33	-395.194	-161.374	533.392	-445.77	-399.028	143.105	-407.693	-271.382	32.2744
379	0	-736.026	15.2735	967.508	-722.533	-57.817	1114.84	-682.526	120.959	554.24	-644.178	157.862	108.647	-642.613	319.649	55.8256	-349.934	-45.117	939.614	-353.072	-88.7912	1091.62	-394.715	-145.679	533.162	-444.86	-393.186	148.858	-407.754	-270.546	32.4955
380	0	-736.997	25.3197	968.744	-723.308	-47.5694	1116.56	-682.84	128.648	553.986	-644.54	160.102	107.799	-642.084	320.622	53.5922	-351.219	-34.2903	940.156	-354.02	-78.4046	1092.03	-394.119	-128.795	532.742	-444.009	-386.518	155.224	-407.213	-271.037	33.5366
381	0	-737.929	35.2079	969.862	-724.261	-37.1559	1118.23	-683.228	134.698	553.447	-644.911	162.308	107.124	-641.689	321.604	51.8379	-352.489	-23.3158	940.643	-354.951	-68.0497	1092.43	-393.123	-110.943	532.17	-443.116	-378.855	162.27	-407.201	-269.812	34.2201
382	0	-739.114	44.9016	970.813	-725.195	-26.7767	1119.88	-683.823	139.407	552.654	-644.594	163.694	106.29	-641.46	322.019	51.3105	-353.691	-12.2488	941.048	-355.836	-57.9093	1092.84	-391.788	-92.0666	531.547	-442.222	-369.944	169.889	-407.226	-267.737	35.1188
383	0	-740.324	54.9173	971.484	-726.199	-16.1087	1121.45	-684.341	143.152	551.95	-644.213	163.948	105.878	-641.208	322.29	50.9619	-354.937	-1.17062	941.563	-356.659	-47.9239	1093.07	-390.446	-72.0995	530.652	-441.332	-359.579	178.173	-407.201	-266.921	37.1286
384	0	-741.578	64.5896	972.005	-727.15	-5.88885	1122.87	-684.956	146.343	551.361	-644.129	163.995	105.691	-641.163	322.811	50.4662	-356.121	9.76585	941.954	-357.586	-38.4434	1093.24	-388.865	-51.1218	529.773	-440.199	-347.823	187.25	-407.054	-264.434	39.4118
385	0	-742.917	73.4812	972.628	-727.847	4.04542	1124.17	-685.707	148.929	551.088	-644.011	164.048	105.305	-641.477	322.987	50.2535	-357.259	20.3814	942.331	-358.462	-29.4842	1093.41	-387.187	-29.3017	528.93	-438.917	-334.443	196.491	-406.846	-260.759	42.0419
386	0	-744.063	81.8373	973.512	-728.523	13.0958	1125.4	-686.795	151.125	550.859	-643.658	163.96	104.911	-641.783	323.067	50.1657	-358.341	30.5732	942.803	-359.121	-20.7456	1093.59	-385.812	-6.9236	528.341	-437.287	-318.861	205.944	-406.511	-255.83	45.5243
387	0	-744.984	89.8644	974.576	-729.054	21.4692	1126.65	-687.852	152.911	550.734	-643.976	163.973	104.61	-642.198	323.141	50.0899	-359.337	40.411	943.169	-359.569	-11.9559	1093.68	-384.494	15.9934	527.994	-435.418	-301.587	215.356	-406.237	-249.418	49.6883
388	0	-745.78	97.9309	975.674	-729.413	29.5443	1127.99	-689.066	154.93	550.789	-643.965	163.859	104.381	-642.57	323.22	50.0977	-360.264	50.0731	943.716	-360.072	-3.45198	1093.66	-383.171	38.9237	528.326	-433.403	-282.94	223.842	-406.305	-242.002	54.0062
389	0	-746.681	104.98	976.744	-729.674	37.3782	1129.37	-689.951	157.348	550.902	-644.11	163.946	104.231	-642.828	323.226	50.1045	-360.984	59.8247	944.292	-360.523	4.32298	1093.7	-381.909	61.5195	529.505	-431.019	-263.405	231.174	-406.07	-234.444	58.6476
390	0	-747.424	111.176	977.719	-730.156	44.7387	1130.71	-690.829	160.167	551.119	-644.798	163.831	104.133	-643.03	323.272	50.1212	-361.67	68.7194	944.967	-361.143	11.37	1093.98	-380.809	83.7718	531.459	-428.392	-243.293	237.454	-406.768	-226.271	62.5696
391	0	-748.136	117.4	978.467	-730.698	52.0511	1131.92	-691.308	163.3	551.093	-644.904	163.774	103.783	-643.192	323.32	50.1467	-362.2	77.5853	945.976	-361.755	18.2565	1094.55	-379.755	105.385	534.042	-425.81	-223.125	243.274	-407.539	-216.282	65.6154
392	0	-748.788	124.226	979.027	-731.533	59.9159	1132.96	-691.669	166.496	550.886	-644.896	163.958	103.66	-643.245	323.33	50.2039	-362.601	86.2313	947.126	-361.807	26.2332	1095.31	-378.932	125.736	537.194	-423.317	-203.274	248.079	-408.638	-201.614	69.8503
393	0	-749.296	131.357	979.324	-732.868	68.2843	1133.81	-691.992	169.424	550.916	-644.811	164.128	103.567	-643.336	323.308	50.2798	-362.872	94.9842	948.207	-361.635	34.2599	1096.28	-378.556	146.007	540.483	-421.64	-183.164	252.734	-409.29	-180.751	73.5269
394	0	-749.815	138.871	979.237	-734.678	78.0023	1134.14	-692.114	171.88	550.988	-644.733	164.209	103.528	-643.241	323.109	50.3673	-362.949	104.031	949.269	-360.79	43.5291	1097.43	-378.464	165.748	544.102	-420.147	-162.844	256.513	-409.485	-154.952	76.7957
395	0	-750.258	146.716	978.807	-736.777	88.1892	1134.09	-692.186	173.634	551.158	-644.667	164.188	103.582	-643.232	323.072	50.4416	-362.844	113.578	949.965	-359.716	53.9014	1098.48	-378.578	184.856	548.092	-419.205	-141.5	259.113	-409.179	-126.135	79.6729
396	0	-750.673	154.578	978.135	-738.822	98.6997	1133.7	-692.462	174.865	551.287	-644.552	164.115	103.667	-643.346	323.022	50.5567	-362.698	123.144	950.612	-358.876	64.7343	1099.69	-378.892	203.505	552.312	-418.564	-119.999	260.803	-408.662	-96.3045	81.7999
397	0	-750.953	162.336	977.526	-740.534	109.233	1133.47	-692.884	175.74	551.362	-643.85	164.255	103.769	-643.353	322.908	50.5738	-362.554	132.618	951.453	-358.52	74.9927	1101.42	-379.375	221.774	556.616	-418.176	-98.5078	261.057	-407.665	-66.2597	83.1483
398	0	-751.126	169.965	977.253	-741.623	119.168	1133.48	-693.174	176.625	551.377	-643.55	164.1	103.657	-643.478	322.839	50.6608	-362.417	141.942	952.684	-358.72	84.6157	1103.74	-380	239.605	560.854	-417.952	-76.847	260.009	-406.234	-36.3361	83.5845
399	0	-751.277	177.38	977.213	-742.167	128.476	1133.89	-693.416	177.863	551.453	-643.482	163.944	103.633	-643.553	322.763	50.6834	-362.255	151.345	954.515	-359.322	93.4732	1106.54	-380.715	256.993	565.028	-417.745	-54.2254	257.68	-404.578	-6.27063	83.2102
400	0	-751.376	184.307	977.251	-742.338	136.8	1134.56	-693.689	179.556	551.627	-643.434	163.928	103.713	-643.895	322.78	50.9078	-362.107	160.822	957.057	-360.623	101.922	1109.5	-381.342	274.207	569.227	-417.576	-31.2817	254.253	-402.11	22.6124	82.2797
401	0	-751.43	191.052	977.294	-742.319	144.164	1135.31	-694.03	181.515	551.785	-643.441	163.854	103.741	-644.062	322.681	50.9995	-362.065	169.868	959.877	-361.77	109.96	1112.34	-381.521	291.137	573.037	-417.553	-8.00124	249.903	-400.098	53.2907	80.5303
402	0	-751.429	198.013	977.282	-742.387	151.194	1135.79	-694.266	183.677	551.843	-643.479	163.843	103.769	-644.263	322.58	51.0603	-362.029	178.7	962.405	-362.676	117.899	1114.79	-382.582	306.451	576.548	-417.584	16.2043	244.289	-397.724	84.6766	78.5024
403	0	-751.455	204.301	977.087	-742.615	158.569	1136.03	-694.544	186.138	551.887	-643.497	163.848	103.762	-644.394	322.565	51.0784	-361.979	186.96	964.745	-363.33	125.895	1116.78	-383.734	320.655	579.612	-417.764	40.8243	237.95	-395.326	116.87	76.2663
404	0	-751.584	210.699	976.759	-742.913	165.913	1136.06	-694.69	188.915	551.832	-643.475	163.909	103.715	-644.404	322.596	51.0142	-361.832	194.862	966.786	-363.779	134.343	1118.59	-384.747	333.996	582.348	-417.834	66.2542	230.746	-392.725	149.964	74.0978
405	0	-751.589	217.505	976.36	-743.418	173.449	1135.86	-694.156	191.562	551.81	-643.381	164	103.741	-644.438	322.871	50.8532	-361.694	203.376	968.522	-364.024	143.075	1120.08	-385.516	346.626	584.846	-417.987	91.5742	223.054	-389.845	183.842	72.1844
406	0	-751.442	224.669	975.766	-744.116	181.062	1135.41	-694.329	194.271	551.711	-643.283	164.194	103.809	-644.36	323.067	50.5507	-361.518	212.124	970.013	-364.042	152.34	1121.59	-386.211	358.463	587.104	-418.047	117.867	214.741	-387.009	218.278	70.2326
407	0	-751.408	232.038	975.154	-744.725	188.893	1134.9	-694.233	197.06	551.49	-643.146	164.436	103.888	-644.123	323.153	50.0276	-361.785	222.492	971.286	-364.227	161.98	1122.92	-386.809	369.686	588.994	-417.982	144.753	205.936	-384.156	252.999	68.4096
408	0	-751.344	239.136	974.479	-745.186	196.881	1134.39	-693.563	199.828	551.547	-642.997	164.662	103.988	-644.036	323.388	49.7256	-361.743	231.914	972.62	-364.617	171.35	1124.33	-387.41	380.082	590.5	-417.95	172.892	196.546	-381.189	287.544	66.4999
409	0	-751.422	246.206	973.689	-745.502	205.179	1133.87	-693.417	202.857	551.465	-642.853	164.891	104.051	-643.96	323.68	49.3187	-361.492	240.812	973.945	-365.02	180.842	1125.47	-387.929	389.731	591.501	-417.881	201.306	186.996	-378.458	322.325	64.4164
410	0	-751.424	253.357	973.019	-745.811	213.511	1133.2	-693.244	206.184	551.277	-642.718	165.2	104.095	-643.788	324.002	48.7567	-361.264	249.871	974.597	-365.374	190.436	1126.31	-388.106	398.731	592.07	-417.785	229.947	177.613	-375.645	357.106	62.5874
411	0	-751.25	260.869	972.296	-746.08	221.527	1132.49	-693.099	209.633	551.198	-642.61	165.583	104.143	-643.692	324.38	48.0768	-361.036	258.543	975.543	-365.65	199.606	1126.86	-388.186	407.157	591.995	-417.547	259.078	168.385	-372.789	391.83	61.3269
412	0	-751.184	268.849	971.526	-746.412	229.365	1131.56	-693.042	213.148	551.047	-642.472	166.052	104.22	-643.513	324.761	47.5413	-360.814	267.481	975.572	-365.714	209.138	1127.05	-388.103	414.988	591.452	-417.481	288.897	159.418	-370.045	426.52	60.6281
413	0	-751.239	276.153	970.869	-746.747	237.064	1130.53	-693.01	216.769	551.121	-642.335	166.511	104.365	-643.408	325.04	47.1281	-360.546	276.78	976.054	-365.622	218.697	1127.04	-388.128	422.086	590.269	-417.582	318.851	150.988	-367.535	460.833	60.4279
414	0	-751.377	282.814	970.131	-747.126	244.677	1129.6	-693.039	220.245	550.936	-642.232	166.854	104.502	-643.397	325.295	46.7435	-360.388	286.329	975.698	-365.525	228.369	1126.68	-388.037	428.511	588.349	-417.878	349.691	143.003	-365.319	494.524	60.4088
415	0	-751.345	290.502	969.326	-747.448	252.681	1128.58	-693.062	223.739	550.825	-642.047	167.165	104.622	-643.43	325.56	46.4141	-359.516	294.609	975.924	-365.43	237.68	1126.2	-387.861	434.655	586	-417.843	379.773	136.472	-363.563	527.889	60.7159
416	0	-751.367	298.546	968.604	-747.513	261.393	1127.74	-693.637	227.307	550.751	-641.903	167.528	104.789	-643.334	325.743	46.1424	-359.372	303.191	975.44	-365.481	246.893	1125.79	-387.422	440.708	583.29	-417.801	410.547	130.912	-362.139	560.805	61.3899
417	0	-751.404	306.353	967.78	-747.505	269.46	1127.03	-693.57	230.842	550.488	-641.751	167.821	104.933	-643.316	325.914	45.897	-359.187	312.302	974.629	-365.6	257.512	1125.03	-386.798	446.436	580.355	-417.393	440.988	126.5	-361.587	593.52	62.6977
418	0	-751.514	314.182	966.885	-747.376	277.125	1126.36	-693.682	234.5	550.262	-641.802	168.065	105.163	-643.331	326.111	45.6852	-359.2	321.484	973.554	-365.72	266.699	1124.31	-386.028	452.184	577.239	-416.931	470.808	123.535	-362.036	626.114	64.8999
419	0	-751.532	322.902	965.936	-747.143	286.215	1125.5	-693.609	238.397	550.12	-641.384	168.392	105.333	-643.338	326.23	45.522	-359.149	330.514	972.299	-365.877	276.599	1123.35	-385.291	457.621	574.031	-416.577	500.172	121.832	-363.061	658.013	68.3044
420	0	-751.631	331.689	964.898	-747.018	295.278	1124.52	-693.692	242.338	549.815	-641.307	168.641	105.497	-643.334	326.372	45.3429	-359.099	339.726	970.815	-365.915	287.201	1122.33	-384.755	463.07	570.82	-415.892	528.411	121.007	-364.642	689.04	73.109
421	0	-751.708	340.25	963.769	-747.042	304.053	1123.42	-693.707	246.466	549.505	-641.426	168.911	105.816	-643.405	326.512	45.1764	-358.922	349.108	968.921	-365.616	297.784	1121.22	-384.479	468.936	567.779	-415.224	555.298	120.985	-366.853	718.833	79.0959
422	0	-751.787	348.591	962.582	-746.952	312.928	1122.14	-693.668	250.855	549.297	-641.389	169.293	106.185	-643.357	326.649	44.8723	-358.631	358.755	967.392	-365.3	308.843	1119.93	-384.409	475.405	565.02	-414.399	580.46	121.382	-369.469	747.529	86.2593
423	0	-751.886	357.304	961.267	-746.754	322.709	1120.91	-693.521	255.439	548.984	-641.241	169.684	106.468	-643.386	326.817	44.7768	-358.226	368.565	965.771	-364.837	319.85	1118.64	-384.453	482.19	562.449	-414.439	604.129	121.273	-372.23	773.605	94.2504
424	0	-751.859	366.063	959.968	-746.595	332.357	1119.61	-693.399	260.428	548.705	-641.12	170.151	106.864	-643.367	326.984	44.4977	-357.91	378.487	964.062	-364.402	331.015	1117.26	-384.633	489.303	560.015	-414.059	627.046	121.358	-375.699	798.338	103.042
425	0	-751.812	374.594	958.703	-746.127	341.928	1118.2	-693.014	265.794	548.28	-641.023	170.641	107.305	-643.342	327.191	44.3179	-357.608	388.574	962.498	-363.916	342.044	1116.03	-384.71	496.782	557.701	-413.552	645.545	122.847	-378.691	819.581	111.448
426	0	-751.568	383.233	957.23	-745.686	351.47	1116.86	-692.632	271.446	547.818	-640.856	171.195	107.784	-643.385	327.336	44.2092	-357.166	399.273	961.142	-363.507	353.303	1114.92	-384.923	504.834	555.654	-414.163	662.341	123.634	-381.713	837.935	118.467
427	0	-751.267	392.412	955.779	-745.174	361.423	1115.46	-692.059	277.486	547.376	-640.656	171.852	108.408	-643.21	327.518	43.9142	-356.8	410.248	959.946	-363.099	363.629	1113.91	-385.028	514.148	554.214	-414.864	677.393	123.809	-384.415	853.458	123.181
428	0	-750.972	401.409	954.339	-744.674	370.76	1113.9	-691.361	283.752	546.94	-640.455	172.598	109.187	-643.106	327.766	43.7002	-356.379	421.798	959.113	-362.902	374.038	1112.9	-385.185	524.778	553.364	-415.943	689.945	123.083	-386.636	866.07	124.615
429	0	-750.512	410.465	952.746	-744.137	380.266	1112.24	-690.626	290.36	546.379	-640.237	173.395	109.95	-643.073	328.014	43.579	-356.062	432.259	958.358	-362.604	384.36	1112.05	-385.373	536.748	552.925	-417.615	701.008	121.405	-388.333	876.118	123.059
430	0	-749.976	419.518	951.13	-743.721	390.002	1110.58	-689.217	296.949	545.89	-640.01	174.348	110.828	-643.043	328.272	43.3852	-355.429	442.791	957.544	-362.314	394.283	1111.18	-385.667	549.573	552.788	-419.161	708.2	119.789	-389.6	883.748	119.411
431	0	-749.515	428.428	949.616	-742.997	400.216	1108.95	-688.391	303.919	545.319	-639.743	175.397	111.852	-643.037	328.553	43.174	-354.572	453.481	956.897	-361.827	404.602	1110.24	-386.081	562.885	552.694	-420.967	713.914	117.827	-390.518	889.214	114.38
432	0	-748.721	437.683	948.056	-742.264	410.719	1107.26	-687.665	311.036	544.732	-639.577	176.442	113.033	-643.016	328.966	42.962	-353.623	464.116	956.34	-361.258	415.42	1109.31	-386.702	576.284	552.641	-423.02	718.137	115.649	-391.23	892.811	108.523
433	0	-748.002	446.843	946.813	-741.554	421.219	1105.66	-686.772	318.383	544.292	-639.349	177.838	114.487	-642.948	329.426	42.7512	-352.693	475.285	955.547	-360.489	425.93	1108.25	-387.413	589.885	552.554	-424.882	721.419	115.126	-392.009	895.679	102.705
434	0	-747.203	455.713	945.481	-740.707	431.254	1104.11	-685.886	325.96	543.997	-639.038	179.306	116.16	-642.942	330.022	42.5675	-351.964	486.804	954.762	-359.514	437.421	1107.21	-388.24	603.112	552.352	-427.251	724.905	113.111	-392.733	898.206	97.7272
435	0	-746.193	465.428	944.397	-739.694	441.688	1102.7	-685.067	333.944	543.828	-638.777	180.963	118.082	-642.976	330.574	42.4359	-351.345	499.145	954.199	-358.485	449.218	1106.38	-389.064	615.694	552.072	-429.745	728.858	111.518	-393.794	900.906	93.3162
436	0	-745.081	475.277	943.486	-738.369	452.032	1101.46	-684.13	342.358	543.761	-638.706	182.784	120.337	-642.998	331.18	42.2372	-350.837	511.89	953.878	-357.496	461.307	1105.89	-389.907	627.43	551.598	-431.96	732.813	110.58	-395.647	904.031	88.7925
437	0	-743.961	484.921	942.811	-737.215	462.351	1100.41	-683.167	351.331	543.777	-638.652	184.797	123.177	-643.238	331.848	42.0957	-350.143	525.555	953.964	-356.432	473.882	1105.95	-390.714	637.913	550.971	-434.005	738.284	109.23	-398.264	907.876	83.5047
438	0	-742.769	494.355	942.375	-736.014	471.903	1099.57	-682.177	361.09	543.855	-638.639	187.342	125.978	-643.449	332.51	41.9477	-349.44	539.053	954.523	-355.419	486.921	1106.33	-391.254	648.039	550.455	-434.83	743.309	108.292	-401.136	912.229	77.6915
439	0	-741.371	504.275	942.062	-734.775	481.493	1098.91	-681.272	371.777	543.938	-638.701	190.191	129.299	-643.805	333.184	41.9031	-348.186	554.575	955.863	-354.494	499.894	1107.15	-391.295	658.388	550.263	-434.259	748.262	107.201	-403.611	916.18	72.0407
440	0	-739.907	514.97	942.022	-733.523	491.924	1098.57	-680.329	383.368	543.951	-638.939	193.516	132.938	-644.308	334.028	41.7586	-347.402	567.471	956.589	-353.571	512.92	1108.37	-390.805	669.211	550.472	-433.881	752.403	106.276	-404.842	919.002	67.0839
441	0	-738.482	525.498	942.007	-732.241	502.715	1098.34	-679.6	396.029	543.896	-639.205	197.352	136.92	-644.675	334.743	41.7218	-346.665	579.718	957.534	-352.524	525.723	1109.88	-389.887	680.133	551.147	-433.179	754.956	105.748	-405.027	920.769	62.6341
442	0	-736.895	536.466	942.058	-731.137	514.07	1098.31	-679.043	409.715	543.729	-639.652	201.928	141.431	-645.068	335.506	41.7322	-345.692	591.795	958.876	-351.482	538.454	1111.71	-388.933	690.856	552.09	-432.56	756.969	105.449	-404.616	922.082	58.8809
443	0	-735.449	547.781	942.388	-730.013	526.027	1098.55	-678.538	424.678	543.582	-640.145	207.104	146.268	-645.443	336.367	41.7634	-344.31	603.376	960.454	-350.535	550.351	1113.79	-387.649	701.33	553.222	-431.883	758.087	105.29	-404.313	922.85	55.9946
444	0	-733.852	559.883	942.745	-728.81	537.889	1098.96	-678.46	440.868	543.43	-640.844	213.124	151.797	-646.051	337.34	41.9913	-342.926	614.445	962.356	-349.551	561.681	1116.08	-386.187	711.643	554.536	-431.252	759.469	105.313	-404.293	923.984	53.7421
445	0	-732.28	572.244	943.231	-727.688	550.094	1099.53	-678.672	458.223	543.235	-641.463	220.047	157.822	-646.462	338.579	42.2536	-341.251	625.516	964.421	-348.385	572.758	1118.43	-384.896	720.967	555.644	-430.749	761.084	104.973	-404.295	924.88	51.8242
446	0	-730.66	584.383	943.929	-726.427	562.33	1100.43	-679.138	476.793	542.917	-642.055	228.022	164.526	-646.846	340.105	42.6231	-339.587	636.295	966.347	-346.959	583.192	1120.58	-383.541	729.213	556.296	-430.436	762.428	104.869	-404.321	925.69	50.7346
447	0	-729.022	597.02	944.755	-725.06	574.282	1101.49	-679.955	496.497	542.588	-642.937	237.186	172.101	-647.268	341.719	43.154	-337.647	647.07	967.964	-345.222	593.582	1122.34	-382.266	736.247	556.477	-430.395	763.184	104.759	-404.308	926.286	50.2083
448	0	-727.249	609.906	945.776	-723.654	585.784	1102.99	-680.925	517.38	542.222	-643.38	247.627	180.23	-647.677	344.051	44.1586	-335.674	657.759	969.082	-343.248	603.815	1123.83	-381.189	742.067	556.286	-430.776	763.808	104.545	-404.39	926.671	49.7351
449	0	-725.477	623.064	946.95	-722.089	596.738	1104.52	-681.817	539.169	541.794	-644.198	259.674	188.827	-647.992	347.21	45.3938	-333.445	668.203	970.072	-341.083	614.179	1124.8	-380.223	747.136	555.771	-431.231	764.146	104.324	-404.364	926.925	49.3319
450	0	-723.774	635.851	948.154	-720.446	607.324	1106.08	-682.44	561.81	541.389	-644.985	273.166	198.027	-648.432	350.95	47.2508	-331.542	678.343	970.582	-338.781	624.193	1125.52	-379.106	751.339	555.232	-431.438	764.56	104.025	-404.429	927.187	48.9888
451	0	-722.328	648.339	949.368	-718.927	617.878	1107.61	-683.034	585.238	541.268	-647.223	288.666	207.942	-648.745	355.379	49.7446	-330.456	685.449	970.717	-336.777	634.111	1126.19	-377.843	754.886	554.861	-431.451	764.704	103.785	-404.447	927.393	48.709
452	0	-720.744	660.305	950.545	-717.447	628.141	1108.97	-683.382	609.1	541.334	-648.305	305.987	217.313	-649.192	361.003	52.8281	-329.079	694.331	971.293	-334.914	644.191	1126.99	-376.396	758.258	554.658	-431.356	764.8	103.541	-404.438	927.603	48.4778
453	0	-719.276	672.216	951.67	-716.152	638.116	1110.23	-683.727	633.185	541.771	-649.117	324.541	226.011	-648.922	367.532	56.5937	-327.844	703.306	972.107	-333.384	654.187	1127.96	-374.809	761.753	554.724	-431.116	764.996	103.424	-404.36	927.669	48.3701
454	0	-717.889	683.73	952.696	-715.085	647.867	1111.19	-684.22	657.205	542.729	-650.11	344.416	233.459	-648.345	375.252	60.1091	-326.765	712.519	973.16	-332.023	664.417	1129.18	-373.195	765.318	554.932	-430.944	765.119	103.289	-403.904	927.332	48.2719
455	0	-716.752	694.872	953.664	-714.156	657.73	1111.99	-684.144	680.917	544.295	-650.658	364.55	239.646	-648.039	384.399	64.1319	-325.679	722.066	974.273	-330.998	674.37	1130.51	-371.525	768.948	555.094	-430.583	765.045	103.118	-403.75	927.28	48.1549
456	0	-715.626	705.366	954.662	-713.234	667.577	1112.66	-684.022	704.261	546.428	-652.316	384.5	246.702	-649.256	397.565	71.2475	-324.62	731.931	975.437	-330.137	684.302	1131.87	-369.794	772.747	555.09	-430.201	764.915	102.849	-403.638	927.194	48.0927
457	0	-714.671	716.102	955.783	-712.272	677.94	1113.35	-683.642	726.355	549.031	-653.217	403.962	254.026	-650.117	416.138	78.3207	-323.262	742.284	976.379	-329.209	693.919	1133.16	-368.044	776.41	554.909	-429.933	764.923	102.826	-403.533	927.198	48.0464
458	0	-713.78	726.795	957.012	-711.216	688.023	1114.07	-682.751	747.113	551.914	-653.447	424.2	260.638	-651.547	439.643	85.4727	-322.656	751.143	977.351	-328.291	704.174	1134.25	-366.357	779.694	554.645	-429.546	764.577	102.619	-403.305	927.068	47.9607
459	0	-713.01	737.033	958.155	-710.128	698.015	1115.03	-681.119	766.581	555.34	-653.15	445.494	266.62	-652.658	465.781	92.3208	-321.774	760.269	978.024	-327.179	714.228	1135.1	-364.93	782.653	554.401	-429.364	764.454	102.444	-403.065	926.979	47.978
460	0	-712.34	747.314	959.47	-708.859	707.78	1115.97	-680.485	793.826	557.657	-652.773	467.637	271.616	-653.626	493.3	98.2629	-320.849	769.437	978.453	-326.019	723.677	1135.71	-363.624	784.986	554.333	-429.234	764.409	102.426	-402.949	926.986	47.9289
461	0	-711.584	758.184	960.986	-707.518	717.406	1116.97	-679.126	813.816	561.474	-652.103	490.135	275.17	-655.706	521.775	103.568	-319.648	779.173	978.551	-324.857	733.002	1136.05	-362.519	786.965	554.321	-429.034	764.301	102.413	-402.864	926.878	47.8553
462	0	-710.737	768.933	962.846	-706.01	726.97	1117.95	-677.786	833.403	565.728	-651.446	512.827	277.616	-657.609	549.587	107.513	-318.651	787.825	978.725	-323.635	741.57	1136.1	-361.927	788.773	554.384	-428.949	764.321	102.435	-402.797	926.884	47.7781
463	0	-709.863	779.505	964.802	-704.4	736.057	1119.15	-676.941	853.766	569.892	-650.695	535.888	278.679	-659.747	576.923	110.12	-317.82	796.069	978.81	-322.381	749.616	1135.97	-361.328	790.622	554.479	-428.945	764.412	102.514	-402.772	926.89	47.7039
464	0	-709.008	790.158	966.928	-702.727	744.159	1120.42	-675.508	873.46	573.781	-649.831	559.476	278.391	-662.004	604.159	111.478	-317.145	803.358	979.056	-321.374	756.405	1135.59	-361.019	792.46	554.523	-428.969	764.369	102.62	-402.76	926.914	47.5407
465	0	-708.075	801.185	969.163	-701.085	752.046	1121.83	-674.646	892.907	577.349	-648.868	583.422	276.968	-664.715	631.86	111.987	-316.335	810.91	979.258	-320.5	762.753	1135.47	-360.892	794.457	554.593	-429.073	764.496	102.748	-402.71	926.998	47.3689
466	0	-707.011	811.921	971.357	-699.504	760.399	1123.41	-673.568	911.703	580.511	-647.918	607.855	274.46	-665.898	659.433	111.184	-315.432	818.074	979.514	-319.775	769.018	1135.65	-360.692	796.774	554.664	-429.051	764.61	102.807	-402.632	927.209	47.0921
467	0	-706	822.855	973.769	-697.862	768.718	1125.12	-672.308	929.79	583.315	-646.87	635.366	270.877	-668.27	688.959	110.308	-314.698	824.722	979.876	-319.423	775.288	1136.05	-360.533	799.35	554.723	-429.363	764.919	103.102	-402.567	927.378	46.7714
468	0	-705.005	833.719	975.883	-696.178	776.9	1126.8	-670.863	947.3	585.965	-645.697	661.126	266.316	-669.82	719.442	108.786	-313.996	831.54	980.177	-319.697	780.909	1136.49	-360.401	802.168	554.785	-429.552	765.316	103.365	-402.57	927.771	46.3999
469	0	-704.078	844.39	978.053	-694.636	785.019	1128.11	-669.523	963.784	588.131	-644.555	685.799	260.855	-670.87	750.998	106.659	-313.289	838.191	980.416	-319.732	786.601	1136.86	-360.293	805.287	554.948	-429.762	766.041	103.616	-402.425	927.932	46.1441
470	0	-703.188	855.155	979.783	-693.333	793.415	1129.04	-667.805	979.767	590.111	-643.348	708.516	254.339	-671.312	783.571	103.875	-312.445	844.862	980.482	-319.903	792.393	1136.96	-360.207	808.681	555.043	-429.969	766.169	103.923	-402.269	927.955	45.8197
471	0	-702.511	865.731	981.204	-692.323	802.154	1129.67	-666.078	995.024	592	-642.402	734.768	246.744	-671.272	816.829	100.567	-311.954	850.986	980.501	-319.506	798.94	1136.88	-360.259	812.309	555.141	-430.235	766.353	104.275	-402.184	928.202	45.6247
472	0	-701.79	876.265	982.449	-691.478	811.303	1130.15	-664.465	1009.39	593.81	-641.481	761.714	238.399	-670.767	850.8	96.7482	-311.341	857.292	980.282	-318.817	805.552	1136.53	-360.253	816.317	555.143	-430.43	766.6	104.578	-402.138	928.664	45.4741
473	0	-701.142	886.635	983.506	-690.775	820.573	1130.68	-662.803	1022.95	595.339	-640.804	789.087	229.377	-669.879	885.603	92.7668	-310.768	863.877	979.754	-318.11	812.573	1136.11	-360.342	820.272	555.209	-430.634	766.742	105.049	-402.03	928.476	45.1781
474	0	-700.613	896.263	984.251	-690.126	830.209	1131.26	-661.084	1035.7	596.492	-640.107	817.258	219.996	-668.618	921.163	88.905	-310.261	870.78	979.124	-317.223	819.93	1135.69	-360.56	824.469	555.244	-430.763	767.265	105.264	-401.917	928.565	45.0521
475	0	-700.096	906.162	984.854	-689.496	840.033	1131.84	-659.193	1047.46	597.493	-639.017	846.041	210.273	-667.237	957.253	85.3911	-309.705	878.012	978.303	-316.432	827.82	1134.92	-360.622	828.4	555.123	-430.934	767.972	105.585	-401.941	928.87	44.7986
476	0	-699.646	916.027	985.361	-688.857	850.449	1132.35	-657.504	1058.69	597.726	-637.338	875.412	200.162	-665.773	993.685	82.4183	-309.156	885.059	977.317	-315.44	835.577	1134.07	-360.773	832.109	555.126	-431.148	768.486	105.915	-401.871	928.944	44.7183
477	0	-699.271	925.757	985.785	-688.295	860.601	1132.77	-656.11	1069.58	597.795	-635.897	905.312	190.322	-664.153	1030.27	80.0267	-308.653	891.902	976.336	-314.653	843.737	1133.13	-360.951	835.665	554.972	-431.24	768.507	106.259	-401.718	928.918	44.6347
478	0	-698.911	935.204	986.017	-687.67	870.164	1133.13	-654.855	1080.91	597.398	-634.497	935.651	180.537	-662.514	1066.83	78.1919	-308.357	898.739	975.385	-313.972	851.765	1132.31	-360.996	838.929	554.872	-431.379	768.593	106.576	-401.641	928.959	44.5411
479	0	-698.472	944.636	986.289	-686.914	879.734	1133.38	-653.606	1084.87	596.454	-632.263	966.233	171.476	-660.93	1102.92	77.3332	-307.924	905.643	974.57	-313.444	859.014	1131.66	-360.953	842.276	554.861	-431.59	768.86	106.952	-401.51	929.004	44.455
480	0	-698.031	953.772	986.439	-686.047	889.448	1133.55	-652.246	1094.98	594.687	-630.346	997.226	162.896	-659.052	1138.78	76.7109	-307.517	912.857	973.893	-313.36	866.54	1131.19	-361.049	845.597	554.854	-431.808	769.286	107.435	-401.587	929.165	44.414
481	0	-697.631	962.365	986.304	-685.29	898.484	1133.49	-651.356	1103.15	592.296	-628.29	1028.34	155.06	-656.872	1174.32	76.4474	-307.239	919.627	973.432	-313.196	873.945	1130.76	-361.043	848.983	554.827	-432.293	769.575	107.857	-401.503	928.963	44.3754
482	0	-697.317	971.097	986.039	-684.672	907.323	1133.28	-650.395	1109.91	589.595	-626.281	1059.64	147.819	-654.128	1209.42	76.2974	-306.957	926.217	972.821	-313.223	881.402	1130.36	-361.129	852.375	554.741	-432.41	769.96	108.306	-401.328	929.032	44.6248
483	0	-696.792	980.002	985.344	-684.126	916.517	1132.93	-649.942	1116.12	586.711	-624.105	1090.89	141.731	-650.606	1244.06	76.0921	-306.596	932.94	972.241	-312.99	889.099	1129.72	-361.228	856.052	554.675	-432.828	770.342	108.781	-401.228	929.102	44.5881
484	0	-696.332	988.882	984.346	-683.602	925.931	1132.25	-649.41	1121.9	583.717	-622.183	1122.19	136.937	-646.218	1278.28	75.7097	-306.238	940.092	971.502	-312.938	897.044	1129.05	-361.167	859.9	554.529	-433.08	770.595	109.449	-401.219	929.156	44.5626
485	0	-695.802	997.625	983.061	-683.347	935.206	1131.33	-648.89	1127.39	580.335	-620.449	1153.27	133.438	-640.974	1311.8	75.3748	-305.986	947.459	970.63	-312.672	904.826	1128.15	-361.114	863.662	554.316	-433.103	770.753	110.038	-401.159	929.265	44.5035
486	0	-695.434	1006.79	981.607	-682.981	945.303	1130.45	-648.655	1132.58	577.041	-618.742	1183.7	131.427	-634.805	1344.45	75.3695	-305.619	955.262	969.636	-312.459	913.063	1127.09	-361.153	867.456	554.209	-433.527	771.099	110.525	-401.206	929.312	44.4429
487	0	-695.09	1016.06	980.007	-682.844	955.095	1129.34	-648.124	1137.62	573.85	-616.861	1212.87	130.712	-628.061	1375.7	75.996	-305.269	963.116	968.527	-312.31	921.426	1125.99	-361.233	871.521	553.992	-433.753	771.308	111.185	-401.38	929.32	44.1234
488	0	-694.817	1025.42	978.391	-682.699	965.177	1128.25	-647.384	1142.56	570.657	-615.244	1240.24	131.147	-621.138	1405.14	77.2065	-305.05	970.848	967.37	-312.252	930.01	1124.83	-361.213	875.59	553.87	-434.051	771.388	111.769	-401.378	929.407	44.1053
489	0	-694.653	1034.28	976.73	-682.649	975.142	1127.04	-646.394	1147.55	567.803	-613.579	1264.92	132.078	-614.624	1432.12	79.367	-304.938	978.873	966.21	-312.132	938.3	1123.59	-361.966	879.333	553.53	-434.322	772.518	112.477	-401.427	929.492	44.0561
490	0	-694.594	1042.88	975.028	-682.633	985.007	1125.84	-645.688	1151.92	564.87	-611.74	1286.87	132.956	-608.812	1456.32	82.623	-304.849	986.932	965.048	-312.205	947.049	1122.31	-362.73	883.138	553.39	-434.874	772.797	113.313	-401.47	929.582	44.039
491	0	-694.618	1051.62	973.385	-682.725	994.422	1124.46	-644.159	1157.95	562.302	-609.886	1306.01	133.845	-604.133	1477.53	86.9688	-304.768	995.216	963.883	-312.23	955.928	1121.01	-362.938	887.835	553.272	-434.883	773.254	114.056	-401.494	929.693	43.9894
492	0	-694.508	1060.67	971.737	-682.807	1003.75	1123.12	-642.875	1165.13	560.29	-607.6	1322.1	134.325	-600.665	1495.48	92.1336	-304.787	1003.62	962.569	-312.25	964.84	1119.73	-363.231	892.943	553.087	-435.269	773.483	115.13	-401.519	929.772	43.9478
493	0	-694.443	1070.08	970.091	-682.929	1012.99	1121.72	-641.444	1173.98	558.821	-604.733	1335.3	133.925	-598.437	1509.98	97.8071	-304.823	1011.99	961.36	-312.418	973.905	1118.54	-363.301	898.373	552.994	-435.254	774.495	116.101	-401.553	929.934	43.8757
494	0	-694.313	1079.61	968.588	-683.157	1021.76	1120.28	-639.64	1184.71	557.64	-601.354	1345.49	132.58	-597.276	1521.17	103.065	-304.93	1020.41	960.271	-312.609	982.888	1117.43	-363.147	904.558	552.673	-435.114	775.725	117.302	-401.572	930.169	43.808
495	0	-694.27	1088.94	967.146	-683.324	1030.83	1118.81	-637.887	1196.1	556.848	-597.976	1353.43	130.675	-596.624	1529.3	107.08	-305.075	1028.87	959.209	-312.788	992.096	1116.37	-363.155	910.709	552.38	-435.043	776.515	118.535	-401.599	930.37	43.6961
496	0	-694.303	1098.32	965.993	-683.549	1040	1117.54	-636.873	1207.04	556.299	-594.65	1359.66	128.506	-596.204	1535.12	109.158	-305.157	1037.37	958.31	-312.985	1000.91	1115.4	-363.055	917.408	552.058	-434.979	777.371	119.978	-401.644	930.68	43.5764
497	0	-694.364	1107.76	965.045	-683.748	1049.32	1116.23	-635.626	1218.49	556.034	-591.461	1364.47	126.396	-595.626	1539.29	108.617	-305.4	1045.84	957.482	-313.356	1009.88	1114.64	-362.848	924.296	551.922	-434.956	778.782	121.4	-401.655	930.933	43.4666
498	0	-694.453	1117.03	964.223	-683.87	1059.06	1115.12	-634.37	1230.28	555.901	-588.405	1368.28	124.953	-594.423	1542.35	105.169	-305.538	1054.31	956.848	-313.716	1018.94	1113.98	-362.76	931.697	551.679	-434.782	780.144	123.163	-401.592	931.249	43.3616
499	0	-694.433	1126.8	963.603	-683.982	1069.04	1114.27	-633.19	1241.79	555.758	-585.656	1371.36	124.258	-592.385	1544.63	99.87	-305.636	1062.95	956.343	-314.098	1028.02	1113.42	-362.574	939.107	551.549	-434.567	781.723	125.049	-401.621	931.572	43.2442
500	0	-694.354	1137.18	963.149	-684.127	1078.54	1113.55	-632.125	1252.99	555.572	-583.037	1374.23	123.154	-589.678	1546.1	93.745	-305.933	1071.61	955.836	-314.439	1036.98	1112.81	-362.506	946.866	551.496	-434.323	783.248	127.074	-401.581	931.878	43.1217
501	0	-694.235	1147.99	962.885	-684.253	1088.09	1112.98	-631.051	1263.94	555.498	-580.436	1376.6	121.632	-586.682	1547.08	88.2669	-306.106	1080.55	955.428	-314.709	1046.13	1112.12	-362.486	954.862	551.425	-434.056	784.872	129.377	-401.521	932.181	42.9587
502	0	-694.115	1158.86	962.729	-684.369	1098.48	1112.85	-629.96	1274.69	555.419	-577.868	1378.2	120.132	-583.491	1548.03	84.848	-306.284	1089.82	954.934	-314.906	1055.63	1111.43	-362.472	963.225	551.598	-433.539	787.59	131.799	-401.44	932.511	42.8385
503	0	-693.905	1170.08	962.818	-684.708	1108.95	1112.76	-628.701	1285.59	555.405	-575.457	1379.94	118.977	-580.38	1549.37	82.9721	-306.662	1099.41	954.466	-315.128	1065.28	1110.65	-362.479	972.121	551.655	-432.961	789.895	134.601	-401.272	932.939	42.6855
504	0	-693.889	1181.38	963.004	-684.956	1119.06	1113.07	-627.295	1296.49	555.553	-574.146	1382.84	118.498	-577.699	1551.19	80.8226	-307.009	1109.37	953.987	-315.378	1075.23	1109.87	-362.47	981.974	551.685	-432.457	792.662	137.617	-401.057	933.359	42.4603
505	0	-693.943	1193.19	963.483	-685.176	1129.83	1113.63	-626.089	1306.95	555.874	-573.854	1386.56	118.226	-575.922	1553.1	77.3648	-307.307	1119.85	953.558	-315.564	1085.52	1109.17	-362.455	992.567	551.53	-431.666	796.045	140.973	-400.855	933.781	42.3331
506	0	-693.92	1204.74	964.327	-685.354	1140.52	1114.55	-625.666	1316.32	556.634	-573.663	1389.37	117.761	-575.332	1554.63	74.1615	-307.798	1130.58	953.021	-315.702	1096.02	1108.54	-362.333	1004.1	551.349	-430.726	799.516	144.576	-400.629	934.041	42.0401
507	0	-693.867	1216.36	965.619	-685.514	1150.41	1115.74	-625.616	1325.92	557.382	-573.693	1391.68	117.333	-575.64	1555.64	71.704	-308.336	1141.59	952.685	-315.948	1106.63	1107.97	-362.113	1016.68	551.044	-429.856	803.685	148.644	-400.346	934.769	41.8415
508	0	-693.802	1227.67	967.098	-685.598	1160.05	1117.18	-626.115	1335.49	558.16	-573.818	1393.24	116.894	-575.894	1556.55	69.517	-308.832	1152.71	952.458	-316.324	1116.83	1107.48	-361.648	1030.32	550.609	-428.665	808.229	152.983	-400.002	935.343	41.7736
509	0	-693.916	1238.33	968.696	-685.598	1170.44	1118.84	-627.145	1343.83	558.507	-573.987	1394.66	116.527	-575.653	1557.36	67.4795	-309.495	1163.73	952.42	-316.695	1127.17	1107.14	-360.97	1044.81	550.101	-427.671	813.438	157.662	-399.65	935.971	41.9278
510	0	-694.35	1248.4	970.119	-685.783	1180.25	1120.76	-627.924	1352.56	558.7	-574.125	1396.26	116.151	-575.286	1558.13	65.754	-310.227	1174.79	952.488	-317.128	1137.67	1107.03	-359.955	1060.38	549.443	-426.259	819.462	162.975	-399.317	936.62	42.3103
511	0	-694.772	1258.3	971.509	-686.008	1190.1	1122.62	-628.304	1360.05	558.732	-574.426	1397.77	115.61	-575.127	1558.8	64.1389	-311.054	1185.87	952.658	-317.75	1148.06	1107.02	-358.606	1076.89	548.642	-424.884	826.339	168.679	-399.004	937.273	42.7687
512	0	-695.396	1268.2	972.809	-686.387	1200.34	1124.59	-628.788	1366.33	558.485	-574.663	1398.97	114.994	-575.21	1559.35	62.676	-311.977	1197.27	952.943	-318.376	1158.43	1107.19	-356.901	1094.31	547.803	-423.231	833.491	174.981	-398.565	938.088	43.4922
513	0	-695.949	1277.68	973.895	-686.855	1210.28	1126.3	-629.345	1371.89	558.109	-574.77	1399.96	114.411	-575.19	1559.83	62.0409	-312.882	1209.12	953.349	-319.03	1169.01	1107.39	-354.835	1112.72	546.868	-421.518	842	181.776	-398.345	939.324	44.1495
514	0	-696.941	1287.08	974.732	-687.578	1220.06	1127.85	-629.49	1376.45	557.618	-574.569	1400.7	113.94	-574.985	1560.15	61.6194	-313.872	1220.8	953.671	-319.629	1179.39	1107.64	-352.393	1132.08	545.979	-419.425	851.768	189.179	-397.939	941.023	45.2548
515	0	-697.892	1296.88	975.501	-688.261	1229.78	1129.29	-630.229	1380.4	557.167	-574.331	1401.05	113.635	-574.743	1560.5	61.2042	-314.83	1232.37	954.043	-320.066	1189.99	1107.81	-349.656	1152.22	545.094	-417.508	863.196	197.239	-397.464	943.586	47.0669
516	0	-698.801	1306.04	976.019	-688.989	1239.21	1130.51	-630.251	1383.63	556.728	-574.139	1401.41	113.353	-574.701	1560.76	60.9111	-315.782	1243.84	954.392	-320.529	1200.07	1107.83	-347.051	1173.18	544.021	-415.205	876.374	205.468	-396.703	946.753	49.3152
517	0	-699.696	1315.06	976.809	-689.598	1248.3	1131.64	-630.87	1386.46	556.535	-574.092	1401.68	112.978	-574.74	1560.93	60.7255	-316.688	1254.52	954.578	-320.918	1209.66	1107.91	-344.638	1194.76	543.013	-412.208	890.912	213.877	-395.746	950.69	51.9559
518	0	-700.631	1323.74	977.673	-690.083	1257.11	1132.73	-631.636	1388.9	556.398	-574.164	1401.65	112.681	-574.95	1561	60.6762	-317.52	1265.07	954.87	-321.256	1218.94	1107.84	-342.294	1217.08	542.155	-408.736	906.137	222.536	-394.738	955.732	55.1356
519	0	-701.488	1331.61	978.816	-690.415	1265.18	1133.93	-632.313	1391.04	556.359	-574.323	1401.5	112.478	-575.182	1561.03	60.6219	-318.269	1275.47	955.178	-321.548	1227.45	1107.65	-339.939	1239.56	541.615	-405.306	924.48	230.389	-393.778	961.812	58.8618
520	0	-702.373	1339.16	980.051	-690.611	1273.1	1135.37	-633.04	1393.02	556.313	-574.508	1401.42	112.264	-575.356	1561.06	60.6546	-318.956	1285.42	955.473	-321.708	1235.87	1107.42	-337.699	1262.13	541.588	-401.381	942.606	237.464	-392.831	968.741	62.771
521	0	-703.167	1346.03	981.287	-690.787	1280.63	1136.75	-634.086	1395.21	556.524	-574.711	1401.36	112.053	-575.507	1561.02	60.5423	-319.479	1295.13	955.966	-321.915	1244.05	1107.27	-335.716	1284.42	542.32	-397.491	962.425	243.74	-392.074	976.035	66.4495
522	0	-704.008	1352.79	982.443	-691.027	1288.28	1138.28	-634.969	1397.29	556.629	-574.97	1401.34	111.868	-575.622	1561.01	60.4924	-319.958	1304.33	956.526	-322.154	1251.68	1107.35	-333.416	1306.94	543.598	-393.482	982.089	249.5	-391.196	985.411	69.58
523	0	-704.766	1359.67	983.454	-691.497	1296.35	1139.66	-635.979	1399.48	556.691	-575.267	1401.35	111.702	-575.641	1560.98	60.4694	-320.281	1313.42	957.311	-322.131	1259.49	1107.72	-331.757	1328.6	545.476	-389.585	1000.18	254.764	-389.398	999.529	74.4694
524	0	-705.355	1366.74	984.277	-692.356	1304.91	1140.83	-636.812	1401.54	556.703	-575.549	1401.3	111.546	-575.681	1560.96	60.4154	-320.495	1322.42	958.058	-321.636	1267.77	1108.21	-330.467	1349.68	547.665	-386.682	1019.61	260.202	-386.591	1019.67	79.5692
525	0	-706.048	1373.97	984.714	-693.639	1314.31	1141.49	-637.961	1403.68	556.864	-575.825	1401.2	111.411	-575.713	1560.93	60.3005	-320.557	1331.49	958.774	-320.639	1276.71	1108.79	-329.815	1370.2	550.224	-384.154	1039.26	264.681	-383.103	1044.28	83.9327
526	0	-706.605	1381.48	984.711	-695.276	1324.57	1141.72	-638.26	1405.15	556.933	-576.115	1401.16	111.317	-575.716	1560.95	60.1693	-320.523	1340.69	959.246	-319.452	1286.86	1109.5	-329.468	1390.21	553.293	-381.956	1059.95	268.172	-379.073	1071.48	87.6697
527	0	-707.077	1388.74	984.324	-697.061	1335.03	1141.64	-638.84	1406.07	557.063	-576.289	1401.05	111.281	-575.681	1561	59.9847	-320.374	1350.36	959.797	-318.468	1296.82	1110.35	-329.454	1409.8	556.839	-379.669	1081.71	270.64	-374.597	1099.9	90.6912
528	0	-707.595	1395.97	983.644	-698.64	1345.57	1141.56	-639.388	1406.58	557.234	-576.449	1401	111.263	-575.597	1561.02	59.7921	-320.024	1360.21	960.448	-317.658	1306.73	1111.62	-329.677	1428.85	560.675	-378.025	1102.87	271.573	-369.815	1129.32	93.0501
529	0	-708.103	1403.17	983.298	-699.853	1355.41	1141.63	-639.732	1406.71	557.391	-576.547	1400.83	111.243	-575.57	1560.97	59.703	-319.963	1370.39	961.647	-317.639	1316.42	1113.52	-330.069	1447.4	564.559	-376.648	1125.93	271.315	-364.835	1158.29	94.3799
530	0	-708.406	1409.77	983.22	-700.654	1364.28	1141.91	-640.035	1406.96	557.593	-576.58	1400.59	111.166	-575.587	1560.95	59.6276	-319.931	1380.62	963.365	-318.201	1325.72	1115.98	-330.672	1465.59	568.361	-374.803	1147.55	269.767	-359.801	1187.18	94.8934
531	0	-708.728	1415.87	983.136	-700.925	1372.33	1142.44	-640.337	1407.52	557.884	-576.715	1400.41	111.142	-575.585	1560.93	59.5486	-320.032	1390.69	965.459	-319.305	1335.16	1118.8	-331.46	1483.18	572.068	-373.339	1170.48	267.24	-354.731	1216.41	94.6655
532	0	-709.055	1421.69	983.22	-701.026	1379.39	1142.99	-640.596	1408.36	558.117	-576.904	1400.29	111.133	-575.617	1560.88	59.4518	-320.137	1400.65	968.048	-320.348	1343.75	1121.56	-332.551	1500.02	575.573	-371.985	1193.59	263.511	-349.56	1246.31	93.8638
533	0	-709.307	1427.47	983.03	-701.193	1385.67	1143.44	-640.792	1409.49	558.366	-577.117	1400.2	111.138	-575.645	1560.93	59.3142	-320.269	1410.5	970.581	-321.271	1351.98	1124.01	-333.841	1516.17	578.806	-370.358	1217.04	258.806	-344.732	1276.66	92.5089
534	0	-709.478	1433.03	982.905	-701.381	1391.94	1143.59	-640.921	1411.05	558.533	-577.279	1400.14	111.154	-575.652	1560.98	59.0749	-320.395	1420.2	972.958	-321.91	1360.69	1126.15	-335.285	1531.59	581.772	-369.13	1241.25	253.102	-339.868	1308.63	91.0306
535	0	-709.659	1438.39	982.629	-701.622	1398.07	1143.57	-640.956	1412.84	558.678	-577.401	1400.2	111.157	-575.682	1561.14	58.7532	-320.433	1429.85	975.214	-322.458	1369.36	1127.97	-336.675	1546.53	584.508	-367.668	1265.69	246.928	-335.394	1341.57	89.3112
536	0	-709.855	1443.77	982.298	-701.965	1404.39	1143.35	-640.936	1414.87	558.815	-577.414	1400.35	111.186	-575.7	1561.39	58.4725	-320.412	1439.45	977.177	-322.583	1378.46	1129.78	-336.894	1561.95	587.247	-366.423	1291.08	238.817	-331.25	1375.39	87.4507
537	0	-709.842	1450.3	982.156	-702.648	1410.61	1142.94	-640.684	1416.89	558.737	-577.333	1400.48	111.264	-575.659	1561.69	58.1336	-320.348	1449.04	978.901	-322.478	1388.26	1131.36	-338.149	1575.34	589.748	-365.22	1317.19	230.754	-327.454	1409.91	85.344
538	0	-709.857	1456.41	981.716	-703.232	1417.14	1142.47	-640.522	1419.19	558.968	-577.249	1400.77	111.43	-575.591	1562.02	57.7659	-320.256	1458.65	980.457	-322.455	1398.52	1132.97	-339.723	1587.57	591.871	-363.395	1343.99	221.834	-324.288	1444.73	83.1561
539	0	-709.856	1462.56	981.205	-703.61	1424.01	1141.99	-640.149	1421.58	559.123	-576.774	1401.06	111.536	-575.517	1562.33	57.4369	-320.222	1468.34	981.838	-322.571	1409.45	1134.69	-341.21	1599.13	593.813	-361.902	1371.25	212.517	-321.447	1479.84	80.5922
540	0	-709.78	1468.76	980.691	-703.937	1430.56	1141.63	-639.65	1424.18	559.127	-576.523	1401.37	111.725	-575.442	1562.64	57.1564	-320.181	1478.1	983.117	-322.863	1419.03	1135.93	-342.569	1610.01	595.308	-360.527	1399.1	202.701	-318.927	1515.13	77.9923
541	0	-709.833	1474.79	980.066	-704.15	1437.15	1141.03	-639.335	1427.13	559.168	-576.226	1401.64	111.865	-575.35	1562.93	56.8499	-320.181	1487.7	984.14	-323.129	1428.4	1137.04	-343.677	1620.46	596.331	-359.321	1427.72	193.094	-316.619	1550.74	75.7655
542	0	-709.817	1480.78	979.51	-704.338	1443.83	1140.5	-638.73	1430.23	559.211	-575.965	1401.98	111.99	-575.316	1563.14	56.5274	-320.148	1497.31	985.043	-323.419	1437.9	1137.87	-344.52	1630.23	596.929	-358.427	1457.04	183.461	-314.642	1586.63	74.137
543	0	-709.862	1486.88	978.872	-704.512	1450.39	1139.75	-638.348	1433.51	559.271	-575.687	1402.28	112.14	-575.304	1563.4	56.2285	-320.137	1506.9	985.724	-323.606	1447.63	1138.38	-345.253	1639.45	597.045	-357.78	1486.62	174.004	-312.949	1622.32	72.9286
544	0	-709.917	1493.06	978.213	-704.762	1456.95	1138.92	-638.117	1436.82	559.266	-575.495	1402.62	112.296	-575.333	1563.68	55.9865	-320.099	1516.4	986.112	-323.699	1457.25	1138.5	-345.863	1647.91	596.48	-357.488	1516.78	164.911	-311.572	1657.71	72.1517
545	0	-710.014	1499.31	977.66	-705.051	1463.43	1137.97	-637.9	1439.99	559.269	-575.277	1403.02	112.458	-575.434	1564.1	55.8768	-320.11	1525.76	986.3	-323.719	1466.74	1138.32	-346.294	1655.62	595.329	-357.271	1547	156.885	-310.635	1692.54	71.4367
546	0	-710.155	1505.62	977.07	-705.31	1469.98	1136.99	-637.752	1443.45	559.391	-575	1403.34	112.633	-575.444	1564.33	55.6732	-320.142	1534.97	986.149	-323.632	1476.32	1137.9	-346.532	1662.84	593.74	-357.605	1577.52	149.531	-310.188	1726.91	70.7129
547	0	-710.289	1512.05	976.538	-705.737	1474.68	1136.16	-637.702	1447.01	559.423	-574.773	1403.67	112.814	-575.405	1564.49	55.4717	-320.173	1543.98	985.863	-323.57	1485.78	1137.32	-346.576	1669.69	591.91	-357.974	1608.55	143.168	-310.338	1760.93	70.1812
548	0	-710.458	1518.52	976.015	-705.892	1481.5	1135.36	-637.555	1450.59	559.402	-574.487	1404.03	113.03	-575.39	1564.66	55.2541	-320.31	1552.77	985.345	-323.559	1495.39	1136.61	-346.4	1676.2	589.713	-358.891	1639.5	137.461	-311.299	1794.39	69.872
549	0	-710.681	1525.11	975.487	-705.835	1488.63	1134.7	-637.392	1454.37	559.351	-574.273	1404.36	113.258	-575.401	1564.82	55.0745	-320.506	1561.39	984.656	-323.693	1504.81	1135.92	-346.268	1682.32	587.307	-361.743	1669.86	132.549	-312.915	1827.79	70.5724
550	0	-710.893	1531.87	974.925	-705.644	1495.81	1134.1	-637.371	1458.31	559.293	-574.113	1404.7	113.483	-575.388	1564.97	54.974	-320.716	1570.02	983.781	-324.033	1514.22	1135.2	-346.024	1688.2	584.868	-363.186	1700.05	130.005	-315.578	1859.9	71.7747
551	0	-711.125	1538.98	974.291	-705.465	1503.16	1133.5	-637.441	1462.34	559.151	-573.924	1405.06	113.7	-575.295	1564.85	54.7867	-320.838	1578.66	982.719	-324.365	1523.64	1134.29	-345.578	1693.75	582.305	-364.516	1729.67	129.025	-318.632	1891.3	74.8073
552	0	-711.545	1546.35	973.574	-705.411	1510.86	1132.58	-637.488	1466.6	558.962	-573.765	1405.42	114.01	-575.329	1565.05	54.6562	-321.019	1587.27	981.347	-324.592	1533.4	1133.22	-344.83	1699.56	579.671	-366.866	1757.96	128.983	-322.549	1921.62	79.8637
553	0	-711.982	1553.95	972.69	-705.609	1518.65	1131.7	-637.714	1471.05	558.86	-573.617	1405.81	114.295	-575.373	1565.16	54.5692	-321.215	1595.81	979.848	-324.76	1543.2	1132.06	-344.142	1705.73	577.076	-369.998	1784.38	129.493	-327.146	1950.28	86.7804
554	0	-712.306	1561.78	971.766	-705.687	1526.91	1130.69	-637.796	1475.62	558.614	-573.536	1406.14	114.542	-575.427	1565.27	54.4915	-321.487	1604.49	978.25	-324.815	1552.97	1130.84	-344.234	1712.27	574.5	-373.53	1808.55	129.964	-331.993	1977.61	94.2419
555	0	-712.585	1569.79	970.796	-705.833	1535.51	1129.59	-637.883	1480.38	558.373	-573.508	1406.59	114.871	-575.459	1565.36	54.3936	-321.366	1613.41	976.716	-324.709	1562.99	1129.63	-345.028	1719.3	572.333	-376.557	1831.29	130.234	-336.894	2003.75	101.67
556	0	-712.81	1578.07	969.704	-705.846	1546.68	1128.54	-638.105	1485.29	558.166	-573.505	1407.07	115.265	-575.456	1565.5	54.3045	-321.099	1622.34	975.313	-324.519	1573.14	1128.41	-346.095	1726.58	570.265	-376.692	1853.95	130.092	-342.213	2027.53	109.144
557	0	-712.921	1586.65	968.609	-705.687	1556.58	1127.49	-638.078	1490.59	557.998	-573.445	1407.55	115.658	-575.431	1565.65	54.1945	-320.878	1631.41	973.798	-324.364	1583.05	1127.28	-347.334	1734.26	568.148	-378.63	1874.34	131.139	-347.667	2049.68	117.007
558	0	-713.089	1595.27	967.472	-705.767	1565.76	1126.48	-638.054	1495.82	557.556	-573.318	1408.09	116.104	-575.383	1565.78	54.0639	-320.815	1640.84	972.382	-324.289	1592.93	1126.15	-348.546	1742.17	566.143	-381.173	1892.49	132.527	-352.909	2069.8	125.03
559	0	-713.219	1603.99	966.197	-705.587	1575.14	1125.39	-638.056	1501.39	557.204	-573.122	1408.71	116.64	-575.308	1565.96	53.9758	-320.871	1650.42	970.962	-324.27	1602.56	1125.04	-349.864	1750.85	564.647	-382.909	1908.87	133.522	-357.722	2086.42	131.287
560	0	-713.19	1612.78	964.918	-705.497	1584	1124.17	-637.893	1506.97	556.766	-573.099	1409.27	117.249	-575.232	1566.16	53.8458	-320.955	1660.24	969.715	-324.295	1612.03	1123.9	-351.12	1760.73	563.681	-385.949	1922.66	134.072	-361.7	2100.22	134.891
561	0	-713.245	1621.54	963.603	-705.477	1593.42	1122.96	-637.74	1512.78	556.384	-572.998	1409.93	117.904	-575.131	1566.33	53.7204	-321.014	1670.13	968.575	-324.315	1621.42	1122.82	-352.364	1772.34	563.29	-389.599	1933.76	133.451	-364.696	2111.37	135.052
562	0	-713.186	1630.33	962.301	-705.404	1602.79	1121.73	-637.675	1518.67	555.99	-572.974	1410.66	118.583	-575.099	1566.61	53.5554	-321.063	1680.07	967.518	-324.391	1630.65	1121.74	-353.773	1785.07	563.266	-392.594	1943.15	132.22	-366.98	2120.27	132.332
563	0	-713.039	1639.17	961.035	-705.307	1611.73	1120.32	-637.523	1524.53	555.654	-572.844	1411.37	119.422	-575.072	1566.84	53.434	-320.984	1690.03	966.56	-324.473	1640.07	1120.72	-355.246	1798.64	563.4	-395.67	1950.52	130.123	-368.92	2127.28	128.039
564	0	-712.921	1648.05	959.779	-705.135	1621.59	1119.05	-637.407	1530.56	555.601	-572.956	1412.15	120.467	-575.192	1567.18	53.3465	-320.884	1699.94	965.669	-324.524	1649.7	1119.67	-356.914	1812.32	563.609	-398.326	1956.28	127.848	-370.919	2132.33	122.89
565	0	-712.769	1657.04	958.64	-705.065	1631.1	1117.77	-637.462	1536.33	555.397	-573.086	1413.01	121.605	-575.702	1567.65	53.4837	-320.745	1710.17	964.895	-324.478	1659.65	1118.65	-358.487	1825.95	563.744	-401.316	1960.54	126.468	-373.366	2136.08	117.9
566	0	-712.496	1666.17	957.62	-704.717	1640.98	1116.49	-637.319	1542.21	555.343	-573.213	1413.8	122.886	-575.406	1567.86	53.1895	-320.657	1720.9	964.09	-324.241	1670.14	1117.6	-360.242	1839.18	563.757	-403.971	1963.98	126.043	-376.178	2139.06	113.422
567	0	-712.113	1675.38	956.733	-704.463	1651.22	1115.36	-637.335	1548.31	555.685	-573.669	1415.1	124.343	-575.457	1568.37	53.0012	-320.516	1732.14	963.474	-323.874	1680.98	1116.7	-361.964	1852.03	563.812	-405.808	1968.02	124.656	-379.304	2142.22	109.368
568	0	-711.753	1684.79	955.923	-704.162	1660.97	1114.2	-637.354	1554.73	556.067	-574.003	1416.34	126.067	-575.511	1568.91	52.8308	-320.436	1743.99	963.044	-323.494	1692.2	1116	-363.795	1864.32	563.758	-408.215	1971.98	123.528	-383.034	2145.35	105.989
569	0	-711.354	1694.39	955.218	-703.765	1671.02	1113.18	-637.378	1561.55	556.567	-574.346	1417.75	127.956	-575.577	1569.45	52.6585	-320.384	1756.52	963.039	-323.093	1703.88	1115.66	-365.534	1876.05	563.7	-411.192	1976.31	122.705	-386.993	2148.69	102.474
570	0	-710.825	1704.12	954.62	-703.319	1681.5	1112.31	-637.389	1568.86	557.161	-574.758	1419.38	130.107	-575.66	1570.03	52.5089	-320.291	1769.18	963.286	-322.894	1715.68	1115.75	-367.337	1887.55	563.656	-413.532	1981.19	122.122	-390.684	2152.72	97.9425
571	0	-710.239	1714.06	954.144	-702.882	1691.9	1111.55	-637.168	1576.66	557.811	-575.224	1421.31	132.543	-575.791	1570.67	52.3682	-320.127	1781.91	963.851	-322.762	1727.51	1116.25	-368.926	1898.85	563.883	-414.727	1986.07	121.214	-393.66	2156.65	92.6731
572	0	-709.686	1724.15	953.662	-702.475	1702.49	1110.92	-636.556	1584.96	558.469	-575.683	1423.53	135.243	-575.924	1571.27	52.1588	-320.065	1794.63	964.747	-322.808	1739.28	1117.13	-370.064	1910.43	564.494	-415.004	1990.69	120.761	-395.718	2160.38	87.4653
573	0	-709.17	1734.43	953.289	-702.198	1712.91	1110.27	-636.257	1594.28	559.061	-576.06	1426.13	138.148	-576.141	1571.91	51.9765	-320.067	1807.17	965.831	-322.95	1751.04	1118.35	-370.715	1922.42	565.449	-414.758	1994.53	120.105	-396.906	2163.05	82.8902
574	0	-708.655	1744.74	953.008	-701.985	1723.3	1109.72	-635.994	1604.41	559.457	-576.592	1429.05	141.339	-576.538	1572.58	51.8353	-320.113	1819.47	967.023	-322.982	1762.9	1119.77	-371.028	1934.61	566.591	-414.219	1996.99	119.739	-396.911	2164.7	78.9678
575	0	-708.106	1755.35	952.753	-701.743	1734.06	1109.25	-635.937	1615.6	559.773	-577.243	1432.37	144.732	-577.019	1573.19	51.7142	-320.166	1831.5	968.468	-323.044	1774.61	1121.37	-371.078	1946.59	567.789	-413.827	1998.86	119.39	-396.101	2166.5	76.1817
576	0	-707.411	1765.55	952.528	-701.525	1744.85	1108.85	-636.014	1627.72	559.972	-578.091	1436.21	148.507	-577.555	1573.71	51.6372	-319.987	1843.16	970.089	-323.049	1786.29	1123.2	-371.052	1957.01	568.79	-413.447	2000.24	119.139	-395.611	2167.51	73.6398
577	0	-706.765	1777.04	952.594	-701.273	1755.35	1108.68	-636.219	1640.79	560.217	-579.2	1440.64	152.503	-577.8	1574.07	51.4418	-319.555	1854.55	971.986	-323.008	1797.75	1125.23	-370.672	1967.02	569.826	-413.221	2001.77	118.848	-395.767	2167.58	70.9238
578	0	-706.021	1788.67	952.774	-700.949	1766.08	1108.59	-636.927	1654.91	560.222	-580.386	1445.61	156.901	-578.436	1574.76	51.4427	-319.025	1866	973.911	-322.86	1809	1127.34	-370.163	1976.35	570.748	-413.208	2002.86	118.698	-395.866	2168.14	68.7411
579	0	-705.365	1800.66	953.166	-700.609	1777.51	1108.97	-637.833	1670.16	560.204	-581.808	1451.32	161.79	-579.025	1575.62	51.4911	-318.499	1877.48	975.679	-322.512	1820.31	1129.44	-369.727	1984.82	571.383	-412.321	2004.03	119.273	-395.657	2169.18	66.8325
580	0	-704.639	1812.52	953.68	-700.037	1789.05	1109.57	-639.16	1686.58	560.005	-583.375	1457.88	167.137	-579.731	1576.74	51.8163	-317.919	1888.82	977.294	-321.897	1831.44	1131.26	-369.244	1992.27	571.443	-412.153	2005.61	119.043	-395.396	2170.04	64.6949
581	0	-703.976	1824.66	954.437	-699.395	1800.87	1110.51	-640.919	1704.17	559.634	-585.072	1465.52	172.979	-580.027	1577.94	51.9436	-317.086	1900	978.424	-321.076	1842.5	1132.74	-368.759	1999.02	570.975	-412.205	2007.12	118.797	-395.239	2171	63.0021
582	0	-703.234	1836.86	955.366	-698.572	1812.2	1111.67	-643.129	1723.08	559.063	-586.939	1474.1	179.602	-580.563	1579.59	52.2997	-316.04	1910.72	979.024	-319.985	1853.42	1133.81	-368.357	2005.09	570.103	-412.648	2008.28	118.404	-395.455	2171.53	62.437
583	0	-702.105	1852.04	956.71	-697.707	1823.88	1113.13	-645.713	1743.32	558.278	-588.783	1484.06	186.7	-581.322	1581.86	52.6242	-314.821	1920.75	979.366	-318.671	1864.01	1134.58	-368.028	2010.71	569.082	-413.361	2008.84	118.157	-395.065	2173.38	63.0526
584	0	-701.437	1863.83	957.872	-696.636	1835.2	1114.69	-648.589	1764.64	557.277	-590.863	1495.5	194.214	-582.477	1584.44	53.5283	-313.598	1929.95	979.37	-317.352	1874.31	1135.17	-367.776	2016.13	568.242	-413.812	2009.32	117.811	-395.123	2173.66	62.6202
585	0	-700.73	1875.3	959.017	-695.782	1846.45	1116.23	-651.471	1786.84	556.241	-593.013	1508.25	202.726	-583.351	1587.86	54.8168	-312.523	1938.65	979.56	-316.062	1884.25	1135.62	-367.323	2021.52	567.765	-414.021	2009.88	117.515	-394.978	2174.29	62.3431
586	0	-699.982	1886.94	960.146	-695.23	1857.39	1117.64	-654.275	1809.7	555.227	-595.248	1522.75	211.587	-584.209	1591.82	56.6801	-311.58	1947.11	979.882	-314.879	1893.83	1136.18	-366.791	2026.72	567.593	-414.072	2010.37	117.317	-395.027	2174.12	61.9664
587	0	-699.227	1898.57	961.126	-694.805	1868.16	1118.94	-656.993	1833.18	554.319	-597.359	1538.68	220.565	-584.961	1596.08	59.0758	-310.862	1955.73	980.527	-313.839	1903.19	1136.95	-366.113	2031.68	567.619	-413.997	2010.69	117.188	-394.738	2174.71	61.8527
588	0	-698.533	1910.32	961.959	-694.638	1878.47	1119.91	-658.419	1854.65	553.358	-600.069	1556	229.596	-585.777	1600.88	61.8725	-310.388	1964.78	981.443	-313.144	1912.3	1137.78	-365.37	2036.47	567.653	-413.839	2010.91	117.134	-394.766	2174.51	61.4135
589	0	-697.954	1921.95	962.639	-694.598	1888.5	1120.66	-660.866	1878.36	553.013	-602.903	1574.36	237.596	-586.283	1606.7	65.2128	-310.032	1974.28	982.444	-312.69	1921.33	1138.74	-364.654	2040.92	567.614	-413.676	2011.09	117.038	-394.729	2174.58	61.2259
590	0	-697.518	1933.25	963.205	-694.558	1898.35	1121.17	-663.247	1901.35	553.243	-605.736	1593.14	244.939	-586.539	1614.4	68.7568	-309.827	1984.06	983.454	-312.325	1930.53	1139.76	-363.887	2045.16	567.392	-413.546	2011.14	116.928	-394.608	2174.78	61.1292
591	0	-697.26	1944.5	963.789	-694.47	1907.49	1121.56	-665.321	1921.9	553.893	-608.361	1611.83	252.281	-589.347	1625.18	76.2811	-309.623	1993.83	984.404	-312.071	1939.82	1140.72	-363.182	2049.26	567.055	-413.405	2011.19	116.73	-394.528	2174.74	61.0362
592	0	-697.172	1955.45	964.42	-694.313	1916.54	1121.86	-667.347	1951.6	555.923	-610.633	1630.75	260.366	-592.522	1641.22	84.1636	-309.403	2003.35	985.21	-311.815	1949.22	1141.59	-362.563	2053.18	566.629	-413.349	2011.18	116.512	-394.457	2174.76	60.964
593	0	-697.162	1965.96	965.266	-693.912	1925.6	1122.21	-669.194	1978.23	558.384	-612.531	1650.66	267.939	-596.867	1662.66	92.0263	-309.231	2012.55	985.854	-311.504	1958.67	1142.29	-362.069	2056.56	566.23	-413.35	2011.15	116.358	-394.409	2174.72	60.9004
594	0	-697.27	1976.27	966.321	-693.418	1934.36	1122.57	-669.62	1995.42	560.497	-614.147	1671.65	274.911	-601.463	1687.3	99.5335	-309.12	2021.54	986.345	-311.2	1967.96	1142.81	-361.503	2059.78	565.965	-413.33	2011.31	116.31	-394.378	2174.76	60.906
595	0	-697.392	1986.33	967.655	-692.875	1942.83	1123.09	-669.938	2016.74	563.47	-615.266	1693.33	280.83	-606.246	1713.57	106.378	-309.067	2030.15	986.774	-310.77	1976.93	1143.14	-361.03	2062.59	565.74	-413.401	2011.29	116.23	-394.343	2174.71	60.8753
596	0	-697.651	1996.53	969.457	-692.231	1951.21	1123.83	-670.492	2038.06	567.355	-616.258	1715.55	285.669	-611.172	1740.6	112.321	-308.987	2038.56	987.155	-310.519	1985.02	1143.27	-360.578	2065.13	565.605	-413.499	2011.19	116.205	-394.305	2174.71	60.877
597	0	-697.766	2006.6	971.446	-691.468	1959.38	1124.85	-670.827	2058.83	571.56	-616.86	1738.37	289.302	-616.176	1767.83	117.146	-308.991	2046.71	987.586	-310.27	1992.32	1143.33	-360.117	2067.79	565.548	-413.524	2011.32	116.31	-394.261	2174.68	60.8697
598	0	-697.889	2016.82	973.786	-690.759	1967.87	1126.2	-671.079	2079.18	576.016	-617.567	1761.4	291.555	-621.321	1795.02	120.727	-308.95	2054.55	988.143	-310.122	1999.33	1143.54	-359.753	2070.29	565.455	-413.573	2011.35	116.368	-394.227	2174.68	60.8312
599	0	-698.048	2026.95	976.33	-690.012	1976.58	1128.07	-671.102	2098.92	580.3	-618.443	1784.68	292.47	-626.518	1821.98	123.118	-308.989	2062.06	988.753	-310.154	2006.12	1143.96	-359.392	2072.8	565.547	-413.643	2011.44	116.464	-394.207	2174.72	60.7703
600	0	-698.053	2037.07	978.88	-689.134	1985.25	1130.32	-671.371	2118.58	584.521	-619.4	1808.39	292.004	-631.782	1849.43	124.415	-309.016	2069.31	989.485	-310.497	2013.22	1144.62	-359.059	2075.15	565.544	-413.768	2011.43	116.526	-394.165	2174.74	60.6417
601	0	-698.15	2047.39	981.496	-688.368	1993.99	1132.6	-671.04	2137.22	588.142	-620.274	1832.35	290.292	-636.883	1877.32	124.799	-309.048	2076.28	990.19	-310.947	2018.48	1145.05	-358.66	2077.44	565.575	-413.861	2011.45	116.614	-394.035	2174.85	60.5382
602	0	-698.274	2057.76	984.043	-687.658	2002.81	1134.76	-671.283	2156.02	591.65	-621.067	1856.69	287.478	-641.694	1906.09	124.331	-309.109	2083.19	990.774	-311.51	2024.28	1145.55	-358.253	2079.6	565.62	-413.987	2011.49	116.755	-393.924	2175.09	60.4132
603	0	-698.413	2068.19	986.42	-687.028	2011.74	1136.66	-671.136	2173.92	594.543	-621.676	1881.49	283.677	-646.122	1936.05	123.247	-309.111	2089.95	991.174	-312.212	2029.98	1145.91	-357.846	2081.84	565.608	-414.092	2011.59	116.854	-393.883	2175.16	60.1706
604	0	-698.672	2078.87	988.675	-686.573	2020.87	1138.21	-671.03	2191.41	597.373	-622.26	1906.68	278.738	-650.091	1966.99	121.412	-309.187	2097.09	991.461	-312.76	2036.19	1146.12	-357.515	2084.05	565.541	-414.2	2011.66	116.968	-393.753	2175.42	59.8983
605	0	-698.862	2089.5	990.595	-686.172	2030.14	1139.57	-670.797	2208.12	599.82	-623.215	1932.64	272.779	-653.548	1999.03	118.989	-309.201	2102.44	991.335	-313.222	2042.17	1146.11	-357.174	2086.41	565.55	-414.261	2011.79	117.122	-393.723	2175.4	59.7058
606	0	-699.105	2099.98	992.319	-685.938	2039.46	1140.68	-670.655	2224.25	602.151	-623.959	1958.71	265.718	-656.718	2031.88	115.977	-309.21	2108.34	991	-313.53	2048.63	1146.03	-356.933	2088.73	565.41	-414.339	2011.85	117.261	-393.637	2175.4	59.4505
607	0	-699.444	2110.48	993.919	-685.744	2048.72	1141.66	-670.323	2239.27	604.358	-624.794	1985.08	257.856	-659.369	2065.14	112.348	-309.292	2114.45	990.603	-313.689	2055.42	1145.64	-356.765	2090.93	565.3	-414.289	2012.05	117.365	-393.513	2175.41	59.2323
608	0	-699.695	2120.74	995.168	-685.71	2058.11	1142.48	-669.824	2253.44	606.273	-624.794	2010.77	249.073	-661.737	2098.98	108.219	-309.412	2120.46	990.007	-313.778	2062.5	1145.28	-356.703	2093.08	565.21	-414.445	2011.89	117.521	-393.4	2175.61	59.2063
609	0	-699.943	2130.83	996.124	-685.817	2067.87	1143.18	-668.986	2266.73	607.836	-625.748	2038.22	239.808	-663.808	2133.44	103.98	-309.595	2126.74	989.271	-313.725	2070	1144.73	-356.665	2095.16	565.041	-414.514	2011.92	117.633	-393.262	2175.68	59.1142
610	0	-700.393	2140.85	996.849	-686.048	2077.83	1143.74	-668.418	2279.77	609.309	-626.767	2066.49	230.248	-665.614	2168.63	99.8271	-309.82	2132.95	988.338	-313.628	2077.63	1144.11	-356.66	2097.26	564.797	-414.609	2011.91	117.759	-393.097	2175.76	58.9996
611	0	-700.735	2150.74	997.334	-686.266	2088.08	1144.1	-667.687	2291.62	610.15	-627.703	2095.06	220.416	-667.203	2204.32	96.1293	-310.031	2139.39	987.354	-313.517	2085.53	1143.36	-356.742	2099.31	564.518	-414.69	2011.99	117.894	-392.953	2175.78	58.8484
612	0	-701.148	2160.6	997.578	-686.607	2097.87	1144.24	-667.185	2302.95	610.458	-628.461	2124.32	210.584	-668.574	2240.48	92.9762	-310.264	2146.14	986.297	-313.466	2093.28	1142.39	-356.79	2101.4	564.253	-414.735	2012.23	118.169	-392.855	2175.84	58.7201
613	0	-701.624	2170.3	997.67	-686.871	2107.94	1144.36	-666.803	2313.67	610.266	-628.93	2153.68	200.637	-669.816	2276.86	90.4302	-310.53	2152.92	985.287	-313.557	2101.04	1141.54	-356.784	2103.61	564.114	-414.78	2012.4	118.354	-392.74	2175.89	58.5878
614	0	-701.987	2179.98	997.594	-687.181	2117.45	1144.3	-667.006	2324.36	609.664	-630.134	2184.55	191.496	-670.859	2313.3	88.534	-310.881	2159.74	984.327	-313.949	2108.8	1140.81	-356.819	2105.92	563.945	-414.848	2012.39	118.405	-392.628	2175.95	58.4589
615	0	-702.379	2189.5	997.495	-687.312	2126.93	1144.4	-666.995	2334	608.513	-630.724	2215.09	182.329	-671.703	2349.54	87.1891	-311.164	2166.35	983.574	-314.618	2116.28	1140.24	-356.832	2108.16	563.868	-414.889	2012.59	118.601	-392.833	2174.93	57.8245
616	0	-702.725	2198.86	997.313	-687.537	2135.7	1144.42	-666.681	2342.5	606.693	-631.502	2246.05	173.848	-672.35	2385.53	86.4727	-311.473	2173.12	983.004	-315.254	2123.53	1139.78	-356.844	2110.63	563.788	-414.9	2012.75	118.817	-392.7	2174.97	57.7488
617	0	-703.013	2208.18	996.962	-687.673	2144.71	1144.37	-666.386	2350.53	604.496	-632.213	2276.98	165.869	-672.665	2421.18	86.2779	-311.865	2179.83	982.484	-316.053	2131.01	1139.33	-356.951	2113.29	563.732	-414.912	2012.9	119.011	-392.543	2175.06	57.6684
618	0	-703.508	2216.97	996.494	-688.031	2153.29	1144.19	-665.907	2358.6	601.889	-632.527	2307.36	158.149	-672.573	2456.45	86.536	-312.186	2186.72	981.869	-316.649	2138.55	1138.77	-356.991	2116.03	563.612	-414.919	2013.13	119.22	-392.422	2175.15	57.5445
619	0	-704.483	2221.83	995.385	-688.408	2162.06	1143.65	-665.273	2366.76	598.995	-633.421	2338	152.588	-671.821	2491.21	87.0443	-312.496	2193.69	981.126	-317.179	2146.42	1138.11	-357.104	2119.04	563.518	-414.81	2013.59	119.62	-392.293	2175.26	57.4656
620	0	-704.98	2229.73	994.216	-688.903	2170.84	1142.93	-665.046	2371.29	596.068	-634.565	2368.88	148.029	-670.32	2525.31	87.5634	-312.766	2200.72	980.167	-317.635	2154.41	1137.22	-357.203	2122.12	563.283	-414.999	2013.85	120.023	-392.216	2175.19	57.488
621	0	-705.379	2239.02	993.061	-689.449	2179.9	1142.1	-665.197	2376.27	592.824	-635.656	2399.36	144.7	-667.787	2558.68	88.0413	-312.979	2207.76	979.018	-317.93	2162.44	1136.2	-357.39	2125.62	563.139	-415.132	2014.21	120.595	-391.913	2176.37	57.5535
622	0	-705.782	2248.23	991.724	-690.006	2189.29	1141.09	-665.695	2381.77	589.517	-636.674	2429.17	142.565	-664.132	2590.95	88.5746	-313.168	2215.12	977.913	-318.275	2170.75	1135.09	-357.569	2129.21	562.898	-415.192	2014.71	121.282	-391.888	2176.49	57.414
623	0	-706.158	2257.64	990.337	-690.596	2198.92	1140.13	-666.491	2384.85	585.55	-637.785	2457.85	141.771	-659.422	2621.79	89.472	-313.431	2222.68	976.746	-318.753	2179.36	1133.97	-357.889	2133.14	562.663	-415.183	2015.35	122.193	-391.865	2176.54	57.2492
624	0	-706.515	2266.96	988.882	-691.14	2208.8	1139.26	-666.683	2390.51	582.595	-639.084	2484.67	141.833	-654.172	2650.56	90.4666	-313.777	2230.2	975.505	-319.198	2187.9	1132.77	-358.192	2137.43	562.545	-415.498	2015.67	122.924	-391.865	2176.64	57.1715
625	0	-706.958	2276.57	987.596	-691.711	2218.63	1138.34	-666.776	2396.41	580.063	-640.771	2509.51	142.698	-648.845	2676.74	92.0333	-314.27	2238.15	974.373	-319.803	2196.68	1131.55	-358.535	2141.83	562.386	-415.895	2016.11	123.615	-391.885	2176.69	57.1089
626	0	-707.477	2286.06	986.329	-692.3	2228.12	1137.42	-666.761	2402.37	577.718	-641.58	2530.63	143.62	-643.906	2699.75	94.3169	-314.774	2246.41	973.145	-320.396	2205.26	1130.13	-358.983	2146.58	562.242	-416.403	2016.76	124.539	-391.978	2176.81	57.1075
627	0	-707.957	2295.5	985.16	-692.808	2237.68	1136.49	-666.72	2408.74	575.462	-641.903	2548.56	144.333	-640.092	2719.36	97.632	-315.399	2254.68	971.84	-321.049	2214.17	1128.77	-359.55	2151.71	562.059	-417.048	2017.4	125.478	-392.065	2176.86	57.0897
628	0	-708.482	2305.29	984.032	-693.302	2247.01	1135.53	-666.793	2416.09	573.651	-641.6	2563.2	144.771	-637.719	2735.04	101.644	-316.078	2263.31	970.519	-321.721	2223.23	1127.34	-360.238	2157.19	561.745	-417.679	2018.1	126.532	-392.234	2176.94	57.0717
629	0	-709.009	2315.21	983.002	-693.792	2255.94	1134.52	-666.855	2424.9	572.284	-640.481	2574.07	144.348	-636.962	2746.87	105.885	-316.814	2271.82	969.013	-322.326	2232.02	1125.77	-361.123	2163.09	561.353	-418.406	2018.88	127.689	-392.41	2177.06	57.0432
630	0	-709.603	2325.24	982.071	-694.443	2265.1	1133.52	-666.814	2434.56	571.417	-639.143	2581.79	143.123	-637.507	2754.83	109.343	-317.575	2280.57	967.61	-323.022	2241.13	1124.17	-362.019	2169.46	560.806	-418.984	2019.85	128.956	-392.541	2177.21	56.9528
631	0	-710.236	2335.24	981.215	-695.174	2274.78	1132.45	-666.84	2444.89	570.553	-637.689	2586.62	141.095	-638.925	2759.2	111.149	-318.491	2289.17	966.067	-323.797	2250.39	1122.53	-362.992	2176.37	560.158	-419.539	2020.96	130.261	-392.685	2177.46	56.8626
632	0	-711.003	2345.57	980.487	-696.007	2284.38	1131.41	-664.799	2464.62	572.116	-636.087	2589.12	138.755	-640.856	2760.79	110.824	-319.421	2297.9	964.585	-324.573	2259.66	1120.93	-363.849	2183.82	559.5	-419.812	2022.39	131.844	-392.802	2177.73	56.721
633	0	-711.894	2355.89	979.751	-696.909	2294.16	1130.44	-664.344	2476.63	572.122	-634.357	2590.3	137.414	-642.328	2760.68	106.991	-320.412	2307.04	963.336	-325.394	2269.04	1119.41	-364.861	2191.52	558.843	-419.997	2023.81	133.527	-392.854	2178.08	56.6279
634	0	-712.818	2366.4	979.274	-697.896	2304.22	1129.71	-664.103	2488.79	572.111	-633.463	2591.38	135.707	-643.783	2760.91	100.582	-321.493	2316.13	962.135	-326.327	2278.32	1118.01	-367.026	2198.1	558.014	-419.999	2025.43	135.507	-392.873	2178.39	56.4873
635	0	-713.679	2377.16	979.07	-698.832	2314.36	1129.24	-663.467	2500.72	572.378	-633.158	2593.61	134.141	-644.558	2761.18	92.9704	-322.599	2325.38	961.124	-327.313	2287.71	1116.74	-368.038	2206.7	557.559	-419.848	2027.3	137.752	-392.788	2178.74	56.3362
636	0	-714.426	2388.38	979.383	-699.625	2324.58	1129.14	-663.775	2512.71	573.451	-633.032	2595.93	133.001	-644.232	2762.14	87.5067	-323.709	2335.02	960.347	-328.442	2297.38	1115.64	-368.914	2215.86	557.336	-419.608	2029.4	140.336	-392.64	2179.15	56.1781
637	0	-715.103	2399.49	980.022	-700.333	2334.94	1129.36	-664.601	2521.27	573.453	-633	2598.68	132.185	-643.142	2764.14	84.5949	-324.816	2344.72	959.853	-329.541	2307.23	1114.76	-369.711	2225.55	557.235	-419.285	2031.68	143.26	-392.367	2179.66	56.1005
638	0	-715.828	2410.82	980.963	-701.066	2345.42	1129.87	-665.601	2529.8	573.234	-633.016	2602.03	131.869	-641.996	2765.61	82.6018	-326.059	2354.79	959.492	-330.685	2316.87	1113.87	-370.54	2235.65	557.231	-418.816	2034.58	146.524	-392.084	2180.13	55.9416
639	0	-716.616	2422.04	981.981	-701.941	2355.55	1130.57	-666.535	2540.97	573.889	-632.825	2604.36	131.482	-640.618	2767.1	80.4143	-327.33	2365.22	959.342	-331.894	2327.07	1113.26	-371.282	2246.56	557.315	-418.059	2038.05	150.12	-391.788	2180.66	55.8319
640	0	-717.502	2433.25	983.043	-702.8	2365.88	1131.6	-667.612	2551.61	574.441	-633.057	2606.85	131.598	-639.844	2768.07	78.6168	-328.695	2375.96	959.273	-333.219	2337.62	1112.82	-371.97	2258.26	557.454	-417.708	2041.03	153.852	-391.489	2181.21	55.7135
641	0	-718.474	2444.14	984.106	-703.804	2376.36	1132.68	-668.603	2561.83	574.927	-633.237	2609.04	131.48	-639.677	2768.97	77.0536	-330.069	2387.11	959.503	-334.499	2347.93	1112.5	-372.573	2270.73	557.488	-416.996	2044.99	158.162	-391.158	2181.7	55.6607
642	0	-719.605	2454.83	985.187	-704.937	2386.93	1133.91	-669.641	2571.2	575.046	-633.334	2610.53	130.991	-640.06	2769.6	75.1422	-331.495	2398.12	959.63	-335.954	2358.49	1112.53	-373.027	2284.25	557.397	-416.262	2049.59	162.679	-390.888	2182.16	55.7146
643	0	-720.865	2465.22	986.143	-706.205	2397.67	1135.24	-670.695	2579.22	574.704	-633.626	2611.87	130.308	-640.615	2770.34	73.2116	-332.979	2409.4	959.947	-337.415	2369.27	1112.77	-373.445	2298.73	557.12	-415.848	2054.96	166.822	-390.621	2182.6	55.9364
644	0	-722.368	2475.43	986.967	-707.61	2408.11	1136.59	-671.706	2585.91	574.006	-633.8	2613.24	129.642	-640.757	2771.28	71.9807	-334.576	2420.79	960.383	-338.883	2379.79	1113.18	-373.566	2314.43	556.753	-414.416	2061.16	174.512	-390.372	2183.01	56.2069
645	0	-723.893	2485.5	987.71	-709.092	2419.02	1138.19	-672.487	2591.41	573.206	-633.719	2614.32	128.898	-640.829	2771.57	71.8041	-336.31	2432.21	960.893	-340.43	2390.26	1113.72	-373.592	2331.22	556.304	-413.645	2068.38	180.32	-390.148	2183.82	56.832
646	0	-725.512	2495.34	988.551	-710.638	2429.55	1139.88	-673.012	2596.21	572.477	-633.606	2614.59	128.539	-640.792	2771.99	71.3515	-338.165	2443.38	961.328	-341.95	2400.88	1114.34	-373.284	2349.11	555.663	-413.147	2076	187.18	-390.002	2184.97	57.5429
647	0	-727.301	2504.84	989.561	-712.166	2439.82	1141.54	-673.41	2600.75	572.054	-633.418	2614.98	128.295	-640.788	2772.25	71.1384	-340.049	2454.94	961.876	-343.358	2411.07	1114.9	-372.836	2368.13	555.033	-412.43	2085.25	194.796	-389.854	2186.39	58.4055
648	0	-729.092	2514.01	990.588	-713.699	2449.79	1143.28	-673.852	2605	571.855	-633.31	2615.66	127.971	-640.618	2772.59	70.8633	-341.805	2466.04	962.321	-344.732	2421.25	1115.45	-372.148	2387.94	554.324	-411.702	2095.97	202.931	-389.764	2188.52	60.0058
649	0	-730.999	2522.77	991.555	-715.086	2459.57	1144.9	-674.387	2608.64	571.744	-633.241	2615.98	127.603	-640.431	2772.66	70.5587	-343.556	2477.35	962.957	-346.004	2431.14	1115.93	-371.222	2408.85	553.596	-410.933	2108.24	211.794	-389.697	2191.43	62.2298
650	0	-732.659	2531.15	992.489	-716.296	2468.74	1146.31	-675.271	2611.76	571.667	-633.256	2616.01	127.319	-640.66	2772.91	70.4673	-345.194	2488.14	963.424	-347.259	2440.61	1116.27	-370.522	2430.83	552.782	-409.73	2122.41	220.549	-389.354	2195.03	64.9373
651	0	-734.194	2539.21	993.461	-717.315	2477.61	1147.7	-676.211	2614.31	571.507	-633.505	2616	127.119	-640.587	2772.81	70.2069	-346.813	2498.81	964.075	-348.424	2449.46	1116.56	-370.148	2453.35	552.025	-408.786	2139.6	229.785	-388.988	2199.11	68.1644
652	0	-735.505	2547.07	994.634	-718.196	2486.25	1149.12	-677.182	2616.49	571.418	-633.868	2615.93	126.929	-640.845	2772.89	70.1338	-348.325	2508.99	964.593	-349.508	2457.88	1116.74	-369.689	2476.41	551.565	-407.704	2156.54	239.039	-388.963	2204.09	72.323
653	0	-736.773	2554.67	995.832	-718.99	2494.54	1150.58	-678.226	2618.36	571.352	-634.166	2615.78	126.583	-640.926	2772.81	69.9315	-349.768	2518.45	965.092	-350.541	2465.75	1116.89	-369.341	2499.65	551.591	-406.534	2173.15	248.336	-389.135	2210.65	77.0181
654	0	-737.936	2562.36	997.063	-719.744	2502.77	1152.07	-679.591	2619.98	571.37	-634.4	2615.43	126.159	-641.2	2772.85	69.8079	-351.062	2527.51	965.563	-351.438	2473.31	1117.11	-368.5	2523.18	552.359	-405.802	2192.1	254.997	-389.469	2218.76	81.2128
655	0	-739.077	2569.97	998.179	-720.623	2510.98	1153.51	-681.498	2621.37	571.234	-634.847	2615.27	125.914	-641.37	2772.83	69.6583	-352.245	2536.21	966.191	-352.362	2480.59	1117.42	-368.63	2545.13	553.731	-403.578	2212.2	262.418	-389.729	2228.15	84.7155
656	0	-740.165	2577.77	999.177	-721.678	2519.24	1154.85	-682.78	2622.64	571.187	-635.253	2615.09	125.659	-641.479	2772.85	69.4589	-353.295	2544.63	966.946	-353.12	2487.94	1117.98	-368.587	2566.89	555.908	-402.719	2231.59	267.822	-390.017	2241.03	90.0661
657	0	-741.246	2585.23	999.876	-723.037	2527.8	1155.94	-683.97	2623.97	571.308	-635.76	2614.93	125.571	-641.533	2772.78	69.1442	-354.177	2553.35	967.871	-353.48	2496.17	1118.65	-368.643	2588.12	558.667	-402.614	2250.65	273.545	-390.168	2259.16	95.5478
658	0	-742.277	2592.89	1000.21	-724.8	2536.94	1156.64	-684.572	2625.19	571.458	-636.156	2614.82	125.455	-641.72	2772.92	68.9258	-354.869	2561.94	968.574	-353.251	2504.97	1119.36	-369.095	2608.55	561.78	-401.208	2271.5	278.631	-390.039	2282.06	100.544
659	0	-743.269	2600.33	1000.13	-726.973	2546.62	1156.86	-685.411	2626.06	571.506	-636.482	2614.7	125.327	-641.672	2772.87	68.6116	-355.33	2570.83	969.268	-352.794	2514.82	1120.16	-370.042	2628.24	565.128	-400.211	2292.91	283.236	-389.687	2308.26	105.004
660	0	-744.281	2607.57	999.647	-729.349	2556.78	1156.78	-686.096	2626.61	571.645	-636.635	2614.47	125.183	-641.831	2772.98	68.5441	-355.696	2580.08	969.796	-352.267	2525.32	1121.04	-370.674	2647.99	569.172	-399.419	2314.79	287.542	-389.236	2336.17	108.66
661	0	-745.294	2614.74	999.078	-731.696	2567.18	1156.59	-686.769	2626.86	571.81	-636.813	2614.33	125.146	-641.805	2772.92	68.4288	-356.006	2590.07	970.609	-351.837	2535.72	1122.19	-371.506	2667.01	573.431	-400.3	2336.46	289.069	-388.563	2364.63	111.371
662	0	-746.136	2621.57	998.527	-733.74	2576.99	1156.47	-687.214	2626.88	571.921	-636.752	2613.96	125.008	-641.722	2772.85	68.327	-356.342	2600.33	971.637	-351.961	2546.16	1123.89	-372.656	2685.41	577.809	-400.895	2358.66	289.5	-387.624	2393.14	113.059
663	0	-746.946	2628.39	998.229	-735.249	2586.14	1156.55	-687.652	2626.87	572.11	-636.845	2613.79	125.048	-641.767	2772.83	68.3476	-356.782	2610.51	973.041	-352.676	2556.47	1126.28	-373.508	2703.83	582.058	-401.229	2381.3	288.554	-386.57	2421.6	113.536
664	0	-747.66	2634.77	998.135	-736.267	2594.27	1156.88	-688.629	2627.19	572.289	-636.768	2613.33	124.874	-641.783	2772.72	68.3297	-357.298	2621.04	975.12	-353.897	2566.04	1129.08	-374.474	2721.65	586.089	-402.313	2404.05	286.063	-385.213	2450.26	113.273
665	0	-748.325	2640.99	998.083	-736.887	2601.76	1157.41	-689.034	2627.65	572.528	-636.943	2613.09	124.876	-641.905	2772.7	68.4023	-357.879	2631.17	977.57	-355.436	2575.24	1132	-374.46	2740.57	590.018	-404.337	2426.57	282.415	-383.703	2479.48	112.243
666	0	-748.907	2647.18	998.009	-737.375	2608.74	1157.81	-689.072	2628.47	572.833	-635.624	2611.36	124.028	-642.003	2772.65	68.3885	-358.495	2642.68	980.394	-356.924	2584.13	1134.55	-376.023	2757.13	593.348	-406.039	2449.54	277.897	-382.149	2509.6	110.852
667	0	-749.415	2653.43	997.827	-737.918	2615.23	1157.93	-689.266	2629.68	573.048	-635.631	2611.06	123.906	-642.137	2772.62	68.2981	-359.087	2653.25	983.019	-358.121	2592.51	1136.7	-377.745	2772.55	596.239	-407.054	2473.68	272.52	-380.566	2540.78	109.125
668	0	-749.9	2659.52	997.523	-738.512	2621.63	1157.89	-689.685	2631.36	573.135	-635.85	2611.14	123.944	-642.232	2772.69	68.1418	-359.537	2662.33	985.16	-359.16	2601.23	1138.55	-379.61	2787.39	598.951	-408.044	2498.36	266.282	-379.157	2572.98	107.063
669	0	-750.345	2665.57	997.175	-739.068	2628.25	1157.78	-690.011	2633.38	573.22	-636.135	2611.39	124.057	-642.371	2772.82	67.9772	-359.925	2671.47	987.06	-360.007	2610.09	1140.15	-381.532	2801.4	601.517	-408.982	2523.47	259.046	-377.887	2606.03	104.76
670	0	-750.749	2671.59	996.768	-739.966	2635.02	1157.36	-690.234	2635.61	573.184	-636.171	2611.52	124.151	-642.318	2772.9	67.6859	-360.262	2680.79	988.639	-360.399	2619.4	1141.45	-383.207	2814.88	603.918	-409.226	2549.55	251.886	-376.787	2639.77	102.287
671	0	-751.121	2677.68	996.236	-740.999	2642.27	1156.8	-690.275	2638.07	573.228	-636.183	2611.75	124.316	-642.468	2773.15	67.4749	-360.579	2690.29	990.013	-360.613	2629.32	1142.71	-385.034	2827.09	606.004	-410.334	2576	242.268	-375.816	2674.21	99.7542
672	0	-751.46	2683.84	995.599	-741.887	2649.51	1156.28	-690.161	2640.69	573.329	-635.984	2611.94	124.458	-642.439	2773.35	67.1388	-360.887	2699.94	991.297	-361.035	2639.37	1143.98	-384.93	2841.07	608.13	-411.297	2602.44	232.689	-374.932	2709.04	97.0039
673	0	-751.749	2690.18	994.976	-742.575	2656.82	1155.81	-689.882	2643.45	573.372	-635.642	2612.13	124.596	-642.65	2773.88	66.9979	-361.213	2709.53	992.419	-361.651	2649.25	1145.16	-386.061	2852.81	609.557	-411.926	2630.1	223.059	-374.23	2744.06	94.0543
674	0	-752.031	2696.55	994.325	-743.138	2664.17	1155.36	-689.623	2646.51	573.411	-635.109	2612.12	124.562	-642.678	2774.07	66.8011	-361.475	2719.28	993.455	-362.275	2659.24	1146.21	-387.066	2863.6	610.544	-412.549	2658.35	212.915	-373.847	2779.55	91.0297
675	0	-752.254	2703.04	993.698	-743.585	2671.83	1154.88	-689.309	2649.7	573.41	-634.741	2612.31	124.678	-642.475	2773.98	66.3981	-361.735	2728.93	994.364	-362.889	2669.02	1147.07	-388.387	2873.32	611.023	-413.119	2687.37	202.64	-373.17	2815.03	88.2598
676	0	-752.462	2709.74	993.072	-743.983	2679.24	1154.3	-689.07	2652.99	573.458	-634.666	2612.7	125.053	-642.295	2773.79	66.0651	-362.009	2738.56	994.962	-363.466	2678.83	1147.68	-389.727	2882.07	611.017	-413.858	2716.91	192.417	-372.492	2850.48	85.7812
677	0	-752.686	2716.6	992.397	-744.464	2686.72	1153.63	-688.878	2656.52	573.559	-634.436	2613.02	125.321	-642.325	2773.9	65.9221	-362.261	2748.01	995.367	-363.981	2688.63	1148	-391.044	2889.98	610.456	-414.686	2746.89	182.578	-371.685	2886.06	83.9208
678	0	-752.939	2723.65	991.702	-744.94	2694.35	1152.87	-688.796	2660.02	573.607	-634.041	2613.15	125.304	-642.389	2774.07	65.8307	-362.508	2757.43	995.474	-364.412	2698.44	1148.08	-392.195	2897.26	609.189	-415.685	2777.36	173.177	-370.958	2921.2	82.5433
679	0	-753.227	2730.99	991.021	-745.407	2702.15	1152.04	-688.739	2663.68	573.638	-633.821	2613.43	125.457	-642.427	2774.19	65.7279	-362.689	2766.71	995.299	-364.693	2708.28	1147.91	-393.231	2903.74	607.208	-416.89	2808.15	164.553	-370.323	2956.11	81.568
680	0	-753.587	2738.35	990.294	-745.899	2709.9	1151.04	-688.693	2667.4	573.662	-633.696	2613.79	125.665	-642.44	2774.29	65.5964	-362.884	2775.88	994.801	-364.907	2718.18	1147.37	-393.98	2909.72	604.728	-418.707	2838.78	156.086	-370.102	2990.58	81.0349
681	0	-753.985	2745.96	989.556	-746.464	2717.86	1150.02	-688.705	2671.18	573.597	-633.628	2614.22	125.931	-642.531	2774.44	65.5253	-362.976	2784.93	994.103	-365.155	2730.31	1146.84	-394.478	2915.08	601.823	-419.732	2870.56	149.924	-370.585	3024.74	80.7976
682	0	-754.369	2753.76	988.86	-746.888	2725.92	1149.01	-688.803	2675.22	573.631	-633.631	2614.61	126.226	-642.673	2774.76	65.4381	-363.061	2794.06	993.147	-365.304	2740.02	1145.69	-394.429	2920.48	598.781	-421.158	2902.2	145.291	-371.491	3058.79	81.826
683	0	-754.796	2761.63	988.184	-747.285	2734.11	1147.98	-688.91	2679.32	573.526	-633.608	2615.02	126.543	-642.736	2774.89	65.3289	-363.243	2803.02	992.038	-365.453	2749.64	1144.4	-394.189	2925.7	595.453	-423.075	2932.9	141.978	-373.813	3091.53	82.435
684	0	-755.228	2769.56	987.468	-747.581	2742.71	1147.19	-689.008	2683.43	573.499	-633.749	2615.58	126.974	-642.784	2774.99	65.1998	-363.528	2812.04	990.848	-365.682	2759.34	1143.19	-393.759	2930.92	592.122	-425.294	2946.37	141.723	-376.654	3124.07	85.1947
685	0	-755.659	2777.72	986.705	-747.648	2751.45	1146.49	-688.991	2687.41	573.272	-633.65	2615.82	127.238	-642.828	2775.1	65.0685	-363.905	2821.03	989.485	-366.068	2769.16	1142	-393.342	2936.42	588.839	-427.284	2959.98	141.558	-380.374	3155.58	89.3342
686	0	-756.1	2786.05	985.862	-747.498	2760.4	1145.7	-689.169	2691.67	573.06	-634.05	2616.56	127.948	-642.933	2775.22	64.9638	-364.306	2830.23	987.976	-366.509	2779.06	1140.87	-393.165	2942.44	585.662	-429.057	2973.79	141.31	-384.707	3185.61	94.8128
687	0	-756.442	2794.75	984.899	-747.331	2769.24	1144.65	-689.338	2696.09	572.881	-633.944	2616.88	128.283	-642.973	2775.31	64.8821	-364.526	2839.53	986.336	-366.839	2789.07	1139.51	-393.361	2948.89	582.677	-430.813	2987.5	140.798	-389.395	3213.96	101.398
688	0	-756.786	2803.53	983.729	-747.45	2778.23	1143.27	-688.554	2699.83	572.521	-633.818	2617.25	128.712	-642.974	2775.4	64.7638	-364.511	2848.95	984.529	-366.937	2799.33	1137.99	-394.028	2955.45	579.937	-432.856	3001.35	139.96	-394.321	3240.43	109.092
689	0	-757.118	2812.49	982.409	-747.646	2787.67	1141.81	-688.518	2704.76	572.258	-633.757	2617.73	129.172	-642.982	2775.52	64.6568	-364.378	2858.57	982.764	-366.858	2809.71	1136.44	-395.085	2961.96	577.242	-434.975	3015.66	139.032	-399.431	3264.66	117.454
690	0	-757.417	2821.5	980.94	-747.784	2797.4	1140.36	-688.381	2709.95	571.959	-633.658	2618.23	129.699	-642.978	2775.68	64.564	-364.3	2868.4	980.938	-366.77	2820.24	1134.94	-396.047	2969.41	574.415	-437.036	3030.26	138.123	-402.535	3273.18	116.447
691	0	-757.637	2830.72	979.448	-747.854	2807.36	1138.95	-688.08	2715.39	571.5	-633.578	2618.88	130.348	-642.925	2775.8	64.3609	-364.259	2878.54	979.22	-366.671	2830.89	1133.5	-396.878	2977.64	572.504	-439.03	3045.09	137.248	-405.571	3281.92	115.476
692	0	-757.747	2839.99	977.942	-747.916	2817.26	1137.44	-687.839	2721.3	571.172	-633.559	2619.62	131.128	-642.936	2776.04	64.2061	-364.219	2889.02	977.621	-366.51	2841.5	1132.13	-397.593	2987.22	571.06	-441.015	3059.85	136.276	-408.599	3290.61	114.406
693	0	-757.77	2849.39	976.441	-747.87	2827.08	1135.94	-687.592	2727.44	570.81	-633.514	2620.43	131.989	-642.95	2776.25	64.0633	-364.216	2899.63	976.182	-366.363	2851.94	1130.87	-398.419	2998.27	570.206	-442.892	3074.54	135.32	-411.518	3299.22	113.353
694	0	-757.723	2858.81	975.077	-747.776	2837.03	1134.5	-687.311	2733.94	570.442	-633.525	2621.38	133.067	-642.969	2776.52	63.92	-364.255	2910.4	974.934	-366.302	2862.33	1129.76	-399.403	3010.94	569.893	-444.721	3089.35	134.412	-414.389	3307.95	112.348
695	0	-757.59	2868.37	973.737	-747.588	2847.12	1133.11	-686.833	2740.66	569.923	-633.5	2622.36	134.214	-642.883	2776.73	63.7094	-364.161	2921.13	973.885	-366.299	2872.56	1128.77	-400.754	3024.51	569.782	-446.456	3104.31	133.557	-417.167	3316.83	111.396
696	0	-757.34	2878.15	972.51	-747.28	2857.3	1131.78	-686.725	2748.07	569.624	-633.566	2623.67	135.576	-642.935	2777.19	63.5984	-363.974	2931.81	973.026	-366.272	2882.74	1127.85	-402.552	3038.15	569.728	-448.071	3119.36	132.773	-419.825	3325.8	110.515
697	0	-757.012	2888.14	971.398	-746.918	2867.39	1130.52	-686.47	2755.83	569.3	-633.534	2625.15	137.109	-642.869	2777.59	63.3747	-363.687	2942.6	972.323	-366.214	2893.01	1127	-404.725	3051.51	569.735	-449.633	3134.32	132.046	-422.429	3334.68	109.69
698	0	-756.626	2898.21	970.432	-746.505	2877.8	1129.43	-686.063	2763.85	569.033	-633.496	2626.64	138.844	-642.888	2778.09	63.2293	-363.354	2953.61	971.723	-366.049	2903.69	1126.26	-406.988	3064.63	569.771	-451.143	3149.6	131.496	-424.982	3343.88	109.044
699	0	-756.23	2908.41	969.584	-746.065	2888.22	1128.25	-685.759	2772.39	569.009	-633.589	2628.39	140.888	-642.939	2778.65	63.0581	-363.099	2965.17	971.338	-365.81	2914.66	1125.71	-408.916	3077.35	569.787	-452.626	3164.88	130.852	-427.507	3353.08	108.303
700	0	-755.721	2919.06	968.911	-745.655	2898.95	1127.1	-685.414	2781.31	569.114	-633.763	2630.33	143.256	-643.046	2779.26	62.9003	-362.921	2977.43	971.297	-365.448	2926.07	1125.42	-410.448	3089.26	569.784	-454.139	3180.48	130.246	-430.063	3362.6	107.6
701	0	-755.187	2930.07	968.396	-745.302	2909.97	1126.35	-685.09	2790.93	569.375	-633.985	2632.64	145.932	-643.201	2779.84	62.6738	-362.853	2990.25	971.791	-365.038	2937.75	1125.58	-411.429	3100.43	569.991	-455.71	3196.36	130.026	-432.665	3366.17	101.686
702	0	-754.646	2940.93	967.969	-745.042	2921.06	1125.56	-684.786	2801.23	569.583	-634.353	2635.33	148.913	-643.518	2780.5	62.5428	-362.849	3003.38	972.69	-364.733	2949.7	1126.19	-411.602	3111.64	570.655	-456.188	3200.45	128.731	-433.668	3369.13	96.6849
703	0	-754.108	2952.26	967.783	-744.836	2932.34	1124.92	-684.483	2812.33	569.669	-634.684	2638.31	152.246	-643.876	2781.17	62.4341	-362.81	3016.35	973.863	-364.445	2961.85	1127.33	-411.234	3123.34	571.668	-456.265	3203.47	127.921	-433.995	3371.62	91.7941
704	0	-753.445	2963.36	967.647	-744.678	2943.69	1124.14	-684.884	2824.91	569.845	-635.176	2641.8	155.888	-644.334	2781.74	62.3454	-362.602	3029.02	975.383	-364.191	2974.12	1128.91	-410.652	3135.3	572.796	-455.751	3205.92	127.301	-433.604	3373.24	87.5301
705	0	-752.735	2974.78	967.772	-744.387	2954.7	1123.91	-685.299	2838.46	569.773	-635.853	2645.97	159.875	-644.825	2782.38	62.3634	-362.256	3041.08	977.082	-363.896	2986.39	1130.82	-409.904	3146.66	573.867	-455.026	3207.94	126.668	-433.412	3374.62	83.507
706	0	-752.021	2986.49	967.862	-743.931	2965.41	1123.96	-685.815	2853.08	569.493	-636.566	2650.68	164.217	-645.411	2782.96	62.3902	-361.652	3052.65	978.904	-363.596	2998.34	1132.97	-408.837	3156.97	574.73	-454.338	3209.79	126.027	-433.321	3375.78	80.1766
707	0	-751.175	2997.58	968.346	-743.272	2975.71	1124.24	-686.726	2868.95	569.19	-637.42	2656.06	169.042	-646.131	2783.72	62.5507	-360.828	3063.75	980.801	-363.225	3010.04	1135.11	-407.675	3166.23	575.468	-453.724	3211.47	125.518	-433.427	3376.91	77.097
708	0	-750.272	3009.3	968.939	-742.3	2984.61	1124.27	-687.99	2885.97	568.743	-638.378	2662.4	174.501	-647.049	2784.74	62.7745	-359.881	3074.67	982.583	-362.695	3021.34	1137.1	-406.45	3174.38	575.931	-453.158	3213.04	125.128	-433.242	3377.76	74.4238
709	0	-749.268	3020.99	969.574	-741.459	2995.34	1124.89	-689.634	2904.15	568.145	-639.403	2669.83	180.477	-647.683	2786.02	63.0459	-358.855	3085.48	984.135	-361.924	3032.32	1138.83	-405.196	3181.46	576.119	-452.864	3214.36	124.605	-433.156	3378.84	72.8434
710	0	-748.104	3032.61	970.367	-740.548	3006.71	1125.86	-691.742	2923.49	567.526	-640.344	2678.1	187.254	-648.028	2787.74	63.4153	-357.64	3096.22	985.505	-360.824	3043.04	1140.37	-404.09	3187.39	575.953	-453.015	3215.06	124.224	-433.05	3379.36	72.3545
711	0	-746.895	3044.24	971.143	-739.6	3017.88	1127.03	-694.002	2943.9	566.781	-641.346	2687.67	194.844	-648.154	2789.33	63.8502	-356.324	3106.63	986.642	-359.509	3053.5	1141.74	-403.303	3192.52	575.614	-453.458	3215.52	123.912	-433.841	3379.66	71.5547
712	0	-745.58	3055.95	972.017	-738.643	3028.77	1128.27	-696.44	2965.41	566.026	-642.377	2698.57	202.702	-648.751	2792.06	64.9953	-355.024	3116.55	987.724	-358.142	3063.47	1142.99	-402.67	3197.09	575.376	-454.033	3215.94	123.561	-433.96	3379.92	71.154
713	0	-744.255	3067.69	972.892	-737.712	3039.23	1129.54	-698.729	2987.48	565.199	-643.604	2710.85	211.402	-649.402	2795.42	66.6118	-353.768	3125.87	988.697	-356.877	3073	1144.17	-401.993	3201.03	575.217	-454.472	3216.41	123.04	-434.262	3380.07	70.7733
714	0	-743.004	3079.26	973.694	-736.877	3049.18	1130.65	-700.792	3010.11	564.524	-644.919	2724.79	220.884	-650.175	2799.66	68.9165	-352.64	3134.7	989.566	-355.74	3082.27	1145.32	-401.151	3204.58	575.206	-454.685	3216.63	122.725	-434.508	3379.96	70.6395
