# Supplementary material for: A Brake-Based Overground Gait Rehabilitation Device for Altering Propulsion Impulse Symmetry
Source: Sensors (Basel). 2021 Oct 5;21(19):6617. doi: 10.3390/s21196617 (PMC8512803; doi:10.3390/s21196617)
Supplement: Supplementary file 1 [file sensors-21-06617-s001.zip › GPT animations/code and data/Trajectories/BD 27.csv]

Trajectories
100
		BDC013:LTroc			BDC013:LIliac			BDC013:LKnee			BDC013:LAnkle			BDC013:LToe			BDC013:RTroc			BDC013:RIliac			BDC013:RKnee			BDC013:RAnkle			BDC013:RToe
Frame	Sub Frame	X	Y	Z	X	Y	Z	X	Y	Z	X	Y	Z	X	Y	Z	X	Y	Z	X	Y	Z	X	Y	Z	X	Y	Z	X	Y	Z
		mm	mm	mm	mm	mm	mm	mm	mm	mm	mm	mm	mm	mm	mm	mm	mm	mm	mm	mm	mm	mm	mm	mm	mm	mm	mm	mm	mm	mm	mm
204	0	-759.991	-1697.76	938.143	-756.046	-1730.22	1095.88	-723.943	-1678.57	531.441	-691.064	-1998.11	237.561	-697.49	-1979.94	62.9785	-368.205	-1679.07	956.343	-374.881	-1721.13	1115.69	-405.621	-1650.66	534.895	-457.962	-1681.87	82.752	-429.92	-1518.09	25.3663
205	0	-759.225	-1687.79	939.082	-754.608	-1720.72	1096.24	-723.085	-1658.48	534.066	-689.807	-1978.71	243.184	-697.788	-1956.3	69.5952	-367.175	-1670.69	956.697	-373.623	-1719.6	1118.74	-404.358	-1647.36	534.592	-457.888	-1681.79	82.6578	-429.815	-1518.06	25.2363
206	0	-758.517	-1677.87	940.242	-753.135	-1711.7	1096.84	-722.226	-1638.82	537.05	-688.47	-1958.29	247.838	-697.878	-1930.61	75.6187	-366.208	-1662.55	956.958	-372.301	-1716.36	1115.83	-403.352	-1644.53	534.35	-457.895	-1681.78	82.6058	-429.691	-1518.18	25.3221
207	0	-757.809	-1668.03	941.729	-751.849	-1704.12	1097.77	-721.224	-1619.39	540.305	-687.261	-1937.29	251.299	-697.75	-1904.39	80.3993	-365.241	-1654.62	957.188	-371.294	-1711.63	1114.97	-402.492	-1642.02	534.232	-457.928	-1681.79	82.6504	-429.634	-1518.19	25.3498
208	0	-757.107	-1658.36	943.493	-750.733	-1698.46	1098.88	-720.373	-1600.3	543.887	-686.131	-1916.18	253.477	-698.773	-1878.66	83.4724	-364.35	-1646.71	957.393	-370.338	-1705.3	1114.75	-401.864	-1639.56	534.195	-458	-1681.78	82.6888	-429.624	-1518.21	25.3282
209	0	-756.411	-1648.8	945.519	-749.512	-1693.74	1100.2	-719.474	-1581.36	547.611	-684.898	-1894.69	254.322	-699.801	-1853.04	86.8075	-363.586	-1638.75	957.558	-369.061	-1697.57	1114.58	-401.381	-1637.07	534.128	-458.114	-1681.77	82.7143	-429.539	-1518.27	25.3289
210	0	-755.624	-1639.4	947.786	-748.396	-1689.64	1101.9	-718.617	-1562.64	551.2	-683.644	-1872.61	253.85	-700.714	-1827.74	87.7775	-362.983	-1630.79	957.826	-365.682	-1675.47	1116.51	-401.086	-1634.33	534.01	-458.223	-1681.76	82.7913	-429.507	-1518.36	25.2916
211	0	-754.894	-1630.24	950.32	-747.827	-1687.43	1104.04	-717.842	-1544.71	554.724	-682.326	-1849.93	252.269	-702.178	-1802.13	88.0984	-362.518	-1623	958.207	-365.277	-1668.8	1116.64	-400.788	-1631.56	533.906	-458.337	-1681.74	82.8495	-429.398	-1518.41	25.2598
212	0	-754.086	-1621.15	952.946	-745.439	-1680.57	1106.15	-717.163	-1527.84	558.19	-680.999	-1826.72	249.698	-703.269	-1775.69	87.2363	-362.069	-1615.48	958.664	-365.315	-1662.52	1117.01	-400.451	-1628.82	533.84	-458.472	-1681.64	82.9523	-429.354	-1518.36	25.14
213	0	-753.211	-1612.09	955.648	-742.871	-1673.32	1108.23	-715.701	-1508.71	560.412	-679.678	-1803.11	246.141	-704.121	-1748.23	85.7886	-361.626	-1608.16	959.147	-365.545	-1656.57	1117.5	-400.275	-1625.81	533.715	-457.389	-1683.64	84.2527	-429.118	-1518.52	25.1758
214	0	-752.479	-1602.94	958.218	-740.894	-1665.86	1109.97	-713.716	-1489.06	562.036	-678.412	-1779.29	241.719	-704.559	-1719.66	83.4272	-360.918	-1601.97	959.585	-365.412	-1650.48	1117.8	-400.156	-1622.84	533.635	-458.499	-1681.91	83.5957	-429.099	-1518.47	25.0213
215	0	-751.67	-1593.54	960.431	-739.483	-1657.83	1111.38	-712.903	-1474.78	564.839	-677.283	-1755.25	236.491	-705.447	-1689.83	81.1925	-360.134	-1595.53	959.667	-364.713	-1643.74	1117.63	-400.063	-1619.69	533.468	-458.679	-1681.62	83.7138	-429.347	-1518.09	24.6498
216	0	-750.935	-1583.92	962.282	-738.506	-1649.18	1112.53	-712.103	-1461.05	567.532	-676.199	-1730.71	230.421	-705.992	-1658.73	78.5265	-359.371	-1588.65	958.975	-363.412	-1636.38	1117.01	-399.91	-1616.55	533.38	-458.789	-1681.49	83.9354	-429.25	-1517.94	24.4654
217	0	-750.233	-1574.21	963.733	-737.73	-1639.95	1113.51	-711.09	-1447.49	570.011	-675.271	-1705.61	223.537	-706.506	-1626.82	75.6793	-358.64	-1581.69	957.884	-361.737	-1628.06	1116.09	-399.795	-1613.2	533.202	-458.861	-1681.2	84.1218	-429.113	-1517.79	24.3739
218	0	-749.567	-1564.36	964.984	-736.97	-1630.5	1114.39	-709.96	-1434.13	572.109	-674.501	-1679.89	215.836	-706.465	-1593.85	72.2562	-357.946	-1574.58	956.591	-360.184	-1619.62	1114.93	-399.692	-1609.99	533.043	-458.964	-1680.86	84.2594	-428.922	-1517.73	24.3545
219	0	-749.059	-1554.61	966.127	-736.134	-1621.14	1115.17	-709.086	-1421.26	573.916	-673.819	-1653.5	207.485	-706.358	-1560.47	68.7168	-357.41	-1567.57	955.192	-358.89	-1611.36	1113.67	-399.827	-1606.82	532.704	-459.151	-1680.7	84.4243	-428.862	-1517.63	24.2896
220	0	-748.467	-1544.85	967.088	-735.056	-1611.8	1115.86	-707.85	-1408.42	575.193	-673.142	-1626.51	198.592	-706.099	-1526.41	64.7875	-356.897	-1560.64	953.981	-357.924	-1603.41	1112.46	-400.154	-1603.9	532.288	-459.418	-1680.71	84.5999	-428.966	-1517.57	24.1157
221	0	-747.917	-1535.45	968.131	-733.847	-1602.95	1116.57	-706.787	-1395.71	575.948	-672.493	-1599	189.32	-705.98	-1492.2	61.2119	-356.426	-1554.07	952.853	-357.116	-1595.8	1111.43	-400.378	-1601.06	531.811	-459.641	-1680.66	84.7376	-428.987	-1517.51	23.9673
222	0	-747.33	-1526.26	969.279	-732.499	-1594.39	1117.28	-706.563	-1386.25	576.888	-671.777	-1570.96	179.766	-706.157	-1457.71	57.8651	-356.073	-1546.74	951.918	-356.481	-1588.22	1110.58	-400.442	-1598.41	531.518	-459.753	-1680.48	84.7991	-428.821	-1517.48	23.8375
223	0	-746.785	-1517.36	970.327	-731.359	-1586.09	1117.93	-707.082	-1380.24	577.688	-671.01	-1542.48	170.256	-706.423	-1422.96	54.8377	-355.544	-1539.79	951.348	-355.689	-1580.56	1109.76	-400.485	-1595.69	531.294	-459.883	-1680.27	84.9178	-428.566	-1517.39	23.778
224	0	-746.374	-1508.72	971.041	-730.364	-1577.56	1118.38	-706.541	-1370.44	576.967	-670.182	-1513.54	160.929	-706.827	-1388.16	52.413	-355.367	-1532.53	950.676	-355.087	-1572.63	1108.99	-400.474	-1593.2	531.216	-460.018	-1680.14	85.1146	-428.517	-1517.16	23.5574
225	0	-745.987	-1499.98	971.326	-729.648	-1568.79	1118.62	-705.901	-1361.35	575.686	-669.317	-1484.15	151.929	-707.4	-1353.4	50.6112	-355.215	-1525.18	949.573	-354.531	-1564.53	1108.11	-400.452	-1590.63	531.112	-460.137	-1680.06	85.3759	-428.457	-1517.15	23.5104
226	0	-745.645	-1491.36	971.288	-729.12	-1559.78	1118.61	-705.085	-1353.42	574.003	-668.467	-1454.64	143.51	-707.948	-1318.93	49.5934	-354.908	-1517.7	948.666	-353.98	-1556.3	1107.08	-400.384	-1587.91	530.959	-460.124	-1679.84	85.6192	-428.297	-1517.14	23.522
227	0	-745.427	-1482.7	970.763	-728.658	-1550.59	1118.37	-704.53	-1346.37	571.984	-667.754	-1424.85	135.733	-708.346	-1284.69	49.1288	-354.724	-1510.18	947.272	-353.409	-1547.69	1105.99	-400.2	-1585.13	530.865	-460.082	-1679.52	85.8965	-428.16	-1517.09	23.3779
228	0	-745.269	-1474.12	969.943	-728.279	-1541.25	1118.01	-703.874	-1339.91	569.61	-667.297	-1394.91	128.789	-708.181	-1250.59	49.1396	-354.136	-1502.87	946.334	-352.884	-1538.99	1104.97	-400.042	-1581.94	530.77	-460.023	-1679.18	86.2565	-428.069	-1516.92	23.1325
229	0	-745.274	-1465.6	968.992	-727.898	-1532.06	1117.54	-703.304	-1333.75	566.938	-667.178	-1364.8	122.827	-707.267	-1216.72	49.634	-353.712	-1495.62	945.264	-352.503	-1530.24	1104.01	-399.901	-1578.53	530.658	-460.02	-1678.85	86.6777	-427.985	-1516.86	23.0255
230	0	-745.225	-1457.1	967.947	-727.411	-1522.86	1117.01	-702.891	-1327.95	564.171	-667.287	-1334.75	118.054	-705.491	-1183.13	50.5782	-353.593	-1487.69	944.189	-352.251	-1521.57	1103.11	-399.871	-1574.83	530.527	-460.066	-1678.49	87.1642	-428.003	-1516.67	22.8939
231	0	-745.061	-1448.59	967.033	-726.91	-1513.69	1116.38	-702.522	-1322.4	561.079	-667.477	-1304.94	114.526	-702.612	-1149.89	51.9176	-353.36	-1479.74	943.244	-352.015	-1513.03	1102.34	-399.892	-1570.83	530.435	-460.184	-1678.04	87.7518	-427.998	-1516.57	22.8282
232	0	-744.856	-1439.97	966.11	-726.504	-1504.61	1115.7	-702.354	-1317.18	558.14	-667.61	-1275.8	112.281	-698.772	-1117.61	53.8063	-353.855	-1470.05	941.787	-351.879	-1504.53	1101.39	-400.036	-1566.62	530.217	-460.309	-1677.57	88.3695	-427.993	-1516.47	22.7384
233	0	-744.685	-1431.3	965.175	-726.12	-1495.31	1114.92	-701.765	-1311.7	555.306	-667.71	-1247.78	111.153	-694.076	-1086.59	56.1268	-354.097	-1461.01	940.399	-351.736	-1495.85	1100.36	-400.273	-1562.14	529.921	-460.479	-1677.06	89.0282	-428.019	-1516.34	22.6258
234	0	-744.426	-1422.52	964.102	-725.943	-1485.98	1114.03	-701.074	-1306	552.69	-667.7	-1221.42	110.812	-689.072	-1057.41	58.5485	-353.31	-1454.65	939.758	-351.639	-1486.99	1099.13	-400.533	-1557.46	529.698	-460.651	-1676.54	89.8342	-428.034	-1516.24	22.5368
235	0	-744.226	-1413.56	962.864	-725.946	-1476.61	1113.07	-700.089	-1299.99	550.247	-667.685	-1197.21	110.937	-684.109	-1030.53	61.163	-352.739	-1447.91	938.95	-351.599	-1477.99	1097.8	-400.764	-1552.65	529.566	-460.803	-1675.94	90.6999	-428.075	-1516.15	22.4855
236	0	-744.146	-1404.55	961.439	-725.992	-1467.32	1112.01	-699.077	-1293.84	547.964	-667.547	-1175.49	111.349	-679.501	-1006.42	64.2536	-352.75	-1439.51	937.831	-351.68	-1469.05	1096.46	-400.969	-1547.67	529.429	-461.087	-1675.36	91.6352	-428.118	-1516.07	22.5152
237	0	-744.191	-1395.39	959.967	-726.134	-1458.01	1110.82	-698.151	-1287.34	545.699	-667.128	-1156.41	111.706	-675.393	-985.145	67.744	-352.871	-1430.89	936.618	-351.835	-1460.04	1095.16	-401.36	-1542.27	529.294	-461.34	-1674.6	92.8008	-428.134	-1516.19	22.6644
238	0	-744.302	-1386.02	958.426	-726.332	-1448.6	1109.53	-697.213	-1279.86	543.705	-666.234	-1140.16	111.764	-672	-967.1	71.6092	-353.085	-1421.84	935.202	-351.946	-1450.81	1093.8	-401.637	-1536.69	529.048	-461.518	-1673.82	94.0153	-428.371	-1515.75	22.3206
239	0	-744.393	-1376.39	956.88	-726.633	-1439.12	1108.19	-696.601	-1271.39	542.062	-664.671	-1126.81	111.22	-669.486	-952.51	75.5497	-353.225	-1413.04	933.98	-352.054	-1441.5	1092.48	-401.93	-1530.64	528.788	-461.629	-1672.87	95.319	-428.435	-1515.48	22.206
240	0	-744.546	-1366.58	955.565	-726.939	-1429.36	1106.83	-695.795	-1261.68	540.769	-662.677	-1116.42	109.888	-667.672	-941.28	78.9153	-353.455	-1404.08	932.636	-352.271	-1431.96	1091.11	-402.09	-1524.17	528.449	-461.63	-1671.69	96.7137	-428.475	-1515.14	22.1108
241	0	-744.68	-1356.66	954.388	-727.268	-1419.54	1105.54	-694.984	-1250.91	539.76	-660.363	-1108.41	107.849	-666.434	-932.988	81.0101	-353.668	-1395.01	931.43	-352.51	-1422.66	1089.8	-402.201	-1517.39	528.124	-461.559	-1670.39	98.187	-428.508	-1514.84	22.0355
242	0	-744.712	-1346.43	953.346	-727.578	-1409.6	1104.29	-694.2	-1239.37	539.106	-658.062	-1102.37	105.364	-665.457	-927.072	81.1574	-353.644	-1386.96	930.647	-352.941	-1413.37	1088.63	-402.373	-1510.15	527.748	-461.51	-1669.07	99.9062	-428.59	-1514.52	21.9272
243	0	-744.892	-1336.23	952.441	-727.846	-1399.47	1103.11	-693.514	-1227.31	538.518	-655.698	-1097.89	103.33	-664.261	-923.249	79.6161	-353.881	-1378.26	929.702	-353.47	-1404.12	1087.5	-402.354	-1503.05	527.529	-461.312	-1667.66	101.699	-428.643	-1514.26	21.769
244	0	-744.867	-1325.05	951.576	-728.265	-1389.23	1102.02	-692.654	-1215	537.964	-653.341	-1094.49	102.763	-662.559	-921.005	75.6444	-354.3	-1369.03	928.82	-354.087	-1394.8	1086.43	-401.438	-1497.49	527.865	-461.044	-1666.13	103.638	-428.659	-1513.95	21.5199
245	0	-744.886	-1313.9	950.814	-728.621	-1378.64	1101.15	-691.979	-1203.11	537.762	-650.677	-1091.62	101.269	-660.39	-919.006	70.1878	-354.676	-1359.8	928.06	-354.707	-1385.38	1085.4	-401.655	-1489.34	527.627	-460.588	-1664.38	105.844	-428.492	-1513.65	21.3904
246	0	-745.273	-1303.22	950.258	-729.009	-1367.88	1100.46	-690.884	-1191.06	537.421	-647.831	-1088.96	99.5758	-657.355	-917.307	65.5469	-355.123	-1350.07	927.312	-355.297	-1375.66	1084.35	-401.886	-1480.42	527.218	-460.046	-1662.39	108.194	-428.502	-1513.22	21.1744
247	0	-745.581	-1292.41	949.967	-729.463	-1356.95	1099.99	-690.154	-1179.7	537.36	-645.333	-1085.95	98.8532	-654.112	-915.078	62.3245	-355.513	-1340.59	926.759	-356.06	-1365.91	1083.4	-402.132	-1471.31	527.064	-459.492	-1660.2	110.918	-428.423	-1513.09	20.8694
248	0	-746.041	-1281.67	949.845	-729.96	-1345.87	1099.76	-688.935	-1168.18	537.118	-643.739	-1082.33	98.112	-650.567	-912.656	59.4561	-356.157	-1330.5	926.141	-356.764	-1355.95	1082.46	-402.331	-1461.46	526.808	-458.827	-1657.71	113.916	-428.253	-1512.7	20.6418
249	0	-746.446	-1270.28	949.974	-730.466	-1334.95	1099.76	-688.188	-1156.85	537.273	-642.968	-1078.26	97.6069	-647.62	-909.838	55.5075	-356.591	-1320.43	925.663	-357.466	-1345.98	1081.62	-402.435	-1450.91	526.655	-458.06	-1654.85	117.24	-427.994	-1512.42	20.4316
250	0	-746.555	-1258.14	950.367	-730.934	-1324.2	1100.05	-687.917	-1145.42	538.008	-642.612	-1074.94	96.9686	-645.144	-907.614	51.8464	-357.311	-1309.26	925.139	-358.079	-1335.68	1080.93	-402.46	-1439.54	526.509	-457.064	-1651.37	120.855	-427.788	-1512.03	20.1807
251	0	-746.397	-1245.82	951.053	-731.349	-1313.68	1100.66	-688.058	-1133.61	538.865	-642.46	-1072.02	96.6995	-644.173	-906.103	49.3175	-358.109	-1297.8	924.823	-358.756	-1325.48	1080.47	-402.431	-1427.12	526.282	-456.079	-1647.54	124.993	-427.36	-1511.55	20.0462
252	0	-746.285	-1233.72	952.026	-731.778	-1303.27	1101.56	-688.786	-1122.16	539.877	-642.503	-1069.77	96.4396	-644.105	-905.068	47.0308	-358.424	-1287.7	925.045	-359.405	-1315.33	1080.16	-402.251	-1413.82	525.99	-454.994	-1643.05	129.46	-427.213	-1510.91	19.7947
253	0	-746.326	-1222.12	953.187	-732.144	-1292.84	1102.68	-688.6	-1110.79	540.513	-642.91	-1067.98	95.9859	-644.376	-904.062	44.5005	-359.005	-1277.01	925.226	-359.934	-1305.05	1080.12	-402	-1399.43	525.542	-453.851	-1637.94	134.386	-426.911	-1510.29	19.8407
254	0	-746.664	-1211.1	954.279	-732.745	-1283.1	1103.76	-689.433	-1101.05	540.78	-643.401	-1066.32	95.5477	-644.518	-903.199	42.2555	-359.575	-1266.05	925.498	-360.432	-1294.64	1080.23	-401.455	-1383.77	524.827	-452.708	-1632.06	139.753	-426.249	-1509.94	20.2358
255	0	-747.184	-1200.49	955.286	-733.039	-1272.14	1105.16	-690.158	-1092.6	540.538	-643.829	-1064.39	94.8942	-644.329	-901.988	39.9971	-358.964	-1258.71	926.899	-360.915	-1284.31	1080.47	-400.609	-1366.93	523.958	-451.567	-1625.39	145.748	-425.726	-1509.3	20.7084
256	0	-747.723	-1190.17	956.021	-733.448	-1261.27	1106.4	-690.525	-1085.33	539.865	-643.895	-1062.39	94.1441	-643.933	-900.948	38.8361	-359.92	-1247.2	927.185	-361.401	-1273.88	1080.8	-399.493	-1348.87	523.005	-450.359	-1617.72	152.43	-425.243	-1508.18	21.5915
257	0	-748.318	-1180.02	956.587	-733.365	-1248.01	1107.51	-690.587	-1079.31	539.146	-643.741	-1061.21	93.5984	-643.736	-900.275	38.2978	-361.002	-1235.21	927.5	-361.996	-1263.58	1081.2	-397.947	-1329.77	521.99	-448.932	-1608.81	159.696	-424.927	-1506.81	22.5006
258	0	-748.982	-1170.13	957.12	-733.481	-1235.65	1108.79	-690.487	-1074.09	538.459	-643.421	-1060.76	93.3344	-643.599	-899.742	37.8145	-362.065	-1223.34	927.888	-362.651	-1253.52	1081.61	-396.155	-1309.8	521.011	-447.406	-1598.68	167.414	-424.673	-1504.76	23.7442
259	0	-749.678	-1160.42	957.639	-733.841	-1224.66	1110.04	-690.336	-1069.24	538.014	-642.876	-1060.17	93.035	-643.535	-899.356	37.4711	-363.094	-1211.49	928.298	-363.208	-1243.74	1082.04	-394.43	-1288.94	519.852	-445.682	-1586.9	175.837	-424.107	-1502.34	25.8727
260	0	-750.55	-1151.47	958.202	-734.387	-1215.14	1111.25	-690.318	-1064.86	537.685	-642.428	-1059.78	92.8389	-643.489	-899.091	37.2112	-364.018	-1199.93	928.656	-363.718	-1234.17	1082.36	-392.881	-1267.23	518.659	-443.558	-1573.51	184.577	-423.869	-1498.57	28.1299
261	0	-751.406	-1142.96	958.986	-736.135	-1211.1	1112.63	-690.483	-1061.28	537.673	-642.242	-1059.69	92.7677	-643.593	-899.117	37.1002	-364.796	-1188.72	929.063	-364.068	-1224.71	1082.57	-391.311	-1244.55	517.457	-441.044	-1558.15	193.602	-423.287	-1494.15	31.2806
262	0	-752.273	-1134.72	959.979	-736.505	-1202.56	1113.88	-690.808	-1058.31	537.68	-642.179	-1059.63	92.6659	-643.602	-898.826	36.8263	-365.435	-1177.75	929.463	-364.274	-1215.75	1082.61	-389.656	-1221.42	516.461	-438.316	-1540.93	202.573	-422.617	-1488.63	35.0919
263	0	-752.927	-1126.75	961.211	-736.38	-1193.36	1115.22	-691.228	-1055.62	537.692	-642.124	-1059.56	92.5603	-643.836	-898.96	36.8222	-366.044	-1167.21	929.847	-364.437	-1207.13	1082.5	-388.057	-1198.2	515.969	-435.443	-1522.19	210.838	-422.225	-1481.81	39.2675
264	0	-753.586	-1119.3	962.458	-736.187	-1184.54	1116.66	-691.628	-1052.97	537.819	-642.147	-1059.42	92.4089	-644	-898.982	36.7551	-366.546	-1156.95	930.157	-364.468	-1199.02	1082.4	-386.676	-1175.07	516.275	-432.402	-1502.46	218.093	-421.909	-1474.18	43.4437
265	0	-754.099	-1112.15	963.651	-736.096	-1176.26	1118.16	-691.905	-1049.94	537.774	-642.187	-1059.31	92.2724	-644.298	-899.129	36.7779	-366.957	-1147.21	930.668	-364.549	-1191.36	1082.58	-385.437	-1152.29	517.471	-429.23	-1482.21	224.59	-421.881	-1465.72	47.2401
266	0	-754.522	-1104.81	964.629	-736.135	-1168.09	1119.52	-692.217	-1047.02	537.801	-642.282	-1059.18	92.145	-644.188	-898.736	36.5571	-367.137	-1137.88	931.416	-364.615	-1183.8	1083.02	-384.412	-1129.68	519.126	-426.1	-1462.05	230.254	-421.565	-1454.57	50.9109
267	0	-754.656	-1097.1	965.527	-736.477	-1159.39	1120.81	-692.472	-1044.21	537.82	-642.299	-1059.06	92.0787	-644.373	-898.932	36.6084	-367.206	-1129.02	932.497	-364.306	-1176.05	1083.79	-383.492	-1107.58	521.477	-423.568	-1442.2	235.615	-420.556	-1437.89	56.0752
268	0	-754.655	-1088.7	965.977	-737.404	-1149.68	1121.83	-692.554	-1041.49	537.777	-641.789	-1058.28	91.8674	-644.492	-898.967	36.5776	-367.093	-1120.18	933.498	-363.484	-1167.39	1084.86	-383.068	-1086.14	524.309	-421.466	-1421.74	241.043	-418.859	-1416.1	61.078
269	0	-754.488	-1079.83	966.063	-738.734	-1139.18	1122.39	-692.396	-1039.18	537.742	-642.193	-1058.76	91.9808	-644.553	-899.012	36.5897	-366.701	-1111.33	934.463	-362.454	-1157.83	1085.97	-383.115	-1065.56	527.595	-419.946	-1400.89	245.179	-416.83	-1389.93	65.1721
270	0	-754.404	-1071.19	965.81	-740.264	-1128.48	1122.56	-692.256	-1037.4	537.837	-642.093	-1058.75	92.0733	-644.559	-899.037	36.5964	-366.135	-1102.27	935.467	-361.422	-1147.76	1087.26	-383.277	-1045.6	531.364	-418.668	-1379.21	248.322	-414.384	-1361.53	68.7555
271	0	-754.341	-1062.7	965.332	-741.898	-1118.05	1122.53	-691.872	-1035.95	538	-641.799	-1058.64	92.0872	-644.411	-898.705	36.4372	-365.435	-1093.37	936.626	-360.682	-1137.92	1088.84	-383.639	-1025.94	535.54	-417.667	-1356.99	250.216	-411.798	-1332	71.3777
272	0	-754.341	-1054.82	964.974	-743.239	-1107.92	1122.55	-691.688	-1034.79	538.139	-641.613	-1058.68	92.153	-644.482	-898.965	36.568	-364.567	-1085.25	938.231	-360.324	-1128.32	1090.71	-384.155	-1006.74	539.748	-416.9	-1334.55	250.729	-408.836	-1302.28	73.2192
273	0	-754.201	-1047.31	964.745	-744.199	-1098.18	1122.74	-691.569	-1033.83	538.314	-641.296	-1058.59	92.2093	-644.471	-899.046	36.6193	-363.438	-1077.48	940.422	-360.389	-1118.94	1093.07	-384.559	-988.075	544.122	-416.145	-1311.67	249.973	-405.464	-1272.66	74.0744
274	0	-754.442	-1041.57	964.823	-744.715	-1089.1	1123.27	-691.456	-1032.8	538.531	-640.366	-1057.91	91.715	-644.493	-899.128	36.7018	-364.312	-1063.51	941.695	-360.673	-1109.61	1095.9	-384.761	-969.58	548.336	-415.459	-1288.26	248.099	-401.715	-1242.8	74.2902
275	0	-754.182	-1034.21	964.81	-744.723	-1080.35	1123.98	-691.389	-1031.45	538.692	-640.166	-1057.86	91.785	-644.585	-899.198	36.77	-364.934	-1050.17	943.649	-361.227	-1100.57	1098.98	-385.181	-951.851	552.5	-414.948	-1264.49	245.018	-397.892	-1212.51	73.8013
276	0	-753.765	-1026.8	964.792	-744.672	-1072.13	1124.66	-691.429	-1029.94	538.854	-640.07	-1057.88	91.8859	-644.622	-899.237	36.7833	-364.9	-1040.12	946.462	-361.886	-1092.06	1102	-385.77	-934.872	556.423	-414.585	-1240.32	240.915	-394.229	-1181.11	72.6474
277	0	-753.565	-1020.08	964.74	-744.413	-1064.01	1125.16	-691.427	-1028.12	538.947	-640.058	-1057.93	91.9313	-644.691	-899.256	36.8014	-364.285	-1031.99	949.388	-362.509	-1083.71	1104.69	-386.465	-918.662	559.984	-414.322	-1215.75	235.8	-390.312	-1149.31	71.4086
278	0	-753.303	-1013.26	964.58	-744.37	-1056.31	1125.42	-691.478	-1026.08	539.024	-640.011	-1057.94	91.9933	-644.693	-899.22	36.7142	-363.818	-1023.35	952.038	-362.955	-1075.35	1106.99	-387.067	-903.187	563.296	-413.995	-1190.68	229.712	-386.333	-1116.23	69.8441
279	0	-753.073	-1006.56	964.302	-744.386	-1048.8	1125.39	-691.488	-1023.8	539.038	-639.964	-1057.81	92.0222	-644.748	-899.227	36.6336	-363.218	-1014.71	954.474	-363.291	-1066.87	1108.98	-387.624	-888.594	566.412	-413.722	-1164.97	222.72	-382.291	-1083.16	68.4316
280	0	-752.791	-999.529	963.932	-744.572	-1041.28	1125.15	-691.508	-1021.56	539.002	-639.918	-1057.76	92.0783	-644.778	-899.114	36.4388	-362.871	-1005.47	956.507	-363.508	-1058.12	1110.76	-388.028	-874.946	569.452	-413.441	-1138.62	214.841	-378.672	-1048.53	66.6542
281	0	-752.605	-992.606	963.459	-744.899	-1033.48	1124.72	-691.608	-1019.3	539.003	-639.876	-1057.65	92.2026	-644.833	-899.047	36.2291	-362.401	-996.316	958.357	-363.562	-1048.98	1112.38	-388.313	-862.029	572.154	-413.037	-1111.83	206.483	-375.346	-1013.48	64.7741
282	0	-752.371	-985.443	962.87	-745.332	-1025.65	1124.15	-691.513	-1017.07	539.005	-639.691	-1057.44	92.3024	-644.852	-898.918	35.961	-362.027	-986.887	959.981	-363.746	-1039.56	1113.79	-388.448	-849.961	574.516	-412.44	-1084.14	197.232	-372.062	-978.14	62.4721
283	0	-752.174	-978.197	962.23	-745.647	-1017.77	1123.59	-691.362	-1014.77	539.092	-639.432	-1057.14	92.3348	-644.818	-898.775	35.6755	-361.78	-977.102	961.303	-363.983	-1030.22	1115.01	-388.549	-838.702	576.453	-411.861	-1056.13	187.674	-368.933	-942.778	59.8772
284	0	-752.073	-970.863	961.5	-745.929	-1009.68	1122.91	-691.038	-1012.14	538.868	-639.343	-1057.07	92.4993	-644.842	-898.711	35.4211	-361.542	-967.615	962.345	-364.279	-1020.99	1115.85	-388.576	-828.207	577.797	-411.333	-1027.49	177.708	-365.891	-907.225	57.1037
285	0	-751.941	-963.645	960.74	-746.224	-1001.73	1122.07	-690.805	-1009.46	538.893	-639.2	-1056.84	92.5746	-644.867	-898.43	35.1284	-361.09	-958.371	963.196	-364.292	-1011.5	1116.43	-388.353	-818.448	578.593	-410.652	-998.148	167.67	-362.989	-871.251	54.5272
286	0	-751.767	-956.11	959.877	-746.559	-993.811	1121.12	-690.659	-1006.71	538.742	-638.942	-1056.5	92.6077	-644.793	-898.013	34.7809	-360.707	-949.032	963.772	-364.402	-1002.14	1116.7	-387.865	-809.349	578.676	-410.025	-968.011	157.675	-359.824	-835.428	52.8371
287	0	-751.661	-948.781	959.097	-746.915	-985.948	1120.1	-690.544	-1003.91	538.7	-638.838	-1056.24	92.7604	-644.802	-897.845	34.5936	-360.224	-940.027	964.171	-364.447	-992.653	1116.73	-387.327	-800.997	578.093	-409.48	-937.429	148.106	-356.161	-800.401	52.0697
288	0	-751.675	-941.516	958.316	-747.168	-977.983	1119.02	-690.805	-1001.26	538.683	-638.757	-1056.02	92.957	-644.695	-897.479	34.2596	-359.826	-931.431	964.51	-364.326	-983.384	1116.59	-386.786	-793.504	576.749	-409.076	-906.05	138.929	-353.839	-764.456	50.9574
289	0	-751.642	-934.006	957.479	-747.396	-970.051	1118.05	-690.558	-998.221	538.689	-638.691	-1055.84	93.0846	-644.813	-897.488	34.209	-359.463	-922.832	964.387	-364.345	-974.162	1116.26	-386.182	-786.677	574.733	-408.536	-874.489	130.488	-351.806	-728.734	49.7762
290	0	-751.603	-926.492	956.718	-747.381	-962.067	1117.28	-690.585	-995.182	538.644	-638.562	-1055.62	93.2263	-644.849	-897.363	34.0666	-359.2	-913.825	963.982	-364.353	-964.645	1115.87	-385.342	-780.363	572.324	-407.746	-842.447	123.091	-350.201	-693.256	48.8447
291	0	-751.7	-918.915	955.944	-747.16	-953.931	1116.55	-690.555	-991.918	538.557	-638.405	-1055.33	93.4436	-644.885	-897.27	33.9586	-358.706	-904.968	963.451	-364.444	-954.758	1115.44	-384.212	-774.48	569.496	-406.845	-809.928	116.885	-349.235	-657.976	48.1877
292	0	-751.686	-911.315	955.159	-746.821	-945.711	1115.85	-690.483	-988.285	538.306	-638.256	-1055.07	93.6517	-644.962	-897.412	33.9264	-358.391	-896.238	962.559	-364.534	-944.964	1114.79	-383.008	-768.974	566.39	-405.994	-777.551	112.279	-348.794	-623.145	48.5072
293	0	-751.723	-903.371	954.192	-746.573	-937.158	1115.02	-690.38	-984.581	538.172	-638.069	-1054.8	93.9994	-644.993	-897.344	33.8161	-358.014	-887.381	961.394	-364.487	-934.859	1114.02	-381.687	-763.849	563.291	-405.022	-745.542	109.467	-348.714	-589.47	50.178
294	0	-751.808	-895.321	953.21	-746.408	-928.301	1114	-690.247	-980.642	538.058	-637.841	-1054.34	94.2235	-644.908	-897.114	33.7062	-357.804	-878.268	960.055	-364.434	-924.542	1113.01	-380.284	-758.72	560.102	-404.27	-714.171	108.065	-351.469	-554.722	51.8604
295	0	-751.967	-887.176	952.057	-746.256	-919.191	1112.85	-689.735	-976.046	537.742	-637.631	-1054.02	94.6113	-644.925	-896.963	33.6397	-357.58	-868.949	958.347	-364.088	-913.913	1111.89	-379.208	-753.671	556.891	-403.582	-684.558	107.79	-353.848	-522.755	55.9367
296	0	-751.877	-878.423	950.743	-746.223	-909.792	1111.48	-689.53	-971.407	537.414	-637.423	-1053.56	95.0457	-644.945	-896.891	33.5871	-357.243	-859.508	956.663	-363.835	-903.133	1110.74	-378.398	-748.007	553.793	-403.227	-656.917	108.011	-356.903	-492.247	61.5238
297	0	-751.672	-869.441	949.412	-746.052	-900.262	1109.98	-689.456	-966.681	537.17	-637.235	-1053.06	95.4412	-644.928	-896.743	33.4686	-356.744	-849.896	955.029	-363.43	-892.415	1109.48	-377.818	-741.678	551.105	-402.967	-631.612	108.423	-362.13	-461.677	68.1108
298	0	-751.555	-860.238	947.89	-745.997	-890.686	1108.46	-689.151	-961.373	536.677	-637.029	-1052.46	95.7767	-644.907	-896.64	33.3412	-356.141	-840.579	953.321	-363.008	-881.806	1108.25	-377.512	-734.927	548.586	-402.853	-608.374	108.867	-366.552	-434.446	76.9009
299	0	-751.184	-850.852	946.301	-745.819	-880.846	1106.8	-688.89	-955.961	536.286	-636.865	-1051.98	96.3131	-644.841	-896.402	33.237	-355.512	-830.745	951.725	-362.48	-871.149	1107.07	-377.49	-727.949	546.124	-402.926	-587.141	109.751	-370.8	-409.979	86.5774
300	0	-750.728	-841.325	944.686	-745.136	-870.751	1105.28	-688.273	-949.844	535.618	-636.747	-1051.28	96.7972	-644.747	-896.203	33.1135	-354.763	-821.136	950.608	-362.002	-860.868	1106.06	-377.695	-720.508	543.841	-403.32	-568.544	110.499	-374.85	-389.097	96.1947
301	0	-750.208	-831.724	942.944	-744.575	-860.57	1103.61	-689.025	-945.13	535.581	-636.546	-1050.55	97.3435	-644.666	-896.016	32.9658	-354.194	-810.576	949.3	-361.578	-850.806	1105.12	-378.119	-712.086	541.963	-404.617	-552.627	110.87	-377.943	-372.33	104.004
302	0	-749.582	-821.881	941.126	-744.05	-850.473	1101.8	-688.502	-938.884	535.053	-636.222	-1049.72	98.0913	-644.519	-895.725	32.7222	-353.458	-800.588	948.636	-361.087	-840.822	1104.4	-378.576	-701.988	541.066	-406.34	-539.868	110.591	-379.821	-359.638	108.538
303	0	-748.885	-811.991	939.406	-743.451	-840.249	1100.03	-688.065	-932.395	534.573	-635.97	-1048.86	98.9742	-644.381	-895.444	32.5696	-352.884	-790.158	947.92	-360.744	-831.067	1103.59	-379.155	-689.903	540.637	-408.628	-529.982	109.479	-380.938	-350.25	108.612
304	0	-748.075	-801.911	937.722	-742.883	-829.959	1098.22	-686.864	-925.385	533.893	-635.6	-1047.92	99.9398	-644.241	-895.156	32.3784	-352.216	-779.483	947.156	-360.354	-821.48	1102.73	-379.973	-676.476	540.548	-411.014	-522.43	107.709	-381.147	-343.731	105.023
305	0	-747.39	-791.949	936.149	-742.275	-819.517	1096.55	-686.326	-918.72	533.688	-635.244	-1046.85	101.295	-644.286	-894.799	32.0962	-351.314	-769.1	946.462	-359.851	-811.607	1101.78	-380.919	-662.584	540.646	-413.643	-517.026	105.512	-381.314	-339.59	99.1274
306	0	-746.644	-782.425	934.627	-741.581	-808.926	1094.92	-684.983	-911.308	533.427	-634.876	-1045.53	102.589	-644.297	-894.487	31.9189	-350.337	-758.566	945.685	-359.226	-801.597	1100.77	-381.947	-648.688	540.658	-416.332	-513.259	103.915	-381.77	-336.646	93.3065
307	0	-745.67	-772.229	933.304	-740.784	-798.289	1093.43	-684.397	-904.449	533.001	-634.548	-1044.14	104.195	-644.362	-894.083	31.7519	-349.417	-747.74	944.83	-358.483	-791.246	1099.65	-382.888	-635.17	540.537	-418.884	-510.504	102.91	-382.646	-334.961	88.5345
308	0	-744.758	-762.362	932.252	-739.773	-787.6	1092.04	-683.283	-896.799	533.009	-634.214	-1042.63	106.115	-644.37	-893.621	31.618	-348.484	-736.254	944.046	-357.622	-780.593	1098.65	-383.908	-622.235	540.356	-421.654	-507.117	100.616	-384.207	-332.593	84.6382
309	0	-743.738	-752.397	931.341	-738.815	-777.332	1090.81	-682.233	-888.685	532.928	-634.004	-1040.91	108.282	-644.543	-893.349	31.389	-347.611	-724.236	943.512	-356.744	-769.664	1097.86	-384.832	-610.06	539.9	-424.137	-503.328	99.4611	-386.366	-329.888	81.3302
310	0	-742.689	-742.374	930.661	-737.718	-766.919	1089.81	-681.077	-880.084	533.155	-633.896	-1038.94	110.789	-644.664	-892.489	31.3838	-346.888	-711.49	943.331	-355.9	-758.439	1097.56	-385.589	-599.023	539.377	-426.001	-498.604	98.0494	-389.289	-326.271	76.8523
311	0	-742.196	-733.309	930.522	-736.514	-756.86	1088.89	-679.741	-870.801	533.435	-633.852	-1036.7	113.704	-645.014	-892.119	31.2365	-346.32	-698.459	943.667	-355.219	-747.323	1097.72	-386.057	-588.844	539.063	-426.697	-493.342	96.8503	-392.445	-321.848	71.3422
312	0	-741.121	-723.421	930.329	-735.415	-746.585	1088.27	-678.964	-860.735	533.608	-633.906	-1034.03	116.918	-645.272	-891.521	31.1457	-345.742	-685.54	944.438	-354.781	-734.645	1098.75	-385.766	-578.576	539.098	-426.083	-488.844	95.7573	-394.336	-318.022	65.9738
313	0	-739.937	-712.686	930.162	-734.399	-736.09	1087.84	-677.855	-849.533	534.114	-633.969	-1030.91	120.517	-645.596	-890.758	31.1338	-345.075	-672.759	945.592	-354.182	-721.867	1100.36	-384.804	-568.028	539.739	-425.053	-485.56	95.1158	-394.855	-315.518	61.1379
314	0	-738.662	-701.57	930.122	-733.673	-725.295	1087.78	-676.674	-837.249	534.231	-634.067	-1027.23	124.466	-645.94	-890.053	31.1373	-344.451	-660.346	946.973	-352.517	-707.202	1102.52	-383.366	-557.116	540.715	-424.044	-482.976	94.4264	-394.191	-313.815	56.3754
315	0	-737.314	-690.932	930.43	-732.833	-713.965	1087.64	-675.795	-824.014	534.203	-634.258	-1023.05	128.885	-646.328	-889.25	31.247	-343.65	-648.657	948.664	-351.676	-694.161	1104.6	-381.735	-546.712	541.801	-422.781	-481.31	93.8438	-393.317	-312.426	52.1914
316	0	-736.101	-679.252	930.83	-732.481	-702.61	1088.4	-675.1	-809.729	534.299	-634.525	-1018.28	133.753	-646.709	-888.477	31.3821	-342.479	-637.411	950.504	-351.14	-682.108	1106.75	-379.943	-537.155	542.881	-421.737	-479.711	93.1976	-392.878	-311.337	49.0111
317	0	-734.769	-667.326	931.44	-731.718	-690.595	1089.16	-674.606	-794.098	534.369	-634.842	-1012.94	139.053	-647.013	-887.574	31.5314	-341.26	-626.537	952.393	-350.619	-670.745	1108.93	-378.281	-528.439	543.889	-420.937	-478.324	92.7797	-392.714	-310.499	46.4375
318	0	-733.404	-655.079	932.341	-730.825	-678.426	1090.2	-674.411	-777.408	534.445	-635.24	-1006.92	144.859	-647.359	-886.416	31.7636	-339.911	-615.651	954.279	-349.778	-659.591	1111	-376.676	-520.608	544.721	-420.067	-477.426	92.786	-392.503	-309.768	44.1475
319	0	-732.006	-642.582	933.373	-729.73	-666.151	1091.54	-674.776	-759.862	534.516	-635.709	-999.962	151.249	-647.665	-885.249	32.3031	-338.442	-604.735	956.07	-348.564	-648.645	1112.88	-375.199	-513.613	545.179	-419.339	-476.66	92.7417	-392.169	-308.899	42.5448
320	0	-730.465	-629.982	934.579	-728.416	-654.056	1093.07	-675.49	-741.182	534.449	-636.349	-991.868	158.237	-648.041	-883.631	32.8819	-336.781	-593.989	957.684	-347.123	-638.351	1114.6	-373.987	-507.779	545.266	-419.457	-475.629	92.4101	-392.399	-308.22	41.7299
321	0	-728.835	-617.305	935.983	-727.083	-642.669	1094.9	-676.492	-721.511	534.556	-637.112	-982.761	166.033	-648.422	-881.419	33.7344	-335.005	-583.454	958.956	-345.354	-628.095	1116	-373.114	-502.651	545.054	-419.675	-474.832	92.2513	-392.792	-307.811	41.2882
322	0	-727.172	-604.631	937.551	-724.586	-627.916	1096.57	-677.462	-701.098	534.457	-637.982	-972.014	174.137	-648.872	-878.562	34.8285	-333.286	-573.583	959.837	-343.335	-617.787	1117.09	-372.556	-498.051	544.71	-419.802	-474.544	92.3269	-393.072	-307.479	40.9262
323	0	-725.616	-592.13	939.251	-722.196	-613.336	1098.37	-678.371	-679.972	534.291	-639.036	-959.642	182.745	-649.264	-874.961	36.6623	-331.094	-565.467	960.911	-341.415	-607.852	1117.95	-371.941	-493.762	544.604	-420.117	-474.331	92.1646	-393.272	-307.341	40.7694
324	0	-724.208	-579.63	940.874	-719.953	-598.757	1100.09	-679.145	-657.992	534.091	-639.981	-945.531	192.009	-649.978	-870.691	39.2908	-329.997	-555.915	961.478	-339.564	-597.977	1118.74	-371.081	-489.53	544.651	-420.213	-474.198	91.9766	-393.266	-307.382	40.7543
325	0	-722.891	-567.808	942.438	-717.802	-584.857	1101.76	-679.801	-635.132	533.73	-640.673	-929.101	200.99	-650.005	-864.855	42.3682	-329.064	-546.5	962.057	-338.059	-588.447	1119.67	-369.999	-485.224	544.794	-420.016	-474.149	91.8394	-393.173	-307.336	40.6023
326	0	-721.582	-556.073	943.886	-715.659	-571.043	1103.31	-680.445	-612.023	533.825	-643.877	-913.818	210.742	-650.003	-858.01	45.9259	-328.185	-537.321	962.968	-336.586	-578.748	1120.58	-368.77	-481.241	545.078	-419.805	-474.119	91.7575	-393.021	-307.342	40.5542
327	0	-720.535	-544.702	945.033	-714.315	-558.926	1104.46	-681.011	-588.567	534.053	-645.328	-895.264	218.974	-649.831	-850.251	49.3927	-327.33	-527.963	964.028	-335.449	-569.04	1121.62	-367.357	-477.405	545.353	-419.532	-474.174	91.6295	-392.725	-307.407	40.4989
328	0	-719.485	-533.652	945.928	-712.969	-547.13	1105.36	-681.407	-565.011	534.542	-646.209	-875.952	225.692	-650.087	-841.571	53.1116	-326.56	-518.414	965.166	-334.377	-559.192	1122.73	-366.007	-473.704	545.546	-419.283	-474.187	91.4996	-392.572	-307.527	40.3841
329	0	-718.54	-522.893	946.704	-712.523	-538.114	1106.03	-681.429	-542.876	535.845	-647.151	-856.703	231.962	-651.423	-830.211	59.5554	-325.755	-508.753	966.329	-333.658	-549.548	1124.12	-364.626	-470.089	545.589	-419.161	-474.056	91.2728	-392.476	-307.527	40.3388
330	0	-717.646	-512.158	947.356	-711.945	-529.223	1106.42	-681.319	-520.313	537.509	-647.772	-838.284	239.266	-653.458	-814.245	66.2796	-324.901	-499.077	967.311	-333.157	-540.162	1125.31	-363.247	-466.634	545.534	-418.964	-474.104	91.0941	-392.316	-307.575	40.3287
331	0	-716.85	-501.907	948.042	-711.325	-520.475	1106.67	-681.214	-497.626	539.308	-648.157	-819.445	246.061	-655.74	-794.128	73.5277	-324.075	-489.531	968.105	-332.203	-530.124	1126.23	-362.132	-463.476	545.304	-418.762	-474.215	90.9686	-392.198	-307.668	40.318
332	0	-716.13	-491.954	948.798	-710.525	-511.958	1106.79	-680.604	-475.136	541.375	-648.422	-799.299	252.308	-658.034	-770.79	80.3749	-323.277	-480.222	968.74	-331.184	-520.206	1126.98	-361.159	-460.701	545.222	-418.74	-474.24	90.9305	-392.151	-307.704	40.311
333	0	-715.505	-481.725	949.763	-709.861	-504.405	1107.01	-679.878	-453.879	544.118	-648.607	-777.567	257.355	-660.293	-745.81	86.6443	-322.536	-471.234	969.216	-330.45	-511.234	1127.47	-360.252	-458.234	545.161	-418.719	-474.296	90.8863	-392.069	-307.75	40.3011
334	0	-714.944	-471.831	950.901	-708.9	-498.062	1107.37	-679.058	-432.626	547.203	-648.366	-755.294	261.108	-662.791	-720.119	91.8416	-321.833	-462.513	969.553	-329.785	-503.036	1127.74	-359.529	-455.92	545.245	-418.612	-474.532	90.9481	-392.018	-307.779	40.2804
335	0	-714.291	-461.775	952.562	-707.953	-493.11	1107.92	-678.044	-411.736	550.595	-648.268	-732.699	263.539	-664.821	-694.004	95.7543	-321.137	-454.055	969.876	-329.137	-495.25	1127.82	-359.039	-453.548	545.346	-418.659	-474.485	90.946	-391.93	-307.852	40.2924
336	0	-713.673	-452.307	954.365	-706.806	-489.107	1109.03	-676.959	-391.459	554.123	-648.128	-709.667	264.603	-666.831	-667.517	98.1533	-320.623	-446.144	970.349	-328.722	-488.301	1127.98	-358.634	-451.11	545.439	-419.048	-474.098	90.8257	-391.955	-307.854	40.2728
337	0	-712.943	-442.655	956.328	-705.782	-485.558	1110.67	-675.709	-371.466	557.646	-648.036	-686.18	264.337	-668.887	-641.034	99.6415	-320.1	-438.441	970.939	-328.372	-481.816	1128.51	-358.311	-448.6	545.531	-419.272	-474.061	90.8091	-391.929	-307.902	40.2212
338	0	-712.223	-433.243	958.586	-704.424	-480.579	1112.28	-674.336	-351.759	560.996	-647.877	-662.273	263.067	-670.787	-613.63	99.9646	-319.658	-430.654	971.612	-328.557	-476.097	1129.22	-358.078	-445.87	545.578	-419.346	-474.068	90.9193	-391.852	-307.937	40.1962
339	0	-711.48	-423.834	960.819	-702.965	-474.487	1114.13	-672.859	-332.982	564.143	-647.641	-637.801	260.655	-672.319	-585.105	99.4255	-319.226	-423.543	972.218	-328.899	-470.523	1129.99	-357.883	-442.972	545.629	-419.448	-474.144	91.0497	-391.737	-307.921	40.0799
340	0	-710.797	-414.218	962.98	-701.535	-467.053	1115.56	-671.223	-314.736	567.01	-647.468	-613.063	257.304	-673.555	-555.375	98.2377	-318.803	-416.548	972.599	-329.125	-464.86	1130.51	-357.854	-440.059	545.637	-419.602	-474.187	91.1432	-391.671	-307.843	39.8171
341	0	-710.221	-404.359	964.796	-700.437	-458.913	1116.61	-669.503	-297.107	569.777	-647.222	-587.714	252.955	-674.406	-524.406	96.5859	-318.353	-409.753	972.682	-328.817	-458.631	1130.59	-357.728	-436.845	545.648	-419.711	-473.922	91.1973	-391.598	-307.703	39.4907
342	0	-709.15	-391.576	966.253	-699.545	-449.732	1117.42	-667.653	-280.388	572.436	-646.898	-562.014	247.613	-674.88	-492.345	94.3631	-317.811	-402.861	972.299	-328.556	-452.528	1130.39	-357.726	-433.753	545.615	-419.874	-473.78	91.3048	-391.476	-307.52	39.0984
343	0	-708.091	-379.281	967.596	-699.054	-440.374	1118.06	-666.378	-264.571	574.658	-646.43	-535.831	241.481	-674.771	-459.208	91.7521	-317.26	-396.004	971.584	-327.537	-444.917	1129.39	-357.704	-430.403	545.573	-420.038	-473.651	91.53	-391.279	-307.284	38.7639
344	0	-707.509	-368.118	968.591	-698.428	-430.434	1118.66	-664.023	-248.56	577.201	-646.703	-510.025	234.872	-674.301	-425.37	88.669	-316.657	-388.816	970.551	-325.952	-436.018	1128.63	-357.811	-427.016	545.541	-420.183	-473.444	91.7696	-391.028	-307.04	38.5638
345	0	-707.109	-357.861	969.469	-697.883	-420.461	1119.23	-662.39	-233.003	579.395	-643.991	-478.192	226.011	-673.338	-389.947	85.0172	-316.186	-381.798	969.365	-324.367	-426.554	1127.57	-357.96	-423.586	545.346	-420.503	-473.206	91.9199	-390.87	-306.858	38.3318
346	0	-706.72	-347.545	970.289	-697.231	-410.572	1119.75	-661.137	-218.248	581.423	-643.638	-451.106	217.93	-671.991	-355.202	81.8487	-315.775	-374.77	968.32	-324.312	-420.34	1126.57	-358.288	-420.191	545.072	-420.862	-473.042	92.1128	-390.807	-306.605	38.01
347	0	-706.437	-337.431	971.121	-696.519	-400.819	1120.34	-659.807	-204.677	583.141	-642.796	-423.291	209.059	-670.434	-319.607	78.3156	-315.495	-367.752	967.317	-323.605	-411.939	1125.71	-358.701	-416.912	544.811	-421.268	-472.909	92.3209	-390.678	-306.358	37.6665
348	0	-706.111	-327.402	972.066	-695.755	-391.276	1120.87	-658.624	-191.36	584.661	-641.573	-394.579	199.772	-669.285	-288.427	74.8017	-315.241	-360.541	966.398	-322.477	-402.689	1125.17	-358.908	-413.682	544.524	-421.614	-472.723	92.4146	-390.39	-306.195	37.3618
349	0	-705.722	-317.114	973.053	-694.921	-381.745	1121.52	-657.576	-178.834	585.286	-640.099	-364.644	190.267	-667.526	-252.282	71.489	-314.96	-353.315	965.709	-322.03	-394.619	1124.52	-359.023	-410.454	544.354	-421.902	-472.422	92.5063	-390.022	-306.012	37.0983
350	0	-705.542	-307.504	973.927	-694.136	-372.407	1122.01	-656.269	-167.065	585.695	-638.561	-334.302	180.743	-665.643	-215.779	68.5803	-314.774	-346.182	965.01	-321.694	-386.855	1123.86	-359.223	-407.289	544.2	-422.174	-472.266	92.7029	-389.77	-305.767	36.828
351	0	-705.19	-297.661	974.56	-693.145	-362.455	1122.59	-655.693	-156.317	585.344	-636.783	-303.8	171.526	-663.943	-179.182	66.1652	-314.592	-338.825	964.176	-321.396	-378.894	1123.12	-359.324	-404.094	544.094	-422.491	-472.092	92.8663	-389.742	-305.415	36.4925
352	0	-704.853	-288.032	974.849	-692.726	-353.613	1122.55	-655.307	-146.075	584.646	-634.904	-273.033	162.726	-662.349	-142.74	64.3679	-314.404	-331.683	963.362	-320.986	-370.749	1122.29	-359.47	-400.865	543.934	-422.714	-471.803	93.107	-389.65	-305.102	36.1673
353	0	-704.778	-279.014	974.789	-692.263	-344.726	1122.49	-654.698	-136.523	583.575	-632.819	-241.825	154.312	-660.549	-106.383	62.9344	-314.132	-324.185	962.282	-320.403	-362.294	1121.33	-359.452	-397.428	543.711	-422.955	-471.39	93.3787	-389.62	-304.731	35.7716
354	0	-704.513	-269.786	974.389	-691.821	-335.643	1122.29	-654.313	-127.661	581.597	-630.672	-210.117	146.38	-659.092	-70.1512	62.3303	-313.907	-317.474	961.238	-320.035	-353.963	1120.26	-359.47	-393.925	543.53	-423.19	-470.824	93.6066	-389.509	-304.497	35.3293
355	0	-704.359	-260.474	973.615	-691.263	-325.626	1121.8	-654.048	-119.294	579.385	-628.905	-178.08	139.1	-657.083	-34.3035	61.8892	-313.512	-309.337	960.101	-319.516	-345.241	1119.13	-359.402	-390.233	543.319	-423.371	-470.348	93.916	-389.477	-304.249	34.9758
356	0	-704.442	-251.61	972.753	-690.838	-315.971	1121.28	-653.671	-110.275	576.643	-627.147	-145.785	132.708	-654.812	1.7437	62.0352	-313.218	-301.404	958.883	-319.291	-336.61	1117.88	-359.606	-386.358	543.148	-423.704	-469.741	94.3617	-389.514	-304.006	34.6464
357	0	-704.263	-242.895	971.75	-690.258	-305.698	1120.56	-653.965	-106.97	574.008	-625.64	-113.735	127.694	-651.635	37.3056	62.4461	-312.972	-293.45	957.784	-318.743	-327.649	1116.95	-359.771	-382.159	542.992	-423.942	-469.143	94.828	-389.618	-303.696	34.3787
358	0	-704.031	-233.275	970.595	-689.833	-295.865	1119.87	-654.257	-99.9041	570.869	-624.304	-81.407	123.798	-647.606	72.6304	63.1274	-312.743	-285.265	956.695	-318.383	-318.581	1115.94	-360.002	-377.85	542.797	-424.28	-468.647	95.388	-389.548	-303.565	34.1831
359	0	-703.877	-223.556	969.489	-689.337	-285.882	1118.96	-654.684	-93.7705	567.663	-622.839	-48.9019	121.13	-642.38	107.099	64.4849	-312.416	-276.913	955.538	-318.247	-309.654	1114.75	-360.185	-373.274	542.598	-424.539	-468.031	95.9601	-389.514	-303.354	33.9605
360	0	-703.841	-214.573	968.411	-688.957	-275.737	1118.04	-654.896	-87.565	564.45	-621.716	-18.0926	120.172	-636.272	140.374	66.4636	-312.211	-268.493	954.358	-317.991	-300.595	1113.54	-360.554	-368.507	542.414	-424.864	-467.34	96.5918	-389.358	-303.302	33.8867
361	0	-703.652	-205.43	967.264	-688.728	-266.048	1116.97	-654.906	-81.0527	561.423	-621.55	6.70692	120.635	-630.093	171.94	68.5399	-312.004	-259.755	953.236	-317.91	-291.555	1112.33	-360.833	-363.403	542.213	-425.246	-466.625	97.3966	-389.217	-303.945	33.954
362	0	-703.458	-195.935	966.043	-688.439	-255.841	1115.98	-654.868	-74.3816	558.824	-621.592	32.8539	121.196	-624.15	200.914	71.344	-311.896	-250.859	951.988	-317.503	-282.096	1110.74	-361.372	-357.874	542	-425.625	-465.889	98.32	-389.409	-303.013	33.6622
363	0	-703.331	-186.34	964.69	-688.473	-245.879	1114.66	-654.562	-67.4431	556.338	-621.141	56.6597	122.073	-619.03	226.914	74.7199	-311.957	-241.722	950.676	-317.801	-272.957	1109.23	-361.79	-351.897	541.832	-426.057	-465.146	99.318	-389.499	-303.517	33.8438
364	0	-703.136	-176.301	963.261	-688.566	-235.966	1113.39	-653.849	-60.5985	554.042	-620.535	77.6441	123.103	-615.23	249.789	78.7812	-312.099	-232.363	949.244	-317.636	-263.233	1107.72	-362.24	-345.335	541.433	-426.498	-464.213	100.286	-389.615	-303.375	33.7665
365	0	-703.091	-166.01	961.665	-688.576	-225.481	1112.09	-653.4	-52.7721	551.714	-619.736	95.4197	124.066	-612.675	269.123	83.3829	-312.319	-222.901	947.731	-317.899	-254.218	1106.1	-362.629	-338.334	540.949	-427.082	-463.297	101.386	-389.387	-303.793	33.9848
366	0	-703.276	-155.694	960.158	-688.709	-215	1110.79	-652.706	-43.7494	550.103	-618.453	109.855	124.004	-611.495	284.562	88.2862	-312.567	-213.165	946.118	-318.134	-245.251	1104.38	-363.096	-330.841	540.15	-427.65	-462.174	102.477	-389.45	-304.078	34.0227
367	0	-703.416	-145.026	958.826	-688.944	-204.832	1109.38	-652.265	-33.2298	548.927	-616.815	120.764	122.926	-611.501	296.278	92.6002	-312.859	-203.345	944.415	-318.199	-234.982	1102.63	-363.516	-322.916	539.307	-428.187	-460.955	103.786	-389.697	-303.959	33.965
368	0	-703.433	-133.912	957.682	-689.213	-194.758	1108.11	-651.497	-21.5624	548.236	-614.915	128.766	120.751	-611.928	308.07	95.6804	-313.235	-193.542	942.78	-318.249	-224.676	1100.87	-364.095	-314.511	538.443	-428.449	-459.598	105.286	-389.833	-303.604	33.8511
369	0	-703.565	-122.807	956.808	-689.511	-184.081	1106.85	-650.715	-9.20274	547.803	-612.664	134.638	118.149	-613.704	309.993	96.5657	-313.685	-183.776	941.16	-318.499	-214.43	1099.17	-364.571	-306.042	537.575	-428.621	-458.152	106.891	-389.919	-303.469	33.7557
370	0	-703.898	-111.759	955.992	-689.735	-172.623	1105.63	-650.246	3.76088	547.048	-610.966	138.806	116.642	-615.048	313.072	95.2588	-314.234	-173.946	939.757	-319.027	-204.256	1097.54	-365.028	-297.496	536.896	-428.832	-456.433	108.757	-390.104	-303.386	33.5836
371	0	-704.167	-100.652	955.178	-690.157	-161.367	1104.6	-649.628	16.8719	546.693	-608.912	141.914	115.773	-616.375	314.578	90.4057	-314.798	-163.842	938.635	-319.293	-193.814	1096.19	-365.394	-288.549	536.38	-428.905	-454.72	110.925	-390.278	-302.928	33.4031
372	0	-704.433	-88.9969	954.536	-690.71	-150.423	1103.73	-648.833	29.7412	546.542	-606.843	144.831	113.725	-616.826	316.513	83.4956	-315.475	-153.491	937.763	-320.088	-183.383	1094.92	-365.804	-279.412	536.061	-428.63	-452.83	113.329	-390.212	-302.488	33.3854
373	0	-704.752	-76.82	954.149	-691.288	-139.631	1103.17	-648.349	42.3606	546.583	-605.165	147.834	111.969	-616.958	317.787	77.1096	-316.154	-143.028	937.027	-320.888	-172.961	1093.75	-366.532	-269.955	535.822	-428.199	-450.789	116.026	-390.874	-301.393	32.6954
374	0	-705.06	-64.2801	954.019	-691.803	-127.925	1102.79	-647.891	54.6178	546.53	-604.702	151.368	110.93	-616.747	320.04	72.4372	-316.941	-132.465	936.303	-321.706	-162.322	1092.82	-366.791	-260.182	535.599	-427.659	-448.607	118.913	-390.841	-300.699	32.4462
375	0	-705.605	-52.0127	954.278	-692.156	-115.735	1102.94	-647.845	66.4311	546.801	-604.615	154.874	110.124	-616.047	322.025	69.0572	-317.806	-121.656	935.679	-322.458	-151.403	1091.89	-366.869	-249.691	535.38	-426.997	-446.013	122.051	-390.736	-300.508	32.2582
376	0	-706.175	-39.8432	954.84	-692.494	-103.615	1103.41	-647.943	78.4414	547.532	-604.549	158.417	109.637	-615.509	323.685	65.525	-318.663	-110.447	935.113	-323.284	-140.523	1091.03	-367.336	-238.473	535.072	-426.081	-443.062	125.539	-390.144	-300.133	32.2154
377	0	-706.652	-27.9599	955.882	-692.844	-91.3891	1104.27	-648.451	90.7923	548.866	-604.382	160.814	109.291	-615.266	324.891	62.63	-319.556	-98.919	934.652	-324.114	-129.656	1090.27	-367.153	-226.446	535.023	-425.06	-439.495	129.418	-389.73	-299.413	32.1247
378	0	-706.914	-16.0986	957.26	-693.331	-79.9008	1105.46	-649.23	103.893	550.395	-604.07	162.74	109.251	-615.2	325.776	60.9706	-320.492	-87.1508	934.333	-324.976	-118.835	1089.65	-367.373	-213.323	534.755	-423.932	-435.381	133.822	-389.461	-298.695	31.9401
379	0	-707.357	-4.25776	958.64	-693.881	-68.8714	1106.89	-650.284	116.463	551.713	-604.172	164.676	109.044	-615.057	326.695	59.1355	-321.534	-75.2145	934.053	-325.793	-107.897	1089.02	-367.071	-199.145	534.404	-422.677	-430.812	138.7	-389.202	-297.909	31.6193
380	0	-708.054	7.19734	960.061	-694.592	-58.0902	1108.46	-651.113	127.851	552.118	-604.267	166.489	108.647	-615.117	327.608	57.0584	-322.79	-63.2132	933.998	-326.518	-95.5418	1088.46	-366.76	-183.789	533.799	-421.256	-425.366	143.973	-388.91	-297.23	31.4802
381	0	-709.167	18.2588	961.424	-695.383	-47.2123	1110.2	-652.051	137.493	552.051	-604.438	168.383	108.17	-615.382	328.377	54.9927	-323.89	-50.7815	934.062	-327.545	-83.9356	1088.28	-366.219	-167.126	533.058	-419.779	-419.183	149.861	-388.577	-296.115	31.5136
382	0	-710.382	29.0607	962.67	-696.184	-35.7694	1111.78	-652.776	145.425	551.6	-604.718	170.223	107.561	-615.594	329.333	52.7947	-325.278	-38.2134	934.291	-328.908	-73.0554	1088.32	-365.203	-149.266	532.269	-418.317	-412.098	156.405	-388.112	-295.298	31.9675
383	0	-711.658	39.8861	963.652	-697.036	-23.9852	1113.42	-653.145	152.057	550.857	-604.864	172.019	106.817	-615.495	330.35	51.393	-326.745	-25.6336	934.698	-330.262	-62.1395	1088.58	-363.981	-130.193	531.388	-416.601	-403.898	163.707	-387.472	-294.987	33.0925
384	0	-713.106	50.3548	964.402	-698.002	-11.9617	1114.85	-653.379	157.795	549.896	-604.61	173.227	106.274	-615.146	330.796	51.0739	-328.248	-12.9741	935.127	-331.536	-50.7363	1088.91	-362.361	-110.014	530.343	-414.939	-394.359	171.624	-386.956	-293.722	34.1279
385	0	-714.62	60.5716	964.937	-699.148	-0.500532	1116.3	-653.327	163.143	548.967	-604.128	173.504	105.963	-614.892	331.134	50.7498	-329.757	-0.353726	935.544	-332.642	-39.3313	1089.32	-360.74	-88.8554	529.283	-413.061	-383.536	180.05	-386.585	-291.516	35.7787
386	0	-716.103	71.0923	965.203	-700.148	10.8004	1117.59	-653.586	168.507	548.445	-603.726	173.834	105.706	-614.77	331.411	50.4185	-331.118	12.3006	936.005	-333.635	-28.2044	1089.55	-359.065	-66.7024	528.117	-410.941	-370.693	189.164	-385.995	-288.308	37.9929
387	0	-717.623	80.7821	965.524	-700.922	22.1792	1118.69	-653.987	173.588	548.33	-603.895	174.484	105.373	-614.643	331.677	50.1496	-332.39	24.7796	936.352	-334.464	-17.2537	1089.83	-357.615	-43.2817	526.926	-408.522	-355.852	198.486	-385.215	-284.014	40.8832
388	0	-718.938	89.8941	966.176	-701.509	33.1328	1119.9	-654.328	177.916	548.17	-603.769	174.585	105.122	-614.623	331.82	49.9721	-333.604	36.6333	936.861	-335.277	-6.94606	1090.04	-356.151	-19.0669	525.818	-405.656	-339.063	208.33	-384.44	-278.565	44.4355
389	0	-720.013	98.7169	967.431	-702.338	41.7697	1121.26	-655.077	181.553	548.328	-603.893	174.585	104.963	-614.957	332.041	49.9587	-334.716	47.841	937.284	-335.854	2.5502	1090.11	-354.846	5.78829	524.805	-402.527	-320.39	217.827	-383.852	-271.303	48.5272
390	0	-720.942	107.509	968.941	-703.274	48.0412	1122.78	-656.091	184.663	548.23	-603.944	174.732	104.899	-615.145	332.07	49.8417	-335.666	60.1085	937.447	-336.175	12.4724	1090.06	-353.65	30.7553	524.184	-399.452	-300.038	226.272	-383.231	-263.258	53.157
391	0	-721.664	115.988	970.384	-704.066	53.6652	1124.57	-657.109	187.474	548.125	-603.606	175.042	104.651	-615.184	331.956	49.5964	-336.541	71.3567	937.927	-336.475	21.6324	1090.12	-352.683	55.4432	524.619	-396.202	-278.905	233.584	-382.885	-254.5	57.4792
392	0	-722.434	124.321	971.827	-704.717	60.3014	1126.26	-658.124	190.121	548.044	-604.625	174.705	104.404	-615.435	331.886	49.5016	-337.277	81.7628	938.675	-336.784	30.6329	1090.48	-351.894	79.7619	525.902	-392.711	-256.885	239.924	-382.497	-244.605	61.3224
393	0	-723.187	132.532	973.093	-705.543	67.8675	1127.96	-659.07	192.573	547.932	-604.878	174.617	104.196	-615.604	331.872	49.4312	-337.889	91.9141	939.708	-336.829	39.8525	1091.2	-351.313	103.575	527.821	-389.77	-235.43	245.4	-381.645	-230.538	66.2339
394	0	-723.905	140.965	973.974	-706.62	76.6553	1129.47	-659.9	194.714	547.794	-605.086	174.512	104.013	-615.785	331.86	49.3953	-338.349	102.243	940.863	-336.547	49.5451	1092.12	-350.945	126.654	530.547	-387.571	-214.217	251.302	-380.321	-210.37	71.8416
395	0	-724.512	149.858	974.494	-708.032	87.5237	1130.63	-660.622	196.652	547.807	-605.221	174.393	103.886	-615.91	331.791	49.3449	-338.782	112.75	941.945	-335.811	60.1797	1093.24	-351.159	148.465	533.747	-385.888	-192.259	256.562	-378.17	-185.056	76.7101
396	0	-725.209	158.412	974.635	-709.72	99.7419	1131.37	-661.107	198.138	547.929	-605.291	174.255	103.874	-616.007	331.721	49.3132	-338.964	123.807	942.847	-334.917	71.9619	1094.6	-351.888	170.153	537.31	-384.691	-169.865	260.603	-375.511	-156.44	80.9497
397	0	-726.081	166.214	974.602	-711.671	112.332	1131.79	-661.276	199.246	548.035	-605.302	174.069	103.926	-616.045	331.681	49.3096	-339.108	135.107	943.971	-334.318	84.1936	1096.01	-353.027	191.612	541.153	-384.025	-146.491	263.494	-372.789	-126.087	84.3932
398	0	-726.875	173.349	974.384	-713.28	124.525	1132.16	-661.473	200.007	548.201	-605.269	173.928	104.027	-615.984	331.689	49.2448	-339.308	146.445	945.245	-334.03	96.1131	1097.99	-353.887	211.939	545.837	-383.502	-122.913	264.874	-369.828	-95.618	87.1082
399	0	-727.608	180.077	974.386	-714.398	136.278	1132.68	-661.632	200.574	548.38	-604.48	174.135	104.076	-615.931	331.681	49.1405	-339.496	157.483	947.004	-334.098	108.153	1100.62	-355.157	232.024	550.414	-383.142	-99.0115	264.773	-366.748	-64.4825	88.2996
400	0	-728.171	186.979	974.583	-715.4	145.911	1133.56	-661.867	201.171	548.693	-604.39	173.902	104.074	-615.886	331.663	49.0173	-339.627	168.785	949.268	-334.597	119.328	1103.84	-356.344	251.918	554.915	-382.839	-74.3227	263.42	-363.699	-33.347	88.7994
401	0	-728.616	194.117	974.89	-716.208	153.719	1134.33	-661.904	201.709	548.985	-604.436	173.687	104.116	-615.827	331.628	48.8796	-339.763	180.237	952.056	-335.84	130.144	1107.1	-357.718	271.149	559.235	-382.586	-49.4349	260.862	-360.4	-1.66946	88.4482
402	0	-728.853	201.462	975.146	-716.831	160.386	1135.23	-662.601	202.461	549.27	-604.567	173.553	104.155	-615.857	331.636	48.6881	-339.961	190.817	955.294	-336.906	140.36	1110.5	-359.006	290.308	563.231	-382.533	-24.2443	257.204	-357.498	30.7128	87.5851
403	0	-729.09	208.502	975.434	-717.348	167.082	1135.92	-662.243	202.955	549.798	-604.74	173.353	104.187	-615.897	331.705	48.4554	-340.058	201.03	958.426	-337.994	150.196	1113.67	-360.175	308.605	567.316	-382.5	1.6945	252.531	-354.842	64.1676	86.3466
404	0	-729.387	215.155	975.602	-717.753	174.103	1136.4	-662.886	204.016	549.964	-604.963	173.208	104.269	-615.896	331.825	48.1812	-340.414	211.399	961.191	-338.911	159.58	1116.46	-362.04	325.825	570.909	-382.511	27.6759	247.154	-352.194	98.0798	85.0484
405	0	-729.628	221.757	975.598	-718.211	181.395	1136.66	-664.133	205.271	550.112	-605.139	173.199	104.292	-615.949	331.972	47.869	-340.863	223.133	963.729	-339.559	169.014	1118.84	-363.957	342.233	574.25	-382.95	55.5084	240.058	-350.087	134.078	83.4921
406	0	-729.412	228.591	975.161	-718.759	189.206	1136.72	-663.696	206.373	550.433	-605.328	173.224	104.367	-616.008	332.167	47.5762	-340.888	233.788	966.136	-339.986	178.588	1121.02	-365.721	358.036	577.455	-382.998	83.7457	232.341	-348.484	170.761	81.7729
407	0	-729.861	235.936	975.159	-719.403	198.026	1136.56	-663.863	207.847	550.619	-605.383	173.375	104.454	-616.072	332.399	47.2564	-340.821	243.389	968.396	-340.164	188.795	1122.99	-367.277	373.109	580.337	-383.031	112.47	223.955	-347.117	208.31	80.1548
408	0	-729.97	243.713	974.807	-720.018	207.098	1136.31	-663.83	209.492	550.826	-605.303	173.53	104.549	-616.102	332.577	47.0176	-340.893	253.579	970.433	-340.869	199.363	1124.54	-368.631	387.3	583.022	-383.217	142.485	214.758	-346.367	246.039	78.0207
409	0	-730.016	251.252	974.358	-720.554	215.898	1136.04	-663.725	211.313	551.047	-605.097	173.717	104.727	-616.077	332.814	46.7695	-341	263.965	972.001	-341.272	210.116	1126.15	-369.867	400.773	585.443	-383.356	172.643	205.215	-345.912	284.007	75.5871
410	0	-730.147	258.84	973.763	-721.049	224.72	1135.56	-663.547	213.233	551.188	-604.931	173.917	104.913	-616.059	333.012	46.5404	-341.156	275.18	973.457	-341.863	220.834	1127.37	-370.962	413.407	587.245	-383.776	203.324	195.159	-345.736	322.209	73.1324
411	0	-730.356	266.209	973.047	-721.554	233.34	1134.94	-662.985	215.433	551.235	-604.708	174.065	105.073	-616.048	333.204	46.3393	-341.173	285.793	974.656	-342.474	231.225	1128.22	-371.694	425.446	588.491	-384.189	234.798	185.064	-345.975	360.65	70.7701
412	0	-730.533	273.397	972.215	-722.134	241.608	1134.07	-662.648	217.989	551.445	-604.511	174.222	105.33	-616.079	333.364	46.1551	-341.232	296.54	975.598	-342.887	241.925	1128.76	-372.173	436.715	589.354	-384.758	266.948	175.051	-346.186	399.22	68.7835
413	0	-731.147	277.146	971.304	-722.798	249.968	1132.95	-662.403	220.68	551.641	-604.326	174.331	105.518	-616.152	333.48	46.0156	-341.342	307.311	976.227	-343.35	251.291	1129.15	-372.559	447.172	589.434	-385.629	299.675	165.18	-346.768	437.666	67.1263
414	0	-731.384	284.817	970.481	-723.373	258.783	1131.82	-662.796	223.609	551.706	-604.17	174.473	105.766	-616.199	333.532	45.8504	-341.438	317.7	976.686	-343.755	261.123	1129.04	-372.817	456.898	588.888	-386.588	332.617	156.036	-347.719	475.898	65.8002
415	0	-731.614	292.727	969.656	-723.783	267.632	1130.73	-662.794	226.758	551.706	-604.009	174.698	105.989	-616.294	333.74	45.7555	-341.479	328	976.814	-344.027	272.45	1128.87	-372.965	465.715	587.672	-387.835	365.971	147.356	-348.622	513.73	64.8915
416	0	-731.844	300.559	968.81	-724.075	276.486	1129.82	-662.847	230.074	551.763	-603.853	174.947	106.189	-616.412	333.869	45.6964	-341.486	337.93	976.77	-344.446	282.951	1128.57	-372.674	474.034	585.959	-389.153	399.783	139.555	-349.979	550.72	64.0711
417	0	-732.23	308.539	967.984	-724.251	285.372	1128.97	-662.059	233.695	551.713	-603.718	175.231	106.482	-616.454	333.965	45.5895	-341.457	348.055	976.425	-345.015	293.068	1128.26	-372.02	481.805	583.793	-390.724	434.102	133.151	-351.798	588.33	63.8969
418	0	-732.53	316.487	967.174	-724.276	294.136	1128.22	-662.027	237.764	551.713	-603.518	175.614	106.724	-616.483	334.107	45.4358	-341.552	357.838	975.684	-345.483	304.06	1127.55	-371.242	489.102	581.325	-392.491	467.794	128.053	-354.449	624.915	64.1798
419	0	-732.94	324.555	966.261	-724.371	302.235	1127.38	-662.249	242.322	551.466	-603.412	175.966	107.058	-616.52	334.203	45.297	-341.671	367.292	974.392	-345.886	315.705	1126.84	-370.502	496.151	578.481	-394.207	500.959	124.456	-357.831	660.618	65.2277
420	0	-733.311	332.788	965.268	-724.565	310.186	1126.24	-662.146	247.096	551.264	-603.277	176.362	107.422	-616.548	334.347	45.1639	-341.768	376.998	973.058	-346.291	325.992	1125.81	-370.055	503.108	575.553	-396.161	533.671	122.011	-361.628	695.753	66.9945
421	0	-733.606	341.245	964.132	-724.819	318.929	1124.94	-662.195	252.112	550.9	-603.137	176.793	107.756	-616.62	334.462	45.0645	-342.014	386.796	971.434	-346.568	336.814	1124.51	-369.915	509.786	572.478	-397.984	564.507	120.748	-365.832	729.129	69.5299
422	0	-733.915	349.913	962.855	-724.915	328.833	1123.55	-662.815	257.343	550.526	-602.979	177.299	108.174	-616.434	334.5	44.7348	-341.919	396.686	969.612	-346.798	347.957	1123.1	-369.877	516.637	569.341	-400.028	594.48	119.772	-370.435	760.842	73.2958
423	0	-734.258	358.906	961.427	-724.346	342.111	1121.77	-662.819	262.973	550.205	-602.818	177.888	108.627	-616.418	334.634	44.635	-341.951	406.838	967.609	-346.795	359.549	1121.57	-369.979	523.754	566.226	-401.522	620.882	119.796	-374.467	790.408	79.0957
424	0	-734.524	368.138	959.92	-724.796	351.803	1120.36	-662.077	268.494	549.896	-602.621	178.5	109.093	-616.444	334.774	44.4607	-341.887	416.013	965.594	-346.771	371.16	1119.94	-370.403	531.003	563.171	-403.207	645.185	120.198	-378.056	817.588	86.5052
425	0	-734.767	377.698	958.403	-724.989	360.441	1118.59	-662.034	274.468	549.467	-602.552	179.015	109.697	-616.429	334.98	44.3224	-341.805	427.133	963.526	-346.771	382.446	1118.2	-371.138	538.478	560.281	-405.443	667.311	120.729	-381.6	842.244	94.8989
426	0	-734.818	387.54	956.737	-724.994	369.553	1116.88	-662.068	280.579	549.044	-602.213	179.658	110.353	-616.418	335.149	44.1864	-341.589	438.351	961.705	-346.574	393.99	1116.51	-371.978	546.74	557.588	-407.846	687.299	121.253	-384.598	863.704	103.475
427	0	-734.896	397.683	955.083	-724.944	379.25	1115.11	-662.596	286.987	548.486	-602.031	180.355	110.997	-616.421	335.302	44.03	-341.551	449.266	959.895	-346.441	405.201	1114.77	-373.08	555.727	555.303	-410.482	705.285	121.293	-387.154	881.876	110.796
428	0	-734.879	407.924	953.375	-724.778	389.454	1113.26	-661.76	293.466	548.179	-602.051	181.221	111.901	-616.465	335.594	43.8387	-341.502	460.301	958.092	-346.383	416.047	1113.09	-374.16	565.789	553.504	-413.738	720.646	120.673	-389.332	896.848	115.68
429	0	-734.778	418.285	951.753	-724.552	400.401	1111.51	-661.724	300.365	547.847	-601.889	182.245	112.956	-616.451	335.904	43.6705	-341.58	471.701	956.661	-346.336	426.92	1111.66	-375.365	576.797	552.239	-416.222	732.758	119.802	-390.982	908.72	117.209
430	0	-734.64	428.678	950.167	-724.383	411.375	1109.73	-661.587	307.627	547.417	-601.892	183.304	114.129	-616.432	336.322	43.4859	-341.563	483.077	955.446	-346.212	437.818	1110.39	-376.634	589.051	551.25	-418.59	742.052	118.22	-392.385	917.933	115.33
431	0	-734.471	439.181	948.764	-724.102	422.879	1108.09	-661.452	315.174	547.052	-601.815	184.695	115.51	-616.443	336.747	43.2815	-341.132	496.571	954.959	-346.171	448.716	1109.13	-377.967	602.11	550.566	-421.522	749.191	115.989	-393.755	924.71	110.905
432	0	-734.116	449.757	947.483	-723.943	434.142	1106.56	-661.242	323.159	546.791	-601.924	186.187	117.137	-616.487	337.244	43.1131	-340.908	508.419	954.059	-346.038	459.538	1107.91	-379.458	615.729	550.099	-424.144	753.942	115.101	-395.507	929.253	105.078
433	0	-733.838	460.517	946.316	-723.499	445.908	1105.15	-661.162	331.525	546.554	-602.117	187.717	118.927	-616.596	337.726	42.912	-340.414	519.793	952.991	-345.748	470.827	1106.66	-380.897	629.706	549.675	-426.691	757.885	113.668	-397.078	932.503	99.1959
434	0	-733.307	471.466	945.238	-723.145	457.467	1103.94	-661.012	340.313	546.354	-602.303	189.43	120.902	-616.76	338.285	42.732	-340.022	531.567	952.084	-345.222	482.541	1105.63	-382.388	643.658	549.461	-429.616	761.711	111.269	-398.99	935.689	94.0206
435	0	-732.798	482.576	944.315	-722.563	469.065	1102.86	-660.81	349.537	546.308	-602.645	191.436	123.309	-616.996	338.819	42.5733	-339.564	543.67	951.535	-344.711	494.645	1104.8	-383.901	657.415	549.455	-432.261	766.01	110.165	-401.221	938.546	90.1018
436	0	-732.083	493.894	943.529	-722.035	480.296	1101.92	-661.168	359.34	546.266	-603.21	193.643	125.966	-617.293	339.441	42.4554	-339.296	556.448	951.553	-344.257	506.919	1104.53	-385.355	670.213	549.513	-434.798	770.681	109.096	-403.992	941.649	85.7308
437	0	-731.381	505.462	942.883	-721.5	491.513	1100.96	-660.362	369.701	546.531	-603.696	196.11	128.956	-617.711	339.983	42.3433	-339.021	569.703	952.051	-343.878	519.552	1104.93	-386.566	682.441	549.748	-435.47	775.764	107.876	-406.832	945.807	80.2705
438	0	-730.726	517.281	942.399	-720.848	503.229	1100.11	-660.161	381.004	546.623	-604.493	199.076	132.314	-618.22	340.656	42.1481	-338.76	583.273	952.994	-343.714	532.487	1105.9	-387.258	694.409	550.312	-434.551	780.299	107.693	-408.844	949.494	74.6388
439	0	-729.946	529.412	941.942	-720.487	514.744	1099.41	-660.031	393.198	546.673	-605.221	202.573	135.964	-618.659	341.215	42.0493	-338.662	596.869	954.229	-343.6	545.152	1107.36	-387.154	707.03	551.403	-434.535	784.351	106.936	-409.517	952.022	69.854
440	0	-729.143	541.688	941.683	-720.088	526.819	1098.76	-660.051	406.595	546.629	-606.097	206.566	139.928	-619.081	341.81	41.9681	-338.592	610.437	955.694	-343.397	557.858	1109.19	-386.818	720.347	552.778	-434.29	787.017	106.365	-409.319	953.439	65.7001
441	0	-728.326	554.14	941.44	-719.718	539.279	1098.4	-660.127	421.007	546.4	-607.091	211.056	144.365	-619.639	342.373	41.9446	-338.311	623.349	957.315	-343.14	571.579	1111.27	-386.291	733.233	554.055	-433.581	789.184	106.108	-408.958	954.902	61.8804
442	0	-727.415	566.829	941.292	-719.39	551.954	1098.12	-660.472	436.681	545.988	-608.467	216.279	149.188	-620.129	343.154	42.0303	-337.799	635.856	959.089	-342.842	583.738	1113.57	-385.59	744.711	554.964	-432.79	791.12	105.886	-408.897	956.153	58.5872
443	0	-726.383	579.719	941.347	-718.918	564.67	1098.34	-661.381	453.699	545.48	-609.501	222.173	154.702	-620.679	344.068	42.2605	-336.872	647.949	960.899	-342.33	596.021	1115.74	-384.57	754.807	555.608	-432.395	792.786	105.539	-408.993	957.237	55.7928
444	0	-725.178	592.673	941.517	-718.319	576.985	1098.74	-662.749	471.92	544.816	-610.759	229.368	160.689	-621.099	345.289	42.5297	-335.61	659.783	962.496	-341.751	608.308	1117.77	-383.528	764.175	556.032	-431.749	794.585	105.027	-408.854	958.255	53.0931
445	0	-723.935	605.779	941.873	-717.645	588.819	1099.39	-664.541	491.44	544.028	-612.331	237.693	167.689	-621.522	346.966	42.8742	-334.436	671.473	963.767	-340.79	620.343	1119.46	-382.495	772.389	555.956	-431.62	796.368	104.63	-408.465	959.269	51.7487
446	0	-722.626	618.955	942.506	-716.828	600.135	1100.21	-666.424	512.218	543.215	-614.117	247.289	175.381	-622.047	348.625	43.3787	-332.914	683.013	964.824	-339.595	632.108	1120.86	-381.575	779.663	555.513	-431.804	797.358	104.375	-408.559	959.988	51.1157
447	0	-721.364	632.16	943.424	-716.065	610.772	1101.18	-668.321	534.177	542.23	-616.054	258.333	183.431	-622.689	350.936	44.2955	-331.453	693.95	965.652	-338.276	643.284	1122	-380.891	786.289	554.938	-432.218	798.26	104.335	-408.723	960.447	50.5546
448	0	-719.912	645.246	944.372	-715.058	621.473	1102.35	-670.23	557.072	541.202	-618.212	271.111	192.512	-623.366	354.394	45.7588	-329.647	704.593	966.173	-336.728	654.302	1123.03	-379.971	793.081	554.465	-432.591	798.761	104.148	-408.659	960.807	49.9117
449	0	-718.632	658.298	945.352	-714.171	632.285	1103.51	-671.999	580.737	540.241	-620.59	285.488	202.088	-624.24	358.727	48.0155	-328.378	714.151	967.192	-335.366	664.548	1124.02	-379.508	797.491	554.18	-432.821	799.032	104.004	-408.58	960.873	49.5672
450	0	-717.297	671.256	946.308	-713.489	643.152	1104.54	-673.841	605.132	539.414	-622.669	302.33	211.853	-624.96	363.881	50.6864	-327.015	723.54	968.1	-334.106	674.75	1125.18	-378.727	801.944	554.169	-432.65	799.519	103.764	-408.507	960.908	49.4068
451	0	-716.088	684.009	947.148	-712.792	654.575	1105.35	-675.605	629.872	538.736	-624.854	320.623	221.513	-625.629	370.402	54.4243	-325.986	733.277	969.119	-333.039	684.812	1126.48	-377.78	806.188	554.371	-432.815	799.329	103.847	-408.425	961.044	49.1679
452	0	-714.914	696.523	947.73	-712.365	665.541	1105.93	-677.303	654.894	538.532	-626.988	340.055	230.389	-625.66	378.45	58.1989	-325.43	741.219	969.878	-332.22	694.386	1127.78	-376.718	810.454	554.503	-432.692	799.435	103.76	-408.293	961.081	49.0189
453	0	-714.043	708.911	948.365	-712.055	676.322	1106.34	-678.55	679.73	538.955	-628.884	360.328	238.054	-626.006	388.353	63.0807	-324.874	750.435	971.107	-331.611	704.025	1129.13	-375.657	814.581	554.637	-432.449	799.419	103.658	-408.144	961.073	48.9115
454	0	-713.354	721.166	949.053	-711.948	686.506	1106.65	-679.75	704.079	540.245	-630.76	380.693	245.583	-627.763	402.492	71.0942	-324.27	760.327	972.433	-331.077	713.773	1130.56	-374.642	818.68	554.654	-432.197	799.133	103.42	-407.99	961.029	48.8013
455	0	-712.834	733.219	950.01	-711.785	696.707	1107.05	-680.734	726.313	542.454	-631.825	400.889	253.652	-629.813	421.928	78.8401	-323.708	770.443	973.723	-330.496	723.627	1131.87	-373.588	822.794	554.51	-432.044	799.479	103.35	-407.827	960.964	48.7248
456	0	-712.528	745.037	951.186	-711.669	706.58	1107.65	-681.408	754.536	543.782	-633.23	422.16	261.159	-632.291	445.372	86.8841	-323.044	781.201	974.596	-330.027	733.47	1133.13	-372.603	826.538	554.379	-431.698	799.467	103.182	-407.661	960.939	48.7214
457	0	-712.156	756.605	952.697	-711.175	716.635	1108.57	-681.541	777.776	546.673	-633.937	444.438	267.501	-634.84	471.23	94.2392	-322.629	790.986	975.629	-329.463	743.566	1134.19	-371.473	830.427	554.216	-431.735	799.472	103.219	-407.546	960.865	48.7123
458	0	-712.034	767.967	954.557	-710.588	726.19	1109.66	-681.279	799.906	550.2	-634.939	467.753	272.76	-636.993	498.094	100.438	-322.264	800.523	976.517	-328.808	753.311	1135.02	-370.73	832.71	554.087	-431.654	799.427	103.197	-407.464	960.805	48.7502
459	0	-711.886	779.185	956.594	-709.702	734.833	1111.22	-681	821.73	554.186	-635.515	491.517	276.732	-640.3	525.563	105.872	-321.94	809.884	977.249	-328.321	762.307	1135.63	-369.878	835.073	554.131	-431.399	799.328	103.16	-407.371	960.728	48.7325
460	0	-711.776	790.029	958.947	-708.49	743.502	1112.81	-680.685	843.272	558.507	-636.086	515.567	279.321	-643.274	552.894	109.705	-321.664	818.866	978.01	-327.873	770.115	1136.06	-369.247	836.932	554.27	-431.502	799.192	103.252	-407.095	960.575	48.7446
461	0	-711.689	800.381	961.51	-707.184	752.159	1114.73	-680.304	864.579	562.914	-636.553	539.936	280.694	-647.13	580.808	112.722	-321.362	827.418	978.705	-327.56	777.329	1136.58	-368.644	838.914	554.42	-431.51	798.615	103.51	-407.128	960.661	48.6419
462	0	-711.578	810.331	964.247	-705.786	760.849	1116.96	-679.953	885.592	567.184	-637.159	564.72	281.074	-650.683	608.545	114.44	-321.34	834.85	979.807	-327.473	784.116	1137.26	-368.068	840.869	554.576	-431.491	799.029	103.409	-406.821	960.536	48.5927
463	0	-711.422	820.211	966.878	-704.527	769.588	1119.24	-679.438	906.199	571.251	-637.414	589.658	280.159	-654.139	636.989	115.225	-321.179	842.185	980.682	-327.548	790.645	1138.05	-367.699	843.038	554.711	-431.592	798.969	103.606	-406.963	960.849	48.5653
464	0	-711.267	830.21	969.535	-703.271	778.84	1121.36	-679.041	926.145	574.944	-637.685	618.192	278.106	-657.495	666.52	115.385	-320.928	849.377	981.483	-327.954	796.355	1138.87	-367.366	845.313	554.832	-431.659	798.975	103.677	-406.615	960.693	48.2564
465	0	-710.735	843.935	972.149	-702.111	787.997	1123.29	-678.731	945.538	578.391	-637.652	644.174	274.985	-660.106	696.592	114.626	-320.707	856.465	982.161	-328.351	802.369	1139.54	-367.15	847.793	554.892	-431.738	799.136	103.819	-406.443	960.705	47.9864
466	0	-710.358	857.113	974.729	-701.034	797.494	1124.83	-678.258	964.214	581.444	-637.561	669.481	270.903	-663.024	728.235	113.537	-320.323	863.216	982.495	-328.743	808.544	1139.91	-367.12	850.379	554.906	-431.933	799.448	103.99	-406.535	961.018	47.4899
467	0	-710.069	868.746	976.797	-700.175	807.095	1126.05	-677.629	982.403	584.017	-637.551	693.064	265.948	-665.643	760.849	111.809	-320.069	869.711	982.599	-329.003	814.173	1139.8	-367.034	853.348	554.882	-432.107	799.688	104.174	-406.132	960.989	47.0903
468	0	-709.926	879.877	978.583	-699.597	816.952	1126.95	-677.212	999.736	586.999	-637.529	719.836	259.762	-667.951	794.108	109.387	-319.826	876.394	982.46	-328.73	820.698	1139.57	-367.039	856.466	554.86	-432.332	799.976	104.346	-406.31	961.238	47.0119
469	0	-709.738	890.656	980.119	-699.271	826.438	1127.65	-677.181	1016.58	589.597	-637.768	747.268	252.666	-669.82	828.14	106.393	-319.361	884.711	981.929	-328.237	827.883	1138.88	-367.24	859.786	554.687	-432.497	800.17	104.589	-406.235	961.388	46.849
470	0	-709.695	901.432	981.437	-698.989	836.551	1128.36	-676.345	1032.58	591.936	-637.851	775.279	244.689	-671.337	862.959	102.958	-319.187	891.746	981.062	-327.527	836.766	1138.38	-367.468	863.44	554.341	-432.704	800.411	104.807	-406.029	961.485	46.6357
471	0	-709.628	912.53	982.413	-698.899	846.505	1128.92	-676.188	1048.11	594.156	-638.339	803.883	236.055	-672.511	898.526	99.3218	-318.939	898.67	979.921	-326.943	845.39	1137.45	-367.68	867.149	554.097	-432.91	800.734	105.012	-405.9	961.553	46.6092
472	0	-709.637	923.433	983.074	-698.699	857.058	1129.39	-675.411	1062.65	596.089	-638.802	833.173	227.182	-673.458	934.579	95.6686	-318.845	905.684	978.633	-326.364	853.69	1136.47	-368.053	871.066	553.56	-433.302	800.86	105.087	-405.851	961.631	46.4347
473	0	-709.746	934.005	983.584	-698.629	867.439	1129.71	-674.804	1076.47	597.598	-638.842	862.982	217.799	-674.353	971.076	92.1917	-318.819	912.865	977.366	-325.887	861.866	1135.46	-368.287	874.928	553.048	-433.611	801.001	105.308	-405.822	961.868	46.2072
474	0	-709.915	944.186	984.001	-698.416	877.808	1129.99	-674.412	1089.76	598.289	-638.932	893.264	208.23	-675.178	1007.85	88.9656	-318.746	920.306	976.265	-325.584	870.095	1134.43	-368.624	878.948	552.53	-433.802	801.246	105.436	-405.768	962.015	46.0106
475	0	-710.073	954.147	984.455	-698.225	887.437	1130.16	-673.688	1102.89	598.819	-638.986	924.032	198.766	-675.956	1044.59	86.0055	-318.875	927.644	975.294	-325.516	878.093	1133.71	-368.766	883.077	551.955	-434.015	801.619	105.676	-405.64	962.104	45.8492
476	0	-710.215	963.98	984.663	-697.845	896.905	1130.34	-673.481	1116	599.097	-638.938	955.107	189.494	-676.776	1081.21	83.5216	-318.94	935.245	974.615	-325.637	886.232	1133.16	-368.849	887.11	551.612	-434.19	801.824	105.888	-405.563	962.175	45.7259
477	0	-710.372	973.37	984.949	-697.546	906.024	1130.44	-673.538	1128.81	598.796	-638.52	986.637	180.31	-677.464	1117.72	81.5773	-319.099	942.789	973.945	-325.811	894.554	1132.57	-369.064	891.076	551.263	-434.396	802.514	106.307	-405.454	962.354	45.6434
478	0	-710.488	982.564	985.036	-697.242	915.573	1130.28	-672.914	1138.11	597.88	-638.953	1018.26	172.144	-677.955	1153.96	80.3966	-319.147	950.467	973.197	-325.922	902.77	1131.99	-369.243	894.994	550.971	-434.5	802.62	106.698	-405.468	962.384	45.4015
479	0	-710.607	991.634	984.855	-697.18	924.806	1130.11	-673.165	1145.1	595.906	-639.163	1050.23	164.228	-678.013	1190.36	79.4828	-319.26	958.3	972.428	-326.061	911.413	1131.25	-369.385	898.962	550.665	-434.663	802.736	107.024	-405.354	962.328	45.2851
480	0	-710.829	1000.68	984.343	-697.17	933.872	1129.63	-672.804	1154.63	594.165	-638.886	1082.2	156.763	-677.813	1226.64	79.0346	-319.338	966.279	971.489	-326.144	920.207	1130.37	-369.52	903.105	550.406	-434.803	803.286	107.472	-405.193	962.436	45.3912
481	0	-711.187	1009.46	983.46	-697.237	943.333	1128.99	-672.783	1162.81	591.66	-639.499	1114.08	150.435	-677.218	1262.73	78.9784	-319.478	974.471	970.528	-326.173	929.105	1129.38	-369.637	907.398	550.109	-435.016	803.675	107.99	-405.127	962.71	45.2834
482	0	-711.526	1018.25	982.448	-697.459	952.751	1128.29	-672.741	1170.01	589.181	-640.108	1146.2	144.851	-676.032	1298.45	79.4086	-319.618	982.73	969.348	-326.271	938.232	1128.38	-369.941	911.805	549.743	-435.263	804.63	108.48	-405.121	962.777	45.1227
483	0	-711.935	1027.39	981.186	-697.874	959.496	1127.6	-672.832	1176.77	586.229	-640.977	1178.36	140.359	-674.233	1333.71	80.4341	-319.69	991.23	968.163	-326.47	947.474	1127.4	-370.114	916.399	549.406	-435.382	804.961	109.128	-405.137	962.981	45.0354
484	0	-712.364	1036.88	979.955	-697.989	969.65	1126.75	-673.254	1182.99	582.824	-641.518	1209.82	137.089	-671.711	1368.28	81.8426	-319.916	999.678	966.957	-326.67	956.699	1126.35	-370.45	921.274	549.066	-435.671	805.492	109.825	-405.111	963.134	44.9535
485	0	-712.709	1046.32	978.735	-698.198	979.953	1125.96	-673.4	1189.69	579.643	-641.993	1240.56	135.049	-668.255	1401.75	83.5338	-320.088	1008.19	965.795	-326.956	965.959	1125.23	-370.819	926.304	548.593	-435.911	805.814	110.418	-405.202	963.256	44.8666
486	0	-713.101	1055.67	977.511	-698.36	990.143	1125.19	-673.505	1196.25	576.454	-642.624	1270.04	133.946	-664.25	1433.7	85.1759	-320.34	1016.69	964.572	-327.286	975.309	1124.05	-371.387	931.434	548.16	-436.264	806.819	111.397	-405.494	963.132	44.4883
487	0	-713.465	1065.36	976.455	-698.517	1000.4	1124.34	-673.409	1202.8	573.439	-643.599	1297.62	133.699	-660.192	1463.64	86.5258	-320.777	1025.42	963.385	-327.643	984.691	1122.74	-371.994	936.728	547.754	-436.523	807.343	112.108	-405.498	963.315	44.4697
488	0	-714.007	1072.87	975.487	-698.964	1010.6	1123.47	-673.232	1209.15	570.939	-644.757	1322.7	133.926	-656.393	1491.01	88.0318	-321.282	1034.37	962.098	-328.146	994.178	1121.3	-372.613	942.329	547.43	-437.412	807.953	113.307	-405.616	963.506	44.439
489	0	-714.384	1083.24	974.354	-699.387	1020.72	1122.51	-673.106	1215.57	568.408	-645.898	1344.93	134.51	-652.985	1515.38	89.9077	-321.796	1043.63	960.818	-328.659	1003.82	1119.75	-373.404	947.965	547.194	-438.097	808.989	114.401	-405.761	963.729	44.4655
490	0	-714.789	1093.83	973.141	-699.821	1030.9	1121.42	-672.868	1222.2	566.139	-646.735	1364.4	135.037	-650.138	1536.68	92.334	-322.218	1051.95	959.288	-329.155	1013.54	1118.15	-374.198	953.803	546.934	-438.764	809.994	115.525	-405.936	963.874	44.3955
491	0	-715.198	1104.62	971.78	-700.372	1040.99	1120.31	-672.728	1230.08	563.905	-646.967	1380.99	135.322	-647.891	1554.54	95.2565	-322.824	1061.53	957.727	-329.626	1023.49	1116.43	-375.01	959.926	546.609	-439.037	810.981	117.07	-406.033	964.129	44.3038
492	0	-715.684	1115.6	970.453	-700.815	1051.2	1119.15	-672.774	1239.45	562.283	-646.013	1394.28	134.917	-646.438	1568.73	98.2018	-323.591	1071.34	956.18	-330.078	1033.52	1114.71	-375.72	966.437	546.221	-439.584	812.149	118.524	-406.163	964.43	44.1763
493	0	-716.156	1126.65	969.327	-701.522	1061.56	1118.04	-672.723	1250.08	561.168	-644.719	1404.73	133.555	-645.65	1579.55	100.381	-324.192	1081.2	954.604	-330.6	1043.71	1113	-376.427	973.509	545.801	-439.841	813.51	120.152	-406.243	964.804	44.0639
494	0	-716.796	1137.72	968.316	-702.302	1072.08	1116.91	-672.742	1261.86	560.53	-643.18	1412.39	131.265	-645.399	1587.21	101.239	-325.038	1091	953.204	-331.227	1054.04	1111.36	-377.014	981.279	545.289	-440.08	815.487	121.959	-406.261	965.114	43.9579
495	0	-717.45	1148.92	967.463	-703.168	1082.79	1115.71	-672.647	1274.39	560.106	-641.604	1417.89	128.372	-645.43	1592.31	100.591	-325.908	1100.87	951.816	-331.897	1064.55	1109.82	-377.64	989.474	544.73	-440.054	816.898	123.899	-406.248	965.431	43.7933
496	0	-718.177	1160.17	966.616	-704.133	1093.74	1114.47	-672.542	1287.3	559.721	-639.952	1421.52	125.465	-645.416	1595.19	98.5528	-326.76	1110.74	950.625	-332.808	1074.87	1108.47	-378.157	998.222	544.086	-439.89	818.635	126.014	-406.116	965.869	43.6267
497	0	-718.991	1171.67	965.786	-705.127	1104.86	1113.32	-672.522	1300.25	559.275	-637.927	1423.41	124.457	-645.088	1596.17	94.9673	-327.885	1120.91	949.52	-333.813	1085.2	1107.18	-378.439	1007.51	543.491	-439.656	820.505	128.354	-405.926	966.244	43.437
498	0	-719.761	1183.41	964.989	-706.077	1116.14	1112.42	-672.372	1312.83	558.98	-635.466	1425.01	122.457	-644.388	1596.8	91.0563	-329.001	1131.06	948.566	-335.014	1095.64	1106.06	-379.7	1016.38	542.613	-439.273	822.959	130.912	-405.731	966.597	43.2239
499	0	-720.537	1195.26	964.387	-706.919	1127.46	1111.81	-672.29	1325.1	558.664	-632.443	1426.68	120.665	-643.256	1597.32	88.057	-330.154	1141.51	947.656	-336.201	1106.18	1105.02	-379.47	1026.9	542.241	-439.048	826.283	133.632	-405.449	966.961	42.9893
500	0	-721.281	1207.18	964.076	-707.797	1138.81	1111.57	-671.95	1336.84	558.425	-629.332	1428.93	119.704	-641.975	1598.38	86.2944	-331.428	1152.1	946.813	-337.531	1116.86	1104.01	-380.674	1036.7	541.437	-438.305	828.057	136.776	-405.21	967.317	42.7706
501	0	-722.067	1220.23	964.005	-708.684	1150.27	1111.66	-671.487	1348.13	558.245	-627.335	1431.78	119.092	-640.369	1600.34	83.6092	-332.957	1164.66	946.112	-338.614	1127.9	1102.9	-380.519	1048.1	541.168	-437.758	831.435	140.206	-405.018	967.648	42.5149
502	0	-723.061	1232.9	964.473	-709.587	1161.64	1112.11	-671.049	1359.48	558.299	-627.079	1435.32	118.748	-638.572	1602.63	80.0075	-334.285	1176.26	945.25	-339.578	1139.27	1101.81	-380.801	1059.86	540.881	-437.137	835.813	144.042	-404.805	968.083	42.2771
503	0	-724.075	1244.71	965.261	-710.435	1173.07	1112.86	-671.106	1371.26	558.861	-627.186	1438.66	118.379	-637.936	1604.38	76.5675	-335.519	1188.05	944.432	-340.466	1150.87	1100.76	-381.219	1072.3	540.341	-436.079	839.52	148.289	-404.495	968.42	42.22
504	0	-725.017	1256.31	966.134	-711.29	1184.64	1113.93	-671.482	1383.35	559.821	-627.605	1441.09	118.131	-638.522	1605.47	73.7563	-336.863	1200.1	943.725	-341.135	1162.69	1099.72	-381.523	1085.68	539.853	-435.069	843.787	153.097	-404.222	969.071	42.3531
505	0	-725.919	1267.86	967.275	-712.045	1196.05	1115.25	-672.114	1395.33	560.99	-627.938	1443.1	117.889	-639.288	1606.47	71.198	-338.182	1212.33	943.035	-342.019	1174.55	1098.74	-381.598	1100.19	539.361	-434.12	849.227	158.219	-403.952	969.795	42.5379
506	0	-726.869	1279.37	968.545	-712.756	1207.44	1116.77	-672.948	1406.34	561.694	-628.287	1445.29	117.571	-639.112	1607.72	68.5319	-339.488	1224.82	942.535	-342.938	1186.09	1097.99	-381.422	1115.78	538.653	-433.484	856.38	163.722	-403.693	970.388	42.966
507	0	-728.003	1290.55	969.661	-713.569	1218.79	1118.25	-674.084	1415.91	561.617	-628.519	1447.89	116.93	-638.402	1609.05	65.8077	-340.928	1237.2	942.16	-343.991	1197.58	1097.31	-381.08	1132.72	537.855	-432.324	863.28	169.86	-403.631	971.466	43.6232
508	0	-729.315	1301.56	970.631	-714.536	1230.13	1119.69	-674.853	1424.53	560.838	-629.02	1450.92	116.143	-637.904	1610.3	63.0084	-342.538	1249.66	941.99	-345.284	1209	1096.96	-380.364	1150.92	536.849	-431.292	870.731	177.222	-403.248	972.286	44.477
509	0	-730.709	1311.9	971.382	-715.616	1241.36	1121.05	-676.16	1430.7	559.332	-629.037	1453.29	115.039	-637.849	1611.36	61.5546	-344.249	1261.95	941.988	-346.744	1219.93	1096.69	-379.353	1170.25	535.684	-430.498	881.425	184.594	-403.143	973.716	45.3722
510	0	-732.289	1322.77	972.103	-716.715	1252.42	1122.5	-676.298	1437.06	558.058	-628.828	1454.52	114.248	-637.721	1611.86	61.124	-346.043	1274.16	941.999	-348.285	1230.72	1096.4	-378.243	1190.58	534.388	-429.256	891.809	192.772	-402.967	975.728	47.0232
511	0	-733.901	1333.5	972.809	-717.842	1263.15	1124.02	-676.678	1442.94	557.101	-628.578	1454.92	113.817	-637.245	1612.35	60.5556	-347.852	1286.23	941.978	-349.661	1241.08	1096.04	-376.78	1212.13	533.024	-428.186	905.224	201.526	-402.772	978.41	49.2413
512	0	-735.571	1343.75	973.704	-718.789	1273.63	1125.52	-677.188	1448.25	556.755	-628.373	1455.54	113.557	-637.071	1612.61	60.203	-349.535	1298.1	941.876	-350.802	1251.25	1095.65	-375.462	1234.6	531.626	-426.537	918.814	210.798	-402.343	981.8	52.1276
513	0	-737.145	1353.37	974.783	-719.728	1283.71	1127.01	-677.77	1452.85	556.895	-628.367	1455.93	113.286	-637.124	1612.82	59.9825	-351.14	1309.69	941.782	-351.623	1261.2	1095.19	-374.451	1257.93	530.43	-424.561	935.594	220.511	-401.939	986.019	55.8063
514	0	-738.501	1362.98	976.372	-720.536	1293.59	1128.65	-678.713	1456.57	557.242	-628.462	1455.88	113.197	-637.205	1612.95	59.7659	-352.65	1320.93	941.599	-352.396	1270.93	1094.61	-373.327	1281.69	529.469	-422.196	953.772	229.858	-401.656	991.36	60.25
515	0	-739.654	1372.33	977.988	-721.254	1303.11	1130.35	-679.509	1459.3	557.186	-628.679	1455.8	113.194	-637.33	1613	59.6506	-354.106	1331.82	941.459	-352.883	1280.37	1094.03	-372.044	1306.08	529.046	-419.493	973.086	238.28	-401.532	998.067	65.0219
516	0	-740.76	1381.24	979.692	-721.907	1312.26	1132.22	-680.488	1461.44	557.141	-628.822	1455.63	113.143	-637.47	1612.97	59.6094	-355.264	1342.36	941.418	-353.377	1289.48	1093.56	-371.265	1329.68	529.527	-416.745	993.361	245.602	-401.634	1005.97	69.3823
517	0	-741.624	1389.65	981.324	-722.391	1321.17	1134.11	-681.335	1463.41	557.148	-628.941	1455.58	113.017	-637.661	1612.95	59.5519	-356.186	1352.27	941.742	-353.787	1298.33	1093.44	-370.606	1352.84	530.877	-413.854	1013.86	251.951	-401.83	1015.63	73.281
518	0	-742.46	1397.78	982.778	-722.932	1329.87	1135.89	-681.941	1465.35	557.053	-629.093	1455.55	112.892	-637.873	1612.94	59.553	-357.059	1362	942.435	-354.13	1307.04	1093.69	-370.208	1375.44	533.113	-411.232	1034.82	257.572	-401.761	1029.22	78.7125
519	0	-743.293	1405.84	983.863	-723.752	1338.86	1137.49	-682.62	1467.74	557.187	-629.148	1455.57	112.721	-638.026	1612.9	59.5581	-357.82	1371.51	943.597	-354.28	1315.86	1094.47	-370.238	1397.5	535.996	-409.213	1055.59	263.732	-401.175	1048.47	84.266
520	0	-744.064	1413.88	984.594	-725.035	1348.49	1138.9	-683.398	1469.94	557.101	-629.305	1455.56	112.66	-638.201	1612.84	59.6024	-358.458	1381.07	944.95	-354.043	1325.35	1095.72	-370.665	1419.04	539.261	-407.489	1076.82	269.015	-400.27	1072.76	89.026
521	0	-744.802	1421.93	984.925	-726.764	1358.73	1139.9	-683.843	1472.19	557.233	-629.414	1455.56	112.618	-638.312	1612.77	59.6683	-358.878	1390.79	946.424	-353.643	1335.73	1097.34	-371.385	1440.1	543.013	-406.829	1098.63	273.182	-398.648	1100.39	93.2418
522	0	-745.57	1430.06	985.052	-728.707	1369.49	1140.52	-684.178	1474.38	557.437	-629.322	1455.57	112.626	-638.437	1612.72	59.7694	-359.265	1400.92	947.938	-353.122	1346.74	1099.1	-372.434	1460.89	547.162	-406.037	1120.89	276.562	-396.909	1129.6	96.6338
523	0	-746.26	1438.15	984.956	-730.832	1380.57	1140.93	-684.204	1476.11	557.535	-629.265	1455.52	112.669	-638.499	1612.67	59.8929	-359.56	1411.48	949.484	-352.652	1358.15	1101.15	-373.648	1481.09	551.577	-405.571	1143.27	278.257	-395.091	1158.85	99.1368
524	0	-746.951	1446.09	984.891	-732.847	1391.44	1141.29	-684.359	1477.7	557.846	-629.197	1455.44	112.732	-638.509	1612.6	60.005	-359.804	1422.5	951.187	-352.764	1368.77	1103.62	-375.001	1500.85	556.137	-405.382	1166.32	278.886	-392.066	1190.6	101.243
525	0	-747.526	1453.75	984.887	-734.46	1401.58	1141.77	-684.191	1478.75	558.14	-629.049	1455.34	112.79	-638.48	1612.49	60.1192	-360.053	1433.8	953.245	-353.325	1379.34	1106.64	-376.537	1519.94	560.633	-405.028	1189.22	278.091	-389.596	1220.54	101.95
526	0	-747.981	1461.35	985.03	-735.503	1410.86	1142.51	-684.125	1479.59	558.386	-628.873	1455.16	112.862	-638.446	1612.4	60.2253	-360.369	1445.2	955.68	-354.36	1389.79	1110.15	-378.034	1538.66	565.038	-404.124	1212.78	276.189	-387.004	1250.75	101.718
527	0	-748.438	1468.71	985.21	-736.179	1419.44	1143.35	-684.129	1480.19	558.58	-628.761	1454.98	112.953	-638.503	1612.36	60.2758	-360.536	1456	958.583	-355.539	1399.92	1113.68	-379.609	1556.87	569.31	-404.713	1237.05	273.201	-384.282	1281.59	100.888
528	0	-748.685	1475.96	985.362	-736.564	1427.41	1144.24	-684.221	1480.98	558.791	-628.603	1454.81	113.047	-638.532	1612.32	60.2555	-360.842	1466.53	961.722	-356.832	1410.09	1117.18	-381.038	1574.73	573.445	-404.323	1261.51	269.022	-382.192	1312.3	99.1457
529	0	-748.847	1483.1	985.411	-737.046	1435.01	1144.88	-684.431	1481.97	558.999	-628.506	1454.64	113.107	-638.606	1612.33	60.1882	-361.265	1476.92	965.004	-357.976	1418.93	1120.41	-382.423	1592.02	577.236	-405.298	1286.89	263.599	-379.595	1345.05	97.4423
530	0	-749.132	1490.11	985.383	-737.438	1442.61	1145.2	-684.647	1483.24	559.158	-628.469	1454.52	113.14	-638.696	1612.39	60.0178	-361.513	1487.38	968.195	-359.053	1427.94	1123.22	-383.435	1608.99	580.887	-405.403	1312.36	257.423	-377.235	1378.82	95.4776
531	0	-750.23	1495.88	984.792	-737.821	1450.41	1145.31	-684.853	1484.92	559.274	-628.474	1454.51	113.191	-638.794	1612.57	59.7174	-361.616	1497.6	971.152	-359.876	1437.13	1125.84	-385.263	1624.32	584.265	-405.398	1338.11	250.922	-375.1	1413.54	93.3705
532	0	-750.358	1502.86	984.497	-738.5	1458.57	1145.23	-685.065	1486.91	559.341	-628.456	1454.63	113.159	-638.778	1612.81	59.312	-361.619	1507.7	973.866	-360.463	1446.64	1128.19	-387.246	1638.63	587.382	-405.558	1365.2	242.334	-373.25	1448.87	91.0027
533	0	-750.441	1509.86	984.131	-739.361	1467.12	1144.97	-685.232	1489.14	559.383	-628.496	1454.92	113.237	-638.766	1613.12	58.8254	-361.671	1517.49	976.124	-360.909	1456.8	1130.29	-388.723	1652.43	590.322	-405.617	1392.41	233.989	-371.645	1484.88	88.5355
534	0	-750.655	1517.04	983.696	-740.124	1475.77	1144.62	-685.275	1491.5	559.376	-628.447	1455.19	113.301	-638.716	1613.47	58.3672	-361.624	1527.47	978.035	-361.424	1466.99	1132.18	-389.883	1665.57	592.945	-405.691	1420.21	224.799	-370.287	1521.32	85.9392
535	0	-750.808	1524.32	983.163	-740.872	1484.38	1144.3	-685.391	1494.04	559.519	-628.328	1455.45	113.413	-638.671	1613.81	57.912	-361.659	1537.42	979.739	-362.013	1478.39	1133.83	-390.983	1678.13	595.113	-405.85	1448.7	215.072	-369.121	1558	83.1516
536	0	-751.016	1531.8	982.533	-741.437	1492.94	1143.82	-685.274	1496.49	559.576	-628.127	1455.73	113.506	-638.536	1614.13	57.5037	-361.711	1547.48	981.033	-362.641	1488.4	1135.02	-391.856	1689.94	596.778	-405.959	1478.14	205.166	-368.068	1594.86	80.3279
537	0	-751.357	1539.45	981.846	-742.071	1501.33	1143.21	-685.141	1498.88	559.61	-627.893	1456.02	113.626	-638.387	1614.49	57.133	-361.899	1557.54	981.892	-363.373	1497.78	1135.75	-392.661	1700.86	597.896	-406.301	1508.06	194.901	-367.058	1631.81	77.6491
538	0	-751.633	1547.21	981.079	-742.657	1509.76	1142.39	-685.028	1501.46	559.53	-627.635	1456.34	113.772	-638.257	1614.75	56.8237	-362.075	1567.57	982.424	-363.868	1507.68	1136.12	-393.277	1711.26	598.382	-406.556	1538.51	184.624	-366.03	1669	75.4889
539	0	-751.842	1555.14	980.203	-743.215	1518.17	1141.37	-685.002	1504.42	559.42	-627.402	1456.6	113.891	-638.243	1614.92	56.5459	-362.22	1577.64	982.725	-364.303	1517.8	1136.06	-393.698	1720.76	598.277	-407.201	1569.59	174.719	-365.122	1706.12	73.8664
540	0	-752.189	1563.14	979.292	-744.068	1526.54	1140.13	-685.034	1507.64	559.35	-627.274	1456.78	114.022	-638.264	1615.24	56.291	-362.38	1587.48	982.835	-364.658	1527.91	1135.73	-394.04	1729.52	597.373	-408.291	1601.02	165.041	-364.289	1743.07	72.767
541	0	-752.533	1571.19	978.335	-744.953	1534.81	1138.89	-685.063	1511.3	559.29	-627.154	1457.07	114.153	-638.296	1615.43	56.0857	-362.495	1597.09	982.625	-364.956	1537.9	1135.12	-394.261	1737.62	595.808	-408.808	1632.99	156.672	-363.448	1779.51	72.019
542	0	-752.945	1579.29	977.45	-745.642	1543.27	1137.73	-685.35	1514.93	559.069	-627.087	1457.34	114.288	-638.336	1615.58	55.8819	-362.548	1606.53	982.24	-365.212	1547.96	1134.45	-394.146	1745.39	593.692	-409.438	1665.47	148.755	-362.96	1815.54	71.5324
543	0	-753.349	1587.45	976.658	-746.088	1552.01	1136.78	-685.595	1518.71	558.886	-627.027	1457.63	114.416	-638.383	1615.72	55.7045	-362.554	1615.81	981.579	-365.459	1558.01	1133.68	-393.794	1752.55	591.116	-410.718	1697.99	141.804	-362.971	1851.26	71.3571
544	0	-753.791	1595.67	975.85	-746.168	1560.8	1136.06	-685.906	1522.76	558.64	-627.079	1457.99	114.577	-638.44	1615.88	55.5553	-362.583	1624.88	980.592	-366.012	1568.03	1132.81	-393.053	1759.38	588.345	-412.555	1730.93	135.744	-363.713	1886.27	71.5259
545	0	-754.433	1604.01	974.962	-746.209	1569.58	1135.28	-686.11	1527.15	558.542	-626.929	1458.4	114.784	-638.46	1616.01	55.3672	-362.683	1633.97	979.506	-366.575	1578.07	1131.81	-392.07	1765.98	585.237	-415.971	1763.13	130.808	-365.356	1921.24	72.3998
546	0	-754.99	1612.46	974.036	-746.197	1578.7	1134.3	-686.418	1531.38	558.088	-626.859	1458.73	114.993	-638.393	1616.05	55.1196	-362.879	1643.26	978	-366.995	1588.55	1130.58	-391.102	1772.33	582.03	-417.048	1795.45	128.627	-368.01	1955.27	74.0907
547	0	-756.095	1621.05	972.975	-746.19	1588.07	1133.24	-686.628	1535.96	557.803	-626.784	1459.12	115.258	-638.403	1616.17	54.9244	-363.129	1652.59	976.16	-367.346	1599.32	1129.2	-390.402	1778.7	578.75	-418.459	1826.53	127.389	-371.293	1988.66	77.3289
548	0	-756.323	1629.93	971.784	-746.489	1597.68	1131.98	-686.829	1540.69	557.549	-626.723	1459.55	115.604	-638.437	1616.32	54.755	-363.372	1662.2	974.267	-367.646	1610.16	1127.66	-390.114	1785.29	575.404	-420.288	1856.28	127.144	-375.264	2020.86	81.5187
549	0	-757.056	1639.1	970.433	-746.793	1607.57	1130.51	-686.915	1545.61	557.224	-626.764	1459.93	115.971	-638.475	1616.46	54.5774	-363.497	1671.86	972.269	-367.809	1621.13	1126.07	-390.204	1792.39	572.274	-422.337	1884.02	127.166	-379.635	2050.83	86.3076
550	0	-757.468	1648.54	968.957	-747.044	1617.64	1128.9	-686.824	1550.87	557.026	-626.624	1460.36	116.35	-638.481	1616.65	54.43	-363.495	1681.63	970.33	-367.831	1632.47	1124.59	-390.616	1799.79	569.525	-423.81	1909.81	127.522	-384.278	2079.47	92.2121
551	0	-757.14	1658.13	967.339	-747.27	1627.99	1127.13	-686.883	1556.2	556.546	-626.598	1460.91	116.81	-638.483	1616.76	54.2609	-363.303	1691.87	968.494	-367.799	1643.94	1123.17	-391.234	1807.55	566.902	-423.215	1934.13	128.424	-389.004	2106.17	99.2856
552	0	-757.33	1667.99	965.539	-747.542	1638.4	1125.27	-686.782	1561.83	556.04	-626.582	1461.44	117.269	-638.485	1616.95	54.1029	-363.238	1702.32	966.897	-367.919	1655.26	1121.73	-391.99	1815.55	564.38	-424.27	1956.26	129.045	-393.879	2130.54	107.105
553	0	-757.289	1678.02	963.7	-747.802	1648.89	1123.45	-686.558	1567.88	555.476	-626.48	1462.06	117.804	-638.482	1617.12	53.9612	-363.146	1713.15	965.499	-368.088	1666.24	1120.45	-392.763	1824.1	562.197	-426.752	1975.11	129.573	-398.61	2151.61	114.727
554	0	-755.754	1690.19	962.139	-747.724	1659.63	1121.56	-686.406	1574.37	554.933	-626.343	1462.81	118.427	-638.425	1617.31	53.8093	-363.056	1724.25	964.22	-368.21	1677.26	1119.4	-393.602	1833.55	560.403	-429.788	1991.53	129.731	-403.16	2169.04	120.887
555	0	-755.729	1700.35	960.267	-747.899	1670.22	1119.65	-686.076	1581.06	554.292	-626.233	1463.59	119.237	-638.373	1617.56	53.6185	-363.004	1735.52	963.231	-368.414	1688.12	1118.42	-394.521	1844.15	559.119	-432.548	2005.56	128.688	-406.974	2183.68	124.719
556	0	-755.759	1710.34	958.354	-747.843	1680.96	1117.62	-685.722	1588.12	553.702	-626.047	1464.4	120.305	-638.394	1617.81	53.4427	-362.927	1746.91	962.34	-368.579	1698.66	1117.5	-395.514	1856.13	558.38	-435.3	2016.77	127.304	-410.157	2195.21	125.312
557	0	-755.754	1720.37	956.602	-747.725	1691.57	1115.71	-685.393	1595.42	553.166	-626.037	1465.54	121.45	-638.372	1618.09	53.2764	-362.749	1758.39	961.502	-368.661	1709.27	1116.54	-396.778	1869.29	557.993	-438.376	2025.54	126.886	-412.884	2203.8	122.862
558	0	-755.614	1730.39	955.022	-747.35	1702.38	1113.91	-685.028	1602.96	552.733	-625.91	1466.67	122.887	-638.382	1618.53	53.1323	-362.514	1769.74	960.735	-368.56	1720.12	1115.62	-398.287	1883.08	557.87	-441.632	2032.78	126.695	-415.174	2209.95	117.975
559	0	-755.327	1740.5	953.649	-747.128	1713.14	1112.28	-684.706	1610.81	552.333	-625.862	1468.2	124.45	-638.412	1619.06	52.9874	-362.071	1781.21	960.057	-368.319	1731.1	1114.76	-400.029	1897.15	558.015	-444.929	2038.03	125.316	-416.962	2213.72	111.645
560	0	-754.893	1750.77	952.409	-746.558	1724.01	1110.7	-684.385	1619.03	552.039	-625.777	1469.85	126.357	-638.47	1619.71	52.8822	-361.592	1793.09	959.547	-367.985	1742.45	1113.98	-401.745	1911.42	558.341	-445.796	2042.78	123.343	-418.397	2217.08	105.934
561	0	-754.369	1761.18	951.412	-746.064	1734.93	1109.33	-684.066	1627.68	551.797	-625.958	1471.7	128.534	-638.781	1620.41	52.8117	-361.095	1805.35	959.232	-367.524	1754.26	1113.37	-403.507	1925.91	558.729	-448.502	2046.71	121.848	-420.004	2219.38	101.688
562	0	-753.797	1771.71	950.553	-745.299	1745.93	1108.15	-683.599	1636.8	551.574	-626.142	1473.76	130.948	-639.313	1621.24	52.8799	-360.741	1818.29	959.169	-367.026	1766.51	1112.99	-405.194	1940.43	559.172	-451.396	2050.71	120.801	-421.78	2221.96	98.0998
563	0	-753.035	1782.41	949.829	-744.826	1756.77	1107.07	-683.577	1646.76	551.565	-626.453	1476.11	133.673	-639.221	1621.79	52.5092	-360.496	1831.8	959.543	-366.519	1779.13	1113.14	-406.879	1954.11	559.769	-452.833	2055.2	120.407	-423.711	2225.54	93.2189
564	0	-752.147	1793.37	949.207	-744.195	1767.64	1106.13	-682.794	1656.87	551.806	-626.876	1478.74	136.803	-639.54	1622.5	52.3856	-360.366	1845.68	960.503	-366.227	1791.89	1113.87	-407.943	1966.84	560.657	-453.753	2059.63	119.596	-425.385	2228.64	88.0883
565	0	-751.405	1804.56	948.723	-743.736	1778.54	1105.32	-682.466	1668.14	551.939	-627.469	1481.82	140.33	-639.909	1623.14	52.3003	-360.414	1859.74	962.092	-366.104	1804.57	1115.32	-408.383	1978.65	561.946	-453.665	2063.17	118.878	-425.643	2230.87	83.7448
566	0	-750.429	1816.06	948.392	-743.275	1789.56	1104.69	-682.223	1680.45	552.022	-627.993	1485.32	144.118	-640.419	1623.85	52.182	-360.489	1873.49	963.88	-366.181	1817.22	1117.35	-408.095	1991.86	563.868	-452.641	2066.45	119	-425.001	2232.14	80.0322
567	0	-749.63	1827.79	948.233	-742.992	1800.78	1104.22	-682.116	1693.81	552.068	-628.622	1489.46	148.472	-640.95	1624.55	52.0251	-360.469	1886.59	965.81	-366.266	1829.83	1119.71	-407.701	2005.69	565.82	-452.199	2068.57	118.747	-424.336	2233.42	76.6313
568	0	-748.72	1839.84	948.199	-742.789	1812.33	1103.96	-682.279	1708.39	552.03	-629.392	1494.29	153.291	-641.535	1625.29	52.0094	-359.999	1899.29	968.148	-366.274	1842.5	1122.28	-407.409	2018.57	567.51	-451.715	2070.53	118.323	-424.154	2234.75	73.397
569	0	-748.01	1852.08	948.407	-742.565	1824.03	1103.91	-682.806	1724.29	551.921	-630.237	1499.84	158.547	-642.244	1626.29	52.2077	-359.299	1911.31	970.112	-366.006	1854.95	1124.73	-406.936	2029.61	568.733	-450.202	2072.28	118.506	-424.249	2235.97	70.4375
570	0	-747.079	1864.65	948.779	-742.119	1836.01	1104.34	-683.769	1741.47	551.694	-631.363	1506.44	164.527	-642.969	1627.54	52.5092	-358.408	1923.31	971.779	-365.506	1867.23	1126.83	-406.39	2039.29	569.346	-450.403	2074.23	117.999	-424.157	2237.65	68.1315
571	0	-745.993	1877.36	949.472	-741.552	1848.08	1105.17	-685.219	1759.92	551.428	-632.567	1514.1	171.059	-643.498	1629.02	52.9041	-357.41	1935.33	973.224	-364.665	1879.43	1128.6	-405.81	2048.15	569.345	-450.598	2076.33	117.456	-424.125	2238.76	65.6868
572	0	-744.917	1890.17	950.349	-740.783	1860.21	1106.35	-687.047	1779.69	551.098	-633.992	1522.84	178.616	-643.956	1630.88	53.3888	-356.341	1947.11	974.258	-363.503	1891.6	1130.02	-405.19	2055.87	568.733	-450.301	2077.76	117.191	-424.348	2239.23	64.0206
573	0	-743.797	1903.11	951.485	-739.877	1872.18	1107.9	-688.967	1800.58	550.577	-635.665	1532.86	186.679	-644.338	1632.72	53.9158	-355.06	1958.67	975.047	-362.019	1903.56	1131.22	-404.667	2062.64	567.714	-450.908	2078.76	116.982	-424.467	2239.87	63.4548
574	0	-742.634	1915.95	952.791	-738.998	1883.97	1109.59	-689.748	1820.1	549.827	-637.7	1544.27	194.906	-645.061	1634.59	54.4491	-353.675	1969.67	975.723	-360.535	1915.08	1132.3	-404.23	2068.52	566.957	-451.305	2078.97	117.166	-424.559	2240.38	62.9221
575	0	-741.418	1928.74	954.071	-737.979	1895.52	1111.31	-691.621	1842.64	549.227	-639.917	1557.19	204.008	-646.116	1637.67	55.9976	-352.373	1979.71	976.559	-359.118	1925.96	1133.46	-403.771	2074.1	566.685	-451.652	2079.58	117.099	-424.491	2240.6	62.9107
576	0	-740.262	1941.48	955.281	-737.183	1906.85	1112.89	-693.657	1866.03	548.828	-642.17	1571.83	214.057	-646.63	1641.7	58.2448	-351.274	1989.27	977.616	-358.07	1936.22	1134.76	-403.055	2079.31	566.85	-451.8	2079.84	116.993	-424.228	2241.71	62.9274
577	0	-739.21	1953.99	956.373	-736.52	1918.01	1114.16	-695.706	1889.36	548.497	-644.241	1588.52	223.858	-646.841	1646.91	61.1756	-350.373	1998.43	978.647	-357.192	1946.16	1136.24	-402.262	2084.22	567.191	-451.771	2079.95	116.904	-424.089	2241.92	62.8098
578	0	-738.326	1966.31	957.316	-736.189	1929	1115.08	-697.676	1911.72	548.23	-646.864	1607.28	233.495	-646.967	1653.66	65.0407	-349.608	2007.76	979.876	-356.501	1955.75	1137.78	-401.362	2089.14	567.617	-451.639	2080.14	116.858	-423.922	2242.05	62.6579
579	0	-737.453	1978.51	958.032	-736.067	1939.71	1115.77	-699.545	1933.31	548.339	-649.38	1627.1	241.827	-646.791	1662.12	68.8808	-349.07	2017.21	981.211	-355.952	1965.29	1139.26	-400.594	2093.88	567.834	-451.549	2080.38	116.824	-423.845	2242.04	62.4262
580	0	-736.852	1990.49	958.957	-736.109	1949.94	1116.26	-701.374	1964.18	549.875	-651.774	1647.38	249.137	-647.889	1673.14	75.1878	-348.551	2027.08	982.526	-355.384	1974.96	1140.64	-399.866	2098.62	567.726	-451.459	2080.57	116.661	-423.67	2242.22	62.4472
581	0	-736.441	2002.23	960.028	-736.037	1960.02	1116.77	-703.297	1992.03	551.857	-653.842	1667.37	257.078	-649.649	1689.04	83.2533	-348.138	2037.12	983.768	-354.884	1984.58	1141.96	-399.185	2103.13	567.529	-451.347	2080.78	116.464	-423.585	2242.24	62.3458
582	0	-736.078	2013.68	961.307	-735.868	1969.7	1117.45	-703.846	2010.67	553.555	-655.709	1687.91	265.019	-651.808	1709.93	91.1971	-347.817	2047.13	984.904	-354.397	1994.38	1143.22	-398.542	2107.41	567.253	-451.308	2080.99	116.35	-423.467	2242.28	62.3965
583	0	-735.96	2024.81	962.808	-735.615	1979.06	1118.41	-704.247	2033.48	555.866	-657.189	1709.15	272.129	-654.208	1734.1	99.0936	-347.502	2056.98	985.96	-353.857	2004.27	1144.39	-397.989	2111.35	567.046	-451.349	2081.01	116.271	-423.381	2242.34	62.4942
584	0	-735.911	2035.72	964.627	-735.107	1988.15	1119.66	-704.885	2056.56	559.137	-658.356	1731.43	278.303	-656.666	1759.92	106.089	-347.304	2066.39	986.88	-353.332	2014.23	1145.45	-397.452	2114.65	566.943	-451.374	2081.08	116.252	-423.375	2242.17	62.4706
585	0	-735.875	2046.38	966.714	-734.436	1997.03	1121.2	-705.037	2078.66	562.758	-659.27	1754.67	282.728	-659.295	1786.4	112.094	-347.077	2075.71	987.738	-352.701	2023.86	1146.32	-396.92	2117.45	566.924	-451.424	2081.05	116.296	-423.674	2241.12	61.8285
586	0	-735.883	2056.98	969.012	-733.541	2005.64	1122.97	-705.286	2100.31	567.114	-659.897	1778.33	285.811	-662.227	1813.22	116.788	-346.925	2084.56	988.375	-352.181	2032.75	1146.87	-396.324	2119.87	567.003	-451.455	2080.96	116.371	-423.668	2240.99	61.9252
587	0	-736.238	2062.27	970.967	-732.514	2013.88	1124.77	-705.187	2121.39	571.822	-660.576	1802.17	287.768	-665.389	1839.95	120.174	-346.81	2093.27	989.061	-351.643	2040.99	1147.2	-395.741	2122.15	567.081	-451.505	2080.87	116.433	-423.609	2240.94	62.0128
588	0	-736.425	2071.24	973.554	-731.444	2022.3	1126.78	-705.18	2142.25	576.591	-660.681	1826.27	290.101	-668.762	1866.73	122.36	-346.738	2101.57	989.687	-351.158	2048.54	1147.52	-395.241	2124.53	567.107	-451.508	2080.82	116.504	-423.564	2240.55	62.271
589	0	-736.394	2081.92	976.584	-730.369	2031.05	1129.2	-705.093	2162.64	581.268	-660.543	1847.86	289.477	-672.278	1894.09	123.554	-346.655	2109.53	990.464	-350.981	2057.01	1148.2	-394.741	2126.97	567.225	-451.508	2080.76	116.558	-423.514	2240.44	62.3546
590	0	-736.361	2092.59	979.593	-729.368	2040.01	1131.81	-704.855	2182.33	585.604	-660.912	1871.59	288.072	-675.753	1922.37	124.092	-346.64	2117.41	991.326	-350.948	2062.47	1148.74	-394.334	2129.47	567.214	-451.509	2080.76	116.665	-423.391	2240.27	62.3263
591	0	-736.385	2102.92	982.5	-728.464	2047.41	1134.14	-704.544	2201.57	589.716	-661.355	1897.31	286.025	-679.2	1951.85	123.989	-346.711	2126.02	992.337	-351.232	2068.76	1149.48	-393.971	2132	567.179	-451.532	2080.77	116.725	-422.984	2240.02	62.1456
592	0	-736.441	2113.46	985.395	-727.456	2056.25	1136.56	-704.194	2220.17	593.388	-661.669	1923.29	282.898	-682.459	1982.57	123.522	-346.713	2131.56	992.642	-351.809	2075.4	1150.25	-393.639	2134.61	567.217	-451.533	2080.77	116.78	-423.317	2240.17	62.2817
593	0	-736.588	2124.41	988.204	-726.562	2065.8	1138.76	-703.555	2237.98	596.662	-662.072	1949.85	278.97	-685.545	2014.27	122.48	-346.746	2138.08	993.014	-352.352	2081.92	1150.7	-393.388	2137.17	567.032	-451.578	2080.84	116.859	-423.213	2240.21	62.1524
594	0	-736.692	2134.99	990.664	-725.758	2075.27	1140.54	-703.148	2255.52	599.924	-662.311	1976.45	273.906	-688.383	2046.9	120.898	-346.829	2145.21	993.187	-352.883	2088.1	1150.93	-393.202	2139.75	566.97	-451.672	2080.95	116.943	-423.049	2240.44	61.709
595	0	-736.919	2145.61	992.899	-725.054	2084.46	1142.13	-702.575	2272.19	602.823	-663.152	2003.97	268.176	-690.904	2080.2	118.749	-346.943	2152.4	993.127	-353.122	2094.78	1150.86	-393.118	2142.22	566.751	-451.798	2081.02	117.027	-422.982	2240.63	61.4444
596	0	-737.025	2156.44	995.038	-724.554	2093.69	1143.41	-702.119	2288.45	605.652	-663.43	2031.08	261.183	-693.164	2114.21	116.126	-346.989	2159.31	992.826	-353.13	2102.13	1150.62	-393.077	2144.65	566.647	-451.973	2081.12	117.117	-422.872	2240.84	61.1081
597	0	-737.239	2167.06	996.982	-724.1	2102.89	1144.63	-701.496	2303.68	608.052	-663.819	2058.74	253.353	-695.035	2148.89	113.132	-347.04	2166.71	992.448	-352.98	2109.88	1150.31	-393.114	2146.95	566.43	-452.148	2081.32	117.274	-422.79	2240.5	60.8293
598	0	-737.458	2177.51	998.565	-723.796	2112.18	1145.71	-701.072	2318.3	610.211	-664.164	2087.14	244.892	-696.561	2184.29	109.856	-347.094	2173.77	991.738	-352.728	2117.78	1149.71	-393.128	2149.26	566.326	-452.344	2081.44	117.404	-422.569	2241.17	60.4883
599	0	-737.637	2187.68	999.77	-723.69	2121.87	1146.59	-700.72	2332.02	611.906	-664.639	2116.28	235.855	-697.817	2220.38	106.441	-347.166	2181.05	990.831	-352.37	2126.48	1149.06	-393.091	2151.59	566.113	-452.54	2081.6	117.587	-422.432	2241.36	60.2942
600	0	-737.923	2197.69	1000.52	-723.683	2131.75	1147.22	-701.047	2345.78	613.357	-665.202	2146.19	226.454	-698.898	2257.1	103.158	-347.255	2188.46	989.777	-351.91	2135.06	1148.1	-393.112	2153.9	565.931	-452.716	2081.64	117.71	-421.813	2242.56	60.8469
601	0	-738.272	2208.08	1001.18	-723.82	2141.58	1147.58	-700.873	2358.05	614.09	-665.708	2176.75	216.814	-699.772	2294.22	100.037	-347.357	2195.84	988.63	-351.524	2143.85	1147.08	-393.011	2156.11	565.637	-452.767	2081.7	117.84	-421.391	2243.45	60.9182
602	0	-738.621	2217.83	1001.34	-723.991	2151.55	1147.74	-700.963	2369.76	614.372	-666.018	2207.68	207.023	-700.592	2331.64	97.3187	-347.465	2203.32	987.431	-351.281	2152.81	1146.13	-392.785	2158.3	565.385	-452.785	2081.77	117.912	-421.257	2243.41	60.7479
603	0	-738.959	2227.72	1001.34	-724.079	2161.67	1147.76	-701.089	2380.69	614.191	-666.073	2238.89	197.245	-701.395	2369.18	95.1654	-347.593	2211.07	986.416	-351.299	2161.27	1145.24	-392.493	2160.46	565.239	-452.762	2081.8	118.035	-421.077	2243.34	60.5738
604	0	-739.287	2237.66	1001.25	-724.071	2171.74	1147.67	-701.024	2390.71	613.241	-666.365	2270.93	187.991	-702.221	2406.76	93.6974	-347.684	2218.23	985.397	-351.5	2169.56	1144.54	-392.21	2162.64	565.059	-452.716	2081.77	118.109	-421.587	2241.68	59.3707
605	0	-739.549	2247.05	1000.94	-723.99	2181.55	1147.42	-701.029	2399.88	611.541	-666.841	2303.61	179.396	-703.052	2444.14	92.8636	-347.87	2226.55	984.794	-351.935	2178.05	1143.96	-392.015	2164.97	564.921	-452.714	2081.83	118.211	-421.412	2241.67	59.1982
606	0	-739.846	2256.38	1000.54	-723.993	2191.11	1147.05	-700.904	2408.12	609.212	-667.102	2336.06	171.362	-703.719	2481.3	92.5953	-348.027	2234.14	984.158	-352.284	2186.19	1143.38	-391.943	2167.39	564.717	-452.739	2081.94	118.323	-421.236	2241.85	59.0428
607	0	-740.173	2265.43	999.915	-724.021	2200.76	1146.54	-700.682	2416.92	606.579	-667.134	2368.32	163.511	-704.002	2518.15	92.6946	-348.207	2241.51	983.356	-352.732	2194.64	1142.69	-391.88	2170.11	564.578	-452.834	2082.11	118.438	-421.043	2242.07	58.8631
608	0	-740.583	2274.63	999.022	-724.076	2210.44	1145.88	-700.43	2425.84	603.647	-667.874	2400.89	157.725	-703.593	2554.71	93.1344	-348.331	2249.06	982.427	-353.11	2203.08	1141.86	-391.937	2173.13	564.373	-452.973	2082.38	118.684	-420.868	2242.3	58.6763
609	0	-740.963	2283.63	997.84	-724.293	2220.2	1145	-700.848	2431.71	600.645	-668.985	2433.61	153.188	-702.037	2590.89	93.8867	-348.428	2256.68	981.361	-353.423	2211.8	1140.94	-392.018	2176.38	564.22	-453.113	2082.65	118.931	-420.74	2242.5	58.5238
610	0	-741.292	2292.86	996.474	-724.505	2230.25	1144.03	-701.431	2437.6	597.063	-670.255	2466.07	150.076	-699.205	2626.4	94.8671	-348.543	2264.6	980.252	-353.71	2220.64	1139.84	-392.22	2179.92	563.998	-453.272	2083.07	119.215	-420.049	2244.31	59.2512
611	0	-741.648	2302.38	995.005	-724.819	2240.18	1142.92	-702.109	2441.14	592.89	-671.577	2497.63	148.324	-695.006	2660.83	96.0023	-348.737	2272.66	978.993	-353.943	2229.65	1138.6	-392.509	2183.76	563.756	-453.476	2083.65	119.62	-420.147	2244.13	58.9405
612	0	-741.967	2311.98	993.448	-725.246	2250.67	1141.91	-702.138	2447.43	589.913	-673.189	2527.86	147.901	-690.163	2693.31	97.029	-348.964	2280.92	977.622	-354.282	2238.91	1137.21	-392.921	2188	563.494	-453.763	2084.14	119.951	-420.142	2244.3	58.698
613	0	-742.294	2321.63	991.914	-725.694	2261.07	1140.82	-702.076	2453.89	587.287	-675.068	2556.07	148.467	-685.11	2722.99	98.518	-349.272	2289.46	976.193	-354.66	2248.01	1135.68	-393.533	2192.67	563.263	-454.258	2084.18	120.624	-420.173	2244.42	58.4199
614	0	-742.632	2331.7	990.5	-726.207	2271.42	1139.77	-702.088	2460.76	584.896	-676.054	2580.47	149.228	-680.285	2749.42	101.071	-349.704	2298.28	974.791	-355.087	2257.16	1134.03	-394.263	2197.82	562.994	-454.866	2084.56	121.564	-420.211	2244.6	58.2413
615	0	-743.046	2341.81	989.174	-726.625	2281.5	1138.72	-702.075	2467.87	582.598	-676.401	2601.22	149.814	-676.223	2772.35	105.04	-350.234	2307.19	973.361	-355.672	2266.7	1132.55	-395.103	2203.36	562.647	-455.318	2085.08	122.244	-420.304	2244.76	58.0964
616	0	-743.584	2352.1	988.09	-727.183	2291.74	1137.7	-702.102	2475.89	580.678	-676.004	2618.65	150.121	-673.076	2791.44	109.606	-350.836	2316.38	971.911	-356.231	2276.24	1130.9	-395.964	2209.52	562.207	-455.752	2086.03	123.138	-420.473	2244.94	57.9118
617	0	-744.202	2362.38	987.044	-727.625	2301.45	1136.59	-702.163	2485.13	579.253	-675.057	2632.94	149.925	-670.933	2806.62	114.003	-351.52	2325.62	970.381	-356.768	2285.55	1129.22	-396.775	2216.46	561.68	-456.217	2086.98	124.105	-420.648	2245.13	57.7853
618	0	-744.84	2372.75	986.223	-728.199	2311.54	1135.57	-702.19	2495.08	578.165	-673.646	2643.73	148.765	-669.898	2818.13	117.444	-352.313	2334.93	968.778	-357.403	2295.37	1127.52	-397.696	2224.09	560.937	-456.817	2088.03	125.176	-420.772	2245.31	57.7176
619	0	-745.493	2383.27	985.462	-728.9	2321.54	1134.55	-702.188	2504.92	577.021	-672.183	2651.88	147.096	-669.609	2826.11	119.209	-353.16	2344.27	967.104	-358.06	2305.3	1125.71	-398.634	2232.41	560.063	-457.522	2089.29	126.421	-420.979	2245.43	57.6381
620	0	-746.119	2393.93	984.71	-729.62	2331.57	1133.52	-702.295	2515.84	576.51	-670.563	2657.34	145.102	-670.094	2834.13	120.868	-354.046	2353.77	965.458	-358.788	2315.21	1123.94	-399.772	2241.02	559.021	-458.273	2090.53	127.785	-421.174	2245.68	57.5617
621	0	-746.792	2405.03	983.995	-730.408	2341.84	1132.39	-700.343	2535.32	577.784	-668.88	2660.68	142.907	-671.173	2838.47	120.217	-354.974	2363.24	963.873	-359.647	2325.01	1122.25	-401.018	2249.98	558.023	-458.962	2092.54	129.487	-421.306	2246.01	57.422
622	0	-747.488	2416.37	983.221	-731.265	2352.69	1131.3	-699.864	2547.05	577.113	-667.204	2662.27	140.526	-672.054	2838.93	117.233	-355.947	2372.71	962.416	-360.643	2334.57	1120.59	-402.461	2259.25	557.01	-459.428	2094.76	131.497	-421.374	2246.41	57.2589
623	0	-748.177	2428.02	982.53	-732.169	2363.96	1130.31	-699.03	2559.45	576.525	-665.329	2662.36	138.38	-672.78	2837.09	112.992	-356.96	2382.48	961.26	-361.841	2344.22	1119.1	-405.028	2267.21	555.964	-459.969	2096.53	133.682	-421.422	2246.74	56.9979
624	0	-748.697	2440.41	981.986	-733.152	2375.33	1129.47	-698.105	2571.89	576.21	-662.963	2661.98	136.622	-672.749	2830.89	107.308	-358.165	2392.32	960.194	-363.165	2353.65	1117.57	-406.313	2277.22	555.256	-460.346	2098.76	136.253	-421.369	2247.17	56.8455
625	0	-749.24	2452.8	981.632	-734.215	2386.88	1128.94	-697.08	2584.03	575.668	-660.82	2662.08	134.554	-672.686	2830.27	103.374	-359.472	2402.61	959.348	-364.673	2363.76	1116.15	-407.726	2287.68	554.564	-460.519	2101.08	139.152	-421.238	2247.61	56.645
626	0	-749.849	2465.58	981.613	-735.23	2398.42	1128.85	-696.8	2592.16	574.709	-659.831	2663.73	133.141	-671.677	2832.14	100.138	-360.914	2413.34	958.504	-366.007	2373.64	1114.77	-408.903	2298.88	553.97	-460.396	2103.83	142.392	-421.021	2248.14	56.3885
627	0	-750.603	2477.87	981.965	-736.269	2410.09	1129.36	-697.044	2599.63	573.53	-660.228	2668.87	132.412	-669.896	2834.88	96.7324	-362.314	2424.49	957.652	-367.256	2384.17	1113.48	-410.049	2310.96	553.329	-460.187	2106.86	146.043	-420.619	2248.69	56.1687
628	0	-751.425	2489.78	982.828	-737.199	2421.37	1130.18	-697.545	2608.47	573.336	-661.051	2673.59	131.485	-667.91	2837.77	91.7043	-363.656	2435.96	956.885	-368.241	2395.13	1112.41	-411.033	2323.86	552.734	-459.802	2110.31	150.107	-420.11	2249.36	55.9996
629	0	-752.388	2501.07	983.821	-738.234	2432.67	1131.35	-698.602	2616.72	573.08	-661.57	2676.5	130.417	-666.358	2839.96	87.8466	-365.05	2447.62	956.231	-369.17	2406.32	1111.51	-411.476	2338.19	552.077	-459.249	2114.4	154.593	-419.694	2249.98	55.8327
630	0	-753.587	2511.72	984.596	-739.317	2443.47	1132.62	-699.742	2625.75	573.1	-662.034	2679.15	129.68	-665.835	2841.34	85.4882	-366.484	2459.48	955.725	-370.02	2417.52	1110.79	-412.072	2353.04	551.356	-458.466	2119	159.617	-419.356	2250.6	55.8009
631	0	-755.037	2521.96	985.354	-740.536	2454.4	1134.04	-700.936	2634.91	573.105	-662.594	2680.8	128.802	-665.888	2842.45	82.8812	-367.988	2471.39	955.37	-370.889	2429.18	1110.35	-412.345	2369.05	550.669	-457.318	2124.82	165.036	-418.979	2251.25	55.9387
632	0	-756.576	2531.53	985.954	-741.736	2464.9	1135.56	-702.36	2643.64	572.916	-664.052	2682.97	128.422	-666.048	2843.24	80.4678	-369.583	2483.38	955.215	-371.837	2440.65	1110.24	-412.207	2386.29	549.901	-455.982	2130.85	171.905	-418.713	2251.93	56.2853
633	0	-758.273	2540.53	986.579	-742.9	2475.69	1137.13	-703.98	2651.03	572.556	-665.033	2684.3	127.309	-666.175	2844.07	78.3848	-371.263	2495.22	955.19	-372.822	2451.75	1110.34	-411.668	2404.55	549.064	-454.937	2138.7	178.432	-418.546	2252.68	56.8283
634	0	-760.066	2549.31	987.427	-743.916	2486.07	1138.65	-705.84	2656.33	572.154	-665.903	2685.19	126.306	-666.336	2844.46	76.3473	-372.938	2506.83	955.453	-373.99	2462.67	1110.74	-410.865	2423.98	548.235	-453.573	2147.61	185.921	-418.466	2253.62	57.5177
635	0	-761.804	2558.03	988.562	-745.031	2498.18	1140.55	-707.948	2659.94	571.642	-666.607	2685.66	125.535	-666.882	2844.85	75.0737	-374.526	2517.41	955.761	-375.145	2472.71	1111.15	-409.787	2444.37	547.305	-452.184	2157.73	194.028	-418.273	2255.25	58.6585
636	0	-763.498	2566.78	989.974	-745.657	2507.35	1142.15	-709.898	2662.58	571.05	-666.533	2685.19	124.526	-667.246	2845	74.4472	-376.201	2529.01	956.404	-376.353	2482.66	1111.51	-408.632	2465.75	546.317	-450.961	2169.07	202.841	-417.883	2258.14	60.5831
637	0	-765.119	2575.3	991.561	-746.442	2517.4	1144.25	-711.724	2664.91	570.696	-666.963	2685.03	124.1	-667.529	2845.18	73.9928	-377.808	2540.38	957.05	-377.373	2491.85	1111.72	-407.695	2487.64	545.282	-448.58	2182.29	212.679	-417.448	2262	63.1965
638	0	-766.674	2583.57	993.066	-747.186	2526.64	1145.81	-713.351	2667.03	570.605	-667.418	2684.84	123.738	-668	2845.28	73.6282	-379.312	2550.82	957.492	-378.358	2500.95	1111.8	-406.728	2510.1	544.624	-447.493	2195.88	222.18	-416.906	2267.04	66.5676
639	0	-768.187	2591.13	994.401	-748.037	2535.65	1147.53	-714.975	2669.01	570.612	-667.845	2684.54	123.354	-668.424	2845.29	73.3958	-380.824	2560.87	957.831	-379.196	2509.66	1111.81	-405.86	2532.68	544.18	-445.823	2212.27	231.948	-416.534	2272.97	70.4851
640	0	-769.643	2598.41	995.547	-748.908	2544.53	1149.25	-716.548	2670.8	570.697	-668.258	2684.39	123.059	-668.72	2845.26	73.2012	-382.264	2570.74	958.226	-380.031	2518.27	1111.82	-404.937	2555.34	544.4	-443.727	2230.45	241.182	-416.435	2279.96	74.7169
641	0	-770.961	2605.56	996.59	-749.84	2552.55	1150.76	-718.113	2672.66	570.867	-668.58	2684.25	122.838	-668.935	2845.21	73.0488	-383.594	2580.36	958.765	-380.872	2526.54	1111.99	-403.611	2578.16	545.551	-441.702	2249.41	249.262	-416.572	2287.7	78.8876
642	0	-772.148	2612.7	997.507	-750.907	2561.1	1152.14	-718.415	2674.63	571.015	-668.731	2684.13	122.634	-669.028	2845.17	72.896	-384.766	2589.5	959.478	-381.747	2534.52	1112.42	-403.308	2599.34	547.457	-439.869	2268.81	256.179	-416.818	2296.85	82.6272
643	0	-773.185	2619.96	998.402	-751.956	2569.06	1153.55	-718.745	2676.74	571.202	-668.812	2684.14	122.525	-669.036	2845.25	72.7791	-385.768	2598.44	960.586	-382.492	2542.56	1113.14	-402.491	2620.58	550.164	-438.402	2287.93	262.316	-416.648	2309.17	87.5562
644	0	-774.483	2625.32	998.85	-753.18	2576.53	1154.66	-719.199	2678.77	571.27	-668.884	2684.36	122.488	-668.959	2845.49	72.6513	-386.582	2607.18	961.899	-382.989	2550.85	1114.11	-402.122	2641.16	553.339	-437.475	2306.48	268.563	-416.24	2326.46	93.2222
645	0	-775.188	2633.67	999.611	-754.78	2584.21	1155.58	-719.615	2680.76	571.389	-668.872	2684.59	122.455	-668.818	2845.72	72.4888	-387.178	2615.89	963.237	-383.043	2559.73	1115.29	-401.885	2661.03	556.82	-436.916	2325.73	274.154	-415.65	2348	98.4168
646	0	-775.797	2642.4	1000.06	-756.587	2591.13	1155.64	-719.709	2682.44	571.561	-668.838	2684.66	122.494	-668.819	2845.83	72.5332	-387.634	2624.79	964.539	-382.74	2569.18	1116.62	-401.916	2680.17	560.626	-436.668	2345.62	278.508	-414.942	2372.54	103.018
647	0	-776.468	2650.64	1000.08	-758.754	2599.09	1155.73	-719.826	2683.97	571.776	-668.799	2684.67	122.535	-668.632	2845.61	72.4889	-387.93	2633.91	965.791	-382.279	2579.62	1118.08	-401.98	2699.05	564.833	-436.641	2366.56	281.394	-414.256	2398.54	106.684
648	0	-777.165	2658.22	999.804	-761.058	2608.32	1155.77	-719.899	2685.06	571.979	-668.75	2684.65	122.58	-668.586	2845.58	72.5061	-388.098	2642.91	967.009	-381.9	2590.05	1119.81	-402.429	2717.22	569.349	-436.57	2388.25	282.745	-413.561	2425.21	109.25
649	0	-777.763	2665.4	999.506	-763.009	2618.15	1155.84	-720.056	2685.78	572.202	-668.684	2684.47	122.549	-668.583	2845.5	72.5209	-388.233	2652.22	968.378	-381.857	2600.33	1122	-402.82	2735.15	573.892	-436.639	2410.25	282.753	-412.686	2451.95	110.615
650	0	-778.273	2672.32	999.37	-764.445	2627.77	1156.19	-720.276	2686.29	572.419	-668.698	2684.24	122.559	-668.655	2845.42	72.5951	-388.338	2661.79	970.094	-382.392	2610.31	1124.73	-403.267	2752.88	578.324	-436.672	2432.54	281.502	-411.669	2478.62	110.834
651	0	-778.712	2678.96	999.381	-765.415	2636.6	1156.83	-720.419	2686.82	572.645	-668.706	2683.98	122.535	-668.653	2845.14	72.5695	-388.504	2671.2	972.138	-383.346	2619.98	1127.83	-403.727	2770.13	582.579	-436.767	2455.24	279.206	-410.433	2506.28	110.228
652	0	-779.142	2685.34	999.502	-766.05	2644.8	1157.64	-720.677	2687.77	572.93	-668.68	2683.72	122.546	-668.941	2845.17	72.7827	-388.714	2680.8	974.662	-384.62	2628.96	1131.07	-404.332	2786.98	586.403	-437.104	2478.13	275.882	-409.062	2534.57	109.119
653	0	-779.519	2691.49	999.562	-766.473	2652.15	1158.31	-720.788	2688.91	573.125	-668.701	2683.55	122.599	-669.089	2845.08	72.862	-388.941	2690.34	977.47	-386.031	2637.41	1134.09	-404.042	2804.49	590.198	-437.586	2501.24	271.61	-407.563	2564.21	107.729
654	0	-779.859	2697.44	999.523	-766.857	2659.02	1158.73	-720.938	2690.44	573.327	-668.635	2683.38	122.569	-669.161	2845.04	72.8621	-389.217	2699.7	980.152	-387.234	2645.53	1136.72	-405.217	2819.84	593.43	-438.029	2524.92	266.312	-405.54	2596.59	106.926
655	0	-780.122	2703.36	999.394	-767.235	2665.56	1158.82	-720.96	2692.19	573.464	-668.635	2683.37	122.586	-669.249	2845.05	72.758	-389.456	2709.25	982.811	-388.324	2653.69	1138.95	-406.522	2834.18	596.369	-438.509	2549.3	260.238	-404.348	2627.33	104.79
656	0	-780.355	2709.32	999.158	-767.657	2671.93	1158.85	-720.979	2694.2	573.588	-668.592	2683.39	122.588	-669.322	2845.18	72.6284	-389.748	2720.61	985.709	-389.282	2661.87	1140.95	-407.832	2847.73	599.133	-438.806	2574.21	253.228	-402.832	2659.93	102.821
657	0	-780.539	2715.31	998.789	-768.218	2678.28	1158.54	-720.862	2696.28	573.641	-668.524	2683.53	122.642	-669.284	2845.31	72.3074	-389.93	2729.43	987.797	-389.846	2670.52	1142.66	-408.975	2860.31	601.748	-438.253	2599.82	246.412	-401.393	2693.21	100.75
658	0	-780.742	2721.59	998.346	-769.124	2685.24	1158.01	-720.715	2698.49	573.709	-668.377	2683.7	122.672	-669.252	2845.62	71.9517	-390.087	2738.47	989.622	-390.123	2679.82	1144.24	-410.183	2872.26	604.127	-439.939	2625.03	237.715	-399.987	2726.75	98.4301
659	0	-780.922	2728.1	997.824	-770.006	2692.76	1157.53	-720.457	2700.77	573.799	-668.149	2683.91	122.739	-669.406	2846.15	71.7091	-390.254	2747.71	991.209	-390.461	2689.67	1145.87	-411.223	2883.66	606.199	-439.646	2651.97	227.957	-398.935	2760.75	95.754
660	0	-781.095	2734.81	997.242	-770.708	2700.45	1157.09	-720.269	2703.26	573.814	-667.89	2684.24	122.843	-669.182	2846.44	70.9738	-390.427	2756.97	992.611	-391.018	2699.34	1147.29	-412.21	2894.31	607.926	-439.552	2679.37	218.843	-397.689	2794.71	92.9432
661	0	-781.257	2741.69	996.624	-771.261	2708.5	1156.69	-720.019	2705.97	573.828	-667.627	2684.52	122.93	-669.125	2846.95	70.4012	-390.542	2766.33	993.816	-391.631	2708.88	1148.55	-413.04	2904.54	609.096	-439.508	2707.34	209.299	-396.343	2829.02	90.2628
662	0	-781.407	2748.73	996.003	-771.709	2716.51	1156.23	-719.849	2708.97	573.776	-667.346	2685.01	123.065	-669.069	2847.62	69.8145	-390.632	2775.5	994.761	-392.275	2718.36	1149.49	-412.202	2916.13	610.146	-439.404	2735.79	199.694	-395.022	2863.82	87.8727
663	0	-781.579	2755.91	995.36	-772.144	2724.79	1155.67	-719.69	2712.27	573.693	-666.494	2684.91	122.981	-668.895	2848.22	69.2859	-390.735	2784.66	995.317	-392.914	2729.87	1150.39	-412.39	2925.8	610.423	-439.333	2764.8	190.188	-393.592	2898.54	86.0673
664	0	-781.785	2763.2	994.613	-772.475	2733.09	1155.04	-719.522	2715.85	573.566	-666.182	2685.33	123.073	-668.351	2847.95	68.4015	-390.798	2793.75	995.648	-393.416	2738.56	1150.54	-412.69	2934.58	609.976	-439.368	2794.27	181.02	-392.048	2933.1	84.6639
665	0	-782.045	2770.58	993.898	-772.904	2741.41	1154.25	-719.437	2719.65	573.413	-665.927	2685.7	123.198	-668.379	2848.28	68.0853	-390.875	2802.75	995.635	-393.782	2747.3	1150.31	-413.266	2942.41	608.855	-439.445	2824.16	172.229	-390.424	2967.36	83.546
666	0	-782.305	2778.15	993.162	-773.275	2749.85	1153.38	-719.426	2723.71	573.254	-665.654	2686.07	123.254	-668.318	2848.69	67.6554	-390.945	2811.62	995.226	-393.976	2756.41	1149.75	-413.918	2949.41	607.024	-439.399	2854.53	164.147	-388.938	3001.1	82.4479
667	0	-782.568	2785.83	992.412	-773.702	2758.45	1152.4	-719.513	2727.8	573.155	-665.361	2686.61	123.338	-668.271	2848.96	67.2809	-390.976	2820.41	994.582	-394.015	2765.62	1148.86	-414.507	2955.79	604.734	-439.816	2884.95	156.139	-388.083	3034.69	80.6266
668	0	-782.879	2793.66	991.679	-773.983	2767.13	1151.42	-719.613	2732.02	573.025	-665.016	2686.87	123.384	-668.238	2849.37	67.0064	-391.023	2829.1	993.644	-394.108	2774.87	1147.71	-414.883	2961.83	602.116	-439.763	2916.27	150.038	-387.363	3068.36	80.0314
669	0	-783.228	2801.58	991.011	-774.268	2775.73	1150.51	-719.776	2736.4	572.879	-664.782	2687.35	123.482	-668.128	2849.73	66.6518	-391.067	2837.75	992.586	-394.111	2784	1146.34	-414.99	2967.66	599.216	-439.1	2947.41	145.696	-387.308	3101.88	80.0367
670	0	-783.595	2809.64	990.347	-774.44	2784.43	1149.77	-719.986	2740.88	572.75	-664.606	2687.83	123.604	-668.385	2850.51	66.5811	-391.178	2846.26	991.352	-394.169	2793.38	1144.98	-414.934	2973.3	596.166	-438.818	2978.21	142.69	-388.051	3135.11	80.919
671	0	-784.039	2817.91	989.711	-774.495	2793.31	1149.08	-720.149	2745.51	572.608	-664.641	2688.49	123.83	-668.39	2850.79	66.3818	-391.273	2854.74	989.98	-394.36	2802.81	1143.67	-414.724	2978.78	593.072	-438.96	3008.27	141.1	-389.72	3167.7	83.1687
672	0	-784.762	2826.33	989.003	-774.369	2801.78	1148.39	-720.385	2750.24	572.401	-664.829	2689.3	124.213	-668.374	2850.99	66.1116	-391.485	2863.28	988.499	-394.775	2812.26	1142.37	-414.364	2984.56	590.084	-441.21	3017.37	141.104	-392.198	3199.33	87.1271
673	0	-785.708	2835.04	988.217	-774.365	2811.23	1147.8	-720.676	2755.17	572.247	-664.397	2689.48	124.237	-668.358	2851.19	65.84	-391.857	2872.12	986.911	-395.148	2821.76	1141.03	-414.156	2990.63	587.132	-443.682	3026.76	141.029	-395.274	3229.52	92.5872
674	0	-786.154	2843.96	987.228	-774.349	2820.85	1146.64	-720.948	2760.24	572.016	-664.671	2690.45	124.768	-668.305	2851.36	65.6631	-392.159	2881.09	985.154	-395.367	2831.42	1139.52	-414.19	2997.21	584.374	-445.654	3036.37	140.753	-396.02	3258.25	101.185
675	0	-786.454	2853.07	986.086	-774.379	2830.52	1145.26	-721.29	2765.6	571.775	-664.501	2690.96	125.044	-668.262	2851.5	65.542	-392.296	2890.37	983.371	-395.383	2841.36	1137.93	-414.645	3003.93	581.781	-447.481	3046.17	140.322	-398.827	3269.37	102.619
676	0	-786.69	2862.48	984.732	-774.567	2841.7	1144.03	-721.375	2771.07	571.444	-664.354	2691.48	125.302	-668.229	2851.64	65.4397	-392.198	2899.68	981.576	-395.296	2851.59	1136.41	-415.425	3010.66	579.209	-449.243	3056.27	139.679	-401.57	3280.79	103.841
677	0	-786.837	2872.15	983.216	-774.429	2851.34	1142.4	-721.271	2776.69	571.075	-664.266	2692.1	125.61	-668.143	2851.79	65.3424	-392.071	2909.31	979.964	-395.236	2861.92	1135.05	-416.01	3017.91	576.845	-450.917	3066.62	138.876	-404.225	3292.47	104.902
678	0	-786.803	2882.01	981.619	-774.538	2863.08	1140.96	-720.965	2782.55	570.607	-664.135	2692.7	125.943	-668.053	2851.92	65.2189	-391.92	2919.26	978.413	-395.165	2872.29	1133.77	-416.78	3025.57	574.501	-452.409	3077.17	137.99	-406.698	3304.33	105.881
679	0	-786.641	2892.02	979.889	-774.325	2872.93	1139.28	-720.65	2788.77	570.041	-664.015	2693.39	126.42	-667.95	2852.09	65.1005	-391.679	2929.5	977.077	-395.1	2882.76	1132.64	-417.633	3033.9	572.615	-453.775	3087.87	136.972	-409.044	3316.35	106.726
680	0	-785.68	2902.08	978.102	-774.181	2884.5	1137.65	-720.243	2795.16	569.42	-663.909	2694.13	126.982	-667.903	2852.48	65.0344	-391.384	2940.01	975.989	-395.041	2893.03	1131.7	-419.733	3042.1	570.972	-454.34	3098.62	135.896	-410.59	3328.42	107.515
681	0	-785.344	2912.32	976.256	-773.933	2895.52	1135.88	-719.643	2801.62	568.726	-663.802	2694.88	127.61	-667.693	2852.47	64.868	-391.017	2950.58	974.988	-394.981	2903.18	1130.76	-420.783	3053.23	570.275	-455.531	3109.54	134.763	-412.761	3340.67	108.246
682	0	-785.031	2922.59	974.424	-773.65	2907.16	1133.95	-718.494	2807.74	567.876	-663.714	2695.77	128.401	-667.568	2852.66	64.7521	-390.624	2961.06	974.075	-394.955	2913.31	1129.9	-421.792	3066.19	570.005	-456.744	3120.51	133.641	-414.955	3352.95	108.99
683	0	-784.632	2932.83	972.565	-773.115	2917.31	1132.23	-717.663	2814.33	567.004	-663.619	2696.57	129.138	-667.487	2852.89	64.6053	-390.159	2971.62	973.229	-394.922	2923.31	1128.96	-423.187	3079.62	569.912	-457.871	3131.43	132.495	-417.063	3365.2	109.707
684	0	-784.154	2943.06	970.803	-772.821	2928.69	1130.42	-717.133	2821.56	566.301	-663.631	2697.62	130.16	-667.426	2853.2	64.4758	-389.643	2982.05	972.32	-394.776	2933.47	1128.03	-424.43	3093.66	570.023	-458.92	3142.34	131.444	-419.092	3377.43	110.521
685	0	-783.565	2953.32	969.107	-772.323	2939.1	1128.58	-716.5	2828.97	565.594	-663.634	2698.75	131.245	-667.385	2853.52	64.3265	-389.034	2992.74	971.43	-394.47	2943.92	1126.99	-423.928	3109.98	570.461	-459.857	3153.29	130.46	-421.01	3389.7	111.402
686	0	-782.921	2963.62	967.541	-771.815	2949.3	1126.74	-715.799	2836.61	564.978	-663.623	2699.88	132.57	-667.3	2853.88	64.1167	-388.404	3003.83	970.648	-393.984	2954.73	1125.89	-424.833	3124.25	570.502	-460.74	3164.29	129.605	-422.873	3402.02	112.411
687	0	-782.254	2974.08	966.141	-771.355	2959.25	1124.94	-714.979	2844.56	564.453	-663.601	2701.17	134.25	-667.296	2854.37	63.9302	-387.772	3015.47	970.075	-393.334	2966.01	1124.94	-425.919	3137.34	570.309	-461.599	3175.42	128.917	-424.713	3414.47	113.588
688	0	-781.588	2984.71	964.923	-770.831	2969.11	1123.18	-714.334	2853.09	564.189	-663.595	2702.88	136.273	-667.243	2855.01	63.6389	-387.225	3027.81	969.886	-392.656	2977.7	1124.28	-426.784	3149.54	570.052	-462.46	3186.74	128.411	-427.247	3417.86	108.201
689	0	-780.788	2995.43	963.837	-770.248	2978.63	1121.51	-713.614	2862.24	564.042	-663.63	2704.9	138.585	-667.237	2855.73	63.4632	-386.697	3040.77	970.218	-392.089	2989.63	1124.15	-427.37	3160.82	569.963	-463.187	3198.16	128.037	-428.896	3421.78	102.199
690	0	-780.058	3006.47	962.895	-769.744	2988.5	1120.08	-712.943	2872.09	563.89	-663.656	2707.08	141.292	-667.279	2856.47	63.248	-386.3	3054.13	971.096	-391.714	3001.67	1124.66	-427.147	3172.1	570.487	-463.983	3209.88	127.807	-429.632	3424.96	96.4708
691	0	-778.149	3016.71	961.853	-769.25	2998.81	1118.79	-712.451	2882.93	563.812	-663.765	2709.59	144.281	-667.316	2857.22	62.9924	-385.98	3067.48	972.372	-391.496	3013.77	1125.75	-426.173	3184.17	571.609	-463.601	3220.81	127.476	-429.164	3427.05	91.5845
692	0	-777.087	3028.08	961.076	-768.777	3009.3	1117.62	-712.213	2894.89	563.702	-663.905	2712.6	147.597	-667.487	2858.13	62.8192	-385.617	3080.51	973.821	-391.347	3025.76	1127.25	-424.818	3197.14	572.994	-464.065	3232.87	127.411	-428.372	3428.45	87.2312
693	0	-775.927	3039.73	960.382	-768.268	3020.21	1116.63	-712.022	2907.85	563.437	-664.252	2716.14	151.326	-667.749	2858.81	62.6595	-385.092	3093	975.543	-391.151	3037.6	1129.09	-423.56	3210.4	574.525	-464.431	3245.2	127.429	-427.669	3429.59	83.5973
694	0	-774.707	3051.67	959.792	-768.139	3033.75	1115.92	-711.733	2921.79	562.972	-664.736	2720.05	155.397	-668.336	2859.66	62.5871	-384.234	3104.8	977.49	-390.839	3049.26	1131.11	-422.34	3222.81	576.013	-464.738	3257.83	127.551	-427.077	3430.89	80.7464
695	0	-773.44	3063.91	959.424	-768.016	3048.71	1115.87	-711.752	2937.04	562.553	-665.416	2724.77	160.039	-668.95	2860.44	62.5405	-383.076	3116	979.314	-390.306	3060.72	1133.22	-421.092	3233.7	577.115	-464.997	3270.76	127.894	-427.039	3431.93	78.1439
696	0	-772.026	3075.85	959.168	-767.808	3063.19	1116.15	-712.008	2953.4	562.062	-666.371	2730.51	165.18	-669.663	2861.42	62.6248	-381.688	3126.92	981.003	-389.382	3072.07	1135.29	-420.104	3243.4	577.823	-465.279	3272.17	127.66	-426.636	3432.82	75.6711
