# Supplementary material for: A Brake-Based Overground Gait Rehabilitation Device for Altering Propulsion Impulse Symmetry
Source: Sensors (Basel). 2021 Oct 5;21(19):6617. doi: 10.3390/s21196617 (PMC8512803; doi:10.3390/s21196617)
Supplement: Supplementary file 1 [file sensors-21-06617-s001.zip › GPT animations/code and data/Trajectories/BD 28.csv]

Trajectories
100
		BDC013:LTroc			BDC013:LIliac			BDC013:LKnee			BDC013:LAnkle			BDC013:LToe			BDC013:RTroc			BDC013:RIliac			BDC013:RKnee			BDC013:RAnkle			BDC013:RToe
Frame	Sub Frame	X	Y	Z	X	Y	Z	X	Y	Z	X	Y	Z	X	Y	Z	X	Y	Z	X	Y	Z	X	Y	Z	X	Y	Z	X	Y	Z
		mm	mm	mm	mm	mm	mm	mm	mm	mm	mm	mm	mm	mm	mm	mm	mm	mm	mm	mm	mm	mm	mm	mm	mm	mm	mm	mm	mm	mm	mm
188	0	-758.279	-1649	941.181	-754.876	-1692.73	1096.99	-731.799	-1626.8	535.386	-694.595	-1947.55	244.982	-707.574	-1929.56	72.0676	-366.081	-1630.19	955.494	-370.825	-1665.47	1113	-406.676	-1594.89	534.829	-461.105	-1613.16	81.0546	-437.368	-1447.48	27.952
189	0	-757.345	-1639.88	942.402	-754.734	-1689.16	1097.92	-730.782	-1607.01	538.442	-693.983	-1927.15	249.312	-707.325	-1904.81	77.2192	-365.114	-1621.54	956.059	-369.767	-1652.01	1114.01	-405.535	-1592.91	534.797	-461.071	-1613.28	80.974	-437.288	-1447.59	27.9855
190	0	-756.446	-1630.71	943.862	-753.114	-1681.95	1098.64	-729.697	-1587.65	541.906	-693.378	-1906.17	252.543	-706.821	-1878.93	81.2167	-364.092	-1613.35	956.616	-369.017	-1656.03	1113.76	-404.657	-1591.17	534.744	-461.06	-1613.42	80.9716	-437.365	-1447.38	27.7587
191	0	-755.486	-1621.44	945.536	-751.213	-1675.22	1099.4	-728.507	-1568.44	545.614	-692.717	-1884.72	254.478	-706.592	-1852.54	84.5977	-363.08	-1605.66	957.106	-365.843	-1651.52	1115.18	-403.698	-1589.62	534.859	-461.161	-1613.46	80.8992	-437.207	-1447.72	27.9755
192	0	-754.483	-1612.16	947.449	-749.107	-1668.66	1100.4	-727.047	-1549.06	549.229	-692.011	-1863.07	255.235	-706.317	-1825.83	86.7708	-361.912	-1598.62	957.488	-365.252	-1641.39	1114.49	-402.848	-1587.98	534.857	-461.149	-1613.62	80.8823	-437.11	-1447.87	27.9948
193	0	-753.474	-1602.91	949.599	-746.898	-1661.78	1101.8	-723.829	-1524.31	550.973	-691.217	-1840.88	254.846	-706.033	-1798.75	87.6582	-361.016	-1591.65	958.391	-364.933	-1631.31	1114.32	-402.079	-1586.18	534.951	-461.17	-1613.73	80.9738	-437.029	-1447.88	27.9545
194	0	-752.373	-1593.65	951.949	-744.731	-1654.73	1103.58	-722.708	-1507.52	554.818	-690.343	-1818.04	253.192	-705.687	-1771.34	87.6395	-359.962	-1584.16	958.994	-364.197	-1624.07	1114.8	-401.319	-1584.36	535.011	-461.175	-1613.82	81.028	-436.901	-1447.88	27.9544
195	0	-751.233	-1584.41	954.487	-742.403	-1647.78	1105.62	-721.531	-1491.25	558.334	-689.378	-1794.79	250.511	-705.676	-1743.37	86.8989	-359.267	-1578.76	959.982	-363.82	-1618.92	1115.65	-400.712	-1582.41	534.983	-461.256	-1613.79	81.042	-436.773	-1447.91	27.9093
196	0	-750.058	-1575.09	957.016	-740.109	-1640.51	1107.7	-719.854	-1474.72	561.322	-688.38	-1771.06	246.865	-705.179	-1714.74	85.12	-359.167	-1572.24	960.557	-363.637	-1614.5	1116.59	-400.145	-1580.26	535.014	-461.405	-1613.68	81.0882	-436.595	-1447.87	27.8504
197	0	-748.938	-1565.71	959.321	-738.143	-1633.02	1109.33	-717.93	-1458.23	564.065	-687.314	-1746.87	242.413	-705.132	-1685.06	83.0781	-358.848	-1565.17	960.727	-363.235	-1609.53	1117.12	-399.628	-1578.12	534.989	-461.013	-1614.44	81.7125	-436.329	-1447.91	27.7747
198	0	-747.936	-1556.3	961.377	-736.721	-1625.1	1110.56	-715.701	-1441.96	566.522	-686.243	-1722.24	237.134	-705.152	-1654.59	80.8246	-357.045	-1560.17	961.242	-361.349	-1606.63	1118	-399.236	-1575.98	535	-461.268	-1614.34	81.763	-436.159	-1447.79	27.6179
199	0	-746.917	-1546.74	963.034	-735.615	-1616.75	1111.48	-713.507	-1426.32	568.833	-685.044	-1697.14	231.078	-705.207	-1623.29	78.313	-356.13	-1554.63	960.886	-360.042	-1600.21	1117.66	-398.955	-1573.6	534.965	-461.502	-1614.17	81.8568	-435.928	-1447.73	27.5141
200	0	-746.008	-1537.25	964.436	-734.635	-1608.21	1112.27	-711.209	-1411.39	571.004	-683.854	-1671.65	224.337	-705.103	-1591.01	75.471	-355.084	-1548.37	960.271	-358.603	-1593.08	1117.06	-398.802	-1571.18	534.819	-461.695	-1614.02	81.9529	-435.733	-1447.53	27.3625
201	0	-745.134	-1527.74	965.514	-733.736	-1599.4	1113.02	-709.148	-1397.29	573.133	-682.648	-1645.68	216.906	-704.964	-1558.1	72.4345	-354.191	-1541.91	959.202	-357.137	-1585.65	1116.31	-398.659	-1568.86	534.621	-461.906	-1613.91	82.0555	-435.432	-1447.36	27.152
202	0	-744.295	-1518.33	966.411	-732.709	-1590.43	1113.67	-707.22	-1383.88	574.94	-681.37	-1619.15	208.854	-704.721	-1524.64	69.3705	-353.471	-1535.44	958.097	-355.844	-1578.21	1115.52	-398.604	-1566.51	534.428	-462.163	-1613.89	82.1724	-435.132	-1447.36	27.0612
203	0	-743.542	-1509.09	967.141	-731.729	-1581.54	1114.27	-705.071	-1370.69	576.464	-680.043	-1592.1	200.215	-704.249	-1490.34	65.982	-350.431	-1535.4	958.688	-354.768	-1570.86	1114.64	-398.573	-1564.35	534.108	-462.459	-1613.98	82.2446	-435.038	-1447.37	26.9405
204	0	-742.772	-1499.86	967.825	-730.674	-1572.69	1114.79	-702.499	-1357.09	577.283	-678.648	-1564.52	191.207	-703.879	-1455.79	62.9311	-350.151	-1528.17	957.505	-353.744	-1563.7	1113.85	-398.533	-1562.19	533.846	-462.703	-1614.11	82.2849	-434.875	-1447.36	26.7929
205	0	-742.053	-1490.88	968.509	-729.61	-1564.05	1115.23	-700.564	-1346.34	578.391	-677.179	-1536.53	181.979	-703.482	-1420.91	60.2611	-349.714	-1520.94	956.706	-352.796	-1556.49	1113.28	-398.256	-1560.07	533.628	-462.816	-1614.16	82.2946	-434.58	-1447.22	26.6602
206	0	-741.296	-1482.08	969.143	-728.471	-1555.52	1115.66	-700.469	-1340.84	579.619	-675.661	-1508.01	172.661	-703.21	-1385.7	57.8721	-349.274	-1513.87	955.958	-352.095	-1549.33	1112.83	-397.892	-1557.89	533.496	-462.928	-1614.2	82.3442	-434.229	-1447.08	26.484
207	0	-740.563	-1473.45	969.619	-727.481	-1546.96	1115.96	-698.603	-1330.83	579.185	-673.971	-1478.87	163.4	-703.153	-1350.59	56.1409	-348.849	-1507.06	955.361	-351.473	-1542.19	1112.42	-397.527	-1555.71	533.346	-463.058	-1614.23	82.3806	-433.949	-1447	26.2921
208	0	-739.898	-1465	969.831	-726.524	-1538.22	1116.05	-696.849	-1321.84	578.209	-672.203	-1449.36	154.434	-703.143	-1315.58	54.9387	-348.452	-1500.35	954.69	-350.911	-1535.03	1111.91	-397.176	-1553.43	533.255	-463.206	-1614.28	82.485	-433.893	-1446.83	26.0845
209	0	-739.206	-1456.56	969.723	-725.77	-1529.43	1116	-695.463	-1314.05	576.785	-670.341	-1419.49	145.897	-702.889	-1280.47	54.1558	-347.941	-1493.51	953.805	-350.207	-1527.77	1111.36	-396.779	-1550.97	533.103	-463.29	-1614.16	82.5392	-433.38	-1447.07	26.0061
210	0	-738.62	-1448.15	969.243	-725.05	-1520.55	1115.71	-694.249	-1307.03	574.71	-668.455	-1389.29	137.942	-702.644	-1245.89	53.9977	-347.336	-1486.62	952.91	-349.495	-1520.29	1110.55	-396.357	-1548.27	532.956	-463.361	-1613.84	82.6583	-433.46	-1446.51	25.5461
211	0	-737.977	-1439.83	968.495	-724.259	-1511.64	1115.31	-692.586	-1300.3	572.065	-666.6	-1358.88	130.839	-702.108	-1211.76	54.4077	-346.751	-1479.72	951.964	-348.872	-1512.81	1109.75	-395.921	-1545.27	532.785	-463.484	-1613.45	82.7937	-433.563	-1445.96	25.0384
212	0	-737.369	-1431.48	967.551	-723.462	-1502.82	1114.73	-691.892	-1294.73	569.322	-664.922	-1328.21	124.584	-701.156	-1177.91	54.9661	-346.144	-1472.81	950.988	-348.282	-1505.36	1108.89	-395.668	-1541.95	532.5	-463.642	-1613.08	82.985	-433.612	-1445.81	24.7525
213	0	-736.838	-1423.26	966.457	-722.679	-1493.97	1114.06	-690.69	-1288.96	566.17	-663.483	-1297.42	119.459	-699.343	-1144.23	55.8985	-345.562	-1465.89	950.121	-347.714	-1497.74	1108.17	-395.598	-1538.3	532.228	-463.857	-1612.72	83.3114	-433.637	-1445.67	24.543
214	0	-736.304	-1415.01	965.321	-721.973	-1485.07	1113.32	-690.09	-1283.79	562.779	-662.154	-1266.66	115.56	-696.436	-1110.83	57.3516	-344.917	-1458.69	949.198	-347.171	-1490.03	1107.36	-395.448	-1534.42	532.016	-464.099	-1612.21	83.5312	-433.653	-1445.47	24.2756
215	0	-735.605	-1406.6	964.055	-721.256	-1475.91	1112.45	-689.662	-1279.05	559.539	-660.925	-1236.24	113.078	-692.306	-1077.73	59.3009	-344.228	-1451.36	948.282	-346.557	-1481.98	1106.49	-395.223	-1530.34	531.825	-464.271	-1611.69	83.8654	-433.637	-1445.19	23.9498
216	0	-734.907	-1398.13	962.803	-720.53	-1466.85	1111.5	-689.41	-1274.37	556.296	-659.743	-1206.75	112.159	-687.035	-1045.58	62.0909	-343.56	-1444.04	947.454	-346.094	-1473.88	1105.52	-395.171	-1526.16	531.645	-464.493	-1611.13	84.2118	-433.739	-1444.87	23.7252
217	0	-734.152	-1389.56	961.449	-719.94	-1457.76	1110.44	-688.908	-1269.53	553.148	-658.66	-1178.66	112.421	-680.671	-1014.56	65.6382	-343.014	-1436.26	946.537	-345.645	-1465.77	1104.56	-395.207	-1521.86	531.47	-464.807	-1610.63	84.7132	-433.829	-1444.73	23.6984
218	0	-733.374	-1380.94	959.995	-719.408	-1448.53	1109.41	-687.917	-1264.38	550.083	-657.685	-1152.44	113.46	-673.848	-985.438	69.765	-342.529	-1428.28	945.568	-345.324	-1457.26	1103.54	-395.255	-1517.44	531.308	-465.072	-1610.21	85.2367	-433.967	-1444.53	23.5099
219	0	-732.779	-1372.42	958.62	-719.13	-1439.31	1108.37	-686.526	-1259.37	547.464	-656.9	-1128.46	114.914	-667.065	-958.534	74.3988	-342.079	-1420.23	944.591	-344.972	-1448.55	1102.39	-395.309	-1512.77	531.181	-465.316	-1609.64	85.8426	-433.998	-1444.44	23.4676
220	0	-732.334	-1363.74	957.11	-718.987	-1430.07	1107.31	-685.437	-1254.43	545.001	-656.046	-1106.96	116.44	-660.84	-934.37	79.5715	-341.649	-1411.76	943.436	-344.639	-1439.45	1101.21	-395.425	-1507.66	530.943	-465.474	-1608.98	86.424	-434.038	-1444.24	23.3632
221	0	-732.051	-1354.84	955.459	-718.908	-1420.99	1106.15	-684.249	-1248.54	542.666	-654.857	-1088.45	117.618	-655.494	-913.56	85.529	-341.234	-1403.2	942.262	-344.316	-1430.19	1099.99	-395.525	-1502.2	530.677	-465.649	-1608.36	87.1136	-434.054	-1444.13	23.2514
222	0	-731.819	-1345.69	953.857	-718.831	-1411.85	1104.85	-683.276	-1241.27	540.801	-653.005	-1073.25	118.098	-651.213	-896.721	91.8127	-340.814	-1394.62	941.006	-344.007	-1420.79	1098.68	-395.653	-1496.41	530.313	-465.795	-1607.68	87.8965	-434.097	-1443.98	23.3829
223	0	-731.612	-1336.66	952.496	-718.676	-1402.9	1103.67	-682.06	-1232.01	539.645	-650.524	-1061.59	117.437	-648.366	-883.993	97.6529	-340.452	-1386.56	939.919	-343.801	-1411.65	1097.34	-395.774	-1490.21	529.788	-465.953	-1606.96	88.6735	-434.437	-1443.72	23.0724
224	0	-731.465	-1327.72	951.381	-718.483	-1394.09	1102.5	-680.642	-1220.97	539.127	-647.639	-1052.77	115.517	-646.438	-875.024	101.835	-340.115	-1378.57	938.717	-343.681	-1402.39	1096.03	-395.815	-1483.97	529.183	-466.061	-1606.12	89.5077	-434.665	-1443.3	22.773
225	0	-731.451	-1318.92	950.558	-718.336	-1385.4	1101.45	-679.549	-1209.11	538.939	-644.575	-1045.93	113.072	-645.053	-868.638	103.41	-339.897	-1370.3	937.488	-343.492	-1393.05	1094.71	-396.048	-1477.37	528.579	-466.135	-1605.21	90.4127	-434.769	-1443.2	22.7927
226	0	-731.579	-1310.02	949.799	-718.115	-1376.64	1100.38	-678.261	-1196.78	539.01	-641.544	-1040.17	110.691	-643.723	-863.682	101.956	-339.728	-1361.88	936.247	-343.3	-1383.7	1093.37	-396.291	-1470.7	527.876	-466.336	-1604.3	91.3368	-434.716	-1443.22	23.0586
227	0	-731.697	-1301.1	949.231	-717.873	-1367.67	1099.36	-677.013	-1184.31	539.033	-638.609	-1035.63	108.497	-641.935	-859.592	97.3975	-339.698	-1353.34	934.958	-343.198	-1374.37	1092.01	-396.63	-1463.98	527.276	-466.475	-1603.33	92.5709	-434.858	-1443.11	23.0499
228	0	-731.894	-1291.97	948.597	-717.696	-1358.53	1098.34	-676.242	-1172.28	539.14	-635.861	-1032.39	106.526	-639.626	-856.686	90.5921	-339.869	-1344.2	933.584	-343.206	-1365.05	1090.76	-397.016	-1457.35	526.821	-466.578	-1602.25	93.9307	-434.953	-1443.07	23.2084
229	0	-731.887	-1282.12	947.897	-717.587	-1348.96	1097.28	-675.695	-1160.55	538.981	-633.155	-1029.96	104.717	-636.545	-854.863	82.598	-340.053	-1334.7	932.386	-343.234	-1355.85	1089.58	-397.274	-1450.77	526.447	-466.71	-1601.16	95.4001	-435.116	-1442.81	23.1994
230	0	-731.966	-1272.21	947.221	-717.646	-1338.91	1096.33	-675.252	-1148.98	538.847	-630.485	-1028.28	103.062	-632.742	-853.703	75.384	-340.338	-1325.41	931.303	-343.418	-1346.6	1088.37	-397.493	-1444.38	526.369	-466.803	-1599.96	97.097	-435.329	-1442.41	23.0358
231	0	-732.088	-1262.18	946.509	-717.847	-1328.54	1095.42	-674.845	-1137.34	538.531	-627.638	-1026.76	101.459	-628.433	-852.936	70.3884	-340.775	-1316.34	930.295	-343.702	-1337.27	1087.24	-396.577	-1440	527.005	-466.911	-1598.51	98.8428	-435.549	-1441.9	22.7765
232	0	-731.795	-1250.62	945.788	-717.987	-1317.86	1094.73	-674.485	-1125.84	538.473	-624.768	-1025.16	99.9697	-623.82	-851.728	67.5907	-341.223	-1306.77	929.312	-344.018	-1327.86	1086.14	-396.843	-1433.19	527.105	-466.903	-1596.96	100.821	-435.786	-1441.67	22.5555
233	0	-731.573	-1238.96	945.205	-718.209	-1307.02	1094.32	-674.063	-1114.26	538.492	-621.842	-1022.63	98.9622	-619.155	-850.116	66.5992	-341.662	-1297.48	928.531	-344.338	-1318.14	1085.12	-397.159	-1425.81	527.182	-466.76	-1595.24	103.076	-435.7	-1441.64	22.652
234	0	-731.526	-1227.87	945.004	-718.439	-1296.06	1094.27	-673.121	-1102.72	538.495	-619.396	-1019.66	98.5486	-615.051	-848.493	64.7492	-342.221	-1287.81	927.764	-344.628	-1308.45	1084.13	-397.55	-1417.76	527.244	-466.49	-1593.24	105.509	-435.985	-1441.02	22.3842
235	0	-731.598	-1216.85	945.22	-718.679	-1285.19	1094.6	-672.545	-1091.91	538.794	-618.256	-1016.5	98.1516	-612.012	-846.331	61.2745	-342.777	-1278.2	927.073	-345.011	-1298.5	1083.18	-397.924	-1409.08	527.249	-466.15	-1590.99	108.204	-435.982	-1440.57	22.2408
236	0	-731.787	-1205.59	945.88	-718.893	-1274.28	1095.17	-671.632	-1080.69	539.062	-617.912	-1013.21	97.7905	-610.071	-844.333	57.7208	-343.393	-1268.06	926.298	-345.298	-1288.47	1082.31	-398.304	-1399.43	527.043	-465.763	-1588.35	111.083	-435.977	-1440.13	22.0073
237	0	-731.906	-1193.95	946.706	-719.114	-1263.34	1096.01	-671.361	-1069.74	539.825	-617.961	-1010.64	97.5053	-609.839	-843.058	54.9476	-343.93	-1257.58	925.661	-345.519	-1278.14	1081.5	-398.562	-1388.9	526.902	-465.204	-1585.47	114.373	-435.789	-1439.68	21.81
238	0	-732.006	-1182.23	947.632	-719.357	-1252.45	1096.95	-671.05	-1058.64	540.529	-618.016	-1008.62	97.2089	-610.557	-842.166	52.5571	-344.58	-1246.87	925.155	-345.786	-1267.68	1080.8	-398.78	-1377.46	526.574	-464.511	-1582.19	117.921	-435.663	-1439.17	21.5853
239	0	-732.055	-1170.45	948.725	-719.569	-1241.76	1098.09	-671.258	-1048.56	541.317	-617.908	-1007.04	96.8196	-610.839	-841.335	50.5638	-345.257	-1235.91	924.748	-346.277	-1257.31	1080.13	-398.921	-1365.3	526.306	-463.66	-1578.49	121.826	-435.358	-1438.64	21.3213
240	0	-732.253	-1159.2	950.027	-719.581	-1231.2	1099.35	-671.267	-1039.22	541.67	-617.779	-1005.45	96.5755	-610.169	-840.301	48.8188	-346.023	-1224.92	924.608	-346.901	-1247.24	1079.65	-398.834	-1352.31	525.947	-462.653	-1574.33	126.139	-435.012	-1438.17	21.1656
241	0	-732.63	-1148.65	951.499	-719.75	-1220.85	1100.84	-671.103	-1030.77	541.451	-617.63	-1003.69	96.2809	-609.564	-839.524	47.0363	-346.801	-1213.78	924.695	-347.64	-1237.14	1079.29	-398.55	-1338.43	525.534	-461.423	-1569.58	130.777	-434.934	-1437.35	20.8261
242	0	-733.148	-1138.38	953.013	-720.032	-1210.44	1102.52	-670.679	-1023.45	541.171	-617.358	-1001.85	95.6874	-609.128	-838.82	45.337	-347.566	-1202.6	924.992	-348.378	-1226.84	1079.15	-397.896	-1323.67	525.144	-459.961	-1564.06	135.86	-434.567	-1436.65	20.7243
243	0	-733.653	-1127.94	954.282	-720.491	-1199.84	1104.21	-670.242	-1016.86	540.515	-617.389	-1000.26	95.0303	-608.791	-837.905	43.5035	-348.254	-1191.21	925.369	-348.909	-1216.18	1079.23	-396.856	-1307.86	524.812	-458.333	-1557.85	141.517	-434.047	-1435.79	20.9332
244	0	-734.076	-1117.34	955.362	-721.111	-1189.31	1105.82	-670.018	-1010.87	539.758	-617.397	-998.951	94.3932	-608.394	-837.121	42.1522	-348.935	-1179.59	925.907	-349.626	-1205.55	1079.48	-395.451	-1291.06	524.408	-456.446	-1550.65	147.656	-433.285	-1434.97	21.5233
245	0	-734.516	-1106.77	956.204	-721.752	-1178.67	1107.26	-669.828	-1005.36	539.156	-617.313	-997.933	93.9109	-608.04	-836.609	41.4884	-349.726	-1168.18	926.508	-350.159	-1195.19	1079.92	-393.711	-1273.43	523.894	-454.462	-1542.68	154.38	-432.542	-1433.79	22.26
246	0	-735.087	-1096.38	956.906	-722.495	-1168.14	1108.58	-669.636	-1000.06	538.589	-617.073	-997.153	93.5995	-607.505	-836.057	40.9551	-350.501	-1157	927.264	-350.834	-1184.95	1080.53	-391.671	-1255	523.277	-452.37	-1533.65	161.579	-432.03	-1432.3	23.1834
247	0	-735.751	-1086.26	957.513	-723.204	-1157.63	1109.87	-669.432	-995.199	538.25	-616.927	-996.601	93.3844	-607.381	-835.656	40.4187	-351.277	-1145.9	927.984	-351.393	-1174.84	1081.23	-389.427	-1235.59	522.425	-450.047	-1523.28	169.108	-431.522	-1430.32	24.3889
248	0	-736.453	-1076.39	957.955	-723.676	-1147.45	1111.12	-669.63	-991.027	538.138	-616.809	-996.169	93.1732	-607.211	-835.204	39.9376	-351.866	-1134.67	928.771	-351.857	-1164.85	1082	-386.978	-1215.35	521.552	-447.403	-1511.56	177.192	-430.607	-1427.4	26.1775
249	0	-737.124	-1066.87	958.337	-724.001	-1137.76	1112.48	-671.105	-988.901	538.207	-616.86	-995.838	92.8785	-607.23	-834.968	39.5825	-352.403	-1123.62	929.661	-352.224	-1155.21	1082.79	-384.643	-1194.27	520.698	-444.349	-1498.08	185.697	-429.805	-1423.63	28.5959
250	0	-737.747	-1058.07	959.215	-724.131	-1128.74	1113.85	-672.044	-985.975	538.209	-617.092	-995.669	92.6454	-607.353	-834.828	39.3501	-352.997	-1112.93	930.538	-352.565	-1146.09	1083.54	-382.343	-1172.54	519.925	-441.052	-1483.06	194.435	-428.835	-1418.96	31.5238
251	0	-738.314	-1050.16	960.428	-724.095	-1120.08	1115.3	-673.012	-983.341	538.354	-617.37	-995.588	92.3632	-607.585	-834.797	39.2298	-353.534	-1102.59	931.413	-352.81	-1137.52	1084.14	-380.17	-1150.26	519.268	-437.496	-1466.4	202.804	-428.099	-1413.21	34.5901
252	0	-738.764	-1042.45	961.652	-724.025	-1111.61	1116.8	-673.625	-980.965	538.036	-617.64	-995.528	92.1617	-607.818	-834.766	39.11	-353.954	-1092.34	932.236	-352.921	-1129.1	1084.59	-378.081	-1127.8	519.101	-433.703	-1448.75	210.477	-427.323	-1406.78	38.1403
253	0	-739.966	-1037.16	963.001	-723.969	-1103.24	1118.27	-674.471	-978.928	538.344	-617.874	-995.602	92.0001	-608.015	-834.752	39.0159	-354.27	-1082.19	932.994	-352.968	-1121.03	1085.04	-376.018	-1105.46	519.635	-429.645	-1430.2	217.338	-426.484	-1400.04	41.7322
254	0	-740.199	-1028.92	964.125	-723.951	-1094.94	1119.68	-674.366	-976.429	537.947	-617.974	-995.557	91.8221	-608.368	-834.824	38.959	-354.46	-1072.36	933.952	-353.085	-1113.33	1085.59	-374.105	-1083.34	520.741	-425.453	-1411.4	223.802	-425.871	-1391.88	44.9881
255	0	-740.367	-1020.79	965.017	-724.2	-1086.74	1120.94	-674.995	-974.655	537.676	-618.166	-995.658	91.7529	-608.458	-834.803	38.9065	-354.523	-1063.04	935.055	-353.228	-1105.71	1086.45	-372.395	-1061.47	522.307	-421.719	-1392.96	229.659	-424.922	-1379.86	49.4349
256	0	-740.508	-1012.99	965.697	-724.767	-1077.89	1122	-675.305	-972.598	537.865	-618.209	-995.633	91.6649	-608.49	-834.769	38.8334	-354.435	-1053.87	936.248	-352.826	-1097.64	1087.37	-370.99	-1040.25	524.321	-418.496	-1374.28	235.705	-422.779	-1362.29	55.1507
257	0	-740.686	-1005.29	966.095	-725.787	-1068.33	1122.73	-675.172	-970.685	537.705	-618.268	-995.639	91.6719	-608.515	-834.72	38.7636	-354.146	-1044.73	937.421	-351.959	-1088.63	1088.49	-369.951	-1019.27	526.751	-415.73	-1354.66	241.181	-420.206	-1339.78	60.4313
258	0	-740.658	-997.233	965.911	-727.24	-1057.96	1123	-675.479	-969.226	538.211	-618.244	-995.55	91.6864	-608.597	-834.976	38.7551	-353.667	-1035.3	938.437	-350.747	-1078.61	1089.67	-369.292	-998.868	529.647	-413.387	-1334.41	245.55	-417.092	-1314.35	65.1555
259	0	-740.666	-989.365	965.446	-728.858	-1047.25	1123.07	-674.953	-967.638	538.052	-618.15	-995.45	91.6781	-608.379	-834.795	38.5779	-352.955	-1025.89	939.463	-349.591	-1068.14	1090.92	-368.823	-978.86	533.094	-411.199	-1313.18	248.84	-413.574	-1287.41	69.0042
260	0	-740.669	-981.554	964.803	-730.419	-1036.52	1122.83	-675.129	-966.718	538.647	-618.039	-995.393	91.679	-608.366	-834.779	38.508	-352.2	-1016.58	940.596	-348.949	-1058.56	1092.43	-368.586	-959.253	536.922	-409.304	-1291.61	250.836	-409.685	-1260.31	72.024
261	0	-740.671	-974.015	964.3	-731.631	-1025.97	1122.74	-675.295	-966.115	538.721	-617.922	-995.378	91.655	-608.373	-834.804	38.4989	-351.361	-1007.72	942.036	-349.006	-1049.72	1094.35	-368.51	-940.099	540.856	-407.612	-1269.74	251.668	-405.582	-1233.25	73.9999
262	0	-740.522	-966.631	964.086	-732.502	-1016.36	1122.8	-675.207	-965.763	538.972	-617.935	-995.632	91.8428	-608.402	-834.885	38.4864	-350.482	-999.215	944.013	-349.452	-1040.96	1096.67	-368.398	-921.263	544.755	-406.045	-1247.55	251.206	-400.929	-1206.02	74.9989
263	0	-740.413	-959.465	964.091	-732.714	-1007.38	1123.27	-674.703	-964.108	539.373	-617.876	-995.629	91.7974	-608.396	-834.906	38.4448	-350.64	-986.757	945.626	-350.148	-1032.14	1099.47	-368.12	-902.684	548.651	-404.58	-1224.67	249.694	-395.997	-1178.24	75.2769
264	0	-740.202	-952.364	964.189	-732.608	-998.935	1123.86	-675.122	-963.425	539.488	-618.032	-995.711	92.1608	-608.439	-834.933	38.4059	-351.117	-973.872	947.593	-350.935	-1023.29	1102.53	-368.351	-884.611	552.219	-403.239	-1201.59	247.272	-390.986	-1149.7	75.1011
265	0	-740.004	-945.518	964.189	-732.389	-990.952	1124.4	-675.375	-962.257	539.687	-617.25	-995.09	91.4958	-608.513	-835.013	38.3919	-351.442	-962.233	949.813	-351.739	-1014.62	1105.3	-368.599	-867.246	555.661	-402.124	-1177.94	243.814	-386.169	-1119.95	74.2781
266	0	-739.743	-938.513	964.021	-732.153	-983.408	1124.72	-675.588	-960.949	539.939	-617.239	-995.091	91.3688	-608.619	-835.05	38.3156	-351.227	-952.236	952.143	-352.35	-1006.3	1107.57	-369.089	-850.55	558.808	-401.119	-1153.95	239.394	-380.839	-1090.1	73.4612
267	0	-739.521	-931.805	963.768	-732.012	-975.872	1124.71	-675.943	-959.738	539.885	-617.326	-995.134	91.4327	-608.664	-834.999	38.164	-349.978	-946.215	954.963	-351.485	-994.663	1109.65	-369.577	-834.517	561.712	-400.18	-1129.42	233.964	-376.165	-1058.3	72.1258
268	0	-739.169	-924.783	963.336	-732.053	-968.36	1124.51	-675.907	-957.567	539.885	-617.305	-995.082	91.4244	-608.654	-834.894	37.9477	-349.275	-937.321	956.946	-351.085	-984.248	1111.21	-370.175	-819.254	564.557	-399.219	-1104.29	227.639	-371.654	-1025.6	70.614
269	0	-738.929	-917.987	962.785	-732.119	-960.609	1124.03	-676.122	-955.823	539.853	-617.299	-994.915	91.4918	-608.638	-834.772	37.7032	-348.93	-927.321	958.4	-351.361	-975.736	1112.58	-370.705	-804.644	567.224	-398.331	-1078.7	220.535	-367.452	-992.092	68.9604
270	0	-738.622	-910.797	962.025	-732.28	-952.72	1123.42	-675.599	-953.276	540.071	-617.201	-994.688	91.5628	-608.499	-834.485	37.3466	-348.422	-917.544	959.84	-351.594	-967.3	1113.78	-370.945	-790.813	569.69	-397.469	-1052.4	212.626	-363.555	-958.116	67.2301
271	0	-738.298	-903.76	961.336	-732.552	-944.693	1122.72	-675.231	-950.859	539.764	-616.98	-994.288	91.7135	-608.3	-834.154	36.9659	-347.909	-907.967	961.119	-351.362	-957.404	1114.88	-371.183	-777.776	571.922	-396.569	-1025.91	204.254	-359.924	-923.425	65.1426
272	0	-737.993	-896.494	960.438	-732.668	-936.68	1121.95	-675.016	-948.294	539.993	-616.705	-993.826	91.8081	-608.11	-833.835	36.5371	-347.486	-898.218	962.172	-351.158	-947.175	1115.73	-371.505	-765.362	573.765	-395.929	-998.466	195.246	-356.71	-888.889	62.9327
273	0	-737.717	-889.132	959.694	-732.668	-928.584	1121.13	-674.35	-945.366	539.82	-616.409	-993.537	91.9288	-607.934	-833.582	36.1654	-347.13	-888.561	963.026	-350.955	-937.214	1116.42	-371.62	-753.635	575.091	-395.396	-970.347	185.699	-353.811	-853.838	60.3012
274	0	-737.427	-881.803	958.859	-732.746	-920.673	1120.19	-674.221	-942.207	539.873	-616.065	-993.115	92.1448	-607.694	-833.257	35.7746	-346.934	-877.738	963.441	-350.689	-927.194	1116.69	-371.58	-742.485	576.038	-394.907	-941.776	176.01	-351.075	-818.729	58.0299
275	0	-737.19	-874.532	958.039	-732.794	-912.87	1119.18	-673.842	-938.717	539.891	-615.728	-992.539	92.3365	-607.432	-832.53	35.375	-346.129	-869.01	964.144	-351.132	-919.139	1116.83	-371.341	-731.969	576.533	-394.62	-912.369	166.224	-348.187	-783.522	55.8004
276	0	-736.928	-866.964	957.158	-732.886	-905.223	1118.11	-672.896	-934.739	539.287	-615.433	-992.253	92.5751	-607.331	-832.271	35.1263	-345.699	-859.381	964.3	-350.831	-909.821	1116.67	-371.143	-722.169	576.487	-394.689	-882.498	156.647	-345.796	-748.158	53.8593
277	0	-736.636	-859.315	956.261	-732.88	-897.337	1117.04	-672.771	-931.06	539.421	-615.243	-991.904	92.8273	-607.212	-832.001	34.842	-345.329	-850.106	964.481	-350.276	-899.534	1116.46	-370.886	-712.994	575.932	-394.97	-852.111	147.386	-343.263	-713.625	52.5818
278	0	-736.424	-851.659	955.501	-732.805	-889.351	1116.09	-672.646	-927.518	539.561	-615.054	-991.56	93.0965	-607.185	-831.686	34.7211	-345.028	-841.099	964.395	-350.176	-890.157	1116.19	-370.654	-704.594	574.772	-395.539	-821.25	138.638	-341.219	-679.028	51.4582
279	0	-736.315	-844.072	954.684	-732.676	-881.444	1115.2	-672.377	-923.385	539.594	-614.855	-991.054	93.4561	-607.167	-831.445	34.5728	-344.623	-832.106	964.143	-350.242	-881.143	1115.85	-370.308	-696.686	573.187	-396.035	-789.898	130.713	-340.213	-644.041	50.0958
280	0	-736.198	-836.076	953.896	-732.371	-873.232	1114.41	-672.707	-919.154	539.537	-614.593	-990.437	93.7791	-607.122	-831.239	34.3964	-344.098	-823.097	963.777	-350.185	-871.504	1115.49	-369.731	-689.24	571.284	-396.613	-758.031	123.681	-339.566	-609.32	49.2226
281	0	-736.244	-828.284	952.972	-732.192	-864.895	1113.61	-672.579	-914.895	539.581	-614.385	-989.918	94.2578	-607.119	-831.463	34.3336	-343.578	-814.094	963.079	-350.339	-861.918	1114.95	-368.885	-682.291	569.02	-397.185	-726.234	117.84	-339.677	-574.858	48.6851
282	0	-736.176	-820.149	952.148	-731.979	-856.253	1112.65	-671.928	-909.829	539.399	-614.138	-989.37	94.783	-607.061	-831.239	34.1908	-343.11	-805.029	962.236	-350.278	-852.041	1114.24	-367.929	-675.631	566.45	-397.711	-694.434	113.088	-340.566	-540.809	48.3591
283	0	-736.192	-811.891	951.151	-731.917	-847.275	1111.57	-671.973	-905.47	538.676	-613.911	-988.774	95.2594	-606.983	-831.008	34.0045	-342.783	-795.951	960.969	-350.605	-843.157	1113.54	-367.1	-669.354	563.528	-398.237	-662.98	109.744	-341.827	-506.572	49.7651
284	0	-736.234	-803.433	949.904	-731.786	-838.095	1110.35	-671.341	-900.278	538.441	-613.72	-988.213	95.7503	-606.947	-830.843	33.8839	-342.559	-786.665	959.608	-350.25	-832.162	1112.48	-366.313	-663.447	560.593	-398.733	-632.31	107.445	-343.522	-474.429	50.4239
285	0	-736.167	-794.514	948.596	-731.737	-828.789	1108.93	-671.414	-895.843	538.43	-613.496	-987.699	96.3793	-606.826	-830.614	33.7279	-342.171	-777.323	958.28	-349.853	-821.042	1111.4	-366.046	-657.418	557.396	-399.06	-602.62	106.253	-346.957	-441.385	52.1962
286	0	-736.125	-785.922	947.267	-731.505	-819.424	1107.47	-671.487	-891.194	538.265	-613.238	-986.97	96.9662	-606.823	-830.451	33.578	-341.613	-767.779	956.693	-349.957	-811.672	1110.38	-366.126	-651.233	554.184	-399.193	-574.516	105.76	-349.32	-410.925	55.6764
287	0	-735.956	-776.806	945.82	-731.348	-809.913	1105.98	-670.744	-885.735	537.961	-612.934	-986.3	97.6285	-606.765	-830.259	33.4393	-340.974	-758.295	955.125	-349.715	-801.276	1109.09	-366.359	-644.985	551.24	-398.834	-548.524	105.985	-353.332	-380.617	60.1637
288	0	-735.862	-768.253	944.373	-730.956	-800.221	1104.46	-670.839	-881.009	537.915	-612.634	-985.735	98.3478	-606.727	-830.138	33.2934	-340.451	-748.431	953.506	-349.283	-790.184	1107.69	-366.832	-638.055	548.44	-398.634	-524.322	106.685	-356.781	-352.976	66.7454
289	0	-735.654	-758.944	942.938	-730.469	-790.48	1102.9	-670.274	-875.165	537.462	-612.4	-985.041	99.1625	-606.714	-829.942	33.1936	-340.04	-738.239	951.724	-348.861	-779.379	1106.1	-367.276	-630.437	545.899	-398.996	-501.931	107.524	-360.179	-327.796	74.5739
290	0	-735.983	-750.55	941.513	-729.978	-780.883	1101.39	-669.971	-869.498	537.01	-612.185	-984.239	100.017	-606.725	-829.718	33.0251	-339.652	-727.654	949.959	-349.199	-770.144	1104.38	-367.786	-621.912	543.718	-399.427	-482.278	108.609	-363.474	-305.742	82.9868
291	0	-735.676	-741.533	940.123	-729.411	-770.952	1099.8	-669.102	-862.929	536.686	-611.945	-983.231	100.98	-606.681	-829.32	32.8302	-339.366	-716.635	948.236	-348.621	-759.478	1102.7	-368.184	-612.346	541.935	-400.031	-465.285	109.017	-366.3	-287.081	90.7633
292	0	-735.32	-732.343	938.788	-728.862	-761.228	1098.4	-669.368	-857.32	536.53	-611.757	-982.206	102.182	-606.633	-828.947	32.6351	-339.225	-705.578	946.644	-347.992	-748.534	1101.11	-368.564	-601.722	540.47	-401.645	-450.517	108.169	-368.842	-271.942	96.2637
293	0	-734.911	-724.217	937.667	-728.204	-751.431	1096.99	-669.013	-850.561	536.038	-611.533	-980.956	103.455	-606.585	-828.479	32.4747	-338.979	-694.299	945.259	-347.332	-737.547	1099.7	-368.967	-590.065	539.454	-403.164	-438.734	106.685	-370.953	-259.88	98.6557
294	0	-734.556	-713.538	936.303	-727.528	-741.59	1095.57	-668.32	-843.496	535.648	-611.385	-979.543	104.824	-606.556	-827.977	32.3445	-338.646	-683.057	944.178	-346.76	-726.679	1098.41	-369.329	-577.61	538.773	-404.883	-429.555	105.079	-372.659	-250.817	98.0703
295	0	-733.974	-704.245	935.126	-726.758	-731.721	1094.24	-667.562	-835.564	535.254	-611.304	-978.244	106.468	-606.542	-827.425	32.1678	-338.186	-671.672	943.248	-346.128	-715.458	1097.26	-369.855	-564.503	538.261	-406.296	-422.539	104.778	-374.115	-244.52	94.4741
296	0	-733.295	-696.622	934.133	-726.048	-721.519	1093.04	-666.952	-827.54	535.039	-611.229	-976.562	108.149	-606.56	-826.98	32.0276	-337.609	-660.187	942.61	-345.445	-704.326	1096.34	-370.529	-551.093	538.023	-408.169	-417.216	103.609	-375.546	-240.479	88.2135
297	0	-732.492	-686.516	933.186	-725.285	-711.28	1091.82	-666.685	-819.678	534.542	-611.296	-974.848	110.237	-606.662	-826.518	31.8591	-337.074	-648.292	942.129	-344.955	-692.858	1095.65	-371.352	-537.876	538.049	-410.252	-413.162	101.623	-376.808	-236.786	81.136
298	0	-731.746	-676.473	932.261	-724.454	-700.88	1090.66	-665.756	-810.727	534.528	-611.499	-972.936	112.448	-606.906	-826.235	31.6215	-336.708	-636.084	941.854	-344.347	-681.219	1095.11	-372.35	-524.527	538.17	-412.471	-409.196	99.824	-378.319	-233.824	76.1402
299	0	-730.867	-666.184	931.485	-723.774	-690.564	1089.71	-665.229	-801.672	534.57	-611.75	-970.613	114.998	-607.169	-825.768	31.5355	-336.075	-623.527	941.796	-343.702	-669.223	1094.85	-373.289	-511.269	538.374	-414.621	-405.026	98.5605	-380.588	-231.309	72.6732
300	0	-729.945	-655.723	930.874	-722.926	-679.932	1088.82	-664.724	-792.149	534.814	-612.092	-968.157	117.829	-607.464	-825.114	31.3533	-335.756	-610.405	941.944	-342.235	-655.592	1095.33	-374.296	-498.47	538.585	-416.573	-400.856	97.4957	-383.201	-228.317	68.6416
301	0	-728.937	-644.9	930.496	-722.014	-669.056	1088.13	-663.976	-781.802	534.92	-612.589	-965.193	121.006	-607.89	-824.407	31.1792	-335.252	-597.302	942.649	-341.516	-642.961	1095.98	-375.027	-486.247	539.069	-417.02	-396.472	96.8034	-385.704	-224.956	64.1197
302	0	-728.067	-633.725	930.252	-721.342	-658.163	1087.7	-663.359	-770.746	535.087	-613.166	-961.765	124.548	-608.59	-823.6	31.1492	-334.667	-584.333	943.788	-340.959	-630.346	1097.25	-375.134	-474.189	540.15	-416.687	-392.96	96.5659	-386.971	-222.421	60.1753
303	0	-726.927	-622.524	930.219	-720.699	-647.066	1087.51	-662.726	-758.619	535.402	-613.757	-957.687	128.445	-609.039	-822.86	31.1144	-334.235	-571.325	945.37	-340.472	-617.552	1099.15	-374.649	-461.699	541.779	-416.323	-390.239	96.2937	-387.409	-220.608	56.7899
304	0	-725.938	-611.146	930.412	-720.247	-635.377	1087.17	-662.34	-745.511	535.57	-614.446	-953.03	132.709	-609.088	-822.186	30.9738	-333.753	-558.56	947.356	-340.191	-604.93	1101.39	-374.058	-449.1	543.693	-415.893	-388.444	96.3263	-387.114	-219.468	53.7528
305	0	-724.88	-599.18	930.727	-719.533	-623.209	1087.42	-662.079	-731.372	535.54	-615.13	-947.813	137.426	-609.622	-821.162	31.0549	-333.141	-545.982	949.515	-339.773	-592.46	1103.91	-373.36	-437.14	545.451	-415.373	-386.933	96.1836	-386.759	-218.643	51.198
306	0	-723.871	-587.246	931.24	-718.906	-610.926	1087.93	-662.067	-715.853	535.572	-615.799	-941.9	142.676	-610.97	-820.189	31.2995	-332.576	-533.646	951.56	-339.393	-580.261	1106.37	-372.707	-425.999	546.891	-414.965	-385.626	96.1695	-386.797	-217.698	49.1165
307	0	-722.69	-574.955	931.955	-717.887	-598.309	1088.69	-662.452	-699.164	535.42	-616.46	-935.037	148.457	-611.853	-819.346	31.7908	-331.502	-521.836	953.5	-338.633	-568.249	1108.64	-372.025	-415.776	547.825	-414.347	-384.475	96.2757	-386.966	-216.751	47.1883
308	0	-721.573	-562.283	932.808	-716.853	-585.876	1089.84	-663.252	-681.192	535.205	-617.139	-927.162	154.822	-612.226	-817.76	32.1318	-330.539	-510.201	955.293	-337.631	-556.474	1110.54	-371.325	-406.733	548.348	-413.98	-382.946	96.1619	-387.027	-215.942	45.2107
309	0	-720.194	-549.676	933.969	-715.582	-573.648	1091.33	-664.464	-661.841	534.853	-617.806	-918.149	161.942	-612.414	-815.749	32.4401	-329.298	-498.37	956.569	-336.204	-544.704	1112.14	-370.763	-398.828	548.265	-413.694	-381.326	95.8659	-386.758	-215.169	43.4223
310	0	-718.773	-536.721	935.227	-713.658	-559.726	1092.9	-666.207	-641.269	534.398	-618.506	-907.587	169.466	-612.724	-813.679	33.1584	-327.871	-486.892	957.531	-334.442	-533.124	1113.4	-369.852	-392.332	547.775	-413.768	-380.238	95.6166	-386.651	-215.175	42.7026
311	0	-717.314	-523.803	936.603	-712.146	-547.578	1094.86	-668.093	-619.557	533.84	-619.231	-895.689	177.58	-612.935	-810.749	34.3463	-326.273	-475.833	958.064	-332.524	-521.616	1114.28	-369.388	-386.368	546.923	-414.147	-379.381	95.3355	-386.865	-214.031	42.1632
312	0	-715.784	-510.944	937.959	-710.836	-537.028	1096.56	-669.958	-597.203	533.248	-620.154	-882.204	186.444	-613.476	-807.219	36.0059	-324.728	-465.317	958.51	-330.818	-510.763	1115.02	-368.94	-381.132	546.308	-414.722	-378.787	95.1785	-386.913	-213.634	41.7938
313	0	-714.373	-498.379	939.36	-709.649	-527.359	1098.17	-671.579	-574.171	532.613	-620.913	-866.589	195.219	-614.047	-803.17	38.1578	-323.344	-455.393	958.982	-328.795	-499.656	1115.7	-368.441	-375.874	545.841	-415.233	-378.105	94.8307	-386.81	-213.373	41.4564
314	0	-713.179	-486.085	940.593	-708.786	-518.007	1099.5	-673.034	-550.611	532.16	-624.373	-851.836	205.219	-614.494	-798.336	40.7037	-322.13	-445.819	959.712	-327.207	-488.972	1116.52	-367.712	-371.095	545.778	-415.354	-377.751	94.6748	-386.577	-213.957	41.447
315	0	-711.922	-473.773	941.66	-708.052	-508	1100.57	-674.161	-527.772	532.323	-625.604	-833.356	213.817	-614.782	-792.623	44.2035	-320.691	-437.173	960.67	-325.982	-478.662	1117.54	-366.67	-366.628	545.894	-415.218	-377.676	94.6559	-386.435	-213.051	41.0122
316	0	-711.042	-461.571	942.484	-707.438	-497.609	1101.27	-675.279	-504.013	532.572	-626.691	-813.644	220.776	-614.092	-785.604	47.2589	-319.538	-428.088	961.95	-325.194	-468.801	1118.65	-365.616	-362.126	546.067	-414.992	-377.673	94.7556	-386.221	-212.879	40.7815
317	0	-710.122	-450.332	943.257	-706.829	-486.928	1101.75	-676.282	-479.818	533.248	-628.053	-793.052	226.968	-613.768	-777.771	50.6332	-318.909	-418.131	963.082	-324.402	-458.889	1119.81	-364.656	-357.558	546.103	-414.92	-377.515	94.7038	-386.075	-212.826	40.508
318	0	-709.419	-438.975	943.855	-706.336	-476.682	1102.03	-677.024	-455.156	534.23	-629.587	-773.021	233.829	-615.089	-766.262	57.5567	-318.299	-407.92	964.126	-323.754	-448.836	1120.99	-363.579	-353.129	546.064	-414.806	-377.358	94.644	-385.938	-212.742	40.28
319	0	-708.667	-427.952	944.494	-705.752	-466.638	1102.25	-677.561	-431.465	536.148	-630.733	-753.022	241.226	-617.046	-749.066	64.7577	-317.663	-397.711	965.068	-323.192	-438.881	1122.07	-362.585	-348.697	545.797	-414.776	-376.892	94.3746	-385.63	-213.066	40.2127
320	0	-708.288	-417.168	945.298	-705.339	-457.54	1102.53	-677.663	-407.651	538.23	-631.703	-732.364	247.993	-619.427	-726.637	71.784	-317.088	-387.649	965.891	-322.758	-429.069	1123.04	-361.652	-344.578	545.429	-414.742	-376.572	94.1771	-385.478	-213.197	40.1368
321	0	-707.745	-406.721	946.319	-704.52	-448.23	1102.99	-677.494	-384.759	540.894	-632.276	-710.507	254.247	-622.113	-700.837	78.3951	-316.596	-377.747	966.595	-321.93	-418.862	1123.91	-360.964	-340.706	545.158	-414.752	-376.524	94.1418	-385.53	-212.747	39.9763
322	0	-707.488	-396.4	947.677	-703.622	-439.328	1103.77	-677.286	-362.043	543.994	-632.961	-687.618	259.499	-625.164	-673.534	84.4725	-316.092	-367.875	967.156	-320.972	-408.275	1124.49	-360.156	-337.479	544.893	-414.788	-376.58	94.0925	-385.395	-212.803	40.0139
323	0	-707.066	-385.77	949.435	-702.548	-431.037	1104.84	-676.969	-339.88	547.706	-633.614	-664.119	263.508	-627.76	-645.178	89.3857	-315.652	-358.164	967.588	-320.189	-399.239	1124.61	-359.301	-334.578	544.845	-414.731	-376.609	94.0803	-385.246	-212.929	40.0719
324	0	-706.803	-375.161	951.611	-701.01	-423.187	1106.11	-676.563	-318.155	551.994	-633.905	-640.497	266.333	-630.71	-616.584	93.0578	-315.318	-348.39	967.999	-319.513	-390.972	1124.56	-358.47	-332.058	544.878	-414.701	-376.754	94.1672	-385.131	-212.977	40.0925
325	0	-706.436	-364.925	954.255	-699.194	-415.802	1107.67	-676.135	-296.979	556.497	-634.286	-616.644	267.812	-633.785	-588.241	95.5285	-314.937	-340.41	968.478	-318.874	-383.267	1124.52	-357.858	-329.746	544.938	-414.734	-376.946	94.2248	-385.097	-213.068	40.0787
326	0	-706.135	-354.574	957.113	-697.553	-409.132	1109.96	-675.636	-276.132	561.019	-634.531	-592.202	268.028	-636.914	-559.805	96.7921	-314.662	-331.822	969.228	-318.036	-374.843	1124.65	-357.245	-327.395	545.03	-415.099	-376.648	94.1667	-385.054	-213.112	40.0315
327	0	-705.688	-344.226	960.262	-695.844	-401.864	1112.44	-675.071	-256.084	565.334	-634.69	-567.238	267.017	-640.079	-530.981	97.0808	-314.376	-323.183	970.072	-317.989	-368.305	1125.44	-356.631	-325.195	545.11	-415.103	-376.639	94.2383	-384.945	-213.145	39.9654
328	0	-705.232	-333.837	963.431	-693.942	-393.701	1115.1	-674.469	-236.456	569.25	-634.56	-541.752	264.87	-642.713	-500.85	96.3454	-314.15	-314.96	971.008	-318.265	-362.125	1126.34	-356.248	-322.83	545.224	-415.069	-376.701	94.2954	-384.867	-213.078	39.7298
329	0	-704.776	-323.396	966.693	-692.051	-384.685	1117.66	-673.961	-217.398	572.827	-634.39	-516.029	261.842	-645.55	-469.884	95.2341	-313.885	-307.049	971.758	-318.466	-355.943	1127.25	-355.787	-320.467	545.279	-415.041	-376.652	94.3823	-384.651	-213.642	39.7102
330	0	-704.337	-312.923	969.849	-690.52	-375.275	1119.82	-673.367	-201.924	576.257	-634.012	-489.714	257.723	-648.333	-437.513	93.6826	-313.636	-299.593	972.267	-318.629	-349.846	1127.75	-355.465	-318.136	545.311	-415.072	-376.527	94.4921	-384.8	-212.617	38.9582
331	0	-704.104	-302.262	972.466	-689.481	-365.869	1121.55	-672.672	-184.12	579.299	-633.835	-462.783	252.802	-651.503	-405.266	92.0062	-313.329	-292.152	972.177	-318.275	-343.193	1127.68	-355.192	-315.797	545.41	-415.187	-376.366	94.6056	-384.614	-212.537	38.4439
332	0	-703.764	-291.54	974.764	-688.705	-355.71	1122.9	-671.988	-166.736	582.138	-633.623	-436.386	247.125	-653.415	-370.846	89.277	-312.967	-284.314	971.517	-317.414	-335.646	1127.14	-355.104	-313.444	545.483	-415.308	-376.092	94.8064	-384.488	-212.271	38.0509
333	0	-703.536	-280.332	976.847	-688.176	-345.386	1124.11	-671.177	-150.124	584.894	-633.331	-409.602	240.612	-655.724	-335.565	86.2425	-312.496	-276.534	970.511	-316.156	-326.667	1126.23	-355.091	-310.976	545.54	-415.485	-375.705	95.0919	-384.369	-212.042	37.7865
334	0	-702.862	-266.883	978.421	-687.667	-334.658	1125.22	-670.438	-134.296	587.399	-633.29	-382.022	233.059	-657.999	-305.354	83.1515	-312.132	-268.831	969.051	-314.802	-317.148	1125.12	-355.322	-308.531	545.402	-415.739	-375.52	95.2929	-384.135	-212.524	37.7957
335	0	-702.248	-253.482	979.521	-687.109	-323.214	1126.12	-669.663	-119.34	589.737	-633.329	-354.012	224.866	-659.656	-269.79	79.6935	-311.685	-260.988	967.636	-313.511	-307.38	1123.78	-355.557	-306.046	545.176	-416.045	-375.502	95.6141	-384.09	-212.371	37.6145
336	0	-702	-241.626	980.454	-686.485	-312.046	1126.87	-669.212	-105.114	591.646	-633.651	-327.175	216.471	-661.204	-233.234	76.1774	-311.467	-253.26	966.045	-312.592	-298.183	1122.43	-355.982	-303.544	544.829	-416.327	-375.291	95.7103	-383.895	-212.205	37.4286
337	0	-701.934	-230.795	981.348	-685.67	-301.012	1127.5	-668.628	-91.8389	593.06	-633.159	-297.64	207.552	-662.415	-196.337	72.8293	-311.34	-245.641	964.695	-311.932	-289.263	1121.17	-356.288	-301.097	544.522	-416.642	-375.272	95.9152	-383.825	-211.608	37.0924
338	0	-701.788	-220.124	982.116	-685.026	-290.827	1128.09	-667.927	-79.2922	593.813	-632.794	-267.667	197.841	-663.685	-158.916	69.8344	-311.21	-237.645	963.6	-311.589	-280.891	1120.25	-356.467	-298.494	544.285	-416.794	-375.161	96.0203	-383.619	-211.5	36.9319
339	0	-701.823	-210.134	982.784	-684.245	-280.413	1128.61	-667.775	-67.6967	594.115	-632.428	-237.199	188.155	-664.828	-121.322	67.0921	-311.218	-230.02	962.823	-311.436	-272.325	1119.44	-356.584	-295.876	544.183	-416.959	-375.039	96.204	-383.489	-211.393	36.6622
340	0	-701.696	-200.309	983.232	-683.728	-270.721	1128.92	-667.314	-56.552	593.599	-632.28	-206.2	178.414	-666.013	-83.7909	64.7723	-311.277	-222.028	961.981	-311.536	-264.473	1118.73	-356.717	-293.198	544.239	-417.201	-374.903	96.4537	-383.327	-211.346	36.4553
341	0	-701.555	-190.45	983.253	-683.228	-260.616	1129.03	-667.178	-46.3144	592.407	-632.041	-174.892	169.022	-667.125	-46.3091	62.956	-311.329	-215.227	961.412	-311.345	-255.488	1117.94	-356.69	-290.325	544.254	-417.285	-374.738	96.8509	-383.19	-211.199	36.2924
342	0	-701.371	-180.85	982.794	-683.015	-250.395	1128.87	-666.331	-36.8211	590.732	-631.956	-143.137	159.869	-668.224	-8.86413	61.8605	-311.314	-207.01	960.546	-311.422	-246.808	1116.99	-356.738	-287.136	544.277	-417.354	-374.635	97.2053	-383.018	-211.051	36.0068
343	0	-701.218	-171.452	982.016	-682.688	-239.363	1128.38	-665.861	-28.2384	588.231	-632.079	-111.255	151.373	-668.909	28.4459	61.4848	-311.302	-198.913	959.438	-311.138	-237.348	1115.94	-356.718	-283.627	544.224	-417.417	-373.995	97.6032	-382.916	-210.829	35.6646
344	0	-701.008	-161.386	980.849	-682.574	-228.231	1127.72	-665.275	-19.5356	585.35	-632.244	-79.1167	143.605	-669.014	65.273	61.5131	-311.311	-190.721	958.242	-311.248	-228.695	1114.86	-356.815	-279.675	544.137	-417.459	-373.376	98.0743	-382.78	-210.689	35.4472
345	0	-700.953	-151.556	979.593	-682.339	-216.451	1126.95	-664.432	-12.4421	582.359	-632.588	-46.7646	136.875	-668.508	102.229	62.4987	-311.282	-182.311	957.006	-310.984	-218.818	1113.62	-356.915	-275.32	544.001	-417.542	-372.856	98.5634	-382.616	-211.466	35.5367
346	0	-700.962	-142.057	978.196	-682.238	-204.895	1126.09	-664.132	-7.72821	578.683	-633.074	-14.3023	131.33	-666.762	138.572	63.7877	-311.238	-173.866	955.784	-311.127	-209.687	1112.57	-357.185	-270.561	543.79	-417.742	-372.159	99.2975	-382.605	-211.5	35.4353
347	0	-700.934	-132.443	976.859	-681.968	-193.14	1125.15	-663.655	-0.666155	575.18	-633.572	17.9055	127.08	-663.941	174.406	65.5108	-311.251	-165.346	954.685	-311.044	-200.077	1111.52	-357.558	-265.549	543.695	-418.024	-371.437	100.097	-382.715	-211.296	35.3416
348	0	-700.945	-122.35	975.459	-681.909	-182.042	1124.23	-663.654	5.68852	571.5	-633.953	49.6499	124.236	-659.808	209.378	67.6423	-311.316	-156.744	953.54	-311.335	-190.891	1110.33	-358.016	-260.315	543.461	-418.317	-370.833	100.982	-382.37	-211.534	35.4068
349	0	-701.094	-112.108	974.049	-681.959	-171.204	1123.09	-663.426	12.1911	567.949	-634.313	80.1853	122.693	-653.874	242.398	69.3006	-311.446	-148.042	952.3	-311.774	-183.062	1109.23	-358.601	-255.033	543.189	-418.697	-370.258	101.926	-382.27	-211.503	35.3281
350	0	-701.342	-101.906	972.577	-681.922	-160.121	1122.13	-662.926	18.7393	564.826	-634.651	109.06	122.12	-647.973	274.016	71.1282	-311.624	-139.075	950.945	-312.012	-173.286	1107.92	-359.199	-249.632	543.019	-419.194	-369.508	102.787	-382.216	-211.515	35.2713
351	0	-701.733	-91.7092	971.11	-682.202	-149.381	1120.95	-662.323	25.254	561.996	-634.947	135.57	122.292	-641.986	303.088	73.3418	-311.87	-130.142	949.813	-312.251	-163.245	1106.48	-359.879	-244.052	542.856	-419.82	-368.787	103.918	-382.327	-211.431	35.226
352	0	-702.212	-81.4322	969.484	-682.668	-139.435	1119.77	-661.976	31.8664	558.964	-635.101	159.298	122.868	-636.379	329.1	75.7256	-312.118	-120.966	948.589	-312.584	-153.098	1105.01	-360.555	-238.282	542.825	-420.483	-367.962	105.267	-382.497	-211.251	35.1524
353	0	-702.709	-71.1703	968.045	-683.334	-129.754	1118.46	-661.421	38.6206	555.935	-634.802	179.971	123.455	-632.081	352.343	79.1148	-312.488	-111.527	947.309	-313.04	-143.144	1103.6	-361.268	-232.097	542.74	-420.852	-367.054	106.663	-382.57	-211.29	35.1482
354	0	-703.266	-60.3775	966.342	-684.146	-119.836	1117.08	-661.146	46.2531	553.47	-634.418	197.311	123.703	-628.386	371.539	82.2957	-313.012	-102.003	945.951	-313.584	-133.07	1102.14	-361.771	-225.591	542.588	-421.251	-366.022	108.141	-382.686	-210.938	35.0102
355	0	-703.837	-49.3474	964.766	-684.968	-109.397	1115.62	-660.81	55.4047	551.422	-633.205	211.148	123.045	-625.874	386.58	85.4571	-313.602	-92.4635	944.612	-314.29	-122.905	1100.69	-362.307	-218.514	542.302	-421.465	-364.722	109.575	-382.863	-210.766	34.8177
356	0	-704.492	-38.1809	963.459	-686.066	-99.1153	1114.3	-660.239	65.9537	550.143	-630.893	221.681	121.472	-624.565	397.8	87.889	-314.3	-82.7947	943.311	-314.909	-112.445	1099.3	-362.522	-210.831	541.922	-421.386	-363.443	111.307	-382.783	-210.357	34.8416
357	0	-705.141	-26.7975	962.399	-687.176	-89.0764	1113.04	-659.242	77.7331	549.479	-628.228	229.26	118.957	-624.22	405.637	88.9689	-315.046	-72.8818	942.047	-315.732	-102.207	1098	-362.899	-202.637	541.582	-421.115	-361.828	113.251	-382.72	-210.209	34.8102
358	0	-705.897	-15.6693	961.581	-688.23	-78.9526	1111.83	-658.296	90.4882	549.112	-625.213	234.667	115.921	-624.136	410.592	88.1946	-315.758	-62.8881	941.024	-316.62	-92.0666	1096.83	-363.107	-193.899	541.155	-420.746	-360.122	115.37	-382.84	-209.849	34.485
359	0	-706.705	-4.80596	960.864	-689.193	-68.3512	1110.65	-657.453	103.759	548.748	-622.126	238.086	114.714	-623.718	413.349	85.6084	-316.637	-52.9373	940.128	-317.585	-81.7058	1095.77	-363.45	-184.95	540.813	-420.289	-358.353	117.674	-383.255	-208.998	34.0692
360	0	-707.416	6.28099	960.14	-690.049	-57.2185	1109.75	-656.837	116.923	548.349	-618.845	240.643	114.004	-622.905	414.737	80.8782	-317.485	-42.9913	939.479	-318.597	-71.4819	1094.96	-363.698	-175.654	540.545	-419.736	-356.282	120.108	-383.089	-208.74	33.8675
361	0	-708.145	17.7876	959.642	-690.802	-45.8304	1109.04	-655.983	129.54	548.172	-615.768	243.285	112.212	-620.971	415.815	75.3445	-318.332	-32.6846	939	-319.704	-61.0921	1094.22	-363.863	-165.941	540.333	-418.952	-354.028	122.91	-382.896	-208.265	33.5825
362	0	-708.823	29.5686	959.366	-691.626	-34.7363	1108.59	-654.884	141.46	548.125	-612.403	245.736	110.698	-618.534	416.63	70.2616	-319.106	-22.2586	938.837	-320.895	-50.7141	1093.65	-364.106	-155.864	540.383	-418.129	-351.404	126.006	-382.672	-207.929	33.3961
363	0	-709.463	41.5009	959.326	-692.608	-24.1627	1108.32	-654.05	153.074	547.656	-610.503	248.6	109.644	-615.719	418.553	65.5647	-319.994	-11.5839	938.67	-322.251	-40.2038	1093.04	-364.146	-145.278	540.436	-417.29	-348.516	129.425	-382.288	-207.52	33.3391
364	0	-710.209	53.8471	959.5	-693.724	-13.5553	1108.34	-653.652	164.344	547.691	-609.569	251.992	108.836	-612.739	420.815	62.667	-320.903	-0.62819	938.704	-323.486	-29.5575	1092.76	-364.382	-133.966	540.6	-416.314	-345.243	133.304	-381.958	-206.938	33.1385
365	0	-710.82	66.2689	959.995	-694.788	-2.59525	1108.86	-653.409	175.597	548.056	-609.248	255.855	108.374	-611.253	422.49	59.8019	-321.781	10.5791	938.79	-324.638	-18.9551	1092.56	-364.416	-121.932	540.792	-415.261	-341.254	137.452	-381.743	-206.262	32.9395
366	0	-711.405	78.6504	960.832	-695.797	9.00532	1109.7	-654.026	187.26	548.837	-609.288	258.438	107.956	-610.728	423.472	57.1704	-322.694	22.1301	938.928	-325.825	-8.44573	1092.35	-364.317	-108.781	540.816	-414.07	-336.68	142.06	-381.505	-205.324	32.7298
367	0	-711.818	91.0385	961.954	-696.754	21.2534	1110.96	-654.957	199.52	550.34	-609.604	260.232	107.708	-611.108	424.234	55.0245	-323.635	33.8783	939.083	-326.848	2.11377	1092.31	-364.228	-94.4757	540.701	-412.814	-331.531	147.185	-381.27	-204.349	32.6813
368	0	-712.372	103.234	963.263	-697.683	33.147	1112.51	-656.083	211.688	551.813	-610.501	261.814	107.353	-611.158	425.081	53.0532	-324.604	45.771	939.341	-327.601	13.9979	1092.21	-363.792	-78.9699	540.347	-411.685	-325.578	152.739	-380.983	-203.5	32.7835
369	0	-713.2	115.041	964.711	-698.592	44.3054	1114.31	-657.522	222.962	552.404	-611.031	263.213	107.04	-611.092	425.76	51.9669	-325.712	57.8166	939.688	-328.463	25.494	1092.46	-363.154	-61.9646	539.76	-410.599	-318.833	158.975	-380.603	-202.863	33.372
370	0	-714.221	126.376	966.179	-699.514	55.249	1116.13	-658.796	232.548	552.587	-611.36	264.396	106.638	-610.971	426.304	51.2613	-326.941	69.8639	940.222	-329.447	36.5724	1092.95	-362.323	-43.7737	539.032	-409.585	-311.118	165.776	-380.048	-202.769	34.5768
371	0	-715.359	137.255	967.475	-700.505	66.0854	1118.07	-659.588	240.483	552.431	-611.61	265.431	106.339	-610.636	426.858	50.5051	-328.318	81.9011	940.807	-330.642	47.2921	1093.49	-361.184	-24.2462	537.939	-408.527	-302.132	173.168	-379.888	-201.599	35.5825
372	0	-716.636	147.589	968.801	-701.42	77.2492	1119.9	-660.063	247.007	552.175	-611.422	266.412	105.891	-610.562	427.097	50.0856	-329.753	93.9528	941.386	-331.948	57.6929	1094.07	-360.071	-3.79318	536.835	-407.406	-291.774	181.073	-379.613	-199.566	37.2851
373	0	-718.053	157.693	969.931	-702.308	87.953	1121.66	-660.252	252.307	551.604	-611.462	266.9	105.431	-610.497	427.3	49.7062	-331.145	105.929	942.075	-333.267	67.6614	1094.51	-358.356	17.7334	535.715	-406.248	-279.984	189.752	-379.285	-196.635	39.7181
374	0	-719.41	167.823	970.98	-703.115	98.5266	1123.23	-660.663	256.331	551.101	-611.408	267.21	105.068	-610.398	427.416	49.5683	-332.499	117.705	942.612	-334.402	77.402	1094.94	-357.162	40.187	534.413	-404.946	-266.405	198.525	-379.071	-193.273	42.2977
375	0	-720.777	177.7	971.819	-703.921	108.886	1124.72	-660.889	259.495	550.615	-610.78	267.386	104.789	-610.368	427.494	49.3964	-333.828	129.339	943.161	-335.315	86.993	1095.17	-355.991	63.5946	533.049	-403.292	-251.17	207.76	-378.762	-188.405	45.4237
376	0	-722.137	186.936	972.789	-704.736	118.619	1126.09	-661.438	261.892	550.451	-610.618	267.388	104.552	-610.565	427.583	49.2823	-335.049	140.684	943.671	-336.04	96.7356	1095.4	-354.837	87.3543	531.966	-401.245	-233.85	216.931	-378.482	-182.021	49.2084
377	0	-723.31	195.924	973.954	-705.535	128.037	1127.51	-662.939	264.019	550.405	-610.706	267.199	104.312	-610.617	427.547	49.2256	-336.101	151.72	943.968	-336.628	106.313	1095.41	-353.75	111.592	531.034	-398.971	-214.763	225.286	-378.06	-174.989	53.8686
378	0	-724.428	204.374	975.291	-706.174	137.545	1128.97	-664.002	265.86	550.476	-610.933	267.035	104.106	-610.799	427.502	49.1389	-337.086	162.128	944.275	-337.222	115.142	1095.38	-352.61	135.604	530.784	-396.606	-194.58	232.757	-377.77	-166.873	58.5491
379	0	-725.37	212.361	976.599	-706.734	146.648	1130.53	-664.952	267.832	550.654	-611.594	266.886	104.015	-611.022	427.494	49.1306	-337.964	172.092	944.695	-337.704	123.766	1095.47	-351.603	158.428	531.725	-393.942	-173.84	239.238	-377.963	-157.213	62.7814
380	0	-726.11	220.255	977.814	-707.302	155.531	1132.08	-665.925	270.209	550.909	-612.269	266.68	103.891	-611.218	427.465	49.095	-338.731	181.721	945.381	-337.989	132.473	1095.88	-350.852	181.435	533.179	-391.439	-153.398	245.112	-377.874	-144.113	66.8505
381	0	-726.838	228.073	978.774	-708.166	164.626	1133.67	-666.901	272.805	550.992	-612.897	266.536	103.549	-611.388	427.443	49.0566	-339.398	191.17	946.264	-338.147	141.022	1096.5	-350.209	204.05	535.236	-389.516	-133.227	250.895	-377.844	-125.036	72.1829
382	0	-727.571	235.997	979.418	-709.474	174.003	1134.92	-667.696	275.389	550.967	-613.131	266.479	103.389	-611.52	427.411	49.0288	-339.918	201.26	946.853	-337.758	150.85	1097.37	-349.989	226.114	537.67	-387.99	-112.388	256.641	-377.368	-100.701	76.9948
383	0	-728.235	244.302	979.707	-711.286	184.665	1135.77	-668.208	277.744	550.911	-613.162	266.461	103.16	-611.676	427.333	49.0736	-340.353	211.257	947.589	-337.053	161.463	1098.45	-350.068	247.539	540.565	-386.777	-90.9838	260.817	-376.41	-73.5396	81.2838
384	0	-728.955	252.639	979.557	-713.339	195.873	1136.28	-668.595	279.828	551.06	-613.274	266.386	103.118	-611.762	427.25	49.0854	-340.627	221.258	948.404	-336.396	172.697	1099.65	-350.467	268.399	544.057	-385.938	-68.4699	263.745	-374.959	-44.9759	84.8262
385	0	-729.632	261.383	979.274	-715.444	207.212	1136.53	-668.839	281.172	551.211	-613.062	266.564	103.277	-611.779	427.24	49.1141	-340.772	230.672	949.357	-335.908	184.104	1101.05	-351.021	288.88	547.999	-385.284	-45.5853	265.173	-373.87	-15.4394	87.0969
386	0	-730.228	269.727	978.934	-717.303	218.004	1136.67	-668.99	281.893	551.387	-612.438	266.613	103.195	-611.799	427.16	49.1466	-341.002	241.376	950.445	-335.956	195.136	1102.99	-351.797	308.839	552.075	-384.85	-22.6341	265.333	-372.307	14.0858	88.4643
387	0	-730.639	278.022	978.734	-718.792	228.542	1136.98	-669.107	282.216	551.585	-612.391	266.367	103.209	-611.913	427.052	49.2395	-341.219	251.513	952.096	-336.408	205.924	1105.49	-352.644	328.379	556.101	-384.496	1.06041	264.2	-370.385	43.688	88.9186
388	0	-731.092	285.68	978.642	-719.734	238.355	1137.41	-669.16	282.506	551.788	-612.306	266.065	103.233	-612.008	426.932	49.3248	-341.376	263.086	954.013	-337.399	216.098	1108.47	-353.581	347.663	560.056	-384.141	25.0966	262.027	-367.744	73.0221	88.8367
389	0	-731.847	289.349	978.597	-720.311	247.463	1137.98	-669.196	283.086	552.043	-612.35	265.862	103.291	-612.133	426.848	49.3857	-341.467	273.074	956.678	-338.761	225.817	1111.68	-354.689	366.378	563.845	-384.109	49.6735	258.667	-365.328	104.093	88.2124
390	0	-732.164	296.311	978.447	-720.737	255.999	1138.5	-669.302	284.068	552.23	-612.3	265.695	103.297	-612.19	426.804	49.3966	-341.678	283.259	959.479	-339.968	235.48	1114.8	-356.007	384.306	567.481	-384.36	74.8011	254.506	-362.774	136.583	87.3589
391	0	-732.426	303.314	978.246	-721.064	264.152	1138.76	-669.386	285.572	552.467	-612.28	265.664	103.358	-612.261	426.815	49.3058	-341.843	293.39	962.366	-341.162	244.492	1117.51	-357.431	401.839	570.856	-384.691	100.447	249.421	-360.175	170.505	86.474
392	0	-732.648	310.159	977.938	-721.479	271.928	1138.79	-668.814	287.463	552.625	-612.295	265.816	103.432	-612.179	426.97	49.0724	-341.991	303.74	965.165	-342.396	252.767	1119.75	-358.188	419.356	574.076	-385.056	127.628	242.952	-357.87	205.362	85.4136
393	0	-732.79	317.055	977.538	-722.089	279.114	1138.66	-668.901	289.894	552.766	-612.317	266.027	103.488	-612.204	427.164	48.849	-342.012	313.684	967.543	-343.159	261.645	1121.8	-359.797	435.202	577.091	-385.588	154.459	236.22	-355.633	240.846	84.3447
394	0	-732.913	323.971	977.056	-722.878	286.64	1138.27	-668.75	292.552	552.828	-612.257	266.313	103.558	-612.321	427.412	48.5923	-342	323.356	969.687	-343.629	271.147	1123.55	-361.351	450.126	580.113	-385.86	182.727	228.432	-353.776	276.925	82.7151
395	0	-733.031	331.032	976.601	-724.271	290.945	1137.9	-668.699	295.297	552.899	-611.953	266.63	103.708	-612.238	427.729	48.3102	-342.076	333.112	971.406	-344.129	280.501	1125.34	-362.835	464.366	582.842	-386.208	211.263	219.887	-352.018	312.773	80.7291
396	0	-733.154	338.257	975.974	-725.009	298.876	1137.35	-668.412	298.024	553.051	-611.635	266.971	103.887	-612.145	428.06	47.9614	-342.588	343.525	972.743	-344.663	290.55	1126.87	-364.189	478.075	585.414	-386.468	240.31	210.96	-350.586	349.081	78.1996
397	0	-733.287	345.559	975.293	-725.616	307.051	1136.85	-668.221	300.658	553.084	-611.34	267.339	104.09	-612.094	428.404	47.5492	-342.693	353.859	974.181	-345.267	300.922	1128.39	-365.492	490.996	587.574	-387.002	269.774	201.602	-349.144	385.621	76.0476
398	0	-733.501	352.999	974.525	-726.132	315.136	1136.11	-668.436	303.537	553.117	-610.95	267.625	104.276	-612.044	428.669	47.2064	-342.745	364.222	975.401	-345.789	311.127	1129.43	-366.671	503.185	589.264	-387.791	300.046	191.86	-347.943	422.243	73.6098
399	0	-733.581	360.444	973.673	-726.644	323.193	1135.3	-667.295	306.535	553.219	-610.607	267.903	104.487	-611.921	428.977	46.9189	-342.804	374.476	976.492	-346.274	321.584	1130.06	-367.653	514.638	590.609	-388.679	331.038	182.211	-346.813	459.345	71.7576
400	0	-733.724	367.895	972.837	-727.205	331.252	1134.3	-666.979	309.848	553.25	-610.199	268.25	104.713	-611.845	429.221	46.7178	-342.851	384.551	977.213	-346.712	331.709	1130.44	-368.542	525.256	591.39	-389.76	362.449	172.557	-345.677	496.421	70.181
401	0	-733.875	375.483	971.986	-727.829	339.308	1133.17	-666.726	313.454	553.21	-609.85	268.542	104.908	-611.755	429.398	46.4845	-343.059	394.5	977.791	-346.997	341.988	1130.5	-369.338	535.012	591.404	-390.972	394.083	163.38	-344.57	533.169	69.0711
402	0	-734.091	383.106	971.216	-728.394	347.343	1132.09	-667.054	317.292	553.226	-609.618	268.95	105.139	-611.688	429.61	46.2735	-342.985	404.611	978.113	-347.3	351.533	1130.19	-369.903	544.252	590.813	-392.651	426.781	154.446	-343.388	569.04	68.0841
403	0	-734.276	390.797	970.397	-728.841	355.487	1131.11	-666.289	320.989	553.309	-609.467	269.327	105.349	-611.761	429.92	46.1889	-343.114	414.541	978.159	-347.484	362.422	1129.93	-370.321	552.644	589.513	-394.634	459.964	146.079	-342.61	604.973	67.4224
404	0	-734.487	398.588	969.646	-729.049	363.677	1130.35	-666.262	324.874	553.358	-609.303	269.67	105.592	-611.787	430.078	46.0215	-343.313	424.109	977.85	-347.884	372.246	1129.54	-370.627	560.607	587.711	-396.201	492.81	139.075	-342.398	640.65	67.1163
405	0	-734.789	406.508	968.92	-729.15	372.105	1129.55	-666.356	329.038	553.165	-609.249	270.03	105.871	-611.777	430.214	45.8661	-343.189	433.384	977.371	-348.254	382.835	1128.96	-370.62	568.321	585.368	-397.721	525.725	133.252	-342.737	676.664	67.311
406	0	-735.131	414.579	968.109	-729.178	380.669	1128.85	-666.342	333.219	553.196	-609.168	270.347	106.143	-611.823	430.332	45.7788	-343.535	442.812	976.337	-348.702	392.753	1128.21	-370.543	575.556	582.529	-399.334	558.715	128.329	-343.885	712.045	67.7654
407	0	-735.408	422.789	967.188	-729.173	389.351	1127.98	-666.484	337.542	553.076	-609.045	270.718	106.468	-611.858	430.468	45.6442	-343.73	452.326	974.825	-348.992	403.327	1127.15	-370.452	582.411	579.385	-401.053	592.136	124.707	-345.803	746.941	68.9063
408	0	-735.959	431.199	966.293	-729.289	398.375	1126.99	-667.105	342.102	552.956	-608.944	271.092	106.84	-611.862	430.609	45.5343	-343.838	461.963	973.372	-349.321	414.014	1125.87	-370.455	588.862	576.112	-402.655	623.667	122.774	-348.798	781.483	71.3715
409	0	-736.384	439.772	965.174	-729.402	407.674	1125.81	-667.207	346.858	552.734	-608.854	271.434	107.177	-611.818	430.645	45.3999	-343.994	471.635	971.511	-349.456	425.206	1124.47	-370.822	595.219	572.597	-404.413	654.583	121.804	-352.412	814.804	75.3782
410	0	-736.763	448.557	963.983	-729.546	417.279	1124.48	-667.211	351.697	552.644	-608.783	271.879	107.63	-611.721	430.745	45.1244	-344.212	481.487	969.477	-349.535	436.403	1122.94	-371.584	601.876	569.1	-406.206	684.185	121.622	-356.638	846.96	80.8627
411	0	-737.046	457.567	962.591	-729.67	427.19	1122.99	-666.759	356.718	552.508	-608.717	272.443	108.122	-611.742	430.938	45.0133	-343.921	491.54	967.617	-349.56	448.068	1121.35	-372.535	609.008	565.817	-407.875	711.544	121.357	-361.203	877.867	87.7736
412	0	-737.285	466.785	961.244	-729.846	437.224	1121.44	-666.634	362.069	552.246	-608.651	272.96	108.612	-611.71	431.091	44.8654	-343.725	502.038	965.617	-349.443	459.556	1119.75	-373.704	616.709	562.783	-409.798	737.152	121.033	-365.911	906.333	95.3786
413	0	-737.509	476.334	959.766	-729.862	447.405	1119.87	-666.766	367.66	552.002	-608.638	273.504	109.158	-611.696	431.283	44.7558	-343.596	512.296	963.696	-349.226	471.416	1118.09	-375.078	624.663	559.809	-411.766	760.329	121.675	-371.028	932.753	103.742
414	0	-737.597	486.075	958.282	-729.741	457.669	1118.3	-666.749	373.51	551.742	-608.634	274.117	109.828	-611.703	431.472	44.6361	-343.458	523.237	961.782	-349.158	482.725	1116.39	-376.508	632.52	556.835	-413.282	781.999	121.987	-376.157	956.137	111.813
415	0	-737.808	495.998	956.757	-729.658	468.029	1116.77	-666.897	379.736	551.451	-608.775	274.893	110.652	-611.747	431.689	44.4694	-343.407	534.682	959.888	-349.066	494.062	1114.83	-377.956	640.875	554.095	-415.695	801.182	123.065	-381.328	976.367	118.732
416	0	-737.786	505.995	955.296	-729.356	478.486	1115.23	-667	386.333	551.186	-608.765	275.765	111.599	-611.717	431.993	44.3333	-343.568	546.233	958.142	-348.83	505.703	1113.29	-379.276	650.391	551.922	-418.71	817.509	123.197	-385.724	993.172	123.447
417	0	-737.72	516.076	953.882	-729.187	488.893	1113.68	-666.988	393.351	550.915	-608.877	276.737	112.668	-611.617	432.29	44.1141	-344.048	557.68	956.276	-348.64	517.021	1111.82	-380.646	661.631	550.492	-421.76	830.862	122.489	-389.41	1006.44	124.844
418	0	-737.706	526.272	952.512	-728.803	499.373	1112.18	-667.237	400.782	550.493	-609.189	277.839	113.845	-611.607	432.595	44.034	-343.744	572.327	955.549	-348.606	528.148	1110.45	-381.976	674.584	549.674	-425.096	841.091	120.754	-392.569	1016.63	122.83
419	0	-737.598	536.426	951.187	-728.506	509.927	1110.74	-667.32	408.686	550.032	-609.384	279.003	115.178	-611.637	433.018	43.8541	-343.848	584.432	954.337	-348.485	539.392	1109.02	-383.467	688.931	549.217	-428.206	848.743	118.29	-395.284	1023.99	118.366
420	0	-737.364	546.645	949.919	-728.012	520.622	1109.29	-667.517	416.916	549.577	-609.638	280.505	116.617	-611.642	433.506	43.6778	-343.967	595.951	953.108	-348.302	550.914	1107.69	-384.986	703.876	548.969	-431.587	854.555	115.45	-397.808	1028.78	112.453
421	0	-737.125	556.954	948.793	-727.648	531.396	1107.86	-667.697	425.474	549.178	-609.924	282.111	118.327	-611.674	434.008	43.5181	-343.789	607.769	952.013	-348.051	562.789	1106.38	-386.53	718.981	548.722	-434.602	858.096	114.402	-400.567	1032.58	106.872
422	0	-736.814	567.443	947.788	-727.132	542.309	1106.47	-667.752	434.323	548.77	-610.355	283.88	120.233	-611.678	434.537	43.38	-343.576	620.048	950.944	-347.657	574.999	1105.17	-388.125	733.83	548.449	-437.809	861.806	112.657	-403.369	1035.9	102.082
423	0	-736.468	578.11	946.793	-726.635	553.43	1105.18	-667.748	443.641	548.644	-610.942	285.819	122.392	-611.848	435.075	43.2349	-343.437	632.958	950.092	-347.276	587.404	1104.1	-389.84	748.085	548.206	-441.322	866.424	110.547	-406.563	1039.45	98.0529
424	0	-736.053	589.036	945.864	-726.104	564.526	1103.93	-668.371	453.371	548.417	-611.395	287.847	124.87	-612.23	435.681	43.2737	-343.394	646.443	949.68	-346.938	600.172	1103.53	-391.496	761.236	547.987	-444.205	871.76	109.457	-409.948	1043.07	93.8555
425	0	-735.509	600.175	944.992	-725.483	575.711	1102.77	-667.671	463.541	548.402	-612.098	290.302	127.66	-612.593	436.241	43.2611	-343.412	660.422	949.896	-346.629	613.32	1103.45	-392.995	773.357	547.836	-445.741	876.91	108.268	-413.44	1047.3	88.7834
426	0	-734.7	611.513	944.215	-725.107	586.897	1101.67	-667.736	474.473	548.442	-612.777	293.262	130.774	-612.673	436.865	43.1046	-343.538	674.529	950.642	-346.465	626.573	1104.12	-394.134	785.401	548.078	-446.999	882.569	107.448	-416.383	1051.82	83.2316
427	0	-734.435	623.201	943.818	-724.718	598.339	1100.73	-667.623	486.303	548.388	-613.512	296.649	134.258	-613.305	437.521	42.8404	-343.563	688.466	951.753	-346.512	640.094	1105.54	-394.601	797.946	548.933	-446.038	887.129	107.021	-418.063	1055.36	77.738
428	0	-733.918	635.123	943.473	-724.551	609.872	1100.04	-667.637	499.057	548.438	-614.237	300.613	138.121	-613.417	437.567	42.379	-343.404	701.834	953.052	-346.594	653.375	1107.5	-394.437	811.294	550.248	-445.585	890.464	106.394	-418.353	1057.74	72.8387
429	0	-733.422	647.248	943.225	-724.471	621.709	1099.57	-667.88	513.014	548.258	-615.114	305.203	142.357	-614.856	438.047	42.585	-343.284	715.034	954.58	-346.769	666.224	1109.6	-393.941	824.818	551.893	-445.016	893.121	105.749	-417.838	1059.62	68.2689
430	0	-732.822	659.621	943.138	-724.505	633.757	1099.41	-668.429	528.271	548.012	-616.189	310.37	147.156	-615.602	438.676	42.5698	-342.949	727.512	956.42	-346.87	679.517	1111.71	-393.107	837.357	553.451	-443.579	895.04	105.452	-417.466	1060.97	64.3855
431	0	-732.201	672.226	943.134	-724.459	646.028	1099.6	-669.408	544.879	547.509	-617.346	316.474	152.327	-615.95	439.364	42.3535	-342.304	739.633	958.243	-346.923	692.157	1113.71	-392.151	848.47	554.59	-442.855	896.719	104.949	-417.39	1062.16	61.133
432	0	-731.384	685.037	943.463	-724.241	658.44	1100.18	-670.826	562.742	546.935	-618.859	323.853	158.043	-616.215	440.429	42.3747	-341.565	751.581	959.937	-346.69	704.343	1115.63	-391.037	858.589	555.434	-441.924	898.317	104.938	-417.489	1063.28	58.325
433	0	-730.585	698.065	943.922	-723.924	670.919	1101.04	-672.765	581.896	546.283	-620.549	332.283	164.596	-616.513	441.889	42.5609	-340.79	763.496	961.53	-346.141	716.21	1117.43	-389.991	867.77	555.845	-441.707	899.727	104.599	-417.393	1064.26	55.6431
434	0	-729.695	711.215	944.643	-723.299	683.377	1102.19	-674.846	602.311	545.45	-622.203	341.647	171.846	-617.005	443.854	42.8563	-339.866	775.194	962.997	-345.349	728.15	1118.88	-388.959	875.963	555.711	-441.329	901.397	104.067	-417.225	1065.16	53.8785
435	0	-728.755	724.388	945.425	-722.538	695.551	1103.4	-676.92	624.074	544.35	-624.099	352.574	179.485	-617.784	446.16	43.2341	-338.822	786.645	964.011	-344.36	739.417	1120.13	-388.124	883.018	555.179	-441.5	902.487	103.882	-417.502	1065.75	53.0929
436	0	-727.588	737.564	946.428	-721.643	707.557	1104.7	-678.966	646.616	543.128	-626.267	364.979	187.763	-619.208	449.482	44.4265	-337.594	797.586	964.802	-343.213	749.981	1121.19	-387.596	889.214	554.531	-442.137	903.281	103.671	-417.837	1066.16	52.5514
437	0	-726.434	750.583	947.339	-720.823	719.206	1105.93	-680.934	669.957	541.812	-628.237	378.771	196.896	-620.195	453.674	46.2891	-336.572	807.396	965.33	-341.928	760.92	1122.22	-387.247	894.685	554.231	-442.579	903.892	103.549	-417.979	1066.37	52.2739
438	0	-725.325	763.661	948.158	-720.132	730.574	1106.92	-682.809	693.951	540.648	-631.547	394.25	206.287	-621.346	458.862	48.4135	-335.367	817.368	966.366	-340.778	771.561	1123.34	-386.862	899.671	554.118	-442.782	904.089	103.451	-418.047	1066.43	52.166
439	0	-724.182	776.463	948.776	-719.71	741.696	1107.63	-684.595	718.398	539.695	-633.966	412.018	215.759	-622.381	464.949	51.2859	-334.41	826.309	967.159	-339.934	781.803	1124.67	-386.427	904.433	554.465	-442.874	903.916	103.328	-418.091	1066.44	52.1263
440	0	-723.237	789.059	949.163	-719.49	752.521	1108.02	-686.305	743.03	539.255	-635.782	430.664	224.291	-623.032	472.143	54.4427	-333.695	835.923	968.296	-339.218	791.669	1126	-385.934	909.44	554.848	-442.86	904.335	103.424	-418.072	1066.4	52.0551
441	0	-722.529	801.45	949.681	-719.466	763.053	1108.23	-687.332	767.614	539.407	-638.49	451.003	232.016	-623.054	480.579	58.0897	-333.05	845.779	969.636	-338.554	801.473	1127.45	-385.364	914.422	555.157	-442.809	904.543	103.392	-417.911	1066.54	52.1463
442	0	-721.997	813.621	950.354	-719.575	773.222	1108.44	-688.897	791.457	540.708	-640.56	471.517	239.101	-624.512	491.964	64.5015	-332.716	855.651	970.987	-338.21	811.408	1128.93	-384.752	919.2	555.289	-442.768	904.642	103.306	-417.921	1066.5	51.8846
443	0	-721.673	825.564	951.397	-719.626	783.011	1108.89	-689.575	813.653	542.75	-642.697	492.086	246.336	-627.204	508.885	71.746	-332.349	865.778	972.257	-337.512	822.319	1130.11	-384.063	924.049	555.287	-442.64	904.819	103.25	-417.712	1066.71	51.9876
444	0	-721.443	837.122	952.661	-719.578	792.361	1109.54	-690.288	841.563	544.021	-644.099	512.979	253.464	-630.289	530.583	79.1149	-332.124	875.962	973.515	-337.142	832.442	1131.47	-383.483	928.409	555.052	-442.505	905.019	103.184	-417.612	1066.71	51.9388
445	0	-721.212	848.413	954.188	-719.226	801.292	1110.57	-690.119	864.532	546.686	-645.41	534.593	259.957	-633.933	555.63	86.2095	-331.885	885.895	974.525	-336.691	841.785	1132.63	-382.942	932.412	554.902	-442.396	905.09	103.16	-417.472	1066.7	51.9866
446	0	-721.026	859.503	955.993	-718.477	809.98	1111.81	-689.677	886.596	550.018	-646.563	557.073	265.533	-637.608	582.632	92.4042	-331.645	895.665	975.405	-336.568	850.509	1133.4	-382.358	936.025	554.783	-442.463	904.987	103.363	-417.316	1066.67	52.0664
447	0	-720.856	870.471	957.997	-717.296	818.39	1113.41	-689.139	908.387	553.822	-647.512	580.391	269.758	-641.135	610.477	97.673	-331.446	905.19	976.243	-336.041	859.063	1133.96	-381.989	938.949	554.756	-442.624	904.924	103.407	-417.169	1066.59	52.0919
448	0	-720.687	881.11	960.335	-715.887	826.758	1115.12	-688.565	930.051	557.984	-648.568	604.196	272.793	-645.145	638.798	101.954	-331.155	914.247	977.014	-335.596	866.598	1134.43	-381.674	941.45	554.745	-442.494	904.707	103.584	-417.024	1066.16	52.0655
449	0	-720.634	890.632	963.033	-714.431	835.103	1117.35	-687.77	951.51	562.483	-649.274	629.687	274.663	-649.339	667.297	104.999	-330.932	922.944	977.934	-335.197	873.852	1135.05	-381.389	943.919	554.902	-442.661	904.544	103.546	-416.904	1066.2	52.1179
450	0	-720.539	899.389	965.974	-712.927	843.498	1119.96	-686.958	972.478	566.919	-650.116	655.193	275.152	-653.986	696.412	107.031	-331.1	929.905	978.809	-334.922	880.938	1135.97	-381.231	946.308	555.033	-442.843	904.851	103.872	-416.794	1066.39	52.0616
451	0	-720.088	912.06	968.911	-711.458	851.94	1122.69	-686.341	992.824	571.255	-650.744	680.849	274.37	-658.267	725.556	108.085	-330.951	937.369	979.764	-334.99	887.408	1136.9	-381.16	948.65	555.104	-443.348	905.11	103.822	-416.848	1066.39	51.7788
452	0	-719.578	924.737	972.138	-710.093	860.607	1125.22	-685.418	1012.89	575.461	-651.287	704.683	272.546	-662.495	755.464	108.311	-330.745	944.807	980.699	-335.175	893.409	1137.9	-381.061	951.114	555.145	-443.6	905.184	103.955	-416.633	1066.62	51.7958
453	0	-719.349	936.262	975.238	-708.879	869.307	1127.61	-684.442	1032.23	579.359	-651.576	730.82	269.843	-667.016	786.529	108.18	-330.566	952.087	981.444	-335.547	899.898	1138.75	-380.956	953.653	555.178	-443.833	905.317	104.096	-416.473	1066.78	51.5251
454	0	-719.145	947.111	978.035	-707.335	883.604	1129.61	-683.397	1051	582.984	-651.861	757.449	266.057	-670.575	818.263	107.116	-330.258	960.03	982.055	-335.55	905.618	1139.16	-380.933	956.189	555.217	-444.087	905.682	104.253	-416.31	1067.03	51.0969
455	0	-719.037	957.672	980.51	-706.351	895.419	1131.51	-682.239	1069.2	586.219	-651.891	784.518	261.391	-674.008	851.405	105.91	-330.063	967.951	982.286	-335.374	912.782	1139.33	-380.842	958.628	555.237	-444.316	906.012	104.372	-416.218	1067.46	50.5704
456	0	-718.831	968.615	982.823	-705.701	905.163	1133.02	-681.24	1086.75	589.395	-651.874	812.026	255.641	-677.109	885.458	104.116	-329.907	974.686	982.01	-334.807	920.477	1139.03	-380.676	961.001	555.182	-444.433	906.163	104.546	-416.074	1067.58	49.981
457	0	-718.771	979.766	984.937	-705.296	914.138	1134.3	-680.305	1103.7	592.407	-651.854	840.192	248.96	-679.603	920.309	101.773	-329.634	981.428	981.315	-333.96	928.348	1138.55	-380.454	963.42	555.113	-444.541	906.202	104.69	-415.953	1067.85	49.5074
458	0	-718.654	990.626	986.78	-705.046	923.117	1135.55	-679.515	1119.86	595.29	-651.927	868.865	241.474	-681.545	955.843	98.994	-329.33	988.463	980.417	-333.168	936.587	1137.71	-380.306	965.827	555.04	-444.675	906.581	104.906	-415.842	1068.11	49.1346
459	0	-718.608	1001.56	988.194	-704.654	933.336	1136.54	-678.683	1135.41	597.338	-652.046	898.105	233.21	-683.036	992.155	95.7896	-329.12	995.509	979.368	-332.38	945.048	1136.81	-380.163	968.121	554.928	-444.877	906.849	104.942	-415.746	1068.27	48.796
460	0	-718.478	1012.43	989.309	-704.307	943.616	1137.3	-677.994	1149.92	599.64	-652.298	928.126	224.442	-683.946	1029.18	92.3338	-328.849	1002.74	978.241	-331.642	953.449	1135.86	-380.016	970.548	554.612	-445.104	906.931	105.074	-415.63	1068.38	48.4867
461	0	-718.361	1023.13	990.185	-703.863	954.149	1137.89	-677.502	1163.79	601.048	-652.335	958.897	215.202	-684.546	1066.82	88.9035	-328.556	1010.19	977.31	-331.011	961.787	1134.94	-379.882	972.851	554.276	-445.248	906.962	105.174	-415.524	1068.49	48.2045
462	0	-718.225	1033.49	990.917	-703.421	964.254	1138.29	-676.978	1176.76	602.049	-652.113	990.304	205.471	-684.686	1105	85.4707	-328.339	1017.54	976.386	-330.66	970.037	1134.23	-379.701	975.057	554.099	-445.347	907.165	105.214	-415.288	1068.61	47.9887
463	0	-718.078	1043.7	991.506	-702.987	974.033	1138.56	-676.488	1189.62	602.59	-651.925	1022.31	195.636	-684.767	1143.26	82.6536	-328.192	1024.89	975.714	-330.411	978.263	1133.66	-379.458	977.352	553.865	-445.352	907.333	105.2	-414.853	1068.48	47.7
464	0	-717.947	1053.78	991.73	-702.414	983.949	1138.67	-675.972	1202.81	602.506	-651.523	1054.87	185.946	-684.749	1181.91	80.1345	-327.955	1032.2	975.184	-330.42	986.303	1133.21	-379.188	979.783	553.694	-445.557	907.278	105.402	-414.896	1068.79	47.4798
465	0	-717.724	1064.05	991.87	-702.164	993.57	1138.54	-675.538	1208.47	601.223	-651.034	1087.86	176.509	-684.687	1220.68	78.1965	-327.743	1039.52	974.491	-330.283	994.514	1132.69	-378.915	982.179	553.646	-445.677	907.406	105.479	-414.785	1068.97	47.2235
466	0	-717.631	1073.73	991.53	-701.933	1003.72	1138.16	-675.483	1219.36	599.686	-650.361	1121.29	167.595	-684.522	1259.41	77.0369	-327.628	1046.84	973.797	-330.381	1003.18	1132.01	-378.608	984.583	553.586	-445.785	907.575	105.653	-414.688	1069.11	47.0097
467	0	-717.551	1083.38	990.771	-701.865	1013.39	1137.65	-675.072	1228.71	597.441	-649.536	1155.13	159.294	-684.086	1298.15	76.705	-327.473	1054.5	972.894	-330.082	1011.61	1131.19	-378.332	987.311	553.448	-445.876	907.986	105.858	-414.51	1069.4	46.6521
468	0	-717.632	1092.44	989.756	-701.655	1023.54	1136.87	-674.558	1236.61	594.542	-648.513	1189.1	151.832	-683.181	1336.71	76.9191	-327.174	1062.47	971.892	-329.96	1020.33	1130.23	-378.179	990.01	553.328	-445.929	908.319	106.157	-414.415	1069.16	46.7063
469	0	-717.696	1101.48	988.477	-701.569	1033.6	1135.99	-674.214	1243.61	591.291	-648.041	1223.56	145.527	-681.786	1375.08	77.928	-326.938	1070.41	970.828	-329.935	1029.32	1129.25	-378.085	992.903	553.288	-446.053	908.711	106.594	-414.284	1069.06	46.463
470	0	-717.766	1110.64	986.996	-701.274	1043.76	1134.99	-673.862	1250.19	588.026	-647.966	1258.32	140.593	-679.392	1413.12	79.485	-326.709	1078.69	969.789	-329.811	1038.42	1128.3	-378.023	996.307	553.247	-446.022	909.085	107.099	-414.203	1069.48	46.2084
471	0	-717.881	1119.65	985.564	-701.036	1053.69	1133.97	-673.508	1257.44	584.473	-647.538	1292.59	137.214	-675.865	1450.61	81.7936	-326.458	1087.06	968.653	-329.737	1047.68	1127.29	-378.14	999.876	553.169	-445.888	909.254	107.692	-414.099	1069.61	46.0468
472	0	-717.869	1128.88	983.907	-700.79	1063.71	1132.81	-674.02	1262.66	581.049	-646.857	1325.95	135.487	-671.113	1487.19	85.02	-326.12	1095.61	967.566	-329.682	1057.11	1126.19	-378.292	1003.69	553.064	-446.235	909.402	108.373	-414.014	1069.77	45.8602
473	0	-717.678	1138.45	982.329	-700.637	1074.2	1131.63	-674.626	1267.25	576.781	-646.161	1358.06	135.459	-665.301	1522.2	89.169	-325.798	1104.37	966.409	-329.539	1066.8	1125.02	-378.484	1008.03	552.924	-446.48	910.014	109.026	-414.299	1069.57	45.4053
474	0	-717.516	1148.44	980.518	-700.627	1084.59	1130.36	-674.314	1272.82	573.029	-645.607	1388.04	136.549	-659.09	1555.16	93.8074	-325.655	1113.2	965.099	-329.548	1076.57	1123.61	-378.76	1012.79	552.741	-446.84	910.706	109.546	-414.096	1070	45.4074
475	0	-717.439	1158.38	978.714	-700.898	1094.84	1129.07	-673.587	1278.62	569.513	-645.103	1415.61	138.18	-653.134	1585.32	99.0142	-325.518	1120.78	963.656	-329.602	1086.53	1122.08	-379.086	1017.75	552.587	-447.176	911.26	110.445	-414.123	1070.18	45.3333
476	0	-717.478	1168.24	976.819	-701.226	1105.8	1127.74	-672.429	1284.45	566.264	-644.432	1440.03	139.816	-647.824	1612.16	104.87	-325.711	1130.1	962.126	-329.774	1096.64	1120.47	-379.349	1023.26	552.359	-447.364	911.62	111.265	-414.2	1070.32	45.2425
477	0	-717.62	1178.08	974.722	-701.563	1116.35	1126.29	-671.469	1290.81	563.147	-643.462	1460.86	141.06	-643.618	1635.22	111.446	-325.947	1140.08	960.462	-329.976	1106.99	1118.85	-379.582	1029.25	551.937	-447.723	912.436	112.065	-414.348	1070.48	45.1728
478	0	-717.934	1188.62	972.71	-702.027	1126.56	1124.68	-670.669	1298.78	560.602	-641.701	1477.64	141.295	-640.553	1653.84	118.436	-326.288	1150.12	958.737	-330.197	1117.5	1117.17	-379.899	1035.77	551.365	-448.131	913.348	113.013	-414.494	1070.56	45.1084
479	0	-718.277	1198.71	970.844	-702.388	1136.04	1122.99	-669.75	1308.92	559.044	-639.215	1490.45	140.134	-638.681	1667.54	124.825	-326.598	1160.12	956.927	-330.362	1127.87	1115.45	-380.319	1042.77	550.721	-448.478	913.978	114.141	-414.706	1070.74	45.0614
480	0	-718.659	1209.55	969.408	-702.59	1145.97	1121.45	-668.779	1321.32	558.474	-636.277	1499.95	137.526	-637.865	1676.93	129.261	-326.962	1170.21	955.26	-330.712	1138.15	1113.68	-380.818	1050.26	549.981	-448.903	915.268	115.164	-414.901	1070.96	45.0463
481	0	-718.95	1219.96	968.268	-702.91	1156.11	1119.9	-667.235	1335.63	558.37	-633.232	1507.19	134.458	-637.56	1683.3	130.665	-327.473	1180.12	953.661	-331.126	1148.36	1112.04	-381.471	1058.15	549.24	-449.295	916.47	116.424	-415.095	1071.29	45.0338
482	0	-719.286	1230.02	967.186	-703.254	1165.57	1118.31	-666.398	1349.55	557.976	-630.163	1512.66	131.598	-637.197	1687.85	128.456	-327.897	1190.08	952.132	-331.519	1158.69	1110.44	-382.175	1066.12	548.495	-449.617	917.995	118.081	-415.232	1071.62	44.907
483	0	-719.686	1240.33	966.216	-703.563	1175.58	1116.92	-665.836	1362.66	557.772	-627.321	1516.81	129.476	-636.442	1691.23	122.913	-328.436	1199.96	950.735	-332.075	1168.8	1108.89	-382.745	1074.2	547.821	-449.724	919.238	119.566	-415.355	1071.95	44.6993
484	0	-720.06	1251.35	965.485	-704.238	1182.17	1115.62	-665.094	1376.11	557.84	-624.581	1519.85	127.971	-634.785	1693.47	115.142	-328.902	1209.87	949.545	-332.572	1179	1107.6	-383.252	1082.49	547.409	-449.903	920.896	121.493	-415.483	1072.32	44.5464
485	0	-720.349	1262.56	964.88	-704.684	1193.03	1114.54	-664.459	1389.45	557.865	-621.827	1522.35	126.351	-632.43	1694.58	106.715	-329.336	1219.84	948.531	-333.15	1189.34	1106.37	-383.696	1090.95	547.146	-449.994	922.534	123.527	-415.57	1072.75	44.4255
486	0	-720.806	1274.3	964.38	-705.168	1204.38	1113.62	-663.905	1402.37	557.745	-618.908	1524.1	124.003	-629.617	1694.99	99.611	-329.865	1229.81	947.704	-333.806	1199.86	1105.18	-384.228	1099.5	546.988	-449.876	924.587	126.241	-415.499	1073.14	44.2737
487	0	-721.068	1286.7	963.935	-705.799	1216.05	1113.01	-663.389	1414.91	557.598	-615.806	1525.16	121.63	-626.316	1695.73	95.2909	-330.391	1240.12	946.983	-334.34	1210.56	1104.05	-384.66	1108.64	546.921	-449.514	926.579	128.799	-415.342	1073.58	44.1079
488	0	-721.322	1299.31	963.547	-706.46	1228.36	1112.67	-662.667	1427.42	557.414	-613.036	1527.13	120.335	-622.763	1697.54	93.1445	-331.262	1251.91	946.375	-334.998	1221.35	1103.02	-385.044	1118.16	546.824	-449.017	928.904	131.725	-415.104	1074	43.9184
489	0	-721.587	1312.28	963.175	-706.94	1243.89	1112.87	-661.622	1439.74	557.35	-611.787	1531.09	119.916	-619.636	1700.11	90.7535	-332.105	1262.99	945.776	-335.633	1232.32	1102.1	-385.377	1128.44	546.784	-448.141	931.697	135.002	-414.826	1074.4	43.6386
490	0	-721.869	1325.09	963.631	-707.497	1257.56	1113.64	-661.296	1450.51	557.745	-611.728	1535.67	119.521	-617.538	1702.97	86.3134	-332.978	1274.08	945.232	-336.446	1243.32	1101.31	-385.675	1139.62	546.83	-447.241	934.898	138.648	-414.429	1074.89	43.4312
491	0	-722.209	1337.71	964.868	-707.974	1268.64	1114.68	-661.569	1460.84	558.404	-612.028	1538.86	118.824	-616.376	1705.24	82.2104	-333.788	1285.65	944.986	-337.259	1254.2	1100.73	-386.125	1151.45	546.859	-446.174	938.606	142.775	-414.127	1075.75	43.2329
492	0	-722.48	1349.99	966.557	-708.293	1279.39	1116.25	-662.661	1470.21	559.144	-612.263	1541.74	118.43	-616.964	1706.44	79.0913	-334.705	1297.29	944.965	-338.049	1265.21	1100.46	-386.126	1164.73	546.84	-444.903	943.02	147.31	-413.664	1075.83	42.9375
493	0	-722.862	1361.67	968.326	-708.623	1291.1	1118.24	-663.294	1480.99	560.086	-612.659	1543.5	117.943	-617.841	1707.38	76.5018	-335.692	1309.02	945.183	-338.966	1276.35	1100.36	-386.048	1179.23	546.629	-443.56	947.887	152.252	-413.283	1076.49	42.8839
494	0	-723.569	1372.83	970.075	-708.978	1302.43	1120.46	-664.151	1491.51	560.686	-613.013	1544.91	117.548	-618.026	1708.35	74.1349	-336.782	1320.96	945.447	-339.634	1287.41	1100.44	-385.649	1194.82	546.246	-442.119	953.633	157.62	-412.89	1077.29	43.0466
495	0	-724.425	1383.64	971.793	-709.453	1313.52	1122.65	-665.089	1501.14	561.065	-613.64	1546.89	117.189	-617.59	1709.45	71.8816	-337.852	1333.02	945.982	-340.563	1298.73	1100.7	-385.134	1211.52	545.777	-440.672	960.013	163.623	-412.436	1077.99	43.5209
496	0	-725.326	1394.13	973.248	-710.055	1324.82	1124.72	-665.854	1509.35	561.161	-613.999	1548.88	116.604	-617.213	1710.46	69.3684	-338.94	1345.26	946.445	-341.25	1310.12	1101.04	-384.276	1229.12	545.155	-439.179	967.346	170.14	-412.066	1078.65	44.2037
497	0	-726.377	1404.82	974.579	-710.88	1336.09	1126.62	-666.499	1515.97	560.869	-614.426	1550.72	115.965	-617.247	1711.41	66.9708	-340.192	1357.58	946.974	-342.169	1321.47	1101.57	-382.82	1248.24	544.469	-437.676	976.14	177.208	-411.738	1079.91	45.1668
498	0	-727.546	1415.69	975.74	-711.758	1347.41	1128.25	-666.857	1521.15	560.284	-614.541	1552.15	115.23	-617.139	1712.31	65.3828	-341.444	1369.99	947.729	-343.061	1332.86	1102.19	-381.205	1268.06	543.765	-436.285	985.884	185.326	-411.421	1081.66	46.2196
499	0	-728.644	1426.58	976.558	-712.709	1358.48	1129.74	-666.922	1525.41	559.501	-614.437	1553.1	114.746	-616.983	1712.93	64.4006	-342.635	1382.43	948.437	-343.962	1343.96	1102.82	-379.635	1288.4	542.955	-434.675	997.02	193.649	-411.035	1084.22	48.1003
500	0	-729.85	1437.7	977.147	-713.672	1369.33	1131.14	-667.022	1529.59	558.899	-614.194	1553.71	114.415	-616.577	1713.64	63.4094	-343.89	1394.88	949.319	-344.906	1354.76	1103.62	-377.882	1309.88	542.163	-432.943	1009.92	202.37	-410.494	1087.42	50.3676
501	0	-731.012	1448.3	978.017	-714.53	1379.76	1132.41	-668.469	1533.41	558.415	-614.047	1554.31	114.075	-616.502	1713.95	62.662	-344.859	1406.7	950.225	-345.746	1365.05	1104.45	-376.231	1332.22	541.358	-430.836	1024.1	211.597	-409.823	1091.48	53.1976
502	0	-732.388	1455.77	978.83	-715.519	1386.86	1133.99	-669.823	1537.15	558.35	-613.989	1554.54	113.848	-616.602	1714.17	62.1601	-345.956	1418.39	951.183	-346.535	1375.21	1105.25	-374.664	1355.17	540.502	-428.924	1040.61	220.438	-409.112	1096.52	56.5325
503	0	-733.604	1463.32	980.026	-716.004	1397.28	1135.41	-670.529	1540.13	558.354	-614.245	1554.56	113.67	-616.772	1714.31	61.9417	-346.933	1429.65	952.112	-347.1	1384.93	1105.82	-373.004	1378.53	539.783	-425.628	1058.39	229.704	-408.491	1102.62	60.4276
504	0	-734.557	1471.48	981.681	-716.415	1407.24	1137.1	-671.695	1543.07	558.651	-614.403	1554.51	113.555	-616.975	1714.28	61.8523	-347.904	1440.53	952.953	-347.569	1394.26	1106.12	-370.938	1402.73	539.571	-422.939	1077.66	237.534	-408.207	1109.7	64.4969
505	0	-735.268	1480.02	983.312	-716.676	1416.58	1138.93	-672.69	1546.02	558.938	-614.605	1554.45	113.455	-617.131	1714.28	61.8009	-348.624	1450.97	953.714	-347.909	1403.29	1106.48	-369.349	1426.33	539.957	-419.646	1097.68	244.403	-407.732	1117.29	68.578
506	0	-735.833	1490.24	985.172	-717.096	1425.74	1140.84	-672.922	1548.55	559.241	-614.796	1554.47	113.316	-617.234	1714.28	61.7668	-349.324	1461.13	954.474	-348.208	1412.03	1106.95	-367.896	1449.51	540.944	-416.697	1118.15	250.434	-407.55	1126.54	71.8586
507	0	-736.293	1499.78	986.619	-717.66	1435.31	1142.65	-672.782	1550.97	559.467	-614.976	1554.52	113.176	-617.282	1714.27	61.741	-349.943	1471.12	955.401	-348.272	1421.04	1107.64	-366.747	1472.28	542.522	-413.521	1138.4	255.711	-406.892	1140.2	76.4837
508	0	-736.881	1508.88	987.521	-718.634	1445.59	1144.17	-672.849	1553.53	559.591	-615.11	1554.55	113.079	-617.323	1714.27	61.7316	-350.334	1481	956.39	-347.867	1430.68	1108.51	-365.72	1494.6	544.597	-411.434	1159.56	261.479	-405.783	1159.97	81.7249
509	0	-737.423	1517.96	988.034	-720.189	1456.63	1145.16	-672.864	1556.03	559.666	-615.138	1554.61	112.963	-617.339	1714.25	61.7021	-350.534	1490.84	957.19	-347.01	1441	1109.44	-365.131	1516.41	547.236	-409.342	1180.08	266.519	-404.052	1184.84	86.3586
510	0	-737.892	1527.08	987.983	-722.056	1468.18	1145.61	-673.101	1558.32	559.705	-615.179	1554.55	112.942	-617.386	1714.22	61.7113	-350.624	1500.82	957.834	-346.213	1452.17	1110.51	-365.009	1537.72	550.337	-407.519	1201.39	270.53	-402.047	1212.95	90.3622
511	0	-738.368	1536.15	987.669	-724.069	1479.78	1145.74	-673.363	1560.27	559.872	-615.199	1554.5	112.951	-617.397	1714.19	61.7303	-350.54	1511.04	958.614	-345.426	1463.44	1111.74	-365.22	1558.56	553.89	-406.059	1223.91	273.323	-399.634	1242.41	93.6914
512	0	-738.697	1544.94	987.251	-725.853	1491.41	1145.75	-673.672	1561.26	560.011	-615.009	1554.44	112.897	-617.384	1714.15	61.7722	-350.468	1521.43	959.51	-344.978	1474.39	1113.35	-365.603	1579.04	557.808	-404.727	1247.12	274.652	-396.967	1272.42	96.0975
513	0	-739.081	1553.38	987.021	-727.378	1502.45	1145.97	-673.9	1562.18	560.179	-614.98	1554.36	112.936	-617.337	1714.1	61.8039	-350.392	1532.07	960.801	-345.163	1483.94	1115.34	-366.244	1599.19	561.957	-405.612	1272.03	274.441	-393.724	1303.28	97.7131
514	0	-739.354	1561.48	987.021	-728.411	1512.77	1146.31	-674.152	1563.24	560.426	-614.954	1554.26	112.928	-617.316	1714.09	61.7298	-350.446	1542.51	962.726	-345.932	1493.9	1118.03	-367.107	1618.83	566.07	-404.228	1294.73	273.115	-390.392	1333.42	98.271
515	0	-739.52	1569.38	987.009	-728.919	1522.22	1146.84	-674.403	1564.56	560.703	-614.965	1554.17	112.986	-617.252	1714.08	61.6677	-350.486	1553.12	964.997	-347.057	1503.39	1120.97	-368.02	1638.01	570.083	-403.33	1319.29	270.903	-386.892	1363.58	97.9476
516	0	-739.775	1577.1	986.99	-729.262	1531	1147.36	-674.573	1566.29	560.928	-615.018	1554.09	112.995	-617.248	1714.07	61.6054	-350.619	1563.42	967.69	-348.469	1512.65	1124.01	-369.147	1656.61	573.873	-401.926	1343.84	267.874	-383.281	1394.57	96.9914
517	0	-739.972	1584.65	986.931	-729.612	1539.26	1147.67	-674.735	1568.47	561.099	-615.121	1554.03	113.023	-617.243	1714.11	61.4466	-350.76	1573.45	970.304	-349.736	1521.24	1126.65	-370.324	1674.61	577.498	-402.254	1370.16	263.294	-379.611	1426.16	95.6805
518	0	-740.187	1592.06	986.721	-730.013	1547.24	1147.68	-674.919	1570.89	561.245	-615.191	1554.09	112.97	-617.193	1714.21	61.2019	-350.9	1583.53	972.838	-350.771	1529.65	1128.9	-371.564	1692.14	580.951	-401.801	1394.85	258.021	-376.053	1458.87	94.0167
519	0	-740.32	1599.47	986.416	-730.388	1555.09	1147.54	-674.945	1573.53	561.307	-615.233	1554.28	112.973	-617.092	1714.44	60.7755	-351.004	1593.62	975.265	-351.635	1538.34	1130.83	-373.077	1708.6	584.104	-401.505	1421.03	251.997	-372.434	1492.95	92.4567
520	0	-740.506	1606.86	985.974	-730.94	1563	1147.27	-675.012	1576.35	561.339	-615.283	1554.58	113.065	-616.962	1714.77	60.0903	-351.184	1603.58	977.339	-352.279	1547.61	1132.53	-372.713	1726.24	587.33	-400.168	1447.73	245.503	-368.985	1528.02	90.8184
521	0	-740.557	1614.31	985.435	-731.642	1571.16	1146.68	-674.981	1579.17	561.352	-615.244	1554.95	113.113	-616.859	1715.19	59.367	-351.299	1613.45	979.189	-352.631	1557.29	1134.11	-374.08	1741.45	590.221	-400.965	1475.28	237.486	-365.777	1563.8	89.0845
522	0	-740.691	1621.79	984.822	-732.44	1579.52	1146.11	-674.884	1582.05	561.393	-615.11	1555.3	113.187	-616.677	1715.66	58.9173	-351.37	1623.74	980.857	-352.981	1567.45	1135.56	-375.349	1755.63	592.879	-400.804	1503.31	229.157	-362.931	1600.2	87.4068
523	0	-741.684	1628.07	983.84	-733.106	1587.86	1145.47	-674.616	1584.96	561.405	-614.855	1555.6	113.338	-616.55	1715.99	58.5492	-351.479	1633.97	982.402	-353.505	1578.05	1136.96	-376.527	1769	595.216	-399.486	1531.98	220.477	-360.37	1637.03	85.6015
524	0	-741.857	1635.61	983.116	-733.568	1596.23	1144.86	-674.303	1588.05	561.417	-614.624	1555.98	113.47	-616.423	1716.38	58.1805	-351.533	1644.37	983.676	-354.185	1588.26	1138	-377.549	1781.78	597.16	-400.68	1561.22	211.018	-358.252	1674.07	83.7181
525	0	-742.073	1643.25	982.363	-734.076	1604.65	1144.2	-674.035	1591.28	561.464	-614.352	1556.36	113.651	-616.34	1716.77	57.8071	-351.603	1654.77	984.669	-354.876	1599.72	1139.03	-378.274	1793.81	598.729	-400.697	1591.27	201.328	-356.322	1711.3	81.7276
526	0	-742.227	1650.94	981.575	-734.511	1613.16	1143.34	-673.79	1594.55	561.518	-614.039	1556.81	113.874	-616.242	1717.13	57.3943	-351.735	1664.98	985.429	-355.389	1609.56	1139.38	-378.833	1805.33	599.776	-400.706	1622.22	191.664	-354.654	1748.67	79.7672
527	0	-742.47	1658.78	980.697	-735.141	1621.6	1142.3	-673.481	1598.02	561.517	-613.743	1557.18	114.025	-616.174	1717.46	57.0298	-351.793	1675.29	985.897	-355.687	1619.42	1139.36	-379.274	1816.14	600.248	-400.997	1653.5	181.78	-353.12	1786.07	77.9954
528	0	-742.711	1666.67	979.851	-735.809	1630	1141.15	-673.414	1601.75	561.472	-613.426	1557.59	114.221	-616.226	1718.06	56.7718	-351.878	1685.4	986.135	-355.902	1629.38	1138.97	-379.626	1826.14	600.034	-401.354	1685.45	172.283	-351.646	1823.23	76.5297
529	0	-742.982	1674.55	978.976	-736.366	1638.31	1139.98	-673.37	1605.75	561.53	-613.175	1557.95	114.387	-616.141	1718.16	56.579	-352.031	1695.23	986.056	-356.057	1639.62	1138.43	-379.937	1835.35	599.16	-402.026	1717.85	163.548	-350.387	1860.13	75.2109
530	0	-743.347	1682.53	978.119	-736.961	1646.64	1138.91	-673.325	1609.73	561.379	-612.968	1558.38	114.603	-616.066	1718.37	56.3117	-352.13	1704.96	985.808	-356.224	1649.91	1137.73	-380.104	1843.97	597.575	-402.918	1750.21	155.274	-349.463	1896.7	74.0428
531	0	-743.698	1690.47	977.349	-737.38	1655.04	1138.05	-673.351	1613.87	561.311	-612.823	1558.82	114.87	-616.078	1718.6	56.0398	-352.219	1714.68	985.357	-356.506	1660.15	1136.94	-380.13	1852	595.564	-404.161	1784.18	147.22	-348.979	1932.93	72.9963
532	0	-744.11	1698.56	976.613	-737.452	1663.63	1137.32	-673.429	1618.12	561.24	-612.711	1559.24	115.19	-616.085	1718.78	55.8488	-352.31	1724.31	984.647	-356.948	1670.43	1136.19	-379.892	1859.53	593.04	-406.351	1817.92	140.595	-349.052	1969.02	72.4539
533	0	-744.517	1706.75	975.901	-737.343	1672.21	1136.65	-673.546	1622.71	561.177	-612.589	1559.7	115.491	-616.107	1718.93	55.6494	-352.438	1733.81	983.7	-357.509	1680.86	1135.37	-379.47	1866.57	590.166	-406.975	1851.3	135.997	-349.899	2004.75	72.742
534	0	-744.977	1715.01	975.096	-737.258	1680.96	1135.88	-673.593	1627.55	561.116	-612.434	1560.16	115.82	-616.017	1718.92	55.3984	-352.612	1743.59	982.478	-357.951	1691.58	1134.28	-378.884	1873.29	586.979	-407.977	1884	132.908	-351.713	2039.23	73.9394
535	0	-745.477	1723.57	974.176	-737.24	1689.89	1134.85	-673.621	1632.44	560.857	-612.337	1560.73	116.246	-616.003	1719.12	55.2224	-352.891	1753.23	980.884	-358.261	1702.51	1133.06	-378.438	1879.73	583.576	-409.274	1916.41	131.091	-354.151	2073.76	77.0901
536	0	-745.915	1732.17	973.093	-737.311	1699.32	1133.62	-673.773	1637.58	560.705	-612.214	1561.32	116.691	-615.996	1719.3	55.0884	-353.234	1763.15	979.101	-358.502	1713.7	1131.68	-378.158	1886.09	580.062	-410.836	1947.67	130.335	-357.238	2107.6	81.7894
537	0	-746.306	1741.08	971.863	-737.259	1709.09	1132.26	-673.856	1643.06	560.482	-612.095	1561.87	117.153	-616.021	1719.49	54.9698	-353.089	1773.81	977.07	-358.58	1725.13	1130.3	-378.356	1893.13	576.563	-412.3	1977.16	130.291	-360.842	2139.93	87.7815
538	0	-746.611	1750.27	970.517	-737.395	1719.07	1130.64	-673.855	1648.59	560.218	-612.047	1562.45	117.662	-616.031	1719.69	54.7917	-353.504	1783.5	975.244	-358.579	1736.86	1128.75	-378.922	1900.51	573.327	-413.679	2004.51	130.464	-364.657	2170.63	94.8765
539	0	-746.794	1759.68	969.076	-737.364	1729.31	1129.01	-673.852	1654.36	559.903	-611.983	1563.07	118.245	-615.996	1719.88	54.6547	-353.427	1793.94	973.305	-358.481	1748.7	1127.17	-379.944	1907.95	570.392	-414.966	2029.67	130.745	-368.608	2198.97	102.987
540	0	-746.404	1767.28	967.167	-737.174	1739.65	1127.27	-673.843	1660.55	559.649	-611.96	1563.76	118.821	-615.999	1720.06	54.5119	-353.19	1804.75	971.406	-358.335	1760.52	1125.63	-381.362	1915.65	567.551	-416.91	2052.32	131.215	-372.838	2224.87	111.818
541	0	-746.442	1777.02	965.542	-736.924	1750.25	1125.57	-673.846	1666.69	559.094	-612.031	1564.51	119.484	-615.979	1720.29	54.3585	-353.079	1815.82	969.524	-358.27	1772.32	1124.06	-382.95	1923.56	564.791	-420.135	2072.07	131.289	-377.047	2247.76	120.428
542	0	-746.522	1787.16	963.863	-736.79	1760.92	1123.91	-673.802	1673.21	558.671	-612.111	1565.34	120.268	-616	1720.53	54.1725	-353.015	1827.3	967.803	-358.189	1783.94	1122.58	-384.46	1932.5	562.313	-419.811	2091.78	131.739	-381.24	2267.03	127.565
543	0	-746.506	1797.29	962.213	-736.587	1771.67	1122.15	-673.791	1680	558.295	-612.225	1566.21	121.173	-616.026	1720.8	53.9701	-353.007	1839.16	966.24	-358.092	1795.42	1121.16	-385.634	1942.93	560.583	-422.611	2107.39	131.627	-385.181	2282.98	131.677
544	0	-746.424	1807.55	960.624	-736.422	1782.47	1120.35	-673.79	1687.05	557.992	-612.336	1567.21	122.258	-616.071	1721.11	53.8398	-353.026	1851.18	964.903	-358.005	1806.79	1119.8	-386.846	1954.78	559.479	-425.799	2119.66	130.39	-388.903	2295.42	131.754
545	0	-746.245	1817.92	959.12	-736.089	1793.33	1118.68	-673.881	1694.37	557.742	-612.641	1568.33	123.522	-616.193	1721.48	53.7059	-353.065	1863.23	963.615	-357.885	1818.07	1118.55	-387.829	1967.94	558.815	-428.868	2129.59	128.663	-392.223	2305.33	128.549
546	0	-746	1828.36	957.773	-735.818	1804.14	1117.13	-673.969	1702.21	557.306	-612.929	1569.6	124.912	-616.728	1722.23	53.9072	-352.905	1875.14	962.585	-357.762	1829.18	1117.36	-388.854	1983	558.54	-431.783	2136.94	127.612	-395.476	2312.45	123.221
547	0	-745.574	1838.69	956.396	-735.28	1815.24	1115.6	-673.979	1710.27	556.805	-613.259	1571.1	126.326	-616.456	1722.61	53.4937	-352.617	1887.08	961.615	-357.515	1840.45	1116.25	-389.97	1998.62	558.501	-434.576	2142.34	127.164	-398.987	2317.23	116.937
548	0	-745.107	1849.23	955.173	-734.824	1826.45	1114.16	-674.091	1718.92	556.302	-613.528	1572.62	128.07	-616.444	1723.11	53.2951	-352.09	1899.22	960.875	-357.162	1852.16	1115.26	-391.815	2013.62	558.648	-437.982	2147.39	125.104	-402.32	2321.78	110.778
549	0	-744.641	1860.04	954.034	-734.218	1837.71	1112.75	-673.823	1727.69	555.867	-613.967	1574.31	130.04	-616.486	1723.64	53.1508	-351.545	1911.71	960.387	-356.732	1864.18	1114.49	-393.702	2028.69	559.017	-441.495	2152.24	123.404	-405.96	2325.95	105.785
550	0	-743.981	1870.81	953.04	-733.71	1848.98	1111.45	-674.322	1737.36	555.704	-614.369	1576.34	132.352	-616.588	1724.26	53.0045	-351.094	1924.79	960.146	-356.218	1876.55	1113.91	-395.443	2043.76	559.381	-445.636	2157.14	121.978	-409.9	2329.99	101.144
551	0	-743.326	1881.88	952.18	-733.2	1860.36	1110.26	-674.148	1747.21	555.734	-614.798	1578.57	134.996	-616.735	1724.85	52.8854	-350.77	1938.35	960.214	-355.766	1889.31	1113.78	-397.026	2058.17	559.876	-443.327	2165.76	122.562	-413.855	2334.84	95.3471
552	0	-742.632	1893.2	951.531	-732.594	1871.73	1109.26	-673.629	1757.62	555.958	-615.339	1581.2	138.047	-617.041	1725.47	52.7343	-350.567	1952.51	960.975	-355.464	1902.3	1114.15	-398.25	2071.93	560.595	-445.995	2170.17	120.863	-417.143	2339.81	88.9426
553	0	-741.91	1904.68	951.038	-732.19	1883.01	1108.48	-673.221	1768.99	556.053	-615.93	1584.42	141.549	-617.559	1726.09	52.5727	-350.445	1966.87	962.107	-355.163	1915.39	1115.15	-398.636	2085.64	561.781	-445.011	2176.45	120.322	-419.547	2344.03	83.3994
554	0	-741.259	1916.38	950.785	-731.775	1894.27	1107.88	-673.074	1781.61	556.074	-616.408	1588.11	145.307	-618.434	1726.63	52.4632	-350.47	1981.03	963.403	-355.095	1928.63	1116.66	-398.393	2099.59	563.226	-444.757	2180.61	119.479	-420.929	2346.68	78.542
555	0	-740.461	1928.33	950.643	-731.334	1905.72	1107.41	-673.112	1795.45	555.951	-617.1	1592.38	149.553	-619.19	1727.01	52.4732	-350.526	1994.8	964.965	-354.994	1941.81	1118.6	-398.075	2113.8	564.957	-443.402	2182.77	119.439	-421.026	2348.33	74.5452
556	0	-739.563	1940.5	950.58	-730.992	1917.3	1107.05	-672.061	1808.18	555.283	-617.875	1597.4	154.247	-619.917	1727.59	52.4177	-350.198	2008.07	966.969	-354.901	1954.82	1120.85	-397.651	2127.22	566.613	-443.046	2184.73	119.228	-420.385	2349.58	71.1031
557	0	-738.611	1952.99	950.627	-730.753	1929.09	1106.94	-672.551	1824.62	554.812	-618.875	1603.35	159.514	-620.806	1728.44	52.4886	-349.547	2020.74	969.126	-354.677	1967.81	1123.3	-397.008	2139.22	568.099	-442.37	2186.51	118.908	-419.919	2350.58	68.1061
558	0	-737.607	1965.85	950.774	-730.507	1941.1	1107.04	-673.639	1842.77	554.194	-620.053	1610.45	165.371	-621.419	1729.51	52.6661	-348.739	2033.12	971.14	-354.342	1980.48	1125.69	-396.225	2149.88	569.158	-442.017	2187.99	118.663	-419.791	2351.53	65.3279
559	0	-736.508	1978.9	951.061	-730.119	1953.38	1107.46	-675.208	1862.37	553.522	-621.496	1618.86	171.931	-621.837	1731.02	52.87	-347.78	2045.31	973.098	-353.847	1992.76	1127.82	-395.489	2159.6	569.782	-441.579	2189.8	119.023	-419.715	2352.45	62.7197
560	0	-735.368	1991.92	951.445	-729.648	1965.81	1108.21	-676.995	1883.06	552.601	-622.98	1628.34	179.296	-622.026	1732.84	53.0948	-346.762	2057.42	974.81	-353.039	2004.71	1129.76	-394.7	2168.09	569.816	-441.533	2191.48	118.72	-419.418	2353.58	61.0169
561	0	-734.426	2003.81	951.957	-729.103	1978.32	1109.2	-679.199	1905.13	551.622	-624.641	1639.37	187.423	-622.583	1735.12	53.5068	-345.566	2069.09	976.082	-351.955	2016.43	1131.34	-393.957	2175.51	569.344	-441.905	2192.57	118.524	-419.374	2354.13	60.3041
562	0	-732.936	2018.66	953.055	-728.484	1990.64	1110.34	-681.378	1928.37	550.498	-626.514	1651.92	195.87	-623.263	1737.9	54.484	-344.235	2080.34	976.957	-350.654	2027.68	1132.58	-393.572	2181.93	568.544	-442.68	2193.18	118.477	-419.003	2355.25	60.6503
563	0	-731.61	2032.7	954.009	-727.699	2002.79	1111.56	-683.463	1952.51	549.284	-628.559	1666.02	205.375	-624.101	1741.72	56.2537	-342.82	2090.95	977.661	-349.2	2038.49	1133.63	-393.337	2187.83	567.906	-443.526	2193.66	118.381	-418.789	2356.11	60.6782
564	0	-730.433	2046.15	954.784	-726.941	2014.75	1112.74	-685.553	1977.4	548.268	-630.784	1682.29	215.508	-624.916	1746.53	58.6774	-341.557	2100.76	978.264	-347.856	2048.83	1134.55	-393.149	2193.16	567.428	-444.095	2194.26	118.071	-418.779	2356.12	60.4419
565	0	-729.276	2059.14	955.5	-726.309	2026.49	1113.76	-687.306	2001.7	547.321	-632.86	1700.27	225.223	-625.831	1752.42	61.6781	-340.472	2110.01	978.852	-346.696	2058.89	1135.52	-392.8	2198.38	567.36	-444.364	2194.68	117.869	-418.725	2356.12	60.3799
566	0	-728.285	2072.82	956.338	-725.851	2038	1114.58	-688.864	2024.07	546.708	-635.466	1720.07	234.625	-626.561	1759.87	65.381	-339.645	2119.07	979.605	-345.69	2068.6	1136.61	-392.311	2203.53	567.506	-444.519	2195.06	117.731	-418.616	2356.22	60.2483
567	0	-727.531	2085.39	956.993	-725.511	2049.05	1115.17	-690.684	2055.36	547.495	-638.17	1741.08	242.794	-626.602	1768.62	68.8923	-338.988	2128.34	980.653	-344.901	2078.17	1137.81	-391.762	2208.59	567.695	-444.582	2195.47	117.713	-418.487	2356.23	60.1148
568	0	-726.959	2097.95	957.816	-725.537	2057.74	1115.45	-692.516	2084.76	549.534	-640.747	1762.66	249.991	-627.751	1780.32	74.8412	-338.481	2138.09	981.837	-344.345	2087.77	1139.05	-391.237	2213.83	567.844	-444.62	2195.76	117.718	-418.398	2356.26	60.0603
569	0	-726.618	2109.89	958.809	-725.66	2067.46	1115.88	-692.851	2104.47	550.772	-643.051	1784.06	257.361	-629.304	1796.36	82.8077	-338.178	2148.18	983.104	-343.857	2097.53	1140.36	-390.701	2218.89	567.837	-444.614	2196.08	117.745	-418.364	2356.22	59.9388
570	0	-726.339	2121.59	960.043	-725.67	2077.56	1116.55	-693.395	2128.76	552.904	-645.018	1805.84	265.063	-631.693	1818.16	90.5251	-337.859	2158.47	984.331	-343.438	2107.43	1141.57	-390.251	2223.88	567.678	-444.655	2196.33	117.622	-418.201	2356.34	59.993
571	0	-726.224	2132.88	961.446	-725.416	2087.55	1117.53	-693.62	2153.01	555.85	-646.647	1828.62	272.085	-634.78	1843.99	98.0824	-337.637	2168.7	985.402	-343.011	2117.49	1142.73	-389.749	2228.71	567.428	-444.702	2196.47	117.535	-418.115	2356.33	60.0036
572	0	-726.25	2144.15	963.28	-724.916	2096.95	1118.71	-693.452	2176.65	559.289	-647.735	1852.21	277.939	-638.19	1871.98	104.674	-337.501	2178.74	986.336	-342.54	2127.45	1143.76	-389.345	2233.28	567.204	-444.771	2196.61	117.486	-418.429	2355.43	59.3924
573	0	-726.282	2154.52	965.18	-724.177	2105.71	1120.08	-693.025	2199.55	563.234	-648.267	1876.45	282.256	-641.852	1900.88	110.31	-337.434	2188.49	987.121	-342.045	2137.02	1144.53	-389.063	2237.41	567.031	-444.89	2196.68	117.485	-418.329	2355.29	59.4216
574	0	-726.283	2165.52	967.616	-723.224	2113.93	1121.79	-692.539	2221.94	567.863	-649.092	1901.16	285.727	-645.744	1929.96	114.759	-337.421	2197.99	987.823	-341.503	2145.91	1144.99	-388.804	2240.96	566.95	-445.047	2196.57	117.513	-418.26	2355.15	59.4825
575	0	-726.296	2175.73	970.18	-722.008	2121.84	1123.62	-691.986	2243.96	572.941	-650.132	1926.52	287.081	-649.873	1959.17	117.943	-337.462	2207.03	988.483	-340.932	2154.12	1145.29	-388.589	2244.67	566.967	-445.245	2196.56	117.611	-418.138	2355.05	59.5455
576	0	-726.29	2186.2	973.233	-720.737	2129.95	1125.8	-691.359	2265.27	578.082	-650.469	1952.48	287.699	-654.138	1988.58	120.004	-337.473	2215.8	989.211	-340.419	2162.02	1145.72	-388.548	2248.08	566.971	-445.423	2196.56	117.73	-418.077	2355	59.6041
577	0	-726.192	2196.37	976.289	-719.429	2138.15	1128.5	-690.95	2286.29	583.276	-649.666	1976.2	289.118	-658.494	2018.6	121.073	-337.545	2224.23	990.026	-340.181	2169.68	1146.38	-388.694	2251.67	566.992	-445.667	2196.64	117.832	-418.123	2354.94	59.6059
578	0	-726.131	2206.66	979.508	-718.1	2146.82	1131.32	-690.265	2306.15	588.035	-650.803	2004.92	286.47	-662.79	2049.44	121.488	-337.609	2232.45	990.837	-340.209	2177.89	1147.19	-388.958	2255.14	566.939	-445.886	2196.82	117.959	-418.156	2354.9	59.6633
579	0	-726.096	2216.86	982.73	-716.917	2155.26	1133.93	-690.141	2326	592.578	-653.211	2031.9	282.632	-666.902	2081.38	121.362	-337.698	2240.51	991.518	-340.407	2183.74	1147.7	-389.359	2258.45	566.801	-446.161	2196.9	117.977	-418.108	2354.81	59.6725
580	0	-726.102	2227.3	985.834	-715.721	2164.09	1136.4	-689.859	2345.05	596.676	-651.99	2057.96	280.124	-670.776	2114.35	120.718	-337.798	2248.36	992.014	-340.782	2190.04	1148.17	-389.815	2261.8	566.669	-446.437	2196.85	118.066	-417.684	2355.72	60.6043
581	0	-726.162	2237.83	988.71	-714.717	2173.15	1138.48	-689.439	2363.34	600.315	-650.436	2083.16	275.468	-674.301	2148.32	119.516	-337.923	2256.74	992.37	-341.234	2196.61	1148.29	-390.228	2265.14	566.501	-446.73	2196.87	118.177	-417.682	2355.76	60.6991
582	0	-726.293	2248.51	991.346	-713.906	2182.45	1140.31	-689.056	2381.04	603.758	-650.342	2110.91	269.593	-677.395	2183.12	117.658	-338.032	2263.21	992.18	-341.51	2203.17	1148.14	-390.505	2268.2	566.233	-447.02	2196.95	118.264	-417.698	2355.74	60.7343
583	0	-726.433	2259.28	993.758	-713.255	2191.73	1141.92	-688.725	2397.99	606.935	-650.934	2139.96	263.099	-679.992	2218.61	115.203	-338.172	2270.69	991.944	-341.699	2210.37	1147.81	-390.677	2271.38	566.03	-447.263	2196.96	118.328	-417.659	2355.71	60.6873
584	0	-726.652	2269.87	996.07	-712.718	2201.29	1143.45	-688.604	2414.26	609.959	-651.096	2168.77	255.323	-682.107	2254.72	112.167	-338.337	2278.39	991.535	-341.738	2217.97	1147.29	-390.731	2274.55	565.788	-447.432	2197.03	118.446	-417.663	2355.66	60.5851
585	0	-726.919	2280.41	998.077	-712.241	2210.74	1144.84	-688.308	2429.34	612.477	-651.411	2198.47	246.899	-683.709	2291.46	108.703	-338.444	2286	990.949	-341.698	2225.92	1146.65	-390.604	2277.6	565.45	-447.622	2196.99	118.508	-417.583	2355.61	60.4739
586	0	-727.136	2290.52	999.68	-711.836	2220.57	1146.01	-688.259	2443.52	614.595	-651.626	2228.58	237.684	-684.932	2328.92	104.971	-338.515	2293.74	990.194	-341.571	2234.26	1145.83	-390.459	2280.58	565.107	-447.716	2197	118.593	-417.489	2355.52	60.2876
587	0	-727.39	2301.08	1000.98	-711.531	2230.82	1146.97	-688.73	2457.41	616.361	-651.806	2259.31	227.979	-685.891	2366.86	101.126	-338.558	2301.34	989.229	-341.301	2242.81	1144.83	-390.257	2283.66	564.705	-447.781	2197.05	118.669	-417.413	2355.48	60.0811
588	0	-727.637	2311.46	1001.86	-711.354	2241.42	1147.51	-688.154	2469.29	617.259	-652.295	2291.06	218.233	-686.879	2405.34	97.541	-338.644	2309.27	988.17	-340.928	2251.64	1143.65	-390.139	2286.48	564.216	-447.796	2197.14	118.726	-417.275	2355.66	59.9112
589	0	-727.961	2321.91	1002.41	-711.182	2252.35	1147.87	-688.285	2481.1	617.858	-652.544	2323.24	208.31	-687.733	2443.96	94.1652	-338.733	2317.15	986.878	-340.652	2260.51	1142.43	-389.779	2289.42	563.699	-447.811	2197.22	118.762	-417.148	2355.71	59.6517
590	0	-728.215	2332.13	1002.55	-710.98	2263.21	1148.04	-688.367	2492.19	617.751	-652.609	2355.73	198.425	-688.719	2482.78	91.3569	-338.773	2325.22	985.617	-340.456	2269.46	1141.25	-389.512	2291.96	563.183	-447.797	2197.28	118.819	-417.385	2354.83	58.7567
591	0	-728.503	2342.2	1002.46	-710.733	2274.01	1147.99	-688.464	2502.45	616.914	-652.588	2388.57	188.899	-689.77	2521.57	89.2278	-338.832	2333.58	984.533	-340.41	2278.61	1140.23	-389.097	2294.41	562.749	-447.799	2197.39	118.815	-417.383	2354.75	58.193
592	0	-728.692	2352.11	1002.11	-710.436	2284.96	1147.86	-688.679	2511.93	615.16	-652.903	2422.25	180.245	-690.805	2560.24	87.9212	-338.865	2341.7	983.427	-340.606	2287.79	1139.4	-388.681	2296.61	562.443	-447.781	2197.45	118.939	-417.195	2354.91	57.9395
593	0	-728.965	2361.6	1001.49	-710.163	2295.89	1147.46	-688.625	2520.22	612.492	-652.919	2455.74	171.977	-691.599	2598.75	87.2989	-338.898	2349.9	982.606	-340.831	2296.66	1138.64	-388.138	2298.75	562.291	-447.685	2197.54	119.018	-417.029	2355.05	57.6456
594	0	-729.226	2371.18	1000.63	-709.924	2306.37	1146.9	-688.878	2527.94	609.125	-653.286	2489.67	164.221	-691.916	2636.94	87.0887	-338.905	2358.26	981.772	-341.214	2305.75	1137.89	-387.496	2300.97	562.154	-447.678	2197.53	119.199	-416.858	2355.28	57.3088
595	0	-729.508	2380.32	999.475	-709.717	2317.02	1146.16	-688.551	2536.57	605.418	-654.018	2523.53	158.329	-691.552	2674.89	87.1864	-338.801	2366.14	980.815	-341.513	2314.87	1137.18	-386.889	2303.04	562.092	-447.437	2197.91	119.389	-416.665	2355.51	56.9333
596	0	-729.713	2389.72	998.083	-709.595	2327.62	1145.18	-688.295	2543.72	601.8	-654.983	2557.42	153.39	-690.12	2711.97	87.4203	-338.721	2374.51	979.962	-341.736	2324.37	1136.34	-386.236	2305.24	561.964	-447.263	2198	120.057	-416.402	2355.77	56.6382
597	0	-730.018	2398.97	996.356	-709.531	2338.39	1144.06	-688.317	2549.17	597.497	-655.942	2590.96	149.954	-687.696	2749.11	88.6679	-338.601	2382.78	978.864	-341.909	2334.07	1135.4	-385.623	2307.63	561.866	-447.151	2198.27	120.317	-415.6	2357.31	57.2034
598	0	-730.137	2408.68	994.403	-709.52	2349.67	1142.77	-688.438	2554.62	593.257	-656.772	2623.71	148.293	-683.92	2788.21	92.2226	-338.408	2391.16	977.62	-342	2343.82	1134.25	-385.068	2310.22	561.728	-447.076	2198.58	120.579	-415.36	2357.57	56.8699
599	0	-730.274	2418.36	992.245	-709.651	2360.71	1141.44	-688.385	2559.91	589.217	-657.666	2655.26	148.282	-679.142	2823.43	96.4588	-338.216	2400.02	976.233	-342.07	2353.96	1132.96	-384.771	2313	561.585	-447.015	2198.82	120.975	-415.189	2357.81	56.6114
600	0	-730.342	2428.41	990.052	-709.909	2372.01	1140	-688.023	2565.31	585.299	-659.038	2685.27	149.485	-673.813	2856.46	101.691	-338.107	2408.38	974.656	-342.153	2364.06	1131.53	-384.603	2316.49	561.451	-446.976	2199.17	121.487	-415.045	2357.87	56.3131
601	0	-730.404	2438.45	987.856	-710.12	2383.6	1138.61	-687.713	2568.88	581.059	-659.948	2712.21	151.054	-667.877	2881.76	106.128	-338.119	2418.22	973.213	-342.256	2374.45	1130	-384.586	2320.38	561.19	-447.042	2199.47	121.994	-414.948	2358.02	56.1178
602	0	-730.534	2448.96	985.707	-710.48	2394.7	1137.04	-686.831	2575.27	577.958	-660.288	2735.57	152.314	-662.665	2907.9	113.011	-338.175	2427.9	971.631	-342.368	2384.75	1128.51	-384.781	2325.05	560.899	-447.127	2199.95	122.641	-414.809	2358.29	55.9528
603	0	-730.698	2459.49	983.607	-710.767	2405.61	1135.45	-686.291	2582.3	575.143	-659.994	2755.24	152.932	-658.456	2930.41	120.45	-338.296	2437.34	969.986	-342.448	2394.82	1126.94	-385.169	2330.61	560.32	-447.317	2200.75	123.459	-414.823	2358.3	55.7523
604	0	-730.877	2470.34	981.747	-710.936	2416.25	1133.95	-685.978	2590.66	572.773	-658.972	2771.38	152.737	-655.083	2948.32	127.215	-338.416	2446.73	968.228	-342.631	2404.73	1125.4	-385.742	2336.95	559.6	-447.626	2201.45	124.25	-414.886	2358.45	55.6004
605	0	-731.024	2481	980.182	-711.333	2426.07	1132.42	-685.724	2601	571.193	-657.149	2784.06	151.292	-653.046	2961.95	132.155	-338.67	2456.16	966.442	-342.853	2414.7	1123.83	-386.409	2343.83	558.607	-447.927	2202.44	125.151	-414.971	2358.63	55.5021
606	0	-731.205	2491.42	978.987	-711.531	2435.92	1131.15	-685.35	2612.94	570.343	-654.871	2793.73	148.832	-651.892	2971.65	133.87	-339.005	2465.54	964.698	-343.114	2424.49	1122.19	-387.119	2351.39	557.568	-448.332	2203.34	126.203	-415.105	2358.8	55.3771
607	0	-731.377	2502.01	978.091	-711.793	2445.82	1129.88	-684.946	2625.65	569.859	-652.346	2800.94	146.057	-651.918	2982.17	133.947	-339.406	2474.99	963.048	-343.329	2434.2	1120.5	-387.864	2359.41	556.542	-448.668	2204.57	127.382	-415.263	2358.99	55.2813
608	0	-731.645	2512.41	977.332	-712.07	2455.47	1128.76	-685.074	2638.08	569.416	-650.055	2806.5	143.606	-651.891	2989.21	130.468	-339.778	2484.36	961.366	-343.535	2443.99	1118.81	-388.61	2367.65	555.559	-449.036	2205.82	128.772	-415.432	2359.18	55.2117
609	0	-732.065	2522.87	976.682	-712.483	2465.19	1127.64	-683.09	2657.99	571.238	-647.987	2810.56	141.374	-651.472	2992.27	124.37	-340.164	2493.63	959.664	-343.664	2453.83	1117.14	-389.412	2375.83	554.579	-449.741	2206.87	130.187	-415.54	2359.37	55.1277
610	0	-732.428	2533.92	976.2	-712.811	2475.28	1126.52	-682.744	2670.81	571.09	-646.079	2812.82	138.961	-650.56	2992.7	117.321	-340.516	2502.86	957.993	-343.779	2463.68	1115.43	-390.297	2383.97	553.654	-450.191	2209.31	132.176	-415.587	2359.67	55.0087
611	0	-732.677	2545.46	975.703	-713.25	2485.67	1125.53	-682.368	2683.7	571.236	-643.955	2813.79	136.887	-649.127	2991.72	110.991	-340.783	2512.33	956.514	-344.007	2473.64	1113.79	-391.293	2391.91	552.897	-450.566	2211.11	134.325	-415.632	2359.97	54.938
612	0	-732.868	2557.55	975.245	-713.835	2496.83	1124.74	-681.915	2696.95	571.176	-641.344	2814.31	134.849	-647.027	2990.85	106.245	-341.112	2521.72	955.223	-344.309	2483.82	1112.25	-393.121	2398.74	552.249	-450.908	2212.85	136.679	-415.577	2360.26	54.7984
613	0	-732.953	2570.07	974.788	-714.423	2508.32	1124.22	-681.392	2709.69	571.29	-638.134	2815.54	132.449	-643.783	2987.18	101.224	-341.619	2531.37	954.128	-344.741	2493.83	1110.87	-393.896	2407.33	551.837	-450.929	2214.77	139.247	-415.397	2360.58	54.6421
614	0	-732.92	2583.28	974.623	-715.096	2519.96	1123.97	-680.315	2723.59	571.377	-634.797	2818.13	131.289	-640.76	2989.1	99.4971	-342.259	2541.29	953.215	-345.245	2504.16	1109.6	-394.528	2416.6	551.615	-450.732	2217.05	142.218	-415.133	2360.98	54.5214
615	0	-732.877	2596.42	974.779	-715.775	2531.77	1124.08	-679.397	2733.35	571.06	-632.033	2822.51	130.928	-637.99	2991.81	97.436	-343.045	2551.68	952.493	-345.836	2514.55	1108.57	-395.006	2426.59	551.443	-450.292	2219.7	145.511	-414.793	2361.46	54.4089
616	0	-732.85	2609.43	975.446	-716.473	2543.38	1124.51	-678.284	2743.44	570.638	-630.332	2826.09	130.484	-635.382	2994.47	93.5463	-343.822	2562.43	952.035	-346.577	2525.39	1107.82	-395.438	2437.55	551.331	-449.686	2222.92	149.2	-414.426	2362	54.3147
617	0	-733.074	2622.12	976.467	-717.083	2554.92	1125.4	-677.405	2753.36	570.5	-629.733	2829.56	130.128	-634.385	2996.38	90.1172	-344.661	2573.57	951.743	-347.276	2536.37	1107.23	-395.662	2449.65	551.205	-448.894	2226.66	153.315	-414.141	2362.4	54.2137
618	0	-733.473	2634.43	977.58	-717.646	2566.32	1126.54	-677.015	2763.98	571.097	-629.592	2832.53	129.773	-635.149	2997.61	87.3064	-345.539	2584.99	951.562	-347.973	2547.43	1106.81	-395.721	2462.83	550.999	-448.218	2231.37	157.028	-413.876	2362.92	54.198
619	0	-733.83	2646.29	978.711	-718.235	2577.76	1128.02	-677.36	2773.1	571.317	-629.361	2834.26	129.502	-635.995	2998.73	85.0885	-346.444	2596.64	951.441	-348.681	2558.65	1106.53	-395.638	2477.19	550.612	-446.669	2235.64	163.195	-413.73	2362.99	54.1365
620	0	-734.378	2657.63	979.926	-718.8	2589.02	1129.6	-677.33	2784.85	572.45	-629.275	2835.97	129.426	-635.944	2999.81	83.0684	-347.415	2608.5	951.347	-349.269	2569.82	1106.36	-395.372	2492.56	549.898	-445.582	2241.26	168.24	-413.817	2362.45	53.5718
621	0	-735.045	2668.55	981.161	-719.303	2600.65	1131.31	-677.45	2795.88	573.343	-629.329	2838.23	129.304	-635.29	3000.83	80.8599	-348.406	2620.55	951.39	-349.912	2581.28	1106.29	-394.603	2509.3	549.248	-444.472	2246.66	174.086	-413.151	2364.1	54.8651
622	0	-735.91	2679.08	982.257	-719.908	2611.67	1132.88	-677.505	2805.78	573.793	-629.419	2840.49	128.917	-635.002	3001.95	78.5506	-349.472	2632.59	951.486	-350.569	2592.32	1106.32	-393.478	2527.23	548.532	-443.167	2253.95	180.864	-412.901	2364.97	55.4839
623	0	-736.811	2689.53	983.302	-720.518	2623.01	1134.38	-677.504	2814.19	573.535	-629.618	2842.73	128.27	-634.732	3003.03	76.0715	-350.586	2644.6	951.826	-351.453	2603.26	1106.58	-391.995	2546.02	547.71	-441.724	2262.67	188.304	-412.622	2366.33	56.2309
624	0	-737.615	2700.16	984.281	-721.2	2634.18	1135.84	-677.578	2821.29	572.768	-630.584	2845.85	128.058	-634.279	3004.32	74.9654	-351.658	2656.58	952.426	-352.356	2614.03	1106.92	-390.017	2565.9	546.966	-440.339	2272.91	196.307	-412.334	2368.42	57.5109
625	0	-738.498	2710.82	985.171	-721.824	2645.03	1137.24	-677.756	2827.55	571.682	-630.337	2847.45	127.338	-633.663	3005.01	74.2577	-352.705	2668.32	953.07	-353.258	2624.24	1107.29	-387.918	2586.74	546.094	-439.55	2284.02	204.018	-411.989	2371.13	59.3836
626	0	-739.514	2721.29	985.856	-722.481	2656.02	1138.63	-678.038	2833.16	570.623	-630.122	2848.12	127.052	-633.485	3005.4	73.6792	-353.687	2679.52	953.552	-354.066	2634.32	1107.68	-386.146	2608.42	545.07	-437.375	2299.65	213.853	-411.314	2374.62	61.7517
627	0	-740.527	2731.65	986.569	-723.135	2667.48	1140.09	-678.578	2838.1	570.093	-629.911	2848.41	126.754	-633.628	3005.61	73.317	-354.566	2690.13	953.999	-354.707	2644.07	1107.95	-384.308	2631.03	544.036	-435.032	2314.94	223.58	-410.634	2378.87	64.7559
628	0	-741.413	2741.62	987.444	-723.56	2677.07	1141.27	-679.382	2842.33	570.067	-629.927	2848.57	126.534	-633.762	3005.88	73.0883	-355.444	2701.58	954.599	-355.125	2653.51	1108.1	-382.534	2654.29	543.112	-432.466	2329.93	233.187	-409.959	2384.24	68.4516
629	0	-742.256	2751.15	988.805	-724.065	2686.85	1142.73	-680.193	2845.7	570.131	-629.998	2848.5	126.444	-633.971	3005.92	72.9144	-356.227	2712.54	954.972	-355.389	2662.76	1108.1	-380.784	2678.05	542.534	-429.661	2348.85	241.661	-409.419	2391.02	72.8784
630	0	-742.999	2760.11	990.471	-724.388	2696.36	1144.48	-681.068	2848.31	570.147	-629.18	2847.43	125.788	-634.204	3005.92	72.8183	-356.912	2722.95	955.256	-355.53	2671.66	1107.96	-379.031	2701.87	542.67	-427.019	2368.68	249.494	-409.001	2399.04	77.2949
631	0	-743.538	2768.58	992.233	-724.593	2705.95	1146.41	-681.741	2850.53	570.196	-629.547	2847.65	125.925	-634.404	3005.96	72.7986	-357.495	2732.88	955.57	-355.616	2680.26	1107.92	-377.462	2725.48	543.525	-423.849	2389.5	256.639	-408.769	2407.83	81.409
632	0	-743.959	2776.98	993.844	-724.714	2715.47	1148.44	-682.286	2852.94	570.362	-629.893	2848.03	125.983	-634.559	3005.99	72.7467	-358.027	2742.56	956.135	-355.731	2688.74	1108.14	-375.986	2748.58	545.184	-421.111	2410	263.075	-408.279	2419.06	85.9097
633	0	-744.337	2785.36	995.294	-724.853	2724.54	1150.28	-682.539	2855.77	570.503	-629.855	2848.16	125.804	-634.685	3005.99	72.7184	-358.468	2751.91	957.15	-355.835	2696.85	1108.71	-374.873	2771.22	547.568	-419.142	2429.95	269.495	-406.909	2435.52	92.2224
634	0	-744.714	2793.71	996.465	-725.237	2732.94	1151.89	-682.645	2858.89	570.562	-630.059	2848.51	125.822	-634.733	3006.02	72.7439	-358.797	2761.11	958.453	-355.774	2704.97	1109.75	-374.046	2793.42	550.527	-418.039	2450.27	276.297	-404.822	2457.27	98.6036
635	0	-745.051	2802.04	997.246	-726.131	2742.24	1153.23	-682.588	2862.08	570.537	-630.232	2848.91	125.877	-634.722	3005.97	72.7605	-358.975	2770.19	959.959	-355.49	2713.81	1111.17	-373.747	2814.9	553.898	-417.788	2471.34	281.657	-402.072	2482.81	104.361
636	0	-745.349	2810.34	997.639	-727.355	2750.4	1153.89	-682.38	2865.14	570.643	-630.216	2849.04	126.01	-634.685	3005.93	72.846	-358.973	2779.58	961.575	-354.803	2723.11	1112.78	-373.572	2835.88	557.886	-417.669	2493.28	286.014	-398.932	2510.39	109.664
637	0	-745.599	2818.82	997.738	-729.07	2759.83	1154.35	-682.025	2867.74	570.808	-630.083	2849.08	126.045	-634.683	3005.87	72.9776	-358.812	2789.09	963.151	-353.967	2733.39	1114.52	-373.671	2856.47	562.434	-417.378	2516.16	287.766	-395.561	2538.71	114.156
638	0	-746.052	2825.92	997.298	-730.941	2770.28	1154.42	-681.71	2869.73	571.073	-629.95	2849.08	126.127	-634.678	3005.78	73.117	-358.592	2798.91	964.744	-353.138	2743.82	1116.4	-373.797	2876.62	567.331	-417.094	2539.19	289.654	-391.926	2567.23	117.635
639	0	-746.015	2835.34	997.316	-732.662	2781.14	1154.5	-681.505	2871.28	571.363	-629.731	2849.05	126.206	-634.625	3005.65	73.1851	-358.277	2808.91	966.404	-352.695	2754.32	1118.76	-374.191	2896.24	572.387	-417.196	2562.29	292.029	-388.093	2595.58	119.909
640	0	-745.907	2844.59	997.31	-733.892	2791.9	1154.63	-681.379	2872.36	571.603	-629.572	2848.96	126.31	-634.591	3005.6	73.2036	-357.987	2819.16	968.38	-352.797	2764.68	1121.65	-374.492	2915.49	577.455	-417.85	2585.49	291.335	-384.342	2623.97	121.118
641	0	-745.911	2852.76	997.34	-734.648	2802.26	1155.05	-681.275	2873.28	571.745	-629.414	2848.88	126.391	-634.585	3005.6	73.2213	-357.719	2829.7	970.794	-353.366	2774.73	1124.99	-374.914	2934.3	582.426	-416.541	2611.23	288.159	-380.629	2652.84	121.333
642	0	-745.923	2860.47	997.512	-735.012	2811.93	1155.78	-681.315	2874.47	571.949	-629.234	2848.77	126.46	-634.674	3005.68	73.2132	-357.45	2839.86	973.57	-354.155	2784.28	1128.5	-375.332	2952.44	587.118	-415.452	2636.48	285.158	-377.102	2682.71	120.817
643	0	-745.902	2868	997.665	-735.107	2820.95	1156.65	-681.301	2875.85	572.101	-629.083	2848.76	126.519	-634.639	3005.7	73.0898	-357.248	2850.3	976.796	-355.143	2793.42	1132	-375.899	2969.8	591.531	-414.562	2661.31	282.145	-373.816	2713.81	119.778
644	0	-745.787	2875.31	997.719	-735.108	2829.42	1157.36	-681.365	2877.68	572.302	-628.954	2848.77	126.564	-634.78	3005.99	73.0456	-357.038	2860.05	979.871	-356.108	2802.12	1135.21	-376.467	2986.62	595.639	-413.65	2685.7	278.836	-370.834	2746.22	118.383
645	0	-745.699	2882.56	997.699	-735.086	2837.28	1157.79	-681.361	2879.66	572.404	-628.791	2848.74	126.596	-634.692	3006.09	72.7238	-356.852	2869.91	982.9	-357.042	2810.43	1137.93	-375.919	3004.11	599.764	-413.779	2711.3	272.764	-367.934	2781.16	117.08
646	0	-745.56	2889.75	997.543	-735.098	2845.17	1158	-681.329	2881.91	572.497	-628.667	2849.02	126.666	-634.625	3006.29	72.3737	-356.611	2879.72	985.778	-357.734	2818.74	1140.35	-376.791	3018.99	603.38	-413.356	2737.75	265.625	-366.346	2814.32	114.191
647	0	-745.416	2896.96	997.322	-735.149	2853.26	1157.99	-681.374	2884.42	572.588	-628.627	2849.4	126.794	-634.54	3006.51	71.9687	-356.327	2889.3	988.343	-358.264	2827.47	1142.44	-377.623	3032.85	606.711	-412.665	2764.75	257.761	-364.406	2849.4	111.458
648	0	-745.268	2904.3	997.003	-735.44	2861.86	1157.71	-681.319	2886.93	572.617	-628.376	2849.59	126.744	-634.428	3006.74	71.513	-356.022	2898.8	990.513	-358.477	2836.71	1144.29	-378.228	3045.85	609.728	-413.239	2791.88	247.683	-362.783	2885.08	108.37
649	0	-745.125	2911.76	996.552	-735.763	2870.95	1157.3	-681.211	2889.49	572.644	-628.122	2849.91	126.776	-634.319	3007.04	71.0959	-355.705	2908.52	992.462	-358.573	2846.24	1145.85	-378.638	3058.16	612.345	-412.907	2819.33	239.718	-361.246	2921.04	104.921
650	0	-745.026	2919.4	996.002	-735.92	2880.18	1156.86	-681.146	2891.98	572.628	-627.868	2850.14	126.863	-634.251	3007.24	70.7774	-355.478	2917.99	994.014	-358.801	2856	1147.3	-379.001	3069.83	614.445	-410.857	2848.96	229.304	-359.787	2957.31	101.232
651	0	-744.871	2927.22	995.35	-736.108	2889.37	1156.46	-681.028	2894.46	572.652	-627.629	2850.32	126.99	-634.178	3007.46	70.4501	-355.256	2927.46	995.223	-359.244	2865.82	1148.41	-379.17	3080.74	615.991	-410.184	2878.55	218.914	-358.383	2994.11	97.5474
652	0	-744.701	2935.18	994.675	-736.159	2898.8	1155.95	-680.926	2896.95	572.637	-627.355	2850.49	127.084	-634.122	3007.56	70.244	-355.031	2936.92	996.153	-359.66	2875.45	1149.22	-379.263	3090.83	616.895	-409.594	2908.7	208.394	-356.858	3030.54	94.312
653	0	-744.562	2943.24	993.963	-736.152	2908.6	1155.36	-680.913	2899.6	572.603	-627.069	2850.64	127.152	-633.716	3007.27	69.5866	-354.875	2946.35	996.733	-360.094	2885.23	1149.75	-379.182	3100.09	617.14	-409.14	2939.59	198.011	-355.196	3067.55	91.5523
654	0	-744.44	2951.42	993.211	-736.044	2918.67	1154.51	-680.986	2902.45	572.594	-626.906	2850.77	127.236	-633.725	3007.43	69.32	-354.68	2955.75	997.039	-360.358	2894.98	1149.91	-379.05	3108.57	616.578	-408.698	2971.88	190.029	-353.531	3104.66	89.5326
655	0	-744.728	2959.67	992.328	-735.98	2929	1153.56	-681.108	2905.52	572.517	-626.239	2850.34	127.094	-633.8	3007.64	69.1348	-354.494	2967.06	997.492	-360.467	2904.8	1149.7	-378.789	3116.33	615.257	-408.099	3004.23	181.688	-351.794	3141.44	88.1104
656	0	-745.376	2967.84	991.47	-740.978	2926.47	1151.69	-681.333	2908.8	572.411	-626.208	2850.53	127.194	-633.82	3007.77	68.948	-354.239	2975.99	997.112	-360.507	2914.67	1149.17	-378.321	3123.23	613.151	-407.432	3036.62	173.024	-350.153	3177.99	87.0657
657	0	-745.537	2976.01	990.624	-741.499	2935.29	1150.53	-681.605	2912.22	572.268	-626.166	2850.73	127.301	-633.89	3007.97	68.7749	-354.002	2984.6	996.397	-360.413	2924.56	1148.31	-377.828	3129.44	610.396	-406.631	3069.04	164.031	-348.789	3214.19	86.3824
658	0	-745.857	2984.17	989.787	-741.916	2944.02	1149.37	-681.855	2915.72	572.119	-626.136	2851.05	127.453	-633.91	3008.11	68.5876	-353.784	2993.41	995.441	-360.305	2934.5	1147.27	-377.248	3135.05	607.07	-405.816	3101.52	154.852	-346.159	3249.7	86.9457
659	0	-746.171	2992.26	988.97	-742.141	2952.71	1148.32	-682.032	2919.38	571.935	-626.114	2851.42	127.69	-634.218	3008.7	68.6305	-353.672	3002.26	994.284	-360.195	2944.71	1146.07	-376.519	3140.52	603.274	-405.082	3134.08	149.665	-345.248	3285.19	87.3874
660	0	-746.528	3000.45	988.156	-742.239	2961.51	1147.46	-682.231	2923.29	571.752	-626.08	2851.7	127.911	-634.223	3008.76	68.4243	-353.618	3011.14	993	-360.098	2954.98	1144.8	-375.715	3145.87	599.245	-404.71	3166.2	145.902	-345.339	3320.58	88.8266
