# Supplementary material for: A Brake-Based Overground Gait Rehabilitation Device for Altering Propulsion Impulse Symmetry
Source: Sensors (Basel). 2021 Oct 5;21(19):6617. doi: 10.3390/s21196617 (PMC8512803; doi:10.3390/s21196617)
Supplement: Supplementary file 1 [file sensors-21-06617-s001.zip › GPT animations/code and data/Trajectories/BD 29.csv]

Trajectories
100
		BDC013:LTroc			BDC013:LIliac			BDC013:LKnee			BDC013:LAnkle			BDC013:LToe			BDC013:RTroc			BDC013:RIliac			BDC013:RKnee			BDC013:RAnkle			BDC013:RToe
Frame	Sub Frame	X	Y	Z	X	Y	Z	X	Y	Z	X	Y	Z	X	Y	Z	X	Y	Z	X	Y	Z	X	Y	Z	X	Y	Z	X	Y	Z
		mm	mm	mm	mm	mm	mm	mm	mm	mm	mm	mm	mm	mm	mm	mm	mm	mm	mm	mm	mm	mm	mm	mm	mm	mm	mm	mm	mm	mm	mm
196	0	-720.019	-1644.76	940.662	-713.935	-1685.23	1096.07	-690.645	-1605.12	537.315	-653.637	-1930.43	252.808	-665.439	-1897.04	81.5908	-325.057	-1609.54	960.676	-330.749	-1640.96	1114.7	-360.073	-1598.99	535.675	-415.307	-1612.54	79.8909	-397.912	-1444.99	28.2448
197	0	-721.323	-1640.74	943.04	-712.136	-1677.44	1096.96	-689.504	-1585.53	540.728	-652.801	-1909.57	256.183	-667.348	-1872.08	86.7005	-324.549	-1600.86	961.035	-329.752	-1632.79	1114.83	-359.298	-1597.72	535.756	-415.248	-1612.69	79.9418	-397.821	-1445.09	28.2579
198	0	-721.402	-1633.37	945.261	-710.457	-1670.87	1097.99	-688.373	-1566.32	544.439	-651.94	-1888.15	258.204	-668.926	-1847.19	90.3028	-323.878	-1592.22	961.661	-329.782	-1640.61	1114.75	-358.848	-1596.58	535.823	-415.359	-1612.8	79.9468	-397.798	-1445.2	28.2777
199	0	-720.404	-1623.1	947.413	-708.752	-1664.03	1099.49	-687.203	-1547.74	548.226	-651.101	-1866.42	258.914	-671.171	-1822.33	93.0339	-322.896	-1583.77	962.648	-328.002	-1631.53	1114.99	-358.47	-1595.25	535.925	-415.439	-1612.99	80.0237	-397.728	-1445.3	28.2969
200	0	-718.435	-1610.32	949.516	-706.857	-1656.75	1101.39	-686.125	-1529.85	552.02	-650.26	-1844.27	258.437	-672.84	-1797.21	94.1538	-322.276	-1582.89	961.433	-327.21	-1622.97	1115.37	-358.225	-1594.05	535.983	-415.499	-1613.13	80.097	-397.624	-1445.38	28.2844
201	0	-716.094	-1597.2	951.963	-704.589	-1649.13	1103.63	-685.022	-1512.25	555.348	-649.39	-1821.8	256.812	-674.17	-1771.53	94.3009	-320.905	-1576.95	962.271	-326.963	-1615.72	1115.85	-357.95	-1592.77	536.153	-415.675	-1613.26	80.1803	-397.539	-1445.39	28.2378
202	0	-713.818	-1583.89	954.107	-702.386	-1641.32	1105.57	-682.028	-1489.34	556.225	-648.508	-1798.97	254.125	-674.56	-1745.01	92.9648	-319.598	-1570.82	962.806	-327.257	-1610.45	1116.43	-357.831	-1591.19	536.226	-415.86	-1613.35	80.301	-397.407	-1445.35	28.1404
203	0	-711.957	-1570.84	955.947	-700.598	-1633.77	1107.21	-680.846	-1473.68	559.157	-647.546	-1775.66	250.383	-675.498	-1717.44	91.5529	-318.707	-1564.96	963.037	-327.138	-1606.81	1116.99	-357.701	-1589.38	536.352	-416.046	-1613.34	80.417	-397.374	-1445.2	27.8973
204	0	-711.292	-1561.44	958.15	-700.311	-1629.17	1108.62	-679.552	-1458.46	561.818	-646.697	-1752.03	245.731	-676.22	-1688.7	89.5462	-319.316	-1562.05	963.045	-326.412	-1603.32	1117.35	-357.538	-1587.38	536.428	-415.745	-1614.07	81.1048	-397.223	-1445.04	27.6352
205	0	-710.409	-1551.19	959.929	-699.04	-1620.4	1109.61	-677.902	-1443.16	564.059	-645.881	-1727.92	240.03	-676.645	-1658.92	87.0014	-318.941	-1554.97	962.626	-324.727	-1601.08	1117.95	-357.492	-1585.14	536.462	-416.004	-1613.98	81.2202	-397.011	-1444.95	27.4355
206	0	-709.806	-1541.99	961.681	-697.908	-1611.61	1110.54	-675.914	-1428.11	566.169	-645.146	-1703.38	233.525	-676.593	-1627.97	83.8283	-318.705	-1547.86	962.156	-323.71	-1595.29	1117.52	-357.464	-1582.59	536.513	-416.217	-1613.8	81.327	-396.839	-1444.81	27.2396
207	0	-709.127	-1532.68	963.197	-697.338	-1602.76	1111.46	-673.784	-1413.66	568.193	-644.447	-1678.29	226.168	-676.384	-1596.26	80.4411	-317.566	-1543.5	961.585	-322.446	-1588.71	1116.87	-357.391	-1579.87	536.521	-416.426	-1613.62	81.4906	-396.534	-1444.65	27.0984
208	0	-708.401	-1522.86	964.169	-696.642	-1593.73	1112.17	-671.632	-1399.71	569.954	-643.775	-1652.64	218.058	-675.921	-1563.67	76.8141	-316.366	-1539.49	961.043	-321.254	-1582.42	1116.04	-357.341	-1577.08	536.5	-416.69	-1613.49	81.6345	-396.199	-1444.63	27.0371
209	0	-707.63	-1513.01	965.082	-695.9	-1584.68	1112.83	-669.272	-1385.94	571.556	-643.053	-1626.29	209.315	-674.89	-1530.06	72.7874	-315.876	-1533.76	959.937	-320.333	-1576.06	1115.21	-357.402	-1574.37	536.355	-416.96	-1613.44	81.7663	-395.951	-1444.62	26.9669
210	0	-706.427	-1502.23	965.726	-695.085	-1575.7	1113.49	-666.859	-1372.27	572.68	-642.238	-1599.28	200.079	-673.972	-1496.13	69.0025	-315.448	-1528.38	958.98	-319.595	-1569.88	1114.52	-357.56	-1571.73	536.117	-417.305	-1613.46	81.8489	-395.791	-1444.52	26.7528
211	0	-705.424	-1492.2	966.453	-694.075	-1566.93	1114.13	-664.184	-1358.71	573.462	-641.41	-1571.84	190.55	-673.003	-1461.76	65.2632	-314.773	-1523.64	958.525	-319.103	-1563.82	1114	-357.565	-1569.21	535.852	-417.525	-1613.47	81.8756	-395.494	-1444.58	26.6518
212	0	-704.94	-1483.95	967.354	-692.856	-1558.3	1114.72	-664.056	-1353.53	575.611	-640.319	-1543.78	180.882	-671.996	-1427.17	61.8561	-314.488	-1517.52	957.801	-318.637	-1557.68	1113.6	-357.485	-1566.68	535.728	-417.694	-1613.54	81.9195	-395.126	-1444.53	26.5121
213	0	-704.423	-1475.93	968.163	-691.793	-1550.11	1115.27	-662.629	-1343.43	575.918	-639.048	-1515.24	171.289	-671.19	-1392.48	58.8872	-314.239	-1511.39	957.281	-318.217	-1551.49	1113.31	-357.056	-1564.62	535.853	-417.866	-1613.61	81.9666	-394.739	-1444.51	26.4449
214	0	-704.252	-1469.04	968.873	-690.906	-1542.02	1115.66	-660.491	-1332.95	575.45	-637.607	-1486.27	161.985	-670.44	-1357.81	56.5526	-313.76	-1505.94	956.971	-317.695	-1545.06	1112.98	-357.123	-1562.06	535.642	-418.02	-1613.7	82.0744	-394.483	-1444.41	26.3823
215	0	-704.133	-1462.33	969.255	-690.263	-1533.95	1115.89	-658.945	-1323.88	574.708	-635.916	-1456.96	153.115	-669.44	-1323.27	55.1279	-312.225	-1503.48	957.268	-317.189	-1538.61	1112.44	-357.049	-1559.66	535.557	-418.172	-1613.75	82.1648	-394.357	-1444.23	26.1804
216	0	-703.559	-1454.42	969.124	-689.696	-1525.85	1115.86	-657.777	-1315.98	573.624	-634.194	-1427.55	144.854	-668.28	-1288.85	54.3315	-311.841	-1497.68	956.476	-316.62	-1532	1111.74	-356.895	-1557.18	535.468	-418.263	-1613.73	82.2408	-394.088	-1444.18	26.0608
217	0	-702.938	-1446.11	968.703	-689.067	-1517.68	1115.64	-656.667	-1308.84	571.929	-632.346	-1397.73	137.103	-666.69	-1254.6	53.9979	-311.372	-1491.53	955.604	-316.113	-1525.37	1110.99	-356.73	-1554.7	535.333	-418.381	-1613.61	82.332	-393.869	-1444.03	25.8711
218	0	-702.548	-1438.49	968.129	-688.422	-1509.59	1115.3	-655.109	-1301.84	569.733	-630.723	-1367.86	130.176	-664.647	-1220.72	53.811	-310.961	-1485.15	954.721	-315.654	-1518.68	1110.32	-356.555	-1552.12	535.166	-418.575	-1613.48	82.4307	-393.743	-1443.87	25.5972
219	0	-701.806	-1430.03	967.243	-687.758	-1501.62	1114.85	-654.301	-1295.86	567.532	-629.158	-1337.75	124.082	-661.984	-1187.18	53.775	-310.514	-1478.76	953.916	-315.278	-1511.94	1109.65	-356.477	-1549.31	534.95	-418.799	-1613.3	82.5882	-393.677	-1443.73	25.3124
220	0	-701.097	-1421.65	966.377	-687.063	-1493.58	1114.35	-653.751	-1290.4	565.131	-627.705	-1307.7	119.169	-658.2	-1153.83	53.832	-310.045	-1472.32	953.139	-314.826	-1504.97	1109.11	-356.369	-1546.25	534.788	-419.07	-1613.02	82.7671	-393.678	-1443.34	24.9643
221	0	-700.458	-1413.42	965.448	-686.469	-1485.45	1113.84	-653.499	-1285.41	562.363	-626.145	-1277.61	115.356	-653.657	-1120.95	53.8982	-309.607	-1465.9	952.289	-314.324	-1497.85	1108.37	-356.243	-1543.12	534.547	-419.322	-1612.69	82.965	-393.555	-1443.17	24.7624
222	0	-700.078	-1406.09	964.501	-685.853	-1477.15	1113.22	-652.762	-1280.27	559.522	-624.661	-1248.03	112.866	-648.055	-1088.82	54.1368	-309.115	-1459.33	951.384	-313.832	-1490.69	1107.6	-356.155	-1539.8	534.379	-419.536	-1612.35	83.1713	-393.566	-1442.93	24.5399
223	0	-699.842	-1399.23	963.47	-685.234	-1468.77	1112.38	-652.665	-1275.54	556.765	-623.076	-1219.13	111.668	-641.466	-1057.53	54.7511	-308.691	-1452.67	950.428	-313.394	-1483.38	1106.73	-356.101	-1536.42	534.217	-419.758	-1612.09	83.3917	-393.488	-1442.84	24.3671
224	0	-699.672	-1392.7	962.402	-684.747	-1460.41	1111.57	-652.373	-1270.74	554.01	-621.517	-1191.46	111.525	-634.255	-1027.78	55.9322	-308.185	-1445.97	949.438	-312.966	-1475.98	1105.76	-355.901	-1533.2	534.065	-419.987	-1611.83	83.5948	-393.463	-1442.74	24.1055
225	0	-699.182	-1385.22	961.101	-684.39	-1451.84	1110.57	-652.029	-1266.05	551.486	-620.159	-1165.76	112.099	-626.986	-999.762	57.6076	-307.812	-1439.01	948.487	-312.623	-1468.39	1104.88	-356.064	-1529.26	533.765	-420.189	-1611.51	83.9408	-393.273	-1442.78	24.0674
226	0	-698.68	-1377.19	959.659	-684.086	-1443.28	1109.57	-650.741	-1260.76	548.952	-619.042	-1142.33	113.012	-620.105	-973.932	60.0438	-307.436	-1431.92	947.59	-312.324	-1460.61	1103.91	-355.986	-1525.26	533.659	-420.386	-1611.18	84.3031	-393.342	-1442.51	23.841
227	0	-698.278	-1369.07	958.071	-683.983	-1434.83	1108.4	-649.885	-1255.81	546.835	-618.055	-1121.31	114.172	-613.995	-950.675	63.4412	-307.142	-1424.64	946.557	-312.216	-1452.71	1102.84	-355.858	-1521.13	533.53	-420.532	-1610.73	84.6389	-393.399	-1442.36	23.6715
228	0	-697.996	-1361.19	956.505	-683.884	-1426.44	1107.11	-648.645	-1249.87	544.604	-616.96	-1102.9	115.232	-608.852	-930.004	67.9367	-306.869	-1417.17	945.55	-312.089	-1444.78	1101.83	-354.699	-1518.63	533.956	-420.736	-1610.25	85.0659	-393.445	-1442.22	23.5887
229	0	-697.524	-1352.66	954.923	-683.792	-1418.24	1105.77	-647.955	-1243.3	542.869	-615.319	-1087.23	115.901	-604.905	-912.673	73.6307	-306.615	-1409.62	944.493	-312.08	-1437.22	1100.86	-354.763	-1513.58	533.583	-420.954	-1609.68	85.5683	-393.58	-1442.03	23.4682
230	0	-697.135	-1343.99	953.397	-683.653	-1410.07	1104.48	-646.631	-1234.95	541.3	-613.23	-1074.59	115.683	-602.246	-898.492	79.9645	-306.368	-1402.04	943.479	-311.974	-1429.06	1099.75	-354.783	-1508.04	533.088	-421.217	-1609.07	86.1593	-393.798	-1441.91	23.4442
231	0	-696.948	-1335.68	952.185	-683.592	-1401.84	1103.23	-645.923	-1225.93	540.453	-611.006	-1065.02	114.795	-600.606	-887.495	85.7833	-306.189	-1394.34	942.411	-311.945	-1421.22	1098.75	-354.901	-1502.21	532.536	-421.431	-1608.26	86.7702	-393.907	-1441.79	23.4174
232	0	-696.703	-1327.11	951.21	-683.584	-1393.65	1102.03	-644.382	-1215.39	539.811	-608.614	-1057.36	112.886	-599.983	-879.573	90.3036	-306.118	-1386.54	941.201	-311.877	-1412.6	1097.46	-354.983	-1496.05	531.899	-421.662	-1607.39	87.4666	-393.977	-1441.6	23.2718
233	0	-696.419	-1317.75	950.118	-683.565	-1385.32	1100.8	-643.569	-1204.83	539.68	-606.035	-1051.07	110.81	-599.845	-873.849	92.8773	-306.058	-1378.64	940.029	-311.794	-1404.52	1096.25	-355.121	-1489.9	531.315	-421.81	-1606.61	88.2501	-394.058	-1441.53	23.2513
234	0	-696.09	-1308.11	949.206	-683.625	-1377.04	1099.67	-642.263	-1193.74	539.415	-603.658	-1046.18	108.916	-599.832	-869.671	93.0794	-306.124	-1370.73	938.796	-311.817	-1396.52	1095.14	-355.396	-1483.53	530.692	-422.038	-1605.74	89.1272	-394.196	-1441.35	23.263
235	0	-696.144	-1299.23	948.416	-683.528	-1368.49	1098.58	-640.935	-1182.59	539.206	-601.449	-1042.56	107.357	-599.758	-866.654	90.724	-306.245	-1362.63	937.633	-311.898	-1388.06	1093.91	-355.728	-1477.27	530.187	-422.333	-1604.94	90.1609	-394.461	-1441.13	23.2215
236	0	-696.346	-1290.99	947.864	-683.518	-1359.87	1097.6	-640.253	-1172.07	539.14	-599.383	-1039.81	106.244	-599.29	-864.536	85.8806	-306.38	-1354.57	936.587	-311.96	-1379.91	1092.84	-356.091	-1471.1	529.758	-422.837	-1604.08	91.3232	-394.725	-1441	23.2489
237	0	-696.646	-1282.68	947.303	-683.478	-1350.96	1096.74	-638.918	-1161.08	538.74	-597.313	-1037.45	105.087	-598.426	-863.286	80.212	-306.546	-1346.42	935.523	-312.087	-1371.59	1091.73	-356.573	-1464.84	529.381	-423.209	-1603.09	92.6863	-395.051	-1440.65	23.0518
238	0	-696.648	-1273.23	946.73	-683.59	-1341.78	1095.99	-638.704	-1151.08	538.834	-595.279	-1035.49	103.823	-597.025	-862.383	74.9336	-306.78	-1338.21	934.55	-312.282	-1363.05	1090.65	-357.031	-1458.62	529.218	-423.443	-1602.05	94.2074	-395.079	-1440.73	23.1872
239	0	-696.524	-1263.11	946.263	-683.855	-1332.44	1095.45	-637.513	-1140.22	538.466	-593.069	-1033.46	102.301	-595.269	-861.25	70.9352	-307.211	-1329.94	933.627	-312.517	-1354.32	1089.61	-357.39	-1452.25	529.122	-423.577	-1600.88	95.812	-395.275	-1440.47	23.2185
240	0	-696.413	-1252.67	945.888	-684.267	-1322.74	1095.04	-637.298	-1130.09	538.725	-590.97	-1031.34	101.275	-593.253	-859.771	68.3983	-307.72	-1321.67	932.863	-312.829	-1345.83	1088.69	-357.803	-1445.53	529.093	-423.552	-1599.48	97.6087	-395.442	-1440.29	23.2329
241	0	-696.591	-1242.43	945.693	-684.637	-1313.13	1094.91	-636.234	-1119.22	538.772	-589.455	-1028.5	100.902	-590.904	-857.801	66.077	-308.484	-1313.15	932.074	-313.307	-1337.13	1087.83	-358.165	-1438.66	529.146	-423.534	-1597.9	99.5744	-395.653	-1439.7	23.2738
242	0	-696.692	-1231.73	945.736	-685.077	-1303.64	1095.08	-637.237	-1110.19	539.815	-588.623	-1024.92	100.603	-588.557	-855.529	62.672	-309.217	-1304.54	931.487	-313.864	-1328.33	1087.08	-358.582	-1431.34	529.21	-423.392	-1596.17	101.748	-396.017	-1438.82	22.8021
243	0	-697.155	-1221.7	946.241	-685.506	-1294.12	1095.52	-637.046	-1099.85	540.549	-588.412	-1022.15	100.23	-586.4	-853.429	59.004	-310.016	-1295.71	931.025	-314.391	-1319.25	1086.44	-359.007	-1423.47	529.329	-423.188	-1594.17	104.106	-396.226	-1438.47	22.6636
244	0	-697.793	-1211.96	946.953	-685.962	-1284.7	1096.07	-637.004	-1089.38	541.658	-588.235	-1019.68	100.154	-584.705	-851.865	56.2242	-310.757	-1286.53	930.579	-314.921	-1310.19	1085.85	-359.33	-1415.1	529.444	-422.87	-1591.87	106.637	-396.271	-1438.23	22.3187
245	0	-698.456	-1202.44	947.852	-686.364	-1275.25	1096.78	-636.981	-1078.45	542.734	-587.679	-1017.54	100	-583.504	-850.751	54.414	-311.571	-1277.14	930.333	-315.576	-1300.91	1085.32	-359.765	-1406.13	529.608	-422.5	-1589.32	109.471	-396.299	-1437.69	22.1612
246	0	-699.114	-1193.09	948.863	-686.863	-1265.85	1097.65	-637.297	-1067.91	543.938	-587.229	-1016.17	100.051	-583.249	-850.251	53.3316	-312.496	-1267.53	930.223	-316.263	-1291.5	1084.89	-360.143	-1396.73	529.887	-422.075	-1586.46	112.573	-396.294	-1437.08	21.9943
247	0	-699.834	-1183.68	949.968	-687.385	-1256.21	1098.59	-637.572	-1057.91	544.822	-586.972	-1015.42	100.143	-583.458	-849.816	52.3127	-313.539	-1257.56	930.081	-317.035	-1281.82	1084.47	-360.708	-1386.72	530.087	-421.592	-1583.48	115.993	-396.287	-1436.51	21.8367
248	0	-700.472	-1174.06	951.211	-687.86	-1246.85	1099.57	-637.951	-1048.71	545.254	-586.768	-1014.45	99.9634	-583.734	-849.485	51.4787	-314.608	-1247.33	929.928	-317.987	-1272.19	1084.08	-361.247	-1376.39	530.326	-420.91	-1580.18	119.567	-396.199	-1436.07	21.6317
249	0	-701.064	-1163.99	952.527	-688.366	-1237.28	1100.74	-638.349	-1040.8	545.404	-586.754	-1013.64	99.7167	-583.965	-848.955	50.3539	-315.579	-1236.89	929.901	-318.88	-1262.22	1083.59	-361.574	-1365.36	530.46	-420.111	-1576.55	123.302	-395.944	-1435.6	21.2826
250	0	-701.581	-1153.43	953.805	-689.086	-1227.49	1101.99	-638.688	-1033.96	545.269	-586.625	-1012.59	99.2811	-583.885	-848.376	49.1445	-316.553	-1226.21	929.989	-319.764	-1251.38	1083.23	-361.729	-1353.59	530.49	-419.094	-1572.47	127.352	-395.715	-1435.03	20.9917
251	0	-702.21	-1142.5	954.86	-689.912	-1217.4	1103.23	-638.915	-1027.54	544.63	-586.508	-1011.65	98.9056	-583.988	-847.823	47.8166	-317.533	-1215.33	930.144	-320.803	-1241.08	1083.07	-361.652	-1341.1	530.578	-417.941	-1567.85	131.704	-395.285	-1434.39	20.7756
252	0	-702.777	-1131.56	955.819	-690.799	-1207.35	1104.51	-639.092	-1021.63	543.873	-586.349	-1010.32	98.4327	-583.718	-847.056	46.2304	-318.519	-1204.38	930.57	-322.007	-1230.92	1083.14	-361.452	-1327.66	530.499	-416.61	-1562.65	136.442	-394.957	-1433.64	20.7984
253	0	-703.485	-1120.99	956.555	-691.707	-1197.28	1105.94	-639.215	-1016.18	543.079	-586.002	-1008.52	97.7544	-583.302	-846.087	43.9704	-319.584	-1193.52	931.141	-323.42	-1220.97	1083.41	-360.842	-1313.46	530.431	-415.119	-1556.86	141.54	-394.375	-1432.87	21.0499
254	0	-704.37	-1110.96	957.166	-692.712	-1187.05	1107.36	-639.204	-1010.99	542.088	-585.933	-1006.77	97.0643	-582.843	-845.246	41.6871	-320.675	-1182.71	931.861	-324.71	-1210.95	1083.92	-360.034	-1298.17	530.096	-413.597	-1550.47	147.02	-393.753	-1432.22	21.4108
255	0	-705.479	-1101.69	957.554	-693.755	-1176.83	1108.68	-639.161	-1006.21	540.972	-585.741	-1004.95	96.0979	-582.44	-844.823	40.5863	-321.821	-1171.99	932.554	-325.998	-1201.14	1084.55	-359.056	-1281.8	529.479	-411.889	-1543.38	152.891	-393.166	-1431.14	21.8197
256	0	-706.816	-1092.79	957.692	-694.831	-1166.89	1109.93	-639.267	-1001.48	539.934	-585.676	-1004.16	95.5219	-582.188	-844.423	40.3419	-322.84	-1161.26	933.304	-327.071	-1191.24	1085.24	-357.587	-1264.38	528.72	-409.927	-1535.13	159.161	-392.482	-1429.84	22.4976
257	0	-708.084	-1084.02	957.626	-695.946	-1157.02	1111.12	-639.522	-997.118	539.293	-585.84	-1004.21	95.2499	-582.062	-844.14	39.9167	-323.898	-1150.61	933.984	-328.034	-1181.26	1085.94	-355.928	-1245.93	527.849	-407.847	-1525.78	166.024	-391.875	-1428.04	23.5401
258	0	-709.418	-1075.78	957.835	-696.876	-1147.58	1112.29	-640.196	-992.751	539.15	-585.983	-1003.87	94.9298	-581.915	-843.876	39.5713	-324.933	-1140.02	934.674	-328.867	-1171.55	1086.54	-354	-1226.7	526.968	-405.647	-1515.1	173.402	-391.125	-1425.54	25.2823
259	0	-710.788	-1068.38	958.504	-697.669	-1138.58	1113.48	-641.331	-989.354	539.252	-586.32	-1003.39	94.5222	-581.853	-843.765	39.2328	-325.958	-1129.66	935.32	-329.693	-1162.34	1087.11	-352.295	-1206.67	525.991	-403.35	-1503.1	181.411	-390.87	-1421.95	27.2749
260	0	-711.941	-1061.03	959.539	-698.19	-1130.01	1114.72	-642.33	-986.837	538.804	-586.707	-1003.19	94.0586	-581.966	-843.774	39.0372	-326.825	-1119.26	935.733	-330.196	-1153.34	1087.42	-350.552	-1185.76	524.867	-400.617	-1489.49	189.535	-389.999	-1418.08	29.774
261	0	-712.803	-1053.29	960.79	-698.506	-1121.49	1116.05	-644.015	-985.425	538.421	-587.229	-1003.22	93.6383	-582.176	-843.743	38.7449	-327.563	-1108.8	936.191	-330.527	-1144.58	1087.68	-348.895	-1163.96	523.876	-397.449	-1474	197.671	-389.16	-1412.95	32.5633
262	0	-713.618	-1045.36	962.01	-698.908	-1113.08	1117.49	-645.16	-983.823	538.203	-587.884	-1003.46	93.2595	-582.496	-843.796	38.4957	-328.24	-1098.6	936.607	-330.629	-1135.94	1087.8	-347.298	-1141.65	523.137	-394.144	-1457.06	205.624	-388.233	-1407.01	35.7475
263	0	-714.34	-1037.25	963.134	-699.141	-1104.92	1118.89	-646.512	-983.01	538.301	-588.539	-1003.67	92.9399	-582.926	-844.14	38.3567	-328.922	-1088.79	937.084	-330.998	-1128.05	1088.01	-345.722	-1119.25	522.977	-390.709	-1439.1	212.738	-387.553	-1400.4	39.2245
264	0	-715.085	-1029.54	964.224	-699.46	-1097.08	1120.27	-648.119	-982.51	538.132	-589.118	-1004.02	92.6414	-583.056	-843.894	38.0159	-329.576	-1079.27	937.799	-331.464	-1120.58	1088.45	-344.3	-1096.74	523.521	-387.032	-1420.42	219.319	-387.122	-1393.19	42.4417
265	0	-715.883	-1022.52	965.244	-699.88	-1089.33	1121.62	-649.426	-982.246	538.078	-589.685	-1004.4	92.3732	-583.341	-843.99	37.875	-330.205	-1070.18	938.765	-331.91	-1113.25	1089.1	-343.236	-1074.74	524.813	-383.363	-1401.6	225.53	-386.693	-1384.66	45.686
266	0	-716.731	-1016.02	966.133	-700.682	-1081.32	1122.86	-650.104	-981.471	537.896	-590.031	-1004.65	92.1018	-583.598	-844.114	37.8106	-330.696	-1061.33	939.785	-332.04	-1105.65	1089.99	-342.208	-1053.02	526.518	-380.269	-1383.38	231.269	-385.274	-1371.75	50.7063
267	0	-717.441	-1009.59	966.772	-701.875	-1072.51	1123.91	-651.225	-981.636	538.05	-590.196	-1004.41	92.2031	-583.706	-844.169	37.6805	-330.98	-1052.35	940.748	-331.517	-1096.88	1090.92	-341.445	-1032.05	528.623	-377.636	-1364.73	237.491	-382.981	-1353.2	56.299
268	0	-718.007	-1002.77	966.951	-703.617	-1062.78	1124.53	-651.5	-981.194	538.084	-590.74	-1005.04	91.8668	-583.787	-844.271	37.6537	-330.939	-1042.84	941.459	-330.368	-1086.6	1091.71	-340.984	-1011.44	531.186	-375.382	-1345.18	242.827	-379.787	-1330.46	61.8373
269	0	-718.616	-995.766	966.625	-705.788	-1052.51	1124.58	-652.105	-980.96	538.591	-590.989	-1005.26	91.8293	-583.851	-844.307	37.6472	-330.751	-1033.05	942.066	-328.938	-1075.27	1092.5	-340.899	-991.339	534.328	-373.504	-1325.05	247.427	-376.273	-1304.82	66.8048
270	0	-719.235	-988.975	965.857	-707.976	-1042.32	1124.25	-652.505	-980.994	538.772	-591.19	-1005.51	91.8088	-583.935	-844.424	37.6668	-330.604	-1023.39	942.717	-328.019	-1064.24	1093.46	-341.277	-971.731	537.984	-372.011	-1304.18	250.955	-372.846	-1277.96	70.9443
271	0	-719.774	-981.945	965.02	-709.882	-1032.33	1123.96	-652.794	-981.501	539.173	-591.311	-1005.77	91.7868	-584.061	-844.513	37.7266	-330.431	-1014.13	943.682	-327.783	-1054.26	1094.82	-341.825	-952.616	541.984	-370.712	-1282.92	253.016	-369.238	-1250.7	74.0313
272	0	-720.221	-974.987	964.549	-711.387	-1022.85	1123.82	-653.683	-982.281	539.478	-591.597	-1006.2	91.9082	-584.114	-844.587	37.7193	-329.972	-1005.33	945.275	-328.428	-1045.31	1096.76	-342.343	-933.905	546.135	-369.518	-1261.34	253.823	-365.248	-1223.56	76.0771
273	0	-720.601	-968.58	964.45	-712.382	-1014.06	1124	-653.741	-982.407	539.603	-590.899	-1005.62	91.3909	-584.216	-844.666	37.7532	-329.368	-996.623	947.587	-329.426	-1036.26	1099.34	-342.792	-915.489	550.265	-368.239	-1239.11	253.309	-360.775	-1196.05	77.1431
274	0	-720.841	-962.123	964.443	-712.951	-1005.88	1124.51	-653.816	-982.466	539.706	-590.754	-1005.66	91.2209	-584.317	-844.749	37.7609	-330.104	-983.686	949.482	-330.673	-1027.46	1102.39	-343.183	-897.094	553.936	-367.106	-1216.47	251.737	-356.122	-1168.34	77.5574
275	0	-721.08	-955.737	964.309	-713.269	-998.264	1124.99	-654.19	-982.409	540.203	-590.888	-1005.96	91.2329	-584.455	-844.858	37.8027	-331.334	-970.225	951.49	-332.093	-1018.96	1105.52	-343.991	-879.546	557.385	-366.158	-1193.62	249.157	-351.749	-1139.78	77.2216
276	0	-721.29	-949.498	964.073	-713.631	-991.157	1125.27	-654.495	-982.355	540.512	-591.114	-1006.33	91.3032	-584.583	-844.845	37.7265	-331.941	-959.433	953.812	-332.231	-1007.63	1108.31	-345.094	-862.547	560.537	-365.432	-1170.31	245.452	-347.553	-1110.27	76.3266
277	0	-721.564	-943.471	963.69	-713.956	-984.2	1125.22	-654.754	-981.782	540.574	-591.271	-1006.48	91.3387	-584.694	-844.762	37.5258	-332.034	-950.407	956.266	-332.498	-997.355	1110.51	-346.378	-846.109	563.346	-364.651	-1146.44	240.799	-343.167	-1080.54	75.29
278	0	-721.804	-937.551	963.156	-714.426	-977.531	1124.95	-654.672	-980.552	540.647	-591.323	-1006.44	91.3469	-584.782	-844.64	37.2743	-332.01	-941.39	958.414	-333.169	-988.432	1112.4	-347.699	-830.33	566.1	-363.9	-1121.95	235.245	-339.283	-1049.12	73.8398
279	0	-721.962	-931.563	962.561	-714.86	-970.544	1124.53	-654.623	-979.156	540.813	-591.324	-1006.27	91.411	-584.829	-844.382	36.9625	-332.072	-931.57	960.128	-333.778	-979.763	1113.93	-349.106	-815.164	568.744	-363.097	-1096.98	228.787	-335.926	-1016.57	72.0179
280	0	-722.093	-925.684	961.9	-715.458	-963.752	1123.89	-654.402	-977.366	540.85	-591.203	-1006.02	91.4763	-584.742	-844.175	36.6533	-331.424	-923.708	962.237	-334.363	-970.762	1115.23	-350.343	-800.707	571.256	-362.324	-1071.48	221.544	-332.888	-983.128	70.0435
281	0	-722.206	-919.607	961.101	-716.057	-956.735	1123.11	-654.174	-975.325	541.054	-591.054	-1005.83	91.5809	-584.82	-844.034	36.4185	-331.48	-913.979	963.524	-334.497	-960.873	1116.42	-351.466	-787.068	573.575	-361.62	-1045.75	213.662	-330.244	-949.02	68.0018
282	0	-722.267	-913.456	960.304	-716.646	-949.869	1122.29	-653.745	-972.876	541.096	-590.948	-1005.67	91.706	-584.802	-843.852	36.1504	-331.579	-904.316	964.772	-335.022	-951.663	1117.48	-352.888	-774.138	575.61	-361.11	-1019.09	205.109	-328.23	-914.553	65.7938
283	0	-722.376	-907.264	959.475	-717.147	-942.764	1121.44	-653.369	-970.224	541.191	-590.863	-1005.6	91.9357	-584.771	-843.648	35.8599	-331.81	-894.462	965.868	-335.373	-942.273	1118.25	-354.165	-761.887	577.28	-360.821	-991.944	196.106	-326.701	-879.701	63.3531
284	0	-722.39	-901.024	958.752	-717.515	-935.684	1120.57	-652.907	-967.34	541.335	-590.664	-1005.35	92.1208	-584.746	-843.411	35.5632	-331.965	-884.8	966.789	-335.746	-933.205	1118.92	-355.011	-750.373	578.623	-360.605	-963.927	186.716	-325.321	-844.398	61.1023
285	0	-722.479	-894.689	958.084	-717.931	-928.801	1119.71	-652.391	-964.059	541.34	-590.393	-1005.02	92.2658	-584.755	-843.185	35.3342	-332.077	-875.098	967.56	-335.402	-922.635	1119.28	-355.783	-739.459	579.624	-360.566	-935.345	177.14	-324.274	-808.753	59.1479
286	0	-722.395	-888.112	957.363	-718.234	-921.913	1118.85	-652.097	-960.609	541.43	-590.275	-1004.71	92.458	-584.693	-842.573	34.9884	-332.231	-865.719	968.182	-335.925	-914.205	1119.5	-356.33	-729.143	580.184	-360.934	-906.112	167.574	-323.6	-772.843	57.4508
287	0	-722.392	-881.437	956.695	-718.531	-914.803	1118.02	-651.819	-957.064	541.467	-590.111	-1004.38	92.5995	-584.736	-842.447	34.7815	-332.56	-856.505	968.44	-336.387	-905.856	1119.67	-357.05	-719.626	580.198	-361.707	-876.473	158.114	-322.812	-737.591	56.2982
288	0	-722.457	-874.929	956.01	-718.682	-907.798	1117.14	-651.791	-953.456	541.492	-590.136	-1004.17	92.7581	-584.791	-842.341	34.5925	-333.156	-847.637	968.507	-336.638	-896.688	1119.69	-357.614	-710.902	579.589	-362.933	-846.463	149.033	-322.665	-702.445	55.0646
289	0	-722.508	-868.122	955.362	-718.801	-900.702	1116.38	-651.665	-949.658	541.459	-590.085	-1003.91	93.0609	-584.86	-842.192	34.4201	-333.538	-838.827	968.411	-336.857	-887.182	1119.64	-358.206	-702.609	578.435	-364.413	-816.092	140.627	-322.775	-667.549	54.0955
290	0	-722.69	-861.115	954.65	-718.807	-893.34	1115.68	-651.549	-945.815	541.469	-589.924	-1003.52	93.285	-584.914	-842.055	34.2579	-333.627	-829.963	968.134	-337.3	-878.098	1119.46	-358.577	-694.97	576.982	-366.108	-785.004	132.825	-323.307	-633.011	53.3729
291	0	-722.803	-853.742	953.826	-718.879	-885.808	1114.8	-651.446	-941.762	541.543	-589.78	-1003.12	93.6039	-585.002	-841.914	34.1533	-333.654	-821.04	967.626	-337.665	-868.704	1119.06	-358.748	-687.686	575.134	-368.001	-753.836	126.219	-323.93	-599.373	53.1196
292	0	-723.066	-846.198	952.946	-718.958	-877.938	1113.91	-651.438	-937.589	541.508	-589.647	-1002.69	93.9412	-585.084	-842.132	34.1301	-333.622	-812.141	966.886	-338.044	-859.27	1118.56	-358.538	-680.727	572.907	-370.194	-722.59	120.718	-325.369	-565.982	53.4093
293	0	-723.4	-838.595	951.988	-719.241	-869.742	1112.88	-651.551	-933.357	541.556	-589.441	-1002.26	94.2732	-585.066	-841.913	34.0382	-333.836	-803.22	965.724	-338.408	-849.891	1117.85	-358.182	-674.212	570.398	-372.814	-691.446	116.377	-328.134	-532.646	53.8315
294	0	-723.787	-830.755	950.951	-719.548	-861.254	1111.72	-651.305	-928.513	541.221	-589.09	-1001.76	94.69	-584.981	-841.69	33.9102	-333.784	-794.172	964.419	-338.701	-840.137	1117.06	-357.463	-667.77	567.724	-375.907	-660.771	113.326	-332.797	-498.833	54.9101
295	0	-724.298	-822.894	949.718	-719.853	-852.606	1110.53	-651.267	-923.732	540.935	-588.673	-1001.08	95.1159	-584.884	-841.439	33.8423	-333.847	-784.761	962.989	-338.856	-829.596	1115.79	-356.706	-661.444	564.732	-379.343	-631.056	111.426	-337.064	-466.938	57.514
296	0	-724.69	-814.552	948.452	-720.208	-843.799	1109.18	-651.211	-918.719	540.651	-588.195	-1000.34	95.6066	-584.789	-841.233	33.7706	-333.715	-775.356	961.488	-339.009	-818.987	1114.71	-356.226	-655.31	561.495	-382.486	-602.879	110.374	-341.999	-436.18	60.7783
297	0	-725.018	-806.263	947.17	-720.328	-834.896	1107.72	-651.024	-913.535	540.321	-587.683	-999.551	96.2011	-584.654	-841.096	33.6651	-333.72	-765.619	959.78	-339.211	-808.44	1113.26	-356.386	-648.792	557.985	-385.859	-575.747	109.481	-346.926	-406.794	64.9094
298	0	-725.278	-797.571	945.771	-720.474	-825.81	1106.21	-650.98	-908.398	539.908	-587.264	-998.9	96.7906	-584.545	-840.926	33.5737	-333.681	-755.878	958.057	-339.241	-797.682	1111.83	-356.973	-642.086	554.92	-388.739	-550.744	108.856	-352.1	-378.96	70.0246
299	0	-725.491	-788.649	944.276	-720.47	-816.498	1104.58	-650.873	-903.011	539.497	-586.851	-998.312	97.4409	-584.435	-840.603	33.5991	-333.39	-746.18	956.23	-339.254	-786.869	1110.25	-357.958	-634.741	551.866	-390.939	-527.821	108.565	-357.113	-352.985	76.4271
300	0	-725.528	-779.305	942.645	-720.346	-807.009	1102.86	-650.685	-897.148	538.952	-586.48	-997.636	98.1449	-584.253	-840.551	33.3602	-332.969	-736.176	954.37	-339.16	-776.055	1108.58	-359.196	-627.206	549.102	-393.087	-506.087	108.609	-361.924	-329.108	83.841
301	0	-725.552	-769.963	940.706	-720.325	-797.414	1101.07	-650.364	-891.097	538.484	-586.09	-996.881	98.9238	-584.09	-840.109	33.3167	-332.735	-725.457	952.584	-338.809	-764.934	1106.82	-360.409	-619.23	546.448	-395.252	-486.69	109.167	-366.357	-308.108	91.3342
302	0	-725.567	-760.255	938.981	-720.227	-787.593	1099.25	-650.296	-884.869	538.077	-585.895	-996.007	99.7506	-584.09	-840.165	33.0829	-332.517	-714.405	950.83	-338.676	-754.238	1105.16	-361.712	-610.58	544.156	-397.647	-469.695	109.642	-370.412	-290.261	97.13
303	0	-725.623	-750.732	937.328	-720.19	-777.685	1097.39	-650.214	-878.362	537.659	-585.873	-995.271	100.765	-584.014	-839.902	32.9117	-332.477	-703.286	949.178	-338.473	-743.586	1103.61	-363.134	-600.842	542.377	-400.565	-455.401	109.463	-373.603	-275.84	99.9039
304	0	-725.577	-740.677	935.725	-719.968	-767.379	1095.53	-650.205	-871.48	537.388	-585.991	-994.341	101.839	-583.923	-839.597	32.7437	-332.608	-692.002	947.714	-338.337	-732.826	1102.22	-364.629	-589.703	541.228	-403.668	-443.918	108.225	-376.204	-264.652	99.2445
305	0	-725.43	-730.857	934.14	-719.845	-757.015	1093.68	-650.231	-864.18	536.977	-586.253	-993.184	102.964	-583.833	-839.193	32.5211	-332.671	-680.762	946.498	-338.282	-722.299	1100.9	-366.163	-577.259	540.524	-406.927	-435.196	106.102	-378.531	-256.149	95.654
306	0	-725.103	-720.723	932.686	-719.673	-746.498	1091.85	-650.315	-856.34	536.429	-586.474	-991.863	104.359	-583.735	-838.723	32.3258	-332.521	-669.648	945.542	-338.321	-711.867	1099.85	-367.825	-564.005	540.137	-409.995	-428.828	104.49	-381.045	-250.197	90.567
307	0	-724.638	-710.497	931.382	-719.4	-735.534	1090.02	-650.353	-848.232	536.135	-586.892	-990.443	106.001	-583.632	-838.174	32.0999	-332.204	-658.505	944.763	-338.193	-701.232	1098.84	-369.551	-550.199	539.912	-412.872	-424.25	104.219	-384.071	-246.317	85.2776
308	0	-724.063	-700.195	930.125	-719.172	-724.349	1088.31	-650.406	-839.625	535.831	-587.52	-988.736	107.66	-583.438	-837.372	31.7673	-331.519	-647.529	944.181	-338.026	-690.525	1097.91	-371.533	-536.385	539.913	-416.243	-420.158	102.434	-387.577	-243.005	79.5354
309	0	-723.462	-689.183	929.066	-718.989	-712.771	1086.78	-650.404	-830.635	535.663	-588.205	-986.793	109.665	-583.495	-836.943	31.6425	-331.028	-636.093	943.802	-337.769	-679.618	1097.18	-373.57	-522.463	540.207	-419.617	-416.424	100.775	-391.739	-240.339	74.4516
310	0	-722.924	-677.78	928.08	-718.68	-700.835	1085.46	-650.477	-821.127	535.668	-588.999	-984.791	112.121	-583.495	-836.333	31.4444	-330.577	-624.096	943.678	-337.464	-668.447	1096.88	-375.809	-508.491	540.615	-422.356	-412.875	99.8953	-396.051	-236.965	70.2087
311	0	-722.426	-666.233	927.142	-718.362	-688.653	1084.37	-650.538	-810.951	535.743	-589.864	-982.248	114.846	-583.614	-835.54	31.1029	-330.292	-611.645	943.867	-337.169	-656.854	1096.92	-377.748	-494.978	541.208	-423.958	-407.625	99.0625	-399.97	-233.099	65.9108
312	0	-721.801	-653.993	926.557	-718.049	-676.561	1083.62	-650.497	-800.048	535.714	-590.837	-979.349	117.982	-583.945	-835.039	31.0135	-330.386	-597.088	944.536	-336.958	-645.128	1097.53	-379.224	-481.543	542.055	-424.156	-402.349	98.6297	-403.066	-228.827	60.8988
313	0	-721.401	-641.88	926.129	-717.724	-664.424	1082.93	-650.443	-787.998	535.911	-591.834	-975.927	121.409	-584.373	-834.435	30.8404	-330.692	-583.621	945.577	-336.918	-633.002	1098.52	-379.86	-468.386	543.315	-423.903	-397.407	98.3282	-405.888	-225.048	55.9779
314	0	-720.906	-629.78	925.822	-717.44	-652.434	1082.5	-650.579	-775.036	535.815	-592.864	-971.89	125.133	-584.853	-833.81	30.8225	-331.049	-570.107	946.88	-337.062	-620.678	1099.94	-380.183	-455.107	544.72	-423.813	-392.896	97.7843	-407.699	-222.187	52.0299
315	0	-720.312	-617.283	925.703	-717.121	-640.128	1082.13	-650.872	-760.825	535.569	-594.031	-967.336	129.424	-585.772	-833.258	31.0146	-331.409	-556.694	948.283	-337.143	-608.018	1101.77	-380.693	-441.815	545.757	-423.489	-389.871	97.5138	-408.657	-220.177	48.7115
316	0	-719.649	-604.837	925.717	-716.753	-627.39	1081.74	-651.315	-745.385	535.095	-595.314	-962.059	133.976	-586.444	-832.82	31.0574	-331.456	-543.642	949.827	-336.998	-595.098	1103.65	-381.199	-429.248	546.528	-423.246	-387.542	97.1594	-408.023	-219.301	45.7679
317	0	-718.876	-591.827	925.753	-716.401	-615.146	1081.63	-651.981	-728.56	534.356	-596.783	-956.036	138.998	-587.037	-831.911	31.0575	-331.235	-531.018	951.319	-336.694	-582.262	1105.68	-381.346	-417.966	546.962	-422.841	-385.83	96.7228	-407.29	-218.3	42.5191
318	0	-718.058	-578.561	925.869	-715.916	-602.914	1081.84	-653.068	-710.455	533.546	-598.53	-948.845	144.672	-587.691	-831.026	31.3225	-330.792	-518.679	952.809	-336.293	-569.578	1107.61	-381.092	-407.798	547.56	-422.648	-384.172	96.3699	-406.999	-217.249	40.9578
319	0	-717.214	-565.201	926.001	-715.543	-590.851	1082.24	-654.573	-690.902	532.485	-600.433	-940.412	150.889	-588.32	-829.623	31.5595	-330.357	-506.532	954.127	-335.641	-557.104	1109.42	-381.056	-398.399	547.619	-422.893	-383.19	96.1773	-407.197	-217.517	40.7066
320	0	-716.233	-551.822	926.342	-714.957	-578.756	1082.93	-656.567	-669.996	531.255	-602.635	-930.779	157.892	-588.788	-827.732	31.9833	-329.678	-494.784	955.504	-334.858	-544.969	1111.02	-380.793	-390.301	547.497	-423.408	-382.452	96.1171	-407.471	-217.23	40.1533
321	0	-715.234	-538.118	926.86	-714.323	-566.385	1083.78	-658.618	-647.617	529.953	-604.803	-919.542	165.484	-590.235	-825.137	32.4877	-328.392	-483.573	956.844	-333.968	-533.333	1112.4	-380.686	-383.081	547.062	-423.867	-381.615	96.0527	-407.742	-215.862	39.3695
322	0	-714.305	-524.314	927.581	-713.691	-554.04	1084.84	-660.723	-624.042	528.494	-607.206	-906.755	173.958	-591.814	-822.124	33.1733	-327.14	-472.826	957.797	-332.999	-522.218	1113.65	-380.491	-376.85	546.69	-424.277	-381.095	95.8352	-407.909	-215.636	39.1919
323	0	-713.298	-510.903	928.546	-713.041	-541.892	1086.02	-662.72	-599.63	527.129	-609.696	-892.007	183.044	-593.202	-817.901	34.4018	-326.424	-462.833	958.242	-332.056	-511.62	1114.51	-380.206	-370.999	546.291	-424.676	-380.739	95.6762	-407.962	-215.55	39.0338
324	0	-712.591	-497.676	929.712	-712.577	-530.186	1087.37	-664.695	-574.473	526.012	-612.352	-875.282	192.735	-594.24	-812.501	36.3722	-325.815	-453.419	958.544	-331.139	-501.466	1115.17	-379.941	-365.389	546.083	-424.932	-380.336	95.6102	-407.994	-215.41	38.9421
325	0	-711.778	-484.861	930.866	-712.035	-518.763	1088.69	-666.6	-548.679	525.091	-615.184	-856.342	202.233	-595.147	-806.622	38.686	-325.119	-444.364	958.812	-330.37	-491.771	1115.69	-378.945	-360.586	545.977	-425.037	-380.177	95.4619	-407.943	-215.426	38.863
326	0	-711.145	-472.295	931.955	-711.802	-508.012	1089.83	-668.142	-524.009	525.042	-617.918	-835.87	211.005	-595.733	-799.632	41.5262	-324.197	-435.622	959.309	-329.717	-482.324	1116.26	-378.315	-355.535	545.783	-425.018	-379.952	95.3132	-407.713	-215.395	38.8942
327	0	-710.606	-459.848	933.068	-711.682	-497.444	1090.83	-669.597	-498.375	525.281	-620.298	-814.685	218.478	-596.016	-791.716	44.6448	-323.341	-426.532	959.959	-329.167	-472.92	1116.93	-377.682	-350.489	545.593	-424.945	-379.704	95.271	-407.674	-215.356	38.7641
328	0	-710.382	-447.641	934.194	-711.594	-486.644	1091.76	-671.074	-472.798	526.241	-622.723	-792.7	225.18	-596.938	-780.907	50.0791	-322.302	-418.689	960.907	-328.793	-463.479	1117.61	-377.209	-345.533	545.375	-424.908	-379.462	95.1545	-407.658	-215.337	38.6797
329	0	-710.352	-435.644	935.459	-711.735	-476.235	1092.72	-672.414	-447.337	527.757	-625.276	-771.241	232.449	-600.276	-764.386	57.8501	-321.618	-409.363	961.943	-328.418	-453.796	1118.42	-376.831	-340.623	545.081	-424.758	-379.37	95.1605	-407.645	-215.417	38.522
330	0	-710.521	-423.965	936.984	-711.914	-466.629	1093.67	-673.309	-422.835	530.449	-627.516	-749.828	240.182	-603.108	-741.433	65.1927	-321.613	-399.15	962.899	-328.114	-444.059	1119.26	-376.857	-335.352	544.733	-424.574	-379.224	95.2468	-407.59	-215.417	38.5213
331	0	-710.858	-412.353	938.614	-711.844	-457.164	1094.69	-673.768	-397.946	532.947	-629.439	-727.456	247.17	-606.628	-714.339	72.4328	-321.584	-389.088	963.755	-327.856	-434.294	1120.07	-376.654	-331.073	544.388	-424.607	-379.117	95.1843	-407.608	-215.417	38.5192
332	0	-711.327	-401.044	940.462	-711.635	-447.553	1095.8	-674.119	-374.474	536.335	-631.112	-704.306	253.25	-610.591	-685.248	79.1273	-321.785	-379.242	964.504	-327.569	-424.794	1120.67	-376.546	-327.072	544.113	-424.784	-379.005	95.2145	-407.553	-215.448	38.5138
333	0	-711.872	-390.014	942.758	-711.097	-438.744	1097.17	-674.281	-351.352	540.281	-632.4	-680.032	257.895	-614.969	-655.335	84.7567	-322.052	-369.711	965.222	-327.656	-416.266	1121.11	-376.508	-323.638	543.831	-425.097	-378.932	95.2886	-407.621	-215.518	38.5727
334	0	-712.475	-379.581	945.329	-710.284	-430.643	1098.76	-674.598	-328.054	544.602	-633.377	-655.164	261.123	-620.024	-625.578	89.3073	-322.414	-360.453	965.931	-327.452	-408.324	1121.35	-376.084	-321.08	543.878	-425.288	-378.901	95.3426	-407.634	-215.553	38.6036
335	0	-712.915	-368.893	948.432	-709.382	-422.971	1100.82	-674.706	-306.15	549.622	-634.334	-629.744	263.161	-624.84	-595.645	92.4724	-322.908	-351.601	966.798	-327.75	-401.049	1121.93	-376.142	-318.237	543.747	-425.446	-378.822	95.4416	-407.589	-215.509	38.7627
336	0	-713.349	-358.814	951.857	-708.181	-414.834	1103.52	-675.009	-284.463	554.596	-635.155	-603.993	263.862	-630.098	-565.843	94.398	-323.451	-343.19	967.788	-328.212	-393.609	1122.9	-376.041	-315.555	543.74	-425.552	-378.837	95.5846	-407.591	-215.541	38.8004
337	0	-713.826	-349.173	955.356	-706.877	-406.877	1106.68	-675.294	-263.602	559.495	-638.572	-581.011	264.598	-635.782	-536.136	95.6343	-324.078	-335.257	969.013	-329.18	-386.554	1123.97	-376.458	-312.417	543.635	-426.007	-378.51	95.6274	-407.655	-215.697	38.6727
338	0	-714.142	-338.887	958.871	-705.686	-399.108	1109.6	-675.595	-243.444	564.148	-638.676	-554.369	262.6	-640.491	-504.852	95.4933	-324.715	-327.373	970.122	-330.648	-380.903	1125.34	-376.306	-309.741	543.629	-426.214	-378.313	95.7243	-407.658	-215.627	38.7704
339	0	-714.52	-328.695	962.231	-704.56	-390.804	1112.23	-675.909	-224.093	568.568	-638.783	-527.304	259.794	-645.419	-472.884	95.0211	-325.32	-319.74	971.211	-331.482	-374.627	1126.22	-376.233	-307.041	543.738	-426.39	-378.259	95.9048	-407.674	-215.576	38.7407
340	0	-714.482	-316.015	965.408	-703.952	-382.556	1114.47	-676.18	-208.367	572.639	-639.059	-499.958	255.956	-650.121	-439.576	93.9885	-325.88	-312.271	971.87	-332.355	-368.349	1126.87	-375.905	-304.862	543.715	-426.541	-378.243	96.0276	-407.724	-215.676	38.5831
341	0	-714.74	-303.893	968	-703.343	-373.451	1116.41	-676.359	-190.446	576.343	-639.473	-472.611	251.156	-654.384	-405.587	92.5072	-326.517	-304.718	972.186	-332.785	-361.436	1127.1	-375.768	-302.478	543.747	-426.692	-378.142	96.1612	-407.873	-215.516	38.2807
342	0	-715.216	-293.525	970.481	-703.156	-364.821	1118.22	-675.834	-173.184	579.671	-639.822	-444.722	245.349	-658.169	-370.787	90.6345	-326.998	-296.719	971.973	-332.929	-354.098	1126.87	-375.809	-299.942	543.668	-426.815	-378.037	96.2586	-407.741	-215.511	38.1286
343	0	-715.822	-283.786	972.699	-703.242	-356.439	1119.72	-676.039	-156.778	583.051	-640.241	-416.189	238.39	-662.556	-339.204	88.2503	-327.358	-288.844	971.194	-332.546	-345.262	1126.25	-375.349	-297.969	543.615	-426.898	-377.94	96.4391	-407.391	-215.577	38.185
344	0	-716.671	-274.65	974.646	-703.421	-347.636	1121.07	-675.896	-141.249	586.108	-640.771	-387.271	230.503	-664.95	-303.411	84.9455	-327.825	-280.62	970.149	-332.227	-336.582	1125.34	-375.33	-295.819	543.558	-427	-377.842	96.6307	-407.305	-215.549	38.1565
345	0	-717.417	-265.235	976.021	-703.454	-338.432	1122.29	-675.98	-126.676	588.788	-641.059	-356.708	222.085	-667.284	-266.485	81.4022	-328.326	-272.569	968.978	-331.765	-327.29	1124.24	-375.505	-293.788	543.282	-427.257	-377.826	96.7757	-407.236	-215.553	38.0462
346	0	-718.125	-255.583	977.344	-703.436	-328.672	1123.33	-676.287	-113.167	590.948	-641.912	-325.557	212.317	-669.305	-228.907	77.6641	-328.953	-264.83	967.702	-331.607	-318.147	1123.21	-375.593	-291.822	542.867	-427.425	-377.93	96.8381	-407.212	-215.591	37.9781
347	0	-718.907	-245.485	978.459	-703.343	-319.105	1124.21	-676.965	-100.37	592.956	-642.677	-295.082	202.57	-671.08	-190.653	74.0312	-329.557	-256.765	966.53	-331.194	-308.433	1122.05	-375.584	-289.846	542.459	-427.538	-377.964	96.8565	-406.908	-215.603	37.895
348	0	-719.603	-236.109	979.6	-703.275	-309.903	1125.1	-676.979	-88.7027	594.289	-643.596	-267.126	193.295	-672.629	-151.905	70.789	-330.152	-248.791	965.586	-331.744	-299.948	1121.49	-375.653	-287.633	542.011	-427.594	-378.017	96.8784	-406.941	-215.63	37.85
349	0	-720.334	-227.071	980.422	-703.301	-300.914	1125.83	-676.696	-77.9864	594.74	-644.086	-235.262	183.367	-674.143	-112.936	68.2753	-330.743	-240.859	964.727	-332.175	-291.4	1120.77	-375.538	-285.407	541.634	-427.659	-378.022	96.8557	-406.814	-215.668	37.7088
350	0	-721.133	-218.22	981.064	-703.388	-291.964	1126.23	-677.094	-67.9429	594.566	-644.535	-202.859	173.687	-675.365	-73.9661	66.4216	-331.297	-232.794	963.854	-332.584	-282.636	1120.13	-375.222	-283.242	541.424	-427.635	-378.096	96.92	-406.616	-215.633	37.5852
351	0	-721.852	-209.334	981.32	-703.494	-282.891	1126.4	-678.055	-57.4466	593.409	-644.938	-170.334	164.591	-676.578	-35.3414	65.5519	-331.91	-225.018	963.082	-333.11	-274.248	1119.33	-374.961	-280.835	541.272	-427.635	-378.088	97.0181	-406.34	-215.581	37.4817
352	0	-722.729	-200.057	981.181	-703.774	-273.543	1126.25	-678.774	-52.3801	591.549	-645.444	-137.557	155.896	-677.422	2.94983	65.558	-332.437	-217.414	962.136	-333.586	-265.771	1118.39	-374.676	-278.397	541.069	-427.652	-378.078	97.2061	-406.249	-215.528	37.3161
353	0	-723.17	-190.959	980.539	-704.172	-264.246	1125.92	-679.295	-42.7603	588.71	-646.013	-104.889	148.107	-677.336	40.6556	66.1595	-332.962	-209.526	961.049	-333.797	-256.7	1117.33	-374.444	-275.835	540.743	-427.683	-378.009	97.3979	-406.174	-215.285	36.9474
354	0	-723.932	-182.509	979.543	-704.583	-255.409	1125.3	-680.314	-35.7496	585.602	-646.667	-72.3718	141.181	-676.466	77.8713	67.2444	-333.348	-201.383	959.677	-333.903	-247.469	1116.26	-374.222	-272.934	540.298	-427.672	-377.881	97.6049	-406.108	-215.093	36.6851
355	0	-724.74	-174.351	978.262	-704.823	-246.389	1124.56	-681.569	-29.0365	581.966	-647.531	-39.9356	135.329	-674.367	114.316	68.441	-333.656	-192.959	958.136	-334.581	-238.709	1114.8	-374.072	-269.651	539.787	-427.646	-377.583	97.7721	-405.975	-214.923	36.3756
356	0	-725.492	-165.965	976.854	-705.08	-237.222	1123.7	-682.728	-22.6253	578.604	-648.617	-7.88648	130.85	-671.081	149.919	69.5537	-334.019	-184.78	956.689	-334.743	-229.33	1113.52	-374.136	-265.992	539.271	-427.717	-377.235	98.0464	-405.662	-215.652	36.4401
357	0	-726.09	-157.142	975.3	-705.333	-227.556	1122.83	-683.661	-16.3549	575.165	-649.978	23.1558	127.807	-666.721	184.078	70.4058	-334.474	-176.66	955.328	-335.141	-219.929	1112.2	-374.185	-262.132	538.759	-427.846	-377.01	98.3997	-405.628	-215.653	36.2615
358	0	-726.714	-148.282	973.799	-705.561	-217.729	1121.93	-684.355	-10.4786	572.001	-651.351	52.5739	125.971	-661.327	215.626	70.2215	-334.91	-168.539	953.932	-335.684	-211.101	1110.78	-374.383	-257.938	538.219	-427.947	-376.546	98.7707	-405.637	-215.463	36.0997
359	0	-727.383	-138.779	972.254	-705.991	-207.834	1120.9	-684.741	-5.08897	569.126	-652.845	79.6247	124.904	-656.604	245.097	70.5487	-335.307	-159.99	952.521	-336.199	-202.179	1109.25	-374.689	-253.484	537.721	-427.975	-376.062	99.2057	-405.462	-215.518	36.0272
360	0	-728.096	-129.842	971.028	-706.413	-197.98	1119.8	-685.078	-0.00125975	565.765	-654.135	103.601	124.348	-652.4	271.255	71.5321	-335.74	-151.066	950.971	-336.619	-192.626	1107.64	-375.062	-248.89	537.262	-428.151	-375.64	99.8242	-405.052	-215.618	35.9687
361	0	-728.904	-120.887	969.638	-707.032	-187.927	1118.62	-685.466	5.04548	562.296	-655.135	127.427	123.554	-649.459	293.797	73.1747	-336.221	-142.195	949.349	-336.987	-183.056	1106	-375.821	-243.884	536.751	-428.334	-375.106	100.452	-405.003	-215.634	35.8058
362	0	-729.661	-111.488	968.148	-707.633	-177.918	1117.28	-685.655	10.5145	559.146	-655.631	145.112	122.932	-647.593	312.554	75.3329	-336.812	-133.233	947.718	-337.502	-173.572	1104.23	-376.593	-238.718	536.332	-428.654	-374.515	101.284	-405.052	-215.487	35.6657
363	0	-730.174	-101.152	966.693	-708.201	-167.779	1115.99	-685.784	17.2959	556.715	-655.573	158.503	122.433	-647.074	327.455	77.8404	-337.405	-123.832	946.073	-338.121	-163.967	1102.43	-377.534	-232.999	535.803	-428.946	-373.48	102.087	-405.112	-215.251	35.5328
364	0	-730.426	-90.239	965.27	-708.775	-157.62	1114.77	-685.665	25.6675	555.008	-654.84	168.762	120.93	-648.543	338.895	80.9501	-338.075	-114.63	944.477	-338.602	-153.978	1100.69	-378.592	-226.919	535.298	-429.375	-373.078	103.247	-405.185	-215.159	35.364
365	0	-730.721	-79.1975	964.03	-709.344	-147.552	1113.58	-685.612	35.4907	553.699	-653.603	175.256	118.75	-649.82	349.784	83.2045	-338.714	-105.621	942.92	-339.285	-144.4	1099.08	-379.745	-220.323	534.557	-429.976	-372.279	104.481	-405.355	-215.052	35.2332
366	0	-731.106	-68.5731	963.109	-710.043	-137.508	1112.42	-685.474	46.3567	552.719	-652.14	178.921	115.927	-652.147	354.298	84.0673	-339.41	-96.6973	941.422	-340.092	-135.214	1097.63	-380.891	-213.186	533.734	-430.61	-371.126	105.778	-405.378	-214.737	35.2349
367	0	-731.661	-57.9361	962.253	-710.816	-127.297	1111.41	-685.228	58.0591	551.966	-650.548	176.878	114.927	-654.892	354.431	82.8828	-340.067	-87.733	940.085	-340.873	-126.084	1096.38	-382.093	-205.78	533.078	-431.156	-369.833	107.395	-405.467	-214.752	34.9602
368	0	-732.31	-47.1365	961.463	-711.705	-116.493	1110.5	-685.143	70.0852	551.505	-648.376	176.942	113.65	-657.481	353.497	79.1625	-340.948	-78.6144	938.941	-341.65	-116.448	1095.18	-383.487	-197.987	532.475	-431.45	-368.332	109.34	-405.552	-214.388	34.7684
369	0	-732.985	-36.3091	960.953	-712.723	-105.59	1110	-685.082	81.9872	551.35	-645.986	177.191	111.743	-658.714	351.681	74.5093	-341.955	-69.4945	937.934	-342.429	-106.59	1094.05	-384.823	-189.764	531.944	-431.621	-366.592	111.471	-405.527	-213.957	34.6037
370	0	-733.598	-25.1144	960.638	-713.753	-94.5258	1109.6	-684.82	93.2645	551.171	-644.538	178.068	110.992	-660.185	349.19	67.8004	-342.952	-60.45	937.178	-343.391	-96.7789	1093.3	-386.104	-181.368	531.685	-431.681	-364.765	113.993	-405.473	-213.523	34.306
371	0	-734.254	-13.7553	960.775	-714.659	-83.1995	1109.6	-685.056	103.898	551.071	-643.613	178.826	109.951	-661.227	343.639	61.4847	-343.935	-51.0394	936.634	-344.468	-87.1507	1092.7	-387.382	-172.429	531.498	-431.646	-362.722	116.83	-405.293	-213.069	34.0488
372	0	-734.904	-1.92669	961.222	-715.516	-71.6525	1109.87	-685.501	114.149	551.126	-642.813	179.228	109.179	-661.172	343.676	58.9558	-345.031	-41.5992	936.421	-345.566	-77.3229	1092.31	-388.636	-163.137	531.627	-431.575	-360.354	119.954	-405.077	-212.739	33.781
373	0	-735.652	9.93903	962.045	-716.247	-60.2242	1110.62	-686.159	124.454	551.474	-642.534	181.45	109.173	-660.613	344.535	59.1217	-346.124	-31.6763	936.465	-346.759	-67.7209	1092.2	-389.925	-152.934	531.784	-431.374	-357.463	123.515	-404.796	-212.188	33.6186
374	0	-736.299	21.7221	963.27	-716.921	-49.1647	1111.88	-686.844	134.822	552.372	-642.36	183.938	109.214	-659.534	345.165	58.2765	-347.338	-21.6057	936.737	-347.931	-57.8006	1092.17	-391.217	-142.136	532.153	-431.15	-354.254	127.459	-404.642	-211.569	33.5419
375	0	-736.979	33.1643	964.914	-717.669	-38.2875	1113.4	-687.515	145.051	553.377	-642.163	185.092	109.15	-658.93	345.954	56.6043	-348.597	-11.1763	937.038	-349.082	-47.719	1092.23	-392.463	-130.34	532.347	-430.882	-350.466	131.834	-404.39	-211.127	33.5261
376	0	-737.809	44.4153	966.678	-718.524	-27.1508	1114.98	-688.16	154.607	554.06	-642.333	186.586	108.999	-658.959	346.52	55.3192	-349.841	-0.71241	937.481	-350.206	-37.522	1092.47	-393.615	-117.362	532.448	-430.67	-346.121	136.57	-404.17	-210.702	33.5345
377	0	-738.832	55.7338	968.263	-719.627	-15.9496	1116.75	-688.914	163.783	554.727	-642.881	188.04	108.634	-659.092	347.041	53.9463	-351.212	9.98425	937.966	-351.312	-26.8645	1092.84	-394.771	-103.427	532.511	-430.541	-341.151	141.816	-403.969	-210.319	33.7122
378	0	-740.06	66.5635	969.755	-720.769	-4.85655	1118.52	-689.616	171.248	554.617	-643.147	189.129	108.084	-658.9	347.645	52.2547	-352.577	21.2536	938.503	-352.578	-16.0902	1093.3	-395.824	-88.6428	532.48	-430.455	-335.359	147.564	-403.816	-209.859	34.1109
379	0	-741.259	77.2913	971.071	-721.993	5.92537	1120.41	-690.357	177.468	554.157	-643.602	190.398	107.392	-658.523	348.309	50.9673	-354.099	32.5757	939.173	-354.045	-5.61662	1093.8	-396.438	-72.395	532.345	-430.371	-328.794	153.889	-403.715	-209.442	34.8359
380	0	-742.368	87.99	972.218	-723.263	16.9322	1122.38	-690.768	182.353	553.266	-643.824	191.294	106.783	-658.253	348.529	50.6086	-355.714	43.7093	940.019	-355.713	4.7168	1094.38	-396.936	-54.9623	532.071	-430.356	-321.269	160.693	-403.663	-208.735	35.7286
381	0	-743.546	98.3103	973.109	-724.442	27.9605	1124.3	-691.552	186.549	552.276	-643.887	191.474	106.225	-658.212	348.763	50.2418	-357.396	54.4325	940.797	-357.46	14.8031	1095.12	-397.063	-36.6479	531.8	-430.201	-312.997	168.083	-404.096	-205.941	35.9601
382	0	-745.117	108.019	973.893	-725.803	38.6943	1126.13	-690.851	189.616	551.438	-643.935	191.503	105.673	-658.105	348.91	49.9816	-359.094	65.4334	941.732	-359.129	24.434	1095.77	-396.743	-17.2367	531.367	-429.89	-303.623	176.044	-403.976	-205.965	37.7481
383	0	-746.55	117.289	974.612	-727.085	48.9266	1127.74	-691.73	192.422	551.376	-644.041	191.608	105.148	-658.158	349.023	49.716	-360.652	76.3296	942.561	-360.547	33.6788	1096.59	-396.32	3.0759	531.057	-429.289	-293.23	184.787	-404.13	-204.029	39.3063
384	0	-748.17	125.664	975.296	-728.109	58.8671	1129.28	-692.745	194.661	551.174	-644.185	191.485	104.871	-658.289	349.066	49.4971	-362.056	87.1081	943.633	-361.845	42.7099	1097.57	-395.962	24.0994	530.659	-428.431	-281.21	193.774	-403.821	-201.621	41.5638
385	0	-749.635	133.824	976.162	-729.063	68.7409	1130.65	-693.932	196.158	551.152	-644.536	191.206	104.652	-658.614	349.154	49.1983	-363.299	97.4542	944.68	-362.924	51.55	1098.37	-395.503	45.9102	530.423	-427.473	-267.155	203.039	-403.829	-197.347	44.3886
386	0	-750.92	141.739	977.274	-729.87	78.4453	1132.14	-695.383	197.241	551.041	-645.121	190.93	104.329	-658.934	349.229	48.8645	-364.524	107.343	945.611	-363.86	60.3068	1099	-394.767	68.0852	530.358	-426.204	-251.123	212.667	-403.793	-191.933	48.0559
387	0	-752.063	149.272	978.544	-730.808	87.3914	1133.62	-697.515	198.298	550.996	-645.505	190.682	103.909	-659.342	349.315	48.5266	-365.592	116.795	946.432	-364.735	68.8733	1099.61	-393.799	90.48	530.545	-424.802	-233.38	221.583	-403.797	-184.911	52.3834
388	0	-753.079	157.005	979.739	-731.673	96.0441	1135.02	-698.876	199.547	551.074	-645.936	190.523	103.528	-659.687	349.303	48.1962	-366.535	126.159	947.43	-365.502	77.175	1100.31	-392.705	112.218	531.526	-423.329	-214.317	229.51	-404.208	-176.897	56.7287
389	0	-754.14	164.526	980.671	-732.682	104.483	1136.21	-700.058	200.955	551.17	-646.581	190.43	103.151	-660.051	349.37	47.961	-367.369	135.179	948.563	-366.301	85.2473	1101.26	-391.932	133.903	533.097	-421.67	-194.623	236.354	-404.637	-167.904	60.8625
390	0	-755.289	172.121	981.252	-733.964	113.09	1137.28	-701.03	202.297	551.184	-646.897	190.191	102.963	-660.364	349.349	47.7777	-368.155	144.049	949.907	-367.048	93.087	1102.32	-391.147	155.235	535.438	-420.31	-174.756	242.469	-405.199	-155.958	65.1378
391	0	-756.42	179.809	981.565	-735.839	122.186	1138.12	-701.825	203.453	551.174	-647.654	189.969	103.027	-660.516	349.362	47.6384	-368.776	152.92	951.07	-367.414	101.612	1103.24	-390.28	176.436	538.131	-419.329	-155.584	248.293	-405.6	-139.112	70.634
392	0	-757.565	187.401	981.496	-738.255	131.814	1138.52	-701.554	204.07	551.291	-648.195	189.673	102.895	-660.651	349.421	47.5307	-369.293	162.077	952.014	-367.165	111.857	1104.09	-389.716	197.022	541.007	-418.818	-135.999	254.237	-405.53	-117.521	75.8872
393	0	-758.577	194.863	981.074	-740.947	142.376	1138.44	-701.675	204.522	551.456	-647.853	189.602	102.891	-660.678	349.468	47.3415	-369.684	171.835	952.684	-366.64	123.387	1104.8	-389.284	217.221	544.252	-418.577	-115.937	258.929	-404.779	-92.6804	80.6589
394	0	-759.645	202.531	980.383	-743.725	153.453	1138.11	-701.726	204.651	551.676	-647.311	189.59	102.769	-660.692	349.454	47.2293	-369.993	182.048	953.206	-366.171	135.079	1105.59	-388.928	236.911	547.873	-418.873	-95.0007	262.364	-403.951	-66.2576	84.7133
395	0	-760.499	210.223	979.587	-746.352	164.399	1137.57	-701.769	204.581	551.907	-647.222	189.442	102.733	-660.808	349.472	47.1833	-370.301	192.213	953.86	-366.041	146.579	1106.72	-388.8	256.04	551.921	-419.222	-73.54	264.34	-402.764	-39.2741	87.7517
396	0	-761.261	217.823	978.844	-748.622	174.753	1137.18	-701.819	204.644	552.169	-647.258	189.265	102.778	-660.843	349.473	47.0698	-370.545	201.681	955.175	-366.301	158.008	1108.36	-388.811	274.855	556.16	-419.834	-51.7746	264.88	-401.266	-12.3308	89.6055
397	0	-761.946	225.051	978.428	-750.312	184.307	1137.13	-701.898	204.905	552.428	-647.297	189.18	102.775	-660.853	349.48	46.9467	-370.937	211.802	957.021	-367.264	168.671	1110.85	-388.874	293.245	560.333	-420.297	-29.2432	263.929	-399.298	14.0001	90.3762
398	0	-762.543	232.252	978.177	-751.523	193.297	1137.37	-701.948	205.415	552.721	-647.354	189.079	102.86	-660.862	349.481	46.8445	-371.342	222.235	959.563	-368.746	178.875	1113.8	-389.022	311.356	564.343	-420.527	-6.21576	261.846	-397.479	41.8959	90.0158
399	0	-763.308	240.32	977.684	-752.402	201.513	1137.69	-702.051	206.126	552.998	-647.361	188.904	102.984	-661.064	349.489	46.7446	-371.91	232.691	962.243	-370.499	188.188	1116.85	-389.312	328.884	568.082	-420.784	17.6742	258.667	-395.839	70.7233	88.8352
400	0	-763.579	246.613	977.661	-753.056	209.12	1137.92	-702.09	207.059	553.234	-647.38	188.804	102.999	-661.168	349.549	46.6234	-372.442	242.441	964.999	-372.206	197.084	1119.69	-389.565	346.233	571.357	-420.879	41.9315	254.425	-394.088	101.011	87.3128
401	0	-764.209	252.248	977.233	-753.637	216.83	1137.92	-702.048	208.428	553.435	-647.476	188.894	102.981	-661.244	349.659	46.4275	-373.009	251.996	967.637	-373.675	205.95	1122.14	-390.385	362.334	574.767	-421.016	66.31	249.657	-392.522	132.583	85.586
402	0	-765.188	254.5	976.604	-754.381	223.665	1137.69	-701.906	210.115	553.622	-647.472	188.988	103.064	-661.377	349.787	46.199	-373.42	262.396	970.281	-375.001	214.767	1124.16	-390.718	378.471	577.678	-421.096	91.4591	243.627	-391.046	165.571	83.5266
403	0	-765.517	260.631	975.959	-755.272	230.262	1137.23	-701.633	212.051	553.741	-647.395	189.173	103.221	-661.484	349.998	45.8994	-374.291	272.423	971.848	-376.043	224.068	1125.79	-391.751	393.146	580.415	-421.187	117.888	236.506	-389.642	199.274	81.4576
404	0	-765.821	266.925	975.278	-756.371	237.206	1136.54	-701.269	214.368	554.01	-647.253	189.451	103.453	-661.492	350.266	45.5883	-374.737	282.224	973.598	-376.865	233.276	1127.33	-392.842	407.122	582.944	-421.129	143.666	229.004	-388.413	233.693	79.0213
405	0	-766.147	273.287	974.559	-757.342	244.762	1135.8	-700.734	217.08	554.183	-646.92	189.801	103.675	-661.53	350.58	45.2647	-375.024	292.246	975.003	-377.597	243.075	1128.71	-393.818	420.675	585.318	-420.914	171.324	220.526	-387.048	268.238	76.4153
406	0	-766.268	279.762	973.782	-758.123	252.438	1135.05	-700.177	220.142	554.393	-646.496	190.205	104.051	-661.514	350.845	44.9059	-375.417	301.741	976.586	-378.357	253.018	1130	-394.821	433.715	587.449	-420.892	198.931	211.734	-385.891	303.345	73.6144
407	0	-766.432	286.418	973.013	-758.72	260.258	1134.27	-699.571	223.553	554.519	-646.085	190.581	104.248	-661.503	351.162	44.5716	-375.709	311.943	977.521	-379.099	263.51	1131.07	-395.831	445.924	589.218	-421.062	227.138	202.598	-384.824	338.435	70.6617
408	0	-766.597	293.239	972.223	-759.255	268.045	1133.44	-699.037	227.25	554.622	-645.713	190.97	104.516	-661.504	351.385	44.3222	-376.15	322.542	978.965	-379.732	273.244	1131.78	-396.782	457.603	590.592	-421.319	256.139	193.241	-383.825	373.859	67.8955
409	0	-766.576	300.21	971.581	-759.796	275.437	1132.52	-698.604	231.292	554.781	-645.406	191.407	104.882	-661.497	351.607	44.1141	-376.288	332.954	979.907	-380.147	283.398	1132.24	-397.745	468.598	591.595	-421.653	285.758	183.734	-382.59	409.729	65.5491
410	0	-766.536	307.399	970.926	-760.23	283.035	1131.56	-698.257	235.495	554.942	-645.158	191.877	105.164	-661.674	352.044	43.9932	-376.462	342.651	980.568	-380.37	293.341	1132.49	-398.702	478.897	592.054	-422.392	315.89	174.464	-381.306	445.73	63.7923
411	0	-766.555	314.857	970.282	-760.63	290.776	1130.68	-697.983	239.819	555.104	-644.986	192.3	105.531	-661.507	352.011	43.8042	-376.638	352.191	981.046	-380.626	302.831	1132.4	-399.78	488.483	591.933	-423.052	346.356	165.563	-379.861	481.675	62.7598
412	0	-766.495	322.474	969.694	-761.013	298.602	1129.97	-697.782	244.117	555.258	-644.883	192.755	105.893	-661.406	352.186	43.6474	-376.688	361.617	981.22	-380.803	312.518	1132.35	-400.879	497.371	591.251	-424.195	377.583	156.681	-378.373	517.244	62.309
413	0	-766.581	330.336	969.126	-761.104	306.827	1129.28	-697.732	248.468	555.311	-644.789	193.137	106.24	-661.366	352.236	43.4317	-376.569	370.76	981.266	-381.141	322.021	1132.16	-402.009	505.533	589.881	-425.429	408.688	148.58	-376.989	552.188	62.0414
414	0	-766.594	338.449	968.506	-761.111	314.797	1128.74	-697.67	252.939	555.439	-644.717	193.621	106.694	-661.357	352.365	43.3135	-376.579	380.462	980.987	-381.403	331.734	1131.91	-402.962	513.155	588.125	-427.003	440.418	141.198	-375.918	586.284	61.9391
415	0	-766.649	346.703	967.841	-761.11	322.862	1128.13	-697.533	257.504	555.603	-644.795	194.042	107.218	-661.391	352.466	43.2232	-376.447	389.065	980.33	-381.868	340.763	1131.32	-403.612	520.179	585.926	-428.263	471.365	135.264	-375.211	620.504	62.5271
416	0	-766.847	355.139	967.094	-761.063	331.911	1127.42	-697.369	262.199	555.688	-644.494	194.574	107.776	-661.32	352.635	43.1342	-376.139	398.179	979.201	-382.129	350.51	1130.63	-404.109	526.769	583.411	-429.87	503.023	130.406	-375.241	654.663	63.692
417	0	-767.139	363.659	966.175	-761.182	341.517	1126.52	-697.263	267.08	555.686	-644.263	195.221	108.441	-661.398	352.848	43.0364	-375.956	407.603	978.092	-382.265	360.753	1129.65	-404.173	533.134	580.564	-431.909	534.374	126.825	-376.118	688.345	66.0054
418	0	-767.471	372.409	965.079	-761.495	351.152	1125.48	-697.285	272.097	555.599	-643.958	195.921	109.027	-661.394	353.032	42.925	-375.915	416.975	976.334	-382.491	371.066	1128.45	-403.995	539.33	577.335	-434.251	565.195	124.28	-377.848	720.969	69.1817
419	0	-767.843	381.229	963.878	-761.789	360.623	1124.16	-697.24	277.19	555.533	-643.657	196.642	109.697	-661.387	353.177	42.8821	-376.047	426.445	974.452	-382.677	381.747	1127.18	-403.736	545.287	573.825	-436.737	595.539	122.825	-380.641	752.87	73.3578
420	0	-768.285	390.257	962.622	-762.124	370.261	1122.79	-697.216	282.603	555.402	-643.315	197.384	110.542	-661.54	353.6	42.8459	-376.309	436.326	972.548	-382.779	392.898	1125.64	-403.761	551.69	570.137	-438.927	623.708	122.086	-384.206	783.843	78.548
421	0	-768.637	399.533	961.354	-762.22	380.714	1121.29	-697.152	288.146	555.326	-642.944	198.131	111.341	-661.539	353.781	42.7102	-376.395	446.513	970.516	-382.783	404.161	1124.08	-404.277	558.446	566.522	-440.611	650.519	121.463	-387.854	813.438	84.2114
422	0	-769.097	409.071	959.997	-762.218	391.105	1119.72	-697.168	294.09	555.071	-642.536	199.004	112.205	-661.501	353.951	42.6007	-376.123	456.754	968.36	-382.725	415.542	1122.37	-405.107	565.594	563.278	-442.032	675.473	121.128	-392.307	841.96	90.7385
423	0	-768.954	418.937	958.505	-762.121	401.201	1118.04	-697.285	300.409	554.783	-642.239	199.924	113.048	-661.453	354.158	42.5081	-375.475	469.238	966.855	-382.558	426.65	1120.51	-406.108	573.138	560.251	-443.289	698.502	121.127	-396.633	868.006	98.4911
424	0	-769.349	428.985	956.915	-761.902	411.48	1116.42	-697.427	307.061	554.194	-641.993	200.828	113.88	-661.381	354.417	42.4023	-375.441	480.044	964.902	-382.399	437.743	1118.6	-407.122	580.921	557.281	-443.999	721.126	120.979	-401.408	891.539	106.781
425	0	-769.121	439.273	955.191	-761.655	421.964	1114.73	-697.487	314.326	553.548	-641.854	201.841	114.899	-661.35	354.736	42.2668	-375.523	490.66	962.713	-382.227	448.84	1116.76	-408.042	589.476	554.658	-445.014	738.754	121.942	-406.587	912.117	114.101
426	0	-768.923	449.622	953.419	-761.418	432.439	1112.97	-697.502	321.955	552.826	-641.61	203.151	115.987	-661.234	355.136	42.1264	-375.602	501.573	960.8	-381.892	460.101	1114.93	-408.763	599.306	552.642	-446.494	754.682	121.858	-411.367	929.071	118.258
427	0	-768.865	460.197	951.672	-761.226	443.043	1111.1	-697.553	330.019	552.111	-641.438	204.569	117.229	-661.18	355.547	42.0176	-375.689	512.806	959.157	-381.741	470.892	1113.28	-409.513	610.529	551.212	-448.635	767.508	120.536	-415.611	942.51	118.12
428	0	-768.716	471.008	950.038	-761.08	453.864	1109.19	-697.661	338.322	551.524	-641.439	205.953	118.587	-661.143	356.096	41.8456	-375.6	524.068	957.76	-381.756	481.232	1111.75	-410.243	623.415	550.453	-451.127	777.782	118.352	-419.166	952.632	114.371
429	0	-768.4	481.982	948.36	-760.816	465.174	1107.27	-697.809	346.884	551.083	-641.613	207.628	120.154	-661.134	356.642	41.6133	-375.342	535.443	956.647	-381.563	491.642	1110.45	-411.291	637.55	550.11	-453.713	784.901	115.912	-422.25	959.599	108.546
430	0	-768.002	493.199	946.879	-760.541	476.582	1105.39	-697.943	355.982	550.45	-641.807	209.363	121.949	-661.187	357.173	41.5025	-374.964	546.777	955.809	-381.449	501.999	1109.15	-412.67	652.301	549.943	-455.885	788.952	115.153	-425.179	964.034	102.76
431	0	-767.524	504.585	945.42	-760.103	488.723	1103.49	-697.963	365.494	549.903	-642.053	211.339	123.901	-661.215	357.817	41.3445	-374.396	558.158	955.124	-381.158	512.572	1108.03	-414.227	667.324	549.98	-459.009	793.264	113.323	-427.363	967.309	97.2146
432	0	-767.037	516.318	943.999	-759.63	500.864	1101.77	-697.692	375.367	549.38	-642.325	213.615	126.235	-661.46	358.347	41.2335	-373.793	569.742	954.509	-380.779	523.431	1107.06	-415.989	682.047	550.137	-462.429	797.079	111.379	-429.459	970.332	92.5263
433	0	-766.453	528.285	942.83	-759.289	512.607	1100.23	-697.654	386.108	548.906	-642.707	216.06	128.941	-661.732	358.918	41.1178	-373.184	581.74	954.249	-380.398	534.488	1106.42	-417.764	696.011	550.252	-465.734	801.521	110.378	-431.739	973.311	88.522
434	0	-765.845	540.53	941.817	-758.681	525.031	1098.82	-697.529	397.45	548.648	-643.228	218.911	132.031	-662.119	359.501	41.0271	-372.685	594.468	954.249	-379.812	546.209	1106.16	-419.473	708.73	550.236	-467.854	806.426	109.307	-434.22	977.048	83.4305
435	0	-765.201	552.997	941.072	-758.219	536.622	1097.69	-697.432	409.539	548.563	-643.75	222.201	135.526	-662.63	360.046	40.9978	-372.372	607.757	954.544	-379.237	559.413	1106.38	-420.505	720.354	550.304	-467.939	811.466	108.003	-436.65	981.097	77.6711
436	0	-764.509	565.638	940.716	-757.61	548.692	1096.98	-697.363	422.649	548.466	-644.293	226.121	139.456	-663.396	360.459	41.1253	-372.053	621.287	955.183	-378.698	571.073	1107.35	-420.489	732.182	550.707	-467.236	816.205	107.236	-438.372	984.266	72.506
437	0	-763.861	578.392	940.548	-756.912	561.159	1096.67	-697.515	436.897	548.311	-645.186	230.75	143.903	-664.082	360.927	41.2188	-371.969	635.076	956.065	-378.224	583.849	1108.58	-419.7	744.811	551.544	-466.587	819.369	106.537	-438.88	986.419	68.09
438	0	-763.021	591.172	940.691	-756.394	572.948	1096.72	-697.817	452.421	548.012	-645.786	236.023	148.791	-664.847	361.801	41.519	-371.668	648.389	957.414	-377.385	598.926	1110.51	-418.705	757.057	552.533	-465.766	821.855	105.841	-438.505	987.931	63.7152
439	0	-762.056	604.115	941.047	-755.618	585.283	1097.16	-698.386	469.375	547.508	-646.662	242.075	154.291	-665.307	362.682	41.7595	-370.957	661.035	959.074	-376.934	611.754	1112.36	-417.472	768.575	553.444	-464.455	823.631	105.6	-437.793	988.99	59.7964
440	0	-761.105	617.318	941.56	-754.964	597.711	1097.91	-699.452	487.673	546.828	-647.532	249.27	160.445	-665.881	364.137	42.0601	-370.111	673.14	960.751	-376.507	624.313	1114.37	-415.876	778.978	554.236	-463.445	825.18	105.182	-437.405	990.057	56.4968
441	0	-759.96	630.715	942.237	-754.435	609.666	1098.91	-700.918	507.373	546.032	-648.408	257.577	167.28	-666.231	365.835	42.4944	-368.991	684.929	962.402	-375.899	636.741	1116.4	-414.316	788.248	554.78	-462.7	826.773	104.404	-437.29	991.065	53.5531
442	0	-758.811	644.262	942.995	-753.637	622.135	1100.06	-702.763	528.486	545.188	-649.419	267.027	175.134	-666.504	367.498	43.0199	-367.763	696.354	964.101	-375.046	648.832	1118.4	-412.55	796.563	555.06	-461.866	828.079	104.09	-437.136	991.909	51.969
443	0	-757.533	657.985	943.839	-752.733	634.98	1101.25	-704.814	550.841	544.296	-650.691	278.024	183.515	-666.764	369.791	44.0659	-366.288	707.993	965.857	-373.969	660.417	1120.24	-411.12	803.312	555.018	-461.858	828.939	103.732	-437.267	992.677	51.1222
444	0	-756.111	671.82	944.821	-751.931	647.116	1102.45	-706.856	574.242	543.272	-652.04	290.797	192.606	-667.234	372.662	45.5922	-364.669	719.389	967.416	-372.569	671.623	1121.99	-409.989	809.075	554.713	-462.085	829.506	103.657	-437.239	992.84	50.7402
445	0	-754.6	685.693	945.861	-751.032	658.665	1103.57	-708.66	598.433	542.314	-654.129	305.01	202.329	-667.69	376.36	47.9595	-363.157	730.262	968.783	-371.115	682.333	1123.45	-409.206	814.242	554.533	-462.233	829.9	103.608	-437.098	993.193	50.4621
446	0	-753.154	699.506	946.897	-750.126	669.738	1104.78	-710.35	623.374	541.502	-655.614	321.431	212.627	-668.407	381.275	51.0426	-361.618	740.636	970.011	-369.672	692.692	1124.91	-408.394	818.757	554.408	-462.411	829.901	103.485	-437.098	993.465	50.2635
447	0	-751.69	713.159	948.002	-749.318	680.477	1105.8	-711.89	648.832	540.897	-656.291	339.633	222.518	-668.589	387.49	55.5198	-360.303	750.392	971.056	-368.19	703.108	1126.28	-407.487	822.657	554.495	-462.566	830.224	103.282	-437.102	993.574	50.1246
448	0	-750.372	726.486	949.059	-748.509	691.518	1106.62	-713.461	674.461	540.739	-658.095	359.86	232.118	-668.141	395.571	60.6042	-359.214	759.696	972.037	-366.866	713.293	1127.6	-406.576	826.376	554.636	-462.512	830.211	103.189	-437.049	993.692	49.974
449	0	-749.064	739.596	950.013	-747.767	702.748	1107.3	-715.067	700.172	541.112	-659.932	381.199	240.24	-668.651	405.752	65.4432	-358.175	768.986	972.991	-366.124	721.391	1128.54	-405.58	830.106	554.797	-462.303	830.207	103.008	-436.966	993.713	49.8258
450	0	-748.112	752.359	951.045	-747.301	713.22	1107.98	-715.81	725.708	542.146	-662.395	403.486	247.423	-669.901	418.269	72.9604	-357.392	778.235	973.92	-365.156	730.967	1129.68	-404.438	834.053	555.007	-462.071	830.218	102.914	-436.833	993.68	49.7279
451	0	-747.165	764.788	952.218	-746.734	723.713	1108.6	-716.345	750.535	544.009	-663.864	424.817	255.23	-671.507	435.638	80.8577	-356.666	787.88	974.945	-364.257	740.687	1130.85	-403.36	838.278	555.095	-461.91	830.108	102.846	-436.662	993.629	49.665
452	0	-746.55	776.498	953.512	-746.384	733.864	1109.35	-716.298	773.612	546.703	-665.056	446.29	263.076	-673.596	457.877	88.8427	-355.987	797.704	975.999	-363.413	750.797	1131.91	-402.389	842.325	555.101	-461.853	830.341	102.727	-436.565	993.514	49.6028
453	0	-746.245	786.628	954.936	-745.798	743.847	1110.19	-715.521	795.415	549.645	-666.099	468.669	269.91	-675.807	483.582	96.3516	-355.341	807.608	977.071	-362.621	760.94	1133.03	-401.345	846.104	555.055	-461.753	830.32	102.603	-436.472	993.428	49.6459
454	0	-745.935	796.53	956.465	-745.219	753.673	1111.28	-715.37	825.565	551.564	-666.744	491.992	275.833	-677.953	511.254	102.91	-354.705	817.501	977.989	-361.801	770.412	1134.06	-400.349	849.672	554.962	-461.629	830.329	102.562	-436.322	993.278	49.7048
455	0	-745.34	810.207	958.405	-744.364	763.1	1112.5	-714.39	848.581	555.316	-667.392	516.247	280.313	-679.908	539.905	108.33	-354.072	827.753	978.826	-361.063	780.095	1134.66	-399.442	852.615	554.899	-461.504	830.348	102.59	-435.951	992.997	49.8849
456	0	-744.769	823.78	960.623	-743.075	772.275	1113.76	-713.349	870.815	559.57	-667.922	540.956	283.435	-681.854	568.85	112.492	-353.912	835.417	979.228	-360.435	788.572	1135	-398.652	854.995	554.953	-461.512	830.3	102.668	-435.874	992.984	49.9205
457	0	-744.307	836.002	962.929	-741.53	780.819	1115.17	-712.245	892.942	564.047	-668.689	565.967	285.218	-683.828	598.082	115.498	-353.516	844.219	979.871	-359.77	796.084	1135.22	-398.077	857.071	555.049	-461.616	830.281	102.753	-435.765	992.91	49.9899
458	0	-743.931	847.044	965.467	-739.995	789.441	1116.95	-711.015	914.73	568.533	-669.253	591.275	285.706	-685.909	627.272	117.203	-353.109	852.876	980.532	-359.233	803.503	1135.66	-397.602	859.006	555.197	-461.686	830.259	102.812	-435.685	992.843	49.9901
459	0	-743.491	857.901	968.223	-738.362	798.332	1119.27	-709.88	936.193	572.936	-669.631	618.887	285.053	-687.954	656.793	117.852	-352.765	861.058	981.299	-359.065	810.671	1136.24	-397.284	861.234	555.307	-461.734	829.971	102.872	-435.502	992.796	50.0424
460	0	-743.029	868.851	971.069	-736.655	807.419	1121.7	-708.572	957.128	576.973	-669.985	645.359	283.248	-690.16	687.244	117.768	-352.541	868.595	982.047	-359.158	817.375	1136.95	-397.066	863.643	555.427	-461.803	830.033	102.961	-435.345	992.78	50.0337
461	0	-742.41	880.209	973.92	-734.968	816.44	1124.03	-707.335	977.506	580.684	-670.376	671.14	280.285	-691.945	718.199	116.737	-352.241	876.135	982.674	-359.496	823.894	1137.55	-396.908	866.286	555.489	-461.991	829.943	103.071	-435.208	992.746	49.9835
462	0	-741.901	891.546	976.629	-733.397	825.107	1125.95	-706.322	997.399	584.112	-670.696	696.462	276.564	-693.576	750.718	115.279	-351.919	883.318	983.092	-360.018	829.889	1137.91	-396.937	869.115	555.549	-462.17	829.922	103.212	-435.084	992.852	49.8657
463	0	-741.502	902.528	979.055	-732.014	833.791	1127.31	-704.846	1016.63	587.25	-670.936	723.71	271.882	-695.146	784.23	113.276	-351.686	890.319	983.268	-360.37	835.762	1138.03	-397.088	872.106	555.449	-462.404	829.998	103.268	-434.909	992.976	49.6048
464	0	-741.133	913.578	981.085	-730.855	842.906	1128.46	-703.239	1035.08	590.207	-670.549	751.413	266.007	-696.417	818.517	110.683	-351.409	897.064	983.284	-360.492	842.129	1137.89	-397.183	875.251	555.451	-462.693	830.045	103.371	-434.83	993.183	49.3191
465	0	-740.576	924.824	982.887	-729.792	852.212	1129.47	-701.705	1052.69	592.969	-670.433	779.652	259.108	-697.314	853.443	107.422	-351.045	903.969	983.033	-360.219	849.084	1137.65	-397.328	878.497	555.426	-463.014	830.189	103.476	-434.849	993.488	48.9778
466	0	-740.128	935.744	984.77	-728.906	861.528	1130.36	-700.038	1069.62	595.58	-670.341	808.439	251.403	-697.879	889.149	103.702	-350.828	910.624	982.501	-359.724	855.945	1137.12	-397.503	881.873	555.216	-463.341	830.401	103.643	-434.507	993.485	48.6936
467	0	-739.682	946.303	986.214	-728.145	870.663	1131.18	-698.486	1085.69	597.953	-670.055	837.645	242.868	-698.076	925.638	99.6613	-350.506	917.719	981.858	-359.185	863.677	1136.35	-397.642	885.385	555.058	-463.716	831.147	103.864	-434.368	993.786	48.3786
468	0	-739.186	956.612	987.359	-727.563	879.713	1131.86	-697.093	1100.84	600.195	-669.957	867.49	233.673	-698.068	962.919	95.5919	-350.074	925.867	980.948	-358.323	871.483	1135.57	-397.875	888.846	554.846	-463.935	831.384	104.057	-434.318	993.976	48.0099
469	0	-738.791	966.73	988.142	-727.05	889.678	1132.44	-695.764	1114.92	601.898	-669.608	897.978	224.009	-697.737	1001	91.5924	-349.851	933.673	979.933	-357.342	880.872	1134.7	-398.128	892.238	554.474	-464.247	831.401	104.174	-434.303	994.148	47.6638
470	0	-738.526	977.19	988.804	-726.779	899.671	1132.9	-694.367	1128.01	603.244	-668.839	929.14	214.07	-697.254	1039.75	87.9714	-349.584	940.946	978.64	-356.471	889.401	1133.66	-398.217	895.651	554.206	-464.419	831.812	104.358	-434.193	994.333	47.3808
471	0	-738.257	987.669	989.335	-726.335	910.083	1133.27	-693.567	1140	604.199	-668.092	960.838	203.764	-696.809	1078.81	84.8529	-349.383	948.188	977.32	-355.859	897.72	1132.62	-398.257	899.182	553.824	-464.628	832.298	104.505	-433.846	994.304	47.0602
472	0	-737.941	997.85	989.597	-725.881	920.043	1133.55	-692.089	1151.78	604.262	-667.108	993.177	193.434	-696.268	1118.12	82.2623	-349.244	955.602	976.235	-355.361	906.039	1131.67	-398.315	902.403	553.597	-464.828	832.254	104.669	-433.993	994.474	46.9286
473	0	-737.765	1007.38	989.761	-725.242	929.732	1133.75	-691.213	1163.87	603.798	-665.938	1026.07	183.462	-695.919	1157.14	80.4732	-348.972	963.18	975.274	-355.098	914.187	1130.88	-398.29	905.696	553.323	-465.039	832.326	104.799	-433.946	994.549	46.7571
474	0	-737.449	1016.87	989.914	-724.455	939.474	1133.91	-689.928	1168.41	602.64	-664.643	1059.28	173.764	-695.505	1196.25	79.2632	-348.736	970.662	974.484	-354.923	922.289	1130.33	-398.292	908.969	553.103	-465.324	832.741	104.887	-434.046	994.703	46.5045
475	0	-737.276	1025.88	989.895	-723.657	948.979	1133.75	-689.141	1178.5	600.785	-663.202	1092.87	164.763	-694.864	1235.1	78.9394	-348.542	978.04	973.777	-354.716	930.571	1129.73	-398.295	912.259	552.86	-465.442	833.162	105.068	-434.205	994.395	46.0176
476	0	-737.022	1034.69	989.465	-723.107	957.676	1133.56	-688.24	1186.59	598.139	-661.395	1126.33	156.656	-693.858	1273.59	79.3544	-348.326	985.594	972.992	-354.465	939.026	1129.12	-398.285	915.749	552.646	-465.505	833.33	105.304	-433.942	994.695	46.1157
477	0	-736.9	1043.23	988.733	-722.538	966.89	1133.09	-687.891	1193.2	594.462	-660.028	1160.05	149.668	-692.233	1311.6	80.289	-347.954	993.137	972.07	-354.288	947.678	1128.33	-398.22	919.309	552.49	-465.574	833.495	105.56	-433.807	994.726	46.0212
478	0	-736.746	1051.72	987.611	-722.224	976.212	1132.31	-687.557	1199.17	590.915	-659.072	1194.13	143.946	-689.588	1349.16	81.4799	-347.701	1000.8	971.057	-353.944	956.294	1127.55	-398.192	922.974	552.283	-465.724	833.473	105.849	-433.745	994.745	45.78
479	0	-736.611	1060.34	986.247	-721.873	985.806	1131.43	-687.973	1204.8	586.832	-658.286	1228.05	139.821	-685.627	1386.14	82.8246	-347.413	1008.72	969.981	-353.702	965.241	1126.65	-398.128	926.814	552.038	-465.828	834.111	106.344	-433.684	994.932	45.5364
480	0	-736.479	1069.15	984.535	-721.549	995.775	1130.34	-687.775	1210.62	583.157	-657.334	1261.32	137.318	-680.211	1422.34	84.5254	-347.047	1016.72	968.86	-353.405	974.275	1125.59	-397.983	930.867	551.884	-465.809	834.804	106.741	-433.642	995.202	45.2877
481	0	-736.197	1078.59	982.771	-721.275	1005.87	1129.15	-688.158	1216.06	579.497	-656.535	1293.42	136.678	-673.466	1457.17	87.1425	-346.598	1025	967.728	-353.288	983.507	1124.56	-397.895	935.282	551.577	-465.728	835.155	107.583	-433.646	995.399	44.8922
482	0	-735.918	1087.72	980.83	-720.993	1016.37	1127.98	-688.598	1220.81	575.861	-655.792	1323.53	137.382	-665.851	1490.02	90.3091	-346.297	1033.43	966.545	-352.695	992.549	1123.39	-397.816	940.024	551.4	-465.744	835.418	108.101	-433.623	995.426	44.6403
483	0	-735.598	1096.99	978.979	-720.936	1026.51	1126.71	-688.34	1226.39	572.392	-655.136	1351.33	138.861	-658.347	1520.41	94.1843	-346.087	1042.09	965.311	-352.996	1002.19	1122.27	-397.811	945.134	551.013	-465.869	836.038	108.738	-433.585	995.522	44.4982
484	0	-735.311	1106.23	977.067	-720.788	1036.98	1125.44	-687.592	1232.21	569.392	-654.295	1376.06	140.267	-651.416	1547.45	98.7455	-346.004	1050.9	964.043	-353.086	1011.73	1120.94	-397.869	950.609	550.767	-466.03	836.751	109.564	-433.598	995.571	44.3988
485	0	-735.182	1115.86	975.354	-720.673	1047.12	1124.1	-686.752	1237.91	566.342	-653.545	1397.48	141.506	-645.793	1571.04	103.818	-345.885	1060.02	962.715	-353.119	1021.25	1119.62	-398.024	956.295	550.503	-466.334	837.578	110.247	-433.707	995.928	44.3886
486	0	-735.289	1125.51	973.585	-720.521	1057.16	1122.6	-686.148	1244.16	563.649	-652.485	1415.47	142.197	-641.514	1590.54	109.15	-345.81	1069.28	961.289	-353.096	1030.95	1118.26	-398.16	962.514	549.952	-466.543	838.373	111.319	-433.859	996.077	44.3258
487	0	-735.383	1135.24	971.86	-720.441	1067.14	1121.11	-685.339	1252.15	561.466	-650.804	1429.81	141.903	-639.341	1606.3	114.836	-345.613	1077.12	959.737	-353.024	1040.65	1116.82	-398.296	969.033	549.293	-467.143	839.108	112.23	-434.027	996.285	44.3188
488	0	-735.398	1145.04	970.311	-720.324	1077.36	1119.75	-684.424	1261.92	559.994	-648.628	1440.58	140.517	-638.432	1617.9	119.597	-345.707	1086.31	958.146	-352.921	1050.48	1115.29	-398.631	975.856	548.491	-467.309	839.854	113.191	-434.194	996.48	44.2969
489	0	-735.299	1154.75	968.899	-720.336	1086.99	1118.31	-682.92	1274.14	559.316	-646.149	1448.52	137.994	-638.662	1625.87	122.544	-345.722	1095.67	956.556	-352.947	1060.21	1113.69	-399.036	982.809	547.591	-468.015	841.063	114.611	-434.343	996.629	44.2465
490	0	-735.168	1164.99	967.629	-720.142	1097.27	1117.04	-681.662	1286.6	558.941	-643.909	1454.46	135.232	-639.681	1631.2	123.069	-345.878	1104.89	954.887	-352.886	1069.9	1112.13	-399.534	989.806	546.873	-468.078	842.223	115.772	-434.476	996.909	44.1637
491	0	-735.237	1175.18	966.598	-720.186	1107.49	1115.75	-680.923	1298.87	558.553	-641.551	1458.63	132.419	-640.972	1634.63	120.615	-346.061	1113.98	953.352	-352.861	1079.6	1110.57	-399.985	996.756	546.281	-468.286	843.412	117.215	-434.629	997.241	44.0689
492	0	-735.219	1185.4	965.776	-720.11	1118.44	1114.72	-680.195	1311.13	558.497	-639.495	1461.65	129.851	-642.053	1636.52	115.455	-346.09	1123.19	952.001	-352.892	1089.37	1109.2	-400.26	1003.74	545.841	-468.606	844.992	118.866	-434.753	997.553	43.9636
493	0	-735.323	1195.45	964.988	-720.056	1129.15	1113.65	-679.437	1323.7	558.464	-637.606	1463.38	127.533	-642.839	1636.96	108.546	-346.221	1132.42	950.823	-353.018	1099.39	1107.99	-400.551	1010.77	545.582	-468.711	846.238	120.662	-434.831	997.92	43.8353
494	0	-735.473	1206.34	964.349	-720.089	1139.89	1112.82	-678.55	1336.16	558.378	-635.691	1463.95	125.559	-643.099	1636.27	101.222	-346.404	1141.61	949.817	-353.286	1109.25	1106.86	-400.773	1017.97	545.416	-468.927	847.8	122.611	-434.856	998.269	43.7044
495	0	-735.304	1217.53	963.849	-720.102	1151.1	1112.07	-677.789	1348.55	558.254	-633.534	1464.24	123.701	-642.758	1634.87	94.7962	-346.672	1151.04	948.987	-353.566	1119.18	1105.78	-401.044	1025.15	545.424	-468.873	849.42	124.739	-434.822	998.595	43.5483
496	0	-735.275	1229.14	963.476	-720.155	1162.47	1111.61	-676.808	1360.85	558.145	-631.183	1464.46	121.659	-641.871	1633.7	89.505	-347.064	1160.49	948.182	-353.963	1129.23	1104.85	-401.327	1032.64	545.42	-468.586	851.443	127.095	-434.771	998.899	43.3916
497	0	-735.093	1240.93	963.21	-720.351	1173.65	1111.41	-676.29	1372.05	558.204	-628.766	1464.67	120.204	-640.725	1632.96	85.4206	-347.543	1170.23	947.491	-354.38	1139.45	1103.88	-401.705	1040.54	545.411	-468.061	853.444	129.675	-434.614	999.298	43.2324
498	0	-735.008	1252.43	963.247	-720.587	1184.78	1111.56	-675.456	1383.03	558.238	-627.221	1466.12	119.382	-639.396	1633.77	81.9827	-348.086	1180.15	946.807	-354.606	1149.89	1102.94	-401.969	1049.16	545.5	-467.486	855.441	132.388	-434.428	999.659	43.0615
499	0	-735.156	1264.36	963.559	-720.761	1195.81	1112.16	-675.575	1392.43	558.178	-626.654	1469.09	119.033	-637.649	1635.77	79.7089	-348.682	1190.61	946.19	-354.864	1160.45	1102.1	-402.177	1058.52	545.61	-466.608	858.393	135.643	-434.154	999.989	42.6994
500	0	-735.436	1275.99	964.47	-720.914	1206.83	1113.05	-675.407	1402.35	558.828	-626.655	1472.88	118.943	-636.506	1637.45	76.8849	-349.208	1201.45	945.688	-355.108	1171.38	1101.29	-402.585	1068.58	545.686	-465.565	861.712	139.15	-433.882	1000.43	42.4447
501	0	-735.603	1287.25	965.781	-721.044	1217.64	1114.34	-675.606	1412.14	559.706	-626.81	1475.23	118.579	-636.246	1638.81	74.1237	-349.841	1212.42	945.249	-355.197	1182.39	1100.67	-402.57	1079.79	545.775	-464.866	866.305	142.87	-433.485	1001.09	42.3335
502	0	-735.807	1298.55	967.413	-721.157	1228.85	1115.96	-676.031	1422.04	560.762	-627.007	1476.89	118.595	-636.673	1639.57	72.1818	-350.397	1223.7	944.982	-355.258	1193.66	1100.14	-402.485	1092.15	545.786	-463.563	869.621	147.256	-433.178	1001.62	42.0701
503	0	-736.05	1309.41	969.075	-721.384	1239.44	1117.75	-676.559	1431.92	561.62	-626.982	1478.05	118.147	-636.889	1640.1	70.6417	-351.014	1235.38	944.798	-355.492	1205.04	1099.68	-402.194	1105.38	545.639	-462.465	874.843	151.844	-432.739	1002.1	41.9359
504	0	-736.37	1320.18	970.771	-721.482	1250.93	1119.72	-677.37	1441.24	562.066	-627.195	1479.14	117.934	-636.778	1640.65	69.3578	-351.705	1247.12	944.747	-355.834	1216.28	1099.32	-401.688	1119.74	545.296	-461.011	880.291	156.854	-432.333	1002.95	42.1039
505	0	-736.858	1331.14	972.564	-721.581	1262.39	1122.05	-678.059	1449.49	562.021	-627.415	1480.39	117.602	-636.695	1641.22	68.0591	-352.42	1258.91	944.85	-356.49	1227.43	1099.19	-400.927	1134.98	544.818	-459.311	885.473	162.359	-431.899	1003.71	42.4622
506	0	-737.427	1341.81	974.309	-721.917	1273.47	1124.28	-678.599	1456.44	561.75	-627.657	1481.74	116.925	-636.838	1641.74	66.5134	-353.395	1272.36	945.313	-357.102	1238.45	1099.26	-399.927	1151.29	544.186	-457.704	892.474	168.271	-431.441	1004.37	43.0293
507	0	-738.117	1351.8	975.89	-722.214	1284.36	1126.27	-678.868	1462.13	561.244	-627.906	1482.88	116.285	-637.131	1642.2	65.0363	-354.25	1284.67	945.872	-357.894	1249.44	1099.64	-398.64	1168.72	543.55	-456.046	900.15	174.714	-430.868	1005.48	43.8345
508	0	-738.883	1361.57	977.064	-722.639	1295.3	1128.09	-679.085	1467.17	560.476	-628.139	1483.87	115.651	-637.34	1642.64	63.7872	-355.133	1296.74	946.475	-358.603	1260.48	1100.14	-397.072	1187.26	542.957	-454.445	908.786	182.37	-430.531	1006.95	44.596
509	0	-739.746	1371.21	978.135	-723.258	1306.1	1129.82	-679.225	1471.83	559.635	-628.075	1484.75	115.169	-637.218	1643.13	63.1933	-355.998	1308.79	947.229	-359.164	1271.41	1100.81	-395.136	1206.84	542.269	-452.499	919.1	189.672	-430.134	1009.12	45.94
510	0	-740.659	1381.64	978.819	-723.829	1316.41	1131.22	-679.381	1476.29	559.113	-627.78	1485.39	114.811	-636.939	1643.5	62.81	-356.797	1320.97	947.928	-359.797	1282.32	1101.49	-393.094	1227.09	541.494	-450.56	931.014	197.852	-429.659	1011.95	47.9156
511	0	-741.565	1391.6	979.185	-724.432	1326.15	1132.61	-679.57	1480.6	558.79	-627.466	1485.84	114.595	-636.641	1643.9	62.2869	-357.533	1333.02	948.654	-360.319	1292.98	1102.12	-390.817	1248.38	540.541	-448.535	945.259	206.339	-429.12	1015.46	50.3762
512	0	-742.46	1400.48	979.575	-725.052	1335.64	1133.72	-679.908	1484.65	558.572	-627.378	1486.3	114.368	-636.581	1644.22	61.9069	-358.203	1344.79	949.275	-360.716	1303.43	1102.74	-388.75	1270.6	539.379	-446.007	959.634	215.309	-428.337	1019.29	53.2751
513	0	-743.313	1408.89	980.222	-725.568	1344.57	1134.86	-680.382	1488.2	558.425	-627.371	1486.56	114.128	-636.582	1644.49	61.6589	-358.789	1356.32	950.032	-361.06	1313.33	1103.3	-386.792	1293.64	538.302	-443.357	976.597	224.042	-427.649	1023.69	56.6749
514	0	-743.99	1417.1	981.206	-726.014	1353.67	1136.19	-680.886	1491.2	558.257	-627.453	1486.67	113.904	-636.713	1644.63	61.4991	-359.476	1367.55	950.643	-361.251	1322.98	1103.74	-384.909	1317.25	537.37	-440.474	995.141	232.177	-427.094	1029.35	60.8589
515	0	-744.498	1425.33	982.483	-726.384	1362.18	1137.56	-681.373	1493.94	558.207	-627.57	1486.77	113.703	-636.857	1644.7	61.3962	-360.043	1378.31	951.242	-361.397	1332.21	1104.02	-382.729	1341.44	536.865	-437.25	1014.65	239.642	-426.465	1036.33	64.9222
516	0	-744.919	1433.72	983.847	-726.585	1371.08	1139.19	-681.931	1496.61	558.166	-627.651	1486.84	113.488	-636.969	1644.69	61.363	-360.589	1388.73	951.726	-361.551	1340.92	1104.28	-380.631	1365.44	536.938	-432.899	1033.35	246.394	-426.088	1044.49	68.5855
517	0	-745.331	1442.14	985.031	-726.715	1380.55	1140.72	-682.281	1499.07	558.088	-627.756	1486.93	113.285	-637.073	1644.68	61.3204	-360.956	1398.56	952.478	-361.844	1349.15	1104.74	-378.871	1388.72	537.793	-430.076	1054.62	251.989	-425.262	1054.7	72.5668
518	0	-745.688	1450.65	986.009	-726.928	1389.42	1142.09	-682.911	1501.61	558.123	-627.852	1487	113.142	-637.169	1644.67	61.2932	-361.224	1408.17	953.412	-361.982	1357.24	1105.49	-377.606	1411.42	539.367	-426.212	1073.29	258.101	-423.449	1070.22	78.1724
519	0	-746.138	1459.06	986.814	-727.476	1398.07	1143.25	-682.701	1505.75	558.326	-627.938	1486.99	113.05	-637.254	1644.67	61.2253	-361.383	1417.53	954.539	-361.864	1365.44	1106.35	-376.257	1433.63	541.525	-423.808	1093.72	264.081	-420.928	1091.49	83.627
520	0	-746.369	1467.42	987.302	-728.557	1406.65	1144.07	-682.998	1508.17	558.354	-628.026	1487.06	113.003	-637.295	1644.69	61.1832	-361.417	1426.81	955.647	-361.326	1374.7	1107.35	-375.372	1455.41	544.19	-421.877	1115.28	268.938	-417.653	1117.11	88.3828
521	0	-746.702	1475.74	987.391	-730.476	1412.08	1144.44	-683.149	1510.22	558.378	-628.068	1487.05	113.011	-637.306	1644.72	61.1061	-361.258	1436.34	956.558	-360.118	1384.76	1108.32	-374.9	1476.75	547.401	-420.303	1137.81	272.834	-413.872	1145.3	92.4939
522	0	-747.045	1483.98	986.991	-732.596	1423.38	1144.39	-683.203	1511.9	558.489	-628.069	1486.99	113.017	-637.274	1644.75	61.0033	-361.005	1446.19	957.407	-358.589	1396.17	1109.27	-374.55	1497.69	551.222	-419.014	1161.02	275.621	-409.596	1174.56	95.8205
523	0	-747.357	1492.15	986.208	-734.814	1435.31	1144.02	-683.201	1513.2	558.696	-627.886	1486.99	113.069	-637.251	1644.83	60.892	-360.663	1456.4	958.249	-357.215	1407.86	1110.37	-374.461	1518.24	555.535	-417.732	1184.57	276.863	-405.377	1204.03	98.1342
524	0	-747.653	1500.19	985.417	-736.723	1447.07	1143.5	-683.339	1514	558.907	-627.855	1486.93	113.089	-637.192	1644.89	60.7574	-360.298	1466.88	959.124	-356.284	1419.55	1111.92	-374.575	1538.18	560.001	-416.182	1208.04	276.984	-400.418	1234.85	99.6556
525	0	-747.954	1508.04	984.935	-738.14	1458.15	1143.34	-683.378	1514.68	559.077	-627.825	1486.83	113.074	-637.187	1644.89	60.6593	-359.965	1477.76	960.47	-356.224	1430.6	1114.24	-374.793	1557.72	564.393	-415.536	1232.16	275.776	-395.767	1265.05	100.206
526	0	-748.868	1514.57	984.556	-738.935	1468.5	1143.64	-684.009	1513.78	559.089	-627.838	1486.69	113.119	-637.243	1644.88	60.6672	-359.709	1488.77	962.503	-356.894	1440.53	1117.07	-375.123	1576.83	568.551	-414.653	1256.66	273.419	-391.094	1296.07	100.051
527	0	-748.744	1522.27	984.658	-739.308	1477.89	1144.32	-684.079	1514.99	559.344	-627.864	1486.6	113.162	-637.292	1644.84	60.6355	-359.584	1499.65	964.994	-357.846	1450.04	1120.37	-375.55	1595.37	572.56	-413.549	1281.7	270.013	-386.251	1328.31	99.4993
528	0	-748.815	1529.84	984.794	-739.307	1486.56	1145.11	-684.222	1516.45	559.59	-627.876	1486.52	113.206	-637.339	1644.82	60.6191	-359.516	1510.39	967.871	-359.08	1459.69	1123.49	-376.229	1613.3	576.295	-412.683	1306.89	265.667	-381.887	1361.1	98.443
529	0	-748.803	1537.34	984.796	-739.275	1494.65	1145.72	-684.349	1518.05	559.797	-627.909	1486.46	113.273	-637.413	1644.83	60.5172	-359.473	1520.8	970.822	-360.08	1468.54	1126.29	-377.055	1630.55	579.782	-412.725	1333.04	259.993	-377.508	1395.66	97.3646
530	0	-748.777	1544.84	984.707	-739.235	1502.56	1145.97	-684.499	1519.71	559.924	-627.96	1486.47	113.317	-637.455	1644.92	60.3092	-359.414	1531.14	973.572	-360.936	1477.31	1128.61	-377.886	1647.14	583.053	-412.152	1359.4	253.271	-373.494	1431.12	95.9568
531	0	-748.689	1552.35	984.391	-739.303	1510.39	1145.99	-684.678	1521.65	560.005	-627.975	1486.59	113.367	-637.487	1645.11	59.9658	-359.294	1540.54	975.878	-361.541	1486.36	1130.56	-378.736	1662.84	586.155	-411.248	1386.41	246.007	-369.847	1467.09	94.1194
532	0	-748.533	1559.9	983.86	-739.585	1518.48	1145.65	-684.549	1523.66	560.057	-627.994	1486.76	113.398	-637.505	1645.43	59.4707	-359.046	1550.18	977.97	-361.879	1495.88	1132.26	-378.311	1678.89	589.336	-410.328	1414.63	237.297	-366.712	1503.66	91.7835
533	0	-748.428	1567.56	983.263	-740.056	1527.08	1144.97	-684.482	1525.8	560.106	-627.953	1487.09	113.518	-637.446	1645.84	58.8272	-358.736	1560.37	979.717	-361.935	1505.7	1133.75	-378.311	1693.8	592.024	-409.223	1443.3	228.211	-363.941	1540.48	88.9918
534	0	-748.287	1575.27	982.48	-740.553	1535.89	1144.14	-684.38	1528.07	560.251	-627.813	1487.54	113.594	-637.31	1646.29	58.2495	-358.343	1570.72	981.355	-361.999	1516.11	1135.23	-378.819	1707.25	594.305	-408.021	1472.8	218.48	-361.522	1577.76	86.0349
535	0	-748.109	1583.14	981.661	-740.988	1544.81	1143.33	-684.156	1530.58	560.419	-627.593	1487.93	113.778	-637.123	1646.69	57.813	-357.999	1581.27	982.764	-362.328	1526.61	1136.61	-379.387	1719.93	596.202	-406.469	1502.96	208.789	-359.374	1615.55	83.1425
536	0	-747.989	1591.1	980.793	-741.147	1553.75	1142.56	-683.764	1533.19	560.56	-627.363	1488.22	113.984	-637.043	1647.03	57.3429	-357.693	1591.76	984.006	-362.78	1537.09	1137.83	-379.86	1731.84	597.515	-405.967	1533.58	198.214	-357.251	1653.71	80.5153
537	0	-747.936	1599.14	979.937	-741.326	1562.77	1141.76	-683.281	1536.02	560.687	-627.117	1488.58	114.203	-637.014	1647.34	56.9408	-357.333	1602.35	985.071	-363.272	1547.66	1138.71	-380.317	1743.04	598.466	-405.046	1564.96	188.026	-355.158	1691.89	78.1992
538	0	-747.788	1607.19	979.021	-741.336	1571.76	1140.81	-682.923	1538.96	560.798	-626.919	1488.84	114.489	-636.997	1647.59	56.6081	-356.953	1612.98	985.904	-363.564	1559.48	1139.46	-380.464	1753.56	598.836	-404.446	1596.95	178.11	-353.066	1729.78	76.1169
539	0	-747.763	1615.26	978.017	-741.779	1580.65	1139.72	-682.513	1542.14	560.95	-626.738	1489.11	114.741	-636.961	1647.85	56.2324	-356.715	1623.38	986.456	-363.642	1569.56	1139.66	-380.515	1763.31	598.541	-403.679	1629.49	168.637	-351.012	1767.32	74.0513
540	0	-747.819	1623.39	977.047	-742.114	1589.42	1138.41	-682.185	1545.47	561.095	-626.603	1489.44	115.012	-636.974	1648.22	55.9218	-356.443	1633.64	986.638	-363.672	1579.63	1139.45	-380.378	1772.5	597.669	-403.624	1661.94	159.682	-348.986	1804.54	72.5579
541	0	-748.232	1631.67	976.027	-742.647	1598.1	1137.08	-682.019	1549.12	561.199	-626.492	1489.77	115.29	-637.002	1648.45	55.5993	-356.133	1643.81	986.716	-363.542	1590.04	1139.1	-380.074	1780.94	596.124	-403	1695.19	152.223	-347.425	1841.5	71.2941
542	0	-748.35	1640.02	975.106	-743.345	1606.69	1135.88	-681.768	1553.21	561.36	-626.333	1490.22	115.622	-637.001	1648.73	55.2666	-355.774	1653.81	986.461	-363.368	1600.8	1138.5	-379.598	1788.72	594.035	-403.99	1729.55	144.113	-346.203	1878.34	70.8903
543	0	-748.437	1648.46	974.232	-744.01	1615.2	1134.82	-681.593	1557.35	561.268	-626.161	1490.7	116.049	-636.989	1648.99	54.9732	-355.405	1663.69	985.964	-363.145	1611.46	1137.81	-378.862	1796.11	591.61	-403.416	1763.28	139.021	-345.588	1915.28	71.5706
544	0	-748.428	1656.83	973.378	-743.948	1624.17	1133.94	-681.39	1561.94	561.152	-625.827	1491.27	116.522	-636.891	1649.22	54.7393	-355.042	1673.42	985.226	-363.064	1622.27	1137.11	-377.962	1803.04	588.99	-403.04	1796.7	135.263	-345.802	1951.5	73.1494
545	0	-748.579	1665.35	972.545	-743.667	1633.13	1133.27	-681.043	1567	561.045	-625.513	1491.85	116.975	-636.756	1649.23	54.4677	-354.741	1683.27	984.408	-363.104	1633.15	1136.35	-377.077	1809.8	586.116	-402.853	1829.95	132.702	-346.925	1986.87	75.3402
546	0	-748.506	1673.98	971.632	-744.208	1641.12	1132.2	-680.791	1572.38	560.879	-625.364	1492.41	117.607	-636.747	1649.4	54.2645	-354.537	1693.1	983.194	-363.24	1643.97	1135.35	-376.293	1816.55	583.104	-403.158	1862.16	131.317	-348.73	2021.06	78.7654
547	0	-748.54	1682.85	970.605	-744.094	1649.99	1130.89	-680.471	1577.76	560.685	-625.308	1493.02	118.177	-636.761	1649.62	54.0634	-354.369	1703.09	981.771	-363.199	1654.91	1134.18	-375.843	1823.44	579.828	-403.525	1893.48	131.172	-351.199	2054.62	83.5314
548	0	-748.482	1692.08	969.433	-743.833	1659.34	1129.29	-680.194	1583.38	560.497	-625.092	1493.7	118.805	-636.751	1649.81	53.8681	-354.033	1713.33	980.13	-362.972	1666.07	1132.86	-375.546	1830.9	576.734	-404.168	1922.45	131.486	-353.982	2086.5	89.5401
549	0	-748.216	1701.55	967.96	-743.684	1669.34	1127.66	-679.842	1589.18	560.311	-624.88	1494.43	119.465	-636.733	1650.02	53.6876	-353.553	1723.63	978.364	-362.591	1677.41	1131.51	-375.344	1838.97	574.129	-404.838	1949.45	132.344	-357.046	2116.54	97.0673
550	0	-747.904	1711.4	966.435	-743.371	1679.65	1125.85	-679.587	1595.2	560.026	-624.713	1495.21	120.226	-636.73	1650.29	53.4906	-352.85	1734.23	976.669	-362.08	1688.95	1130.13	-375.47	1847.42	571.562	-405.575	1974.14	133.458	-360.331	2144.11	105.718
551	0	-747.661	1721.54	964.732	-743.058	1690.38	1123.78	-679.213	1601.61	559.745	-624.7	1496.14	121.107	-636.791	1650.55	53.2566	-352.12	1744.87	974.898	-361.357	1700.62	1128.73	-376.144	1855.99	569.218	-407.589	1995.62	134.391	-363.664	2169.04	114.856
552	0	-747.308	1731.88	963.011	-742.743	1701.31	1121.94	-678.979	1608.38	559.443	-624.549	1497.06	122.018	-636.854	1650.85	53.021	-351.299	1756.11	973.331	-360.721	1712.29	1127.36	-376.79	1865.25	567.055	-406.548	2017.01	134.944	-366.974	2190.76	123.365
553	0	-746.953	1742.41	961.321	-742.227	1712.41	1120.13	-678.671	1615.54	559.102	-624.577	1498.16	123.203	-636.912	1651.16	52.8258	-350.676	1767.47	971.844	-360.157	1723.68	1126.13	-377.288	1875.5	565.327	-409.017	2033.99	135.254	-370.111	2208.64	129.744
554	0	-746.396	1752.88	959.722	-741.587	1723.36	1118.51	-678.25	1623.15	558.931	-624.51	1499.39	124.592	-636.949	1651.6	52.6421	-350.072	1779.11	970.594	-359.705	1734.74	1124.97	-377.733	1886.83	564.244	-411.535	2048.04	134.48	-372.954	2223.55	133.071
555	0	-745.803	1763.4	958.263	-739.886	1735.54	1117.31	-678.106	1630.87	558.651	-624.366	1500.87	126.074	-637.023	1652.11	52.4954	-349.521	1790.85	969.536	-359.27	1745.64	1123.91	-378.232	1899.69	563.643	-414.005	2059.63	133.105	-375.676	2235.31	132.92
556	0	-745.271	1774.1	957.038	-738.979	1746.79	1115.81	-677.728	1639.07	558.456	-624.43	1502.47	127.817	-637.14	1652.65	52.3141	-348.941	1802.63	968.577	-358.847	1756.37	1122.82	-378.762	1913.75	563.395	-416.367	2069.01	131.384	-378.036	2244.36	129.806
557	0	-744.631	1784.75	955.988	-738.242	1757.92	1114.5	-677.367	1647.65	558.211	-624.486	1504.22	129.759	-637.23	1653.18	52.1603	-348.171	1814.4	967.759	-358.3	1767.4	1121.77	-379.648	1928.31	563.361	-418.615	2076.3	129.398	-380.223	2251.09	124.786
558	0	-745.801	1796.39	955.144	-737.342	1769.29	1113.37	-677.068	1656.71	557.959	-624.609	1506.06	131.803	-637.375	1653.65	52.0172	-347.449	1826.2	966.968	-357.676	1778.67	1120.74	-380.918	1943.06	563.442	-420.743	2081.57	127.811	-382.429	2255.76	119.044
559	0	-745.104	1807.25	954.308	-736.199	1780.8	1112.32	-676.578	1666.07	557.644	-624.701	1508.09	134.164	-637.614	1654.22	51.9166	-346.702	1838.28	966.156	-356.876	1790.51	1119.68	-382.129	1957.8	563.59	-422.622	2085.71	126.989	-384.534	2259.26	113.42
560	0	-744.02	1818.13	953.615	-735.128	1792.21	1111.39	-676.254	1676.1	557.425	-624.905	1510.41	136.796	-637.914	1654.79	51.8142	-345.969	1851.1	965.459	-355.825	1802.85	1118.72	-383.517	1971.93	563.513	-425.225	2090.13	124.492	-386.663	2262.57	108.691
561	0	-742.864	1829.26	953.065	-734.029	1803.68	1110.55	-676.815	1686.88	557.478	-625.23	1513	139.755	-638.236	1655.28	51.7372	-345.387	1864.45	964.968	-354.741	1815.78	1117.97	-384.829	1985.91	563.393	-427.713	2094.64	123.065	-389.054	2265.76	104.727
562	0	-737.297	1842.57	952.72	-732.822	1815.19	1109.75	-676.264	1697.8	557.54	-625.606	1515.98	143.074	-638.648	1655.83	51.6896	-344.969	1878.33	964.819	-353.637	1829.3	1117.66	-386.018	1998.56	563.02	-430.208	2099.77	121.748	-391.91	2269.23	99.9089
563	0	-736.771	1854.11	952.5	-731.65	1826.71	1109.04	-675.838	1709.65	557.722	-626.123	1519.51	146.722	-639.157	1656.55	51.6318	-344.64	1892.86	965.199	-352.61	1843.15	1117.88	-386.756	2009.67	562.478	-433.973	2102.96	118.953	-394.948	2273.48	93.878
564	0	-736.162	1865.79	952.362	-729.987	1838.74	1108.45	-675.493	1722.48	557.785	-626.702	1523.58	150.746	-639.635	1657.12	51.6444	-344.277	1907.06	965.8	-351.751	1857.2	1118.74	-386.802	2020.07	562.12	-429.564	2110.34	119.435	-396.926	2277.86	87.9037
565	0	-735.369	1877.99	952.352	-728.971	1850.37	1108.15	-675.398	1736.55	557.811	-627.244	1528.27	155.249	-640.603	1657.69	51.787	-343.847	1921.05	966.734	-350.988	1871.15	1120.13	-385.842	2030.88	562.292	-429.618	2113.89	118.249	-397.693	2280.48	82.2746
566	0	-734.483	1890.4	952.408	-728.101	1862.35	1108.05	-674.187	1751.35	557.685	-627.845	1533.69	160.107	-641.38	1658.23	52.0536	-343.228	1934.64	968.144	-350.438	1884.92	1121.95	-384.45	2042.24	563.095	-428.931	2116.59	117.386	-397.037	2282.59	77.0331
567	0	-733.481	1903.14	952.546	-727.283	1874.48	1108.14	-673.102	1765.56	557.105	-628.344	1539.79	165.497	-641.912	1659.29	52.2402	-342.313	1947.39	969.907	-349.896	1898.26	1124.12	-382.841	2053.48	564.129	-428.114	2118.49	116.678	-396.2	2284.08	72.4772
568	0	-732.437	1916.19	952.733	-726.614	1886.88	1108.38	-673.838	1783.61	556.358	-628.978	1546.83	171.317	-642.274	1660.64	52.5003	-341.221	1959.5	971.915	-349.392	1911.03	1126.31	-381.096	2064.4	565.329	-427.155	2120.16	116.037	-395.845	2285.2	68.6679
569	0	-731.142	1929.48	952.878	-726.172	1899.49	1108.79	-674.62	1802.87	555.466	-629.497	1555.01	177.946	-642.322	1662.11	52.8968	-340.018	1971.01	973.851	-348.822	1923.23	1128.47	-379.288	2074.9	566.551	-426.626	2121.67	115.398	-395.552	2286.89	66.3972
570	0	-729.929	1943.01	953.177	-726.194	1911.93	1109.46	-675.696	1823.33	554.373	-630.101	1564.39	185.474	-642.55	1663.94	53.496	-338.793	1982.32	975.751	-348.082	1934.87	1130.51	-377.548	2084.5	567.449	-425.348	2124.12	115.438	-395.72	2287.66	65.3919
571	0	-728.478	1956.61	953.497	-725.131	1925.2	1110.24	-677.025	1845.14	553.256	-630.691	1575.27	193.401	-642.646	1666.31	54.5993	-337.38	1993.59	977.529	-347.13	1946.08	1132.49	-376.058	2092.95	567.919	-424.026	2125.95	115.697	-395.959	2287.7	64.0581
572	0	-727.011	1970.39	954.034	-724.813	1937.69	1111.22	-678.157	1867.83	552.094	-631.418	1587.69	202.124	-642.722	1669.13	56.0442	-335.855	2004.66	979.103	-345.922	1956.93	1134.24	-374.941	2100.2	567.988	-423.427	2126.46	115.878	-395.7	2288.29	63.5949
573	0	-725.426	1984.18	954.781	-723.054	1950.89	1112.15	-679.183	1891.41	550.894	-632.093	1601.63	211.562	-643.156	1673.02	58.2917	-334.253	2015.48	980.549	-344.573	1967.31	1135.78	-374.056	2106.39	567.864	-423.832	2126.84	115.743	-395.695	2288.6	63.1653
574	0	-723.735	1997.84	955.537	-721.863	1963.19	1113.17	-680.087	1915.48	549.856	-633.017	1617.67	221.336	-643.548	1677.78	61.2329	-332.74	2025.92	981.74	-343.107	1977.46	1137.17	-373.358	2111.21	567.692	-422.877	2127.01	116.307	-395.862	2288.72	62.9285
575	0	-722.146	2011.24	956.396	-720.664	1975.14	1114.3	-680.763	1938.16	549.084	-633.791	1635.63	230.957	-643.453	1683.62	65.5937	-331.362	2035.81	982.749	-341.73	1987.41	1138.44	-372.81	2115.23	567.59	-424.09	2127.26	115.869	-395.986	2288.83	62.801
576	0	-720.562	2024.43	957.196	-719.5	1986.6	1115.16	-682.469	1970.61	549.028	-634.939	1655.32	240.298	-642.853	1691.04	70.3808	-330.066	2045.23	983.651	-340.326	1997.17	1139.67	-372.185	2118.91	567.607	-423.587	2127.2	116.252	-395.995	2288.92	62.6994
577	0	-719.193	2037.15	958.002	-718.751	1997.62	1115.91	-682.846	1996.19	549.72	-636.29	1676.05	248.314	-641.913	1700.29	74.5888	-329.001	2054.36	984.596	-339.092	2007.05	1140.92	-371.513	2122.75	567.725	-423.569	2127.34	116.231	-395.987	2288.97	62.6686
578	0	-718.003	2049.65	958.879	-718.037	2008.27	1116.52	-683.001	2021.07	550.728	-637.699	1697.21	255.364	-642.345	1711.92	81.1795	-328.013	2063.31	985.541	-338.034	2016.85	1142.12	-370.75	2127.08	568.046	-423.546	2127.43	115.97	-395.938	2289.01	62.6077
579	0	-716.945	2061.69	959.853	-717.485	2018.56	1117.13	-682.861	2045.74	552.33	-639.076	1717.83	263.237	-643.446	1728.16	89.3452	-327.249	2072.56	986.593	-337.162	2026.73	1143.38	-369.973	2131.62	568.261	-423.532	2127.45	116.415	-395.829	2288.97	62.5226
580	0	-716.376	2067.85	960.387	-717.021	2028.57	1117.85	-682.329	2070.11	554.473	-639.818	1738.45	271.485	-644.687	1749.17	97.3313	-326.539	2081.99	987.714	-336.371	2036.67	1144.7	-369.108	2136.12	568.461	-423.229	2127.79	116.354	-395.779	2288.84	62.3793
581	0	-715.917	2077.86	961.591	-716.427	2038.45	1118.7	-681.191	2093.91	557.702	-639.971	1760.09	278.764	-645.922	1773.5	105.175	-325.874	2091.53	988.807	-335.656	2046.6	1145.98	-368.219	2140.33	568.508	-423.279	2127.66	116.459	-395.605	2288.94	62.3952
582	0	-715.382	2088.83	963.1	-715.851	2048.02	1119.77	-679.367	2111.75	559.709	-640.207	1782.72	285.083	-647.124	1799.99	112.224	-325.236	2101.06	989.91	-334.952	2056.36	1147.14	-367.332	2144.24	568.497	-423.191	2127.76	116.454	-395.474	2288.89	62.3985
583	0	-714.928	2100	965.059	-714.494	2061.26	1121.16	-677.6	2133.99	563.146	-640.265	1806.19	290.184	-648.353	1827.49	118.349	-324.698	2110.42	990.831	-334.302	2065.58	1148.03	-366.49	2147.77	568.43	-423.244	2127.77	116.394	-395.354	2288.92	62.4326
584	0	-714.479	2110.47	966.936	-713.418	2070.76	1122.59	-676.065	2156.39	567.286	-640.366	1830.19	294.009	-649.634	1855.29	123.269	-324.205	2119.46	991.618	-333.534	2074.16	1148.59	-365.72	2150.84	568.397	-423.214	2127.8	116.416	-395.257	2288.87	62.4666
585	0	-714.072	2121.12	969.192	-712.504	2077.76	1123.96	-674.526	2178.51	571.797	-640.31	1854.39	296.622	-650.942	1883.05	126.939	-323.664	2128.15	992.39	-332.795	2081.93	1149.04	-365.03	2153.24	568.463	-423.152	2127.87	116.63	-395.162	2288.82	62.4564
586	0	-713.662	2131.89	971.714	-711.357	2085.13	1125.74	-673.175	2200.25	576.444	-640.133	1878.89	297.876	-652.348	1910.87	129.386	-323.249	2136.55	993.123	-332.067	2090.12	1149.62	-364.365	2155.12	568.562	-423.376	2127.58	116.968	-395.03	2288.84	62.463
587	0	-713.201	2142.69	974.378	-710.199	2092.8	1127.91	-671.32	2221.05	580.73	-640.195	1903.85	298.156	-653.742	1939.07	130.745	-322.871	2145.81	994.099	-331.391	2096.99	1150.14	-363.852	2156.82	568.746	-423.33	2127.57	117.058	-394.916	2288.86	62.4214
588	0	-712.742	2153.34	977.159	-708.854	2100.69	1130.43	-670.209	2242.04	585.293	-639.365	1928.96	296.874	-655.207	1968.46	131.517	-322.427	2152.01	994.601	-331.175	2104.04	1150.84	-363.467	2158.55	568.906	-423.531	2127.55	117.005	-394.748	2288.92	62.2941
589	0	-712.268	2163.54	979.853	-707.54	2108.54	1132.79	-668.692	2262.03	589.306	-638.191	1954.1	295.087	-656.459	1998.8	131.536	-322.071	2158.89	995.191	-331.106	2111.07	1151.65	-363.122	2160.38	569.044	-423.701	2127.62	117.297	-394.597	2288.96	62.106
590	0	-711.8	2174.07	982.508	-706.346	2116.41	1134.82	-667.311	2281.59	593.263	-637.386	1979.59	292.323	-657.503	2030.03	130.815	-321.702	2166.13	995.667	-331.171	2117.87	1152.34	-362.873	2162.5	569.173	-423.755	2127.8	117.641	-393.978	2290.17	62.7828
591	0	-711.396	2184.88	985.149	-705.125	2124.77	1136.55	-665.909	2300.4	596.913	-636.477	2005.42	288.372	-658.325	2062.23	129.514	-321.416	2173.64	996.101	-331.278	2124.18	1152.89	-362.73	2164.78	569.236	-423.935	2127.93	117.926	-393.87	2290.2	62.455
592	0	-711.007	2195.78	987.494	-703.946	2133.14	1138.11	-664.496	2318.54	600.323	-634.782	2030.39	282.98	-658.849	2094.98	127.401	-321.058	2180.74	996.372	-331.41	2130.27	1153.16	-362.594	2167.36	569.266	-423.888	2128.28	118.182	-393.589	2290.71	62.1757
593	0	-710.529	2206.59	989.704	-702.8	2141.51	1139.45	-663.087	2335.69	603.418	-634.055	2057.38	276.991	-659.156	2128.57	124.758	-320.724	2187.47	996.404	-331.442	2136.63	1153.3	-362.536	2169.99	569.195	-425.025	2128.05	117.738	-393.544	2290.76	61.671
594	0	-710.121	2217.12	991.895	-701.707	2149.67	1140.62	-661.975	2352.43	606.5	-633.398	2084.72	270.111	-659.173	2162.8	121.558	-320.341	2194.13	996.349	-331.227	2142.97	1153.36	-362.466	2172.87	569.184	-425.449	2128.03	117.788	-393.321	2291.16	61.4816
595	0	-709.643	2227.65	993.989	-700.513	2158.15	1141.81	-660.8	2368.27	609.225	-632.709	2112.62	262.317	-658.836	2197.87	118	-319.967	2200.68	996.062	-330.885	2149.92	1153.29	-362.488	2175.92	569.1	-425.618	2128.34	117.983	-393.149	2291.17	61.1855
596	0	-709.125	2237.85	995.829	-699.333	2166.54	1142.92	-659.827	2383.15	611.679	-631.986	2141.12	253.815	-658.293	2233.62	114.269	-319.574	2207.33	995.656	-330.41	2157.2	1153	-362.444	2178.92	569.076	-425.802	2128.78	118.213	-393.466	2290.18	60.0899
597	0	-708.612	2247.56	997.392	-698.246	2175.09	1143.93	-659.276	2397.49	613.897	-631.559	2170.66	244.965	-657.655	2269.91	110.499	-319.242	2214.3	995.167	-329.684	2164.42	1152.42	-362.511	2182.23	568.908	-426.201	2128.94	118.384	-393.345	2290.19	59.8265
598	0	-708.231	2257.09	998.701	-697.405	2183.93	1144.7	-660.027	2412.16	615.782	-630.464	2200.03	235.254	-657.04	2306.73	106.817	-318.883	2220.9	994.303	-328.944	2172.16	1151.74	-362.584	2185.32	568.728	-426.582	2129.02	118.464	-393.239	2290.32	59.6199
599	0	-707.88	2266.76	999.779	-696.688	2193.11	1145.39	-659.355	2424.32	616.899	-629.715	2230.5	225.611	-656.556	2343.97	103.482	-318.556	2227.6	993.267	-328.108	2179.71	1150.88	-362.634	2188.63	568.471	-426.813	2129.14	118.566	-393.086	2290.36	59.3833
600	0	-707.635	2276.29	1000.52	-696.064	2202.46	1145.92	-658.84	2435.46	617.565	-628.388	2260.95	215.594	-656.308	2381.53	100.695	-318.168	2234.12	992.183	-327.433	2187.83	1149.98	-362.578	2191.89	568.174	-426.998	2129.3	118.675	-392.386	2291.95	60.0488
601	0	-707.4	2285.71	1001	-695.439	2212.07	1146.34	-658.329	2445.76	617.739	-627.131	2292.23	205.794	-656.271	2419.1	98.3882	-317.85	2242.24	991.397	-326.722	2195.73	1149.15	-362.52	2195.28	567.942	-427.275	2129.52	118.844	-392.287	2292	59.8357
602	0	-707.232	2295	1001.29	-694.838	2221.5	1146.64	-658.038	2455.19	617.237	-625.86	2324.01	196.226	-656.455	2456.7	96.7253	-317.525	2249.62	990.445	-326.191	2203.62	1148.37	-362.385	2198.67	567.637	-427.474	2129.86	119.01	-392.673	2290.75	58.6087
603	0	-707.042	2303.61	1001.24	-694.234	2231.07	1146.81	-657.784	2463.7	616.054	-624.689	2356.29	187.198	-656.64	2494.19	95.6438	-317.24	2256.9	989.412	-325.687	2211.93	1147.59	-362.308	2202.21	567.321	-427.829	2130.19	119.07	-392.591	2290.75	58.2476
604	0	-706.895	2312.34	1001.03	-693.684	2240.79	1146.89	-657.474	2471.06	614.142	-623.535	2388.71	178.691	-656.742	2531.56	95.1655	-316.949	2264.38	988.513	-325.259	2220.34	1146.85	-362.212	2205.79	566.965	-428.018	2130.47	119.19	-392.473	2290.94	57.9459
605	0	-706.79	2320.85	1000.63	-693.121	2250.19	1146.67	-657.298	2478.95	611.74	-622.749	2421.48	170.969	-656.455	2568.68	95.1132	-316.657	2271.88	987.608	-324.921	2228.81	1146.1	-362.161	2209.65	566.662	-428.246	2130.78	119.385	-392.417	2291.14	57.6219
606	0	-706.724	2329.19	1000	-692.582	2259.82	1146.41	-657.022	2487.59	609.502	-621.383	2453.38	163.688	-655.436	2605.64	95.3607	-316.399	2279.45	986.72	-324.63	2237.07	1145.32	-362.084	2213.46	566.276	-428.51	2131.16	119.528	-392.306	2291.27	57.2323
607	0	-706.636	2337.3	999.174	-691.952	2269.11	1145.9	-658.372	2487.95	604.885	-621.34	2486.17	158.652	-653.39	2642.2	95.7023	-316.102	2287.18	985.771	-324.321	2245.5	1144.53	-362.095	2217.48	565.921	-428.721	2131.57	119.744	-392.209	2291.36	56.9035
608	0	-706.474	2345.45	998.182	-691.346	2278.55	1145.19	-659.005	2493.57	601.312	-621.826	2519.17	154.959	-649.875	2678.35	96.257	-315.705	2295.11	984.791	-324.047	2254.15	1143.7	-361.993	2221.58	565.586	-428.91	2132.05	120.041	-391.484	2292.98	57.5914
609	0	-706.322	2353.69	996.947	-690.847	2287.61	1144.32	-659.516	2498.69	597.533	-622.57	2551.5	152.864	-645.008	2713.38	97.0019	-315.366	2303.15	983.665	-323.748	2262.92	1142.68	-362.047	2225.82	565.233	-429.209	2132.48	120.267	-391.383	2293.13	57.2683
610	0	-706.074	2362.2	995.56	-690.432	2297.19	1143.38	-659.76	2503.91	594.05	-624.028	2582.88	152.204	-639.405	2746.75	97.8103	-315.051	2311.46	982.517	-323.404	2270.09	1141.32	-362.061	2230.38	564.874	-429.543	2133	120.624	-391.312	2293.21	56.9409
611	0	-705.856	2370.62	994.017	-690.235	2306.5	1142.31	-659.967	2509.21	590.903	-624.747	2606.74	150.823	-633.653	2777.47	99.084	-314.845	2319.99	981.226	-323.16	2279.64	1140.02	-362.137	2235.17	564.536	-429.766	2133.55	120.985	-391.282	2293.44	56.7522
612	0	-705.692	2379.35	992.334	-690.134	2315.94	1141.08	-660.092	2514.78	587.975	-625.707	2630.13	150.634	-628.437	2804.91	101.365	-314.741	2328.95	979.88	-322.977	2289.51	1138.61	-362.315	2240.18	564.119	-430.034	2134.15	121.413	-391.263	2293.63	56.6066
613	0	-705.658	2388.49	990.656	-690.146	2325.73	1139.89	-659.889	2520.41	585.134	-627.626	2659.24	154.547	-605.903	2817.9	95.3024	-314.784	2338.14	978.445	-322.858	2299.34	1137.1	-362.643	2245.64	563.717	-430.459	2134.88	122.022	-391.179	2294.27	56.4319
614	0	-705.713	2398.01	989.027	-690.1	2335.61	1138.68	-659.698	2526.29	582.391	-628.243	2677.73	155.441	-622.041	2849.12	108.945	-314.859	2347.71	976.85	-322.746	2309.36	1135.49	-362.986	2251.41	563.209	-430.744	2135.6	122.651	-391.225	2294.39	56.3428
615	0	-705.962	2407.68	987.547	-690.03	2345.44	1137.47	-659.558	2533.1	580.197	-627.997	2692.21	155.724	-621.449	2865.01	114.235	-314.942	2357.41	975.199	-322.687	2319.3	1133.76	-363.418	2257.62	562.561	-431.114	2137.02	123.411	-391.287	2294.5	56.2876
616	0	-706.202	2417.59	986.357	-689.979	2355.48	1136.31	-659.273	2541.71	578.813	-627.094	2702.71	154.94	-622.33	2876.3	119.764	-315.131	2367.24	973.399	-322.541	2329.35	1131.94	-363.925	2264.52	561.919	-431.498	2138.15	124.309	-391.467	2294.34	56.1805
617	0	-706.368	2427.87	985.499	-689.949	2365.55	1135.28	-658.766	2551.93	578.068	-625.781	2709.46	152.984	-624.712	2883.67	124.736	-315.35	2377.16	971.571	-322.46	2339.48	1130.03	-364.491	2271.64	561.121	-432.138	2139.17	125.148	-391.56	2294.54	56.1343
618	0	-706.439	2438.13	984.783	-689.865	2375.66	1134.21	-658.237	2562.91	577.554	-624.291	2713.41	150.33	-628.297	2890.99	129.732	-315.606	2387.04	969.618	-322.39	2349.43	1127.92	-366.433	2277.57	559.903	-432.599	2140.46	126.244	-391.74	2294.67	56.0707
619	0	-706.462	2448.56	984.171	-689.813	2385.99	1133.2	-657.752	2574.14	576.886	-622.915	2715.2	147.453	-631.779	2893.09	131.584	-315.943	2396.85	967.695	-322.399	2359.41	1125.93	-367.301	2285.26	558.927	-433.25	2141.5	127.441	-391.988	2294.61	55.9621
620	0	-706.517	2459.22	983.499	-689.797	2396.5	1132.2	-657.309	2585.67	576.183	-621.666	2715.16	144.213	-635.016	2891.44	129.596	-316.271	2406.48	965.804	-322.515	2369.3	1123.98	-368.275	2293.08	557.883	-433.74	2142.91	128.784	-392.145	2294.9	55.8654
621	0	-706.561	2470.12	982.918	-689.941	2407.65	1131.21	-657.005	2597.28	575.906	-620.617	2713.9	141.082	-637.297	2883.31	122.631	-316.668	2416.1	964.147	-322.694	2379.14	1122.11	-369.229	2301.08	556.896	-434.344	2144.45	130.344	-392.268	2295.2	55.7243
622	0	-706.662	2481.41	982.368	-690.242	2419.73	1130.53	-656.368	2609.78	575.334	-619.538	2712.07	138.617	-639.766	2880.11	114.87	-317.073	2425.61	962.645	-323.114	2388.87	1120.36	-370.148	2309.3	556.099	-434.753	2146.04	132.149	-392.379	2295.57	55.5829
623	0	-706.743	2493.19	981.821	-690.469	2430.72	1129.88	-656.148	2621.38	574.95	-618.67	2710.51	136.291	-641.354	2876.41	105.976	-317.579	2435.21	961.402	-323.664	2398.63	1118.81	-371.006	2317.66	555.499	-435.089	2147.65	134.208	-392.397	2295.95	55.4744
624	0	-706.832	2505.38	981.543	-690.782	2442.31	1129.54	-655.962	2633.42	574.48	-617.683	2708.72	133.553	-641.975	2874.15	98.5662	-318.238	2444.91	960.347	-324.28	2408.44	1117.32	-371.782	2326.49	555.048	-435.15	2149.49	136.585	-392.372	2296.38	55.3012
625	0	-706.97	2517.57	981.579	-691.192	2454.38	1129.7	-656.187	2644.33	574.257	-617.07	2708.92	132.246	-644.025	2875.02	96.8429	-318.996	2454.83	959.302	-324.837	2418.38	1115.98	-372.529	2335.77	554.799	-435.059	2151.61	139.258	-392.254	2296.79	55.1229
626	0	-707.163	2529.7	982.002	-691.625	2465.94	1130.41	-656.811	2653.4	573.975	-617.192	2712.17	131.919	-643.269	2876.85	95.8122	-319.867	2465.14	958.459	-325.28	2428.54	1114.64	-373.308	2345.71	554.448	-434.873	2154.08	142.286	-392.044	2297.32	54.9589
627	0	-707.455	2541.54	983.149	-691.894	2476.44	1131.29	-657.642	2661.88	574.031	-617.766	2716.86	131.782	-641.887	2878.52	92.702	-320.805	2475.78	957.622	-325.663	2438.93	1113.45	-374.054	2356.64	554.134	-434.417	2157.02	145.82	-391.761	2297.71	54.7619
628	0	-707.803	2552.74	984.647	-692.186	2487.07	1132.66	-658.684	2670.19	574.345	-617.975	2718.62	131.309	-639.467	2879.66	88.3714	-321.747	2486.67	956.885	-326.035	2449.48	1112.38	-374.54	2368.79	553.768	-433.852	2160.28	149.663	-391.402	2298.3	54.7177
629	0	-708.301	2563.6	986.243	-692.515	2497.44	1134.24	-659.719	2679.08	574.898	-618.178	2720.16	131.167	-639.729	2880.24	86.8733	-322.808	2497.73	956.342	-326.484	2460.07	1111.49	-374.899	2382	553.384	-433.098	2164.37	153.868	-391.092	2298.73	54.65
630	0	-709.17	2573.87	987.623	-692.963	2508.01	1135.96	-660.712	2688.08	575.317	-618.411	2721.18	130.788	-640.376	2880.91	85.4749	-323.999	2509.08	956.145	-327.078	2470.55	1110.94	-375.098	2396.26	552.806	-432.084	2169.62	157.615	-390.855	2299.05	54.5773
631	0	-710.223	2583.54	988.87	-693.447	2518.29	1137.73	-661.63	2696.52	575.466	-618.598	2721.93	130.479	-640.568	2881.49	83.7779	-325.258	2520.57	956.087	-328	2483.88	1110.96	-374.982	2411.55	552.201	-430.555	2173.63	164.112	-390.664	2299.51	54.6464
632	0	-711.446	2592.86	990.13	-694.063	2528.7	1139.59	-662.467	2703.83	575.314	-618.395	2722.97	129.764	-640.493	2882.15	81.9124	-326.614	2532.1	956.241	-328.93	2494.19	1111.09	-374.805	2427.74	551.482	-429.439	2179.76	169.422	-390.402	2299.98	54.8382
633	0	-712.751	2601.92	991.226	-694.646	2539.12	1141.5	-663.131	2709.34	574.84	-618.614	2724.47	129.057	-640.586	2883.01	80.0628	-327.978	2543.67	956.703	-330.169	2504.16	1111.41	-374.202	2445.14	550.808	-427.941	2186.66	175.596	-390.167	2300.72	55.3598
634	0	-714.121	2610.82	992.259	-695.366	2549.01	1143.15	-663.73	2713.19	573.921	-619.016	2725.99	128.395	-640.719	2883.75	78.2402	-329.396	2555.24	957.418	-331.455	2514.39	1111.96	-373.426	2463.42	550.142	-426.35	2194.8	182.679	-389.808	2301.76	56.0434
635	0	-715.494	2619.78	993.157	-696.165	2558.85	1144.81	-664.334	2716.47	572.958	-619.191	2726.89	127.745	-640.896	2884.27	76.6684	-330.766	2566.63	958.117	-332.624	2524.37	1112.54	-372.255	2482.77	549.523	-424.692	2203.93	190.266	-389.506	2303.33	56.8972
636	0	-716.867	2628.45	993.892	-697.216	2569.88	1146.5	-664.912	2719.73	572.054	-619.772	2728.26	127.331	-640.994	2884.84	75.4651	-332.063	2577.77	958.79	-333.75	2534.47	1113.17	-370.75	2502.98	548.874	-422.952	2214.53	198.475	-389.13	2305.85	58.4926
637	0	-718.165	2637.14	994.428	-698.225	2580.19	1147.89	-665.669	2723.39	571.629	-619.747	2728.96	126.856	-640.934	2885.45	74.8762	-333.226	2588.14	959.238	-334.628	2544.23	1113.58	-369.403	2523.85	548.15	-420.435	2227.33	206.742	-388.65	2309.13	60.5864
638	0	-719.362	2645.72	994.768	-699.281	2589.88	1149.09	-666.451	2726.92	571.453	-619.705	2729.27	126.563	-640.969	2885.8	74.3813	-334.394	2599.48	959.931	-335.329	2553.85	1113.96	-368.015	2545.61	547.355	-419.427	2240.66	215.972	-387.919	2313.31	63.3018
639	0	-720.48	2653.99	995.208	-700.21	2598.88	1150.03	-667.394	2730.16	571.365	-619.37	2729.01	126.149	-641.28	2886.09	73.9314	-335.429	2610.35	960.47	-335.922	2563.03	1114.27	-366.715	2568	546.721	-416.406	2254.24	226.387	-387.105	2318.34	66.6218
640	0	-721.365	2662.23	995.889	-701.127	2607.64	1150.94	-668.277	2732.88	571.22	-619.343	2728.97	125.842	-641.65	2886.39	73.6022	-336.415	2620.66	960.772	-336.458	2571.92	1114.46	-365.429	2591.02	546.206	-414.711	2271.04	235.092	-386.381	2324.38	70.666
641	0	-722.151	2670.31	996.914	-701.882	2615.86	1152	-669.177	2735.16	571.115	-619.478	2729.04	125.607	-641.826	2886.37	73.3941	-337.331	2630.65	961.096	-336.99	2580.63	1114.57	-364.181	2614.36	546.054	-414.052	2288.62	242.638	-385.794	2331.72	75.1005
642	0	-723.262	2675.58	997.548	-702.413	2623.5	1153.24	-669.859	2737.17	571.092	-619.539	2729.01	125.387	-642.052	2886.44	73.2819	-338.175	2640.44	961.568	-337.523	2588.8	1114.71	-362.956	2637.68	546.728	-408.256	2310.02	251.972	-385.381	2339.98	79.4698
643	0	-723.934	2683.03	998.661	-702.867	2630.48	1154.62	-670.294	2739.09	571.059	-619.612	2729.03	125.167	-642.204	2886.43	73.2032	-338.841	2649.58	962.146	-338.117	2596.42	1114.99	-361.885	2660.41	548.15	-405.545	2330.33	258.177	-385.064	2349.23	83.3562
644	0	-724.356	2691.51	999.927	-703.298	2637.18	1155.97	-670.648	2741.05	571.036	-619.632	2729.1	125.018	-642.323	2886.46	73.1987	-339.439	2658.21	963.048	-338.592	2603.67	1115.57	-360.771	2682.68	550.374	-402.973	2350.18	263.917	-384.424	2361	87.8054
645	0	-724.736	2699.44	1000.91	-703.983	2644.02	1157.15	-670.944	2743.14	571.087	-619.63	2729.15	124.924	-642.398	2886.42	73.1761	-339.869	2666.65	964.204	-338.792	2611.44	1116.4	-359.862	2704.29	553.161	-400.991	2369.69	269.888	-383.42	2377.75	93.2245
646	0	-725.229	2706.82	1001.46	-704.91	2651.27	1157.91	-671.011	2745.1	571.112	-619.652	2729.25	124.915	-642.441	2886.4	73.1808	-340.105	2675.48	965.449	-338.345	2619.65	1117.25	-359.245	2725.25	556.456	-399.692	2389.9	275.66	-381.576	2399.31	98.7518
647	0	-725.694	2713.85	1001.49	-706.791	2663.17	1158.78	-671.048	2746.99	571.262	-619.519	2729.16	124.872	-642.481	2886.37	73.2096	-340.112	2684.26	966.378	-337.332	2629.12	1118.07	-359.016	2745.3	560.147	-398.965	2410.61	280.184	-379.486	2424.45	103.556
648	0	-726.159	2720.88	1001.02	-708.28	2671.45	1158.34	-670.935	2748.47	571.415	-619.501	2729.19	124.993	-642.531	2886.42	73.1999	-339.989	2693.69	967.209	-335.977	2639.96	1118.84	-358.928	2764.96	564.375	-398.553	2432.16	283.676	-377.052	2451.81	107.681
649	0	-726.655	2728.12	1000.18	-710.191	2681.52	1157.5	-670.836	2749.72	571.627	-619.449	2729.28	125.052	-642.521	2886.39	73.148	-339.68	2703.15	967.865	-334.648	2651.77	1119.83	-359.063	2784.09	569.068	-398.504	2454.21	285.684	-374.488	2480.07	110.875
650	0	-727.044	2735.41	999.238	-711.951	2692.67	1156.8	-670.725	2750.79	571.842	-619.365	2729.27	125.098	-642.522	2886.43	73.118	-339.346	2713.13	968.633	-333.862	2663.67	1121.25	-359.334	2802.82	573.872	-398.531	2476.52	286.232	-371.751	2508.71	113.042
651	0	-727.376	2742.79	998.517	-713.331	2703.54	1156.36	-670.585	2751.67	572.006	-619.286	2729.33	125.199	-642.584	2886.46	73.1187	-339.022	2723.35	969.827	-333.796	2674.81	1123.42	-359.604	2821.07	578.707	-398.17	2499.49	285.702	-368.925	2537.5	114.043
652	0	-727.577	2750.06	998.265	-714.257	2713.48	1156.36	-670.446	2752.68	572.173	-619.108	2729.2	125.236	-642.579	2886.4	73.1768	-338.811	2733.67	971.714	-334.427	2685.15	1126.46	-359.852	2838.95	583.363	-398.041	2522.62	283.754	-366.106	2566.73	114.094
653	0	-727.671	2757.23	998.315	-714.828	2722.63	1156.88	-670.321	2753.85	572.384	-618.919	2729.05	125.249	-642.622	2886.33	73.219	-338.751	2744.12	974.39	-335.477	2694.59	1129.96	-360.023	2856.4	587.677	-398.161	2545.91	280.735	-363.363	2596.71	113.459
654	0	-727.709	2764.3	998.403	-715.178	2730.78	1157.6	-670.232	2755.25	572.611	-618.77	2728.95	125.289	-642.676	2886.31	73.2939	-338.727	2754.14	977.439	-336.724	2702.93	1133.41	-360.502	2873.01	591.64	-397.76	2570.9	276.067	-360.745	2627.71	112.224
655	0	-727.72	2771.28	998.375	-715.292	2737.86	1158.14	-670.112	2756.84	572.761	-618.645	2728.9	125.363	-642.721	2886.29	73.3062	-338.765	2764.11	980.573	-338.015	2710.96	1136.41	-360.017	2890.44	595.399	-397.123	2594.82	271.218	-358.183	2660.23	110.819
656	0	-727.647	2778.24	998.226	-715.441	2744.95	1158.42	-670.125	2758.82	572.91	-618.528	2728.83	125.41	-642.703	2886.19	73.2176	-338.685	2773.64	983.283	-338.928	2718.85	1138.87	-360.776	2905.54	598.645	-397.452	2619.72	264.675	-356.128	2692.76	108.643
657	0	-727.591	2785.23	997.938	-715.628	2752.09	1158.52	-670.003	2761.06	572.974	-618.446	2728.94	125.483	-642.724	2886.27	73.0752	-338.589	2782.95	985.806	-339.589	2726.98	1140.89	-361.608	2919.53	601.656	-396.934	2645.37	257.685	-354.186	2726.88	106.439
658	0	-727.484	2792.34	997.524	-715.904	2759.65	1158.36	-669.919	2763.6	572.96	-618.928	2729.67	125.784	-642.7	2886.44	72.8177	-338.315	2792.32	988.061	-339.99	2735.49	1142.61	-362.429	2932.74	604.408	-397.148	2671.67	248.34	-352.453	2761.92	104.012
659	0	-727.401	2799.48	996.961	-716.323	2767.71	1157.72	-669.745	2766.3	572.955	-618.51	2729.57	125.726	-642.677	2886.61	72.504	-338.16	2803.79	990.363	-340.082	2744.55	1144.12	-363.149	2944.84	606.843	-396.699	2698.28	240.481	-351.151	2797.6	101.665
660	0	-727.307	2806.77	996.276	-716.777	2776.27	1157.01	-669.471	2769.26	572.933	-618.677	2730.28	125.988	-642.599	2886.86	72.1718	-337.869	2812.64	991.86	-340.2	2754.1	1145.54	-363.731	2956.41	608.981	-395.816	2726.35	230.094	-349.692	2833.41	98.9938
661	0	-727.225	2814.3	995.479	-717.114	2784.88	1156.3	-669.171	2772.25	572.869	-618.451	2730.59	126.097	-642.445	2887.19	71.7383	-337.591	2821.15	993.089	-340.529	2763.64	1146.89	-364.155	2967.34	610.633	-395.445	2754.62	220.35	-348.121	2869.39	96.2479
662	0	-727.169	2822.02	994.638	-717.446	2793.75	1155.58	-668.788	2775.44	572.844	-618.209	2731.02	126.219	-642.257	2887.52	71.1758	-337.357	2830.24	994.237	-340.963	2773.36	1148.17	-364.418	2977.58	611.847	-394.849	2783.72	210.227	-346.387	2905.78	93.481
663	0	-727.123	2829.9	993.774	-717.671	2802.98	1154.96	-668.481	2778.81	572.804	-617.944	2731.48	126.344	-642.116	2887.85	70.6104	-337.183	2839.59	995.153	-341.416	2782.95	1149.12	-364.465	2987.19	612.498	-394.313	2813.43	199.95	-344.58	2941.38	91.0276
664	0	-727.102	2837.87	992.875	-717.876	2812.38	1154.16	-668.225	2782.21	572.723	-617.781	2731.83	126.501	-641.514	2887.28	69.5529	-336.972	2848.96	995.862	-341.92	2792.58	1149.72	-364.253	2996.07	612.491	-393.859	2843.75	189.985	-342.55	2977.27	88.8319
665	0	-727.138	2845.96	991.934	-718.143	2821.85	1153.24	-668.05	2785.72	572.639	-617.639	2732.28	126.649	-641.517	2887.54	69.1555	-336.79	2858.25	996.151	-342.343	2802.35	1150.02	-363.767	3004.34	611.87	-393.507	2874.51	180.36	-340.367	3012.94	87.0082
666	0	-727.234	2854.09	990.949	-718.366	2831.57	1152.27	-668.006	2789.22	572.578	-617.567	2732.64	126.783	-641.573	2887.81	68.8329	-336.569	2867.5	996.104	-342.722	2813.63	1150.16	-363.209	3011.95	610.185	-393.075	2905.94	171.366	-338.241	3048.22	85.4147
667	0	-727.478	2862.37	989.951	-718.526	2841.14	1151.1	-668.031	2792.69	572.488	-617.441	2732.92	126.921	-641.66	2888.08	68.5361	-336.38	2876.65	995.726	-342.954	2823.54	1149.83	-362.418	3018.68	607.963	-391.675	2939.21	163.373	-336.263	3083.34	83.942
668	0	-728.164	2870.65	988.873	-719.482	2848.85	1149.6	-668.148	2796.25	572.395	-617.409	2733.31	127.096	-641.742	2888.27	68.2529	-336.201	2885.78	994.995	-343.054	2832.67	1149.07	-361.435	3024.81	605.153	-391.072	2970.63	155.056	-334.834	3118.04	81.9239
669	0	-728.532	2879.07	987.785	-720.741	2855.43	1148	-668.31	2799.88	572.225	-617.346	2733.67	127.272	-642.199	2888.99	68.3024	-335.968	2894.87	993.957	-343.066	2842.34	1147.93	-360.712	3029.92	601.989	-389.994	3002.78	149.784	-333.321	3153.06	81.8174
670	0	-728.861	2887.46	986.655	-724.89	2854.32	1146.26	-668.475	2803.75	572.058	-617.235	2734.04	127.446	-642.259	2889.21	68.0049	-335.724	2903.97	992.74	-342.983	2852.41	1146.49	-359.911	3034.88	598.198	-388.886	3035.07	145.109	-332.906	3187.51	81.2557
671	0	-729.186	2895.9	985.538	-727.305	2857.36	1143.73	-668.552	2807.82	571.817	-617.117	2734.37	127.603	-642.287	2889.34	67.7646	-335.518	2912.97	991.371	-342.885	2862.64	1144.82	-359.133	3039.59	594.33	-387.77	3066.99	142.038	-330.433	3221.68	84.4253
672	0	-729.504	2904.5	984.392	-728.356	2863.84	1142.11	-668.634	2812.17	571.495	-616.979	2734.87	127.901	-642.334	2889.48	67.58	-335.296	2921.95	989.883	-342.715	2873.1	1143.12	-358.333	3044.82	590.712	-386.656	3097.94	140.369	-331.022	3255.8	86.5337
