# Supplementary material for: A Brake-Based Overground Gait Rehabilitation Device for Altering Propulsion Impulse Symmetry
Source: Sensors (Basel). 2021 Oct 5;21(19):6617. doi: 10.3390/s21196617 (PMC8512803; doi:10.3390/s21196617)
Supplement: Supplementary file 1 [file sensors-21-06617-s001.zip › GPT animations/code and data/Trajectories/BD 30.csv]

Trajectories
100
		BDC013:LTroc			BDC013:LIliac			BDC013:LKnee			BDC013:LAnkle			BDC013:LToe			BDC013:RTroc			BDC013:RIliac			BDC013:RKnee			BDC013:RAnkle			BDC013:RToe
Frame	Sub Frame	X	Y	Z	X	Y	Z	X	Y	Z	X	Y	Z	X	Y	Z	X	Y	Z	X	Y	Z	X	Y	Z	X	Y	Z	X	Y	Z
		mm	mm	mm	mm	mm	mm	mm	mm	mm	mm	mm	mm	mm	mm	mm	mm	mm	mm	mm	mm	mm	mm	mm	mm	mm	mm	mm	mm	mm	mm
213	0	-719.868	-1611.44	949.37	-712.378	-1676.33	1101.61	-684.715	-1521.71	555.179	-646.145	-1823.7	249.336	-672.219	-1770.54	88.6984	-327.623	-1608.99	961.079	-333.59	-1652.01	1114.77	-361.067	-1611.36	535.971	-415.394	-1645	80.8895	-392.965	-1479.07	29.4444
214	0	-718.716	-1603.29	951.88	-709.742	-1670.21	1103.37	-683.846	-1504.78	558.022	-645.052	-1801.14	246.128	-671.17	-1744.72	86.9299	-325.931	-1604.84	962.486	-333.077	-1648.5	1115.82	-360.807	-1609.02	535.961	-415.601	-1644.93	80.9016	-392.983	-1479.12	29.4634
215	0	-717.63	-1595.14	954.201	-707.451	-1664.08	1104.71	-682.851	-1488.62	560.673	-644.022	-1778.15	242.073	-670.159	-1717.89	84.4879	-324.288	-1600.96	963.628	-332.008	-1646.08	1117.06	-360.616	-1606.74	535.937	-415.069	-1646.1	81.727	-393.002	-1479.16	29.4025
216	0	-716.51	-1586.86	956.303	-705.592	-1657.54	1105.88	-681.891	-1473.71	563.263	-642.933	-1754.76	237.197	-669.38	-1689.72	81.7221	-322.828	-1596.6	964.327	-331.441	-1640.7	1117.25	-360.375	-1604.5	535.912	-415.452	-1645.87	81.5772	-392.979	-1479.21	29.3477
217	0	-715.448	-1578.61	958.153	-704.144	-1650.53	1106.83	-681.028	-1459.96	565.763	-641.907	-1731.12	231.513	-668.671	-1660.52	78.7086	-322.058	-1590.13	964.172	-330.501	-1634.7	1117.18	-360.047	-1602.28	535.921	-415.604	-1645.8	81.6108	-392.851	-1479.31	29.4151
218	0	-714.496	-1570.3	959.652	-702.856	-1643.25	1107.65	-678.875	-1443.58	567.329	-640.929	-1707.22	225.167	-668.374	-1630.73	75.7541	-321.737	-1583.17	963.361	-329.38	-1628.34	1116.73	-359.738	-1599.91	535.783	-415.755	-1645.92	81.7273	-392.755	-1479.35	29.3965
219	0	-713.488	-1562	960.798	-701.776	-1635.63	1108.37	-677.062	-1428.64	568.964	-639.872	-1682.9	218.188	-668.28	-1600.16	72.601	-321.251	-1575.85	962.315	-328.095	-1621.62	1116.05	-359.482	-1597.57	535.736	-415.882	-1645.95	81.7646	-392.619	-1479.44	29.3769
220	0	-712.622	-1553.76	961.748	-700.829	-1627.71	1108.93	-676.598	-1418.67	571.824	-638.822	-1658.19	210.697	-667.952	-1568.64	69.211	-320.731	-1568.16	961.161	-326.775	-1614.54	1115.26	-359.221	-1595.07	535.51	-415.973	-1645.94	81.8378	-392.439	-1479.39	29.3732
221	0	-711.793	-1545.44	962.396	-699.91	-1619.83	1109.32	-675.535	-1408.29	574.138	-637.813	-1633.04	202.79	-668.111	-1536.92	66.0011	-319.866	-1561.98	960.086	-325.489	-1607.46	1114.41	-358.847	-1592.58	535.203	-416.04	-1645.82	81.8244	-392.239	-1479.31	29.3097
222	0	-711.081	-1537.4	962.854	-698.834	-1611.89	1109.66	-674.135	-1396.99	575.61	-636.705	-1607.34	194.553	-668.345	-1504.87	62.7729	-319.197	-1555.96	959.23	-324.476	-1600.77	1113.74	-358.692	-1590.04	534.812	-416.183	-1645.83	81.8663	-392.024	-1479.28	29.1962
223	0	-710.377	-1529.45	963.363	-697.843	-1604.34	1110.02	-672.762	-1385.87	576.495	-635.636	-1581.2	186.083	-668.917	-1472.81	59.9774	-318.497	-1550.55	958.614	-323.607	-1594.44	1113.21	-358.561	-1587.65	534.442	-416.429	-1645.96	81.8965	-391.98	-1479.25	29.0395
224	0	-709.701	-1521.68	963.921	-696.728	-1596.79	1110.38	-671.422	-1375.34	576.934	-634.536	-1554.61	177.649	-669.513	-1440.37	57.4409	-317.96	-1545.06	958.067	-322.899	-1588.02	1112.74	-358.321	-1585.35	533.981	-416.654	-1646.13	81.8669	-391.856	-1479.16	28.5955
225	0	-708.997	-1514.07	964.44	-695.693	-1589.35	1110.69	-670.246	-1365.83	577.081	-633.418	-1527.74	169.333	-670.206	-1408.03	55.3777	-317.008	-1539.88	957.641	-322.132	-1581.45	1112.33	-357.946	-1583.01	533.728	-416.701	-1646.04	81.7935	-391.472	-1479.04	28.4174
226	0	-708.396	-1506.68	964.858	-694.768	-1581.81	1110.9	-669.248	-1357.16	576.791	-632.336	-1500.59	161.234	-670.817	-1375.74	53.8493	-316.414	-1533.92	957.016	-321.353	-1574.76	1111.97	-357.531	-1580.75	533.59	-416.757	-1646.03	81.8261	-391.019	-1479.06	28.4015
227	0	-707.905	-1499.32	964.989	-693.981	-1574.35	1110.94	-668.478	-1349.25	576.106	-631.209	-1473.16	153.414	-671.2	-1343.5	52.7466	-315.83	-1528.12	956.44	-320.664	-1568.25	1111.39	-357.192	-1578.56	533.435	-416.872	-1646.08	81.8999	-390.803	-1479	28.2042
228	0	-707.289	-1491.99	964.883	-693.162	-1566.73	1110.85	-667.627	-1341.81	574.857	-630.205	-1445.55	146.041	-671.348	-1311.41	52.1536	-315.285	-1522.48	955.741	-320.052	-1561.86	1110.8	-356.888	-1576.31	533.294	-417.001	-1646.08	81.9607	-390.748	-1478.7	27.7989
229	0	-706.861	-1484.84	964.543	-692.386	-1558.97	1110.71	-666.298	-1334.67	573.14	-629.298	-1417.8	139.112	-671.117	-1279.36	51.8727	-315.061	-1516.13	954.661	-319.455	-1555.32	1110.15	-356.467	-1574.06	532.92	-417.072	-1645.87	81.9405	-390.674	-1478.26	27.0563
230	0	-706.386	-1477.7	963.987	-691.738	-1551.28	1110.51	-665.609	-1328.69	571.37	-628.541	-1389.9	132.79	-670.673	-1247.68	52.0946	-314.522	-1510.35	953.777	-318.906	-1548.63	1109.49	-356.087	-1571.61	532.635	-417.081	-1645.57	81.9405	-390.464	-1477.92	26.5428
231	0	-705.897	-1470.54	963.3	-691.01	-1543.51	1110.29	-664.394	-1323.01	569.307	-627.963	-1362	127.098	-669.615	-1216.11	52.717	-314.013	-1504.37	952.975	-318.405	-1541.84	1108.9	-355.701	-1569	532.347	-417.157	-1645.16	82.024	-390.164	-1477.59	26.0973
232	0	-705.451	-1463.41	962.567	-690.225	-1535.73	1110.02	-663.346	-1317.92	566.848	-627.409	-1334	122.288	-668.209	-1184.82	53.7561	-313.435	-1498.74	952.153	-317.951	-1535.09	1108.26	-355.472	-1566.39	532.114	-417.331	-1644.85	82.1806	-390.077	-1477.28	25.5795
233	0	-705.087	-1456.32	961.796	-689.534	-1527.87	1109.71	-662.465	-1313.3	564.128	-627.127	-1306.42	118.52	-666.062	-1154.06	55.3222	-312.81	-1493.23	951.632	-317.537	-1528.09	1107.76	-355.342	-1563.69	532.014	-417.582	-1644.5	82.3703	-390.099	-1477	25.2809
234	0	-704.59	-1448.95	961.06	-688.862	-1519.72	1109.36	-661.941	-1309.19	561.357	-626.921	-1279.34	115.792	-663.087	-1123.83	57.196	-312.426	-1486.94	950.85	-316.979	-1520.93	1107.11	-355.315	-1560.83	531.89	-417.776	-1644.15	82.643	-390.138	-1476.62	25.0243
235	0	-704.068	-1441.41	960.267	-688.264	-1511.56	1108.95	-661.438	-1305.03	558.555	-626.725	-1252.83	114.009	-659.313	-1094.45	59.3788	-312.133	-1480.2	949.678	-316.467	-1513.73	1106.26	-355.396	-1558.28	531.651	-418.02	-1643.88	82.7983	-390.057	-1476.47	24.6558
236	0	-703.478	-1433.69	959.476	-687.617	-1503.11	1108.43	-660.517	-1300.42	555.448	-626.609	-1227.37	113.179	-654.813	-1066.33	61.9317	-311.597	-1473.75	948.752	-315.967	-1506.31	1105.3	-355.505	-1555.49	531.511	-418.198	-1643.54	83.0518	-389.99	-1476.24	24.4015
237	0	-702.93	-1425.85	958.592	-687.124	-1494.61	1107.91	-659.705	-1296.21	552.885	-626.654	-1203.51	112.928	-650.006	-1039.71	64.426	-309.773	-1471.4	948.97	-315.588	-1498.9	1104.34	-355.705	-1552.61	531.407	-418.41	-1643.29	83.2994	-389.931	-1476.18	24.1523
238	0	-702.468	-1417.92	957.656	-686.779	-1485.99	1107.39	-658.418	-1291.94	550.606	-626.983	-1181.87	113.335	-645.344	-1015.21	67.0092	-309.473	-1464.67	947.919	-315.231	-1491.27	1103.34	-355.869	-1549.63	531.325	-418.608	-1643.04	83.5972	-389.976	-1475.89	23.7584
239	0	-702.087	-1409.81	956.564	-686.516	-1477.29	1106.76	-657.197	-1287.59	548.356	-627.27	-1162.5	113.829	-640.872	-993.154	70.167	-309.113	-1457.68	947.028	-314.907	-1483.42	1102.38	-356.148	-1546.17	531.277	-418.871	-1642.64	84.0624	-390.067	-1475.47	23.538
240	0	-701.602	-1401.45	955.427	-686.314	-1468.58	1106.03	-655.983	-1282.95	546.087	-627.344	-1145.36	114.155	-636.917	-973.776	73.7873	-308.892	-1450.88	946.193	-314.766	-1475.59	1101.45	-356.383	-1542.46	531.248	-419.126	-1642.13	84.5606	-389.957	-1475.4	23.5454
241	0	-701.061	-1392.75	954.218	-686.053	-1459.92	1105.21	-655.097	-1277.85	544.011	-626.99	-1130.57	114.392	-633.387	-957.202	77.8541	-308.622	-1443.99	945.125	-314.658	-1467.78	1100.43	-356.648	-1538.38	531.016	-419.428	-1641.61	85.0157	-389.985	-1475.25	23.3142
242	0	-700.592	-1383.8	953.038	-685.855	-1451.2	1104.31	-654.138	-1271.45	542.158	-625.968	-1118.62	114.158	-630.596	-943.919	82.3131	-308.454	-1437.11	944.155	-314.543	-1459.96	1099.38	-357.016	-1533.67	530.632	-419.735	-1641.08	85.6432	-390.081	-1475.13	23.1152
243	0	-700.192	-1374.78	951.962	-685.659	-1442.4	1103.52	-653.443	-1264.08	540.703	-624.458	-1109.35	113.11	-628.512	-933.661	86.2408	-308.387	-1430.04	943.046	-314.539	-1452.08	1098.21	-357.406	-1528.53	530.069	-420.008	-1640.45	86.2211	-390.207	-1475.03	22.8935
244	0	-699.929	-1365.72	951.103	-685.628	-1433.63	1102.69	-652.485	-1255.61	539.664	-622.587	-1102.4	111.313	-627.046	-926.418	88.9901	-308.516	-1422.25	941.828	-314.508	-1443.96	1097.09	-357.557	-1523.14	529.709	-420.169	-1639.69	86.914	-390.253	-1474.86	22.849
245	0	-699.783	-1356.7	950.267	-685.574	-1424.82	1101.92	-651.787	-1246.61	539.014	-620.472	-1097.16	108.894	-625.978	-921.581	89.8728	-308.737	-1414.22	940.582	-314.396	-1435.71	1095.99	-357.869	-1517.2	529.262	-420.254	-1638.77	87.7309	-390.263	-1474.55	22.854
246	0	-699.756	-1347.79	949.574	-685.507	-1416.05	1101.21	-650.762	-1236.9	538.419	-618.327	-1093.56	106.509	-624.823	-918.561	88.5987	-309.102	-1406.1	939.311	-314.459	-1427.6	1094.77	-358.172	-1511.29	528.805	-420.446	-1637.98	88.648	-390.4	-1474.44	22.8143
247	0	-699.88	-1338.83	949.009	-685.479	-1407.31	1100.53	-649.961	-1227.2	537.937	-616.112	-1091.52	104.844	-623.364	-916.956	85.3683	-309.586	-1398.02	937.986	-314.585	-1419.48	1093.56	-358.514	-1505.38	528.291	-420.631	-1637.31	89.6605	-390.552	-1474.41	22.8947
248	0	-699.875	-1329.78	948.5	-685.469	-1398.6	1099.94	-649.315	-1217.7	537.622	-613.719	-1090.13	103.947	-621.12	-915.806	81.0397	-309.98	-1389.83	936.719	-314.682	-1411.17	1092.33	-357.803	-1501.22	528.358	-420.833	-1636.43	90.7252	-390.747	-1474.37	22.9084
249	0	-700.105	-1320.86	948.17	-685.477	-1389.73	1099.54	-648.646	-1208.15	537.322	-611.22	-1088.64	102.74	-618.275	-915.224	75.9489	-310.374	-1381.44	935.531	-314.695	-1402.59	1091.09	-358.184	-1494.92	527.902	-421.001	-1635.52	91.9624	-390.87	-1474.13	22.8202
250	0	-700.204	-1311.61	947.832	-685.531	-1380.8	1099.26	-648.093	-1198.84	537.134	-608.683	-1086.62	101.296	-614.983	-913.915	70.9264	-310.781	-1372.88	934.379	-314.693	-1393.86	1089.98	-358.712	-1488.24	527.496	-421.061	-1634.31	93.4256	-390.997	-1473.86	22.8471
251	0	-700.43	-1302.32	947.627	-685.665	-1371.73	1099.07	-647.315	-1189.31	536.946	-606.529	-1083.99	100.282	-611.088	-911.8	66.8079	-311.256	-1364.59	933.405	-314.871	-1385.13	1088.96	-359.287	-1481.61	527.28	-421.12	-1633.16	95.1435	-391.179	-1473.6	22.7997
252	0	-700.752	-1293.05	947.458	-685.841	-1362.62	1098.99	-646.941	-1179.95	537.017	-604.972	-1080.22	99.5587	-606.884	-908.831	63.2404	-311.821	-1356.18	932.511	-315.171	-1376.41	1087.98	-359.827	-1475.06	527.27	-421.121	-1631.94	97.028	-391.495	-1473.19	22.5545
253	0	-701.229	-1283.83	947.46	-686.174	-1353.53	1099.07	-646.409	-1170.03	537.251	-604.381	-1076.01	99.3748	-603.091	-906.004	59.0167	-312.364	-1347.51	931.808	-315.502	-1367.44	1087.16	-360.297	-1468.11	527.316	-420.963	-1630.34	99.0046	-391.515	-1472.85	22.4625
254	0	-701.882	-1274.49	947.67	-686.515	-1344.35	1099.28	-646.363	-1159.87	537.876	-604.039	-1072.5	98.8453	-599.496	-903.264	54.0549	-312.986	-1338.8	931.293	-315.862	-1358.32	1086.56	-360.681	-1461.05	527.628	-420.752	-1628.69	101.276	-391.637	-1472.45	22.3309
255	0	-702.456	-1265.11	948.054	-686.872	-1335.02	1099.62	-646.65	-1149.28	538.828	-603.566	-1069.1	98.4168	-596.775	-901.166	50.0207	-313.574	-1329.8	930.886	-316.284	-1349.08	1086.04	-361.028	-1453.65	527.94	-420.357	-1626.85	103.689	-391.737	-1472.09	22.0882
256	0	-702.963	-1255.43	948.602	-687.238	-1325.57	1100.02	-646.958	-1138.35	539.853	-603.017	-1066.25	98.1516	-595.33	-899.833	47.2675	-314.177	-1320.8	930.669	-316.89	-1339.79	1085.55	-361.312	-1445.99	528.303	-419.842	-1624.82	106.242	-391.726	-1471.71	21.8687
257	0	-703.466	-1245.77	949.366	-687.52	-1316.28	1100.65	-647.005	-1127.23	540.86	-602.565	-1064.35	98.0651	-595.075	-899.035	45.2926	-314.913	-1311.82	930.577	-317.697	-1330.81	1085.16	-361.563	-1437.89	528.652	-419.186	-1622.63	108.934	-391.73	-1471.33	21.6275
258	0	-703.913	-1235.96	950.299	-687.845	-1307.03	1101.44	-647.484	-1116.74	541.686	-602.391	-1063.02	97.9737	-595.757	-898.38	43.4247	-315.746	-1302.62	930.566	-318.565	-1321.74	1084.87	-361.735	-1429.2	528.966	-418.429	-1620.27	111.856	-391.723	-1470.9	21.4626
259	0	-704.304	-1225.98	951.389	-688.172	-1297.63	1102.31	-647.828	-1106.99	542.45	-602.391	-1061.97	97.8668	-596.132	-897.76	41.6576	-316.6	-1293.33	930.666	-319.463	-1312.42	1084.61	-361.896	-1419.76	529.155	-417.574	-1617.6	115.027	-391.65	-1470.46	21.3144
260	0	-704.815	-1216	952.529	-688.61	-1288.19	1103.22	-648.092	-1098.03	542.828	-602.264	-1060.78	97.7841	-596.128	-897.234	40.2943	-317.449	-1283.76	930.648	-320.231	-1303.1	1084.35	-361.916	-1409.77	529.289	-416.558	-1614.46	118.345	-391.496	-1469.97	21.1119
261	0	-705.26	-1205.87	953.556	-689.163	-1278.51	1104.19	-648.497	-1090.11	543.172	-601.869	-1059.55	97.6797	-595.994	-896.908	39.1027	-318.327	-1273.93	930.581	-321.031	-1293.49	1083.94	-361.806	-1398.95	529.252	-415.442	-1611.03	121.934	-391.306	-1469.3	20.7562
262	0	-705.658	-1195.51	954.538	-689.809	-1268.53	1105.18	-649.941	-1084.22	543.553	-601.451	-1058.5	97.7939	-595.563	-896.411	38.6621	-319.278	-1263.88	930.52	-321.808	-1283.84	1083.56	-361.655	-1387.44	529.115	-414.233	-1607.16	125.853	-391.163	-1468.69	20.3885
263	0	-706.187	-1185.29	955.373	-690.619	-1258.51	1106.18	-649.976	-1077.09	543.425	-600.741	-1057.72	97.6398	-595.227	-896.094	38.425	-320.354	-1253.62	930.487	-322.728	-1274.12	1083.19	-361.321	-1375.29	528.968	-412.979	-1602.86	130.097	-390.798	-1468.35	20.3455
264	0	-706.69	-1175.1	956.003	-691.418	-1248.53	1107.23	-649.552	-1069.97	543.171	-600.279	-1057.12	97.4688	-595.039	-895.73	38.1675	-321.339	-1243.07	930.534	-323.778	-1264.21	1082.95	-360.783	-1362.21	528.759	-411.503	-1598	134.658	-390.588	-1467.56	20.1866
265	0	-707.333	-1165.21	956.616	-692.262	-1238.5	1108.38	-649.592	-1063.06	543.022	-599.836	-1056.28	97.2111	-594.877	-895.215	37.8945	-322.341	-1232.34	930.733	-324.88	-1254.28	1082.85	-359.969	-1348.3	528.492	-409.911	-1592.44	139.564	-390.057	-1466.74	20.2577
266	0	-708.064	-1155.63	957.18	-693.083	-1228.5	1109.66	-648.98	-1056.1	542.325	-599.483	-1055.47	96.9131	-594.663	-894.714	37.5718	-323.378	-1221.72	931.01	-326.079	-1244.46	1082.93	-358.976	-1333.61	528.133	-408.181	-1586.32	144.85	-389.501	-1465.99	20.5158
267	0	-709.021	-1146.23	957.671	-693.85	-1218.62	1110.93	-648.529	-1049.55	541.607	-599.167	-1054.54	96.5168	-594.397	-894.457	37.2125	-324.476	-1211.17	931.337	-327.339	-1234.95	1083.02	-357.793	-1317.89	527.607	-406.318	-1579.52	150.524	-388.838	-1464.83	20.7009
268	0	-710.104	-1137.21	958.038	-694.642	-1208.9	1112.17	-647.935	-1043.62	541.024	-598.94	-1053.72	96.1033	-594.228	-894.2	36.9907	-325.567	-1200.53	931.73	-328.512	-1225.47	1083.24	-356.437	-1301.27	526.979	-404.348	-1571.84	156.652	-388.138	-1463.59	21.168
269	0	-711.228	-1128.42	958.29	-695.546	-1199.56	1113.25	-647.269	-1037.74	539.85	-598.815	-1053.02	95.6398	-594.123	-893.992	36.72	-326.58	-1189.77	932.274	-329.625	-1215.98	1083.6	-354.857	-1283.62	526.225	-402.282	-1562.84	163.31	-387.338	-1461.98	22.1561
270	0	-712.361	-1119.87	958.438	-696.549	-1190.31	1114.23	-647.484	-1032.91	539.411	-598.696	-1052.5	95.2431	-594.013	-893.896	36.5934	-327.567	-1179.1	933.048	-330.505	-1206.43	1084.12	-353.319	-1264.88	525.374	-400.225	-1552.51	170.492	-386.711	-1459.5	23.7035
271	0	-713.393	-1111.41	958.645	-697.557	-1181.27	1115.15	-647.776	-1028.36	539.196	-598.663	-1052.2	94.9489	-593.958	-893.757	36.4142	-328.483	-1168.61	933.605	-331.313	-1197.21	1084.64	-351.926	-1245.3	524.337	-398.184	-1540.87	178.245	-386.071	-1456.53	25.7297
272	0	-714.383	-1103.1	958.998	-698.451	-1172.16	1115.99	-648.037	-1024.09	539.045	-598.707	-1051.98	94.7057	-593.947	-893.647	36.2285	-329.246	-1158.21	934.16	-331.88	-1188.22	1085.19	-350.615	-1224.72	523.229	-395.858	-1527.68	186.198	-385.313	-1452.74	27.8751
273	0	-715.105	-1094.72	959.434	-699.222	-1163.28	1116.81	-648.327	-1020.34	538.527	-598.871	-1051.85	94.5249	-593.994	-893.517	36.0494	-329.917	-1148.09	934.607	-332.321	-1179.46	1085.53	-349.401	-1203.31	522.05	-393.252	-1512.78	194.233	-384.492	-1448.43	30.5989
274	0	-715.894	-1086.42	960.163	-699.769	-1154.52	1117.68	-649.115	-1017.5	538.285	-599.043	-1051.75	94.3266	-594.174	-893.458	35.8787	-330.538	-1138.15	934.928	-332.689	-1171.08	1085.84	-348.382	-1181.19	521.09	-390.581	-1496.53	202.195	-383.714	-1443.04	33.7909
275	0	-716.484	-1078.23	961.04	-700.101	-1146	1118.78	-650.163	-1015.21	537.795	-599.238	-1051.73	94.1568	-594.312	-893.362	35.7033	-331.098	-1128.3	935.355	-333.04	-1163.15	1086.11	-347.35	-1158.94	520.722	-387.847	-1479.05	209.696	-383.278	-1436.61	37.4522
276	0	-717.148	-1070.33	961.992	-700.375	-1137.73	1119.94	-650.882	-1012.78	537.852	-599.387	-1051.65	93.9925	-594.441	-893.284	35.56	-331.615	-1118.79	935.837	-333.374	-1155.61	1086.44	-346.508	-1136.46	520.909	-385.066	-1460.65	216.504	-382.931	-1429.75	41.0355
277	0	-717.645	-1062.54	962.885	-700.72	-1129.63	1121.12	-651.477	-1010.36	537.399	-599.97	-1052.15	94.0831	-594.464	-893.021	35.4229	-332.04	-1109.52	936.38	-333.642	-1149.03	1086.97	-345.816	-1114.44	521.723	-382.085	-1441.7	222.734	-382.813	-1422.12	44.2771
278	0	-718.05	-1054.97	963.553	-701.358	-1121.15	1122.14	-652.072	-1008.36	537.174	-599.129	-1051.1	93.3915	-594.517	-892.977	35.3421	-332.26	-1100.27	937.052	-333.372	-1140.98	1087.48	-345.324	-1092.63	523.064	-379.352	-1422.97	228.305	-382.338	-1412.04	47.7838
279	0	-718.509	-1047.55	963.883	-702.547	-1112.01	1122.84	-652.281	-1006.04	537.073	-599.121	-1050.83	93.1474	-594.639	-893.035	35.3169	-332.292	-1091.03	937.606	-332.503	-1132.06	1088.05	-345.045	-1071.41	524.89	-377.301	-1404.61	233.766	-381.305	-1396.12	52.9659
280	0	-718.935	-1040.13	963.809	-704.082	-1102.15	1123.1	-652.762	-1004.43	536.869	-599.445	-1050.99	93.4686	-594.627	-892.974	35.2072	-332.145	-1081.34	938.112	-331.234	-1122.07	1088.58	-345.265	-1050.65	527.069	-375.768	-1385.36	239.297	-379.455	-1375.17	58.1983
281	0	-719.4	-1032.78	963.332	-705.811	-1091.95	1122.99	-653.2	-1002.82	537.272	-599.799	-1051.28	93.7132	-594.709	-892.988	35.2385	-331.833	-1071.46	938.618	-329.842	-1110.38	1089.05	-345.783	-1030.86	529.966	-374.753	-1365.59	243.819	-377.111	-1350.25	63.0017
282	0	-719.807	-1025.31	962.622	-707.748	-1081.7	1122.69	-652.839	-1000.96	536.981	-599.412	-1050.85	93.5383	-594.706	-892.955	35.2347	-331.531	-1061.86	939.123	-328.65	-1099.32	1089.77	-346.779	-1011.35	533.305	-374.153	-1345.03	247.373	-374.709	-1323.34	67.102
283	0	-720.151	-1018	961.969	-709.366	-1071.56	1122.42	-653.214	-1000.07	537.185	-599.364	-1050.92	93.4946	-594.655	-892.951	35.1618	-331.035	-1052.53	939.99	-327.884	-1088.64	1090.87	-347.852	-992.25	537.004	-373.699	-1323.97	249.515	-372.043	-1295.72	70.1185
284	0	-720.371	-1010.75	961.596	-710.69	-1061.78	1122.37	-653.321	-998.996	537.448	-599.051	-1050.72	93.2188	-594.708	-892.974	35.2158	-330.454	-1043.45	941.506	-327.595	-1078.06	1092.66	-348.959	-973.414	540.861	-373.305	-1302.48	250.338	-369.032	-1267.94	72.1738
285	0	-720.499	-1003.51	961.603	-711.558	-1052.49	1122.69	-653.556	-998.179	537.43	-598.819	-1050.57	93.1413	-594.649	-892.907	35.1564	-330.912	-1030.8	942.901	-327.703	-1067.52	1095.18	-350.089	-954.846	544.683	-372.944	-1280.57	249.914	-365.659	-1240.1	73.3539
286	0	-720.647	-996.383	961.822	-712.025	-1043.66	1123.19	-653.33	-996.704	537.54	-598.732	-1050.45	93.1274	-594.695	-892.945	35.1904	-331.619	-1017.61	944.766	-328.295	-1057.51	1098.18	-351.046	-936.636	548.411	-372.745	-1258.3	248.396	-362.311	-1211.7	73.6865
287	0	-720.703	-989.067	961.974	-712.301	-1035.4	1123.76	-653.434	-995.387	537.745	-598.881	-1050.61	93.2911	-594.733	-892.953	35.1865	-332.237	-1006.17	947.065	-329.253	-1048.52	1101.25	-352.398	-919.123	551.876	-372.811	-1235.72	245.739	-359.094	-1182.89	73.45
288	0	-720.717	-981.708	962.1	-712.459	-1027.36	1124.24	-653.932	-994.329	537.691	-599.05	-1050.77	93.3834	-594.77	-892.915	35.1413	-332.471	-996.448	949.466	-330.164	-1040.16	1103.96	-353.749	-902.305	555.175	-372.994	-1212.59	242.061	-355.827	-1153.02	72.5437
289	0	-720.733	-974.37	962.049	-712.767	-1019.67	1124.5	-654.4	-992.897	538.153	-599.044	-1050.63	93.4115	-594.794	-892.831	35.0641	-332.17	-987.723	952.015	-330.73	-1031.57	1106.29	-355.078	-885.711	558.175	-373.077	-1188.65	237.404	-352.433	-1121.99	71.4622
290	0	-720.591	-966.865	961.85	-712.933	-1011.84	1124.57	-654.823	-991.575	538.055	-598.972	-1050.29	93.4665	-594.862	-892.79	35.0213	-331.584	-979.203	954.456	-331.188	-1022.91	1108.32	-356.263	-869.727	561.087	-373.195	-1163.99	231.953	-348.735	-1090.9	70.6202
291	0	-720.596	-959.475	961.577	-713.327	-1003.93	1124.39	-655.232	-990.012	538.201	-599.081	-1050.21	93.6573	-594.892	-892.7	34.9249	-331.425	-969.551	956.306	-331.63	-1014.46	1109.99	-357.537	-854.477	564.005	-373.418	-1138.86	225.686	-345.696	-1057.99	69.2367
292	0	-720.531	-952.066	961.182	-713.776	-995.926	1124	-655.763	-988.577	538.383	-599.25	-1050.2	93.8626	-594.895	-892.61	34.8346	-331.581	-959.649	957.942	-332.034	-1005.96	1111.53	-358.935	-839.838	566.731	-373.822	-1113.24	218.644	-343.131	-1024.49	67.6974
293	0	-720.443	-944.663	960.632	-714.301	-987.926	1123.49	-656.009	-986.996	538.37	-599.333	-1050.19	93.9826	-594.93	-892.539	34.7596	-331.503	-950.483	959.51	-332.582	-997.614	1112.79	-359.924	-826.254	569.362	-374.082	-1087.32	210.886	-340.652	-990.714	65.8986
294	0	-720.514	-937.571	959.993	-714.816	-979.782	1122.82	-655.893	-984.913	538.507	-599.223	-1050.01	94.0692	-594.914	-892.443	34.6561	-331.368	-941.112	960.966	-332.995	-988.645	1113.86	-360.623	-813.381	571.799	-374.374	-1060.18	202.458	-338.241	-956.466	63.8217
295	0	-720.408	-930.136	959.286	-715.306	-971.701	1122.03	-656.283	-983.615	538.556	-599.068	-1049.75	94.2599	-594.849	-892.329	34.5582	-331.282	-931.359	962.385	-333.407	-979.658	1114.87	-361.368	-800.758	573.89	-374.633	-1032.5	193.62	-335.963	-921.752	61.6831
296	0	-720.427	-922.842	958.481	-715.785	-963.562	1121.12	-656.609	-981.935	538.768	-598.931	-1049.62	94.4671	-594.826	-892.251	34.4791	-331.198	-921.729	963.481	-333.78	-970.565	1115.64	-361.918	-789.08	575.668	-375.103	-1004.88	184.565	-333.844	-887.089	59.8341
297	0	-720.453	-915.481	957.555	-716.408	-955.633	1120.11	-656.227	-979.919	538.513	-598.836	-1049.52	94.747	-594.819	-892.141	34.3594	-331.356	-911.663	964.336	-334.158	-961.399	1116.18	-362.106	-778.218	577.031	-375.695	-976.423	175.264	-332.104	-851.71	57.9583
298	0	-720.478	-908.09	956.592	-716.944	-947.683	1118.96	-656.415	-978.23	538.739	-598.677	-1049.34	94.9615	-594.763	-891.722	34.222	-331.356	-902.162	964.957	-334.475	-952.246	1116.5	-362.088	-767.991	577.727	-376.386	-947.131	165.809	-330.223	-816.566	56.4776
299	0	-720.698	-900.781	955.541	-717.414	-939.73	1117.78	-656.233	-976.152	538.716	-598.505	-1049.21	95.1485	-594.731	-891.588	34.1292	-331.184	-893.248	965.5	-334.892	-943.209	1116.61	-361.999	-758.581	577.81	-377.253	-917.526	156.55	-328.748	-781.659	55.2437
300	0	-720.877	-893.391	954.474	-717.888	-931.944	1116.59	-656.668	-974.335	539.151	-598.403	-1049.1	95.4558	-594.729	-891.462	33.9838	-330.96	-884.497	965.877	-335.4	-934.092	1116.77	-361.708	-749.853	577.357	-378.178	-887.249	147.681	-327.778	-746.604	54.0317
301	0	-721.104	-886.083	953.451	-718.163	-923.928	1115.47	-656.396	-971.98	538.818	-598.339	-1049	95.7595	-594.756	-891.403	33.8717	-330.758	-875.832	966.148	-335.93	-924.897	1116.84	-361.457	-741.667	576.35	-379.207	-856.319	139.287	-326.278	-712.889	53.4829
302	0	-721.268	-878.598	952.247	-718.495	-915.891	1114.31	-656.92	-969.854	539.182	-598.284	-1048.86	96.1222	-594.736	-891.289	33.7266	-330.473	-867.038	966.093	-336.399	-915.414	1116.79	-360.946	-733.832	574.909	-380.107	-825.249	131.73	-326.32	-678.252	52.3971
303	0	-721.46	-871.024	950.987	-718.8	-907.783	1113.08	-656.951	-967.222	538.993	-598.198	-1048.53	96.4159	-594.838	-891.547	33.6706	-330.414	-857.833	965.716	-336.904	-906.01	1116.57	-360.467	-726.487	573.027	-380.927	-793.682	125.125	-327.203	-643.621	51.1393
304	0	-721.696	-863.528	949.749	-719.085	-899.488	1111.78	-656.643	-963.869	538.855	-598.165	-1048.32	96.6977	-594.851	-891.358	33.5973	-330.324	-848.915	964.967	-337.36	-896.563	1116.11	-359.825	-719.455	570.733	-381.743	-762.165	119.474	-328.801	-609.344	49.959
305	0	-722.129	-856.122	948.366	-719.46	-891.213	1110.44	-657.295	-961.221	538.392	-598.112	-1048.05	96.9363	-594.908	-891.289	33.5409	-330.128	-840.373	964.022	-337.739	-886.914	1115.33	-359.109	-712.582	568.202	-382.51	-730.911	115.009	-331.245	-575.612	49.1752
306	0	-722.474	-848.414	946.987	-719.754	-882.844	1109.05	-657.181	-957.389	538.416	-597.993	-1047.79	97.379	-594.845	-891.035	33.3968	-329.985	-831.692	962.826	-337.995	-877.017	1114.51	-358.238	-705.85	565.487	-383.296	-700.299	111.674	-334.569	-542.322	49.0248
307	0	-722.808	-840.899	945.651	-719.995	-874.478	1107.6	-657.31	-953.609	538.397	-597.758	-1047.44	97.8493	-594.781	-890.898	33.2444	-329.952	-822.396	961.429	-338.183	-866.894	1113.4	-357.624	-699.282	562.507	-384.312	-670.424	109.434	-338.622	-510.261	49.5695
308	0	-723.078	-833.289	944.261	-720.144	-865.942	1106.16	-656.293	-948.779	538.143	-597.56	-1047.04	98.3365	-594.739	-890.878	33.1115	-329.9	-813.102	960.011	-338.29	-856.613	1112.31	-357.367	-692.927	559.565	-385.192	-642.351	108.243	-344.142	-478.235	51.0864
309	0	-723.236	-825.46	942.864	-720.15	-857.415	1104.61	-656.197	-944.433	538.025	-597.399	-1046.68	98.9373	-594.722	-890.741	32.9613	-329.737	-804.004	958.411	-338.338	-846.301	1111.01	-357.38	-686.547	556.574	-386.577	-615.711	107.439	-349.495	-448.871	53.6848
310	0	-723.345	-817.345	941.441	-719.859	-848.765	1102.91	-656.106	-939.885	537.594	-597.313	-1046.22	99.6495	-594.738	-890.62	32.8537	-329.66	-794.784	956.752	-338.439	-836.362	1109.51	-357.704	-679.809	553.914	-388.178	-591.249	107.151	-355.468	-421.307	57.204
311	0	-723.33	-808.968	940.047	-719.696	-840.015	1101.26	-655.952	-934.757	537.42	-597.264	-1045.68	100.455	-594.745	-890.461	32.7147	-329.313	-785.665	955.164	-338.322	-826.345	1108.11	-358.01	-672.716	551.363	-390.059	-569.133	107.118	-361.322	-396.214	61.8226
312	0	-723.261	-800.495	938.496	-719.436	-831.207	1099.63	-656.073	-929.594	537.045	-597.229	-1044.74	101.328	-594.759	-890.245	32.5896	-329.007	-776.121	953.644	-338.096	-816.132	1106.67	-358.373	-665.224	548.983	-392.359	-549.417	107.219	-367.207	-373.751	67.2097
313	0	-723.106	-791.517	937.133	-719.216	-822.138	1097.98	-655.68	-923.262	537.035	-597.281	-1043.77	102.324	-594.772	-889.831	32.4706	-328.808	-766.16	952.258	-337.761	-805.888	1105.27	-359.029	-657.353	546.793	-394.875	-532.508	107.311	-372.867	-354.27	72.5126
314	0	-723.544	-783.34	936.199	-718.925	-812.749	1096.36	-655.514	-916.451	536.81	-597.396	-1042.73	103.521	-594.766	-889.406	32.3003	-328.703	-755.618	950.884	-337.462	-795.81	1103.93	-360.144	-649.033	544.901	-398.378	-517.476	106.603	-377.739	-337.972	77.0736
315	0	-723.435	-774.496	935.083	-718.657	-803.392	1094.8	-655.369	-909.55	536.61	-597.663	-1041.53	104.849	-594.804	-888.963	32.1087	-328.521	-745.436	949.572	-337.198	-785.856	1102.67	-361.58	-640.042	543.239	-401.854	-505.028	105.453	-381.946	-324.813	80.0297
316	0	-723.139	-765.186	934.105	-718.289	-793.817	1093.45	-655.201	-901.943	536.463	-597.965	-1040.05	106.365	-594.853	-888.51	31.9334	-328.292	-735.492	948.597	-336.957	-775.974	1101.55	-363.353	-630.342	541.923	-405.649	-495.236	103.63	-385.401	-314.708	81.103
317	0	-722.959	-755.843	933.191	-717.845	-784.064	1092.32	-654.98	-893.882	536.182	-598.33	-1038.53	108.139	-594.957	-888.055	31.7249	-327.739	-725.777	947.841	-336.497	-765.627	1100.46	-365.145	-619.853	540.8	-409.373	-487.539	102.474	-388.481	-307.27	80.1908
318	0	-722.661	-746.229	932.546	-717.346	-773.932	1091.45	-654.681	-885.274	536.146	-598.642	-1036.7	110.122	-595.083	-887.582	31.5437	-327.518	-714.769	946.785	-336.046	-755.149	1099.41	-367.01	-608.902	539.765	-412.886	-482.201	102.02	-391.115	-302.972	77.6142
319	0	-722.314	-737.629	932.177	-716.724	-764.003	1090.73	-654.537	-876.186	535.979	-599.077	-1034.69	112.327	-595.314	-887.337	31.3083	-327.423	-702.673	945.778	-335.554	-744.472	1098.44	-368.959	-597.88	538.952	-416.715	-478.499	100.709	-393.851	-300.699	73.4874
320	0	-722.017	-727.147	931.733	-716.182	-754.021	1090.18	-654.453	-866.738	536.06	-599.704	-1032.44	114.797	-595.559	-886.809	31.1446	-327.344	-691.102	945.084	-335.113	-733.568	1097.69	-371.032	-586.604	538.291	-420.518	-475.769	98.768	-396.35	-298.645	69.1024
321	0	-721.652	-717.626	931.556	-715.416	-743.598	1089.83	-654.308	-856.475	535.801	-600.383	-1029.93	117.534	-595.909	-886.222	31.025	-327.399	-679.654	944.53	-334.679	-722.321	1097.08	-373.209	-575.188	537.796	-424.171	-472.861	96.8718	-399.295	-296.75	66.4068
322	0	-721.128	-707.33	931.164	-714.449	-730.928	1089.37	-654.347	-845.739	535.718	-601.118	-1027.04	120.555	-596.369	-885.632	30.8194	-327.445	-667.768	944.188	-334.197	-710.665	1096.8	-375.226	-563.704	537.397	-426.811	-469.495	95.9788	-402.447	-294.364	63.7342
323	0	-720.834	-696.153	931.518	-714.14	-722.292	1089.24	-654.246	-834.002	535.468	-601.966	-1023.53	123.812	-597.077	-885.072	30.7979	-327.482	-655.035	944.205	-333.751	-698.683	1096.99	-376.802	-552.517	537.128	-427.588	-464.887	95.1267	-405.178	-291.128	59.4019
324	0	-720.469	-685.15	931.29	-713.491	-710.108	1088.99	-654.217	-821.383	535.265	-602.875	-1019.61	127.456	-597.826	-884.298	30.757	-327.579	-642.75	944.81	-334.055	-687.935	1098.09	-377.523	-541.799	537.504	-427.592	-460.495	94.4952	-406.826	-288.434	54.4434
325	0	-720.164	-674.05	931.277	-712.988	-697.481	1088.92	-654.416	-807.809	534.966	-603.836	-1015.06	131.555	-598.477	-883.467	30.7519	-327.763	-630.85	946.013	-334.059	-676.267	1099.5	-377.141	-530.965	538.638	-427.13	-457.512	93.8262	-406.915	-286.668	50.369
326	0	-719.864	-662.48	931.349	-712.481	-684.285	1088.95	-654.782	-793.207	534.59	-604.79	-1009.9	135.973	-598.982	-882.568	30.7059	-328.104	-618.422	947.391	-333.636	-662.351	1101.4	-376.38	-519.306	540.127	-426.462	-455.871	93.5222	-405.825	-285.861	47.4819
327	0	-719.441	-650.593	931.479	-712.403	-672.054	1089.08	-655.364	-777.435	534.079	-605.816	-1004.03	140.897	-599.482	-881.336	30.646	-328.173	-606.044	949.106	-333.723	-650.374	1103.65	-375.647	-507.362	541.9	-425.286	-455.032	93.6725	-405.152	-285.103	44.8712
328	0	-718.935	-638.682	931.764	-712.21	-660.177	1089.5	-656.313	-760.41	533.509	-606.945	-997.244	146.503	-600.117	-880.396	30.7387	-327.867	-594.599	951.233	-333.91	-639.075	1106.02	-375.089	-495.995	543.526	-424.609	-453.637	93.6113	-404.897	-284.098	42.4749
329	0	-718.418	-626.91	932.181	-712.008	-648.742	1090.25	-657.715	-742.262	532.732	-608.313	-989.409	152.612	-600.844	-878.974	31.1495	-327.485	-583.376	953.255	-333.982	-628.187	1108.24	-374.567	-485.95	544.69	-424.261	-452.122	93.4077	-404.941	-283.026	41.2078
330	0	-717.693	-614.815	932.765	-711.492	-637.594	1091.4	-659.616	-722.84	531.926	-609.624	-980.545	159.475	-601.47	-877.193	31.6314	-326.954	-572.57	954.849	-333.599	-617.449	1110.03	-374.173	-477.322	545.249	-424.313	-451.176	93.3763	-405.023	-282.419	40.4103
331	0	-716.852	-602.663	933.557	-710.84	-626.633	1092.72	-661.755	-702.196	531.077	-611.054	-970.092	166.893	-602.37	-875.112	32.2031	-326.126	-561.917	956.079	-332.995	-606.947	1111.45	-373.769	-469.672	545.385	-424.476	-450.093	93.4269	-404.989	-281.738	39.7008
332	0	-715.896	-590.314	934.52	-710.104	-615.952	1094.18	-664.021	-680.578	530.205	-612.569	-957.995	174.673	-602.897	-872.115	33.1127	-325.176	-551.534	956.781	-331.948	-596.487	1112.42	-373.684	-463.028	544.78	-424.957	-449.042	93.4335	-404.976	-281.097	39.1335
333	0	-714.976	-578.401	935.697	-709.329	-605.544	1095.63	-666.146	-658.401	529.353	-614.223	-944.633	183.416	-603.399	-868.373	34.4516	-324.38	-541.129	957.224	-330.638	-586.129	1112.92	-373.725	-457.427	544.255	-425.704	-448.24	93.4258	-405.133	-280.609	38.626
334	0	-714.059	-566.788	936.995	-708.602	-595.414	1096.89	-668.166	-635.586	528.72	-616.031	-929.177	192.334	-604.133	-863.809	36.641	-323.604	-531.644	957.523	-329.288	-576.105	1113.26	-374.011	-452.542	543.688	-426.736	-447.388	93.1693	-405.432	-280.385	38.4501
335	0	-713.093	-555.363	938.111	-707.852	-585.51	1098.03	-670.005	-612.215	528.283	-617.842	-911.962	201.154	-604.904	-858.371	38.7428	-323.051	-522.322	957.771	-327.948	-565.88	1113.65	-373.989	-448.171	543.444	-427.308	-446.86	92.9774	-405.495	-281.08	38.6268
336	0	-712.388	-544.086	939.189	-707.384	-575.813	1098.83	-671.785	-588.51	528.252	-619.732	-893.109	209.236	-605.294	-851.982	41.4393	-321.611	-517.08	959.021	-327.075	-556.643	1114.09	-373.731	-443.578	543.518	-427.58	-446.37	92.8395	-405.57	-280.18	38.3591
337	0	-711.663	-533.255	940.097	-707.09	-566.531	1099.42	-673.335	-564.984	528.784	-621.353	-873.576	216.307	-605.566	-845.204	44.3785	-321.468	-507.843	959.735	-327.049	-548.766	1114.89	-373.377	-438.523	543.741	-427.56	-446.055	92.8215	-405.486	-280.097	38.2878
338	0	-711.396	-522.36	940.866	-707.089	-557.831	1099.8	-674.666	-542.65	530.198	-623.271	-853.751	222.668	-605.359	-836.614	48.0027	-321.46	-497.74	960.557	-326.323	-538.395	1115.9	-372.796	-433.328	544.018	-427.488	-445.83	92.8258	-405.246	-280.665	38.3192
339	0	-711.148	-512.301	941.697	-707.315	-549.488	1100.1	-675.919	-519.567	531.939	-624.933	-834.186	229.341	-606.854	-823.159	54.7072	-321.442	-487.937	961.552	-326.088	-528.214	1117.09	-372.395	-428.041	544.178	-427.375	-445.635	92.8666	-405.264	-280.084	38.0066
340	0	-711.151	-502.158	942.538	-707.577	-541.399	1100.39	-676.791	-496.488	534.19	-627.177	-815.39	236.607	-609.236	-804.495	61.6726	-321.32	-478.629	962.676	-325.796	-518.107	1118.33	-371.857	-422.719	544.13	-427.174	-445.421	92.8175	-405.338	-279.945	37.7897
341	0	-711.285	-492.344	943.658	-707.852	-533.64	1100.77	-677.35	-474.41	537.011	-628.153	-794.6	243.177	-611.818	-781.172	68.5764	-321.116	-469.09	963.775	-325.689	-508.238	1119.5	-371.321	-417.646	543.928	-427.053	-445.083	92.7081	-405.08	-280.004	37.7943
342	0	-711.417	-482.619	944.851	-707.797	-526.027	1101.38	-677.579	-451.853	539.66	-629.141	-773.372	249.231	-614.95	-755.107	75.2328	-320.981	-460.017	964.686	-325.596	-498.836	1120.44	-370.493	-413.431	543.72	-426.942	-444.892	92.6696	-405.202	-279.895	37.6935
343	0	-711.596	-473.09	946.388	-707.622	-518.643	1102.19	-677.768	-430.508	542.969	-629.969	-751.367	254.336	-618.678	-727.875	81.2249	-320.844	-451.115	965.383	-325.193	-489.705	1121.09	-370.16	-409.335	543.48	-426.989	-444.83	92.674	-405.023	-280.076	37.7272
344	0	-711.81	-463.288	948.27	-706.979	-511.571	1103.23	-677.848	-409.547	546.887	-630.491	-728.818	258.114	-622.758	-700.42	86.4467	-320.825	-442.645	965.934	-324.967	-482.068	1121.5	-370.207	-405.506	543.326	-427.1	-444.914	92.787	-404.974	-280.154	37.7327
345	0	-711.839	-453.598	950.434	-705.891	-504.963	1104.57	-677.942	-388.999	551.152	-630.819	-705.94	260.78	-627.594	-673.237	90.6147	-320.756	-434.169	966.463	-324.394	-474.333	1121.53	-369.878	-402.541	543.368	-427.163	-444.901	92.9369	-404.908	-280.186	37.7441
346	0	-711.851	-444.154	952.953	-704.715	-498.457	1106.47	-678.027	-368.605	555.497	-633.921	-685.817	263.635	-632.254	-645.991	93.3431	-320.856	-425.82	967.064	-324.042	-467.059	1121.78	-369.449	-400.419	543.453	-427.282	-444.94	93.0794	-404.864	-280.245	37.7309
347	0	-711.798	-434.811	955.83	-702.989	-489.706	1108.72	-677.993	-349.095	559.771	-634.164	-662.546	263.835	-636.902	-618.574	95.1257	-320.874	-417.638	967.64	-324.119	-460.661	1122.41	-369.101	-398.137	543.553	-427.433	-444.914	93.2218	-404.792	-280.322	37.7597
348	0	-711.77	-425.297	958.74	-701.086	-480.001	1111.12	-677.8	-330.148	563.916	-633.615	-638.107	262.448	-641.995	-591.006	96.0966	-321.044	-410.046	968.509	-324.607	-454.441	1123.28	-369.132	-395.428	543.532	-427.45	-445.137	93.202	-404.744	-280.428	37.7672
349	0	-711.79	-416.159	961.64	-699.713	-472.293	1113.77	-677.758	-312.226	567.846	-633.405	-613.661	260.288	-646.488	-562.423	96.1111	-321.253	-402.605	969.293	-325.381	-449.162	1124.13	-369.399	-392.38	543.498	-428.071	-444.515	93.3949	-404.724	-280.432	37.7532
350	0	-711.702	-406.162	964.571	-698.87	-466.239	1115.75	-677.476	-295.02	571.501	-633.291	-588.956	257.118	-651.084	-533.022	95.8714	-321.487	-395.464	969.86	-326.126	-444.693	1124.7	-369.537	-389.271	543.425	-428.271	-444.386	93.5275	-404.723	-280.461	37.6983
351	0	-711.9	-396.947	967.521	-698.055	-459.009	1117.42	-677.189	-278.874	574.858	-633.355	-563.959	252.893	-654.536	-501.95	94.5611	-321.671	-388.605	970.209	-326.494	-439.669	1125.08	-369.642	-386.222	543.373	-428.459	-444.296	93.591	-404.785	-280.479	37.5627
352	0	-711.535	-384.996	970.168	-697.803	-450.975	1118.86	-676.846	-263.258	577.982	-633.748	-538.898	247.879	-657.742	-469.685	92.8511	-321.861	-381.988	970.295	-326.609	-433.853	1125.2	-369.855	-383.049	543.233	-428.631	-444.114	93.6504	-404.725	-280.498	37.4356
353	0	-711.055	-372.501	972.24	-697.012	-442.434	1120.52	-676.445	-249.624	580.633	-634.273	-513.08	241.63	-660.757	-437.455	90.8062	-321.995	-374.971	970.005	-326.45	-427.405	1125.04	-369.932	-379.921	543.043	-428.797	-443.968	93.7872	-404.683	-280.442	37.309
354	0	-710.845	-361.27	974.27	-696.392	-433.525	1122.01	-676.216	-235.099	583.15	-634.947	-486.781	234.373	-662.818	-403.611	87.9338	-322.053	-367.762	969.469	-326.015	-420.003	1124.58	-370.085	-376.804	542.888	-428.95	-443.847	93.9724	-404.607	-280.382	37.1938
355	0	-710.858	-351.24	976.089	-696.221	-424.889	1123.34	-675.603	-221.08	585.52	-635.777	-460.337	226.458	-664.607	-369.135	84.4761	-322.139	-360.83	968.691	-325.563	-412.452	1123.85	-370.199	-373.914	542.651	-429.134	-443.759	94.1036	-404.358	-280.426	37.166
356	0	-711.256	-342.131	977.566	-696.002	-415.9	1124.51	-675.116	-207.977	587.594	-636.262	-431.965	218.146	-666.199	-334.687	80.9168	-322.246	-353.815	967.623	-324.811	-404.286	1122.87	-370.216	-371.226	542.343	-429.332	-443.817	94.2117	-404.31	-280.425	37.1224
357	0	-711.709	-333.338	978.707	-695.854	-406.513	1125.4	-674.564	-195.674	589.35	-637.333	-403.736	208.634	-667.987	-304.28	77.1906	-322.34	-346.814	966.569	-324.197	-395.871	1121.85	-370.408	-368.655	541.965	-429.503	-443.82	94.3042	-404.411	-280.371	36.9395
358	0	-712.013	-324.346	979.679	-695.575	-397.475	1126.19	-674.19	-183.93	590.697	-637.926	-374.583	198.902	-669.034	-268.792	73.7032	-322.404	-339.396	965.532	-323.966	-387.894	1121.04	-370.385	-366.275	541.645	-429.56	-443.787	94.3645	-404.123	-280.371	36.9643
359	0	-712.263	-314.821	980.587	-695.159	-388.241	1126.91	-674.472	-172.902	591.45	-638.602	-345.334	189.28	-669.815	-232.692	70.3973	-322.515	-332.077	964.699	-323.897	-379.899	1120.41	-370.369	-363.993	541.269	-429.597	-443.874	94.3573	-403.939	-280.408	36.8986
360	0	-712.495	-305.179	981.38	-694.654	-378.872	1127.55	-674.261	-162.768	591.74	-639.276	-316.269	179.852	-671.338	-196.5	68.146	-322.844	-324.884	964.074	-323.917	-371.876	1120	-370.342	-361.885	540.988	-429.687	-444.11	94.4112	-404.025	-280.371	36.7078
361	0	-712.637	-295.616	981.905	-694.508	-370.157	1128.03	-673.664	-153.466	591.189	-640.047	-289.837	171.195	-672.35	-160.601	66.2112	-323.17	-318.453	963.58	-324.217	-364.222	1119.63	-370.172	-359.987	540.794	-429.759	-444.438	94.3784	-403.985	-280.506	36.4522
362	0	-712.819	-286.599	982.178	-694.373	-361.482	1128.28	-673.406	-144.668	590.16	-640.355	-259.95	162.41	-673.703	-124.785	65.3668	-323.317	-311.544	962.978	-324.773	-357.364	1118.92	-369.751	-358.069	540.7	-429.599	-444.559	94.2833	-403.863	-280.502	36.1488
363	0	-713.224	-278.211	982.109	-694.373	-352.256	1128.26	-672.98	-136.495	588.549	-640.475	-229.415	154.199	-674.587	-89.4942	64.9995	-323.368	-303.844	962.396	-324.579	-348.568	1118.56	-369.173	-356.039	540.7	-429.367	-444.453	94.3767	-403.491	-280.236	35.9878
364	0	-713.57	-269.81	981.572	-694.442	-342.801	1127.94	-672.935	-127.729	586.059	-640.813	-199.021	146.776	-675.278	-54.4265	65.328	-323.447	-296.252	961.651	-324.684	-339.842	1117.9	-368.809	-354.057	540.654	-429.249	-444.265	94.5838	-403.277	-279.941	35.8465
365	0	-713.961	-261.436	980.667	-694.714	-333.941	1127.52	-673.1	-121.596	583.811	-641.427	-168.592	140.217	-675.09	-19.9534	66.0242	-323.711	-289.18	960.788	-324.687	-331.035	1117.17	-368.506	-351.865	540.522	-429.363	-444.164	94.7634	-403.325	-279.748	35.5567
366	0	-714.473	-253.363	979.575	-694.95	-324.997	1126.84	-673.604	-116.437	580.4	-642.069	-138.046	134.575	-674.129	14.2338	66.9077	-323.907	-282.285	959.741	-324.863	-322.535	1116.29	-368.452	-349.394	540.35	-429.462	-443.998	94.9568	-403.328	-280.171	35.3346
367	0	-714.905	-244.861	978.461	-695.092	-315.816	1126.29	-673.749	-110.216	577.318	-642.629	-107.826	129.99	-672.061	47.7475	68.0652	-323.902	-274.99	958.616	-325.093	-314.339	1115.41	-368.283	-346.449	540.06	-429.47	-443.575	95.1044	-403.128	-280.373	35.2017
368	0	-715.293	-236.233	977.258	-695.037	-305.838	1125.44	-674.055	-104.262	574.256	-643.108	-78.0302	126.789	-668.725	80.4691	69.4648	-323.859	-267.27	957.554	-325.169	-305.713	1114.48	-368.313	-343.007	539.749	-429.493	-443.068	95.3611	-402.762	-280.074	34.9512
369	0	-715.437	-227.199	976.008	-695.009	-295.797	1124.77	-674.372	-98.2451	571.231	-643.682	-49.1684	124.949	-664.45	112.005	71.1526	-323.878	-259.353	956.465	-325.4	-297.327	1113.49	-368.446	-339.232	539.475	-429.652	-442.549	95.8094	-402.674	-280.092	34.8269
370	0	-715.516	-217.818	974.976	-695.202	-286.097	1123.93	-674.25	-92.4853	568.542	-644.243	-22.1147	123.852	-659.684	141.85	72.5656	-324.008	-251.818	955.511	-325.739	-289.302	1112.47	-368.853	-335.181	539.223	-429.811	-442.38	96.5131	-402.44	-280.296	34.7669
371	0	-715.656	-208.473	973.936	-695.539	-276.674	1123.12	-674.295	-86.5259	565.953	-644.785	2.75163	123.455	-654.855	169.148	74.0969	-324.249	-244.034	954.6	-325.958	-280.712	1111.26	-369.309	-330.792	539.071	-430.053	-441.839	97.2028	-402.416	-280.266	34.7028
372	0	-715.735	-198.72	972.855	-695.843	-267.347	1122.32	-674.01	-80.6415	563.722	-645.141	24.9892	123.393	-650.374	193.502	75.8405	-324.529	-235.936	953.554	-326.143	-272.073	1110.11	-369.832	-326.078	539	-430.229	-441.175	97.9022	-402.659	-279.905	34.4746
373	0	-715.939	-189.178	971.896	-696.24	-257.964	1121.42	-673.713	-74.5986	561.208	-645.258	44.5326	123.528	-646.529	214.815	77.783	-324.855	-227.625	952.432	-326.641	-263.79	1108.67	-370.486	-321.179	538.807	-430.453	-440.634	98.8198	-402.672	-279.849	34.2927
374	0	-716.281	-179.855	970.955	-696.53	-248.237	1120.51	-673.352	-68.0514	559.169	-644.966	61.0019	123.591	-643.461	232.953	79.9627	-325.159	-218.983	951.182	-327.068	-255.394	1107.34	-371.092	-315.942	538.616	-430.639	-440.003	99.6829	-402.735	-279.833	34.1304
375	0	-716.472	-170.011	969.935	-696.834	-238.538	1119.62	-673.018	-60.2892	557.684	-644.069	74.693	123.287	-641.281	247.728	82.2389	-325.452	-210.121	949.975	-327.206	-246.28	1106.03	-371.735	-310.094	538.386	-430.991	-439.123	100.679	-402.763	-279.726	34.0434
376	0	-716.64	-159.673	969.124	-697.229	-228.766	1118.61	-672.495	-51.1876	556.712	-642.823	85.264	122.455	-639.441	262.614	84.4537	-325.963	-201.269	948.864	-327.65	-237.704	1104.67	-372.495	-303.743	538.039	-431.501	-438.302	101.895	-402.938	-279.592	34.0093
377	0	-716.733	-149.097	968.475	-697.654	-219.322	1117.89	-672.228	-40.9726	556.15	-641.527	93.0417	121.111	-638.568	271.926	85.7434	-326.275	-192.794	947.83	-328.162	-229.197	1103.24	-373.317	-296.794	537.576	-432.082	-437.412	103.392	-403.352	-279.249	34.0032
378	0	-716.948	-138.597	967.932	-698.142	-209.841	1117	-671.771	-29.8831	555.797	-640.101	98.3498	119.023	-638.315	276.982	85.9449	-326.846	-184.466	946.684	-328.541	-220.287	1102.01	-374.311	-289.55	537.017	-432.633	-436.122	104.783	-403.591	-279.093	33.7653
379	0	-717.363	-128.209	967.451	-698.618	-200.128	1116.22	-671.372	-18.1347	555.498	-637.937	102.058	116.785	-638.134	279.908	84.792	-327.416	-176.322	945.534	-328.992	-211.323	1100.86	-375.226	-281.853	536.209	-432.881	-434.745	106.403	-403.593	-278.782	33.7199
380	0	-717.82	-118.364	966.999	-699.264	-190.215	1115.47	-670.791	-6.02324	555.309	-635.957	104.264	115.376	-637.658	281.303	82.2558	-328.026	-168.065	944.574	-329.727	-202.857	1099.85	-375.896	-273.772	535.49	-433.179	-433.23	108.219	-403.698	-278.507	33.4911
381	0	-718.268	-108.358	966.551	-699.919	-180.033	1114.82	-670.211	6.02348	555.235	-633.831	105.494	114.894	-636.782	281.552	78.4351	-328.745	-159.509	943.795	-330.73	-194.664	1098.9	-376.66	-265.32	534.9	-433.355	-431.419	110.208	-403.852	-278.136	33.3253
382	0	-718.632	-97.7426	966.247	-700.577	-169.776	1114.33	-669.525	17.5329	555.395	-631.558	106.476	113.736	-635.008	280.936	74.2359	-329.618	-151.039	943.223	-331.763	-186.122	1097.99	-377.511	-256.579	534.411	-433.365	-429.669	112.557	-403.885	-277.808	33.2133
383	0	-718.825	-86.4151	966.015	-701.284	-159.148	1113.94	-668.931	28.7243	555.221	-629.326	107.189	112.694	-632.55	280.612	70.2271	-330.588	-142.37	942.799	-332.843	-177.578	1097.22	-378.196	-247.539	534.075	-433.289	-427.709	115.08	-403.623	-277.579	33.2091
384	0	-719.049	-74.7901	966.075	-702.051	-148.613	1113.79	-668.168	39.095	554.823	-627.194	107.828	111.586	-629.71	280.288	66.3931	-331.523	-133.478	942.32	-334.008	-168.602	1096.26	-378.826	-238.207	533.746	-433.078	-425.548	117.758	-403.481	-277.159	33.0598
385	0	-719.354	-62.9389	966.228	-702.831	-137.991	1113.78	-666.974	49.2158	554.734	-625.858	109.121	110.587	-626.18	276.811	63.2527	-332.534	-123.816	941.754	-335.051	-159.327	1095.48	-379.404	-228.411	533.418	-432.665	-423.1	120.696	-403.158	-276.681	32.8406
386	0	-719.826	-51.4505	966.593	-703.729	-127.399	1114.01	-666.35	58.9526	554.425	-624.708	111.635	109.942	-621.545	278.3	61.485	-333.501	-113.981	941.364	-336.215	-149.776	1094.63	-379.915	-217.988	533.234	-432.218	-420.274	124.021	-402.826	-276.196	32.6011
387	0	-720.331	-40.1621	967.087	-704.649	-117.05	1114.45	-665.63	68.1719	554.578	-623.836	114.916	109.509	-617.811	280.164	59.5301	-334.503	-103.741	940.972	-337.228	-140.19	1093.95	-380.31	-207.062	533.228	-431.598	-417.026	127.636	-402.628	-275.503	32.3604
388	0	-720.9	-28.8668	967.817	-705.573	-106.637	1115.14	-665.234	77.2491	554.49	-623.183	117.59	108.852	-614.958	281.675	57.5841	-335.523	-93.061	940.859	-338.3	-130.351	1093.43	-380.541	-195.397	533.228	-430.835	-413.429	131.715	-402.461	-274.786	32.144
389	0	-721.479	-17.6643	968.663	-706.526	-96.1617	1115.95	-664.943	85.9559	554.395	-622.812	119.99	108.513	-613.518	282.799	55.8728	-336.549	-82.3605	940.927	-339.302	-119.875	1093.15	-380.769	-182.977	533.296	-429.932	-409.311	136.146	-402.238	-274.269	32.0797
390	0	-722.216	-6.77328	969.429	-707.46	-85.6551	1116.8	-665.021	94.7204	554.257	-622.743	121.936	108.08	-613.439	283.411	54.2651	-337.586	-71.8226	941.074	-340.357	-109.609	1093.21	-380.633	-169.839	533.322	-429.055	-404.646	140.946	-402.143	-272.834	31.6689
391	0	-723.037	3.72539	970.106	-708.404	-75.2577	1117.82	-665.1	103.261	554.037	-622.927	123.157	107.501	-613.803	283.828	52.7667	-338.72	-61.1294	941.381	-341.48	-99.5355	1093.45	-380.31	-155.591	533.165	-428.013	-399.336	146.137	-401.724	-272.446	31.8806
392	0	-723.972	13.6822	970.667	-709.309	-64.7961	1118.92	-665.395	111.136	553.674	-623.143	124.33	107.079	-613.72	284.563	51.8974	-339.772	-50.3178	941.829	-342.587	-89.232	1093.84	-379.786	-140.387	532.942	-426.991	-393.374	151.897	-401.352	-272.511	32.4372
393	0	-724.958	23.3674	971.206	-710.201	-54.5476	1120.1	-665.586	118.014	553.144	-622.916	125.37	106.527	-613.227	284.753	51.4277	-340.945	-39.7096	942.46	-343.701	-79.1808	1094.45	-378.864	-124.167	532.648	-426.006	-386.495	158.209	-401.024	-271.06	33.0877
394	0	-726.108	32.7889	971.738	-711.137	-44.7361	1121.44	-665.839	123.413	552.511	-622.406	126.14	106.16	-613.369	285.215	51.1332	-342.272	-29.4639	943.203	-344.944	-69.7614	1095.03	-377.648	-107.046	532.322	-424.944	-378.785	165.146	-400.756	-270.918	34.0429
395	0	-727.297	41.6573	972.348	-712.259	-35.1804	1122.96	-666.223	127.824	551.922	-622.429	126.612	105.801	-613.478	285.519	50.8239	-343.412	-19.2858	943.872	-346.051	-60.4236	1095.55	-376.603	-89.0614	531.79	-423.802	-370.001	172.629	-400.503	-269.897	35.1371
396	0	-728.461	50.5291	973.03	-713.259	-25.9	1124.35	-666.665	131.221	551.323	-622.397	127.03	105.366	-613.349	285.806	50.6049	-344.539	-9.05673	944.541	-347.017	-51.3403	1096.12	-374.568	-69.8453	531.273	-422.532	-359.648	180.642	-400.281	-267.64	36.7876
397	0	-729.719	59.0293	973.722	-714.132	-16.5729	1125.73	-667.327	133.976	550.833	-622.149	127.189	104.876	-613.346	285.952	50.4204	-345.545	0.860737	945.229	-347.945	-42.8267	1096.54	-372.864	-50.0263	530.92	-420.992	-347.977	189.224	-399.834	-264.895	38.9116
398	0	-730.957	67.0225	974.458	-714.901	-7.37604	1126.97	-668.289	136.336	550.677	-622.188	127.189	104.504	-613.548	286.083	50.2351	-346.497	10.3426	945.869	-348.7	-34.5964	1096.95	-371.338	-29.3006	530.528	-419.434	-334.61	197.905	-399.251	-261.189	41.655
399	0	-732.044	74.8242	975.295	-715.522	1.35618	1128.13	-669.456	138.299	550.416	-622.463	127.176	104.164	-613.778	286.216	50.0839	-347.533	19.2714	946.459	-349.395	-27.0766	1097.17	-369.887	-8.0491	530.399	-417.555	-319.55	207.056	-399.025	-256.229	44.8079
400	0	-733.061	82.52	976.178	-716.076	9.71801	1129.34	-670.433	139.743	550.302	-622.829	127.084	103.956	-614	286.239	49.9924	-348.399	28.215	946.821	-350.126	-20.1768	1097.21	-368.236	13.5833	530.652	-415.444	-302.915	215.844	-398.727	-249.975	48.6048
401	0	-733.993	89.4934	977.04	-716.605	17.2675	1130.49	-671.26	140.961	550.224	-623.085	126.965	103.607	-614.244	286.229	49.9256	-349.19	36.6706	947.155	-350.734	-13.5176	1097.17	-366.796	35.1497	531.363	-413.305	-285.067	223.777	-398.619	-242.676	52.5299
402	0	-734.77	95.997	977.89	-717.095	24.3809	1131.64	-672.587	142.31	550.194	-623.517	126.787	103.39	-614.251	286.019	49.7436	-349.753	44.8376	947.519	-351.237	-6.65071	1097.28	-365.235	56.5862	532.65	-410.999	-266.523	230.82	-398.505	-235.396	56.4918
403	0	-735.418	102.363	978.678	-717.595	31.4402	1132.78	-673.447	143.755	550.17	-624.151	126.579	103.269	-614.674	286.038	49.9928	-350.294	52.6436	948.163	-351.753	-0.0173639	1097.66	-364.168	77.5042	534.694	-408.597	-247.701	237.277	-398.773	-226.88	59.9234
404	0	-735.973	108.881	979.283	-718.32	38.4658	1133.79	-674.267	145.437	550.256	-624.592	126.158	102.821	-614.677	286	49.9163	-350.743	60.2195	949.09	-351.845	6.66071	1098.21	-363.134	98.008	537.262	-406.635	-229.365	243.156	-398.288	-214.476	64.9341
405	0	-736.414	115.441	979.71	-719.529	45.8663	1134.64	-674.928	147.116	550.227	-624.885	126.156	102.669	-614.764	285.97	49.847	-350.966	67.9841	950.038	-351.647	13.1092	1098.8	-362.385	118.055	540.263	-405.292	-211.138	249.499	-397.155	-196.439	70.6436
406	0	-736.874	121.92	979.796	-721.185	54.0709	1135.08	-675.508	148.671	550.125	-625.12	126.153	102.522	-614.611	285.754	49.6026	-350.997	76.0758	950.605	-350.843	21.0997	1099.34	-361.808	136.735	543.76	-404.35	-192.109	254.813	-395.162	-174.31	76.16
407	0	-737.356	128.622	979.497	-723.275	63.3579	1135.16	-675.898	149.813	550.139	-625.346	126.065	102.401	-614.977	285.873	49.8339	-350.801	84.3635	951.02	-349.576	30.5727	1099.84	-361.74	155.416	547.618	-403.784	-172.576	259.051	-393.216	-148.927	80.7891
408	0	-737.813	135.569	978.696	-725.326	73.2837	1134.97	-676.5	150.534	550.199	-625.526	125.902	102.298	-614.847	285.642	49.6494	-350.521	92.8913	951.333	-348.373	40.5573	1100.43	-361.797	173.729	551.942	-403.445	-152.275	262.25	-391.004	-122.463	84.7958
409	0	-738.198	142.649	977.827	-727.335	83.4466	1134.57	-677.257	150.798	550.374	-625.322	125.99	102.389	-614.755	285.585	49.4997	-350.309	101.535	951.664	-347.557	50.712	1101.34	-362.129	191.331	556.368	-403.303	-131.485	263.743	-388.511	-95.8306	87.8231
410	0	-738.57	149.611	977.257	-728.926	93.405	1134.24	-677.717	150.808	550.578	-625.114	125.846	102.278	-614.99	285.649	49.6686	-350.126	110.558	952.519	-347.44	60.2691	1103.08	-362.532	208.567	560.943	-403.106	-110.365	264.005	-385.918	-68.9218	89.5588
411	0	-738.845	156.01	976.958	-729.905	102.263	1134.27	-678.09	150.727	550.814	-625.28	125.531	102.23	-615.097	285.445	49.7723	-349.811	120.059	954.128	-347.75	69.3963	1105.49	-363.008	225.523	565.419	-402.823	-89.0475	263.024	-382.988	-42.2066	90.2843
412	0	-739.175	161.802	976.955	-730.419	110.032	1134.66	-678.445	150.711	551.022	-625.436	125.172	102.172	-615.292	285.291	49.8573	-349.719	129.699	956.253	-349.054	77.8744	1108.42	-363.386	242.091	569.566	-402.558	-66.9633	260.708	-380.151	-15.1483	89.9825
413	0	-739.484	167.202	976.917	-730.602	116.865	1135.23	-678.851	150.999	551.232	-625.568	124.842	102.084	-615.522	285.181	49.9759	-349.774	138.337	958.834	-350.211	85.88	1111.54	-364.212	257.726	573.298	-402.411	-44.9029	257.339	-377.329	12.3449	88.8068
414	0	-739.694	172.636	976.788	-730.7	123.424	1135.72	-679.283	151.565	551.28	-625.755	124.544	102.005	-615.658	284.961	50.0477	-350.015	145.616	961.58	-351.298	93.812	1114.47	-365.257	272.555	576.749	-402.373	-22.9669	252.964	-374.789	40.6804	86.9392
415	0	-739.887	177.772	976.557	-730.832	129.608	1135.89	-679.586	152.717	551.279	-625.852	124.297	101.885	-615.894	285.054	49.9714	-350.138	153.793	964.142	-352.186	101.485	1116.92	-366.305	286.83	579.732	-402.134	-0.156521	247.587	-371.937	69.3663	84.9908
416	0	-740.126	183.03	976.208	-731.146	135.736	1135.83	-679.707	154.33	551.431	-625.854	124.325	101.953	-615.963	285.121	49.7297	-349.928	163.071	966.597	-352.695	109.626	1119.01	-366.541	301.457	582.621	-401.791	23.8497	241.061	-369.387	100.626	82.8128
417	0	-740.172	188.324	975.763	-731.602	141.706	1135.57	-679.618	156.264	551.497	-625.845	124.626	102.042	-615.961	285.355	49.394	-349.656	172.486	968.852	-353.368	117.652	1120.73	-367.388	314.485	585.36	-401.144	48.4329	233.968	-366.916	133.023	80.6105
418	0	-740.282	193.783	975.292	-732.196	147.968	1135.15	-680.006	158.311	551.473	-625.846	124.944	102.168	-615.837	285.674	48.759	-349.533	180.904	970.861	-353.474	126.455	1122.43	-368.5	326.232	587.802	-400.764	73.1059	226.108	-365.248	165.642	77.9418
419	0	-740.262	199.567	974.684	-732.804	154.495	1134.56	-680.026	160.387	551.528	-625.765	125.22	102.255	-615.769	286.089	48.4647	-349.513	188.417	972.48	-353.732	135.791	1123.92	-369.633	337.057	589.869	-400.489	98.429	217.374	-363.661	198.55	74.9481
420	0	-740.344	205.849	974.099	-733.284	161.06	1134.03	-679.348	162.44	551.417	-625.55	125.427	102.298	-615.619	286.51	48.0724	-349.44	196.679	973.813	-353.859	145.318	1125.43	-370.539	347.509	591.473	-399.655	124.888	207.887	-362.478	231.489	71.5491
421	0	-740.281	211.855	973.36	-733.708	167.827	1133.4	-678.819	164.782	551.446	-625.141	125.79	102.425	-615.448	286.916	47.6371	-349.667	207.528	974.799	-354.109	155.006	1126.74	-371.177	357.697	592.717	-398.753	151.971	198.339	-360.528	265.83	68.485
422	0	-740.326	217.956	972.682	-733.937	174.361	1132.73	-678.215	167.222	551.513	-624.862	126.156	102.573	-615.328	287.226	47.2533	-349.474	217.29	975.898	-354.428	164.356	1127.7	-371.747	367.121	593.503	-398.036	179.842	188.573	-359.353	300.307	65.9155
423	0	-740.063	223.198	971.797	-734.221	180.888	1131.9	-677.977	169.71	551.637	-624.619	126.497	102.742	-615.238	287.593	46.9109	-349.654	226.185	977.073	-354.574	173.641	1128.44	-372.325	375.653	593.827	-397.424	207.597	178.776	-357.753	334.543	63.328
424	0	-740.789	226.652	971.178	-734.513	187.957	1130.96	-677.95	172.288	551.552	-624.393	126.704	102.894	-615.167	287.865	46.5911	-349.484	235.079	977.57	-354.703	182.716	1128.75	-372.703	383.733	593.372	-396.993	235.656	169.296	-356.382	369.094	61.7947
425	0	-740.706	232.97	970.43	-734.82	194.857	1129.98	-677.759	175.098	551.475	-624.2	126.986	102.966	-615.193	288.081	46.327	-349.371	244.394	977.957	-354.319	192.945	1128.87	-373.077	391.092	592.271	-396.539	264.409	160.063	-354.895	403.602	60.8718
426	0	-740.758	239.381	969.739	-735.087	201.47	1128.89	-677.617	177.982	551.514	-623.985	127.252	103.085	-615.163	288.268	46.0454	-349.142	252.695	978.015	-354.519	201.546	1128.72	-373.449	397.687	590.617	-396.422	293.531	151.299	-353.53	437.676	60.4377
427	0	-740.91	245.819	969.075	-735.323	208.441	1127.92	-678.103	180.927	551.54	-623.857	127.535	103.257	-615.074	288.329	45.7799	-348.987	261.147	977.778	-354.401	210.688	1128.29	-373.701	403.549	588.455	-396.431	323.019	143.202	-352.207	470.968	60.1714
428	0	-741.042	252.323	968.409	-735.562	215.271	1127.09	-677.367	183.804	551.533	-623.712	127.759	103.396	-615.386	288.792	45.7936	-348.936	269.992	977.396	-354.502	219.643	1127.77	-373.793	408.982	585.892	-396.696	352.903	136.07	-351.32	503.813	60.2017
429	0	-741.26	258.832	967.778	-735.522	222.123	1126.49	-677.397	187.114	551.366	-623.533	127.999	103.52	-615.387	288.982	45.6086	-348.793	278.762	976.783	-354.534	229.192	1127.2	-373.659	414.098	583.127	-396.742	382.61	130.223	-350.679	536.346	60.8621
430	0	-741.457	265.537	967.138	-735.452	229.368	1125.91	-677.237	190.608	551.243	-623.346	128.281	103.634	-615.399	289.1	45.4154	-348.757	286.879	976.002	-354.795	237.46	1126.53	-373.256	418.929	580.131	-397.011	412.115	125.622	-350.718	568.271	62.2186
431	0	-741.473	272.244	966.326	-735.103	237.063	1125.25	-677.35	194.115	551.193	-623.244	128.566	103.772	-615.417	289.284	45.2277	-348.341	295.45	975.197	-355.082	246.4	1125.69	-372.854	423.567	577.016	-397.501	441.015	122.51	-351.436	599.53	64.4842
432	0	-742.039	279.318	965.638	-734.932	245.001	1124.44	-677.511	197.965	550.967	-623.066	128.836	103.971	-615.444	289.4	45.0528	-348.495	304.015	973.725	-355.181	256.319	1124.62	-372.409	427.953	573.818	-398.414	469.38	120.221	-352.951	630.184	67.8163
433	0	-742.458	286.626	964.718	-734.952	252.639	1123.51	-677.604	202.092	550.674	-622.885	129.196	104.24	-615.452	289.488	44.9269	-349.136	312.588	972.18	-355.139	266.704	1123.36	-371.973	432.84	570.588	-399.439	496.932	119.503	-355.022	660.685	72.8675
434	0	-742.703	294.091	963.667	-735.022	260.109	1122.4	-677.624	206.449	550.479	-622.696	129.636	104.506	-615.472	289.586	44.802	-348.798	321.414	970.153	-355.036	277.038	1122.11	-371.968	438.037	567.332	-400.149	521.926	119.286	-357.269	686.844	77.9061
435	0	-742.892	301.843	962.626	-735.007	268.405	1121.19	-677.61	211.042	550.148	-622.518	130.119	104.806	-615.322	289.583	44.5247	-348.704	330.471	968.376	-354.895	287.198	1120.72	-372.226	443.547	564.335	-400.856	545.692	119.346	-359.488	713.549	85.0722
436	0	-743.029	309.918	961.445	-734.89	277.398	1119.93	-677.731	215.824	549.773	-622.446	130.546	105.08	-615.295	289.69	44.4214	-348.682	339.252	966.509	-354.658	297.682	1119.26	-372.865	449.372	561.622	-401.901	568.314	119.295	-361.973	738.252	92.4453
437	0	-743.158	318.209	960.234	-734.869	286.002	1118.66	-678.3	220.906	549.377	-622.296	130.962	105.489	-615.296	289.881	44.3029	-348.557	348.394	964.543	-354.475	307.558	1117.72	-373.526	455.528	558.892	-402.174	589.802	119.581	-365.025	761.579	100.323
438	0	-743.209	326.705	958.893	-734.564	294.861	1117.46	-677.542	225.924	549.105	-622.202	131.466	105.867	-615.23	290.004	44.1994	-348.396	357.728	962.766	-354.248	317.774	1116.16	-374.195	462.26	556.38	-402.719	608.279	120.606	-367.684	781.82	107.574
439	0	-743.09	335.361	957.513	-734.314	304.309	1116.08	-677.377	231.31	548.642	-622.13	132.038	106.319	-615.185	290.127	44.0496	-348.257	367.763	961.05	-354.001	328.011	1114.66	-374.942	469.665	554.111	-403.752	625.892	121.23	-370.468	799.951	113.867
440	0	-742.962	344.052	956.108	-733.965	314.128	1114.76	-677.338	236.812	548.157	-622	132.565	106.806	-615.106	290.257	43.9818	-348.129	377.046	959.474	-353.868	337.296	1113.22	-375.699	477.952	552.434	-405.056	640.832	121.147	-372.94	815.214	118.02
441	0	-742.85	352.859	954.707	-733.529	324.342	1113.31	-677.683	242.419	547.588	-622.023	133.156	107.42	-615.057	290.42	43.872	-348.262	386.671	957.96	-353.692	346.609	1111.72	-376.399	487.685	551.189	-406.198	651.847	120.477	-375.063	827.643	119.425
442	0	-742.819	361.735	953.299	-733.009	335.262	1111.86	-676.783	247.941	547.316	-622.055	133.752	108.025	-614.959	290.577	43.7233	-348.491	396.584	956.388	-353.419	356.032	1110.44	-377.197	498.938	550.424	-408.268	662.817	118.827	-376.853	837.533	118.084
443	0	-742.49	370.723	951.852	-732.429	346.574	1110.4	-676.61	253.455	546.912	-622.171	134.467	108.879	-614.958	290.793	43.5739	-348.313	406.331	955.191	-353.312	365.444	1109.19	-377.901	511.096	549.999	-410.107	669.764	117.084	-378.505	845.26	114.552
444	0	-742.145	379.801	950.439	-731.733	358.009	1108.92	-676.911	259.209	546.671	-622.313	135.231	109.616	-614.948	291.015	43.4368	-347.823	415.933	954.141	-352.993	375.134	1107.91	-378.599	523.818	549.757	-412.674	675.532	114.862	-380.134	851.04	109.43
445	0	-741.705	389.036	949.055	-731.088	369.347	1107.42	-676.061	264.679	546.763	-622.55	136.108	110.723	-614.948	291.227	43.3315	-347.257	425.484	953.146	-352.7	384.548	1106.73	-379.268	536.78	549.684	-415.002	680.249	113.892	-381.976	855.318	103.865
446	0	-741.185	398.454	947.808	-730.213	381.275	1105.9	-675.852	270.324	546.621	-622.946	136.92	111.965	-614.917	291.513	43.1892	-346.399	435.403	952.467	-352.326	394.497	1105.56	-380.13	549.782	549.69	-417.163	684.441	113.267	-383.947	858.619	98.6045
447	0	-740.655	408.095	946.664	-729.544	392.594	1104.56	-675.717	275.885	546.941	-623.273	137.837	113.29	-614.955	291.813	43.0445	-345.615	445.854	951.679	-351.804	404.625	1104.51	-381.051	562.934	549.75	-419.821	688.359	111.559	-386.374	861.936	93.9695
448	0	-739.986	417.847	945.518	-728.902	403.554	1103.21	-675.429	281.634	547.279	-623.614	138.922	114.812	-614.956	292.298	42.8787	-344.875	457.035	951.026	-351.134	415.313	1103.57	-382.061	575.898	549.914	-422.613	692.845	110.409	-389.161	865.131	90.1225
449	0	-739.226	427.811	944.459	-728.182	413.884	1101.93	-674.938	287.768	547.758	-624.011	140.289	116.591	-614.949	292.774	42.6077	-344.402	468.257	950.593	-350.414	426.336	1103.11	-383.21	588.578	550.027	-425.16	696.979	109.419	-392.344	868.392	86.2395
450	0	-738.392	437.996	943.573	-727.58	423.88	1100.76	-674.961	294.5	548.291	-624.415	141.797	118.635	-615.041	293.396	42.5699	-343.233	483.023	951.224	-349.813	437.583	1102.92	-384.33	600.972	550.165	-427.461	701.385	108.629	-395.497	871.853	82.0893
451	0	-737.433	448.383	942.787	-726.892	433.392	1099.57	-673.841	301.704	548.97	-624.744	143.515	120.907	-615.08	293.982	42.4775	-342.527	494.942	951.595	-349.219	449.07	1103.2	-385.459	613.159	550.531	-428.704	706.079	108.21	-398.285	875.492	77.464
452	0	-736.054	459.096	942	-726.397	442.843	1098.56	-673.131	309.52	549.645	-625.17	145.564	123.391	-615.153	294.551	42.3369	-341.802	507.057	952.245	-348.712	460.651	1103.93	-386.348	625.201	551.227	-428.234	710.119	107.648	-400.137	878.596	72.969
453	0	-734.954	470.006	941.259	-726.012	452.462	1097.59	-672.438	318.338	550.31	-625.69	148.051	126.133	-615.267	295.181	42.1976	-341.288	519.634	953.22	-347.964	473.783	1105.32	-386.536	637.585	552.23	-428.743	714.184	107.108	-400.962	880.745	69.0528
454	0	-733.868	481.232	940.71	-725.634	462.117	1096.82	-671.637	328.066	550.812	-626.201	150.823	129.197	-615.507	295.831	41.9782	-340.748	532.072	954.474	-347.548	485.726	1106.99	-386.295	650.089	553.552	-428.243	716.167	107.034	-400.824	882.121	65.589
455	0	-732.807	492.699	940.161	-725.314	472.181	1096.12	-671.074	338.847	551.221	-626.695	154.09	132.483	-615.811	296.615	41.7341	-340.229	544.058	956.081	-347.219	496.945	1108.87	-385.939	662.319	554.953	-427.745	717.742	107.019	-400.308	883.108	62.587
456	0	-731.662	504.392	939.788	-724.941	482.532	1095.67	-670.4	350.706	551.48	-627.407	157.88	135.998	-616.298	297.287	41.5526	-339.457	555.49	957.821	-346.813	507.774	1110.83	-385.529	673.748	556.215	-427.561	719.517	106.753	-400	884.038	60.1752
457	0	-730.655	516.271	939.79	-724.534	493.566	1095.43	-669.903	363.774	551.562	-628.262	162.278	139.988	-617.045	297.666	41.4391	-338.419	566.738	959.55	-346.313	519.622	1113.06	-384.793	684.186	557.22	-427.089	721.31	106.822	-400.071	884.806	58.0704
458	0	-729.339	528.301	939.947	-723.927	505.116	1095.5	-669.479	378.144	551.585	-629.091	167.128	144.261	-617.684	298.111	41.3638	-337.302	578.016	961.062	-345.572	530.951	1115.03	-384.073	693.717	557.93	-426.882	722.489	106.834	-400.046	885.767	56.1594
459	0	-728.184	540.532	940.396	-722.179	520.005	1095.96	-669.295	393.68	551.416	-630.148	172.864	149.041	-618.229	298.87	41.2623	-336.065	589.385	962.517	-344.568	542.292	1116.7	-383.373	702.177	558.12	-426.926	724.159	106.45	-399.88	886.546	54.0655
460	0	-726.808	552.703	941.143	-720.145	536.33	1096.91	-669.502	410.53	551.156	-631.268	179.565	154.219	-618.313	299.506	40.8512	-334.959	600.888	963.776	-343.19	553.567	1118.19	-382.623	709.469	557.731	-426.816	725.894	105.95	-399.603	887.27	51.8726
461	0	-725.557	565.023	942.203	-718.889	548.952	1098.19	-670.102	428.51	550.739	-632.474	187.234	160.044	-619.399	301.374	41.3211	-333.379	612.196	964.582	-341.668	564.817	1119.33	-381.818	715.587	556.852	-427.198	727.765	105.49	-399.231	888.238	50.7463
462	0	-724.176	577.039	943.465	-717.763	558.062	1099.92	-670.964	447.829	550.088	-633.859	195.994	166.623	-619.763	303.233	41.5257	-331.734	622.819	965.2	-339.89	575.963	1120.35	-380.939	720.917	555.755	-427.47	728.121	104.909	-399.287	888.72	50.3643
463	0	-722.97	587.667	944.9	-716.97	565.608	1101.44	-672.105	468.496	549.166	-635.106	206.062	173.646	-619.85	305.128	41.619	-330.015	632.838	965.889	-338.175	586.68	1121.35	-380.166	725.723	554.887	-428.006	728.823	104.753	-399.26	889.06	49.9262
464	0	-721.794	597.946	946.279	-715.828	574.28	1103.27	-673.33	490.318	548.077	-636.717	217.501	181.202	-620.42	307.845	42.0762	-328.334	642.261	966.688	-336.382	597.113	1122.38	-379.301	730.551	554.531	-428.162	729.351	104.593	-399.112	889.301	49.5293
465	0	-719.941	612.843	947.905	-714.775	584.291	1105.06	-674.712	512.974	546.912	-638.237	230.37	189.458	-621.102	311.582	43.4412	-327.122	651.25	967.528	-334.927	607.001	1123.51	-378.327	735.148	554.519	-428.141	729.497	104.449	-398.893	889.44	49.2473
466	0	-718.283	627.903	949.426	-713.909	594.733	1106.74	-675.873	536.296	545.747	-639.629	244.76	198.548	-621.794	316.258	44.9777	-326.03	659.966	968.518	-333.549	616.491	1124.75	-377.181	739.38	554.749	-427.933	729.542	104.416	-398.814	889.642	48.9827
467	0	-716.707	640.831	950.663	-713.236	605.343	1108.13	-676.91	560.269	544.53	-640.931	260.911	207.388	-622.402	321.506	47.3215	-325.133	668.9	969.601	-332.262	625.797	1126.02	-375.986	743.513	554.978	-427.755	729.75	104.398	-398.597	889.711	48.726
468	0	-715.401	652.606	951.664	-712.661	615.98	1109.31	-677.861	584.665	543.625	-642.185	278.444	216.123	-623.068	327.751	49.7654	-324.345	678.026	970.687	-331.223	634.892	1127.24	-374.931	747.592	555.099	-427.609	729.99	104.393	-398.453	889.768	48.5186
469	0	-714.233	663.711	952.397	-712.287	625.609	1110.12	-679.06	609.201	543.164	-644.141	297.323	224.107	-623.349	334.682	52.5839	-323.592	687.438	971.749	-330.263	643.944	1128.35	-374.039	751.568	555.046	-427.591	730.26	104.266	-398.357	889.793	48.3524
470	0	-713.271	674.474	953.026	-711.809	635.189	1110.71	-679.9	633.678	543.204	-646.6	317.06	231.179	-623.016	342.361	55.9312	-322.934	696.947	972.776	-329.366	653.097	1129.47	-373.127	755.405	554.797	-427.492	730.374	104.068	-398.291	889.803	48.2176
471	0	-712.475	685.787	953.841	-711.476	644.004	1111.19	-680.458	657.953	543.929	-648.049	337.04	238.099	-624.282	353.156	62.3208	-322.284	706.48	973.739	-328.529	662.573	1130.49	-372.255	759.053	554.428	-427.478	730.471	103.962	-398.271	889.83	48.1093
472	0	-711.782	697.039	954.69	-710.936	653.007	1111.65	-680.59	681.877	545.205	-649.013	356.761	245.466	-626.578	369.6	69.4651	-321.686	716.022	974.544	-327.683	672.334	1131.41	-371.387	762.388	554.119	-427.043	730.299	104.026	-398.208	889.805	48.067
473	0	-711.278	707.469	955.714	-710.405	661.449	1112.14	-680.774	704.642	547.1	-649.616	377.166	252.603	-629.462	390.953	76.8811	-321.223	725.247	975.183	-326.895	682.279	1132.15	-370.499	765.452	553.874	-427.025	730.474	103.981	-398.209	889.79	48.0157
474	0	-710.876	717.754	956.878	-709.591	669.917	1112.67	-680.358	725.855	549.693	-649.93	398.593	259.099	-632.259	415.78	84.0092	-320.717	734.328	975.767	-326.509	690.118	1132.49	-369.583	768.091	553.721	-427.179	730.42	103.746	-398.16	889.8	48.014
475	0	-710.699	727.644	958.144	-708.751	677.884	1113.28	-679.736	746.917	552.652	-649.741	420.793	264.785	-634.596	442.471	90.2172	-320.292	743.14	976.195	-325.9	698.806	1132.79	-368.686	770.479	553.655	-427.237	730.391	103.679	-398.034	889.636	47.9445
476	0	-710.496	737.406	959.714	-707.783	685.202	1113.82	-679.372	774.263	555.315	-649.602	443.706	269.475	-637.628	470.321	95.6185	-319.888	751.75	976.711	-325.301	706.387	1132.87	-367.433	773.473	553.518	-427.195	730.421	103.647	-397.932	889.611	47.9114
477	0	-710.283	747.097	961.383	-706.618	692.501	1114.67	-678.746	795.659	559.385	-649.305	467.036	272.766	-641.183	498.94	100.239	-319.414	760.394	977.224	-324.845	714.223	1133.08	-366.696	775.231	553.491	-427.062	730.417	103.617	-397.869	889.615	47.8747
478	0	-710.019	756.722	963.271	-705.421	700.216	1115.84	-678.044	815.855	563.87	-648.985	490.77	274.821	-644.343	527.081	103.473	-319.43	766.27	977.512	-324.452	721.046	1133.37	-365.933	777.386	553.383	-426.966	730.374	103.624	-397.775	889.509	47.8171
479	0	-709.753	766.48	965.57	-704.095	708.404	1117.39	-677.216	835.717	568.141	-648.525	514.859	275.604	-647.747	555.041	105.332	-319.258	773.249	978.198	-324.209	727.678	1133.9	-365.23	779.732	553.417	-426.799	730.209	103.496	-397.723	889.506	47.7005
480	0	-709.357	776.31	967.94	-702.586	716.534	1119.39	-676.312	855.298	572.114	-647.973	539.39	275.082	-651.155	583.185	106.349	-318.961	780.548	978.969	-324.424	733.593	1134.63	-364.54	781.781	553.473	-426.786	729.944	103.649	-397.666	889.492	47.5598
481	0	-708.961	786.023	970.331	-701.087	724.394	1121.49	-675.667	874.763	575.721	-647.419	564.279	273.203	-654.86	611.911	106.473	-318.71	788.546	979.961	-324.673	739.398	1135.45	-363.864	783.859	553.461	-426.703	729.841	103.778	-397.579	889.484	47.4106
482	0	-708.556	796.059	972.721	-699.664	732.53	1123.23	-674.745	893.384	579.225	-646.734	589.503	270.404	-657.485	640.871	105.483	-318.498	794.51	980.36	-325.129	744.977	1136.02	-363.4	785.675	553.486	-426.71	729.98	103.695	-397.497	889.525	47.2182
483	0	-708.279	806.017	975.018	-698.36	740.851	1124.87	-673.961	911.56	582.305	-646.02	617.132	266.764	-660.362	671.48	104.148	-318.304	801.234	980.816	-325.471	750.406	1136.3	-363.075	787.69	553.473	-426.53	729.948	103.645	-397.468	889.538	46.9429
484	0	-707.992	815.976	977.168	-697.107	749.061	1126.12	-672.945	929.063	585.117	-645.412	644.093	261.873	-662.833	703.291	102.401	-317.928	808.035	981.073	-325.574	756.243	1136.31	-362.871	789.695	553.445	-426.552	729.902	103.694	-397.606	889.776	46.7087
485	0	-707.691	826.066	979.005	-695.919	757.009	1127.22	-671.916	945.947	587.761	-644.449	670.935	256.053	-664.698	736.243	100.217	-317.708	814.577	980.891	-325.564	762.212	1136.09	-362.867	791.773	553.435	-426.639	729.9	103.86	-397.193	889.589	46.649
486	0	-707.34	836.284	980.896	-695.001	765.412	1128.25	-670.872	962.089	590.249	-643.544	694.798	249.475	-666.093	770.139	97.5233	-317.394	820.982	980.516	-325.277	769.03	1135.67	-362.958	793.966	553.395	-426.77	729.958	104.012	-397.083	889.701	46.538
487	0	-707.108	846.285	982.551	-694.121	773.866	1129.18	-669.789	977.49	592.45	-642.671	722.128	241.796	-666.995	804.901	94.3598	-317.037	827.591	979.89	-324.724	775.932	1135.1	-363.105	796.022	553.3	-426.884	729.979	104.146	-397.006	889.657	46.5099
488	0	-706.826	856.235	983.966	-693.456	782.633	1130	-668.853	991.907	594.371	-642.116	750.108	233.3	-667.597	840.34	90.9384	-316.907	834.076	978.94	-323.96	783.561	1134.21	-363.329	798.011	553.158	-427.188	729.865	104.237	-396.867	889.594	46.3994
489	0	-706.577	866.051	985.064	-693.04	791.351	1130.77	-668.004	1005.43	596.085	-641.61	778.56	224.205	-667.818	876.456	87.2966	-316.632	840.845	977.836	-323.075	791.136	1133	-363.58	800.146	552.869	-427.434	729.65	104.31	-396.758	889.532	46.2762
490	0	-706.359	875.958	985.933	-692.6	800.605	1131.38	-667.011	1018.15	597.471	-640.872	807.855	214.761	-667.495	913.313	83.6926	-316.422	847.923	976.609	-322.255	798.829	1131.89	-363.694	802.327	552.535	-427.529	729.633	104.369	-396.725	889.746	46.0657
491	0	-706.186	885.787	986.62	-692.324	810.176	1131.87	-666.322	1030.21	598.158	-639.86	837.812	204.575	-666.962	950.762	80.309	-316.342	854.927	975.274	-321.68	806.786	1130.85	-363.614	804.664	552.409	-427.525	729.95	104.441	-396.507	889.882	45.9955
492	0	-706.1	895.533	987.174	-691.906	820.097	1132.31	-665.193	1042	599.047	-639.058	868.454	194.456	-666.177	988.666	77.3477	-316.105	863.071	974.412	-321.277	814.907	1129.86	-363.476	806.89	552.377	-427.452	730.002	104.645	-396.348	890.101	45.9049
493	0	-705.983	904.777	987.481	-691.505	829.495	1132.53	-664.517	1053.68	599.192	-638.234	899.82	184.502	-665.271	1026.77	75.0294	-316.014	870.404	973.62	-320.807	823.683	1129.36	-363.41	808.899	552.238	-427.533	729.997	104.728	-396.234	890.073	45.7943
494	0	-705.872	914.017	987.72	-691	838.609	1132.68	-663.802	1058.29	597.976	-637.472	931.605	174.836	-664.222	1065.02	73.4731	-315.854	877.212	972.849	-320.818	831.878	1128.75	-363.431	810.933	552.07	-427.703	729.706	104.774	-396.201	890.094	45.6023
495	0	-705.747	922.827	987.796	-690.521	847.569	1132.7	-663.243	1068.87	596.658	-636.542	963.799	165.681	-663.08	1103.08	72.7792	-315.78	883.702	972.113	-320.638	839.436	1128.22	-363.296	813.228	551.955	-427.787	729.589	104.827	-396.038	890.085	45.4027
496	0	-705.662	931.466	987.602	-690.086	856.38	1132.62	-662.534	1077.94	594.569	-634.932	996.467	157.021	-661.984	1140.55	73.2837	-315.671	890.335	971.461	-320.694	847.154	1127.64	-363.061	816.041	551.9	-427.731	729.944	105.033	-395.729	890.148	45.3856
497	0	-705.483	939.818	987.072	-689.737	865.573	1132.26	-661.83	1085.27	592.01	-634.218	1029.09	149.66	-660.124	1177.96	74.3519	-315.565	897.087	970.596	-320.594	854.716	1126.92	-362.965	819.178	551.739	-427.785	730.241	105.244	-395.492	890.392	45.2898
498	0	-705.409	948.547	986.273	-689.431	874.72	1131.72	-661.231	1092.08	588.712	-633.459	1061.85	143.191	-657.702	1214.95	76.0541	-315.466	903.93	969.696	-320.517	862.639	1126.01	-363.071	822.344	551.618	-427.924	730.51	105.432	-395.414	890.457	45.0933
499	0	-705.389	957.191	985.196	-689.221	883.755	1130.96	-660.975	1098.37	585.404	-632.676	1094.44	138.037	-654.576	1251.42	78.0912	-315.268	910.865	968.653	-320.382	870.617	1125.04	-363.111	825.632	551.382	-428.04	730.59	105.729	-395.385	890.087	44.9644
500	0	-705.31	965.718	983.817	-689.039	892.825	1130.14	-660.476	1104.39	582.156	-632.199	1127.26	134.4	-650.561	1287.09	80.1917	-315.186	918.08	967.539	-320.311	878.825	1124.01	-363.136	829.335	551.008	-428.099	730.467	106.065	-395.311	890.282	44.7161
501	0	-705.234	974.366	982.288	-688.874	902.259	1129.16	-660.172	1109.94	579.16	-631.495	1159.4	132.325	-645.716	1321.83	82.308	-314.946	925.659	966.333	-320.083	887.147	1122.88	-363.182	833.463	550.804	-428.295	731.664	106.458	-395.233	890.736	44.5165
502	0	-705.107	983.48	980.753	-688.714	911.714	1128.18	-659.514	1115.65	575.869	-630.83	1190.41	131.754	-640.251	1355.04	84.332	-314.772	933.399	965.034	-320.025	895.714	1121.66	-363.194	837.913	550.44	-428.339	732.068	106.973	-394.974	890.951	44.416
503	0	-704.917	992.574	979.192	-688.738	920.795	1127.31	-659.019	1121.08	572.908	-630.556	1219.73	132.648	-634.521	1386.19	86.4104	-314.766	941.314	963.778	-320.003	904.322	1120.39	-363.353	842.647	550.058	-428.635	732.659	107.464	-395.15	890.954	44.018
504	0	-704.823	1001.67	977.628	-688.572	930.534	1126.29	-658.476	1126.54	570.146	-629.655	1246.48	134.202	-628.883	1414.71	89.0594	-314.697	949.511	962.49	-319.937	912.987	1119.11	-363.523	847.721	549.781	-428.752	733.124	108.221	-395.129	891.094	43.9632
505	0	-704.795	1010.44	976.131	-688.622	939.735	1125.12	-658.084	1132.06	567.221	-628.7	1270.19	136.317	-623.795	1440.25	92.5911	-314.702	957.885	961.191	-320.02	922.006	1117.71	-363.853	852.97	549.475	-429.049	733.939	109.068	-395.204	891.124	43.9074
506	0	-704.787	1019.33	974.725	-688.655	948.849	1124	-657.37	1137.77	565.1	-627.253	1290.57	138.156	-619.744	1462.28	96.7704	-314.826	966.45	959.808	-319.843	931.078	1116.3	-364.227	858.26	548.995	-429.382	734.386	110.146	-395.313	891.261	43.8757
507	0	-704.867	1028.29	973.076	-688.964	954.737	1122.74	-657.261	1144.98	563.029	-625.334	1307.37	139.27	-617.187	1480.47	101.315	-314.777	975.199	958.32	-319.727	940.416	1114.76	-364.697	863.983	548.484	-429.799	734.389	111.197	-395.425	891.37	43.7981
508	0	-705.036	1037.47	971.689	-689.06	964.131	1121.5	-656.371	1154.17	561.476	-623.158	1320.51	139.148	-616.263	1494.68	105.88	-314.872	984.009	956.671	-319.671	949.868	1113.13	-365.002	870.168	547.978	-430.322	735.875	112.08	-395.512	891.459	43.7861
509	0	-705.08	1046.84	970.406	-688.994	973.514	1120.31	-655.45	1164.73	560.914	-620.885	1330.29	137.882	-616.545	1504.99	109.648	-315.064	992.953	955.036	-319.502	959.105	1111.54	-365.388	876.488	547.296	-430.69	736.56	113.21	-395.651	891.639	43.767
510	0	-705.1	1056.34	969.316	-689.021	982.736	1119.11	-654.5	1176.71	560.255	-618.68	1337.37	135.883	-617.672	1512.05	112.157	-315.169	1001.92	953.481	-319.568	968.467	1110.02	-365.935	883.188	546.567	-431.62	738.877	114.193	-395.809	891.808	43.772
511	0	-705.218	1066.12	968.45	-689.082	992.215	1117.97	-653.81	1188.93	560.27	-616.517	1342.57	133.781	-619.142	1516.44	113.202	-315.387	1010.68	951.867	-319.63	977.763	1108.53	-366.455	890.063	545.815	-431.569	738.604	115.795	-395.99	892.028	43.713
512	0	-705.333	1076.06	967.623	-689.172	1001.9	1116.86	-652.813	1202.16	560.472	-614.597	1346.18	131.663	-620.454	1519.03	112.405	-315.588	1019.32	950.351	-319.663	987.264	1107.12	-366.894	897.108	544.951	-432.179	740.878	117.134	-396.07	892.355	43.6024
513	0	-705.496	1086.26	966.881	-689.34	1011.91	1115.71	-651.851	1215.55	560.735	-613.04	1348.54	129.484	-621.42	1520	109.349	-315.846	1028.04	949.041	-319.922	996.25	1105.85	-367.137	904.437	544.265	-432.013	741.22	118.956	-396.133	892.682	43.4986
514	0	-705.508	1097.03	966.181	-689.63	1022.22	1114.52	-651.026	1228.67	560.93	-611.68	1349.77	127.16	-621.869	1519.79	104.178	-316.077	1035.67	947.797	-320.252	1005.32	1104.74	-367.471	911.809	543.649	-432.306	742.646	120.6	-396.154	893.007	43.3626
515	0	-705.453	1108.23	965.547	-689.866	1032.87	1113.41	-650.477	1241.48	561.013	-610.58	1349.99	124.739	-621.965	1518.6	97.2947	-316.29	1043.84	946.804	-320.752	1014.55	1103.7	-367.606	919.38	543.169	-432.399	744.383	122.583	-396.193	893.353	43.2146
516	0	-705.261	1120.2	964.916	-690.148	1043.75	1112.46	-650.289	1253.87	561.093	-609.414	1349.72	122.799	-621.454	1516.71	89.3195	-316.735	1052.4	946.041	-321.315	1023.81	1102.72	-367.939	926.936	542.927	-432.404	745.972	124.712	-396.174	893.726	43.068
517	0	-705.07	1132.03	964.395	-690.495	1054.91	1111.75	-649.853	1265.88	560.718	-608.419	1349.28	120.642	-620.428	1514.66	81.7455	-317.342	1061.41	945.341	-321.932	1033.21	1101.69	-368.314	934.653	542.746	-432.269	748.01	127.139	-396.117	894.072	42.8975
518	0	-704.967	1143.88	964.066	-690.825	1066.28	1111.4	-649.478	1277.21	560.685	-607.135	1348.41	119.032	-618.522	1513.3	76.5859	-318.028	1070.74	944.69	-322.488	1042.95	1100.65	-368.731	942.65	542.571	-431.92	750.025	129.689	-395.961	894.386	42.6778
519	0	-705.062	1155.52	963.901	-691.149	1077.56	1111.44	-649.432	1288.29	560.459	-605.89	1348.74	118.119	-616.338	1513.24	74.0246	-318.748	1080.66	943.972	-323.03	1052.99	1099.59	-369.33	951.018	542.438	-431.455	752.418	132.563	-395.708	894.707	42.404
520	0	-705.214	1167.01	964.294	-691.512	1088.78	1111.86	-649.02	1299.41	560.377	-605.093	1350.45	118.03	-613.96	1514.51	73.6318	-319.485	1091.01	943.304	-323.468	1063.54	1098.59	-369.48	960.675	542.54	-430.584	755.366	135.876	-395.438	895.21	42.1597
521	0	-705.733	1178.58	965.045	-691.767	1099.95	1112.75	-648.807	1310.01	560.767	-604.467	1353.43	118.124	-612.59	1515.67	72.541	-320.339	1101.86	942.816	-323.968	1074.32	1097.69	-369.629	971.292	542.662	-429.745	758.387	139.592	-395.113	895.559	41.8966
522	0	-706.273	1189.92	966.298	-692.077	1110.96	1113.97	-649.301	1319.3	561.363	-604.343	1355.86	117.885	-611.849	1517.13	70.2128	-321.274	1114.31	942.493	-324.452	1085.42	1096.98	-369.8	982.929	542.742	-428.867	762.232	143.693	-394.775	896.093	41.7502
523	0	-706.738	1201.14	967.718	-692.439	1121.81	1115.32	-649.809	1328.84	561.822	-604.61	1357.53	117.695	-611.825	1518.08	67.8511	-322.095	1125.99	942.253	-325.07	1096.61	1096.53	-369.84	995.795	542.532	-427.768	766.572	148.21	-394.505	896.776	41.4934
524	0	-707.308	1212.38	969.248	-692.798	1132.61	1116.77	-650.892	1336.78	561.881	-604.882	1359.28	117.168	-612.176	1518.84	65.663	-323.043	1137.73	942.212	-325.879	1107.7	1096.19	-369.595	1009.91	542.187	-426.518	771.315	153.095	-394.216	897.384	41.4983
525	0	-707.996	1223.59	970.717	-693.238	1143.35	1118.26	-651.447	1345.11	561.665	-605.071	1360.42	116.712	-612.215	1519.55	63.9736	-324.063	1149.61	942.181	-326.69	1118.68	1096.03	-369.209	1025.18	541.517	-425.405	777.348	158.301	-393.617	897.918	41.7813
526	0	-708.811	1234.48	972.138	-693.822	1154.05	1119.89	-651.941	1352.25	561.111	-605.096	1361.66	116.023	-611.92	1520.07	62.7169	-325.182	1161.68	942.219	-327.813	1129.65	1095.81	-368.719	1041.57	540.753	-424.09	783.632	164.109	-393.258	898.741	42.2199
527	0	-709.764	1244.92	973.428	-694.45	1164.75	1121.73	-652.355	1358.29	560.375	-605.075	1362.62	115.416	-611.725	1520.44	61.8334	-326.408	1173.83	942.351	-328.808	1140.49	1095.76	-368.16	1059.15	539.743	-422.835	791.249	170.621	-392.964	899.755	42.928
528	0	-710.892	1254.96	974.635	-695.12	1175.34	1123.6	-652.599	1363.4	559.487	-604.963	1363.25	114.843	-611.746	1520.69	61.4917	-327.614	1186	942.501	-329.864	1151.25	1095.79	-367.331	1077.84	538.65	-421.828	800.549	177.538	-392.665	901.087	43.8658
529	0	-712.06	1264.66	975.774	-695.845	1185.81	1125.6	-652.649	1367.91	558.608	-604.906	1363.7	114.355	-611.628	1520.98	61.0793	-328.888	1198.14	942.709	-330.825	1161.88	1095.84	-366.202	1097.67	537.592	-420.391	810.434	185.21	-392.41	902.743	45.0134
530	0	-713.3	1274.33	976.72	-696.656	1196.24	1127.47	-653.254	1372.14	557.742	-604.938	1364.21	113.928	-611.541	1521.24	60.7128	-330.087	1210.28	942.935	-331.586	1172.52	1095.97	-364.841	1118.41	536.344	-418.891	821.727	193.549	-392.167	905.284	46.8979
531	0	-714.482	1283.77	977.484	-697.47	1206.35	1129.2	-654.268	1376.12	557.131	-604.999	1364.57	113.418	-611.647	1521.4	60.4479	-331.156	1222.28	943.146	-332.344	1182.99	1096.09	-363.42	1140.15	534.996	-417.291	835.021	202.302	-391.721	908.174	49.3624
532	0	-715.871	1292.66	978.141	-698.292	1216.11	1130.76	-654.702	1379.44	556.922	-605.027	1364.77	113.085	-611.762	1521.59	60.224	-332.372	1234.08	943.491	-333.087	1193.16	1096.19	-362.016	1162.94	533.662	-415.36	849.509	211.686	-391.32	912.013	52.3305
533	0	-717.141	1300.58	978.943	-698.852	1225.44	1132.27	-656.423	1382.73	556.82	-605.145	1364.89	112.851	-611.838	1521.74	60.0139	-333.39	1245.45	943.982	-333.735	1202.76	1096.31	-360.815	1186.4	532.454	-413.203	865.976	221.342	-390.904	916.395	56.1054
534	0	-718.312	1307.53	980.125	-699.395	1234.44	1133.73	-656.626	1384.89	556.703	-605.486	1364.87	112.637	-611.989	1521.85	59.7811	-334.442	1256.46	944.327	-334.277	1212.02	1096.42	-359.556	1210.52	531.507	-410.814	884.526	230.591	-390.684	921.87	60.6255
535	0	-719.4	1315.96	981.436	-699.768	1243.09	1135.18	-657.447	1388.25	556.815	-605.784	1364.77	112.433	-612.258	1521.9	59.5893	-335.38	1266.95	944.77	-334.819	1220.83	1096.57	-357.887	1235.24	530.986	-408.229	904.527	238.612	-390.604	928.879	65.2915
536	0	-720.276	1323.89	982.741	-700.197	1251.46	1136.76	-658.241	1389.89	556.679	-606.051	1364.69	112.143	-612.528	1521.99	59.4212	-336.262	1276.99	945.285	-335.268	1229.2	1096.74	-356.542	1259.47	531.245	-405.111	925.451	245.207	-390.645	937.172	69.5305
537	0	-721.218	1331.54	983.954	-700.679	1259.67	1138.27	-658.926	1391.78	556.366	-606.323	1364.63	111.884	-612.777	1522.05	59.2847	-337.038	1286.55	945.956	-335.847	1237.28	1097.2	-355.217	1283.08	532.347	-401.81	945.974	251.657	-390.503	947.431	73.3762
538	0	-721.954	1339.15	984.949	-701.222	1267.91	1139.68	-659.78	1393.07	556.19	-606.563	1364.6	111.676	-612.994	1522.1	59.1601	-337.808	1295.8	946.868	-336.217	1245.3	1097.92	-354.349	1305.89	534.279	-398.933	966.62	257.453	-390.117	962.549	78.7938
539	0	-722.752	1346.84	985.685	-702.24	1276.67	1140.95	-660.661	1394.25	556.133	-606.683	1364.59	111.541	-613.138	1522.17	59.02	-338.335	1304.83	948.037	-336.186	1253.88	1098.77	-353.466	1328.21	536.878	-396.283	986.111	263.822	-389.244	983.669	84.1165
540	0	-723.433	1354.46	986.025	-703.801	1286.11	1141.87	-661.348	1395.54	556.123	-606.758	1364.62	111.473	-613.207	1522.28	58.8681	-338.66	1314.06	949.044	-335.632	1263.39	1099.7	-353.087	1349.97	540.016	-394.627	1008.07	268.706	-387.772	1009.71	88.8333
541	0	-724.101	1362.19	985.795	-705.839	1296.42	1142.28	-661.915	1396.99	556.165	-606.782	1364.7	111.473	-613.201	1522.39	58.6783	-338.835	1323.65	949.995	-334.654	1273.98	1100.68	-352.939	1371.24	543.674	-393.438	1030.66	272.702	-385.852	1038.46	92.7748
542	0	-724.887	1369.74	985.255	-708.468	1307.28	1142.26	-661.965	1398.25	556.276	-606.593	1364.76	111.469	-613.166	1522.54	58.4674	-338.878	1333.69	950.83	-333.503	1285.58	1101.68	-353.044	1392.09	547.791	-392.727	1054.64	275.357	-383.579	1068.46	95.9062
543	0	-725.531	1377.23	984.505	-711.09	1318.21	1141.94	-662.038	1399.4	556.441	-606.542	1364.89	111.52	-613.079	1522.7	58.2495	-338.828	1343.99	951.723	-332.519	1296.95	1102.91	-353.34	1412.52	552.372	-391.588	1077.26	276.612	-380.512	1100.12	98.3253
544	0	-726.237	1384.68	983.825	-713.272	1328.61	1141.65	-662.036	1400.22	556.625	-606.465	1364.86	111.552	-613.05	1522.76	58.0272	-338.699	1354.67	952.917	-332.29	1307.47	1104.65	-353.767	1432.44	557.039	-391.033	1100.4	276.11	-377.626	1130.57	99.4072
545	0	-726.74	1391.87	983.499	-714.743	1338.19	1141.67	-662.184	1400.94	556.846	-606.411	1364.84	111.569	-612.94	1522.88	57.7878	-338.667	1365.56	954.556	-332.801	1317.87	1107.15	-354.316	1452.04	561.574	-390.709	1125.01	274.47	-374.394	1161.14	99.5222
546	0	-727.059	1398.83	983.553	-715.532	1346.96	1142.17	-661.917	1401.64	557.115	-606.332	1364.81	111.595	-612.885	1522.98	57.564	-338.729	1376.47	956.759	-333.753	1328.37	1110.41	-354.879	1471.24	565.99	-389.956	1149.67	272.101	-370.903	1192.24	98.9339
547	0	-727.303	1405.6	983.786	-715.867	1354.99	1142.93	-661.994	1402.47	557.323	-606.356	1364.7	111.615	-612.899	1523.04	57.3777	-338.863	1387.12	959.486	-334.916	1337.87	1113.81	-355.606	1489.84	570.219	-388.99	1174.84	268.699	-367.636	1223.32	97.5284
548	0	-727.444	1412.34	983.944	-715.964	1362.48	1143.64	-662.276	1403.1	557.525	-606.503	1364.58	111.618	-612.983	1523.05	57.2173	-338.979	1397.54	962.519	-336.293	1347.05	1116.94	-356.631	1507.58	574.072	-388.79	1200.15	263.765	-364.093	1256.28	96.0472
549	0	-728.333	1418	983.643	-716.033	1369.65	1144.1	-662.673	1403.59	557.924	-606.67	1364.37	111.62	-613.091	1523.09	57.0417	-339.129	1407.66	965.543	-337.349	1355.69	1119.72	-357.804	1524.41	577.615	-389.172	1226.11	257.679	-360.48	1290.36	94.3398
550	0	-728.39	1424.64	983.574	-716.235	1376.88	1144.2	-663.292	1403.86	558.343	-606.808	1364.26	111.653	-613.242	1523.15	56.8427	-339.288	1417.19	968.234	-338.25	1364.28	1122.1	-358.908	1540.64	581.06	-389.014	1252.89	250.917	-356.901	1325.38	92.514
551	0	-728.489	1431.16	983.346	-716.51	1384.25	1144.13	-663.603	1404.77	558.615	-606.953	1364.27	111.732	-613.4	1523.32	56.5977	-339.313	1426.61	970.717	-338.955	1373	1124.1	-358.422	1557.78	584.545	-388.463	1279.94	243.889	-353.343	1361.32	90.6554
552	0	-728.605	1437.74	983.031	-716.897	1392.12	1143.94	-663.793	1405.86	558.895	-607.118	1364.41	111.817	-613.504	1523.48	56.334	-339.204	1436.13	972.876	-339.357	1382.33	1125.81	-359.161	1572.44	587.727	-388.189	1307.71	235.007	-350.085	1397.73	88.598
553	0	-728.698	1444.4	982.58	-717.534	1400.39	1143.59	-663.906	1407	559.076	-607.188	1364.47	111.915	-613.557	1523.65	56.0833	-339.056	1445.83	974.633	-339.464	1392.28	1127.42	-360.26	1585.79	590.477	-388.188	1335.83	225.839	-347.149	1434.29	86.1348
554	0	-728.796	1451.25	982.039	-718.082	1408.69	1143.17	-663.939	1408.4	559.275	-607.182	1364.55	112.018	-613.558	1523.83	55.8139	-338.895	1455.78	976.207	-339.774	1402.72	1128.94	-361.44	1598.05	592.805	-387.869	1364.89	216.045	-344.417	1470.8	83.1714
555	0	-728.946	1458.25	981.341	-718.515	1416.97	1142.75	-663.638	1410.09	559.347	-607.021	1364.75	112.129	-613.522	1524.11	55.5135	-338.767	1465.85	977.56	-340.204	1412.88	1130.24	-362.283	1609.87	594.812	-387.434	1394.6	205.862	-341.781	1507.74	80.1443
556	0	-729.249	1465.39	980.591	-718.805	1425.32	1142.19	-663.112	1412.39	559.752	-606.791	1365.04	112.374	-613.451	1524.29	55.282	-338.65	1476.09	978.738	-340.642	1423.08	1131.38	-362.857	1621.15	596.312	-386.812	1424.97	195.622	-339.243	1544.99	77.3424
557	0	-729.578	1472.76	979.786	-719.089	1433.65	1141.59	-662.877	1414.5	559.813	-606.491	1365.31	112.602	-613.406	1524.46	55.0672	-338.431	1486.46	979.731	-341.188	1434.95	1132.39	-363.245	1631.63	597.238	-386.576	1455.97	185.45	-336.84	1582.41	75.0295
558	0	-729.715	1480.24	978.931	-719.4	1441.92	1140.74	-662.451	1417.1	559.959	-606.286	1365.52	112.826	-613.388	1524.65	54.8554	-338.381	1496.66	980.422	-341.582	1445.14	1132.88	-363.648	1641.17	597.403	-386.385	1487.29	175.527	-334.572	1619.74	73.3173
559	0	-729.876	1487.89	977.978	-719.718	1450.2	1139.65	-662.141	1419.89	560.04	-606.099	1365.72	112.983	-613.476	1524.92	54.7391	-338.319	1506.83	980.906	-341.895	1455.13	1132.95	-363.914	1649.95	596.628	-386.275	1518.92	165.708	-332.365	1656.77	72.0846
560	0	-729.948	1495.62	976.964	-720.157	1458.39	1138.33	-661.982	1423.05	560.073	-605.916	1365.95	113.208	-613.508	1525.02	54.5251	-338.211	1516.86	980.972	-342.017	1465.47	1132.73	-364.095	1657.96	595.254	-386.792	1550.66	156.465	-330.577	1693.38	70.9633
561	0	-730.028	1503.43	976.038	-720.698	1466.48	1137	-661.764	1426.48	560.186	-605.789	1366.24	113.445	-613.534	1525.16	54.3202	-338.153	1526.7	980.819	-342.07	1475.84	1132.23	-363.985	1665.52	593.206	-386.695	1583.74	148.356	-329.357	1729.73	69.87
562	0	-730.222	1511.33	975.135	-721.322	1474.62	1135.7	-661.716	1430.06	560.097	-605.722	1366.53	113.705	-613.551	1525.32	54.1494	-338.065	1536.39	980.346	-342	1486.47	1131.51	-363.635	1672.52	590.554	-387.954	1616.71	140.454	-328.941	1765.74	69.015
563	0	-730.454	1519.25	974.262	-721.628	1483.05	1134.58	-661.787	1434.03	560.179	-605.658	1366.96	114.07	-613.615	1525.45	53.9796	-337.946	1546.04	979.548	-341.897	1496.89	1130.62	-362.974	1679.34	587.52	-387.711	1649.5	134.899	-329.54	1801.35	68.6412
564	0	-730.681	1527.21	973.465	-721.802	1491.42	1133.65	-661.842	1438.25	560.158	-605.544	1367.28	114.288	-613.674	1525.62	53.8122	-337.852	1555.61	978.552	-341.925	1507.37	1129.56	-362.123	1685.89	584.234	-387.583	1682.03	130.587	-331.154	1836.79	69.0671
565	0	-730.953	1535.23	972.733	-721.419	1499.98	1132.77	-662.407	1441.25	559.842	-605.675	1367.63	114.833	-613.635	1525.6	53.5492	-337.816	1564.94	977.317	-342.046	1517.81	1128.49	-361.258	1692.35	580.838	-387.61	1714.09	127.655	-333.7	1871.75	70.9187
566	0	-731.166	1543.39	971.859	-720.924	1508.66	1131.81	-662.362	1446.18	559.667	-605.656	1368	115.163	-613.71	1525.74	53.3952	-337.777	1574.6	975.822	-342.222	1528.38	1127.25	-360.758	1698.68	577.312	-387.855	1745.05	125.746	-337.133	1905.75	73.739
567	0	-731.279	1551.75	970.828	-720.581	1517.53	1130.49	-662.32	1451.24	559.426	-605.629	1368.42	115.562	-613.714	1525.91	53.2381	-337.729	1584.32	973.98	-342.23	1539.06	1125.79	-360.52	1705.14	573.787	-387.977	1774.75	124.946	-341.196	1938.45	77.5563
568	0	-731.292	1560.32	969.575	-720.115	1526.76	1128.89	-662.308	1456.38	559.186	-605.582	1368.96	115.981	-613.724	1526.04	53.1016	-337.6	1594.27	972.056	-342.086	1549.96	1124.16	-360.419	1711.87	570.515	-388.476	1802.36	124.506	-345.523	1969.44	82.6399
569	0	-731.301	1569.27	968.155	-719.982	1536.32	1127.15	-662.164	1461.65	558.847	-605.541	1369.46	116.497	-613.737	1526.19	52.9279	-337.384	1604.36	970.076	-341.868	1561.12	1122.51	-360.418	1719.05	567.568	-389.18	1827.89	124.738	-350.123	1998.45	89.2126
570	0	-731.339	1578.63	966.544	-719.749	1546.17	1125.34	-661.956	1467.51	558.716	-605.491	1369.95	117.004	-613.738	1526.36	52.7781	-337.147	1614.6	968.079	-341.553	1572.37	1120.88	-360.866	1726.27	564.627	-390.44	1851.35	125.68	-354.914	2024.22	96.8071
571	0	-731.195	1588.34	964.829	-719.7	1556.33	1123.39	-662.003	1473.11	558.276	-605.511	1370.59	117.713	-613.743	1526.55	52.5989	-336.719	1625.23	966.197	-341.167	1583.77	1119.25	-361.418	1733.96	561.84	-389.668	1873.52	125.815	-359.349	2047.99	105.25
572	0	-731.06	1598.21	963.075	-719.687	1566.74	1121.55	-661.859	1479.19	557.998	-605.65	1371.31	118.467	-613.8	1526.84	52.4509	-336.204	1636.2	964.466	-340.666	1595.23	1117.81	-362.054	1742.29	559.505	-392.555	1892.02	126.821	-363.509	2068.05	112.698
573	0	-730.767	1608.25	961.358	-719.37	1577.33	1119.84	-661.776	1485.57	557.712	-605.674	1372.13	119.289	-613.861	1527.08	52.2815	-335.703	1647.17	963.019	-340.357	1606.39	1116.59	-362.832	1751.48	557.537	-395.504	1907.78	127.155	-366.868	2085.16	118.444
574	0	-730.292	1618.38	959.738	-719.079	1588.1	1118.1	-661.51	1492.29	557.364	-605.743	1373.03	120.422	-613.897	1527.38	52.1727	-335.19	1658.29	961.758	-339.96	1617.4	1115.56	-363.78	1761.67	556.099	-398.402	1920.96	126.913	-369.347	2098.26	120.889
575	0	-729.227	1628.5	958.23	-718.53	1598.94	1116.5	-661.2	1499.38	557.075	-605.926	1374.16	121.61	-613.906	1527.67	52.0391	-334.759	1669.39	960.607	-339.537	1628.2	1114.63	-364.862	1773.46	555.316	-401.254	1931.7	126.488	-371.152	2108.66	120.178
576	0	-728.401	1638.87	956.8	-718.015	1609.87	1115.07	-660.889	1506.73	556.764	-605.968	1375.39	123.004	-613.955	1528.12	51.8937	-334.182	1680.38	959.665	-339.172	1638.55	1113.76	-366.145	1786.38	554.883	-404.232	1939.99	125.766	-372.496	2115.96	116.496
577	0	-727.652	1649.19	955.533	-717.381	1620.91	1113.69	-660.516	1514.28	556.509	-605.914	1376.87	124.602	-613.941	1528.63	51.6986	-333.402	1691.24	958.879	-338.682	1649.28	1113.03	-367.639	1799.79	554.691	-407.181	1946.2	124.59	-373.815	2120.41	111.052
578	0	-726.943	1659.39	954.397	-716.528	1632.06	1112.46	-660.142	1522.17	556.403	-605.799	1378.24	126.541	-613.961	1529.19	51.5436	-332.493	1702.23	958.235	-338.153	1659.89	1112.32	-369.071	1813.52	554.808	-410.237	1950.69	122.802	-374.744	2123.63	104.821
579	0	-726.319	1669.8	953.469	-715.625	1643.16	1111.35	-659.649	1530.44	556.346	-605.784	1380	128.612	-614.039	1529.7	51.3847	-331.545	1713.46	957.749	-337.544	1670.8	1111.65	-370.543	1827.63	555.111	-413.009	1954.57	120.832	-375.58	2126.5	99.4769
580	0	-725.541	1680.37	952.702	-714.794	1654.32	1110.37	-659.073	1539.06	556.452	-605.796	1381.89	130.994	-614.163	1530.34	51.2412	-330.59	1725.2	957.423	-336.741	1682.05	1111.08	-371.912	1841.61	555.511	-415.158	1958.8	119.415	-376.715	2129.28	94.7981
581	0	-724.631	1691.15	952.019	-713.98	1665.46	1109.43	-658.453	1548.13	556.707	-606.188	1384.15	133.686	-614.378	1530.94	51.0962	-329.804	1737.62	957.409	-335.915	1693.75	1110.87	-372.963	1854.95	556.093	-416.437	1963.57	118.542	-377.909	2132.57	89.3145
582	0	-723.673	1702.09	951.43	-713.207	1676.52	1108.52	-657.639	1557.84	557.246	-606.389	1386.72	136.654	-614.685	1531.58	50.9825	-329.147	1750.67	958.269	-335.221	1705.8	1111.32	-373.449	1867.15	556.974	-415.26	1968.55	117.87	-378.746	2135.61	83.8074
583	0	-722.748	1713.27	951.014	-712.482	1687.54	1107.65	-657.115	1568.26	557.58	-606.967	1389.66	140.099	-615.094	1532.21	50.8395	-328.661	1764.28	959.766	-334.785	1718	1112.57	-372.929	1878.94	558.38	-414.852	1972.16	117.925	-378.616	2137.69	79.2293
584	0	-721.754	1724.66	950.77	-711.864	1698.64	1106.91	-656.641	1579.8	558.072	-607.365	1393.1	143.811	-615.524	1532.82	50.6788	-328.403	1777.88	961.632	-334.484	1730.53	1114.47	-371.893	1891.15	560.211	-414.408	1974.25	117.261	-377.846	2138.79	75.7338
585	0	-720.637	1736.22	950.674	-711.226	1709.79	1106.34	-656.17	1592.44	558.371	-607.851	1397.16	147.842	-615.95	1533.26	50.7063	-327.951	1791.26	963.998	-334.264	1742.91	1116.95	-370.517	1904.05	562.175	-413.947	1975.56	117.219	-377.145	2139.69	73.0571
586	0	-719.43	1748.13	950.755	-710.786	1721.16	1106.09	-655.803	1606.37	558.541	-608.635	1401.88	152.432	-616.622	1533.84	50.7225	-327.297	1804.07	966.739	-334.058	1755.31	1119.79	-369.275	1916.73	564.249	-412.957	1976.83	117.379	-376.991	2140.53	70.8555
587	0	-717.844	1757.34	950.581	-710.138	1732.76	1106.14	-655.597	1621.64	558.603	-609.4	1407.35	157.448	-617.764	1534.25	50.8776	-326.231	1816.13	969.633	-333.698	1767.57	1122.93	-368.236	1928.08	566.202	-412.476	1978.31	117.282	-376.924	2141.32	68.6436
588	0	-716.803	1767.68	950.937	-709.531	1744.57	1106.7	-655.731	1638.38	558.527	-610.135	1413.63	162.982	-618.414	1535.36	51.0913	-324.933	1827.63	972.175	-333.059	1779.59	1125.92	-367.227	1937.34	567.513	-412.531	1979.41	116.64	-376.647	2142.05	66.7995
589	0	-715.122	1782.79	952.196	-708.633	1756.59	1107.7	-656.086	1656.4	558.406	-610.895	1421.06	169.256	-618.829	1536.84	51.467	-323.513	1839.22	974.395	-332.042	1791.57	1128.53	-366.226	1945.24	568.186	-412.42	1980.42	116.28	-376.587	2142.54	65.1793
590	0	-713.269	1800.99	953.914	-707.656	1768.75	1109.26	-656.884	1675.78	558.168	-611.476	1429.42	176.314	-619.014	1538.56	51.9084	-322.104	1850.73	976.141	-330.655	1803.4	1130.75	-365.473	1951.32	568.067	-412.434	1981.48	115.908	-376.449	2143.63	64.5144
591	0	-711.779	1814.15	955.324	-706.39	1780.86	1111.3	-657.892	1696.48	557.791	-612.164	1439.1	184.187	-619.138	1540.52	52.4978	-320.628	1862.16	977.451	-328.923	1815.11	1132.58	-364.661	1957.03	567.498	-412.645	1982.46	115.625	-376.703	2144.26	64.3248
592	0	-710.208	1827.04	957.02	-704.987	1792.8	1113.62	-659.097	1718.5	557.261	-612.784	1450.24	192.376	-619.32	1542.84	53.524	-318.977	1873.31	978.498	-326.97	1826.58	1134.06	-363.94	1961.91	566.747	-412.488	1983.27	115.634	-376.962	2144.16	63.9669
593	0	-708.6	1839.87	958.936	-703.542	1804.46	1116.08	-660.282	1741.57	556.732	-613.465	1462.76	201.422	-619.536	1545.75	55.0867	-317.363	1883.64	979.434	-324.922	1837.58	1135.32	-363.153	1965.99	566.243	-412.613	1983.5	115.389	-377.163	2143.77	63.5127
594	0	-706.951	1852.57	960.819	-702.163	1815.75	1118.48	-661.33	1765.14	556.141	-614.27	1477.13	211.183	-619.765	1549.54	57.3145	-315.914	1893.1	980.377	-323.053	1848.05	1136.61	-362.084	1969.97	566.134	-412.603	1983.57	115.183	-377.132	2143.85	63.5597
595	0	-705.453	1865.06	962.581	-700.924	1826.86	1120.61	-662.548	1788.95	555.713	-614.975	1493.22	221.042	-620.112	1554.24	60.0722	-314.643	1902.22	981.469	-321.442	1858.16	1137.94	-360.826	1973.86	566.44	-412.442	1983.58	115.134	-377.01	2143.84	63.6115
596	0	-703.98	1877.46	964.145	-699.937	1837.75	1122.38	-662.29	1808.78	555.032	-615.747	1511.15	230.598	-620.117	1559.78	63.8103	-313.548	1911.1	982.609	-320.09	1868.08	1139.29	-359.429	1977.87	566.915	-412.293	1983.27	114.824	-376.607	2144.33	63.8946
597	0	-702.708	1889.63	965.429	-699.184	1848.37	1123.72	-663.967	1840.21	555.428	-616.867	1530.56	239.462	-619.554	1566.68	68.0957	-312.6	1920.25	983.787	-318.992	1877.67	1140.65	-357.834	1981.89	567.363	-411.296	1983.42	114.886	-376.377	2144.1	63.6945
598	0	-701.551	1901.58	966.461	-698.539	1858.73	1124.57	-665.058	1865.5	556.287	-618.057	1551.02	247.023	-618.528	1575.15	72.0647	-311.726	1929.78	985.096	-317.97	1887.16	1141.99	-356.25	1985.89	567.544	-411.445	1983.18	114.412	-376.282	2143.74	63.3661
599	0	-700.657	1913.37	967.329	-698.099	1868.91	1125.17	-665.99	1889.91	557.482	-619.31	1571.76	253.863	-618.594	1586.33	78.1284	-310.882	1939.48	986.301	-317.066	1896.8	1143.29	-354.714	1989.72	567.516	-410.739	1983.44	114.425	-376.235	2143.67	63.1746
600	0	-699.874	1924.99	968.197	-697.706	1878.75	1125.52	-666.704	1914.07	559.209	-620.26	1592.09	261.249	-619.272	1602.43	85.9837	-310.068	1949.28	987.319	-316.173	1906.48	1144.47	-353.288	1993.48	567.292	-410.333	1983.54	114.337	-376.202	2143.78	63.1762
601	0	-699.261	1936.32	969.139	-697.202	1888.4	1125.83	-667.233	1937.88	561.239	-620.927	1612.7	268.696	-620.09	1623.9	93.5033	-309.305	1959.15	988.198	-315.402	1916.36	1145.46	-351.924	1997.17	566.952	-409.081	1983.37	115.205	-376.087	2143.82	63.1993
602	0	-698.798	1947.45	970.128	-696.632	1897.86	1126.25	-667.157	1961.15	563.623	-621.123	1634.3	275.484	-621.14	1649.13	100.895	-308.616	1968.71	988.802	-314.518	1926.39	1146.32	-350.709	2000.61	566.692	-408.511	1983.48	115.683	-375.97	2143.86	63.2218
603	0	-698.403	1958.36	971.255	-695.884	1907.09	1126.77	-667.008	1984	566.652	-621.112	1656.81	281.155	-622.208	1676.44	107.502	-307.909	1978.01	989.364	-313.706	1936.1	1146.93	-349.667	2003.68	566.58	-408.607	1983.55	114.912	-375.879	2143.41	62.9448
604	0	-698.008	1969.08	972.674	-694.948	1916.04	1127.46	-666.671	2006.46	569.896	-620.702	1680.15	285.253	-623.56	1704.7	113.246	-307.334	1987.09	989.807	-312.837	1945.53	1147.3	-348.833	2006.26	566.486	-408.567	1983.39	115.645	-375.769	2143.81	63.2002
605	0	-697.743	1979.75	974.381	-693.698	1924.76	1128.37	-666.395	2028.56	573.588	-620.046	1704.01	288.284	-624.978	1732.9	117.829	-306.758	1995.91	990.143	-312.04	1953.93	1147.44	-348.045	2008.79	566.479	-409.087	1983.22	115.215	-375.662	2143.87	63.1869
606	0	-697.24	1990.31	976.159	-692.341	1933.2	1129.39	-666.009	2050.32	577.665	-619.603	1727.65	291.542	-626.69	1760.89	121.076	-306.162	2004.44	990.527	-311.199	1961.71	1147.56	-347.425	2011.4	566.602	-411.977	1982.7	113.308	-375.57	2143.86	63.1852
607	0	-696.813	2000.72	978.345	-690.935	1941.96	1130.86	-665.665	2071.68	581.602	-619.074	1752.15	292.141	-628.643	1788.77	123.088	-305.698	2012.66	991.083	-310.492	1969.15	1147.81	-347.015	2014.22	566.577	-409.758	1982.87	114.998	-375.448	2143.78	63.1332
608	0	-696.258	2011.22	980.596	-689.473	1950.84	1132.64	-665.346	2092.53	585.545	-618.73	1776.95	291.683	-630.918	1817.57	124.267	-305.204	2021.19	991.76	-310.055	1977.49	1148.4	-346.734	2017.2	566.664	-409.399	1983.12	115.32	-375.278	2143.7	63.0161
609	0	-695.645	2021.85	982.894	-687.752	1959.76	1134.63	-664.927	2112.61	589.184	-618.671	1801.33	290.056	-632.843	1845.98	124.425	-304.725	2027.96	992.298	-309.86	1982.6	1148.84	-346.528	2020.2	566.673	-409.342	1983.23	115.392	-375.296	2143.62	62.8848
610	0	-695.053	2032.48	985.182	-686.165	1968.7	1136.42	-664.087	2129.93	592.766	-618.897	1826.57	287.034	-635.11	1876.25	124.13	-304.287	2035.2	992.727	-309.897	1988.74	1149.39	-346.488	2023.19	566.647	-408.896	1983.31	115.993	-375.233	2143.42	62.5417
611	0	-694.557	2043.35	987.508	-684.655	1977.7	1138.01	-663.455	2145.35	594.784	-617.884	1852.79	283.434	-637.275	1907.72	123.377	-303.9	2042.6	993.044	-310.018	1994.99	1149.73	-346.499	2026.18	566.622	-409.521	1983.39	115.736	-374.923	2144.01	62.536
612	0	-694.005	2054.45	989.623	-683.242	1986.74	1139.19	-662.62	2163.46	597.628	-616.906	1879.04	279.368	-639.268	1940.19	122.045	-303.571	2050.06	993.203	-309.991	2001	1149.68	-346.446	2029.19	566.596	-409.699	1983.46	115.799	-374.692	2144.39	62.2356
613	0	-693.642	2065.35	991.522	-682.019	1995.72	1140.25	-661.566	2181.08	600.279	-616.294	1905.75	273.964	-641.024	1973.51	120.122	-303.176	2057.2	992.991	-309.872	2007	1149.4	-346.602	2032.4	566.566	-409.833	1983.75	115.926	-374.764	2143.95	61.3314
614	0	-693.406	2071.01	992.735	-680.831	2004.59	1141.14	-660.275	2198.23	602.94	-616.103	1933.18	267.485	-642.431	2007.64	117.668	-302.819	2064.46	992.783	-309.6	2013.55	1148.99	-346.669	2035.55	566.474	-410.334	1983.92	115.843	-374.549	2144.08	60.8349
615	0	-693.039	2080.65	994.572	-679.708	2013.34	1142.08	-659.05	2214.7	605.448	-615.77	1960.99	260.159	-643.615	2042.46	114.77	-302.451	2071.64	992.447	-309.175	2020.56	1148.63	-346.863	2038.91	566.396	-410.21	1984.56	116.279	-374.395	2144.25	60.6392
616	0	-692.582	2091.39	996.246	-678.615	2022.11	1142.99	-657.894	2230.25	607.69	-615.298	1988.96	251.952	-644.393	2077.92	111.47	-302.105	2078.63	991.941	-308.799	2028.04	1148.2	-347.109	2042.35	566.359	-410.992	1984.26	116.438	-374.335	2144.55	60.1312
617	0	-692.201	2102.07	997.938	-677.589	2031.1	1143.8	-657.041	2245.15	609.57	-614.206	2016.66	242.92	-645.125	2114.25	108.132	-301.805	2085.65	991.352	-308.256	2035.46	1147.56	-347.352	2045.91	566.276	-410.921	1984.61	116.749	-374.288	2144.5	60.0001
618	0	-691.848	2112.09	999.17	-676.825	2040.14	1144.4	-656.222	2259.19	611.058	-614.05	2046.11	233.474	-645.364	2150.96	104.566	-301.618	2092.8	990.67	-307.63	2043.3	1146.79	-347.528	2049.59	566.115	-411.061	1984.88	116.907	-374.153	2144.99	59.6219
619	0	-691.597	2122.23	1000.11	-676.334	2049.67	1144.91	-656.834	2274.15	612.532	-613.718	2075.89	223.534	-645.722	2188.33	101.207	-301.433	2099.82	989.622	-307.041	2051.52	1145.88	-347.603	2053.19	565.958	-411.572	1985.09	116.814	-374.102	2145.19	59.3406
620	0	-691.437	2132.48	1000.74	-676.077	2059.59	1145.18	-656.083	2286.45	613.059	-613.648	2106.71	213.612	-645.998	2226.11	98.2009	-301.276	2106.97	988.514	-306.411	2059.85	1144.92	-347.7	2056.57	565.732	-411.539	1985.34	117.213	-373.949	2145.33	59.0692
621	0	-691.344	2142.52	1001.04	-675.994	2068.81	1145.19	-654.979	2297.46	613.185	-613.602	2138.23	203.721	-646.26	2264.15	95.6353	-301.097	2114.53	987.387	-305.95	2068.2	1143.92	-347.64	2059.9	565.526	-411.957	1985.49	116.984	-373.805	2145.6	58.8303
622	0	-691.288	2152.51	1001	-675.909	2079.15	1145.25	-653.888	2307.74	612.867	-613.822	2170.71	194.307	-646.651	2302.31	93.8103	-300.982	2122.23	986.263	-305.594	2076.89	1143.02	-347.552	2063.49	565.504	-411.778	1985.82	117.803	-373.517	2145.87	58.6437
623	0	-691.189	2162.1	1000.69	-675.695	2089.72	1145.15	-652.935	2317.34	611.937	-613.652	2203.08	184.966	-647.11	2340.4	92.6249	-300.812	2128.96	985.111	-305.355	2085.35	1142.14	-347.552	2066.82	565.415	-411.941	1986.17	117.827	-373.417	2146.21	58.4261
624	0	-691.134	2171.71	1000.35	-675.446	2100.16	1145.04	-652.179	2325.97	610.184	-613.463	2235.81	176.196	-647.549	2378.29	92.2852	-300.715	2137.56	984.38	-305.282	2093.77	1141.37	-347.669	2070.26	565.319	-412.076	1986.63	118.06	-373.346	2146.31	58.1362
625	0	-691.133	2181.27	999.943	-675.126	2110.66	1144.77	-651.405	2333.85	607.694	-613.159	2268.61	168.035	-647.674	2416.06	92.6422	-300.659	2145.3	983.57	-305.283	2102.25	1140.64	-347.778	2073.61	565.122	-412.281	1987.11	118.484	-373.242	2146.42	57.9213
626	0	-691.191	2190.14	999.209	-674.713	2120.73	1144.41	-650.516	2341.91	604.881	-612.425	2300.89	160.539	-647.226	2453.59	93.6332	-300.602	2152.87	982.698	-305.329	2110.68	1139.9	-348.002	2076.97	564.988	-412.568	1987.43	118.871	-373.069	2146.61	57.7224
627	0	-691.224	2199.15	998.457	-674.392	2130.72	1143.93	-649.859	2350.94	601.969	-612.764	2334.27	155.04	-645.819	2490.76	94.9575	-300.528	2160.45	981.782	-305.366	2119.31	1139.15	-348.036	2080.76	564.876	-412.866	1987.58	119.234	-372.879	2146.88	57.5502
628	0	-691.266	2208.36	997.483	-674.125	2140.68	1143.27	-649.62	2356.89	598.77	-613.527	2367.94	150.785	-643.28	2527.38	96.1945	-300.407	2168.22	980.765	-305.383	2127.86	1138.18	-348.201	2084.51	564.805	-412.924	1988.12	119.611	-372.722	2147.02	57.3404
629	0	-691.306	2217.55	996.261	-673.948	2150.5	1142.53	-649.325	2362.27	595.032	-614.425	2401.18	147.893	-639.543	2563.12	97.1289	-300.359	2176.15	979.75	-305.367	2136.79	1137.08	-348.302	2088.24	564.709	-413.085	1988.67	120.108	-372.609	2147.25	57.1668
630	0	-691.265	2227.07	994.91	-673.842	2160.5	1141.65	-649.09	2365.86	591.054	-615.951	2433.57	146.633	-635.082	2597.36	97.4607	-300.258	2184.3	978.561	-305.374	2145.91	1135.88	-348.516	2092.14	564.598	-413.343	1989.13	120.721	-371.976	2149.13	57.7358
631	0	-691.261	2236.63	993.375	-673.827	2170.89	1140.69	-648.436	2372.01	588.212	-617.21	2463.8	146.586	-630.121	2629.42	97.6832	-300.248	2192.66	977.276	-305.419	2155.13	1134.57	-348.826	2096.37	564.492	-413.506	1989.78	121.529	-371.897	2149.23	57.6128
632	0	-691.366	2246.22	991.718	-673.93	2181.12	1139.65	-647.99	2378.39	585.504	-618.237	2491.42	147.391	-624.935	2658.65	98.2668	-300.289	2201.23	975.999	-305.539	2164.28	1133.21	-349.119	2101	564.301	-413.872	1990.29	122.19	-371.93	2149.1	57.4855
633	0	-691.42	2256.07	990.022	-674.063	2191.4	1138.55	-647.63	2384.9	582.803	-618.835	2515.81	148.897	-620.101	2684.94	100.208	-300.372	2210.12	974.758	-305.594	2172.18	1131.76	-350.361	2105.1	563.95	-414.418	1990.84	122.98	-371.966	2149.23	57.3669
634	0	-691.492	2266.12	988.348	-674.179	2201.66	1137.38	-647.247	2391.81	580.191	-618.618	2536.66	150.386	-615.99	2707.7	103.285	-300.541	2219	973.385	-305.786	2181.14	1130.39	-350.82	2111.02	563.52	-414.839	1991.82	123.877	-372.125	2149.19	57.2374
635	0	-691.639	2276.05	986.765	-674.274	2211.66	1136.21	-647.023	2399.71	578.019	-617.928	2554.32	151.586	-612.977	2726.4	106.933	-300.796	2228	972.027	-305.98	2190.88	1129.01	-351.401	2117.56	562.953	-415.552	1992.74	124.889	-372.227	2149.27	57.1749
636	0	-691.863	2286.05	985.387	-674.413	2221.81	1135.02	-646.737	2409.23	576.682	-616.393	2568.03	151.62	-611.508	2741.18	110.52	-301.132	2237.04	970.535	-306.222	2200.51	1127.61	-351.89	2124.83	562.213	-416.475	1994.06	125.742	-372.395	2149.39	57.1548
637	0	-692.105	2296.24	984.259	-674.653	2231.84	1133.74	-646.294	2419.98	575.912	-614.803	2578.63	150.658	-611.406	2752.19	113.034	-301.607	2246.12	969.094	-306.516	2210.13	1126.13	-352.557	2132.29	561.34	-417.203	1995.43	126.826	-372.593	2149.55	57.1152
638	0	-692.356	2306.47	983.286	-674.898	2241.85	1132.55	-645.754	2431.27	575.346	-613.271	2586.43	148.887	-612.223	2759.86	114.067	-302.083	2255.13	967.573	-306.883	2219.59	1124.66	-353.234	2140.12	560.428	-417.937	1996.73	128.127	-372.712	2149.83	57.0465
639	0	-692.529	2316.74	982.31	-675.182	2251.93	1131.36	-645.252	2442.83	574.802	-611.74	2591.75	146.573	-613.296	2764.64	113.693	-302.622	2264.19	966.135	-307.36	2229.01	1123.21	-353.788	2148.28	559.48	-418.39	1998.27	129.631	-372.813	2150.12	56.8926
640	0	-692.809	2327.43	981.453	-675.596	2262.12	1130.08	-644.866	2455.11	574.688	-610.395	2595.29	144.2	-614.396	2767.22	111.989	-303.197	2273.28	964.762	-307.837	2238.47	1121.86	-354.406	2156.41	558.646	-418.854	1999.92	131.275	-372.92	2150.38	56.7598
641	0	-693.08	2338.14	980.568	-675.997	2272.47	1128.85	-643.095	2475.59	576.276	-609.173	2597.18	141.707	-615.228	2768.23	109.205	-303.812	2282.34	963.714	-308.534	2247.91	1120.61	-354.809	2164.59	557.969	-419.152	2001.56	133.133	-372.931	2150.75	56.6456
642	0	-693.327	2349.21	979.774	-676.599	2283.09	1127.57	-642.555	2488.17	576.184	-608.005	2597.64	139.263	-615.575	2767.21	105.344	-304.449	2291.5	962.817	-309.348	2257.36	1119.56	-355.299	2172.89	557.475	-419.286	2003.3	135.202	-372.911	2151.07	56.4741
643	0	-693.591	2360.47	978.999	-677.209	2294	1126.42	-641.981	2501.21	576.137	-606.739	2596.75	136.904	-615.439	2764.86	100.752	-305.058	2300.85	962.133	-310.275	2266.97	1118.57	-355.574	2181.4	557.107	-419.207	2005.14	137.541	-372.816	2151.42	56.3044
644	0	-693.765	2372.32	978.348	-677.952	2304.9	1125.46	-641.365	2514.1	575.857	-605.215	2595.36	135.284	-614.653	2762.18	95.6606	-305.878	2310.35	961.552	-311.294	2276.75	1117.67	-355.804	2189.94	556.858	-418.885	2007.15	140.041	-372.612	2151.77	56.1747
645	0	-694.028	2384.25	977.703	-678.786	2316.18	1124.82	-640.479	2527.04	575.838	-603.852	2594.46	133.528	-613.716	2760.07	91.2019	-306.71	2320.11	960.986	-312.318	2286.77	1116.7	-356.065	2198.66	556.685	-418.406	2009.22	142.741	-372.339	2152.18	55.9929
646	0	-694.348	2396.18	977.273	-679.609	2327.37	1124.63	-640.375	2535.16	575.129	-602.569	2594.27	132.531	-611.962	2759.95	88.7245	-307.492	2330.2	960.422	-313.32	2297	1115.81	-356.147	2207.92	556.655	-417.662	2011.55	145.747	-372.01	2152.55	55.7956
647	0	-694.796	2408.01	977.216	-680.484	2338.3	1124.83	-640.299	2544.29	574.667	-602.773	2597.68	132.993	-609.95	2761.5	88.3685	-308.326	2340.74	959.876	-314.311	2307.47	1114.96	-356.197	2217.82	556.839	-416.751	2014.35	149.11	-371.615	2153.16	55.6996
648	0	-695.359	2419.64	977.624	-681.368	2349.1	1125.5	-640.214	2555.7	575.299	-602.462	2601.73	132.86	-608.409	2763.04	86.5714	-309.132	2351.59	959.54	-315.293	2317.85	1114.21	-356.272	2228.39	556.992	-415.734	2017.54	152.763	-371.212	2153.75	55.5779
649	0	-696.087	2430.78	978.45	-682.093	2360.02	1126.42	-640.458	2566.31	575.851	-602.509	2604.2	132.376	-606.688	2765.09	83.3548	-309.932	2362.65	959.315	-316.204	2328.22	1113.58	-356.196	2239.87	557.174	-414.576	2021.32	156.868	-370.859	2154.13	55.424
650	0	-696.846	2441.71	979.512	-682.983	2370.7	1127.57	-640.859	2576.14	576.203	-602.518	2606.37	131.919	-605.511	2766.42	81.0147	-310.771	2373.93	959.265	-317.325	2341.47	1113.44	-355.908	2252.39	557.28	-413.453	2025.67	161.037	-370.541	2154.59	55.3244
651	0	-697.702	2452.41	980.479	-683.882	2381.42	1128.8	-641.348	2585.39	576.042	-602.527	2608.53	131.222	-605.022	2767.57	78.9364	-311.734	2385.37	959.361	-318.442	2352.74	1113.37	-355.653	2265.9	557.251	-413.014	2030.5	165.461	-370.821	2153.44	54.5135
652	0	-698.821	2462.78	981.333	-684.814	2392.27	1130.04	-641.887	2593.61	575.384	-602.631	2610.08	130.354	-604.925	2768.43	76.4151	-312.845	2396.83	959.589	-319.599	2362.88	1113.34	-355.162	2280.55	557	-411.15	2035.46	171.683	-370.64	2153.7	54.6265
653	0	-700.021	2473.08	982.055	-685.829	2402.99	1131.32	-642.449	2600.41	574.281	-602.953	2611.64	129.222	-604.756	2769.27	73.8881	-314.061	2408.3	959.892	-321.08	2373.37	1113.51	-354.479	2296.21	556.56	-409.887	2041.94	177.239	-369.993	2155.42	55.8925
654	0	-701.34	2483.33	982.71	-686.905	2413.51	1132.75	-643.051	2605.76	572.915	-603.281	2613.07	128.088	-604.58	2770.1	72.8964	-315.481	2419.78	960.319	-322.489	2383.47	1113.76	-353.459	2313.15	555.958	-408.8	2048.96	183.652	-369.782	2156.38	56.7251
655	0	-702.701	2493.28	983.24	-688.02	2424	1134.36	-643.79	2609.95	571.631	-603.334	2613.56	127.289	-604.39	2770.26	72.4969	-316.914	2431.17	960.666	-323.712	2393.94	1114.06	-352.186	2331.05	555.177	-407.702	2057.07	190.617	-369.589	2157.55	57.6091
656	0	-704.159	2502.95	984.094	-689.08	2434.02	1136.1	-644.546	2613.71	570.648	-603.348	2613.56	126.969	-604.316	2770.45	72.2099	-318.38	2442.51	961.029	-324.73	2403.98	1114.3	-350.644	2349.97	554.419	-406.331	2066.57	198.275	-369.867	2158.21	58.1871
657	0	-705.544	2512.34	985.336	-690.087	2443.69	1137.9	-645.375	2617.49	570.327	-603.501	2613.79	126.596	-604.372	2770.52	71.9627	-319.783	2453.77	961.423	-325.572	2413.71	1114.56	-348.967	2369.88	553.547	-405.474	2077.98	205.436	-369.246	2161.48	60.9329
658	0	-706.845	2521.37	986.803	-691.091	2452.85	1139.7	-646.326	2621.1	570.404	-603.757	2613.95	126.285	-604.473	2770.68	71.7688	-321.079	2464.84	961.782	-326.302	2423.31	1114.77	-347.53	2390.87	552.461	-403.994	2090.01	214.3	-368.891	2164.54	63.3765
659	0	-708.105	2530.06	988.386	-691.973	2461.64	1141.41	-647.498	2624.19	570.623	-604.085	2613.99	126.086	-604.638	2770.74	71.5976	-322.314	2475.51	962.146	-326.926	2432.8	1115.01	-346.223	2412.61	551.468	-400.4	2103.43	225.187	-368.299	2168.43	66.4934
660	0	-709.293	2538.15	989.879	-692.778	2470.37	1143.21	-648.787	2626.8	570.613	-604.456	2614.01	125.973	-604.846	2770.82	71.4256	-323.494	2485.54	962.439	-327.444	2441.84	1115.21	-344.954	2435.23	550.384	-398.97	2117.66	234.057	-367.782	2173.19	70.2139
661	0	-710.423	2545.73	991.313	-693.335	2478.64	1144.95	-650.094	2628.81	570.533	-604.817	2613.93	125.765	-605.101	2770.89	71.3256	-324.548	2494.49	962.519	-327.959	2450.39	1115.26	-343.618	2458.3	549.646	-396.881	2134.61	242.838	-367.413	2179.45	74.7627
662	0	-711.444	2553.08	992.669	-693.917	2486.94	1146.74	-651.305	2630.5	570.311	-605.152	2613.85	125.51	-605.359	2770.9	71.2822	-325.644	2504.72	963.016	-328.505	2458.19	1115.3	-342.125	2481.63	549.425	-394.459	2153.48	251.298	-367.097	2186.97	79.5722
663	0	-712.385	2560.12	993.895	-694.418	2495.07	1148.48	-652.392	2631.84	570.096	-605.469	2613.72	125.217	-605.622	2770.89	71.23	-326.688	2514.02	963.563	-329.173	2465.81	1115.59	-340.878	2504.62	549.9	-391.973	2173.23	258.253	-366.95	2195.63	84.2361
664	0	-713.306	2567.29	995.012	-695.047	2502.8	1150.12	-653.307	2633.11	569.926	-605.648	2613.64	124.989	-605.789	2770.9	71.2087	-327.585	2522.56	964.302	-329.897	2473.1	1116.11	-339.856	2527.17	551.226	-389.975	2193.09	263.847	-366.922	2206.75	88.2969
665	0	-714.115	2574.28	995.957	-695.952	2510.59	1151.48	-654.135	2634.31	569.888	-605.824	2613.62	124.796	-605.911	2770.92	71.1776	-328.43	2531.17	965.308	-330.268	2480.43	1116.91	-339.206	2549.17	553.165	-387.674	2213.05	270.258	-366.667	2222.18	93.6738
666	0	-714.901	2581.44	996.595	-697.311	2518.47	1152.48	-654.646	2635.65	569.913	-605.962	2613.58	124.698	-606.015	2770.91	71.1422	-329.062	2539.43	966.216	-330.212	2488.57	1117.77	-338.925	2570.71	555.749	-384.947	2233.8	276.731	-366.053	2242.45	99.0773
667	0	-715.694	2588.69	996.854	-699.259	2526.77	1152.91	-655.052	2636.93	569.987	-606.011	2613.57	124.651	-606.144	2770.97	71.1819	-329.521	2548.2	967.111	-329.632	2498.04	1118.62	-338.938	2591.67	558.68	-383.938	2254.34	281.15	-365.141	2266.34	103.753
668	0	-716.695	2594.56	996.497	-701.62	2535.8	1152.93	-655.41	2638.15	570.12	-606.006	2613.56	124.678	-606.189	2770.99	71.1757	-329.793	2557.42	967.909	-328.733	2509.01	1119.54	-339.45	2612.02	562.369	-383.099	2275.53	284.84	-363.887	2292.72	107.749
669	0	-717.316	2603.2	996.219	-704.151	2546.17	1152.65	-655.676	2639.17	570.255	-605.991	2613.5	124.667	-606.187	2771	71.1149	-329.922	2566.97	968.558	-327.811	2520.5	1120.62	-340.166	2631.81	566.407	-382.55	2297.56	287.418	-362.41	2320.39	110.909
670	0	-717.952	2610.81	995.651	-706.483	2556.66	1152.28	-655.934	2639.83	570.378	-605.931	2613.42	124.66	-606.194	2770.93	71.1454	-329.974	2576.62	969.344	-327.324	2531.75	1122.07	-341.002	2651.25	570.741	-381.914	2320.19	288.751	-360.718	2348.56	113.13
671	0	-718.613	2617.73	995.193	-708.375	2566.98	1152.19	-656.187	2640.36	570.496	-605.907	2613.21	124.656	-606.265	2770.86	71.2662	-330.011	2586.5	970.42	-327.339	2542.25	1124.09	-341.88	2670.32	575.18	-381.509	2343	288.75	-358.781	2376.9	114.303
672	0	-719.194	2624.43	995.14	-709.647	2576.82	1152.57	-656.406	2640.8	570.601	-605.917	2613.08	124.682	-606.291	2770.82	71.3294	-330.205	2596.93	972.065	-327.842	2551.79	1126.75	-342.734	2689.16	579.574	-381.506	2366.09	287.341	-356.634	2405.43	114.569
673	0	-719.649	2631.16	995.36	-710.471	2585.7	1153.42	-656.79	2641.45	570.794	-605.909	2612.94	124.66	-606.36	2770.76	71.348	-330.517	2607.14	974.205	-328.905	2560.62	1129.82	-343.744	2707.51	583.675	-381.804	2389.28	284.719	-354.415	2434.43	113.881
674	0	-720.06	2637.9	995.647	-710.927	2593.94	1154.42	-657.179	2642.19	570.926	-605.974	2612.89	124.681	-606.364	2770.73	71.3374	-330.901	2617.05	976.675	-330.281	2569.02	1132.91	-345.018	2725.16	587.505	-381.932	2413.11	281.157	-352.161	2464.27	112.687
675	0	-720.455	2644.64	995.898	-711.208	2600.9	1155.09	-657.688	2643.04	571.03	-606.045	2612.85	124.685	-606.41	2770.72	71.2793	-331.249	2626.88	979.313	-331.645	2577.37	1135.63	-346.566	2742.09	591.007	-382.063	2437.34	276.736	-349.881	2495.13	111.05
676	0	-720.793	2651.49	996.023	-711.476	2607.76	1155.51	-658.251	2643.7	570.788	-606.139	2612.78	124.702	-606.495	2770.82	71.1908	-331.609	2636.67	981.85	-332.723	2585.17	1137.83	-348.046	2758.41	594.243	-381.845	2462.5	271.381	-347.251	2528.74	109.928
677	0	-721.08	2658.35	995.98	-711.768	2614.65	1155.82	-658.702	2645.14	571.011	-606.236	2612.85	124.692	-606.525	2770.95	70.8688	-331.885	2646.41	984.253	-333.653	2593.12	1139.74	-348.685	2775.41	597.51	-381.479	2487.82	265.735	-345.484	2561	107.504
678	0	-721.315	2665.28	995.77	-712.134	2621.81	1155.85	-659.307	2646.08	570.861	-606.294	2612.96	124.694	-606.561	2771.21	70.4829	-332.005	2655.64	986.293	-334.426	2601.19	1141.37	-350.698	2789.93	600.382	-382.767	2513.24	256.645	-343.657	2595.2	105.276
679	0	-721.602	2672.27	995.445	-712.796	2629.49	1155.61	-659.622	2648.16	570.895	-606.355	2613.25	124.718	-606.546	2771.6	69.9107	-332.139	2664.9	988.075	-334.798	2609.8	1142.65	-352.794	2803.52	603.015	-382.231	2539.86	249.219	-342.102	2630.22	102.886
680	0	-721.828	2679.42	995.003	-713.662	2637.75	1155.19	-659.832	2650.49	571.013	-606.307	2613.6	124.764	-606.503	2772.02	69.364	-332.238	2674.29	989.598	-335.004	2619.04	1143.94	-354.642	2816.15	605.385	-382.281	2566.79	241.507	-340.811	2665.77	100.349
681	0	-722.054	2686.66	994.473	-714.431	2646.32	1154.83	-660.083	2652.21	570.892	-606.118	2613.91	124.87	-606.185	2772.12	68.7484	-332.435	2685.88	991.259	-335.403	2628.59	1145.15	-355.993	2828.61	607.56	-381.655	2595.04	231.088	-339.687	2701.62	97.6409
682	0	-722.326	2694.05	993.869	-715.032	2654.87	1154.46	-659.966	2655.7	571.268	-605.881	2614.15	124.969	-606.28	2772.79	68.5071	-332.544	2694.51	992.207	-336.003	2638.08	1146.18	-357.507	2840.19	609.184	-381.498	2623.51	221.475	-338.645	2737.73	94.8422
683	0	-722.61	2701.48	993.186	-715.565	2663.66	1154.03	-659.866	2658.56	571.366	-605.604	2614.44	125.058	-606.196	2773.13	68.1162	-332.74	2703.36	992.979	-336.612	2647.61	1147.01	-358.568	2851.21	610.3	-381.275	2652.74	211.446	-337.978	2774.3	91.9196
684	0	-722.841	2708.96	992.476	-716.114	2672.33	1153.58	-659.747	2661.43	571.415	-605.332	2614.77	125.192	-606.014	2773.36	67.7865	-332.983	2712.98	993.646	-337.319	2656.99	1147.55	-357.922	2863.49	611.262	-381.179	2682.58	201.342	-337.056	2810.45	89.2086
685	0	-723.103	2716.44	991.675	-716.555	2681.03	1152.96	-659.763	2664.12	571.407	-605.133	2615.04	125.284	-605.72	2773.19	67.3734	-333.224	2722.65	994.044	-338.08	2666.85	1147.92	-358.324	2873.47	611.424	-381.306	2712.81	191.318	-336.128	2846.67	86.8156
686	0	-723.361	2723.97	990.784	-717.022	2689.9	1152.21	-659.761	2666.85	571.377	-604.995	2615.23	125.397	-605.873	2773.54	67.3038	-333.476	2732.37	994.295	-338.657	2676.62	1147.96	-358.826	2882.33	610.864	-381.654	2743.69	181.638	-335.022	2882.79	84.9942
687	0	-723.68	2731.59	989.901	-717.428	2698.9	1151.33	-659.889	2669.75	571.312	-604.892	2615.46	125.474	-605.965	2773.76	67.1586	-333.657	2741.92	994.221	-339.228	2688.84	1148.09	-359.355	2890.34	609.547	-382.204	2774.97	172.49	-333.993	2918.49	83.395
688	0	-724.049	2739.26	988.963	-717.912	2707.84	1150.25	-660.114	2672.77	571.208	-604.81	2615.7	125.612	-606.051	2773.89	67.0027	-333.807	2751.48	993.954	-339.516	2698.08	1147.56	-359.738	2897.39	607.556	-382.921	2806.78	164.122	-333.069	2953.9	82.2023
689	0	-724.61	2747	988.017	-718.367	2716.9	1149.11	-660.421	2675.91	571.075	-604.729	2615.89	125.663	-605.889	2773.78	66.6712	-334.061	2760.94	993.4	-339.725	2707.57	1146.71	-360.102	2903.64	604.989	-384.228	2838.45	155.924	-332.461	2989.03	81.0651
690	0	-725.744	2754.81	987.066	-718.716	2726.18	1147.95	-660.715	2679.31	570.978	-604.65	2616.14	125.815	-606.104	2774.08	66.6419	-334.259	2770.35	992.697	-339.97	2717.65	1145.65	-359.884	2909.82	602.113	-384.775	2870.93	150.035	-332.726	3023.21	79.3793
691	0	-726.411	2762.53	986.136	-718.964	2735.62	1146.87	-661.074	2682.94	570.779	-604.559	2616.42	125.953	-606.154	2774.41	66.4332	-334.5	2779.6	991.69	-340.163	2728.03	1144.37	-359.541	2915.51	598.921	-385.788	2903.6	145.105	-333.261	3057.61	79.3883
692	0	-727.023	2770.28	985.234	-719.124	2745.32	1145.92	-661.362	2686.8	570.552	-604.451	2616.67	126.119	-606.129	2774.53	66.2538	-334.828	2788.86	990.598	-340.379	2738.64	1143.07	-358.996	2920.99	595.449	-387.018	2935.49	141.786	-334.477	3091.67	80.4464
693	0	-727.689	2778.17	984.316	-719.193	2754.98	1145.12	-661.57	2690.85	570.302	-604.269	2616.88	126.296	-606.19	2774.71	66.1467	-335.274	2798.11	989.305	-340.734	2749.54	1141.84	-358.475	2926.24	591.951	-388.481	2966.64	139.736	-336.353	3125.18	83.1937
694	0	-728.348	2786.22	983.331	-719.25	2764.6	1144.78	-661.762	2695.14	569.947	-604.083	2617.11	126.491	-606.205	2774.76	65.9783	-335.773	2807.47	987.822	-341.256	2760.37	1140.6	-359.057	2930.8	588.259	-389.981	2996.53	138.874	-339.081	3157.51	87.2461
695	0	-728.995	2794.48	982.28	-719.164	2773.08	1143.74	-662.034	2699.7	569.566	-603.429	2616.86	126.567	-606.301	2774.94	65.8503	-336.275	2817.06	986.151	-341.797	2771.12	1139.28	-360.168	2935.77	584.487	-390.938	3024.48	139.308	-342.305	3188.22	92.4983
696	0	-729.513	2803.02	981.08	-719.186	2781.97	1142.38	-662.185	2704.45	569.18	-603.246	2617.19	126.884	-606.332	2775.06	65.7037	-336.59	2826.77	984.337	-342.114	2781.75	1137.72	-360.608	2942.35	581.283	-392.809	3033.19	137.375	-345.665	3217.57	99.4479
697	0	-729.935	2811.87	979.661	-719.352	2791.48	1140.71	-662.329	2709.45	568.84	-603.15	2617.65	127.314	-606.335	2775.18	65.5631	-336.603	2836.57	982.447	-342.162	2792.49	1136.02	-361.081	2949.57	578.376	-394.41	3042	135.305	-349.329	3245.1	107.399
698	0	-730.224	2820.93	978.068	-719.514	2801.68	1139.06	-662.339	2714.77	568.462	-603.002	2618.08	127.696	-606.286	2775.33	65.433	-336.516	2846.59	980.581	-342.125	2803.39	1134.34	-361.905	2956.83	575.617	-395.925	3050.99	133.251	-353.2	3270.46	115.862
699	0	-730.487	2830.28	976.372	-719.872	2813.1	1137.5	-662.36	2720.52	568.026	-602.825	2618.61	128.219	-606.235	2775.47	65.2901	-336.452	2856.87	978.635	-342.08	2814.35	1132.73	-363.043	2964.03	572.791	-397.433	3060.03	131.275	-356.322	3278.78	113.79
700	0	-730.604	2839.67	974.614	-719.987	2822.96	1135.78	-662.394	2726.75	567.66	-602.709	2619.24	128.875	-606.198	2775.62	65.1478	-336.42	2867.49	976.869	-341.921	2825.34	1131.14	-364.176	2972.12	570.497	-398.827	3069.1	129.317	-359.329	3287.12	111.736
701	0	-730.628	2849.13	972.872	-720.195	2832.47	1134.14	-662.254	2733.1	567.193	-602.555	2619.89	129.556	-606.154	2775.84	64.9676	-336.362	2878.38	975.243	-341.759	2836.17	1129.66	-365.032	2981.8	568.928	-400.218	3078.01	127.464	-362.333	3295.3	109.787
702	0	-730.562	2858.65	971.148	-720.402	2842.79	1132.36	-662.168	2739.81	566.572	-602.516	2620.77	130.466	-606.069	2776.02	64.7368	-336.347	2889.42	973.81	-341.64	2846.78	1128.3	-365.764	2993.22	568.068	-401.652	3086.7	125.731	-365.38	3303.26	107.958
703	0	-730.376	2868.21	969.525	-720.554	2853.38	1130.84	-661.628	2746.56	566.056	-602.494	2621.64	131.403	-606.15	2776.37	64.6361	-336.239	2900.48	972.638	-341.585	2857.23	1127.08	-366.528	3006.04	567.66	-403.15	3095.23	124.137	-368.491	3311.06	106.268
704	0	-730.155	2877.8	967.97	-720.614	2863.68	1129.38	-660.527	2752.98	565.219	-602.525	2622.66	132.532	-606.142	2776.71	64.4972	-335.985	2911.42	971.69	-341.6	2867.75	1126.02	-367.503	3019.63	567.493	-404.717	3103.83	122.713	-371.672	3318.92	104.748
705	0	-729.819	2887.4	966.567	-720.522	2873.32	1127.77	-659.821	2760.23	564.495	-602.586	2623.78	133.876	-606.134	2777.04	64.3457	-335.614	2922.37	970.944	-341.636	2878.25	1125.2	-368.637	3033.53	567.524	-406.306	3112.42	121.523	-374.874	3326.78	103.462
706	0	-728.736	2897.13	965.28	-720.354	2882.87	1126.22	-658.811	2767.67	563.801	-602.676	2625.17	135.344	-606.094	2777.5	64.1273	-335.067	2933.44	970.294	-341.552	2889.03	1124.58	-369.976	3047.42	567.716	-407.775	3121.27	120.526	-377.956	3334.9	102.37
707	0	-728.441	2907.12	964.098	-720.042	2892.42	1124.73	-657.634	2775.33	563.285	-602.773	2626.78	137.104	-606.058	2778.05	63.8801	-334.526	2945.02	969.982	-341.36	2900.22	1124.11	-371.718	3061.11	567.904	-409.136	3130.55	119.688	-380.93	3343.45	101.437
708	0	-728.127	2917.45	963.089	-719.75	2902.01	1123.28	-656.53	2783.37	563.021	-602.931	2628.48	139.262	-606.097	2778.61	63.6755	-334	2957.23	969.867	-341.074	2911.81	1123.8	-373.292	3074.93	568.118	-410.403	3140.21	119.009	-383.81	3352.39	100.661
709	0	-727.65	2928.01	962.226	-719.402	2911.86	1121.92	-655.45	2791.99	562.931	-603.087	2630.48	141.694	-606.192	2779.23	63.5442	-333.55	2970.14	970.034	-340.644	2923.84	1123.75	-374.976	3088.13	568.396	-411.525	3150.32	118.588	-386.546	3361.76	100.144
710	0	-727.033	2938.88	961.559	-719.003	2921.68	1120.74	-654.492	2801.26	562.889	-603.346	2632.81	144.434	-606.358	2779.94	63.3251	-333.13	2983.73	970.603	-340.159	2936.27	1123.97	-374.162	3103.78	569.312	-412.593	3160.84	118.437	-389.227	3371.55	99.8981
711	0	-726.242	2950	961.007	-718.515	2931.47	1119.63	-653.748	2811.41	562.959	-603.656	2635.46	147.444	-606.662	2780.64	63.1691	-332.773	2997.55	971.446	-339.611	2949.15	1124.67	-375.565	3116.09	569.607	-413.598	3171.79	118.762	-391.845	3381.78	100.127
712	0	-725.4	2961.37	960.585	-716.623	2930.56	1117.27	-653.238	2822.54	563.05	-604.126	2638.58	150.928	-607.05	2781.26	63.0738	-332.389	3011.2	972.428	-339.04	2962.22	1125.78	-376.752	3127.21	569.873	-414.58	3182.95	119.501	-394.14	3384.75	95.2176
713	0	-724.538	2972.98	960.352	-715.82	2937.25	1115.87	-653.064	2834.91	563.203	-604.687	2642.22	154.753	-607.685	2782.04	62.9648	-331.958	3024.68	973.696	-338.494	2975.31	1127.42	-377.004	3138.22	570.515	-415.587	3194.12	120.766	-394.198	3387.12	90.5914
714	0	-723.646	2984.81	960.269	-716.051	2953.14	1116.49	-653.017	2848.21	563.249	-605.348	2646.53	158.9	-608.387	2782.45	62.9594	-331.59	3037.84	975.354	-338.11	2988.37	1129.49	-376.418	3149.59	571.617	-416.755	3205.26	122.473	-393.587	3388.58	86.1001
715	0	-722.757	2996.76	960.369	-716.172	2968.79	1116.51	-653.675	2863	563.435	-606.014	2651.39	163.533	-609.522	2783.16	63.003	-331.038	3050.48	977.272	-337.836	3001.29	1131.83	-375.535	3160.55	572.839	-418.035	3216.26	124.434	-392.7	3390.38	82.1493
716	0	-721.87	3008.99	960.683	-716.231	2976.68	1116.53	-654.54	2878.94	563.426	-606.857	2657.14	168.684	-610.248	2783.93	63.098	-330.309	3062.61	979.268	-337.577	3013.93	1134.14	-374.398	3170.78	573.924	-419.329	3226.97	126.381	-392.138	3391.82	79.1228
717	0	-720.864	3021.26	961.13	-715.86	2987.82	1116.89	-656.011	2896.12	563.364	-607.86	2663.85	174.324	-610.724	2785.07	63.1666	-329.484	3074.4	981.271	-337.228	3026.25	1136.45	-373.226	3180.36	574.894	-419.234	3228.43	126.306	-392.47	3392.59	76.4154
718	0	-719.831	3033.7	961.738	-715.53	2999.01	1117.43	-657.81	2914.41	563.112	-608.97	2671.53	180.576	-611.187	2786.57	63.3961	-328.505	3086.01	983.291	-336.715	3038.18	1138.68	-371.974	3189.34	575.636	-419.171	3229.9	125.828	-392.064	3393.36	74.4123
719	0	-718.681	3046.26	962.485	-715.412	3010.24	1118.42	-660.399	2934.22	562.956	-610.13	2680.3	187.614	-611.539	2788.53	63.7658	-327.361	3097.51	985.18	-335.946	3049.78	1140.76	-370.801	3197.37	575.917	-419.158	3231.25	125.452	-391.808	3394.41	73.1502
720	0	-717.431	3058.92	963.39	-713.461	3025.83	1119.75	-662.972	2954.97	562.487	-611.49	2690.4	195.304	-611.934	2790.64	64.192	-326.044	3108.84	986.824	-334.974	3060.99	1142.62	-369.764	3204.43	575.829	-419.381	3232.1	125.008	-391.882	3395.27	72.2052
721	0	-716.107	3071.6	964.394	-712.431	3038.17	1121.04	-665.608	2976.69	561.876	-613.055	2702.07	203.388	-612.489	2793.54	65.2306	-324.645	3119.93	988.148	-333.786	3071.94	1144.26	-369.043	3210.51	575.597	-419.789	3232.91	124.513	-391.569	3396.11	71.5479
722	0	-714.787	3084.3	965.467	-711.358	3049.63	1122.33	-667.99	2999.05	561.046	-614.829	2715.07	212.348	-613.342	2797.26	66.9414	-323.375	3130.59	989.343	-332.43	3082.6	1145.65	-368.5	3215.71	575.454	-419.779	3233.91	123.972	-391.677	3396.34	71.1608
723	0	-713.532	3096.82	966.502	-710.36	3060.9	1123.61	-670.368	3022.13	560.325	-616.834	2730.07	221.862	-614.235	2801.92	69.0807	-322.278	3140.81	990.347	-331.106	3093.04	1146.89	-367.888	3220.06	575.394	-419.876	3234.67	123.636	-391.707	3396.77	70.8306
724	0	-712.462	3108.49	967.37	-709.47	3071.81	1124.75	-672.668	3045.75	559.819	-618.975	2746.79	231.223	-615.01	2807.21	71.7317	-321.41	3150.62	991.266	-329.912	3103.3	1148.09	-367.187	3224.02	575.471	-420.24	3234.86	123.533	-391.517	3397.13	70.6878
725	0	-711.593	3119.9	968.215	-708.798	3082.33	1125.75	-674.936	3069.73	559.633	-621.544	2765.06	240.217	-615.497	2813.31	74.4865	-320.704	3160.18	992.205	-328.91	3113.34	1149.27	-366.428	3228.16	575.67	-420.251	3234.47	124.315	-391.391	3397.19	70.6674
726	0	-710.568	3133.06	969.319	-708.4	3092.35	1126.5	-677.107	3093.84	559.878	-624.562	2784.78	248.089	-615.244	2819.74	77.058	-320.193	3169.78	993.289	-328.16	3123.51	1150.54	-365.586	3232.42	575.891	-420.515	3234.19	125.185	-391.211	3397.29	70.6602
727	0	-710	3144.59	970.15	-708.233	3101.94	1127.13	-679.176	3117.82	560.771	-627.959	2805.36	255.109	-615.218	2828.01	80.5138	-319.863	3179.61	994.489	-327.648	3133.71	1151.93	-364.656	3236.9	576.122	-420.753	3234.26	125.142	-391.132	3397.34	70.7187
728	0	-709.647	3155.5	970.959	-708.176	3111.06	1127.64	-680.795	3140.34	562.124	-631.581	2825.79	263.002	-616.711	2839.31	87.3092	-319.656	3189.72	995.716	-327.392	3143.91	1153.29	-363.555	3241.52	576.272	-420.453	3234.64	125.094	-390.997	3397.38	70.727
