# Supplementary material for: A Brake-Based Overground Gait Rehabilitation Device for Altering Propulsion Impulse Symmetry
Source: Sensors (Basel). 2021 Oct 5;21(19):6617. doi: 10.3390/s21196617 (PMC8512803; doi:10.3390/s21196617)
Supplement: Supplementary file 1 [file sensors-21-06617-s001.zip › GPT animations/code and data/Trajectories/BD 31.csv]

Trajectories
100
		BDC013:LTroc			BDC013:LIliac			BDC013:LKnee			BDC013:LAnkle			BDC013:LToe			BDC013:RTroc			BDC013:RIliac			BDC013:RKnee			BDC013:RAnkle			BDC013:RToe
Frame	Sub Frame	X	Y	Z	X	Y	Z	X	Y	Z	X	Y	Z	X	Y	Z	X	Y	Z	X	Y	Z	X	Y	Z	X	Y	Z	X	Y	Z
		mm	mm	mm	mm	mm	mm	mm	mm	mm	mm	mm	mm	mm	mm	mm	mm	mm	mm	mm	mm	mm	mm	mm	mm	mm	mm	mm	mm	mm	mm
211	0	-774.613	-1608.93	958.85	-761.627	-1677.47	1108.46	-738.278	-1493.5	563.749	-697.025	-1766.89	228.732	-730.681	-1692.56	78.9259	-386.325	-1607.69	955.826	-389.351	-1655.91	1112.27	-429.15	-1629.57	531.041	-478.632	-1719.36	86.0009	-453.1	-1559.31	22.991
212	0	-774.463	-1599.71	959.793	-761.032	-1668.95	1109.16	-737.059	-1478.46	565.705	-696.221	-1740.76	221.054	-731.043	-1659.68	75.5033	-386.526	-1601.05	954.951	-388.417	-1647.78	1111.34	-428.813	-1626.61	530.706	-478.725	-1719.17	86.2395	-453.01	-1559.16	22.8731
213	0	-773.93	-1589.57	960.559	-760.521	-1660.64	1109.72	-736.061	-1464.08	567.565	-695.523	-1714.13	212.678	-731.092	-1626.13	71.6643	-386.345	-1593.5	953.899	-387.102	-1638.75	1110.24	-428.605	-1623.66	530.455	-478.835	-1719.02	86.5183	-452.793	-1559.13	22.9106
214	0	-774.972	-1583.84	961.734	-759.746	-1651.43	1110.16	-734.892	-1449.67	568.874	-694.821	-1686.77	203.646	-730.923	-1591.78	67.4159	-385.441	-1584.61	952.411	-385.063	-1628.38	1108.7	-428.522	-1620.74	530.027	-479.031	-1718.87	86.7086	-452.646	-1559.13	22.9801
215	0	-775.553	-1577.08	962.715	-758.949	-1642.17	1110.58	-733.998	-1435.9	569.815	-694.141	-1658.82	194.091	-730.688	-1556.76	63.0115	-384.717	-1578.81	951.698	-384.426	-1620.46	1107.69	-428.569	-1618.06	529.54	-479.113	-1718.62	86.7927	-452.712	-1559.05	22.8238
216	0	-775.901	-1569.43	963.57	-758.328	-1633.3	1111.08	-735.417	-1430.09	572.492	-693.375	-1630.23	184.201	-730.783	-1521.5	58.941	-384.388	-1572.5	950.875	-383.926	-1612.71	1106.84	-428.629	-1615.43	529.089	-479.307	-1718.51	86.9232	-452.664	-1559.14	22.8932
217	0	-775.175	-1558.99	964.025	-757.601	-1624.1	1111.56	-734.498	-1418.39	572.703	-692.564	-1601.09	174.16	-731.098	-1486.01	55.3642	-384.453	-1565.03	949.702	-383.466	-1604.75	1105.85	-428.586	-1612.91	528.616	-479.483	-1718.43	87.0678	-452.697	-1559	22.6422
218	0	-774.389	-1547.83	964.195	-757.091	-1615.55	1111.92	-733.611	-1407.24	572.29	-691.657	-1571.41	164.23	-731.548	-1450.28	52.2198	-384.442	-1557.16	948.469	-383.048	-1596.71	1104.78	-428.289	-1610.47	528.258	-479.593	-1718.26	87.2421	-452.427	-1558.98	22.6095
219	0	-773.599	-1536.85	964.257	-756.676	-1607.36	1112.11	-732.778	-1397.27	571.636	-690.787	-1541.35	154.67	-732.376	-1414.61	49.8181	-384.497	-1549.62	947.471	-382.608	-1588.8	1103.76	-427.992	-1608.08	528.064	-479.701	-1718.17	87.5052	-452.397	-1558.76	22.5251
220	0	-773.004	-1526.4	964.208	-756.183	-1598.92	1112.16	-732.212	-1388.48	570.63	-689.862	-1510.91	145.628	-733.475	-1379.26	48.4949	-384.951	-1541.19	946.179	-382.339	-1580.84	1102.8	-427.687	-1605.84	527.923	-479.773	-1717.99	87.7325	-452.204	-1558.9	22.7397
221	0	-772.837	-1516.98	964.094	-755.668	-1590.39	1112.14	-731.637	-1380.33	569.055	-689.05	-1480.39	137.222	-734.325	-1343.97	47.9135	-385.176	-1533.28	945.095	-382.207	-1572.95	1101.92	-427.348	-1603.48	527.781	-479.79	-1717.76	88.0508	-452.139	-1558.82	22.6867
222	0	-772.949	-1508.17	963.817	-755.357	-1582.16	1111.99	-731.15	-1372.77	567	-688.514	-1449.7	129.583	-734.876	-1309.12	48.2618	-384.694	-1527.02	944.342	-382.046	-1564.98	1101	-427.041	-1601.08	527.605	-479.754	-1717.49	88.3782	-452.034	-1558.77	22.5856
223	0	-773.241	-1499.89	963.402	-755.147	-1573.95	1111.67	-730.911	-1365.7	564.691	-688.502	-1419.08	122.965	-734.729	-1274.38	48.8857	-384.33	-1519.91	943.467	-381.782	-1556.75	1100.18	-426.789	-1598.25	527.47	-479.777	-1717.19	88.765	-451.931	-1558.66	22.4461
224	0	-773.607	-1491.92	962.757	-754.813	-1565.09	1111.14	-730.604	-1358.93	562.06	-688.795	-1388.31	117.391	-733.698	-1239.93	50.0809	-384.043	-1512.71	942.422	-381.594	-1548.43	1099.19	-426.536	-1595.28	527.405	-479.85	-1716.9	89.2657	-451.825	-1558.55	22.3101
225	0	-774.1	-1484.42	962	-755.537	-1559.48	1110.62	-730.585	-1352.64	559.456	-689.486	-1357.87	112.966	-731.458	-1205.7	51.6343	-383.838	-1505.64	941.433	-381.488	-1540.23	1098.26	-426.471	-1592.02	527.231	-479.943	-1716.57	89.8833	-451.835	-1558.5	22.2004
226	0	-774.615	-1477.19	961.178	-755.295	-1550.62	1109.94	-730.855	-1346.76	556.86	-690.324	-1327.91	109.859	-728.114	-1172.08	53.7287	-383.395	-1499.16	940.716	-381.488	-1532.2	1097.38	-426.461	-1588.57	527.096	-480.043	-1716.17	90.4766	-451.87	-1558.36	22.1871
227	0	-775.302	-1470.41	960.269	-755.006	-1541.41	1109.13	-730.863	-1340.71	554.227	-691.061	-1298.79	107.792	-723.568	-1139.49	56.1322	-383.305	-1491.7	939.677	-381.457	-1524.13	1096.41	-426.518	-1584.74	526.778	-480.188	-1715.66	91.104	-451.903	-1558.19	22.1784
228	0	-775.495	-1462.5	959.318	-754.806	-1532.13	1108.33	-730.402	-1334.31	551.717	-691.999	-1271.3	106.774	-718.501	-1108.74	58.3993	-383.32	-1484.3	938.469	-381.531	-1516.11	1095.28	-426.714	-1580.84	526.399	-480.468	-1715.19	91.8798	-451.968	-1558.14	22.0481
229	0	-775.156	-1452.67	958.196	-754.795	-1522.87	1107.46	-729.886	-1327.89	549.531	-692.924	-1245.73	106.357	-713.306	-1080.26	60.3078	-383.129	-1477.26	937.525	-381.566	-1507.87	1094.1	-426.896	-1576.72	526.136	-480.856	-1714.67	92.6012	-451.891	-1558.15	22.0818
230	0	-774.992	-1442.9	957.187	-754.899	-1513.49	1106.52	-729.326	-1321.39	547.491	-693.834	-1222.66	106.413	-708.503	-1054.73	62.1248	-383.127	-1470.09	936.357	-381.685	-1499.64	1092.81	-427.253	-1572.48	525.864	-481.306	-1714.1	93.5431	-452.165	-1557.95	21.8743
231	0	-774.97	-1433.19	956.039	-755.071	-1504.24	1105.54	-728.437	-1314.7	545.462	-694.609	-1202.2	106.852	-704.304	-1032.43	64.0458	-383.145	-1462.45	935.18	-381.821	-1491.29	1091.39	-427.663	-1568.04	525.645	-481.67	-1713.39	94.64	-452.158	-1557.79	21.7574
232	0	-775.096	-1423.8	954.98	-755.295	-1495	1104.47	-727.732	-1307.85	543.672	-694.883	-1184.55	107.511	-701.017	-1013.41	66.0574	-383.208	-1454.63	934.161	-382.002	-1482.75	1090.13	-428.015	-1563.28	525.596	-481.956	-1712.6	95.7181	-452.185	-1557.47	21.8369
233	0	-775.363	-1414.66	953.935	-755.479	-1485.67	1103.39	-727.007	-1299.98	542.144	-694.588	-1169.83	107.941	-698.727	-997.707	68.2279	-383.849	-1445.73	932.739	-382.343	-1474.46	1088.85	-428.357	-1558.28	525.51	-482.172	-1711.71	96.9413	-452.237	-1557.28	21.7671
234	0	-775.614	-1405.46	952.912	-755.69	-1476.46	1102.36	-726.332	-1291.06	541.069	-693.556	-1158.09	107.744	-697.43	-985.614	70.3296	-384.296	-1437.44	931.451	-382.705	-1466.04	1087.59	-428.774	-1552.92	525.252	-482.311	-1710.77	98.247	-452.318	-1557.13	21.5804
235	0	-775.943	-1396.51	952.076	-756.006	-1467.15	1101.37	-725.754	-1281.34	540.144	-691.959	-1149.23	106.79	-697.01	-976.622	71.6503	-384.474	-1429.74	930.471	-383.113	-1457.53	1086.4	-429.12	-1547.33	525.081	-482.309	-1709.67	99.6146	-452.283	-1556.9	21.4247
236	0	-775.964	-1386.48	951.247	-756.39	-1457.73	1100.42	-725.112	-1270.83	539.37	-689.999	-1142.81	104.951	-697.008	-970.353	71.8876	-384.853	-1421.51	929.24	-383.457	-1448.86	1085.2	-429.36	-1541.37	524.801	-482.237	-1708.52	101.176	-452.169	-1556.73	21.1684
237	0	-776.017	-1376	950.406	-756.847	-1448.15	1099.5	-724.582	-1259.89	538.946	-687.905	-1138.46	102.583	-697.149	-966.597	71.1887	-385.064	-1413.58	928.516	-383.92	-1440.03	1084.21	-429.611	-1535.04	524.666	-482.099	-1707.21	102.819	-452.045	-1556.44	21.0898
238	0	-776.283	-1365.85	949.648	-757.397	-1438.37	1098.57	-723.909	-1248.52	538.501	-685.668	-1135.83	101.635	-696.6	-964.547	69.5201	-385.555	-1405.06	927.872	-384.526	-1431.21	1083.42	-429.925	-1528.5	524.677	-481.898	-1705.84	104.604	-451.91	-1555.98	20.9974
239	0	-776.369	-1354.98	948.818	-757.972	-1428.62	1097.8	-723.298	-1237.26	538.229	-683.225	-1134.01	100.752	-695.734	-963.935	66.6138	-385.964	-1397.24	927.247	-385.282	-1422.55	1082.61	-430.323	-1521.85	524.524	-481.577	-1704.24	106.527	-451.905	-1555.9	20.8621
240	0	-776.75	-1344.86	948.317	-758.483	-1418.64	1097.17	-722.689	-1226.26	538.067	-680.69	-1132.5	99.1383	-694.272	-963.102	63.042	-384.429	-1394.67	928.085	-386.074	-1413.64	1081.94	-430.635	-1514.97	524.476	-481.205	-1702.64	108.686	-451.774	-1555.66	20.6031
241	0	-777.115	-1334.41	947.852	-759.22	-1408.63	1096.83	-721.856	-1215.27	537.879	-678.869	-1130.55	98.0922	-692.452	-962.311	59.4923	-384.748	-1387.05	927.957	-386.784	-1404.6	1081.37	-430.854	-1507.98	524.644	-480.69	-1700.78	110.942	-451.562	-1555.44	20.3924
242	0	-777.459	-1323.86	947.699	-759.869	-1398.54	1096.75	-721.457	-1205	538.006	-678.147	-1128.19	97.5298	-690.517	-960.332	56.5985	-385.608	-1377.44	927.254	-387.447	-1395.36	1080.72	-431.16	-1500.6	524.797	-480.156	-1698.7	113.426	-451.345	-1555.19	20.1177
243	0	-777.824	-1313.44	947.913	-760.409	-1388.47	1096.99	-721.22	-1194.73	538.299	-678.057	-1125.26	97.1007	-688.79	-958.486	53.7894	-386.367	-1367.75	926.846	-388.084	-1386.05	1080.24	-431.488	-1492.46	525.054	-479.572	-1696.32	116.203	-451.267	-1554.6	19.7844
244	0	-778.089	-1302.67	948.41	-760.842	-1378.59	1097.49	-721.349	-1184.53	539.123	-678.075	-1122.37	96.8378	-687.812	-956.928	50.8033	-387.269	-1357.91	926.409	-388.723	-1376.94	1079.84	-431.897	-1483.79	525.254	-479.011	-1693.64	119.282	-451.085	-1554.5	19.7365
245	0	-778.103	-1291.62	949.29	-761.008	-1368.13	1098.16	-721.585	-1174.07	540.212	-678.132	-1120.52	96.7646	-687.698	-956	48.3481	-388.201	-1348.04	926.046	-389.456	-1367.86	1079.46	-432.338	-1474.38	525.392	-478.409	-1690.52	122.61	-450.926	-1554.29	19.6567
246	0	-778.173	-1280.79	950.486	-760.601	-1355.39	1099.03	-722.034	-1163.26	541.184	-678.254	-1119.01	96.697	-688.174	-955.488	46.9119	-389.016	-1338.23	925.933	-390.12	-1358.58	1079.18	-432.761	-1464.13	525.427	-477.909	-1687.14	126.249	-450.768	-1553.86	19.59
247	0	-778.355	-1270.23	951.738	-760.372	-1343.07	1100.08	-722.874	-1152.88	541.944	-678.371	-1117.85	96.5411	-688.27	-954.883	45.6051	-389.866	-1328.32	925.884	-390.793	-1349.13	1078.89	-431.893	-1455.43	526.109	-477.357	-1683.3	130.124	-450.527	-1553.51	19.7035
248	0	-778.606	-1259.86	953.052	-760.487	-1331.99	1101.26	-723.496	-1143.26	542.201	-678.572	-1116.59	96.2767	-688.079	-954.352	44.3004	-390.709	-1318.11	925.848	-391.567	-1339.61	1078.66	-432.158	-1443.61	525.937	-476.841	-1678.96	134.35	-450.304	-1553.14	19.7932
249	0	-779.122	-1249.66	954.247	-760.959	-1322.07	1102.57	-723.99	-1134.66	541.842	-678.619	-1115.02	95.7796	-687.793	-953.693	42.8533	-391.589	-1307.68	926	-392.449	-1330.11	1078.57	-432.44	-1430.72	525.653	-476.375	-1674.14	139.008	-450.074	-1552.68	20.2116
250	0	-779.781	-1239.67	955.27	-761.604	-1312.42	1103.99	-724.31	-1127.67	541.339	-678.776	-1113.45	95.2304	-687.787	-953.094	41.1036	-392.541	-1297.26	926.287	-393.453	-1320.59	1078.67	-432.627	-1416.99	525.306	-475.885	-1668.71	144.069	-449.858	-1552.18	20.9551
251	0	-780.47	-1229.7	956.098	-762.344	-1302.29	1105.42	-724.574	-1121.92	540.45	-678.839	-1111.86	94.471	-687.769	-952.27	39.0921	-393.58	-1286.71	926.611	-394.465	-1310.9	1078.84	-432.611	-1402.27	524.835	-475.338	-1662.5	149.515	-449.711	-1551.23	21.5137
252	0	-781.113	-1219.47	956.683	-763.147	-1291.5	1106.83	-724.661	-1117.17	539.29	-678.787	-1110.48	93.5875	-687.553	-951.5	37.9641	-394.652	-1276.01	926.93	-395.452	-1301.07	1079.12	-432.253	-1386.32	524.223	-474.705	-1655.46	155.498	-449.593	-1550.15	22.2048
253	0	-781.735	-1209.03	956.974	-764.135	-1280.86	1108.14	-724.873	-1113.31	538.304	-678.556	-1109.83	92.9389	-687.411	-951.246	37.7956	-395.728	-1265.4	927.242	-396.357	-1291.16	1079.47	-431.664	-1369.31	523.534	-473.879	-1647.53	161.844	-449.448	-1548.96	22.9835
254	0	-782.726	-1199.19	957.172	-765.195	-1270.75	1109.37	-724.826	-1109.17	537.202	-678.349	-1109.58	92.5984	-687.062	-950.776	37.3564	-396.837	-1254.8	927.579	-397.236	-1281.5	1079.86	-430.692	-1351.31	522.714	-472.903	-1638.3	168.729	-449.286	-1547.26	24.3724
255	0	-783.94	-1190.34	957.445	-766.088	-1261.09	1110.57	-724.885	-1105.07	536.893	-678.25	-1109.27	92.3727	-686.938	-950.543	37.1266	-397.903	-1244.22	928.074	-398.15	-1272.17	1080.33	-429.483	-1332.37	521.826	-471.834	-1627.68	176.28	-449.369	-1544.81	26.0804
256	0	-785.114	-1182.23	957.975	-766.838	-1251.98	1111.76	-724.959	-1100.97	537.014	-678.189	-1108.84	92.0344	-686.867	-950.374	36.9798	-398.904	-1233.92	928.622	-398.975	-1263.16	1080.84	-428.385	-1312.56	520.851	-470.567	-1615.71	184.102	-449.203	-1542.03	28.3357
257	0	-786.067	-1174.1	958.855	-767.298	-1242.99	1112.93	-725.183	-1096.96	536.948	-678.193	-1108.61	91.8631	-686.83	-950.334	36.8551	-399.811	-1223.75	929.2	-399.583	-1254.34	1081.31	-427.332	-1291.68	519.708	-469.123	-1602.21	192.347	-449.08	-1538.47	30.7359
258	0	-786.823	-1166.1	959.919	-768.59	-1238.71	1114.36	-725.725	-1093.64	536.869	-678.31	-1108.48	91.7379	-686.929	-950.254	36.7391	-400.633	-1213.79	929.728	-400.044	-1245.87	1081.66	-426.34	-1269.93	518.609	-467.236	-1586.74	200.66	-448.9	-1534.7	34.0845
259	0	-787.584	-1158.76	961.119	-768.643	-1230.09	1115.67	-726.424	-1090.82	536.816	-678.503	-1108.42	91.5772	-687.106	-950.269	36.6801	-401.358	-1204.08	930.135	-400.406	-1237.76	1081.82	-425.304	-1247.66	517.675	-465.1	-1569.79	208.951	-448.655	-1529.79	38.3126
260	0	-788.303	-1151.72	962.294	-768.537	-1221.4	1116.94	-727.374	-1088.41	536.768	-678.753	-1108.36	91.3408	-687.236	-950.169	36.6006	-402.038	-1194.52	930.504	-400.754	-1230.22	1081.93	-424.247	-1225.15	517.275	-462.804	-1551.66	216.434	-448.904	-1523.35	42.7421
261	0	-789.073	-1145.04	963.304	-768.695	-1213.22	1118.19	-727.965	-1085.95	536.653	-678.938	-1108.36	91.1067	-687.401	-950.156	36.5146	-402.669	-1185.37	930.96	-401.121	-1223.01	1082.17	-423.299	-1202.46	517.375	-460.282	-1532.91	223.179	-449.196	-1515.31	46.8339
262	0	-789.577	-1137.7	964.018	-769.085	-1205.13	1119.31	-728.555	-1083.56	536.459	-679.109	-1108.33	90.8156	-687.607	-950.222	36.4713	-403.136	-1176.55	931.527	-401.361	-1215.8	1082.65	-422.553	-1180.41	518.342	-457.701	-1513.89	229.183	-449.434	-1505.56	50.6708
263	0	-789.993	-1129.84	964.431	-769.965	-1196.5	1120.26	-729.048	-1081.34	536.069	-679.273	-1108.38	90.6566	-687.785	-950.26	36.4271	-403.467	-1167.69	932.093	-401.131	-1207.98	1083.09	-422.12	-1158.54	519.639	-455.274	-1494.99	234.609	-449.193	-1491.7	55.8573
264	0	-790.36	-1121.92	964.495	-771.559	-1186.85	1120.9	-729.479	-1079.43	535.953	-679.684	-1108.86	90.6176	-687.912	-950.18	36.3683	-403.584	-1158.75	932.534	-400.29	-1199.08	1083.6	-421.751	-1137.32	521.566	-453.45	-1475.63	240.178	-448.929	-1472.64	60.6369
265	0	-790.769	-1114	964.202	-773.63	-1176.38	1121	-729.776	-1077.9	535.972	-679.522	-1108.6	90.5247	-688.01	-950.291	36.3325	-403.4	-1149.47	932.893	-399.105	-1188.94	1083.99	-421.669	-1116.72	523.959	-452.094	-1455.52	244.634	-448.275	-1449.38	64.9867
266	0	-791.076	-1105.89	963.672	-775.78	-1165.64	1120.71	-730.044	-1076.71	536.039	-679.555	-1108.62	90.466	-688.077	-950.347	36.2879	-403.086	-1139.93	933.283	-398.046	-1178.23	1084.63	-421.732	-1096.6	526.912	-451.078	-1434.64	248.276	-447.199	-1423.63	68.8791
267	0	-791.49	-1098.04	963.064	-777.864	-1155.01	1120.31	-730.474	-1076	536.089	-679.552	-1108.74	90.4702	-688.143	-950.366	36.2488	-402.663	-1130.54	933.938	-397.489	-1168.24	1085.62	-422.001	-1077.02	530.316	-450.394	-1413.52	250.972	-445.889	-1396.86	71.8341
268	0	-791.711	-1090.23	962.607	-779.705	-1144.95	1120.13	-730.68	-1075.46	536.226	-679.529	-1108.83	90.4633	-688.192	-950.404	36.1778	-402.201	-1121.37	934.892	-397.566	-1158.99	1086.99	-422.195	-1058.44	534.247	-449.878	-1392.5	252.307	-444.044	-1370.05	73.7983
269	0	-791.845	-1082.52	962.479	-781.024	-1135.32	1120.36	-730.835	-1074.91	536.368	-679.529	-1108.94	90.4694	-688.21	-950.347	36.0347	-401.581	-1112.39	936.577	-397.805	-1149.82	1089.13	-422.374	-1039.84	538.191	-449.347	-1371.11	252.381	-441.888	-1342.84	74.6466
270	0	-792.015	-1075.4	962.584	-781.687	-1126.03	1120.97	-730.785	-1074.19	536.759	-679.438	-1108.86	90.5042	-688.191	-950.257	35.8745	-400.758	-1103.72	938.961	-398.256	-1140.32	1091.79	-422.425	-1021.59	542.164	-448.843	-1349.13	251.189	-439.224	-1315.11	74.6423
271	0	-792.19	-1068.76	962.761	-782.08	-1117.37	1121.72	-730.966	-1073.33	536.987	-678.72	-1108.1	90.0441	-688.266	-950.269	35.8017	-401.529	-1091.23	940.807	-398.965	-1131.05	1094.83	-422.721	-1003.7	545.849	-448.465	-1326.82	248.886	-436.701	-1286.51	73.8342
272	0	-792.388	-1062.15	962.846	-782.191	-1109.01	1122.4	-731.106	-1072.35	537.259	-678.784	-1108.25	89.9452	-688.344	-950.226	35.7109	-402.633	-1078.55	942.66	-399.899	-1122.48	1097.83	-423.237	-986.574	549.348	-448.409	-1304.18	245.547	-434.473	-1256.82	72.3539
273	0	-792.372	-1055.3	962.908	-782.339	-1101.04	1122.94	-731.315	-1071.16	537.449	-678.908	-1108.49	90.0473	-688.403	-950.12	35.5437	-403.102	-1067.78	944.833	-400.705	-1113.86	1100.5	-424.033	-970.34	552.766	-448.259	-1280.74	241.047	-431.983	-1226.13	70.6903
274	0	-792.368	-1048.34	962.801	-782.547	-1093.11	1123.18	-731.542	-1069.88	537.637	-678.757	-1108.25	90.0428	-688.503	-949.997	35.3397	-402.828	-1058.47	947.368	-401.343	-1104.95	1102.9	-424.485	-954.358	555.973	-447.932	-1256.39	235.526	-429.411	-1193.84	68.6733
275	0	-792.176	-1040.7	962.4	-782.839	-1085.36	1123.16	-731.644	-1068.4	537.767	-678.624	-1107.97	90.1124	-688.317	-949.642	34.9842	-402.27	-1049.44	949.814	-401.702	-1095.86	1104.98	-424.902	-938.905	558.989	-447.598	-1231.39	229.126	-426.977	-1160.43	66.4579
276	0	-792.008	-1033.01	961.861	-783.266	-1077.28	1122.89	-731.793	-1066.82	537.841	-678.6	-1107.82	90.2591	-688.299	-949.375	34.7329	-402.097	-1040.19	951.991	-402.215	-1087.1	1106.9	-425.479	-924.376	561.982	-447.414	-1205.97	222.075	-424.536	-1127.18	64.3353
277	0	-791.902	-1025.56	961.215	-783.885	-1069.32	1122.39	-731.769	-1065.22	538.018	-678.599	-1107.82	90.3777	-688.333	-949.171	34.5161	-401.816	-1031.67	954.074	-402.881	-1078.57	1108.61	-425.94	-910.563	564.647	-447.342	-1180.16	214.24	-422.31	-1092.84	61.9347
278	0	-791.917	-1018.43	960.473	-784.595	-1061.33	1121.62	-731.687	-1063.3	537.985	-678.381	-1107.73	90.392	-688.442	-948.997	34.2506	-401.489	-1023.08	955.832	-403.443	-1069.78	1110.01	-426.259	-897.25	566.993	-447.172	-1153.56	205.666	-420.096	-1057.91	59.2128
279	0	-792.009	-1011.81	959.714	-785.327	-1053.32	1120.76	-731.413	-1061.21	538.085	-678.044	-1107.34	90.4834	-688.327	-948.748	34.0031	-401.367	-1012.88	957.492	-403.904	-1060.4	1111.47	-426.248	-884.429	569.196	-446.939	-1126.26	196.77	-417.381	-1022.81	56.8422
280	0	-792.026	-1004.82	958.822	-785.963	-1045.33	1119.88	-730.735	-1058.59	538.006	-677.681	-1106.95	90.6608	-688.268	-948.42	33.7647	-401.174	-1002.96	959.1	-404.296	-1050.87	1112.74	-426.134	-872.183	571.077	-446.756	-1098.51	187.639	-414.817	-987.333	54.5026
281	0	-792.057	-997.877	957.9	-786.533	-1037.45	1118.82	-730.316	-1055.99	537.955	-677.485	-1106.78	90.8496	-688.255	-948.356	33.5331	-401.03	-993.397	960.517	-404.734	-1041.56	1113.62	-426.027	-860.805	572.555	-446.735	-1070.01	178.181	-412.188	-951.801	52.2525
282	0	-791.914	-990.579	956.954	-787.11	-1029.7	1117.7	-729.976	-1053.31	537.996	-677.296	-1106.62	91.1357	-688.26	-948.197	33.3622	-400.84	-983.771	961.656	-405.035	-1032.25	1114.28	-425.871	-849.973	573.738	-446.769	-1041.08	168.795	-409.285	-916.218	50.347
283	0	-791.429	-981.797	955.838	-787.584	-1021.98	1116.6	-729.732	-1050.49	538.024	-677.061	-1106.41	91.3098	-688.254	-947.885	33.1689	-400.636	-974.198	962.472	-405.323	-1022.94	1114.66	-425.576	-839.955	574.318	-446.817	-1011.44	159.318	-406.425	-880.386	48.6414
284	0	-791.112	-973.505	954.888	-787.826	-1014.08	1115.56	-729.466	-1047.63	538.08	-676.855	-1106.16	91.4258	-688.25	-947.734	32.9913	-400.368	-964.987	963.053	-405.506	-1013.47	1114.95	-425.266	-830.671	574.371	-446.956	-980.851	149.96	-403.112	-845.278	47.5599
285	0	-791.207	-966.39	954.041	-788.003	-1006.27	1114.71	-729.329	-1044.63	538.093	-676.737	-1105.9	91.6385	-688.303	-947.649	32.84	-400.026	-955.815	963.632	-405.795	-1003.85	1115.21	-424.964	-821.859	573.935	-447.095	-950.6	141.375	-400.142	-809.963	46.6235
286	0	-791.401	-960.077	953.183	-788.017	-998.269	1113.86	-728.934	-1041.23	538	-676.62	-1105.71	91.9374	-688.285	-947.465	32.6226	-399.646	-947.178	963.852	-406.112	-994.192	1115.35	-424.573	-813.77	572.986	-447.22	-919.504	133.251	-396.153	-776.237	46.6989
287	0	-791.625	-953.386	952.299	-787.933	-990.193	1113.03	-728.878	-1037.84	537.864	-676.447	-1105.38	92.2399	-688.3	-947.317	32.4595	-399.201	-938.36	963.77	-406.433	-984.398	1115.26	-424.036	-806.215	571.56	-447.285	-887.834	126.07	-393.696	-741.292	46.2049
288	0	-791.675	-945.761	951.248	-787.883	-981.818	1112.03	-728.592	-1034.06	537.751	-676.272	-1104.97	92.5634	-688.283	-947.167	32.2876	-398.872	-929.017	963.282	-406.589	-974.392	1114.93	-423.377	-798.969	569.729	-447.124	-855.639	119.952	-391.738	-706.371	45.9807
289	0	-791.651	-937.951	950.208	-788.016	-973.279	1110.96	-728.445	-1030.22	537.639	-676.075	-1104.59	92.9165	-688.262	-947.181	32.1524	-398.498	-919.826	962.41	-406.71	-964.494	1114.35	-422.603	-792.136	567.474	-446.949	-823.418	114.916	-390.343	-672.077	45.94
290	0	-791.768	-929.647	948.962	-788.147	-964.623	1109.74	-728.269	-1026.09	537.519	-675.909	-1104.21	93.3454	-688.265	-947.011	32.0037	-398.3	-910.583	961.231	-406.743	-954.48	1113.57	-421.645	-785.498	564.838	-446.75	-791.281	111.248	-389.991	-637.553	46.4683
291	0	-791.845	-921.196	947.674	-788.31	-955.64	1108.5	-727.9	-1021.66	537.227	-675.652	-1103.73	93.7838	-688.246	-946.854	31.8987	-397.913	-901.429	960.045	-406.712	-943.944	1112.62	-420.539	-778.939	562.04	-446.491	-759.558	108.98	-390.346	-603.218	48.5844
292	0	-791.78	-912.437	946.345	-788.439	-946.834	1107.13	-727.766	-1017.33	537.04	-675.465	-1103.23	94.2782	-688.279	-946.723	31.7525	-397.528	-892.059	958.521	-406.62	-933.296	1111.56	-419.494	-772.5	559.154	-446.347	-728.852	107.819	-391.172	-571.364	50.8965
293	0	-791.796	-903.701	944.971	-788.321	-937.638	1105.66	-727.909	-1013.1	536.909	-675.152	-1102.69	94.7894	-688.293	-946.535	31.6668	-397.365	-882.058	956.868	-406.605	-922.607	1110.35	-418.868	-765.785	556.042	-446.168	-699.544	107.463	-392.618	-539.178	56.2876
294	0	-791.73	-895.012	943.558	-788.125	-928.446	1104.11	-726.902	-1007.93	536.559	-674.911	-1102.22	95.3749	-688.264	-946.389	31.5812	-397.038	-872.062	955.256	-406.511	-911.956	1109.01	-418.471	-758.666	553.229	-445.75	-672.585	107.323	-394.756	-508.968	61.7809
295	0	-791.684	-886.42	942.111	-787.804	-919.2	1102.41	-726.571	-1002.98	536.341	-674.625	-1101.67	95.9404	-688.313	-946.308	31.4995	-396.619	-862.21	953.579	-406.313	-901.362	1107.51	-418.366	-751.254	550.722	-445.27	-647.562	107.574	-396.783	-481.098	68.9491
296	0	-791.548	-877.478	940.529	-787.501	-909.852	1100.64	-726.312	-997.84	536.151	-674.342	-1101.05	96.6529	-688.261	-946.163	31.3746	-396.127	-852.231	951.957	-405.912	-890.367	1105.94	-418.211	-743.255	548.231	-444.75	-624.718	107.86	-400.598	-453.7	77.1389
297	0	-791.407	-868.403	938.94	-787.085	-900.191	1098.79	-725.625	-991.917	535.786	-673.957	-1100.3	97.3622	-688.277	-946.042	31.2467	-395.72	-841.449	950.308	-405.44	-879.424	1104.34	-417.902	-734.795	545.839	-444.158	-604.332	108.252	-404.388	-429.659	85.8531
298	0	-791.082	-859.054	937.293	-786.639	-890.607	1096.9	-725.254	-985.943	535.455	-673.641	-1099.56	98.1988	-688.012	-945.544	30.9037	-395.291	-830.321	948.703	-404.96	-868.491	1102.76	-417.699	-725.714	543.753	-444.756	-585.219	108.157	-408.379	-409.126	93.8511
299	0	-790.838	-849.667	935.664	-786.221	-880.746	1094.97	-724.867	-979.599	535.173	-673.365	-1098.69	99.1916	-688.045	-945.369	30.7684	-394.652	-819.768	947.692	-404.485	-857.456	1101.36	-417.516	-715.665	542.139	-445.468	-569.039	107.642	-412.508	-391.875	99.4578
300	0	-790.297	-839.933	934.09	-785.63	-870.922	1093.08	-724.351	-972.654	534.793	-673.259	-1097.75	100.428	-688.068	-945.231	30.5591	-394.302	-808.544	946.716	-404.104	-846.706	1100.18	-417.477	-704.728	541.011	-446.332	-555.991	106.443	-416.398	-377.912	101.452
301	0	-789.641	-829.924	932.559	-785.048	-860.731	1091.29	-724.557	-965.655	534.432	-673.189	-1096.42	101.674	-688.096	-944.892	30.3684	-393.758	-797.07	945.902	-403.7	-835.771	1099.15	-417.679	-692.487	540.246	-447.396	-545.425	104.809	-419.999	-366.703	99.8996
302	0	-789.048	-820.014	931.179	-784.331	-850.489	1089.6	-723.44	-957.379	534.054	-673.128	-1095.09	103.338	-688.122	-944.478	30.1924	-393.096	-785.291	945.128	-403.174	-824.582	1098.13	-417.888	-679.32	539.851	-448.343	-537.221	104.328	-423.106	-358.543	95.4848
303	0	-788.272	-810.122	929.951	-783.407	-839.971	1087.91	-722.812	-948.915	533.636	-673.086	-1093.36	104.996	-688.209	-944.002	30.0708	-392.324	-773.385	944.408	-402.706	-813.363	1097.32	-418.452	-665.6	539.514	-449.859	-531.3	103.058	-425.769	-353.387	88.6178
304	0	-787.362	-799.83	928.739	-782.533	-829.328	1086.32	-722.306	-940.25	533.422	-673.234	-1091.77	106.965	-688.233	-943.436	29.8901	-391.577	-761.354	943.746	-402.161	-802.274	1096.52	-419.367	-651.812	539.335	-452.034	-527.316	100.906	-427.526	-349.494	81.3006
305	0	-786.284	-789.225	927.673	-781.535	-818.595	1084.83	-721.593	-930.948	533.117	-673.471	-1089.74	109.16	-688.494	-942.913	29.7733	-390.843	-748.996	943.243	-401.518	-790.778	1095.82	-420.677	-638.018	539.169	-454.897	-523.53	98.9695	-429.26	-346.714	76.0858
306	0	-785.081	-778.267	926.686	-780.58	-807.672	1083.39	-720.889	-921.176	532.986	-673.749	-1087.67	111.775	-688.78	-942.367	29.6261	-390.025	-736.337	943.027	-400.781	-779.039	1095.39	-422.214	-624.58	539.125	-457.721	-519.38	97.787	-430.963	-344.439	72.0429
307	0	-783.792	-766.787	925.856	-779.473	-796.552	1082.13	-720.165	-910.979	533.052	-674.042	-1085.08	114.722	-689.029	-941.751	29.4708	-389.277	-723.195	943.005	-400.011	-768.434	1095.36	-423.694	-611.83	538.928	-460.011	-515.171	96.8015	-432.928	-341.32	67.0447
308	0	-782.506	-754.862	925.274	-778.245	-785.223	1081.04	-719.509	-900.075	533.308	-674.462	-1082.11	118.027	-689.416	-941.185	29.3697	-388.62	-709.744	943.422	-399.273	-755.172	1095.76	-424.839	-599.956	538.861	-460.894	-509.826	95.8046	-435.135	-337.745	61.3879
309	0	-781.327	-743.436	925.043	-777.165	-773.891	1080.32	-718.949	-888.277	533.546	-675.051	-1078.79	121.807	-689.9	-940.508	29.2549	-388.003	-696.312	944.102	-398.435	-742.654	1096.65	-425.154	-588.549	539.25	-460.969	-505.549	95.1567	-436.536	-335.084	56.3005
310	0	-780.1	-731.622	924.995	-775.791	-760.624	1079.8	-718.274	-875.274	533.677	-675.655	-1074.8	125.926	-690.455	-939.884	29.2376	-387.536	-683.034	944.986	-396.293	-727.37	1098.35	-424.787	-576.823	540.164	-460.833	-502.582	94.5438	-436.454	-333.398	51.998
311	0	-778.851	-719.485	925.151	-774.444	-747.556	1079.82	-718.78	-862.312	534.088	-676.228	-1070.13	130.491	-690.892	-939.167	29.3995	-386.992	-669.882	946.319	-395.251	-714.243	1100.13	-423.862	-564.362	541.709	-460.078	-500.905	94.5731	-435.827	-332.149	48.543
312	0	-777.436	-707.265	925.574	-773.379	-735.452	1080.1	-718.433	-846.996	534.064	-676.921	-1064.84	135.485	-691.889	-938.515	29.6162	-386.283	-657.357	948.287	-394.562	-701.92	1102.35	-422.903	-551.629	543.511	-459.352	-499.52	94.5874	-435.365	-331.269	45.8199
313	0	-776.08	-694.914	926.141	-772.408	-723.746	1080.71	-718.316	-830.453	533.862	-677.651	-1058.67	140.982	-692.843	-937.853	29.9976	-385.322	-645.414	950.463	-393.75	-689.743	1104.77	-421.891	-539.633	545.295	-458.688	-498.144	94.5732	-435.23	-330.397	43.4623
314	0	-774.729	-682.298	926.933	-771.526	-712.133	1081.58	-718.538	-812.804	533.545	-678.397	-1051.75	147.17	-693.167	-936.371	30.301	-384.353	-633.9	952.55	-392.829	-677.898	1107.07	-421.06	-528.627	546.658	-458.104	-496.573	94.5489	-435.039	-329.541	41.2153
315	0	-773.241	-669.386	927.77	-770.405	-700.073	1082.79	-719.169	-793.968	533.038	-679.063	-1043.57	153.982	-693.252	-934.668	30.7031	-383.123	-622.436	954.363	-391.507	-665.996	1109.2	-420.371	-518.404	547.398	-457.761	-495.072	94.4526	-434.698	-328.724	39.8544
316	0	-771.904	-657.46	928.768	-768.808	-687.383	1084.21	-719.862	-773.617	532.49	-679.555	-1034.16	161.55	-693.49	-932.987	31.4601	-381.788	-610.758	955.814	-389.892	-654.541	1110.81	-419.213	-509.891	547.582	-457.486	-493.919	94.3345	-434.784	-327.892	38.9513
317	0	-770.246	-644.314	929.919	-767.158	-675.187	1085.81	-720.772	-752.064	531.674	-680.129	-1023.56	169.672	-693.939	-930.62	32.5281	-380.252	-599.411	956.856	-387.899	-643.226	1112.04	-418.464	-502.5	547.067	-457.702	-492.781	94.0739	-434.871	-327.216	38.2425
318	0	-768.507	-631.067	931.233	-765.439	-663.45	1087.53	-721.715	-729.684	530.887	-680.748	-1011.4	178.342	-694.073	-927.41	33.8971	-378.474	-588.27	957.165	-385.61	-631.886	1112.94	-417.848	-496.381	546.162	-458.226	-491.834	93.8088	-434.804	-327.655	37.9359
319	0	-766.747	-618.004	932.589	-763.716	-652.036	1089.2	-722.578	-706.441	530.044	-681.349	-997.747	187.76	-694.302	-923.586	36.038	-376.703	-577.324	957.929	-383.374	-620.862	1113.62	-417.204	-491.556	545.377	-458.965	-491.096	93.5428	-435.068	-327.653	37.6581
320	0	-765.066	-605.047	933.894	-762.021	-640.609	1090.76	-723.216	-682.313	529.145	-681.761	-981.976	197.513	-694.587	-918.944	38.747	-374.88	-566.867	958.46	-381.052	-609.766	1114.18	-416.44	-487.159	544.803	-459.371	-490.772	93.3415	-435.193	-327.443	37.5107
321	0	-763.441	-592.483	935.114	-760.441	-629.352	1092.06	-723.854	-657.859	528.501	-681.782	-963.787	207.005	-694.504	-913.163	42.9418	-372.515	-557.992	959.451	-379.283	-599.289	1114.85	-415.552	-482.965	544.622	-459.533	-490.593	93.2801	-435.14	-327.295	37.3491
322	0	-761.935	-580.292	936.116	-759.297	-619.037	1093.07	-724.521	-633.153	528.065	-684.029	-946.555	216.722	-694.088	-905.637	47.6989	-370.75	-548.814	960.383	-377.789	-588.811	1115.74	-414.411	-478.572	544.734	-459.43	-490.452	93.1608	-435.063	-327.144	37.1635
323	0	-760.546	-568.2	936.922	-758.44	-608.825	1093.73	-725.129	-608.451	528.125	-684.692	-926.275	224.947	-693.544	-896.753	52.237	-369.682	-538.475	961.329	-376.588	-578.421	1116.8	-413.231	-474.12	544.94	-459.264	-490.464	93.1518	-434.969	-327.109	36.9565
324	0	-759.243	-556.532	937.635	-757.652	-598.243	1094.16	-725.504	-583.982	529.016	-684.753	-904.942	231.401	-693.544	-885.325	57.8954	-368.606	-527.848	962.37	-375.643	-568.135	1118.05	-411.949	-469.428	545.094	-458.97	-490.362	93.1225	-434.831	-326.993	36.7481
325	0	-758.185	-544.854	938.275	-756.954	-587.69	1094.51	-725.295	-560.869	530.8	-684.492	-884.441	238.627	-693.954	-869.437	65.6896	-367.825	-517.443	963.363	-374.829	-557.857	1119.25	-410.683	-464.865	545.086	-458.718	-490.134	93.0213	-434.655	-327.018	36.617
326	0	-757.285	-533.412	939.097	-756.217	-577.151	1094.93	-724.949	-536.941	532.555	-683.939	-864.494	246.148	-694.732	-848.968	73.0623	-366.93	-507.004	964.341	-373.971	-547.436	1120.38	-409.416	-460.31	544.871	-458.367	-489.946	92.8954	-434.481	-326.966	36.5258
327	0	-756.713	-522.129	940.138	-755.135	-566.172	1095.43	-724.426	-513.518	534.952	-683.599	-843.476	252.918	-695.616	-824.417	80.2918	-366.194	-496.863	965.177	-373.096	-537.066	1121.4	-408.457	-455.907	544.422	-458.269	-489.915	92.7581	-434.405	-327.086	36.4831
328	0	-756.125	-511.728	941.479	-753.97	-555.049	1096.15	-723.682	-491.6	538.033	-683.156	-821.116	258.589	-696.262	-797.76	86.755	-365.501	-486.972	965.813	-372.069	-526.75	1122.18	-407.306	-452.071	544.043	-458.345	-489.675	92.5553	-434.343	-327.278	36.4405
329	0	-755.613	-500.595	943.107	-752.442	-544.013	1097.04	-722.83	-468.226	540.867	-682.182	-797.829	262.861	-696.946	-770.235	92.3054	-364.813	-477.141	966.349	-371.003	-517.008	1122.58	-406.356	-448.657	543.712	-458.299	-489.631	92.561	-434.224	-327.303	36.4506
330	0	-755.131	-489.595	945.063	-751.025	-535.007	1098.35	-721.86	-445.93	544.666	-681.392	-774.124	265.984	-697.324	-742.377	96.4754	-364.186	-467.613	966.776	-370.209	-508.523	1122.79	-405.066	-446.154	543.638	-458.319	-489.515	92.5013	-434.132	-327.275	36.4594
331	0	-754.716	-478.978	947.28	-749.292	-527.5	1100.02	-720.989	-424.397	548.558	-680.489	-750.049	267.462	-697.579	-714.409	98.9973	-363.612	-458.596	967.221	-369.118	-500.398	1122.6	-403.937	-444.03	543.648	-458.243	-489.761	92.607	-434.084	-327.321	36.3814
332	0	-754.193	-468.626	949.813	-747.454	-520.137	1102.07	-720.212	-403.346	552.626	-679.506	-725.373	267.559	-697.932	-686.639	100.314	-363.061	-449.946	967.872	-368.413	-493.097	1122.93	-403.005	-441.83	543.688	-458.262	-489.941	92.6768	-433.937	-327.424	36.2869
333	0	-753.598	-458.142	952.317	-745.823	-513.451	1104.47	-719.382	-382.782	556.523	-678.388	-700.21	266.383	-698.34	-658.369	100.493	-362.574	-441.772	968.644	-368.088	-486.282	1123.6	-402.483	-439.294	543.76	-458.368	-489.908	92.7677	-433.86	-327.47	36.2297
334	0	-752.882	-448.201	955.005	-743.966	-506.769	1107.09	-718.568	-362.549	560.144	-677.082	-674.829	264.187	-698.77	-629.275	99.7689	-362.032	-433.72	969.615	-368.404	-480.339	1124.51	-402.015	-436.679	543.773	-458.422	-489.889	92.8159	-433.705	-327.412	36.1474
335	0	-752.273	-437.981	957.951	-742.009	-499.119	1109.43	-717.721	-342.92	563.585	-675.625	-649.059	260.98	-699.003	-598.945	98.3951	-361.54	-426.702	970.395	-368.749	-475.312	1125.27	-401.66	-433.741	543.792	-458.496	-489.905	92.9351	-433.554	-327.305	36.0739
336	0	-751.68	-428.364	960.551	-740.266	-490.606	1111.11	-716.902	-324.352	566.726	-674.192	-622.862	256.713	-699.174	-567.45	96.4781	-361.078	-419.524	970.927	-368.781	-470.085	1125.7	-401.431	-430.706	543.67	-458.679	-489.816	93.0524	-433.592	-326.973	35.8131
337	0	-750.495	-415.449	962.788	-738.939	-482.01	1112.56	-716.004	-306.516	569.567	-672.916	-596.535	251.674	-699.208	-534.871	94.0453	-360.608	-412.239	971.005	-367.947	-463.514	1125.5	-401.34	-427.342	543.534	-458.882	-489.731	93.1935	-433.631	-326.834	35.5803
338	0	-749.237	-401.838	964.734	-737.806	-473.182	1113.86	-714.89	-289.175	572.25	-671.66	-569.707	245.609	-698.955	-501.133	91.0099	-360.083	-404.823	970.679	-367.299	-456.713	1125.36	-401.272	-423.784	543.365	-459.062	-489.445	93.3649	-433.446	-326.589	35.2876
339	0	-748.385	-389.537	966.529	-736.839	-464.004	1115.05	-713.565	-272.505	574.823	-670.64	-542.124	238.452	-698.585	-466.34	87.3703	-359.454	-397.571	970.014	-366.39	-449.456	1124.72	-401.387	-419.939	543.191	-459.258	-489.023	93.5587	-433.435	-326.441	35.167
340	0	-747.612	-378.646	968.222	-735.975	-453.936	1116.09	-712.204	-256.57	577.191	-669.628	-514.216	230.568	-698.136	-431.059	83.4233	-358.835	-390.25	968.981	-365.307	-441.597	1123.83	-401.45	-416.169	542.924	-459.517	-488.683	93.8002	-433.607	-325.443	34.8591
341	0	-747.237	-368.936	969.684	-735.236	-444.034	1116.93	-711.352	-242.911	579.575	-668.414	-485.533	222.032	-697.619	-395.273	79.1848	-358.234	-382.813	967.624	-363.91	-432.973	1122.55	-401.734	-412.405	542.57	-459.796	-488.492	94.1107	-433.385	-326.466	35.0044
342	0	-746.757	-359.076	970.798	-734.467	-433.701	1117.51	-709.636	-228.136	581.355	-667.059	-455.301	213.063	-697.033	-358.61	74.7928	-357.798	-375.287	966.248	-362.599	-424.197	1121.29	-401.936	-408.738	542.135	-460.12	-488.248	94.3442	-433.306	-326.447	35.0188
343	0	-746.318	-348.979	971.779	-733.714	-423.859	1118.01	-708.678	-214.276	582.638	-665.969	-425	203.029	-697.03	-326.913	70.6586	-357.298	-367.495	964.845	-361.673	-415.729	1120.06	-402.049	-405.302	541.59	-460.342	-488.021	94.5038	-433.325	-326.386	34.76
344	0	-745.887	-338.557	972.737	-732.772	-413.978	1118.54	-707.395	-201.279	583.637	-664.855	-394.031	192.888	-696.604	-289.461	66.841	-356.882	-359.753	963.843	-361.061	-407.624	1119.13	-402.021	-401.939	541.112	-460.472	-487.788	94.6299	-433.087	-326.343	34.821
345	0	-745.357	-328.028	973.577	-731.961	-404.239	1119.01	-706.336	-188.889	584.353	-663.77	-363.198	183.018	-696.421	-251.192	63.5557	-356.533	-352.022	962.883	-360.522	-399.456	1118.34	-402.018	-398.746	540.743	-460.671	-487.638	94.8169	-433.036	-326.3	34.7737
346	0	-744.968	-317.878	974.248	-731.045	-394.819	1119.39	-705.194	-177.602	584.628	-662.948	-335.312	173.793	-696.433	-212.835	60.9602	-356.326	-344.689	962.032	-359.972	-390.818	1117.65	-401.828	-395.834	540.41	-460.904	-487.728	94.9139	-433.282	-325.072	34.1939
347	0	-744.636	-308.314	974.742	-730.263	-385.697	1119.56	-704.098	-166.956	583.919	-661.824	-303.552	164.252	-696.511	-174.618	59.3548	-356.005	-337.168	961.212	-359.589	-382.15	1116.98	-401.519	-392.829	540.177	-460.951	-487.597	95.0499	-433.169	-324.951	33.9553
348	0	-744.288	-298.511	974.754	-729.763	-376.208	1119.37	-703.468	-156.897	582.752	-660.613	-271.031	155.285	-696.784	-136.526	58.7439	-355.585	-329.158	960.471	-359.11	-373.398	1116.17	-400.986	-389.883	540.053	-460.842	-487.316	95.266	-432.804	-324.824	33.835
349	0	-744.128	-289.07	974.395	-729.347	-366.881	1119.04	-702.044	-146.831	580.853	-659.556	-238.244	146.966	-696.98	-98.5223	58.941	-355.159	-321.267	959.686	-358.861	-364.942	1115.37	-400.484	-386.782	539.945	-460.716	-486.767	95.6147	-432.674	-324.542	33.8113
350	0	-743.833	-278.859	973.66	-729.051	-357.207	1118.55	-700.752	-136.924	578.568	-658.772	-205.579	139.453	-696.823	-61.0572	59.9892	-354.852	-313.718	958.76	-358.453	-356.112	1114.42	-400.059	-383.522	539.82	-460.747	-486.471	96.0263	-432.613	-324.417	33.671
351	0	-743.675	-269.032	972.793	-728.783	-347.476	1117.82	-699.886	-130.251	576.124	-658.294	-172.725	132.856	-696.077	-23.8461	61.3534	-354.584	-305.907	957.542	-358.185	-347.296	1113.49	-399.86	-380.108	539.461	-460.831	-486.328	96.3834	-432.505	-325.755	33.7191
352	0	-743.898	-259.575	971.689	-728.479	-337.857	1117.06	-699.033	-124.488	573.015	-658.014	-139.868	127.479	-694.429	12.8695	62.9949	-354.195	-297.805	956.429	-357.907	-338.329	1112.58	-399.654	-376.34	539.182	-460.804	-486.034	96.8295	-432.429	-325.827	33.5301
353	0	-743.893	-251.018	970.486	-728.076	-327.795	1116.18	-698.369	-116.917	570.316	-657.839	-107.168	123.557	-691.555	48.9894	64.7729	-353.775	-290.037	955.452	-357.741	-329.474	1111.63	-399.493	-372.324	538.9	-460.811	-485.728	97.4752	-432.453	-325.697	33.363
354	0	-743.949	-242.462	969.211	-727.731	-318.298	1115.32	-697.73	-109.656	567.285	-657.846	-74.9282	121.062	-687.427	84.2749	66.6505	-353.383	-281.836	954.326	-357.505	-320.628	1110.6	-399.399	-368.054	538.591	-460.868	-485.219	98.0098	-432.512	-325.456	33.1938
355	0	-743.797	-233.526	967.961	-727.485	-308.802	1114.29	-696.978	-102.388	564.723	-658.072	-43.7653	119.902	-682.248	118.325	68.1221	-353.141	-273.577	953.18	-357.418	-311.852	1109.51	-399.599	-363.726	538.313	-461.103	-484.672	98.7153	-432.499	-325.384	33.2826
356	0	-743.64	-224.223	966.861	-727.126	-299.069	1113.41	-696.254	-94.9633	562.185	-658.9	-14.5151	119.715	-676.401	150.382	69.3696	-352.979	-265.604	952.038	-357.21	-303.024	1108.27	-399.727	-359.12	538.044	-461.392	-484.15	99.4714	-432.649	-325.17	33.0705
357	0	-743.468	-214.907	965.729	-726.997	-289.238	1112.33	-695.353	-87.6705	559.918	-659.11	12.598	119.994	-670.519	179.835	70.7765	-352.908	-257.306	950.752	-357.268	-294.191	1106.91	-400.076	-354.476	537.711	-461.711	-483.633	100.383	-432.718	-325.061	33.0326
358	0	-743.325	-205.227	964.316	-726.857	-279.508	1111.22	-694.545	-80.3383	557.568	-659.025	37.0789	120.931	-664.277	205.752	72.0606	-352.766	-248.705	949.422	-357.192	-285.177	1105.45	-400.32	-349.501	537.437	-462.233	-482.981	101.24	-432.771	-325.046	32.9953
359	0	-743.101	-195.04	962.879	-726.784	-269.858	1110.11	-693.58	-73.0193	555.257	-658.474	58.5431	122.039	-659.347	229.089	74.6444	-352.8	-240.113	948.031	-357.135	-276.17	1104.06	-400.766	-344.481	537.088	-462.691	-482.327	102.242	-432.88	-325.052	32.9176
360	0	-743.213	-185.097	961.525	-726.876	-260.211	1108.86	-692.548	-64.8126	553.285	-657.283	77.1097	123.072	-655.599	249.112	77.7781	-352.843	-231.504	946.655	-357.269	-266.952	1102.53	-401.223	-339.045	536.733	-463.093	-481.509	103.38	-432.977	-324.885	32.811
361	0	-743.292	-175.931	960.113	-727.133	-250.663	1107.66	-691.764	-55.3949	551.973	-655.632	92.7875	123.512	-652.866	265.754	81.0941	-352.963	-222.614	945.173	-357.324	-257.643	1101.08	-401.642	-333.255	536.336	-463.389	-480.547	104.6	-432.996	-324.718	32.8826
362	0	-743.473	-166.613	958.92	-727.427	-241.021	1106.45	-690.999	-44.8215	551.019	-653.398	105.337	123.026	-651.044	278.97	84.2284	-353.193	-213.951	943.768	-357.483	-248.177	1099.59	-402.152	-327.133	536.002	-463.625	-479.408	105.937	-433.065	-324.528	32.8216
363	0	-743.548	-156.251	957.768	-727.817	-231.307	1105.21	-690.079	-33.5669	550.367	-650.8	114.974	121.767	-650.123	289.033	86.7175	-353.43	-206.001	942.573	-357.466	-238.672	1098.29	-402.428	-320.707	535.64	-463.774	-478.25	107.502	-433.133	-324.285	32.7393
364	0	-743.56	-145.358	956.83	-728.199	-221.234	1104.22	-688.977	-21.5813	550.052	-648.027	122.386	119.861	-649.702	296.491	88.1682	-353.681	-197.455	941.454	-358.02	-229.48	1096.98	-402.715	-313.977	535.402	-463.881	-476.956	109.182	-433.089	-324.189	32.641
365	0	-743.759	-134.561	956.045	-728.636	-210.963	1103.13	-688.25	-9.15247	549.766	-644.99	127.836	117.619	-649.833	302.158	88.8165	-354.089	-188.287	940.433	-358.564	-220.631	1095.93	-402.99	-307.006	535.158	-463.832	-475.535	110.919	-433.064	-324.078	32.4853
366	0	-743.973	-123.846	955.324	-729.034	-200.363	1102.17	-687.341	3.42754	549.649	-641.994	131.75	115.421	-649.342	305.318	87.6684	-354.452	-179.038	939.689	-359.115	-211.197	1095.17	-403.333	-299.737	535.03	-463.631	-474.009	112.864	-432.949	-323.932	32.3782
367	0	-744.179	-113.124	954.747	-729.407	-189.551	1101.38	-686.511	15.8042	549.587	-638.903	134.2	114.76	-647.209	306.336	84.4596	-354.928	-170.025	939.115	-359.579	-201.381	1094.32	-403.561	-292.277	534.893	-463.439	-472.392	114.972	-432.881	-323.417	32.2702
368	0	-744.39	-102.16	954.254	-729.833	-178.459	1100.83	-685.711	27.7773	549.462	-635.933	136.261	113.954	-645.362	307.29	80.7888	-355.5	-160.947	938.497	-360.261	-192.131	1093.64	-403.94	-284.613	534.736	-463.131	-470.672	117.27	-432.532	-323.158	32.2993
369	0	-744.489	-90.8871	954.016	-730.219	-167.272	1100.43	-684.88	39.1562	549.345	-632.859	138.106	112.515	-643.021	307.631	76.7927	-356.094	-151.883	937.929	-361.088	-183.047	1092.88	-404.191	-276.634	534.614	-462.733	-468.7	119.765	-432.583	-322.726	32.0168
370	0	-744.734	-79.508	953.803	-730.631	-155.96	1100.32	-683.824	50.0172	549.369	-629.965	139.621	111.34	-640.343	307.899	73.2282	-356.656	-142.535	937.298	-361.752	-173.561	1092.15	-404.534	-268.273	534.531	-462.406	-466.296	122.432	-432.449	-322.249	31.6697
371	0	-744.923	-68.3251	953.816	-731.094	-144.689	1100.26	-682.708	60.7295	549.071	-627.549	140.904	110.141	-638.54	309.106	70.8309	-357.193	-132.932	936.802	-362.27	-163.227	1091.43	-404.79	-259.261	534.576	-462.053	-463.694	125.409	-432.219	-321.577	31.4469
372	0	-745.224	-56.7514	953.981	-731.609	-133.276	1100.45	-681.957	71.11	548.839	-626.443	142.744	109.117	-635.89	310.587	68.2384	-357.823	-123.071	936.428	-362.869	-152.863	1090.8	-405.149	-249.648	534.635	-461.605	-460.669	128.7	-432.072	-320.991	31.2898
373	0	-745.354	-44.6819	954.405	-732.04	-121.953	1101.01	-681.294	81.3343	548.761	-626.079	145.654	108.487	-633.671	312.284	65.8413	-358.582	-112.833	936.195	-363.579	-142.887	1090.26	-405.637	-239.226	534.785	-461.13	-457.33	132.411	-431.874	-320.596	31.1492
374	0	-745.36	-32.2666	955.104	-732.466	-110.712	1101.92	-681.293	91.277	549.048	-626.399	148.956	108.051	-633.069	313.692	62.9674	-359.394	-102.242	935.9	-364.289	-132.744	1089.74	-406.064	-228.034	534.792	-460.678	-453.557	136.463	-431.765	-319.895	30.9934
375	0	-745.481	-20.2359	956.266	-732.882	-99.6759	1103.1	-681.284	100.751	549.496	-626.719	151.218	107.376	-633.388	314.733	60.0071	-360.146	-91.3148	935.714	-364.684	-121.787	1089.3	-406.296	-215.853	534.651	-460.021	-449.188	140.798	-431.671	-318.703	30.8079
376	0	-745.734	-8.83893	957.581	-733.199	-88.3101	1104.61	-681.596	110.198	549.657	-627.174	152.889	106.818	-633.698	315.65	57.5191	-360.868	-80.1291	935.572	-365.303	-110.847	1088.89	-406.529	-202.703	534.383	-459.509	-444.371	145.626	-431.421	-318.349	30.9986
377	0	-746.328	2.49174	958.941	-733.568	-77.0333	1106.32	-681.982	119.177	549.694	-627.61	154.641	106.214	-633.327	316.602	55.464	-361.652	-68.8276	935.525	-365.912	-100.266	1088.63	-406.46	-188.287	533.97	-458.928	-438.702	150.84	-430.928	-318.844	31.6787
378	0	-746.959	13.5274	960.297	-733.877	-65.7146	1108.21	-683.008	127.62	549.787	-627.901	156.537	105.528	-632.622	317.548	53.3926	-362.497	-57.6322	935.656	-366.417	-89.2796	1088.54	-406.013	-172.847	533.477	-458.363	-432.301	156.63	-430.705	-318.44	32.3355
379	0	-747.608	24.0562	961.714	-734.216	-54.6385	1110.19	-683.216	134.643	549.373	-628.087	158.125	104.765	-632.034	318.091	52.0469	-363.461	-46.481	935.997	-367.237	-78.3846	1088.67	-405.466	-156.261	532.84	-457.712	-424.911	162.94	-430.719	-316.975	32.8312
380	0	-748.424	34.0782	963.074	-734.673	-43.9049	1112.42	-683.51	140.36	548.808	-628.234	158.905	104.054	-632.017	318.285	51.793	-364.463	-33.7281	936.406	-368.203	-68.1324	1089.06	-404.439	-138.698	532.299	-456.993	-416.72	169.866	-430.592	-316.224	33.7873
381	0	-749.362	43.8379	964.404	-735.201	-33.4119	1114.45	-684.033	144.884	548.403	-628.392	159.041	103.593	-631.841	318.474	51.6359	-365.578	-21.7964	937.024	-369.104	-58.1606	1089.73	-403.17	-119.884	531.605	-455.967	-407.366	177.33	-430.386	-315.149	35.1599
382	0	-750.477	53.4078	965.692	-735.883	-23.3889	1116.55	-684.071	148.72	547.964	-628.492	159.165	103.298	-631.695	318.485	51.5095	-366.738	-10.1161	937.769	-369.852	-47.9954	1090.51	-401.386	-100.137	530.859	-454.892	-396.526	185.309	-430.326	-312.834	36.9962
383	0	-751.636	62.1898	966.979	-736.521	-13.4892	1118.58	-684.618	151.986	547.948	-628.545	159.244	103	-631.552	318.541	51.3184	-367.733	1.13488	938.57	-370.288	-37.431	1091.27	-399.763	-79.3286	530.016	-453.601	-383.841	193.638	-430.139	-309.829	39.422
384	0	-752.728	70.6936	968.303	-736.987	-4.14457	1120.42	-685.372	154.479	548.005	-628.749	159.184	102.785	-631.602	318.57	51.2095	-368.72	12.2874	939.415	-370.796	-27.4327	1092.12	-398.208	-58.0018	529.147	-452.164	-369.853	202.294	-429.76	-306.025	42.2828
385	0	-753.691	79.0736	969.728	-737.27	4.85845	1122.19	-686.281	156.248	548.082	-628.992	159.003	102.547	-631.816	318.605	51.1141	-369.617	22.8699	940.33	-371.382	-18.5107	1092.87	-396.814	-35.7858	528.442	-450.25	-353.837	211.05	-429.628	-301.336	45.7861
386	0	-754.654	86.7978	971.222	-737.481	13.3492	1123.96	-687.238	157.526	548.03	-629.337	158.865	102.365	-632.11	318.582	50.9929	-370.443	33.1669	941.278	-371.642	-9.57174	1093.52	-395.334	-13.2879	527.982	-447.972	-336.604	219.61	-429.632	-294.971	49.8653
387	0	-755.557	93.7885	972.688	-737.599	21.6248	1125.71	-688.331	158.715	548.074	-629.921	158.72	102.142	-632.431	318.537	50.8738	-371.202	43.0316	942.119	-372.019	-0.824454	1094.26	-393.628	9.56894	527.79	-445.301	-318.137	227.285	-429.371	-287.727	54.2598
388	0	-756.341	100.754	974.004	-737.851	29.4818	1127.46	-689.168	159.999	548.171	-630.242	158.412	101.858	-632.762	318.615	50.8068	-371.891	52.6703	943.086	-372.577	6.85783	1095.11	-392.097	32.2822	528.301	-442.317	-298.983	234.286	-429.138	-279.715	58.4004
389	0	-757.082	107.723	975.256	-738.249	37.0419	1129.1	-690.123	161.512	548.256	-630.561	158.2	101.598	-633.005	318.451	50.8116	-372.579	61.6942	944.042	-373.004	14.1226	1096	-390.779	54.4994	529.43	-439.282	-279.469	240.455	-428.608	-269.547	62.2366
390	0	-757.817	114.8	976.249	-739.071	45.1973	1130.74	-691.054	163.052	548.148	-630.842	157.977	101.427	-633.249	318.474	50.8238	-373.223	70.5689	945.135	-372.944	22.4446	1096.85	-389.572	76.2898	531.271	-436.598	-260.398	246.282	-427.696	-254.963	67.7799
391	0	-758.49	122.09	976.844	-740.559	54.3988	1131.99	-692.618	164.733	548.261	-631.083	157.896	101.273	-633.445	318.414	50.7601	-373.666	79.6048	945.97	-372.384	31.5364	1097.57	-388.659	97.876	533.47	-434.446	-240.905	252.663	-426.037	-235.143	73.5599
392	0	-759.182	129.554	976.963	-742.663	64.4928	1132.79	-692.674	165.852	548.478	-631.247	157.877	101.181	-633.431	318.368	50.6152	-373.855	88.844	946.374	-371.312	41.8267	1098.11	-387.965	118.164	536.176	-432.621	-220.577	257.92	-423.525	-211.382	78.7769
393	0	-759.897	137.156	976.593	-745.099	75.0429	1133.08	-692.958	166.816	548.561	-631.293	157.89	101.127	-633.394	318.506	50.3864	-373.928	98.7119	946.509	-370.005	53.4881	1098.54	-387.686	138.583	539.216	-431.067	-199.815	262.445	-420.698	-185.063	83.2896
394	0	-760.583	144.753	975.946	-747.416	86.123	1133.02	-693.162	167.345	548.612	-631.336	157.914	101.075	-633.345	318.558	50.1744	-373.91	108.557	946.614	-368.994	65.0719	1099.07	-387.802	158.558	542.656	-429.715	-178.525	265.709	-417.041	-158.483	87.4248
395	0	-761.22	152.44	975.364	-749.399	96.8933	1133	-693.376	167.609	548.638	-631.313	157.749	101.033	-633.382	318.588	50.0164	-374	118.328	946.911	-368.503	75.9229	1100.03	-388.089	178.127	546.399	-428.697	-157.005	267.647	-413.187	-131.477	90.3989
396	0	-761.691	159.884	975.101	-750.907	107.008	1133.2	-693.621	167.754	548.831	-631.401	157.632	100.985	-633.386	318.722	49.8356	-374.053	128.462	947.79	-368.308	86.5792	1101.76	-388.461	197.559	550.419	-427.542	-134.932	268.504	-409.094	-104.357	92.4345
397	0	-762.142	166.915	975.265	-751.819	115.927	1133.78	-693.794	167.929	549.04	-631.425	157.476	100.947	-633.318	318.699	49.6242	-374.038	139.347	949.419	-368.936	96.4469	1103.96	-388.903	216.671	554.312	-426.28	-112.415	268.102	-404.587	-77.078	93.5899
398	0	-762.471	173.643	975.565	-752.227	124.258	1134.64	-693.995	168.136	549.478	-631.596	157.316	100.904	-633.385	318.849	49.3451	-374.166	149.571	951.583	-369.978	105.856	1106.74	-389.636	235.236	558.148	-425.256	-89.3762	266.662	-400.067	-49.3465	93.9016
399	0	-762.873	179.94	975.828	-752.269	132.258	1135.52	-694.442	168.332	549.659	-631.524	157.375	101.044	-633.487	318.895	49.1292	-374.509	158.502	954.11	-371.229	114.813	1109.61	-390.656	252.875	561.653	-424.58	-66.1122	263.882	-395.723	-21.1082	93.4573
400	0	-763.335	186.187	975.964	-752.285	139.72	1136.26	-694.959	168.813	549.812	-631.256	157.228	100.896	-633.617	318.94	48.9688	-374.887	166.775	956.412	-372.444	123.424	1112.15	-392.092	269.67	564.711	-423.943	-42.919	260.155	-391.635	7.9538	92.1428
401	0	-763.665	192.229	976.004	-752.499	147.153	1136.67	-695.312	169.6	550.001	-631.418	157.097	100.826	-633.748	319.03	48.7488	-375.106	175.857	958.754	-373.424	131.631	1114.25	-393.2	286.408	567.808	-423.02	-18.9251	255.354	-387.014	37.9061	91.0996
402	0	-763.967	198.475	975.836	-752.898	154.357	1136.78	-695.36	170.743	550.224	-631.534	157.14	100.903	-633.824	319.268	48.4502	-374.865	186.018	961.063	-374.281	139.488	1115.99	-393.916	303.1	570.878	-421.877	5.49514	249.839	-382.806	69.5267	89.4368
403	0	-764.294	205.002	975.593	-753.497	161.502	1136.72	-695.384	172.133	550.556	-631.666	157.241	100.995	-633.817	319.462	48.0499	-374.756	196.096	963.128	-374.257	149.237	1117.65	-395.576	318.393	573.835	-420.616	30.1183	243.701	-379.107	102.619	87.696
404	0	-764.463	211.376	975.128	-754.371	169.019	1136.4	-695.486	173.559	550.736	-631.74	157.421	101.133	-633.76	319.711	47.6221	-374.842	205.274	964.998	-374.748	158.267	1119.09	-397.552	332.357	576.571	-420.164	55.5358	236.062	-376.157	135.833	85.4772
405	0	-764.701	217.529	974.622	-755.257	176.624	1136.07	-695.42	175.152	550.808	-631.69	157.452	101.164	-633.741	319.907	47.3359	-375.17	213.751	966.406	-375.317	167.515	1120.54	-399.424	345.41	579.061	-419.381	81.4715	227.845	-373.581	169.38	82.9057
406	0	-764.933	223.875	973.961	-755.958	184.378	1135.54	-694.974	177.183	550.867	-631.482	157.599	101.217	-633.715	320.174	47.0692	-375.372	223.435	967.839	-375.774	177.422	1122.16	-400.96	357.977	581.317	-418.299	108.042	218.96	-371.313	203.969	80.1065
407	0	-765.062	230.616	973.304	-756.634	191.966	1134.99	-694.335	179.73	550.995	-631.102	157.855	101.381	-633.699	320.45	46.7727	-375.35	234.382	969.255	-376.27	187.367	1123.48	-402.257	370.436	583.435	-416.972	136.232	209.645	-369.332	239.056	77.2896
408	0	-765.135	237.475	972.534	-757.206	199.53	1134.19	-693.587	182.471	551.302	-630.756	158.144	101.576	-633.679	320.68	46.5153	-375.64	244.561	970.856	-376.92	197.003	1124.63	-403.434	382.097	585.175	-415.798	164.472	200.204	-368.025	274.577	74.5727
409	0	-765.189	244.067	971.895	-757.813	206.734	1133.38	-693.238	185.55	551.368	-630.531	158.436	101.821	-633.846	321.118	46.3688	-375.682	254.66	972.258	-377.246	207.337	1125.6	-404.587	392.927	586.45	-415.158	193.145	190.522	-367.352	310.43	72.094
410	0	-765.197	250.32	971.184	-758.451	213.708	1132.53	-692.847	188.706	551.414	-630.282	158.662	101.967	-633.727	321.17	46.0066	-375.796	264.282	973.436	-377.774	215.539	1126.46	-405.546	403.229	587.233	-414.797	221.923	180.87	-367.037	346.344	69.9912
411	0	-765.354	256.75	970.577	-758.868	221.057	1131.69	-692.396	192.068	551.408	-629.995	158.902	102.083	-633.741	321.333	45.7291	-375.962	274.132	974.44	-378.213	224.761	1126.97	-406.246	412.924	587.51	-414.739	251.706	171.259	-366.674	382.147	68.4055
412	0	-765.558	262.988	970.028	-759.242	228.124	1131.05	-692.249	195.593	551.538	-629.799	159.254	102.287	-633.803	321.597	45.4891	-376.028	283.685	975.13	-378.605	234.561	1127.45	-406.945	422.062	587.331	-415.108	281.676	162.294	-366.557	417.611	67.2941
413	0	-765.645	269.123	969.409	-759.262	235.222	1130.47	-692.106	199.082	551.635	-629.531	159.587	102.476	-633.791	321.819	45.2785	-376.134	293.098	975.731	-379.024	245.159	1127.85	-407.538	430.37	586.626	-415.996	311.938	153.72	-366.487	452.485	66.2797
414	0	-765.815	275.644	968.816	-759.381	241.782	1129.99	-691.919	202.715	551.621	-629.376	159.957	102.685	-633.873	322.143	45.0812	-376.307	302.487	975.871	-379.569	254.525	1128.06	-407.969	438.279	585.478	-417.342	342.71	145.827	-366.665	486.792	65.5023
415	0	-765.944	282.309	968.213	-759.473	248.974	1129.37	-691.706	206.613	551.682	-629.089	160.367	102.916	-633.866	322.348	44.9468	-376.457	312.032	975.721	-380.113	264.347	1127.96	-408.067	445.892	584.119	-418.866	373.909	138.897	-367.164	520.721	65.1006
416	0	-766.196	289.082	967.466	-759.542	256.372	1128.7	-691.542	210.579	551.593	-628.879	160.72	103.149	-633.917	322.547	44.7262	-376.578	321.385	975.159	-380.484	274.328	1127.66	-407.786	452.843	582.603	-421.32	405.565	132.832	-368.289	554.292	65.0599
417	0	-766.461	296.498	966.693	-759.714	263.94	1127.82	-691.423	214.632	551.564	-628.674	161.085	103.439	-633.9	322.706	44.6416	-376.7	330.583	974.331	-380.87	284.425	1127.12	-407.766	459.92	580.312	-423.462	435.578	128.546	-370.462	587.969	65.0581
418	0	-766.753	304.448	965.738	-759.98	272.272	1126.89	-691.261	218.738	551.529	-628.437	161.44	103.726	-633.946	322.908	44.5289	-376.745	339.888	973.354	-381.155	294.924	1126.42	-407.358	466.596	577.918	-425.969	465.819	125.316	-373.134	620.511	66.3531
419	0	-767.006	312.421	964.674	-760.329	280.941	1125.85	-691.251	222.976	551.419	-628.119	161.767	103.989	-633.909	323.081	44.4645	-376.898	349.197	972.196	-381.409	305.794	1125.62	-406.746	472.999	575.458	-428.771	495.83	123.033	-376.812	651.886	68.9325
420	0	-767.406	320.426	963.587	-760.688	289.739	1124.71	-691.168	227.387	551.374	-627.774	162.181	104.328	-633.914	323.224	44.3913	-376.92	358.523	970.9	-381.682	316.145	1124.68	-405.896	479.552	572.841	-432.291	525.828	121.893	-381.259	683.466	72.3367
421	0	-767.817	328.687	962.398	-761.088	298.743	1123.41	-691.114	231.878	551.23	-627.613	162.653	104.695	-633.938	323.63	44.1909	-377.08	367.797	969.476	-382.14	326.61	1123.58	-405.077	486.136	570.019	-435.891	552.961	121.743	-386.196	713.715	77.2632
422	0	-768.182	337.12	961.164	-761.332	308.004	1122.07	-691.143	236.481	551.047	-627.465	163.061	105.031	-633.795	323.491	44.1511	-377.352	377.51	967.919	-382.395	337.403	1122.49	-405.232	492.933	567.117	-439.872	579.27	122.042	-391.62	741.97	82.472
423	0	-768.464	345.848	959.864	-761.554	317.281	1120.7	-691.796	241.482	550.826	-627.307	163.545	105.422	-633.719	323.625	44.0703	-377.264	386.757	966.577	-382.563	347.757	1121.28	-406.102	500.12	564.362	-443.084	603.222	122.016	-397.341	769.423	88.0785
424	0	-768.698	354.872	958.502	-761.708	326.579	1119.23	-691.122	246.627	550.702	-627.122	164.13	105.901	-633.669	323.807	43.9703	-377.144	396.38	964.989	-382.562	358.429	1119.92	-407.322	507.936	561.902	-445.874	626.416	121.602	-402.663	794.928	94.4656
425	0	-768.842	364.038	957.119	-761.706	336.153	1117.68	-690.948	252.229	550.436	-626.783	164.836	106.47	-633.579	324.007	43.8423	-376.783	406.478	963.49	-382.602	368.633	1118.44	-408.742	516.182	559.572	-447.697	648.194	121.906	-408.052	818.793	101.612
426	0	-768.969	373.417	955.579	-761.596	345.938	1116.1	-690.888	258.154	550.044	-626.555	165.594	107.118	-633.445	324.202	43.7385	-376.439	416.68	962.106	-382.51	379.3	1116.89	-410.261	524.949	557.289	-450.239	668.63	122.672	-413.615	840.198	109.194
427	0	-769.011	383.036	954.055	-761.5	355.627	1114.45	-690.696	264.446	549.501	-626.243	166.35	107.815	-633.259	324.373	43.6177	-376.426	427.161	960.451	-382.49	389.25	1115.29	-411.887	534.195	555.31	-452.383	684.974	123.445	-418.504	858.45	115.895
428	0	-769.009	392.939	952.474	-761.552	364.956	1112.72	-691.126	271.048	548.906	-625.941	167.112	108.541	-633.171	324.612	43.4873	-376.54	438.226	958.909	-382.42	399.973	1113.81	-413.444	544.436	553.784	-455.319	699.476	123.356	-422.881	873.515	119.964
429	0	-769.08	402.772	950.878	-761.476	375.046	1110.92	-690.458	277.642	548.576	-625.907	167.936	109.525	-633.474	324.915	43.6392	-376.681	449.456	957.622	-382.366	409.669	1112.32	-414.941	555.882	552.782	-458.639	711.849	122.335	-426.529	885.757	120.64
430	0	-769.022	412.665	949.303	-761.47	385.486	1109.25	-690.38	284.581	548.289	-625.538	168.858	110.656	-632.992	325.127	43.4155	-376.795	460.98	956.481	-382.55	420.725	1111.13	-416.241	568.647	552.261	-461.911	721.806	120.629	-429.89	895.734	118.232
431	0	-768.885	422.618	947.898	-761.517	395.466	1107.54	-690.419	291.687	548.04	-625.615	169.858	111.824	-633.26	325.429	43.5101	-376.895	472.284	955.544	-382.463	431.972	1110.03	-417.768	582.376	551.912	-465.352	729.964	118.353	-433.036	903.151	113.596
432	0	-768.718	432.563	946.526	-761.41	405.72	1105.87	-690.682	299.105	547.858	-626.097	170.949	113.139	-633.188	325.886	43.1709	-376.965	483.685	954.586	-382.566	442.832	1108.97	-419.418	596.248	551.639	-468.588	735.416	115.756	-436.512	908.879	108.04
433	0	-768.478	442.456	945.29	-761.153	416.689	1104.27	-690.894	306.947	547.546	-626.3	172.175	114.631	-632.88	326.391	42.8787	-376.868	495.538	953.942	-382.529	453.777	1107.99	-421.141	610.161	551.414	-471.731	739.297	114.453	-440.305	913.154	102.684
434	0	-768.023	452.427	944.111	-760.949	427.463	1102.89	-691.142	315.135	547.338	-626.789	173.758	116.31	-632.8	326.978	42.6578	-376.63	507.685	953.296	-382.287	465.626	1107.12	-422.908	624.063	551.24	-474.366	743.115	113.658	-444.221	916.332	97.902
435	0	-767.855	462.949	943.259	-760.485	438.964	1101.63	-691.256	323.951	547.278	-627.177	175.48	118.323	-632.744	327.584	42.474	-376.391	519.962	952.607	-381.983	477.827	1106.35	-424.792	637.989	551.151	-477.236	746.926	111.666	-448.359	919.564	93.564
436	0	-767.407	474.214	942.505	-760.18	449.853	1100.65	-691.387	333.322	547.369	-627.748	177.488	120.688	-632.732	328.321	42.3063	-376.225	533.013	952.066	-381.644	490.179	1105.8	-426.873	651.441	551.171	-480.44	750.717	110.306	-452.761	923.236	90.1858
437	0	-767.03	485.65	941.859	-759.67	461.237	1099.75	-691.559	343.311	547.492	-628.425	179.787	123.381	-632.761	329.064	42.1163	-376.377	546.711	952.153	-381.44	502.642	1105.63	-428.995	664.416	551.141	-483.734	755.437	109.68	-457.097	926.655	86.4123
438	0	-766.492	497.381	941.504	-759.35	472.115	1099.13	-691.808	354.064	547.706	-629.225	182.587	126.492	-632.856	329.88	41.8796	-376.249	562.869	953.022	-381.347	515.492	1105.97	-431.02	676.772	551.218	-484.354	761.174	108.908	-461.094	931.17	81.4518
439	0	-766.051	508.917	941.166	-758.862	483.897	1098.6	-692.055	365.732	547.96	-630.008	185.791	129.933	-633.312	330.594	41.7148	-376.542	576.663	953.691	-381.388	528.499	1106.83	-432.444	688.781	551.522	-484.829	766.763	108.135	-464.458	935.591	75.909
440	0	-765.583	520.468	941.083	-758.629	495.341	1098.36	-692.391	378.354	548.111	-630.831	189.504	133.834	-633.833	331.292	41.5463	-376.854	590.257	954.65	-381.359	541.802	1108.11	-433.215	701.219	552.223	-484.588	771.304	107.259	-466.928	939.613	70.9995
441	0	-765.233	532.514	941.092	-758.313	507.14	1098.15	-692.91	392.103	548.2	-631.825	193.834	138.094	-634.606	331.928	41.5968	-377.262	603.663	955.743	-381.359	555.09	1109.72	-433.482	713.861	553.155	-484.125	775.462	106.63	-468.516	942.371	66.7881
442	0	-764.724	545.082	941.342	-758.166	519.043	1098.09	-693.758	406.995	548.121	-633.236	198.944	142.775	-635.39	332.57	41.6521	-377.35	616.746	957.072	-381.298	567.975	1111.53	-433.709	725.919	554.1	-483.84	777.813	106.433	-468.904	944.099	63.1001
443	0	-764.149	557.866	941.589	-757.854	531.412	1098.32	-694.93	423.179	547.906	-634.414	204.727	147.913	-635.209	332.707	41.0858	-377.024	629.244	958.606	-381.135	581.121	1113.41	-433.635	737.235	554.979	-483.725	779.714	105.812	-468.419	945.272	59.7271
444	0	-763.617	570.983	942.011	-757.633	543.749	1098.75	-696.409	440.584	547.499	-636.066	211.471	153.583	-636.287	333.438	41.2146	-376.434	641.266	960.141	-380.787	594.013	1115.35	-433.309	747.638	555.721	-483.227	781.02	105.412	-467.881	946.376	56.8322
445	0	-762.992	584.369	942.726	-757.299	556.385	1099.38	-698.452	459.351	546.95	-638.03	219.414	159.857	-637.03	334.86	41.4043	-375.673	653.244	961.567	-380.306	606.279	1117.25	-432.874	757.582	556.307	-482.901	782.934	105.057	-467.768	947.538	54.0964
446	0	-762.296	598.319	943.374	-756.919	569.031	1100.27	-700.853	479.404	546.249	-640.054	228.51	166.85	-637.788	336.801	41.8071	-375.031	665.255	962.948	-379.399	620.113	1119.07	-432.506	766.641	556.485	-482.735	784.888	104.767	-467.798	948.61	51.5512
447	0	-761.732	611.74	944.264	-756.285	581.847	1101.34	-703.763	500.766	545.386	-642.238	238.899	174.516	-638.527	339.135	42.2822	-374.298	677.126	964.187	-378.636	631.782	1120.49	-431.71	774.289	556.161	-482.861	786.799	104.467	-467.993	949.516	50.2488
448	0	-760.832	624.313	945.388	-755.625	594.413	1102.65	-706.824	523.306	544.426	-644.339	250.983	182.82	-639.199	341.905	42.9192	-373.286	688.664	965.144	-377.704	643.004	1121.55	-430.983	780.965	555.485	-483.041	787.17	104.46	-467.745	949.73	49.4536
449	0	-760.168	638.155	946.591	-754.896	606.44	1104.01	-709.9	546.792	543.363	-646.546	264.568	191.645	-640.092	345.639	44.5821	-372.191	699.522	965.759	-376.444	653.873	1122.29	-430.583	787.094	554.66	-483.756	787.863	104.376	-467.769	950.066	48.7259
450	0	-759.321	652.314	947.849	-754.095	618.69	1105.27	-712.95	571.057	542.455	-649.606	279.958	201.251	-641.024	350.293	46.4642	-370.99	709.915	966.382	-375.387	663.366	1122.81	-430.359	793.035	554.038	-483.829	788.111	104.25	-467.852	950.254	48.2667
451	0	-758.545	666.038	948.991	-753.349	630.726	1106.52	-715.883	595.964	541.644	-652.346	297.703	210.89	-641.747	355.367	49.0748	-370.146	719.773	966.878	-374.222	673.496	1123.51	-430.064	798.541	553.865	-484.098	788.212	104.169	-467.937	950.422	47.9348
452	0	-757.786	679.226	950.045	-752.794	642.161	1107.7	-718.548	621.359	541.154	-654.914	316.661	219.937	-642.76	361.258	52.0867	-369.508	729.256	967.393	-373.227	683.792	1124.22	-429.623	803.794	553.86	-484.144	788.35	104.072	-467.949	950.492	47.5916
453	0	-757.087	692.126	950.977	-752.294	653.323	1108.66	-721.17	646.982	541.069	-657.23	336.461	227.652	-642.843	368.233	54.8948	-369.017	738.817	968.06	-372.468	693.923	1125.1	-429.03	809.156	553.97	-484.045	788.763	104.104	-467.812	950.625	47.3522
454	0	-756.735	704.755	951.82	-751.98	664.204	1109.56	-723.436	672.426	541.531	-660.416	357.213	234.756	-643.482	376.963	58.5286	-368.598	748.591	968.844	-371.842	703.887	1125.98	-428.454	814.591	553.963	-483.751	788.869	103.952	-467.768	950.684	47.1636
455	0	-756.444	717.492	952.7	-751.703	674.98	1110.35	-725.491	697.669	542.607	-663.914	377.8	241.962	-646.67	389.644	65.8847	-368.325	758.757	969.711	-371.435	714.113	1127.01	-427.841	819.811	553.848	-484.02	789.258	104.15	-467.746	950.716	46.9986
456	0	-756.346	729.659	953.689	-751.533	685.427	1111.08	-727.157	722.079	544.495	-667.22	398.622	250.231	-650.949	408.543	74.0394	-368.115	769.356	970.578	-371.036	724.064	1127.99	-427.441	824.805	553.524	-484.027	789.473	104.014	-467.681	950.64	46.7911
457	0	-756.368	741.743	954.883	-751.114	696.12	1111.93	-728.142	744.53	547.111	-669.128	420.249	257.69	-655.417	432.781	81.965	-367.845	780.191	971.401	-370.729	734.759	1128.84	-426.909	829.79	553.165	-484.019	789.641	103.876	-467.599	950.619	46.6537
458	0	-756.5	753.654	956.047	-750.83	706.187	1112.7	-729.268	772.685	548.913	-670.4	442.969	264.631	-660.775	460.047	89.3652	-367.775	790.412	972.069	-370.359	745.309	1129.59	-426.424	834.513	552.695	-483.853	789.701	104.072	-467.477	950.68	46.5742
459	0	-756.645	765.059	957.593	-750.276	716.369	1113.66	-729.482	796.079	552.022	-671.725	466.685	270.509	-667.216	488.79	96.2815	-367.982	798.926	972.396	-369.987	755.736	1130.15	-425.976	838.761	552.374	-483.902	789.729	104.254	-467.342	950.693	46.5981
460	0	-756.828	776.472	959.295	-749.772	725.798	1114.57	-729.536	818.105	555.88	-673.089	490.777	275.102	-673.199	517.567	102.259	-367.937	808.558	972.737	-369.541	765.704	1130.45	-425.63	842.588	551.999	-484.025	789.871	104.218	-467.287	950.64	46.5535
461	0	-756.856	787.811	961.313	-748.978	735.643	1115.52	-729.391	839.871	560.181	-674.48	515.061	278.484	-679.814	546.215	107.128	-367.885	818.143	973.075	-369.104	774.803	1130.61	-425.208	845.841	551.817	-484.085	789.838	104.165	-467.254	950.596	46.4487
462	0	-756.926	799.107	963.578	-747.895	745.22	1116.49	-729.118	861.887	564.603	-675.707	539.459	280.428	-686.97	575.083	110.781	-367.888	827.309	973.468	-368.841	782.621	1130.57	-424.871	848.638	551.751	-484.108	789.994	104.265	-467.185	950.517	46.3807
463	0	-756.928	810.753	966.087	-746.839	754.373	1118.04	-728.738	883.615	569.048	-677.488	564.551	281.056	-694.147	603.863	113.355	-367.939	836	973.948	-368.713	789.567	1130.72	-424.242	852.133	551.615	-484.158	790.163	104.385	-467.155	950.468	46.2973
464	0	-756.878	822.193	968.778	-745.841	763.194	1119.88	-728.159	904.784	573.275	-678.721	590.012	280.295	-700.536	632.847	114.558	-367.925	844.459	974.707	-368.786	796.393	1131.22	-423.801	855.092	551.571	-484.134	789.912	104.735	-467.156	950.618	46.2175
465	0	-756.878	833.28	971.427	-744.932	772.509	1122.01	-727.695	925.321	577.178	-680.028	618.362	278.224	-706.273	662.785	114.863	-367.995	852.514	975.587	-369.339	803.099	1132.04	-423.488	857.962	551.628	-484.197	789.923	104.809	-467.212	950.876	46.066
466	0	-756.776	844.927	974.116	-743.87	782.071	1124.2	-727.11	945.224	580.734	-681.227	645.381	275.055	-710.883	693.441	114.074	-368.093	860.281	976.463	-370.179	809.356	1132.86	-423.046	860.848	551.673	-484.264	790.452	104.766	-467.101	950.694	45.9477
467	0	-756.711	856.694	976.8	-743.007	791.562	1126.09	-726.55	964.495	583.938	-682.341	671.855	270.742	-715.379	725.854	112.796	-368.145	868.138	977.205	-371.073	815.635	1133.49	-422.564	863.381	551.702	-484.238	790.637	104.963	-467.066	950.774	45.7737
468	0	-756.733	867.784	979.153	-742.323	801.265	1127.57	-725.945	983.034	586.791	-683.559	696.587	265.316	-719.18	759.439	110.739	-368.206	875.662	977.799	-371.792	821.941	1133.83	-422.375	864.978	551.761	-484.141	790.563	105.172	-466.98	950.868	45.5294
469	0	-756.848	879.139	981.281	-741.73	811.013	1128.85	-725.02	1001.16	589.026	-684.991	724.242	258.749	-722.146	793.951	107.877	-368.243	883.13	978.107	-372.213	828.805	1133.95	-421.858	867.423	551.915	-484.079	790.689	105.409	-466.828	951.051	45.3438
470	0	-756.987	889.554	982.734	-741.344	820.244	1130	-724.303	1018.16	591.775	-686.433	752.56	251.235	-724.389	829.274	104.343	-368.271	890.376	978.073	-372.49	836.291	1134.01	-421.475	869.964	552.088	-484.095	790.719	105.7	-466.629	951.233	45.2041
471	0	-757.094	900.081	984.4	-741.058	829.726	1130.92	-723.984	1034.94	593.765	-687.952	781.415	242.911	-726.157	865.31	100.245	-368.178	897.815	977.77	-372.398	844.345	1133.61	-421.066	872.586	552.159	-484.011	790.837	105.736	-466.491	951.339	45.0297
472	0	-757.157	911.107	985.756	-740.966	839.468	1131.68	-723.11	1050.37	596.157	-689.378	810.872	234.106	-727.394	902.055	96.0834	-368.205	905.003	977.298	-372.194	852.45	1133	-420.902	875.145	552.138	-484.271	790.778	106.192	-466.348	951.408	44.9118
473	0	-757.275	922.525	986.741	-741.012	849.824	1132.2	-722.211	1065.42	597.682	-690.618	840.977	224.74	-728.354	939.414	92.1181	-368.094	912.513	976.43	-372.003	860.682	1132.15	-420.901	877.672	551.966	-484.419	790.847	106.415	-466.243	951.517	44.804
474	0	-757.268	933.602	987.25	-741.178	860.765	1132.5	-721.224	1079.62	598.983	-691.451	871.619	215.216	-729.277	977.144	88.478	-368.234	920.103	975.374	-371.611	869.035	1131.09	-420.89	880.238	551.767	-484.474	791.182	106.65	-466.192	951.427	44.5184
475	0	-757.393	944.534	987.555	-741.345	871.184	1132.64	-720.228	1093.11	599.868	-691.931	902.711	205.861	-730.399	1014.93	85.6298	-368.09	928.13	974.131	-371.308	878.207	1130.08	-420.829	882.937	551.51	-484.595	791.239	106.846	-466.088	951.518	44.4142
476	0	-757.583	955.449	987.746	-741.439	881.601	1132.63	-719.131	1106.04	600.537	-691.768	934.154	196.488	-731.563	1052.66	83.3783	-368.194	936.373	973.136	-371.15	887.75	1129.38	-420.706	885.761	551.198	-484.687	791.446	107.116	-465.914	951.645	44.3837
477	0	-757.708	965.995	987.562	-741.487	892.161	1132.46	-718.216	1119.1	600.891	-691.365	965.757	187.526	-732.736	1090.02	81.8108	-368.087	944.231	972.196	-371.242	896.78	1128.76	-420.635	888.608	551.035	-484.823	791.639	107.536	-465.875	951.786	44.3436
478	0	-757.752	976.323	987.383	-741.431	902.394	1132.42	-717.378	1132.22	600.709	-690.851	997.465	178.973	-733.751	1127.03	80.914	-368.265	951.519	971.438	-371.578	905.19	1128.08	-420.781	891.211	550.813	-484.834	791.421	107.812	-465.865	951.769	44.2249
479	0	-757.73	987.03	987.193	-741.281	912.533	1132.28	-716.976	1137.6	599.498	-690.129	1029.14	170.845	-734.334	1163.59	80.4127	-368.339	958.967	970.699	-371.864	913.269	1127.57	-420.79	893.811	550.691	-485.463	791.806	108.102	-465.72	951.72	44.2809
480	0	-757.698	997.422	986.86	-741.258	922.279	1131.91	-716.426	1149.13	597.716	-689.233	1060.9	163.161	-734.191	1199.81	80.1217	-368.424	966.169	970.035	-372.192	921.363	1126.96	-420.683	896.687	550.657	-485.3	791.932	108.461	-465.595	951.956	44.3138
481	0	-757.66	1007.52	986.282	-741.322	931.689	1131.47	-715.543	1159.06	595.623	-687.933	1092.71	156.131	-733.076	1235.59	80.1087	-368.497	973.514	969.343	-372.446	929.548	1126.28	-420.464	899.607	550.654	-485.344	792.354	108.849	-465.206	952.334	44.54
482	0	-757.634	1017.12	985.385	-741.389	941.44	1130.63	-715.572	1167.46	593.326	-687.315	1124.32	150.257	-730.676	1271.29	79.7676	-368.546	980.973	968.489	-372.73	937.992	1125.33	-420.308	902.705	550.759	-485.404	793.076	109.347	-465.116	952.493	44.5308
483	0	-757.728	1026.72	984.305	-741.67	951.079	1129.75	-715.324	1175.3	590.628	-687.375	1155.81	145.306	-726.926	1306.67	79.5419	-368.501	988.596	967.467	-372.92	946.674	1124.33	-420.339	905.655	550.716	-485.591	793.055	109.981	-465.13	952.487	44.4621
484	0	-757.895	1036.22	982.953	-741.97	960.578	1128.76	-715.274	1182.54	587.954	-687.01	1186.96	141.226	-721.909	1341.38	79.6406	-368.465	996.345	966.328	-372.964	955.368	1123.23	-420.384	908.899	550.506	-485.897	793.098	110.503	-465.167	952.517	44.3856
485	0	-758.108	1045.52	981.434	-742.172	970.168	1127.64	-715.633	1189.95	584.821	-686.475	1217.57	138.317	-715.576	1375.14	80.1079	-368.455	1004.13	965.074	-373.019	964.225	1122.03	-420.344	912.509	550.383	-486.605	794.378	111.115	-465.232	952.549	44.3371
486	0	-758.29	1054.76	979.918	-742.329	979.994	1126.53	-716.111	1197.45	581.932	-685.291	1246.93	136.503	-708.075	1407.52	81.0215	-368.343	1012.13	963.753	-373.162	973.229	1120.78	-420.512	916.499	550.015	-486.839	794.348	111.787	-465.543	952.375	43.8745
487	0	-758.603	1064.23	978.283	-742.499	989.97	1125.49	-716.184	1205.33	579.012	-683.866	1274.7	135.588	-699.926	1437.83	81.9497	-368.366	1020.22	962.468	-373.399	982.137	1119.43	-420.77	920.74	549.839	-487.159	794.526	112.56	-465.579	952.467	43.8291
488	0	-758.989	1073.13	976.868	-742.572	1000.2	1124.53	-715.836	1213.23	576.243	-682.413	1300.3	135.058	-692.173	1465.51	82.4789	-368.467	1028.34	961.163	-373.682	990.962	1118.08	-421.092	925.453	549.57	-487.405	795.503	113.628	-465.651	952.674	43.8024
489	0	-759.477	1082.59	975.834	-742.865	1010.06	1123.42	-715.125	1221.05	573.769	-681.141	1323.29	134.829	-685.61	1489.99	82.9302	-368.776	1036.68	959.937	-374.026	999.801	1116.74	-421.498	930.336	549.514	-488.066	795.994	114.661	-465.721	952.803	43.7916
490	0	-759.995	1091.24	974.478	-743.271	1019.76	1122.24	-714.032	1229.04	571.578	-679.935	1343.25	134.829	-680.624	1511.01	83.2781	-369.04	1045.13	958.776	-374.515	1008.79	1115.47	-421.965	935.699	549.363	-488.489	796.848	115.91	-465.819	953.043	43.7265
491	0	-760.382	1101.34	973.498	-743.78	1029.62	1120.92	-712.548	1237.26	569.482	-678.606	1360.03	134.828	-677.191	1528.77	83.998	-369.517	1053.75	957.645	-374.976	1017.93	1114.2	-422.406	941.356	549.284	-488.663	797.69	117.26	-465.912	953.25	43.6353
492	0	-760.566	1112.33	972.209	-744.271	1039.75	1119.57	-711.06	1245.85	567.524	-676.636	1373.6	134.445	-675.083	1542.99	85.3117	-369.917	1062.51	956.5	-375.518	1027.22	1112.94	-422.687	947.649	549.044	-488.992	798.74	118.566	-465.954	953.468	43.5215
493	0	-760.729	1123.1	970.728	-744.85	1050.23	1118.21	-709.819	1255.08	565.797	-673.999	1384.13	133.53	-674.099	1553.87	87.0224	-370.399	1071.46	955.315	-376.019	1036.62	1111.69	-423.11	954.535	548.719	-489.164	800.174	120.148	-466.041	953.761	43.4121
494	0	-760.972	1133.82	969.354	-745.437	1060.53	1117.01	-708.169	1265.88	564.655	-670.923	1391.88	132.001	-673.686	1561.66	88.5918	-370.871	1080.6	954.166	-376.577	1046.13	1110.43	-423.587	961.906	548.307	-489.421	801.772	121.838	-466.125	954.06	43.2857
495	0	-761.152	1144.42	968.244	-745.999	1071.1	1115.85	-707.13	1276.6	563.537	-667.531	1397.2	129.795	-673.499	1566.7	89.3966	-371.454	1089.73	953.026	-377.167	1055.67	1109.1	-424.038	969.642	547.766	-489.481	803.13	123.71	-466.236	954.361	43.1431
496	0	-761.32	1155.52	967.26	-746.515	1081.77	1114.85	-706.147	1287.57	562.838	-664.081	1400.41	127.185	-673.102	1569.43	89.1019	-371.906	1099.03	952.028	-377.813	1065.24	1107.93	-424.439	977.851	547.35	-489.529	805.117	125.81	-466.277	954.669	43.0503
497	0	-761.521	1166.7	966.574	-747	1092.11	1113.85	-704.992	1298.97	562.166	-660.607	1402.06	124.246	-672.166	1570.27	87.8696	-372.45	1108.42	951.079	-378.508	1074.86	1106.8	-424.781	986.374	546.958	-489.176	806.919	127.962	-466.221	954.914	42.9012
498	0	-761.58	1177.99	966.027	-747.518	1102.44	1112.99	-703.819	1310.52	561.48	-657.129	1402.22	121.621	-670.302	1569.91	85.9979	-373.052	1118.2	950.321	-379.167	1084.8	1105.8	-424.948	995.162	546.524	-488.808	808.898	130.269	-466.107	955.116	42.6656
499	0	-761.608	1189.35	965.524	-747.957	1113.15	1112.31	-702.512	1321.77	560.702	-653.68	1401.74	120.981	-666.779	1569.16	84.6343	-373.598	1128.18	949.654	-379.898	1094.82	1104.79	-425.044	1004.49	546.222	-488.252	811.345	132.908	-465.947	955.463	42.4348
500	0	-761.75	1200.82	965.057	-748.428	1124.6	1112	-701.666	1331.41	559.923	-650.988	1401.87	119.528	-663.567	1568.15	80.6239	-374.271	1138.37	948.981	-380.596	1105.2	1103.79	-425.126	1014.17	545.883	-487.512	813.814	135.764	-465.774	955.816	42.2243
501	0	-761.839	1212.58	964.811	-748.795	1135.9	1112.01	-700.622	1340.92	559.174	-648.997	1402.57	117.961	-659.877	1568.45	76.4555	-374.837	1148.92	948.337	-381.256	1115.71	1102.88	-425.206	1024.52	545.604	-486.513	817.183	138.907	-465.548	956.215	42.0617
502	0	-761.986	1224.54	964.883	-749.23	1147.01	1112.21	-700.27	1349.27	558.683	-647.537	1404.09	117.256	-655.949	1569.78	74.4381	-375.416	1159.94	947.663	-381.704	1126.69	1102.01	-425.228	1035.42	545.407	-485.428	820.286	142.408	-465.323	956.641	41.9131
503	0	-762.143	1236.07	965.397	-749.726	1158.14	1112.94	-699.77	1358.77	558.843	-646.913	1407.46	117.218	-653.121	1571.47	73.4778	-375.929	1171.16	947.117	-382.241	1137.69	1101.25	-425.234	1047.11	545.177	-484.213	823.609	146.364	-465.006	957.167	41.786
504	0	-762.242	1247.73	966.296	-749.977	1168.63	1114.03	-699.347	1368.58	559.352	-646.543	1410.79	117.061	-651.735	1573.22	71.605	-376.499	1182.72	946.862	-382.664	1148.75	1100.77	-425.083	1059.79	544.961	-482.901	828.633	150.557	-464.654	957.538	41.461
505	0	-762.396	1258.77	967.572	-750.125	1179.73	1115.53	-699.24	1378.45	559.844	-646.637	1413.15	116.77	-651.232	1574.77	69.1314	-377.054	1194.27	946.843	-383.153	1159.81	1100.54	-424.669	1073.5	544.681	-481.319	833.446	155.276	-464.242	957.893	41.3229
506	0	-762.92	1268.97	968.88	-750.227	1190.11	1117.31	-699.347	1388.03	560.233	-647.081	1415.44	116.225	-651.257	1575.8	66.486	-377.595	1205.82	946.974	-383.616	1170.86	1100.63	-424.089	1088.05	544.335	-479.898	839.137	160.377	-463.798	958.513	41.3553
507	0	-763.652	1278.93	970.083	-750.444	1200.91	1119.03	-699.701	1396.67	560.204	-647.588	1417.16	115.334	-651.348	1576.76	64.1444	-378.273	1217.43	947.366	-383.993	1181.9	1101.05	-423.3	1103.73	543.803	-478.657	845.678	165.991	-463.319	959.604	41.7114
508	0	-764.309	1288.52	971.031	-750.576	1211.7	1120.78	-700.423	1404.07	559.561	-647.888	1418.55	114.621	-651.29	1577.6	62.2846	-379.051	1228.96	947.837	-384.514	1192.79	1101.57	-422.108	1120.51	543.158	-477.261	853.307	171.824	-462.826	960.796	42.2804
509	0	-765.004	1297.84	971.752	-750.968	1222.7	1122.47	-701.133	1409.99	558.765	-647.919	1419.79	113.876	-651.016	1578.21	61.5339	-379.892	1240.36	948.321	-385.01	1203.64	1102.23	-420.55	1138.37	542.378	-475.763	861.579	178.753	-462.481	962.217	42.9932
510	0	-765.785	1307.7	972.551	-751.357	1233.06	1124.12	-701.536	1414.25	557.882	-647.831	1420.41	113.278	-651.033	1578.48	61.1326	-380.785	1251.8	948.924	-385.46	1214.3	1102.91	-418.523	1157.08	541.594	-474.398	871.937	185.707	-462.06	963.843	43.852
511	0	-766.536	1317.4	973.488	-751.801	1243.11	1125.91	-701.13	1417.18	557.145	-647.849	1420.49	112.91	-650.966	1578.77	60.6687	-381.579	1263.17	949.458	-385.921	1224.53	1103.46	-416.39	1176.45	540.742	-472.606	883.277	193.327	-461.534	966.213	45.4856
512	0	-767.369	1326.29	974.494	-752.184	1253.19	1127.58	-701.631	1420.08	556.66	-648.05	1420.67	112.539	-651.116	1578.98	60.3391	-382.35	1274.36	949.989	-386.175	1234.48	1103.92	-414.588	1196.58	539.812	-470.504	895.432	201.666	-461.135	969.446	47.6838
513	0	-768.208	1334.96	975.653	-752.384	1263.14	1129.19	-702.449	1422.79	556.476	-648.26	1420.65	112.201	-651.264	1579.08	60.0873	-382.948	1285.33	950.513	-386.31	1244.12	1104.31	-412.51	1217.89	538.891	-468.285	910.426	209.778	-460.244	973.563	50.2721
514	0	-769.011	1343.87	977.006	-752.513	1272.36	1130.78	-703.448	1425.23	556.43	-648.518	1420.57	112.044	-651.479	1579.08	59.8728	-383.597	1295.95	951.118	-386.522	1253.27	1104.73	-410.648	1239.68	538.024	-465.622	926.61	218.199	-459.484	978.605	53.3348
515	0	-769.68	1351.93	978.415	-752.622	1281.19	1132.32	-704.579	1427.64	556.629	-648.808	1420.42	111.847	-651.729	1579.07	59.6858	-384.294	1306.23	951.671	-386.729	1261.99	1104.94	-408.78	1261.98	537.358	-462.312	943.057	226.55	-458.824	984.588	56.7091
516	0	-770.369	1359.28	979.872	-752.621	1289.73	1134	-705.236	1429.45	556.53	-649.059	1420.31	111.669	-651.954	1579.03	59.6171	-384.895	1315.93	952.24	-386.942	1270.13	1105.1	-406.587	1284.75	537.167	-459.26	961.796	233.585	-458.211	991.318	60.2194
517	0	-770.98	1366.31	981.228	-752.601	1298.05	1135.64	-705.741	1431.22	556.54	-649.338	1420.16	111.419	-652.09	1578.97	59.5506	-385.459	1325.23	952.844	-387.213	1277.92	1105.43	-404.63	1307.24	537.65	-455.853	979.851	240.152	-457.723	998.542	63.6935
518	0	-771.287	1374.14	982.053	-752.81	1305.85	1137.27	-706.186	1433.05	556.567	-649.641	1420.04	111.172	-652.132	1578.88	59.4747	-385.963	1334.18	953.613	-387.094	1285.71	1105.96	-403.084	1329.16	538.779	-452.876	999.206	246.356	-456.857	1007.81	66.9652
519	0	-771.675	1382.07	983.095	-753.532	1314.4	1138.76	-706.739	1434.99	556.676	-649.965	1419.87	110.944	-652.136	1578.78	59.3578	-386.272	1343.02	954.465	-386.691	1294.13	1106.68	-401.689	1350.68	540.536	-450.001	1017.97	252.033	-454.758	1022.11	72.297
520	0	-772.012	1390.02	983.772	-754.798	1323.91	1139.89	-707.199	1436.8	556.842	-650.309	1419.83	110.796	-652.125	1578.75	59.2145	-386.442	1351.86	955.176	-385.615	1303.52	1107.26	-400.412	1371.75	542.701	-448.173	1037.57	258.001	-451.49	1041.85	77.9269
521	0	-772.267	1398.19	984.039	-756.662	1334.03	1140.51	-707.639	1438.28	557.077	-650.574	1419.78	110.689	-652.124	1578.73	59.009	-386.382	1360.91	955.561	-383.949	1314.21	1107.81	-399.721	1392.3	545.35	-446.211	1056.98	263.258	-447.714	1065.71	83.0919
522	0	-772.592	1406.28	983.919	-758.921	1345.06	1140.66	-708.003	1439.32	557.278	-650.755	1419.68	110.633	-652.169	1578.78	58.7627	-386.127	1370.42	955.929	-382.365	1325.67	1108.41	-399.311	1412.13	548.67	-444.736	1077.11	267.457	-443.449	1091.95	87.4857
523	0	-772.954	1414.85	983.697	-761.103	1356.19	1140.62	-708.346	1439.91	557.507	-650.965	1419.58	110.562	-652.165	1578.8	58.4789	-385.746	1380.26	956.165	-381.087	1337.14	1109.32	-399.115	1431.49	552.479	-443.052	1098.25	270.304	-438.965	1119.24	91.1255
524	0	-773.241	1422.24	983.409	-762.818	1366.98	1140.6	-708.558	1440.11	557.763	-651.165	1419.35	110.548	-652.186	1578.78	58.2923	-385.35	1390.32	956.967	-380.468	1348.3	1110.81	-399.057	1450.35	556.634	-443.384	1121.14	271.011	-433.938	1148	93.8711
525	0	-773.418	1430.34	983.567	-763.808	1377.1	1140.99	-708.697	1440.16	558.011	-651.126	1419.09	110.524	-652.199	1578.77	58.1175	-385.07	1400.53	958.406	-380.624	1358.34	1113.21	-399.198	1468.81	560.824	-441.56	1142.4	271.401	-429.302	1176	95.3934
526	0	-773.79	1435.5	983.777	-764.186	1386.33	1141.98	-708.83	1440.07	558.297	-651.279	1418.88	110.532	-652.208	1578.79	57.9725	-384.96	1410.81	960.631	-381.54	1367.11	1116.16	-399.44	1486.82	564.768	-440.17	1164.58	269.783	-424.635	1204.22	95.8874
527	0	-774.012	1441.48	984.246	-764.15	1394.65	1143.09	-709.066	1440.1	558.69	-651.454	1418.75	110.536	-652.267	1578.84	57.8216	-384.975	1420.83	963.345	-382.81	1375.91	1119.68	-399.942	1504.31	568.436	-438.936	1187.28	267.628	-420.178	1232.77	95.37
528	0	-774.11	1447.91	984.609	-763.999	1402.47	1144.02	-709.346	1440.31	559.078	-651.708	1418.5	110.542	-652.371	1578.86	57.6912	-384.987	1430.87	966.261	-383.887	1384.45	1122.8	-400.739	1521.14	571.86	-437.547	1210.2	263.881	-415.993	1262.06	94.1992
529	0	-774.258	1454.19	984.734	-763.964	1409.7	1144.63	-709.582	1440.79	559.374	-651.9	1418.37	110.587	-652.468	1578.98	57.5029	-384.936	1440.65	968.97	-384.757	1392.77	1125.43	-401.627	1537.52	574.942	-436.533	1233.58	258.726	-412.107	1291.91	92.3392
530	0	-774.275	1460.36	984.659	-764.049	1416.71	1144.84	-709.652	1441.58	559.667	-651.998	1418.36	110.64	-652.551	1579.1	57.3059	-384.849	1450.33	971.543	-385.515	1401	1127.6	-402.451	1553.44	577.953	-435.176	1257.88	253.229	-408.15	1323.71	90.4762
531	0	-774.246	1466.86	984.584	-764.212	1423.56	1144.87	-709.559	1442.59	559.97	-652.056	1418.36	110.771	-652.694	1579.22	57.0862	-384.688	1459.95	973.819	-385.924	1409.29	1129.37	-403.462	1568.73	580.726	-433.569	1282.91	246.817	-404.461	1356.73	88.4276
532	0	-774.179	1473.13	984.321	-764.734	1430.98	1144.67	-709.425	1443.82	560.248	-652.14	1418.47	110.937	-652.785	1579.42	56.8349	-384.457	1469.69	975.743	-385.912	1418.17	1131.07	-404.42	1583.37	583.359	-432.163	1308.79	238.996	-401.214	1390.69	86.2238
533	0	-774.153	1479.34	983.883	-765.465	1438.77	1144.22	-709.247	1444.99	560.454	-652.048	1418.53	110.998	-652.834	1579.59	56.5502	-384.207	1479.28	977.623	-385.824	1427.81	1132.62	-404.572	1597.94	585.84	-431.217	1334.44	231.033	-398.304	1425.24	83.9356
534	0	-774.048	1485.86	983.303	-766.045	1446.73	1143.87	-708.992	1446.36	560.649	-652.048	1418.62	111.09	-652.823	1579.75	56.2935	-384.041	1488.91	979.225	-385.965	1438.1	1134.36	-405.198	1611.3	588.124	-430.259	1360.51	221.927	-395.671	1460.37	81.6014
535	0	-773.921	1492.53	982.77	-766.331	1454.59	1143.35	-708.474	1448	560.907	-651.897	1418.74	111.252	-652.941	1580.03	56.0006	-383.935	1497.71	980.684	-386.383	1448.27	1136.03	-406.118	1623.64	590.11	-428.52	1388	213.161	-393.21	1495.9	79.242
536	0	-773.777	1499.31	982.154	-766.55	1462.11	1142.86	-707.841	1449.99	561.195	-651.666	1418.99	111.488	-652.934	1580.23	55.6692	-383.738	1507.35	982.197	-386.85	1458.15	1137.43	-406.896	1635.35	591.842	-427.109	1416.12	203.67	-390.807	1531.58	76.9795
537	0	-773.653	1506.23	981.468	-766.631	1469.68	1142.23	-707.348	1452.28	561.418	-651.377	1419.2	111.677	-652.925	1580.45	55.3938	-383.585	1519.38	983.746	-387.232	1467.87	1138.64	-407.67	1646.38	593.131	-426.576	1444.95	194.127	-388.596	1567.32	74.7899
538	0	-773.496	1513.2	980.755	-766.848	1477.71	1141.53	-706.826	1454.86	561.557	-651.203	1419.4	111.839	-652.975	1580.65	55.1568	-383.337	1528.48	984.656	-387.532	1477.68	1139.38	-408.343	1656.63	593.997	-426.129	1474.04	184.374	-386.41	1602.97	72.8419
539	0	-773.421	1520.18	979.984	-767.158	1485.34	1140.54	-706.432	1457.69	561.627	-650.948	1419.61	111.955	-653.029	1580.83	54.9456	-383.211	1537.93	985.289	-387.659	1487.47	1139.74	-408.949	1666.16	594.282	-425.874	1503.73	174.817	-384.182	1638.35	71.2432
540	0	-773.39	1527.03	979.16	-767.543	1492.69	1139.37	-706.033	1460.74	561.7	-650.706	1419.86	112.129	-653.084	1581.05	54.7413	-383.065	1547.4	985.65	-387.698	1497.13	1139.69	-409.227	1675.19	594.086	-426.721	1534.03	165.424	-381.99	1673.39	70.0053
541	0	-773.295	1534.12	978.419	-767.943	1499.94	1138.2	-705.635	1464.24	561.899	-650.499	1420.15	112.315	-653.236	1581.43	54.6242	-382.946	1556.75	985.804	-387.636	1506.78	1139.44	-409.418	1683.63	593.313	-426.584	1564.5	157.423	-379.987	1708.08	69.1077
542	0	-772.908	1544.01	977.926	-768.19	1507.48	1137.15	-705.499	1467.64	561.868	-650.288	1420.47	112.535	-653.201	1581.53	54.3836	-382.798	1566.05	985.885	-387.57	1517.96	1139.16	-409.454	1691.54	591.988	-427.106	1595.25	149.867	-378.191	1742.51	68.3132
543	0	-772.877	1551.58	977.35	-768.279	1515.24	1136.36	-705.257	1471.33	561.915	-650.165	1420.88	112.79	-653.205	1581.72	54.2166	-382.678	1574.96	985.624	-387.508	1527.47	1138.64	-409.429	1699.08	590.26	-427.654	1626.8	142.656	-376.902	1776.33	67.5371
544	0	-772.879	1559.34	976.74	-768.125	1522.86	1135.65	-705.06	1475.3	561.993	-649.904	1421.22	113.145	-653.2	1581.9	54.102	-382.451	1583.82	985.215	-387.639	1536.44	1138.01	-409.17	1706.28	588.231	-430.378	1658.33	136.487	-376.208	1810.03	66.9812
545	0	-772.955	1566.43	976.117	-767.738	1530.54	1135.11	-704.898	1479.39	561.977	-649.758	1421.52	113.468	-653.197	1582.02	53.9885	-382.322	1592.43	984.55	-387.88	1545.55	1137.29	-408.909	1713.22	585.973	-431.154	1689.81	132.377	-376.269	1843.13	66.9211
546	0	-773.144	1573.91	975.327	-767.344	1538.32	1134.45	-704.889	1483.67	561.945	-649.596	1421.82	113.735	-653.236	1582.15	53.9162	-382.19	1601.06	983.44	-388.077	1554.75	1136.3	-408.57	1719.86	583.577	-432.199	1721.18	129.711	-377.13	1876.05	67.7357
547	0	-773.16	1581.84	974.489	-767.059	1546.59	1133.49	-704.753	1488.11	561.843	-649.525	1422.2	114.096	-653.155	1582.16	53.7112	-382.044	1609.77	982.023	-388.071	1564.4	1135.08	-408.055	1726.4	581.09	-433.922	1752.02	128.092	-378.679	1908.5	69.9493
548	0	-773.378	1589.89	973.54	-766.956	1555.13	1132.38	-704.688	1492.69	561.802	-649.576	1422.66	114.533	-653.194	1582.27	53.6512	-382.048	1618.43	980.293	-388.085	1574.18	1133.68	-407.333	1732.92	578.394	-436.105	1781.82	127.595	-381.253	1939.64	73.5079
549	0	-773.51	1598.18	972.384	-766.979	1564.12	1131.22	-704.721	1497.41	561.588	-649.187	1423.07	114.816	-653.196	1582.38	53.5551	-381.962	1627.43	978.417	-387.936	1584.1	1132.21	-406.736	1739.77	575.569	-438.79	1810.21	127.792	-384.332	1969.93	78.9248
550	0	-773.665	1606.45	971.095	-766.987	1573.22	1129.82	-704.758	1502.24	561.344	-649.218	1423.59	115.293	-653.202	1582.51	53.4632	-381.836	1636.47	976.481	-387.631	1594.37	1130.7	-406.704	1747	572.726	-441.426	1836.5	127.943	-387.932	1999.22	84.985
551	0	-773.807	1614.86	969.637	-767.168	1582.63	1128.3	-704.823	1507.23	561.104	-649.096	1424.04	115.688	-653.22	1582.6	53.3581	-381.447	1645.56	974.578	-387.196	1604.75	1129.23	-407.167	1754.71	570.181	-443.546	1861.38	128.016	-391.673	2027.38	91.4864
552	0	-773.765	1623.49	968.168	-767.087	1592.12	1126.86	-704.663	1512.51	560.93	-648.901	1424.56	116.172	-653.203	1582.77	53.276	-380.886	1654.62	972.87	-386.845	1615.41	1127.74	-407.956	1762.55	567.916	-444.932	1884.88	128.155	-395.67	2053.74	98.6811
553	0	-773.804	1632.21	966.692	-766.955	1602.06	1125.34	-704.693	1517.8	560.618	-648.805	1425.18	116.815	-653.148	1582.95	53.1486	-380.416	1664.04	971.149	-386.61	1625.77	1126.24	-409.337	1770.41	565.609	-445.768	1907.26	128.836	-399.923	2078.57	107.053
554	0	-773.764	1641.06	965.148	-766.524	1611.81	1123.97	-704.492	1523.37	560.38	-648.744	1425.84	117.587	-653.133	1583.13	53.0524	-380.068	1673.88	969.408	-386.419	1635.97	1124.76	-410.761	1778.79	563.249	-447.585	1927.45	129.993	-404.085	2101.07	116.032
555	0	-773.604	1650.1	963.651	-766.183	1621.33	1122.43	-704.369	1529.2	560.141	-648.745	1426.6	118.336	-653.11	1583.36	52.9204	-379.781	1684.25	967.751	-386.168	1646.06	1123.29	-412.089	1788.03	561.368	-447.708	1946.13	130.629	-408.157	2120.38	124.001
556	0	-773.412	1659.35	962.227	-765.807	1631.17	1121.07	-704.312	1535.26	559.861	-648.649	1427.31	119.107	-653.061	1583.56	52.7701	-379.534	1694.94	966.17	-385.736	1656.26	1121.83	-413.231	1798.43	560.058	-450.345	1961.54	131.194	-411.92	2136.37	129.433
557	0	-773.123	1668.72	960.927	-765.291	1640.95	1119.67	-704.142	1541.47	559.52	-648.611	1428.04	120.143	-653.004	1583.85	52.6409	-379.335	1705.7	964.784	-385.353	1666.47	1120.37	-414.094	1810.68	559.313	-453.256	1974.73	130.729	-415.119	2149.72	131.424
558	0	-772.777	1678.11	959.571	-764.903	1650.68	1118.29	-704.197	1548.12	559.327	-648.507	1428.82	121.137	-652.947	1584.15	52.4852	-379.021	1716.63	963.485	-384.996	1676.55	1119.01	-414.481	1824.77	559.126	-456.148	1985.63	129.433	-417.965	2160.21	129.7
559	0	-772.393	1687.68	958.353	-764.462	1660.65	1116.94	-704.278	1555.01	559.121	-648.728	1429.87	122.337	-652.925	1584.49	52.3482	-378.692	1727.51	962.431	-384.598	1686.91	1117.71	-414.92	1839.71	559.198	-458.878	1994.36	127.657	-420.652	2168.79	125.8
560	0	-771.899	1697.33	957.257	-763.878	1670.53	1115.58	-704.258	1562.13	558.871	-648.917	1431.03	123.822	-652.958	1585.02	52.1999	-378.305	1738.6	961.527	-384.138	1697.49	1116.58	-415.928	1854.21	559.32	-461.572	2001.25	125.801	-423.52	2175.27	120.717
561	0	-771.321	1707.15	956.325	-763.178	1680.65	1114.41	-704.421	1569.69	558.728	-649.107	1432.45	125.377	-653.174	1585.67	52.1823	-377.757	1749.99	960.748	-383.613	1708.47	1115.43	-417.118	1868.5	559.479	-463.894	2006.31	125.797	-426.743	2180.12	115.645
562	0	-770.628	1717.11	955.542	-762.415	1690.93	1113.23	-704.473	1577.36	558.713	-649.319	1433.99	127.206	-653.497	1586.41	52.2287	-377.157	1761.63	960.013	-382.939	1719.91	1114.43	-418.451	1882.79	559.591	-466.53	2011.01	124.659	-429.784	2183.88	110.218
563	0	-769.848	1727.34	954.948	-761.595	1701.47	1112.18	-704.742	1585.64	558.798	-649.567	1435.69	129.291	-653.224	1586.93	51.8681	-376.454	1773.96	959.516	-382.231	1731.63	1113.49	-419.728	1896.93	559.755	-469.768	2015.15	122.697	-432.851	2187.44	105.98
564	0	-768.953	1737.52	954.289	-760.65	1711.86	1111.26	-704.411	1594.2	559.071	-649.899	1437.71	131.775	-653.209	1587.54	51.6878	-375.865	1787.15	959.276	-381.501	1743.68	1112.85	-421.206	1910.73	559.945	-472.911	2019.35	121.559	-436.008	2190.64	102.944
565	0	-768.141	1748.33	953.876	-759.661	1721.96	1110.29	-704.061	1603.39	559.372	-650.165	1440	134.428	-653.304	1588.22	51.512	-375.361	1800.91	959.346	-380.749	1756.3	1112.66	-422.787	1923.68	559.963	-476.231	2024.04	120.118	-439.264	2193.87	99.2622
566	0	-767.118	1758.93	953.491	-758.63	1732.13	1109.41	-703.651	1613.3	559.731	-650.42	1442.64	137.48	-653.528	1588.84	51.3603	-375.072	1815	959.813	-380.128	1769.01	1113.07	-424.321	1935.71	559.969	-475.181	2029.35	119.839	-442.247	2197.78	94.502
567	0	-766.1	1769.94	953.163	-757.703	1742.86	1108.71	-703.205	1624.06	560.021	-650.892	1445.59	140.794	-653.848	1589.4	51.2257	-374.808	1829.23	960.826	-379.577	1782.16	1114.08	-425.208	1946.99	560.245	-475.242	2034.83	118.925	-444.572	2201.53	89.4136
568	0	-765.083	1781.1	953.028	-756.904	1753.92	1108.12	-702.793	1635.82	560.211	-651.333	1449.06	144.408	-654.316	1590.03	51.1025	-374.624	1843.13	962.233	-379.216	1795.28	1115.7	-425.261	1958.14	560.997	-475.451	2038.29	118.048	-445.994	2204.78	85.1608
569	0	-764.033	1792.59	952.883	-756.194	1764.64	1107.58	-702.623	1648.57	560.378	-651.873	1453.12	148.484	-654.876	1590.52	51.1347	-374.341	1856.66	963.895	-378.877	1808.43	1117.85	-424.752	1969.63	562.174	-474.58	2041.79	117.92	-446.504	2207.08	81.2799
570	0	-762.979	1804.31	952.995	-755.616	1776.09	1107.3	-701.641	1662.07	560.465	-652.557	1457.64	152.846	-655.227	1590.81	51.0766	-373.821	1869.66	965.893	-378.62	1821.36	1120.37	-424.114	1980.99	563.472	-474.038	2044.2	117.329	-446.278	2208.4	77.7244
571	0	-761.75	1816.29	953.143	-755.032	1787.72	1107.31	-701.682	1676.94	560.489	-653.445	1462.88	157.663	-656.334	1591.35	51.1749	-373.069	1881.98	968.129	-378.245	1834.22	1123.1	-423.382	1991.08	564.703	-473.483	2045.76	116.855	-445.676	2209.54	74.716
572	0	-760.659	1828.73	953.506	-754.461	1799.3	1107.57	-702.192	1693.08	560.357	-654.512	1468.93	162.875	-657.355	1592.3	51.3337	-371.932	1893.74	970.309	-377.682	1846.78	1125.84	-422.266	2001.14	565.968	-472.907	2047.08	116.549	-445.39	2210.33	72.1512
573	0	-759.332	1841.3	953.964	-753.793	1811.68	1108.24	-703.325	1710.46	560.17	-655.794	1475.89	168.73	-658.105	1593.56	51.6108	-370.619	1905.14	972.413	-376.955	1858.86	1128.39	-421.046	2010.46	566.892	-472.401	2048.41	116.137	-445.362	2211.2	69.8149
574	0	-758.106	1854.17	954.65	-752.939	1823.72	1109.34	-704.764	1728.92	559.828	-657.085	1483.88	175.216	-658.741	1595.19	51.9176	-369.216	1916.59	974.439	-376.009	1870.63	1130.54	-419.703	2018.87	567.384	-471.86	2049.87	115.83	-445.008	2212.61	67.8495
575	0	-756.896	1867.11	955.565	-751.858	1835.78	1110.7	-706.534	1748.67	559.367	-658.384	1493.01	182.393	-659.001	1596.94	52.2805	-367.739	1928.03	976.077	-374.739	1882.01	1132.41	-418.361	2025.81	567.311	-470.818	2050.91	115.608	-444.692	2213.25	65.3602
576	0	-755.63	1880.05	956.9	-750.427	1847.94	1112.45	-708.77	1769.81	558.726	-659.666	1503.6	190.113	-659.196	1598.86	52.7886	-366.186	1939.17	977.343	-373.151	1893.2	1133.83	-416.991	2031.45	566.687	-470.719	2052.14	115.325	-444.47	2213.57	63.8802
577	0	-754.267	1892.8	958.436	-748.936	1859.9	1114.31	-710.874	1791.84	558.034	-660.966	1515.58	198.532	-659.491	1601.54	54.4049	-364.543	1949.78	978.059	-371.254	1903.96	1134.82	-415.707	2036.13	565.831	-471.042	2052.64	115.068	-444.541	2213.97	63.5007
578	0	-752.863	1905.53	960.025	-747.3	1871.62	1116.3	-712.971	1814.63	557.266	-662.138	1529.2	207.843	-659.957	1605.47	56.4592	-362.941	1959.84	978.625	-369.263	1914.43	1135.62	-414.592	2040.28	565.089	-471.29	2052.65	115.295	-444.554	2214.34	63.1081
579	0	-751.415	1918.24	961.495	-745.78	1882.92	1118.06	-715.328	1838.51	556.517	-663.091	1544.86	217.233	-660.286	1610.81	59.3156	-361.391	1969.09	979.268	-367.311	1924.53	1136.37	-413.588	2044.33	564.763	-471.341	2052.91	115.132	-444.426	2214.54	62.7483
580	0	-749.976	1930.61	962.849	-744.483	1893.65	1119.53	-715.42	1859.71	555.47	-664.445	1562.66	226.488	-661.249	1617.38	62.1439	-360.084	1977.8	979.9	-365.62	1934.36	1137.22	-412.467	2048.19	564.905	-471.375	2053.03	115.072	-444.349	2214.65	62.5429
581	0	-748.551	1942.95	963.775	-743.466	1903.99	1120.62	-716.931	1884.08	554.963	-666.12	1581.92	234.518	-661.696	1624	64.5279	-358.87	1986.34	980.703	-364.176	1943.96	1138.26	-411.308	2052.04	565.118	-471.279	2053.04	114.972	-444.262	2214.67	62.3928
582	0	-747.267	1955.2	964.748	-742.836	1914.6	1121.49	-718.237	1908.54	554.928	-668.082	1602.05	241.547	-661.018	1631.26	67.6039	-357.861	1995.03	981.649	-363.023	1953.39	1139.37	-410.123	2055.89	565.492	-471.111	2053.05	114.959	-444.134	2214.65	62.2779
583	0	-746.233	1967.55	965.537	-742.252	1924.66	1122.09	-719.195	1930.21	555.046	-670.018	1622.03	248.372	-660.694	1640.66	72.1067	-357.02	2004.18	982.693	-361.952	1962.82	1140.58	-408.956	2059.95	565.602	-470.969	2053.1	114.932	-444.064	2214.59	62.0263
584	0	-745.824	1976.08	965.863	-741.77	1934.63	1122.56	-720.279	1959.96	556.794	-671.738	1641.57	255.701	-662.438	1655.12	79.7738	-356.359	2013.64	983.773	-361.154	1972.1	1141.76	-407.743	2064.06	565.587	-470.716	2053.35	114.82	-444.008	2214.68	61.9266
585	0	-745.247	1986.51	966.529	-741.041	1944.54	1122.98	-721.327	1987.25	558.779	-673.011	1662	263.141	-664.427	1675.52	87.2101	-355.628	2023.3	984.796	-360.505	1981.46	1142.85	-406.54	2068.15	565.352	-470.658	2053.47	114.675	-444.047	2214.47	61.6888
586	0	-744.74	1997.69	967.345	-740.139	1954.51	1123.43	-721.352	2010.98	560.93	-673.809	1683.36	269.87	-666.708	1699.83	94.7471	-354.923	2033.02	985.706	-359.789	1990.82	1143.79	-405.26	2072.08	565.071	-470.484	2053.45	114.473	-443.886	2214.53	61.6216
587	0	-744.305	2008.95	968.436	-739.023	1964.24	1123.84	-720.786	2034.06	563.388	-674.371	1705.62	276.281	-669.055	1726.22	101.63	-354.295	2042.43	986.496	-359.048	1999.83	1144.5	-403.992	2075.64	564.794	-470.26	2053.43	114.339	-443.778	2214.58	61.6038
588	0	-743.861	2019.66	969.685	-737.902	1973.34	1124.2	-719.877	2056.7	566.593	-674.834	1728.85	281.275	-671.548	1753.59	107.724	-353.612	2051.38	987.135	-358.314	2008.26	1144.93	-402.823	2078.61	564.646	-470.083	2053.35	114.247	-443.69	2214.49	61.5069
589	0	-743.247	2030.22	971.228	-736.454	1982.43	1124.8	-718.955	2078.93	570.212	-674.73	1752.42	284.519	-674.155	1780.97	112.68	-353.034	2060.08	987.729	-357.368	2015.98	1145.19	-401.764	2080.83	564.573	-469.914	2053.22	114.218	-443.559	2214.44	61.389
590	0	-742.526	2041.2	973.025	-734.982	1991.19	1125.92	-717.36	2094.83	573.563	-674.76	1776.6	286.493	-677.095	1808.72	116.471	-352.378	2068.23	988.379	-356.491	2023.35	1145.54	-400.74	2082.75	564.569	-469.793	2053.15	114.244	-443.448	2214.45	61.2635
591	0	-741.665	2052.26	975.107	-733.448	2000.26	1127.61	-716.015	2115.98	577.632	-674.645	1800.56	289.257	-680.244	1836.58	119.097	-351.758	2075.99	988.997	-355.622	2030.5	1145.99	-399.95	2084.75	564.631	-469.648	2053.09	114.299	-443.319	2214.52	61.1001
592	0	-740.709	2063.26	977.236	-731.984	2009.29	1129.69	-714.815	2137.16	581.8	-675.031	1824.8	289.19	-683.449	1864.59	120.647	-351.086	2083.29	989.676	-355.102	2037.06	1146.59	-399.393	2086.55	564.689	-469.522	2053.07	114.337	-443.214	2214.59	60.9279
593	0	-739.776	2074.51	979.423	-730.391	2017.88	1131.99	-713.364	2157.49	585.61	-675.534	1849.03	288.187	-686.641	1893.43	121.372	-350.356	2090.41	990.324	-354.924	2043.21	1147.19	-398.952	2088.34	564.803	-469.42	2053.1	114.42	-443.121	2214.61	60.7679
594	0	-738.815	2085.39	981.544	-728.932	2026.57	1133.92	-712.065	2177.68	589.252	-675.436	1874.12	286.189	-689.633	1923.09	121.376	-349.723	2097.35	990.828	-354.773	2050.44	1147.84	-398.684	2090.12	564.955	-469.392	2053.09	114.499	-442.437	2216.01	61.5272
595	0	-737.921	2096.48	983.434	-727.636	2035.44	1135.49	-710.421	2196.93	592.446	-673.644	1897.15	282.682	-692.453	1953.9	120.787	-349.145	2104.97	991.429	-354.479	2054.52	1147.88	-398.553	2091.84	565.086	-469.375	2053.12	114.648	-442.303	2216	61.2857
596	0	-737.005	2107.43	985.138	-726.55	2044.47	1136.82	-708.749	2215.69	595.286	-672.962	1922.02	278.255	-694.911	1985.76	119.655	-348.508	2110.05	991.471	-354.261	2059.6	1148.01	-398.472	2093.5	565.19	-469.377	2053.18	114.791	-442.581	2215.06	60.0447
597	0	-736.083	2118.54	986.792	-725.476	2053.12	1137.96	-707.008	2233.92	598.074	-672.642	1950.38	272.607	-696.975	2018.47	118	-347.902	2115.79	991.553	-354.047	2065.27	1148.12	-398.474	2095.12	565.357	-469.357	2053.3	115.036	-441.839	2216.55	60.6533
598	0	-735.252	2129.22	988.377	-724.353	2061.53	1139.02	-705.117	2251.33	600.599	-672.273	1978.37	267.548	-698.636	2052.1	115.756	-347.243	2121.9	991.562	-353.819	2071.11	1148.22	-398.499	2096.73	565.584	-469.373	2053.51	115.401	-441.646	2217.03	60.3723
599	0	-734.432	2140.01	989.907	-723.319	2069.8	1139.95	-703.224	2268.19	602.963	-671.74	2005.82	260.657	-699.802	2086.35	113.061	-346.618	2128.03	991.616	-353.504	2077.31	1148.21	-398.502	2098.51	565.82	-469.621	2053.43	115.58	-441.481	2216.99	60.1145
600	0	-733.663	2150.53	991.376	-722.336	2078.08	1140.72	-701.153	2284.06	605.128	-671.615	2034.31	253.234	-700.538	2121.36	109.951	-346.064	2134.21	991.305	-353.141	2084.04	1147.99	-398.359	2100.78	566.114	-469.594	2053.54	115.826	-441.359	2216.99	59.8564
601	0	-732.962	2160.64	992.65	-721.594	2086.33	1141.3	-700.179	2300.52	607.387	-670.76	2062.52	244.621	-700.683	2157.22	106.71	-345.485	2140.03	990.855	-352.514	2090.7	1147.65	-398.096	2103.43	566.268	-469.771	2053.66	115.956	-441.022	2217.82	59.8311
602	0	-732.379	2170.72	993.733	-720.957	2094.94	1141.76	-698.738	2315.32	609.288	-670.137	2091.78	235.65	-700.359	2193.9	103.506	-344.935	2145.97	990.29	-351.795	2097.51	1147.02	-397.87	2106.22	566.216	-469.832	2053.91	115.748	-440.824	2217.94	59.7198
603	0	-731.831	2180.72	994.504	-720.408	2104.03	1142.13	-696.79	2328.62	610.742	-669.248	2121.53	226.145	-699.573	2231.24	100.424	-344.379	2152.03	989.555	-351.001	2104.58	1146.31	-397.744	2109.05	566.125	-470.084	2053.94	115.878	-440.746	2217.82	59.3547
604	0	-731.25	2190.35	995.087	-719.927	2113.27	1142.46	-694.796	2340.83	611.66	-668.217	2152.08	216.394	-698.508	2269.1	97.6926	-343.817	2158.23	988.585	-350.211	2111.76	1145.54	-397.743	2111.71	565.867	-471.646	2053.95	115.313	-440.611	2217.88	59.1976
605	0	-730.716	2200.2	995.474	-719.428	2122.74	1142.65	-692.945	2352.26	612.201	-666.834	2183.02	206.53	-697.243	2307.09	95.3741	-343.172	2164.3	987.611	-349.374	2119.32	1144.82	-397.776	2114.18	565.667	-473.362	2053.32	114.574	-440.494	2217.91	59.0193
606	0	-730.198	2209.89	995.681	-718.905	2132.42	1142.84	-691.073	2362.74	612.276	-665.443	2214.73	196.947	-696.009	2345.19	93.5998	-342.556	2170.82	986.669	-348.646	2126.74	1144.05	-398.257	2115.92	565.355	-473.491	2053.39	114.665	-440.343	2217.98	58.897
607	0	-729.65	2219.19	995.842	-718.224	2141.81	1142.91	-689.234	2372.38	611.856	-663.454	2246.47	187.494	-694.801	2383.12	92.4742	-341.981	2177.46	985.779	-348.012	2134.2	1143.32	-397.621	2119.39	565.368	-473.487	2053.49	114.859	-440.697	2216.77	57.9525
608	0	-729.113	2228.35	995.988	-717.439	2151.25	1142.9	-687.482	2381.17	610.803	-661.358	2278.67	178.687	-693.606	2421.07	92.1347	-341.302	2182.86	984.77	-347.455	2141.66	1142.68	-398.433	2120.96	564.886	-473.486	2053.67	115.017	-440.535	2216.83	57.8363
609	0	-728.548	2236.88	996.057	-716.57	2160.4	1142.98	-685.862	2388.84	609.012	-659.337	2311.32	170.767	-692.087	2458.07	92.257	-340.737	2190.67	984.38	-346.928	2148.75	1142.14	-398.471	2123.26	564.748	-474.292	2053.72	114.654	-440.424	2216.89	57.7358
610	0	-728.043	2245.29	996.045	-715.637	2169.18	1142.81	-684.44	2395.68	606.594	-656.465	2343.41	163.133	-690.262	2494.89	92.9621	-340.093	2197.31	983.735	-346.467	2156.23	1141.66	-398.249	2125.93	564.526	-473.812	2053.84	115.249	-440.315	2216.89	57.5834
611	0	-727.515	2253.54	995.824	-714.713	2177.92	1142.52	-683.263	2402.04	603.685	-654.262	2376.11	157.397	-687.853	2531.35	94.1246	-339.444	2203.93	983.066	-346.018	2163.82	1141.05	-398.208	2128.58	564.44	-473.808	2054.11	115.491	-440.215	2216.89	57.4074
612	0	-727.009	2261.5	995.226	-713.878	2186.66	1141.99	-682.018	2409.43	600.833	-652.643	2409.22	153.093	-684.493	2567.43	95.4731	-338.731	2210.64	982.249	-345.497	2171.27	1140.29	-397.759	2131.89	564.522	-473.973	2054.25	115.781	-439.497	2218.6	58.2679
613	0	-726.527	2269.5	994.4	-713.096	2195.41	1141.22	-681.006	2415.54	597.698	-651.02	2441.9	149.961	-680.032	2602.83	96.7828	-338.065	2217.41	981.378	-344.888	2178.93	1139.44	-397.404	2135.02	564.427	-473.934	2054.36	116.29	-439.446	2218.57	58.1026
614	0	-726.055	2277.64	993.24	-712.432	2204.32	1140.31	-680.432	2418.73	593.752	-649.623	2474.29	148.398	-674.332	2637.47	98.2216	-337.323	2224.33	980.348	-344.312	2186.94	1138.52	-397.124	2138.5	564.315	-473.922	2054.63	116.54	-439.317	2218.78	58.0089
615	0	-725.52	2286.1	991.898	-711.86	2213.57	1139.32	-679.7	2424.11	590.629	-648.16	2505.66	148.334	-667.316	2670.86	100.078	-336.624	2231.44	979.216	-343.654	2194.95	1137.44	-396.662	2142.13	564.202	-473.904	2054.87	116.854	-439.338	2218.74	57.8195
616	0	-724.976	2294.34	990.262	-711.385	2222.62	1138.2	-678.687	2429.72	587.703	-646.928	2535.44	149.48	-659.473	2702.32	102.43	-335.988	2238.93	978.068	-343.05	2203.08	1136.25	-396.078	2146.39	564.218	-473.941	2055.1	117.198	-439.254	2218.78	57.6826
617	0	-724.405	2302.96	988.725	-710.898	2231.6	1137.11	-677.515	2435.56	585.067	-645.502	2562.61	151.624	-651.238	2731.28	105.266	-335.421	2246.52	976.948	-342.601	2211.31	1135.08	-395.777	2150.57	564.211	-472.888	2055.63	118.63	-439.152	2218.85	57.6086
618	0	-723.872	2311.45	987.188	-710.475	2240.86	1135.99	-676.154	2441.51	582.563	-643.735	2586.61	153.701	-643.275	2757.31	109.187	-334.92	2254.39	975.767	-342.158	2219.86	1133.88	-395.507	2155.17	564.195	-472.672	2056.18	119.34	-439.147	2219.01	57.5123
619	0	-723.34	2319.86	985.627	-710.017	2249.73	1134.81	-674.673	2447.77	580.317	-641.623	2607.36	155.425	-636.053	2779.92	113.72	-334.514	2262.37	974.592	-341.738	2228.4	1132.72	-395.533	2159.78	563.936	-472.855	2056.64	120.031	-439.217	2219.01	57.3708
620	0	-722.872	2328.5	984.222	-709.62	2258.54	1133.59	-673.3	2454.81	578.325	-639.134	2624.67	156.423	-630.062	2798.99	118.688	-334.208	2270.46	973.38	-341.288	2235.14	1131.27	-395.601	2165.12	563.509	-473.065	2057.28	120.758	-439.3	2219.16	57.368
621	0	-722.437	2337.43	982.963	-709.18	2267.4	1132.43	-671.808	2463.22	576.822	-636.082	2638.58	156.469	-625.501	2814.25	123.673	-333.915	2278.72	972.114	-340.88	2243.6	1130.02	-395.906	2170.42	563.062	-472.326	2057.86	122.553	-439.45	2219.23	57.3176
622	0	-722.044	2346.35	981.848	-708.784	2275.88	1131.31	-670.092	2472.85	575.816	-632.643	2649.31	155.488	-622.256	2825.92	128.074	-333.786	2286.91	970.762	-340.518	2252.63	1128.73	-395.781	2176.56	562.441	-472.181	2059	123.345	-439.622	2219.34	57.2873
623	0	-721.577	2355.3	980.797	-708.472	2284.82	1130.17	-668.234	2483.46	575.331	-628.877	2657.24	153.624	-620.03	2834.37	131.097	-333.646	2295.28	969.447	-340.162	2261.57	1127.48	-395.677	2183.03	561.868	-473.226	2059.98	123.822	-439.748	2219.45	57.2529
624	0	-721.058	2364.48	979.923	-708.159	2293.57	1129	-666.302	2494.61	575.093	-625.037	2663.15	151.271	-618.359	2840.21	132.019	-333.524	2303.64	968.198	-339.81	2270.39	1126.29	-395.526	2189.64	561.357	-473.372	2060.85	124.94	-439.853	2219.59	57.2171
625	0	-720.551	2373.72	979.091	-707.888	2302.45	1127.91	-664.51	2506.19	575.072	-621.183	2667.31	148.917	-616.85	2844.02	130.627	-333.4	2311.89	967.098	-339.562	2279.07	1125.24	-395.453	2196.31	560.832	-473.451	2061.97	126.173	-439.926	2219.72	57.1111
626	0	-720.156	2383.12	978.317	-707.638	2311.49	1126.89	-662.766	2517.76	575.113	-617.395	2670.09	146.512	-614.845	2845.68	126.885	-333.255	2319.99	966.17	-339.388	2287.65	1124.33	-395.333	2203.07	560.484	-473.436	2062.96	127.481	-439.996	2219.89	57.0077
627	0	-719.784	2392.68	977.688	-707.376	2320.92	1125.98	-661.215	2529.26	575.317	-613.711	2671.76	144.227	-612.832	2846.27	121.051	-332.994	2328.07	965.388	-339.217	2296.25	1123.56	-395.078	2210	560.249	-473.221	2064.12	129.112	-440.055	2220.12	56.9402
628	0	-719.361	2402.46	977.169	-707.103	2330.78	1125.21	-659.919	2540.57	575.422	-610.097	2672.09	141.77	-610.424	2845.49	114.043	-332.633	2335.94	964.701	-339.163	2304.82	1122.9	-394.701	2216.81	560.023	-472.99	2065.43	130.626	-440.08	2220.42	56.8331
629	0	-718.884	2412.48	976.697	-706.77	2340.66	1124.53	-658.669	2551.52	575.408	-606.503	2671.22	139.077	-607.677	2843.35	106.771	-332.317	2343.86	964.187	-339.173	2313.52	1122.33	-394.25	2223.73	559.88	-472.702	2066.95	132.396	-440.145	2220.7	56.7265
630	0	-718.282	2422.8	976.259	-706.414	2350.84	1123.89	-657.502	2562.16	575.234	-602.84	2669.06	136.191	-604.356	2839.96	99.9516	-331.931	2351.95	963.848	-339.2	2322.2	1121.87	-393.868	2230.87	559.862	-472.45	2068.51	134.461	-440.196	2221.03	56.5928
631	0	-717.603	2433.2	975.801	-706.095	2361.24	1123.38	-656.258	2572.5	574.872	-598.972	2665.82	133.442	-600.632	2836.07	94.5535	-331.668	2360.19	963.521	-339.161	2331.09	1121.43	-393.52	2238.08	559.905	-472.148	2070.26	136.631	-440.244	2221.39	56.4491
632	0	-716.908	2443.71	975.351	-705.766	2371.98	1123.07	-654.971	2582.35	574.339	-595.156	2662.61	132.445	-596.33	2832.24	91.6891	-331.641	2368.71	963.155	-339.145	2340.32	1120.99	-393.163	2245.72	559.981	-471.741	2072.14	138.963	-440.161	2221.79	56.3672
633	0	-716.08	2454.42	974.964	-705.505	2382.81	1122.99	-653.448	2591.47	573.621	-591.135	2659.99	131.675	-591.795	2828.64	90.3172	-331.507	2377.63	962.783	-339.034	2349.75	1120.41	-392.795	2253.73	560.067	-471.202	2074.53	141.564	-439.926	2222.24	56.4013
634	0	-715.306	2465.18	974.749	-705.163	2393.64	1123.1	-651.636	2599.72	572.601	-586.905	2657.74	130.536	-587.671	2825.9	90.0849	-331.316	2386.91	962.311	-338.844	2359.48	1119.79	-392.468	2262.23	560.178	-470.634	2077.06	144.347	-439.901	2222.97	56.3306
635	0	-714.573	2476.1	974.785	-704.849	2404.29	1123.47	-649.526	2607.16	571.48	-583.158	2656.22	129.457	-584.363	2824.07	88.5166	-331.484	2396.77	961.807	-338.681	2369.45	1119.21	-392.179	2271.19	560.132	-469.917	2079.92	147.396	-440.345	2223.2	56.0478
636	0	-713.949	2487.15	975.089	-704.576	2414.99	1124.16	-647.154	2613.93	570.396	-580.799	2656.37	128.597	-581.576	2824.01	86.1492	-331.526	2407.08	961.552	-338.354	2379.73	1118.72	-391.617	2281.36	560.164	-469.144	2083.06	150.724	-440.286	2223.74	55.8671
637	0	-713.486	2498.05	975.552	-704.272	2425.56	1125.14	-644.949	2620.45	569.61	-580.04	2658.57	128.153	-580.153	2825.33	85.1167	-331.458	2417.34	961.148	-338.115	2390.12	1118.31	-391.092	2292.4	559.991	-468.19	2086.71	154.38	-439.868	2224.69	55.8323
638	0	-712.985	2508.84	976.409	-703.913	2435.74	1126.46	-643.164	2626.96	569.475	-580.174	2662.21	127.701	-580.868	2826.41	82.7408	-331.203	2427.91	960.941	-337.79	2400.51	1118.03	-390.402	2304.5	559.746	-466.975	2090.75	158.365	-439.532	2225.26	55.6033
639	0	-712.481	2519.21	977.569	-703.442	2445.7	1128.03	-641.923	2633.85	569.948	-580.478	2664.36	127.328	-581.501	2827.33	79.7568	-330.919	2438.66	960.869	-337.538	2410.85	1117.93	-389.265	2317.72	559.442	-465.494	2095.73	162.075	-439.074	2226.01	55.4568
640	0	-712.151	2529.08	978.931	-702.883	2455.46	1129.71	-641.054	2641.21	570.552	-580.381	2665.34	127.044	-581.378	2828.07	78.1922	-330.678	2449.66	960.994	-337.301	2420.99	1117.92	-387.831	2331.78	559.009	-463.906	2100.21	167.841	-438.594	2226.86	55.3603
641	0	-711.919	2538.61	980.306	-702.377	2465.19	1131.46	-640.382	2648.85	570.92	-579.94	2666.81	126.972	-580.581	2828.63	77.6634	-330.505	2460.79	961.348	-337.07	2430.9	1118.08	-385.952	2346.79	558.6	-461.673	2106.3	172.923	-437.915	2227.95	55.4376
642	0	-711.841	2547.68	981.612	-701.954	2474.84	1133.35	-639.757	2656.04	570.963	-579.466	2667.89	126.917	-579.834	2829.29	76.9749	-330.447	2472.1	961.892	-336.987	2440.9	1118.48	-383.774	2362.65	558.134	-459.559	2113.12	178.291	-437.549	2228.37	55.4766
643	0	-711.901	2556.41	982.823	-701.595	2484.41	1135.14	-639.169	2662.41	570.763	-580.129	2669.82	127.183	-579.742	2829.76	75.7766	-330.485	2483.57	962.674	-337.058	2453.36	1119.41	-381.129	2379.58	557.584	-457.149	2120.71	184.594	-436.741	2229.51	55.9296
644	0	-711.934	2565.16	983.955	-701.425	2493.9	1136.86	-638.81	2667.59	570.387	-580.254	2670.94	126.55	-580.091	2830.4	74.4994	-330.567	2495.04	963.619	-337.07	2463.37	1120.29	-378.072	2397.5	557.114	-454.54	2129.15	191.432	-436.006	2230.95	56.4343
645	0	-712.127	2573.94	984.862	-701.347	2503.37	1138.43	-638.585	2671.61	569.758	-580.38	2672.04	125.999	-580.308	2831.15	74.0158	-330.714	2506.45	964.585	-337.134	2472.99	1121.19	-374.541	2416.43	556.635	-451.64	2138.98	198.59	-435.329	2232.74	57.2151
646	0	-712.498	2582.74	985.755	-701.409	2512.75	1139.94	-638.431	2674.71	568.997	-580.085	2672.71	125.605	-580.091	2831.71	73.5895	-330.858	2517.92	965.637	-337.095	2482.82	1122.06	-370.811	2436.16	556.158	-448.412	2149.12	205.798	-434.475	2235.1	58.0498
647	0	-712.871	2591.31	986.49	-701.413	2522.18	1141.37	-638.442	2677.56	568.49	-579.643	2673.11	125.432	-579.903	2831.98	73.2245	-330.996	2529.2	966.538	-336.998	2492.25	1122.76	-367.337	2456.61	555.422	-444.841	2161.28	213.177	-433.193	2238.09	59.5898
648	0	-713.402	2599.69	987.118	-701.434	2531.42	1142.75	-638.505	2680.32	568.206	-579.366	2673.39	125.186	-580.145	2832.32	73.0321	-331.097	2540.23	967.302	-337.009	2501.84	1123.4	-364.02	2477.65	554.748	-441.316	2174.94	220.662	-431.476	2242.96	61.733
649	0	-713.906	2607.52	987.807	-701.418	2540.21	1143.99	-638.661	2682.85	567.91	-579.313	2673.49	124.98	-580.208	2832.52	72.8042	-331.277	2550.88	968.079	-336.885	2510.75	1123.82	-360.753	2499.39	554.132	-434.744	2192.29	229.325	-429.937	2247.66	64.5629
650	0	-714.371	2615.26	988.61	-701.41	2548.71	1145.2	-638.984	2685.25	567.794	-579.315	2673.51	124.737	-580.384	2832.64	72.6775	-331.354	2560.93	968.643	-336.785	2519.6	1124.2	-357.483	2521.53	553.568	-428.196	2209.57	237.941	-427.891	2253.78	67.4573
651	0	-714.806	2622.47	989.558	-701.403	2557.12	1146.41	-639.289	2687.57	567.624	-579.329	2673.57	124.574	-580.533	2832.72	72.6161	-331.389	2570.24	969.068	-336.668	2527.9	1124.4	-354.087	2544.07	553.559	-423.403	2227.1	244.372	-426.405	2260.46	70.5364
652	0	-715.071	2629.49	990.582	-701.363	2565.53	1147.68	-639.597	2690.03	567.72	-579.318	2673.63	124.381	-580.587	2832.76	72.5636	-331.42	2580.12	969.802	-336.547	2535.9	1124.63	-351.26	2566.44	554.021	-418.197	2245.09	250.627	-425.174	2267.93	73.4258
653	0	-715.215	2636.81	991.548	-701.397	2573.94	1148.94	-639.826	2692.71	567.743	-579.334	2673.77	124.263	-580.716	2832.84	72.5523	-331.38	2589.75	970.627	-336.301	2543.82	1125.04	-348.535	2588.84	555.142	-412.687	2263.55	256.216	-423.151	2278.36	76.7021
654	0	-715.292	2644.33	992.322	-701.841	2582.27	1150.02	-640.036	2695.55	567.799	-579.348	2673.94	124.101	-580.696	2832.87	72.4811	-331.235	2598.86	971.334	-335.613	2551.95	1125.5	-346.173	2610.89	556.831	-408.063	2282.09	261.773	-419.98	2292.18	81.3628
655	0	-715.342	2652.22	992.85	-702.715	2590.87	1150.85	-640.112	2698.35	567.743	-579.353	2674.12	123.978	-580.695	2832.87	72.4798	-331.021	2608.03	971.996	-334.499	2560.96	1125.99	-344.306	2632.7	559.002	-404.512	2301.12	266.986	-414.73	2313.09	86.9795
656	0	-715.432	2660.46	992.907	-704.073	2600.51	1151.28	-640.158	2701.02	567.685	-579.349	2674.24	123.904	-580.738	2832.9	72.496	-330.681	2617.17	972.407	-332.852	2570.68	1126.34	-343.166	2653.69	561.531	-398.688	2322.11	273.08	-407.883	2339.44	92.8626
657	0	-715.532	2668.78	992.558	-705.689	2611.06	1151.2	-640.081	2703.41	567.595	-579.279	2674.28	123.879	-580.768	2832.91	72.5541	-330.256	2626.63	972.762	-331.219	2581.33	1126.73	-342.502	2674.27	564.635	-395.371	2342.86	277.282	-401.145	2365.49	97.1783
658	0	-715.613	2677.25	991.915	-707.503	2622	1150.83	-640.016	2705.42	567.673	-579.191	2674.29	123.847	-580.701	2832.87	72.5715	-329.773	2636.65	973.09	-329.753	2592.44	1127.36	-342.056	2694.54	568.34	-392.308	2364.18	279.647	-394.09	2392.32	100.725
659	0	-715.681	2685.58	991.323	-709.168	2632.99	1150.5	-639.93	2706.92	567.761	-579.085	2674.26	123.886	-580.654	2832.86	72.6215	-329.32	2646.87	973.683	-328.682	2603.28	1128.44	-342.052	2714.3	572.288	-389.135	2386.06	280.942	-386.745	2419.53	103.341
660	0	-715.64	2693.58	991.071	-710.339	2643.5	1150.4	-639.949	2708.03	567.884	-579.021	2674.22	123.922	-580.629	2832.89	72.6436	-328.958	2657.15	974.679	-328.345	2613.59	1130.26	-342.182	2733.68	576.402	-386.139	2408.48	281.041	-379.28	2447.09	105.053
661	0	-715.587	2701.09	991.15	-710.83	2653.26	1150.8	-640.136	2709.04	568.046	-578.985	2674.16	123.982	-580.566	2832.85	72.661	-328.773	2667.44	976.31	-328.811	2623.28	1132.76	-342.524	2752.66	580.45	-383.243	2431.35	280.054	-371.828	2475.12	105.997
662	0	-715.537	2708.54	991.387	-710.866	2662.17	1151.48	-640.386	2710.08	568.173	-579.013	2674.04	124	-580.583	2832.86	72.6909	-328.64	2677.77	978.494	-329.738	2632.58	1135.56	-343.067	2771.03	584.321	-380.76	2454.62	278.02	-364.654	2503.58	105.971
663	0	-715.475	2715.88	991.61	-710.653	2670.51	1152.3	-640.726	2711.49	568.389	-579.061	2673.99	124.03	-580.612	2832.83	72.663	-328.547	2688.07	980.964	-330.703	2641.23	1138.24	-343.947	2788.47	587.88	-378.254	2478.32	274.851	-357.649	2533.72	105.698
664	0	-715.424	2723.27	991.767	-710.432	2678.3	1152.95	-641.125	2713.15	568.514	-579.154	2673.92	124.046	-580.647	2832.82	72.5928	-328.404	2697.95	983.278	-331.526	2649.62	1140.49	-344.996	2805.45	591.226	-376.509	2502.08	271.049	-351.153	2564.84	105.009
665	0	-715.362	2730.57	991.773	-710.357	2685.95	1153.23	-641.545	2715.04	568.503	-579.263	2673.9	124.051	-580.648	2832.87	72.4106	-328.283	2707.98	985.596	-332.096	2657.69	1142.31	-344.879	2823.27	594.634	-372.61	2527.74	264.948	-345.23	2597.06	103.879
666	0	-715.285	2737.96	991.642	-710.282	2693.5	1153.35	-641.889	2717.1	568.504	-579.364	2673.95	124.042	-580.608	2832.96	72.1735	-328.069	2717.83	987.682	-332.553	2665.8	1143.91	-346.11	2838.8	597.663	-370.829	2552.91	258.516	-339.984	2630.37	102.45
667	0	-715.204	2745.36	991.341	-710.347	2701.35	1153.21	-642.309	2719.29	568.469	-579.502	2674.1	124.051	-580.584	2833.13	71.8198	-327.744	2727.38	989.529	-332.831	2674.43	1145.33	-347.418	2853.29	600.446	-368.869	2578.61	251.903	-335.538	2664.42	100.519
668	0	-715.124	2752.75	990.907	-710.89	2709.4	1152.61	-642.611	2721.46	568.4	-579.577	2674.24	124.07	-580.525	2833.38	71.4268	-327.437	2737.07	991.116	-332.794	2683.73	1146.66	-348.63	2866.82	603.028	-366.843	2604.94	244.74	-331.728	2699.2	98.4647
669	0	-715.095	2760.17	990.328	-711.536	2717.82	1152.03	-642.767	2723.65	568.397	-579.604	2674.45	124.121	-580.414	2833.64	70.8957	-327.163	2746.91	992.565	-332.638	2693.48	1147.96	-349.748	2879.56	605.342	-364.486	2632.62	235.059	-328.585	2734.42	96.1954
670	0	-715.009	2767.7	989.659	-711.966	2726.3	1151.32	-642.842	2725.8	568.357	-579.555	2674.76	124.19	-580.244	2833.94	70.2812	-326.918	2756.82	993.955	-332.791	2703.52	1149.18	-350.438	2891.96	607.352	-363.318	2660.21	226.704	-326.093	2770.26	93.8003
671	0	-714.968	2775.01	988.882	-712.274	2734.51	1150.75	-642.86	2728.06	568.383	-579.432	2675.14	124.301	-580.036	2834.25	69.6908	-326.644	2766.92	995.172	-333.12	2713.58	1150.35	-350.687	2904.23	609.081	-362.174	2688.73	217.306	-323.607	2806.03	91.417
672	0	-714.941	2782.33	988.099	-712.461	2742.65	1150.09	-642.821	2730.34	568.413	-579.311	2675.48	124.443	-580.011	2834.88	69.3275	-326.379	2777.08	996.258	-333.466	2723.64	1151.21	-351.428	2914.93	610.014	-361.411	2717.92	207.682	-321.377	2841.89	89.2422
673	0	-714.921	2789.71	987.316	-712.619	2750.81	1149.33	-642.773	2732.81	568.482	-579.193	2675.84	124.595	-579.698	2834.82	68.7766	-326.147	2787.19	996.938	-333.75	2733.75	1151.8	-351.673	2925.37	610.576	-361.059	2747.61	197.941	-319.365	2877.7	87.4042
674	0	-714.932	2797.28	986.515	-712.813	2758.79	1148.34	-642.752	2735.47	568.518	-579.136	2676.15	124.81	-579.438	2834.63	68.3295	-326.04	2799.48	997.883	-333.933	2743.91	1152.05	-350.509	2936.81	610.847	-361.294	2777.82	188.399	-317.544	2913.44	85.9143
675	0	-714.969	2804.77	985.594	-713.107	2766.99	1147.22	-642.765	2738.28	568.565	-579.084	2676.42	124.951	-579.422	2834.84	68.0573	-325.776	2808.88	998.009	-333.979	2754.26	1151.99	-350.104	2946.45	610.485	-361.92	2808.44	179.25	-315.761	2948.98	85.0459
676	0	-715.028	2812.36	984.642	-713.482	2775.05	1145.97	-642.846	2741.15	568.568	-579.07	2676.74	125.144	-579.382	2835.08	67.7958	-325.53	2818.29	997.969	-333.875	2764.66	1151.68	-349.749	2955.09	609.334	-362.93	2839.62	170.581	-314.687	2983.69	83.5608
677	0	-715.133	2819.99	983.652	-713.922	2783.01	1144.59	-642.936	2744.09	568.531	-579.027	2677.03	125.332	-579.363	2835.25	67.6182	-325.306	2827.83	997.701	-333.728	2774.99	1151.19	-349.781	2962.39	607.517	-364.289	2871.15	162.565	-313.691	3018.7	82.9632
678	0	-715.306	2827.82	982.705	-714.23	2791.05	1143.3	-643.028	2747.2	568.51	-578.987	2677.35	125.597	-579.395	2835.44	67.4591	-325.043	2837.37	997.313	-333.59	2785.14	1150.48	-350.918	2967.68	604.855	-366.078	2903.27	154.489	-313.473	3053.12	82.2571
679	0	-715.466	2835.54	981.79	-714.412	2799.24	1142.06	-643.088	2750.42	568.43	-578.944	2677.63	125.833	-579.414	2835.59	67.283	-324.769	2846.69	996.811	-333.492	2795.41	1149.68	-350.145	2974.62	602.298	-367.301	2935.25	149.23	-314.331	3087.27	80.8878
680	0	-715.684	2843.35	980.922	-714.412	2807.58	1141.12	-643.1	2754.03	568.385	-578.736	2677.77	126.08	-579.502	2835.94	67.0484	-324.513	2856.01	996.099	-333.508	2805.89	1148.92	-349.719	2980.72	599.325	-368.829	2967.39	144.711	-315.424	3121.85	81.9296
681	0	-715.879	2851.01	980.019	-714.228	2816	1140.29	-643.049	2757.78	568.246	-578.749	2678.2	126.475	-579.514	2836.13	66.8517	-324.272	2865.26	995.213	-333.743	2818.39	1148.33	-348.968	2986.81	596.302	-370.677	2999.1	141.574	-318.086	3155.01	81.9339
682	0	-716.059	2859.03	979.038	-713.834	2824.59	1139.45	-643.01	2761.96	568.085	-577.957	2677.8	126.682	-579.515	2836.29	66.6716	-324.109	2874.53	994.138	-333.989	2828.38	1147.39	-348.154	2992.69	593.269	-372.959	3030.09	139.792	-321.331	3188	83.9935
683	0	-716.263	2867.27	977.935	-713.587	2833.34	1138.32	-642.912	2766.41	567.835	-577.823	2678.15	127.103	-579.586	2836.49	66.5526	-324.051	2884.06	992.724	-334.123	2838.22	1146.18	-347.364	2998.71	590.218	-375.766	3059.77	139.234	-325.515	3219.83	87.5628
684	0	-716.355	2875.75	976.679	-713.517	2842.28	1136.83	-642.818	2771.21	567.591	-577.694	2678.58	127.56	-579.53	2836.55	66.3129	-323.835	2893.66	991.088	-334.021	2848.51	1144.88	-347.132	3005.39	587.081	-378.208	3087.88	139.57	-327.094	3251.02	93.8799
685	0	-716.332	2884.48	975.311	-713.49	2851.57	1135.18	-642.674	2776.25	567.367	-577.518	2679.08	128.116	-579.518	2836.72	66.1164	-323.392	2903.31	989.576	-333.719	2859.05	1143.5	-347.475	3012.49	584.12	-379.852	3114.18	140.321	-331.018	3278.22	95.6682
686	0	-716.245	2893.53	973.863	-713.347	2861	1133.54	-642.398	2781.53	567.215	-577.368	2679.67	128.772	-579.482	2836.87	65.9194	-322.801	2913.03	988.076	-333.37	2869.96	1142.27	-348.394	3019.72	581.494	-382.404	3123.49	138.897	-335.85	3288.43	95.2805
687	0	-716.175	2902.67	972.377	-713.107	2870.74	1131.9	-642.092	2787.2	566.991	-577.306	2680.27	129.518	-579.424	2837.09	65.7244	-322.252	2923.14	986.62	-333.017	2881.02	1141.04	-349.801	3027.1	578.919	-384.952	3132.95	137.48	-340.678	3298.78	94.9007
688	0	-716.033	2912.04	970.891	-712.874	2880.57	1130.25	-641.865	2793.28	566.822	-577.215	2681.01	130.395	-579.462	2837.33	65.5416	-321.834	2933.71	985.074	-332.597	2892.28	1139.82	-351.355	3034.78	576.516	-387.433	3142.6	136.065	-345.439	3309.33	94.5219
689	0	-715.872	2921.49	969.404	-712.607	2890.47	1128.68	-641.608	2799.6	566.592	-577.196	2681.81	131.438	-579.509	2837.59	65.3483	-321.576	2944.79	983.531	-332.165	2903.41	1138.6	-352.861	3043.37	574.531	-389.901	3152.12	134.658	-350.188	3319.75	94.1521
690	0	-715.692	2931.03	968.01	-712.222	2900.39	1127.13	-641.636	2806.38	566.299	-577.157	2682.81	132.632	-579.562	2837.92	65.1953	-321.449	2956.15	982.048	-331.779	2914.47	1137.45	-354.22	3053.52	573.127	-392.415	3161.58	133.312	-354.982	3330.11	93.843
691	0	-715.441	2940.75	966.723	-711.839	2910.43	1125.74	-642.257	2813.71	565.956	-577.252	2684.06	134.072	-579.558	2838.39	64.9373	-321.441	2967.67	980.77	-331.465	2925.35	1136.32	-355.46	3065.16	572.222	-395.002	3170.86	131.99	-359.849	3340.28	93.5578
692	0	-715.199	2950.48	965.589	-711.422	2920.37	1124.4	-641.928	2821.12	565.817	-577.374	2685.48	135.533	-579.625	2838.86	64.7815	-321.345	2979.17	979.684	-331.292	2936.05	1135.24	-356.818	3078.02	571.701	-397.729	3179.95	130.727	-364.856	3350.27	93.331
693	0	-714.988	2960.33	964.588	-710.959	2930.4	1123.22	-641.234	2828.77	565.447	-577.603	2686.95	137.267	-579.746	2839.4	64.615	-321.215	2990.68	978.842	-331.197	2946.68	1134.32	-358.415	3091.41	571.306	-400.535	3188.97	129.608	-369.942	3360.18	93.2489
694	0	-714.758	2970.25	963.767	-710.425	2940.62	1122.14	-640.973	2837.2	565.115	-577.944	2688.64	139.105	-579.796	2839.89	64.3734	-321.039	3002.3	978.17	-331.06	2957.42	1133.41	-360.306	3105	571.039	-403.298	3198.11	128.515	-374.986	3370.22	93.1925
695	0	-714.467	2980.41	963.083	-709.884	2951.04	1121.17	-637.553	2843.91	564.57	-578.301	2690.39	141.094	-579.992	2840.43	64.1704	-320.778	3014.33	977.547	-330.775	2968.66	1132.59	-362.452	3118.63	570.786	-405.914	3207.74	127.497	-379.882	3380.75	93.2114
696	0	-714.186	2990.84	962.559	-709.388	2961.61	1120.31	-637.426	2853.33	564.401	-578.76	2692.46	143.472	-580.24	2840.95	64.0039	-320.597	3026.88	977.013	-330.396	2980.4	1131.84	-364.621	3132.37	570.779	-408.435	3217.88	126.557	-384.683	3391.78	93.3081
697	0	-713.905	3001.21	962.061	-708.847	2972.16	1119.48	-637.595	2863.44	564.419	-579.3	2694.72	146.109	-580.577	2841.57	63.904	-320.605	3040.07	976.605	-329.854	2992.68	1131.18	-364.665	3148.58	571.364	-410.794	3228.55	125.705	-389.322	3403.36	93.4927
698	0	-713.579	3012.09	961.765	-708.232	2982.76	1118.76	-637.739	2874.06	564.43	-579.899	2697.34	149.048	-580.975	2842.15	63.7403	-320.784	3053.87	976.435	-329.207	3005.46	1130.81	-366.788	3161.57	571.09	-413.048	3239.73	125.149	-393.855	3415.43	93.9736
699	0	-713.22	3023.01	961.605	-707.62	2993.25	1118.19	-638.207	2885.64	564.593	-580.549	2700.48	152.39	-581.556	2842.81	63.5953	-321.056	3067.79	976.509	-328.63	3018.76	1130.88	-369.361	3172.9	570.573	-415.372	3251.43	125.029	-398.46	3428.02	94.891
700	0	-712.843	3034.11	961.606	-707.075	3003.75	1117.83	-638.82	2898.06	564.687	-581.269	2704.03	156.034	-582.154	2843.41	63.5431	-321.263	3081.58	976.958	-328.107	3032.25	1131.48	-370.955	3183.78	570.352	-417.749	3263.31	125.438	-403.117	3440.8	96.3359
701	0	-712.546	3045.45	961.831	-706.563	3014.33	1117.74	-639.605	2911.56	564.762	-582.019	2708.32	160.128	-582.982	2844.08	63.5524	-321.47	3095.05	977.759	-327.798	3045.8	1132.65	-371.168	3194.69	570.686	-420.341	3275.25	126.408	-404.371	3443.17	91.3408
702	0	-712.314	3056.87	962.212	-706.194	3025.14	1117.9	-640.296	2926.02	564.701	-582.791	2713.16	164.683	-584.226	2844.7	63.813	-321.651	3108.18	979.02	-327.797	3059.15	1134.19	-370.674	3205.68	571.523	-419.711	3278.18	125.783	-404.285	3445.47	86.1046
703	0	-712.04	3068.38	962.716	-706.002	3035.87	1118.29	-641.166	2941.67	564.37	-583.639	2718.76	169.7	-584.789	2845.5	63.7058	-321.69	3120.7	980.478	-327.941	3072.2	1135.93	-369.849	3216.49	572.629	-418.932	3280.35	125.108	-403.535	3446.82	81.8534
704	0	-711.699	3080.03	963.33	-705.904	3047.02	1118.89	-642.422	2958.52	563.945	-584.591	2725.16	175.21	-585.38	2846.51	63.7555	-321.505	3132.64	982.147	-328.099	3084.79	1137.84	-368.764	3226.97	573.679	-418.357	3281.94	124.805	-403.016	3447.97	78.2988
705	0	-711.273	3091.7	963.998	-705.855	3058.1	1119.58	-644.293	2976.65	563.3	-585.75	2732.57	181.326	-585.687	2847.84	63.9859	-321.135	3144.13	983.891	-328.203	3096.84	1139.7	-367.601	3237.1	574.725	-418.051	3283.34	124.379	-402.916	3449.28	75.4685
706	0	-710.712	3103.49	964.669	-705.763	3069.36	1120.35	-646.683	2996.01	562.565	-587.022	2740.83	188.226	-586.049	2849.47	64.2717	-320.613	3155.44	985.61	-328.027	3108.46	1141.53	-366.457	3246.59	575.453	-418.009	3284.6	124.019	-402.626	3450.31	74.3656
