# Supplementary material for: A Brake-Based Overground Gait Rehabilitation Device for Altering Propulsion Impulse Symmetry
Source: Sensors (Basel). 2021 Oct 5;21(19):6617. doi: 10.3390/s21196617 (PMC8512803; doi:10.3390/s21196617)
Supplement: Supplementary file 1 [file sensors-21-06617-s001.zip › GPT animations/code and data/Trajectories/BD 32.csv]

Trajectories
100
		BDC013:LTroc			BDC013:LIliac			BDC013:LKnee			BDC013:LAnkle			BDC013:LToe			BDC013:RTroc			BDC013:RIliac			BDC013:RKnee			BDC013:RAnkle			BDC013:RToe
Frame	Sub Frame	X	Y	Z	X	Y	Z	X	Y	Z	X	Y	Z	X	Y	Z	X	Y	Z	X	Y	Z	X	Y	Z	X	Y	Z	X	Y	Z
		mm	mm	mm	mm	mm	mm	mm	mm	mm	mm	mm	mm	mm	mm	mm	mm	mm	mm	mm	mm	mm	mm	mm	mm	mm	mm	mm	mm	mm	mm
207	0	-730.448	-1605.85	943.739	-724.705	-1662.89	1096.04	-696.31	-1531.3	547.641	-663.531	-1845.1	252.904	-686.911	-1794.19	91.1454	-338.837	-1602.97	960.668	-345.913	-1649.99	1117.66	-372.425	-1605.83	536.084	-427.877	-1626.98	79.5626	-402.648	-1461.15	30.7652
208	0	-728.445	-1594.17	946.055	-723.097	-1657.04	1098.16	-695.092	-1513.93	550.911	-662.154	-1823.48	251.395	-685.844	-1769.55	90.9586	-338.088	-1596.35	961.255	-346.063	-1644.75	1118.13	-372.315	-1603.35	536.209	-428.186	-1626.92	79.7127	-402.599	-1461.17	30.8249
209	0	-727.04	-1586.87	949.013	-720.506	-1650.05	1100.18	-693.832	-1496.91	553.905	-660.685	-1801.35	248.863	-684.649	-1743.91	89.9286	-337.326	-1590.23	961.74	-346.322	-1640.08	1118.54	-372.238	-1600.71	536.206	-428.452	-1626.87	79.8877	-402.552	-1461.18	30.7836
210	0	-726.24	-1580.16	951.25	-718.521	-1643.66	1101.49	-692.617	-1480.63	556.816	-659.23	-1778.79	245.449	-682.817	-1717.08	87.9148	-336.086	-1585.47	962.252	-346.052	-1635.36	1118.74	-372.131	-1597.92	536.146	-428.012	-1627.93	80.8412	-402.478	-1461.11	30.701
211	0	-725.873	-1573.01	953.314	-716.969	-1636.82	1102.62	-691.225	-1464.75	559.356	-657.731	-1755.68	241.133	-681.829	-1689.08	86.0431	-335.279	-1580.27	962.591	-345.225	-1630.19	1118.79	-372.018	-1595.04	536.085	-428.594	-1627.42	80.7001	-402.376	-1461.05	30.6193
212	0	-725.845	-1565.83	955.378	-715.755	-1629.97	1103.75	-689.826	-1449.59	561.86	-656.277	-1732.31	236.012	-680.769	-1660.03	83.816	-334.189	-1575.53	962.667	-344.177	-1624.6	1118.74	-371.862	-1592.2	535.987	-428.907	-1627.32	80.7819	-402.283	-1460.98	30.418
213	0	-725.856	-1558.52	957.439	-714.58	-1622.97	1104.88	-688.169	-1434.99	564.203	-654.845	-1708.45	230.031	-679.767	-1630.05	81.1738	-333.357	-1570.38	962.302	-343.002	-1618.52	1118.5	-371.62	-1589.36	535.875	-429.131	-1627.19	80.8893	-402.013	-1460.91	30.2719
214	0	-724.678	-1549.47	958.756	-713.219	-1615.07	1105.78	-686.507	-1421.02	566.479	-653.423	-1684.1	223.278	-678.966	-1599.48	78.2835	-332.338	-1564.31	961.712	-341.794	-1612.18	1118.06	-371.309	-1586.58	535.821	-429.315	-1626.96	80.9486	-401.683	-1460.84	30.2384
215	0	-723.624	-1540.58	959.887	-712.117	-1607.23	1106.48	-684.829	-1407.78	568.684	-651.991	-1659.25	215.828	-678.263	-1568.16	75.0892	-331.686	-1558.61	960.883	-340.487	-1605.6	1117.49	-371.047	-1583.76	535.646	-429.53	-1626.87	81.0427	-401.384	-1460.82	30.1637
216	0	-722.583	-1531.48	960.709	-710.992	-1599.06	1107.04	-683.574	-1395.46	570.912	-650.573	-1633.86	207.849	-677.638	-1536.29	71.7757	-331.012	-1552.58	959.912	-339.333	-1599.2	1116.84	-370.952	-1581.04	535.343	-429.802	-1626.88	81.1617	-401.292	-1460.81	30.0791
217	0	-722.074	-1523.81	961.643	-709.867	-1591.06	1107.65	-681.837	-1383.18	572.667	-649.09	-1607.87	199.369	-677.123	-1503.96	68.4365	-330.945	-1545.47	958.724	-338.355	-1592.87	1116.3	-370.863	-1578.49	535.031	-430.097	-1626.91	81.2226	-401.135	-1460.79	29.9632
218	0	-721.493	-1516.24	962.653	-708.67	-1583.17	1108.32	-679.713	-1370.71	573.903	-647.537	-1581.28	190.544	-676.855	-1471.13	65.2464	-330.055	-1540.28	958.247	-337.289	-1586.44	1115.84	-370.561	-1575.93	534.634	-430.297	-1626.91	81.2392	-400.802	-1460.81	29.8683
219	0	-721.599	-1510.69	963.82	-707.665	-1575.73	1109	-677.526	-1358.22	574.479	-645.934	-1554.2	181.6	-676.888	-1438.18	62.555	-328.996	-1535.64	958.003	-336.286	-1579.97	1115.36	-370.397	-1573.44	534.406	-430.441	-1626.87	81.2478	-400.466	-1460.77	29.7599
220	0	-721.446	-1504.43	964.801	-706.74	-1568.8	1109.69	-677.639	-1354.27	576.479	-644.328	-1526.64	172.618	-677.171	-1405	60.334	-328.526	-1529.55	957.248	-335.485	-1573.56	1114.93	-370.154	-1571.16	534.223	-430.591	-1626.95	81.2903	-400.092	-1460.84	29.5485
221	0	-720.358	-1495.65	965.335	-705.672	-1561.4	1110.14	-676.68	-1345.88	576.699	-642.624	-1498.68	163.863	-677.155	-1371.38	58.3497	-328.08	-1523.38	956.419	-334.732	-1567.2	1114.41	-369.801	-1568.96	533.914	-430.74	-1627.08	81.2604	-399.764	-1460.9	29.3083
222	0	-719.265	-1486.65	965.615	-704.678	-1553.81	1110.52	-675.223	-1336.95	576.064	-640.95	-1470.41	155.328	-677.114	-1338.01	57.2428	-327.459	-1517.9	955.924	-333.964	-1560.69	1113.93	-369.549	-1566.59	533.748	-430.858	-1627.14	81.3205	-399.522	-1460.83	29.1758
223	0	-718.37	-1478.28	965.704	-703.655	-1545.81	1110.68	-673.809	-1329.13	574.987	-639.391	-1441.96	147.389	-677.177	-1304.99	56.8993	-326.836	-1512.15	955.357	-333.201	-1554.07	1113.45	-369.096	-1564.4	533.682	-430.934	-1627.14	81.3864	-399.242	-1460.69	28.968
224	0	-717.6	-1470.32	965.626	-702.895	-1538.47	1110.78	-672.777	-1322.37	573.553	-637.91	-1413.3	140.036	-676.623	-1272.04	56.8884	-326.087	-1506.76	954.623	-332.465	-1547.55	1112.83	-368.844	-1561.85	533.326	-431.015	-1627.01	81.3879	-399.031	-1460.53	28.6017
225	0	-716.956	-1462.72	965.322	-701.851	-1530.46	1110.68	-671.7	-1315.85	571.527	-636.68	-1384.46	133.305	-675.341	-1239.28	57.2603	-325.271	-1501.46	954.069	-331.782	-1540.85	1112.18	-368.659	-1559.08	533.081	-431.112	-1626.85	81.4608	-398.907	-1460.29	28.2366
226	0	-716.711	-1456.47	964.99	-701.097	-1523.08	1110.51	-671.077	-1310.12	569.586	-635.77	-1355.59	127.419	-673.493	-1206.76	57.8428	-323.399	-1499.29	954.251	-331.222	-1534.26	1111.48	-368.398	-1556.27	532.718	-431.236	-1626.6	81.4976	-398.862	-1459.99	27.6298
227	0	-716.381	-1449.81	964.484	-700.258	-1515.29	1110.17	-670.311	-1304.48	567.305	-634.918	-1326.69	122.486	-670.871	-1174.73	58.3846	-323.027	-1492.93	953.313	-330.588	-1527.42	1110.75	-368.15	-1553.43	532.419	-431.355	-1626.25	81.5164	-398.758	-1459.6	27.0781
228	0	-715.681	-1442.24	963.661	-699.446	-1507.3	1109.77	-669.417	-1298.92	564.662	-634.338	-1298.13	118.538	-667.627	-1143.18	58.7599	-322.685	-1486.15	952.375	-329.944	-1520.31	1110.13	-368.023	-1550.25	532.263	-431.499	-1625.91	81.7069	-398.756	-1459.2	26.7674
229	0	-715.26	-1435.09	962.805	-698.913	-1499.74	1109.33	-668.749	-1293.86	562.094	-633.887	-1270	115.658	-663.797	-1112.26	58.8897	-322.352	-1479.26	951.291	-329.272	-1512.94	1109.27	-367.849	-1547.08	531.931	-431.672	-1625.46	81.8633	-398.747	-1458.85	26.3765
230	0	-714.18	-1425.98	961.614	-698.047	-1491.32	1108.61	-668.081	-1288.87	559.426	-633.409	-1242.37	113.754	-659.47	-1082.3	59.0215	-321.921	-1472.32	950.186	-328.692	-1505.45	1108.36	-367.719	-1543.8	531.566	-431.801	-1625.02	82.003	-398.692	-1458.52	25.9891
231	0	-713.209	-1417.31	960.441	-697.378	-1483.17	1107.89	-667.573	-1284.13	556.739	-632.948	-1215.55	112.84	-654.646	-1053.48	59.5122	-321.494	-1465.19	949.067	-328.143	-1497.88	1107.43	-367.541	-1540.56	531.278	-431.896	-1624.55	82.1622	-398.742	-1458.03	25.496
232	0	-712.339	-1408.61	959.072	-696.834	-1475.17	1107.16	-666.772	-1279.48	554.027	-632.561	-1190.24	112.825	-649.606	-1026.15	60.3469	-321.156	-1458.24	947.935	-327.672	-1490.18	1106.37	-367.428	-1537.44	530.987	-432.043	-1624.28	82.3688	-398.81	-1457.68	24.8759
233	0	-712.302	-1402.14	957.96	-696.27	-1466.41	1106.25	-665.55	-1274.73	551.482	-632.313	-1166.83	113.4	-644.69	-1000.42	61.6493	-320.834	-1451	946.965	-327.232	-1482.25	1105.42	-367.362	-1534	530.847	-432.225	-1623.88	82.665	-398.845	-1457.43	24.6475
234	0	-712.266	-1395.72	956.807	-697.141	-1461.83	1105.56	-664.439	-1270.07	549.088	-632.147	-1145.59	114.309	-640.265	-976.926	63.7773	-320.434	-1443.6	946.015	-326.808	-1474.02	1104.4	-367.353	-1530.27	530.721	-432.344	-1623.39	82.9385	-398.811	-1457.25	24.5098
235	0	-712.347	-1389.23	955.645	-697.077	-1454.05	1104.58	-663.092	-1265.07	546.735	-631.792	-1126.28	115.183	-636.349	-955.337	66.6195	-320.047	-1436.18	944.89	-326.45	-1465.75	1103.23	-367.315	-1526.4	530.484	-432.484	-1622.84	83.2975	-398.774	-1457.03	24.1938
236	0	-712.219	-1381.96	954.263	-696.66	-1445.57	1103.6	-662.019	-1259.91	544.572	-631.247	-1109.04	116.085	-633.271	-936.059	70.3264	-319.685	-1428.77	943.905	-326.154	-1457.53	1102.22	-367.417	-1522.25	530.369	-432.702	-1622.26	83.7553	-398.92	-1456.68	23.9401
237	0	-711.575	-1373.07	952.863	-696.389	-1437.27	1102.48	-660.884	-1253.88	542.495	-630.235	-1094.02	116.682	-631.052	-919.456	74.9612	-319.302	-1421.7	942.908	-325.934	-1449.33	1101.14	-367.555	-1517.68	530.072	-432.952	-1621.68	84.2747	-399.15	-1456.28	23.5548
238	0	-710.753	-1363.28	951.473	-696.136	-1428.88	1101.39	-660.035	-1247.1	540.79	-628.785	-1081.26	116.835	-629.691	-905.196	79.9533	-318.96	-1414.37	941.828	-325.613	-1441	1099.94	-367.772	-1512.57	529.496	-433.166	-1620.9	84.8342	-399.26	-1456.1	23.298
239	0	-709.959	-1353.65	950.241	-695.911	-1420.65	1100.45	-659.111	-1239.32	539.595	-626.866	-1070.54	116.257	-629.173	-893.478	84.8754	-318.623	-1406.77	940.758	-325.359	-1432.62	1098.89	-367.832	-1507.11	529.183	-433.308	-1620.03	85.5248	-399.295	-1455.87	23.2444
240	0	-710.752	-1348.47	949.707	-695.573	-1412.25	1099.47	-658.263	-1230.65	538.849	-624.838	-1061.93	115.204	-629.399	-884.3	89.0744	-318.399	-1399.12	939.693	-325.183	-1424.32	1097.8	-368.002	-1501.45	528.769	-433.443	-1619.08	86.2033	-399.327	-1455.67	23.1708
241	0	-710.796	-1340.73	948.9	-695.284	-1403.97	1098.62	-657.147	-1220.82	538.291	-622.676	-1054.6	113.69	-629.995	-877.255	91.9683	-318.302	-1391.44	938.624	-324.966	-1416.04	1096.67	-368.278	-1495.61	528.273	-433.621	-1618.26	87.0226	-399.413	-1455.53	23.0443
242	0	-710.408	-1331.28	948.112	-695.067	-1395.65	1097.72	-656.55	-1210.93	538.032	-620.552	-1048.38	112.143	-630.757	-871.702	93.2391	-318.294	-1383.82	937.559	-324.805	-1407.82	1095.6	-368.599	-1489.81	527.925	-433.897	-1617.46	88.024	-399.604	-1455.28	23.0051
243	0	-710.036	-1321.71	947.354	-694.914	-1387.32	1096.91	-655.553	-1200.56	537.765	-618.52	-1043.11	110.645	-631.525	-867.391	92.6387	-318.256	-1376.15	936.502	-324.638	-1399.51	1094.43	-368.991	-1483.91	527.482	-434.146	-1616.58	89.0469	-399.717	-1454.93	22.9346
244	0	-709.79	-1312.58	946.736	-694.73	-1378.82	1096.2	-655.098	-1190.51	537.648	-616.663	-1038.88	109.281	-632.034	-864.104	90.2686	-318.336	-1368.18	935.262	-324.51	-1391.12	1093.21	-368.224	-1480.11	527.682	-434.39	-1615.67	90.1435	-399.741	-1454.96	23.0687
245	0	-709.861	-1304.12	946.292	-694.501	-1370.09	1095.47	-654.585	-1180.46	537.495	-614.963	-1035.47	107.739	-632.251	-861.768	86.3486	-318.407	-1360.11	934.136	-324.404	-1382.88	1092.01	-368.658	-1474.24	527.361	-434.769	-1614.82	91.3643	-400.059	-1454.52	22.628
246	0	-709.777	-1295.24	945.905	-694.326	-1361.24	1094.84	-654.219	-1170.47	537.327	-613.364	-1032.96	105.868	-632.127	-860.364	81.4885	-318.617	-1352.08	932.917	-324.389	-1374.66	1090.87	-369.145	-1468.23	526.976	-435.177	-1613.93	92.7564	-400.273	-1454.35	22.5993
247	0	-709.482	-1285.23	945.427	-694.301	-1352.25	1094.23	-654.116	-1160.53	537.227	-611.734	-1031.45	103.848	-631.499	-859.651	76.4608	-318.898	-1344.05	931.774	-324.43	-1366.41	1089.75	-369.623	-1462.12	526.612	-435.491	-1612.9	94.2472	-400.391	-1454.2	22.5708
248	0	-709.422	-1275.48	945.057	-694.461	-1343.13	1093.7	-654.306	-1150.47	536.986	-609.946	-1030.31	102.542	-630.216	-859.101	72.7533	-319.345	-1335.84	930.745	-324.577	-1358.13	1088.75	-370.07	-1455.93	526.431	-435.707	-1611.78	95.9286	-400.468	-1454.14	22.7052
249	0	-709.604	-1266.34	944.695	-694.098	-1332.06	1093.29	-654.506	-1140.52	536.872	-608.086	-1029.03	101.514	-628.617	-858.534	69.8365	-319.947	-1327.65	929.764	-324.803	-1349.74	1087.71	-370.538	-1449.56	526.242	-435.836	-1610.47	97.6096	-400.392	-1453.88	22.8942
250	0	-709.822	-1256.94	944.5	-693.894	-1321.06	1093.05	-654.404	-1130.69	536.668	-605.898	-1027.01	100.222	-626.797	-857.156	67.6086	-320.614	-1319.07	928.716	-325.028	-1341.15	1086.67	-370.968	-1443.08	526.057	-435.875	-1608.97	99.3805	-400.48	-1453.49	22.4895
251	0	-709.991	-1247.15	944.445	-693.976	-1310.83	1093.12	-654.347	-1121.33	536.573	-603.854	-1024.32	99.5733	-624.815	-855.49	65.8749	-321.294	-1310.36	927.775	-325.225	-1332.25	1085.63	-371.38	-1436.47	526.012	-435.92	-1607.49	101.463	-400.559	-1453.2	22.3945
252	0	-710.4	-1237.56	944.615	-694.247	-1301.14	1093.32	-653.991	-1112	536.471	-602.111	-1021.03	99.1468	-622.579	-853.485	63.2586	-322.048	-1301.54	926.943	-325.453	-1323.22	1084.74	-371.835	-1429.53	526.096	-435.847	-1605.75	103.686	-400.602	-1452.89	22.2556
253	0	-710.781	-1227.69	944.956	-694.539	-1291.52	1093.66	-653.759	-1102.83	536.549	-600.813	-1018.17	98.5557	-620.628	-851.383	60.0401	-322.745	-1292.49	926.265	-325.856	-1314.08	1083.95	-372.329	-1422.22	526.292	-435.674	-1603.74	106.127	-400.664	-1452.45	22.1014
254	0	-711.171	-1217.64	945.529	-694.724	-1281.87	1094.13	-653.477	-1093.33	536.759	-600.437	-1015.45	98.2574	-619.279	-849.374	56.9165	-323.472	-1283.33	925.827	-326.247	-1304.82	1083.32	-372.735	-1414.4	526.564	-435.451	-1601.57	108.792	-400.78	-1451.94	22.0071
255	0	-711.643	-1207.54	946.261	-694.899	-1272.2	1094.81	-653.49	-1083.95	537.369	-600.233	-1012.64	97.706	-619.005	-848.028	53.9407	-324.235	-1273.91	925.428	-326.622	-1295.37	1082.76	-373.137	-1406.08	526.772	-435.136	-1599.13	111.597	-400.79	-1451.45	21.8822
256	0	-712.007	-1197.35	947.228	-695.108	-1262.72	1095.62	-653.638	-1074.68	538.125	-600.352	-1010.92	97.4416	-619.403	-847.067	51.2246	-325.01	-1264.43	925.097	-326.992	-1285.84	1082.16	-373.557	-1397.28	526.896	-434.782	-1596.4	114.564	-400.804	-1450.89	21.5967
257	0	-712.318	-1187.15	948.406	-695.383	-1253.48	1096.64	-655.161	-1067.06	539.305	-600.43	-1009.47	97.2941	-619.569	-846.262	49.0343	-325.805	-1254.75	924.745	-327.427	-1276.19	1081.53	-374.053	-1387.72	526.805	-434.338	-1593.43	117.822	-400.801	-1450.4	21.2732
258	0	-712.559	-1176.77	949.807	-695.776	-1244.62	1097.87	-655.605	-1058.47	540.085	-600.47	-1008.19	97.0997	-619.358	-845.728	47.6255	-326.572	-1244.7	924.403	-327.821	-1266.49	1080.95	-374.41	-1377.28	526.635	-433.772	-1590.09	121.302	-400.543	-1449.95	21.1501
259	0	-712.851	-1166.4	951.333	-696.002	-1235.37	1099.22	-654.7	-1048.77	540.194	-600.408	-1007.18	97.0383	-618.613	-844.961	46.4431	-327.303	-1234.47	924.085	-328.303	-1256.6	1080.34	-374.73	-1366.09	526.4	-433.037	-1586.28	125.067	-400.328	-1449.36	20.9412
260	0	-713.265	-1156.1	952.958	-696.264	-1225.96	1100.7	-655.355	-1040.99	540.604	-600.454	-1006.06	96.8135	-618.13	-844.521	45.5589	-328.085	-1224.1	923.889	-328.792	-1246.91	1079.8	-374.831	-1354.1	526.174	-432.178	-1582.11	129.243	-400.104	-1448.79	20.8257
261	0	-713.733	-1145.88	954.585	-696.506	-1216.18	1102.29	-657.099	-1034.99	541.22	-600.859	-1005.21	96.5385	-617.804	-844.063	44.4964	-328.895	-1213.7	923.801	-329.455	-1237.17	1079.29	-374.861	-1341.3	525.845	-431.219	-1577.5	133.694	-399.747	-1448.26	20.7984
262	0	-714.271	-1136.06	956.192	-696.732	-1206.35	1103.94	-657.649	-1028.25	541.36	-601.308	-1003.88	96.2266	-617.494	-843.418	42.9544	-329.668	-1203.14	923.774	-330.063	-1227.57	1078.83	-374.583	-1327.83	525.559	-430.134	-1572.3	138.476	-399.325	-1447.73	20.8884
263	0	-714.889	-1126.65	957.727	-697.013	-1196.7	1105.6	-657.932	-1022.05	541.032	-601.783	-1002.25	95.7063	-616.975	-842.498	41.0516	-330.428	-1192.56	923.909	-330.815	-1217.89	1078.55	-374.184	-1313.26	525.087	-428.951	-1566.4	143.62	-398.816	-1447.05	21.1193
264	0	-715.62	-1117.49	959.047	-697.252	-1186.93	1107.16	-658.303	-1017.19	540.593	-601.992	-1000.67	94.9991	-616.397	-841.712	39.935	-331.218	-1181.93	924.292	-331.568	-1208.21	1078.53	-373.538	-1297.81	524.573	-427.802	-1559.86	149.315	-398.216	-1446.44	21.8727
265	0	-716.329	-1108.31	960.196	-697.701	-1177.4	1108.78	-658.758	-1013.59	539.658	-601.973	-999.936	94.397	-616.125	-841.431	39.5666	-332.116	-1171.4	924.794	-332.372	-1198.67	1078.76	-372.62	-1281.53	523.922	-426.663	-1552.5	155.464	-397.949	-1445.2	22.576
266	0	-717.232	-1099.5	961.102	-698.153	-1167.73	1110.38	-659.688	-1011.33	538.817	-601.835	-999.835	93.9395	-616.082	-841.224	39.12	-333.099	-1160.79	925.292	-333.173	-1189.17	1079.17	-371.525	-1264.29	523.089	-425.468	-1544.24	162.16	-397.679	-1443.81	23.5476
267	0	-718.26	-1091.36	961.922	-698.615	-1158.18	1112.08	-659.847	-1008.99	538.128	-601.844	-999.809	93.5477	-616.154	-841.073	38.8553	-334.038	-1150.3	925.859	-333.756	-1179.66	1079.59	-370.17	-1246.21	522.104	-424.014	-1534.64	169.093	-397.439	-1442.05	24.8249
268	0	-719.138	-1083.38	962.724	-699.138	-1149.28	1113.82	-660.458	-1007.56	537.673	-601.985	-999.882	93.1026	-616.479	-841.141	38.789	-334.942	-1139.76	926.426	-334.234	-1170.19	1080.09	-368.729	-1227.4	521.013	-422.386	-1523.94	176.413	-397.154	-1439.65	26.4106
269	0	-719.873	-1075.37	963.714	-699.551	-1140.72	1115.49	-661.437	-1006.8	537.917	-602.25	-1000.18	92.6891	-616.922	-841.3	38.8851	-335.82	-1129.47	927.021	-334.66	-1161	1080.63	-367.36	-1208	520	-420.456	-1512.16	184.226	-396.768	-1436.81	28.5622
270	0	-720.507	-1068.06	965.095	-699.893	-1132.51	1117.2	-661.815	-1006.17	537.861	-602.556	-1000.49	92.4062	-617.37	-841.52	39.0766	-336.689	-1119.57	927.701	-335.087	-1152.2	1081.13	-366.13	-1187.73	519.005	-418.131	-1498.84	192.416	-396.147	-1433.26	31.2043
271	0	-721.435	-1061.46	966.312	-701.138	-1128.68	1119	-662.559	-1005.46	538.062	-602.731	-1000.74	92.1758	-617.71	-841.705	39.2666	-337.53	-1109.7	928.411	-335.432	-1143.72	1081.63	-364.98	-1166.78	518.118	-415.425	-1483.77	200.477	-395.543	-1428.81	34.371
272	0	-722.406	-1055.53	967.581	-701.427	-1121.39	1120.67	-663.371	-1004.48	538.345	-602.872	-1000.87	91.9401	-617.983	-841.921	39.4632	-338.315	-1100.01	929.092	-335.78	-1135.66	1082.21	-363.848	-1145.6	517.49	-412.518	-1467.35	208.137	-395.082	-1423.06	37.8388
273	0	-723.398	-1050.02	968.64	-701.556	-1113.82	1122.13	-663.979	-1003.59	538.549	-603.022	-1001.07	91.7333	-618.235	-842.091	39.6396	-339.026	-1090.5	929.852	-336.171	-1128.04	1082.8	-362.782	-1124.27	517.441	-409.482	-1450.08	215.126	-394.828	-1416.57	41.6034
274	0	-724.205	-1044.18	969.457	-701.752	-1106.48	1123.56	-664.258	-1002.77	538.471	-603.168	-1001.27	91.5273	-618.546	-842.324	39.8414	-339.638	-1081.31	930.655	-336.558	-1120.84	1083.54	-361.803	-1103.3	518.128	-406.213	-1432.13	221.267	-394.395	-1409.77	45.355
275	0	-724.729	-1037.98	970.081	-702.177	-1099.55	1124.78	-664.461	-1002.21	538.376	-603.218	-1001.46	91.3514	-618.849	-842.511	40.0629	-340.066	-1072.37	931.588	-336.923	-1113.74	1084.44	-361.07	-1082.37	519.191	-402.601	-1413.71	226.676	-394.355	-1401.76	48.4361
276	0	-725.196	-1031.79	970.53	-703.021	-1092.4	1125.79	-664.566	-1001.64	538.907	-603.232	-1001.74	91.2842	-619.116	-842.658	40.2649	-340.395	-1063.72	932.73	-336.789	-1106.21	1085.48	-360.424	-1062.07	520.81	-398.996	-1395.36	231.327	-394.826	-1390.54	51.3619
277	0	-725.669	-1025.76	970.655	-704.444	-1084.35	1126.46	-664.602	-1001.56	538.996	-603.159	-1002.05	91.2916	-619.413	-842.841	40.4914	-340.55	-1055.02	933.702	-336.061	-1097.52	1086.52	-360.1	-1041.78	522.499	-395.736	-1376.95	235.619	-395.128	-1374	55.3033
278	0	-726.213	-1019.64	970.401	-706.394	-1075.53	1126.57	-664.639	-1001.81	539.273	-603.141	-1002.27	91.294	-619.588	-842.915	40.6055	-340.439	-1046.31	934.485	-334.955	-1087.74	1087.54	-359.969	-1022.43	524.702	-392.881	-1357.85	239.678	-395.347	-1352.57	58.7966
279	0	-726.825	-1013.74	969.753	-708.773	-1066.69	1126.21	-664.461	-1001.9	539.347	-603.03	-1002.46	91.2865	-619.881	-843.157	40.8304	-340.101	-1037.68	935.165	-333.767	-1077.07	1088.56	-360.256	-1003.48	527.336	-390.425	-1338.61	242.662	-395.103	-1327.87	61.8037
280	0	-727.351	-1007.5	968.789	-710.956	-1058.06	1125.57	-664.395	-1001.92	539.406	-602.994	-1002.76	91.2329	-620.246	-843.326	40.9921	-339.659	-1029.52	935.869	-333.172	-1067.15	1089.72	-360.835	-984.888	530.229	-388.456	-1319.11	245.018	-394.588	-1301.4	64.2343
281	0	-727.734	-1001.17	967.96	-712.721	-1049.7	1125.07	-664.518	-1001.84	539.474	-602.967	-1003.08	91.1844	-620.555	-843.645	41.3481	-338.952	-1021.87	936.905	-332.928	-1057.58	1091.15	-361.409	-966.57	533.221	-386.68	-1299.21	246.095	-393.418	-1274.58	65.9042
282	0	-728.102	-995.279	967.502	-713.486	-1039.1	1124.75	-664.575	-1001.44	539.596	-602.966	-1003.5	91.2151	-620.758	-843.786	41.5439	-339.394	-1010.07	937.44	-332.916	-1048.31	1093.04	-362.225	-948.564	536.234	-385.07	-1279.15	246.056	-391.414	-1247.51	66.8337
283	0	-728.273	-989.394	967.314	-713.818	-1029.34	1124.93	-664.571	-1000.7	539.871	-602.742	-1003.52	91.2097	-620.982	-844.044	41.8169	-339.895	-997.471	938.474	-333.18	-1038.92	1095.3	-362.887	-930.633	539.322	-383.611	-1258.61	244.907	-388.766	-1220.6	67.125
284	0	-728.486	-983.8	967.265	-714.05	-1021.2	1125.32	-664.444	-999.476	540.017	-601.983	-1002.9	90.7526	-621.134	-844.235	41.9878	-340.33	-986.226	940.201	-333.651	-1029.83	1097.91	-363.888	-913.555	542.519	-382.42	-1237.74	242.786	-385.585	-1193.24	66.7915
285	0	-728.658	-978.276	967.091	-714.392	-1014.57	1125.75	-664.672	-998.361	540.207	-602.066	-1003.14	90.7627	-621.331	-844.44	42.1849	-340.742	-976.513	942.2	-334.35	-1021.53	1100.46	-365.171	-897.094	545.439	-381.62	-1216.67	239.793	-382.335	-1165.2	65.8586
286	0	-728.754	-972.478	966.829	-714.755	-1008.47	1126	-664.798	-996.824	540.412	-602.213	-1003.5	90.7736	-621.517	-844.497	42.2101	-340.757	-968.419	944.406	-335.083	-1013.43	1102.76	-366.57	-881.315	548.146	-380.956	-1195.08	235.897	-378.613	-1136.45	64.7364
287	0	-728.868	-966.756	966.549	-715.085	-1002.26	1126	-664.696	-994.794	540.375	-602.133	-1003.47	90.713	-621.687	-844.5	42.1197	-340.434	-960.562	946.592	-335.636	-1005.17	1104.74	-368.488	-865.035	550.517	-380.291	-1172.64	231.173	-374.029	-1107.25	63.7475
288	0	-728.847	-961.023	966.147	-715.388	-995.849	1125.83	-664.507	-992.238	540.454	-601.914	-1003.14	90.659	-621.715	-844.39	41.855	-340.16	-951.763	948.649	-335.941	-996.71	1106.63	-369.517	-850.306	553.107	-379.649	-1149.57	225.846	-369.406	-1076.35	63.0139
289	0	-728.836	-955.07	965.628	-715.909	-989.485	1125.44	-664.389	-989.657	540.578	-601.841	-1002.91	90.775	-621.689	-844.128	41.4988	-340.201	-942.547	950.321	-336.354	-988.423	1108.25	-370.684	-836.543	555.768	-379.278	-1126.25	219.837	-364.929	-1044.52	62.1414
290	0	-728.736	-948.847	964.979	-716.528	-982.987	1124.88	-664.133	-986.832	540.571	-601.883	-1002.87	90.9433	-621.564	-843.811	41.1051	-340.496	-933.425	951.732	-336.907	-980.638	1109.77	-371.752	-823.593	558.455	-379.177	-1102.7	213.296	-360.566	-1012.43	61.331
291	0	-728.777	-943.137	964.362	-717.228	-976.331	1124.19	-663.94	-983.917	540.626	-601.781	-1002.79	91.0123	-621.494	-843.518	40.6916	-340.196	-926.011	953.33	-337.483	-972.799	1111.04	-372.677	-811.151	560.866	-379.084	-1078.61	205.876	-356.236	-980.27	60.4127
292	0	-728.767	-937.231	963.62	-717.806	-969.423	1123.46	-663.25	-980.336	540.363	-601.512	-1002.29	91.028	-621.317	-843.116	40.2062	-339.91	-917.813	954.759	-337.931	-964.458	1112.21	-373.339	-799.285	563.12	-378.667	-1053.89	198.02	-351.949	-947.831	59.2673
293	0	-728.925	-931.582	962.96	-718.465	-962.762	1122.68	-662.656	-976.712	540.395	-601.202	-1001.56	91.0705	-621.093	-842.639	39.565	-339.665	-908.767	956.185	-338.288	-956.033	1113.4	-373.781	-787.854	565.301	-378.381	-1028.13	189.773	-348.012	-915.156	58.0032
294	0	-728.715	-924.931	962.151	-719.003	-955.866	1121.82	-662.381	-973.217	540.444	-601.076	-1001.05	91.1406	-620.804	-841.953	38.6716	-339.576	-899.858	957.422	-338.671	-947.737	1114.38	-374.071	-776.954	567.155	-378.285	-1001.84	181.22	-344.778	-882.238	56.6652
295	0	-728.478	-917.73	961.396	-719.54	-948.765	1120.96	-661.983	-969.565	540.457	-601.067	-1000.56	91.2787	-620.534	-841.26	37.8433	-339.573	-891.032	958.575	-338.972	-939.697	1115.14	-374.312	-766.652	568.748	-378.348	-974.596	172.476	-342.051	-848.907	55.4856
296	0	-728.43	-910.808	960.715	-720.072	-941.688	1120.08	-661.737	-965.816	540.301	-600.964	-1000.05	91.3904	-620.398	-840.757	37.3768	-339.287	-883.04	959.652	-339.28	-931.466	1115.8	-373.745	-757.715	569.987	-378.457	-947.524	163.874	-339.353	-815.519	54.5487
297	0	-728.283	-903.67	959.99	-720.463	-934.452	1119.38	-661.419	-961.973	540.071	-600.741	-999.52	91.4557	-620.267	-840.387	36.886	-339.042	-874.891	960.462	-339.674	-923.424	1116.28	-373.31	-748.77	570.628	-378.88	-919.521	155.216	-337.121	-782.393	53.7484
298	0	-728.402	-897.113	959.379	-720.726	-927.094	1118.74	-661.171	-958.196	540.113	-600.521	-998.932	91.6039	-620.076	-839.74	36.2388	-338.704	-866.881	961.093	-340.025	-914.954	1116.81	-372.975	-739.839	570.786	-379.453	-890.898	146.853	-335.349	-749.449	53.0513
299	0	-728.462	-890.556	958.768	-720.884	-919.369	1118.1	-660.965	-954.535	540.19	-600.408	-998.404	91.833	-619.968	-839.346	35.8177	-338.655	-858.39	961.555	-340.582	-906.596	1117.2	-372.55	-731.399	570.682	-380.265	-861.922	139.037	-334.13	-716.736	52.1163
300	0	-728.504	-883.226	958.003	-721.046	-911.646	1117.47	-660.728	-950.778	540.213	-600.188	-997.864	92.1131	-619.73	-838.914	35.4266	-338.546	-849.665	961.551	-340.999	-897.823	1117.4	-371.791	-723.162	570.12	-381.076	-832.445	131.819	-332.415	-684.879	51.6722
301	0	-728.508	-875.73	957.279	-721.266	-903.728	1116.72	-660.381	-946.704	540.162	-599.885	-997.293	92.3567	-619.594	-838.568	35.0321	-338.304	-841.293	961.574	-341.457	-889.117	1117.44	-370.767	-715.236	569.38	-381.92	-802.462	125.419	-332.213	-652.304	50.864
302	0	-728.601	-868.018	956.367	-721.523	-895.657	1115.89	-660.088	-942.696	540.064	-599.615	-996.78	92.6229	-619.774	-838.74	35.1405	-338.118	-833.169	961.343	-341.877	-880.217	1117.24	-369.697	-707.594	568.208	-382.818	-772.203	119.91	-332.913	-619.733	49.8631
303	0	-728.615	-859.993	955.427	-721.944	-887.425	1114.97	-659.835	-938.802	539.998	-599.456	-996.311	92.9892	-619.412	-838.155	34.5112	-338.012	-824.744	960.947	-342.343	-871.371	1117.02	-368.6	-700.337	566.812	-383.678	-742.246	115.584	-334.207	-587.387	48.8917
304	0	-728.76	-851.935	954.404	-722.339	-878.951	1114.01	-659.646	-934.676	539.974	-599.22	-995.833	93.339	-619.307	-837.862	34.2421	-337.811	-816.262	960.55	-342.658	-861.946	1116.65	-367.358	-693.465	565.225	-384.615	-712.042	112.041	-336.13	-555.213	48.258
305	0	-728.937	-843.97	953.418	-722.676	-870.386	1112.94	-659.333	-930.28	539.913	-598.93	-995.334	93.7376	-619.252	-837.6	34.0237	-337.71	-807.309	959.936	-342.966	-852.345	1116.24	-365.997	-686.859	563.444	-385.897	-682.217	109.701	-338.473	-523.66	48.3002
306	0	-729.307	-836.149	952.405	-723.01	-861.845	1111.89	-659.134	-925.867	539.768	-598.66	-994.729	94.107	-619.235	-837.426	33.8619	-337.379	-798.982	959.375	-343.299	-842.723	1115.74	-364.549	-680.452	561.42	-387.498	-652.909	108.185	-341.392	-492.854	49.4743
307	0	-729.417	-827.846	951.323	-723.159	-852.953	1110.81	-658.981	-921.281	539.68	-598.476	-994.137	94.5676	-619.235	-837.244	33.7037	-337.353	-790.341	958.546	-343.613	-832.965	1115.02	-363.158	-673.972	559.067	-389.372	-624.853	107.801	-345.787	-461.736	52.2111
308	0	-729.813	-819.805	950.288	-723.319	-844.014	1109.66	-658.866	-916.549	539.519	-598.294	-993.602	95.1673	-619.225	-837.037	33.6163	-337.425	-781.449	957.524	-343.878	-823.293	1114.14	-362.416	-667.372	556.655	-391.145	-598.47	108.078	-349.878	-432.675	55.9181
309	0	-729.862	-811.37	949.26	-723.42	-835.166	1108.48	-658.73	-911.594	539.386	-598.062	-992.915	95.7315	-619.188	-836.884	33.4368	-337.415	-772.213	956.442	-343.98	-813.269	1113.14	-362.091	-660.351	554.333	-392.657	-573.213	108.367	-353.957	-404.824	60.1208
310	0	-729.848	-802.475	948.135	-723.439	-826.255	1107.19	-658.359	-906.137	539.277	-597.785	-992.228	96.472	-619.17	-836.757	33.3721	-337.104	-762.794	955.348	-343.876	-803.2	1112.07	-362.184	-652.935	552.177	-393.571	-549.797	108.804	-357.986	-378.394	65.0903
311	0	-729.658	-793.132	946.946	-723.386	-817.173	1105.84	-658.142	-900.37	539.083	-597.549	-991.493	97.2348	-619.168	-836.622	33.2348	-336.766	-752.723	954.115	-343.664	-792.91	1110.87	-362.501	-645.275	550.162	-394.246	-528.055	109.429	-361.973	-353.676	71.1288
312	0	-729.503	-783.837	945.726	-723.25	-807.834	1104.42	-657.763	-894.293	538.71	-597.292	-990.624	97.9721	-619.111	-836.437	33.1273	-336.428	-743.053	952.942	-343.504	-782.775	1109.78	-362.988	-637.552	548.184	-395.048	-508.057	110.119	-365.856	-331.014	78.097
313	0	-729.395	-774.735	944.388	-723.086	-798.172	1102.99	-657.406	-888.155	538.497	-597.084	-989.909	98.8205	-619.024	-836.219	32.9599	-336.304	-732.891	951.778	-343.464	-772.813	1108.9	-363.757	-629.349	546.327	-396.178	-490.022	110.659	-369.34	-310.866	85.4808
314	0	-729.26	-765.906	942.796	-722.792	-788.63	1101.5	-657.172	-881.875	538.153	-596.912	-989.08	99.8219	-618.97	-836.014	32.7358	-335.887	-723.348	950.848	-343.544	-763.305	1107.97	-364.573	-620.281	544.739	-397.985	-473.671	110.683	-372.683	-293.461	92.237
315	0	-728.987	-756.29	941.418	-722.582	-778.992	1099.94	-656.685	-875.072	537.888	-596.611	-988.08	101.025	-618.836	-835.74	32.6036	-335.668	-712.737	949.928	-343.344	-753.258	1106.97	-365.309	-610.278	543.555	-399.783	-459.866	110.253	-375.265	-279.021	97.3361
316	0	-728.715	-746.45	940.141	-722.298	-768.879	1098.41	-656.351	-867.929	537.578	-596.452	-986.824	102.27	-619.005	-835.311	32.4066	-335.513	-701.258	948.953	-343.267	-743.173	1106.04	-366.007	-599.408	542.716	-401.839	-448.539	109.282	-377.481	-267.199	99.7229
317	0	-728.421	-736.84	938.911	-722.034	-758.808	1096.9	-656.578	-860.962	537.409	-596.382	-985.512	103.755	-619.08	-834.856	32.2511	-335.154	-690.221	948.115	-343.043	-732.748	1105.08	-366.914	-587.833	542.092	-404.162	-438.87	107.638	-379.185	-257.988	99.3983
318	0	-728.12	-727.039	937.671	-721.679	-748.664	1095.43	-656.088	-853.344	537.222	-596.33	-983.985	105.355	-619.092	-834.327	32.0747	-334.682	-679.703	947.307	-342.817	-722.317	1104.1	-367.814	-575.553	541.583	-406.658	-430.992	105.795	-380.553	-250.904	96.899
319	0	-727.743	-717.432	936.714	-721.355	-738.559	1094.1	-655.879	-845.367	537.085	-596.217	-982.35	107.142	-619.122	-833.786	31.9047	-334.343	-668.716	946.511	-342.405	-711.51	1103.22	-368.847	-563.008	541.176	-409.101	-425.11	104.737	-381.598	-245.896	93.0407
320	0	-727.289	-707.373	935.792	-720.887	-728.405	1092.86	-655.59	-836.96	536.914	-596.239	-980.624	109.139	-619.26	-833.325	31.7736	-333.9	-657.188	945.837	-341.99	-700.428	1102.38	-369.952	-550.25	540.819	-411.361	-420.876	104.42	-382.855	-242.759	88.1263
321	0	-726.622	-696.945	934.977	-720.336	-717.714	1091.62	-655.286	-828.16	536.694	-596.304	-978.779	111.356	-619.45	-832.797	31.6267	-333.343	-645.105	945.296	-341.532	-689.175	1101.64	-371.169	-537.652	540.55	-414.04	-417.17	102.327	-384.226	-240.186	83.0691
322	0	-726.042	-686.277	934.247	-719.619	-706.816	1090.49	-655.125	-818.863	536.596	-596.542	-976.613	113.777	-619.635	-832.206	31.4879	-333.141	-632.348	944.992	-341.138	-677.832	1101.06	-372.516	-525.486	540.211	-416.673	-414.038	100.438	-385.979	-238.05	79.3973
323	0	-725.366	-675.655	933.671	-719.009	-696.295	1089.5	-654.836	-809.035	536.64	-596.859	-974.22	116.549	-620.121	-831.723	31.3712	-332.89	-619.538	944.906	-340.171	-664.269	1100.89	-373.842	-514.005	539.67	-419.519	-410.317	98.8432	-388.874	-235.517	76.2907
324	0	-724.67	-664.804	933.229	-718.402	-685.603	1088.68	-654.638	-798.424	536.724	-597.263	-971.605	119.651	-620.487	-831.249	31.3477	-332.825	-606.318	945.026	-339.53	-651.609	1101.06	-374.996	-503.441	539.026	-422.066	-406.156	97.3555	-392.448	-232.365	72.5476
325	0	-723.971	-653.473	932.812	-717.764	-674.765	1087.94	-654.599	-787.023	536.818	-597.807	-968.473	123.044	-620.819	-830.588	31.3069	-332.623	-593.074	945.512	-339.046	-638.94	1101.79	-375.862	-494.135	538.533	-422.715	-401.789	96.5856	-396.081	-228.457	67.7518
326	0	-723.123	-641.796	932.556	-717.258	-663.759	1087.44	-654.55	-774.655	536.703	-598.387	-964.812	126.776	-621.235	-829.91	31.2432	-332.143	-579.9	946.453	-338.532	-626.009	1103.01	-376.031	-485.115	538.32	-422.706	-396.778	95.3671	-398.522	-224.913	63.2636
327	0	-722.406	-629.827	932.446	-716.829	-652.477	1087.09	-654.6	-761.057	536.685	-598.994	-960.382	130.94	-621.776	-829.226	31.3041	-331.832	-567.054	947.651	-338.202	-613.035	1104.75	-375.35	-476.06	538.793	-422.258	-393.563	94.7185	-399.561	-222.479	59.2204
328	0	-721.614	-617.918	932.495	-716.524	-641.268	1086.84	-654.867	-746.594	536.496	-599.711	-955.531	135.555	-622.728	-828.794	31.5715	-331.491	-554.662	949.164	-338.044	-600.474	1106.81	-374.274	-466.409	539.779	-421.741	-391.558	94.1989	-399.509	-220.992	55.4277
329	0	-720.745	-605.84	932.671	-716.281	-629.683	1086.92	-655.463	-730.966	536.247	-600.476	-950.035	140.709	-623.547	-828.205	31.8651	-331.069	-542.83	951.163	-337.834	-588.183	1109.32	-373.055	-456.385	541.056	-420.919	-390.173	93.7113	-398.665	-220.096	52.3453
330	0	-719.753	-593.535	933.02	-716.142	-617.905	1087.09	-656.268	-714.2	535.896	-601.258	-943.662	146.29	-623.897	-826.923	32.222	-330.544	-531.498	953.405	-337.642	-576.186	1112.02	-371.622	-446.599	542.49	-419.936	-389.1	93.2101	-398.214	-219.264	49.867
331	0	-718.757	-580.592	933.258	-715.901	-605.861	1087.42	-657.462	-696.256	535.408	-602.007	-936.384	152.56	-624.043	-825.334	32.564	-329.725	-520.489	955.821	-337.507	-564.964	1114.58	-370.128	-437.468	543.811	-418.922	-388.24	93.05	-398.119	-218.546	47.91
332	0	-717.593	-567.611	933.697	-715.431	-593.708	1088.06	-658.906	-677.022	534.743	-602.906	-927.781	159.443	-624.117	-823.717	33.0257	-328.871	-509.726	958.102	-337.136	-554.078	1117.02	-368.763	-429.139	544.865	-418.002	-387.668	93.0401	-398.011	-217.871	46.0589
333	0	-716.496	-554.625	934.225	-714.758	-581.833	1089.05	-660.682	-656.844	534.012	-603.904	-918.254	167.149	-624.421	-821.488	33.8787	-327.814	-499.015	960.055	-336.514	-543.692	1119.01	-367.554	-421.65	545.576	-417.537	-386.565	92.6433	-397.744	-217.346	44.4089
334	0	-715.344	-541.536	934.974	-713.878	-569.88	1090.36	-662.654	-635.577	533.168	-605.009	-907.344	175.271	-624.843	-818.841	35.2575	-326.51	-488.332	961.491	-335.595	-533.27	1120.53	-366.326	-415.042	545.806	-417.323	-385.688	92.4001	-397.693	-216.737	43.5644
335	0	-714.125	-528.478	935.907	-712.744	-557.915	1091.84	-664.529	-613.403	532.261	-606.183	-894.868	183.953	-625.081	-815.135	36.6761	-325.055	-477.775	962.462	-334.347	-523.188	1121.46	-365.394	-409.334	545.689	-417.326	-385.147	92.3002	-397.887	-216.257	43.0812
336	0	-712.94	-515.535	936.943	-711.71	-546.528	1093.15	-666.376	-590.341	531.39	-607.364	-880.612	193.344	-625.628	-811.319	39.0107	-323.664	-467.396	962.918	-332.83	-513.066	1122.02	-364.636	-404.182	545.315	-417.415	-384.409	92.1541	-398.079	-215.782	42.6038
337	0	-711.809	-502.786	938.023	-710.596	-535.184	1094.27	-668.19	-566.781	530.705	-610.07	-866.218	203.092	-626.021	-806.381	42.3379	-322.231	-457.646	963.327	-331.194	-503.069	1122.33	-363.87	-399.507	544.889	-417.669	-384.199	91.9703	-398.181	-215.528	42.235
338	0	-710.813	-490.225	938.878	-709.505	-523.846	1095.15	-669.961	-542.782	530.294	-611.334	-847.997	212.352	-626.025	-800.177	46.6959	-320.955	-448.412	963.588	-329.79	-493.341	1122.49	-363.172	-394.962	544.699	-417.95	-383.94	91.7821	-398.231	-215.418	42.0095
339	0	-709.903	-478.291	939.646	-708.568	-513.2	1095.8	-671.464	-519.848	530.532	-612.999	-828.356	220.537	-626.103	-792.542	51.0171	-320.049	-439.435	963.923	-328.531	-483.372	1122.84	-362.319	-390.422	544.649	-417.995	-383.747	91.5766	-398.158	-215.322	41.8229
340	0	-709.174	-466.401	940.264	-707.997	-502.922	1096.28	-672.807	-496.241	531.055	-614.595	-807.755	227.286	-625.836	-783.859	54.9024	-318.59	-431.503	965.001	-327.634	-473.556	1123.33	-361.44	-385.695	544.758	-417.764	-383.633	91.5315	-398.085	-215.184	41.6834
341	0	-708.53	-454.824	940.741	-707.653	-493.451	1096.37	-674.02	-472.414	531.924	-616.692	-787.431	233.48	-626.265	-773.257	59.6683	-318.122	-422.063	965.703	-326.971	-463.774	1124.04	-360.289	-380.97	544.893	-417.621	-383.559	91.4974	-397.92	-215.136	41.5592
342	0	-708.075	-443.38	941.148	-707.661	-484.233	1096.32	-674.958	-448.851	533.454	-618.51	-768.014	240.402	-627.093	-757.681	66.6845	-317.837	-412.384	966.57	-326.481	-453.927	1124.99	-359.148	-376.342	545.055	-417.746	-383.104	91.15	-397.797	-215.075	41.4877
343	0	-707.724	-432.47	941.667	-707.557	-474.498	1096.26	-675.58	-425.565	535.455	-619.65	-748.634	247.375	-628.373	-737.059	73.3624	-317.414	-402.755	967.389	-326.191	-444.215	1125.95	-358.006	-371.862	545.136	-417.67	-382.998	91.1413	-397.686	-215.027	41.4086
344	0	-707.605	-421.342	942.269	-707.464	-464.962	1096.36	-675.604	-402.882	537.81	-620.645	-727.767	253.29	-630.243	-712.465	80.1049	-317.068	-393.239	968.186	-325.979	-434.613	1126.9	-356.847	-367.515	544.995	-417.667	-382.804	91.0375	-397.497	-215.022	41.3949
345	0	-707.652	-410.264	943.174	-707.374	-455.783	1096.5	-675.407	-380.695	540.401	-622.058	-705.835	258.494	-631.416	-685.317	86.0166	-316.752	-383.927	968.772	-325.767	-425.278	1127.63	-355.983	-363.573	544.872	-417.672	-382.664	91.0049	-397.275	-215.04	41.399
346	0	-707.587	-399.099	944.4	-706.892	-446.527	1097.01	-675.025	-358.851	543.39	-623.377	-683.499	262.627	-633.209	-657.445	91.11	-316.505	-374.702	969.259	-325.268	-416.116	1128.06	-355.316	-360.282	544.762	-417.716	-382.72	91.0413	-397.106	-215.07	41.4288
347	0	-707.513	-388.395	945.878	-706.125	-437.704	1097.85	-674.694	-337.574	546.741	-624.405	-660.979	265.366	-634.855	-629.572	95.1405	-316.286	-365.627	969.652	-324.793	-407.475	1128.18	-355.013	-357.224	544.757	-417.832	-382.641	91.037	-397.037	-215.189	41.541
348	0	-707.547	-377.879	947.848	-704.739	-429.251	1099.06	-674.349	-316.434	550.383	-625.102	-638.167	266.761	-636.85	-601.832	97.799	-316.085	-356.985	970.08	-324.398	-400.41	1127.95	-354.76	-354.474	544.806	-417.963	-382.712	91.1335	-396.934	-215.312	41.6159
349	0	-707.355	-367.277	950.161	-703.348	-421.199	1100.98	-674.011	-295.546	554.123	-625.724	-614.646	266.948	-639.378	-574.312	99.304	-315.93	-348.586	970.624	-324.039	-393.514	1128.2	-354.822	-351.755	544.989	-417.86	-383.078	91.4725	-396.778	-215.441	41.7742
350	0	-707.137	-356.837	952.806	-701.746	-412.656	1103.52	-673.606	-275.143	557.737	-626.367	-590.155	265.813	-641.57	-546.338	99.7711	-315.762	-340.349	971.342	-324.109	-387.046	1128.71	-354.949	-349.114	545.075	-418.157	-383.081	91.3849	-396.602	-215.591	41.8898
351	0	-706.865	-346.456	955.537	-699.93	-403.928	1106.26	-673.205	-255.377	561.124	-626.596	-565.303	263.57	-644.165	-517.585	99.518	-315.587	-333.993	972.041	-324.624	-381.262	1129.52	-355.136	-346.368	545.219	-418.77	-382.753	91.5376	-396.395	-215.787	42.0267
352	0	-706.588	-336.382	958.354	-698.049	-394.983	1108.76	-672.89	-236.292	564.373	-626.529	-539.961	260.445	-646.706	-487.414	98.3711	-315.464	-326.767	972.623	-325.488	-376.281	1130.11	-355.401	-343.556	545.303	-419.027	-382.888	91.7333	-396.235	-215.895	42.0698
353	0	-706.391	-326.309	961.049	-696.528	-385.962	1110.66	-672.38	-220.901	567.597	-626.666	-514.25	256.425	-649.169	-456.558	97.1399	-315.302	-319.651	972.902	-326.111	-371.624	1130.37	-355.783	-340.572	545.429	-419.287	-382.952	91.924	-396.094	-215.961	42.0177
354	0	-706.391	-316.338	963.351	-695.562	-376.833	1111.92	-671.576	-203.294	570.444	-627.011	-488.525	251.617	-651.714	-424.678	95.2717	-315.2	-312.929	972.865	-326.303	-366.474	1130.33	-356.085	-337.546	545.462	-419.545	-382.913	92.0224	-395.892	-215.9	41.9066
355	0	-706.359	-306.611	965.557	-694.965	-367.894	1113.04	-670.692	-186.252	573.2	-627.541	-462.898	246.219	-654.113	-391.997	93.0305	-315.116	-306.354	972.621	-325.826	-360.014	1130.08	-356.377	-334.213	545.489	-419.759	-382.906	92.2509	-395.816	-215.808	41.7095
356	0	-706.363	-296.45	967.497	-694.518	-358.944	1114.12	-669.71	-169.848	575.82	-628.055	-436.523	239.373	-656.294	-358.338	90.3665	-314.966	-299.745	972.005	-325.417	-353.037	1129.7	-356.687	-330.9	545.386	-420.056	-382.81	92.3635	-395.624	-215.767	41.4827
357	0	-705.695	-283.336	969.045	-694.11	-349.344	1115.08	-668.77	-154.096	578.296	-628.71	-409.622	231.88	-658.157	-323.839	87.357	-314.745	-292.918	971.263	-324.773	-345.252	1129.07	-357.095	-327.426	545.27	-420.338	-382.68	92.549	-395.389	-215.717	41.2237
358	0	-705.142	-270.62	970.229	-693.875	-339.647	1115.79	-667.742	-139.077	580.617	-629.039	-381.748	223.802	-660.41	-293.478	83.9891	-314.567	-286.183	970.255	-324.155	-337.788	1128.17	-357.537	-323.982	545.078	-420.616	-382.516	92.6703	-395.059	-215.612	40.9684
359	0	-704.843	-258.797	971.143	-693.57	-329.779	1116.31	-666.745	-124.929	582.47	-629.434	-352.459	214.976	-661.807	-257.864	80.5527	-314.452	-279.742	969.075	-323.599	-330.304	1127.12	-357.985	-320.539	544.768	-420.979	-382.529	92.8073	-394.877	-215.634	40.7814
360	0	-704.818	-248.075	971.894	-693.336	-319.66	1116.75	-666.404	-110.9	583.982	-630.096	-322.943	205.447	-663.136	-221.464	77.2732	-314.346	-272.966	967.915	-323.158	-322.411	1126.04	-358.307	-317.086	544.359	-421.299	-382.511	92.9453	-394.525	-215.583	40.5818
361	0	-705.016	-238.432	972.613	-693.048	-310.018	1117.13	-665.58	-98.2897	585.592	-630.646	-293.024	195.696	-664.303	-184.792	74.0239	-314.342	-266.021	966.888	-322.982	-314.825	1125.12	-358.764	-313.795	544.03	-421.558	-382.415	93.0755	-394.174	-215.515	40.336
362	0	-705.25	-229.314	973.269	-692.597	-300.067	1117.59	-665.386	-86.185	585.968	-631.215	-262.96	186.127	-665.416	-147.853	71.1148	-314.424	-259.329	966.01	-322.932	-307.383	1124.38	-359.114	-310.485	543.676	-421.889	-382.348	93.1648	-393.815	-215.528	40.0463
363	0	-705.291	-219.819	973.805	-692.287	-290.853	1117.92	-664.101	-74.9876	586.073	-631.91	-235.59	177.153	-666.789	-110.824	68.8608	-314.598	-252.548	965.038	-322.889	-299.66	1123.61	-359.401	-307.283	543.263	-422.358	-382.438	93.2202	-393.707	-215.551	39.7072
364	0	-705.369	-209.969	974.163	-692.021	-281.37	1118.09	-664.301	-63.7378	585.922	-632.24	-204.557	167.884	-667.797	-73.8798	66.9508	-314.674	-245.738	964.079	-323.025	-292.153	1122.76	-359.591	-304.064	542.918	-422.628	-382.445	93.2737	-393.534	-215.509	39.2557
365	0	-705.405	-200.027	974.164	-691.592	-271.551	1118.03	-662.956	-52.2659	584.757	-632.393	-173.119	159.119	-669.039	-37.2055	66.2427	-314.721	-238.375	963.13	-322.925	-283.767	1121.76	-359.65	-300.549	542.571	-422.723	-382.191	93.3566	-393.236	-215.285	38.7392
366	0	-705.631	-190.71	973.941	-691.558	-262.41	1117.86	-662.766	-42.7298	583.752	-632.569	-141.525	151.218	-669.995	-0.955001	65.9867	-314.735	-230.556	962.208	-322.987	-275.75	1120.89	-359.623	-297.092	542.263	-422.774	-381.699	93.6106	-393.074	-214.758	38.387
367	0	-705.906	-181.771	973.392	-691.51	-253.019	1117.38	-662.678	-36.611	581.762	-632.992	-110.007	144.015	-670.464	34.838	66.277	-314.897	-223.268	961.197	-323.009	-267.458	1119.83	-359.712	-293.754	541.982	-422.992	-381.28	93.7953	-393.003	-213.859	38.0712
368	0	-706.16	-172.598	972.544	-691.373	-243.317	1116.95	-662.946	-27.2583	579.55	-633.534	-78.5121	137.629	-670.06	70.1754	66.7135	-315.144	-215.815	959.917	-322.892	-258.654	1118.72	-359.819	-290.489	541.682	-423.289	-380.776	93.9127	-393.252	-213.836	37.1796
369	0	-706.422	-163.282	971.502	-691.335	-233.418	1116.31	-663.4	-18.8063	577.151	-634.357	-47.0683	132.337	-668.631	105.034	67.183	-315.159	-207.729	958.551	-322.764	-249.502	1117.56	-359.925	-286.981	541.341	-423.498	-380.114	94.1768	-393.372	-213.404	36.5955
370	0	-706.831	-154.378	970.298	-691.407	-224.01	1115.7	-663.835	-10.7638	574.634	-635.094	-15.8084	128.11	-665.856	139.46	67.7528	-315.068	-199.229	957.186	-322.651	-240.199	1116.45	-360.009	-283.163	541.129	-423.603	-379.439	94.5663	-393.318	-213.012	36.1562
371	0	-706.877	-144.819	969.218	-691.202	-214.043	1114.98	-664.541	-3.01359	572.065	-635.897	14.9035	125.217	-661.684	173.074	68.5922	-315.022	-190.369	955.878	-322.616	-230.815	1115.21	-360.161	-279.225	540.976	-423.757	-378.813	94.9792	-393.284	-212.721	35.935
372	0	-707.023	-135.153	968.188	-691.007	-203.774	1114.29	-665.118	4.82127	569.584	-636.71	44.5513	123.437	-656.286	205.445	69.2817	-315.172	-181.778	954.573	-322.631	-221.345	1113.95	-360.545	-274.985	540.73	-424.041	-378.236	95.5655	-393.242	-212.587	35.8106
373	0	-707.25	-125.555	967.313	-690.955	-193.972	1113.72	-665.687	12.5348	567.37	-637.366	72.6285	122.321	-650.503	235.857	69.7901	-315.356	-173.273	953.304	-322.707	-212.019	1112.71	-361.089	-270.647	540.532	-424.363	-377.49	96.1079	-393.365	-212.312	35.4866
374	0	-707.344	-115.914	966.488	-690.845	-183.991	1113.02	-665.862	20.4299	565.325	-637.698	98.3773	121.856	-645.143	263.742	70.2965	-315.636	-164.586	951.966	-322.648	-202.068	1111.27	-361.668	-266.063	540.386	-424.663	-376.938	96.8771	-393.243	-212.127	35.3227
375	0	-707.595	-106.175	965.798	-690.744	-173.649	1112.4	-665.758	28.3353	563.412	-637.862	121.316	121.716	-640.366	288.341	71.2267	-315.891	-155.546	950.6	-322.8	-192.38	1109.72	-362.402	-260.95	540.172	-424.895	-376.259	97.5979	-393.153	-212.824	35.3639
376	0	-707.795	-95.8843	965.031	-690.83	-163.546	1111.56	-665.701	36.4362	561.604	-637.817	141.168	121.663	-636.811	309.665	72.6097	-316.274	-146.336	949.075	-322.898	-182.498	1108.15	-363.06	-255.57	539.951	-425.327	-375.458	98.4623	-393.171	-212.735	35.1292
377	0	-708.192	-85.3952	964.282	-691.158	-153.936	1110.78	-665.564	45.1476	559.762	-637.459	158.127	121.74	-634.453	327.691	74.3596	-316.666	-136.957	947.625	-323.21	-173.109	1106.57	-363.938	-249.411	539.707	-425.709	-374.47	99.4723	-393.356	-212.468	35.007
378	0	-708.532	-75.315	963.483	-691.439	-144.22	1109.92	-665.208	54.4786	558.512	-637	172.156	121.756	-633.258	342.541	76.3147	-317.156	-127.534	946.191	-323.196	-163.106	1105.04	-364.742	-242.703	539.336	-426.287	-373.513	100.644	-393.56	-212.202	34.9489
379	0	-708.903	-65.0895	962.581	-691.775	-134.139	1109.06	-664.635	64.5229	557.496	-636.203	183.358	121.201	-633.047	354.284	78.2142	-317.701	-118.03	944.721	-323.696	-153.468	1103.39	-365.658	-235.453	538.805	-426.806	-372.473	102.036	-393.768	-212.35	34.9466
380	0	-709.293	-54.5075	961.846	-692.094	-123.555	1108.17	-664.118	75.1644	556.734	-634.52	191.985	120.029	-633.44	363.144	79.6811	-318.352	-108.556	943.29	-324.311	-144.208	1101.79	-366.606	-227.568	538.166	-427.542	-371.201	103.48	-394.18	-212.04	34.9168
381	0	-709.634	-43.5395	961.147	-692.552	-112.948	1107.37	-663.524	86.1637	556.111	-632.47	198.209	118.424	-634.198	369.226	80.4969	-319.028	-99.3551	941.946	-324.795	-134.436	1100.34	-367.677	-219.127	537.289	-428.268	-369.887	105.154	-394.402	-211.881	34.874
382	0	-710.111	-32.3404	960.553	-693.02	-101.926	1106.49	-662.78	97.4793	555.48	-630.117	202.447	116.15	-634.869	373.161	80.3279	-319.877	-90.2002	940.626	-325.306	-124.47	1098.99	-368.662	-210.374	536.378	-428.711	-368.433	106.915	-394.542	-211.735	34.6662
383	0	-710.557	-21.0823	960.082	-693.733	-91.1381	1105.82	-662.096	108.921	554.953	-627.58	205.129	115.219	-634.745	374.991	79.2556	-320.653	-80.5899	939.452	-326.06	-114.989	1097.66	-369.511	-201.233	535.69	-429.045	-366.502	108.988	-394.639	-211.398	34.5306
384	0	-711.134	-9.57083	959.535	-694.512	-80.1405	1105.21	-661.779	120.219	554.289	-625.07	206.982	114.427	-633.924	375.597	76.224	-321.619	-71.0091	938.52	-327.044	-105.478	1096.39	-370.29	-191.782	535.147	-429.291	-364.562	111.445	-394.695	-210.912	34.4357
385	0	-711.646	2.01869	959.108	-695.324	-69.0022	1104.85	-661.213	130.903	553.793	-623.824	208.588	112.656	-632.675	376.822	70.7965	-322.599	-61.0668	937.805	-327.993	-95.5969	1095.27	-371.015	-181.874	534.609	-429.258	-362.525	114.243	-394.669	-210.536	34.3466
386	0	-712.251	13.6772	958.905	-696.068	-57.8119	1104.67	-661.19	141.328	553.266	-623.419	210.753	111.279	-630.505	377.531	65.4255	-323.676	-50.9388	937.17	-328.842	-85.2131	1094.43	-371.657	-171.619	534.207	-429.028	-360.236	117.2	-394.594	-210.091	34.1562
387	0	-712.731	25.6885	958.997	-696.738	-46.4626	1104.71	-661.11	151.386	553.051	-623.4	213.425	110.463	-628.662	379.424	62.5078	-324.724	-40.7711	936.543	-329.819	-74.6937	1093.53	-372.243	-160.87	533.845	-428.521	-357.551	120.353	-394.335	-209.614	33.9044
388	0	-713.231	37.509	959.49	-697.271	-35.2162	1105.17	-661.25	161.4	553.078	-623.352	216.456	110.121	-628.452	380.212	60.6283	-325.8	-30.1435	936.084	-330.773	-64.1014	1092.77	-372.587	-149.63	533.58	-427.913	-354.65	123.819	-394.077	-209.186	33.5735
389	0	-713.625	49.3149	960.385	-697.903	-24.2077	1106.01	-661.635	171.925	554.024	-623.208	218.347	109.682	-628.707	381.007	58.4519	-326.875	-19.1611	935.824	-331.852	-53.6826	1092.1	-372.944	-137.428	533.278	-427.097	-351.191	127.764	-393.926	-208.118	33.1497
390	0	-713.979	60.9495	961.628	-698.553	-13.4026	1107.11	-662.3	182.718	554.364	-623.35	219.391	109.356	-628.701	381.614	56.9657	-327.941	-7.97037	935.637	-332.793	-43.4657	1091.58	-373.272	-124.483	532.937	-426.225	-347.269	132.163	-393.645	-207.459	33.0465
391	0	-714.592	72.5498	962.931	-699.32	-2.65829	1108.28	-663.902	193.85	554.678	-623.609	220.745	109.116	-628.499	382.011	56.0102	-329.041	3.34618	935.567	-333.767	-33.0294	1091	-373.4	-110.619	532.602	-425.261	-342.769	136.931	-393.322	-206.742	32.9103
392	0	-715.45	83.7903	964.155	-700.077	8.21284	1109.64	-664.452	204.176	554.782	-623.636	222.243	108.872	-628.101	382.659	54.6786	-330.239	14.7983	935.428	-334.651	-21.9822	1090.58	-373.308	-95.8927	532.139	-424.237	-337.723	142.183	-393.379	-205.276	32.67
393	0	-716.48	94.605	965.33	-700.819	19.4049	1111.11	-665.001	213.253	554.687	-623.856	223.959	108.446	-627.805	383.422	52.9516	-331.348	26.3222	935.45	-335.585	-10.9169	1090.29	-373.175	-80.3738	531.708	-423.216	-331.919	147.873	-392.725	-204.852	32.6848
394	0	-717.535	105.025	966.464	-701.678	30.0131	1112.61	-665.443	220.471	554.244	-623.864	225.824	107.863	-627.616	384.208	51.7506	-332.608	38.1498	935.538	-336.722	-0.0424584	1090.12	-372.761	-63.6668	531.206	-422.209	-325.318	154.218	-392.353	-204.324	32.9376
395	0	-718.743	115.461	967.468	-702.525	40.2644	1114.31	-665.654	225.841	553.345	-623.518	227.059	107.223	-627.49	384.626	51.3462	-333.989	49.6892	935.788	-337.949	10.4938	1090.22	-371.951	-45.8383	530.538	-421.289	-317.59	161.132	-392.016	-204.143	33.9631
396	0	-720.056	125.441	968.43	-703.502	50.4779	1116.03	-665.834	230.136	552.094	-623.202	227.57	106.75	-627.205	385.111	50.8928	-335.403	61.3922	936.214	-339.216	20.7778	1090.41	-370.97	-26.9691	529.717	-420.413	-308.868	168.803	-391.664	-203.194	35.217
397	0	-721.489	134.803	969.292	-704.574	60.5066	1117.83	-666.015	233.894	550.996	-622.932	227.971	106.432	-627.205	385.328	50.6884	-336.856	72.7383	936.668	-340.326	30.6491	1090.72	-369.822	-7.25998	528.893	-419.387	-298.798	177.046	-391.628	-201.469	36.5714
398	0	-722.958	144.012	970.022	-705.652	70.1294	1119.42	-666.37	237.391	550.437	-622.821	228.263	106.012	-627.273	385.588	50.5271	-338.212	83.7864	937.131	-341.388	40.2377	1091.09	-368.613	13.563	527.93	-418.24	-287.187	185.928	-391.307	-199.048	38.7062
399	0	-724.404	152.893	970.673	-706.622	79.719	1121.07	-666.562	240.728	550.248	-622.628	228.512	105.625	-627.12	385.531	50.2845	-339.459	94.802	937.706	-342.247	49.771	1091.45	-367.491	35.4116	526.898	-416.895	-273.748	194.977	-390.942	-195.666	41.3781
400	0	-725.676	161.306	971.542	-707.514	89.2991	1122.5	-666.935	243.546	550.181	-622.529	228.643	105.36	-627.571	386.005	50.2859	-340.663	105.793	938.268	-342.824	59.5105	1091.77	-366.492	57.8847	526.125	-415.272	-258.541	204.644	-390.521	-191.001	44.6145
401	0	-726.84	169.171	972.67	-708.081	98.6237	1124.04	-667.413	245.987	550.221	-622.591	228.589	105.219	-627.742	386.068	50.245	-341.746	116.196	938.689	-343.359	69.0034	1092.02	-365.455	80.8176	525.524	-413.435	-241.675	214.077	-390.391	-184.939	48.3555
402	0	-727.746	176.89	973.984	-708.575	107.293	1125.6	-668.094	248.244	550.267	-622.742	228.52	105.045	-627.799	385.91	50.2751	-342.733	126.112	939.21	-343.895	77.3184	1092.24	-364.493	104.015	525.254	-411.546	-223.256	222.804	-390.33	-177.899	52.651
403	0	-728.501	184.387	975.416	-708.932	115.555	1127.33	-669.131	250.495	550.248	-622.977	228.449	104.813	-628.059	386.035	50.1757	-343.595	135.634	939.809	-344.41	84.9703	1092.61	-363.563	126.835	525.872	-409.477	-203.834	230.58	-390.338	-170.425	57.1275
404	0	-729.178	192.086	976.771	-709.339	123.359	1129.01	-670.165	252.739	550.174	-623.448	228.448	104.683	-628.337	385.884	50.2307	-344.126	145.059	940.568	-344.919	92.5158	1093.25	-362.652	148.709	527.483	-407.027	-183.547	237.228	-390.637	-162.223	61.1985
405	0	-729.823	199.683	977.881	-709.897	131.571	1130.56	-671.114	254.817	549.999	-624.119	228.13	104.47	-628.552	385.771	50.2467	-344.644	153.818	941.786	-345.025	100.231	1094.17	-362.014	170.765	529.715	-404.643	-163.187	243.166	-391.238	-151.101	64.5972
406	0	-730.38	207.376	978.698	-710.857	140.541	1131.87	-671.774	256.606	549.984	-624.287	227.975	104.196	-628.783	385.712	50.2764	-345.004	162.644	943.071	-344.982	108.03	1095.29	-361.625	192.361	532.466	-402.719	-143.323	248.581	-391.76	-135.676	69.9247
407	0	-730.841	215.291	979.004	-712.626	150.416	1132.8	-672.17	258.185	550.058	-624.447	227.886	104.073	-628.923	385.654	50.3082	-345.272	171.809	944.045	-344.17	117.102	1096.45	-361.508	213.403	535.655	-401.312	-123.183	253.974	-392.042	-113.605	74.2456
408	0	-731.394	222.961	978.836	-714.707	161.355	1133.1	-672.475	259.473	550.176	-624.487	227.745	104.045	-629.026	385.55	50.3325	-345.236	181.189	944.852	-343.017	127.834	1097.55	-361.72	233.767	539.255	-400.356	-102.46	258.253	-392.313	-87.544	78.3731
409	0	-731.912	230.868	978.286	-717.013	172.544	1133.04	-672.642	260.387	550.239	-624.515	227.659	104.062	-629.104	385.486	50.3342	-345.108	190.927	945.563	-341.89	139.658	1098.64	-362.131	253.53	543.192	-399.865	-80.8658	261.351	-391.911	-59.0031	81.7548
410	0	-732.478	238.521	977.596	-719.177	183.682	1132.7	-672.776	261.089	550.366	-624.41	227.626	104.198	-629.147	385.483	50.3399	-344.894	200.776	946.338	-341.261	151.274	1100.12	-362.715	272.821	547.368	-399.721	-58.5348	262.896	-391.348	-29.559	84.2587
411	0	-732.861	246.18	977.051	-720.898	194.575	1132.57	-672.732	261.619	550.486	-623.636	227.775	104.164	-629.099	385.433	50.3263	-344.731	211.298	947.499	-341.118	162.341	1102.26	-363.344	291.799	551.763	-399.609	-36.4787	263.18	-390.214	-0.123144	85.8389
412	0	-733.198	253.386	976.995	-721.961	204.57	1132.77	-672.676	262.246	550.691	-623.445	227.679	104.183	-629.112	385.386	50.3605	-344.425	222.349	949.372	-341.65	172.498	1105.04	-363.979	310.706	556.147	-399.527	-14.0115	262.167	-388.789	28.4517	86.5402
413	0	-733.374	260.33	977.114	-722.575	213.485	1133.24	-672.512	263.106	550.995	-623.332	227.536	104.226	-629.118	385.351	50.4039	-344.257	233.755	951.837	-342.442	182.434	1108.32	-364.675	329.157	560.401	-399.531	8.98127	259.907	-386.926	58.0279	86.2291
414	0	-733.45	267.013	977.185	-722.874	221.43	1133.92	-672.773	264.046	551.257	-623.371	227.382	104.277	-629.142	385.256	50.3347	-344.278	243.615	954.651	-343.56	191.832	1111.71	-365.561	346.652	564.418	-399.884	32.2777	256.333	-385.232	88.139	85.0013
415	0	-733.556	273.873	977.329	-723.086	228.88	1134.47	-673.212	265.188	551.391	-623.548	227.249	104.243	-629.165	385.295	50.2183	-344.435	252.092	957.556	-344.579	200.983	1114.84	-366.678	363.194	568.055	-400.552	55.9596	251.83	-383.5	118.856	83.4101
416	0	-733.604	280.794	977.393	-723.222	236.098	1134.78	-673.686	266.676	551.424	-623.598	227.163	104.196	-629.248	385.385	50.0084	-344.488	260.915	960.436	-345.386	209.759	1117.49	-367.482	379.255	571.555	-401.036	80.0247	246.542	-381.564	150.87	81.5813
417	0	-733.595	287.915	977.171	-723.504	243.325	1134.82	-673.897	268.694	551.562	-623.577	227.299	104.21	-629.352	385.6	49.6647	-344.142	271.185	962.932	-346.039	218.363	1119.64	-367.079	396.018	574.836	-401.244	106.507	239.941	-379.101	184.701	79.9265
418	0	-733.638	294.593	976.897	-723.812	250.716	1134.77	-674.028	270.882	551.613	-623.625	227.549	104.296	-629.371	385.858	49.2904	-343.668	281.422	965.15	-346.585	226.904	1121.41	-367.86	411.042	577.811	-401.311	132.748	233.024	-376.831	219.662	78.3259
419	0	-733.533	301.096	976.396	-724.38	258.438	1134.35	-674.103	273.097	551.567	-623.672	227.74	104.365	-629.382	386.114	48.8097	-343.533	290.579	967.14	-346.611	236.421	1123.04	-368.77	424.727	580.733	-401.792	160.299	225.077	-374.717	254.886	76.6547
420	0	-733.652	308.216	975.782	-725.018	266.678	1133.87	-674.595	275.325	551.423	-623.686	227.943	104.402	-629.354	386.434	48.2359	-343.327	299.93	968.895	-346.807	246.297	1124.49	-369.614	437.375	583.197	-402.392	187.848	216.343	-372.887	289.999	74.6219
421	0	-733.606	315.54	975.087	-725.475	275.198	1133.29	-674.423	277.484	551.246	-623.419	228.211	104.378	-629.362	386.88	47.736	-342.979	309.404	970.341	-347.139	256.193	1125.87	-370.103	449.6	585.348	-402.896	215.536	207.188	-370.588	325.16	72.3589
422	0	-733.476	323.123	974.258	-725.858	283.642	1132.75	-673.872	280.048	551.247	-622.921	228.616	104.48	-629.271	387.221	47.3046	-342.773	319.23	971.012	-347.552	266.09	1127.03	-370.388	461.763	587.258	-402.802	244.373	197.978	-367.882	360.959	70.2592
423	0	-733.523	330.518	973.49	-726.192	291.751	1131.98	-673.39	282.757	551.251	-622.603	229.04	104.707	-629.11	387.547	47.0319	-343.169	328.966	972.376	-347.961	275.742	1127.89	-370.473	473.263	588.694	-402.894	273.807	188.629	-365.056	396.737	68.363
424	0	-733.698	338.075	972.814	-726.575	299.842	1131.05	-673.243	285.674	551.245	-622.331	229.39	104.922	-629.063	387.781	46.728	-342.923	339.136	973.346	-348.342	284.674	1128.51	-370.508	483.88	589.574	-403.252	303.577	179.218	-362.342	432.416	66.6003
425	0	-733.434	345.494	971.701	-727.032	307.816	1129.95	-673.675	288.857	551.06	-622.064	229.678	105.088	-628.994	387.931	46.5765	-342.784	349.042	973.982	-348.511	294.888	1128.51	-370.629	493.689	589.795	-403.38	333.663	170.106	-359.573	467.818	65.1964
426	0	-733.423	353.248	970.639	-727.545	316.097	1128.71	-672.942	291.812	550.968	-621.843	230.039	105.155	-628.982	388.103	46.3494	-342.787	358.554	974.25	-348.474	304.489	1128.54	-370.61	502.796	589.364	-403.755	364.92	160.81	-356.725	502.974	64.0329
427	0	-733.385	360.964	969.702	-728.046	324.339	1127.4	-672.638	294.954	550.862	-621.526	230.379	105.311	-628.992	388.274	46.1802	-342.574	368.261	974.355	-348.461	314.385	1128.16	-370.587	511.536	588.397	-403.875	396.787	151.921	-353.735	537.936	63.2059
428	0	-733.461	368.57	968.703	-728.427	332.862	1126.33	-672.738	298.253	550.758	-621.382	230.699	105.478	-629.039	388.41	46.0668	-342.286	377.58	974.183	-348.384	324.212	1127.93	-370.445	519.754	586.852	-404.026	428.197	144.325	-350.908	572.227	62.4039
429	0	-733.611	376.34	967.655	-728.572	341.391	1125.36	-672.691	301.508	550.597	-621.242	230.992	105.687	-629.138	388.595	45.8702	-342.165	386.753	973.775	-348.525	333.897	1127.53	-370.259	527.418	584.903	-403.785	459.609	137.531	-348.513	606.392	62.0587
430	0	-733.71	384.587	966.781	-728.546	349.736	1124.53	-672.435	304.918	550.434	-621.108	231.333	105.878	-629.096	388.748	45.748	-341.915	396.016	973.212	-348.785	343.808	1127	-369.833	534.824	582.57	-403.333	491.67	131.851	-346.586	641.041	62.0401
431	0	-733.863	393.001	965.731	-728.421	358.033	1123.56	-672.716	308.554	550.134	-620.956	231.71	106.135	-629.083	388.923	45.591	-341.319	405.544	972.741	-349.101	353.903	1126.42	-369.269	541.774	579.93	-402.662	524.3	127.14	-345.137	675.549	62.3342
432	0	-734.059	401.224	964.581	-728.431	366.69	1122.47	-672.425	312.332	549.873	-620.744	232.068	106.461	-629.143	389.069	45.4487	-341.117	414.868	971.712	-349.413	364.082	1125.49	-368.724	548.341	577.025	-401.858	557.123	123.564	-344.596	709.937	63.3832
433	0	-734.381	409.293	963.342	-728.455	376.141	1121.32	-672.491	316.22	549.751	-620.524	232.37	106.859	-629.104	389.246	45.2666	-340.989	424.667	970.329	-349.552	374.836	1124.47	-368.075	554.56	573.954	-400.807	588.221	121.631	-345.13	743.801	65.4095
434	0	-734.594	417.067	961.956	-728.628	385.615	1120.03	-672.652	320.435	549.421	-620.35	232.797	107.233	-629.136	389.39	45.1191	-340.936	434.674	968.831	-349.699	385.686	1123.32	-367.461	560.765	570.778	-399.787	618.852	120.665	-346.342	776.792	69.1247
435	0	-734.889	424.944	960.595	-728.811	394.804	1118.58	-672.352	324.794	549.189	-620.113	233.319	107.639	-629.047	389.527	44.8463	-340.949	444.663	967.209	-349.598	397.019	1122.13	-367.091	567.553	567.68	-398.757	647.585	120.647	-347.533	808.273	74.6764
436	0	-735.114	433.077	959.151	-728.952	403.871	1116.99	-672.042	329.406	548.889	-619.847	233.856	108.17	-629.064	389.763	44.6807	-340.891	454.992	965.527	-349.487	408.739	1120.85	-366.828	574.806	564.829	-397.898	674.056	121.374	-349.511	838.339	81.7009
437	0	-735.276	442.64	957.629	-728.908	413.389	1115.33	-671.868	334.149	548.605	-619.663	234.271	108.612	-629.095	389.947	44.4837	-340.659	465.58	963.962	-349.398	420.458	1119.65	-366.839	582.352	562.442	-397.384	698.84	122.067	-352.067	866.498	89.9731
438	0	-735.118	452.289	955.914	-728.788	423.046	1113.68	-671.52	339.108	548.242	-619.448	234.791	109.159	-629.096	390.18	44.3332	-340.526	476.211	962.431	-349.339	432.225	1118.45	-366.914	590.252	560.116	-397.314	720.986	122.444	-354.872	891.955	98.7635
439	0	-735.069	461.33	954.173	-728.642	432.421	1111.93	-671.189	344.424	547.903	-619.144	235.377	109.828	-629.049	390.352	44.1442	-340.289	487.186	961.142	-349.226	443.821	1117.41	-366.832	598.407	558.004	-396.55	741.875	122.854	-358.339	915.203	107.717
440	0	-734.869	470.384	952.462	-728.403	442.243	1110.05	-670.708	350.06	547.538	-618.695	236.001	110.625	-629.054	390.567	43.9719	-339.99	498.222	959.995	-349.152	455.138	1116.38	-366.741	607.25	556.125	-397.062	759.961	123.321	-361.564	934.854	115.51
441	0	-734.57	479.581	950.684	-728.245	451.913	1108.14	-670.109	356.125	547.166	-618.246	236.771	111.428	-628.96	390.764	43.7846	-339.581	509.484	959.142	-349.187	466.077	1115.53	-366.593	616.662	554.765	-397.851	775.388	123.323	-364.827	951.178	121.051
442	0	-734.065	488.926	948.969	-728.067	461.568	1106.25	-669.331	362.589	546.631	-617.773	237.65	112.374	-628.888	390.979	43.5988	-339.285	520.845	958.546	-349.122	476.998	1114.83	-366.697	627.155	553.855	-398.958	788.486	122.889	-367.548	964.492	123.307
443	0	-733.497	497.925	947.325	-727.79	471.524	1104.33	-668.532	369.583	546.115	-617.297	238.668	113.658	-628.805	391.354	43.3323	-338.988	531.883	957.88	-348.838	487.854	1114.18	-366.974	638.786	553.439	-400.383	798.718	121.698	-369.703	974.805	122.151
444	0	-732.894	507.293	945.824	-727.581	481.376	1102.47	-667.685	376.88	545.611	-616.928	240.035	115.021	-628.81	391.798	43.201	-338.419	543.28	957.497	-348.6	498.618	1113.55	-367.415	651.699	553.358	-402.057	806.718	120.032	-371.421	982.587	118.423
445	0	-732.161	516.513	944.423	-727.038	491.899	1100.76	-666.66	384.62	545.345	-616.417	241.462	116.694	-628.79	392.185	43.0224	-337.727	554.844	957.058	-348.174	509.146	1112.79	-368.034	665.467	553.49	-403.595	812.446	117.871	-372.762	987.902	113.08
446	0	-731.292	526.483	943.297	-726.373	502.539	1099.29	-665.77	392.736	545.113	-616.14	243.085	118.611	-628.802	392.693	42.9122	-336.999	566.076	956.543	-347.572	520.225	1111.96	-368.779	679.705	553.73	-405.341	816.178	115.96	-374.041	991.416	107.353
447	0	-730.214	536.872	942.446	-725.49	512.719	1097.98	-664.991	401.162	544.942	-616.039	244.839	120.732	-628.953	393.245	42.8393	-336.2	577.769	955.919	-346.599	531.719	1111.06	-369.658	693.958	553.812	-407.197	819.141	115.04	-375.625	993.784	101.941
448	0	-729.2	547.181	941.728	-724.399	523.244	1096.86	-664.321	409.985	544.902	-616.173	246.66	123.21	-629.126	393.85	42.7415	-335.219	590.333	955.434	-345.604	543.566	1110.32	-370.503	707.771	553.756	-409.723	822.502	112.709	-377.724	996.436	97.7065
449	0	-727.987	557.449	941.107	-723.067	533.993	1095.98	-663.673	419.243	544.958	-616.561	248.92	125.894	-629.468	394.399	42.6197	-334.332	603.186	955.39	-344.571	555.607	1109.94	-371.556	720.589	553.623	-412.246	826.258	111.418	-380.552	999.438	93.9737
450	0	-726.793	568.449	940.65	-721.78	545.182	1095.25	-663.177	429.206	545.172	-616.989	251.525	128.918	-629.838	395	42.5126	-333.53	616.068	955.63	-343.414	568.336	1109.97	-372.364	732.239	553.374	-414.335	831.232	110.269	-384.128	1003.05	89.7812
451	0	-725.461	579.431	940.549	-720.345	556.351	1094.69	-662.599	439.952	545.445	-617.415	254.556	132.346	-630.344	395.612	42.4692	-332.729	629.559	956.261	-342.35	581.165	1110.5	-372.889	742.916	553.165	-415.297	836.208	109.19	-387.856	1007.36	84.7305
452	0	-724.142	590.888	940.545	-719.135	567.644	1094.36	-662.168	451.592	545.812	-618.145	258.052	136.17	-630.871	396.341	42.3611	-331.71	643.297	957.101	-341.562	593.869	1111.54	-373.061	753.55	553.299	-414.785	840.765	108.589	-390.863	1011.55	79.5124
453	0	-722.797	602.751	940.762	-717.896	579.032	1094.29	-661.905	464.274	546.103	-618.9	262.221	140.375	-631.385	397.098	42.4037	-330.943	656.508	958.144	-340.546	607.013	1112.94	-372.742	764.803	553.863	-414.605	845.09	107.676	-392.825	1014.86	74.6149
454	0	-721.495	614.667	941.141	-716.78	591.071	1094.34	-661.684	477.945	546.242	-619.612	266.867	144.963	-632.297	397.907	42.5756	-330.188	669.536	959.272	-339.561	619.718	1114.63	-372.196	776.754	554.699	-414.497	848.375	107.286	-393.6	1017.07	70.0876
455	0	-720.24	627.185	941.38	-715.679	603.439	1094.68	-661.632	492.83	546.285	-620.304	272.249	149.99	-633.143	398.306	42.792	-329.286	682.303	960.741	-338.66	632.247	1116.42	-371.351	788.547	555.668	-413.69	850.857	106.642	-393.383	1018.63	65.9072
456	0	-718.898	639.681	942.036	-714.53	615.788	1095.28	-661.677	508.909	546.183	-621.071	278.424	155.419	-633.513	399.354	42.9457	-328.059	694.536	962.277	-337.572	644.864	1118.36	-370.428	799.468	556.611	-412.85	852.725	106.347	-392.964	1019.84	62.4047
457	0	-717.745	652.395	942.646	-713.317	628.194	1096.21	-662.254	526.328	546.013	-621.594	285.298	161.5	-633.767	400.811	43.3032	-326.703	706.335	963.735	-336.448	657.093	1120.32	-369.258	809.553	557.406	-412.15	854.466	105.895	-392.985	1020.95	59.3935
458	0	-716.343	665.842	943.483	-712.147	640.802	1097.38	-662.73	544.893	545.425	-622.041	293.329	168.16	-633.855	402.481	43.7344	-325.287	717.779	965.077	-335.182	668.916	1122.17	-367.968	818.702	557.794	-411.6	856.206	105.42	-393.169	1022.08	56.6113
459	0	-714.93	679.132	944.276	-710.824	653.292	1098.73	-663.73	564.811	544.907	-622.204	302.57	175.745	-633.907	404.388	44.4934	-323.82	729.345	966.488	-333.737	680.926	1123.92	-366.449	826.634	557.867	-411.014	857.991	104.812	-393.088	1023.11	53.9635
460	0	-713.508	692.25	945.152	-709.493	665.707	1100.11	-665.003	585.808	544.418	-622.482	313.134	183.747	-633.861	406.839	45.5344	-322.129	741.003	968.085	-332.156	692.616	1125.44	-364.799	833.124	557.531	-410.612	859.115	104.261	-392.783	1024.07	52.7416
461	0	-712.15	705.642	946.231	-708.168	677.916	1101.63	-666.084	607.862	543.666	-622.758	325.275	192.502	-633.719	409.82	47.0434	-320.535	752.331	969.22	-330.559	703.799	1126.74	-363.22	838.348	556.943	-410.658	859.72	103.854	-392.759	1024.7	52.0588
462	0	-710.63	718.294	947.342	-706.834	689.636	1103.01	-667.028	630.648	542.82	-623.827	338.768	202.008	-633.98	413.21	49.1705	-319.019	762.948	970.204	-328.874	715.053	1127.97	-361.862	843.158	556.422	-410.569	860.379	103.428	-392.857	1025.11	51.5559
463	0	-709.225	730.885	948.411	-705.487	701.196	1104.32	-667.84	654.303	542.048	-623.953	354.128	211.634	-634.074	417.39	51.9095	-317.372	773.942	971.061	-327.272	725.896	1129.13	-360.503	847.46	556.222	-410.767	860.389	103.422	-392.641	1025.22	51.2357
464	0	-707.806	743.252	949.262	-704.142	712.549	1105.57	-668.961	678.432	541.589	-623.948	371.477	221.332	-634.262	422.553	56.542	-316.246	783.121	972.333	-325.827	736.617	1130.39	-359.06	851.344	556.224	-410.736	860.242	103.207	-392.462	1025.32	50.9814
465	0	-706.316	755.65	950.119	-702.908	723.642	1106.64	-669.703	702.831	541.393	-624.15	390.274	230.515	-633.517	428.614	60.9252	-315.164	792.597	973.376	-324.744	746.505	1131.73	-357.692	854.834	556.357	-410.496	860.394	103.078	-392.313	1025.36	50.8092
466	0	-705.092	768.16	950.88	-701.814	734.647	1107.31	-670.61	727.291	541.592	-625.042	410.378	238.401	-632.467	436.163	64.8641	-314.189	802.106	974.418	-323.678	756.823	1132.98	-356.297	858.371	556.648	-410.237	860.316	102.952	-392.116	1025.38	50.6044
467	0	-703.962	780.104	951.419	-700.956	745.539	1107.85	-671.147	751.705	542.369	-626.075	430.861	245.404	-632.32	445.855	70.3955	-313.345	811.698	975.464	-322.759	767.191	1134.34	-354.945	862.138	556.852	-410.007	860.411	102.869	-391.96	1025.38	50.4896
468	0	-702.985	791.439	951.963	-700.204	756.672	1108.25	-671.129	775.956	543.468	-626.959	450.676	253.274	-632.753	460.071	78.7095	-312.609	821.424	976.53	-321.956	777.51	1135.56	-353.625	865.962	556.868	-409.927	860.291	102.733	-391.857	1025.28	50.4391
469	0	-702.206	802.811	952.656	-699.402	768.124	1108.64	-671.421	799.191	545.854	-626.848	470.511	261.243	-633.68	480.398	86.6803	-311.904	831.385	977.532	-321.154	787.733	1136.64	-352.254	870.041	556.848	-409.793	860.306	102.587	-392.082	1025.58	50.5458
470	0	-701.62	814.374	953.447	-698.768	779.081	1109.15	-670.828	821.319	548.355	-626.275	491.426	268.544	-634.685	505.103	94.7843	-311.251	841.404	978.403	-320.435	797.94	1137.66	-351.043	873.997	556.631	-409.677	860.475	102.477	-391.604	1025.3	50.3385
471	0	-701.234	825.565	954.462	-697.97	789.497	1109.67	-669.83	842.666	551.177	-625.388	513.346	275.036	-635.68	532.101	102.148	-310.826	851.094	979.145	-319.681	808.251	1138.51	-349.88	877.682	556.473	-409.441	860.313	102.342	-391.413	1025.13	50.3006
472	0	-700.871	836.486	955.946	-697.267	799.108	1110.39	-668.801	863.874	554.171	-624.603	536.106	280.287	-636.803	560.226	108.558	-310.289	861.196	979.806	-318.844	818.087	1139.08	-348.827	880.853	556.391	-409.337	860.179	102.487	-391.277	1025.09	50.2628
473	0	-700.42	847.61	957.658	-696.406	808.097	1111.25	-668.233	892.269	556.091	-623.977	559.471	284.145	-638.374	589.022	114.064	-309.879	870.885	980.406	-317.989	827.281	1139.41	-348.025	883.576	556.41	-409.4	860.359	102.376	-391.135	1025.08	50.2493
474	0	-700.04	858.586	959.564	-695.482	815.708	1112.32	-667.582	913.852	560.485	-623.277	583.275	286.364	-639.658	617.076	117.65	-309.489	880.082	980.999	-317.302	835.395	1139.61	-347.381	886.044	556.498	-409.378	860.11	102.575	-390.822	1024.83	50.3047
475	0	-699.604	869.469	961.795	-694.396	822.412	1114.12	-666.368	934.76	564.686	-622.556	607.419	287.112	-640.86	644.752	119.573	-309.147	888.93	981.657	-316.74	842.926	1140.03	-347.035	888.369	556.668	-409.529	860.182	102.604	-390.817	1024.95	50.1646
476	0	-699.066	880.267	964.262	-693.17	829.013	1116.41	-665.336	955.451	568.729	-621.93	634.004	286.475	-642.018	672.393	120.129	-308.782	897.669	982.373	-316.364	850.263	1140.69	-346.877	890.961	556.778	-409.915	860.021	102.574	-390.648	1025.02	50.0254
477	0	-698.745	890.919	966.788	-691.826	836.094	1118.95	-664.648	975.758	572.4	-621.459	659.643	284.329	-643.049	700.764	119.529	-308.472	905.819	983.059	-316.395	857.141	1141.51	-346.962	893.674	556.787	-410.2	860.493	102.907	-390.515	1025.11	49.8776
478	0	-698.319	901.787	969.347	-690.309	844.056	1121.27	-663.784	995.668	575.787	-620.973	685.538	281.353	-643.927	730.215	118.133	-308.194	913.694	983.617	-316.842	863.135	1142.21	-347.162	896.666	556.769	-410.54	860.81	103.096	-390.397	1025.29	49.637
479	0	-698.079	912.434	971.777	-688.897	852.415	1123.14	-662.921	1014.9	578.801	-620.343	708.821	277.311	-644.185	760.313	115.676	-307.868	920.919	983.884	-317.174	868.616	1142.5	-347.357	899.903	556.825	-410.891	860.814	103.286	-390.242	1025.41	49.2773
480	0	-697.841	923.255	973.988	-687.65	861.09	1124.6	-662.294	1033.44	581.522	-619.583	734.966	272.262	-644.799	792.276	113	-307.609	928.116	983.792	-317.122	874.824	1142.39	-347.645	903.219	556.868	-411.278	861.087	103.513	-390.4	1025.96	48.8609
481	0	-697.602	933.918	975.875	-686.654	870.394	1125.72	-661.475	1051.45	583.813	-619.018	761.409	266.134	-645.239	825.418	109.908	-307.268	935.384	983.65	-316.873	881.321	1142.14	-347.943	906.658	556.732	-411.712	861.382	103.737	-390.135	1025.89	48.3271
482	0	-697.252	944.687	977.726	-685.758	879.374	1126.9	-660.339	1068.32	586.526	-618.326	788.142	259.06	-645.641	859.526	106.516	-307.033	942.35	983.306	-316.534	888.408	1141.81	-348.252	910.271	556.655	-412.171	861.826	103.949	-390.071	1026.07	47.8506
483	0	-696.873	955.399	979.387	-684.91	888.931	1128.16	-659.231	1084.49	588.865	-617.647	815.394	251.254	-645.938	894.524	102.856	-306.822	949.301	982.734	-315.941	896.219	1141.46	-348.607	914.182	556.568	-412.501	861.714	103.923	-390.039	1026.31	47.5348
484	0	-696.511	966.188	980.831	-684.212	898.797	1129.15	-657.969	1099.88	591.038	-616.954	843.332	242.549	-646.086	930.088	98.9403	-306.515	956.489	981.79	-315.262	904.352	1140.7	-348.874	918.348	556.31	-412.746	862.436	104.366	-389.96	1026.47	47.3348
485	0	-696.303	976.805	981.958	-683.814	908.272	1129.78	-656.761	1114.72	593.001	-616.472	871.968	233.264	-646.324	966.23	94.8748	-306.309	963.717	980.726	-314.43	912.704	1139.65	-349.34	922.406	556.066	-413.063	862.629	104.503	-389.766	1026.47	47.1193
486	0	-696.064	987.183	982.761	-683.508	918.261	1130.3	-655.688	1129.08	594.732	-615.996	901.316	223.505	-646.471	1002.84	90.8884	-306.28	970.664	979.482	-313.589	921.587	1138.5	-349.702	926.412	555.662	-413.425	863.05	104.721	-389.867	1026.67	46.883
487	0	-695.887	997.656	983.426	-683.208	928.406	1130.73	-654.601	1143.03	596.129	-615.737	931.355	213.551	-646.808	1039.77	87.1778	-306.135	978.064	978.105	-312.891	930.578	1137.44	-350.114	930.334	555.257	-413.764	863.492	104.872	-389.893	1026.83	46.6312
488	0	-695.784	1007.96	983.907	-682.782	938.356	1131.16	-653.369	1156.69	596.891	-614.545	961.737	203.573	-647.424	1077.02	83.9064	-305.972	985.819	976.974	-312.338	938.595	1136.23	-350.438	934.15	554.886	-414.086	863.857	105.136	-389.809	1026.93	46.4563
489	0	-695.668	1018.13	984.592	-682.137	948.252	1131.65	-652.635	1162.78	597.002	-613.789	992.594	193.499	-648.172	1114.09	81.3847	-306.017	993.624	975.937	-312.158	946.64	1135.44	-350.746	938.087	554.565	-414.438	864.232	105.392	-389.764	1027.07	46.3247
490	0	-695.595	1028.32	985.196	-681.501	958.021	1132.03	-652.171	1174.35	596.899	-613.006	1023.89	183.713	-649.11	1151.27	79.2786	-305.899	1001.7	975.145	-311.937	954.704	1134.68	-351.101	941.848	554.313	-414.869	864.523	105.629	-389.799	1027.18	46.1785
491	0	-695.486	1038.28	985.69	-680.917	967.373	1132.4	-651.972	1185.5	596.101	-612.372	1055.46	174.452	-650.159	1188.26	77.8382	-305.965	1009.48	974.3	-311.909	963.148	1133.97	-351.456	945.483	554.006	-415.308	864.994	105.88	-389.827	1027.23	46.0212
492	0	-695.381	1047.91	986.072	-680.339	976.637	1132.71	-651.183	1195	595.051	-611.722	1087.37	165.682	-651.169	1225.04	77.0871	-305.997	1017.39	973.48	-311.673	971.307	1133.2	-351.726	949.221	553.76	-415.584	865.414	106.086	-389.734	1027.33	45.8524
493	0	-695.455	1057.43	986.013	-679.952	985.91	1132.76	-650.361	1203.47	593.045	-611.144	1119.49	157.534	-651.961	1261.54	76.9593	-305.939	1025.09	972.472	-311.522	980.013	1132.21	-351.862	953.086	553.427	-415.82	865.581	106.449	-389.802	1027.3	45.4977
494	0	-695.531	1066.85	985.678	-679.725	995.386	1132.47	-649.811	1211.27	590.638	-610.541	1151.64	150.27	-652.436	1297.76	77.2151	-306.003	1032.55	971.317	-311.245	988.56	1131.19	-352.058	957.023	553.297	-416.009	866.192	107.066	-389.486	1027.82	45.7623
495	0	-695.637	1075.78	984.958	-679.568	1005	1132.08	-649.424	1218.33	588.13	-610.982	1184.35	144.091	-652.248	1333.78	77.8877	-305.987	1040.51	970.103	-310.998	997.499	1130.11	-352.303	961.225	552.95	-416.368	866.928	107.465	-389.471	1027.96	45.6021
496	0	-695.824	1084.9	983.942	-679.508	1014.91	1131.55	-649.08	1225.16	585.168	-611.541	1216.92	139.199	-651.148	1369.67	79.0501	-305.864	1048.81	968.816	-310.675	1006.64	1128.97	-352.474	965.515	552.603	-416.442	867.193	108.139	-389.421	1028.18	45.59
497	0	-696.055	1094.27	982.866	-679.379	1024.93	1131.07	-648.987	1231.84	582.218	-612.348	1249.16	135.627	-648.852	1405.18	80.7042	-305.803	1057.28	967.505	-310.413	1016.05	1127.8	-352.708	970.134	552.253	-416.674	867.685	108.79	-389.419	1028.32	45.4793
498	0	-696.235	1103.72	981.732	-679.214	1035.07	1130.38	-649.224	1238.46	579.35	-613.242	1280.9	133.649	-645.211	1440.21	82.9349	-305.8	1065.44	966.147	-310.248	1025.37	1126.52	-352.922	975.107	551.881	-416.965	868.603	109.47	-389.637	1028.37	45.5108
499	0	-696.436	1113.29	980.78	-678.923	1045.21	1129.83	-649.566	1245.31	576.716	-614.397	1311.59	133.134	-640.157	1473.73	85.1962	-305.685	1074.08	964.906	-310.073	1034.55	1125.28	-353.331	980.171	551.547	-417.41	869.253	110.24	-389.628	1028.34	44.9625
500	0	-696.649	1122.55	979.977	-678.763	1054.83	1129.2	-649.723	1252.35	574.385	-615.698	1340.54	133.524	-634.633	1505.41	87.4644	-305.724	1082.75	963.657	-310.085	1043.88	1124.02	-353.867	985.209	551.148	-418.022	869.862	111.036	-389.696	1028.66	44.9337
501	0	-696.76	1132	979.349	-678.574	1065.03	1128.65	-649.839	1259.83	572.391	-617.031	1367.15	134.349	-629.095	1534.43	89.7368	-305.917	1091.1	962.39	-310.132	1052.96	1122.69	-354.365	990.647	550.845	-418.519	870.53	112.047	-389.783	1028.76	44.8827
502	0	-696.99	1141.41	978.636	-678.534	1075	1127.93	-649.87	1267.58	570.559	-618.364	1391.1	135.566	-624.119	1560.4	92.4	-306.05	1100.17	961.068	-310.152	1062.08	1121.3	-354.912	996.58	550.549	-419.034	871.067	113.192	-389.864	1028.98	44.9501
503	0	-697.203	1151.11	977.902	-678.552	1084.44	1126.97	-649.878	1275.39	568.805	-619.549	1412.13	137.057	-620.121	1582.97	95.5666	-306.291	1109.17	959.733	-310.226	1071.37	1119.8	-355.657	1002.64	550.125	-420.077	872.25	114.289	-390.01	1029.15	44.9637
504	0	-697.31	1161.06	976.917	-678.609	1093.82	1125.96	-650.153	1284	567.357	-620.203	1430.07	138.45	-617.352	1601.98	99.1454	-306.576	1118.13	958.301	-310.401	1080.65	1118.27	-356.464	1008.94	549.705	-421.006	872.877	115.383	-390.192	1029.29	44.9588
505	0	-697.497	1171.14	975.975	-678.831	1103.14	1124.92	-650.336	1294.06	566.457	-620.267	1444.64	139.095	-615.883	1617.18	102.937	-306.855	1127.36	956.73	-310.506	1089.96	1116.65	-357.291	1015.64	549.14	-421.732	874.22	116.594	-390.402	1029.43	44.9297
506	0	-697.755	1181.77	975.103	-679.063	1113.28	1123.92	-650.532	1305.34	565.802	-620.115	1455.79	138.706	-615.789	1628.62	106.33	-307.296	1136.25	955.185	-310.599	1099.54	1115.04	-358.144	1022.57	548.442	-422.47	875.401	118.076	-390.548	1029.65	44.7985
507	0	-697.918	1192.89	974.473	-679.413	1123.88	1123.01	-650.377	1317.6	565.778	-619.519	1463.64	137.023	-616.715	1636.67	108.561	-307.701	1145.2	953.598	-310.784	1108.96	1113.4	-358.924	1029.91	547.873	-423.085	876.648	119.589	-390.707	1029.98	44.7099
508	0	-698.29	1204.03	973.958	-679.912	1134.16	1122.11	-649.976	1330.61	565.483	-619.049	1469.16	134.819	-618.367	1641.86	109.37	-308.271	1154.22	952.158	-311.135	1118.24	1111.81	-359.678	1037.37	547.301	-423.616	878.092	121.319	-390.819	1030.25	44.5022
509	0	-698.708	1215.22	973.474	-680.446	1144.65	1121.26	-649.932	1343.42	565.749	-618.488	1472.76	132.15	-620.203	1644.98	108.704	-308.833	1163.54	951	-311.523	1128	1110.36	-360.389	1045.13	546.853	-423.903	879.684	123.14	-390.815	1030.5	44.3693
510	0	-699.069	1226.76	973.149	-680.951	1155.34	1120.43	-649.701	1356.28	565.828	-617.934	1474.83	129.559	-621.91	1646.26	106.446	-309.499	1172.53	949.904	-312.145	1137.52	1109.15	-360.982	1053.16	546.556	-424.174	881.516	125.184	-390.737	1030.76	44.2341
511	0	-699.345	1237.97	972.836	-681.429	1166.57	1119.62	-649.541	1368.74	565.894	-617.094	1475.68	127.378	-623.343	1646.04	102.956	-310.212	1181.88	949.013	-312.817	1147.35	1108.08	-361.626	1061.32	546.317	-424.273	883.254	127.44	-390.665	1031.04	44.0769
512	0	-699.638	1249.84	972.686	-681.99	1177.91	1119.04	-649.307	1380.24	565.471	-615.751	1475.81	126.397	-624.371	1645	98.3613	-311.065	1191.32	948.367	-313.693	1157.17	1107.13	-362.165	1069.64	546.111	-424.238	885.153	129.913	-390.549	1031.34	43.8981
513	0	-699.84	1261.78	972.66	-682.555	1188.93	1118.6	-649.042	1391.23	565.062	-614.493	1476.17	124.946	-625.762	1643.78	92.7477	-311.924	1201.28	947.846	-314.492	1167.25	1106.26	-362.834	1078.46	546.004	-423.97	887.396	132.598	-390.402	1031.57	43.6019
514	0	-700.308	1273.4	972.687	-683.125	1200.32	1118.63	-649.595	1400.41	564.357	-613.416	1476.78	123.269	-626.695	1643.22	87.1704	-312.862	1211.3	947.395	-315.405	1177.17	1105.35	-363.465	1087.59	545.897	-423.595	889.748	135.586	-390.113	1031.85	43.3694
515	0	-700.882	1284.93	972.615	-683.672	1211.7	1118.8	-649.122	1410.33	563.838	-612.787	1478.16	122.179	-627.107	1643.75	83.4791	-313.774	1221.81	946.903	-316.334	1187.76	1104.49	-364.007	1097.43	545.858	-423.104	892.429	138.809	-389.884	1032.17	43.121
516	0	-701.42	1296.75	973.11	-684.296	1222.8	1119.25	-649.192	1419.98	563.656	-612.842	1480.97	121.45	-626.798	1645.46	80.7819	-314.763	1232.7	946.498	-317.18	1198.63	1103.66	-364.446	1108.15	545.886	-422.553	895.825	142.432	-389.663	1032.58	42.9545
517	0	-701.948	1308.58	973.844	-685.014	1234.13	1120.03	-649.517	1429.32	563.668	-613.146	1484.7	120.736	-625.931	1647.31	77.6858	-315.704	1243.69	946.099	-317.991	1209.64	1102.94	-365.12	1119.47	545.845	-421.791	899.523	146.599	-389.399	1032.86	42.7087
518	0	-702.462	1320.15	974.739	-685.814	1245.45	1121.02	-650.231	1438.53	563.761	-613.293	1487.42	120.219	-625.187	1648.77	74.7742	-316.681	1255.24	945.765	-318.922	1220.7	1102.26	-365.319	1132.08	545.684	-420.987	904.007	150.916	-389.122	1033.39	42.7803
519	0	-703.119	1331.39	975.678	-686.57	1256.81	1122.25	-651.012	1447.4	563.809	-613.32	1489.46	119.733	-624.886	1649.7	72.7328	-317.716	1266.66	945.415	-319.809	1231.67	1101.61	-365.511	1145.72	545.303	-419.929	908.649	155.669	-388.848	1033.97	42.9907
520	0	-703.972	1342.21	976.652	-687.362	1267.95	1123.61	-651.929	1456.05	563.743	-613.45	1491.01	119.145	-624.879	1650.56	70.7591	-318.758	1278.49	945.192	-320.781	1242.97	1101.13	-365.418	1160.27	544.758	-419.023	914.251	160.786	-388.458	1034.52	43.2585
521	0	-705.065	1352.65	977.623	-688.158	1278.96	1125.09	-652.716	1464.18	563.609	-613.758	1492.41	118.537	-624.934	1651.45	68.7209	-319.827	1290.3	945.16	-321.839	1254.12	1100.89	-365.107	1176.19	544.153	-417.808	920.461	166.433	-388.312	1035.2	43.8012
522	0	-706.23	1362.66	978.602	-688.907	1290.12	1126.66	-653.728	1471.47	563.272	-614.299	1493.93	117.869	-625.08	1652.11	66.97	-321.037	1302.5	945.322	-322.902	1264.88	1100.92	-364.505	1193.2	543.455	-416.684	927.771	172.733	-388.107	1036.07	44.515
523	0	-707.437	1372.33	979.608	-689.651	1300.85	1128.25	-654.516	1477.49	562.817	-614.575	1495.21	117.112	-625.192	1652.78	65.22	-322.299	1314.44	945.594	-324.215	1275.46	1101.02	-363.527	1211.36	542.548	-415.777	935.837	179.748	-387.967	1037.19	45.3197
524	0	-708.803	1381.75	980.58	-690.313	1311.39	1129.95	-654.898	1482.31	562.291	-614.855	1496.27	116.504	-625.333	1653.32	63.9527	-323.65	1326.12	946.034	-325.539	1285.82	1101.41	-362.181	1230.47	541.632	-414.547	945.367	187.06	-387.877	1038.51	46.368
525	0	-710.242	1390.88	981.567	-691.197	1320.6	1131.54	-655.481	1486.47	561.658	-614.862	1497.1	115.967	-625.24	1653.82	63.3826	-324.894	1337.74	946.735	-326.662	1295.79	1101.86	-360.694	1250.52	540.691	-413.535	956.112	195.051	-387.791	1040.6	48.0886
526	0	-711.533	1399.59	982.53	-692.062	1329.76	1133.09	-656.304	1490.19	561.063	-614.765	1497.51	115.571	-625.203	1654.07	63.1472	-326.147	1349.17	947.476	-327.85	1305.67	1102.35	-359.013	1271.76	539.699	-412.2	968.711	203.72	-387.629	1043.18	50.233
527	0	-712.944	1408.16	983.402	-692.931	1338.73	1134.43	-657.05	1493.8	560.811	-614.729	1497.53	115.345	-625.328	1654.15	62.9608	-327.324	1360.11	948.23	-328.717	1315.2	1102.79	-357.508	1293.82	538.536	-410.686	983.43	212.67	-387.145	1046.32	53.2793
528	0	-714.131	1416.31	984.153	-693.781	1347.66	1135.68	-657.781	1497.05	560.754	-614.817	1497.62	115.159	-625.571	1654.28	62.7395	-328.435	1370.96	948.908	-329.347	1324.48	1103.23	-356.126	1316.69	537.576	-408.522	998.542	222.217	-386.924	1050.48	56.8216
529	0	-715.199	1424.27	984.933	-694.716	1356.41	1136.86	-658.632	1499.75	560.706	-614.989	1497.71	114.913	-625.79	1654.39	62.5935	-329.622	1381.31	949.449	-329.879	1333.39	1103.5	-354.949	1339.89	536.615	-406.409	1017.23	231.051	-386.851	1055.82	61.1352
530	0	-716.159	1432.2	985.826	-695.542	1365.1	1138.07	-659.595	1502.18	560.616	-615.148	1497.74	114.681	-626.091	1654.45	62.4397	-330.553	1391.24	949.852	-330.333	1342.02	1103.64	-353.267	1363.6	536.119	-403.724	1036.15	238.862	-386.768	1062.45	65.6301
531	0	-716.891	1439.99	986.71	-696.194	1373.39	1139.2	-660.341	1504.36	560.511	-615.415	1497.78	114.548	-626.355	1654.47	62.385	-331.325	1400.96	950.199	-330.745	1350.36	1103.87	-351.818	1387.15	536.338	-400.962	1056.23	245.541	-386.813	1070.28	69.8108
532	0	-717.566	1447.72	987.549	-696.792	1381.35	1140.38	-661.039	1506.68	560.379	-615.537	1497.81	114.356	-626.546	1654.49	62.3515	-331.881	1410.44	950.651	-331.223	1358.82	1104.21	-350.457	1410.05	537.423	-398.548	1077.7	251.279	-386.828	1079.47	73.1775
533	0	-718.105	1455.23	988.38	-697.321	1389.33	1141.58	-661.881	1509.23	560.32	-615.593	1497.83	114.122	-626.674	1654.45	62.294	-332.372	1419.45	951.434	-331.566	1366.8	1104.81	-349.586	1432.31	539.152	-395.25	1096.92	256.82	-386.834	1092.37	77.6745
534	0	-718.62	1462.7	989.077	-698.02	1397.39	1142.64	-662.024	1511.65	560.273	-615.573	1497.91	113.801	-626.773	1654.47	62.2749	-332.671	1428.33	952.448	-331.61	1374.39	1105.63	-348.863	1454.08	541.55	-393.052	1117.35	262.093	-386.46	1111.1	82.4536
535	0	-719.047	1470.13	989.548	-699.146	1405.97	1143.53	-662.485	1514.1	560.19	-615.694	1498.03	113.835	-626.83	1654.47	62.2715	-332.813	1437.2	953.435	-331.026	1382.95	1106.56	-348.632	1475.31	544.514	-391.472	1138.67	266.518	-385.393	1135.18	86.4596
536	0	-719.408	1477.47	989.568	-700.839	1415.39	1143.98	-662.489	1516.15	560.367	-615.54	1498.11	113.809	-626.865	1654.45	62.3027	-332.839	1446.53	954.31	-330.021	1392.55	1107.48	-348.784	1495.99	547.778	-391.156	1161.79	269.631	-383.709	1162.76	89.8323
537	0	-719.831	1484.96	989.188	-702.883	1425.48	1143.93	-662.528	1517.85	560.537	-615.431	1498.1	113.801	-626.887	1654.42	62.3822	-332.743	1456.27	955.069	-328.928	1403.42	1108.42	-349.239	1516.28	551.582	-390.356	1183.59	271.923	-381.68	1192.23	92.5815
538	0	-720.167	1492.31	988.505	-705.095	1436.05	1143.65	-662.739	1519.17	560.711	-615.296	1497.93	113.879	-626.952	1654.31	62.5509	-332.554	1466.12	955.776	-327.975	1414.36	1109.49	-349.833	1536.17	555.759	-389.587	1206.05	273.298	-378.819	1223.57	94.7765
539	0	-720.449	1499.67	987.743	-706.933	1446.18	1143.2	-662.672	1520.19	560.861	-615.215	1497.77	113.913	-627.022	1654.22	62.6522	-332.29	1476.02	956.583	-327.439	1424.96	1111.14	-350.592	1555.45	560.01	-389.288	1229.01	273.283	-376.108	1253.9	95.8856
540	0	-720.638	1506.74	987.252	-708.322	1456.02	1143.04	-662.494	1521.02	560.982	-615.107	1497.64	113.931	-627.029	1654.18	62.7275	-332.063	1486.24	957.812	-327.478	1435.95	1113.39	-351.553	1574.37	564.333	-388.93	1252.2	271.936	-373.084	1284.63	96.1275
541	0	-720.777	1513.59	987.081	-709.135	1465.05	1143.28	-662.482	1522.07	561.11	-614.987	1497.53	113.986	-627.049	1654.14	62.7698	-331.831	1496.27	959.573	-327.921	1445.61	1116.2	-352.53	1592.73	568.527	-388.946	1275.97	269.497	-369.888	1315.73	95.7074
542	0	-720.801	1520.37	987.09	-709.437	1473.35	1143.81	-662.511	1523.31	561.234	-614.903	1497.51	114.026	-627.083	1654.1	62.8043	-331.735	1506.33	961.898	-328.614	1453.97	1119.43	-353.579	1610.38	572.551	-388.933	1299.91	265.834	-366.698	1347.3	94.5808
543	0	-720.841	1527.02	987.139	-709.43	1481.2	1144.4	-662.673	1524.87	561.34	-614.818	1497.41	114.026	-627.145	1654.06	62.7998	-331.698	1515.77	964.626	-329.656	1462.19	1122.51	-354.981	1627	576.412	-389.179	1324.52	260.981	-363.66	1379.44	92.9666
544	0	-720.803	1533.68	987.099	-709.322	1488.6	1144.87	-662.881	1526.66	561.369	-614.819	1497.38	114.056	-627.214	1654.04	62.7264	-331.658	1525.19	967.444	-330.566	1470.38	1125.42	-356.146	1642.98	579.969	-389.346	1349.5	255.239	-360.598	1413.13	91.3304
545	0	-720.751	1540.31	986.977	-709.318	1496.03	1145.1	-662.985	1528.78	561.418	-614.757	1497.4	114.066	-627.263	1654.1	62.6218	-331.587	1534.9	970.246	-331.231	1478.34	1127.79	-357.375	1658.23	583.284	-389.518	1375.14	248.63	-357.414	1447.76	89.6561
546	0	-720.625	1547.09	986.739	-709.34	1503.44	1145.22	-663.086	1531.15	561.495	-614.716	1497.59	114.166	-627.277	1654.18	62.4546	-331.405	1544.19	972.677	-331.803	1486.47	1129.87	-357.659	1673.76	586.51	-389.054	1401.93	240.954	-354.321	1483.32	88.0943
547	0	-720.523	1553.93	986.391	-709.595	1511.29	1145.05	-663.039	1533.57	561.495	-614.594	1497.76	114.217	-627.27	1654.33	62.1969	-331.191	1553.35	974.815	-332.042	1495.26	1131.6	-357.808	1688.62	589.483	-389.232	1429	233.035	-351.329	1519.41	86.5481
548	0	-720.415	1560.92	985.929	-710.071	1519.21	1144.71	-663.05	1535.95	561.41	-614.512	1497.92	114.296	-627.244	1654.52	61.8623	-330.831	1562.47	976.503	-332.027	1504.58	1133.2	-358.869	1701.47	592.047	-389.335	1456.52	223.959	-348.559	1555.85	84.9214
549	0	-720.263	1567.99	985.384	-710.641	1527.62	1144.26	-663.067	1538.23	561.326	-614.386	1498.08	114.322	-627.165	1654.76	61.4062	-330.519	1572.06	978.085	-332.146	1514.4	1134.6	-360.043	1713.22	594.242	-389.565	1484.68	214.449	-345.781	1592.33	83.0908
550	0	-720.181	1575.31	984.7	-710.943	1535.78	1143.85	-662.721	1540.55	561.267	-614.203	1498.34	114.411	-627.031	1655.07	60.9031	-330.131	1581.74	979.506	-332.412	1523.87	1135.85	-360.847	1724.57	596.152	-389.641	1513.63	204.696	-342.769	1628.82	81.3083
551	0	-720.046	1582.71	983.96	-711.164	1544.01	1143.2	-662.434	1543.04	561.347	-613.952	1498.62	114.49	-626.916	1655.39	60.3518	-329.824	1590.95	980.541	-332.733	1533.62	1136.83	-361.36	1735.25	597.623	-389.593	1543.6	194.978	-339.547	1665.18	79.548
552	0	-719.962	1590.15	983.214	-711.368	1552.48	1142.68	-662.275	1545.43	561.3	-613.747	1498.85	114.62	-626.901	1655.67	59.8936	-329.468	1599.98	981.296	-333.018	1543.4	1137.57	-361.761	1745.07	598.554	-389.566	1573.81	185.017	-336.184	1701.29	77.976
553	0	-719.902	1597.65	982.428	-711.533	1560.93	1141.95	-662.235	1548.03	561.287	-613.621	1499.06	114.705	-626.867	1655.86	59.4435	-329.212	1609.81	981.923	-333.226	1553.28	1137.99	-362.105	1754.07	598.736	-389.575	1604.38	175.405	-332.84	1736.63	76.7622
554	0	-719.856	1605.29	981.608	-711.73	1569.31	1140.98	-662.187	1550.74	561.17	-613.545	1499.26	114.769	-626.888	1656.08	59.0229	-328.896	1619.63	982.21	-333.285	1563.02	1138.1	-362.132	1762.24	598.141	-389.683	1636.11	166.029	-329.61	1772.4	75.5315
555	0	-719.862	1612.87	980.738	-712.254	1576.07	1139.66	-661.97	1553.34	561.054	-613.469	1499.44	114.819	-626.992	1656.33	58.7026	-328.645	1629.03	982.211	-333.253	1572.78	1137.77	-361.856	1769.85	596.734	-390.789	1667.99	156.853	-326.715	1807.63	74.5251
556	0	-719.93	1620.7	979.869	-712.668	1583.19	1138.35	-662.096	1556.34	560.918	-613.414	1499.58	114.884	-627.033	1656.52	58.3426	-328.415	1638.28	981.879	-333.173	1582.58	1137.16	-361.308	1776.97	594.646	-391.095	1700.25	148.912	-324.292	1842.65	73.7308
557	0	-720.029	1628.45	978.963	-712.982	1591.3	1137.09	-662.128	1559.52	560.784	-613.329	1499.77	114.952	-627.19	1656.62	58.0175	-328.203	1647.38	981.342	-333.027	1592.53	1136.33	-360.428	1783.65	591.99	-390.274	1732.65	142.3	-322.799	1877.69	73.0318
558	0	-720.2	1636.27	978.107	-713.161	1599.73	1135.96	-662.245	1562.88	560.537	-613.25	1500.02	115.026	-627.269	1656.76	57.6808	-328.061	1656.67	980.655	-332.925	1602.75	1135.4	-359.22	1790.05	588.871	-389.225	1764.94	136.932	-322.331	1913.17	73.2131
559	0	-720.384	1644.07	977.248	-713.234	1607.83	1135.09	-662.248	1566.51	560.264	-613.142	1500.28	115.15	-627.351	1656.93	57.3496	-327.899	1666.04	979.796	-332.942	1613.26	1134.37	-357.824	1796.35	585.744	-388.118	1796.98	132.884	-323.047	1948.71	74.415
560	0	-720.605	1652.13	976.403	-712.932	1616.21	1134.43	-662.161	1570.63	559.842	-612.966	1500.57	115.276	-627.323	1656.9	57.0219	-327.86	1675.2	978.609	-333.16	1623.77	1133.3	-356.396	1802.47	582.653	-386.756	1828.18	130.548	-325.269	1983.81	76.5344
561	0	-720.833	1660.21	975.476	-712.564	1624.65	1133.57	-662.161	1575.29	559.361	-612.793	1500.93	115.385	-627.379	1657.18	56.8051	-327.92	1684.83	977.239	-333.411	1634.34	1132.07	-354.986	1808.7	579.425	-385.507	1859.05	129.295	-328.593	2017.4	79.7425
562	0	-721.04	1668.39	974.479	-712.296	1633.3	1132.39	-662.234	1580.38	558.826	-612.698	1501.42	115.618	-627.447	1657.4	56.5376	-327.977	1694.45	975.403	-333.506	1644.96	1130.64	-353.826	1815.32	576.252	-384.215	1888.78	129.069	-332.66	2050.55	84.5613
563	0	-721.311	1676.8	973.184	-712.192	1642.11	1131.08	-662.153	1585.73	558.179	-612.461	1501.96	115.816	-627.48	1657.65	56.2311	-327.933	1704.12	973.481	-333.495	1655.99	1129.09	-352.962	1822.77	573.381	-383.247	1915.85	128.909	-337.306	2082.02	90.4535
564	0	-721.413	1685.4	971.732	-712.108	1650.69	1129.44	-662.088	1591.6	557.634	-612.286	1502.61	116.106	-627.475	1657.85	56.0036	-327.784	1714.19	971.723	-333.366	1667.09	1127.57	-352.067	1831.05	571.045	-382.825	1941.07	129.207	-342.266	2111.19	97.1404
565	0	-721.564	1694.45	970.159	-712.063	1660.04	1127.65	-662.013	1597.79	557.015	-612.145	1503.29	116.467	-627.451	1658.03	55.7876	-327.547	1724.8	970.021	-333.248	1678.13	1126.1	-351.696	1839.67	568.897	-380.445	1965.03	130.11	-347.488	2137.95	104.453
566	0	-721.609	1703.81	968.438	-712.136	1669.41	1125.74	-661.724	1604.15	556.282	-611.97	1503.96	116.839	-627.43	1658.28	55.5692	-327.297	1735.21	968.537	-333.003	1689.44	1124.72	-351.541	1848.17	566.91	-380.479	1985.52	130.792	-352.802	2161.1	111.354
567	0	-721.607	1713.35	966.582	-712.131	1679.31	1123.71	-661.315	1610.8	555.493	-611.679	1504.73	117.381	-627.388	1658.51	55.3554	-326.977	1746.14	967.409	-332.912	1702.4	1123.8	-351.413	1857.14	565.157	-381.519	2003.2	130.986	-357.475	2180.77	117.053
568	0	-721.436	1723.04	964.626	-712.076	1689.27	1121.71	-660.755	1617.99	554.62	-611.483	1505.56	117.99	-627.34	1658.77	55.1304	-326.671	1758.87	966.589	-332.82	1713.2	1122.75	-351.2	1867.25	563.849	-379.864	2019.15	130.949	-361.186	2196.52	120.609
569	0	-721.135	1733.2	962.661	-711.882	1699.59	1119.57	-660.013	1625.49	553.711	-611.174	1506.44	118.696	-627.272	1659.07	54.8689	-326.295	1769.77	965.665	-332.784	1723.48	1121.91	-351.172	1878.38	563.014	-380.129	2031.69	130.649	-363.616	2208.7	121.304
570	0	-720.687	1743.54	960.721	-711.617	1709.74	1117.46	-659.156	1633.49	552.715	-610.941	1507.55	119.549	-627.188	1659.37	54.5414	-325.876	1781.15	964.897	-332.683	1733.7	1121.08	-351.585	1890.88	562.602	-381.996	2040.36	129.311	-365.006	2217.62	119.109
571	0	-719.997	1753.85	958.795	-711.287	1720.19	1115.32	-658.246	1641.86	551.592	-610.547	1508.65	120.591	-627.054	1659.71	54.2146	-325.37	1792.71	964.177	-332.502	1744.06	1120.21	-352.337	1904.34	562.444	-382.84	2047.55	128.956	-365.637	2223.48	114.552
572	0	-719.288	1764.45	956.971	-710.811	1730.61	1113.32	-657.108	1650.71	550.494	-610.136	1509.96	121.803	-626.992	1660.12	53.9695	-324.786	1804.23	963.524	-332.15	1754.47	1119.37	-353.413	1918.49	562.447	-383.988	2053.06	127.56	-365.647	2226.83	108.043
573	0	-718.463	1775.05	955.301	-710.221	1741.44	1111.54	-656.076	1659.82	549.224	-609.772	1511.5	123.42	-626.983	1660.58	53.6743	-324.105	1815.68	962.934	-331.614	1765.16	1118.44	-354.656	1932.81	562.652	-386.05	2056.69	125.232	-365.307	2229.65	101.411
574	0	-717.854	1782.77	953.439	-709.482	1752.31	1109.87	-654.616	1669.33	548.142	-609.317	1513.31	125.427	-627.061	1661.11	53.3518	-323.372	1827.32	962.44	-330.966	1776.21	1117.52	-356.258	1946.38	562.593	-388.081	2060.78	123.61	-365.556	2231.48	96.1634
575	0	-716.9	1792.26	951.97	-708.64	1762.96	1108.24	-653.581	1679.28	547.37	-608.849	1515.37	127.771	-627.119	1661.74	53.0525	-322.639	1839.23	962.008	-330.097	1787.67	1116.72	-357.658	1960.33	562.567	-390.009	2064.67	122.038	-366.48	2233.98	91.3641
576	0	-715.702	1803.24	950.979	-707.749	1773.67	1106.75	-652.584	1689.74	546.801	-608.478	1517.66	130.523	-627.283	1662.29	52.8974	-321.987	1851.72	961.907	-329.148	1799.55	1116.31	-358.613	1973.38	562.679	-391.888	2068.61	120.596	-368.32	2237.5	85.8181
577	0	-714.465	1814.17	950.187	-706.811	1784.59	1105.45	-651.683	1700.79	546.443	-608.334	1520.31	133.844	-627.485	1662.96	52.8431	-321.359	1864.5	962.342	-328.275	1811.73	1116.49	-358.539	1985.37	563.228	-392.555	2073.1	119.678	-369.936	2240.25	80.7317
578	0	-713.232	1825.3	949.573	-705.903	1795.53	1104.4	-650.9	1712.77	546.154	-608.258	1523.42	137.597	-627.714	1663.64	52.823	-320.97	1877.49	963.361	-327.54	1823.99	1117.38	-357.778	1997.55	564.398	-392.662	2076.38	118.912	-370.202	2242.13	76.587
579	0	-711.76	1836.08	949.181	-704.805	1806.69	1103.84	-650.531	1725.69	545.972	-608.104	1527.1	141.825	-628.041	1664.47	52.8711	-320.514	1890.35	964.877	-326.974	1836.25	1118.92	-356.796	2010.33	566.112	-392.232	2078.33	118.675	-369.577	2243.43	72.9007
580	0	-710.131	1847.85	949.451	-703.482	1818	1103.73	-650.086	1739.71	545.806	-608.12	1531.5	146.632	-628.439	1665.37	52.9209	-319.718	1902.93	966.796	-326.529	1848.38	1120.89	-355.76	2022.73	567.852	-391.393	2080.08	118.476	-369.139	2244.31	69.4169
581	0	-708.392	1860.03	950.053	-702.037	1829.54	1104.2	-649.993	1755.05	545.686	-607.79	1536.25	151.98	-628.811	1666.25	53.0887	-318.667	1914.77	968.855	-326.078	1860.16	1123.14	-354.579	2034.26	569.169	-390.987	2081.56	117.985	-368.929	2245.17	66.6417
582	0	-706.669	1872.03	950.901	-700.503	1841.25	1105.04	-650.174	1771.57	545.577	-607.762	1542.01	158	-629.123	1667.19	53.3634	-317.499	1926.27	970.695	-325.369	1871.78	1125.34	-353.358	2044.78	570.07	-390.583	2082.88	117.904	-368.835	2246.31	65.2221
583	0	-704.924	1884.06	951.987	-699.042	1852.52	1106.06	-650.742	1789.34	545.488	-607.601	1548.86	164.603	-629.896	1668.13	53.7699	-316.234	1937.51	972.448	-324.361	1883.06	1127.38	-352.337	2053.99	570.581	-389.857	2083.69	117.918	-369.029	2246.85	64.547
584	0	-703.14	1896	953.284	-697.48	1864.15	1107.47	-651.181	1807.61	545.531	-607.473	1556.74	172.077	-630.33	1669.58	54.5174	-314.754	1948.55	974.163	-323.023	1894.22	1129.39	-351.356	2062.06	570.653	-389.875	2084.12	117.955	-369.064	2247.21	64.0314
585	0	-701.403	1907.8	954.639	-695.931	1875.77	1109.06	-650.77	1822.94	545.146	-607.329	1565.93	180.462	-630.264	1671.63	55.3694	-313.045	1959.47	975.772	-321.48	1905.14	1131.23	-350.58	2068.91	570.284	-389.746	2084.42	117.88	-368.947	2247.44	63.6784
586	0	-699.807	1919.35	956.127	-694.499	1886.88	1110.72	-652.181	1850.48	545.71	-607.276	1576.42	189.593	-630.195	1674.01	56.6754	-311.352	1970.29	977.193	-319.805	1915.94	1133.01	-349.782	2074.4	569.863	-389.645	2084.74	117.659	-368.943	2247.63	63.43
587	0	-698.291	1931.16	957.467	-693.034	1898.16	1112.49	-654.159	1870.76	545.872	-607.349	1588.38	199.203	-630.296	1676.84	58.4282	-309.832	1980.68	978.388	-318.067	1926.71	1134.68	-349.034	2078.61	569.613	-389.768	2085.01	117.47	-368.966	2247.76	63.2903
588	0	-696.944	1943.35	958.825	-691.762	1909.1	1114.34	-653.862	1890.01	545.982	-607.602	1602.06	209.211	-630.345	1680.62	61.1683	-308.379	1990.79	979.634	-316.393	1937.22	1136.26	-348.199	2082.2	569.509	-389.953	2085.07	117.366	-368.971	2247.79	63.2171
589	0	-695.749	1955.66	960.192	-690.564	1919.86	1116.05	-654.68	1912.67	546.523	-607.711	1617.41	219.863	-629.88	1685.35	64.7812	-306.999	2000.37	980.907	-314.892	1947.44	1137.93	-347.333	2085.63	569.508	-389.921	2085.14	117.256	-368.93	2247.74	63.1476
590	0	-694.56	1967.65	961.652	-689.414	1929.93	1117.64	-655.749	1935.79	547.54	-608.042	1634.87	230.028	-629.267	1691.84	69.4799	-305.809	2009.67	982.232	-313.624	1957.6	1139.59	-346.333	2089.16	569.697	-389.829	2085.11	117.101	-368.885	2247.49	63.055
591	0	-693.526	1979.39	962.958	-688.356	1940.2	1119.21	-656.678	1958.68	548.825	-608.516	1654.13	239.313	-628.4	1699.91	74.2091	-304.741	2018.95	983.565	-312.559	1967.6	1141.26	-345.178	2092.7	569.826	-389.625	2085.06	116.944	-368.676	2247.63	63.2104
592	0	-692.566	1990.51	963.837	-687.407	1950.33	1120.52	-657.547	1981.42	550.742	-609.132	1674.42	246.934	-627.682	1709.53	78.857	-303.841	2028.17	984.837	-311.638	1977.48	1142.89	-344.022	2096.43	570.014	-389.31	2085.1	116.842	-368.482	2247.58	63.2093
593	0	-691.891	2001.51	964.812	-686.595	1960.34	1121.78	-658.085	2003.65	553.271	-609.711	1694.36	253.929	-628.006	1722	85.5565	-303.011	2037.63	986.113	-310.76	1987.38	1144.39	-342.95	2100.24	570.042	-389.092	2085.16	116.767	-368.31	2247.54	63.1962
594	0	-691.452	2011.33	965.353	-685.853	1969.98	1122.83	-658.582	2025.73	556.385	-609.969	1713.3	261.372	-628.687	1738.52	93.0462	-302.237	2047.07	987.294	-309.917	1997.43	1145.84	-341.926	2104.05	570.02	-388.871	2085.2	116.668	-368.201	2247.44	63.1898
595	0	-691.207	2021.09	966.105	-685.214	1979.72	1123.7	-658.656	2047.09	559.718	-609.966	1732.44	268.838	-629.783	1759.51	100.428	-301.508	2056.28	988.303	-308.974	2007.32	1147.09	-340.962	2107.83	569.877	-388.738	2085.24	116.463	-368.089	2247.4	63.2206
596	0	-690.939	2031.24	967.596	-684.531	1989.32	1124.49	-658.395	2067.8	563.232	-608.776	1752.79	274.921	-630.784	1783.38	107.449	-300.815	2065.23	989.165	-307.962	2016.97	1148.06	-339.972	2111.29	569.701	-388.679	2085.31	116.341	-367.988	2247.36	63.2834
597	0	-690.591	2041.37	969.432	-683.873	1998.2	1125.29	-658.15	2088.1	566.958	-607.717	1774.47	279.782	-631.462	1808.67	113.49	-300.181	2074.13	989.927	-306.898	2026.08	1148.72	-339.119	2114.39	569.554	-388.677	2085.26	116.233	-367.57	2248.15	63.9812
598	0	-690.312	2051.35	971.403	-683.171	2006.46	1126.12	-658.012	2108.12	571.171	-607.746	1796.41	283.229	-632.094	1834.89	118.149	-299.548	2082.67	990.502	-305.774	2034.39	1149.03	-338.307	2117.12	569.494	-388.679	2085.26	116.23	-367.476	2248.23	64.1299
599	0	-689.996	2061.57	973.657	-682.349	2014.07	1127.24	-657.787	2127.66	575.546	-607.466	1818.89	284.845	-632.658	1861.24	121.118	-298.994	2090.89	991.089	-304.591	2041.87	1149.23	-337.602	2119.27	569.499	-388.751	2085.24	116.328	-367.783	2247.19	63.5234
600	0	-689.588	2071.45	976.314	-681.387	2021.45	1129.16	-657.615	2146.95	580.172	-605.485	1843.55	284.643	-633.054	1887.38	122.488	-298.529	2098.76	991.78	-303.55	2048.96	1149.66	-337.019	2121.19	569.512	-388.805	2085.17	116.404	-367.73	2247.03	63.5377
601	0	-689.109	2081.24	979.034	-680.293	2028.94	1131.68	-657.21	2165.82	584.434	-605.499	1866.61	283.807	-633.629	1914.46	122.859	-298.085	2106.32	992.499	-302.751	2055.98	1150.28	-336.531	2123.18	569.587	-388.878	2085.15	116.5	-367.617	2247.01	63.6046
602	0	-688.645	2091.18	982.009	-678.889	2036.58	1134.54	-656.627	2183.99	588.422	-605.711	1890.26	281.241	-633.955	1941.92	121.992	-297.744	2113.74	993.272	-302.515	2062.5	1151.12	-336.194	2125.34	569.695	-389.029	2085.12	116.589	-367.384	2247.28	63.8247
603	0	-688.196	2100.99	984.949	-677.407	2044.07	1137.31	-656.571	2202.35	592.12	-605.451	1914.69	278.368	-634.239	1970.61	120.516	-297.365	2120.95	993.951	-302.666	2068.68	1151.91	-336.03	2127.73	569.695	-389.152	2085.12	116.664	-367.267	2247.32	63.8537
604	0	-687.783	2110.89	987.734	-675.956	2052.5	1139.64	-656.113	2219.98	595.341	-605.055	1939.79	274.257	-634.485	2000.57	118.561	-297.131	2128.06	994.361	-302.906	2075.29	1152.5	-335.972	2130.42	569.685	-389.306	2085.09	116.716	-367.153	2247.31	63.8111
605	0	-687.438	2121.08	990.332	-674.593	2061.17	1141.64	-655.315	2236.99	597.969	-604.72	1965.23	269.242	-634.871	2031.93	116.337	-296.942	2134.89	994.601	-302.947	2079.87	1152.58	-336.006	2133.4	569.538	-389.411	2085.14	116.815	-367.152	2246.93	63.4279
606	0	-687.026	2131.82	992.886	-673.514	2069.82	1143.18	-654.604	2253.58	600.664	-604.352	1990.96	263.397	-635.066	2063.91	113.572	-296.723	2141.67	994.589	-302.79	2085.42	1152.51	-336.08	2136.43	569.374	-389.641	2085.26	116.908	-367.069	2246.86	63.2221
607	0	-686.653	2142.61	995.323	-672.437	2078.51	1144.7	-653.773	2269.33	603.015	-602.884	2015.69	256.337	-635.492	2096.89	110.554	-296.529	2148.42	994.545	-302.579	2091.74	1152.39	-336.275	2139.68	569.16	-389.863	2085.52	117.035	-366.576	2247.95	63.7122
608	0	-686.271	2153.59	997.733	-671.371	2087.1	1146.3	-652.797	2284.36	605.324	-602.766	2042.75	248.803	-635.661	2130.31	107.028	-296.409	2155.24	994.437	-302.445	2098.2	1152.45	-336.46	2142.79	568.994	-390.136	2085.81	117.203	-366.508	2247.86	63.2087
609	0	-685.86	2163.84	999.874	-670.274	2095.56	1147.93	-651.682	2298.64	607.274	-602.533	2070.36	240.599	-635.832	2164.3	103.118	-296.304	2162.34	994.324	-302.349	2104.79	1152.41	-336.66	2145.91	568.825	-390.378	2086.05	117.345	-366.517	2247.51	62.4589
610	0	-685.504	2173.85	1001.86	-669.332	2104.05	1149.4	-650.424	2312.02	609.007	-602.191	2098.54	231.792	-636.03	2198.87	99.0938	-296.301	2169.57	994.113	-302.249	2111.53	1152.14	-336.912	2149.1	568.587	-390.629	2086.23	117.518	-366.315	2247.71	62.138
611	0	-685.24	2183.87	1003.66	-668.694	2112.77	1150.57	-648.991	2324.42	610.665	-601.962	2127.29	222.722	-636.259	2234.12	95.3607	-296.253	2174.75	993.362	-301.931	2118.6	1151.66	-337.101	2151.98	568.349	-390.931	2086.38	117.642	-366.142	2247.92	61.8339
612	0	-685.087	2193.85	1005.15	-668.296	2121.47	1151.43	-647.491	2335.96	611.849	-601.731	2156.65	213.573	-636.66	2269.9	92.1365	-296.335	2181.01	992.646	-301.482	2125.97	1150.95	-337.23	2154.96	568.14	-391.214	2086.62	117.825	-366.02	2248.17	61.526
613	0	-685.062	2203.69	1006.17	-668.123	2130.45	1152.17	-646.034	2346.77	612.515	-601.395	2186.41	204.442	-637.256	2306.14	89.7429	-296.385	2187.84	991.799	-301.032	2133.35	1150.14	-337.309	2157.66	567.903	-391.445	2086.9	118.02	-365.904	2248.34	61.2345
614	0	-685.036	2213.32	1006.73	-668.02	2139.6	1152.69	-644.669	2356.82	612.626	-601.086	2216.57	195.473	-638.046	2342.54	88.1817	-296.456	2194.94	990.997	-300.684	2141.41	1149.32	-337.337	2160.29	567.648	-391.636	2087.16	118.242	-365.796	2248.57	60.9585
615	0	-684.985	2223.01	1006.96	-667.941	2148.98	1153.08	-644.8	2367.61	612.438	-600.632	2246.94	186.768	-638.983	2378.97	87.4768	-296.463	2201.67	989.878	-300.385	2149.63	1148.5	-337.338	2162.97	567.467	-391.793	2087.34	118.344	-365.755	2248.33	60.7495
616	0	-684.959	2232.88	1006.95	-667.89	2158.78	1153.4	-643.394	2376	611.293	-600.463	2277.82	178.715	-639.93	2415.15	87.6004	-296.48	2209.13	988.95	-300.116	2157.73	1147.63	-337.204	2165.51	567.271	-391.889	2087.58	118.445	-365.565	2248.9	60.4592
617	0	-684.999	2242.26	1006.67	-667.908	2168.56	1153.47	-641.933	2384.1	609.527	-600.262	2308.65	171.12	-640.751	2451.16	88.4572	-296.473	2216.48	987.919	-299.942	2165.95	1146.79	-337.038	2167.81	567.154	-392.041	2087.76	118.548	-365.398	2249.19	60.2978
618	0	-685.096	2251.51	1006.11	-667.823	2178.56	1153.43	-640.341	2393.69	607.524	-600.083	2339.64	164.058	-641.12	2486.68	89.5931	-296.41	2224.08	987.06	-299.869	2174.13	1146.03	-336.949	2170.06	566.958	-392.227	2087.84	118.686	-365.23	2249.36	60.1066
619	0	-685.07	2260.79	1005.4	-667.717	2188.26	1153.12	-639.422	2398.7	604.913	-600.292	2370.66	158.623	-640.755	2521.79	90.7306	-296.306	2230.87	986.002	-299.931	2182.31	1145.36	-336.898	2172.22	566.756	-392.397	2088.03	118.855	-365.168	2249.42	59.8726
620	0	-685.192	2269.92	1004.55	-667.538	2197.71	1152.61	-638.976	2404.49	601.921	-600.945	2401.93	154.365	-639.527	2556.46	91.9573	-296.182	2238.31	985.302	-299.989	2190.43	1144.68	-336.778	2174.45	566.504	-392.579	2088.13	118.999	-365.048	2249.51	59.6544
621	0	-685.247	2278.78	1003.51	-667.299	2207.27	1151.94	-639.299	2407.97	597.945	-601.755	2432.89	151.133	-637.051	2590.62	93.2882	-296.002	2245.61	984.419	-300.075	2198.59	1143.97	-336.479	2177.06	566.336	-392.729	2088.35	119.131	-364.842	2249.48	59.6081
622	0	-685.261	2287.54	1002.34	-667.13	2216.74	1150.95	-639.463	2414.08	594.776	-602.692	2463.36	149.216	-633.233	2623.95	94.7887	-295.796	2252.9	983.508	-300.188	2206.69	1143.2	-336.23	2179.97	566.12	-392.942	2088.68	119.347	-364.054	2251.5	60.2946
623	0	-685.285	2296.4	1000.91	-667.04	2226	1149.79	-639.644	2420.63	591.758	-603.986	2492.92	148.255	-628.322	2656.1	96.4935	-295.553	2260.21	982.478	-300.232	2214.69	1142.28	-336.121	2182.99	565.947	-393.173	2088.92	119.566	-363.841	2252.05	60.1613
624	0	-685.325	2305.07	999.367	-667.07	2235.49	1148.5	-639.803	2427.38	589.077	-605.992	2521.11	148.142	-622.956	2686.3	98.1388	-295.303	2267.82	981.452	-300.297	2223.09	1141.26	-335.929	2186.34	565.714	-393.435	2089.27	119.816	-363.734	2252.38	59.88
625	0	-685.319	2313.94	997.77	-667.184	2244.94	1147.08	-639.798	2434.3	586.673	-607.997	2546.9	148.932	-617.465	2714.11	100.198	-295.163	2275.48	980.272	-300.458	2231.6	1140.09	-335.884	2190.18	565.438	-393.729	2089.83	120.112	-363.74	2252.15	59.5927
626	0	-685.291	2323	996.033	-667.46	2254.3	1145.5	-639.724	2441.38	584.464	-609.74	2570.04	150.227	-612.459	2739.24	103.486	-295.041	2283.35	979.057	-300.553	2240.17	1138.89	-335.841	2194.5	565.123	-394.018	2090.4	120.487	-363.769	2252.26	59.3418
627	0	-685.24	2332.24	994.336	-667.699	2263.81	1143.97	-639.789	2448.89	582.566	-611.067	2590.53	151.783	-608.163	2761.2	107.678	-294.974	2291.5	977.795	-300.628	2248.61	1137.57	-335.878	2199.59	564.787	-394.369	2090.93	120.93	-363.822	2252.42	59.1425
628	0	-685.202	2341.54	992.596	-667.922	2273.18	1142.32	-640.018	2457.53	581.142	-611.743	2607.81	153.092	-604.992	2779.71	112.667	-294.921	2299.72	976.436	-300.7	2257.22	1136.28	-336.082	2205.24	564.227	-394.944	2091.44	121.349	-363.949	2252.6	58.9029
629	0	-685.194	2350.71	991.031	-668.121	2282.16	1140.88	-640.242	2467.43	580.199	-611.958	2621.67	153.349	-603.22	2794.4	117.688	-294.943	2307.98	975.018	-300.85	2265.93	1134.95	-336.407	2211.27	563.474	-395.866	2091.35	121.868	-364.125	2252.81	58.648
630	0	-685.258	2359.96	989.892	-668.276	2291.18	1139.51	-640.429	2478.37	579.681	-611.852	2632.2	152.35	-602.77	2805.65	121.657	-295.086	2316.24	973.589	-301.055	2274.69	1133.56	-336.772	2217.86	562.682	-396.31	2092.2	122.517	-364.326	2253.07	58.4684
631	0	-685.395	2369.08	988.993	-668.444	2300.09	1138.31	-640.461	2489.98	579.39	-611.604	2640.09	150.369	-603.416	2813.92	123.995	-295.293	2324.39	972.087	-301.18	2283.03	1132.14	-337.415	2224.91	561.784	-396.627	2093.19	123.317	-364.529	2253.31	58.2164
632	0	-685.693	2378.09	988.179	-668.607	2308.87	1137.2	-640.351	2501.78	579.31	-611.312	2646.08	147.973	-604.819	2819.87	124.403	-295.65	2333.05	970.746	-301.402	2291.71	1130.81	-338.126	2232.06	560.786	-397.108	2094.37	124.25	-364.746	2253.53	57.9935
633	0	-686.099	2386.83	987.447	-668.744	2318.08	1136.14	-640.37	2513.79	579.387	-610.876	2650.51	145.585	-606.599	2823.84	122.956	-296.005	2341.43	969.375	-301.685	2300.48	1129.45	-338.896	2239.55	559.856	-397.765	2095.45	125.275	-364.93	2253.71	57.8658
634	0	-686.601	2395.87	986.768	-669.024	2327.15	1135.05	-640.431	2525.58	579.471	-610.303	2653.43	143.261	-608.23	2825.86	120.003	-296.432	2349.46	968.008	-301.936	2308.76	1128.2	-339.832	2246.96	558.853	-398.628	2096.53	126.457	-365.092	2253.85	57.7412
635	0	-687.088	2405.2	986.142	-669.349	2336.59	1134.05	-640.621	2537.18	579.517	-609.622	2655.23	141.177	-610.213	2826.92	115.692	-296.931	2357.46	966.698	-302.436	2317.47	1127	-342.181	2252.69	557.631	-399.404	2097.78	127.903	-365.291	2254.04	57.6224
636	0	-687.593	2414.7	985.529	-669.737	2346.12	1133.15	-640.894	2548.42	579.478	-608.843	2656.05	139.315	-611.887	2826.55	110.341	-297.599	2365.71	965.547	-302.898	2325.84	1125.75	-343.485	2259.88	556.806	-400.214	2099.04	129.437	-365.461	2254.35	57.5084
637	0	-688.052	2424.79	985.015	-670.305	2356.23	1132.42	-641.276	2559.34	579.303	-607.888	2655.92	137.8	-613.294	2825.29	105.039	-298.333	2373.85	964.367	-303.625	2334.74	1124.64	-344.62	2267.19	556.065	-400.945	2100.47	131.133	-365.54	2254.66	57.2137
638	0	-688.519	2435.36	984.625	-671.015	2366.1	1131.71	-641.622	2569.92	578.965	-606.696	2655.3	136.751	-614.256	2823.55	100.597	-299.176	2381.99	963.29	-304.486	2343.55	1123.56	-345.511	2274.54	555.536	-401.308	2103	133.203	-365.59	2255.02	56.9642
639	0	-688.973	2446.16	984.304	-671.745	2376.36	1131.27	-642	2580.11	578.576	-605.22	2654.61	135.671	-615.075	2821.93	97.6901	-300.163	2390.53	962.548	-305.453	2352.36	1122.65	-346.393	2282.12	555.156	-401.607	2104.92	135.42	-365.603	2255.46	56.7122
640	0	-689.492	2457.06	984.118	-672.677	2386.88	1130.99	-642.313	2590	578.078	-603.588	2653.99	134.576	-615.318	2820.6	95.3421	-301.225	2399.41	961.981	-306.53	2361.41	1121.82	-347.263	2290.01	555.002	-401.637	2107.1	137.85	-365.482	2255.92	56.4251
641	0	-690.044	2468.16	984.039	-673.738	2397.41	1130.91	-642.62	2599.5	577.526	-602.306	2654.01	133.571	-615.328	2820.06	92.9423	-302.406	2408.26	961.443	-307.674	2370.66	1121.12	-347.887	2298.61	554.928	-401.583	2109.29	140.598	-365.298	2256.38	56.1512
642	0	-690.771	2479.31	984.149	-674.872	2407.91	1131.09	-642.924	2608.54	576.913	-601.902	2655.28	132.927	-615.088	2821.03	91.3151	-303.738	2417.59	961.065	-308.906	2380.13	1120.49	-348.453	2307.77	555.029	-401.359	2111.73	143.578	-365.036	2256.89	55.9347
643	0	-691.709	2490.37	984.387	-676.109	2418.41	1131.45	-643.38	2617.25	576.494	-602.075	2657.88	132.483	-614.697	2822.24	89.2172	-305.168	2427.44	960.762	-310.24	2389.99	1119.92	-349.068	2317.41	554.93	-400.913	2114.36	146.831	-364.629	2257.47	55.7041
644	0	-692.786	2501.18	984.895	-677.281	2428.7	1131.99	-644.079	2625.73	576.275	-602.371	2660.68	131.91	-614.539	2823.53	86.2248	-306.677	2437.51	960.515	-311.548	2399.91	1119.47	-349.545	2327.78	554.833	-400.217	2117.42	150.353	-364.214	2258.11	55.5252
645	0	-693.919	2511.71	985.603	-678.486	2438.91	1132.67	-644.912	2634.21	576.203	-602.52	2662.56	131.456	-614.672	2824.55	83.5779	-308.181	2447.39	960.203	-313.022	2409.93	1119.07	-349.84	2338.93	554.682	-399.268	2120.97	154.094	-363.717	2258.84	55.3418
646	0	-694.679	2525.26	986.946	-679.712	2449.01	1133.57	-645.653	2642.58	576.039	-602.591	2664.31	131.015	-614.948	2825.44	81.8684	-309.717	2457.94	960.251	-314.53	2419.89	1118.76	-349.916	2350.98	554.597	-398.816	2125.39	157.261	-363.221	2259.65	55.2165
647	0	-695.841	2536.37	987.909	-680.979	2459.31	1134.55	-646.392	2650.66	575.738	-602.591	2665.79	130.572	-614.822	2826.1	80.1781	-311.399	2468.24	960.195	-316.197	2429.94	1118.55	-349.952	2363.87	554.466	-396.947	2129.23	163.249	-362.824	2260.47	55.2006
648	0	-697.337	2546.13	988.782	-682.252	2469.49	1135.6	-646.896	2658.27	575.308	-602.547	2667.28	130.125	-614.574	2826.83	78.838	-313.093	2478.99	960.363	-317.905	2439.95	1118.35	-349.868	2377.53	554.263	-395.586	2134.34	167.913	-362.509	2260.99	55.3078
649	0	-699.399	2552.76	989.259	-683.602	2479.77	1136.76	-647.169	2665.09	574.693	-602.372	2668.78	129.483	-614.366	2827.43	77.4312	-314.82	2489.83	960.602	-319.692	2449.71	1118.29	-349.727	2392.08	553.859	-394.207	2140.02	173.169	-362.281	2261.32	55.4237
650	0	-701.101	2562.04	990.014	-685.076	2490.15	1138.1	-647.472	2670.98	573.905	-602.222	2670.16	128.843	-614.182	2828.09	75.9958	-316.535	2500.24	960.631	-321.371	2459.35	1118.23	-349.26	2407.78	553.434	-392.82	2146.42	178.975	-361.796	2262.07	55.8432
651	0	-702.766	2571.84	990.767	-686.63	2500.53	1139.54	-647.607	2675.93	572.917	-602.243	2671.56	128.161	-614.078	2828.75	74.6441	-318.295	2510.77	960.753	-323.09	2468.8	1118.14	-348.528	2424.57	552.874	-391.468	2153.83	185.316	-361.799	2262.2	56.1256
652	0	-704.501	2581.05	991.375	-688.212	2510.79	1140.97	-647.806	2680	571.879	-603.018	2673.47	128.079	-613.934	2829.37	73.8587	-320.06	2521.41	960.95	-324.762	2478.34	1118.12	-347.428	2442.4	552.203	-390.135	2162.38	192.076	-361.637	2263.14	56.528
653	0	-706.237	2590.14	991.865	-689.818	2520.63	1142.35	-648.072	2683.51	570.952	-603.015	2674.2	127.596	-613.63	2829.67	73.3825	-321.826	2531.76	961.039	-326.412	2487.84	1117.98	-346.208	2461.06	551.529	-388.921	2172.43	199.501	-361.396	2265.19	57.8628
654	0	-708.082	2598.85	992.219	-691.436	2529.89	1143.59	-648.486	2686.87	570.348	-602.845	2674.41	127.238	-613.412	2829.95	73.0223	-323.59	2542.23	961.268	-327.999	2496.74	1117.86	-344.795	2480.77	550.874	-387.952	2183.8	207.016	-361.076	2268.1	59.7926
655	0	-709.913	2606.84	992.592	-692.957	2538.97	1144.84	-649.031	2690.15	570.068	-602.792	2674.82	126.932	-613.403	2830.23	72.8485	-325.282	2552.21	961.465	-329.54	2505.66	1117.81	-343.805	2501.27	550.132	-385.678	2198.69	216.099	-360.51	2271.72	62.1448
656	0	-711.678	2614.54	993.15	-694.26	2547.66	1146.04	-649.69	2693.07	569.872	-602.843	2675.05	126.568	-613.373	2830.44	72.6168	-326.85	2561.95	961.719	-330.946	2513.76	1117.75	-342.855	2522.57	549.33	-383.186	2213.19	225.132	-359.967	2275.81	64.8071
657	0	-713.245	2621.66	993.974	-695.356	2556.31	1147.37	-650.77	2695.6	569.649	-603.041	2675.08	126.242	-613.464	2830.59	72.451	-328.338	2571.36	962.008	-332.173	2521.49	1117.75	-342.085	2544.49	548.807	-380.487	2227.65	234.299	-359.24	2281.48	68.327
658	0	-714.675	2628.62	994.919	-696.319	2564.63	1148.72	-651.889	2697.82	569.425	-603.369	2675.1	125.979	-613.55	2830.64	72.2917	-329.741	2580.18	962.154	-333.287	2528.95	1117.67	-341.478	2566.92	548.605	-378.545	2245.26	242.058	-358.849	2288.01	72.2876
659	0	-715.893	2635.54	995.939	-697.149	2572.85	1150.14	-653.111	2699.85	569.255	-603.741	2675.06	125.67	-613.69	2830.7	72.0809	-331.035	2589.01	962.525	-334.264	2535.86	1117.55	-340.902	2589.36	549.133	-376.485	2263.82	249.023	-358.635	2295.47	76.3138
660	0	-717.005	2642.59	996.917	-698.015	2580.62	1151.43	-654.454	2701.69	569.126	-604.174	2675.01	125.418	-613.895	2830.73	71.9257	-332.17	2597.26	962.804	-335.162	2542.72	1117.49	-340.544	2611.51	550.406	-374.307	2282.93	255.316	-358.576	2303.5	80.0902
661	0	-718.109	2649.64	997.753	-699.019	2588.54	1152.71	-655.72	2703.16	568.984	-604.612	2674.86	125.146	-614.111	2830.74	71.7596	-333.159	2605.29	963.295	-335.927	2549.67	1117.66	-340.289	2633.11	552.418	-371.994	2302.39	261.136	-358.67	2313.34	83.6799
662	0	-719.13	2656.66	998.342	-700.213	2595.82	1153.57	-656.893	2704.29	568.891	-605.06	2674.7	124.928	-614.307	2830.74	71.5539	-334.002	2613.11	963.816	-336.152	2556.79	1117.95	-340.351	2653.81	555.048	-370.333	2321.21	266.768	-358.158	2327.82	88.9198
663	0	-720.176	2663.58	998.613	-701.874	2603.04	1154.09	-657.935	2705.16	568.863	-605.462	2674.59	124.763	-614.489	2830.8	71.33	-334.682	2621.34	964.511	-335.996	2565.12	1118.37	-340.699	2674	558.239	-369.524	2340.16	272.641	-357.138	2347.57	94.3159
664	0	-721.209	2670.41	998.511	-703.979	2611.05	1154.25	-658.91	2705.87	568.936	-605.756	2674.45	124.658	-614.452	2830.78	70.9185	-335.189	2630.04	965.173	-335.374	2574.45	1118.85	-341.494	2693.28	561.777	-369.372	2359.76	277.465	-355.753	2371.4	99.3247
665	0	-722.25	2677.3	998.019	-706.482	2619.92	1153.99	-659.662	2706.37	569.021	-605.97	2674.3	124.585	-614.579	2830.87	70.7708	-335.503	2639.12	965.76	-334.712	2584.76	1119.47	-342.498	2711.92	565.735	-369.806	2379.59	281.279	-354.073	2397.65	103.8
666	0	-723.352	2683.82	997.193	-709.145	2629.52	1153.51	-660.269	2706.68	569.118	-606.135	2673.95	124.527	-614.623	2830.88	70.608	-335.772	2648.69	966.509	-334.339	2596.56	1120.58	-343.584	2729.96	569.998	-370.564	2399.85	283.988	-352.149	2425.03	107.536
667	0	-724.378	2690.24	996.439	-711.675	2639.29	1153.02	-660.69	2706.82	569.269	-606.231	2673.68	124.488	-614.636	2830.83	70.4781	-336.03	2658.65	967.443	-334.344	2608.15	1122.28	-344.612	2747.66	574.466	-371.406	2420.53	285.145	-350.155	2452.68	110.394
668	0	-725.294	2696.49	995.867	-713.818	2648.46	1152.76	-661.047	2706.98	569.476	-606.262	2673.56	124.485	-614.605	2830.79	70.3333	-336.378	2668.98	968.924	-335.089	2619.17	1124.76	-345.665	2764.9	578.835	-372.304	2441.48	285.053	-348.18	2479.91	111.997
669	0	-726.098	2702.74	995.7	-715.336	2656.94	1152.88	-661.405	2707.22	569.706	-606.261	2673.44	124.47	-614.56	2830.8	70.2426	-336.871	2679.44	970.933	-336.195	2629.17	1127.86	-346.858	2781.67	583.007	-373.347	2462.91	283.723	-346.007	2508.04	112.889
670	0	-726.798	2708.79	995.689	-716.384	2664.76	1153.43	-661.676	2707.52	569.918	-606.307	2673.33	124.521	-614.564	2830.78	70.1573	-337.379	2689.6	973.538	-337.706	2638.2	1131.26	-348.129	2798.04	586.92	-374.494	2484.53	281.222	-344.054	2536.13	112.813
671	0	-727.417	2714.78	995.753	-717.028	2672.15	1154.2	-662.095	2708.13	570.157	-606.348	2673.15	124.544	-614.593	2830.75	70.0846	-337.883	2699.35	976.484	-339.313	2646.62	1134.7	-349.514	2813.76	590.539	-376.29	2506.39	277.465	-342.235	2564.68	112.038
672	0	-727.994	2720.77	995.798	-717.512	2678.98	1154.73	-662.486	2708.83	570.343	-606.431	2672.92	124.521	-614.676	2830.79	69.97	-338.397	2708.95	979.54	-340.84	2654.43	1137.73	-351.07	2828.89	593.845	-375.168	2530.26	272.871	-340.503	2594.66	110.995
673	0	-728.5	2726.8	995.715	-718.13	2685.42	1154.97	-663.025	2709.79	570.506	-605.039	2671.27	123.61	-614.808	2830.87	69.7304	-338.94	2718.26	982.353	-342.2	2662.38	1140.32	-351.562	2844.95	597.149	-377.313	2553.23	266.905	-339.289	2624.88	109.318
674	0	-728.982	2732.98	995.58	-718.791	2692	1155.05	-663.452	2710.81	570.655	-605.888	2672.05	124	-614.923	2831.07	69.469	-339.416	2727.25	984.964	-343.411	2670.31	1142.61	-353.362	2858.59	599.959	-378.471	2576.81	260.652	-338.188	2656.46	107.522
675	0	-729.452	2739.08	995.337	-719.669	2699.03	1154.97	-663.794	2711.75	570.816	-605.977	2672.24	124.093	-615.011	2831.3	69.1359	-339.713	2735.94	987.18	-344.305	2678.76	1144.61	-355.186	2871.25	602.552	-380.123	2601.24	251.732	-337.401	2688.9	105.526
676	0	-729.943	2745.29	994.978	-720.979	2706.51	1154.53	-664.089	2712.85	571.027	-605.224	2671.56	123.829	-615.07	2831.55	68.8407	-339.975	2744.95	989.159	-344.875	2687.81	1146.3	-356.95	2882.93	604.848	-380.735	2626.14	244.459	-336.906	2721.93	103.222
677	0	-730.361	2751.59	994.463	-722.296	2714.09	1154.03	-664.207	2714.02	571.203	-604.884	2671.39	123.824	-614.937	2831.53	68.3554	-340.25	2753.79	990.715	-345.401	2697.06	1147.88	-358.657	2894.07	606.898	-380.547	2652.6	235.167	-336.667	2755.38	100.658
678	0	-730.787	2757.96	993.785	-723.358	2721.86	1153.52	-664.243	2715.44	571.371	-604.691	2671.46	123.883	-614.969	2831.98	68.0185	-340.585	2762.77	992.153	-346.103	2706.2	1149.39	-360.313	2904.82	608.651	-382.268	2678.57	226.177	-336.804	2789.28	97.7132
679	0	-731.213	2764.58	993.097	-724.299	2729.85	1153.09	-664.127	2716.9	571.436	-604.55	2671.6	124.012	-615.074	2832.22	67.7307	-340.931	2771.85	993.489	-346.895	2715.6	1150.69	-361.834	2914.87	609.926	-383.194	2705.62	216.557	-336.781	2823.22	94.9463
680	0	-731.604	2771.29	992.372	-725.196	2738.1	1152.6	-664.04	2718.61	571.589	-604.406	2671.64	124.129	-615.081	2832.36	67.4886	-341.239	2781.22	994.672	-347.682	2724.92	1151.87	-363.286	2924.34	610.734	-384.137	2733.4	206.823	-336.76	2857.39	92.2861
681	0	-731.983	2777.9	991.58	-726.003	2746.32	1151.97	-663.944	2720.47	571.768	-604.336	2671.68	124.252	-615.173	2832.56	67.3027	-341.544	2790.39	995.61	-348.505	2734.28	1152.69	-364.544	2933.35	611.144	-385.22	2761.83	197.108	-336.813	2891.7	90.1213
682	0	-732.365	2784.74	990.834	-726.777	2754.49	1151.25	-663.926	2722.57	571.968	-604.27	2671.78	124.37	-614.93	2832.21	66.8679	-341.875	2799.33	996.276	-349.319	2743.72	1153.32	-365.695	2941.79	611.184	-386.619	2790.62	187.608	-336.724	2925.92	88.2684
683	0	-732.788	2791.68	990.035	-727.513	2762.4	1150.43	-663.949	2724.89	572.096	-604.185	2671.86	124.482	-614.968	2832.31	66.6354	-342.22	2808.48	996.666	-350.016	2753.13	1153.65	-367.1	2949.07	610.486	-388.168	2819.88	178.537	-336.7	2959.75	86.7002
684	0	-733.238	2798.52	989.227	-728.332	2770.28	1149.52	-664.015	2727.45	572.209	-604.188	2672.02	124.648	-615.065	2832.47	66.4667	-342.577	2817.42	996.741	-350.578	2762.62	1153.67	-368.116	2956.25	609.101	-389.969	2849.53	170.073	-336.691	2993.28	85.3559
685	0	-733.717	2805.53	988.418	-729.127	2778.04	1148.51	-664.203	2730.31	572.291	-604.235	2672.32	124.898	-615.125	2832.55	66.3186	-342.926	2826.2	996.453	-350.956	2771.98	1153.23	-369.1	2962.67	607.174	-391.69	2879.72	162.277	-337.118	3025.94	83.5567
686	0	-734.21	2812.39	987.611	-729.885	2785.78	1147.34	-664.488	2733.63	572.359	-604.281	2672.57	125.121	-615.237	2832.7	66.2101	-343.27	2834.82	995.881	-351.265	2781.44	1152.54	-369.844	2968.98	604.844	-393.514	2910.26	154.936	-337.81	3058.85	82.4991
687	0	-734.732	2819.4	986.839	-730.533	2793.19	1146.22	-664.806	2737.19	572.409	-604.331	2672.94	125.341	-615.257	2832.75	66.0783	-343.587	2843.48	995.066	-351.455	2790.75	1151.53	-370.508	2974.9	602.188	-395.223	2940.62	150.097	-339.368	3091.12	81.0987
688	0	-735.258	2826.48	986.108	-731.017	2800.8	1145.22	-665.077	2741.12	572.395	-604.343	2673.36	125.643	-615.519	2833.3	66.0895	-343.858	2851.92	994.06	-351.626	2800.23	1150.31	-371.057	2980.49	599.309	-397.252	2971	146.069	-341.446	3123.22	80.9804
689	0	-735.81	2833.74	985.415	-731.457	2808.65	1144.34	-665.262	2745.2	572.61	-604.335	2673.76	125.945	-615.573	2833.45	65.9882	-344.196	2860.47	992.947	-351.806	2809.67	1149.02	-371.509	2986.03	596.35	-399.706	3000.85	143.26	-344.368	3154.88	81.8605
690	0	-736.348	2841.2	984.689	-731.692	2816.65	1143.6	-665.41	2749.42	572.361	-604.432	2674.3	126.35	-615.557	2833.58	65.8433	-344.6	2869.01	991.627	-352.144	2819.44	1147.89	-371.947	2991.54	593.348	-402.604	3029.75	141.773	-348.135	3185.79	83.8655
691	0	-736.853	2849	983.933	-731.763	2825.21	1142.95	-665.233	2753.66	571.999	-604.79	2675.09	126.989	-615.614	2833.73	65.7163	-345.143	2877.75	990.228	-352.675	2829.17	1146.63	-372.427	2997.38	590.236	-405.963	3057.49	141.081	-352.733	3215.66	87.1851
692	0	-737.305	2856.99	983.031	-731.764	2833.94	1142	-664.461	2757.34	571.551	-604.739	2675.48	127.358	-615.629	2834.01	65.5464	-345.681	2886.62	988.661	-353.073	2838.82	1145.33	-373.269	3003.87	587.2	-409.115	3083.57	140.781	-357.413	3228.75	88.8062
693	0	-737.687	2865.32	981.969	-731.95	2842.59	1140.45	-664.581	2762.1	571.326	-604.715	2675.92	127.768	-615.634	2834.03	65.4896	-345.989	2895.61	987.022	-353.307	2848.46	1143.9	-374.392	3010.83	584.467	-411.592	3107.96	141.157	-362.277	3241.76	89.8295
694	0	-738.026	2873.92	980.72	-732.274	2851.46	1139.35	-664.755	2767.07	571.164	-604.76	2676.46	128.246	-615.703	2834.36	65.4128	-346.008	2904.73	985.271	-353.348	2858.23	1142.39	-375.939	3018.08	582.008	-414.957	3116.63	140.294	-367.279	3255	91.2924
695	0	-738.391	2882.68	979.363	-732.616	2860.7	1137.59	-664.815	2772.18	570.889	-604.802	2676.94	128.796	-615.614	2834.39	65.1901	-345.909	2914.1	983.597	-353.347	2868.18	1140.9	-377.743	3025.41	579.555	-418.339	3125.68	138.784	-372.3	3268.6	92.1074
696	0	-738.752	2891.69	977.972	-732.979	2870.76	1136.27	-664.695	2777.55	570.703	-604.951	2677.59	129.489	-615.551	2834.52	64.9896	-345.875	2924.42	982.076	-353.377	2878.16	1139.5	-379.841	3032.89	577.144	-421.742	3135.53	137.701	-377.341	3283.02	93.3503
697	0	-739.06	2900.88	976.536	-733.207	2880.39	1134.85	-664.439	2783.13	570.38	-605.175	2678.43	130.329	-615.66	2834.84	64.8978	-345.981	2935.74	980.817	-353.389	2888.33	1138.17	-382.124	3040.69	574.907	-425.011	3144.97	136.527	-382.247	3297.02	94.5017
698	0	-739.302	2910.05	975.172	-733.597	2891.57	1133.54	-664.057	2788.99	569.977	-605.407	2679.27	131.236	-615.694	2835.07	64.7471	-346.137	2945.95	979.313	-353.382	2898.48	1136.96	-384.341	3049.42	573.116	-428.441	3155.95	135.456	-387.316	3312.55	95.7559
699	0	-739.486	2919.31	973.841	-733.628	2901.04	1132.48	-663.87	2795.29	569.557	-605.55	2680.09	132.186	-615.581	2835.28	64.4823	-346.372	2956.17	977.933	-353.388	2908.57	1135.86	-386.477	3059.4	571.857	-431.513	3165.22	134.643	-392.026	3326.38	97.2687
700	0	-739.611	2928.64	972.616	-733.904	2912.21	1131.39	-663.746	2801.97	569.171	-605.709	2681.07	133.347	-615.698	2835.68	64.4004	-346.671	2966.64	976.643	-353.458	2918.83	1134.75	-388.567	3070.77	571.035	-434.829	3176.19	133.791	-396.98	3341.92	98.7421
701	0	-739.733	2937.91	971.494	-733.833	2921.57	1130.09	-663.69	2808.92	568.796	-605.944	2682.18	134.654	-615.68	2836.08	64.2393	-346.904	2977.3	975.465	-353.624	2931.38	1134.06	-390.85	3083.21	570.483	-437.8	3185.36	132.739	-401.588	3355.64	100.016
702	0	-739.827	2947.42	970.616	-733.536	2930.77	1129.28	-663.821	2816.29	568.539	-606.121	2683.49	136.126	-615.655	2836.51	64.0384	-347.081	2988.17	974.417	-353.713	2942.14	1133.08	-393.232	3096.09	570.027	-440.542	3194.35	132.175	-405.968	3369.2	101.777
703	0	-739.816	2956.95	969.852	-733.249	2940.9	1128.64	-663.916	2823.87	568.257	-606.376	2685.03	137.826	-615.675	2837.1	63.8579	-347.172	2999.23	973.452	-353.739	2952.61	1131.99	-395.745	3109.12	569.638	-443.296	3204.29	131.775	-410.36	3383.69	103.703
704	0	-739.766	2966.67	969.214	-732.799	2950.45	1127.74	-664.342	2832.11	568.117	-606.644	2686.58	139.725	-615.747	2837.71	63.6841	-347.209	3010.66	972.515	-353.627	2963.42	1130.92	-398.154	3122.3	569.281	-445.887	3213.65	131.122	-414.588	3397.61	105.376
705	0	-739.651	2976.64	968.656	-732.799	2950.45	1127.74	-664.766	2840.63	568.031	-606.984	2688.35	141.76	-615.82	2838.27	63.521	-347.228	3022.69	971.693	-353.387	2974.62	1129.95	-399.141	3136.97	569.423	-448.927	3213.45	131.365	-419.267	3401.97	107.945
706	0	-739.506	2986.9	968.112	-731.815	2968.39	1125.78	-665.082	2849.41	567.982	-607.444	2690.29	144.068	-616.013	2838.94	63.3891	-347.414	3035.3	971.12	-353.12	2986.24	1129.09	-400.794	3150.45	569.426	-450.985	3231.19	129.64	-422.962	3424.27	108.544
707	0	-739.367	2997.41	967.597	-731.815	2968.39	1125.78	-665.985	2859.15	568.224	-607.957	2692.58	146.683	-616.21	2839.58	63.2102	-347.832	3048.51	970.935	-352.958	2998.43	1128.68	-403.09	3162.26	569.116	-454.025	3230.99	129.883	-427.64	3428.63	111.113
708	0	-739.235	3008.15	967.235	-731.01	2985.42	1123.12	-666.854	2869.5	568.432	-608.618	2695.24	149.645	-616.534	2840.2	63.1025	-348.274	3062.05	971.209	-352.842	3011.09	1128.82	-405.578	3172.72	568.759	-456.26	3247.82	127.467	-431.954	3433.05	106.753
709	0	-739.074	3019.16	966.922	-731.399	2999.64	1123.22	-667.972	2880.74	568.72	-609.284	2698.18	152.872	-616.976	2840.91	62.9366	-348.734	3075.53	971.914	-352.852	3023.86	1129.48	-407.225	3183.01	568.788	-459.69	3261.84	127.814	-435.307	3438.13	101.285
710	0	-738.982	3030.33	966.712	-731.901	3013.48	1123.12	-669.101	2892.83	568.908	-610.12	2701.71	156.422	-617.467	2841.48	62.9291	-349.283	3088.76	972.96	-353.067	3036.59	1130.65	-407.477	3194.53	569.605	-463.232	3275.48	127.952	-437.541	3442.25	95.9956
711	0	-738.87	3041.79	966.648	-732.006	3024.97	1122.79	-670.127	2905.78	569.045	-611.051	2705.81	160.413	-618.012	2842.05	62.9668	-349.765	3101.67	974.231	-353.451	3049.14	1132.22	-407.193	3207.03	570.738	-463.421	3278.93	126.963	-438.682	3445.06	91.0786
