# Supplementary material for: A Brake-Based Overground Gait Rehabilitation Device for Altering Propulsion Impulse Symmetry
Source: Sensors (Basel). 2021 Oct 5;21(19):6617. doi: 10.3390/s21196617 (PMC8512803; doi:10.3390/s21196617)
Supplement: Supplementary file 1 [file sensors-21-06617-s001.zip › GPT animations/code and data/Trajectories/BD 33.csv]

Trajectories
100
		BDC013:LTroc			BDC013:LIliac			BDC013:LKnee			BDC013:LAnkle			BDC013:LToe			BDC013:RTroc			BDC013:RIliac			BDC013:RKnee			BDC013:RAnkle			BDC013:RToe
Frame	Sub Frame	X	Y	Z	X	Y	Z	X	Y	Z	X	Y	Z	X	Y	Z	X	Y	Z	X	Y	Z	X	Y	Z	X	Y	Z	X	Y	Z
		mm	mm	mm	mm	mm	mm	mm	mm	mm	mm	mm	mm	mm	mm	mm	mm	mm	mm	mm	mm	mm	mm	mm	mm	mm	mm	mm	mm	mm	mm
250	0	-731.785	-1196.46	939.901	-712.775	-1242.3	1101.98	-676.884	-1083	540.456	-636.005	-1018.66	97.8236	-642.359	-854.717	53.0928	-340.604	-1238.91	923.513	-347.161	-1286.58	1088.94	-380.654	-1361.88	524.76	-421.569	-1568.98	117.053	-394.264	-1425.66	21.4472
251	0	-732.798	-1187.89	941.27	-713.271	-1233.24	1102.91	-677.407	-1074.15	541.242	-636.091	-1017.55	97.5924	-644.499	-854.264	52.1143	-341.556	-1229.67	923.33	-347.968	-1277.31	1088.32	-381.367	-1352.7	524.876	-421.287	-1566	120.257	-394.093	-1425.24	21.3343
252	0	-733.854	-1179.41	942.905	-713.81	-1224.28	1104.1	-678.45	-1065.57	542.125	-636.361	-1016.54	97.2862	-644.549	-853.88	50.8569	-342.512	-1220.26	923.243	-348.71	-1268.2	1087.65	-380.95	-1344.97	525.589	-420.943	-1562.72	123.814	-393.965	-1424.77	21.2989
253	0	-734.879	-1171.04	944.69	-714.318	-1215.43	1105.45	-679.148	-1057.27	542.699	-636.756	-1015.43	96.8395	-644.279	-853.293	49.3254	-343.477	-1210.86	923.259	-349.519	-1259.1	1087.05	-381.66	-1334.18	525.583	-420.544	-1558.93	127.628	-393.873	-1424.32	21.3265
254	0	-734.896	-1159.1	946.231	-714.835	-1206.41	1106.91	-679.75	-1049.52	542.661	-637.321	-1014.21	96.2604	-643.661	-852.716	47.7348	-344.717	-1200.43	922.995	-350.412	-1250.01	1086.4	-382.371	-1322.2	525.301	-420.115	-1554.75	131.809	-393.621	-1423.97	21.4199
255	0	-735.125	-1147.84	947.691	-715.527	-1197.39	1108.41	-680.585	-1042.9	542.612	-637.975	-1012.98	95.3946	-641.062	-851.959	45.5537	-345.757	-1190.17	923.013	-351.25	-1240.96	1085.94	-382.92	-1309.39	525.079	-419.705	-1550.02	136.357	-393.295	-1423.59	21.638
256	0	-735.547	-1137.63	949.227	-716.238	-1187.84	1109.73	-681.343	-1037.31	542.426	-638.585	-1012.07	94.6849	-641.018	-851.365	44.3027	-346.615	-1180.64	923.518	-352.086	-1231.78	1085.88	-383.2	-1295.34	524.645	-419.207	-1544.54	141.336	-392.979	-1423.21	22.2406
257	0	-736.075	-1127.82	950.501	-716.924	-1177.78	1110.88	-681.913	-1032.43	541.819	-638.954	-1011.14	93.7941	-640.771	-850.925	43.1253	-347.503	-1171.27	924.068	-353.032	-1222.61	1086.15	-383.394	-1280.39	524.139	-418.842	-1538.51	146.835	-392.773	-1422.57	22.937
258	0	-736.796	-1118.22	951.448	-717.802	-1167.97	1111.93	-682.827	-1028.75	541.263	-639.167	-1010.42	93.1271	-640.74	-850.565	41.9326	-347.082	-1166.57	925.699	-354.007	-1213.59	1086.59	-383.376	-1264.73	523.658	-418.411	-1531.82	152.837	-392.688	-1421.43	23.5417
259	0	-737.766	-1109.41	952.256	-719.004	-1159.09	1112.83	-683.355	-1025.5	540.428	-639.225	-1010.02	92.5187	-640.355	-850.202	41.5122	-348.238	-1157.01	926.122	-354.891	-1204.63	1087.17	-382.993	-1248.14	523.192	-417.822	-1524.13	159.258	-392.57	-1420.17	24.6609
260	0	-739.012	-1101.43	952.887	-720.211	-1150.8	1113.73	-684.056	-1023	539.891	-639.237	-1009.98	92.0714	-640.244	-850.165	41.3672	-349.428	-1146.95	926.694	-355.736	-1195.78	1087.78	-382.21	-1230.88	522.642	-417.053	-1515.5	166.187	-392.584	-1418.2	26.1166
261	0	-740.602	-1095.11	953.755	-721.144	-1142.27	1114.67	-684.759	-1020.72	539.624	-639.257	-1010.01	91.8088	-640.185	-850.127	41.2079	-350.611	-1137.08	927.32	-356.598	-1187.37	1088.35	-381.397	-1212.95	521.924	-416.188	-1505.51	173.551	-392.361	-1415.91	27.9152
262	0	-742.06	-1089.34	954.995	-721.735	-1133.77	1115.74	-685.213	-1018.25	539.426	-639.376	-1009.92	91.5154	-640.286	-850.1	41.0259	-351.691	-1127.54	928.14	-357.422	-1179.26	1088.91	-380.652	-1194.38	521.257	-415.165	-1494.55	181.302	-392.33	-1412.94	29.858
263	0	-743.23	-1083.08	956.463	-722.294	-1125.78	1116.99	-686.4	-1016.33	539.414	-639.547	-1009.91	91.2642	-640.773	-850.042	41.0255	-352.914	-1117.79	928.707	-358.223	-1171.46	1089.51	-380.018	-1175.09	520.54	-413.851	-1482.08	189.262	-392.136	-1409.33	32.3532
264	0	-744.464	-1077.15	957.918	-722.897	-1118.41	1118.21	-687.059	-1014.1	539.473	-639.73	-1009.98	91.0602	-642.343	-850.035	41.4718	-354.028	-1108.24	929.461	-358.891	-1164.65	1090.28	-379.224	-1155.17	520.098	-412.273	-1467.97	197.353	-391.911	-1404.74	35.2929
265	0	-745.435	-1070.78	959.081	-723.664	-1111.85	1119.3	-687.54	-1011.6	539.528	-639.774	-1009.81	90.9486	-642.875	-850.196	41.539	-355.057	-1098.87	930.207	-359.621	-1157.27	1090.95	-378.476	-1135.05	519.979	-410.699	-1452.68	205.185	-391.785	-1399.22	38.7904
266	0	-746.141	-1063.69	959.919	-724.628	-1105.81	1120.23	-687.901	-1009.16	539.51	-639.501	-1009.39	90.6176	-642.485	-850.123	41.5171	-356.125	-1089.96	930.87	-360.395	-1150.32	1091.39	-377.751	-1114.9	520.217	-409.056	-1436.51	212.333	-391.891	-1393.14	42.2859
267	0	-747.064	-1057.51	960.525	-725.675	-1099.86	1121	-688.115	-1006.73	539.421	-638.953	-1008.78	90.1246	-642.798	-850.155	41.6314	-357.157	-1081.38	931.392	-361.222	-1143.65	1091.89	-377.093	-1095.02	521.021	-407.369	-1419.71	218.787	-392.026	-1386.7	45.8195
268	0	-748.047	-1052.26	960.852	-726.651	-1093.27	1121.62	-688.285	-1004.79	539.342	-638.701	-1008.5	90.0132	-643.35	-850.103	41.6433	-357.982	-1073.25	932.02	-361.993	-1137.39	1092.45	-376.312	-1075.3	522.324	-405.586	-1402.53	224.634	-392.232	-1379.07	49.0528
269	0	-748.848	-1046.94	961.066	-727.8	-1085.93	1122.11	-688.288	-1003.06	539.296	-638.406	-1008.25	89.9338	-643.508	-850.069	41.6482	-358.663	-1065.54	932.706	-362.4	-1130.86	1092.98	-375.667	-1055.78	523.978	-404.086	-1385.88	230.043	-391.994	-1367.96	52.9663
270	0	-749.58	-1041.03	960.854	-729.782	-1078.57	1122.32	-688.377	-1001.6	539.256	-638.094	-1008.01	90.0185	-643.465	-850.006	41.6783	-359.207	-1058.09	933.43	-362.035	-1123.43	1093.64	-375.047	-1036.97	526.026	-403.136	-1369.25	235.598	-391.293	-1351.66	58.1717
271	0	-750.017	-1034.01	960.092	-732.151	-1070.17	1122.03	-688.434	-1000.24	539.224	-637.798	-1007.82	90.1446	-643.424	-850.073	41.7736	-359.502	-1050.75	933.993	-361.152	-1115.22	1094.15	-374.807	-1018.56	528.374	-402.639	-1351.76	240.675	-390.226	-1331.13	63.0112
272	0	-750.463	-1026.7	958.908	-734.6	-1060.58	1121.25	-688.638	-999.105	539.167	-637.579	-1007.73	90.2259	-643.573	-850.037	41.8531	-359.534	-1043.3	934.475	-360.07	-1106.23	1094.7	-374.73	-1000.67	531.182	-402.454	-1333.59	244.379	-388.894	-1307.9	67.3439
273	0	-750.93	-1019.3	957.518	-737.066	-1050.98	1120.15	-689.167	-998.339	538.981	-637.459	-1007.77	90.2311	-643.829	-850.078	41.9027	-359.442	-1036.15	934.963	-359.329	-1097.37	1095.35	-374.957	-983.38	534.533	-402.5	-1314.63	246.95	-387.501	-1283.5	70.839
274	0	-751.291	-1011.93	956.419	-739.185	-1041.7	1119.06	-689.493	-997.556	538.941	-637.44	-1007.99	90.2132	-644.008	-850.118	42.0165	-360.606	-1025.11	934.648	-358.95	-1088.94	1096.24	-375.412	-966.578	538.23	-402.664	-1295.17	247.996	-386.036	-1258.58	73.1416
275	0	-751.808	-1005.34	955.894	-740.696	-1032.81	1118.49	-689.701	-996.733	538.973	-637.295	-1008.05	90.0512	-643.94	-850.158	42.1527	-361.082	-1015.21	935.022	-358.91	-1080.7	1097.53	-375.973	-950.027	541.818	-402.668	-1275.32	247.638	-384.187	-1233.85	74.3071
276	0	-752.222	-999.448	955.949	-741.727	-1024.41	1118.42	-690.272	-995.934	538.966	-637.096	-1008.05	90.0042	-643.917	-850.296	42.3582	-361.399	-1005.82	936.201	-359.022	-1072.75	1099.51	-376.433	-933.76	545.417	-402.641	-1255.01	246.17	-381.995	-1208.65	74.5126
277	0	-752.754	-994.394	956.099	-742.58	-1017.18	1118.86	-690.677	-994.86	539.045	-636.99	-1008.08	90.071	-644.112	-850.409	42.5546	-361.783	-997.095	938.037	-359.406	-1064.79	1101.8	-377.025	-917.997	548.715	-402.649	-1234.46	243.582	-379.862	-1182.98	74.0293
278	0	-753.371	-989.987	956.307	-743.402	-1010.92	1119.38	-691.076	-993.586	539.135	-637.154	-1008.44	90.1593	-644.339	-850.543	42.7262	-362.352	-989.654	940.116	-360.364	-1056.66	1104.07	-377.816	-902.929	551.631	-402.998	-1213.8	239.924	-378.206	-1156.3	72.5556
279	0	-753.997	-985.692	956.389	-744.27	-1005.22	1119.71	-691.402	-992.084	539.164	-637.28	-1008.74	90.2241	-644.578	-850.574	42.7665	-362.88	-982.657	942.105	-361.545	-1049.92	1106.18	-378.647	-888.645	554.268	-403.337	-1192.64	235.244	-376.396	-1128.53	70.8166
280	0	-754.45	-981.002	956.293	-745.073	-999.694	1119.85	-691.709	-990.435	539.154	-637.125	-1008.67	90.1724	-644.837	-850.584	42.6837	-362.802	-976.281	944.349	-362.359	-1043	1108.1	-379.392	-874.812	556.782	-403.363	-1170.56	229.595	-373.967	-1099.97	69.1114
281	0	-754.712	-975.718	955.993	-745.736	-993.656	1119.78	-691.917	-988.654	539.091	-636.797	-1008.22	90.0607	-644.979	-850.54	42.5402	-362.834	-968.09	946.128	-363.164	-1035.43	1109.67	-379.836	-861.711	559.321	-403.186	-1147.6	223.084	-371.737	-1069.5	67.208
282	0	-754.912	-969.848	955.556	-746.403	-987.705	1119.5	-692.087	-986.813	539.007	-636.678	-1008.01	90.1446	-644.938	-850.399	42.2678	-363.196	-959.707	947.898	-363.868	-1028.22	1111.13	-380.48	-849.319	561.857	-403.219	-1124.35	215.919	-369.752	-1038.42	65.1448
283	0	-755.195	-964.438	955.067	-747.377	-982.043	1119.06	-692.242	-984.874	538.952	-636.831	-1008.16	90.2701	-644.788	-850.237	42.0052	-363.811	-951.627	949.318	-364.755	-1021.21	1112.4	-381.424	-837.884	564.198	-403.416	-1100.97	208.097	-368.014	-1007.12	62.6655
284	0	-755.614	-959.191	954.469	-748.529	-976.29	1118.33	-692.262	-982.754	538.94	-636.837	-1008.27	90.1962	-644.601	-850.029	41.6311	-364.118	-944.524	950.643	-365.503	-1014.35	1113.46	-382.334	-827.323	566.426	-403.469	-1077.08	199.57	-366.052	-975.871	59.9285
285	0	-755.858	-953.423	953.872	-749.508	-969.962	1117.45	-692.228	-980.35	538.709	-636.636	-1007.93	90.128	-644.627	-849.815	41.155	-363.977	-937.479	952.287	-366.117	-1006.68	1114.62	-383.019	-816.963	568.483	-403.316	-1052.53	190.833	-363.722	-943.904	57.3721
286	0	-756.079	-947.585	953.188	-750.385	-963.19	1116.6	-692.213	-977.921	538.638	-636.452	-1007.49	90.172	-645.064	-849.631	40.6086	-363.932	-929.591	953.867	-366.633	-998.473	1115.77	-383.623	-806.988	570.221	-403.187	-1026.9	181.781	-361.068	-911.717	55.5147
287	0	-756.53	-942.193	952.625	-751.31	-956.682	1115.75	-692.322	-975.474	538.612	-636.53	-1007.22	90.1982	-645.328	-849.289	39.9553	-364.301	-921.181	954.947	-367.255	-990.591	1116.75	-384.155	-797.79	571.547	-403.383	-1001.1	172.715	-358.476	-879.449	53.8268
288	0	-756.713	-936.229	951.913	-752.28	-950.634	1114.96	-692.341	-972.762	538.53	-636.694	-1007.09	90.2389	-645.289	-848.94	39.3769	-364.691	-913.053	955.965	-367.863	-983.015	1117.51	-384.803	-789.142	572.371	-403.596	-974.935	163.802	-355.94	-847.151	52.5033
289	0	-757.104	-930.483	951.366	-753.195	-944.501	1114.11	-692.492	-970.045	538.43	-636.746	-1006.9	90.1477	-645.22	-848.538	38.73	-364.833	-905.494	956.768	-368.451	-975.37	1118.13	-385.149	-781.159	572.709	-403.91	-947.981	154.916	-353.33	-815.048	51.4155
290	0	-757.169	-924.145	950.788	-753.915	-937.828	1113.4	-692.724	-967.365	538.377	-636.792	-1006.56	90.008	-644.949	-848.108	38.0205	-364.86	-898.374	957.367	-368.951	-967.565	1118.57	-385.465	-773.574	572.424	-404.185	-920.531	146.239	-349.947	-784.22	50.9389
291	0	-757.428	-917.56	950.175	-754.43	-930.733	1112.81	-692.871	-964.418	538.099	-636.904	-1006.16	89.9823	-644.639	-847.671	37.2074	-364.997	-890.986	958.067	-369.618	-959.722	1119.07	-385.606	-766.567	571.88	-404.582	-892.814	138.294	-348.016	-752.667	49.9619
292	0	-757.574	-911.03	949.616	-754.822	-923.66	1112.24	-692.568	-961.259	538.069	-637.096	-1005.9	90.0168	-644.382	-847.226	36.64	-365.217	-883.816	958.397	-370.429	-951.976	1119.37	-385.684	-759.99	570.927	-405.037	-864.614	130.905	-346.645	-720.979	48.6971
293	0	-758.073	-904.929	949.024	-755.216	-916.898	1111.66	-692.643	-958.135	537.799	-637.12	-1005.61	90.0298	-644.043	-846.815	36.3246	-365.165	-876.997	958.543	-371.128	-944.086	1119.45	-385.613	-753.789	569.609	-405.293	-836.113	124.274	-345.907	-689.551	47.7305
294	0	-758.34	-898.429	948.358	-755.565	-910.138	1111.04	-693.464	-955.532	537.858	-637.003	-1005.14	90.0044	-643.977	-846.47	35.917	-365.443	-868.955	958.228	-371.833	-935.93	1119.33	-385.523	-747.886	567.98	-405.483	-807.281	118.626	-345.557	-658.308	47.0274
295	0	-759.019	-892.729	947.781	-756.122	-903.265	1110.32	-693.587	-952.433	537.728	-637.023	-1004.81	90.0987	-643.791	-845.975	35.5628	-365.86	-860.812	957.61	-372.41	-927.833	1118.99	-385.426	-742.267	566.084	-405.665	-778.577	113.956	-345.976	-627.333	46.2625
296	0	-759.281	-886.007	946.922	-756.71	-896.055	1109.41	-693.15	-948.859	537.468	-637.029	-1004.44	90.1066	-643.707	-846.016	35.38	-366.296	-853.048	956.697	-372.868	-919.469	1118.38	-385.427	-736.891	564.086	-406.116	-750.084	110.371	-346.958	-597.011	45.6949
297	0	-759.725	-879.184	946.091	-757.229	-888.523	1108.4	-693.286	-945.745	537.409	-637.021	-1004.14	90.2796	-643.655	-845.751	35.1515	-366.534	-845.481	955.903	-373.253	-911	1117.74	-385.288	-731.483	561.98	-406.702	-721.798	108.17	-348.67	-566.38	46.9718
298	0	-760.017	-871.858	945.114	-757.802	-880.833	1107.35	-693.326	-942.406	537.184	-636.89	-1003.74	90.35	-643.404	-845.511	34.8759	-366.783	-837.481	954.954	-373.667	-902.229	1116.95	-385.011	-725.925	559.625	-407.294	-693.762	106.693	-350.791	-537.283	48.3879
299	0	-760.367	-864.392	944.175	-758.289	-872.742	1106.28	-693.445	-939.002	537.098	-636.763	-1003.34	90.4351	-642.897	-844.983	34.5416	-367.116	-829.47	953.869	-374.033	-893.299	1116.29	-384.83	-720.308	557.287	-408.357	-667.681	106.334	-353.636	-509.479	50.617
300	0	-760.807	-856.993	943.237	-758.701	-864.526	1105.18	-694.825	-937	537.436	-636.701	-1003.03	90.5906	-642.671	-844.718	34.3019	-367.362	-821.626	952.8	-374.433	-884.522	1115.48	-384.99	-714.482	554.979	-409.51	-642.665	106.344	-358.01	-480.625	54.8809
301	0	-760.966	-849.111	942.204	-759.018	-856.139	1104.08	-694.916	-933.327	537.298	-636.591	-1002.66	90.8207	-642.596	-844.483	34.066	-367.759	-813.302	951.601	-374.79	-875.69	1114.69	-385.614	-708.349	552.854	-410.441	-619.284	106.648	-361.792	-454.28	59.6063
302	0	-761.329	-841.381	941.201	-759.243	-847.655	1102.95	-694.843	-929.248	537.151	-636.455	-1002.18	91.0624	-642.66	-844.316	33.8213	-367.774	-804.93	950.274	-374.998	-866.73	1113.72	-386.538	-701.84	550.912	-411.275	-596.909	106.958	-365.836	-429.147	65.4657
303	0	-761.498	-833.473	940.242	-759.336	-838.803	1101.84	-694.797	-924.912	537.128	-636.269	-1001.74	91.3353	-642.759	-844.166	33.6229	-367.762	-796.661	949.031	-375.163	-857.728	1112.71	-387.663	-694.985	549.041	-412.118	-575.71	107.542	-371.596	-403.537	71.5355
304	0	-761.697	-825.227	939.243	-759.46	-829.804	1100.77	-694.633	-920.201	537.016	-636.14	-1001.21	91.6756	-642.896	-844.116	33.4615	-367.813	-788.228	947.888	-375.178	-848.744	1111.7	-388.743	-687.966	547.207	-412.98	-556.158	108.454	-376.4	-380.933	78.6041
305	0	-761.672	-816.597	938.161	-759.492	-821.05	1099.69	-694.389	-915.039	536.578	-635.992	-1000.65	92.097	-643.018	-843.998	33.2985	-367.705	-779.697	946.712	-375.172	-839.637	1110.59	-389.86	-680.653	545.356	-413.805	-538.54	109.609	-380.779	-360.732	85.5342
306	0	-761.685	-807.963	937.135	-759.539	-812.661	1098.61	-694.317	-909.879	536.571	-635.957	-1000.17	92.7384	-643.017	-843.827	33.189	-367.718	-770.718	945.68	-375.143	-830.794	1109.54	-391.054	-672.667	543.885	-415.576	-522.385	110.401	-384.937	-342.964	91.8234
307	0	-761.605	-799.341	936.047	-759.546	-804.033	1097.45	-694.132	-904.417	536.182	-635.84	-999.539	93.3846	-642.903	-843.533	32.9411	-367.705	-761.591	944.766	-375.061	-821.784	1108.54	-392.29	-663.63	542.835	-417.961	-507.668	110.655	-388.494	-327.821	96.6103
308	0	-761.452	-790.725	934.948	-759.487	-795.211	1096.29	-693.865	-898.605	535.841	-635.712	-998.781	93.9843	-642.753	-843.292	32.804	-367.51	-752.501	944.03	-374.954	-812.716	1107.57	-393.466	-653.338	542.126	-420.545	-495.401	110.263	-391.593	-315.244	99.3961
309	0	-761.283	-782.094	933.77	-759.339	-786.21	1095.09	-693.953	-892.591	535.555	-635.606	-997.966	94.6637	-642.705	-843.076	32.6959	-367.468	-742.345	943.177	-374.773	-803.312	1106.75	-394.547	-641.784	541.842	-423.179	-485.005	109.644	-393.992	-304.976	100.084
310	0	-761.211	-773.752	932.641	-759.17	-777.173	1093.75	-693.406	-886.565	535.444	-635.623	-997.105	95.3789	-642.714	-842.85	32.5935	-367.14	-732.812	942.576	-374.63	-793.861	1105.89	-395.542	-629.476	541.875	-426.095	-476.069	108.621	-396.411	-296.545	98.7742
311	0	-761.009	-765.369	931.516	-759.06	-768.414	1092.47	-693.129	-880.517	534.866	-635.907	-996.525	96.453	-642.766	-842.658	32.5569	-366.959	-723.201	941.902	-374.491	-784.495	1105.02	-396.654	-616.94	541.878	-429.286	-468.763	107.346	-398.83	-289.718	95.6749
312	0	-760.851	-756.808	930.492	-758.951	-759.843	1091.21	-693.264	-874.444	534.923	-636.214	-995.664	97.4582	-642.822	-842.296	32.3718	-366.83	-713.563	941.368	-374.378	-775.117	1104.22	-397.82	-604.453	541.878	-432.616	-462.633	105.873	-401.35	-284.267	91.4143
313	0	-760.542	-747.862	929.51	-758.759	-750.466	1089.85	-693.153	-868.025	534.694	-636.369	-994.622	98.6181	-642.857	-841.974	32.2462	-366.641	-703.156	940.71	-374.112	-765.166	1103.27	-398.834	-591.837	541.777	-435.58	-457.708	104.048	-404.027	-280.033	86.8202
314	0	-760.305	-738.959	928.709	-758.121	-741.042	1088.85	-692.899	-861.181	534.566	-636.493	-993.577	100.049	-642.895	-841.649	32.0858	-366.485	-691.818	939.976	-373.769	-754.936	1102.28	-399.968	-579.207	541.504	-438.316	-453.725	103.177	-407.175	-276.709	82.9668
315	0	-759.955	-730.488	928.029	-757.652	-732.004	1087.85	-692.682	-854.172	534.593	-636.692	-992.225	101.572	-642.864	-841.127	31.9097	-366.301	-680.553	939.251	-373.262	-744.299	1101.21	-401.127	-566.618	541.266	-440.998	-450.207	102.113	-410.391	-273.894	79.5833
316	0	-759.679	-722.483	927.399	-757.066	-722.698	1086.85	-692.416	-847.028	534.461	-636.944	-990.885	103.286	-642.901	-840.562	31.8473	-365.976	-669.422	938.54	-372.725	-733.785	1100.3	-402.548	-554.147	540.959	-444.009	-446.583	100.053	-413.937	-271.066	76.1362
317	0	-759.003	-713.128	926.714	-756.406	-713.095	1085.95	-692.138	-839.427	534.581	-637.112	-989.289	105.23	-642.911	-840.012	31.7233	-366.126	-657.12	937.844	-372.168	-722.744	1099.55	-404.065	-542.139	540.661	-446.847	-443.069	98.9638	-417.383	-268.282	72.8592
318	0	-758.131	-703.164	926.23	-755.779	-703.658	1085.14	-691.573	-831.216	534.765	-637.17	-987.489	107.451	-642.958	-839.372	31.63	-365.729	-645.428	937.733	-371.664	-711.511	1099.14	-405.63	-530.747	540.346	-449.29	-439.187	98.0144	-420.706	-265.386	69.2143
319	0	-757.597	-694.695	925.76	-755.029	-693.793	1084.29	-691.145	-822.565	535.029	-637.236	-985.285	109.938	-642.926	-838.623	31.4879	-365.421	-633.467	937.647	-370.594	-698.234	1099.3	-407.194	-519.968	540.078	-451.812	-434.607	97.1162	-423.821	-261.924	64.9937
320	0	-756.751	-685.014	925.493	-754.303	-684.087	1083.66	-690.713	-813.118	535.143	-637.448	-982.991	112.784	-643.114	-838.145	31.3119	-365.256	-621.56	937.92	-369.644	-685.232	1099.7	-408.682	-509.315	539.84	-452.671	-429.886	96.4856	-426.167	-258.693	60.26
321	0	-755.893	-674.965	925.264	-753.603	-673.87	1083	-690.391	-803.01	535.32	-637.745	-980.117	115.757	-643.593	-837.408	31.1347	-364.954	-609.697	938.313	-369.069	-673.216	1100.37	-409.56	-498.407	540.129	-453.098	-425.526	95.5806	-427.367	-255.998	55.7106
322	0	-754.98	-664.771	925.035	-753.098	-663.988	1082.55	-690.177	-791.937	535.253	-638.08	-976.869	119.087	-644.138	-836.942	30.4427	-364.802	-597.742	939	-368.76	-661.984	1101.52	-409.818	-486.787	540.963	-452.795	-422.451	95.2914	-427.518	-254.43	51.8447
323	0	-754.106	-653.649	924.843	-752.947	-654.598	1082.04	-690.138	-779.76	535.186	-638.569	-973.236	122.687	-644.608	-836.081	30.7291	-364.652	-585.825	940.038	-368.38	-650.768	1102.93	-409.656	-475.019	542.347	-452.464	-420.544	95.1233	-427.127	-253.201	48.7412
324	0	-753.178	-642.53	924.747	-752.323	-644.056	1082.02	-690.288	-766.65	535.059	-639.282	-968.901	126.603	-644.432	-835.681	30.0669	-364.397	-574.169	941.268	-367.989	-639.748	1104.69	-409.485	-463.405	543.673	-452.188	-419.374	95.071	-426.749	-252.359	46.4747
325	0	-752.295	-631.129	924.737	-751.774	-633.098	1082.05	-690.654	-752.567	534.78	-640.239	-964.166	130.947	-645.705	-835.341	30.2824	-363.803	-563.583	942.788	-367.729	-629.213	1106.6	-409.196	-452.438	544.815	-451.8	-418.141	95.156	-426.848	-251.593	44.5373
326	0	-751.401	-619.359	924.873	-751.048	-621.78	1082.32	-691.412	-737.331	534.471	-641.427	-958.557	135.743	-646.408	-834.469	30.6059	-362.964	-553.787	944.709	-367.895	-620.479	1108.5	-408.901	-442.254	545.771	-451.546	-416.649	95.1893	-427.155	-250.713	42.6357
327	0	-750.514	-607.438	925.225	-750.415	-610.737	1082.89	-692.491	-720.984	534.101	-642.689	-952.075	141.077	-647.074	-833.539	30.9022	-362.078	-543.92	946.478	-367.136	-610.36	1110.5	-408.613	-433.005	546.26	-450.97	-415.09	94.9685	-427.339	-249.716	40.7082
328	0	-749.667	-595.166	925.593	-749.611	-599.852	1083.76	-693.908	-703.472	533.58	-643.964	-944.646	147.015	-647.392	-832.119	31.2089	-361.19	-533.408	947.843	-365.964	-599.061	1111.7	-407.654	-425.377	546.2	-450.548	-413.913	94.6902	-427.218	-249.014	39.8706
329	0	-748.837	-582.849	926.232	-748.681	-589.145	1084.91	-695.645	-684.894	533.069	-645.343	-936.308	153.724	-647.687	-830.043	31.6055	-360.116	-522.826	948.785	-364.653	-588.076	1112.6	-406.403	-419.448	545.819	-450.282	-413.414	94.4121	-427.061	-249.212	39.3979
330	0	-747.919	-570.485	927.141	-747.566	-578.24	1086.33	-697.403	-665.339	532.506	-646.757	-926.672	160.839	-648.474	-827.81	32.0861	-358.813	-512.392	949.55	-363.316	-577.784	1113.36	-405.567	-413.805	544.976	-450.436	-412.943	94.2086	-426.848	-249.166	39.0728
331	0	-747.077	-558.234	928.21	-746.317	-567.084	1087.83	-699.151	-644.887	531.895	-648.386	-915.788	168.494	-649.241	-825.294	33.1958	-357.519	-502.117	950.225	-361.872	-567.88	1114.02	-404.715	-409.499	544.355	-450.705	-412.611	93.9054	-426.857	-249.074	38.7268
332	0	-746.152	-545.893	929.349	-745.17	-556.272	1089.54	-700.733	-623.684	531.386	-650.145	-903.568	177.003	-649.721	-821.687	34.7108	-356.452	-492.049	950.77	-360.681	-558.479	1114.79	-403.644	-405.949	544.048	-450.855	-412.593	93.7181	-426.811	-248.941	38.5755
333	0	-745.235	-533.784	930.446	-744.1	-545.845	1091.25	-702.155	-601.571	530.928	-652.034	-889.586	185.857	-650.706	-817.642	36.9494	-355.01	-483.295	951.598	-359.819	-549.563	1115.79	-402.604	-402.729	543.889	-450.688	-412.679	93.5747	-426.692	-248.904	38.4256
334	0	-744.26	-521.908	931.429	-743.211	-536.206	1092.9	-703.465	-579.182	530.755	-654.02	-874.102	194.652	-651.659	-812.608	39.209	-353.81	-475.131	952.541	-359.105	-540.523	1117.04	-401.496	-399.428	543.887	-450.537	-412.73	93.4149	-426.469	-248.873	38.3176
335	0	-743.442	-510.307	932.415	-742.418	-526.724	1094.42	-704.579	-557.22	531.102	-656.02	-857.814	203.171	-652.305	-806.491	41.8323	-352.844	-467.132	953.508	-358.485	-531.403	1118.47	-400.367	-396.04	544.041	-450.253	-412.807	93.3959	-426.337	-248.785	38.1596
336	0	-742.758	-498.832	933.304	-741.784	-517.878	1095.84	-705.682	-535.036	531.806	-657.938	-840.008	211.159	-652.364	-799.926	44.9645	-352.154	-458.701	954.624	-358.141	-522.831	1119.88	-399.411	-392.592	544.191	-449.938	-412.924	93.3772	-426.175	-248.761	38.0955
337	0	-742.153	-487.504	934.106	-741.178	-508.797	1097.15	-706.588	-512.502	532.937	-659.869	-821.245	218.232	-652.676	-792.108	48.4468	-350.829	-453.253	956.467	-357.745	-514.236	1121.24	-398.454	-389.065	544.113	-449.785	-412.748	93.1282	-426.028	-248.7	38.0158
338	0	-741.707	-476.159	934.996	-740.48	-499.619	1098.19	-707.503	-489.394	534.206	-661.329	-802.498	224.89	-653.819	-779.822	54.5523	-350.429	-444.581	957.575	-357.377	-505.598	1122.47	-397.723	-385.396	543.927	-449.629	-412.599	92.9754	-425.898	-247.888	37.7809
339	0	-741.362	-465.466	936.12	-739.75	-490.091	1099.31	-707.854	-467.515	536.153	-662.6	-784.503	232.598	-655.735	-762.797	62.1672	-350.009	-435.397	958.426	-356.944	-496.961	1123.6	-397.122	-381.854	543.582	-449.551	-412.525	92.7957	-425.819	-247.876	37.7281
340	0	-741.049	-454.809	937.481	-739.004	-480.649	1100.5	-708.091	-445.943	538.404	-663.678	-765.86	239.828	-658.297	-741.645	69.8893	-349.621	-426.482	959.143	-356.445	-488.545	1124.45	-396.584	-378.473	543.355	-449.575	-412.447	92.7098	-425.826	-247.91	37.68
341	0	-740.631	-444.452	938.906	-738.871	-468.935	1101.54	-707.839	-424.743	540.92	-664.405	-746.432	246.462	-661.009	-717.826	77.279	-349.314	-417.795	959.783	-355.901	-480.186	1125.11	-396.254	-375.336	543.212	-449.61	-412.35	92.6618	-425.69	-248.668	37.9246
342	0	-740.345	-434.078	940.412	-737.676	-456.57	1102.73	-707.47	-404.464	544.131	-664.954	-726.164	252.168	-664.124	-693.097	83.8981	-349.036	-409.187	960.197	-355.167	-471.532	1125.43	-395.832	-372.752	543.158	-449.682	-412.338	92.6931	-425.63	-248.735	37.9323
343	0	-739.974	-423.664	942.03	-735.524	-450.07	1104.05	-706.949	-383.571	547.392	-665.337	-705.239	256.415	-667.364	-667.932	89.3389	-348.749	-400.668	960.547	-354.705	-463.936	1125.57	-395.268	-370.543	543.174	-449.767	-412.374	92.7855	-425.551	-248.775	37.8854
344	0	-739.538	-413.497	943.701	-734.812	-445.285	1105.35	-706.539	-363.13	551.088	-665.544	-683.843	259.317	-670.952	-643.343	93.6794	-348.514	-392.526	960.903	-354.354	-457.073	1125.52	-394.957	-368.467	543.111	-449.866	-412.401	92.8449	-425.47	-248.888	37.8467
345	0	-739.114	-403.863	945.554	-734.147	-439.176	1106.62	-706.078	-343.462	554.86	-665.522	-661.818	260.917	-674.668	-618.77	96.5338	-348.263	-384.615	961.378	-354.329	-451.14	1125.73	-394.54	-366.29	543.087	-450.073	-412.336	92.955	-425.398	-248.96	37.7328
346	0	-738.668	-394.215	947.45	-733.191	-430.885	1108.11	-705.491	-324.125	558.479	-665.412	-639.437	261.467	-678.23	-593.718	98.2029	-347.966	-376.929	962.063	-354.55	-445.505	1126.2	-394.306	-363.978	543.094	-450.259	-412.207	93.09	-425.245	-248.893	37.5851
347	0	-738.428	-385.183	949.52	-731.985	-421.315	1109.93	-704.888	-305.187	561.839	-665.244	-616.571	260.798	-681.978	-568.216	99.1696	-347.659	-369.651	962.726	-355.096	-439.844	1126.92	-393.919	-361.58	543.022	-450.623	-411.975	93.2339	-425.179	-248.773	37.4246
348	0	-737.36	-373.277	951.855	-730.537	-411.554	1111.99	-704.185	-287.107	565.029	-665.023	-593.107	259.186	-685.487	-541.547	99.4201	-347.423	-362.661	963.35	-355.796	-433.894	1127.73	-393.706	-359.077	542.981	-450.847	-411.806	93.3242	-425.162	-248.584	37.1717
349	0	-736.289	-362.191	954.175	-729.087	-402.614	1114.04	-703.379	-269.469	567.666	-664.899	-569.629	256.8	-688.254	-513.405	99.0045	-347.227	-355.934	963.81	-356.499	-428.215	1128.36	-393.392	-356.449	542.881	-451.137	-411.702	93.4138	-425.177	-248.325	36.8983
350	0	-735.468	-352.368	956.254	-727.887	-394.936	1115.85	-702.316	-253.263	570.508	-664.969	-545.543	253.233	-690.943	-484.09	97.9715	-347.089	-349.009	964.012	-357.122	-422.748	1128.74	-393.16	-353.835	542.738	-451.377	-411.57	93.524	-425.147	-248.258	36.7032
351	0	-734.736	-342.825	958.116	-726.776	-387.537	1117.44	-701.169	-238.84	573.001	-665.136	-521.371	248.743	-693.12	-454.024	96.1918	-346.824	-342.307	964.199	-357.526	-416.877	1128.88	-392.836	-351.232	542.656	-451.523	-411.387	93.6425	-424.921	-248.185	36.5404
352	0	-734.326	-333.56	959.627	-725.986	-380.418	1118.68	-699.697	-222.872	575.476	-665.468	-496.298	243.057	-694.518	-422.807	93.7454	-346.659	-335.775	964.089	-357.492	-410.608	1128.92	-392.623	-348.678	542.594	-451.632	-411.213	93.7346	-424.858	-248.128	36.4216
353	0	-733.979	-323.538	961.01	-725.26	-372.54	1119.8	-698.598	-207.505	578.018	-665.614	-471.08	236.515	-695.283	-390.356	90.6877	-346.351	-329.011	963.939	-357.289	-403.846	1128.72	-392.423	-346.167	542.514	-451.737	-411.09	93.9386	-424.853	-247.747	36.2652
354	0	-733.906	-313.471	962.178	-724.807	-364.619	1120.7	-697.781	-193.037	580.183	-665.761	-445.035	228.832	-695.445	-357.386	87.4073	-346.087	-322.205	963.441	-356.573	-395.828	1128.42	-392.22	-343.728	542.42	-451.845	-411	93.9991	-424.765	-247.65	36.1629
355	0	-733.736	-302.784	963.183	-724.258	-356.078	1121.43	-696.477	-179.044	582.418	-665.907	-418.411	220.457	-695.684	-328.114	83.6307	-345.876	-315.367	962.78	-355.957	-387.957	1127.86	-392.12	-341.52	542.248	-451.932	-411.034	94.0722	-424.719	-247.17	35.9287
356	0	-733.749	-291.983	963.975	-723.892	-347.422	1121.95	-695.759	-166.051	584.186	-665.947	-391.41	211.681	-695.134	-293.608	79.8315	-345.809	-308.51	961.994	-355.365	-379.877	1127.12	-392.025	-339.446	542.047	-452.04	-411.166	94.1312	-424.621	-247.161	35.8734
357	0	-733.849	-281.543	964.753	-723.612	-339.127	1122.46	-694.895	-153.484	585.729	-665.926	-363.449	202.494	-694.201	-258.435	76.415	-345.712	-301.67	961.101	-354.817	-371.899	1126.46	-391.767	-337.399	541.766	-452.166	-411.253	94.1699	-424.752	-246.992	35.7105
358	0	-733.714	-270.619	965.414	-723.099	-330.348	1122.85	-694.17	-141.923	586.678	-665.64	-334.019	192.846	-693.392	-223.156	73.1313	-345.548	-294.468	960.352	-354.336	-363.737	1125.87	-391.595	-335.44	541.556	-452.193	-411.191	94.2031	-424.624	-246.82	35.6212
359	0	-733.686	-260.601	966.133	-722.674	-322.019	1123.16	-692.729	-130.783	587.379	-665.19	-304.551	183.448	-692.739	-187.552	70.3225	-345.458	-287.24	959.611	-354.1	-355.703	1125.3	-391.195	-333.399	541.389	-452.226	-411.071	94.2754	-424.459	-246.754	35.5919
360	0	-733.692	-250.956	966.855	-722.319	-314.088	1123.36	-692.524	-120.013	587.651	-664.469	-275.587	174.564	-692.23	-152.21	68.088	-345.423	-280.495	959.039	-354.055	-348.047	1124.84	-391.017	-331.488	541.214	-452.311	-411.162	94.3343	-424.316	-246.75	35.5284
361	0	-733.905	-241.99	967.48	-721.918	-305.599	1123.46	-691.629	-110.202	587.139	-664.017	-249.254	166.313	-691.471	-116.908	66.896	-345.508	-273.75	958.325	-353.894	-340.157	1124.39	-390.798	-329.616	541.068	-452.516	-411.247	94.3544	-424.245	-246.865	35.4688
362	0	-734.451	-233.953	967.934	-721.672	-297.603	1123.41	-691.268	-101.228	585.877	-662.987	-219.62	158.359	-690.953	-82.0299	66.3533	-345.453	-267.068	957.663	-353.86	-332.438	1123.71	-390.513	-327.533	540.891	-452.503	-411.316	94.4138	-423.941	-246.844	35.4091
363	0	-735.157	-226.84	968.468	-721.579	-290.051	1123.11	-691.159	-92.6322	584.686	-661.857	-189.726	150.935	-689.905	-47.8211	66.1495	-345.328	-259.834	956.837	-353.888	-324.653	1123.1	-390.212	-325.328	540.75	-452.441	-411.227	94.4832	-423.629	-246.943	35.356
364	0	-735.675	-220.249	968.544	-721.297	-282.201	1122.74	-690.274	-84.9444	583.006	-660.906	-159.747	144.103	-689.118	-13.7358	66.4367	-345.132	-252.585	955.984	-353.796	-316.985	1122.29	-389.995	-322.977	540.625	-452.378	-411.056	94.5966	-423.581	-246.756	35.1803
365	0	-736.204	-213.611	968.077	-721.079	-273.767	1122.37	-690.101	-77.2934	581.003	-660.2	-129.672	138.169	-687.387	19.8551	67.0746	-345.182	-245.585	955.075	-353.563	-309.108	1121.51	-389.908	-320.483	540.439	-452.441	-410.984	94.7761	-423.548	-246.627	34.9906
366	0	-736.721	-207.077	967.567	-720.894	-265.507	1121.71	-690.218	-70.7912	578.575	-659.498	-99.798	133.123	-685.15	52.9203	67.7128	-345.15	-238.86	954.073	-353.743	-301.156	1120.64	-389.873	-317.683	540.263	-452.537	-410.832	94.9345	-423.573	-246.543	34.6517
367	0	-737.178	-200.139	966.667	-720.903	-257.821	1121.16	-690.324	-64.6047	576.142	-658.846	-70.0792	129.178	-682.017	85.3205	68.4828	-345.062	-231.673	953.026	-353.615	-293.24	1119.76	-389.917	-314.403	540.028	-452.566	-410.535	95.1389	-423.436	-246.386	34.5654
368	0	-737.49	-192.716	965.827	-720.73	-249.437	1120.33	-690.616	-58.5541	573.427	-658.207	-40.7403	126.381	-678.091	117	69.4205	-344.975	-224.469	952.024	-353.629	-285.359	1118.83	-389.989	-310.87	539.842	-452.654	-410.177	95.5509	-423.292	-247.181	34.6148
369	0	-737.774	-185.032	964.888	-720.568	-240.569	1119.65	-690.708	-52.857	570.862	-657.513	-12.151	124.429	-673.37	147.532	70.3046	-344.904	-217.524	950.972	-353.588	-277.462	1117.85	-390.172	-306.976	539.55	-452.804	-409.875	95.9107	-423.328	-247.153	34.4856
370	0	-737.916	-176.603	963.692	-720.577	-232.005	1118.86	-690.681	-46.9841	568.177	-657.011	15.0582	123.123	-668.393	176.734	71.0942	-344.929	-210.218	949.859	-353.753	-269.733	1116.89	-390.447	-302.739	539.161	-452.973	-409.408	96.294	-423.182	-247.126	34.4022
371	0	-738.168	-168.136	962.652	-720.721	-223.884	1117.99	-690.239	-41.2156	566.02	-656.675	40.4672	122.347	-663.373	203.831	71.8203	-344.982	-202.995	948.939	-354.066	-262.551	1115.76	-390.878	-298.283	538.918	-453.141	-408.817	96.9007	-423.169	-246.794	34.3
372	0	-738.288	-159.677	961.523	-720.928	-215.812	1117.16	-689.982	-35.4985	563.934	-656.468	63.5321	122.315	-657.897	228.035	72.2485	-345.147	-195.621	947.904	-354.225	-254.139	1114.6	-391.266	-293.646	538.637	-453.348	-408.319	97.6095	-423.236	-246.725	34.1653
373	0	-738.354	-150.871	960.182	-721.136	-207.202	1116.12	-689.689	-29.6195	561.658	-656.713	85.5682	122.299	-653.602	250.326	74.0341	-345.365	-187.923	946.796	-354.323	-245.781	1113.43	-391.873	-288.591	538.293	-453.5	-407.906	98.4272	-423.264	-246.607	34.117
374	0	-738.44	-141.982	958.808	-721.293	-198.33	1115.2	-689.339	-23.5596	559.631	-657.183	103.085	122.281	-650.012	270.214	76.4869	-345.637	-180.138	945.693	-354.671	-237.633	1112.28	-392.401	-283.347	537.976	-453.723	-407.108	99.1817	-423.291	-246.446	34.1099
375	0	-738.612	-133.105	957.403	-721.468	-189.32	1114.21	-688.874	-16.791	557.9	-656.684	118.891	122.728	-646.985	287.356	79.6899	-345.927	-172.32	944.503	-355.18	-230.283	1110.82	-393.044	-277.801	537.423	-453.964	-406.418	99.9947	-423.318	-246.574	34.0614
376	0	-738.524	-124.716	956.101	-721.754	-180.196	1113.22	-688.515	-8.80669	556.666	-655.574	133.033	123.087	-644.805	301.752	83.3976	-346.29	-164.428	943.307	-355.307	-221.871	1109.58	-393.681	-272.078	536.948	-454.262	-405.61	100.865	-423.41	-246.465	33.9841
377	0	-738.768	-116.456	954.648	-722.165	-171.637	1112.19	-688.096	0.202135	555.638	-654.778	142.214	122.331	-644.154	313.681	87.3435	-346.728	-156.492	942.123	-355.633	-213.482	1108.28	-394.337	-266.006	536.374	-454.649	-404.662	101.859	-423.573	-246.305	34.0123
378	0	-739.1	-107.969	953.249	-722.649	-163.157	1111.13	-687.769	10.7413	554.838	-653.386	151.288	121.218	-643.508	322.583	90.1385	-347.227	-148.706	940.849	-356.197	-205.583	1107.06	-395.087	-259.921	535.682	-455.081	-403.785	102.874	-423.736	-246.213	33.9891
379	0	-739.305	-99.251	951.788	-723.158	-154.435	1110.05	-687.441	22.3978	554.229	-652.155	157.546	119.321	-642.723	328.862	91.5306	-347.775	-140.69	939.606	-356.683	-197.489	1105.9	-395.825	-253.534	535.024	-455.444	-402.805	104.059	-423.868	-245.976	33.963
380	0	-739.468	-90.435	950.481	-723.681	-145.419	1108.96	-687.214	28.9271	554.057	-651.076	161.856	117.179	-642.781	333.091	91.2944	-348.316	-132.692	938.281	-357.2	-188.814	1104.63	-396.667	-247.404	534.412	-455.669	-401.792	105.318	-423.956	-245.796	33.8968
381	0	-739.771	-82.0124	949.162	-724.224	-136.247	1107.96	-687.092	40.9889	553.441	-650.066	164.835	115.431	-642.878	335.663	89.3143	-349.075	-124.941	937.033	-357.867	-180.249	1103.61	-397.328	-241.191	533.739	-455.936	-400.578	106.582	-424.011	-245.604	33.704
382	0	-740.113	-73.4882	947.915	-724.682	-126.882	1107.11	-686.92	52.2277	552.975	-649.028	166.423	115.302	-642.994	336.923	84.9506	-349.626	-117.638	936.128	-358.622	-171.893	1102.61	-398.089	-234.941	533.282	-456.263	-399.354	107.979	-424.098	-245.548	33.7082
383	0	-740.395	-64.5323	946.66	-725.235	-117.045	1106.39	-686.913	62.7104	552.564	-647.643	168.083	113.739	-642.332	337.446	78.9904	-350.361	-109.907	935.156	-359.376	-163.507	1101.45	-398.781	-228.713	532.919	-456.574	-398.045	109.537	-424.14	-245.334	33.63
384	0	-740.827	-55.575	945.704	-725.86	-107.086	1105.84	-687.055	72.8981	552.16	-646.13	169.763	112.807	-641.307	337.253	73.2024	-351.119	-102.014	934.229	-360.133	-154.861	1100.34	-399.618	-222.529	532.673	-456.82	-396.709	111.227	-424.194	-245.097	33.5058
385	0	-741.014	-46.5257	944.86	-726.418	-97.0463	1105.47	-686.868	82.7779	551.768	-644.668	170.848	112.178	-640.405	336.967	68.3937	-351.914	-93.829	933.317	-360.982	-146.383	1099.13	-400.512	-216.03	532.557	-457.086	-395.155	113.246	-424.096	-244.764	33.4588
386	0	-741.587	-37.2361	944.199	-726.991	-87.1256	1105.2	-686.513	92.3536	551.288	-643.266	171.53	110.695	-639.67	336.854	64.5358	-352.755	-85.266	932.406	-361.932	-137.734	1097.85	-401.427	-209.535	532.548	-457.325	-393.508	115.28	-424.156	-244.455	33.2931
387	0	-742.126	-27.4605	943.705	-727.542	-77.1184	1105.12	-686.26	101.711	550.795	-642.446	172.784	109.885	-638.919	337.625	62.8802	-353.66	-76.6724	931.708	-362.817	-128.812	1096.73	-402.407	-202.679	532.663	-457.555	-391.748	117.581	-424.069	-244.049	33.1773
388	0	-743.038	-17.5504	943.545	-728.042	-67.2108	1105.42	-685.844	110.625	550.824	-641.841	174.857	109.296	-638.015	338.401	61.6038	-354.677	-67.7047	931.015	-363.665	-119.288	1095.55	-403.504	-195.086	532.741	-457.736	-389.725	120.152	-424.064	-243.673	33.0356
389	0	-743.71	-7.52212	943.509	-728.563	-57.4571	1105.92	-685.968	119.395	550.859	-641.536	176.839	108.775	-637.437	339.174	59.5652	-355.605	-58.5599	930.501	-364.428	-109.597	1094.62	-404.687	-186.92	532.844	-457.855	-387.457	122.925	-424	-243.049	32.7405
390	0	-744.372	2.51991	943.802	-729.067	-47.7898	1106.73	-686.367	128.073	551.39	-641.845	178.152	108.428	-637.142	339.927	57.541	-356.575	-49.0891	929.834	-365.086	-99.8393	1093.76	-405.745	-177.772	532.702	-457.892	-384.892	126.013	-423.826	-242.646	32.6558
391	0	-745.027	12.4058	944.315	-729.565	-38.2564	1107.81	-686.947	136.729	551.998	-642.122	179.419	107.976	-637.167	340.402	56.2068	-357.531	-39.2975	929.297	-365.78	-90.3026	1092.91	-406.717	-167.657	532.622	-457.827	-381.795	129.551	-423.702	-242.179	32.5383
392	0	-745.684	22.2047	945.002	-730.059	-28.6699	1108.98	-687.653	144.942	552.534	-642.403	180.241	107.505	-637.168	340.866	54.9607	-358.492	-29.4165	928.966	-366.463	-81.2609	1092.2	-407.658	-156.513	532.386	-457.814	-378.425	133.374	-423.728	-241.578	32.48
393	0	-746.475	30.6768	946.183	-730.577	-19.8007	1110.41	-688.705	152.354	552.651	-642.799	180.944	107.105	-637.023	341.284	53.6952	-359.473	-19.3438	928.869	-367.25	-72.0408	1091.78	-408.469	-144.515	532.057	-457.794	-374.474	137.598	-423.591	-241.39	32.6839
394	0	-747.549	39.6088	946.95	-731.248	-11.0409	1111.99	-689.529	158.877	552.517	-643.163	181.88	106.353	-636.809	341.755	52.5357	-360.545	-9.16607	929.042	-367.892	-62.1535	1091.5	-409.157	-131.503	531.666	-457.689	-369.861	142.196	-423.558	-241.211	33.0271
395	0	-748.328	49.1368	948.085	-731.871	-2.17077	1113.51	-690.086	164.495	552.127	-643.59	182.751	105.654	-636.548	342.135	51.6037	-361.548	1.34372	929.316	-368.642	-52.2541	1091.73	-409.572	-117.488	531.249	-457.465	-364.737	147.321	-423.469	-240.904	33.469
396	0	-749.09	58.9761	949.412	-732.556	6.80579	1115.09	-690.489	169.029	551.637	-643.954	183.3	105.023	-636.527	342.51	51.0723	-362.544	11.7764	929.886	-369.408	-42.4946	1092.44	-409.624	-102.401	530.798	-457.098	-358.957	152.926	-423.281	-240.494	34.0944
397	0	-749.649	68.5781	950.876	-733.252	16.0996	1116.48	-691.268	172.832	550.966	-644.164	183.643	104.349	-636.588	342.7	50.6888	-363.591	22.2793	930.663	-370.184	-33.3297	1093.54	-409.212	-86.4923	530.379	-456.569	-352.45	159.099	-423.206	-240.155	34.8149
398	0	-750.48	78.3512	952.127	-734.199	24.9299	1117.96	-692.597	175.715	550.269	-644.389	183.696	103.667	-636.655	342.636	50.4974	-364.762	32.6864	931.679	-371.002	-24.3928	1094.83	-408.514	-69.4428	530.016	-455.886	-344.99	165.867	-423.224	-237.665	35.5605
399	0	-751.266	87.6749	953.394	-735.266	33.5484	1119.29	-693.468	177.76	549.773	-644.593	183.62	103.212	-636.844	342.634	50.4255	-365.956	42.8586	932.818	-371.833	-15.1323	1096.03	-407.317	-51.7583	529.82	-454.987	-336.761	173.322	-423.484	-237.149	36.9909
400	0	-752.288	95.9986	954.795	-736.262	41.4425	1120.8	-694.248	179.236	549.629	-644.766	183.552	102.82	-637.014	342.586	50.3623	-367.206	53.015	933.85	-372.327	-5.75759	1097.46	-406.1	-33.4041	529.526	-453.786	-327.557	181.245	-422.992	-235.769	38.8041
401	0	-753.286	103.633	956.309	-737.126	48.9859	1122.3	-695.033	180.284	549.559	-645.005	183.305	102.437	-637.192	342.506	50.2957	-368.227	62.7375	935.219	-372.953	3.11535	1098.85	-404.688	-14.2468	529.082	-452.053	-316.856	189.376	-422.844	-232.887	40.5337
402	0	-754.339	110.089	958.141	-737.723	56.3429	1124.05	-695.887	180.892	549.477	-645.277	183.095	102.079	-637.569	342.523	50.2652	-369.265	72.294	936.408	-373.614	11.286	1100.22	-403.391	5.32417	528.806	-449.913	-304.81	198.093	-422.164	-229.34	43.1344
403	0	-755.398	115.819	960.175	-738.314	63.7748	1125.75	-696.703	181.415	549.49	-645.58	182.928	101.749	-637.878	342.415	50.349	-370.257	81.3631	937.649	-374.317	18.7161	1101.45	-401.857	25.3796	528.773	-447.496	-291.022	207.079	-421.62	-224.221	46.2417
404	0	-756.491	121.153	962.125	-738.898	70.9159	1127.44	-697.545	181.982	549.687	-646.036	182.799	101.576	-638.174	342.287	50.4697	-371.214	90.0119	939.046	-375.117	25.4895	1102.48	-400.231	45.962	528.902	-444.841	-275.486	215.866	-421.166	-217.823	49.8791
405	0	-757.612	126.215	964.022	-739.634	77.3479	1128.85	-698.272	182.589	549.794	-645.594	183.01	101.292	-638.406	342.153	50.5171	-372.121	98.4296	940.277	-375.859	31.819	1103.57	-398.785	66.5057	529.501	-442.094	-258.838	224.184	-420.763	-211.22	53.9995
406	0	-760.387	124.212	965.501	-740.503	83.4281	1130.1	-698.913	183.258	549.9	-646.38	182.424	100.947	-638.614	342.034	50.5265	-372.931	106.775	941.586	-376.7	38.0169	1104.62	-397.187	87.0141	530.632	-439.422	-241.518	231.425	-420.239	-203.525	57.8749
407	0	-761.422	127.495	966.689	-741.628	89.5139	1131.15	-699.431	183.83	549.908	-646.559	182.312	100.759	-638.732	341.99	50.7134	-373.65	114.292	942.765	-377.433	44.5713	1105.87	-395.8	106.571	532.379	-436.599	-223.985	237.752	-419.55	-193.608	62.0469
408	0	-762.089	134.36	967.465	-743.147	96.5725	1131.91	-699.982	184.215	549.797	-646.74	182.243	100.611	-638.818	341.884	50.8014	-374.324	121.45	943.918	-377.455	52.2064	1106.96	-394.55	126.429	534.38	-434.238	-206.762	243.723	-418.221	-179.593	67.6171
409	0	-762.012	144.377	967.986	-745.296	104.624	1132.22	-700.416	184.247	549.884	-646.909	181.994	100.487	-638.827	341.712	50.7715	-374.812	129.227	944.932	-376.974	60.2662	1108.07	-393.511	146.242	536.616	-432.368	-189.252	249.884	-416.313	-161.632	73.3953
410	0	-762.14	153.933	968.041	-747.854	113.198	1131.97	-700.766	183.902	550.085	-647.104	181.717	100.329	-639.103	341.5	50.964	-375.024	137.386	945.863	-376.135	68.8657	1109.03	-392.699	165.272	539.484	-430.627	-171.008	254.969	-413.959	-140.554	78.7995
411	0	-762.693	159.429	968.1	-750.508	122.029	1131.28	-700.804	183.082	550.371	-647.302	181.355	100.18	-639.334	341.316	51.0631	-375.21	145.353	946.706	-375.351	77.5989	1109.97	-392.131	183.628	542.979	-429.25	-152.21	259.219	-411.396	-117.652	83.5806
412	0	-763.858	165.185	967.228	-752.936	131.561	1130.43	-701.488	181.747	550.515	-647.431	180.869	100.078	-639.581	341.163	51.0909	-375.375	152.961	947.559	-374.802	86.2699	1110.89	-391.739	201.261	546.948	-428.161	-132.668	261.93	-408.906	-94.0284	87.2501
413	0	-764.9	170.169	966.827	-754.909	141.115	1129.76	-702.055	180.332	550.649	-647.455	180.305	99.925	-639.756	340.897	51.0526	-375.458	160.635	948.504	-374.425	95.3672	1112.24	-391.503	218.269	551.321	-426.844	-112.759	263.381	-406.103	-70.3033	89.7653
414	0	-765.838	174.734	966.749	-756.542	149.543	1129.6	-702.444	179.125	550.779	-647.003	180.247	99.7853	-640.063	340.645	51.1869	-375.43	169.21	949.908	-374.781	104.501	1114.17	-391.329	235.165	555.74	-425.433	-92.2659	263.433	-402.92	-46.3282	91.0781
415	0	-766.468	179.622	966.904	-757.681	157.172	1129.98	-702.767	178.261	551.019	-647.032	179.806	99.5111	-640.454	340.442	51.4051	-375.459	177.976	951.853	-375.234	113.545	1116.51	-391.259	251.903	559.849	-424.222	-71.5456	262.231	-399.588	-21.9519	91.5741
416	0	-767.056	184.321	967.161	-758.736	163.732	1130.55	-703.226	177.734	551.318	-647.282	179.424	99.4105	-640.825	340.19	51.6155	-375.865	185.837	954.114	-376.027	121.841	1119.04	-391.589	267.925	563.664	-423.146	-50.6167	260.164	-396.698	3.262	90.9629
417	0	-767.787	188.833	967.42	-759.567	169.461	1131.02	-703.891	177.434	551.546	-647.638	179.028	99.3041	-641.055	339.979	51.6925	-376.396	192.169	956.71	-377.215	129.331	1121.64	-392.19	283.102	567.016	-422.318	-29.5461	256.972	-393.773	28.3588	89.9596
418	0	-768.344	193.039	967.45	-760.369	174.714	1131.28	-704.281	177.562	551.72	-647.876	178.701	99.1589	-641.258	339.809	51.645	-376.849	199.48	959.008	-378.35	136.518	1123.96	-392.881	297.777	569.979	-421.481	-8.22377	252.751	-390.807	55.6386	88.4361
419	0	-768.774	197.046	967.346	-760.937	179.853	1131.33	-704.27	178.175	551.88	-647.986	178.612	99.0205	-641.438	339.788	51.5008	-377.536	209.862	960.931	-379.315	143.795	1125.91	-393.387	312.285	572.73	-420.161	14.2521	247.646	-387.841	84.9461	86.7839
420	0	-769.049	201.537	967.079	-761.529	185.084	1131.27	-704.107	179.172	552.115	-647.855	178.627	99.0613	-641.549	339.873	51.2458	-377.732	220.07	963.127	-380.155	150.8	1127.49	-393.953	326.194	575.331	-418.885	37.504	241.613	-384.925	115.327	84.9925
421	0	-769.328	206.251	966.8	-762.258	190.449	1131.01	-704.142	180.313	552.294	-648.103	178.592	99.0826	-641.516	340.125	50.7463	-378.118	228.9	965	-380.603	158.968	1128.88	-394.715	338.984	577.91	-418.058	60.8879	234.864	-382.56	146.219	82.8296
422	0	-769.602	211.267	966.399	-763.143	195.759	1130.61	-704.153	181.58	552.348	-648.223	178.106	99.1651	-641.441	340.457	50.24	-378.594	235.788	966.677	-381.073	166.801	1130.22	-395.89	350.645	580.302	-417.376	84.0891	227.282	-380.519	177.232	80.3263
423	0	-769.691	216.322	965.963	-764.031	201.247	1129.91	-703.988	183.311	552.322	-648.133	178.871	98.8438	-641.315	340.74	49.7807	-378.743	242.436	968.062	-381.609	174.529	1131.56	-397.013	361.805	582.445	-416.413	108.447	218.871	-378.465	208.659	77.7159
424	0	-769.928	221.504	965.466	-764.905	207.023	1129.24	-703.218	185.85	552.631	-647.726	179.513	99.0896	-641.133	341.198	49.3489	-379.066	250.448	969.504	-382.081	182.801	1132.7	-397.979	372.839	584.527	-415.254	134.273	210.111	-376.346	240.984	75.0015
425	0	-770.021	226.515	964.917	-765.624	212.885	1128.43	-702.936	188.223	552.613	-647.362	180.25	99.2905	-640.826	341.599	48.8636	-379.239	259.214	970.895	-382.346	191.406	1133.86	-398.938	383.38	586.256	-414.23	160.712	201.159	-374.593	273.624	72.331
426	0	-770.148	231.868	964.43	-766.265	218.819	1127.64	-702.788	191.049	552.548	-647.293	180.423	99.3974	-640.779	341.945	48.6797	-379.44	268.487	972.132	-382.832	199.865	1134.87	-399.919	393.156	587.552	-413.595	187.121	192.147	-373.314	306.21	69.8382
427	0	-770.191	237.086	963.933	-766.875	224.831	1126.85	-702.534	194.05	552.611	-647.219	180.629	99.4898	-640.739	342.276	48.1638	-379.653	277.844	973.344	-383.341	207.824	1135.63	-400.881	402.222	588.315	-413.174	213.775	183.024	-372.104	339.226	67.9835
428	0	-770.217	242.738	963.52	-767.47	230.469	1126.06	-702.395	197.107	552.611	-647.065	180.865	99.4803	-640.64	342.629	47.8438	-379.88	286.491	974.296	-383.754	215.879	1136.14	-401.652	410.857	588.445	-412.731	241.064	173.937	-371.016	372.223	66.6569
429	0	-770.169	248.275	963.176	-768	235.605	1125.38	-702.28	200.185	552.585	-646.899	181.337	99.5265	-640.576	343.091	47.4483	-380.038	294.748	974.951	-384.13	223.819	1136.48	-402.43	419.056	588.295	-412.574	268.866	165.378	-370.266	405.31	65.559
430	0	-770.3	254.242	962.789	-768.526	241.068	1124.78	-702.311	203.349	552.611	-646.911	181.873	99.6228	-640.441	343.323	47.1133	-380.143	302.415	975.496	-384.594	231.742	1136.78	-403.201	426.8	587.804	-412.832	297.027	157.218	-369.816	438.036	64.9269
431	0	-770.307	259.908	962.464	-768.851	247.199	1124.29	-702.288	206.573	552.702	-646.88	182.308	99.7105	-640.385	343.584	46.7865	-380.356	310.013	975.651	-385.13	239.36	1136.92	-404.008	433.835	587.094	-413.226	325.359	149.721	-369.782	470.637	64.2363
432	0	-770.539	265.578	962.106	-769.064	253.391	1123.87	-702.25	209.859	552.726	-646.776	182.676	99.8899	-640.375	343.853	46.4979	-380.465	317.448	975.788	-385.758	247.08	1136.87	-404.561	440.658	586.128	-413.877	354.216	142.88	-370.11	502.878	63.8214
433	0	-770.815	271.571	961.705	-769.21	259.938	1123.5	-702.167	213.276	552.744	-646.548	183.539	99.9806	-640.367	344.091	46.0524	-380.74	324.905	975.494	-386.185	255.213	1136.7	-405.008	447.208	584.873	-414.542	383.45	136.957	-370.939	534.655	63.8396
434	0	-770.982	277.753	961.327	-769.35	266.52	1123.04	-702.198	216.71	552.737	-646.413	183.172	100.246	-640.37	344.305	45.7722	-380.995	332.756	975.096	-386.705	263.178	1136.33	-405.433	453.456	583.233	-415.905	412.372	131.901	-372.533	566.271	63.7202
435	0	-771.237	284.38	960.814	-769.555	273.181	1122.43	-702.147	220.249	552.666	-646.201	182.987	100.495	-640.427	344.588	45.5774	-381.359	340.44	974.198	-387.191	271.076	1135.87	-405.883	459.418	581.426	-417.265	440.612	128.081	-374.693	596.844	64.4906
436	0	-771.486	291.112	960.228	-769.899	280.207	1121.8	-702.212	223.884	552.635	-646.033	183.857	100.401	-640.458	344.826	45.3757	-381.813	348.306	973.371	-387.584	279.267	1135.18	-406.275	465.181	579.542	-418.877	467.909	125.514	-377.362	626.882	65.9279
437	0	-771.633	296.437	959.709	-770.374	287.664	1120.92	-702.184	227.685	552.514	-645.694	183.974	100.742	-640.522	345.054	45.1579	-382.19	356.047	972.333	-387.785	287.696	1134.51	-406.404	470.988	577.629	-421.053	495.677	123.796	-380.418	656.389	68.2009
438	0	-772.288	303.741	958.744	-770.91	295.676	1120.06	-702.226	231.642	552.434	-645.574	183.776	100.915	-640.545	345.251	44.9708	-382.528	363.626	971.105	-388.124	296.571	1133.68	-406.503	476.868	575.562	-424.268	523.325	122.679	-383.974	685.194	72.1183
439	0	-772.632	311.908	957.913	-771.403	304.074	1119.15	-702.41	235.697	552.208	-645.384	184.595	100.961	-640.6	345.582	44.8474	-382.902	371.441	969.876	-388.318	305.313	1133.03	-406.494	482.678	573.515	-427.523	548.466	123.176	-387.531	712.533	77.6461
440	0	-773.092	319.952	957.025	-771.922	312.416	1118.24	-702.616	239.897	551.974	-645.051	184.987	101.104	-640.414	345.763	44.477	-383.13	378.921	968.568	-388.565	314.388	1132.18	-406.263	488.7	571.56	-430.942	571.955	123.959	-392.212	737.64	83.5903
441	0	-773.606	327.87	956.12	-772.442	320.789	1117.26	-703.285	244.492	551.654	-644.421	185.338	101.28	-640.59	346.521	44.6176	-383.299	386.598	967.316	-388.808	323.342	1131.35	-406.428	495.521	569.62	-434.884	595.092	125.221	-397.388	763.174	91.107
442	0	-774.03	336.05	955.11	-772.874	329.199	1116.16	-702.721	249.184	551.488	-644.323	186.12	101.417	-640.407	346.703	44.4427	-383.598	394.879	966.071	-389.045	332.323	1130.31	-407.425	502.475	567.69	-438.1	616.26	125.77	-402.226	787.09	97.7
443	0	-774.404	344.241	954.146	-773.241	337.797	1115.12	-702.7	254.154	551.24	-643.994	186.853	101.766	-640.222	346.876	44.3436	-383.577	403.106	964.798	-389.073	341.486	1129.36	-408.813	509.373	565.916	-440.678	637.303	126.335	-406.945	809.58	103.775
444	0	-774.796	352.689	953.136	-773.587	346.569	1114.02	-702.676	259.118	551.077	-643.556	188.122	102.242	-640.011	347.062	44.228	-383.689	411.609	963.585	-389.253	350.318	1128.3	-410.355	516.502	564.06	-442.775	656.428	127.257	-412.074	830.722	109.944
445	0	-775.173	361.319	952.035	-773.917	355.326	1112.91	-702.663	264.139	550.834	-643.224	190.049	102.911	-639.806	347.193	44.1368	-383.769	419.879	962.255	-389.308	359.032	1127.18	-411.896	523.941	562.205	-444.859	674.165	128.451	-416.828	849.764	116.177
446	0	-775.528	369.971	950.892	-774.184	364.272	1111.76	-702.712	269.383	550.677	-642.773	191.137	103.403	-639.524	347.36	44.0048	-383.925	428.439	961.073	-389.451	367.628	1126.04	-413.458	532.049	560.606	-447.308	689.987	129.632	-420.848	866.322	121.773
447	0	-775.834	378.868	949.778	-774.394	373.512	1110.54	-703.253	274.932	550.357	-642.459	191.666	104.027	-639.269	347.519	43.8845	-384.112	437.08	959.852	-389.557	376.155	1124.74	-414.939	541.449	559.559	-449.933	703.665	130.247	-424.214	880.627	125.911
448	0	-776.096	387.526	948.602	-774.593	382.703	1109.27	-702.676	280.571	550.023	-642.151	192.639	104.63	-639.222	347.728	43.9015	-384.162	446.112	958.764	-389.644	384.563	1123.39	-416.474	551.908	558.848	-452.99	715.812	130.249	-426.718	892.101	127.663
449	0	-776.388	395.904	947.283	-774.877	391.551	1107.9	-702.768	286.526	549.613	-641.933	193.504	105.212	-638.916	347.916	43.7328	-384.373	455.611	957.581	-389.876	392.886	1121.96	-418.054	563.394	558.49	-456.081	725.926	129.336	-428.747	901.551	126.917
450	0	-776.554	404.592	946.043	-775.063	400.312	1106.49	-702.932	292.599	549.185	-641.897	193.967	105.824	-639	348.216	43.648	-384.447	465.338	956.59	-389.972	402.025	1120.65	-419.6	575.688	558.325	-459.216	733.617	127.904	-430.512	908.949	124.172
451	0	-776.728	413.46	944.766	-775.271	409.243	1105.04	-703.039	298.727	548.705	-641.822	194.747	106.765	-639.191	348.541	43.7868	-384.648	474.851	955.557	-390.291	410.711	1119.33	-421.137	588.26	558.206	-462.401	740.359	125.951	-432.422	915.117	120.224
452	0	-776.878	422.344	943.5	-775.409	418.272	1103.6	-703.149	305.083	548.452	-641.818	195.841	107.692	-638.911	348.844	43.6621	-384.834	484.833	954.757	-390.467	420.246	1118.06	-422.637	600.698	558.091	-465.25	745.389	123.886	-434.456	919.834	115.702
453	0	-776.956	431.528	942.496	-775.494	427.551	1102.21	-703.199	311.588	548.29	-641.875	197.028	108.776	-638.409	349.083	43.19	-385.209	494.935	953.967	-390.714	429.696	1116.86	-424.108	612.972	557.83	-468.022	749.492	121.518	-436.702	923.264	110.864
454	0	-776.98	440.608	941.508	-775.494	436.846	1100.85	-703.298	318.235	548.052	-641.899	198.118	109.983	-638.453	349.476	43.0812	-385.362	505.665	953.131	-390.806	440.018	1115.61	-425.589	624.763	557.691	-470.466	751.928	118.938	-439.376	925.548	105.973
455	0	-776.892	449.931	940.472	-775.494	446.166	1099.51	-703.372	325.087	547.826	-641.889	199.484	111.181	-638.717	349.967	43.1352	-385.615	516.511	952.386	-390.928	450.425	1114.54	-427.165	636.911	556.978	-472.659	753.594	116.133	-442.203	926.857	100.876
456	0	-776.777	459.223	939.405	-775.475	455.871	1098.22	-703.38	332.183	547.726	-641.807	200.864	112.734	-638.466	350.509	42.9938	-385.693	527.693	951.722	-390.836	461.257	1113.63	-428.711	648.683	556.406	-474.529	754.423	114.626	-445.285	927.802	96.3077
457	0	-776.525	468.668	938.503	-775.395	465.912	1097.01	-703.241	339.707	547.637	-641.81	202.764	114.352	-637.711	350.956	42.5249	-385.944	539.76	951.038	-390.74	472.607	1112.74	-430.231	659.994	555.739	-477.369	756.007	112.623	-448.391	928.964	92.2372
458	0	-776.208	478.205	937.833	-775.292	476.191	1095.79	-703.101	347.724	547.769	-641.944	204.327	116.419	-637.529	351.539	42.2949	-386.261	552.019	950.419	-390.596	484.309	1112.22	-431.897	670.711	555.042	-480.282	758.187	110.906	-451.738	931.344	88.8126
459	0	-775.933	488.214	937.097	-775.19	486.469	1094.72	-702.984	356.316	547.999	-642.187	206.376	118.707	-637.414	352.15	42.11	-386.447	565.21	950.504	-390.522	496.276	1112.17	-433.608	680.597	554.415	-483.07	762.529	109.825	-455.126	934.064	86.0666
460	0	-775.509	498.95	936.595	-775.009	497.21	1093.74	-702.857	365.675	548.209	-642.517	208.669	121.198	-637.422	352.831	41.9615	-386.47	577.99	950.671	-390.43	508.447	1112.55	-435.298	690.095	553.826	-484.329	767.028	109.406	-458.425	937.449	82.0463
461	0	-775.133	509.709	936.184	-775.014	508.012	1092.88	-702.744	375.707	548.435	-642.979	211.326	124.067	-637.44	353.486	41.7427	-386.522	589.881	951.222	-390.421	520.742	1113.4	-436.774	699.415	553.414	-485.404	772.024	108.705	-461.024	941.464	76.6657
462	0	-774.694	520.974	935.78	-775.08	518.518	1092.24	-702.852	386.597	548.632	-643.607	214.288	127.232	-637.655	354.207	41.5441	-386.563	601.638	951.813	-390.731	532.35	1114.54	-437.742	709.361	553.396	-485.483	776.373	107.859	-462.642	944.576	71.8102
463	0	-774.319	532.4	935.617	-774.963	529.646	1091.76	-703.069	398.459	548.63	-644.36	217.812	130.675	-638.118	354.803	41.4397	-386.558	613.637	952.474	-390.828	543.679	1115.8	-438.274	720.281	553.861	-485.38	780.02	107.105	-463.2	946.624	68.1284
464	0	-773.838	543.915	935.444	-774.825	541.396	1091.54	-703.497	411.205	548.531	-645.332	221.958	134.191	-638.786	355.235	41.4654	-386.603	625.224	953.434	-390.893	554.993	1117.1	-438.681	731.462	554.542	-484.996	781.995	106.917	-462.919	948.134	65.0879
465	0	-773.436	555.676	935.488	-774.654	553.113	1091.53	-704.242	425.041	548.314	-646.637	226.701	138.231	-639.508	355.626	41.4316	-386.399	636.289	954.533	-390.829	565.898	1118.5	-438.853	742.333	555.35	-484.961	783.609	106.556	-462.456	949.122	62.5066
466	0	-772.842	567.973	935.502	-774.243	565.313	1091.68	-705.223	439.91	548.012	-648.141	232.007	142.514	-640.192	356.241	41.4248	-386.045	647.354	955.897	-390.617	576.867	1120.13	-438.913	752.536	556.121	-484.857	785.191	106.297	-462.317	950.044	60.6064
467	0	-772.436	580.447	935.902	-773.925	576.85	1092.17	-706.542	455.904	547.61	-649.816	237.492	147.385	-640.659	356.836	41.3829	-385.552	658.218	957.349	-390.342	587.654	1121.88	-438.643	761.56	556.646	-484.704	786.591	106.074	-462.445	950.848	59.1009
468	0	-771.905	593.024	936.182	-773.472	588.564	1092.9	-708.385	473.122	547.071	-651.781	240.799	152.928	-641.239	357.907	41.4629	-385.053	669.017	958.929	-389.953	598.086	1123.73	-438.108	769.58	556.896	-484.533	788.115	105.877	-462.706	952.107	57.4796
469	0	-771.506	605.533	936.759	-773.024	599.942	1093.72	-710.541	491.522	546.391	-653.733	248.702	158.982	-641.81	359.504	41.6334	-384.433	680.076	960.524	-389.489	608.748	1125.34	-437.528	776.581	556.823	-484.203	789.522	105.588	-462.013	952.436	55.3984
470	0	-771.024	618.268	937.403	-772.314	611.185	1094.86	-713.151	511.169	545.659	-655.682	257.904	165.602	-642.356	361.45	42.0193	-383.695	690.908	961.704	-388.833	618.864	1126.62	-437.012	782.594	556.338	-483.821	790.889	105.47	-461.379	952.92	53.3492
471	0	-770.518	631.064	938.321	-771.644	622.765	1096.23	-716.014	531.984	544.881	-657.999	268.596	173.003	-643.109	364.256	42.238	-382.902	701.202	962.582	-388.022	628.373	1127.54	-436.414	787.945	555.603	-484.07	791.967	104.96	-461.461	953.825	52.0056
472	0	-770.144	643.328	939.227	-771.05	633.952	1097.62	-719.131	553.832	543.966	-659.751	280.514	180.522	-644.146	367.459	43.0736	-382.096	711.33	963.142	-386.963	639.485	1128.25	-436.026	792.736	554.816	-484.6	792.824	104.459	-461.502	954.128	51.7135
473	0	-769.647	655.815	940.117	-770.3	645.329	1099.22	-721.869	576.358	542.923	-662.047	293.849	188.955	-645.112	371.503	44.4566	-381.218	720.133	963.378	-385.903	650.411	1128.82	-435.479	797.327	554.27	-484.866	792.879	104.228	-461.41	954.085	51.4068
474	0	-769.181	668.099	941.027	-769.776	656.25	1100.72	-724.674	599.699	542.125	-663.727	308.848	197.408	-646.201	376.286	46.1702	-380.17	728.182	964.077	-385.065	659.397	1129.52	-435.001	802.087	554.088	-484.901	793.063	104.091	-461.25	954.229	51.1146
475	0	-768.674	679.993	941.885	-769.305	666.97	1101.99	-727.118	623.55	541.464	-667.516	325.616	206.014	-647.154	381.767	48.2491	-379.753	736.802	964.751	-384.602	668.54	1130.28	-434.357	806.626	554.144	-484.858	793.254	103.978	-461.243	954.395	50.8298
476	0	-768.177	692.074	942.62	-769.048	677.341	1103.13	-729.517	647.664	541.187	-670.559	343.832	214.288	-648.993	388.141	50.416	-379.376	745.625	965.489	-384.301	677.437	1131.22	-433.74	810.954	554.299	-484.716	793.176	104.026	-461.202	954.478	50.6536
477	0	-768.037	704.246	943.215	-768.855	687.643	1104.11	-731.737	671.877	541.42	-673.586	363.304	221.681	-649.707	394.971	52.8921	-379.246	754.614	966.361	-384.341	686.191	1132.18	-433.112	815.541	554.383	-484.68	793.556	104.017	-461.071	954.599	50.4498
478	0	-767.818	716.948	943.986	-768.831	697.37	1104.96	-733.713	695.878	542.235	-676.516	382.967	228.48	-649.819	403.181	56.1651	-379.204	763.429	967.311	-384.244	695.094	1133.18	-432.566	820.067	554.21	-484.703	793.898	103.756	-461.068	954.645	50.2716
479	0	-767.759	729.105	944.929	-768.711	707.155	1105.72	-735.474	719.621	543.616	-679.72	401.912	235.242	-652.43	416.588	62.8234	-379.215	772.486	968.17	-384.393	703.734	1134.07	-432.223	824.423	553.905	-484.562	794.213	103.583	-461.103	954.675	50.0993
480	0	-767.387	742.053	945.749	-768.438	716.953	1106.57	-736.661	741.634	545.93	-682.474	421.897	242.707	-655.682	436.595	70.0164	-379.338	781.448	968.887	-384.387	712.775	1134.85	-431.758	828.81	553.493	-484.593	794.246	103.426	-461.105	954.745	50.0201
481	0	-767.395	754.419	946.701	-768.224	726.237	1107.54	-737.245	761.491	548.68	-683.918	442.713	249.428	-659.196	461.586	77.1494	-379.375	790.255	969.427	-384.273	721.957	1135.55	-431.333	832.651	553.267	-483.969	794.582	103.565	-461.092	954.733	49.9687
482	0	-767.509	765.864	947.885	-767.87	736.107	1108.61	-738.457	789.064	550.057	-685.383	464.552	255.689	-663.589	489.463	84.1753	-379.493	799.068	969.844	-384.197	731.325	1136.16	-430.896	836.016	553.08	-483.888	794.636	103.558	-461.037	954.703	49.9424
483	0	-767.735	776.251	949.112	-767.752	745.393	1109.74	-738.544	810.37	553.518	-686.67	487.265	260.754	-668.507	518.151	90.1752	-379.737	807.728	970.306	-384.004	740.595	1136.67	-430.327	838.931	552.939	-483.945	794.316	103.464	-460.995	954.729	49.9646
484	0	-768.188	785.716	950.607	-767.575	755.009	1111.14	-738.762	831.425	557.487	-687.94	510.394	264.391	-673.86	546.696	95.157	-380.005	816.374	970.639	-383.837	749.68	1136.97	-429.922	841.367	552.898	-484.291	794.363	103.428	-460.948	954.697	49.9381
485	0	-768.532	795.388	952.272	-767.15	763.976	1112.55	-738.765	852.375	561.876	-689.184	533.722	266.674	-679.617	574.719	98.7116	-380.322	824.88	970.957	-383.945	758.307	1136.98	-429.416	843.802	552.853	-484.356	794.404	103.526	-460.841	954.678	49.9756
486	0	-768.705	805.177	954.035	-766.404	772.475	1114.28	-738.727	872.952	566.266	-690.144	557.409	267.589	-685.855	602.754	101.042	-380.565	833.541	971.238	-383.905	766.357	1136.84	-429.054	846.33	552.766	-484.425	794.723	103.616	-460.782	954.613	49.9666
487	0	-768.679	815.137	955.937	-765.709	780.227	1115.9	-738.755	892.979	570.507	-691.372	581.665	267.268	-692.011	630.54	102.241	-380.932	841.806	971.545	-384.277	773.128	1136.69	-428.88	848.81	552.692	-484.498	794.498	103.547	-460.695	954.501	49.9225
488	0	-768.737	825.401	957.918	-764.897	788.323	1117.88	-738.684	912.409	574.423	-692.228	606.231	265.834	-698.457	659.344	102.929	-381.21	849.844	971.89	-384.685	779.628	1136.72	-428.751	851.358	552.664	-484.613	794.8	103.793	-460.68	954.464	49.8358
489	0	-768.722	835.9	959.966	-764.367	796.214	1119.86	-738.412	931.206	577.902	-692.75	632.197	263.635	-704.168	689.122	103.006	-381.207	858.341	972.203	-385.068	786.881	1136.95	-428.587	854.107	552.561	-484.68	795.005	103.842	-460.619	954.414	49.7251
490	0	-768.849	846.987	962.073	-763.68	804.328	1122.09	-738.171	949.362	580.98	-693.534	657.933	260.168	-709.046	719.935	102.435	-381.785	865.002	972.796	-385.764	794.081	1137.43	-428.167	857.552	552.435	-484.83	795.079	103.935	-460.53	954.449	49.5215
491	0	-768.731	858.575	964.211	-762.698	812.532	1124.49	-737.881	966.865	583.836	-694.062	683.797	255.86	-713.768	752.457	101.758	-382.186	872.433	973.11	-386.814	801.313	1137.85	-428.112	860.202	552.35	-484.978	795.249	103.98	-460.521	954.503	49.2173
492	0	-768.707	869.713	966.263	-761.704	820.379	1126.8	-737.487	983.681	586.434	-694.882	709.392	250.094	-717.834	786.059	100.496	-382.543	879.975	973.279	-388.002	808.094	1138.11	-428.016	862.77	552.313	-485.072	795.28	104.116	-460.557	954.638	48.7702
493	0	-768.877	881.112	968.133	-760.726	828.269	1128.76	-737.071	999.597	588.939	-695.72	736.469	243.496	-721.386	820.365	98.7101	-382.753	887.571	973.274	-389.038	814.419	1137.89	-427.954	865.376	552.237	-485.158	795.407	104.25	-460.586	954.74	48.1979
494	0	-769.037	892.609	969.839	-759.833	836.496	1130.35	-736.53	1014.86	591.147	-696.469	764.309	235.879	-724.284	855.245	96.333	-383.132	894.998	972.993	-389.841	820.62	1137.44	-428.06	867.647	552.054	-485.262	795.658	104.443	-460.577	954.921	47.7204
495	0	-769.319	903.964	971.312	-759.37	844.543	1131.51	-736.079	1029.32	593.114	-697.376	792.476	227.539	-726.731	890.695	93.554	-383.489	902.142	972.593	-390.368	827.397	1137.12	-428.41	869.264	551.918	-485.433	795.383	104.86	-460.529	954.996	47.3548
496	0	-769.58	915.105	972.573	-759.061	852.822	1132.41	-736.053	1042.91	594.876	-698.325	821.372	218.475	-728.661	926.752	90.5397	-383.654	909.514	972.152	-390.816	834.773	1136.5	-428.494	871.838	551.816	-485.524	795.777	104.83	-460.462	955.149	47.104
497	0	-770.014	925.881	974.131	-758.926	861.322	1133.22	-735.805	1055.72	595.937	-699.19	850.835	208.842	-730.264	963.411	87.5188	-383.98	915.654	971.277	-390.907	842.564	1136.06	-428.518	874.483	551.641	-485.761	795.566	105.325	-460.368	955.181	46.8295
498	0	-770.493	935.856	975.484	-758.942	870.128	1133.76	-735.847	1067.69	596.634	-700.128	881.075	198.843	-731.692	1000.53	84.5995	-384.286	923.443	970.739	-391.031	850.242	1135.26	-428.603	876.941	551.492	-485.942	795.494	105.417	-460.195	955.232	46.6516
499	0	-771.408	945.111	976.32	-759.047	879.655	1134.12	-735.842	1078.69	597.03	-701.126	912.227	188.711	-732.892	1038.01	81.9275	-384.465	930.925	969.732	-390.98	859.018	1134.33	-428.731	879.329	551.266	-486.132	795.468	105.454	-460.112	955.234	46.4197
500	0	-772.285	953.526	976.899	-759.232	889.501	1134.25	-735.895	1088.85	596.88	-701.685	943.756	179.21	-734.003	1075.55	79.6943	-384.868	937.889	968.454	-390.753	867.322	1133.2	-428.805	881.725	550.946	-486.253	795.487	105.611	-459.94	955.215	46.165
501	0	-773.491	961.529	977.312	-759.49	899.396	1134.31	-735.807	1098.36	596.144	-702.182	976.087	169.722	-735.235	1113.14	78.1194	-385.14	945.301	967.045	-390.608	875.819	1131.98	-428.744	884.236	550.627	-486.309	795.569	105.67	-459.826	955.282	46.0332
502	0	-774.581	968.984	977.338	-759.689	909.247	1134.24	-735.82	1107.05	594.721	-702.694	1008.56	161.005	-736.718	1150.47	77.4573	-385.327	952.914	965.773	-390.582	884.777	1130.84	-428.685	886.788	550.33	-486.4	795.69	105.819	-459.723	955.331	45.8429
503	0	-775.855	976.206	977.258	-759.682	919.109	1134.1	-735.908	1115.83	592.73	-703.162	1041.37	153.131	-737.659	1187.4	77.0712	-385.664	960.067	964.549	-390.794	892.87	1129.89	-428.721	889.415	550.022	-486.454	795.767	105.88	-459.576	955.348	45.7058
504	0	-776.852	983.295	977.087	-759.592	928.561	1133.9	-736.113	1124.61	590.164	-704.009	1074.21	146.336	-738.021	1223.6	77.2959	-385.888	967.731	963.486	-391.277	900.842	1129.05	-428.921	892.362	549.637	-486.65	795.884	106.016	-459.477	955.412	45.5825
505	0	-777.918	990.686	976.974	-759.543	937.281	1133.66	-736.652	1127.55	587.492	-705.192	1106.76	140.637	-737.659	1259.62	77.621	-386.188	974.78	962.562	-391.845	909.012	1128.3	-429.156	895.388	549.322	-486.896	795.964	106.161	-459.392	955.266	45.4712
506	0	-778.705	998.428	976.768	-759.453	946.11	1133.13	-737.314	1135.33	584.42	-706.593	1138.93	136.323	-736.076	1295.18	78.047	-386.517	982.295	961.6	-392.455	917.068	1127.47	-429.311	898.692	548.918	-486.756	796.067	106.373	-459.049	955.391	45.4853
507	0	-779.253	1006.49	976.155	-759.436	955.159	1132.5	-737.873	1142.57	581.505	-707.791	1171.33	133.343	-733.217	1330.05	78.5678	-386.739	989.855	960.584	-392.876	925.753	1126.51	-429.495	902.391	548.638	-486.936	796.356	106.911	-458.888	955.639	45.3148
508	0	-779.982	1015	975.172	-759.645	963.959	1131.64	-738.514	1149.32	578.643	-709.232	1202.48	131.727	-729.192	1363.84	79.0523	-387.126	997.146	959.363	-393.181	934.679	1125.32	-429.651	906.377	548.218	-487.002	796.614	107.09	-458.757	955.895	45.068
509	0	-780.428	1023.91	973.959	-760.062	973.042	1130.71	-738.764	1156.06	576.053	-710.834	1232.48	131.148	-724.818	1395.67	79.4225	-387.389	1004.99	958.007	-393.48	943.5	1123.95	-429.974	910.492	547.912	-487.19	797.501	107.573	-458.653	955.88	44.9944
510	0	-780.825	1032.75	972.397	-760.53	982.623	1129.65	-739.154	1162.74	573.693	-712.43	1260.34	131.039	-720.241	1424.96	80.2214	-387.77	1012.93	956.482	-393.653	952.544	1122.4	-430.347	914.971	547.39	-487.22	797.895	107.88	-458.585	956.008	44.7702
511	0	-781.482	1042.07	970.792	-761.065	992.486	1128.4	-739.3	1169.37	571.167	-713.923	1285.7	131.667	-715.792	1451.45	81.7624	-388.097	1021.3	954.892	-393.841	961.559	1120.74	-430.859	919.807	547.073	-487.52	798.654	108.423	-458.594	956.277	44.4757
512	0	-781.907	1051.22	968.954	-761.612	1002.69	1127.11	-739.284	1175.94	569.195	-714.949	1307.93	132.448	-711.745	1474.8	84.3182	-388.475	1029.81	953.279	-394.197	970.65	1119.1	-431.375	925.104	546.629	-487.714	799.432	109.086	-458.664	956.316	44.1452
513	0	-782.443	1060.31	967.272	-762.019	1012.48	1125.88	-739.4	1183.21	567.314	-715.368	1326.99	133.374	-708.609	1495.16	87.8984	-388.938	1038.29	951.742	-394.601	979.88	1117.62	-431.995	930.856	546.081	-487.776	800.252	110.099	-458.606	956.575	43.9936
514	0	-783.014	1069.63	965.797	-762.393	1021.64	1124.66	-739.681	1191.58	565.982	-715.308	1342.87	133.766	-706.414	1512.31	92.1997	-389.403	1046.96	950.314	-395.136	988.99	1116.17	-432.813	936.842	545.471	-488.101	800.724	110.842	-458.648	956.693	43.8876
515	0	-783.34	1079.13	964.693	-762.761	1030.81	1123.68	-739.829	1201.13	565.244	-714.774	1355.6	133.464	-705.53	1526.19	96.4171	-390.021	1055.56	948.927	-395.74	997.988	1114.85	-433.764	943.143	544.748	-488.385	801.647	111.974	-458.769	956.811	43.7523
516	0	-783.775	1088.51	963.607	-763.086	1040.05	1122.87	-739.697	1211.84	564.398	-713.945	1365.69	132.436	-705.743	1536.95	99.9729	-390.629	1064.08	947.534	-396.359	1007	1113.54	-434.714	949.864	543.988	-488.922	802.226	113.033	-459.062	956.802	43.6676
517	0	-784.141	1097.8	962.718	-763.457	1049.16	1121.99	-739.524	1223.14	564.148	-712.639	1373.56	131.277	-706.825	1545.02	102.364	-391.301	1072.49	946.206	-396.884	1015.85	1112.27	-435.644	956.793	543.181	-489.547	803.75	114.087	-458.675	957.74	43.9564
518	0	-784.761	1107.2	961.854	-764.028	1058.78	1121.17	-739.253	1235.27	563.687	-711.354	1379.32	129.818	-708.212	1550.45	103.207	-391.932	1080.93	944.901	-397.289	1024.94	1110.98	-436.708	963.759	542.408	-490.072	804.528	115.521	-458.836	957.859	43.9426
519	0	-785.326	1116.81	960.897	-764.536	1068.48	1120.33	-739.017	1247.61	563.594	-710.475	1383.61	128.117	-709.809	1553.89	102.403	-392.591	1089.3	943.587	-397.899	1034.02	1109.72	-437.83	970.848	541.602	-490.697	806.16	117.116	-459.169	957.794	43.4282
520	0	-785.959	1126.52	959.955	-765.089	1078.77	1119.44	-738.812	1260.02	563.682	-709.294	1386.18	126.39	-711.48	1555.87	99.9851	-393.207	1098	942.405	-398.599	1043.39	1108.61	-438.902	977.946	540.989	-491.151	807.285	118.933	-459.22	958.105	43.3113
521	0	-786.53	1136.34	959.213	-765.541	1089.16	1118.68	-739.067	1271.45	563.569	-708.346	1387.47	124.433	-712.73	1556.38	96.2092	-393.792	1106.66	941.594	-399.529	1052.6	1107.61	-439.829	985.492	540.6	-491.443	808.751	120.96	-459.192	958.355	43.0705
522	0	-787.308	1146.89	958.651	-766.119	1100.06	1118.17	-738.877	1283.41	563.648	-707.102	1387.95	122.683	-713.655	1555.72	91.7976	-394.582	1115.41	940.78	-400.543	1061.37	1106.72	-440.641	993.164	540.355	-491.485	810.443	123.181	-459.131	958.648	42.8822
523	0	-786.751	1161.32	958.586	-766.719	1110.97	1117.69	-738.732	1294.87	563.448	-705.301	1388	122.167	-713.617	1554.38	87.8699	-395.37	1123.93	940.144	-401.683	1070.38	1105.89	-441.428	1001.26	540.077	-491.267	812.282	125.69	-459.042	959.072	42.7963
524	0	-786.684	1175.41	958.621	-767.391	1122.09	1117.4	-738.465	1305.56	563.286	-704.418	1387.22	120.816	-713.426	1552.99	84.1994	-396.33	1132.88	939.547	-402.81	1079.82	1104.96	-442.154	1009.97	539.845	-490.993	814.327	128.373	-458.792	959.408	42.5907
525	0	-787.345	1186.8	958.771	-768.21	1133.23	1117.42	-738.022	1315.68	562.716	-702.916	1387.62	119.043	-712.91	1552.77	80.7427	-397.409	1142.56	938.981	-403.844	1089.53	1103.98	-442.887	1019.19	539.594	-490.782	816.888	131.389	-458.474	959.835	42.4128
526	0	-788.263	1197.39	959.012	-769.055	1144.68	1117.64	-737.474	1325.51	562.339	-701.761	1389.13	118.289	-711.489	1553.7	78.0709	-398.523	1152.45	938.441	-404.857	1099.75	1103.02	-443.576	1029.19	539.429	-490.387	820.709	134.712	-458.185	960.058	41.9891
527	0	-789.282	1207.87	959.48	-769.848	1156.06	1118.33	-737.14	1334.78	562.366	-701.265	1392.13	117.716	-709.778	1555.24	75.978	-399.666	1162.85	937.957	-405.796	1110.11	1102.05	-444.305	1039.89	539.356	-489.732	822.992	138.385	-457.916	960.45	41.7634
528	0	-790.319	1218.81	960.453	-770.65	1167.03	1119.17	-737.989	1342.2	562.178	-701.035	1395.17	116.992	-709.133	1556.63	73.5052	-400.762	1173.84	937.714	-406.729	1120.45	1101.23	-444.886	1051.53	539.365	-489.039	826.658	142.435	-457.649	960.952	41.6665
529	0	-791.183	1230.84	962.054	-771.383	1177.57	1120.26	-738.542	1351.13	562.269	-701.239	1396.68	116.538	-709.129	1557.67	71.0919	-401.806	1184.82	937.542	-407.727	1131.13	1100.63	-445.403	1064.09	539.257	-488.212	831.003	146.931	-457.361	961.36	41.6319
530	0	-791.985	1242.63	963.782	-772.126	1187.95	1121.46	-739.254	1360.64	562.344	-701.398	1398.35	116.082	-709.25	1558.51	69.0518	-402.819	1195.94	937.553	-408.673	1141.89	1100.26	-445.788	1077.58	539.055	-487.591	836.578	151.757	-457.048	962.161	41.7348
531	0	-792.837	1253.54	965.308	-772.874	1198.33	1122.78	-740.162	1370.09	562.547	-701.745	1399.87	115.374	-708.932	1559.51	67.0883	-403.937	1207.02	937.732	-409.809	1152.49	1100.22	-445.981	1092.15	538.767	-486.703	842.239	157.01	-456.793	963.111	41.9776
532	0	-793.814	1263.52	966.519	-773.686	1208.74	1124.14	-741.03	1378.9	562.481	-702.162	1401.33	114.76	-708.394	1560.42	64.9702	-405.018	1218.5	938.002	-410.875	1162.8	1100.44	-446.035	1107.71	538.356	-485.658	847.412	162.839	-456.474	963.997	42.5682
533	0	-794.851	1272.97	967.558	-774.587	1218.93	1125.38	-743.079	1386.99	562.075	-702.702	1402.79	113.952	-708.312	1561.15	62.961	-406.173	1229.88	938.483	-412.104	1173.07	1100.9	-445.816	1124.41	537.795	-484.817	854.868	169.324	-456.253	965.068	43.4303
534	0	-796.008	1282.45	968.39	-775.584	1228.83	1126.51	-743.808	1392.91	561.248	-703.231	1403.67	113.176	-708.52	1561.78	61.5958	-407.405	1241.03	939.132	-413.232	1183.15	1101.57	-445.309	1142.14	537.185	-484.163	862.719	176.311	-456.397	966.708	44.4856
535	0	-797.325	1291.39	968.95	-776.697	1238.43	1127.57	-743.847	1396.97	560.145	-703.381	1404.27	112.543	-708.638	1562.21	61.0812	-408.616	1252.05	939.783	-414.417	1193.47	1102.37	-444.519	1160.77	536.46	-483.402	872.372	183.833	-456.017	968.046	45.7519
536	0	-798.561	1300.34	969.521	-777.739	1248.09	1128.74	-744.626	1400.57	559.223	-703.108	1404.98	111.953	-708.583	1562.6	60.6872	-409.715	1262.68	940.482	-415.524	1203.16	1103.06	-443.411	1180.19	535.76	-482.82	883.626	191.938	-455.979	970.383	47.6617
537	0	-799.83	1308.46	969.922	-778.733	1257.85	1129.82	-745.629	1403.79	558.501	-703.058	1405.31	111.574	-708.61	1562.8	60.2467	-410.833	1273.51	941.287	-416.498	1212.84	1103.71	-442.389	1200.62	534.987	-481.914	896.124	200.576	-455.929	973.478	50.037
538	0	-801.062	1316.48	970.404	-779.684	1267.49	1130.9	-746.346	1406.67	558.151	-703.128	1405.53	111.258	-708.818	1563.08	59.9279	-411.95	1284.3	941.993	-417.23	1222.17	1104.32	-441.492	1221.82	534.282	-480.896	909.495	209.551	-455.91	977.5	52.8347
539	0	-802.105	1324.18	971.135	-780.663	1276.19	1132.03	-747.924	1410	558.168	-703.208	1405.59	111.096	-709.011	1563.28	59.7184	-413.052	1294.74	942.785	-417.958	1231.08	1104.95	-440.662	1243.68	533.756	-479.722	924.884	218.674	-455.514	982.511	56.1304
540	0	-803.14	1331.68	972.045	-781.498	1284.28	1133.12	-749.012	1412.61	557.982	-703.244	1405.59	110.963	-709.198	1563.39	59.6238	-414.124	1304.85	943.495	-418.728	1239.78	1105.43	-439.676	1266.04	533.494	-478.719	943.491	226.877	-455.396	988.511	60.144
541	0	-804.173	1338.87	972.973	-782.344	1292.3	1134.36	-749.641	1415	557.826	-703.145	1405.65	110.84	-709.381	1563.41	59.5932	-415.126	1314.91	944.234	-419.445	1247.89	1105.87	-438.694	1288.56	533.659	-477.404	962.061	234.789	-455.52	995.461	64.4403
542	0	-804.956	1346.08	973.994	-783.063	1300.04	1135.61	-750.092	1417.49	557.697	-702.992	1405.7	110.659	-709.543	1563.37	59.722	-416.121	1324.59	945.026	-420.098	1256.01	1106.4	-437.84	1310.73	534.513	-475.556	980.445	242.019	-455.807	1003.08	68.6619
543	0	-805.696	1353.44	974.933	-783.838	1308.09	1136.81	-750.555	1420.15	557.634	-702.941	1405.8	110.516	-709.633	1563.37	59.8321	-417.016	1333.77	945.883	-420.877	1263.38	1107.08	-436.984	1332.57	536.157	-474.099	1000.95	247.945	-456.237	1011.67	72.4055
544	0	-806.397	1360.48	975.789	-784.727	1315.4	1137.97	-750.387	1422.47	557.543	-702.702	1405.85	110.361	-709.672	1563.39	59.9488	-417.782	1342.68	947.096	-421.706	1271.05	1108.04	-436.088	1354.02	538.464	-472.637	1020.25	253.236	-456.367	1023.6	76.602
545	0	-807.038	1367.18	976.379	-785.978	1322.98	1139.03	-751.233	1425.39	557.651	-702.739	1405.62	110.542	-709.655	1563.38	59.9998	-418.442	1351.43	948.455	-422.329	1278.49	1109.11	-435.441	1374.94	541.118	-471.474	1038.84	259.64	-456.014	1041.27	81.8797
546	0	-807.731	1374.33	976.686	-787.563	1331.41	1139.62	-751.358	1427.72	557.729	-702.586	1406.2	110.507	-709.64	1563.42	60.0014	-419.032	1359.82	949.677	-422.262	1286.54	1110.31	-435.073	1395.26	544.21	-471.459	1058.61	264.721	-455.124	1064	86.7573
547	0	-808.357	1381.48	976.58	-789.718	1341.16	1139.82	-751.495	1429.75	557.789	-702.258	1406.47	110.453	-709.682	1563.42	59.9647	-419.369	1368.43	950.848	-421.681	1295.49	1111.46	-435.005	1414.7	547.697	-471.526	1079.28	268.637	-453.721	1090.98	91.0517
548	0	-808.962	1389.15	975.916	-792.221	1351.57	1139.38	-751.762	1431.32	557.779	-701.99	1406.39	110.457	-709.693	1563.39	59.8428	-419.606	1377.15	951.964	-420.965	1305.55	1112.64	-435.057	1433.7	551.866	-471.745	1101.01	271.476	-452.295	1119.09	94.4565
549	0	-809.617	1396.88	974.965	-794.907	1362.3	1138.55	-752.08	1432.21	557.95	-701.651	1406.04	110.39	-709.782	1563.39	59.7158	-419.71	1386	953.039	-420.117	1315.79	1113.89	-435.294	1452.22	556.533	-472.027	1122.84	272.744	-450.721	1147.71	96.91
550	0	-810.24	1404.26	973.903	-797.482	1373.11	1137.58	-752.471	1432.47	557.998	-701.872	1405.99	110.484	-709.772	1563.39	59.5609	-419.709	1395.15	954.227	-419.588	1327.74	1115.62	-435.694	1470.46	561.473	-472.668	1145.84	272.658	-449.074	1176.33	98.0953
551	0	-810.912	1411.73	973.366	-799.59	1383.36	1136.83	-751.62	1431.61	557.971	-702.069	1405.93	110.567	-709.854	1563.41	59.4978	-419.805	1404.29	955.64	-419.527	1338.42	1117.69	-436.222	1488.35	566.244	-472.535	1167.79	271.409	-447.209	1205.08	98.2155
552	0	-811.415	1418.35	973.271	-801.343	1392.78	1136.71	-751.388	1431.2	558.127	-702.171	1405.66	110.573	-709.985	1563.37	59.4506	-420.059	1413.56	957.528	-420.021	1347.09	1120.2	-436.779	1505.89	570.702	-472.889	1191.18	268.451	-445.43	1233.86	97.2093
553	0	-811.834	1424.62	973.598	-802.415	1401.82	1137.15	-751.049	1431.21	558.404	-702.082	1405.58	110.577	-710.127	1563.32	59.4463	-420.29	1423.14	959.911	-420.748	1355.4	1123.11	-437.358	1523.08	574.703	-473.261	1214.71	264.456	-443.413	1263.56	95.8508
554	0	-812.296	1430.92	973.865	-803.225	1410.25	1137.85	-751.298	1431.74	558.636	-702.153	1405.24	110.627	-710.243	1563.3	59.3877	-420.69	1432.36	962.597	-421.757	1363.06	1125.99	-438.027	1539.42	578.199	-474.098	1238.93	259.709	-441.32	1294.64	94.0554
555	0	-812.596	1437.06	974.087	-803.811	1417.52	1138.39	-751.979	1432.67	558.797	-702.261	1405.08	110.578	-710.31	1563.32	59.2122	-420.999	1441.64	965.426	-423.041	1370.79	1128.69	-438.842	1554.92	581.341	-474.636	1263.04	253.733	-439.232	1326.83	92.0584
556	0	-812.885	1443.26	974.19	-804.382	1424.32	1138.75	-752.338	1434.04	558.932	-702.131	1405.39	110.603	-710.342	1563.39	58.9468	-421.337	1450.51	968.058	-424.214	1378.73	1131.01	-439.674	1569.75	584.229	-475.058	1287.87	247.027	-437.213	1360.16	89.9711
557	0	-813.054	1449.77	974.022	-804.866	1431.01	1138.87	-752.527	1435.64	559.057	-702.305	1405.22	110.626	-710.355	1563.6	58.5529	-421.63	1459.37	970.503	-425.335	1386.78	1132.92	-440.367	1584.02	587.086	-475.121	1314.08	239.749	-435.19	1394.52	87.9213
558	0	-813.253	1456.34	973.926	-805.468	1437.77	1138.78	-752.797	1437.62	559.182	-702.267	1405.76	110.593	-710.327	1563.92	58.0688	-421.892	1468.49	972.664	-426.08	1394.89	1134.53	-441.052	1597.38	589.908	-475.336	1340.86	231.814	-433.397	1429.52	85.7294
559	0	-813.435	1462.98	973.581	-806.437	1444	1137.99	-752.996	1439.53	559.246	-702.455	1406.01	110.676	-710.324	1564.3	57.5276	-422.054	1477.41	974.471	-426.684	1402.9	1135.81	-441.8	1609.79	592.45	-475.197	1367.56	223.334	-431.705	1464.8	83.4136
560	0	-813.673	1469.77	973.096	-807.441	1451.59	1137.39	-753.154	1441.42	559.274	-702.351	1405.89	110.697	-710.165	1564.69	56.9551	-422.205	1486.37	975.961	-426.992	1411.6	1137.02	-442.627	1621.36	594.584	-475.529	1394.96	213.879	-430.14	1500.09	80.7596
561	0	-813.826	1476.94	972.589	-808.387	1459.52	1136.68	-753.188	1443.41	559.354	-702.317	1405.93	110.717	-709.931	1565.1	56.3986	-422.258	1495	977.085	-427.428	1421.05	1138.12	-443.228	1632.4	596.295	-475.605	1423.07	204.189	-428.422	1535.52	78.2253
562	0	-814.055	1484.45	972.056	-809.207	1467.52	1136	-753.038	1445.53	559.463	-701.61	1407.06	111.25	-709.666	1565.45	55.9035	-422.347	1504.01	978.128	-428.018	1430.5	1139.08	-443.636	1642.99	597.655	-475.537	1452.09	194.649	-426.823	1571.43	75.8184
563	0	-814.236	1491.76	971.498	-809.861	1475.59	1135.33	-752.831	1447.89	559.572	-701.326	1407.46	111.45	-709.736	1565.75	55.6561	-422.441	1513.19	978.978	-428.589	1439.48	1139.92	-443.89	1652.89	598.327	-475.525	1481.94	185.311	-425.131	1607.55	74.0326
564	0	-814.466	1498.71	970.84	-810.498	1483.64	1134.53	-752.882	1450.5	559.683	-701.43	1407.55	111.553	-709.754	1565.96	55.3733	-422.557	1522.08	979.569	-429.172	1448.56	1140.5	-444.27	1661.98	598.511	-475.835	1512.04	175.736	-423.509	1643.56	72.6613
565	0	-814.67	1506.03	970.129	-811.155	1491.75	1133.6	-752.86	1453.1	559.714	-701.474	1407.64	111.59	-709.745	1566.15	55.0836	-422.567	1531.18	980.032	-429.74	1457.95	1140.78	-444.737	1670.36	598	-475.827	1542.5	166.842	-421.83	1679.27	71.7717
566	0	-814.919	1513.56	969.412	-811.808	1499.67	1132.53	-752.922	1455.67	559.741	-701.553	1407.74	111.633	-709.815	1566.43	54.8768	-422.581	1540.14	980.079	-430.107	1467.35	1140.67	-445.051	1678.01	596.89	-475.136	1573.21	159.045	-420.16	1714.58	71.2698
567	0	-815.217	1520.83	968.654	-812.493	1507.51	1131.39	-753.015	1458.3	559.806	-701.421	1407.95	111.744	-709.832	1566.55	54.6654	-422.722	1548.83	979.878	-430.388	1476.55	1140.22	-445.248	1685.24	595.24	-476.029	1604.58	150.921	-418.725	1749.69	71.0713
568	0	-815.531	1528.01	967.836	-813.163	1515.38	1130.27	-752.775	1459.01	559.712	-701.392	1408.12	111.872	-709.891	1566.66	54.4774	-422.867	1557.47	979.423	-430.583	1485.76	1139.56	-445.211	1692.04	593.247	-476.218	1636.16	144.448	-417.98	1784.22	71.0247
569	0	-815.919	1535.82	967.075	-813.775	1523.35	1129.27	-753.018	1461.61	559.799	-701.387	1408.32	111.965	-709.962	1566.78	54.3358	-422.963	1566.38	978.744	-430.717	1495.2	1138.72	-445.056	1698.48	590.89	-476.316	1667.9	139.066	-417.609	1818.86	72.013
570	0	-816.245	1543.19	966.311	-814.25	1531.41	1128.39	-753.203	1464.15	559.815	-701.387	1408.51	111.968	-710.022	1566.92	54.2308	-423.158	1575.23	977.846	-430.939	1504.64	1137.83	-444.83	1704.69	588.217	-475.908	1699.59	134.849	-417.894	1853.25	73.6949
571	0	-816.613	1550.78	965.58	-814.387	1539.45	1127.72	-753.364	1467.28	559.813	-701.125	1408.83	112.417	-710.036	1567.07	54.1112	-423.418	1583.92	976.858	-431.332	1514.36	1137.07	-444.543	1710.7	585.154	-477.291	1730.76	131.563	-419.047	1887.3	76.1506
572	0	-816.961	1558.65	964.809	-814.335	1547.72	1127.1	-753.087	1476.98	559.138	-700.966	1409.24	112.713	-709.95	1567.08	53.8601	-423.774	1592.82	975.73	-431.79	1524.18	1136.11	-444.565	1716.63	582.107	-476.98	1761.07	129.95	-421.118	1920.57	79.5046
573	0	-817.176	1566.32	963.964	-814.274	1555.92	1126.26	-753.246	1481.18	558.884	-700.913	1409.59	112.928	-709.91	1567.18	53.6499	-424.083	1601.74	974.338	-432.014	1534.17	1135.02	-445.015	1722.79	579.099	-476.572	1790.43	129.293	-423.559	1952.89	83.8667
574	0	-817.486	1574.59	963.129	-814.307	1564.46	1125.19	-753.32	1485.39	558.742	-700.895	1409.9	113.2	-709.81	1567.25	53.4194	-424.238	1610.8	972.681	-432.092	1544.3	1133.85	-445.654	1729.07	576.263	-475.82	1818.22	129.466	-426.379	1983.86	89.4335
575	0	-817.6	1582.57	961.948	-814.369	1573.37	1123.91	-753.217	1489.9	558.605	-700.814	1410.28	113.564	-709.908	1567.45	53.3314	-424.222	1619.88	970.902	-432.062	1554.63	1132.57	-446.393	1735.53	573.674	-475.669	1844.14	130.429	-429.353	2013.1	96.3862
576	0	-817.829	1590.99	960.627	-814.462	1582.55	1122.47	-753.154	1494.65	558.349	-700.72	1410.68	113.948	-709.931	1567.63	53.2047	-424.077	1630.64	969.36	-431.826	1565.14	1131.23	-447.25	1742.23	571.17	-476.556	1868.12	131.193	-432.665	2040.32	104.65
577	0	-817.871	1599.81	959.359	-814.683	1592.09	1120.95	-753.293	1499.74	558.181	-700.63	1411.2	114.431	-709.927	1567.8	53.0614	-423.906	1640.57	967.611	-431.467	1575.47	1129.85	-448.108	1749.34	568.741	-474.905	1891.15	132.578	-436.177	2064.34	113.469
578	0	-817.998	1609.12	957.899	-814.937	1601.91	1119.24	-753.161	1505.2	557.833	-700.5	1411.72	114.933	-709.87	1567.97	52.9201	-423.743	1650.12	965.819	-431.032	1586.13	1128.49	-448.914	1756.71	566.305	-476.498	1911.2	134.324	-439.452	2086.35	122.542
579	0	-818.051	1617.9	956.313	-815.025	1611.69	1117.58	-753.023	1510.94	557.287	-700.407	1412.42	115.605	-709.826	1568.18	52.8083	-423.559	1659.71	964.138	-430.742	1598.19	1127.42	-449.78	1765.03	564.393	-478.393	1928.96	135.245	-442.626	2105.2	130.334
580	0	-818.045	1627.17	954.787	-814.956	1621.52	1115.95	-752.882	1517.04	556.898	-700.478	1412.95	116.041	-709.768	1568.4	52.6784	-423.431	1669.68	962.876	-430.549	1608.3	1126.29	-450.555	1774.47	563.018	-479.612	1944.28	135.594	-445.389	2121.15	135.82
581	0	-817.861	1636.49	953.37	-814.929	1631.53	1114.28	-752.648	1523.38	556.582	-700.44	1413.59	116.757	-709.7	1568.64	52.5236	-423.33	1679.84	961.791	-430.538	1617.86	1125.19	-451.321	1785.57	562.252	-481.474	1957.55	135.271	-448.01	2134.12	137.934
582	0	-817.674	1646.04	951.913	-814.708	1641.41	1112.63	-752.444	1529.8	556.3	-700.257	1414.6	117.801	-709.667	1568.92	52.3469	-423.086	1690.01	960.789	-430.516	1627.33	1124.16	-452.153	1798.15	561.972	-484.016	1968.06	134.18	-450.591	2144.39	136.896
583	0	-817.384	1655.72	950.579	-814.565	1651.67	1111.08	-752.248	1536.42	555.968	-700.382	1415.6	118.957	-709.659	1569.22	52.1644	-422.656	1700.12	959.93	-430.477	1636.78	1123.15	-452.924	1811.74	561.947	-486.745	1976.55	132.592	-452.892	2152.67	133.54
584	0	-817.12	1665.25	949.319	-814.177	1661.95	1109.69	-752.024	1543.44	555.7	-700.375	1416.85	120.268	-709.641	1569.6	51.9696	-422.094	1710.39	959.21	-430.354	1646.47	1122.11	-453.79	1825.72	562.195	-489.535	1983.19	130.657	-455.372	2158.63	128.432
585	0	-816.654	1674.77	948.126	-813.765	1672.41	1108.4	-751.821	1550.73	555.453	-700.867	1418.63	121.703	-709.652	1570.1	51.7763	-421.506	1720.88	958.578	-430.107	1656.52	1121.04	-454.676	1839.86	562.531	-492.416	1987.95	128.279	-457.851	2162.83	122.505
586	0	-816.109	1684.37	947.104	-813.114	1682.77	1107.2	-751.519	1558.42	555.277	-700.768	1420.06	123.214	-709.661	1570.62	51.5982	-420.913	1731.83	958.01	-429.77	1666.73	1119.9	-455.815	1853.79	562.691	-495.701	1991.27	125.503	-460.444	2165.94	116.436
587	0	-815.682	1694.17	946.247	-812.505	1693.36	1106.11	-751.212	1566.33	554.997	-700.859	1421.73	125.043	-709.738	1571.15	51.4162	-420.435	1743.38	957.532	-429.172	1677.47	1118.84	-457.148	1867.68	562.843	-499.484	1993.16	124.609	-463.483	2167.86	111.082
588	0	-815.084	1704.25	945.472	-811.819	1704.14	1105.1	-750.781	1574.73	554.85	-700.911	1423.48	127.05	-709.793	1571.72	51.2335	-420.067	1755.52	956.978	-428.453	1688.65	1117.87	-458.635	1881.34	562.867	-500.609	1996.13	123.261	-466.922	2169.42	106.708
589	0	-814.284	1714.38	944.823	-811.035	1714.7	1104.23	-750.371	1583.88	554.833	-700.97	1425.57	129.574	-709.965	1572.3	51.0385	-419.724	1768.28	956.743	-427.572	1700.52	1117.22	-460.219	1894.16	562.825	-503.68	1999.4	121.505	-470.277	2172.24	103.913
590	0	-813.391	1724.93	944.362	-810.222	1725.52	1103.43	-749.533	1593.63	554.796	-701.123	1428	132.334	-710.189	1572.87	50.86	-419.425	1781.36	956.807	-426.667	1712.86	1117.07	-462.043	1905.81	562.689	-506.486	2003.44	121.338	-474.093	2175.13	101.662
591	0	-812.43	1735.64	944.018	-809.324	1736.28	1102.8	-748.765	1604.4	554.653	-701.176	1430.75	135.539	-710.472	1573.49	50.7489	-419.108	1794.66	957.339	-425.885	1725.42	1117.51	-463.721	1916.05	562.311	-510.073	2007.99	119.844	-477.807	2178.76	97.9332
592	0	-811.453	1746.44	943.833	-808.521	1746.98	1102.3	-748.059	1616.06	554.463	-701.331	1434.06	139.035	-711.118	1574.13	50.7125	-418.751	1807.86	958.042	-425.183	1738.21	1118.52	-465.169	1925.41	561.87	-509.95	2013.69	119.43	-480.726	2182.84	92.7806
593	0	-810.471	1758	943.831	-808.054	1755.72	1101.77	-747.317	1628.59	554.769	-701.555	1437.82	142.89	-711.54	1574.56	50.6586	-418.453	1820.76	959.089	-424.662	1750.89	1119.99	-465.742	1935	561.878	-510.291	2018.24	118.313	-482.716	2186.39	87.9476
594	0	-809.454	1769.85	944.009	-807.365	1765.82	1101.62	-746.959	1641.91	554.933	-701.968	1442.2	147.152	-712.232	1574.88	50.6995	-418.265	1833.48	960.202	-424.265	1763.46	1121.88	-465.649	1945.56	562.553	-510.544	2021.68	117.126	-483.692	2188.91	83.7317
595	0	-808.472	1781.98	944.306	-806.762	1777.22	1101.68	-746.792	1656.54	554.763	-702.373	1447.1	151.755	-712.908	1575.45	50.8939	-417.957	1845.77	961.497	-423.749	1775.75	1123.98	-465.252	1956.38	563.472	-509.661	2024.39	117.256	-483.68	2190.71	79.7594
596	0	-807.519	1793.88	944.744	-806.276	1789.07	1102.05	-746.835	1672.45	554.565	-703.031	1452.73	156.772	-713.338	1576.12	51.1396	-417.35	1857.46	962.995	-423.163	1787.95	1126.13	-464.509	1966.62	564.328	-509.012	2026.06	116.486	-483.193	2191.86	76.2448
597	0	-806.612	1806.22	945.359	-805.749	1800.77	1102.88	-747.331	1689.26	554.413	-703.752	1459.25	162.311	-713.597	1577.03	51.4417	-416.556	1868.69	964.615	-422.564	1799.77	1128.2	-463.35	1975.92	564.992	-508.12	2027.52	115.885	-482.844	2192.9	73.4884
598	0	-805.696	1818.32	945.948	-805.117	1812.74	1104.02	-748.661	1706.97	554.126	-704.508	1466.44	168.878	-713.57	1578.31	51.8354	-415.667	1879.59	966.383	-421.864	1811.14	1130.3	-461.862	1984.24	565.523	-507.105	2028.61	115.672	-482.769	2193.7	71.0248
599	0	-804.867	1830.81	946.904	-804.391	1824.91	1105.52	-749.927	1725.69	554.145	-705.319	1475.14	175.772	-713.642	1580.01	52.3652	-414.633	1890.49	968.263	-421.174	1822.15	1132.17	-460.191	1991.61	565.813	-506.23	2029.84	115.256	-482.605	2194.27	68.5502
600	0	-803.924	1843.53	947.925	-803.494	1837.26	1107.21	-750.241	1743.7	553.598	-705.99	1484.93	183.315	-713.627	1581.72	53.1339	-413.419	1901.41	969.98	-420.252	1832.97	1133.89	-458.517	1997.98	565.914	-505.633	2031.13	114.665	-481.977	2195.2	66.2686
601	0	-803.008	1856.77	949.215	-802.454	1849.62	1109.09	-751.718	1765.31	553.09	-706.324	1496.53	191.539	-713.871	1584.06	54.3369	-412.073	1911.87	971.472	-419.142	1843.39	1135.39	-457.088	2002.58	565.496	-505.112	2032.32	114.055	-481.21	2196.31	64.5959
602	0	-802.033	1870.04	950.418	-801.25	1861.77	1111.12	-753.17	1787.88	552.587	-707.516	1508.71	200.991	-714.434	1587.22	55.9688	-410.535	1922.03	972.584	-417.828	1853.66	1136.65	-455.738	2007.06	565.09	-505.195	2032.98	113.814	-481.3	2196.29	63.3621
603	0	-800.923	1882.85	951.638	-799.973	1873.62	1113.08	-754.622	1811.2	552.239	-708.212	1523.68	210.479	-714.944	1591.12	58.2971	-409.063	1931.76	973.547	-416.468	1863.65	1137.72	-454.536	2011.07	564.744	-505.28	2033.12	113.57	-481.506	2196.57	62.9906
604	0	-799.689	1895.57	952.766	-798.606	1884.88	1114.91	-756.052	1835.09	552.074	-709.716	1540.09	220.162	-715.353	1595.6	61.2793	-407.701	1940.82	974.427	-415.15	1873.45	1138.71	-453.473	2014.93	564.583	-505.426	2033.38	113.314	-481.531	2196.79	62.7386
605	0	-798.318	1908.58	953.924	-797.344	1896.09	1116.57	-757.334	1859.25	552.096	-711.2	1558.32	229.858	-715.274	1600.8	65.5812	-406.447	1949.68	975.287	-413.853	1883.12	1139.86	-452.44	2018.75	564.662	-505.529	2033.55	113.101	-481.408	2196.93	62.5302
606	0	-796.986	1921.2	954.904	-796.158	1906.92	1118	-758.666	1883.52	552.543	-713.438	1576.41	238.963	-714.616	1607.54	69.9652	-405.351	1958.39	976.195	-412.767	1892.79	1141.03	-451.451	2022.62	564.892	-505.492	2033.62	112.914	-481.384	2196.99	62.394
607	0	-795.799	1933.7	955.823	-795.053	1917.29	1119.14	-759.756	1907.55	553.438	-715.528	1596.37	246.019	-713.982	1616.78	73.9429	-404.398	1967.29	977.262	-411.822	1902.31	1142.28	-450.379	2026.75	565.181	-505.401	2033.68	112.807	-481.331	2197.07	62.267
608	0	-794.667	1945.95	956.948	-794.1	1927.88	1120.1	-760.749	1931.64	554.951	-715.843	1617.22	253.1	-714.597	1629.94	81.2687	-403.606	1976.55	978.376	-410.927	1911.99	1143.62	-449.259	2031.17	565.353	-505.28	2033.89	112.748	-481.227	2197.08	62.144
609	0	-793.603	1958.09	958.109	-793.141	1938.09	1120.95	-761.377	1955.09	557.084	-716.742	1636.61	261.716	-715.275	1648.61	89.1679	-402.858	1986.15	979.547	-410.105	1921.8	1144.94	-448.102	2035.7	565.396	-504.986	2033.91	112.664	-481.259	2196.89	61.9497
610	0	-792.531	1969.97	959.386	-792.237	1948.02	1121.8	-761.562	1978.05	559.645	-717.747	1656.65	268.563	-716.121	1672	96.7487	-402.173	1996.06	980.766	-409.396	1931.64	1146.25	-446.906	2040.08	565.357	-504.583	2033.7	112.964	-481.096	2197.06	61.9577
611	0	-791.674	1981.26	960.782	-791.328	1957.76	1122.78	-761.208	2000.43	562.504	-718.236	1678.29	274.954	-717.062	1698.07	104.015	-401.45	2005.84	981.823	-408.612	1941.6	1147.47	-445.699	2044.21	565.229	-504.423	2033.79	113.108	-480.98	2197.04	61.9443
612	0	-790.937	1992.38	962.179	-790.349	1967.23	1123.88	-760.585	2022.48	565.652	-718.495	1701.1	280.06	-718.344	1725.28	110.342	-400.81	2015.42	982.656	-407.767	1951.5	1148.49	-444.505	2047.95	565.232	-504.465	2033.76	113.058	-480.859	2197.04	61.945
613	0	-790.242	2004.02	963.795	-789.32	1976.05	1125.02	-759.978	2044.43	569.459	-718.565	1724.37	283.95	-720.025	1752.51	115.527	-400.12	2024.92	983.338	-406.897	1961.03	1149.29	-443.437	2050.98	565.234	-504.339	2033.76	113.017	-480.758	2196.97	61.9668
614	0	-789.294	2015.54	965.539	-788.155	1984.54	1126.17	-759.325	2066.23	573.467	-718.674	1747.75	286.777	-722.229	1779.6	119.403	-399.518	2034.13	984.047	-405.973	1970.14	1149.8	-442.531	2053.6	565.277	-504.284	2033.65	113.09	-480.299	2197.72	62.6582
615	0	-788.512	2026.47	967.298	-786.8	1992.56	1127.49	-758.609	2087.72	577.572	-718.749	1771.27	288.46	-724.871	1806.53	121.959	-398.855	2043.06	984.53	-405.145	1978.44	1150.08	-441.783	2056.15	565.345	-504.203	2033.54	113.193	-480.147	2197.71	62.7667
616	0	-787.757	2036.96	969.102	-785.204	2000.31	1128.96	-757.748	2108.69	581.509	-718.714	1795.07	289.189	-727.759	1833.67	123.441	-398.146	2051.66	985.071	-404.328	1986.31	1150.46	-441.237	2058.74	565.441	-504.18	2033.44	113.216	-480.425	2196.74	62.0508
617	0	-786.972	2047.49	970.885	-783.701	2008.24	1130.52	-757.055	2129.3	585.268	-718.554	1819.42	288.489	-730.551	1861.18	124.071	-397.424	2059.79	985.616	-403.73	1993.92	1150.94	-440.931	2061.42	565.54	-504.248	2033.44	113.297	-480.347	2196.65	61.9537
618	0	-786.085	2057.55	972.587	-782.075	2016.44	1132.32	-756.21	2149.23	588.784	-717.277	1841.21	287.248	-733.659	1890.76	124.351	-396.737	2067.58	986.121	-403.387	2001.18	1151.42	-440.731	2064.4	565.581	-504.325	2033.48	113.373	-480.253	2196.78	61.8702
619	0	-785.3	2067.82	974.341	-780.246	2024.24	1134.23	-755.194	2168.46	592.115	-717.625	1870.17	283.619	-736.463	1921.21	124.042	-396.041	2075.23	986.492	-403.397	2008.39	1151.89	-440.709	2067.41	565.526	-504.468	2033.56	113.516	-480.256	2196.63	61.5275
620	0	-784.574	2077.95	976.028	-778.372	2032.12	1136.07	-754.145	2186.98	595.291	-717.274	1895.53	280.411	-739.021	1952.64	123.179	-395.352	2082.7	986.678	-403.384	2015.73	1152.22	-440.746	2070.82	565.529	-504.676	2033.75	113.687	-480.124	2196.94	61.3495
621	0	-783.851	2087.87	977.562	-776.798	2040.13	1137.75	-752.694	2204.59	598.167	-716.712	1921.49	275.608	-741.242	1984.98	121.621	-394.728	2090.11	986.75	-403.491	2023.31	1152.41	-440.818	2074.63	565.462	-504.849	2033.94	113.779	-480.042	2197.11	60.9775
622	0	-783.281	2098.21	979.251	-775.199	2048.33	1139.11	-751.507	2221.69	601.116	-715.976	1947.71	269.756	-743.101	2017.84	119.46	-394.145	2097.35	986.57	-403.501	2028.52	1152.05	-441.003	2078.51	565.347	-505.054	2034.33	113.931	-479.899	2197.57	60.5932
623	0	-782.778	2108.03	980.641	-773.698	2056.83	1140.24	-750.298	2238.03	603.894	-714.741	1973.37	262.878	-744.601	2051.3	116.613	-393.627	2104.63	986.339	-403.514	2034.64	1151.74	-441.159	2082.72	565.238	-505.298	2034.74	114.098	-479.785	2197.85	60.0897
624	0	-782.267	2117.83	981.949	-772.286	2065.06	1141.1	-748.875	2253.42	606.346	-713.988	2000.41	255.26	-745.632	2085.35	113.376	-393.127	2111.87	986.027	-403.515	2041.26	1151.36	-441.234	2087.18	565.086	-505.663	2035.07	114.156	-479.71	2198.25	59.7307
625	0	-781.82	2127.75	983.189	-771.075	2073.28	1141.86	-747.329	2268.15	608.563	-713.425	2028.29	247.081	-746.307	2120.09	109.796	-392.688	2119.08	985.627	-403.343	2048.4	1150.98	-441.342	2091.56	564.745	-505.994	2035.42	114.296	-479.681	2198.62	59.3017
626	0	-781.428	2137.72	984.258	-770	2081.74	1142.47	-746.237	2282.34	610.486	-712.842	2056.76	238.366	-746.673	2155.41	106.145	-392.223	2126.49	985.133	-403.069	2055.79	1150.42	-441.357	2096.11	564.447	-506.262	2035.78	114.338	-479.02	2200.34	59.8924
627	0	-781.02	2147.22	985.015	-769.067	2090.16	1142.84	-745.149	2295.75	611.892	-712.317	2085.95	229.301	-746.902	2191.39	102.716	-391.818	2133.84	984.51	-402.618	2063.48	1149.81	-441.435	2100.54	564.006	-506.559	2036.05	114.466	-478.864	2201.01	59.7352
628	0	-780.779	2156.6	985.608	-768.301	2099.02	1143.14	-744.116	2308.29	612.775	-711.718	2115.54	220.019	-747.021	2227.85	99.7339	-391.397	2141.44	983.748	-401.959	2071.31	1148.99	-441.281	2105.02	563.607	-506.606	2036.5	114.605	-478.876	2201.23	59.3832
629	0	-780.461	2166.01	985.929	-767.746	2107.94	1143.15	-743.278	2320.49	613.291	-711.074	2145.84	210.774	-747.059	2264.69	97.2857	-390.935	2149.15	982.863	-401.229	2079.6	1148.12	-441.2	2109.31	563.237	-506.716	2036.87	114.759	-478.796	2201.63	59.0645
630	0	-780.244	2175.14	986.064	-767.269	2117.22	1143.03	-742.024	2331.57	613.253	-710.066	2176.49	201.543	-746.908	2301.72	95.4378	-390.46	2157.04	981.923	-400.425	2088.16	1147.2	-440.947	2113.34	562.925	-506.89	2037.04	114.945	-478.707	2201.69	58.8723
631	0	-780.109	2184.37	985.94	-766.829	2126.69	1142.89	-740.945	2342.09	612.684	-709.107	2207.89	192.677	-746.602	2338.85	94.1114	-390.043	2164.95	980.843	-399.668	2097.08	1146.24	-440.726	2117.15	562.59	-506.613	2037.47	115.508	-478.631	2201.7	58.6959
632	0	-779.922	2193.64	985.639	-766.348	2136.12	1142.51	-741.21	2353.36	612.06	-708.106	2239.79	184.198	-746.034	2375.97	93.416	-389.613	2172.97	979.761	-398.996	2106.11	1145.32	-440.456	2120.69	562.328	-506.62	2037.81	115.72	-479.112	2200.37	57.5897
633	0	-779.807	2202.65	985.219	-765.816	2145.65	1142.19	-740.238	2362.31	610.459	-707.06	2272.02	176.22	-745.141	2412.98	93.1974	-389.169	2181.01	978.802	-398.522	2115	1144.58	-440.138	2124.04	562.121	-506.711	2038.1	115.897	-479.027	2200.5	57.3813
634	0	-779.642	2211.83	984.898	-765.257	2155.21	1141.81	-739.396	2370.62	608.307	-706.07	2304.49	168.849	-743.926	2450.01	93.4637	-388.759	2188.96	977.939	-398.214	2123.85	1143.95	-439.91	2127.51	561.879	-506.734	2038.42	116.12	-478.869	2200.68	57.1949
635	0	-779.56	2220.7	984.385	-764.689	2164.5	1141.3	-738.584	2378.14	605.657	-705.151	2337.08	162.248	-742.155	2486.62	93.8977	-388.378	2196.76	977.116	-398	2132.63	1143.37	-439.596	2130.96	561.707	-506.77	2038.68	116.325	-478.718	2200.85	57.0134
636	0	-779.411	2229.51	983.913	-764.12	2173.82	1140.77	-737.716	2384.73	602.535	-704.547	2369.98	156.828	-739.611	2522.81	94.3144	-387.949	2204.44	976.343	-397.932	2141.4	1142.9	-439.444	2134.47	561.524	-506.886	2039.02	116.584	-478.569	2201.07	56.8544
637	0	-779.304	2238.22	983.433	-763.595	2182.92	1140.13	-736.997	2390.93	599.124	-704.059	2402.93	152.57	-736.454	2558.63	94.604	-387.535	2211.99	975.555	-397.834	2149.97	1142.26	-439.232	2138	561.281	-506.96	2039.39	116.903	-477.939	2202.58	57.4034
638	0	-779.155	2246.68	982.594	-763.159	2192.19	1139.41	-736.444	2396.76	595.618	-703.67	2435.86	149.684	-732.476	2593.69	94.6855	-387.132	2219.66	974.739	-397.71	2158.44	1141.53	-438.959	2141.61	561.112	-507.075	2039.76	117.312	-477.831	2202.77	57.2807
639	0	-779.004	2255.23	981.655	-762.826	2201.66	1138.6	-735.956	2402.38	592.066	-703.593	2468.72	148.368	-727.56	2628	94.9674	-386.724	2227.26	973.761	-397.503	2166.94	1140.55	-438.755	2145.72	560.995	-507.225	2040.16	117.774	-477.824	2202.67	57.0587
640	0	-778.948	2263.94	980.589	-762.657	2211.34	1137.69	-735.151	2408.05	588.689	-703.025	2499.85	148.073	-721.833	2660.69	95.5874	-386.393	2235.16	972.848	-397.287	2175.77	1139.42	-438.609	2149.82	560.716	-507.374	2040.55	118.251	-477.772	2202.85	56.8589
641	0	-778.822	2272.82	979.421	-762.509	2221.21	1136.68	-734.097	2414.01	585.621	-702.263	2528.58	148.61	-715.745	2691.55	96.5565	-386.076	2243.05	971.683	-397.112	2184.65	1138.1	-438.654	2154.09	560.472	-507.202	2041.21	119.037	-477.735	2202.94	56.7376
642	0	-778.828	2281.71	978.107	-762.511	2231.14	1135.61	-732.864	2420.23	582.875	-702.041	2555.6	150.213	-709.882	2720.3	98.934	-385.933	2251.19	970.486	-397.042	2193.69	1136.7	-438.663	2158.72	560.223	-507.172	2041.91	119.883	-477.77	2203.06	56.6062
643	0	-778.769	2291.1	976.719	-762.68	2241	1134.46	-731.473	2426.54	580.331	-701.639	2579.64	152.266	-704.453	2746.37	102.63	-385.838	2259.5	969.173	-396.937	2202.45	1135.33	-438.786	2163.69	559.941	-507.28	2042.58	120.618	-477.834	2203.17	56.5118
644	0	-778.81	2300.37	975.237	-762.809	2250.7	1133.25	-730.255	2433.22	577.955	-700.71	2600.55	153.933	-699.849	2769.46	107.69	-385.75	2267.86	967.803	-396.945	2211.53	1133.98	-438.896	2169.02	559.537	-507.534	2043.29	121.317	-477.908	2203.28	56.4167
645	0	-778.758	2309.79	973.746	-762.886	2260.06	1131.93	-729.222	2440.9	576.025	-699.093	2618.92	155.952	-696.369	2789.31	113.994	-385.746	2276.34	966.506	-397.069	2220.65	1132.75	-439.158	2174.72	558.992	-507.88	2044.12	122.136	-478.014	2203.41	56.3503
646	0	-778.786	2319.25	972.343	-762.865	2269.37	1130.67	-728.271	2450.18	574.703	-696.719	2633.49	156.139	-694.248	2805.56	120.873	-385.768	2284.73	965.151	-397.112	2229.26	1131.45	-439.513	2180.91	558.288	-508.159	2045.13	123.065	-478.181	2203.57	56.2924
647	0	-778.737	2328.71	971.135	-762.904	2278.35	1129.45	-727.159	2461.11	574.061	-693.773	2644.25	155.415	-693.352	2818.43	127.447	-385.876	2292.96	963.81	-397.23	2238.12	1130.18	-439.907	2187.55	557.523	-508.61	2045.83	123.982	-478.301	2203.74	56.2591
648	0	-778.749	2338.32	970.141	-762.916	2287.43	1128.22	-725.943	2473.26	573.892	-691.157	2655.58	155.219	-693.289	2828.18	132.831	-385.988	2301.01	962.458	-397.302	2246.75	1128.87	-440.281	2194.22	556.664	-508.961	2046.87	125.089	-478.448	2203.94	56.1816
649	0	-778.791	2347.81	969.301	-762.978	2296.39	1127.06	-724.672	2486.06	574.026	-687.394	2657.87	151.457	-693.24	2837.63	137.276	-386.161	2309.06	961.168	-397.378	2255.4	1127.61	-440.733	2200.91	555.762	-509.271	2047.95	126.104	-478.573	2204.07	56.0647
650	0	-778.823	2357.5	968.459	-763.007	2305.63	1125.95	-723.43	2499.25	574.468	-686.451	2668.88	151.74	-693.435	2843.28	139.227	-386.315	2317.12	959.921	-397.506	2264.19	1126.41	-441.122	2207.82	555.019	-509.605	2049.07	127.414	-478.614	2204.35	56.0064
651	0	-778.893	2367.17	967.78	-763.084	2315.06	1124.96	-722.199	2512.46	575.061	-684.466	2677	151.53	-693.336	2846.99	138.605	-386.432	2325.14	958.712	-397.57	2272.74	1125.18	-441.379	2214.48	554.327	-509.895	2050.46	128.79	-478.725	2204.62	55.8755
652	0	-778.934	2377.69	967.308	-763.149	2324.59	1124	-721.053	2525.58	575.769	-682.124	2679.89	149.968	-692.766	2849.77	135.831	-386.578	2333.34	957.67	-397.76	2281.74	1124.13	-441.607	2221.2	553.773	-510.362	2051.42	130.771	-478.756	2204.92	55.7166
653	0	-778.966	2388.03	966.889	-763.201	2334.57	1123.22	-720.03	2538.57	576.588	-679.465	2677.55	146.461	-691.774	2848.99	130.266	-386.726	2341.64	956.745	-397.889	2290.46	1123.15	-441.722	2228.05	553.51	-510.466	2053.37	132.535	-478.779	2205.29	55.6404
654	0	-778.909	2398.81	966.679	-763.24	2344.65	1122.48	-719.152	2551.35	577.372	-678.062	2680.5	144.798	-688.846	2848.83	124.396	-386.89	2349.92	955.823	-398.167	2299.75	1122.33	-441.761	2234.83	553.282	-510.428	2054.16	134.444	-478.755	2205.57	55.4983
655	0	-778.76	2409.73	966.457	-763.26	2354.94	1121.84	-718.445	2563.93	578.159	-676.097	2681.29	142.43	-686.351	2849.02	119.077	-387.035	2358.4	955.095	-398.377	2308.83	1121.56	-441.731	2241.79	553.136	-510.251	2055.72	136.537	-478.664	2205.89	55.3487
656	0	-778.71	2420.66	966.294	-763.289	2365.43	1121.31	-717.712	2576.13	578.809	-674.011	2681.12	139.836	-683.305	2848.3	114.194	-387.237	2366.83	954.392	-398.664	2318.11	1120.82	-441.67	2248.91	553.056	-510.106	2058.02	138.699	-478.539	2206.22	55.2664
657	0	-778.609	2431.41	966.136	-763.32	2375.95	1120.91	-717.108	2587.96	579.281	-672.032	2680.01	137.628	-679.838	2846.73	109.779	-387.46	2375.31	953.855	-398.988	2327.72	1120.23	-441.581	2256.37	552.972	-509.803	2060.24	141.2	-478.431	2206.57	55.1906
658	0	-778.549	2442.45	965.991	-763.378	2386.86	1120.62	-716.309	2599	579.275	-670.635	2679.2	136.792	-676.469	2844.62	105.704	-387.733	2384.1	953.352	-399.345	2337.3	1119.69	-441.504	2264.2	552.956	-509.545	2062.62	143.849	-478.292	2206.96	55.0793
659	0	-778.535	2453.57	965.913	-763.416	2397.92	1120.61	-715.265	2609.96	578.998	-668.082	2677.27	136.583	-673.894	2842.74	102.666	-388.06	2393.09	952.924	-399.658	2347.22	1119.17	-441.434	2272.64	552.923	-509.433	2065.12	146.663	-478.198	2207.43	55.0419
660	0	-778.532	2464.68	965.912	-763.543	2409.11	1120.61	-713.934	2619.24	578.314	-665.22	2675.09	135.204	-671.35	2839.86	99.2268	-388.414	2402.29	952.432	-399.932	2357.36	1118.65	-441.543	2281.45	552.891	-509.164	2067.97	149.637	-478.013	2207.91	54.9714
661	0	-778.471	2475.98	966.016	-763.609	2420.29	1120.71	-712.705	2626.23	576.577	-662.858	2673.55	133.585	-670.15	2837.54	95.523	-388.77	2411.84	952.002	-400.237	2367.82	1118.05	-442.819	2289.2	552.458	-508.907	2071.14	153.042	-477.802	2208.37	54.8919
662	0	-777.889	2489.49	966.492	-763.772	2431.68	1121.06	-711.06	2634.77	575.313	-661.191	2673	132.32	-669.367	2836.48	92.3826	-389.165	2421.77	951.607	-400.494	2378.43	1117.48	-442.855	2299.02	552.358	-508.569	2074.5	156.543	-477.607	2208.82	54.7935
663	0	-777.736	2501	966.687	-763.635	2445.08	1122.06	-709.81	2642.58	574.105	-660.492	2674.45	131.301	-668.943	2837.75	90.1581	-389.619	2432.08	951.186	-400.679	2389.23	1116.88	-442.885	2309.61	552.258	-507.974	2078.3	160.45	-477.408	2209.29	54.7492
664	0	-777.575	2512.53	967.089	-763.847	2456.37	1123.07	-709.021	2649.8	573.139	-660.667	2678.38	130.091	-668.601	2839.79	86.3376	-390.054	2442.62	950.814	-400.892	2400.15	1116.32	-442.679	2321.17	552.206	-507.28	2082.55	164.662	-477.107	2209.89	54.9185
665	0	-777.47	2523.82	967.711	-764.177	2466.59	1123.85	-708.847	2656.49	572.081	-661.23	2681.75	128.563	-668.126	2841.85	80.9127	-390.477	2453.68	950.604	-401.083	2411.12	1115.89	-442.288	2333.71	552.022	-506.362	2087.68	169.282	-476.816	2210.56	55.2147
666	0	-777.386	2534.56	968.601	-764.468	2476.65	1125.04	-709.028	2663.2	571.373	-661.632	2684.47	127.59	-667.473	2843.75	76.8754	-390.86	2464.77	950.374	-401.206	2421.92	1115.54	-441.678	2347.23	551.67	-505.507	2093.29	174.304	-476.848	2210.52	55.3884
667	0	-777.426	2544.91	969.544	-764.645	2486.86	1126.3	-709.429	2669.87	570.775	-661.943	2687.23	126.537	-666.296	2845.11	74.2602	-391.223	2476.08	950.398	-401.403	2432.21	1115.18	-440.706	2361.89	551.201	-504.481	2099.55	179.911	-476.743	2211.17	55.7675
668	0	-777.635	2554.65	970.423	-764.789	2496.89	1127.73	-710.051	2676.63	570.155	-662.277	2688.34	125.674	-665.043	2845.83	72.389	-391.655	2487.18	950.516	-401.611	2442.19	1115.09	-439.394	2377.4	550.543	-503.621	2106.48	185.807	-476.564	2212.25	56.3565
669	0	-777.963	2563.94	971.44	-764.798	2506.79	1129.39	-711.463	2683.26	569.608	-662.61	2688.54	125.199	-665.199	2846.11	71.9332	-392.13	2498.21	950.824	-402.014	2451.8	1115.2	-437.698	2393.98	549.931	-502.262	2114.51	192.323	-476.368	2213.8	57.2098
670	0	-778.449	2572.92	972.553	-764.772	2516.5	1131.16	-711.939	2688.88	569.459	-663.13	2688.44	124.53	-665.425	2846.4	71.2096	-392.602	2509.21	951.329	-402.441	2460.69	1115.43	-435.54	2411.57	549.297	-500.723	2123.87	199.35	-476.094	2215.81	58.6364
671	0	-778.953	2581.6	973.959	-764.634	2525.78	1133.06	-713.189	2693.05	569.323	-663.479	2688.44	123.864	-665.479	2846.71	70.5317	-393.097	2520.05	952.003	-402.91	2468.87	1115.7	-432.82	2430.4	548.78	-498.732	2134.46	206.614	-475.799	2218.44	60.3843
672	0	-779.494	2590.08	975.691	-764.465	2534.67	1135.09	-714.599	2695.78	569.004	-664.866	2688.37	123.408	-665.781	2846.84	70.1093	-393.602	2530.73	952.793	-403.325	2476.54	1116.12	-430.655	2449.54	548.129	-496.635	2145.01	214.671	-475.155	2221.38	62.2472
673	0	-780.088	2598.23	977.695	-764.286	2543.22	1137.23	-716.157	2697.39	568.626	-665.31	2688.33	123.132	-666.138	2846.89	69.8665	-394.139	2541.22	953.826	-403.683	2484.52	1116.74	-428.225	2469.89	547.435	-494.178	2157.64	222.894	-474.245	2224.6	64.029
674	0	-780.744	2606.01	979.769	-764.092	2551.41	1139.35	-717.646	2698.27	568.263	-665.596	2688.46	122.805	-666.516	2846.96	69.6577	-394.686	2551.6	954.91	-403.957	2492.26	1117.44	-425.981	2490.68	547.058	-490.443	2172.44	230.595	-473.395	2228.42	66.3337
675	0	-781.431	2613.33	981.566	-764.076	2559.46	1141.4	-719.682	2698.95	568.028	-665.844	2688.3	122.496	-666.965	2846.99	69.4994	-395.315	2561.85	955.9	-404.165	2499.94	1118.12	-423.609	2511.83	546.984	-487.251	2188.13	237.597	-472.555	2233.67	69.6129
676	0	-782.17	2620.12	983.065	-764.279	2567.31	1143.26	-719.909	2699.32	567.88	-665.991	2688.06	122.222	-667.293	2847	69.4487	-395.882	2571.7	956.849	-404.344	2508.07	1118.77	-421.043	2533.08	547.358	-482.431	2205.54	246.728	-471.779	2240.11	73.3076
677	0	-782.856	2626.6	984.191	-764.686	2575.12	1144.89	-720.478	2700.07	567.91	-666.048	2687.97	122.063	-667.466	2846.99	69.4655	-396.412	2579.33	957.488	-404.441	2515.84	1119.4	-418.61	2554.04	548.087	-478.712	2223.69	253.067	-470.936	2247.41	76.7731
678	0	-783.487	2633.08	985.041	-765.302	2582.97	1146.29	-720.232	2701.04	568.059	-665.94	2688.24	122.041	-667.532	2846.95	69.5799	-396.915	2588.58	958.569	-404.572	2524.17	1120.32	-416.438	2574.69	549.577	-474.708	2241.89	258.757	-469.847	2257.17	80.0638
679	0	-783.954	2639.61	985.573	-766.239	2591.09	1147.47	-720.332	2702.23	568.17	-665.726	2688.47	122.155	-667.616	2846.81	69.9306	-397.385	2598.21	959.834	-404.325	2532.15	1121.31	-414.303	2595.35	551.499	-470.921	2260.08	263.92	-468.237	2271.07	85.1115
680	0	-784.264	2646.51	985.86	-767.594	2599.86	1148.42	-720.366	2703.55	568.205	-665.475	2688.64	122.271	-667.726	2846.75	70.335	-397.744	2607.31	961.018	-403.624	2540.94	1122.39	-412.743	2615.65	553.57	-467.611	2278.42	269.679	-465.929	2289.76	90.3463
681	0	-784.56	2653.39	985.702	-769.568	2609.01	1148.66	-720.115	2704.84	568.302	-665.13	2688.77	122.315	-667.768	2846.68	70.7158	-397.908	2616.71	962.17	-402.508	2550.99	1123.5	-411.513	2635.49	555.998	-464.725	2297.33	274.404	-463.085	2312.02	94.9108
682	0	-784.921	2660.47	985.088	-771.827	2618.8	1148.52	-719.747	2706.09	568.451	-664.867	2688.7	122.284	-667.782	2846.54	70.9914	-397.896	2626.29	963.299	-401.39	2562.17	1124.73	-410.537	2655.05	558.935	-462.126	2316.95	278.246	-459.674	2336.54	98.9415
683	0	-785.508	2667.11	984.392	-774.271	2628.86	1148.05	-719.427	2707.25	568.584	-664.611	2688.59	122.27	-667.907	2846.43	71.3151	-397.77	2635.81	964.313	-400.327	2573.51	1126.11	-409.85	2674.24	562.343	-459.699	2337.32	280.772	-455.855	2362.02	102.188
684	0	-785.932	2674.03	983.955	-776.485	2638.67	1147.41	-719.129	2708.33	568.711	-664.378	2688.14	122.205	-668.143	2846.23	71.6966	-397.637	2645.51	965.544	-399.506	2584.29	1127.81	-409.421	2693.04	566.273	-457.373	2358.14	282.231	-451.699	2387.95	104.547
685	0	-785.853	2682.72	983.324	-778.21	2648.12	1147.03	-718.983	2709.35	568.814	-664.237	2687.27	122.109	-668.388	2846.08	72.0936	-397.443	2655.09	966.914	-399.155	2594.69	1130.02	-408.368	2712.54	570.457	-455.287	2379.22	282.416	-447.16	2414.02	105.917
686	0	-785.847	2690.13	983.433	-779.496	2657.17	1147.15	-718.94	2710.22	568.926	-664.056	2687.31	122.217	-668.477	2845.85	72.2928	-397.368	2664.74	968.695	-399.025	2603.68	1132.62	-407.999	2731	574.332	-453.247	2400.55	281.522	-442.328	2440.32	106.485
687	0	-785.874	2696.68	983.953	-780.299	2665.43	1147.8	-718.983	2710.86	569.042	-663.973	2687.09	122.288	-668.623	2845.69	72.4545	-397.341	2674.36	970.85	-399.257	2612.05	1135.51	-408.074	2748.66	577.94	-451.275	2422.23	279.699	-437.197	2467.15	106.308
688	0	-785.939	2702.68	984.567	-780.868	2673.07	1148.64	-719.142	2711.44	569.219	-664.073	2686.85	122.401	-668.694	2845.63	72.4725	-397.296	2683.67	973.12	-399.747	2619.53	1138.27	-408.366	2765.71	581.24	-449.481	2444.31	276.809	-432.077	2494.81	105.672
689	0	-786.989	2704.31	984.487	-781.177	2679.89	1149.28	-719.486	2712.13	569.436	-663.924	2686.26	122.29	-668.756	2845.62	72.3274	-397.267	2693.09	975.629	-400.375	2626.91	1140.77	-408.744	2782.04	584.237	-447.629	2466.86	273.037	-427.025	2522.98	104.174
690	0	-787.194	2709.63	984.658	-781.342	2686.27	1149.69	-719.78	2712.95	569.588	-663.852	2689.18	123.153	-668.886	2845.68	72.017	-397.144	2702.13	977.93	-401.018	2634.34	1142.84	-409.253	2797.74	587.152	-445.954	2489.75	268.344	-421.762	2552.9	103.013
691	0	-787.253	2715.6	984.839	-781.383	2692.45	1149.91	-720.158	2713.95	569.732	-664.271	2688.15	122.672	-669.011	2845.95	71.6483	-396.997	2711.46	980.216	-401.622	2641.85	1144.58	-409.825	2812.75	589.972	-444.298	2513.26	262.764	-416.552	2584	101.725
692	0	-787.34	2721.53	984.836	-781.449	2698.7	1150.06	-720.454	2715.12	569.903	-663.987	2688.38	122.598	-668.956	2846.24	70.9432	-396.823	2720.71	982.216	-402.122	2649.67	1146.03	-410.512	2826.96	592.709	-442.718	2537.3	256.272	-411.485	2615.86	100.419
693	0	-787.476	2727.38	984.723	-781.742	2705.15	1149.9	-720.653	2716.34	570.024	-664.325	2688.14	122.458	-668.997	2846.63	70.3521	-396.706	2730.07	983.965	-402.324	2657.96	1147.16	-411.158	2840.36	595.279	-441.218	2561.65	248.953	-406.722	2648.45	98.7051
694	0	-787.59	2733.37	984.48	-782.408	2712	1149.51	-720.791	2717.77	570.181	-664.539	2687.14	121.713	-668.932	2847.15	69.6378	-396.649	2739.33	985.541	-402.339	2666.82	1148.34	-411.806	2852.97	597.596	-439.696	2586.7	241.057	-402.301	2681.29	96.7834
695	0	-787.727	2739.59	984.159	-783.275	2719.16	1149.02	-720.702	2719.41	570.291	-664.11	2689.27	123.019	-668.96	2847.69	69.1326	-396.627	2748.9	987.053	-402.277	2676.32	1149.52	-412.506	2865.03	599.689	-438.219	2612.4	232.528	-398.158	2714.22	94.5652
696	0	-787.831	2745.89	983.776	-784.03	2726.39	1148.5	-720.66	2721.26	570.436	-664.164	2688.96	122.704	-668.863	2847.95	68.6644	-396.648	2758.26	988.421	-402.414	2685.86	1150.78	-413.093	2876.5	601.48	-436.842	2638.6	223.467	-394.255	2747.52	92.183
697	0	-787.982	2752.23	983.367	-784.587	2733.52	1147.94	-720.539	2722.9	570.541	-664.101	2689.03	122.67	-668.803	2848.28	68.2461	-396.718	2767.55	989.666	-402.753	2695.32	1151.87	-413.566	2887.34	602.827	-435.507	2665.58	214.131	-390.939	2781.35	89.8452
698	0	-788.064	2758.63	982.914	-785.049	2740.71	1147.35	-720.567	2724.7	570.647	-664.018	2689.21	122.729	-668.797	2848.63	67.8114	-396.788	2776.84	990.737	-403.142	2704.77	1152.84	-413.984	2897.61	603.685	-434.341	2693.24	204.59	-387.7	2815.17	87.6031
699	0	-788.16	2765.14	982.507	-785.566	2747.94	1146.67	-720.553	2726.44	570.689	-663.975	2689.29	122.636	-668.78	2848.91	67.485	-396.891	2786.25	991.578	-403.504	2714.29	1153.63	-414.295	2907.29	604.158	-433.315	2721.56	194.993	-384.745	2849.33	85.706
700	0	-788.272	2771.8	982.032	-786.106	2755.23	1145.82	-720.597	2728.42	570.773	-663.893	2689.61	122.774	-668.792	2849.16	67.1485	-396.916	2795.52	992.263	-403.704	2723.94	1154.06	-414.688	2916.32	604.101	-432.546	2750.38	185.518	-381.993	2883.35	84.0347
701	0	-788.417	2778.73	981.549	-786.654	2762.43	1144.85	-720.679	2730.68	570.945	-663.76	2689.95	123.019	-668.814	2849.4	66.784	-396.977	2804.57	992.628	-403.817	2733.4	1154.18	-414.988	2924.85	603.618	-431.961	2779.85	176.418	-379.467	2917.47	82.6316
702	0	-788.597	2785.65	981.014	-787.198	2769.65	1143.92	-720.758	2733.05	571.08	-663.663	2690.27	123.229	-668.438	2849.04	66.2023	-397.045	2814.84	993.05	-403.847	2742.83	1153.96	-415.302	2932.89	602.805	-431.576	2809.92	167.868	-377.567	2951.43	80.854
703	0	-788.802	2792.77	980.5	-787.63	2776.92	1143.13	-720.811	2735.62	571.235	-663.509	2690.48	123.346	-668.45	2849.24	65.9842	-397.073	2823.71	992.92	-403.875	2752.21	1153.6	-415.577	2940.44	601.598	-431.425	2840.38	159.922	-375.831	2985.09	79.7153
704	0	-788.701	2801.79	980.276	-787.982	2784.24	1142.41	-720.87	2738.5	571.336	-663.376	2690.7	123.407	-668.49	2849.49	65.8334	-397.147	2831.13	992.419	-403.944	2761.39	1153.05	-415.718	2947.58	600.046	-431.586	2870.86	152.565	-374.652	3018.84	78.7592
705	0	-789.01	2808.8	979.748	-788.185	2791.7	1141.87	-720.929	2741.56	571.442	-663.216	2690.95	123.48	-668.485	2849.74	65.6324	-397.244	2839.51	991.956	-404.066	2770.61	1152.54	-415.815	2954.33	598.166	-432.528	2901.92	145.879	-374.637	3052.2	77.142
706	0	-789.295	2815.92	979.215	-788.216	2799.31	1141.43	-720.975	2744.72	571.379	-663.019	2691.29	123.74	-668.459	2849.85	65.4572	-397.41	2847.99	991.368	-404.28	2779.97	1151.99	-415.898	2960.78	596.056	-431.979	2933.1	141.726	-374.922	3085.66	77.0826
707	0	-789.586	2823.35	978.667	-788.059	2806.95	1141.04	-720.992	2748.22	571.361	-662.855	2691.49	123.912	-668.762	2850.51	65.5744	-397.48	2856.36	990.563	-404.665	2789.23	1151.32	-416.026	2966.88	593.819	-431.79	2964.1	138.841	-375.995	3118.89	77.7138
708	0	-789.898	2831.01	978.049	-787.853	2814.75	1140.51	-721.063	2751.93	571.316	-662.771	2691.65	123.973	-668.784	2850.63	65.4347	-397.575	2864.99	989.52	-404.974	2798.37	1150.5	-416.001	2972.84	591.598	-432.355	2994.57	137.234	-377.828	3151.56	79.4747
709	0	-790.249	2838.62	977.224	-787.831	2822.86	1139.73	-721.169	2756.04	571.322	-662.673	2691.78	124.055	-668.793	2850.76	65.3474	-397.672	2873.43	988.213	-405.17	2807.6	1149.46	-415.842	2979.02	589.328	-433.913	3024.06	136.504	-380.489	3183.36	82.8137
710	0	-790.527	2846.9	976.439	-787.994	2831.26	1138.68	-721.468	2760.6	571.403	-662.473	2692.36	124.56	-668.836	2850.93	65.2663	-397.779	2882.06	986.717	-405.179	2816.98	1148.25	-415.342	2985.42	586.939	-436.357	3052.34	136.883	-381.68	3213.79	90.0057
711	0	-790.861	2855.13	975.487	-788.223	2839.98	1137.49	-721.316	2765.27	571.246	-662.299	2692.86	124.973	-668.805	2851.07	65.1819	-397.919	2890.69	985.013	-405.059	2826.61	1147.03	-415.027	2992.27	584.541	-438.746	3079.12	138.289	-384.65	3243.44	97.102
