# Supplementary material for: A Brake-Based Overground Gait Rehabilitation Device for Altering Propulsion Impulse Symmetry
Source: Sensors (Basel). 2021 Oct 5;21(19):6617. doi: 10.3390/s21196617 (PMC8512803; doi:10.3390/s21196617)
Supplement: Supplementary file 1 [file sensors-21-06617-s001.zip › GPT animations/code and data/Trajectories/BD 34.csv]

Trajectories
100
		BDC013:LTroc			BDC013:LIliac			BDC013:LKnee			BDC013:LAnkle			BDC013:LToe			BDC013:RTroc			BDC013:RIliac			BDC013:RKnee			BDC013:RAnkle			BDC013:RToe
Frame	Sub Frame	X	Y	Z	X	Y	Z	X	Y	Z	X	Y	Z	X	Y	Z	X	Y	Z	X	Y	Z	X	Y	Z	X	Y	Z	X	Y	Z
		mm	mm	mm	mm	mm	mm	mm	mm	mm	mm	mm	mm	mm	mm	mm	mm	mm	mm	mm	mm	mm	mm	mm	mm	mm	mm	mm	mm	mm	mm
202	0	-737.988	-1680.04	930.475	-736.721	-1712.53	1093.9	-704.366	-1665.87	533.1	-653.27	-1985.79	240.817	-668.27	-1960.49	71.4656	-346.532	-1666.59	951.009	-350.056	-1715.16	1113.17	-387.229	-1626.89	533.895	-438.455	-1656.62	80.1877	-422.63	-1490.36	28.7534
203	0	-737.626	-1669.94	931.633	-736.045	-1703.7	1094.08	-704.345	-1646.14	535.533	-653.34	-1966.11	245.416	-670.055	-1936.3	77.4108	-345.821	-1657.76	951.227	-350.408	-1709.63	1112.7	-386.827	-1624.09	533.769	-438.618	-1656.59	80.1525	-422.616	-1490.39	28.728
204	0	-737.245	-1659.73	933.063	-735.201	-1695.76	1094.47	-704.085	-1626.65	538.371	-653.315	-1945.8	248.739	-671.175	-1911.48	81.9318	-345.048	-1649.5	951.519	-349.348	-1701.63	1112.57	-386.41	-1621.46	533.727	-438.735	-1656.59	80.1657	-422.563	-1490.36	28.7581
205	0	-736.889	-1649.66	934.783	-733.905	-1688.92	1095.32	-703.777	-1607.36	541.487	-653.322	-1925.08	250.809	-672.767	-1887.23	85.4713	-344.418	-1641.99	953.216	-348.398	-1694.15	1112.44	-386.075	-1618.84	533.704	-438.904	-1656.58	80.2281	-422.477	-1490.49	28.843
206	0	-736.445	-1639.61	936.905	-732.575	-1682.66	1096.82	-703.22	-1588.23	544.693	-653.398	-1903.91	251.517	-674.428	-1862.52	87.6482	-343.856	-1634.03	953.551	-347.74	-1687.17	1112.6	-385.918	-1616.02	533.655	-439.154	-1656.52	80.2162	-422.51	-1490.51	28.8139
207	0	-735.981	-1629.74	939.377	-730.761	-1676.03	1099.03	-702.685	-1569.51	547.782	-653.729	-1882.36	251.255	-676.344	-1837.43	88.8549	-343.549	-1625.7	952.916	-347.668	-1680.56	1113.16	-385.746	-1613.16	533.635	-439.358	-1656.42	80.3082	-422.426	-1490.5	28.8151
208	0	-735.429	-1619.95	942.079	-728.449	-1669.28	1101.58	-701.932	-1551.09	550.635	-653.901	-1860.28	249.917	-678.101	-1811.82	88.9853	-343.401	-1617.55	953.352	-348.357	-1674.83	1113.89	-385.574	-1610.25	533.584	-439.412	-1656.4	80.4592	-422.469	-1490.32	28.7015
209	0	-734.887	-1610.44	944.93	-726.003	-1662.47	1104.03	-701.089	-1533.2	553.246	-654.102	-1837.63	247.536	-679.595	-1785.36	88.2348	-343.314	-1609.74	953.781	-349.151	-1669.6	1114.4	-385.467	-1607.31	533.478	-439.533	-1656.33	80.6255	-422.447	-1490.23	28.5377
210	0	-734.33	-1600.86	947.646	-724.15	-1656.2	1106.15	-699.994	-1515.76	555.668	-654.131	-1814.46	244.246	-681.19	-1757.85	87.0322	-342.642	-1604.4	955.415	-349.708	-1664.42	1114.78	-385.327	-1604.47	533.485	-439.796	-1656.08	80.7553	-422.371	-1490.15	28.444
211	0	-733.756	-1591.46	950.133	-722.496	-1649.39	1107.8	-698.955	-1499.02	558.045	-654.225	-1790.87	240.091	-681.932	-1729.17	84.8782	-342.034	-1598.64	956.185	-349.97	-1659.12	1114.93	-385.205	-1601.7	533.385	-440.084	-1655.89	80.837	-421.935	-1490.49	28.4274
212	0	-733.263	-1582.14	952.182	-721.269	-1642.23	1109.21	-697.63	-1482.89	560.355	-654.238	-1766.77	234.941	-683.182	-1699.27	82.7164	-341.346	-1592.36	955.959	-349.839	-1653.46	1114.9	-385.083	-1598.92	533.207	-439.563	-1656.97	81.7964	-422.033	-1490.15	27.9955
213	0	-732.789	-1572.92	953.983	-720.235	-1634.75	1110.38	-696.217	-1467.36	562.566	-654.479	-1742.46	228.942	-684.368	-1668.48	80.138	-340.886	-1585.88	954.884	-349.447	-1647.38	1114.69	-384.986	-1596.27	533.071	-440.11	-1656.35	81.6219	-421.958	-1489.83	27.6666
214	0	-732.288	-1563.71	955.442	-719.555	-1627.36	1111.24	-694.911	-1452.6	564.752	-654.709	-1717.65	222.076	-685.538	-1637.01	77.3312	-340.838	-1578.12	953.902	-348.83	-1640.82	1114.08	-384.795	-1593.69	532.894	-440.322	-1656.14	81.6602	-421.733	-1489.66	27.3623
215	0	-731.896	-1554.55	956.532	-719.666	-1621.79	1111.89	-693.394	-1438.44	566.823	-654.89	-1692.22	214.366	-686.485	-1604.66	74.2381	-340.588	-1570.99	953	-347.98	-1634.02	1113.34	-384.674	-1591.12	532.707	-440.51	-1655.99	81.7595	-421.458	-1489.46	27.2538
216	0	-731.586	-1545.47	957.354	-719.162	-1613.45	1112.31	-691.784	-1424.95	568.719	-655.03	-1666.15	206.037	-687.119	-1571.48	70.7575	-339.904	-1565.51	952.32	-347.22	-1627.11	1112.51	-384.667	-1588.7	532.449	-440.741	-1655.91	81.8753	-421.292	-1489.36	27.1531
217	0	-731.2	-1536.43	957.994	-718.487	-1604.72	1112.66	-690.334	-1412.34	570.422	-655.271	-1639.34	197.573	-687.897	-1538.01	67.5529	-339.577	-1559.68	951.344	-346.672	-1620.33	1111.66	-384.709	-1586.48	532.089	-441.052	-1656.06	81.937	-421.256	-1489.42	26.959
218	0	-730.791	-1527.65	958.637	-717.767	-1596.28	1113.07	-689.186	-1400.61	571.766	-655.458	-1611.95	189.087	-688.674	-1503.95	64.4323	-339.172	-1554.07	950.635	-346.213	-1613.39	1110.97	-384.597	-1584.48	531.718	-441.272	-1656.13	81.9538	-421.132	-1489.37	26.8143
219	0	-730.604	-1519.24	959.265	-717.019	-1588.01	1113.52	-687.855	-1389.47	572.695	-655.352	-1584.22	179.629	-689.31	-1469.62	61.6469	-339.021	-1546.91	949.698	-345.718	-1606.18	1110.4	-384.204	-1582.46	531.536	-441.302	-1655.99	81.8733	-420.74	-1489.34	26.7752
220	0	-730.274	-1511.04	959.753	-716.312	-1579.84	1113.91	-686.774	-1379.14	573.291	-655.129	-1555.85	170.541	-690.075	-1435.16	59.4085	-338.936	-1539.65	948.921	-345.253	-1598.8	1109.9	-383.799	-1580.53	531.384	-441.298	-1655.9	81.8657	-420.356	-1489.25	26.7801
221	0	-730.032	-1503.13	960.11	-715.509	-1571.69	1114.17	-685.529	-1369.15	573.311	-654.778	-1527.03	161.686	-690.445	-1400.5	57.5326	-338.947	-1533	948.112	-344.957	-1591.84	1109.41	-383.639	-1578.67	531.143	-441.493	-1656.19	81.903	-420.346	-1489.35	26.7162
222	0	-729.914	-1495.51	960.311	-714.819	-1563.76	1114.35	-684.632	-1359.81	572.869	-654.447	-1497.98	153.342	-690.698	-1366.31	56.479	-338.976	-1526.58	947.272	-344.79	-1585.02	1108.84	-383.446	-1576.88	530.885	-441.673	-1656.49	81.9254	-420.363	-1489.33	26.3941
223	0	-729.717	-1488.04	960.249	-714.215	-1555.96	1114.38	-683.684	-1350.78	571.993	-654.083	-1468.65	145.454	-690.445	-1332.16	55.5909	-338.554	-1520.71	946.609	-344.429	-1577.99	1108.22	-383.004	-1574.99	530.595	-441.651	-1656.49	81.9055	-420.13	-1489.25	26.1173
224	0	-729.554	-1480.63	959.98	-713.545	-1548.29	1114.25	-683.291	-1342.55	570.765	-653.811	-1439.02	138.115	-689.568	-1298.37	54.8643	-337.586	-1515.53	946.245	-343.957	-1570.63	1107.54	-382.462	-1572.89	530.502	-441.523	-1656.15	81.862	-419.763	-1489.07	25.9233
225	0	-729.366	-1473.34	959.634	-712.903	-1540.67	1113.99	-682.962	-1334.79	569.388	-653.749	-1409.37	131.53	-687.876	-1264.91	54.3337	-337.196	-1508.75	945.482	-343.563	-1563.33	1106.94	-381.978	-1570.66	530.42	-441.471	-1655.79	81.959	-419.475	-1488.82	25.7465
226	0	-729.124	-1465.98	959.072	-712.363	-1533.01	1113.65	-682.57	-1327.42	567.752	-653.785	-1379.8	125.878	-685.21	-1231.64	54.1672	-336.979	-1502.41	944.625	-343.207	-1556.44	1106.17	-381.716	-1568.36	530.195	-441.62	-1655.66	82.0531	-419.798	-1488.45	25.188
227	0	-728.921	-1458.6	958.48	-711.777	-1525.24	1113.21	-682.623	-1320.79	566	-653.895	-1350.57	121.283	-681.552	-1198.93	54.6335	-336.646	-1495.86	943.531	-342.754	-1549.27	1105.28	-381.367	-1565.77	529.919	-441.706	-1655.33	82.0859	-420.071	-1487.87	24.5709
228	0	-728.785	-1451.14	957.88	-711.14	-1517.49	1112.71	-682.758	-1314.54	564.111	-653.857	-1321.81	117.872	-676.812	-1166.92	55.2969	-336.236	-1489.43	942.681	-342.308	-1542.12	1104.47	-381.133	-1562.74	529.61	-441.785	-1654.98	82.3228	-419.896	-1487.68	24.3542
229	0	-728.508	-1443.54	957.226	-710.509	-1509.66	1112.26	-682.816	-1308.16	562.155	-653.518	-1293.6	115.288	-671.178	-1136.27	56.1294	-335.932	-1482.2	941.561	-341.804	-1534.73	1103.65	-380.843	-1559.62	529.356	-441.877	-1654.46	82.5276	-419.981	-1487.2	23.881
230	0	-728.177	-1435.88	956.625	-709.875	-1501.72	1111.78	-682.421	-1301.36	560.199	-653.199	-1266.71	113.46	-666.284	-1107.55	56.2781	-335.562	-1475.16	940.689	-341.313	-1527.21	1102.8	-380.668	-1556.23	529.236	-442.045	-1653.98	82.8657	-420.068	-1486.84	23.6729
231	0	-727.881	-1428.18	955.958	-709.348	-1493.75	1111.22	-682.031	-1294.71	558.528	-652.835	-1241.41	112.062	-658.58	-1080.61	55.3271	-335.323	-1468.26	939.663	-340.896	-1519.7	1101.78	-380.67	-1552.75	529.032	-442.267	-1653.55	83.2125	-420.133	-1486.65	23.4052
232	0	-727.64	-1420.45	955.277	-708.988	-1485.75	1110.68	-681.657	-1288.25	557.049	-652.516	-1218.16	111.184	-653.498	-1056.12	54.749	-334.785	-1462.24	938.747	-340.406	-1512.2	1100.72	-380.725	-1549.05	528.744	-442.464	-1653.09	83.5903	-420.148	-1486.52	23.1176
233	0	-727.508	-1412.61	954.468	-708.636	-1477.59	1109.98	-681.052	-1281.93	555.591	-652.319	-1197.32	110.858	-649.844	-1034.52	54.3907	-334.25	-1455.79	938.016	-339.907	-1504.28	1099.63	-380.762	-1544.82	528.523	-442.603	-1652.44	84.1018	-420.073	-1486.31	23.0208
234	0	-727.319	-1404.7	953.49	-708.35	-1469.39	1109.18	-680.299	-1275.56	553.992	-651.825	-1178.76	111.016	-642.947	-1015.06	53.5798	-334.266	-1448.25	936.788	-339.536	-1496.41	1098.58	-381.112	-1540.52	528.306	-442.835	-1651.91	84.6075	-420.089	-1486.14	22.8812
235	0	-727.061	-1396.6	952.37	-708.142	-1461.35	1108.34	-679.599	-1268.98	552.51	-651.209	-1162.52	111.369	-639.623	-997.784	54.2714	-334.344	-1440.43	935.62	-339.341	-1488.47	1097.56	-381.366	-1535.87	527.956	-443.044	-1651.3	85.2012	-420.144	-1485.97	22.7419
236	0	-726.837	-1388.63	951.208	-707.93	-1453.28	1107.47	-678.649	-1261.74	551.168	-650.051	-1148.37	111.667	-638.029	-983.195	55.5895	-332.135	-1439.3	936.071	-339.245	-1480.52	1096.73	-381.75	-1530.77	527.402	-443.258	-1650.69	85.8693	-420.209	-1485.77	22.6237
237	0	-726.623	-1380.61	950.086	-707.774	-1445.14	1106.6	-677.822	-1254.06	550.085	-648.555	-1136.43	111.811	-638.533	-971.09	57.1376	-331.683	-1433.57	935.438	-339.142	-1472.42	1095.9	-381.974	-1525.73	526.91	-443.408	-1650.06	86.5061	-420.231	-1485.58	22.3985
238	0	-726.586	-1372.73	949	-707.857	-1436.99	1105.74	-677.117	-1245.93	549.197	-646.87	-1126.83	111.649	-640.21	-961.044	58.701	-333.29	-1421.81	933.272	-339.068	-1464.21	1095.09	-382.316	-1520.36	526.454	-443.592	-1649.28	87.3223	-420.324	-1485.42	22.344
239	0	-726.641	-1364.76	948.044	-707.863	-1428.68	1104.87	-676.088	-1237.13	548.514	-644.91	-1118.98	110.854	-639.638	-952.678	59.352	-334.608	-1410.58	931.418	-338.99	-1455.88	1094.25	-382.706	-1514.85	525.987	-443.735	-1648.42	88.2625	-420.278	-1485.41	22.5858
240	0	-726.766	-1356.66	947.111	-707.875	-1420.46	1104	-675.237	-1228.04	547.884	-642.745	-1112.65	109.552	-639.175	-946.215	58.9534	-335.577	-1400.47	929.675	-339.115	-1447.59	1093.31	-383.005	-1509.3	525.544	-443.923	-1647.51	89.2374	-420.436	-1485.27	22.5314
241	0	-726.889	-1348.53	946.295	-707.901	-1412.3	1103.21	-674.53	-1218.94	547.281	-640.539	-1107.59	108.06	-639.214	-941.407	57.4201	-335.322	-1394.1	928.995	-339.229	-1439.37	1092.43	-383.34	-1503.76	525.095	-444.152	-1646.7	90.3482	-420.461	-1485.11	22.4488
242	0	-727.164	-1340.34	945.504	-708.014	-1404	1102.4	-674.055	-1210.05	546.668	-638.497	-1103.84	106.701	-639.164	-938.039	54.735	-335.306	-1387.68	928.343	-339.399	-1431.19	1091.62	-383.735	-1498.28	524.828	-444.529	-1645.88	91.6178	-420.72	-1484.97	22.4315
243	0	-727.191	-1331.67	944.801	-708.213	-1395.52	1101.65	-673.432	-1201.15	545.928	-636.268	-1100.92	105.195	-638.658	-936.006	51.2811	-335.358	-1380.74	927.52	-339.634	-1422.87	1090.72	-384.288	-1492.51	524.465	-444.682	-1644.98	93.0863	-420.955	-1484.77	22.3435
244	0	-727.451	-1322.98	944.117	-708.423	-1386.76	1100.85	-673.066	-1192.62	545.202	-634.125	-1098.81	103.731	-637.866	-935.098	47.1109	-335.63	-1372.63	926.557	-339.835	-1414.36	1089.88	-384.568	-1486.65	524.273	-444.65	-1643.81	94.5643	-420.842	-1484.55	22.2596
245	0	-727.553	-1313.95	943.361	-708.696	-1377.81	1100.08	-672.743	-1184.16	544.28	-632.106	-1097.7	102.346	-636.759	-935.181	42.6018	-335.884	-1364.79	925.819	-340.23	-1405.97	1089.07	-384.843	-1480.57	524.109	-444.657	-1642.53	96.2412	-421.038	-1484.25	22.023
246	0	-727.707	-1304.76	942.715	-709.024	-1368.66	1099.4	-672.137	-1175.72	543.22	-630.003	-1097.3	100.804	-635.372	-936.355	38.0457	-336.328	-1356.94	924.993	-340.739	-1397.76	1088.27	-385.194	-1474.22	523.858	-444.745	-1641.2	97.9875	-421.073	-1483.97	22.0617
247	0	-727.813	-1295.33	942.04	-709.501	-1359.25	1098.76	-671.764	-1167.84	542.381	-627.861	-1097.89	99.5594	-633.284	-937.34	35.3525	-335.657	-1352.81	925.366	-341.348	-1389.47	1087.61	-385.517	-1467.67	523.716	-444.811	-1639.81	99.8951	-421.236	-1483.66	21.912
248	0	-727.977	-1285.83	941.446	-710.052	-1349.71	1098.26	-671.252	-1160.02	541.382	-625.136	-1099	99.7717	-630.34	-937.922	36.4137	-336.417	-1344.65	924.664	-341.969	-1380.97	1086.81	-384.861	-1462.83	524.217	-444.7	-1638.18	101.926	-421.389	-1483.24	21.8633
249	0	-728.274	-1276.24	940.995	-710.726	-1340.13	1097.96	-670.2	-1152.05	540.358	-622.422	-1099.98	99.0704	-627.297	-939.027	37.6286	-337.253	-1335.78	923.824	-342.61	-1372.35	1085.96	-385.299	-1455.39	523.944	-444.468	-1636.39	104.061	-421.308	-1482.93	21.7263
250	0	-728.551	-1266.6	940.678	-711.36	-1330.62	1097.89	-669.036	-1144.14	539.453	-620.154	-1100.16	97.5093	-624.832	-939.585	37.6221	-338.129	-1327.06	923.122	-343.316	-1363.72	1085.06	-385.861	-1447.56	523.737	-444.151	-1634.45	106.368	-421.321	-1482.59	21.5744
251	0	-729.006	-1256.87	940.665	-711.987	-1321.39	1098.13	-667.903	-1136.37	538.931	-618.856	-1099.63	97.3595	-623.422	-939.737	37.7696	-339.169	-1318.17	922.394	-344.085	-1355.1	1084.17	-386.469	-1439.2	523.432	-443.839	-1632.32	108.882	-421.353	-1482.31	21.2846
252	0	-729.642	-1247.27	940.999	-712.523	-1312.19	1098.59	-667.038	-1128.51	538.864	-618.593	-1098.67	97.2598	-623.487	-939.636	37.7412	-340.081	-1309.24	921.917	-344.776	-1346.33	1083.46	-387.076	-1430.32	523.235	-443.349	-1629.87	111.725	-421.275	-1482.12	21.1012
253	0	-730.3	-1237.77	941.643	-713.124	-1303.28	1099.32	-666.565	-1120.18	539.376	-618.916	-1097.59	97.1141	-624.071	-939.379	37.4319	-341.016	-1300.1	921.557	-345.478	-1337.48	1082.86	-387.579	-1420.67	523.047	-442.812	-1627.04	114.88	-421.228	-1481.57	20.8979
254	0	-730.739	-1228.05	942.644	-713.732	-1294.33	1100.19	-666.586	-1111.28	540.44	-619.053	-1097.49	97.1901	-624.158	-939.35	37.5809	-341.881	-1290.74	921.273	-346.08	-1328.53	1082.34	-388.023	-1410.33	522.854	-442.121	-1623.81	118.255	-420.954	-1481.18	20.7744
255	0	-731.197	-1218.49	943.798	-714.16	-1285.53	1101.14	-666.117	-1101.52	541.459	-618.989	-1097.24	97.5312	-623.867	-939.3	37.6812	-342.712	-1281.37	921.176	-346.853	-1319.75	1081.92	-388.222	-1399.27	522.612	-441.351	-1620.23	121.954	-420.932	-1480.47	20.375
256	0	-731.554	-1208.97	945.156	-714.597	-1276.92	1102.29	-666.758	-1093.2	542.254	-618.923	-1096.5	97.6585	-623.703	-939.187	37.6286	-343.576	-1272.02	921.256	-347.788	-1311.2	1081.66	-388.395	-1387.56	522.251	-440.418	-1616.26	125.889	-420.614	-1480.11	20.1033
257	0	-732.033	-1199.65	946.463	-715.138	-1268.16	1103.51	-666.892	-1085.86	542.263	-618.974	-1095.9	97.5487	-623.602	-938.822	37.3891	-344.496	-1262.67	921.532	-348.75	-1302.63	1081.6	-388.379	-1375.18	521.941	-439.439	-1611.78	130.168	-420.387	-1479.51	19.9076
258	0	-732.632	-1190.47	947.666	-715.597	-1259.5	1104.71	-667.012	-1079.9	541.709	-619.117	-1095.35	97.2084	-623.583	-938.807	37.3102	-345.356	-1253.33	922.031	-349.945	-1294.31	1081.71	-388.093	-1361.77	521.588	-438.408	-1606.75	134.996	-420.174	-1478.91	20.0131
259	0	-733.295	-1181.42	948.751	-716.156	-1250.71	1105.94	-667.08	-1075.33	540.807	-619.206	-1094.86	96.6067	-623.56	-938.506	37.1814	-346.293	-1243.93	922.668	-351.062	-1286.01	1081.98	-387.54	-1347.38	521.127	-437.301	-1600.93	140.168	-419.712	-1478.21	20.2339
260	0	-733.917	-1172.56	949.635	-716.855	-1241.84	1107.15	-667.086	-1071.65	539.472	-619.119	-1094.46	95.8346	-623.738	-938.593	37.2938	-347.182	-1234.48	923.331	-352.186	-1277.72	1082.37	-386.721	-1332.03	520.664	-436.145	-1594.4	145.802	-419.031	-1477.76	20.795
261	0	-734.579	-1164.01	950.157	-717.584	-1232.75	1108.31	-667.12	-1068.77	538.021	-619.025	-1094.25	95.1386	-623.816	-938.56	37.3374	-348.086	-1225.23	923.944	-353.256	-1269.54	1082.8	-385.616	-1315.95	520.156	-434.879	-1587.11	151.944	-418.668	-1476.5	21.157
262	0	-735.226	-1155.81	950.449	-718.535	-1223.69	1109.42	-667.33	-1066.58	536.851	-618.884	-1094.09	94.5603	-623.889	-938.492	37.376	-348.993	-1216.03	924.517	-354.119	-1261.43	1083.29	-384.212	-1298.99	519.505	-433.561	-1578.67	158.629	-418.191	-1475.46	21.9719
263	0	-735.919	-1148.23	950.49	-719.501	-1215	1110.39	-667.524	-1064.49	536.009	-618.847	-1094.03	94.1012	-623.905	-938.436	37.3868	-349.888	-1206.75	925.096	-354.957	-1253.29	1083.78	-382.425	-1280.93	518.839	-431.986	-1568.71	165.757	-417.881	-1473.53	23.0168
264	0	-736.709	-1141.35	950.359	-720.239	-1206.81	1111.38	-667.784	-1062.7	535.623	-618.816	-1093.99	93.6625	-623.997	-938.44	37.373	-350.657	-1197.43	925.791	-355.721	-1245.35	1084.38	-380.484	-1261.88	518.261	-430.244	-1557.3	173.529	-417.554	-1470.67	24.753
265	0	-737.552	-1135.16	950.431	-720.816	-1199.14	1112.37	-668.194	-1061.12	535.458	-618.82	-1093.98	93.2916	-624.089	-938.426	37.4048	-351.406	-1188.38	926.498	-356.391	-1237.7	1085.04	-378.683	-1241.99	517.686	-428.177	-1544.47	181.632	-417.153	-1467.18	26.905
266	0	-738.355	-1129.67	950.827	-721.243	-1192.03	1113.5	-668.689	-1059.83	535.322	-618.82	-1094.05	92.9858	-624.266	-938.395	37.4709	-352.004	-1179.68	927.17	-356.746	-1230.39	1085.57	-376.924	-1221.52	517.281	-425.798	-1529.93	189.952	-416.568	-1462.82	29.5802
267	0	-739.006	-1124.35	951.552	-721.44	-1185.19	1114.72	-669.401	-1058.96	535.138	-618.963	-1094.18	92.6407	-624.488	-938.396	37.5509	-352.471	-1171.18	927.754	-356.873	-1223.41	1085.9	-375.201	-1200.42	517.133	-423.159	-1513.64	198.08	-416.12	-1457.44	32.3679
268	0	-739.438	-1118.88	952.493	-721.457	-1178.78	1115.86	-669.966	-1058.2	535.005	-619.172	-1094.39	92.3485	-624.766	-938.423	37.5981	-352.775	-1162.68	928.256	-356.941	-1216.73	1086.15	-373.509	-1178.97	517.434	-420.333	-1495.93	205.55	-415.38	-1451.47	35.4623
269	0	-739.706	-1113.27	953.496	-721.43	-1172.73	1117.21	-670.576	-1057.66	535.015	-619.333	-1094.52	92.0454	-624.991	-938.423	37.6818	-352.946	-1154.24	928.921	-357.067	-1210.34	1086.53	-372.02	-1157.17	518.43	-417.25	-1477.15	212.031	-414.804	-1444.92	38.7424
270	0	-740.034	-1107.72	954.403	-721.503	-1166.72	1118.37	-671.057	-1057.04	534.951	-619.526	-1094.67	91.7679	-625.213	-938.461	37.7292	-353.172	-1146.48	929.852	-357.313	-1204.49	1087.14	-370.753	-1135.7	520.191	-413.964	-1458.25	218.309	-414.651	-1438.06	42.2273
271	0	-740.201	-1102.09	955.009	-721.893	-1160.51	1119.33	-671.533	-1056.52	534.949	-620.088	-1095.36	91.7181	-625.343	-938.451	37.7447	-353.263	-1139.18	930.878	-357.36	-1198.72	1087.88	-369.771	-1114.81	522.569	-410.863	-1439.53	224.448	-414.912	-1429.75	45.2007
272	0	-740.386	-1096.55	955.308	-722.995	-1153.2	1120	-671.755	-1055.96	534.996	-619.773	-1095.04	91.478	-625.482	-938.583	37.9113	-353.127	-1131.79	931.858	-356.492	-1192.04	1088.64	-368.95	-1094.26	525.376	-408.133	-1421	229.668	-414.044	-1416.76	49.4771
273	0	-740.554	-1090.69	954.999	-724.727	-1144.64	1120.2	-672.062	-1055.72	535.154	-619.803	-1095.11	91.3537	-625.597	-938.652	37.9751	-352.604	-1123.89	932.608	-354.805	-1183.91	1089.3	-368.267	-1074.21	528.377	-406.063	-1402.3	235.04	-411.793	-1397.62	54.7929
274	0	-740.567	-1084.36	954.194	-726.849	-1135.17	1119.87	-672.27	-1055.78	535.281	-619.783	-1095.27	91.3243	-625.642	-938.763	38.045	-351.834	-1115.71	933.318	-352.861	-1174.4	1089.94	-368.083	-1054.98	531.825	-404.528	-1382.82	239.78	-409.317	-1373.09	59.5947
275	0	-740.739	-1078.03	953.097	-728.999	-1125.77	1119.03	-672.54	-1056.18	535.412	-619.742	-1095.42	91.3008	-625.74	-938.78	38.0691	-351.05	-1107.85	934.147	-351.374	-1164.91	1090.74	-368.367	-1036.94	535.972	-403.602	-1363.23	243.605	-406.546	-1345.57	63.7191
276	0	-740.816	-1071.66	951.947	-730.979	-1116.5	1118.2	-672.728	-1056.71	535.588	-619.729	-1095.66	91.2726	-625.742	-938.795	38.1629	-350.215	-1100.83	935.329	-350.416	-1155.88	1091.84	-369.091	-1019.22	540.458	-402.912	-1343.36	246.382	-403.618	-1317.4	67.2593
277	0	-740.934	-1065.47	951.321	-732.435	-1107.47	1117.56	-672.982	-1057.16	535.787	-619.695	-1095.91	91.2674	-625.824	-938.855	38.2664	-349.293	-1093.69	936.738	-349.73	-1146.74	1093.19	-369.777	-1001.91	545.223	-402.117	-1323.09	247.467	-400.193	-1289.1	69.8747
278	0	-740.893	-1059.55	951.194	-733.496	-1098.98	1117.32	-673.196	-1057.2	535.989	-619.661	-1096.07	91.2511	-626.121	-938.977	38.3439	-349.799	-1081.23	937.666	-349.296	-1137.64	1095.13	-370.415	-984.907	549.853	-401.193	-1302.43	247.199	-396.344	-1260.9	71.3476
279	0	-740.849	-1053.82	951.367	-734.229	-1091.03	1117.61	-673.43	-1056.98	536.189	-619.309	-1095.78	91.0951	-626.941	-939.189	38.4813	-350.508	-1068.16	939.149	-349.124	-1128.53	1097.83	-371.009	-968.222	554.172	-400.219	-1281.34	245.579	-392.404	-1232.71	71.8805
280	0	-740.791	-1048.18	951.533	-734.718	-1083.69	1118.09	-673.808	-1056.61	536.41	-618.845	-1095.49	90.6121	-625.769	-939.248	38.5395	-350.936	-1057.8	941.464	-349.627	-1120.22	1100.79	-371.775	-952.337	558.135	-399.47	-1259.87	242.703	-388.789	-1204.44	71.5324
281	0	-740.752	-1042.62	951.607	-735.013	-1076.85	1118.58	-674.199	-1055.97	536.573	-619.325	-1096.25	90.8249	-626.72	-939.365	38.6653	-351.214	-1049.58	944.001	-350.408	-1112.85	1103.74	-372.673	-937.508	561.763	-398.947	-1238.22	238.849	-385.72	-1175.48	70.3101
282	0	-740.63	-1037.03	951.61	-735.226	-1070.32	1118.88	-674.46	-1054.84	536.575	-619.459	-1096.53	90.8024	-628.26	-939.782	38.8301	-350.819	-1042.82	946.753	-351.114	-1105.36	1106.37	-373.468	-923.082	564.922	-398.093	-1215.71	233.833	-382.204	-1145.68	68.9102
283	0	-740.487	-1031.32	951.388	-735.44	-1064.05	1118.9	-674.783	-1053.61	536.675	-619.227	-1096.27	90.7041	-626.193	-939.626	38.2752	-349.969	-1035.69	949.403	-351.416	-1097.1	1108.65	-373.927	-909.096	567.871	-396.916	-1192.04	228.006	-378.459	-1114.44	67.5432
284	0	-740.309	-1025.41	950.985	-735.688	-1057.8	1118.7	-674.917	-1051.99	536.604	-618.954	-1095.86	90.7218	-626.092	-939.451	38.0702	-349.495	-1026.75	951.465	-351.672	-1088.64	1110.57	-374.215	-895.776	570.7	-395.754	-1167.83	221.373	-374.671	-1082.82	66.3072
285	0	-740.178	-1019.58	950.476	-736.172	-1051.54	1118.22	-674.947	-1050.26	536.505	-619.09	-1095.83	90.8767	-625.753	-939.066	38.2094	-349.814	-1017.31	953.073	-352.024	-1080.81	1112.15	-374.628	-883.698	573.262	-394.928	-1143.53	214.062	-371.826	-1050.19	64.6456
286	0	-740.032	-1013.53	949.81	-736.196	-1042.67	1117.3	-674.849	-1048.36	536.432	-619.293	-1096.08	90.9079	-626.069	-938.804	37.9892	-349.832	-1009.6	954.313	-352.644	-1073.56	1113.35	-375.391	-872.292	575.31	-394.191	-1118.99	205.875	-369.212	-1017.43	62.4975
287	0	-739.949	-1007.41	949.004	-736.273	-1034.05	1116.24	-674.671	-1046.24	536.359	-619.076	-1095.87	90.757	-626.378	-938.619	37.6764	-349.373	-1002.45	955.514	-353.096	-1065.83	1114.14	-375.633	-861.685	577.041	-393.155	-1093.76	197.026	-366.204	-984.616	60.1075
288	0	-739.888	-1001.16	948.104	-736.77	-1026.63	1115.07	-674.348	-1043.9	536.24	-618.661	-1095.22	90.759	-626.487	-938.327	37.319	-348.885	-993.851	956.854	-353.269	-1057.14	1115.01	-375.487	-851.353	578.6	-392.001	-1067.33	187.995	-362.878	-951.16	57.9218
289	0	-739.713	-994.691	947.209	-737.496	-1020.44	1113.91	-674.283	-1041.68	536.201	-618.461	-1094.68	90.9646	-626.481	-938.217	36.8492	-348.7	-984.517	957.968	-353.424	-1048.36	1115.77	-375.232	-841.64	579.771	-391.11	-1040.31	178.724	-359.454	-917.776	56.0327
290	0	-739.566	-988.158	946.282	-738.197	-1013.95	1112.7	-674.218	-1039.16	536.093	-618.6	-1094.71	91.4304	-626.253	-937.582	36.1007	-348.794	-975.329	958.852	-353.632	-1039.96	1116.3	-375.08	-832.699	580.409	-390.589	-1013.66	169.521	-356.357	-884.302	54.3785
291	0	-739.478	-981.364	945.421	-738.8	-1007.07	1111.59	-674.236	-1036.74	535.997	-618.606	-1094.33	91.3075	-626.22	-937.256	35.5355	-348.336	-968.221	959.699	-353.824	-1031.65	1116.65	-374.862	-824.635	580.346	-390.183	-986.3	160.192	-353.161	-850.92	53.04
292	0	-739.418	-974.813	944.599	-739.182	-999.893	1110.53	-674.286	-1034.18	535.944	-618.461	-1093.91	91.1863	-626.063	-936.935	34.9759	-348.047	-960.051	959.83	-353.988	-1023.34	1116.69	-374.279	-817.405	579.632	-389.745	-958.268	150.961	-349.716	-817.778	51.7293
293	0	-739.441	-968.099	943.834	-739.422	-992.589	1109.73	-674.418	-1031.64	535.919	-618.336	-1093.46	91.1958	-625.956	-936.694	34.622	-347.81	-951.191	959.916	-354.157	-1014.6	1116.83	-373.609	-810.735	578.294	-389.466	-929.925	142.32	-346.454	-785.339	51.2244
294	0	-739.507	-961.394	943.156	-739.394	-984.931	1108.89	-674.622	-1029.08	535.929	-618.434	-1093.3	91.4665	-625.762	-936.479	34.2746	-347.768	-942.372	959.792	-354.493	-1005.8	1116.89	-373.008	-804.633	576.618	-389.469	-901.225	134.342	-342.938	-753.85	51.1662
295	0	-739.518	-954.36	942.427	-739.369	-977.112	1108.18	-674.674	-1026.27	535.837	-618.558	-1093.25	91.7185	-625.471	-936.25	33.9294	-347.657	-933.778	959.408	-354.865	-997.006	1116.76	-372.398	-799.215	574.533	-389.567	-872.198	127.158	-340.628	-722.133	50.7091
296	0	-739.744	-947.744	941.618	-739.432	-969.129	1107.34	-674.754	-1023.28	535.741	-618.379	-1092.84	91.864	-625.317	-936.083	33.6237	-347.168	-925.765	959.111	-355.089	-987.776	1116.57	-371.428	-793.897	572.202	-389.573	-842.721	121.105	-339.18	-690.088	50.2783
297	0	-739.835	-940.639	940.753	-739.566	-960.899	1106.37	-674.696	-1019.92	535.587	-618.208	-1092.4	92.0279	-625.927	-936.585	33.3467	-346.786	-917.456	958.415	-355.229	-978.255	1116.21	-370.333	-788.904	569.575	-389.481	-813.338	116.321	-338.564	-658.432	49.8146
298	0	-740.049	-933.366	939.812	-739.751	-952.603	1105.28	-674.571	-1016.42	535.407	-618.217	-1092.1	92.3026	-626.923	-936.63	33.0885	-346.595	-909.532	957.545	-355.402	-968.806	1115.62	-369.313	-784.051	566.731	-389.536	-784.257	112.496	-338.93	-627.363	49.724
299	0	-740.173	-925.997	938.732	-740.063	-944.342	1104.14	-674.457	-1012.78	535.245	-618.28	-1091.97	92.6947	-626.778	-936.378	32.8686	-346.523	-901.681	956.465	-355.622	-959.449	1115	-368.354	-779.479	563.834	-389.962	-755.772	110.174	-340.095	-597.438	50.4103
300	0	-740.394	-918.503	937.695	-740.245	-936.112	1102.96	-674.32	-1008.96	535.129	-618.173	-1091.72	93.0291	-626.372	-936.151	32.6444	-346.403	-893.049	955.202	-355.704	-949.825	1114.25	-367.359	-774.75	560.749	-390.47	-728.323	108.941	-341.868	-567.864	53.0879
301	0	-740.517	-910.863	936.593	-740.428	-927.99	1101.72	-674.356	-1005.13	535.084	-617.957	-1091.27	93.4269	-625.911	-935.897	32.4931	-346.176	-883.904	953.891	-355.665	-939.718	1113.45	-366.685	-769.838	557.718	-390.754	-702.617	108.359	-343.305	-540.903	57.3564
302	0	-740.612	-902.707	935.598	-740.391	-919.726	1100.47	-674.157	-1000.91	534.965	-617.731	-1090.72	93.876	-625.555	-935.681	32.2973	-345.572	-875.357	952.761	-355.607	-929.805	1112.54	-366.283	-764.574	554.891	-391.224	-679.03	108.01	-347.339	-513.072	62.0001
303	0	-740.703	-895.001	934.489	-740.241	-910.994	1099.18	-673.901	-996.369	534.757	-617.724	-1090.45	94.378	-625.488	-935.564	32.18	-345.313	-866.527	951.526	-355.554	-920.341	1111.56	-366.306	-758.703	552.354	-391.677	-657.827	107.757	-350.749	-488.131	68.6369
304	0	-740.458	-885.999	933.3	-739.844	-901.743	1097.8	-673.565	-991.508	534.565	-617.756	-1090.11	94.9701	-625.704	-935.383	32.0606	-345	-857.587	950.125	-355.472	-910.917	1110.4	-366.556	-752.497	549.983	-392.013	-638.841	107.483	-354.585	-465.226	76.2568
305	0	-739.942	-876.223	931.991	-739.569	-892.728	1096.39	-674.579	-987.73	534.906	-617.653	-1089.51	95.4758	-626.191	-935.318	32.0481	-344.631	-848.085	948.69	-355.095	-901.073	1109.17	-366.774	-745.739	547.763	-393.018	-620.259	107.245	-358.352	-444.816	84.3387
306	0	-739.346	-866.351	930.625	-739.343	-884.177	1095	-674.163	-982.084	534.474	-617.473	-1088.78	96.1103	-626.612	-935.143	31.8896	-344.03	-838.616	947.523	-354.655	-891.318	1107.94	-367.11	-738.393	545.717	-393.742	-604.189	107.074	-362.19	-427.088	91.3335
307	0	-739.076	-857.56	929.297	-738.988	-875.312	1093.46	-673.721	-976.118	534.148	-617.263	-1088.02	96.8253	-626.544	-934.895	31.6984	-343.55	-828.825	946.425	-354.222	-881.299	1106.76	-367.471	-730.202	544.153	-394.596	-590.328	106.673	-365.832	-412.318	96.0819
308	0	-738.849	-849.523	928.015	-738.534	-866.167	1091.95	-673.233	-970.012	533.691	-617.174	-1087.34	97.8102	-626.402	-934.643	31.5168	-343.09	-818.887	945.499	-353.925	-871.727	1105.78	-368.011	-720.954	542.974	-395.986	-578.729	105.712	-369.463	-399.986	97.5511
309	0	-738.818	-842.79	926.833	-738.235	-857.125	1090.39	-672.81	-963.656	533.404	-617.184	-1086.35	98.7983	-626.303	-934.344	31.3218	-342.991	-808.706	944.725	-353.693	-862.341	1104.87	-368.642	-710.672	542.224	-397.75	-569.346	104.221	-372.728	-390.462	96.1606
310	0	-738.292	-833.914	925.501	-737.716	-847.486	1088.85	-672.267	-957.047	533.074	-617.146	-1085.32	100.055	-626.443	-933.954	31.2394	-342.455	-798.832	944.059	-353.397	-852.796	1104.07	-369.254	-699.213	541.729	-399.422	-562.29	103.659	-375.713	-383.396	92.4779
311	0	-737.428	-824.458	924.253	-737.146	-837.929	1087.3	-671.807	-950.411	532.646	-617.025	-1084.02	101.481	-626.697	-933.179	31.1717	-341.895	-788.582	943.455	-352.944	-842.837	1103.32	-370.055	-687.082	541.507	-401.261	-557	102.876	-378.486	-378.743	87.2376
312	0	-736.619	-815.205	923.22	-736.642	-828.362	1085.88	-670.907	-942.789	532.588	-616.93	-1082.57	102.961	-627.231	-933.121	30.9022	-341.33	-777.942	942.928	-352.451	-832.885	1102.69	-370.934	-674.789	541.471	-403.049	-553.436	101.882	-380.75	-375.282	81.2843
313	0	-735.823	-805.807	922.228	-735.954	-818.264	1084.47	-670.311	-935.627	532.34	-616.969	-1081.1	104.796	-627.297	-932.769	30.7328	-340.642	-767.153	942.528	-351.91	-823.086	1102.18	-372.085	-662.257	541.526	-405.518	-550.097	100.132	-383.161	-372.561	76.588
314	0	-734.999	-796.218	921.431	-735.34	-808.248	1083.29	-669.43	-927.573	532.418	-617.093	-1079.47	106.724	-627.19	-932.214	30.5989	-340.013	-756.731	942.337	-351.456	-813.37	1101.8	-373.419	-649.673	541.587	-408.48	-546.646	98.9003	-386.049	-370.247	73.4769
315	0	-733.895	-786.302	920.649	-734.461	-797.905	1082.13	-668.907	-919.708	532.762	-617.24	-1077.72	109.048	-627.188	-931.591	30.628	-339.488	-745.751	942.098	-350.98	-803.521	1101.56	-374.768	-637.311	541.732	-411.404	-542.836	97.6645	-389.163	-367.717	70.274
316	0	-732.744	-775.837	920.017	-733.633	-787.786	1081.26	-667.892	-910.948	532.996	-617.349	-1075.5	111.654	-627.745	-931.365	29.9713	-338.919	-734.368	942.336	-350.32	-793.244	1101.76	-375.97	-625.361	541.936	-412.601	-538.771	97.1597	-392.433	-364.491	65.8554
317	0	-732.27	-766.554	919.977	-732.651	-776.896	1080.56	-667.002	-901.764	533.238	-617.627	-1072.85	114.465	-627.571	-930.637	30.0708	-338.655	-722.514	942.948	-348.595	-779.405	1102.51	-376.762	-614.087	542.618	-412.849	-534.171	96.5651	-395.211	-361.061	61.1442
318	0	-731.251	-756.531	919.936	-731.871	-766.337	1080.17	-666.086	-891.751	533.614	-617.961	-1069.99	117.679	-627.511	-929.846	29.9808	-338.503	-710.455	943.792	-347.499	-766.747	1103.53	-376.865	-602.749	543.664	-412.676	-530.556	96.1297	-397.218	-358.346	57.0814
319	0	-730.123	-745.838	920.105	-730.99	-755.692	1080	-665.395	-881.133	534.158	-618.351	-1066.7	121.078	-627.755	-929.192	29.8028	-338.23	-698.304	944.886	-346.845	-755.057	1104.93	-376.484	-591.142	544.895	-412.504	-527.708	95.9499	-398.294	-356.568	53.7209
320	0	-728.714	-735.039	920.209	-730.009	-744.624	1080.01	-664.685	-869.623	534.416	-618.879	-1062.88	124.731	-628.021	-928.428	29.7495	-338.01	-686.18	946.188	-346.43	-743.913	1106.62	-376.097	-579.329	546.154	-412.019	-525.623	95.7729	-398.686	-355.27	50.7261
321	0	-727.516	-725.089	920.605	-729.144	-733.54	1080.25	-664.24	-857.316	534.628	-619.487	-1058.54	128.789	-628.491	-928.053	30.044	-337.155	-673.97	947.816	-345.507	-731.724	1108.45	-375.632	-567.834	547.195	-411.407	-524.14	95.5483	-398.394	-354.304	48.1366
322	0	-726.196	-713.591	921.023	-728.345	-723.452	1080.22	-663.674	-843.846	534.87	-620.118	-1053.67	133.106	-628.893	-927.499	30.345	-334.75	-661.34	950.051	-345.344	-721.338	1110.59	-375.443	-556.891	547.862	-411.038	-522.743	95.2896	-398.065	-353.668	46.0605
323	0	-724.891	-701.664	921.574	-727.4	-712.218	1081.01	-663.568	-829.85	535.04	-620.993	-1048.35	137.993	-629.437	-926.609	30.6505	-333.427	-649.627	951.816	-344.668	-710.153	1112.54	-375.158	-547.035	548.266	-410.627	-521.412	95.1387	-398.189	-352.797	44.111
324	0	-723.66	-689.347	922.186	-726.25	-699.801	1082.48	-663.392	-814.498	535.226	-621.729	-1042.11	143.137	-630.059	-925.457	30.9922	-332.066	-638.014	953.512	-343.678	-698.43	1114.4	-374.3	-538.651	548.525	-410.317	-520.009	94.9263	-398.22	-351.986	42.2594
325	0	-722.306	-676.45	922.883	-724.721	-686.542	1083.64	-663.364	-798.072	535.215	-622.384	-1035.23	148.956	-630.386	-923.805	31.3541	-330.838	-626.486	954.752	-342.509	-686.8	1116.24	-373.601	-531.172	548.454	-409.959	-518.79	94.7885	-397.923	-351.283	40.7153
326	0	-721.06	-663.521	923.75	-723.531	-674.355	1084.87	-663.659	-780.525	534.907	-623.113	-1027.46	155.412	-630.64	-922.088	31.8683	-329.954	-615.243	955.788	-341.218	-675.367	1117.82	-372.784	-524.734	548.055	-410.096	-517.614	94.3858	-397.875	-350.494	39.8073
327	0	-719.723	-650.471	924.534	-722.376	-663.007	1086.19	-664.253	-761.749	534.661	-623.791	-1018.44	162.12	-630.864	-920.337	32.7864	-328.753	-604.16	956.763	-339.75	-663.976	1119.14	-372.091	-519.03	547.472	-410.505	-516.883	94.1228	-397.824	-349.99	39.2886
328	0	-718.435	-637.377	925.396	-721.09	-651.645	1087.69	-665.102	-742.013	534.265	-624.512	-1008.08	169.559	-631.2	-917.635	34.1003	-327.289	-593.513	957.489	-338.182	-652.842	1120.33	-371.161	-514.046	546.968	-410.976	-516.45	93.9897	-397.722	-349.55	38.9498
329	0	-717.184	-624.115	926.379	-719.976	-640.355	1089.16	-666.016	-721.388	533.741	-625.575	-996.335	177.491	-631.877	-914.448	35.6258	-325.904	-583.446	958.027	-336.962	-642.384	1121.31	-370.587	-508.855	546.65	-411.341	-516.021	93.9252	-397.458	-349.19	38.666
330	0	-716.039	-610.95	927.387	-718.863	-629.086	1090.74	-666.738	-699.751	533.253	-626.633	-983.376	185.511	-632.474	-910.572	37.4136	-324.669	-574.191	958.37	-335.49	-631.845	1122.06	-369.892	-503.836	546.323	-411.616	-515.591	93.711	-397.358	-348.864	38.3582
331	0	-714.978	-597.892	928.3	-717.715	-617.759	1092.36	-667.3	-677.351	532.602	-627.372	-968.56	193.702	-633.06	-905.756	39.1598	-323.676	-565.22	958.604	-334.144	-621.542	1122.71	-369.282	-498.899	546.101	-411.848	-515.184	93.52	-397.358	-348.581	37.9389
332	0	-713.976	-585.093	929.284	-716.76	-606.813	1093.83	-667.709	-654.072	532.05	-630.653	-954.024	202.892	-633.476	-900.322	41.7922	-322.701	-556.033	959	-332.876	-611.686	1123.23	-368.675	-493.836	545.803	-411.966	-514.797	93.3812	-397.202	-348.316	37.4561
333	0	-713.071	-572.546	930.153	-715.806	-595.844	1095.19	-668.158	-630.46	531.725	-632.104	-936.061	210.791	-633.872	-893.762	44.9109	-321.768	-549.141	959.638	-331.641	-601.752	1123.71	-368.249	-488.466	545.512	-411.971	-514.397	93.3507	-397.049	-348.261	37.2579
334	0	-712.202	-560.049	931.03	-715.088	-585.475	1096.35	-668.392	-606.629	531.742	-633.3	-916.213	217.327	-633.883	-886.415	48.3919	-321.637	-540.022	959.801	-330.588	-592.068	1124.02	-367.729	-482.969	545.313	-411.937	-514.037	93.2656	-397.035	-348.035	37.0227
335	0	-711.584	-547.958	931.752	-714.445	-575.283	1097.35	-668.607	-582.738	532.133	-634.942	-896.423	223.088	-633.461	-878.526	51.282	-321.169	-529.75	960.106	-329.748	-582.38	1124.43	-367.727	-477.103	544.86	-412.01	-513.523	93.1709	-396.996	-347.912	36.8875
336	0	-711.064	-536.246	932.51	-713.86	-565.39	1098.18	-668.713	-559.053	532.82	-636.803	-876.475	228.88	-633.768	-868.974	55.3457	-320.589	-519.524	960.222	-329.062	-572.759	1124.73	-367.294	-471.977	544.436	-411.947	-513.399	93.2339	-396.95	-347.665	36.5796
337	0	-710.583	-524.943	933.229	-713.156	-555.094	1098.86	-668.531	-537.233	534.41	-638.335	-857.638	235.545	-634.709	-853.504	62.553	-320.069	-509.437	960.367	-328.316	-562.77	1125	-366.905	-467.02	543.841	-412.057	-513.149	93.1762	-397.09	-347.665	36.4411
338	0	-710.464	-513.623	933.954	-712.628	-545.211	1099.38	-668.277	-514.553	535.978	-639.334	-838.726	242.627	-636.316	-832.519	69.3588	-319.645	-499.635	960.422	-327.468	-552.441	1125.07	-366.585	-462.367	543.35	-412.298	-512.862	93.0509	-397.118	-347.608	36.3378
339	0	-710.446	-502.713	934.801	-712.058	-535.503	1099.77	-667.85	-491.811	537.792	-639.436	-818.622	248.793	-638.072	-806.803	76.3289	-319.281	-489.907	960.367	-326.805	-542.695	1125.09	-366.318	-457.808	542.839	-412.501	-512.682	93.0622	-397.18	-347.519	36.2452
340	0	-710.42	-491.66	935.793	-711.46	-526.367	1100.12	-667.183	-470.287	540.339	-636.712	-793.136	253.593	-640.013	-779.153	82.9269	-319.052	-480.327	960.253	-326.274	-533.364	1124.88	-366.073	-453.522	542.457	-412.625	-512.387	93.1094	-397.133	-347.502	36.1993
341	0	-710.557	-480.823	937.072	-710.815	-516.978	1100.52	-666.435	-448.191	543.054	-636.622	-772.458	258.519	-642.576	-751.153	89.0175	-318.892	-470.895	960.109	-325.57	-523.923	1124.53	-365.907	-449.265	542.001	-412.778	-512.167	93.2245	-396.948	-347.483	36.2074
342	0	-710.682	-469.842	938.548	-709.993	-507.46	1101.01	-665.724	-427.056	546.339	-636.381	-750.983	261.872	-645.031	-722.932	93.6568	-318.858	-461.648	959.936	-325.253	-515.504	1124.03	-365.74	-445.211	541.581	-412.938	-511.947	93.2613	-396.927	-347.524	36.1083
343	0	-710.958	-459.368	940.392	-708.879	-498.065	1101.99	-665.07	-406.267	549.965	-635.823	-728.484	263.687	-648.155	-695.494	97.215	-318.906	-452.472	959.903	-325.1	-507.834	1123.43	-365.697	-441.189	541.278	-413.545	-511.419	93.1758	-396.95	-347.532	36.019
344	0	-711.149	-449.346	942.597	-707.658	-489.099	1103.61	-664.51	-385.761	553.512	-635.393	-705.413	264.214	-651.344	-668.21	99.565	-319.075	-443.536	960.02	-325.45	-501.206	1123.31	-365.634	-437.396	540.897	-413.842	-511.138	93.2678	-396.889	-347.554	35.9446
345	0	-710.566	-436.325	945.145	-706.267	-480.644	1105.65	-664.081	-365.747	556.87	-637.411	-685.586	264.551	-654.347	-640.571	100.688	-319.257	-434.808	960.418	-325.879	-494.445	1123.54	-365.39	-433.675	540.577	-413.982	-510.928	93.3532	-396.77	-347.597	35.9042
346	0	-709.953	-422.978	947.757	-704.556	-472.748	1108.24	-663.75	-346.388	559.837	-636.036	-661.134	262.572	-657.086	-612.021	100.98	-319.423	-426.211	960.978	-326.789	-487.543	1124.01	-365.238	-430.193	540.235	-414.139	-510.65	93.4151	-396.79	-347.388	35.6346
347	0	-709.666	-411.511	950.506	-702.588	-465.326	1110.93	-663.788	-328.576	562.5	-634.901	-636.073	259.347	-659.53	-582.559	100.512	-319.692	-417.865	961.331	-327.839	-480.94	1124.43	-365.27	-426.561	539.844	-414.363	-510.461	93.5759	-396.774	-347.315	35.3911
348	0	-709.428	-401.113	952.872	-700.925	-458.388	1112.99	-663.31	-310.887	565.144	-634.075	-610.991	255.336	-661.442	-551.778	99.3045	-319.958	-409.752	961.532	-328.514	-473.876	1124.57	-365.212	-422.986	539.574	-414.669	-510.273	93.7651	-396.86	-347.159	35.0997
349	0	-709.319	-391.575	954.754	-699.502	-451.366	1114.8	-662.961	-294.132	567.633	-633.631	-585.673	250.247	-663.03	-520.051	97.5302	-320.135	-401.86	961.556	-329.127	-466.828	1124.35	-364.863	-419.726	539.385	-414.876	-509.858	93.9968	-396.862	-346.968	34.8378
350	0	-708.966	-380.969	956.173	-698.396	-443.542	1116.09	-662.59	-277.96	570.118	-633.189	-559.845	244.04	-663.998	-487.391	95.0177	-320.24	-393.623	961.316	-329.216	-459.179	1123.96	-364.521	-416.223	539.227	-414.977	-509.357	94.2962	-396.716	-346.699	34.657
351	0	-708.72	-370.479	957.474	-697.792	-435.609	1117.13	-662.134	-262.644	572.121	-633.027	-533.786	237.02	-664.383	-453.145	91.9094	-320.357	-385.192	960.822	-329.1	-451.471	1123.37	-364.63	-412.559	539.07	-415.181	-508.841	94.7137	-396.594	-346.407	34.5284
352	0	-708.181	-358.626	958.552	-697.316	-426.86	1118.04	-662.878	-247.122	574.216	-633.144	-507.312	229.024	-664.523	-418.489	88.5795	-320.509	-377.101	960.042	-328.606	-442.812	1122.37	-364.795	-408.802	538.843	-415.448	-508.446	95.0965	-396.574	-346.894	34.4997
353	0	-707.937	-347.363	959.403	-697.176	-417.842	1118.73	-662.636	-232.556	576.116	-633.089	-480.644	220.387	-664.446	-383.581	85.0972	-320.916	-369.692	958.867	-328.128	-434.257	1121.24	-365.527	-405.06	538.377	-415.913	-508.207	95.4346	-396.794	-347.051	34.3258
354	0	-708.16	-337.438	959.976	-697.206	-408.628	1119.28	-662.646	-218.811	577.746	-631.86	-450.987	211.094	-664.156	-347.829	81.4541	-321.28	-361.887	957.353	-327.43	-425.13	1119.75	-366.048	-401.745	538.009	-416.31	-508.011	95.7372	-396.856	-347.138	34.1323
355	0	-708.06	-326.549	960.137	-697.121	-399.376	1119.73	-663.072	-205.77	579.694	-631.448	-421.981	200.972	-664.114	-311.779	78.0283	-321.506	-353.405	955.85	-326.861	-415.791	1118.39	-366.126	-398.775	537.75	-416.424	-507.565	96.0571	-396.604	-347.127	34.0952
356	0	-708.203	-315.841	960.525	-696.62	-389.733	1120.4	-662.956	-193.245	580.939	-630.703	-391.526	191.474	-664.293	-277.166	74.8439	-321.533	-344.305	954.7	-326.743	-406.903	1117.23	-365.956	-395.856	537.596	-416.419	-506.97	96.5775	-396.061	-347.206	34.2803
357	0	-708.482	-305.479	960.927	-696.237	-380.586	1121.06	-663.794	-181.665	581.953	-629.731	-361.285	182.111	-665.425	-244.911	72.2809	-321.838	-335.735	953.706	-326.855	-398.211	1116.16	-366.128	-392.873	537.447	-416.66	-506.564	96.9711	-396.128	-345.658	33.9812
358	0	-708.894	-295.435	961.382	-695.679	-371.57	1121.74	-664.44	-170.742	582.045	-629.351	-334.905	173.198	-666.162	-209.283	70.0993	-322.51	-328.642	952.839	-326.957	-389.457	1115.48	-366.64	-390.155	537.209	-417.227	-506.522	97.322	-396.445	-345.606	33.7834
359	0	-709.512	-286.031	962.072	-695.446	-363.035	1122.21	-664.949	-160.601	581.847	-628.686	-304.758	164.177	-667.487	-173.549	68.8604	-323.275	-322.117	951.999	-327.188	-380.73	1114.66	-367.025	-387.429	537.029	-417.749	-506.51	97.6935	-396.819	-345.799	33.509
360	0	-710.472	-277.658	962.813	-695.377	-354.944	1122.43	-665.756	-151.505	580.668	-627.893	-274.104	155.697	-667.86	-138.567	67.5994	-323.669	-314.563	951.025	-327.301	-371.895	1113.78	-366.878	-384.803	536.892	-417.841	-506.179	97.9922	-396.641	-345.844	33.2588
361	0	-711.626	-270.211	963.427	-695.526	-346.805	1122.49	-666.353	-142.514	579.502	-627.416	-243.284	148.134	-667.502	-103.882	66.2888	-323.767	-305.338	950.202	-327.425	-363.113	1112.6	-366.557	-381.643	536.928	-417.569	-505.476	98.5839	-396.044	-345.406	33.3882
362	0	-712.909	-263.551	963.918	-695.573	-338.421	1122.3	-667.366	-133.977	577.911	-627.559	-212.442	141.265	-666.137	-69.0272	65.4196	-323.979	-296.376	949.165	-327.635	-354.521	1111.42	-366.555	-378.334	536.925	-417.493	-504.826	99.2823	-395.883	-345.168	33.4331
363	0	-714.327	-257.138	964.294	-695.609	-329.418	1121.8	-668.574	-126.227	576.093	-628.326	-181.607	135.37	-663.854	-34.909	64.1302	-324.568	-288.681	947.989	-327.742	-345.309	1110.12	-366.915	-375.054	536.816	-417.825	-504.616	99.9364	-396.029	-346.39	33.5679
364	0	-715.814	-250.957	964.409	-695.779	-320.892	1121.37	-669.89	-118.827	574.104	-629.385	-151.008	130.272	-659.79	-0.675852	62.945	-325.219	-281.439	946.887	-328.028	-336.44	1108.93	-367.297	-371.636	536.708	-418.204	-504.343	100.625	-396.266	-346.679	33.4735
365	0	-716.997	-244.289	964.262	-695.946	-312.7	1120.85	-670.84	-111.33	571.93	-630.403	-120.952	126.131	-654.378	32.4558	61.6388	-325.689	-273.717	945.513	-328.432	-327.865	1107.75	-367.596	-367.941	536.425	-418.529	-503.925	101.185	-396.218	-346.885	33.3502
366	0	-718.241	-237.562	963.899	-696.243	-304.393	1120.29	-671.386	-103.639	569.983	-631.303	-91.9741	122.89	-648.327	63.9737	60.1736	-326.103	-265.058	944.204	-328.637	-318.586	1106.4	-367.99	-363.892	536.228	-418.79	-503.148	101.984	-396.017	-346.576	33.3944
367	0	-719.166	-229.994	963.344	-696.55	-295.994	1119.68	-671.817	-95.7015	568.207	-631.971	-64.574	120.48	-642.283	93.1254	58.7953	-326.289	-256.517	943.072	-329.06	-309.53	1105.02	-368.352	-359.574	536.157	-419.13	-502.35	103.012	-396.246	-346.16	33.3276
368	0	-719.988	-221.785	962.65	-696.761	-287.304	1119.05	-672.197	-87.8832	566.459	-632.438	-39.9127	118.754	-636.89	119.06	57.5477	-326.747	-248.242	941.754	-329.575	-300.846	1103.7	-368.952	-355.268	535.998	-419.592	-501.652	104.014	-396.267	-346.093	33.1589
369	0	-720.909	-213.608	961.84	-697.249	-278.379	1118.19	-672.354	-80.2417	564.936	-632.722	-18.2226	117.592	-631.782	141.376	56.4485	-327.266	-240.077	940.69	-330.172	-292.102	1102.26	-369.618	-350.721	536.036	-420.004	-500.807	105.233	-396.535	-345.82	32.7942
370	0	-721.778	-204.953	960.93	-697.799	-269.482	1117.3	-672.393	-72.7277	563.403	-632.924	0.380649	116.915	-629.198	160.716	56.2168	-327.923	-232.211	939.776	-330.855	-283.068	1100.99	-370.328	-345.847	536.177	-420.339	-499.988	106.729	-396.672	-345.538	32.7546
371	0	-722.48	-196.006	960	-698.53	-260.426	1116.38	-672.252	-65.2615	561.584	-632.952	15.6591	116.38	-629.284	177.287	56.5628	-328.72	-224.536	938.684	-331.588	-274.062	1099.73	-370.94	-340.81	536.236	-420.678	-499.143	108.127	-396.656	-345.544	32.5894
372	0	-723.068	-186.551	958.884	-699.411	-251.169	1115.27	-671.901	-57.2664	560.039	-632.76	28.0031	115.813	-630.117	190.406	57.1302	-329.264	-215.999	937.762	-332.486	-264.907	1098.5	-371.514	-335.199	536.377	-420.766	-498.007	109.727	-396.812	-345.101	32.3056
373	0	-723.635	-176.617	957.823	-700.253	-241.62	1114.38	-671.442	-48.8897	558.668	-632.389	37.3685	115.118	-631.672	200.049	57.6042	-329.75	-207.038	936.88	-333.333	-255.907	1097.36	-371.999	-329.225	536.46	-420.721	-496.602	111.478	-396.598	-344.763	32.3026
374	0	-724.227	-166.531	956.914	-701.058	-231.536	1113.36	-671.087	-40.243	557.297	-631.494	43.954	113.877	-634.142	206.861	57.8771	-330.397	-198.321	936	-334.408	-247.083	1096.48	-372.551	-322.64	536.295	-420.631	-495.256	113.332	-396.499	-344.476	31.9745
375	0	-724.787	-156.187	956.088	-701.823	-221.281	1112.56	-670.799	-31.2016	556.189	-630.026	48.3103	112.476	-636.618	211.105	57.7523	-331.189	-189.886	935.52	-335.6	-238.563	1095.52	-373.239	-315.596	536.304	-420.57	-493.602	115.418	-396.143	-344.217	32.0115
376	0	-725.227	-145.551	955.394	-702.616	-210.814	1111.79	-670.691	-21.8391	555.175	-628.345	50.7852	110.963	-638.809	213.226	57.3932	-332.132	-181.661	934.986	-336.727	-229.741	1094.68	-374.001	-307.882	536.181	-420.63	-491.946	117.731	-396.059	-343.976	31.9909
377	0	-725.588	-134.646	954.707	-703.368	-200.199	1111.18	-670.339	-12.6957	554.112	-626.298	51.751	110.97	-640.209	213.222	57.0982	-332.978	-172.988	934.451	-337.97	-221.134	1093.89	-374.851	-299.836	535.961	-420.47	-490.134	120.092	-396.039	-343.744	31.7362
378	0	-725.8	-123.447	954.139	-704.211	-189.421	1110.63	-669.879	-3.57939	552.967	-624.011	51.674	110.375	-640.847	212.476	56.1329	-333.877	-163.928	933.889	-339.096	-212.053	1093.12	-375.629	-291.13	535.687	-420.3	-487.913	122.741	-395.709	-343.42	31.6862
379	0	-726.063	-112.27	953.688	-705.05	-178.616	1110.27	-669.305	5.20922	551.921	-622.62	51.5181	108.971	-640.295	211.923	54.2232	-334.776	-154.698	933.287	-340.324	-202.941	1092.31	-376.459	-281.875	535.344	-419.933	-485.324	125.503	-395.461	-343.03	31.4401
380	0	-726.439	-101.111	953.45	-705.902	-168.164	1110.26	-668.898	13.8119	551.069	-621.974	52.4267	108.16	-639.213	212.38	53.0676	-335.663	-145.03	932.704	-341.38	-193.569	1091.59	-377.42	-271.852	534.917	-419.512	-482.535	128.596	-395.265	-342.611	31.3199
381	0	-727.171	-90.2441	953.639	-706.76	-157.987	1110.58	-669.001	22.3616	550.889	-621.666	54.1386	107.779	-638.274	212.967	52.7842	-336.571	-134.844	932.286	-342.299	-183.767	1090.84	-378.416	-260.85	534.498	-419.003	-479.201	132.185	-395.142	-341.973	31.4349
382	0	-727.696	-79.7902	954.159	-707.582	-147.978	1111.29	-669.184	30.8166	551.116	-621.733	55.9379	107.358	-637.701	213.501	51.8243	-337.695	-125.156	932.145	-343.151	-174.327	1090.45	-379.577	-249.004	534.033	-418.628	-475.451	136.112	-395.285	-341.251	31.5328
383	0	-728.318	-69.6328	955.194	-708.411	-138.14	1112.24	-669.426	39.3755	551.376	-621.889	56.8549	107.19	-637.155	213.938	50.8605	-338.773	-115.326	931.838	-343.998	-165.005	1090.15	-380.565	-236.098	533.35	-418.238	-471.213	140.35	-394.975	-341.172	31.496
384	0	-729.024	-59.7457	956.332	-709.159	-128.592	1113.56	-669.221	47.8509	551.673	-622.185	57.5017	107.185	-636.823	214.174	50.6136	-339.687	-105.069	931.774	-344.708	-155.261	1090.1	-381.35	-222.193	532.582	-417.936	-466.338	145.063	-394.754	-340.963	31.5475
385	0	-729.871	-50.3545	957.45	-709.858	-119.046	1114.87	-670.186	55.9866	551.648	-622.359	58.3597	106.875	-636.58	214.459	50.2321	-340.661	-94.6268	931.839	-345.325	-145.372	1090.38	-381.93	-207.121	531.688	-417.56	-460.797	150.239	-394.372	-340.533	31.8988
386	0	-730.774	-41.3494	958.442	-710.489	-109.392	1116.17	-670.895	62.705	551.409	-622.374	59.3568	106.441	-636.539	214.718	49.6573	-341.737	-84.3248	932.283	-346.004	-135.473	1090.88	-382.258	-190.989	530.847	-417.243	-454.453	156.122	-394.105	-340.107	32.6176
387	0	-731.773	-32.9646	959.252	-711.098	-99.8613	1117.64	-671.917	67.6161	550.778	-622.383	59.8705	105.668	-636.725	214.683	49.4943	-343.019	-74.2448	932.922	-346.992	-126.108	1091.64	-382.391	-173.959	530.045	-417.032	-447.204	162.578	-394.066	-339.375	33.519
388	0	-732.751	-24.9246	959.858	-711.83	-90.6218	1118.99	-672.571	70.9276	549.625	-622.616	59.8877	105.097	-637.012	214.622	49.4604	-344.396	-64.4264	933.781	-348.138	-117.261	1092.59	-382.169	-155.903	529.229	-416.785	-438.942	169.688	-394.338	-338.172	34.2655
389	0	-733.723	-16.9318	960.341	-712.599	-81.6541	1120.37	-673.079	73.0972	548.501	-622.808	59.7515	104.382	-637.324	214.47	49.436	-345.574	-54.777	934.619	-349.217	-108.542	1093.54	-381.475	-137.059	528.358	-416.29	-429.237	177.21	-394.391	-336.438	35.6595
390	0	-734.66	-9.0236	960.773	-713.419	-72.7638	1121.66	-674.414	74.7953	547.567	-622.8	59.6588	103.637	-637.681	214.474	49.4611	-346.733	-44.6789	935.479	-350.293	-100.155	1094.43	-380.685	-117.359	527.36	-415.504	-418.075	185.417	-394.267	-333.818	37.4872
391	0	-735.733	-1.77316	961.286	-714.181	-63.6287	1123.03	-674.382	76.071	547.069	-622.714	59.4912	103.136	-638.027	214.385	49.5115	-347.638	-34.9929	936.303	-351.166	-91.9412	1095.3	-380.088	-96.7312	526.471	-414.647	-405.002	193.745	-394.009	-330.721	39.683
392	0	-736.727	5.09232	961.973	-714.87	-54.8064	1124.42	-675.526	77.4084	546.96	-622.928	59.3423	102.833	-638.4	214.347	49.4308	-348.615	-25.5787	937.189	-351.922	-84.3607	1096.1	-379.557	-75.2979	525.832	-413.68	-390.378	202.694	-393.88	-326.228	42.8586
393	0	-737.713	11.9923	962.884	-715.636	-46.8151	1125.75	-676.408	78.5167	547.1	-623.229	59.1122	102.619	-638.858	214.289	49.4316	-349.722	-16.4562	937.994	-352.651	-77.0318	1096.68	-378.879	-53.3751	525.527	-412.508	-373.723	211.561	-394.163	-320.442	46.4494
394	0	-739.358	14.7255	963.9	-716.294	-39.2894	1127.17	-677.173	79.615	547.173	-623.43	58.8772	102.468	-639.208	214.115	49.4712	-350.656	-7.49218	938.529	-353.308	-70.0418	1097.09	-378.127	-31.1002	525.772	-411.368	-355.573	219.79	-394.119	-313.494	50.7501
395	0	-740.241	20.2494	965.03	-716.941	-32.1199	1128.55	-677.955	80.894	547.105	-623.565	58.68	102.249	-639.507	214.045	49.4893	-351.561	0.779226	939.247	-353.906	-63.2065	1097.53	-377.302	-9.14516	526.499	-409.951	-336.629	227.095	-394.493	-305.551	54.9847
396	0	-740.847	27.2542	965.89	-717.653	-24.9296	1129.9	-678.356	82.0916	547.103	-623.762	58.5058	102.055	-639.635	214.001	49.4437	-352.282	8.71154	939.82	-354.502	-56.4939	1098.08	-376.499	12.4615	527.944	-408.313	-317.361	233.666	-394.793	-296.654	59.1455
397	0	-741.393	34.6013	966.655	-718.583	-17.9253	1131.13	-678.621	83.4072	547.079	-624.378	58.3822	101.962	-639.733	214.014	49.4105	-352.819	16.5227	940.583	-354.86	-49.5786	1098.74	-375.737	33.8419	530.029	-406.701	-298.279	239.821	-395.264	-285.001	62.945
398	0	-741.901	41.9531	967.104	-719.888	-9.7908	1132	-679.191	84.8205	547.104	-624.426	58.2536	101.752	-639.783	213.945	49.4441	-353.313	24.3816	941.495	-354.93	-42.6217	1099.53	-375.161	54.8703	532.806	-405.782	-280.046	245.699	-395.221	-267.643	68.154
399	0	-742.379	48.8359	967.157	-722.083	-1.02108	1132.47	-679.317	86.015	547.237	-624.415	58.2368	101.666	-639.842	213.964	49.4467	-353.763	32.3924	942.156	-354.124	-34.5011	1100.19	-374.907	75.0527	535.994	-405.341	-260.868	251.796	-394.827	-244.571	73.1896
400	0	-742.781	56.1775	966.664	-724.639	8.95023	1132.33	-679.441	87.1403	547.369	-624.393	58.2371	101.648	-639.758	213.982	49.4116	-353.852	40.5412	942.653	-352.896	-25.0972	1100.68	-374.791	94.6033	539.646	-405.233	-240.416	256.014	-393.981	-218.58	78.0214
401	0	-743.227	63.6734	965.719	-727.278	19.6139	1131.56	-679.617	87.8964	547.52	-624.426	58.1968	101.676	-639.778	213.942	49.3781	-353.787	49.1199	943.069	-351.721	-14.9132	1101.13	-374.947	113.518	543.732	-405.303	-219.133	258.767	-392.827	-191.047	81.8391
402	0	-743.811	71.2723	964.474	-729.705	30.6417	1130.62	-679.876	88.2128	547.607	-624.104	58.3563	101.806	-639.833	213.865	49.3383	-353.587	57.6884	943.514	-351.07	-5.03499	1101.78	-375.214	130.757	548.609	-405.392	-197.618	260.191	-391.494	-163.391	84.5475
403	0	-744.33	78.8605	963.615	-731.944	40.7175	1129.85	-680.04	88.1647	547.729	-623.65	58.2701	101.639	-639.898	213.764	49.3423	-353.436	66.3297	944.306	-350.799	4.06554	1103.06	-375.746	148.615	553.439	-405.498	-175.69	259.907	-389.778	-135.565	85.896
404	0	-744.684	86.1389	963.3	-733.707	50.2931	1129.42	-680.194	88.104	547.93	-623.581	58.143	101.609	-639.947	213.673	49.3361	-353.276	75.4818	945.865	-350.964	13.3944	1105.02	-376.264	166.239	558.23	-405.462	-153.7	258.612	-387.895	-107.513	86.3603
405	0	-744.677	92.571	963.614	-735.177	58.913	1129.48	-680.094	88.2038	547.971	-623.637	58.0188	101.61	-639.974	213.627	49.2533	-353.284	84.7433	948.156	-351.45	22.6631	1107.77	-376.78	183.506	562.623	-405.329	-131.341	256.122	-385.71	-78.5159	85.9466
406	0	-745.201	100.043	963.552	-736.202	67.5168	1129.79	-680.634	88.7874	548.468	-623.755	57.8381	101.664	-640.034	213.649	49.0965	-353.494	93.6439	950.891	-352.482	31.1508	1111.03	-377.424	200.159	566.464	-405.432	-108.562	252.294	-383.936	-48.2838	85.0499
407	0	-745.651	106.049	963.53	-736.967	75.9841	1130.27	-681.153	89.5265	548.665	-623.856	57.6923	101.665	-640.062	213.704	48.8544	-353.927	101.093	953.737	-353.828	39.0471	1114.27	-378.305	215.708	569.994	-405.873	-85.3222	247.523	-382.419	-16.9257	83.7569
408	0	-746.055	110.997	963.242	-737.702	83.6413	1130.49	-681.597	90.6145	548.676	-624.107	57.5299	101.559	-640.092	213.906	48.3686	-354.317	107.86	956.459	-355.21	46.7235	1117.19	-379.36	230.399	573.028	-406.004	-61.3625	241.448	-380.917	15.5326	82.0898
409	0	-746.177	117.094	962.842	-738.442	90.5328	1130.39	-681.741	91.9996	548.724	-624.177	57.7744	101.467	-640.094	214.33	47.7365	-354.362	115.785	959.008	-356.487	54.3075	1119.7	-379.955	244.703	576.138	-405.7	-36.2551	234.531	-379.179	48.9292	80.6128
410	0	-746.049	124.662	962.534	-739.166	96.9105	1130.12	-681.58	93.6523	548.843	-624.201	58.2448	101.588	-640.142	214.792	47.1062	-354.676	127.462	961.118	-357.551	62.1172	1121.7	-380.395	258.476	579.126	-405.143	-10.1546	226.894	-377.686	84.275	79.322
411	0	-746.197	131.776	962.149	-739.989	103.14	1129.64	-681.529	95.4246	549.094	-624.247	58.557	101.734	-639.788	215.205	46.5079	-355.003	138.882	963.291	-358.502	70.0765	1123.41	-380.746	271.527	581.874	-404.628	16.532	218.505	-376.691	119.584	77.5902
412	0	-746.556	137.152	961.682	-740.809	109.828	1129.03	-681.822	96.9831	549.22	-624.323	58.8917	101.866	-639.732	215.636	45.9696	-355.618	147.928	965.131	-359.228	78.8437	1124.89	-381.592	283.039	584.329	-404.639	43.1986	209.551	-376.187	154.666	75.345
413	0	-747	141.56	960.989	-741.594	117.304	1128.17	-681.94	98.5286	549.23	-624.2	58.848	101.982	-639.905	216.081	45.646	-355.96	154.49	966.606	-359.778	88.2865	1126.17	-382.326	293.875	586.27	-404.617	70.5792	200.101	-375.494	189.674	72.9677
414	0	-747.199	147.577	960.19	-742.4	124.773	1127.27	-681.543	100.298	549.332	-623.954	58.8884	102.06	-639.974	216.338	45.2	-355.909	162.111	968.076	-360.363	97.3822	1127.22	-382.662	304.633	587.825	-404.284	99.4434	190.185	-374.565	225.529	70.3514
415	0	-747.068	155.314	959.534	-743.229	132.097	1126.21	-680.915	102.378	549.508	-623.638	59.2089	102.213	-639.763	216.632	44.8512	-355.794	172.397	969.306	-360.925	106.475	1128.08	-382.519	315.142	589.008	-403.776	129.498	180.546	-373.029	260.833	68.4967
416	0	-747.08	163.102	958.87	-744.143	138.873	1125.16	-680.443	104.561	549.753	-623.447	59.5265	102.437	-639.567	216.913	44.5398	-355.907	183.688	970.471	-361.314	116.228	1128.83	-382.325	324.924	589.604	-403.672	159.683	171.157	-371.889	296.7	67.0591
417	0	-747.355	169.681	958.225	-745.043	145.632	1124.14	-680.238	106.865	549.96	-623.338	59.7875	102.681	-639.579	217.165	44.2805	-356.387	193.594	971.234	-361.714	125.824	1129.3	-382.405	333.545	589.654	-403.936	189.842	162.18	-370.882	332.418	65.798
418	0	-747.749	174.892	957.476	-745.789	152.788	1123.13	-680.212	109.234	550.005	-623.216	59.9466	102.76	-639.568	217.233	43.9958	-356.601	200.977	971.69	-362.047	135.371	1129.58	-382.466	341.32	588.896	-404.309	220.033	153.583	-369.831	367.142	64.8974
419	0	-748.059	180.816	956.68	-746.372	160.274	1122.21	-680.097	111.895	549.997	-623.05	60.1851	102.806	-639.162	217.097	43.2145	-356.908	208.723	971.945	-362.422	145.195	1129.6	-382.376	348.717	587.579	-404.686	250.907	145.463	-368.916	401.701	64.3183
420	0	-748.252	188.073	955.999	-746.767	168.015	1121.41	-679.525	114.803	550.051	-622.896	60.5901	103.096	-639.569	217.514	43.322	-356.762	217.974	972.051	-362.958	154.607	1129.51	-382.06	355.904	586.065	-404.872	282.468	138.256	-367.708	436.192	64.6422
421	0	-748.496	195.29	955.379	-747.098	175.612	1120.68	-679.386	117.954	550.171	-622.814	60.9323	103.275	-639.16	217.337	42.8393	-356.76	226.949	971.87	-363.497	163.95	1129.32	-381.75	362.571	584.145	-405.138	313.945	132.162	-367.495	470.47	65.3226
422	0	-748.844	202.472	954.789	-747.345	183.2	1120.07	-679.402	121.533	550.421	-622.759	61.2803	103.529	-639.269	217.525	42.7169	-356.901	236.146	971.231	-363.976	173.511	1128.87	-381.594	368.777	582.05	-405.415	345.501	127.457	-367.935	504.261	66.5078
423	0	-749.241	210.034	954.19	-747.47	190.78	1119.37	-679.383	125.262	550.335	-622.647	61.709	103.814	-639.315	217.683	42.5733	-357.088	244.57	970.586	-364.426	183.215	1128.2	-381.658	374.587	579.715	-405.822	376.918	123.803	-368.909	537.576	68.0973
424	0	-749.732	217.267	953.444	-747.605	198.661	1118.56	-679.426	129.426	550.137	-622.505	62.1233	104.081	-639.311	217.858	42.4185	-357.369	253.277	969.488	-364.746	193.079	1127.46	-381.866	379.95	577.065	-406.852	407.402	121.222	-370.398	569.669	70.0792
425	0	-750.131	224.406	952.644	-747.828	206.853	1117.61	-679.456	133.896	550.159	-622.449	62.6097	104.467	-639.308	218.044	42.2621	-357.615	262.154	967.766	-364.892	203.115	1126.56	-382.189	385.323	574.304	-408.145	436.293	119.968	-372.9	600.509	72.6681
426	0	-750.209	231.598	951.639	-748.129	215.468	1116.65	-679.461	138.648	550.118	-622.467	63.0991	104.939	-639.253	218.355	42.4258	-357.913	271.42	966.647	-364.994	213.454	1125.57	-382.514	390.851	571.263	-409.304	464.348	119.322	-375.319	630.137	76.9359
427	0	-750.653	240.031	950.9	-748.466	224.37	1115.44	-679.36	143.518	550.038	-622.238	63.6968	105.424	-639.261	218.585	42.2532	-357.989	280.812	964.931	-364.919	224.056	1124.6	-383.022	396.519	568.208	-410.647	489.977	119.145	-377.407	658.07	83.2655
428	0	-750.901	248.731	949.869	-748.65	233.307	1114.14	-679.285	148.571	549.952	-622.111	64.3137	105.949	-639.322	218.79	42.1417	-357.915	290.221	963.546	-364.85	233.58	1123.53	-383.473	402.763	565.534	-412.686	514.507	119.455	-380.038	684.423	91.0962
429	0	-751.081	257.544	948.784	-748.779	242.359	1112.83	-679.309	153.726	549.782	-622.007	64.8103	106.559	-639.375	219.034	42.0378	-357.714	299.646	961.913	-364.856	243.762	1122.23	-384.303	409.316	562.946	-414.899	536.842	120.615	-383.621	708.844	99.5482
430	0	-751.34	265.792	947.518	-748.84	251.475	1111.51	-679.385	158.941	549.571	-622	65.2579	107.128	-639.401	219.235	41.9346	-357.603	308.814	960.147	-364.692	255.064	1120.95	-385.514	415.995	560.331	-417.15	556.982	121.848	-386.903	730.891	107.911
431	0	-751.551	273.951	946.245	-748.84	260.597	1110.12	-679.364	164.595	549.28	-621.981	65.7958	107.87	-639.572	219.465	41.9256	-357.442	318.261	958.583	-364.597	264.782	1119.55	-386.71	422.952	557.866	-419.389	575.491	122.89	-390.099	750.562	115.227
432	0	-751.469	283.452	945.026	-748.778	270.212	1108.67	-679.285	170.527	549.129	-622.032	66.4936	108.821	-639.684	219.792	41.8327	-357.318	328.218	957.129	-364.503	274.136	1118.12	-387.861	430.868	555.74	-421.707	592.305	123.699	-393.15	767.709	120.696
433	0	-751.47	292.782	943.762	-748.702	279.966	1107.24	-679.198	176.716	548.877	-621.977	67.3288	109.696	-639.729	220.094	41.7683	-357.296	338.288	955.768	-364.361	284.855	1116.81	-389.104	440.017	554.049	-424.419	607.04	123.627	-395.86	782.056	123.73
434	0	-751.347	302.465	942.672	-748.575	289.651	1105.87	-679.171	183.105	548.754	-621.927	68.3452	110.81	-639.774	220.473	41.6452	-357.392	348.657	954.385	-364.145	294.757	1115.49	-390.312	450.876	553.026	-427.098	618.724	123.101	-398.325	793.694	124.172
435	0	-751.382	311.379	941.542	-748.288	299.238	1104.61	-679.257	189.756	548.486	-622.002	69.3643	112.06	-639.757	220.827	41.4346	-357.423	358.557	953.119	-363.911	304.568	1114.16	-391.672	463.132	552.44	-430.038	627.787	121.553	-400.821	802.64	122.241
436	0	-751.138	320.382	940.502	-747.988	308.993	1103.36	-679.165	196.422	548.231	-622.081	70.6155	113.234	-639.786	221.304	41.2928	-357.326	368.745	951.945	-363.583	314.533	1112.77	-392.998	476.243	552.123	-432.968	634.621	119.664	-403.002	809.204	118.36
437	0	-750.678	329.839	939.514	-747.654	318.828	1102.19	-679.074	203.586	547.985	-622.071	71.9768	114.736	-639.863	221.733	41.0368	-356.868	379.362	951.076	-363.323	324.498	1111.51	-394.421	489.802	552	-436.588	641.1	117.332	-405.338	814.079	113.097
438	0	-750.343	339.635	938.579	-747.18	328.999	1101.12	-678.964	211.021	547.858	-622.168	73.3916	116.431	-639.98	222.1	40.7575	-356.513	390.459	950.403	-362.973	334.905	1110.31	-395.885	503.436	552.036	-439.279	643.904	114.846	-407.878	816.956	106.989
439	0	-749.938	349.502	937.658	-746.607	338.914	1100.12	-678.78	218.525	547.891	-622.243	75.1072	118.209	-639.951	222.371	40.339	-356.232	402.38	949.632	-362.562	345.08	1109.07	-397.453	516.887	551.953	-442.406	645.954	112.741	-411.227	819.337	101.054
440	0	-749.274	358.049	937.28	-746.02	348.982	1099.18	-678.771	226.403	548.034	-622.477	76.8058	120.286	-640.814	223.295	40.4964	-355.998	413.498	948.956	-362.019	356.739	1108.16	-399.125	530.198	551.76	-445.549	647.779	111.919	-415.299	820.816	96.0745
441	0	-749.132	368.316	936.565	-745.418	359.739	1098.3	-679.271	234.701	548.334	-622.876	78.7394	122.6	-640.866	223.81	40.4767	-355.825	425.577	948.271	-361.457	368.186	1107.26	-400.943	542.868	551.518	-448.956	650.374	109.959	-419.796	823.257	92.16
442	0	-748.561	379.891	936.416	-744.627	370.338	1097.52	-678.698	243.549	548.657	-623.35	80.9364	125.155	-640.962	224.343	40.4003	-355.63	438.134	948.086	-360.669	380.155	1106.95	-402.771	554.679	551.1	-451.893	653.963	108.714	-424.93	826.796	89.2596
443	0	-747.73	391.305	936.207	-743.867	380.831	1096.93	-679.046	253.192	549.169	-624.074	83.6943	127.969	-641.288	224.777	40.3974	-355.369	451.055	947.997	-360.052	392.392	1106.85	-404.506	565.405	550.706	-455.794	661.135	107.465	-430.088	830.819	85.9419
444	0	-747.014	402.156	936.104	-743.048	391.51	1096.46	-678.901	263.577	549.504	-624.578	86.6157	131.192	-641.676	225.259	40.3002	-355.051	464.103	948.196	-359.458	404.861	1107.26	-405.934	575.335	550.238	-456.044	664.726	107.118	-434.671	835.531	80.7752
445	0	-746.21	413.21	936.12	-742.236	401.965	1096.12	-678.322	274.792	549.768	-625.164	90.0279	134.578	-642.185	225.759	40.3008	-354.86	476.989	948.713	-358.851	417.518	1108.03	-406.913	585.069	550.09	-456.347	669.728	106.144	-438.557	840.165	75.1937
446	0	-745.56	424.223	936.374	-741.516	412.901	1096.07	-678.525	287.038	549.979	-625.985	93.9151	138.381	-642.767	226.141	40.3629	-354.782	489.791	949.267	-358.38	429.982	1109.27	-407.14	595.612	550.525	-456.043	674.256	105.212	-441.609	843.764	70.3056
447	0	-744.829	435.565	936.582	-741.085	424.168	1096.2	-679.524	300.489	550.034	-626.804	98.2966	142.384	-643.553	226.439	40.5206	-354.605	502.273	950.244	-357.893	442.584	1110.75	-406.96	606.713	551.144	-455.822	678.164	104.194	-443.321	846.262	65.8372
448	0	-744.075	447.422	936.826	-740.656	435.844	1096.49	-679.345	315	549.764	-627.755	103.408	146.82	-644.074	227.015	40.7431	-354.1	514.406	951.286	-357.287	455.171	1112.48	-406.361	617.168	551.693	-454.818	680.328	103.75	-443.29	847.998	61.8894
449	0	-743.389	459.66	937.253	-740.334	447.299	1097.03	-680.038	330.829	549.388	-628.541	109.106	151.827	-644.627	227.835	41.1092	-353.612	525.922	952.702	-356.738	466.604	1114.26	-405.488	626.857	552.14	-454.216	682.29	103.016	-442.848	848.984	58.0666
450	0	-742.69	471.882	937.654	-740.038	458.93	1097.74	-681.105	347.819	548.772	-629.456	115.661	157.321	-644.957	229.067	41.4552	-352.926	537.581	954.209	-356.179	479.007	1116.35	-404.107	635.574	552.572	-453.349	683.545	102.37	-442.506	849.748	55.1141
451	0	-741.828	484.446	937.965	-739.705	470.723	1098.56	-682.687	366.039	548.119	-630.415	123.119	163.544	-645.099	230.788	41.94	-352.13	548.575	955.85	-355.52	491.546	1118.41	-402.649	643.545	552.843	-452.434	685.1	101.703	-442.398	851.067	52.5197
452	0	-741.013	496.985	938.588	-739.17	482.47	1099.61	-685.248	385.572	547.488	-631.552	131.827	170.456	-645.513	232.747	42.6328	-351.233	559.48	957.649	-354.869	501.715	1120.11	-401.076	650.463	553.069	-451.712	686.048	101.239	-442.483	852.022	51.0763
453	0	-740.206	509.464	939.337	-738.465	493.998	1100.82	-687.185	406.108	546.671	-632.575	141.886	177.735	-645.325	234.472	43.4512	-350.13	570.331	959.197	-354.114	511.842	1121.68	-399.561	656.401	553.044	-451.286	686.992	100.878	-442.476	852.273	50.2816
454	0	-739.316	522.202	940.195	-737.714	505.241	1102.06	-688.197	427.447	545.693	-634.083	153.242	185.837	-646.04	237.358	44.8187	-348.785	580.79	960.518	-353.114	521.979	1123.06	-398.338	661.392	552.892	-450.999	687.165	100.696	-442.628	852.508	49.5727
455	0	-738.328	535.308	941.259	-736.763	516.823	1103.53	-689.977	449.66	544.989	-636.168	165.776	194.399	-646.701	241.048	46.5485	-347.125	590.523	962.147	-351.966	531.685	1124.37	-397.307	665.933	552.786	-451.209	687.258	100.322	-442.712	852.68	49.1279
456	0	-737.209	548.4	942.346	-735.765	528.335	1105.08	-691.655	472.542	544.323	-637.612	180.484	203.474	-647.492	245.443	48.9327	-345.938	599.71	963.208	-350.757	541.205	1125.55	-396.288	669.851	552.698	-451.322	687.678	100.149	-442.789	852.744	48.7986
457	0	-736.045	561.356	943.366	-734.893	538.998	1106.51	-693.257	495.98	543.93	-639.22	197.059	212.523	-648.114	250.964	51.9659	-345.014	608.143	964.028	-349.633	550.572	1126.67	-395.157	673.182	552.728	-451.096	687.666	99.9721	-442.775	852.733	48.6254
458	0	-735.163	573.96	944.215	-734.087	549.563	1107.82	-694.975	519.712	543.781	-641.261	215.053	221.417	-648.578	257.811	55.9054	-344.101	616.459	964.882	-348.666	559.581	1127.7	-394	676.444	552.911	-450.832	687.592	99.7377	-442.646	852.682	48.3667
459	0	-734.392	586.196	945.078	-733.198	560.258	1108.95	-696.526	543.535	544.098	-643.339	234.436	229.51	-648.41	265.877	60.0536	-343.291	624.566	965.716	-347.889	568.524	1128.73	-392.709	679.824	553.169	-450.429	687.414	99.4723	-442.634	852.743	48.1794
460	0	-733.704	598.216	945.968	-732.387	570.635	1109.85	-697.982	567.23	544.927	-645.387	254.612	236.327	-647.564	275.268	63.8093	-342.665	633.226	966.629	-347.188	577.244	1129.8	-391.428	683.405	553.282	-450.1	687.243	99.2526	-442.537	852.803	47.9827
461	0	-733.045	610.034	946.831	-731.866	580.349	1110.69	-699.014	590.782	546.198	-647.422	274.321	243.178	-648.723	289.287	70.9585	-342.027	642.061	967.624	-346.624	586.301	1130.81	-390.246	687.169	553.356	-449.67	687.308	99.1025	-442.408	852.848	47.7985
462	0	-732.629	621.065	947.768	-731.163	590.351	1111.46	-699.834	613.99	547.947	-648.961	293.356	250.872	-650.163	308.308	78.4847	-341.42	651.12	968.636	-346.124	595.225	1131.86	-388.98	690.87	553.367	-449.201	687.449	98.9097	-442.319	852.905	47.6275
463	0	-732.095	632.104	948.89	-730.493	599.968	1112.27	-700.107	636.712	550.023	-650.083	313.159	257.618	-652.762	331.735	86.0513	-340.897	660.076	969.625	-345.551	604.308	1132.84	-387.752	694.243	553.257	-449.695	688.832	98.748	-442.446	852.911	47.526
464	0	-731.81	642.759	950.044	-729.837	608.995	1112.98	-700.04	658.942	552.37	-651.134	333.798	263.732	-654.608	356.982	92.8953	-340.384	668.967	970.445	-344.996	613.319	1133.68	-386.809	697.319	553.2	-449.123	687.62	98.7411	-442.514	852.924	47.4326
465	0	-731.469	653.504	951.346	-729.057	618.236	1113.62	-699.815	680.866	555.308	-652.06	355.494	268.862	-656.527	383.315	98.798	-339.868	677.809	971.149	-344.446	621.68	1134.2	-385.902	700.094	553.191	-448.671	687.309	98.6977	-442.431	852.894	47.3602
466	0	-731.251	663.976	952.887	-728.205	626.773	1114.21	-699.464	702.427	558.718	-652.699	377.932	272.593	-658.899	410.112	103.883	-339.516	686.436	971.891	-343.922	629.506	1134.5	-385.133	702.282	553.251	-448.546	687.258	98.6132	-442.367	852.853	47.3629
467	0	-730.931	674.623	954.801	-727.348	634.472	1115.01	-699.091	723.72	562.406	-653.459	400.753	275.137	-661.448	437.097	107.688	-339.044	694.713	972.592	-343.569	636.23	1134.78	-384.46	704.413	553.359	-448.536	687.134	98.6163	-442.301	852.849	47.3308
468	0	-730.637	685.12	956.806	-726.302	642.765	1116.34	-698.647	744.576	566.087	-654.054	423.962	276.43	-664.279	464.167	110.445	-338.678	702.344	973.355	-343.305	642.614	1135.26	-383.972	706.246	553.499	-448.44	687.092	98.7124	-442.207	852.884	47.3183
469	0	-730.226	695.666	959.232	-725.105	650.887	1118.22	-698.131	764.957	569.657	-654.704	447.434	276.505	-667.038	491.048	111.978	-338.253	709.727	974.142	-343.391	648.856	1135.85	-383.549	708.331	553.649	-448.57	687.004	98.7749	-442.118	852.843	47.2434
470	0	-729.866	706.298	961.649	-723.513	658.805	1120.6	-697.598	784.896	572.97	-655.279	471.305	275.681	-669.752	518.546	112.633	-337.81	716.719	974.855	-343.911	654.93	1136.48	-383.244	710.238	553.813	-448.62	686.923	98.8928	-442.025	852.876	47.2113
471	0	-729.327	717.402	964.114	-721.734	666.746	1122.9	-697.092	804.236	576.056	-655.559	495.64	273.916	-672.607	546.908	112.621	-337.481	723.355	975.486	-344.628	660.363	1136.98	-383.056	712.326	554.007	-448.635	686.916	99.0386	-441.929	852.842	47.0927
472	0	-728.956	727.956	966.439	-720.151	674.647	1124.66	-696.538	822.953	578.791	-655.9	520.261	271.025	-674.688	575.763	111.629	-337.061	729.732	975.898	-345.187	665.692	1137.15	-382.856	714.464	554.158	-448.56	686.837	99.0981	-441.799	852.922	46.999
473	0	-728.559	738.61	968.68	-718.843	682.882	1126.16	-695.668	840.892	581.378	-656.103	545.212	267.158	-677.305	606.16	110.455	-336.758	735.769	976.087	-345.563	671.057	1137.19	-382.788	716.57	554.257	-448.81	686.966	99.2132	-441.636	852.915	46.8649
474	0	-728.217	748.919	970.593	-717.753	691.429	1127.41	-694.294	858.212	583.938	-656.368	570.529	262.269	-679.689	637.567	108.686	-336.403	741.64	976.148	-345.909	676.685	1137.12	-382.771	718.874	554.392	-448.951	686.825	99.3568	-441.381	852.92	46.7829
475	0	-727.783	758.934	972.443	-716.556	699.779	1128.56	-692.892	874.901	586.349	-656.588	596.376	256.32	-681.789	669.852	106.465	-336.045	747.618	976.213	-346.269	682.613	1137.19	-382.885	721.262	554.427	-449.076	686.86	99.4921	-441.236	853.002	46.6393
476	0	-727.334	769.113	974.123	-715.437	707.339	1129.58	-691.355	890.896	588.775	-656.61	623.806	249.667	-683.563	703.028	103.841	-335.743	753.588	976.194	-346.428	688.779	1137.32	-382.926	723.814	554.468	-449.237	686.843	99.6396	-441.066	853.091	46.5063
477	0	-726.954	779.13	975.574	-714.485	715.346	1130.41	-689.889	905.953	590.958	-657.085	650.115	242.003	-685.035	737.081	100.937	-335.425	759.632	976.187	-346.725	694.583	1137.06	-383.044	726.2	554.483	-449.515	687.003	99.7538	-440.88	853.174	46.3994
478	0	-726.471	789.036	976.952	-713.605	723.673	1131.07	-688.46	920.177	592.841	-657.42	676.606	233.451	-686.039	771.848	97.9103	-335.267	765.544	975.605	-346.7	700.293	1136.67	-383.321	728.682	554.417	-449.78	687.015	99.8127	-440.69	853.215	46.2912
479	0	-726.236	798.482	977.926	-713.31	731.904	1131.54	-686.84	933.591	594.501	-657.328	704.452	224.29	-686.655	807.355	94.8701	-335.019	771.348	975.224	-346.34	706.481	1136.31	-383.496	731.314	554.358	-450.057	687.177	99.9517	-440.532	853.341	46.1757
480	0	-725.968	807.861	978.702	-712.787	740.578	1132	-685.202	946.085	595.882	-657.531	733.043	214.694	-687.035	843.533	92.0611	-334.951	776.52	974.415	-345.978	713.497	1135.69	-383.655	733.984	554.185	-450.264	687.287	100.037	-440.192	853.482	46.0371
481	0	-725.699	816.962	979.433	-712.555	748.773	1132.44	-683.622	957.705	596.924	-657.417	762.479	204.959	-687.055	880.102	89.4845	-334.763	781.868	973.679	-345.671	719.746	1135.17	-383.881	736.58	554.106	-450.585	687.275	100.146	-439.865	853.607	45.9625
482	0	-725.546	825.505	979.856	-712.165	757.72	1132.91	-682.066	968.487	597.604	-657.157	792.628	195.322	-686.83	916.961	87.363	-334.729	787.596	972.955	-345.251	726.482	1134.55	-384.152	739.048	554.025	-450.942	687.244	100.247	-439.903	854.085	45.9036
483	0	-725.311	834.115	980.256	-711.805	766.441	1133.27	-680.406	978.512	597.825	-656.484	823.264	185.707	-686.427	953.889	85.7088	-334.529	793.576	972.166	-345.153	733.126	1134.03	-384.265	741.595	553.855	-451.129	687.196	100.387	-439.138	853.769	45.7472
484	0	-725.165	842.561	980.443	-711.211	774.987	1133.61	-678.976	987.849	597.545	-655.538	854.457	176.353	-685.85	990.629	84.6213	-334.491	799.39	971.54	-344.962	739.809	1133.6	-384.224	744.374	553.788	-451.312	687.418	100.578	-438.795	853.836	45.6865
485	0	-725.034	850.734	980.785	-710.877	783.09	1133.77	-677.764	996.236	596.657	-654.637	885.852	167.809	-685.113	1027.14	84.1315	-334.411	805.195	970.871	-344.686	746.893	1133.07	-384.319	747.151	553.679	-451.439	687.437	100.763	-438.505	853.876	45.6346
486	0	-724.929	858.834	980.902	-710.365	791.545	1133.94	-676.763	1003.7	595.184	-653.128	917.662	159.622	-683.572	1063.29	83.7575	-334.35	811.051	970.278	-344.594	753.628	1132.64	-384.598	749.841	553.47	-451.803	687.312	100.837	-438.301	854.035	45.4795
487	0	-724.802	866.669	980.821	-710.001	799.123	1133.99	-675.97	1010.44	593.273	-651.887	949.686	152.548	-681.695	1098.95	83.852	-334.255	816.755	969.575	-344.323	760.393	1132.14	-384.814	752.629	553.254	-452.056	687.269	100.924	-438.194	853.885	45.3279
488	0	-724.692	874.318	980.469	-709.566	807.448	1133.97	-675.443	1016.54	590.967	-650.551	981.854	146.54	-678.434	1134.16	84.0662	-334.112	822.664	968.979	-344.314	767.294	1131.53	-384.926	755.549	552.974	-452.45	687.496	101.11	-438.052	853.97	45.1442
489	0	-724.597	881.8	980.015	-709.247	815.446	1133.6	-675.265	1022.2	588.423	-648.76	1014.22	141.683	-674.187	1169.18	84.0108	-334.032	828.748	968.16	-344.112	774.283	1130.91	-384.945	758.859	552.799	-452.54	687.815	101.227	-437.812	854.328	45.0468
490	0	-724.506	889.305	979.315	-708.841	823.427	1133.2	-675.095	1027.38	585.719	-647.577	1046.1	138.658	-668.607	1203.41	83.7657	-333.869	835.068	967.44	-344.055	781.312	1130.14	-384.935	762.394	552.636	-452.717	688.361	101.426	-437.604	854.628	44.9816
491	0	-724.429	896.927	978.427	-708.558	831.089	1132.68	-675.876	1032.16	582.984	-646.09	1077.46	136.89	-662.2	1236.74	83.4053	-333.722	841.017	966.701	-343.951	788.353	1129.43	-385.046	765.721	552.259	-453.083	688.416	101.522	-437.529	854.811	44.7798
492	0	-724.287	904.627	977.363	-708.297	839.273	1132.03	-675.626	1037.1	580.295	-644.712	1107.58	136.013	-654.981	1268.77	83.2564	-333.748	847.473	965.682	-343.992	795.554	1128.51	-385.165	769.403	551.966	-453.331	688.524	101.667	-437.434	854.967	44.6266
493	0	-724.271	912.195	976.21	-708.127	847.41	1131.37	-675.169	1041.91	577.553	-643.02	1136.51	136.551	-647.783	1298.98	83.4071	-333.792	854.081	964.775	-343.99	803.13	1127.69	-385.261	773.334	551.539	-453.456	689.049	101.905	-437.475	854.819	44.335
494	0	-724.346	919.502	974.905	-708.178	854.998	1130.46	-674.321	1046.63	574.812	-641.554	1163.3	137.651	-640.796	1327	84.5296	-333.787	861.09	963.891	-344.039	811.058	1126.77	-385.179	777.335	551.249	-453.539	689.359	102.082	-437.272	855.131	44.153
495	0	-724.423	927.354	973.546	-708.23	862.955	1129.37	-673.38	1051.23	572.201	-639.995	1187.46	139.449	-634.199	1352.42	87.0464	-333.901	867.879	962.868	-343.91	819.565	1125.74	-384.973	781.769	550.793	-453.583	689.826	102.41	-437.436	855.2	43.7
496	0	-724.532	934.783	971.919	-708.403	871.062	1128.21	-672.547	1056.09	569.777	-638.304	1208.69	141.552	-628.498	1375.1	91.0466	-333.876	875.347	961.76	-344.019	827.618	1124.64	-385.041	786.085	550.397	-454.122	691.036	102.526	-437.381	855.4	43.5174
497	0	-724.606	942.01	970.101	-708.632	879.173	1126.98	-671.636	1062.05	567.752	-635.878	1227.45	144.046	-624.244	1395.12	96.5404	-333.955	882.787	960.619	-343.795	835.699	1123.57	-384.999	790.874	549.837	-454.062	690.607	103.014	-437.373	855.544	43.2638
498	0	-724.612	949.866	968.376	-708.865	887.064	1125.67	-670.632	1069.33	566.232	-633.511	1242.46	145.237	-621.433	1412	102.876	-333.931	890.219	959.389	-343.681	844.215	1122.47	-384.972	796.034	549.354	-454.173	691.41	103.378	-437.502	855.817	43.1465
499	0	-724.567	957.904	966.622	-709.116	895.016	1124.38	-669.523	1077.8	564.988	-630.888	1254.65	145.25	-620.097	1425.77	109.364	-333.959	897.133	958.2	-343.699	852.355	1121.27	-385.211	801.145	548.72	-454.527	691.797	104.039	-437.649	855.897	42.9203
500	0	-724.54	966.03	965.17	-709.149	903.192	1123.08	-667.864	1087.53	564.312	-627.618	1264.66	144.714	-619.801	1436.29	115.027	-334.038	904.378	956.996	-343.493	861.044	1120.31	-385.148	806.696	548.045	-454.779	692.753	104.563	-437.795	856.029	42.7793
501	0	-724.628	974.059	963.946	-709.183	911.128	1121.9	-666.689	1098.11	564.093	-624.937	1272.23	143.293	-620.443	1444.43	119.565	-334.099	911.859	955.772	-343.854	868.61	1119.22	-385.437	812.401	547.235	-455.083	693.301	105.203	-437.99	856.238	42.6927
502	0	-724.703	981.908	963.016	-709.492	915.658	1120.89	-665.273	1109.25	564.026	-622.146	1278.45	142.132	-621.183	1450.42	122.079	-334.178	919.197	954.705	-343.799	876.129	1118.21	-385.604	818.283	546.381	-455.603	694.469	105.778	-438.192	856.324	42.5465
503	0	-724.816	989.883	962.28	-709.449	923.63	1119.89	-663.968	1120.46	564.253	-620.591	1282.6	141.217	-621.758	1455.03	122.311	-334.319	926.359	953.501	-344.044	883.491	1117.05	-386.094	824.331	545.6	-456.034	695.623	106.654	-438.457	856.59	42.544
504	0	-724.849	998.232	961.684	-709.254	931.75	1119.01	-661.901	1131.84	564.635	-618.692	1287.24	140.446	-622.107	1458.85	120.035	-334.388	933.646	952.32	-343.965	890.917	1116.05	-386.625	830.634	544.855	-456.848	696.412	108.065	-438.64	856.788	42.5628
505	0	-724.746	1007.14	961.309	-709.067	939.861	1118.27	-660.825	1142.83	564.848	-617.066	1291.68	139.504	-622.077	1462.01	115.373	-334.437	941.169	951.144	-344.086	897.869	1114.85	-387.214	836.702	544.088	-457.399	697.253	108.834	-438.878	857.032	42.6898
506	0	-724.598	1016.14	960.954	-708.785	948.172	1117.41	-660.869	1153.3	565.108	-616.698	1294.56	137.84	-621.759	1464.49	109.08	-334.508	948.522	949.943	-343.982	905.977	1113.75	-387.87	842.746	543.37	-457.972	698.004	110.159	-439.104	857.1	42.6944
507	0	-724.381	1025.37	960.632	-708.599	956.602	1116.63	-660.582	1163.89	565.286	-616.035	1297.36	135.961	-620.699	1465.85	101.902	-334.57	955.85	948.841	-344.134	912.852	1112.52	-388.702	848.655	542.67	-458.941	698.628	111.413	-439.401	857.355	42.6856
508	0	-724.119	1034.73	960.155	-708.42	965.24	1115.91	-660.848	1173.88	565.077	-615.522	1299.16	133.472	-619.288	1466.3	95.0907	-334.699	963.185	947.766	-344.3	920.291	1111.32	-389.513	854.529	542.07	-459.746	700.031	112.853	-439.639	857.433	42.5715
509	0	-723.884	1044.4	959.728	-708.464	973.973	1115.25	-660.792	1184.19	565.111	-615.068	1299.56	130.897	-617.527	1465.96	89.4759	-334.907	970.697	946.647	-344.381	927.842	1110.17	-390.143	860.748	541.657	-460.396	700.809	114.448	-439.903	857.796	42.6592
510	0	-723.606	1054.33	959.317	-708.54	982.731	1114.77	-660.577	1194.18	565.003	-614.666	1299.16	128.28	-615.537	1465.06	85.356	-335.246	978.048	945.586	-344.493	935.877	1108.95	-390.675	867.122	541.276	-460.848	702.352	116.247	-440.091	858.117	42.6966
511	0	-723.382	1064.21	958.876	-708.711	991.672	1114.25	-660.322	1203.81	564.661	-614.857	1298.16	125.965	-613.509	1463.44	82.5004	-335.705	985.588	944.541	-344.743	944.433	1107.8	-391.193	873.659	540.765	-461.753	703.246	118.109	-440.315	858.439	42.6169
512	0	-723.414	1074.01	958.533	-708.573	1004.89	1113.58	-659.67	1212.92	564.167	-614.399	1296.55	123.967	-611.647	1461.31	80.1689	-336.079	993.604	943.655	-345.068	953.23	1106.72	-391.572	880.407	540.343	-462.081	705.217	119.763	-440.451	858.696	42.4726
513	0	-723.453	1084.13	958.26	-708.602	1016.37	1113.3	-658.95	1221.76	563.071	-614.034	1294.41	122.02	-610.116	1458.49	77.5689	-336.653	1001.56	942.783	-345.354	962.405	1105.96	-391.869	887.471	539.921	-462.209	707.004	121.563	-440.569	859.012	42.3104
514	0	-723.654	1094.24	957.998	-708.749	1026.09	1113	-658.297	1230.01	562.216	-613.719	1292.21	120.537	-609.616	1455.47	73.6761	-337.266	1009.89	942.2	-345.829	971.439	1105.21	-392.021	895.092	539.649	-462.082	708.563	123.796	-440.689	859.392	42.1915
515	0	-723.91	1104.31	957.808	-709.068	1034.94	1112.89	-657.564	1237.82	561.052	-613.204	1290.52	118.66	-609.719	1452.45	68.7467	-337.877	1018.69	941.621	-346.321	980.329	1104.51	-392.297	903.102	539.311	-462.047	710.982	126.111	-440.84	859.842	42.044
516	0	-724.048	1114.12	957.634	-709.459	1044.21	1112.9	-657.03	1245.12	560.025	-611.811	1288.91	117.304	-609.885	1450.36	65.0179	-338.713	1027.29	940.931	-346.742	988.839	1103.8	-392.568	911.532	539.032	-461.756	713.125	128.604	-440.994	860.312	41.8906
517	0	-724.255	1124.04	957.626	-709.857	1053.79	1113.23	-656.499	1251.89	559.356	-611.04	1288.58	117.034	-610.458	1449.56	63.157	-339.463	1036.63	940.196	-347.207	997.37	1102.94	-392.929	920.353	538.714	-461.186	715.854	131.482	-440.904	860.727	41.7116
518	0	-724.525	1133.89	957.773	-710.249	1063.12	1113.81	-656.429	1258.59	559.1	-610.272	1290.64	116.283	-610.578	1450.12	62.5421	-340.148	1046.3	939.528	-347.503	1006.32	1102.1	-393.192	929.684	538.431	-460.656	718.627	134.527	-440.771	861.072	41.4592
519	0	-724.876	1143.54	958.489	-710.616	1072.66	1114.51	-656.679	1265.26	559.295	-610.224	1292.36	116.315	-610.345	1451.03	61.7627	-340.878	1056.01	938.74	-347.646	1015.32	1101.37	-393.447	939.557	538.181	-459.822	721.665	137.868	-440.603	861.464	41.2448
520	0	-725.297	1153.02	959.438	-710.761	1081.95	1115.48	-657.616	1272.57	559.688	-610.223	1293.2	116.238	-609.858	1451.52	60.9214	-341.385	1066.28	938.098	-347.784	1024.75	1100.72	-393.493	950.18	538.039	-459.126	726.316	141.399	-440.338	861.975	41.077
521	0	-725.715	1162.22	960.735	-710.799	1090.77	1116.69	-658.118	1280.02	560.043	-609.947	1293.77	116.37	-609.898	1451.42	60.9757	-342.099	1076.59	937.839	-348.042	1034.42	1100.38	-393.491	961.455	537.88	-457.927	729.212	145.432	-440.108	862.33	40.7814
522	0	-726.311	1171.06	962.161	-710.835	1099.05	1117.96	-659.243	1287.86	560.393	-609.821	1293.9	116.29	-610.242	1451.43	61.0268	-342.627	1087.16	937.773	-348.375	1044.4	1100.17	-393.241	973.415	537.647	-456.927	734.146	149.544	-439.842	862.819	40.6293
523	0	-726.994	1179.45	963.546	-710.904	1107.18	1119.44	-659.386	1294.7	560.463	-609.668	1294.01	116.047	-610.524	1451.47	61.0469	-343.353	1097.52	937.83	-348.927	1054.28	1100.31	-392.794	986.263	537.33	-455.28	738.631	154.061	-439.548	863.377	40.5404
524	0	-727.799	1187.6	964.87	-711.121	1115.57	1120.94	-659.25	1300.93	560.094	-609.674	1294.57	115.692	-610.651	1451.49	60.9945	-343.961	1108.08	938.183	-349.627	1064.1	1100.62	-391.994	999.971	536.868	-453.803	744.559	158.782	-439.234	863.795	40.4487
525	0	-728.545	1195.83	965.916	-711.621	1124.22	1122.34	-658.942	1306.01	559.288	-609.8	1295.3	115.056	-610.749	1451.74	60.5972	-344.734	1118.58	938.655	-350.41	1073.96	1101	-390.749	1014.8	536.402	-451.866	750.198	164.361	-438.619	864.788	40.6084
526	0	-729.182	1204.4	966.664	-712.356	1133.44	1123.59	-658.712	1310.16	558.072	-609.797	1296.1	114.283	-610.812	1452.12	60.0911	-345.35	1129.11	939.255	-351.257	1083.43	1101.52	-389.207	1030.71	535.944	-450.188	758.552	170.192	-438.054	866.065	41.0249
527	0	-729.737	1213.04	966.966	-713.193	1142.72	1124.75	-658.907	1313.59	556.751	-609.834	1296.66	113.581	-610.847	1452.27	59.927	-346.067	1139.49	939.93	-352.138	1092.74	1102.09	-387.339	1047.41	535.541	-448.296	766.853	176.873	-437.486	867.585	41.6622
528	0	-730.355	1221.04	966.904	-714.16	1152.16	1125.81	-659.49	1316.46	555.471	-609.784	1296.85	112.943	-610.878	1452.44	59.7457	-346.637	1150.11	940.713	-353.081	1101.75	1102.67	-385.174	1065.3	535.002	-446.179	776.663	183.853	-436.901	869.463	42.4569
529	0	-730.986	1228.57	966.471	-715.074	1161.1	1126.66	-659.945	1319	554.589	-609.754	1297.06	112.389	-610.95	1452.58	59.5459	-347.292	1160.29	941.463	-353.995	1110.88	1103.25	-382.755	1084.16	534.51	-443.712	788.076	191.367	-436.278	871.729	43.8563
530	0	-731.798	1235.78	966.079	-715.911	1169.48	1127.49	-660.053	1321.4	554.112	-609.828	1297.15	111.904	-611.075	1452.7	59.406	-347.853	1170.74	942.275	-354.804	1119.51	1103.77	-380.48	1104.07	533.824	-441.081	800.686	199.322	-435.374	874.903	45.6691
531	0	-732.632	1242.12	965.971	-716.48	1177.35	1128.44	-660.776	1323.65	553.867	-609.881	1297.1	111.537	-611.195	1452.7	59.3799	-348.394	1180.68	943	-355.429	1127.92	1104.27	-378.523	1124.56	533.124	-437.876	815.175	207.614	-434.466	878.777	48.0713
532	0	-733.299	1247.57	966.583	-716.686	1184.93	1129.59	-662.032	1325.54	553.54	-609.978	1296.83	111.208	-611.416	1452.6	59.3553	-348.86	1190.45	943.704	-355.959	1135.53	1104.7	-376.064	1146.51	532.65	-434.643	831.515	216.075	-433.419	883.703	51.0533
533	0	-733.778	1253.17	967.764	-716.711	1192.05	1131.15	-662.403	1326.36	553.501	-610.763	1296.72	110.963	-611.716	1452.54	59.357	-349.318	1199.53	944.345	-356.217	1142.7	1104.99	-373.919	1168.65	532.538	-430.735	848.923	224.005	-432.325	889.533	54.1995
534	0	-734.148	1259.25	969.311	-716.691	1198.75	1132.73	-663.229	1327.28	553.433	-610.968	1296.68	110.655	-611.988	1452.47	59.339	-349.718	1208.38	945.076	-356.376	1150.2	1105.39	-371.898	1190.81	532.997	-426.507	866.087	231.573	-431.386	896.199	57.3732
535	0	-734.437	1265.53	970.743	-716.81	1205.58	1134.33	-663.96	1328.12	553.452	-611.056	1296.56	110.339	-612.218	1452.43	59.3083	-349.952	1217.16	945.937	-356.436	1157.46	1105.88	-370.01	1212.67	534.108	-422.979	885.367	238.089	-430.632	903.099	60.5401
536	0	-734.741	1271.94	971.87	-717.039	1212.34	1135.67	-664.757	1329.06	553.57	-611.618	1296.07	110.216	-612.413	1452.33	59.2836	-350.173	1225.36	946.842	-356.412	1164.05	1106.53	-368.3	1234.14	535.924	-419.03	904.41	243.753	-429.763	912.033	63.6751
537	0	-735.099	1278.11	972.593	-717.615	1219.48	1136.75	-665.365	1329.99	553.581	-611.896	1295.85	110.122	-612.558	1452.29	59.251	-350.232	1233.43	948.029	-356.288	1171.03	1107.4	-366.839	1255.04	538.406	-415.737	922.171	249.091	-427.573	926.374	68.7771
538	0	-735.502	1284.1	972.887	-718.858	1227.18	1137.43	-666.05	1330.78	553.63	-611.536	1295.61	109.957	-612.679	1452.26	59.2089	-350.212	1241.86	949.226	-355.654	1178.73	1108.3	-365.687	1275.51	541.355	-413.557	941.781	254.734	-424.411	946.844	74.0689
539	0	-735.947	1289.94	972.581	-720.671	1235.81	1137.79	-666.505	1331.21	553.75	-611.928	1295.45	109.831	-612.694	1452.24	59.0993	-350.068	1250.64	950.395	-354.414	1187.25	1109.19	-364.851	1295.11	544.629	-411.546	961.199	259.424	-420.422	971.666	78.8196
540	0	-736.296	1296.04	971.739	-723.065	1245.52	1137.54	-666.871	1331.24	553.985	-612.336	1295.47	109.742	-612.662	1452.21	58.945	-349.836	1259.64	951.418	-352.903	1197.21	1110.13	-364.448	1314.09	548.537	-410.269	982.363	262.878	-415.983	998.999	82.9486
541	0	-736.644	1302.45	970.742	-725.704	1255.42	1136.72	-667.283	1330.76	554.216	-611.96	1295.51	109.699	-612.668	1452.21	58.9724	-349.519	1268.56	952.384	-351.521	1207.94	1111.24	-364.185	1332.49	553.122	-408.981	1003.6	265.251	-411.316	1026.99	86.1487
542	0	-737.017	1309	969.702	-728.263	1265.82	1135.74	-667.786	1329.93	554.432	-612.234	1295.03	109.723	-612.749	1452.12	58.9692	-349.207	1278.15	953.565	-350.71	1218.76	1112.63	-364.244	1350.25	557.926	-407.442	1023.99	266.402	-405.989	1056.54	88.5858
543	0	-737.394	1315.38	969.121	-730.378	1275.51	1135	-668.23	1328.95	554.671	-612.442	1294.61	109.691	-612.827	1452.01	59.0515	-348.912	1288.32	954.992	-350.071	1228.73	1114.52	-364.35	1367.82	562.743	-406.498	1046.15	266.016	-400.892	1085.15	89.7932
544	0	-737.66	1321.83	969.126	-731.937	1284.87	1134.76	-668.714	1328.33	554.967	-612.481	1294.3	109.775	-612.936	1451.86	59.2127	-348.766	1298.66	956.783	-349.923	1239.35	1117.03	-364.52	1384.98	567.167	-404.895	1067.85	264.183	-395.684	1114	90.1511
545	0	-737.941	1328.18	969.071	-732.981	1293.44	1135.18	-669.047	1327.93	555.185	-612.354	1294.31	109.654	-613.153	1451.59	59.4114	-348.782	1308.2	958.89	-350.181	1248.8	1120.01	-364.654	1401.97	571.313	-404.294	1091.5	261.034	-390.346	1144.09	89.9337
546	0	-738.109	1334.13	969.368	-733.512	1301.17	1136.05	-669.716	1328.13	555.544	-612.578	1293.81	109.734	-613.407	1451.34	59.6376	-348.842	1317.66	961.533	-350.77	1256.77	1123.02	-364.923	1418.16	574.936	-403.608	1114.68	256.759	-386.085	1172.87	88.5105
547	0	-738.259	1339.94	969.736	-733.8	1308.44	1136.86	-670.38	1328.47	555.754	-613.16	1293.03	109.585	-613.644	1451.12	59.6744	-348.932	1326.79	964.229	-351.446	1264.62	1125.99	-365.348	1433.57	577.994	-402.547	1137.69	251.614	-381.572	1204.09	87.0741
548	0	-738.349	1345.7	969.904	-733.973	1315.07	1137.3	-671.092	1329.05	555.875	-613.606	1292.45	109.357	-613.758	1451.12	59.664	-348.981	1335.53	966.786	-352.287	1272.33	1128.52	-365.829	1448.38	580.651	-401.821	1161.77	245.259	-377.262	1236.45	85.4937
549	0	-738.337	1351.31	969.708	-734.118	1321.28	1137.44	-671.551	1329.76	555.934	-613.216	1293.08	109.59	-613.758	1451.19	59.3574	-348.913	1344.03	969.008	-353.116	1279.79	1130.53	-366.336	1462.59	583.053	-400.873	1186.77	238.039	-373.307	1269.83	83.7776
550	0	-738.458	1357.18	969.416	-734.327	1327.28	1137.22	-671.967	1330.74	556.042	-613.502	1293.11	109.474	-613.67	1451.36	58.8857	-348.786	1352.46	970.911	-353.728	1287.62	1132.18	-366.596	1476.18	585.644	-399.547	1212.9	230.341	-369.495	1304.17	82.1123
551	0	-738.461	1363.02	968.885	-734.702	1333.84	1136.74	-672.279	1331.85	556.114	-613.886	1293.07	109.191	-613.582	1451.69	58.2016	-348.663	1361.28	972.606	-354.23	1295.58	1133.41	-366.982	1488.93	587.923	-398.371	1239.41	221.872	-366.19	1338.95	80.2484
552	0	-738.58	1369.14	968.286	-735.165	1342.41	1135.89	-672.669	1333.18	556.144	-613.719	1293.43	109.577	-613.437	1452.17	57.4245	-348.496	1370.1	973.849	-354.543	1304.16	1134.39	-367.535	1500.72	589.876	-397.515	1266.41	212.774	-363.169	1373.84	78.0414
553	0	-738.73	1375.38	967.491	-735.844	1349.92	1135.05	-672.991	1334.75	556.188	-613.799	1293.76	109.552	-613.259	1452.69	56.6762	-348.416	1378.92	974.885	-354.747	1312.89	1135.21	-368.03	1511.78	591.342	-396.673	1293.77	203.144	-360.465	1408.96	75.5335
554	0	-738.906	1381.73	966.789	-736.502	1357.33	1134.16	-673.111	1336.62	556.257	-613.724	1294.01	109.451	-613.097	1453.3	56.1321	-348.309	1387.72	975.799	-355.001	1322.18	1135.91	-368.359	1522.55	592.508	-395.615	1322.22	193.324	-357.851	1444.34	73.0479
555	0	-739.138	1388.13	966.101	-737.032	1364.73	1133.28	-672.87	1338.61	556.349	-613.7	1294.3	109.507	-612.857	1453.74	55.5936	-348.354	1396.63	976.51	-355.386	1331.3	1136.39	-368.546	1532.61	593.176	-394.46	1351.47	183.469	-355.402	1480.11	71.0089
556	0	-739.386	1394.56	965.471	-737.476	1372.15	1132.36	-672.823	1340.94	556.515	-613.697	1294.65	109.641	-612.73	1454.1	55.0914	-348.424	1405.77	977.154	-355.707	1340.46	1136.59	-368.679	1542.04	593.384	-393.439	1381.23	173.75	-353.138	1515.93	69.3814
557	0	-739.581	1401.08	964.774	-737.994	1379.42	1131.4	-672.591	1343.27	556.545	-613.695	1294.92	109.722	-612.685	1454.38	54.6088	-348.427	1414.95	977.59	-355.799	1349.82	1136.61	-368.958	1550.6	592.93	-393.387	1411.1	164.257	-351.225	1551.69	68.1386
558	0	-739.79	1407.66	964.168	-738.723	1384.96	1130.19	-672.772	1345.85	556.552	-613.722	1295.19	109.776	-612.756	1454.84	54.3634	-348.431	1423.87	977.682	-355.821	1359.31	1136.25	-369.303	1558.26	591.89	-392.552	1441.96	155.71	-349.464	1587.3	67.3094
559	0	-739.904	1414.23	963.517	-739.198	1391.42	1129.16	-673.051	1348.7	556.682	-613.755	1295.47	109.844	-612.779	1455.1	54.0519	-348.347	1432.86	977.612	-355.794	1368.75	1135.89	-369.609	1565.36	590.281	-391.53	1472.89	148.105	-348.151	1622.33	66.6478
560	0	-740.105	1421	962.822	-739.543	1398.69	1128.27	-673.367	1351.79	556.716	-613.752	1295.73	109.918	-612.804	1455.32	53.7981	-348.262	1441.77	977.321	-355.817	1378.34	1135.38	-369.819	1572.25	588.471	-391.198	1504.23	140.977	-347.182	1657.22	66.4742
561	0	-740.352	1428.01	962.176	-739.739	1406.28	1127.45	-673.24	1354.82	556.734	-613.749	1295.99	110.011	-612.798	1455.47	53.5305	-348.267	1450.68	976.888	-355.919	1387.66	1134.87	-370.035	1578.75	586.374	-391.352	1535.93	134.698	-346.811	1691.49	66.5991
562	0	-740.603	1435.36	961.55	-739.809	1413.83	1126.64	-673.274	1358.25	556.646	-613.777	1296.31	110.136	-612.761	1455.58	53.2598	-348.277	1459.46	976.278	-356.126	1397.26	1134.27	-370.17	1585.17	584.088	-391.152	1567.37	130.22	-347.211	1725.43	67.548
563	0	-740.893	1442.75	960.869	-739.839	1421.3	1125.95	-673.441	1361.99	556.59	-613.805	1296.67	110.301	-612.774	1455.73	53.0815	-348.346	1468.11	975.392	-356.387	1407	1133.58	-370.39	1591.4	581.687	-391.809	1598.47	127.238	-348.423	1758.47	69.0196
564	0	-741.148	1450.42	960.085	-739.746	1429.37	1125.2	-673.468	1365.91	556.429	-613.788	1296.98	110.478	-612.661	1455.61	52.7554	-348.454	1476.87	974.155	-356.642	1416.66	1132.8	-370.501	1597.21	579.102	-392.73	1628.67	125.125	-350.239	1790.86	71.8039
565	0	-741.393	1458.18	959.225	-739.78	1437.7	1124.3	-673.47	1369.89	556.323	-613.768	1297.43	110.732	-612.685	1455.74	52.5736	-348.675	1485.91	972.816	-356.809	1426.36	1131.79	-370.688	1603.09	576.433	-396.001	1657.78	123.753	-352.673	1822.07	75.5675
566	0	-741.671	1466.43	958.358	-739.896	1446.19	1123.28	-673.613	1374.09	556.267	-613.733	1297.84	111.095	-612.708	1455.89	52.4283	-348.876	1494.55	971.146	-356.833	1436.21	1130.73	-371.157	1609.16	573.65	-398.079	1685.27	123.8	-355.707	1851.92	80.4725
567	0	-741.933	1474.92	957.374	-739.96	1455.11	1122.12	-673.596	1378.27	556.25	-613.727	1298.19	111.348	-612.724	1456.03	52.2925	-348.882	1503.19	969.674	-356.734	1446.29	1129.54	-371.798	1615.49	570.839	-399.996	1711.15	124.527	-358.918	1880.22	86.3244
568	0	-742.023	1483.41	956.288	-740.123	1464.64	1120.88	-673.524	1382.66	556.269	-613.643	1298.67	111.648	-612.75	1456.16	52.1456	-348.79	1513.63	968.287	-356.486	1458.11	1128.43	-372.675	1622.01	568.225	-402.231	1735.3	125.357	-362.251	1907.04	93.3171
569	0	-742.122	1492.25	955.18	-740.282	1473.87	1119.55	-673.519	1387.2	556.204	-613.744	1299.12	112.031	-612.778	1456.28	52.0329	-348.439	1522.9	966.658	-356.162	1468.27	1127.15	-373.895	1628.71	565.814	-404.223	1758.27	126.404	-365.709	1931.93	101.182
570	0	-742.098	1501.16	954.092	-740.273	1483.51	1118.22	-673.489	1391.92	556.097	-613.758	1299.58	112.3	-612.787	1456.49	51.9312	-348.063	1532.27	964.936	-355.762	1478.3	1125.85	-375.3	1635.58	563.284	-404.989	1779.39	126.481	-369.222	1954.48	109.405
571	0	-742.015	1510.14	952.901	-740.192	1493.08	1116.85	-673.362	1396.97	555.968	-613.793	1300.07	112.867	-612.811	1456.64	51.767	-347.828	1541.81	963.308	-355.362	1488.29	1124.57	-376.905	1643.2	560.978	-407.999	1798.03	127.975	-372.65	1974.5	117.441
572	0	-741.838	1519.16	951.739	-739.948	1502.72	1115.57	-673.184	1402.25	555.842	-613.923	1300.7	113.522	-612.827	1456.85	51.6187	-347.782	1551.61	961.752	-355.019	1498.34	1123.33	-378.508	1651.75	559.12	-410.933	1814.84	128.82	-375.984	1991.94	124.329
573	0	-741.735	1528.25	950.614	-739.72	1512.16	1114.2	-673.08	1407.94	555.704	-614.399	1300.97	114.127	-612.831	1457.03	51.4734	-347.718	1561.91	960.369	-354.79	1508.28	1122.13	-380.106	1661.49	557.803	-414.301	1829.03	128.705	-379.154	2006.57	128.889
574	0	-741.861	1535.09	949.204	-739.421	1521.64	1112.9	-672.98	1413.85	555.583	-614.557	1301.66	114.986	-612.853	1457.3	51.3352	-347.678	1572.16	959.054	-354.622	1518.04	1120.89	-381.493	1673.06	557.119	-417.653	1841.34	128.145	-382.26	2018.66	130.505
575	0	-741.923	1542.98	948.083	-739.187	1530.87	1111.67	-673.014	1420.06	555.385	-614.635	1302.58	116.065	-612.842	1457.59	51.1991	-347.553	1582.52	957.986	-354.505	1527.79	1119.65	-382.837	1685.87	556.702	-421.234	1851.32	126.993	-385.437	2027.63	128.971
576	0	-741.622	1551.94	947.014	-738.898	1540.36	1110.41	-673.009	1426.6	555.149	-615.062	1303.79	117.174	-612.752	1457.9	51.0295	-347.243	1592.85	957.013	-354.351	1537.79	1118.47	-384.097	1699.37	556.625	-424.822	1859.5	125.531	-388.644	2035.2	125.419
577	0	-741.487	1561.16	946.036	-738.65	1549.95	1109.17	-672.873	1433.4	554.852	-614.565	1305.27	118.431	-612.713	1458.24	50.8702	-346.904	1603.37	956.235	-354.178	1547.94	1117.35	-385.353	1713.25	556.782	-428.474	1865.84	123.779	-391.888	2040.97	120.564
578	0	-741.185	1570.53	944.983	-738.429	1559.61	1107.88	-672.817	1440.51	554.661	-614.371	1306.68	119.85	-612.897	1458.89	50.7958	-346.577	1614.34	955.59	-353.998	1558.35	1116.31	-386.67	1727.33	556.942	-431.86	1870.67	122.92	-395.654	2045.66	115.679
579	0	-740.945	1580.05	943.998	-738.198	1569.66	1106.57	-672.687	1447.9	554.618	-614.692	1307.99	121.638	-613.269	1459.58	50.9418	-346.284	1625.81	955.049	-353.702	1569.21	1115.38	-388.135	1741.11	557.084	-435.029	1874.71	122.779	-399.618	2049.57	111.483
580	0	-740.513	1590.66	943.308	-737.902	1579.41	1105.3	-672.488	1455.58	554.731	-614.929	1309.42	123.45	-612.847	1459.96	50.5356	-346.125	1637.79	954.636	-353.372	1580.38	1114.55	-389.809	1754.7	557.202	-438	1879.44	120.716	-403.971	2053.26	107.63
581	0	-740.175	1601.01	942.808	-737.624	1589.25	1104.22	-672.355	1463.8	554.97	-615.398	1311.25	125.673	-612.852	1460.5	50.3804	-346.088	1650.3	954.553	-353.045	1591.96	1114	-391.679	1767.71	557.382	-441.18	1883.79	119.006	-408.583	2056.58	104.517
582	0	-739.766	1611.42	942.361	-737.224	1599.26	1103.23	-671.988	1472.67	555.208	-615.214	1313.45	128.257	-612.768	1460.96	50.1253	-346.012	1663.27	954.611	-352.548	1603.98	1114	-393.383	1780.08	557.442	-442.105	1888.83	118.699	-412.93	2060.32	101.009
583	0	-739.217	1621.99	941.996	-736.803	1609.38	1102.45	-671.68	1482.53	555.561	-615.979	1315.31	131.162	-613.051	1461.66	50.0458	-346.008	1676.47	955.048	-352.241	1616.18	1114.33	-394.882	1791.46	557.525	-444.713	1893.49	117.482	-416.481	2064.89	96.358
584	0	-738.605	1632.82	941.748	-736.317	1619.53	1101.83	-671.209	1493.2	555.76	-616.365	1318.14	134.494	-613.385	1462.3	49.9122	-346.046	1689.6	955.869	-351.954	1628.71	1115.24	-395.853	1802.08	557.902	-443.903	1899.3	116.953	-418.814	2069.09	91.2325
585	0	-737.984	1643.79	941.644	-735.967	1629.82	1101.5	-671.074	1505.08	555.822	-616.57	1321.68	137.931	-613.771	1462.87	49.7145	-346.195	1702.58	956.987	-351.841	1641.21	1116.65	-395.998	1812.62	558.667	-443.63	1903.66	116.009	-420.193	2072.3	86.0601
586	0	-737.391	1655.03	941.675	-735.79	1640.33	1101.3	-671.181	1518.15	555.737	-617.031	1325.85	141.755	-613.965	1463.15	49.5044	-346.375	1715.28	958.357	-351.877	1653.54	1118.41	-395.579	1822.91	559.515	-444.021	1906.08	115.075	-420.26	2074.68	81.3098
587	0	-736.82	1666.5	941.841	-735.715	1651.15	1101.33	-671.377	1532.45	555.45	-617.595	1330.52	145.852	-614.754	1463.41	49.5606	-346.318	1727.45	959.922	-351.849	1666.05	1120.48	-394.881	1832.87	560.264	-442.787	1908.79	114.747	-419.64	2076.17	77.017
588	0	-736.189	1678.16	942.103	-735.6	1662.41	1101.5	-671.861	1548.02	555.117	-618.468	1335.76	150.397	-615.256	1463.9	49.5822	-346.053	1739.25	961.679	-351.893	1678.19	1122.71	-393.887	1842.65	561.001	-441.914	1910.7	114.028	-419.075	2077.24	73.4541
589	0	-735.513	1690.13	942.439	-735.572	1673.86	1101.96	-672.765	1564.84	554.693	-619.568	1341.85	155.34	-615.875	1464.59	49.6711	-345.689	1750.68	963.631	-351.798	1690.12	1125.06	-392.774	1852.16	561.774	-441.186	1912.34	113.476	-419.016	2078.46	70.6631
590	0	-734.763	1702.42	942.867	-735.34	1685.71	1102.63	-674.071	1582.87	554.114	-620.864	1349.05	161.032	-616.342	1465.51	49.7936	-345.038	1761.93	965.684	-351.481	1701.65	1127.4	-391.618	1860.84	562.513	-440.488	1913.76	113.222	-419.053	2079.38	68.1993
591	0	-734.034	1714.95	943.362	-734.835	1697.76	1103.62	-675.812	1602.03	553.407	-621.762	1357.48	167.815	-616.701	1466.89	50.1437	-344.148	1772.77	967.677	-351.067	1712.6	1129.55	-390.612	1868.72	563.136	-439.377	1914.84	113.24	-418.783	2080.23	65.8727
592	0	-733.255	1727.56	943.955	-734.199	1709.72	1104.87	-677.994	1622.5	552.651	-622.925	1366.64	174.757	-617.154	1468.89	50.6216	-343.061	1783.54	969.497	-350.317	1723.21	1131.5	-389.705	1875.65	563.478	-439.363	1915.9	112.948	-418.464	2080.97	64.4634
593	0	-732.582	1738.77	944.44	-733.43	1721.82	1106.37	-680.417	1644.06	551.775	-624.409	1377.47	182.352	-617.697	1471.11	51.0975	-341.846	1793.91	970.905	-349.446	1733.21	1133	-388.858	1881.94	563.565	-439.477	1916.65	112.629	-418.59	2081.45	63.8914
594	0	-731.758	1751.37	945.183	-732.522	1733.57	1107.82	-682.817	1666.44	550.816	-626.645	1389.62	190.5	-618.437	1474.13	52.2817	-340.693	1803.78	972.022	-348.369	1742.87	1134.23	-388.208	1887.76	563.534	-439.847	1917.29	112.416	-418.777	2081.86	63.571
595	0	-730.777	1764.68	946.11	-731.679	1745.2	1109.51	-684.906	1689.59	549.904	-628.565	1403.49	199.87	-619.471	1478.45	53.9643	-339.551	1812.95	972.871	-347.112	1752.14	1135.16	-387.762	1893.3	563.522	-440.321	1917.82	112.244	-418.382	2082.94	63.8393
596	0	-729.813	1778.11	947.154	-730.802	1756.34	1110.95	-686.245	1713.23	548.974	-630.533	1419.49	209.325	-620.42	1483.49	56.085	-338.488	1821.62	973.476	-345.871	1761.11	1135.85	-387.189	1898.41	563.619	-440.519	1918.12	111.988	-418.215	2083.02	63.6316
597	0	-728.848	1790.76	948.094	-729.979	1766.94	1112.23	-688.076	1737.53	548.633	-632.548	1436.8	218.635	-621.72	1489.32	58.7715	-337.62	1830	974.061	-344.777	1769.79	1136.52	-386.472	1903.26	563.791	-440.704	1918.38	111.921	-418.094	2083.07	63.4813
598	0	-727.506	1806.33	949.533	-729.328	1777.72	1113.47	-689.752	1762.12	548.651	-634.963	1455.55	227.405	-622.423	1496.03	61.5951	-336.95	1838.28	974.645	-343.858	1778.48	1137.21	-385.758	1908.25	564.005	-440.916	1918.78	111.897	-417.91	2083.23	63.3298
599	0	-726.91	1818.35	950.415	-728.761	1787.74	1114.41	-691.314	1786.65	549.264	-637.943	1474.68	235.019	-622.356	1503.71	64.7231	-336.373	1846.96	975.464	-343.003	1787.27	1138.02	-385.138	1913.26	564.174	-441.048	1919.2	111.839	-417.773	2083.39	63.1996
600	0	-726.346	1829.69	951.262	-728.253	1797.33	1115.24	-692.766	1811.03	550.532	-640.538	1494.89	241.747	-622.657	1513.51	69.5534	-335.94	1855.93	976.343	-342.419	1796.19	1138.93	-384.488	1918.45	564.328	-441.143	1919.52	111.724	-417.941	2082.74	62.6431
601	0	-725.957	1840.79	952.307	-727.777	1807.02	1115.97	-693.817	1835.06	552.481	-642.739	1515.26	249.49	-624.691	1528.74	77.2688	-335.465	1865.43	977.305	-341.805	1805.25	1139.9	-383.853	1923.71	564.315	-441.035	1919.88	111.614	-417.91	2083.59	63.1641
602	0	-725.567	1851.64	953.5	-727.245	1816.43	1116.68	-694.616	1858.62	554.929	-644.382	1535.75	257.137	-627.484	1549.73	84.6799	-335.099	1875.06	978.293	-341.338	1814.39	1140.87	-383.193	1929.05	564.244	-441.066	1920.26	111.597	-417.574	2083.64	62.9006
603	0	-725.27	1862.09	954.796	-726.688	1825.41	1117.35	-694.645	1881.39	557.412	-645.652	1556.86	264.014	-630.768	1574.36	91.9862	-334.775	1884.53	979.221	-340.806	1823.67	1141.79	-382.657	1934.01	564.19	-440.863	1920.31	112.172	-417.74	2083.47	62.6447
604	0	-725.107	1872.56	956.136	-726.033	1833.8	1118.01	-694.444	1903.64	560.468	-646.645	1578.6	270.225	-634.201	1600.94	98.7303	-334.472	1893.9	980.065	-340.254	1832.83	1142.57	-382.137	1938.48	564.15	-441.004	1920.55	112.097	-417.847	2083.21	62.3999
605	0	-724.892	1882.7	957.767	-725.252	1841.74	1118.72	-694.056	1925.35	564.207	-647.46	1601.09	275.156	-638.022	1628.44	104.566	-334.22	1903.03	980.848	-339.73	1841.33	1143.07	-381.619	1942.35	564.144	-441.175	1920.75	112.176	-417.809	2083.08	62.3111
606	0	-724.66	1892.57	959.633	-724.279	1849.06	1119.78	-693.62	1946.7	568.48	-648.269	1623.93	278.795	-642.081	1656.1	109.408	-334.023	1911.85	981.579	-339.348	1849.16	1143.53	-381.198	1945.76	564.178	-441.297	1920.82	112.265	-417.856	2083.2	62.3948
607	0	-724.465	1902.35	961.739	-723.162	1856.32	1121.28	-693.226	1967.71	573.111	-649.015	1647.19	281.203	-646.363	1683.56	113.073	-333.82	1920.33	982.428	-338.894	1856.87	1144.23	-380.818	1948.9	564.237	-441.409	1920.87	112.356	-417.824	2083.16	62.428
608	0	-724.241	1912.17	964.342	-721.892	1863.65	1123.25	-692.765	1988.17	577.707	-649.57	1670.87	282.395	-650.762	1711.11	115.592	-333.594	1928.3	983.237	-338.656	1864.15	1144.97	-380.444	1951.83	564.303	-441.514	1920.87	112.419	-417.821	2083.12	62.428
609	0	-723.992	1921.92	966.949	-720.374	1870.92	1125.76	-692.361	2008.04	582.161	-650.006	1694.97	282.33	-655.212	1739.03	117.132	-333.375	1936.28	984.115	-338.754	1871.24	1145.88	-380.188	1954.73	564.331	-441.603	1920.94	112.53	-417.849	2083.06	62.4317
610	0	-723.708	1931.72	969.696	-718.624	1878.53	1128.51	-692.093	2027.28	586.296	-650.389	1719.37	281.316	-659.88	1768.42	118.236	-333.147	1943.84	984.861	-339.045	1878.29	1146.65	-379.887	1957.57	564.346	-441.728	1921.03	112.614	-417.78	2082.94	62.3502
611	0	-723.399	1941.37	972.445	-716.999	1886.5	1130.97	-691.552	2045.74	590.096	-650.436	1744.06	279.271	-663.91	1797.99	118.555	-332.915	1951.21	985.448	-339.246	1885.57	1147.3	-379.742	1959.69	564.229	-441.828	1921.11	112.731	-417.726	2082.87	62.27
612	0	-723.271	1951.23	975.205	-715.442	1894.71	1133.32	-690.804	2063.58	593.573	-650.307	1768.94	276.049	-667.561	1828.24	118.186	-332.685	1958.27	985.857	-339.497	1891.09	1147.54	-379.411	1962.46	564.192	-441.948	1921.25	112.82	-417.627	2082.94	62.174
613	0	-723.085	1961.25	977.744	-714.024	1903.16	1135.3	-690.204	2080.77	596.755	-650.258	1794.25	271.725	-671.381	1861.15	117.514	-332.464	1965.21	986.115	-339.74	1897.11	1147.75	-379.202	1965.25	564.08	-442.025	1921.35	112.86	-417.581	2083.02	62.0436
614	0	-722.907	1971.25	980.071	-712.77	1911.58	1137.16	-689.253	2097.22	599.707	-649.859	1818.97	266.171	-673.978	1892.7	115.801	-332.277	1972.06	986.232	-339.996	1903.3	1147.91	-379.059	1968.13	563.991	-442.127	1921.47	112.922	-417.52	2082.95	61.8529
615	0	-722.681	1981.11	982.362	-711.538	1920.16	1138.81	-683.892	2108.69	602.011	-649.976	1845.43	259.752	-676.44	1926.09	113.691	-332.086	1978.81	986.243	-340.293	1909.7	1147.95	-378.906	1971.07	563.866	-442.224	1921.51	112.985	-417.35	2082.8	61.6182
616	0	-722.551	1990.99	984.487	-710.362	1928.37	1140.26	-682.559	2123.03	604.55	-650.166	1872.31	252.577	-678.46	1960.36	111.236	-331.868	1985.46	986.195	-340.525	1915.99	1147.97	-378.859	1973.76	563.699	-442.325	1921.59	113.058	-417.204	2082.85	61.4741
617	0	-722.244	2000.58	986.309	-709.272	1936.2	1141.52	-681.606	2137	606.687	-650.581	1898.97	244.533	-679.965	1995.39	108.484	-331.69	1991.97	985.96	-340.639	1922.62	1147.89	-378.838	1976.69	563.493	-442.457	1921.63	113.132	-417.069	2082.86	61.3164
618	0	-722.106	2009.92	987.941	-708.364	1944.26	1142.51	-680.858	2150.29	608.559	-651.065	1927.26	234.469	-681.029	2031.1	105.583	-331.548	1998.33	985.659	-340.608	1929.57	1147.77	-378.862	1979.56	563.289	-442.595	1921.72	113.206	-416.923	2082.94	61.122
619	0	-721.985	2019.28	989.282	-707.644	1952.25	1143.25	-680.258	2162.68	610.017	-651.34	1956.49	225.396	-681.756	2067.56	102.862	-331.383	2004.66	985.208	-340.49	1936.64	1147.33	-378.96	1982.18	562.988	-442.727	1921.74	113.25	-416.829	2083.12	60.958
620	0	-721.899	2028.51	990.293	-707.073	1960.54	1143.86	-679.625	2174.04	611.026	-651.677	1985.97	215.59	-682.381	2104.46	100.353	-331.237	2010.97	984.591	-340.195	1943.32	1146.86	-379.045	1984.93	562.679	-442.857	1921.78	113.282	-416.736	2083.15	60.7395
621	0	-721.732	2037.65	990.984	-706.699	1969.13	1144.31	-678.975	2184.47	611.603	-651.688	2015.52	205.676	-683.03	2141.77	98.3575	-331.103	2017.23	983.969	-339.904	1950.31	1146.19	-378.995	1987.69	562.418	-442.944	1921.8	113.314	-416.58	2083.11	60.4127
622	0	-721.641	2046.56	991.413	-706.42	1977.57	1144.59	-678.115	2193.74	611.634	-651.737	2045.79	195.985	-683.7	2178.77	96.7229	-331.023	2023.44	983.192	-339.598	1957.56	1145.56	-379.027	1990.31	562.09	-443.025	1921.82	113.372	-416.467	2083.2	60.1295
623	0	-721.622	2055.47	991.622	-706.246	1986.29	1144.8	-677.397	2202.22	611.084	-651.461	2079.69	186.602	-684.334	2215.52	95.6665	-330.905	2029.68	982.383	-339.229	1964.6	1144.89	-378.99	1992.8	561.768	-443.204	1921.79	113.38	-416.341	2083.22	59.7549
624	0	-722.15	2060.13	990.983	-706.03	1994.86	1144.88	-676.702	2209.85	609.847	-651.187	2110.72	177.839	-685.079	2251.96	95.2954	-330.757	2035.31	981.436	-338.953	1971.89	1144.17	-378.826	1995.31	561.526	-443.277	1921.73	113.35	-416.259	2083.19	59.3985
625	0	-722.276	2067.26	990.604	-705.824	2003.65	1144.91	-675.962	2216.41	607.81	-650.999	2142.24	169.918	-685.382	2288.04	95.2426	-330.643	2040.16	980.382	-338.81	1979.4	1143.51	-378.667	1997.98	561.312	-443.327	1921.95	113.437	-416.025	2083.51	59.2066
626	0	-722.105	2076.03	990.138	-705.497	2012.39	1144.86	-675.39	2222.25	605.171	-650.988	2174.11	162.868	-685.061	2323.83	95.3342	-330.559	2046.12	979.651	-338.716	1986.91	1143.01	-378.618	2000.59	561.018	-443.419	1922.07	113.475	-415.85	2083.62	58.951
627	0	-721.837	2084.52	989.498	-705.127	2020.68	1144.69	-674.96	2227.72	602.292	-651.491	2206.18	156.947	-683.722	2359.26	95.353	-330.445	2052.26	978.941	-338.662	1994.73	1142.52	-378.598	2003.22	560.718	-443.488	1922.12	113.524	-415.709	2083.81	58.6769
628	0	-721.632	2092.62	988.79	-704.806	2029.1	1144.49	-674.938	2232.84	599.356	-652.076	2238.09	152.346	-681.2	2394.17	95.2182	-330.362	2058.51	978.194	-338.563	2002.61	1142.02	-378.57	2005.73	560.273	-443.546	1922.23	113.576	-415.73	2083.68	58.266
629	0	-721.477	2100.94	987.975	-704.418	2037.47	1144.14	-675.106	2237.71	596.317	-652.753	2269.9	149.29	-677.408	2428.48	94.9925	-330.255	2064.8	977.398	-338.449	2010.61	1141.48	-378.422	2008.28	559.896	-443.56	1922.24	113.528	-415.668	2083.78	57.9244
630	0	-721.408	2108.62	986.99	-704.134	2046.12	1143.72	-675.371	2242.39	593.603	-653.28	2301.25	147.891	-672.258	2461.62	94.9428	-330.077	2071.4	976.612	-338.279	2018.53	1140.79	-378.06	2011.34	559.605	-443.666	1922.34	113.568	-414.956	2085.5	58.569
631	0	-721.411	2116.51	985.969	-703.996	2054.94	1143.16	-675.231	2247.06	590.366	-653.631	2331.37	147.822	-666.264	2493.48	95.4893	-329.989	2078.24	975.69	-338.124	2026.54	1139.9	-377.794	2014.23	559.315	-443.576	1922.54	113.61	-414.76	2086	58.4441
632	0	-721.509	2124.26	984.857	-703.986	2063.08	1142.37	-678.903	2255.11	588.435	-653.995	2359.7	148.675	-659.886	2523.25	96.4413	-329.875	2085.32	974.645	-337.997	2034.45	1138.86	-377.513	2017.21	559.116	-443.606	1922.8	113.719	-415.291	2084.22	57.3114
633	0	-721.682	2131.75	983.574	-704.034	2071.62	1141.53	-681.21	2262.21	586.215	-654.242	2386	150.159	-653.664	2550.32	98.2353	-329.816	2093.91	973.72	-337.791	2043.06	1137.87	-377.353	2020.05	558.778	-443.612	1923.14	113.879	-414.568	2086.52	57.826
634	0	-722.012	2139.6	982.407	-704.095	2080.57	1140.63	-679.251	2265.37	583.443	-654.28	2410.73	152.49	-647.973	2574.34	100.856	-329.769	2101.48	972.682	-337.669	2051.42	1136.87	-377.221	2023.17	558.603	-443.865	1923.14	114.112	-414.325	2086.79	57.5725
635	0	-722.331	2147.7	981.417	-704.271	2089.3	1139.66	-678.807	2270.77	581.339	-654.675	2426.94	153.149	-643.603	2595.77	104.478	-329.751	2108.57	971.547	-337.566	2059.89	1135.75	-377.195	2026.44	558.334	-444.09	1923.16	114.462	-414.28	2086.89	57.3525
636	0	-722.45	2156.24	980.345	-704.283	2097.98	1138.7	-678.445	2277.36	579.668	-653.984	2445.16	155.099	-640.52	2613.83	108.721	-329.694	2115.89	970.305	-337.457	2068.55	1134.69	-377.286	2030.16	558.042	-444.154	1923.41	114.701	-414.211	2086.93	57.1099
637	0	-722.477	2164.56	979.115	-704.257	2106.36	1137.76	-678.093	2285.39	578.437	-652.811	2462.26	157.062	-639.031	2628.63	113.392	-329.718	2123.13	969.033	-337.356	2077.49	1133.67	-377.503	2033.98	557.648	-444.423	1923.65	114.982	-414.096	2087.11	56.9656
638	0	-722.394	2173.55	978.214	-704.154	2114.68	1136.84	-677.74	2294.87	577.773	-650.779	2468.46	154.063	-638.962	2639.93	117.35	-329.822	2130.51	967.831	-337.19	2086.96	1132.37	-377.875	2038.17	557.293	-444.678	1924.14	115.35	-414.074	2087.2	56.7378
639	0	-722.315	2182.35	977.496	-704.049	2122.76	1135.98	-677.126	2305.4	577.552	-649.062	2475.9	152.339	-639.845	2648.27	119.871	-329.932	2137.84	966.552	-337.253	2094.67	1131.33	-378.343	2042.66	556.798	-444.89	1924.67	115.848	-414.073	2087.34	56.5274
640	0	-722.28	2190.43	976.598	-704.072	2130.94	1135.06	-676.426	2316.59	577.586	-646.608	2481.05	150.417	-641.33	2654.18	120.672	-330.103	2145.13	965.29	-337.339	2102.26	1130.08	-378.877	2047.44	556.251	-445.038	1925.29	116.419	-414.115	2087.45	56.3235
641	0	-722.306	2199.05	976.023	-703.981	2139.01	1134.14	-675.595	2328.06	577.823	-647.004	2487.03	149.27	-642.878	2658.3	119.753	-330.322	2152.38	964.008	-337.353	2110.32	1128.81	-379.435	2052.54	555.705	-444.827	1926.25	117.342	-414.169	2087.57	56.1193
642	0	-722.515	2207.64	975.549	-703.971	2147.24	1133.31	-674.387	2339.34	578.138	-645.998	2490.68	148.185	-644.299	2660.92	117.242	-330.505	2159.82	962.761	-337.452	2118	1127.69	-380.112	2057.8	555.006	-444.946	1927.1	118.105	-414.234	2087.71	55.915
643	0	-722.692	2216.56	975.234	-703.917	2155.57	1132.53	-673.779	2350.66	578.579	-644.735	2493.02	147.044	-645.293	2662.41	113.255	-330.729	2167.04	961.624	-337.572	2125.53	1126.52	-380.72	2063.23	554.344	-445.089	1927.96	118.803	-414.323	2087.86	55.7124
644	0	-722.84	2225.35	974.908	-703.89	2164.06	1131.82	-673.395	2361.79	578.96	-643.764	2494.85	146.006	-645.931	2662.79	108.169	-330.948	2174.42	960.534	-337.581	2133.61	1125.41	-381.367	2068.93	553.794	-445.371	1928.7	119.643	-414.425	2088.04	55.5951
645	0	-722.935	2234.64	974.692	-703.947	2172.44	1131.09	-673.196	2372.76	579.384	-642.359	2495.33	144.345	-646.047	2662.22	102.608	-331.247	2181.74	959.43	-337.875	2140.89	1124.19	-381.999	2074.68	553.273	-445.732	1929.4	120.576	-414.588	2088.16	55.4877
646	0	-723.094	2243.9	974.483	-703.956	2181.52	1130.53	-673.095	2383.42	579.603	-640.808	2494.72	142.157	-645.642	2660.68	97.0383	-331.556	2189	958.461	-338.207	2148.46	1123.08	-382.645	2080.56	552.793	-446.185	1930.37	121.769	-414.742	2088.29	55.3818
647	0	-723.204	2253.39	974.199	-704.081	2190.68	1129.98	-673.039	2393.75	579.733	-639.187	2493.24	139.78	-644.63	2658.4	91.8913	-331.995	2196.15	957.457	-338.57	2156.72	1122.06	-383.294	2086.58	552.344	-446.78	1931.26	122.942	-414.961	2088.45	55.3016
648	0	-723.249	2263.31	974.003	-704.235	2200.15	1129.51	-673.095	2403.94	579.742	-637.366	2490.98	137.42	-643.057	2655.42	87.4012	-332.439	2201.78	956.212	-338.885	2165.25	1121.12	-384.056	2092.91	551.794	-447.354	1932.45	124.451	-415.112	2088.66	55.2173
649	0	-723.297	2272.94	973.691	-704.497	2209.6	1129.13	-673.631	2413.62	579.439	-635.542	2488.19	135.435	-641.085	2652.26	83.6635	-333.015	2208.81	955.149	-339.316	2173.28	1120.06	-384.883	2099.63	551.289	-448.35	1933.1	126.367	-415.237	2088.95	55.0965
650	0	-723.376	2283	973.509	-704.771	2219.32	1128.86	-673.531	2422.6	578.851	-634.704	2485.2	133.777	-638.851	2648.48	80.5636	-333.685	2216.44	954.323	-339.832	2181.77	1118.99	-385.57	2106.79	550.904	-448.732	1934.63	128.326	-415.361	2089.39	54.963
651	0	-723.173	2295.6	973.652	-705.123	2229	1128.56	-672.78	2430.66	577.889	-631.491	2481.52	132.342	-636.286	2644.73	78.8251	-334.354	2224.36	953.572	-340.314	2190.82	1118.2	-386.372	2114.25	550.622	-449.145	1936.28	130.411	-415.454	2089.81	54.8108
652	0	-723.489	2305.31	973.491	-705.49	2238.8	1128.49	-672.107	2437.94	576.428	-629.109	2477.93	131.611	-633.806	2640.73	77.9241	-335.084	2232.45	952.943	-340.801	2200.58	1117.29	-387.066	2122.11	550.435	-449.317	1938.08	132.791	-415.466	2090.16	54.651
653	0	-723.847	2315.06	973.356	-706.068	2248.42	1128.45	-671.352	2444.52	574.752	-627.45	2475.08	129.795	-632.307	2637.28	75.5193	-335.913	2241.03	952.433	-341.288	2210.79	1116.63	-387.772	2130.55	550.239	-449.356	1940.14	135.47	-415.411	2090.56	54.507
654	0	-724.188	2325.04	973.29	-706.691	2257.94	1128.72	-670.48	2450.5	573.147	-626.012	2473.1	128.459	-631.265	2635	74.0042	-336.809	2249.91	951.926	-341.768	2221.5	1116.05	-388.417	2139.7	549.999	-449.304	1942.24	138.256	-415.272	2090.93	54.31
655	0	-724.504	2334.98	973.379	-707.414	2267.31	1129.19	-669.577	2456.11	571.904	-625.211	2472.76	128.118	-630.896	2634.58	73.9536	-337.793	2259.14	951.483	-342.025	2232.54	1115.49	-388.915	2149.65	549.679	-448.975	1944.87	141.524	-414.959	2091.44	54.1947
656	0	-724.848	2344.83	973.769	-708.256	2276.37	1129.94	-668.917	2461.77	571.356	-625.387	2474.74	127.674	-631.264	2635.12	74.033	-338.818	2268.45	950.979	-342.205	2243.64	1114.93	-389.385	2160.64	549.387	-448.475	1947.82	144.979	-414.617	2092.02	54.0769
657	0	-725.314	2354.25	974.655	-709.001	2284.97	1130.94	-668.648	2467.64	571.517	-625.854	2476.51	127.203	-631.261	2635.7	72.744	-339.72	2278.09	950.569	-344.5	2245.67	1113.84	-389.705	2172.41	549.01	-447.762	1951.3	148.976	-414.317	2092.61	54.0233
658	0	-725.908	2363.07	975.854	-709.682	2293.28	1132.2	-668.636	2474.15	571.999	-626.107	2476.75	127.36	-630.737	2635.85	72.4701	-340.53	2287.72	950.346	-345.971	2250.13	1113.03	-389.895	2185.05	548.613	-446.985	1955.47	153.392	-414.002	2093.31	53.9876
659	0	-726.571	2371.21	977.236	-710.273	2301.27	1133.58	-668.354	2481	572.588	-626.031	2477.29	127.545	-630.506	2635.82	72.6762	-341.346	2297.68	950.566	-346.888	2257.58	1112.73	-389.742	2198.75	548.229	-446.21	1960.07	158.235	-413.688	2093.92	54.0969
660	0	-727.269	2378.83	978.646	-710.698	2308.9	1135.2	-667.942	2487.6	573.096	-626.027	2477.82	127.511	-630.167	2635.98	72.4401	-342.059	2307.55	950.922	-347.764	2265.57	1112.7	-389.283	2213.44	547.844	-445.285	1965.45	163.719	-413.564	2094.08	54.2091
661	0	-727.799	2386.24	979.904	-711.009	2316.28	1136.77	-667.605	2493.23	573.15	-626.011	2478.22	127.272	-630.001	2636	72.3819	-342.774	2317.22	951.519	-348.794	2273.3	1112.96	-388.352	2229.19	547.484	-444.219	1971.64	169.738	-413.452	2094.33	54.4259
662	0	-728.288	2393.64	980.928	-711.349	2323.71	1138.18	-667.409	2497.5	572.66	-626.092	2478.77	126.695	-629.974	2636.08	72.2301	-343.505	2326.91	952.228	-349.783	2280.84	1113.49	-387.05	2245.82	547.129	-443.128	1978.77	176.346	-413.472	2094.53	54.9657
663	0	-728.797	2401.07	981.689	-711.699	2331.11	1139.47	-667.551	2500.14	571.706	-626.28	2479.11	126.06	-630.098	2636.13	72.0942	-344.121	2336.44	953.11	-350.701	2287.97	1114.14	-385.41	2263.28	546.764	-442.077	1986.67	183.545	-413.262	2095.96	55.9314
664	0	-729.325	2408.33	982.011	-712.155	2338.76	1140.67	-667.889	2501.37	570.462	-626.428	2479.22	125.421	-630.3	2636.09	72.0765	-344.754	2345.98	954.14	-351.471	2295.24	1114.96	-383.543	2281.41	546.377	-440.735	1996.05	191.576	-413.094	2097.49	56.9595
665	0	-730.589	2411.31	981.789	-712.683	2346.54	1141.87	-668.357	2501.56	569.271	-626.187	2478.78	124.829	-630.423	2636	72.1438	-345.243	2355.41	955.144	-352.123	2302.57	1115.84	-382.726	2299.22	545.678	-439.347	2006.42	200.02	-412.611	2099.69	58.431
666	0	-731.342	2416.75	981.821	-713.281	2354.11	1142.93	-669.361	2501.67	568.679	-626.016	2478.01	124.355	-630.734	2635.94	72.2017	-345.728	2364.56	956.166	-352.529	2309.59	1116.78	-380.863	2318.91	545.543	-437.217	2018.92	208.896	-412.084	2102.75	60.5356
667	0	-731.928	2422.75	982.201	-713.852	2361.7	1144.17	-670.352	2501.86	568.451	-626.268	2477.98	123.92	-631.248	2635.86	72.2268	-346.116	2373.73	957.212	-352.764	2316.37	1117.7	-378.864	2339.52	545.719	-434.602	2032.97	218.313	-411.402	2106.89	63.3668
668	0	-732.502	2428.41	982.86	-714.327	2368.97	1145.33	-671.404	2502.15	568.499	-626.725	2476.23	123.491	-631.736	2635.85	72.2256	-346.497	2382.43	958.093	-352.922	2323.14	1118.49	-376.452	2361.17	546.409	-433.059	2047.76	227.659	-410.735	2111.98	66.6579
669	0	-732.977	2433.73	983.861	-714.589	2376.03	1146.73	-672.485	2502.39	568.623	-627.096	2475.32	122.814	-632.153	2635.78	72.2603	-346.841	2391.19	959.081	-352.984	2329.93	1119.23	-374.902	2381.91	547.133	-430.148	2063.65	235.598	-410.145	2117.91	70.4949
670	0	-733.363	2439	985.116	-714.754	2382.72	1148.16	-673.38	2502.6	568.782	-627.213	2477.44	123.225	-632.553	2635.64	72.3154	-347.107	2399.32	960.012	-353.109	2336.8	1119.98	-372.631	2403.58	548.664	-426.984	2082.58	244.625	-409.801	2124.41	74.4815
671	0	-733.726	2444.44	986.352	-714.873	2389.24	1149.68	-674.089	2502.9	568.89	-627.692	2476.8	122.868	-633.029	2635.5	72.5092	-347.294	2407.39	961.135	-353.301	2343.34	1120.8	-370.41	2424.75	550.767	-424.069	2100.81	251.344	-409.596	2131.61	78.3387
672	0	-734.029	2449.83	987.49	-715.077	2395.77	1151.13	-674.776	2503.21	568.926	-627.842	2476.34	122.613	-633.393	2635.43	72.6877	-347.417	2415.12	962.415	-353.528	2349.41	1121.8	-368.536	2445.05	553.379	-420.853	2119.23	257.575	-409.595	2141.15	81.346
673	0	-734.369	2455.45	988.445	-715.596	2401.84	1152.42	-675.517	2503.76	568.983	-627.694	2476.34	122.476	-633.579	2635.38	72.8334	-347.469	2422.63	963.831	-353.515	2355.79	1122.9	-366.849	2465	556.516	-418.016	2137.13	263.069	-409.157	2155.16	85.9994
674	0	-734.694	2461.01	989.025	-716.61	2407.9	1153.24	-675.728	2504.38	569.085	-627.731	2476.51	122.402	-633.622	2635.33	72.9251	-347.464	2430.57	965.21	-352.858	2363.08	1123.95	-365.408	2484.37	559.898	-415.79	2154.98	268.796	-408.247	2174.83	91.2701
675	0	-734.99	2466.66	989.016	-718.232	2414.83	1153.49	-675.724	2504.99	569.306	-627.963	2476.6	122.384	-633.677	2635.29	73.0227	-347.258	2438.26	966.234	-351.823	2372.11	1124.97	-364.446	2502.71	563.533	-413.915	2173.62	273.473	-406.809	2198.33	95.9555
676	0	-735.289	2472.68	988.438	-720.518	2423.62	1153.09	-675.762	2505.4	569.532	-627.782	2476.54	122.455	-633.654	2635.21	73.1124	-347.047	2446.43	967.193	-350.392	2383	1125.84	-364.076	2520.19	567.726	-412.294	2193	276.847	-405.049	2223.9	100.104
677	0	-735.561	2478.95	987.409	-723.064	2433.21	1152.2	-675.78	2505.41	569.721	-627.743	2476.35	122.577	-633.685	2635.12	73.2675	-346.629	2454.27	967.721	-348.958	2394.49	1126.62	-363.556	2537.59	572.258	-410.93	2212.88	278.874	-402.776	2250.14	103.389
678	0	-735.76	2485.29	986.095	-725.406	2443.01	1151.14	-675.768	2505.07	569.887	-627.846	2476.33	122.595	-633.747	2635.01	73.3781	-346.197	2462.88	968.325	-347.813	2405.87	1127.62	-363.251	2554.54	577.034	-409.628	2233.21	279.442	-400.073	2276.33	105.502
679	0	-736.04	2491.6	985.085	-727.432	2452.57	1150.12	-675.848	2504.53	570.033	-627.783	2476.61	122.721	-633.841	2634.95	73.4219	-345.734	2471.72	969.144	-346.988	2415.93	1128.95	-363.074	2571.18	581.772	-408.43	2253.83	278.908	-397.086	2301.85	106.198
680	0	-736.12	2497.9	984.699	-728.796	2461.78	1149.61	-675.965	2504.23	570.2	-627.67	2477.33	122.986	-633.928	2634.92	73.4665	-345.386	2480.53	970.32	-346.605	2424.4	1130.89	-362.99	2587.37	586.334	-407.269	2274.83	276.987	-393.603	2328	106.228
681	0	-736.136	2503.74	984.829	-729.636	2469.87	1149.65	-676.114	2504.32	570.378	-627.674	2477.13	122.994	-634.126	2634.82	73.6036	-345.208	2489.27	972.152	-346.733	2431.33	1133.33	-363.024	2603.1	590.471	-406.252	2296.2	274.056	-389.84	2354.92	105.631
682	0	-736.215	2509.54	985.104	-730.01	2477.09	1150.2	-676.379	2504.85	570.539	-627.81	2476.15	122.789	-634.363	2634.74	73.7209	-345.228	2498.09	974.471	-347.179	2437.3	1135.96	-363.051	2618.19	594.092	-405.125	2318.19	270.167	-385.877	2382.87	104.63
683	0	-736.185	2515.18	985.357	-730.028	2483.83	1150.85	-676.724	2505.93	570.702	-627.919	2475.4	122.56	-634.589	2634.69	73.7741	-345.229	2506.32	976.958	-347.911	2443.18	1138.52	-363.124	2632.5	597.207	-404.114	2340.61	265.366	-381.709	2412.46	103.743
684	0	-736.176	2520.62	985.519	-729.967	2489.63	1151.23	-676.982	2507.22	570.761	-627.987	2475.36	122.487	-634.766	2634.76	73.7349	-345.25	2514.64	979.424	-348.56	2449.34	1140.67	-363.353	2646.08	599.745	-402.992	2363.62	259.71	-377.71	2442.49	102.243
685	0	-736.098	2526.12	985.5	-729.83	2495.47	1151.4	-677.175	2508.82	570.752	-627.817	2476.52	122.991	-634.766	2634.84	73.411	-345.12	2522.68	981.573	-349.242	2455.73	1142.4	-363.667	2658.91	602.037	-401.723	2387.2	253.104	-373.675	2473.43	100.559
686	0	-735.975	2531.63	985.337	-729.702	2501.2	1151.5	-677.2	2510.61	570.715	-627.76	2476.73	123.068	-634.73	2635.17	73.0185	-344.944	2530.65	983.442	-349.806	2462.72	1143.78	-363.945	2670.82	604.215	-400.434	2411.22	245.58	-369.756	2504.98	98.7088
687	0	-735.844	2537.37	985.022	-729.767	2507.17	1151.22	-677.187	2512.62	570.701	-627.779	2475.73	122.6	-634.627	2635.6	72.499	-344.7	2538.65	984.989	-350.041	2469.89	1144.74	-364.07	2681.91	606.32	-399.031	2435.73	237.399	-365.854	2537.03	96.6484
688	0	-735.732	2543.31	984.553	-730.426	2513.78	1150.46	-677.054	2514.64	570.674	-627.733	2474.97	122.178	-634.455	2636.04	71.8044	-344.484	2546.9	986.255	-349.853	2478.03	1145.63	-364.216	2692.13	608.096	-397.666	2460.59	228.584	-362.177	2569.67	94.5693
689	0	-735.61	2549.51	983.981	-731.171	2520.92	1149.62	-676.867	2516.73	570.62	-627.317	2477.32	122.632	-634.252	2636.61	70.9818	-344.209	2554.97	987.195	-349.758	2486.53	1146.49	-364.346	2701.58	609.458	-396.255	2486.33	219.355	-358.544	2602.32	92.1176
690	0	-735.537	2555.81	983.303	-731.67	2527.86	1148.75	-676.585	2518.87	570.645	-627.18	2476.97	122.296	-633.95	2637.3	70.023	-343.99	2563.31	988.169	-349.753	2495.16	1147.25	-364.257	2710.5	610.394	-394.691	2512.76	209.805	-355.07	2634.96	89.571
691	0	-735.427	2562.4	982.613	-732.055	2534.9	1147.99	-676.403	2521.07	570.678	-627.005	2476.99	122.026	-633.59	2637.91	68.9449	-343.724	2571.41	988.875	-349.972	2503.75	1147.97	-363.975	2718.78	610.901	-392.988	2539.99	200.218	-351.567	2668.27	87.1862
692	0	-735.341	2568.94	981.944	-732.334	2542.28	1147.24	-676.164	2523.41	570.673	-626.803	2476.99	122	-633.365	2638.39	68.1336	-343.465	2579.5	989.457	-350.071	2512.4	1148.52	-363.672	2726.43	610.868	-391.381	2567.74	190.558	-348.215	2701.35	84.9817
693	0	-735.281	2575.58	981.317	-732.538	2549.59	1146.49	-676.044	2525.87	570.619	-626.729	2476.97	121.912	-633.132	2638.24	67.287	-343.18	2587.49	989.707	-350.258	2520.91	1148.82	-363.482	2733.34	610.205	-389.807	2595.87	181.118	-344.835	2734.75	83.1811
694	0	-735.23	2582.29	980.688	-732.619	2557.06	1145.76	-675.963	2528.61	570.617	-626.582	2477.43	122.079	-633.08	2638.5	66.7233	-342.949	2595.64	989.759	-350.372	2529.4	1148.83	-363.259	2739.54	608.882	-388.26	2624.55	172.195	-341.476	2767.71	81.6829
695	0	-735.218	2589	980.086	-732.717	2564.35	1144.93	-675.998	2531.44	570.576	-626.446	2478.14	122.345	-632.997	2638.73	66.3736	-342.623	2603.81	989.497	-350.368	2538.12	1148.66	-362.926	2745.18	606.924	-387.087	2653.26	163.504	-338.805	2799.81	79.444
696	0	-735.23	2595.82	979.426	-732.856	2571.9	1144.09	-676.052	2534.3	570.477	-626.327	2478.75	122.499	-633.015	2638.97	66.0685	-342.236	2611.52	988.87	-350.246	2546.71	1148.14	-362.557	2750.27	604.539	-386.105	2682.1	155.735	-335.953	2832.4	78.7662
697	0	-735.279	2602.67	978.714	-733.056	2579.3	1143.14	-676.027	2537.33	570.344	-626.213	2479.5	122.847	-632.998	2639.12	65.7392	-341.906	2619.51	988.126	-350.063	2555.68	1147.38	-362.056	2754.89	601.854	-384.496	2711.82	149.532	-333.574	2864.74	78.5258
698	0	-735.332	2609.77	978.031	-733.227	2586.84	1142.11	-676.056	2540.69	570.204	-626.092	2480.11	123.181	-633.003	2639.26	65.4676	-341.618	2627.48	987.193	-349.71	2564.71	1146.29	-361.348	2759.08	598.989	-382.893	2741.57	144.786	-331.924	2896.86	78.8914
699	0	-735.447	2616.86	977.291	-733.327	2594.35	1141.14	-676.088	2544.32	570.039	-625.904	2481.06	123.627	-633.137	2639.68	65.4137	-341.323	2635.46	986.135	-349.36	2573.88	1145.04	-360.555	2762.89	595.814	-381.585	2770.73	141.141	-331.226	2928.6	80.1005
700	0	-735.508	2624.01	976.588	-733.316	2601.92	1140.3	-675.983	2548.11	569.782	-625.644	2482.26	124.238	-633.149	2639.83	65.215	-341.08	2643.34	984.902	-349.02	2583.2	1143.81	-359.614	2766.57	592.47	-380.221	2799.7	139.216	-331.34	2960.07	82.9916
701	0	-735.556	2631.39	975.891	-733.16	2609.65	1139.61	-675.889	2552.02	569.503	-625.332	2483.75	124.866	-633.198	2640.15	65.1165	-340.938	2651.37	983.672	-348.616	2592.54	1142.67	-358.751	2770.36	589.19	-379.492	2828.48	136.746	-332.514	2990.19	87.0088
