# Supplementary material for: A Brake-Based Overground Gait Rehabilitation Device for Altering Propulsion Impulse Symmetry
Source: Sensors (Basel). 2021 Oct 5;21(19):6617. doi: 10.3390/s21196617 (PMC8512803; doi:10.3390/s21196617)
Supplement: Supplementary file 1 [file sensors-21-06617-s001.zip › GPT animations/code and data/Trajectories/BD 35.csv]

Trajectories
100
		BDC013:LTroc			BDC013:LIliac			BDC013:LKnee			BDC013:LAnkle			BDC013:LToe			BDC013:RTroc			BDC013:RIliac			BDC013:RKnee			BDC013:RAnkle			BDC013:RToe
Frame	Sub Frame	X	Y	Z	X	Y	Z	X	Y	Z	X	Y	Z	X	Y	Z	X	Y	Z	X	Y	Z	X	Y	Z	X	Y	Z	X	Y	Z
		mm	mm	mm	mm	mm	mm	mm	mm	mm	mm	mm	mm	mm	mm	mm	mm	mm	mm	mm	mm	mm	mm	mm	mm	mm	mm	mm	mm	mm	mm
205	0	-689.693	-1597.55	948.162	-678.949	-1660.54	1106.59	-646.656	-1477.75	560.976	-606.652	-1735.64	212.682	-631.266	-1650.92	69.5561	-296.052	-1608.48	956.842	-306.939	-1665.47	1118.56	-328.345	-1632.53	535.298	-380.081	-1686.74	82.2647	-355.818	-1521.68	27.303
206	0	-689.084	-1589.25	949.262	-677.949	-1653.06	1107.22	-645.131	-1464.43	563.015	-605.526	-1710.01	205.478	-630.927	-1618.71	66.3662	-295.393	-1601.88	955.97	-305.736	-1658.42	1117.82	-328.253	-1629.46	535.091	-380.289	-1686.66	82.3973	-355.69	-1521.63	27.2846
207	0	-688.565	-1581.02	950.151	-677.007	-1645.49	1107.74	-643.898	-1452.05	565.091	-604.321	-1683.65	197.622	-630.736	-1585.94	63.0316	-295.001	-1595.4	955.027	-304.799	-1651.47	1117	-328.346	-1626.5	534.756	-380.519	-1686.61	82.4529	-355.704	-1521.6	27.1826
208	0	-687.96	-1572.73	950.902	-675.94	-1637.63	1108.3	-642.19	-1440.27	566.955	-603.001	-1656.81	188.903	-630.756	-1552.56	59.8505	-294.675	-1588.91	954.142	-303.928	-1644.52	1116.24	-328.566	-1623.5	534.349	-380.766	-1686.59	82.534	-355.719	-1521.58	27.1018
209	0	-687.531	-1564.59	951.807	-674.951	-1629.85	1108.95	-641.154	-1429.58	568.518	-601.846	-1629.24	179.774	-631.051	-1518.81	57.0449	-294.128	-1583.27	953.477	-303.169	-1637.43	1115.57	-328.46	-1621.14	534.213	-381.05	-1686.55	82.6126	-355.656	-1521.54	27.0373
210	0	-687.155	-1556.43	952.749	-674.006	-1621.96	1109.68	-639.92	-1419.49	569.56	-600.72	-1601.15	170.842	-631.451	-1484.59	54.4503	-293.504	-1577.41	952.829	-302.334	-1630.11	1114.92	-328.726	-1617.98	533.688	-381.214	-1686.38	82.6381	-355.409	-1521.52	27.0329
211	0	-686.954	-1548.41	953.665	-672.961	-1614.13	1110.51	-638.663	-1409.97	570.138	-599.69	-1572.43	161.985	-631.922	-1450.28	52.558	-293.675	-1569.45	951.74	-301.68	-1622.87	1114.29	-328.72	-1615.36	533.448	-381.37	-1686.3	82.6968	-355.243	-1521.41	27.0194
212	0	-686.798	-1540.53	954.502	-672.187	-1606.29	1111.3	-638.031	-1401.36	570.241	-598.768	-1543.41	153.561	-632.076	-1415.57	50.8859	-293.65	-1562.73	950.826	-301.178	-1615.8	1113.56	-328.739	-1613.08	533.218	-381.634	-1686.44	82.765	-355.211	-1521.43	26.8288
213	0	-686.667	-1532.71	955.26	-671.415	-1598.44	1111.99	-637.06	-1392.97	569.661	-597.982	-1514.08	145.498	-632.063	-1380.99	50.0391	-293.211	-1557.38	950.176	-300.728	-1608.95	1112.8	-328.828	-1610.76	532.908	-381.88	-1686.6	82.8531	-355.101	-1521.56	26.6136
214	0	-686.496	-1524.94	955.795	-670.747	-1590.51	1112.5	-636.554	-1385.42	568.816	-597.432	-1484.75	138.126	-631.98	-1346.92	50.0241	-292.974	-1551.19	949.419	-300.158	-1602.04	1111.97	-328.69	-1608.46	532.717	-382.045	-1686.65	82.9542	-354.885	-1521.5	26.4106
215	0	-686.384	-1517.09	956.027	-670.076	-1582.51	1112.79	-635.831	-1377.89	567.342	-597.058	-1455.11	131.279	-631.108	-1313.12	50.5359	-292.005	-1546.08	948.951	-299.55	-1594.7	1111.09	-328.419	-1605.92	532.523	-382.057	-1686.38	82.9847	-354.572	-1521.31	26.2141
216	0	-686.222	-1509.22	956.076	-669.473	-1574.48	1112.9	-635.831	-1370.84	565.767	-597.132	-1425.8	125.546	-629.147	-1279.47	51.2568	-291.097	-1541.02	948.467	-299.003	-1587.41	1110.2	-328.151	-1603.11	532.245	-382.12	-1686.07	83.0075	-354.448	-1521	25.8506
217	0	-685.894	-1501.14	955.829	-668.765	-1566.39	1112.84	-635.92	-1363.74	564.03	-597.497	-1396.46	120.613	-626.301	-1246.53	52.2014	-290.452	-1536.25	947.9	-298.72	-1580.4	1109.22	-328.095	-1600.34	531.788	-382.355	-1685.96	83.0676	-354.557	-1520.85	25.4017
218	0	-685.681	-1493.04	955.487	-668.128	-1558.17	1112.54	-635.9	-1356.4	562.229	-598.252	-1367.48	116.754	-622.393	-1214.26	52.9773	-289.915	-1531.6	947.299	-298.543	-1573.52	1108.22	-328.129	-1597.25	531.394	-382.621	-1685.75	83.2141	-354.599	-1520.59	24.856
219	0	-685.483	-1484.83	955.032	-667.63	-1550.04	1112.18	-635.895	-1348.87	560.316	-599.274	-1339.28	113.647	-617.885	-1183.21	53.5126	-289.944	-1524.41	946.166	-298.289	-1566.25	1107.19	-328.097	-1593.93	531.065	-382.797	-1685.28	83.3657	-354.694	-1520.17	24.4631
220	0	-685.367	-1476.62	954.483	-667.203	-1541.72	1111.64	-635.737	-1341.34	558.579	-600.947	-1312.82	111.364	-613.14	-1153.74	53.7779	-289.961	-1517	944.98	-298.056	-1558.87	1106.1	-328.066	-1590.44	530.732	-382.982	-1684.76	83.5359	-354.677	-1519.97	24.1669
221	0	-685.252	-1468.28	953.918	-666.899	-1533.35	1110.97	-635.513	-1334.09	557.126	-601.704	-1286.65	109.68	-609.064	-1126.48	54.3172	-290.126	-1509.39	943.63	-297.763	-1551.22	1104.92	-328.259	-1586.75	530.428	-383.23	-1684.26	83.8247	-354.863	-1519.42	23.8687
222	0	-685.138	-1459.77	953.154	-666.72	-1524.87	1110.25	-635.337	-1327.3	555.737	-602.913	-1263.02	108.79	-603.607	-1101.4	54.7119	-290.131	-1502.19	942.371	-297.523	-1543.59	1103.52	-328.597	-1583.2	530.039	-383.508	-1683.83	84.0716	-354.984	-1519.18	23.5569
223	0	-685.195	-1451.23	952.295	-666.454	-1516.42	1109.4	-635.167	-1320.56	554.324	-604.22	-1241.86	108.49	-600.727	-1078.84	55.9661	-290.095	-1495.01	941.041	-297.432	-1535.88	1102.05	-328.972	-1579.49	529.631	-383.774	-1683.44	84.3387	-354.973	-1519.01	23.2686
224	0	-685.242	-1442.58	951.391	-666.263	-1507.98	1108.52	-635.314	-1313.65	552.849	-605.294	-1223.12	108.592	-599.144	-1059.1	57.8043	-290.097	-1487.74	939.825	-297.303	-1528	1100.77	-329.455	-1575.4	529.32	-384.044	-1683.02	84.76	-355.032	-1518.63	23.0391
225	0	-685.063	-1433.68	950.436	-666.153	-1499.23	1107.62	-635.28	-1306.02	551.493	-605.899	-1206.46	108.719	-594.518	-1041.51	59.2329	-289.966	-1480.52	938.694	-297.121	-1519.86	1099.48	-329.986	-1571.21	529.054	-384.347	-1682.57	85.2408	-354.985	-1518.41	22.9058
226	0	-684.894	-1424.72	949.378	-666.137	-1490.34	1106.68	-635.243	-1297.73	550.344	-606.144	-1192.09	108.756	-593.918	-1026.42	61.4517	-289.814	-1473.26	937.494	-296.899	-1511.53	1098.14	-330.457	-1566.89	528.756	-384.656	-1681.97	85.7793	-354.822	-1518.32	22.8261
227	0	-684.599	-1415.53	948.393	-666.159	-1481.35	1105.73	-635.399	-1289.1	549.452	-606.092	-1179.93	108.472	-594.065	-1013.88	63.4957	-289.72	-1465.9	936.228	-296.784	-1503.17	1096.82	-330.995	-1562.09	528.328	-384.922	-1681.33	86.3491	-354.798	-1518.07	22.6361
228	0	-684.561	-1406.41	947.457	-666.163	-1472.25	1104.88	-635.297	-1279.94	548.55	-606.072	-1170.19	107.998	-594.719	-1003.51	64.9486	-289.768	-1458.57	934.923	-296.796	-1494.92	1095.47	-331.534	-1557.08	527.818	-385.167	-1680.73	86.9844	-354.791	-1517.95	22.3415
229	0	-684.721	-1397.3	946.608	-666.302	-1462.95	1103.99	-635.182	-1270.58	547.715	-605.769	-1161.9	106.997	-595.638	-994.954	65.61	-289.984	-1451.18	933.735	-296.98	-1486.74	1094.22	-332.138	-1551.86	527.318	-385.49	-1680.13	87.7647	-354.835	-1517.81	22.1884
230	0	-684.899	-1387.96	945.822	-666.352	-1453.72	1103.19	-635.006	-1261.19	546.861	-605.452	-1155.24	105.787	-597.326	-988.226	65.2563	-290.295	-1443.65	932.662	-297.246	-1478.54	1093.13	-332.798	-1546.14	526.829	-385.788	-1679.34	88.6748	-354.881	-1517.63	22.4439
231	0	-685.269	-1378.7	945.135	-666.416	-1444.57	1102.38	-634.977	-1251.99	545.927	-605.224	-1149.94	104.468	-598.573	-982.953	64.0712	-290.722	-1435.87	931.403	-297.715	-1470.48	1091.96	-333.39	-1540.29	526.241	-386.02	-1678.49	89.5883	-354.897	-1517.59	22.5556
232	0	-685.632	-1369.32	944.529	-666.509	-1435.37	1101.62	-634.887	-1242.84	544.948	-605.04	-1145.9	103.13	-601.111	-979.341	61.5318	-291.337	-1427.78	930.15	-298.241	-1462.34	1090.72	-334.022	-1534.29	525.565	-386.264	-1677.59	90.5283	-354.732	-1517.49	22.5077
233	0	-685.838	-1359.64	943.867	-666.785	-1426.18	1100.85	-634.862	-1233.98	543.983	-604.399	-1142.55	102.51	-604.344	-977.003	58.7111	-292.08	-1419.64	928.855	-298.728	-1454.19	1089.39	-334.73	-1528.23	524.927	-386.628	-1676.81	91.5807	-354.855	-1517.38	22.3862
234	0	-686.262	-1350.1	943.292	-667.161	-1416.96	1100.17	-634.789	-1225.19	543.109	-603.643	-1140.25	101.989	-606.095	-976.125	54.3107	-293.034	-1411.22	927.449	-299.29	-1445.92	1087.95	-335.574	-1522.19	524.247	-387.091	-1675.99	92.7207	-355.137	-1517.36	22.0767
235	0	-686.704	-1340.42	942.631	-667.655	-1407.51	1099.47	-634.651	-1216.26	542.324	-602.896	-1138.74	100.245	-607.528	-975.332	49.7007	-293.93	-1402.55	926.049	-299.742	-1437.35	1086.51	-336.467	-1516.02	523.831	-387.561	-1674.92	94.1729	-355.27	-1517.18	22.1211
236	0	-687.236	-1330.78	942.147	-668.251	-1398.1	1098.87	-634.555	-1207.24	541.733	-602.408	-1137.2	99.1667	-608.232	-974.926	45.8107	-294.879	-1393.65	924.635	-300.268	-1428.57	1085.2	-337.416	-1509.69	523.501	-387.864	-1673.73	95.8557	-355.423	-1516.54	22.1463
237	0	-688.002	-1321.08	941.715	-668.872	-1388.6	1098.46	-634.614	-1198.18	541.27	-602.172	-1135.59	98.4415	-608.073	-973.648	43.3945	-295.85	-1384.95	923.44	-300.862	-1419.71	1083.85	-338.383	-1503.23	523.339	-388.12	-1672.35	97.637	-355.457	-1516.3	22.154
238	0	-688.666	-1311.25	941.412	-669.637	-1379.2	1098.25	-635.072	-1189.31	541.156	-601.876	-1133.9	97.8381	-607.361	-973.138	42.0292	-297.012	-1376.11	922.245	-301.523	-1410.79	1082.6	-339.474	-1496.26	523.077	-388.349	-1670.82	99.6177	-355.667	-1515.86	21.9244
239	0	-689.599	-1301.72	941.463	-670.385	-1369.78	1098.36	-635.614	-1180.37	541.478	-601.509	-1132.55	97.6343	-606.663	-972.553	40.6937	-298.171	-1367.22	921.3	-302.297	-1401.76	1081.42	-340.571	-1488.81	522.855	-388.446	-1669.22	101.858	-355.709	-1515.49	21.6815
240	0	-690.388	-1292.08	941.903	-671.149	-1360.68	1098.73	-635.694	-1170.4	542.133	-601.312	-1132.21	97.6419	-606.711	-972.485	40.3718	-299.398	-1358.18	920.51	-303.099	-1392.63	1080.43	-341.629	-1480.96	522.775	-388.334	-1667.31	104.316	-355.682	-1515.25	21.4662
241	0	-691.257	-1282.58	942.677	-671.791	-1351.62	1099.41	-636.305	-1160.41	543.096	-601.185	-1132.15	97.7688	-606.96	-972.52	40.5101	-300.655	-1348.98	920.081	-303.945	-1383.35	1079.66	-341.593	-1474.67	523.498	-388.206	-1665.09	107.098	-355.696	-1514.57	21.14
242	0	-692.131	-1273.12	943.752	-672.518	-1342.86	1100.3	-637.126	-1150.97	544.115	-601.235	-1131.92	97.8873	-606.987	-972.474	40.3708	-301.955	-1339.66	919.832	-304.932	-1374.08	1078.97	-342.687	-1465.61	523.619	-387.961	-1662.61	110.172	-355.663	-1514.24	20.8939
243	0	-693.124	-1263.85	945.093	-673.269	-1334.17	1101.32	-637.689	-1142.15	544.71	-601.316	-1131.29	97.7927	-606.839	-972.369	39.9655	-303.265	-1330.06	919.661	-306.003	-1364.76	1078.33	-343.745	-1455.9	523.735	-387.633	-1659.79	113.51	-355.393	-1513.83	20.6776
244	0	-694.252	-1254.48	946.402	-674.21	-1325.47	1102.34	-638.247	-1134.32	544.732	-601.406	-1130.6	97.7205	-606.736	-972.234	39.5118	-304.621	-1320.53	919.746	-307.292	-1355.41	1077.88	-344.589	-1445.67	523.962	-387.226	-1656.67	117.093	-355.303	-1513.31	20.3045
245	0	-695.419	-1244.91	947.607	-675.289	-1316.57	1103.36	-638.71	-1127.43	544.216	-601.485	-1129.98	97.5291	-606.43	-972.009	39.0695	-306.008	-1310.9	919.974	-308.797	-1346.03	1077.53	-345.378	-1434.83	524.168	-386.718	-1653.27	121.003	-355.076	-1513.01	20.1391
246	0	-696.659	-1235.37	948.638	-676.57	-1307.7	1104.36	-639.014	-1121.43	543.285	-601.437	-1129.18	97.0581	-606.313	-971.836	38.5875	-307.418	-1301.15	920.332	-310.582	-1336.69	1077.46	-345.902	-1423.25	524.35	-386.05	-1649.4	125.296	-354.741	-1512.68	20.0275
247	0	-697.912	-1225.87	949.439	-678.025	-1298.56	1105.35	-639.428	-1116.08	542.199	-601.371	-1128.44	96.5891	-606.093	-971.461	38.0738	-308.737	-1291.39	920.943	-312.491	-1327.2	1077.5	-346.283	-1410.82	524.487	-385.167	-1644.94	129.912	-354.468	-1512.22	20.0979
248	0	-699.267	-1216.62	949.867	-679.647	-1289.25	1106.29	-639.585	-1111.24	541.066	-601.236	-1127.82	96.068	-605.907	-971.401	37.99	-310.096	-1281.43	921.601	-314.29	-1317.74	1077.74	-346.392	-1397.62	524.574	-384.221	-1639.89	134.882	-354.221	-1511.59	20.1708
249	0	-700.681	-1207.66	950.093	-681.188	-1279.86	1107.29	-640.054	-1107.21	540.061	-601.148	-1127.4	95.6237	-605.83	-971.352	37.8607	-311.519	-1271.48	922.227	-316.072	-1308.55	1078.16	-346.325	-1383.4	524.446	-383.189	-1634.34	140.198	-353.696	-1511.12	20.4784
250	0	-702.037	-1199.21	950.118	-682.705	-1270.68	1108.39	-640.595	-1103.54	539.056	-601.08	-1127.22	95.142	-605.804	-971.138	37.6575	-313.041	-1261.49	922.99	-317.786	-1299.44	1078.86	-345.941	-1368.47	524.367	-382.141	-1628.01	145.999	-353.359	-1510.44	21.0961
251	0	-703.556	-1191.46	950.298	-684.194	-1261.71	1109.58	-641.453	-1100.41	538.402	-601.252	-1127.24	94.7893	-606.275	-971.33	37.8075	-314.641	-1251.37	923.865	-319.42	-1290.38	1079.78	-345.45	-1352.65	524.116	-381.011	-1620.87	152.306	-352.99	-1509.27	21.7797
252	0	-705.003	-1184	950.708	-685.518	-1252.85	1110.8	-642.357	-1097.78	537.964	-601.421	-1127.24	94.3208	-606.683	-971.379	37.8401	-316.224	-1241.35	924.804	-320.801	-1281.61	1080.84	-344.647	-1335.93	523.786	-379.814	-1612.78	159.09	-352.503	-1508.15	22.8648
253	0	-706.371	-1176.88	951.386	-686.833	-1244.45	1112.17	-643.523	-1095.57	537.462	-601.656	-1127.36	93.8883	-607.113	-971.413	37.9065	-317.758	-1231.24	925.792	-322.113	-1272.97	1081.96	-343.699	-1318.4	523.356	-378.629	-1603.47	166.233	-352.263	-1506.09	24.3344
254	0	-707.617	-1169.96	952.402	-687.897	-1236.23	1113.74	-644.786	-1093.95	537.203	-601.973	-1127.63	93.4869	-607.438	-971.442	37.9634	-319.191	-1221.37	926.78	-323.281	-1264.68	1082.96	-342.879	-1299.97	522.812	-377.439	-1593.03	173.948	-352.042	-1503.46	26.1419
255	0	-708.802	-1163.3	953.55	-688.816	-1228.5	1115.28	-645.888	-1092.51	537.002	-601.736	-1127.06	92.6991	-607.756	-971.515	38.0162	-320.46	-1211.71	927.633	-324.362	-1256.76	1083.83	-342.115	-1280.84	522.158	-376.036	-1581.29	181.855	-351.794	-1500.38	28.2556
256	0	-709.944	-1156.64	954.628	-689.526	-1220.95	1116.8	-647.347	-1091.62	536.968	-601.971	-1127.11	92.277	-608.159	-971.64	38.085	-321.667	-1202.33	928.558	-325.441	-1249.32	1084.64	-341.501	-1261.06	521.646	-374.613	-1568.28	190.301	-351.554	-1496.77	31.121
257	0	-711.037	-1150.36	955.584	-690.274	-1213.71	1118.14	-648.535	-1090.65	536.779	-602.377	-1127.42	92.0009	-608.493	-971.691	38.0643	-322.791	-1193.38	929.364	-326.372	-1242.27	1085.48	-340.993	-1240.67	521.287	-373.055	-1553.75	198.589	-351.312	-1492.25	34.2325
258	0	-711.934	-1144.08	956.373	-690.992	-1206.59	1119.31	-649.424	-1089.76	536.571	-602.596	-1127.62	91.6873	-608.76	-971.625	37.9524	-323.72	-1184.63	930.145	-327.226	-1235.38	1086.23	-340.545	-1219.85	521.154	-371.486	-1537.91	206.564	-351.241	-1486.82	37.8506
259	0	-712.801	-1138	956.906	-691.83	-1199.71	1120.29	-650.209	-1089.07	536.469	-602.774	-1127.88	91.5252	-608.975	-971.507	38.0393	-324.552	-1176.07	930.895	-327.997	-1229.43	1087.09	-340.153	-1198.77	521.492	-369.857	-1520.99	213.908	-351.374	-1480.52	41.7623
260	0	-713.506	-1132.07	957.294	-692.681	-1192.93	1121.05	-650.784	-1088.45	536.278	-602.876	-1128.02	91.3124	-609.145	-971.503	38.0536	-325.239	-1167.73	931.571	-328.655	-1222.6	1087.72	-339.945	-1177.76	522.21	-368.144	-1503.32	220.456	-351.541	-1473.87	45.6419
261	0	-714.178	-1126.39	957.603	-693.558	-1186.41	1121.64	-651.433	-1088.23	536.358	-602.966	-1128.12	91.1017	-609.31	-971.551	38.0782	-325.803	-1159.7	932.258	-329.229	-1215.98	1088.33	-339.956	-1157.25	523.604	-366.321	-1485.15	226.403	-352	-1466.53	49.2411
262	0	-714.721	-1120.69	957.866	-694.336	-1179.98	1122.11	-651.8	-1087.96	536.381	-602.973	-1128.14	90.9438	-609.652	-971.624	38.1001	-326.273	-1151.44	933.155	-329.777	-1209.61	1089.11	-339.978	-1136.83	525.345	-364.73	-1466.99	231.926	-352.806	-1456.54	52.86
263	0	-715.148	-1115.02	957.938	-695.468	-1173.06	1122.47	-652.109	-1087.53	536.415	-602.96	-1128.17	90.8992	-610.04	-971.696	38.1288	-326.514	-1143.31	934.143	-329.739	-1202.71	1089.99	-340.066	-1117.01	527.534	-363.63	-1449.14	237.165	-353.199	-1441.83	57.7815
264	0	-715.522	-1109.19	957.772	-697.537	-1165.08	1122.57	-652.351	-1086.97	536.49	-602.938	-1128.19	90.8489	-610.18	-971.803	38.1088	-326.566	-1135.02	934.887	-328.655	-1194.53	1090.68	-340.446	-1097.72	530.035	-363.085	-1430.88	242.236	-353.381	-1421.91	62.2943
265	0	-715.986	-1103.07	957.054	-699.973	-1156.11	1122.13	-652.51	-1086.35	536.543	-602.833	-1128.18	90.7279	-608.898	-971.7	37.7211	-326.314	-1126.68	935.285	-327.167	-1185.21	1091.16	-340.927	-1079.19	532.835	-362.939	-1411.98	246.057	-353.424	-1398.38	66.342
266	0	-716.308	-1096.63	955.908	-702.45	-1146.57	1121.12	-652.635	-1085.61	536.423	-602.764	-1128.26	90.6324	-609.295	-971.827	37.7606	-325.794	-1118.16	935.645	-325.601	-1175.34	1091.59	-341.726	-1060.93	535.996	-363.134	-1392.44	249.107	-353.06	-1372.69	69.8406
267	0	-716.694	-1090.01	954.574	-704.89	-1137.1	1119.95	-652.935	-1085.26	536.498	-602.912	-1128.5	90.6335	-609.8	-972	38.3661	-325.303	-1109.83	936.081	-324.422	-1165.7	1092.12	-342.769	-1043.32	539.626	-363.623	-1372.59	250.943	-352.603	-1346.2	72.5306
268	0	-717.004	-1083.41	953.36	-706.85	-1127.97	1118.84	-653.411	-1085.12	536.719	-603.052	-1128.84	90.6394	-608.165	-971.71	38.5184	-324.663	-1104.28	937.121	-323.704	-1155.44	1092.81	-343.816	-1026.47	543.482	-364.386	-1352.5	251.551	-351.919	-1319.59	74.4353
269	0	-717.223	-1076.82	952.633	-708.257	-1119.11	1118.18	-653.944	-1084.8	536.831	-603.016	-1128.95	90.5904	-608.614	-971.645	38.5255	-326.313	-1088.61	936.922	-323.417	-1145.84	1094.26	-344.784	-1009.32	547.144	-365.107	-1332.07	250.952	-350.768	-1292.55	75.3015
270	0	-717.34	-1070.49	952.371	-709.231	-1110.63	1117.92	-654.471	-1084.4	536.95	-602.878	-1128.82	90.4479	-609.324	-971.86	38.6938	-326.32	-1078.75	938.327	-323.361	-1136.26	1096.26	-345.649	-992.556	550.608	-365.814	-1311.1	249.056	-349.12	-1265.51	75.3965
271	0	-717.499	-1064.3	952.306	-709.869	-1102.51	1118.09	-654.905	-1083.55	537.023	-602.837	-1128.83	90.4333	-610.072	-972.071	38.7467	-325.931	-1070.45	940.387	-323.707	-1126.98	1098.75	-346.489	-976.365	553.745	-366.676	-1289.77	246.077	-347.621	-1237.98	74.7748
272	0	-717.63	-1058.2	952.174	-710.372	-1094.69	1118.38	-655.224	-1082.54	537.055	-603.104	-1129.3	90.5387	-610.564	-972.223	38.6455	-326.328	-1062.1	942.328	-324.67	-1118.87	1101.4	-347.662	-961.017	556.532	-367.968	-1268.36	242.048	-346.404	-1209.67	73.4268
273	0	-717.759	-1052.23	951.848	-710.835	-1087.32	1118.39	-655.392	-1081.03	536.875	-603.326	-1129.73	90.5589	-610.513	-972.102	38.5532	-326.69	-1054.33	944.08	-325.847	-1111.37	1103.61	-348.882	-946.425	558.943	-369.296	-1246.55	237.043	-345.128	-1180.48	71.7195
274	0	-717.792	-1046.13	951.297	-711.332	-1080.11	1118.19	-655.634	-1079.47	536.891	-603.2	-1129.47	90.5686	-610.362	-971.895	38.2098	-326.654	-1046.2	945.972	-326.677	-1103.42	1105.62	-349.796	-932.184	561.309	-370.306	-1223.7	231.212	-343.435	-1150.03	70.1966
275	0	-717.854	-1039.92	950.686	-711.852	-1073.06	1117.66	-655.679	-1077.47	536.755	-602.64	-1128.59	90.439	-609.951	-971.374	37.8476	-326.29	-1037.16	947.8	-327.179	-1094.83	1107.23	-350.3	-918.378	563.706	-371.041	-1199.79	224.519	-341.322	-1118.44	68.7277
276	0	-717.855	-1033.51	949.945	-712.446	-1066.11	1116.95	-655.547	-1075.09	536.576	-602.374	-1127.96	90.6404	-609.576	-970.81	37.5419	-326.532	-1026.8	949.138	-327.762	-1086.57	1108.62	-350.733	-905.344	566.114	-371.932	-1175.68	217.241	-339.146	-1087.13	67.4036
277	0	-717.937	-1026.83	949.062	-713.174	-1058.92	1115.96	-655.685	-1072.81	536.453	-602.467	-1127.88	90.9481	-609.404	-970.402	37.0432	-326.903	-1018.03	950.474	-328.53	-1079.1	1109.66	-351.514	-893.245	568.161	-373.14	-1151.47	209.196	-337.858	-1054.92	65.2727
278	0	-717.985	-1020.05	948.215	-713.964	-1051.78	1114.84	-655.703	-1070.24	536.394	-602.47	-1127.82	90.9154	-609.635	-970.214	36.6118	-327.046	-1010.75	951.477	-329.365	-1071.76	1110.35	-352.18	-882.104	569.731	-374.244	-1126.77	200.437	-336.568	-1022.54	62.5681
279	0	-717.97	-1012.97	947.196	-714.773	-1044.7	1113.66	-655.559	-1067.61	536.285	-602.125	-1127.23	90.903	-609.434	-969.756	36.0195	-326.595	-1003.47	952.615	-329.861	-1063.44	1110.92	-352.478	-871.222	571.134	-374.959	-1100.93	191.134	-334.403	-990.061	60.2795
280	0	-718.074	-1005.88	946.245	-715.473	-1037.45	1112.43	-656.675	-1066.3	536.643	-601.733	-1126.45	91.0514	-609.234	-969.445	35.6032	-326.171	-994.433	953.754	-330.111	-1054.32	1111.55	-352.311	-860.569	572.388	-375.438	-1074.07	181.723	-332.151	-956.707	58.1628
281	0	-718.131	-998.771	945.267	-716.091	-1029.87	1111.25	-656.229	-1062.99	536.757	-601.647	-1126.06	91.3189	-608.933	-968.883	35.108	-326.253	-984.763	954.549	-330.419	-1045.44	1112.04	-352.405	-850.69	573.196	-376.21	-1047.3	172.323	-330.595	-922.921	55.9796
282	0	-718.189	-991.637	944.38	-716.724	-1022.31	1110.11	-656.614	-1060.98	536.765	-601.841	-1125.91	91.6225	-608.607	-968.552	34.7104	-326.542	-975.583	955.187	-330.859	-1036.96	1112.38	-352.521	-841.583	573.55	-377.186	-1019.7	162.868	-328.451	-889.862	54.3572
283	0	-718.219	-984.486	943.448	-716.534	-1011.58	1108.78	-656.846	-1058.41	536.807	-601.961	-1125.82	91.6783	-608.23	-968.286	34.2681	-326.776	-967.208	955.282	-331.406	-1028.82	1112.43	-352.571	-833.156	573.235	-378.122	-991.544	153.446	-326.762	-856.641	52.4426
284	0	-718.299	-977.365	942.631	-716.302	-1001.03	1107.72	-656.828	-1055.55	536.723	-601.932	-1125.52	91.6775	-607.689	-967.887	33.9754	-326.372	-959.766	955.527	-331.751	-1020.1	1112.41	-352.466	-825.278	572.385	-378.797	-962.413	144.207	-323.926	-824.478	51.3163
285	0	-718.408	-970.09	941.751	-716.462	-992.013	1106.83	-657.057	-1052.73	536.692	-601.852	-1125.07	91.7857	-607.179	-967.703	33.5697	-326.079	-951.649	955.721	-332.132	-1011.12	1112.55	-352.198	-817.861	571.248	-379.405	-932.883	135.667	-322.453	-791.192	49.5499
286	0	-718.613	-962.892	940.903	-716.816	-984.066	1105.92	-657.026	-1049.34	536.803	-601.941	-1124.8	92.0668	-606.687	-967.611	33.1799	-326.041	-943.034	955.576	-332.631	-1002.22	1112.6	-352.044	-810.993	569.739	-379.966	-903.159	128.031	-321.603	-757.956	47.8771
287	0	-718.859	-955.611	940.049	-717.275	-976.571	1105.11	-657.046	-1045.78	536.754	-601.97	-1124.45	92.4672	-610.335	-968.063	33.2166	-325.843	-934.972	955.38	-333.11	-993.156	1112.57	-351.786	-804.446	567.854	-380.319	-872.712	121.205	-321.125	-724.729	46.4724
288	0	-719.066	-948.217	939.145	-717.906	-969.296	1104.13	-656.993	-1041.9	536.836	-601.829	-1123.92	92.7561	-609.745	-967.824	32.9986	-325.596	-926.396	954.912	-333.556	-983.832	1112.37	-351.361	-798.207	565.752	-380.211	-842.092	115.493	-321.195	-691.344	45.1753
289	0	-719.382	-940.792	938.203	-718.48	-962.022	1103.19	-656.787	-1037.81	536.484	-601.712	-1123.37	93.1355	-608.895	-967.52	32.8046	-325.634	-917.349	954.078	-333.955	-974.263	1111.93	-350.929	-792.422	563.341	-380.175	-811.303	111.041	-321.833	-658.6	44.2169
290	0	-719.628	-933.219	937.209	-719.034	-954.597	1102.24	-656.77	-1033.83	536.461	-601.718	-1123.04	93.6743	-608.299	-967.191	32.6544	-325.669	-908.559	953.055	-334.242	-964.756	1111.38	-350.575	-786.83	560.873	-380.134	-781.052	107.935	-322.328	-626.545	45.1013
291	0	-719.801	-925.485	936.215	-719.391	-946.773	1101.21	-656.645	-1029.67	536.414	-601.713	-1122.7	94.2799	-608.234	-967.108	32.4549	-325.643	-899.998	952.062	-334.553	-955.006	1110.68	-350.196	-781.49	558.201	-380.224	-751.696	106.131	-323.071	-595.867	47.1533
292	0	-719.926	-917.802	935.222	-719.588	-938.536	1100.01	-656.389	-1025.43	536.185	-601.533	-1122.11	94.8454	-608.726	-966.877	32.3684	-325.355	-891.502	951.043	-334.642	-944.77	1109.87	-349.868	-775.857	555.38	-380.315	-723.37	105.143	-326.577	-563.893	49.1764
293	0	-720.134	-909.922	934.115	-719.59	-929.868	1098.73	-656.053	-1020.85	536.21	-601.293	-1121.39	95.4816	-608.939	-966.607	32.1348	-325.226	-881.927	949.867	-334.601	-934.443	1109.07	-349.773	-769.863	552.675	-379.919	-696.952	104.95	-329.562	-533.989	52.6564
294	0	-720.277	-901.981	933.004	-719.588	-921.016	1097.29	-655.812	-1016.22	536.02	-601.11	-1120.82	96.1523	-608.781	-966.402	31.8979	-325.171	-872.231	948.603	-334.634	-924.3	1108.18	-349.976	-763.585	550.22	-380.254	-671.758	105.014	-332.913	-505.946	57.0708
295	0	-720.233	-893.617	931.818	-719.395	-911.749	1095.73	-655.866	-1011.81	535.987	-601.081	-1120.4	96.9943	-608.897	-966.276	31.775	-325.012	-863.374	947.33	-334.663	-914.496	1107.17	-350.401	-756.901	547.951	-380.775	-648.673	105.319	-336.974	-479.726	62.5711
296	0	-720.164	-885.248	930.539	-719.246	-902.563	1094.07	-655.426	-1006.57	535.87	-601.062	-1119.8	97.8973	-609.226	-966.085	31.6203	-324.915	-853.924	946.139	-334.58	-904.416	1105.97	-350.738	-749.74	545.676	-381.393	-627.543	105.725	-341.11	-455.539	68.8022
297	0	-720.014	-876.629	929.253	-719.024	-893.273	1092.37	-655.25	-1001.25	535.842	-600.975	-1118.93	98.7974	-609.308	-965.894	31.4748	-324.488	-844.093	944.915	-334.293	-894.17	1104.82	-351.155	-741.903	543.628	-381.967	-608.666	106.379	-345.652	-433.68	75.2895
298	0	-719.885	-868.262	928.011	-718.769	-884.062	1090.66	-654.832	-995.323	535.571	-600.875	-1117.94	99.892	-608.937	-965.561	31.2485	-324.251	-833.454	943.83	-333.928	-883.679	1103.62	-351.47	-733.413	541.905	-382.862	-592.256	106.573	-349.805	-415.052	81.4102
299	0	-719.58	-859.225	926.732	-718.392	-874.741	1088.99	-654.538	-989.163	535.514	-600.844	-1116.68	101.12	-608.465	-965.106	31.0048	-324.076	-822.262	942.776	-333.559	-873.416	1102.54	-352.028	-723.824	540.552	-384.579	-578.194	106.088	-353.819	-399.507	85.8373
300	0	-719.078	-850.201	925.592	-718.075	-865.622	1087.41	-654.27	-982.703	535.346	-600.925	-1115.51	102.464	-608.277	-964.78	30.5427	-323.696	-811.917	941.933	-333.224	-863.346	1101.52	-352.819	-713.326	539.651	-386.785	-566.504	104.91	-357.404	-387.283	88.0312
301	0	-718.597	-841.101	924.524	-717.655	-856.424	1085.9	-654.012	-975.898	535.238	-601.168	-1114.33	104.045	-608.168	-964.376	30.4025	-323.241	-801.466	941.111	-332.839	-853.396	1100.61	-353.638	-701.759	538.981	-389.179	-557.265	103.305	-360.686	-377.797	87.5588
302	0	-718.032	-831.917	923.673	-717.085	-847.105	1084.58	-653.681	-968.65	535.309	-601.391	-1112.75	105.678	-608.315	-963.944	30.2305	-322.744	-790.638	940.443	-332.425	-843.253	1099.8	-354.71	-689.31	538.651	-391.552	-549.974	102.896	-363.56	-371.024	84.8243
303	0	-717.331	-822.435	922.888	-716.532	-837.833	1083.42	-653.281	-960.956	535.529	-601.632	-1111.15	107.622	-608.615	-963.504	30.1662	-322.223	-779.021	939.895	-331.855	-832.613	1099.08	-355.792	-676.406	538.52	-394.092	-544.348	102.341	-366.385	-366.66	80.1222
304	0	-716.688	-812.919	922.31	-715.849	-828.244	1082.38	-652.726	-952.804	535.545	-601.995	-1109.2	109.671	-608.829	-962.934	30.0725	-321.693	-767.228	939.378	-331.244	-821.954	1098.43	-356.985	-663.466	538.525	-396.908	-540.262	100.888	-369.201	-363.335	74.2255
305	0	-716.641	-805.478	922.376	-714.773	-817.311	1081.53	-652.433	-944.356	535.856	-602.484	-1107.24	112.057	-608.875	-962.826	29.1013	-320.929	-756.012	939.096	-330.668	-811.339	1097.92	-358.46	-650.483	538.378	-399.947	-536.639	99.063	-372.386	-360.519	69.7014
306	0	-715.956	-794.398	921.908	-713.115	-804.343	1080.81	-652.179	-935.529	536.208	-603.105	-1105.08	114.638	-609.348	-962.017	29.5281	-320.37	-744.592	938.883	-330.118	-800.664	1097.55	-360.141	-637.695	538.438	-403.37	-532.936	97.443	-376.156	-358.1	67.2043
307	0	-714.865	-783.7	921.619	-711.78	-792.215	1080.37	-651.9	-926.006	536.527	-603.805	-1102.41	117.492	-609.915	-961.322	29.6303	-319.816	-732.19	938.77	-329.478	-789.598	1097.39	-361.601	-625.133	538.43	-406.303	-529.594	96.2439	-380.116	-355.747	64.8326
308	0	-713.922	-773.23	921.757	-710.534	-780.849	1080.05	-651.612	-915.605	537.021	-604.534	-1099.14	120.591	-610.514	-960.613	29.7721	-319.08	-718.909	939.016	-328.737	-778.273	1097.78	-362.915	-613.075	538.373	-407.674	-525.039	95.6177	-383.736	-352.238	60.7732
309	0	-712.937	-762.419	921.922	-709.728	-770.903	1080.03	-651.197	-904.26	537.479	-605.395	-1095.47	124.075	-611.378	-960.394	29.0627	-318.62	-705.358	939.64	-327.91	-766.355	1098.52	-363.615	-601.853	538.882	-407.873	-520.434	95.1354	-386.159	-348.934	56.3313
310	0	-711.725	-751.893	922.309	-709.695	-764.508	1079.66	-651.047	-892.153	537.838	-606.435	-1091.4	127.933	-611.896	-959.796	29.1227	-318.397	-692.616	940.834	-326.223	-751.12	1100.04	-363.637	-590.469	539.891	-407.759	-516.783	94.6374	-387.364	-346.604	52.4248
311	0	-710.843	-740.926	922.598	-708.835	-754.21	1079.93	-651.038	-878.957	538.058	-607.456	-1086.86	132.178	-612.39	-959.022	29.4366	-318.293	-679.927	942.185	-325.284	-737.671	1101.66	-363.168	-578.79	541.362	-407.309	-514.413	94.3289	-387.466	-345.139	48.854
312	0	-709.706	-728.865	923.04	-708.126	-742.931	1080.25	-651.191	-864.639	538.106	-608.393	-1081.65	136.819	-612.797	-958.291	29.5259	-318.152	-667.283	943.809	-324.856	-725.819	1103.84	-362.641	-566.813	542.822	-406.584	-512.824	94.1252	-386.859	-344.309	45.9259
313	0	-708.618	-716.56	923.459	-707.336	-731.698	1080.85	-651.431	-848.942	537.955	-609.544	-1075.75	141.825	-613.348	-957.532	29.7377	-317.558	-655.464	945.698	-324.381	-714.054	1106.14	-362.636	-554.43	543.758	-405.82	-511.564	93.8548	-386.591	-343.495	43.5687
314	0	-707.531	-704.254	923.993	-706.678	-720.363	1081.67	-652.028	-832.115	537.667	-610.664	-1068.8	147.267	-613.801	-956.295	30.0718	-316.927	-643.914	947.479	-323.711	-702.076	1108.46	-361.836	-543.895	544.497	-405.102	-510.228	93.6175	-386.749	-342.547	41.4041
315	0	-706.41	-691.684	924.438	-706.087	-708.853	1083.25	-653.136	-814.155	537.128	-612.013	-1061.23	153.402	-614.319	-954.722	30.5407	-316.18	-632.865	948.923	-322.749	-690.304	1110.54	-360.823	-534.987	545.067	-404.541	-508.95	93.2999	-386.69	-341.802	40.2342
316	0	-705.149	-679.23	925.033	-705.071	-697.069	1084.56	-654.426	-794.807	536.419	-613.284	-1052.52	160.055	-614.705	-952.869	31.0683	-315.221	-621.917	950.235	-321.723	-678.861	1112.34	-359.387	-527.736	545.195	-404.312	-507.983	92.9938	-386.858	-341.097	39.3489
317	0	-704.049	-666.24	925.683	-703.876	-685.107	1086.01	-655.933	-774.309	535.577	-614.653	-1042.24	167.163	-615.146	-950.806	32.0274	-314.062	-611.206	951.428	-320.485	-667.678	1113.71	-358.651	-520.985	544.911	-404.165	-507.408	92.8241	-386.718	-340.651	38.8066
318	0	-702.84	-653.447	926.41	-702.68	-673.166	1087.56	-657.197	-752.762	534.499	-616.117	-1030.83	174.826	-615.683	-947.766	33.1498	-312.721	-600.67	952.317	-319.066	-656.685	1114.85	-357.844	-515.262	544.574	-404.181	-507.021	92.7049	-386.659	-340.296	38.3246
319	0	-701.923	-640.317	927.159	-701.278	-661.118	1089.13	-658.297	-730.397	533.525	-617.841	-1017.87	183.442	-616.431	-944.169	34.8923	-311.241	-590.456	953.121	-317.931	-646.451	1115.73	-357.084	-510.416	544.216	-404.408	-506.709	92.5108	-386.682	-340.07	37.9657
320	0	-700.81	-627.618	927.957	-699.829	-648.589	1090.61	-659.447	-707.211	532.509	-619.473	-1003.09	191.916	-617.236	-939.618	36.9938	-309.895	-580.644	953.886	-316.592	-636.247	1116.46	-355.632	-507.116	544.08	-404.688	-506.524	92.3112	-386.592	-340.722	37.9672
321	0	-699.791	-614.806	928.628	-698.402	-635.702	1091.94	-660.673	-683.763	531.812	-620.946	-986.638	200.781	-617.877	-934.215	39.6196	-308.61	-571.391	954.657	-315.332	-626.21	1117.15	-354.645	-503.482	543.935	-404.731	-506.403	92.1024	-386.36	-340.671	37.8785
322	0	-698.842	-602.291	929.29	-697.37	-623.952	1093.08	-661.697	-659.7	531.209	-622.443	-968.026	209.299	-618.04	-927.682	43.0012	-307.394	-562.453	955.379	-314.342	-616.593	1117.9	-353.696	-499.648	543.87	-404.553	-506.417	91.9805	-386.296	-339.929	37.5555
323	0	-697.968	-590.315	929.902	-696.516	-612.328	1093.79	-662.675	-635.607	531.09	-623.462	-948.025	216.537	-617.914	-920.373	46.5273	-306.426	-553.61	956.187	-313.516	-607.113	1118.73	-352.7	-495.608	543.936	-404.329	-506.429	91.8825	-386.198	-339.877	37.4064
324	0	-697.14	-578.446	930.472	-696.003	-601.503	1094.33	-663.466	-611.551	531.382	-627.627	-930.444	223.991	-617.677	-911.328	50.395	-305.063	-546.003	957.343	-312.949	-597.985	1119.66	-351.861	-491.328	543.984	-404.193	-506.312	91.7716	-386.119	-339.9	37.2533
325	0	-696.431	-566.506	931.068	-695.805	-591.383	1094.68	-663.817	-587.405	532.164	-629.063	-910.413	230.665	-618.406	-898.566	57.1833	-304.492	-536.89	958.324	-312.279	-588.579	1120.6	-350.999	-486.966	544.054	-404.077	-506.093	91.646	-386.091	-339.852	37.1235
326	0	-695.931	-554.881	931.786	-695.773	-582.073	1095.01	-664.029	-563.583	533.349	-630.096	-890.294	237.838	-619.475	-880.781	64.4587	-304.198	-527.214	959.087	-311.698	-579.055	1121.53	-350.241	-482.449	543.931	-403.938	-505.952	91.5664	-385.982	-339.801	37.1025
327	0	-695.482	-543.528	932.696	-695.691	-572.989	1095.35	-663.819	-540.193	534.925	-630.727	-869.917	244.36	-620.979	-858.271	71.3484	-303.856	-517.744	959.83	-311.138	-569.277	1122.35	-349.326	-478.147	543.737	-403.863	-505.719	91.4812	-385.9	-339.68	36.9773
328	0	-695.204	-532.232	933.745	-695.681	-564.412	1095.91	-663.125	-518.62	537.263	-631.068	-848.881	250.427	-622.352	-832.589	77.8275	-303.466	-508.122	960.508	-310.483	-559.275	1122.97	-348.846	-473.919	543.428	-403.895	-505.573	91.4209	-385.822	-339.729	36.9037
329	0	-695.155	-521.596	935.06	-695.388	-555.812	1096.71	-662.551	-496.343	540.09	-631.265	-826.983	255.555	-623.968	-805.408	83.6642	-303.178	-498.815	961.029	-309.853	-549.472	1123.57	-348.575	-470.046	543.159	-404.053	-505.462	91.4387	-385.743	-339.741	36.8734
330	0	-695.065	-511.056	936.676	-694.9	-547.367	1097.88	-661.984	-474.283	543.496	-628.762	-801.606	258.655	-625.683	-777.391	88.5581	-303.062	-489.708	961.368	-309.274	-540.403	1123.88	-347.931	-467.036	543.075	-404.234	-505.36	91.4177	-385.586	-340.148	36.9235
331	0	-694.977	-500.399	938.536	-694.176	-539.43	1099.35	-661.285	-452.501	547.31	-628.725	-778.521	261.411	-627.964	-749.419	92.561	-302.817	-480.595	961.684	-308.668	-531.65	1123.92	-347.041	-464.656	543.112	-404.253	-505.389	91.5654	-385.49	-340.17	36.8608
332	0	-694.922	-489.566	940.577	-692.98	-531.915	1100.9	-660.546	-431.192	551.249	-628.37	-755.067	263.086	-630.06	-721.356	95.3299	-302.626	-471.827	961.961	-308.116	-523.686	1123.79	-346.176	-462.428	543.228	-404.288	-505.303	91.659	-385.423	-339.622	36.6819
333	0	-694.722	-479.413	942.799	-691.505	-524.767	1102.86	-659.807	-410.665	555.035	-627.902	-731.183	263.416	-632.349	-693.264	96.6875	-302.448	-463.393	962.272	-307.954	-517.278	1123.84	-345.632	-459.743	543.15	-404.256	-505.616	91.7836	-385.368	-339.582	36.4976
334	0	-694.627	-469.445	945.311	-690.2	-518.012	1105.11	-659.07	-390.875	558.775	-627.353	-706.695	262.408	-635.092	-665.277	97.3347	-302.321	-455.468	962.738	-307.674	-510.662	1124.12	-345.545	-456.79	543.111	-404.802	-505.083	91.8548	-385.198	-339.628	36.359
335	0	-694.39	-459.519	948.083	-688.271	-509.853	1107.68	-658.191	-371.627	562.206	-626.647	-681.597	260.5	-638.126	-636.967	97.3186	-302.249	-447.915	963.437	-308.915	-506.446	1124.94	-345.234	-453.843	543.051	-404.99	-504.829	91.937	-385.287	-339.399	36.0995
336	0	-694.188	-449.526	950.939	-686.171	-501.315	1110.41	-657.116	-353.091	565.431	-625.917	-656.247	257.621	-640.42	-606.94	96.3045	-302.158	-440.426	964.045	-309.446	-500.482	1125.63	-344.967	-450.906	543.077	-405.157	-504.613	92.0818	-385.241	-339.221	35.906
337	0	-694.029	-439.706	953.735	-684.289	-493.46	1112.68	-655.983	-335.279	568.425	-624.757	-627.783	253.21	-642.824	-575.9	94.9732	-302.107	-433.149	964.384	-310.092	-494.66	1126.04	-344.818	-448.044	543.089	-405.408	-504.408	92.2479	-385.213	-340.041	35.9216
338	0	-694.043	-430.034	956.381	-682.858	-486.605	1114.62	-654.808	-318.305	571.3	-623.783	-603.625	248.847	-645.055	-543.859	93.359	-301.982	-426.945	964.523	-310.642	-489.03	1126.17	-344.849	-445.018	543.07	-405.585	-504.399	92.4518	-385.164	-339.842	35.6602
339	0	-694.002	-420.429	958.528	-681.621	-479.089	1116.03	-653.493	-301.934	574.016	-622.933	-575.75	242.654	-646.752	-510.389	91.275	-301.926	-420.124	964.421	-310.865	-483.315	1126.03	-344.837	-441.955	542.958	-405.822	-504.277	92.6067	-385.276	-338.821	35.1639
340	0	-693.826	-410.159	960.549	-680.772	-471.214	1117.27	-652.111	-285.997	576.691	-623.402	-552.367	236.996	-648.216	-476.14	88.9682	-301.731	-413.039	964.183	-310.75	-476.965	1125.72	-345.023	-438.842	542.917	-405.932	-504.072	92.7898	-385.065	-339.47	35.2579
341	0	-693.329	-398.193	962.341	-680.088	-462.763	1118.37	-651.2	-271.225	579.228	-622.02	-525.025	229.933	-649.299	-440.735	86.2018	-301.561	-406.06	963.664	-310.223	-469.717	1125.28	-345.16	-435.559	542.808	-406.065	-503.83	93.0176	-385.01	-339.135	35.1582
342	0	-692.545	-385.193	963.71	-679.557	-453.835	1119.16	-649.661	-256.846	581.22	-621.561	-497.836	221.955	-649.915	-405.189	83.3075	-301.435	-399.197	962.884	-309.686	-462.225	1124.46	-345.498	-432.417	542.673	-406.333	-503.606	93.291	-384.741	-338.906	35.1666
343	0	-692.08	-372.515	964.677	-679.053	-444.686	1119.87	-648.944	-242.897	583.156	-621.19	-469.883	213.048	-650.273	-369.144	80.2355	-301.394	-392.76	961.904	-309.057	-454.544	1123.63	-345.984	-429.345	542.419	-406.679	-503.553	93.5148	-384.96	-338.974	34.9502
344	0	-691.306	-360.452	965.596	-678.556	-435.508	1120.44	-648.291	-229.869	584.842	-620.534	-441.049	203.525	-650.303	-332.14	77.2412	-301.395	-386.427	960.835	-308.609	-446.953	1122.62	-346.462	-426.242	542.037	-407.083	-503.528	93.6819	-384.96	-339.038	34.8393
345	0	-690.82	-348.552	966.196	-678.231	-426.396	1121.01	-647.259	-217.22	585.982	-619.684	-410.627	193.659	-650.74	-299.7	74.4441	-301.323	-379.68	959.781	-308.182	-439.242	1121.78	-346.812	-423.178	541.687	-407.272	-503.378	93.823	-384.849	-339.018	34.7334
346	0	-690.544	-338.031	967.045	-677.697	-417.008	1121.52	-646.394	-205.781	586.959	-618.511	-379.391	184.302	-650.138	-262.306	72.2058	-301.147	-372.271	958.831	-308.093	-432.103	1120.79	-346.934	-420.064	541.399	-407.341	-503.112	93.971	-384.429	-338.93	34.73
347	0	-690.621	-328.832	967.697	-677.42	-407.886	1121.9	-645.189	-195.02	587.106	-617.478	-347.928	174.718	-649.449	-224.527	70.4234	-301.043	-364.942	958.059	-307.649	-424.164	1120.1	-347.141	-417.079	541.153	-407.453	-502.911	94.2777	-384.328	-337.7	34.4363
348	0	-690.862	-320.553	968.163	-677.014	-398.847	1122.23	-645.428	-184.681	586.858	-616.896	-319.414	165.912	-648.87	-186.662	69.2514	-301.252	-358.531	957.195	-307.599	-416.568	1119.35	-347.38	-414.155	540.879	-407.835	-502.724	94.4627	-384.48	-337.677	34.237
349	0	-691.146	-312.787	968.442	-676.557	-389.562	1122.4	-644.626	-175.459	585.57	-615.977	-287.557	157.145	-648.031	-149.217	68.5966	-301.532	-352.516	956.351	-307.648	-408.965	1118.6	-347.575	-411.328	540.588	-408.211	-502.65	94.6376	-384.649	-337.71	33.9755
350	0	-691.537	-305.179	968.467	-676.234	-380.792	1122.38	-644.306	-166.544	584.377	-614.892	-255.143	149.219	-647.178	-112.157	68.6635	-301.643	-345.884	955.655	-307.74	-401.384	1117.96	-347.619	-408.456	540.35	-408.378	-502.388	94.8154	-384.526	-337.65	33.8432
351	0	-691.924	-297.725	968.27	-676.078	-372.482	1122.26	-644.353	-158.671	582.543	-614.003	-222.442	142.104	-645.795	-75.4455	68.7175	-301.584	-338.41	954.841	-307.96	-394.006	1117.29	-347.485	-405.417	540.211	-408.364	-502.08	95.0461	-384.145	-337.512	33.7728
352	0	-692.262	-290.062	967.67	-675.91	-363.826	1121.84	-643.783	-150.948	580.186	-613.371	-189.7	136.043	-643.754	-39.2362	69.0259	-301.409	-331.087	954.058	-307.897	-386.092	1116.45	-347.473	-402.152	539.964	-408.372	-501.67	95.3809	-383.913	-338.058	34.0111
353	0	-692.583	-282.193	966.846	-675.853	-355.187	1121.22	-644.162	-143.719	577.645	-613.112	-157.013	131.194	-640.777	-3.33416	69.3471	-301.451	-324.426	953.061	-307.942	-378.228	1115.64	-347.522	-398.912	539.667	-408.613	-501.398	95.7133	-384.142	-337.233	33.5052
354	0	-692.792	-273.843	965.831	-675.773	-346.488	1120.53	-644.764	-136.894	574.859	-613.077	-124.441	127.633	-636.693	31.9528	69.828	-301.357	-317.526	952.025	-308.048	-370.463	1114.7	-347.701	-395.434	539.351	-408.886	-501.135	96.114	-384.094	-338.318	33.5942
355	0	-692.88	-265.29	964.682	-675.597	-337.125	1119.73	-645.354	-130.382	572.089	-613.103	-92.2654	125.42	-631.869	66.4529	70.2682	-301.353	-310.272	950.981	-307.884	-361.939	1113.65	-347.833	-391.674	539.016	-409.172	-500.741	96.5514	-384.058	-338.379	33.6827
356	0	-693.001	-256.577	963.442	-675.361	-327.536	1118.83	-645.604	-123.996	569.213	-613.289	-61.4015	124.221	-625.475	99.4325	70.8367	-301.286	-303.027	949.85	-308.068	-354.027	1112.64	-348.068	-387.687	538.644	-409.379	-500.282	97.0302	-384.009	-338.248	33.64
357	0	-693.045	-247.566	962.201	-675.475	-318.589	1117.96	-645.674	-117.816	566.7	-613.601	-32.2702	123.949	-620.034	130.61	71.1167	-301.262	-295.228	948.847	-308.258	-345.948	1111.5	-348.263	-383.387	538.269	-409.584	-499.75	97.6515	-384.061	-337.96	33.4598
358	0	-693.086	-238.393	960.899	-675.582	-309.966	1117	-645.689	-111.717	564.273	-614.29	-5.39738	124.198	-614.455	158.785	71.7123	-301.325	-287.306	947.692	-308.123	-337.131	1110.35	-348.654	-378.875	537.902	-409.833	-499.126	98.2241	-384.046	-337.787	33.4107
359	0	-693.342	-229.495	959.627	-675.674	-300.89	1115.84	-646.041	-105.742	561.706	-615.247	18.1291	125.036	-609.344	184.005	73.4852	-301.436	-279.577	946.426	-308.654	-329.159	1109.06	-349.027	-374.153	537.358	-410.167	-498.638	98.8281	-384.035	-338.102	33.4099
360	0	-693.528	-220.666	958.2	-675.85	-291.496	1114.76	-646.016	-99.3504	559.399	-615.907	38.8932	126.393	-605.881	206.025	76.3646	-301.645	-271.738	945.288	-308.696	-320.769	1107.72	-349.586	-369.004	536.956	-410.604	-498.104	99.6635	-384.147	-337.889	33.3906
361	0	-693.54	-211.417	956.702	-676.14	-282.374	1113.44	-646.084	-91.7898	557.607	-615.464	56.0851	127.52	-603.9	224.62	80.281	-301.795	-263.317	943.962	-308.946	-312.481	1106.25	-350.132	-363.61	536.427	-411.205	-497.319	100.502	-384.218	-337.775	33.4533
362	0	-693.613	-202.099	955.153	-676.442	-273.807	1112.14	-645.908	-82.7073	556.319	-614.805	69.8351	127.899	-603.554	239.51	84.8607	-301.959	-255.027	942.48	-309.162	-304.184	1104.65	-350.588	-357.933	535.775	-411.771	-496.514	101.365	-384.191	-337.735	33.4645
363	0	-693.716	-192.867	953.68	-676.838	-265.334	1110.79	-645.435	-72.3144	555.55	-613.735	80.3294	127.36	-604.9	255.772	88.7121	-302.111	-246.606	941.004	-309.241	-295.355	1103.03	-351.236	-351.888	534.998	-412.295	-495.588	102.243	-384.24	-337.625	33.4824
364	0	-693.917	-183.948	952.328	-677.289	-256.729	1109.26	-645.057	-61.1801	554.895	-612.732	88.1378	125.783	-606.774	265.415	89.6699	-302.366	-238.494	939.431	-309.388	-286.775	1101.51	-351.898	-345.638	534.179	-412.859	-494.868	103.237	-384.395	-337.767	33.375
365	0	-694.226	-175.201	951.089	-677.59	-248.103	1107.64	-644.647	-49.762	554.443	-612.119	94.1763	123.709	-609.083	270.672	87.4979	-302.683	-230.627	937.966	-309.864	-278.755	1100.08	-352.582	-339.178	533.332	-413.372	-493.885	104.316	-384.465	-337.702	33.2383
366	0	-694.577	-166.218	949.774	-677.84	-239.355	1106.07	-644.512	-38.0965	554.075	-611.496	98.467	121.396	-611.448	273.632	83.0065	-303.021	-222.581	936.708	-310.343	-270.484	1098.83	-353.277	-332.368	532.483	-413.854	-492.79	105.663	-384.565	-337.557	33.3367
367	0	-694.95	-156.844	948.609	-678.218	-230.275	1104.43	-644.407	-26.379	553.768	-611.139	101.217	119.144	-613.733	273.904	76.7739	-303.367	-214.606	935.646	-310.827	-262.063	1097.74	-353.741	-325.392	531.758	-414.256	-491.408	107.099	-384.739	-337.042	33.1785
368	0	-695.31	-147.17	947.415	-678.771	-220.981	1102.78	-644.61	-14.7505	553.3	-610.878	102.468	116.972	-614.98	273.81	71.3448	-303.714	-206.915	934.712	-311.457	-253.585	1096.73	-354.329	-318.297	531.008	-414.638	-490.111	108.613	-384.874	-336.667	32.9167
369	0	-695.336	-137.579	946.297	-679.359	-211.243	1101.11	-644.787	-3.21726	552.764	-610.404	102.285	114.614	-616.056	272.378	66.2189	-304.044	-199.104	933.697	-312.348	-245.425	1095.79	-354.668	-311.226	530.252	-414.925	-488.647	110.098	-384.727	-336.671	32.9374
370	0	-695.558	-127.46	945.116	-679.967	-201.28	1099.58	-644.971	8.11841	552.255	-609.696	100.896	112.231	-616.681	269.603	61.6384	-304.588	-191.304	932.765	-313.301	-237.265	1094.92	-355.032	-304.068	529.554	-414.992	-487.309	111.911	-384.701	-336.487	32.7214
371	0	-695.814	-116.893	944.063	-680.697	-191.293	1098.32	-645.165	19.2497	551.769	-608.767	98.6683	111.315	-617.037	261.964	58.5777	-305.357	-183.169	931.747	-314.45	-228.79	1093.88	-355.31	-296.83	528.958	-414.967	-485.746	113.749	-384.661	-336.153	32.4754
372	0	-696.198	-106.312	943.258	-681.464	-181.119	1097.34	-645.228	29.8774	551.348	-607.283	96.4598	110.462	-617.005	258.478	55.9024	-306.216	-175.01	931.185	-315.371	-220.193	1093	-355.781	-289.431	528.551	-414.825	-484.134	115.98	-384.623	-335.775	32.3811
373	0	-696.528	-95.4944	942.628	-682.317	-170.95	1096.82	-645.035	39.9629	550.926	-606.185	94.8514	108.861	-616.646	256.237	53.5638	-307.192	-166.563	930.484	-316.351	-211.44	1091.87	-356.296	-281.788	528.255	-414.51	-482.459	118.409	-384.645	-335.311	32.2107
374	0	-697.118	-84.8405	942.534	-683.141	-160.886	1096.79	-644.511	49.5926	550.759	-605.105	94.4698	108.674	-616.048	255.887	53.3489	-308.223	-157.327	929.534	-317.119	-202.213	1090.64	-356.928	-273.656	527.934	-414.111	-480.294	120.942	-384.624	-334.813	31.948
375	0	-697.849	-74.3121	942.874	-683.809	-150.874	1097.28	-644.055	59.09	551.098	-604.499	96.3124	109.126	-614.88	256.285	53.8056	-309.199	-147.677	928.651	-317.7	-192.298	1089.49	-357.558	-265.112	527.918	-413.587	-477.805	123.77	-384.133	-334.53	31.8288
376	0	-698.591	-63.8897	943.862	-684.345	-141.277	1098.18	-644.253	68.6335	551.982	-604.577	98.3855	109.259	-614.187	257.127	52.4218	-310.309	-137.953	927.9	-318.275	-182.156	1088.47	-358.297	-255.825	527.895	-413.097	-475.086	127.038	-383.893	-333.973	31.6034
377	0	-699.242	-53.3946	945.323	-684.836	-131.806	1099.4	-644.795	78.2201	552.878	-604.752	99.5132	109.242	-613.707	257.727	50.5464	-311.458	-128.1	927.555	-319.026	-172.416	1087.79	-359.09	-245.686	527.965	-412.66	-471.83	130.523	-383.711	-332.542	31.1865
378	0	-700.036	-43.165	946.879	-685.47	-122.241	1100.73	-645.059	87.1093	553.613	-605.264	100.612	109.051	-613.744	257.939	50.0986	-312.631	-117.788	927.433	-319.989	-162.735	1087.22	-359.852	-234.725	527.93	-412.199	-468.212	134.52	-383.653	-332.164	31.1915
379	0	-700.895	-33.1916	948.374	-686.287	-113.019	1102.4	-645.981	95.1689	553.403	-605.295	100.56	108.696	-613.772	258.005	50.1833	-313.962	-107.404	927.522	-321.02	-153.108	1086.94	-360.465	-222.836	527.795	-411.729	-464.043	138.871	-383.474	-331.826	31.3308
380	0	-702.013	-23.4791	949.753	-687.185	-103.777	1103.99	-647.035	102.177	553.205	-605.242	100.887	108.188	-613.325	258.384	49.8843	-315.259	-96.7996	927.614	-322.28	-143.346	1086.83	-360.964	-210.101	527.473	-411.208	-459.164	143.433	-383.169	-332.267	31.7295
381	0	-703.072	-13.884	950.974	-688.188	-94.5431	1105.89	-647.938	107.649	552.552	-605.563	101.51	107.297	-612.833	257.996	49.6831	-316.721	-86.7011	927.859	-323.59	-133.387	1086.92	-361.356	-196.492	527.035	-410.812	-453.834	148.574	-383.001	-331.854	31.7713
382	0	-704.268	-4.51239	952.166	-689.115	-84.385	1107.79	-648.419	111.982	551.352	-605.754	101.841	106.401	-613.118	258.213	49.4797	-318.186	-76.5075	928.338	-325.071	-123.657	1087.2	-361.49	-181.823	526.604	-410.577	-448.111	154.468	-382.894	-331.375	32.2109
383	0	-705.501	4.58405	953.277	-690.064	-74.084	1109.85	-648.745	115.132	550.057	-605.989	102.101	105.542	-613.315	258.341	49.387	-319.858	-66.5592	929.006	-326.456	-114.219	1087.76	-361.232	-165.955	526.307	-410.131	-440.708	160.705	-382.925	-330.656	32.8577
384	0	-706.672	13.3943	954.358	-691.193	-64.3851	1111.93	-649.41	117.769	548.836	-606.219	102.268	104.825	-613.38	258.284	49.2769	-321.225	-56.2109	930.058	-327.837	-105.011	1088.51	-360.428	-149.152	526.17	-409.755	-432.63	167.888	-382.888	-330.037	33.8877
385	0	-707.881	22.0286	955.542	-692.423	-55.3351	1113.86	-650.252	119.946	548.061	-606.439	102.221	104.315	-613.441	258.224	49.1957	-322.568	-46.0348	931.127	-329.098	-96.0482	1089.4	-359.292	-131.362	526.022	-409.328	-423.193	175.562	-382.852	-329.109	35.5103
386	0	-709.147	30.2946	956.658	-693.526	-46.5311	1115.83	-651.581	121.997	547.835	-606.691	102.144	103.854	-613.617	258.164	49.1264	-323.987	-36.3412	932.229	-330.215	-87.2033	1090.29	-357.779	-112.995	525.834	-408.757	-412.818	183.884	-383.148	-326.801	37.1704
387	0	-710.406	37.946	957.929	-694.406	-37.7096	1117.76	-652.868	123.615	547.884	-607.029	101.918	103.446	-614.032	258.086	49.006	-325.316	-27.1177	933.251	-331.269	-78.7848	1091.38	-356.63	-93.5269	525.469	-407.932	-401.06	192.36	-382.993	-324.149	39.5384
388	0	-711.68	45.0912	959.341	-695.044	-29.0822	1119.68	-654.477	124.736	547.985	-607.45	101.767	103.223	-614.548	258.032	48.939	-326.63	-17.892	934.334	-332.315	-71.0889	1092.5	-355.359	-73.6457	525.476	-406.874	-387.927	201.39	-382.721	-320.693	42.5137
389	0	-712.941	51.802	960.988	-695.539	-20.9869	1121.79	-655.807	125.058	548.016	-607.548	101.605	102.92	-615.014	257.839	48.9402	-327.887	-8.90033	935.465	-333.23	-63.7789	1093.42	-354.302	-53.173	525.643	-405.523	-372.835	210.437	-382.838	-315.573	45.9631
390	0	-714.053	57.9725	962.658	-696.134	-13.682	1123.85	-657.281	125.109	548.103	-607.774	101.264	102.519	-615.401	257.67	48.9976	-329.092	-0.0972099	936.542	-334.006	-56.5516	1094.17	-352.931	-32.422	526.065	-403.951	-356.532	219.184	-382.901	-309.094	50.0306
391	0	-715.1	63.7463	964.229	-696.841	-6.74576	1125.82	-658.314	124.961	548.184	-608.102	100.923	102.102	-615.682	257.532	48.9954	-330.214	8.61371	937.563	-334.767	-49.3381	1094.89	-351.593	-11.5424	526.934	-402.119	-339.264	227.019	-383.146	-302.443	54.3753
392	0	-716.269	69.1823	965.69	-697.629	-0.0903156	1127.52	-659.884	124.966	548.057	-609.206	100.269	101.906	-616.048	257.41	49.1716	-331.186	17.1854	938.568	-335.594	-42.4481	1095.8	-350.324	8.97727	528.24	-400.136	-321.4	233.875	-383.441	-295.08	58.4546
393	0	-717.336	74.7002	966.835	-698.722	6.35929	1129.14	-660.688	125.05	547.787	-609.561	99.8331	101.494	-616.306	257.175	49.3192	-332.097	25.1857	939.746	-336.262	-35.7772	1096.82	-349.174	29.0731	530.348	-398.191	-303.493	240.052	-383.729	-284.828	62.3575
394	0	-720.585	70.6337	967.744	-700.266	13.7319	1130.45	-661.843	125.255	548.173	-609.912	99.5238	101.249	-616.507	257.087	49.2946	-332.854	33.6302	941.081	-336.331	-28.0944	1097.8	-348.301	48.9599	532.913	-396.84	-286.22	245.989	-383.613	-269.517	67.9472
395	0	-721.45	76.6543	967.961	-702.689	22.1355	1131.22	-662.421	125.276	548.353	-610.17	99.2998	101.057	-616.628	257.052	49.1764	-333.401	42.1164	942.226	-335.726	-19.8477	1098.73	-347.549	68.2878	535.741	-395.891	-268.572	252.339	-383.015	-249.111	73.8096
396	0	-722.314	83.3777	967.655	-705.544	31.7151	1131.37	-662.906	124.987	548.588	-610.423	99.2141	100.937	-616.673	257.041	48.9015	-333.672	51.0781	943.19	-334.729	-10.2266	1099.53	-347.095	87.0726	538.79	-395.341	-250.026	257.301	-382.017	-225.247	79.1748
397	0	-723.2	89.9998	966.912	-708.57	42.0907	1130.93	-662.713	124.208	548.902	-610.589	99.0509	100.872	-616.741	257.061	48.6912	-333.759	60.4844	943.985	-333.596	0.478784	1100.52	-346.833	105.308	542.271	-394.823	-231.066	261.113	-380.833	-199.814	83.8613
398	0	-724.036	96.5431	966.106	-711.473	52.6237	1130.16	-663.597	123.137	549.111	-610.778	98.9299	100.692	-616.862	257.012	48.5025	-333.879	69.7067	944.793	-333.012	11.203	1101.58	-346.856	122.917	545.981	-394.727	-211.309	263.456	-379.608	-174.263	87.5608
399	0	-724.883	103.076	965.511	-713.764	62.972	1129.69	-663.775	121.865	549.367	-611.039	98.6014	100.773	-617.004	257.059	48.364	-333.925	78.9333	945.804	-332.702	21.7091	1103.03	-346.944	140.197	549.991	-394.685	-191.483	264.436	-377.958	-149.157	89.9625
400	0	-725.376	109.187	965.535	-715.462	72.5589	1129.62	-663.84	120.803	549.714	-611.148	98.2473	100.752	-617.232	256.967	48.2497	-334.021	89.1548	947.219	-332.968	30.8913	1104.98	-346.873	156.91	554.216	-394.305	-171.342	264.342	-376.041	-124.824	91.2706
401	0	-725.684	115.06	966.001	-716.537	81.2961	1130.1	-663.893	120.064	550.164	-610.621	98.2901	100.847	-617.479	256.752	48.0622	-333.98	99.5707	949.341	-333.399	40.303	1107.51	-346.937	174.093	557.92	-394.062	-150.399	262.725	-373.582	-99.8358	91.3288
402	0	-726.119	120.769	966.543	-717.298	88.8027	1130.94	-663.626	119.48	550.58	-610.43	98.0431	100.627	-616.878	256.22	47.8065	-334.191	109.25	951.777	-334.068	49.7575	1110.5	-347.121	190.79	561.181	-393.887	-129.348	260.375	-371.279	-74.6679	90.6549
403	0	-726.622	126.137	966.955	-717.947	95.4456	1131.69	-664	118.902	550.659	-610.666	97.7048	100.58	-617.714	256.484	48.29	-334.661	117.39	954.363	-334.87	58.8726	1113.51	-347.749	206.37	564.003	-394.121	-108.323	256.904	-369.207	-48.583	89.4079
404	0	-726.982	131.408	967.147	-718.504	101.792	1132.22	-664.611	118.807	551.148	-610.798	97.1778	100.446	-618.172	256.668	48.2775	-335.002	125.158	956.714	-335.782	67.5855	1116.33	-348.412	221.338	566.415	-394.264	-86.5884	252.432	-366.643	-21.0168	87.792
405	0	-727.107	136.878	967.178	-718.909	107.825	1132.36	-664.786	119.157	551.39	-610.855	97.1128	100.161	-618.338	256.54	48.1166	-335.044	134.114	959.009	-336.638	75.8711	1118.71	-349.015	236.13	568.766	-393.896	-64.1006	247.299	-363.87	7.3639	85.8683
406	0	-727.005	142.433	967.055	-719.334	113.723	1132.23	-664.61	119.965	551.611	-610.924	97.2143	100.294	-618.51	256.646	47.7901	-334.819	144.082	961.201	-337.33	84.1282	1120.49	-349.484	250.604	571.185	-393.134	-40.9457	241.281	-360.814	37.5884	84.1476
407	0	-727.155	148.104	966.886	-719.883	119.944	1131.97	-664.628	120.932	551.7	-611.091	97.3598	100.406	-617.761	256.443	46.947	-334.781	153.441	963.178	-337.77	93.021	1122.07	-350.171	264.046	573.667	-392.506	-17.6528	234.531	-357.831	67.5348	82.2584
408	0	-728.016	153.655	966.379	-720.688	126.341	1131.45	-664.717	122.185	551.998	-611.016	97.7053	100.436	-617.732	256.86	46.5552	-335.549	163.374	964.262	-338.095	102.033	1123.35	-351.272	276.384	575.879	-392.163	5.95377	226.862	-355.312	98.3282	79.6113
409	0	-727.874	159.527	965.669	-721.494	133.382	1130.7	-664.627	123.472	551.713	-611.034	97.784	100.516	-617.849	257.592	46.5074	-335.894	171.633	965.273	-338.48	111.044	1124.61	-352.416	287.931	577.85	-391.533	30.0475	218.478	-352.815	129.121	76.5936
410	0	-727.944	165.51	964.985	-722.152	140.678	1129.9	-664.071	125.565	551.889	-610.783	98.0419	100.582	-617.691	258.035	46.2066	-335.674	180.35	966.426	-338.681	120.918	1125.68	-353.212	299.627	579.67	-390.55	55.2118	209.807	-349.987	161.199	73.5828
411	0	-728.331	171.655	964.469	-722.8	147.932	1129.01	-663.374	127.958	551.969	-610.582	98.1107	100.641	-617.549	258.337	45.8197	-335.594	190.217	967.678	-339.127	129.981	1126.54	-353.863	311.043	581.354	-389.294	81.3509	200.867	-347.029	194.012	71.0227
412	0	-728.393	177.882	963.667	-723.408	155.159	1127.97	-662.925	130.422	552.144	-609.987	98.8495	101.304	-617.69	258.91	45.4956	-335.697	200.449	968.864	-339.659	138.714	1127.3	-354.533	321.772	582.679	-388.431	107.953	191.783	-344.193	227.09	68.6998
413	0	-728.399	184.161	962.901	-723.992	162.292	1127	-662.617	133.06	552.241	-609.961	98.7898	101.502	-617.672	259.276	45.1848	-335.927	209.833	969.907	-339.876	147.712	1127.85	-355.29	331.858	583.502	-387.691	135.91	182.378	-341.49	260.128	66.8798
414	0	-728.407	190.541	962.165	-724.588	169.219	1126.04	-662.37	135.731	552.21	-609.921	98.7747	101.467	-617.71	259.479	44.9146	-336.059	217.87	970.372	-340.107	156.308	1128.25	-356.156	341.22	583.786	-387.168	163.484	173.2	-338.656	292.887	65.2152
415	0	-728.289	196.949	961.457	-725.019	176.364	1125.13	-661.985	138.402	551.953	-609.796	98.8828	101.497	-617.752	259.712	44.658	-335.984	225.689	970.796	-340.392	164.916	1128.53	-356.787	350.277	583.654	-386.54	191.639	164.324	-335.788	325.538	63.7971
416	0	-728.457	203.563	960.845	-725.274	183.576	1124.45	-661.882	141.586	552.225	-609.733	99.116	101.679	-617.808	259.885	44.5016	-335.93	234.338	971.16	-340.573	173.617	1128.72	-357.394	358.894	583.26	-386.323	220.3	155.794	-332.794	357.948	62.6756
417	0	-728.346	210.153	960.245	-725.319	190.578	1123.84	-661.79	144.705	552.245	-609.716	100.641	101.307	-617.825	260.156	44.2844	-335.971	242.153	971.466	-340.941	182.128	1128.8	-357.97	366.911	582.475	-386.293	249.368	147.78	-330.276	390.083	61.4659
418	0	-728.64	216.891	959.725	-725.401	197.387	1123.37	-661.615	148.149	552.338	-609.549	101.084	101.536	-617.932	260.495	44.1006	-335.87	250.36	971.277	-341.158	191.016	1128.73	-358.356	374.707	581.414	-386.186	278.983	140.467	-328.009	422.58	60.2962
419	0	-728.75	223.756	959.105	-725.281	204.573	1122.81	-661.28	151.802	552.432	-609.161	101.19	101.853	-618.096	260.841	43.9549	-335.792	258.956	970.588	-341.359	199.739	1128.43	-358.603	382.206	580.023	-386.12	309.336	133.915	-326.089	454.591	59.4671
420	0	-728.749	230.677	958.562	-725.167	212.164	1122.22	-661.073	155.453	552.369	-609.037	101.262	102.084	-618.199	261.177	43.9043	-335.619	267.037	970.087	-341.511	208.78	1127.86	-358.844	389.157	578.259	-385.834	339.241	128.534	-324.775	486.394	58.7972
421	0	-728.925	237.771	957.864	-725.246	220.155	1121.49	-660.962	159.375	552.388	-608.837	101.646	102.351	-618.249	261.385	43.7792	-335.667	275.603	969.047	-341.42	218.112	1127.18	-359.151	395.575	576.329	-385.689	369.385	124.184	-324.234	518.224	58.5938
422	0	-728.914	244.977	957.077	-725.236	228.286	1120.68	-660.744	163.186	552.353	-608.573	102.104	102.665	-618.197	261.619	43.7394	-335.57	284.251	967.831	-341.472	227.557	1126.3	-359.29	401.724	574.154	-385.705	399.072	120.847	-324.394	549.634	58.7165
423	0	-729.032	252.349	956.265	-725.368	236.162	1119.73	-660.388	167.264	552.377	-608.134	102.603	102.955	-617.992	261.739	43.5977	-335.393	293.362	966.724	-341.323	237.267	1125.44	-359.11	407.8	571.862	-385.678	428.138	118.85	-325.112	580.839	59.9386
424	0	-729.27	259.965	955.388	-725.57	244.43	1118.8	-660.026	171.45	552.362	-607.724	103.135	103.334	-617.827	261.876	43.5786	-335.321	302.031	965.517	-341.295	247.326	1124.45	-358.628	414.03	569.495	-386.382	457.737	117.76	-326.768	611.465	62.5526
425	0	-729.421	267.687	954.427	-725.634	253.19	1117.57	-659.839	175.782	552.284	-607.473	103.681	103.747	-617.656	262.046	43.5333	-335.237	310.709	964.08	-341.366	256.126	1123.58	-358.103	420.298	566.892	-387.566	484.975	117.633	-329.272	641.098	66.6346
426	0	-729.521	275.499	953.404	-725.591	261.898	1116.39	-659.76	180.299	552.136	-607.195	104.197	104.213	-617.58	262.156	43.4396	-335.463	319.496	962.738	-341.328	266.105	1122.55	-358.112	426.694	564.127	-389.099	511.171	117.745	-332.435	669.17	71.4964
427	0	-729.529	283.61	952.277	-725.422	270.303	1115.1	-659.407	185.102	551.94	-606.93	104.769	104.666	-617.56	262.115	43.3038	-335.403	329.024	961.024	-341.135	276.048	1121.23	-358.56	433.547	561.675	-389.808	534.516	117.785	-335.977	696.528	77.0276
428	0	-729.655	291.721	950.957	-725.227	279.064	1113.64	-659.087	190.187	551.708	-606.595	105.402	105.268	-617.449	262.263	43.1822	-335.201	338.065	959.585	-340.839	286.911	1119.92	-359.273	441.14	559.38	-390.935	557.337	117.801	-340.111	723.011	83.2093
429	0	-729.427	300.146	949.902	-724.791	288.146	1112.16	-658.82	195.708	551.442	-606.341	106.069	105.801	-617.304	262.443	42.962	-334.584	347.64	957.904	-340.401	296.435	1118.44	-359.987	449.065	557.249	-391.481	578.73	117.76	-344.317	747.387	90.3483
430	0	-729.259	308.779	948.531	-724.471	297.108	1110.63	-658.543	201.548	551.02	-605.997	106.694	106.469	-617.173	262.525	42.7815	-334.113	357.304	956.186	-339.924	306.161	1116.87	-360.796	457.392	555.027	-391.849	597.624	118.432	-348.461	769.222	98.2301
431	0	-729.125	317.526	947.123	-724.033	306.374	1109.13	-658.369	207.724	550.473	-605.657	107.419	107.156	-617.039	262.741	42.6821	-333.65	367.197	954.638	-339.463	315.789	1115.34	-361.514	466.084	553.034	-392.788	615.226	118.789	-353.39	788.65	105.828
432	0	-728.78	326.397	945.696	-723.63	315.15	1107.56	-658.231	214.269	549.823	-605.327	108.197	107.881	-617.049	262.941	42.5823	-333.107	377.118	953.101	-338.85	325.655	1113.79	-362.235	475.777	551.443	-393.994	630.647	118.999	-357.543	804.757	111.778
433	0	-728.302	335.473	944.319	-723.243	324.386	1105.92	-657.759	221.08	549.17	-604.926	108.976	108.735	-617.037	263.155	42.5108	-332.742	387.223	951.809	-338.362	335.089	1112.22	-362.86	486.858	550.322	-395.999	643.562	118.574	-361.039	818.146	114.515
434	0	-727.931	344.479	942.937	-722.742	333.71	1104.32	-657.359	228.121	548.496	-604.737	109.948	109.789	-616.91	263.529	42.4212	-332.235	397.898	950.529	-337.819	345.562	1110.86	-363.451	499.184	549.688	-398.086	654.364	117.352	-363.919	828.74	113.635
435	0	-727.331	353.84	941.461	-721.997	343.485	1102.72	-657.045	235.133	548.068	-604.676	110.894	110.808	-616.733	263.821	42.268	-331.741	408.405	949.249	-337.259	355.779	1109.47	-364.087	512.544	549.286	-400.439	663.191	115.457	-366.364	836.88	110.052
436	0	-726.632	363.354	940.271	-721.365	353.213	1101.12	-656.87	242.326	547.533	-604.708	111.982	112.07	-616.577	264.124	42.0982	-331.226	419.149	948.145	-336.694	365.847	1108.07	-364.827	526.445	549.078	-403.223	670.937	114.424	-368.948	843.151	105.105
437	0	-725.847	372.95	939.04	-720.634	362.75	1099.52	-656.728	249.579	547.079	-604.736	113.209	113.472	-616.574	264.59	42.0111	-330.655	429.863	947.09	-336.025	376.061	1106.77	-365.75	540.348	548.886	-404.707	674.458	113.736	-371.713	847.215	99.5999
438	0	-725.057	382.615	938.079	-719.76	373.324	1098.01	-656.528	257.371	546.828	-604.831	114.658	115.156	-616.476	265.162	41.8479	-330.061	441.463	946.249	-335.247	386.575	1105.55	-366.689	553.775	548.695	-408.396	680.526	110.918	-374.361	851.034	93.7314
439	0	-724.202	392.443	937.048	-718.698	384.102	1096.73	-656.255	265.621	546.725	-604.825	116.343	117.091	-616.439	265.729	41.6724	-329.317	452.82	945.537	-334.437	397.524	1104.54	-367.738	566.995	548.677	-410.513	683.509	109.821	-377.092	854.633	89.3752
440	0	-723.326	402.583	936.418	-717.758	394.714	1095.58	-656.51	274.313	546.821	-605.001	118.278	119.305	-616.402	266.407	41.5564	-328.569	464.51	944.984	-333.52	408.25	1103.68	-368.953	580.059	548.746	-412.267	687.141	108.873	-379.962	857.713	85.8132
441	0	-722.361	412.845	936.051	-716.748	405.078	1094.72	-655.794	283.636	546.947	-605.349	120.491	121.851	-616.173	266.88	41.1282	-327.836	476.726	945.001	-332.556	419.487	1103.31	-370.103	592.391	548.856	-414.342	691.82	107.783	-382.923	861.262	81.1951
442	0	-721.335	423.089	935.975	-715.799	415.668	1094.04	-656.12	293.776	547.173	-605.82	123.191	124.809	-616.513	267.581	40.9753	-326.961	489.325	945.314	-331.588	431.077	1103.49	-371.033	604.239	549.133	-414.523	696.112	107.25	-385.131	864.92	75.9358
443	0	-720.228	433.712	935.979	-714.648	426.783	1093.69	-655.995	304.715	547.413	-606.224	126.151	128.12	-617.101	268.366	40.9999	-326.231	502.577	946.083	-330.734	442.842	1104.23	-371.366	615.782	550.027	-414.301	700.325	106.802	-386.601	867.919	71.2043
444	0	-719.111	444.78	935.826	-713.554	438.304	1093.63	-655.73	316.675	547.563	-606.913	129.721	131.787	-617.816	268.992	40.9755	-325.476	514.664	947.232	-329.965	454.506	1105.41	-371.027	628.101	551.51	-414.122	703.508	106.645	-387.31	870.023	67.242
445	0	-717.829	455.913	936.323	-712.393	449.938	1093.71	-655.626	329.654	547.676	-607.584	133.848	135.794	-618.499	269.323	40.9706	-324.983	527.012	948.657	-329.346	466.233	1107.04	-370.492	641.052	553.276	-413.774	705.946	106.294	-387.478	871.548	64.0041
446	0	-716.747	466.875	936.633	-711.154	461.562	1094.04	-655.916	343.783	547.598	-608.435	138.561	140.207	-619.207	269.831	41.0269	-324.271	538.848	950.403	-328.635	477.92	1109.08	-370.067	653.281	554.851	-413.21	707.533	106.363	-387.3	872.497	61.3067
447	0	-715.488	478.45	937.063	-709.786	474.385	1094.66	-656.245	358.951	547.47	-609.443	144.029	145.032	-619.785	270.45	41.1232	-323.503	550.685	952.352	-327.93	489.631	1111.28	-369.372	664.069	555.885	-412.801	709.111	106.337	-387.158	873.255	59.0284
448	0	-714.219	490.547	937.635	-708.341	487.256	1095.25	-656.976	375.346	547.338	-610.44	150.185	150.415	-620.209	271.19	41.3051	-322.289	562.344	954.335	-326.961	501.094	1113.65	-368.4	673.589	556.419	-412.167	710.247	106.153	-387.284	874.046	57.0467
449	0	-712.323	505.574	938.333	-707.015	499.791	1096.12	-657.284	393.077	546.804	-611.439	157.301	156.32	-620.628	272.366	41.745	-321.074	573.949	956.017	-325.938	512.289	1115.86	-367.37	682.159	556.737	-411.765	711.681	105.674	-387.614	875	54.8926
450	0	-710.119	522.236	939.079	-705.527	511.42	1097.2	-659.011	411.916	546.516	-612.535	165.421	162.992	-620.919	273.942	42.4064	-319.735	585.181	957.821	-324.527	523.66	1117.8	-366.29	689.366	556.624	-411.509	713.94	105.158	-387.773	875.891	52.589
451	0	-707.872	539.303	939.904	-704.247	522.394	1098.46	-660.925	432.031	546.1	-613.662	174.724	170.465	-621.201	276.205	42.9019	-318.172	596.742	959.3	-322.903	534.959	1119.46	-365.118	695.251	556.068	-410.666	714.916	104.516	-387.702	876.709	50.8349
452	0	-705.917	554.492	940.927	-702.872	532.895	1099.91	-662.253	453.248	545.364	-614.804	185.585	178.401	-621.557	278.916	43.9062	-316.618	607.792	960.421	-321.082	546.229	1120.81	-363.927	699.991	555.25	-410.78	715.706	103.83	-387.649	877.164	50.2618
453	0	-704.71	566.989	941.954	-701.448	543.215	1101.37	-664.867	475.422	544.756	-616.064	197.943	186.918	-621.58	282.022	45.4413	-314.827	618.66	961.366	-319.299	557.057	1121.81	-362.744	704.197	554.579	-411.056	715.984	103.462	-387.63	877.638	50.0488
454	0	-703.5	577.854	942.682	-700.116	553.847	1102.72	-665.505	498.352	543.788	-617.201	211.758	195.914	-622.412	286.212	47.3556	-313.428	627.384	962.424	-317.387	567.899	1122.82	-361.463	708.351	554.156	-411.208	716.083	103.118	-387.531	877.745	49.7723
455	0	-702.343	589.12	943.353	-698.644	564.64	1104.11	-666.892	522.16	543.139	-619.265	227.268	205.357	-623.178	290.955	49.7358	-311.135	637.388	963.151	-315.828	578.034	1123.85	-360.119	712.46	553.994	-411.185	716.261	102.891	-387.337	877.819	49.5606
456	0	-700.909	601.341	943.938	-697.487	575.883	1105.4	-668.282	546.533	542.898	-620.835	244.775	214.912	-623.824	296.666	52.7296	-309.792	645.869	963.899	-314.276	588.006	1125.05	-358.593	716.138	553.998	-410.857	716.11	102.814	-387.177	877.854	49.3774
457	0	-699.338	614.34	944.527	-696.177	587.147	1106.32	-669.404	571.015	543.01	-622.194	263.754	223.792	-623.961	303.439	56.513	-308.475	654.187	964.762	-313.146	597.375	1126.31	-357.109	719.919	554.116	-410.48	716.036	102.616	-386.988	877.935	49.2611
458	0	-697.968	627.117	945.099	-695.212	598.247	1107.11	-670.338	595.609	543.56	-623.623	284.012	231.337	-623.778	311.499	60.2061	-307.336	663.064	965.674	-312.16	606.27	1127.56	-355.625	723.707	554.188	-410.225	716.074	102.412	-386.965	877.635	48.9694
459	0	-696.589	639.91	945.609	-694.308	608.57	1107.6	-671.116	620.06	544.777	-625.411	304.977	238.122	-623.665	321.156	64.5501	-306.273	672.052	966.61	-311.18	615.094	1128.7	-354.362	727.469	554.097	-409.987	716.214	102.248	-386.594	878.034	48.9539
460	0	-695.438	652.775	946.237	-693.67	618.318	1107.97	-671.793	644.17	546.562	-626.917	325.014	245.215	-624.869	335.08	72.2418	-305.255	681.186	967.525	-310.159	623.864	1129.75	-353.245	731.351	553.862	-409.64	716.374	102.315	-386.477	878.088	48.8842
461	0	-694.299	665.483	946.974	-693.029	627.218	1108.32	-672.031	667.749	548.86	-627.76	344.835	252.985	-626.299	354.772	79.797	-304.176	690.427	968.324	-309.084	632.946	1130.62	-352.159	735.299	553.57	-409.505	716.541	102.211	-386.379	878.038	48.8382
462	0	-693.239	677.553	948.105	-692.54	635.619	1108.59	-671.131	690.581	551.311	-628.056	365.767	259.743	-628.234	379.187	87.0406	-303.174	699.715	968.964	-307.916	642.105	1131.36	-351.051	739.137	553.319	-409.536	716.943	102.061	-386.295	877.992	48.8896
463	0	-692.558	689.07	949.298	-691.884	643.484	1109.06	-669.965	713.025	554.211	-627.855	387.717	265.928	-630.051	406.123	93.8182	-302.243	708.779	969.523	-306.709	651.067	1131.82	-350.018	742.656	553.152	-409.404	716.931	102.025	-386.17	877.943	48.9064
464	0	-692.029	700.078	950.711	-691.378	651.294	1109.71	-668.746	735.012	557.565	-627.737	410.517	270.929	-632.002	434.392	99.7734	-301.333	717.494	969.916	-305.528	659.567	1132.09	-349.137	745.629	553.003	-409.596	716.867	101.904	-386.083	877.858	48.9366
465	0	-691.325	710.966	952.402	-690.272	658.91	1110.65	-667.53	756.65	561.562	-627.561	433.975	274.448	-634.719	463.725	104.916	-300.656	725.863	970.279	-304.353	667.681	1131.98	-348.347	748.319	552.973	-409.665	716.838	101.92	-386.004	877.759	48.9698
466	0	-690.676	721.495	954.464	-689.027	666.719	1111.96	-666.251	777.986	565.916	-627.241	457.599	276.662	-637.113	492.464	108.601	-299.868	734.179	970.703	-303.26	674.891	1131.95	-347.514	750.834	552.978	-409.702	716.599	102.018	-385.976	877.724	48.9584
467	0	-689.936	732.108	956.672	-687.393	674.947	1113.95	-664.737	798.953	570.301	-627.068	481.615	277.576	-639.535	520.908	110.964	-299.092	742.073	971.305	-302.427	681.789	1132.28	-346.756	753.396	552.95	-409.638	716.645	102.06	-385.884	877.632	48.966
468	0	-689.199	742.697	959.244	-685.569	683.608	1116.27	-663.294	819.424	574.541	-626.7	505.962	277.158	-641.925	549.505	112.147	-298.422	749.431	972.017	-301.865	688.641	1132.88	-346.143	755.948	552.996	-409.583	716.606	102.153	-385.802	877.636	48.9712
469	0	-688.315	753.251	961.938	-682.513	695.941	1119.06	-661.672	839.172	578.562	-626.149	530.616	275.488	-644.319	578.681	112.472	-297.698	756.765	972.759	-301.823	694.89	1133.69	-345.529	758.407	552.993	-409.616	716.389	102.233	-385.721	877.502	48.9468
470	0	-687.402	763.917	964.638	-680.029	705.945	1121.85	-660.663	858.539	581.956	-625.588	555.582	272.884	-646.017	608.33	111.848	-296.947	763.859	973.361	-302.06	701.048	1134.34	-345.092	760.782	552.929	-409.906	716.102	102.273	-385.681	877.478	48.85
471	0	-686.613	774.855	967.155	-678.152	712.459	1124.17	-658.962	877.089	585.058	-624.651	581.027	269.21	-648.101	639.632	111.009	-296.389	770.544	973.768	-302.429	706.734	1134.72	-344.68	763.069	552.918	-410.017	715.963	102.368	-385.555	877.51	48.6935
472	0	-685.715	786.148	969.435	-676.545	718.509	1125.95	-656.986	894.866	587.902	-623.852	607.021	264.507	-649.848	672.042	109.611	-295.733	777.065	973.875	-302.373	712.728	1134.92	-344.232	765.482	552.933	-410.03	716.042	102.386	-385.473	877.579	48.4335
473	0	-684.841	797.249	971.584	-674.954	725.728	1127.46	-655.031	911.771	590.532	-623.131	634.909	258.824	-651.109	705.278	107.467	-295.077	783.523	973.898	-302.282	718.666	1134.93	-344.009	767.726	552.899	-410.057	716.149	102.433	-385.339	877.698	48.1694
474	0	-683.911	808.518	973.571	-673.375	734.135	1128.76	-652.806	927.966	593.006	-622.255	662.017	251.997	-651.942	739.344	104.768	-294.461	789.507	973.669	-302.131	725.724	1134.87	-343.696	769.926	552.837	-410.159	716.264	102.503	-385.232	877.804	47.957
475	0	-683.185	819.507	975.526	-671.752	743.124	1130.01	-650.813	943.304	595.133	-621.662	688.351	244.06	-652.22	774.093	101.538	-293.834	795.808	973.526	-302.022	731.502	1134.54	-343.402	772.051	552.697	-410.1	716.374	102.559	-385.131	877.876	47.7072
476	0	-682.233	830.077	977.11	-670.309	752.139	1131.19	-648.615	957.814	596.951	-621.066	716.271	235.377	-652.115	809.704	98.1119	-293.234	802.191	973.099	-301.555	737.895	1134.28	-343.187	774.037	552.607	-410.394	716.38	102.604	-385.004	877.912	47.4703
477	0	-681.472	840.366	978.536	-669.056	761.005	1132.13	-646.622	971.485	598.455	-620.522	744.757	225.937	-651.629	846.025	94.5796	-292.642	808.752	972.588	-301.019	745.06	1133.76	-342.943	775.78	552.558	-410.328	716.379	102.756	-384.905	878.056	47.2333
478	0	-680.862	850.113	979.765	-668.203	770.235	1132.84	-644.964	984.147	599.543	-619.68	774.225	216.091	-650.846	883.132	91.1722	-292.066	815.026	971.752	-300.269	752.307	1133.18	-342.654	777.701	552.447	-410.411	716.221	102.73	-384.697	878.108	46.9671
479	0	-680.4	859.728	980.633	-667.522	779.41	1133.37	-642.913	995.91	600.238	-618.903	804.157	205.599	-649.787	920.742	88.0213	-291.583	821.334	970.871	-299.285	759.948	1132.38	-342.426	779.379	552.309	-410.449	716.257	102.827	-384.491	878.146	46.7414
480	0	-679.881	869.244	981.174	-666.967	789.16	1133.85	-641.161	1006.75	600.321	-617.844	834.734	195.084	-648.667	958.727	85.3807	-291.222	827.3	969.993	-298.38	767.905	1131.69	-342.179	781.115	552.132	-410.623	716.147	102.709	-384.186	878.131	46.5181
481	0	-679.334	878.919	981.555	-666.177	799.341	1134.23	-639.001	1016.63	600.122	-616.707	866.3	184.98	-647.426	996.757	83.4491	-290.71	833.651	969.051	-297.615	775.461	1130.84	-341.857	782.791	552.049	-410.795	715.73	102.828	-383.83	878.145	46.3628
482	0	-678.84	888.537	981.788	-665.396	809.001	1134.52	-637.098	1025.79	599.282	-615.238	898.144	174.983	-646.224	1034.8	82.221	-290.207	840.373	968.146	-297.013	782.58	1130.08	-341.453	784.756	552.065	-410.638	715.748	102.861	-383.468	878.211	46.2667
483	0	-678.317	898.199	981.964	-664.594	818.641	1134.8	-635.1	1034.34	597.801	-613.626	930.456	165.652	-645.123	1072.35	81.8773	-289.827	846.662	967.347	-296.691	789.992	1129.44	-341.243	786.478	552.1	-410.639	716.084	102.911	-383.108	878.492	46.1688
484	0	-677.652	907.832	981.933	-663.697	827.81	1134.88	-633.581	1041.96	595.442	-611.999	962.744	157.08	-643.968	1109.11	82.0272	-289.468	853.07	966.62	-296.261	797.887	1129.01	-341.229	788.321	551.982	-410.762	716.064	102.939	-383.133	878.596	45.8114
485	0	-676.981	917.365	981.795	-662.832	837.218	1134.79	-632.288	1048.97	592.62	-610.569	995.272	149.538	-642.289	1145.38	82.2189	-288.983	859.82	965.877	-295.745	806.116	1128.48	-341.253	790.532	551.816	-410.826	716.068	102.953	-383.097	878.252	45.47
486	0	-676.417	926.702	981.282	-661.883	846.64	1134.67	-631.254	1055.65	589.537	-609.19	1027.92	143.296	-639.995	1181.12	82.5751	-288.505	866.019	965.166	-295.357	813.963	1127.96	-341.16	792.954	551.667	-411.289	716.286	103.02	-382.753	878.339	45.3365
487	0	-675.704	935.73	980.687	-661.106	856.062	1134.16	-630.382	1061.8	586.408	-607.787	1060.51	138.696	-636.527	1216.46	83.3103	-288.081	872.463	964.284	-295.05	821.722	1127.37	-340.967	795.773	551.637	-411.621	716.223	103.217	-382.638	878.703	44.9615
488	0	-675.192	944.281	979.655	-660.405	865.313	1133.53	-629.728	1067.59	583.382	-606.289	1092.52	135.764	-632.164	1251.16	84.559	-287.506	879.156	963.427	-294.614	829.404	1126.68	-340.87	798.857	551.563	-411.449	716.979	103.623	-382.18	879.163	44.8053
489	0	-674.716	952.402	978.35	-659.741	874.354	1132.66	-629.322	1073.25	580.545	-604.738	1123.97	134.457	-626.226	1284.77	85.6861	-286.95	886.146	962.57	-294.259	837.679	1125.91	-340.706	802.083	551.415	-411.706	717.254	103.87	-382.038	879.385	44.5248
490	0	-674.13	960.395	976.884	-659.143	884.02	1131.8	-630.275	1078.99	577.682	-603.121	1154.44	134.387	-619.511	1317.24	87.0188	-286.403	893.299	961.649	-293.801	846.121	1125.13	-340.555	805.534	551.344	-412.199	717.289	104.162	-382.219	879.551	44.2146
491	0	-673.683	968.446	975.354	-658.68	893.871	1130.86	-629.954	1085.45	574.909	-601.536	1183.22	135.136	-611.801	1347.49	88.1125	-286.003	900.089	960.588	-293.311	854.491	1124.12	-340.501	809.284	551.188	-412.545	718.053	104.582	-382.178	879.712	43.9969
492	0	-673.224	976.755	973.823	-658.383	903.319	1129.85	-629.206	1091.9	572.386	-599.771	1210.06	136.262	-604.508	1376.04	89.7418	-285.606	907.045	959.469	-292.939	862.984	1123.01	-340.407	813.663	551.003	-412.842	718.695	105.024	-382.474	879.533	43.4257
493	0	-672.856	985.354	972.36	-658.363	909.487	1128.96	-627.999	1098.19	570.183	-598.04	1234.35	137.907	-597.41	1401.7	91.6421	-285.256	914.954	958.37	-292.46	871.632	1121.91	-340.423	818.553	550.871	-412.846	719.443	105.729	-382.341	880.009	43.5898
494	0	-672.556	994.196	971.039	-658.111	919.068	1127.98	-626.784	1104.53	568.359	-596.418	1256.28	140.058	-591.206	1424.43	94.1473	-284.912	923.413	957.266	-291.971	880.44	1120.71	-340.387	823.696	550.494	-413.161	720.997	106.38	-382.311	880.096	43.5368
495	0	-672.15	1003.07	969.66	-657.748	928.513	1126.91	-625.618	1111.76	566.811	-594.181	1274.88	141.871	-586.257	1444	97.2207	-284.594	931.613	956	-291.52	889.745	1119.55	-340.582	828.991	550.168	-412.943	720.176	107.302	-382.388	880.219	43.4332
496	0	-671.799	1012.23	968.565	-657.313	937.455	1125.92	-624.412	1120.17	565.706	-591.821	1289.69	142.85	-582.64	1460.04	100.721	-284.405	939.569	954.834	-290.957	898.773	1118.34	-340.668	834.747	549.759	-413.17	720.96	108.405	-382.577	880.461	43.4254
497	0	-671.27	1021.76	967.638	-656.762	945.949	1125.17	-623.376	1129.41	564.844	-589.213	1301.16	142.674	-580.367	1472.76	103.787	-284.129	947.36	953.687	-290.682	907.625	1117.23	-340.905	840.617	549.297	-413.534	721.595	109.307	-382.729	880.573	43.3786
498	0	-670.638	1031.12	966.807	-656.172	954.267	1124.36	-621.776	1140.17	564.615	-586.001	1310.94	141.731	-579.178	1482.59	105.687	-283.809	955.632	952.555	-290.255	916.34	1116.17	-341.064	846.586	548.881	-414.452	723.061	110.085	-382.948	880.717	43.3558
499	0	-670.089	1040.26	966.022	-655.698	962.504	1123.58	-620.014	1151.84	564.77	-582.886	1318.22	140.443	-578.634	1490.07	105.734	-283.488	964.145	951.565	-289.866	924.773	1115.18	-341.218	852.867	548.464	-414.328	723.386	111.479	-383.156	880.679	43.294
500	0	-669.768	1049.11	965.428	-655.267	970.965	1122.77	-618.251	1163.9	565.061	-579.824	1324.28	138.988	-578.227	1495.79	103.827	-283.293	972.075	950.625	-289.659	932.999	1114.16	-341.475	858.896	547.932	-415.099	724.799	112.627	-383.347	881.053	43.3033
501	0	-669.72	1057.75	964.948	-654.819	979.656	1121.89	-616.592	1176.04	565.477	-576.791	1329.45	137.508	-577.668	1500.02	100.32	-283.116	979.673	949.559	-289.398	940.628	1113.17	-341.738	865.055	547.602	-415.334	726.475	113.914	-383.498	881.261	43.2285
502	0	-669.526	1066.31	964.495	-654.409	988.689	1121.21	-615.184	1188.05	565.961	-573.921	1333.53	136.045	-576.831	1502.96	95.8456	-282.905	987.36	948.63	-289.276	948.88	1112.14	-341.688	871.352	547.346	-415.191	726.283	115.746	-383.695	881.586	43.2266
503	0	-669.52	1075.13	964.149	-654.043	998.069	1120.54	-613.933	1199.73	566.32	-571.425	1336.28	134.434	-575.366	1504.68	90.9055	-282.631	995.429	947.898	-288.891	957.643	1111.46	-341.563	877.446	547.177	-415.529	727.762	117.296	-383.827	881.9	43.1361
504	0	-669.292	1084.28	963.927	-653.732	1007.83	1119.86	-612.807	1211.27	566.619	-568.471	1338.38	132.31	-573.396	1505.29	86.1165	-282.442	1003.24	947.188	-288.715	967.051	1110.83	-341.369	883.361	547.189	-415.607	728.886	119.122	-383.962	882.241	42.9792
505	0	-668.881	1094.26	963.644	-653.492	1017.82	1119.23	-611.897	1222.61	566.835	-565.779	1339.32	129.988	-570.982	1505.09	81.8168	-282.353	1010.9	946.564	-288.622	975.938	1110.07	-341.101	889.397	547.461	-415.719	730.608	120.972	-384.155	882.65	42.7253
506	0	-668.435	1104.72	963.321	-653.267	1028.13	1118.6	-611.085	1233.77	566.939	-563.178	1339.13	128.277	-568.02	1504.26	78.1825	-282.186	1018.97	946.117	-288.546	984.911	1109.5	-340.85	895.527	547.873	-415.57	732.019	123.038	-384.186	882.989	42.5443
507	0	-667.703	1115.82	962.991	-653.046	1038.61	1118.13	-610.168	1244.71	566.967	-560.475	1338.02	125.798	-564.752	1502.84	75.2504	-282.105	1027.5	945.786	-288.344	994.727	1109.05	-340.375	901.955	548.42	-415.404	733.714	125.243	-384.128	883.327	42.4532
508	0	-667.026	1127.15	962.718	-652.777	1049.14	1117.74	-609.147	1255.28	566.812	-557.706	1336.17	123.2	-561.269	1500.81	72.9671	-282.062	1036.07	945.451	-288.43	1003.52	1108.59	-340.152	908.685	548.914	-415.26	735.778	127.617	-384.017	883.693	42.3851
509	0	-666.23	1138.44	962.431	-652.527	1059.82	1117.43	-607.907	1265.3	566.385	-555.447	1333.91	120.81	-557.583	1498.3	71.1032	-282.115	1044.53	945.11	-288.433	1013.17	1108.03	-339.873	915.702	549.255	-414.937	737.595	129.984	-384.103	884.053	42.2035
510	0	-665.543	1149.63	962.269	-652.209	1070.5	1117.26	-606.318	1274.58	565.659	-552.735	1331.35	119.896	-553.474	1495.89	70.258	-282.194	1053.71	944.761	-288.38	1023.39	1107.67	-339.616	923.226	549.619	-414.648	740.534	132.492	-383.886	884.308	42.0613
511	0	-665.065	1160.57	962.221	-651.967	1081.31	1117.24	-604.952	1283.18	564.543	-549.474	1329.15	119.83	-549.095	1493.3	70.1088	-282.166	1063.4	944.577	-288.072	1033.91	1107.37	-339.517	931.099	549.816	-413.974	742.205	135.19	-383.759	884.614	41.823
512	0	-664.51	1171.68	962.246	-651.784	1092.14	1117.39	-603.326	1291.1	563.102	-546.332	1327.48	118.443	-544.704	1490.99	69.4619	-282.222	1073.25	944.319	-288.109	1043.9	1106.83	-339.245	939.495	550.003	-413.504	745.544	138.079	-383.541	884.88	41.6349
513	0	-664.136	1182.67	962.251	-651.64	1102.95	1117.61	-601.685	1298.38	561.581	-543.292	1325.8	116.888	-541.284	1489.05	67.867	-282.384	1083.39	944.047	-288.193	1054.06	1106.42	-339.099	948.543	550.299	-412.981	748.356	141.144	-383.357	885.191	41.4242
514	0	-663.875	1193.61	962.308	-651.725	1113.46	1118.07	-599.689	1305.08	560.054	-541.692	1325.32	115.944	-539.039	1488.38	66.277	-282.739	1093.5	943.824	-288.201	1064.28	1106.12	-339.098	958.202	550.525	-411.886	750.665	144.713	-383.125	885.565	41.3466
515	0	-663.685	1204.65	962.541	-651.785	1123.85	1118.68	-598.012	1311.49	558.717	-540.8	1326.51	115.369	-538.212	1488.92	65.7908	-283.008	1103.98	943.643	-288.22	1073.65	1105.77	-339.17	968.521	550.661	-411.03	754.514	148.455	-382.939	886.154	41.1054
516	0	-663.406	1215.73	962.987	-652.008	1133.99	1119.61	-596.104	1318.03	558.216	-540.617	1329.85	115.063	-539.21	1489.79	64.3605	-283.254	1114.7	943.649	-288.299	1083.37	1105.53	-338.697	979.997	550.52	-409.771	758.617	152.214	-382.654	886.467	40.8987
517	0	-663.346	1226.91	963.782	-652.144	1144.04	1120.64	-594.841	1325.22	558.557	-540.508	1331.42	114.728	-539.588	1490.77	62.4433	-283.478	1125.36	943.689	-288.345	1093.27	1105.52	-337.889	992.449	550.169	-408.37	762.936	156.504	-382.31	886.999	40.8715
518	0	-663.185	1237.74	964.857	-652.23	1153.99	1121.8	-593.688	1333.24	559.153	-540.147	1332.64	114.913	-539.033	1491.39	61.4709	-283.614	1135.9	943.757	-288.386	1102.73	1105.7	-336.699	1005.94	549.75	-406.774	768.678	161.128	-381.816	887.635	40.9701
519	0	-663.124	1247.98	966.085	-652.252	1163.79	1123.16	-593.315	1342.19	559.692	-539.583	1333.96	115.045	-538.091	1491.76	61.0909	-283.756	1146.79	944.2	-288.557	1112.36	1106.09	-335.228	1020.55	549.108	-405.232	774.456	166.168	-381.384	888.507	41.256
520	0	-663.039	1257.6	967.191	-652.157	1173.45	1124.64	-592.47	1350.35	559.852	-539.638	1334.67	115.172	-537.473	1492.03	60.7406	-283.807	1157.75	944.8	-288.967	1121.77	1106.53	-333.035	1036.49	548.26	-403.709	781.652	171.607	-380.924	889.468	41.709
521	0	-662.951	1266.82	968.185	-652.132	1183.01	1126.18	-591.442	1357.56	559.649	-539.512	1335.68	115.007	-537.06	1492.45	60.1721	-283.883	1168.84	945.662	-289.555	1131.31	1107.16	-330.59	1053.28	547.411	-401.431	788.7	177.678	-380.471	890.674	42.3446
522	0	-662.903	1275.39	968.911	-652.099	1192.62	1127.56	-590.532	1363.26	558.845	-539.432	1336.72	114.376	-536.806	1492.88	59.6405	-283.964	1179.92	946.629	-290.283	1140.71	1107.97	-328.355	1070.5	546.744	-399.221	796.82	183.889	-379.992	891.805	43.006
523	0	-662.907	1283.56	969.528	-652.317	1202.17	1128.69	-589.67	1367.18	557.58	-539.438	1337.43	113.829	-536.84	1493.25	59.2531	-284.037	1190.84	947.63	-291.095	1149.55	1108.75	-325.445	1088.64	545.713	-396.947	807.22	190.516	-379.329	893.341	43.9177
524	0	-662.999	1291.37	969.674	-652.524	1211.71	1129.73	-589.493	1370.12	556.434	-539.423	1337.78	113.47	-536.869	1493.58	58.9757	-284.061	1201.57	948.495	-291.887	1158.13	1109.34	-321.93	1107.94	544.735	-394.179	818.432	197.785	-378.842	895.803	45.6371
525	0	-663.331	1298.77	969.748	-652.742	1221.18	1130.57	-589.88	1372.36	555.495	-539.365	1337.87	113.034	-536.858	1493.76	58.8398	-283.963	1212.16	949.285	-292.383	1166.67	1109.74	-318.48	1128.14	543.699	-391.059	830.229	205.57	-377.963	898.81	47.6545
526	0	-663.716	1306.2	969.871	-652.922	1230.45	1131.42	-589.977	1374.23	554.973	-538.831	1337.69	112.623	-536.938	1493.93	58.7109	-283.882	1222.54	949.85	-292.698	1175.24	1110.03	-315.203	1149.1	542.87	-387.677	845.016	213.483	-377.067	902.421	50.3195
527	0	-663.92	1313.57	970.121	-652.965	1239.4	1132.3	-590.658	1376.19	554.727	-539.076	1337.5	112.433	-537.226	1494.15	58.4938	-283.663	1232.8	950.383	-292.838	1183.9	1110.21	-311.97	1170.56	542.048	-383.486	860.127	221.967	-376.088	906.857	53.5088
528	0	-664.235	1321	970.648	-652.865	1248.11	1133.31	-591.74	1377.86	554.429	-539.303	1337.45	112.268	-537.275	1494.22	58.2011	-283.462	1242.98	950.937	-292.795	1192.18	1110.36	-308.924	1192.63	541.37	-379.545	877.511	229.773	-375.135	912.234	57.1124
529	0	-664.334	1328.48	971.549	-652.546	1256.37	1134.42	-592.662	1379.36	554.314	-539.185	1337.74	112.138	-537.429	1494.27	58.0141	-283.217	1252.81	951.464	-292.668	1199.75	1110.47	-305.678	1215.16	540.919	-374.959	895.657	236.412	-374.061	918.659	60.6607
530	0	-664.295	1335.94	972.574	-652.36	1264.38	1135.63	-592.619	1380.5	554.355	-540.174	1337.5	111.992	-537.711	1494.39	58.0012	-283.014	1262.49	952.09	-292.389	1207.08	1110.71	-302.576	1237.59	540.988	-370.241	913.623	242.949	-373.039	926.016	64.1605
531	0	-664.237	1343.2	973.387	-652.197	1272.39	1136.85	-593.047	1381.97	554.36	-540.462	1337.25	111.771	-537.887	1494.44	57.9168	-282.744	1271.37	952.758	-291.868	1214.8	1111.18	-299.575	1259.71	541.76	-365.757	932.814	248.525	-371.463	935.793	67.9448
532	0	-664.085	1350.41	974.072	-652.629	1280.75	1137.85	-593.443	1383.53	554.325	-540.356	1337.45	111.632	-537.867	1494.37	57.7746	-282.381	1280.9	953.538	-290.764	1222.52	1111.7	-296.747	1281.88	543.089	-361.709	950.387	254.23	-368.543	950.911	73.5532
533	0	-663.923	1357.71	974.223	-653.661	1289.96	1138.55	-593.696	1385.05	554.331	-540.338	1337.76	111.533	-537.895	1494.42	57.6708	-281.816	1290.19	954.221	-289.057	1231.04	1112.19	-294.422	1303.36	544.906	-358.509	970.091	260.414	-364.302	971.531	79.1025
534	0	-663.784	1364.97	973.785	-655.25	1299.91	1138.68	-593.737	1386.39	554.322	-540.31	1337.96	111.459	-537.852	1494.49	57.5592	-281.128	1299.78	954.736	-286.734	1241.04	1112.51	-292.634	1324.4	547.161	-355.71	990.123	265.255	-359.28	995.878	84.1067
535	0	-663.579	1372.35	972.921	-657.244	1310.25	1138.26	-593.693	1387.44	554.417	-539.79	1337.97	111.402	-537.818	1494.56	57.4347	-280.348	1309.29	955.029	-284.338	1252.21	1112.82	-291.265	1344.84	550.035	-353.166	1011.61	269.332	-353.397	1022.24	88.4229
536	0	-663.49	1379.52	971.745	-658.935	1323.73	1137.18	-593.658	1388.2	554.588	-539.713	1337.92	111.482	-537.731	1494.64	57.259	-279.371	1319.43	955.423	-282.221	1263.29	1113.32	-290.167	1364.93	553.634	-350.609	1032.99	272.259	-347.213	1049.49	91.9732
537	0	-663.384	1386.71	970.764	-660.497	1335.87	1136.26	-593.696	1388.48	554.799	-539.901	1337.99	111.609	-537.63	1494.8	57.0379	-278.56	1329.88	956.072	-280.794	1274.4	1114.3	-289.312	1384.59	557.708	-348.318	1054.8	273.742	-340.854	1077.04	94.5996
538	0	-663.313	1393.72	970.213	-661.561	1346.56	1135.64	-593.81	1388.5	555.111	-539.951	1338.01	111.619	-537.572	1494.9	56.863	-277.703	1340.37	957.23	-279.952	1284.16	1116.07	-288.716	1404.07	561.98	-346.043	1077.11	274.313	-334.15	1105.53	96.4195
539	0	-663.015	1400.77	970.108	-662.062	1356.64	1135.55	-594.037	1388.24	555.473	-539.719	1337.69	111.672	-537.649	1495.08	56.7694	-277.107	1350.53	958.952	-279.922	1293.64	1118.62	-288.207	1423.27	566.027	-343.835	1099.97	273.543	-327.496	1134.34	97.4208
540	0	-662.66	1407.9	970.412	-662.197	1365.45	1135.84	-594.494	1388.07	555.826	-539.728	1337.43	111.703	-537.748	1495.21	56.6643	-276.559	1360.53	961.241	-280.139	1302.61	1121.65	-287.952	1441.85	569.841	-341.753	1123.27	271.459	-321.279	1163.35	97.5488
541	0	-662.161	1415.05	970.821	-662.096	1373.53	1136.35	-594.956	1388.11	556.126	-539.45	1338.01	111.874	-537.845	1495.27	56.5361	-276.072	1370.6	963.813	-280.86	1311.1	1124.74	-287.949	1459.76	573.202	-339.367	1146.34	268.587	-314.674	1194.29	97.1343
542	0	-661.583	1421.99	970.975	-661.9	1380.89	1136.65	-595.475	1388.42	556.347	-539.645	1337.9	111.919	-537.744	1495.26	56.2516	-275.533	1380.17	966.32	-281.469	1319.55	1127.44	-288.087	1477.14	576.224	-337.89	1170.61	263.79	-309.232	1224.2	95.5492
543	0	-661.343	1428.61	970.865	-661.56	1387.76	1136.7	-596.03	1389.04	556.545	-540.043	1337.3	111.931	-537.775	1495.36	56.0792	-274.982	1389.62	968.647	-282.015	1327.41	1129.62	-288.23	1494.13	579.07	-335.928	1195.65	258.43	-303.544	1256.44	94.0108
544	0	-660.951	1434.54	970.661	-661.236	1394.14	1136.56	-596.506	1390.01	556.717	-539.734	1338.06	111.87	-538.038	1495.64	56.0194	-274.424	1399.22	970.684	-282.339	1335.15	1131.31	-288.494	1510.59	582.028	-333.499	1221.21	252.297	-298.064	1289.96	92.399
545	0	-660.689	1440.33	970.217	-660.959	1401.14	1136.34	-597.443	1391.29	556.97	-539.995	1337.86	112.027	-538.053	1495.75	55.8365	-273.786	1408.95	972.582	-282.18	1343.39	1132.6	-288.754	1526.19	584.934	-331.409	1247.52	245.305	-292.957	1324.38	90.5852
546	0	-661.446	1442.48	969.659	-661.015	1408.29	1135.79	-596.961	1392.26	557.097	-540.167	1337.79	112.104	-538.109	1495.9	55.6531	-273.109	1418.28	974.069	-281.805	1352.29	1133.73	-289.301	1540.7	587.68	-329.639	1273.88	237.401	-288.334	1359.25	88.4625
547	0	-661.133	1448.87	968.997	-661.214	1415.9	1134.93	-597.077	1393.65	557.196	-540.434	1337.56	112.064	-538.13	1496	55.4572	-272.462	1428.19	975.385	-281.16	1361.92	1134.93	-289.638	1554.33	590.076	-327.892	1300.96	228.722	-283.892	1394.4	86.0838
548	0	-660.666	1455.5	968.305	-661.198	1424.12	1134.28	-596.805	1395.19	557.271	-540.432	1337.47	112.068	-538.118	1496.13	55.2925	-271.895	1438.09	976.565	-280.736	1371.97	1135.82	-289.8	1567.43	592.164	-326.204	1328.55	219.35	-279.701	1429.99	83.5033
549	0	-660.558	1461.96	967.584	-661.111	1432.13	1133.58	-596.422	1396.95	557.383	-539.562	1338.37	112.635	-538.086	1496.26	55.1552	-271.414	1448	977.646	-280.469	1382.13	1136.69	-289.843	1579.88	593.825	-324.371	1357.2	209.821	-275.602	1465.87	80.952
550	0	-660.314	1468.47	966.78	-660.932	1440.17	1132.65	-596.329	1399.15	557.479	-539.464	1338.47	112.78	-538.052	1496.37	55.0043	-270.853	1458.02	978.54	-280.198	1391.79	1137.33	-289.691	1591.73	595.163	-322.902	1386.3	199.857	-271.742	1502.1	78.5149
551	0	-659.926	1474.99	965.921	-660.707	1448.31	1131.7	-595.789	1401.43	557.503	-539.425	1338.6	112.895	-538.028	1496.51	54.8799	-270.362	1467.96	979.283	-279.999	1401.68	1137.76	-289.713	1602.58	595.945	-321.812	1416.29	189.7	-268.067	1538.44	76.3692
552	0	-659.761	1481.47	965.038	-660.474	1456.77	1130.54	-595.214	1403.8	557.586	-539.251	1338.74	113.184	-538.006	1496.59	54.7596	-269.892	1477.42	979.672	-279.664	1411.72	1137.85	-289.704	1612.28	596.083	-320.762	1446.6	179.635	-264.481	1574.64	74.3426
553	0	-659.619	1487.99	964.063	-660.225	1465.3	1129.22	-594.955	1406.59	557.502	-539.021	1338.87	113.757	-538.008	1496.73	54.6259	-269.42	1487.12	980.015	-279.165	1421.56	1137.72	-289.463	1621.19	595.61	-319.523	1477.43	169.869	-261.137	1610.73	72.4604
554	0	-659.474	1494.47	963.173	-660.202	1473	1127.65	-594.748	1409.6	557.477	-538.84	1339.24	114.103	-538.189	1497.11	54.7025	-268.941	1496.77	979.966	-278.799	1431.71	1137.42	-289.099	1629.51	594.464	-318.979	1508.6	159.972	-258.276	1646.8	70.9093
555	0	-659.349	1501.08	962.264	-659.674	1481.81	1126.55	-594.549	1412.87	557.413	-538.476	1339.79	114.535	-538.179	1497.24	54.5499	-268.502	1505.92	979.836	-278.36	1441.54	1137.04	-288.728	1636.95	592.854	-318.561	1540.82	151.048	-255.815	1682.76	69.316
556	0	-659.169	1507.75	961.36	-659.62	1489.22	1125.35	-594.362	1416.3	557.258	-538.505	1340.02	114.599	-538.139	1497.33	54.3968	-267.974	1514.82	979.566	-277.947	1451.24	1136.51	-288.278	1643.72	590.758	-317.719	1573.28	143.315	-254.063	1718.14	67.6967
557	0	-659.123	1514.48	960.466	-659.643	1495.22	1124.35	-594.098	1419.83	557.144	-538.418	1340.3	114.919	-538.14	1497.49	54.2527	-267.445	1524.13	978.969	-277.853	1461.31	1136.01	-287.849	1649.85	588.243	-317.106	1606.29	136.32	-252.942	1754.02	66.3669
558	0	-658.966	1521.39	959.546	-659.727	1500.2	1123.28	-593.838	1423.47	556.948	-538.326	1340.58	115.121	-538.126	1497.6	54.0954	-267.043	1533.74	978.201	-277.897	1472.57	1135.54	-287.356	1655.62	585.183	-315.884	1638.9	131.366	-252.747	1789.41	65.2664
559	0	-659.076	1528.42	958.626	-659.849	1505	1122.05	-593.676	1427.23	556.877	-538.374	1340.79	115.169	-537.947	1497.47	53.7258	-266.677	1542.66	977.128	-277.875	1482.41	1134.65	-286.717	1660.99	581.984	-315.095	1671.01	127.384	-253.706	1824.15	64.7665
560	0	-659.105	1535.7	957.595	-660.12	1510.08	1120.65	-593.411	1431.11	556.774	-538.146	1341.18	115.692	-537.97	1497.63	53.5658	-266.519	1551.83	975.754	-277.657	1492.23	1133.47	-285.902	1666.4	578.532	-314.504	1702.64	125.189	-255.407	1858.33	66.2621
561	0	-659.154	1543.24	956.513	-660.373	1515.85	1119.23	-593.194	1435.22	556.717	-537.781	1341.68	116.232	-537.945	1497.75	53.4139	-266.328	1561.19	974.003	-277.265	1502.5	1132.17	-285.429	1671.84	575.007	-314.274	1732.71	124.305	-257.976	1891.43	69.5616
562	0	-659.156	1550.95	955.431	-660.364	1522.55	1117.75	-592.966	1439.58	556.573	-537.324	1342.38	117.002	-537.963	1497.88	53.2885	-265.888	1570.94	972.181	-276.751	1512.96	1130.69	-285.364	1677.72	571.46	-314.129	1760.93	124.109	-261.017	1922.86	74.31
563	0	-659.109	1558.92	954.262	-660.28	1530.1	1116.19	-592.645	1444.29	556.374	-537.007	1342.84	117.514	-537.93	1498.05	53.1439	-265.33	1580.88	970.207	-275.921	1523.82	1129.12	-285.589	1683.99	568.345	-313.936	1786.4	124.118	-264.274	1952.35	80.4681
564	0	-658.901	1566.99	952.943	-659.856	1538.76	1114.67	-592.353	1449.29	556.038	-536.76	1343.33	118.114	-537.917	1498.19	52.9822	-264.591	1590.47	968.122	-275.111	1534.89	1127.36	-286.091	1690.9	565.655	-313.623	1810.27	124.308	-268.087	1978.62	87.5399
565	0	-658.698	1575.25	951.516	-659.274	1548.3	1113.19	-591.936	1454.76	555.567	-536.49	1343.94	118.849	-537.888	1498.38	52.8451	-263.966	1600.68	966.111	-274.167	1546.05	1125.74	-286.592	1698.33	563.095	-313.812	1831.24	124.5	-272.105	2003.33	96.0055
566	0	-658.314	1583.74	950.129	-658.427	1558.51	1111.81	-591.535	1460.49	555.103	-536.69	1344.04	119.353	-537.865	1498.61	52.6859	-263.497	1610.31	964.118	-273.354	1557.16	1124.19	-286.963	1706.54	560.895	-314.67	1849.82	125.197	-276.327	2024.85	104.703
567	0	-658.04	1592.2	948.857	-657.415	1569.28	1110.46	-590.99	1466.53	554.755	-536.358	1345.05	120.317	-537.857	1498.96	52.562	-263.014	1621.04	962.434	-272.652	1568.16	1122.73	-287.372	1715.65	559.112	-314.474	1866.4	124.585	-280.515	2042.18	111.648
568	0	-657.494	1600.91	947.545	-656.425	1580.04	1109.08	-590.591	1472.9	554.447	-536.216	1346.03	121.493	-537.809	1499.32	52.4515	-262.746	1633.09	961.378	-272.057	1578.73	1121.46	-287.738	1725.84	558.031	-316.368	1879.12	125.205	-284.448	2055.77	115.189
569	0	-657.008	1609.74	946.38	-655.405	1590.7	1107.86	-590.248	1479.52	554.248	-536.103	1347.3	122.754	-537.825	1499.71	52.2739	-262.192	1643.51	960.317	-271.606	1589.11	1120.39	-288.244	1737.5	557.34	-318.476	1889.11	125.047	-287.92	2065.97	114.483
570	0	-656.361	1618.77	945.312	-654.516	1600.72	1106.66	-589.635	1486.52	554.195	-535.983	1348.52	124.257	-537.887	1500.13	52.1525	-261.689	1653.71	959.456	-271.162	1599.31	1119.56	-288.779	1750.39	557.114	-320.651	1896.63	124.405	-291.032	2073.19	109.986
571	0	-655.623	1627.99	944.383	-653.782	1610.24	1105.54	-589.224	1493.51	553.987	-535.854	1350.05	125.803	-537.971	1500.59	52.0203	-261.189	1664.09	958.934	-270.79	1609.2	1118.92	-289.568	1763.92	557.468	-323.183	1902.17	122.88	-293.715	2077.69	102.878
572	0	-654.95	1637.37	943.607	-653.11	1619.4	1104.54	-588.711	1501.04	553.972	-535.853	1351.79	127.685	-538.124	1500.99	51.9217	-260.483	1674.72	958.629	-270.331	1619.31	1118.4	-290.476	1777.8	557.984	-324.684	1906.84	121.541	-295.944	2081.63	95.8561
573	0	-654.095	1646.95	942.943	-652.454	1628.27	1103.63	-588.126	1508.79	554.013	-535.942	1353.66	129.684	-538.343	1501.43	51.8194	-259.77	1685.69	958.489	-269.805	1629.57	1118.1	-291.686	1791.75	558.519	-327.577	1911.36	120.281	-298.227	2084.47	90.6507
574	0	-653.257	1656.88	942.421	-651.77	1636.7	1102.91	-587.542	1516.91	554.268	-536.328	1355.68	131.867	-538.614	1501.92	51.718	-259.105	1697.12	958.439	-269.078	1639.98	1117.88	-293.051	1805.3	559.062	-328.391	1916.12	119.57	-300.936	2087.59	86.6976
575	0	-652.354	1667.07	942.013	-651.133	1645.19	1102.48	-586.988	1525.42	554.705	-537.175	1357	134.544	-538.797	1502.2	51.4396	-258.436	1708.99	958.868	-268.279	1650.72	1117.98	-294.338	1818.15	559.663	-329.706	1920.66	119.267	-303.539	2090.93	81.7644
576	0	-651.386	1677.54	941.856	-650.425	1654.25	1102.07	-586.402	1534.42	555.323	-537.538	1359.85	137.269	-539.165	1502.67	51.2914	-257.723	1721.15	959.573	-267.476	1661.81	1118.42	-295	1830.19	560.652	-330.754	1925.16	118.48	-305.519	2094.07	76.3309
577	0	-650.376	1688.22	941.834	-649.588	1663.55	1102.15	-585.844	1544.22	556.035	-538.029	1363.09	140.349	-539.891	1503.42	51.2592	-257.066	1733.67	960.752	-266.746	1673.17	1119.37	-294.942	1842.07	562.026	-329.305	1929.94	118.597	-306.595	2096.53	71.8675
578	0	-649.252	1699.06	942.05	-648.484	1672.87	1102.48	-585.334	1554.78	556.681	-538.6	1366.57	143.69	-540.418	1503.81	51.2544	-256.284	1746.15	962.167	-266.11	1684.85	1120.78	-294.392	1854.22	563.549	-328.502	1932.64	118.815	-306.488	2098.64	69.0432
579	0	-648.138	1709.9	942.473	-647.362	1682.53	1103	-584.731	1566.16	557.143	-539.262	1370.5	147.355	-541.125	1504.15	51.235	-255.599	1758.61	963.934	-265.583	1696.44	1122.56	-293.723	1866.4	565.128	-328.319	1934.1	118.664	-306.038	2099.37	66.4286
580	0	-646.991	1720.97	943.093	-646.251	1692.53	1103.65	-584.37	1578.63	557.547	-539.99	1375.02	151.355	-541.704	1504.54	51.2854	-254.999	1770.79	965.942	-265.069	1708.18	1124.74	-293.096	1878.33	566.704	-328.048	1935.34	118.501	-305.623	2099.97	64.2817
581	0	-645.629	1732.35	943.756	-645.079	1702.95	1104.67	-583.566	1591.78	557.652	-540.785	1380.3	155.599	-542.113	1505.18	51.3916	-254.286	1782.58	968.215	-264.493	1719.83	1127.2	-292.475	1889.43	568.25	-327.864	1936.44	118.331	-305.452	2100.26	62.5209
582	0	-644.268	1744.01	944.489	-643.89	1713.29	1105.88	-584.031	1606.8	558.007	-541.641	1385.86	160.243	-542.456	1506.06	51.6058	-253.345	1794.07	970.496	-263.744	1731.44	1129.91	-291.678	1898.8	569.398	-327.908	1937.36	118.156	-304.9	2101.75	62.8309
583	0	-642.737	1755.92	945.331	-642.727	1723.45	1107.23	-583.636	1622.29	558.221	-542.807	1391.4	165.779	-542.561	1507.24	51.817	-252.296	1805.3	972.492	-262.71	1743.02	1132.53	-290.974	1907.21	570.067	-328.039	1937.93	118.036	-305.09	2101.14	61.7226
584	0	-641.638	1767.78	946.457	-641.583	1733.54	1108.73	-583.828	1639.18	558.23	-543.242	1398.93	171.453	-542.71	1508.8	52.1917	-251.125	1816.48	974.262	-261.564	1754.6	1135	-290.601	1914.07	570.292	-327.889	1938.37	118.671	-304.995	2101.53	61.2551
585	0	-640.261	1779.9	947.625	-640.431	1743.86	1110.43	-584.521	1657.44	557.991	-543.77	1407.58	177.744	-542.811	1510.51	52.6724	-249.749	1827.68	975.791	-260.045	1766.06	1137.09	-290.366	1921.04	570.325	-328.131	1939.29	118.491	-304.962	2102.05	60.9005
586	0	-638.945	1792	948.928	-639.158	1754.46	1112.4	-585.419	1676.92	557.723	-544.191	1417.56	185.27	-542.764	1512.56	53.4278	-248.205	1838.66	977.11	-258.286	1777.36	1138.67	-290.218	1927.3	570.025	-328.742	1940.05	118.581	-305.045	2102.48	60.5614
587	0	-637.614	1804.18	950.381	-637.838	1765.47	1114.4	-586.572	1697.66	557.464	-544.922	1428.02	193.249	-542.716	1515.46	54.7647	-246.833	1849.28	978.006	-256.412	1788.34	1139.8	-290.061	1932.61	569.723	-329.424	1940.94	118.412	-304.725	2103.96	61.1544
588	0	-636.22	1816.39	951.901	-636.471	1776.89	1116.37	-587.89	1719.3	557.15	-545.424	1440.84	201.352	-542.924	1519.02	56.3757	-245.469	1859.5	978.485	-254.428	1799.11	1140.65	-289.72	1937.33	569.355	-330.01	1941.35	118.038	-304.765	2104.32	61.0732
589	0	-634.937	1828.62	953.543	-635.038	1788.69	1118.44	-588.795	1741.39	556.793	-545.931	1454.96	210.021	-543.283	1522.97	58.3253	-244.273	1869.15	978.966	-252.566	1809.47	1141.26	-289.132	1942.09	569.146	-330.262	1941.67	117.792	-304.748	2104.43	61.0048
590	0	-633.708	1840.84	955.092	-633.656	1800.23	1120.54	-590.841	1764.91	556.499	-546.451	1470.83	218.77	-543.682	1527.51	60.6353	-243.132	1876.87	979.046	-250.859	1819.48	1141.83	-288.161	1946.81	569.057	-330.207	1941.92	117.609	-304.609	2104.63	60.9518
591	0	-632.465	1852.87	956.55	-632.297	1811.67	1122.3	-592.419	1788.73	556.322	-547.085	1488.34	227.565	-543.766	1532.88	63.7125	-242.188	1885.24	979.531	-249.439	1829.2	1142.45	-286.947	1951.39	569.05	-330.119	1941.88	117.505	-304.451	2104.72	60.8233
592	0	-631.256	1864.69	957.794	-631.138	1822.98	1123.91	-593.415	1812.58	556.43	-547.764	1506.88	235.416	-543.549	1539.05	67.3594	-241.423	1894.49	980.3	-248.261	1838.66	1143.16	-285.733	1955.92	569.085	-329.979	1942.01	117.361	-304.339	2104.79	60.6535
593	0	-630.332	1876.24	958.871	-630.171	1834.07	1125.19	-593.829	1836.4	556.607	-548.838	1526.53	242.251	-542.788	1546.52	70.7298	-240.702	1903.84	981.12	-247.305	1848.03	1143.98	-284.435	1960.28	569.028	-329.863	1942.18	117.255	-304.816	2102.95	59.7269
594	0	-629.282	1887.81	959.609	-629.289	1844.81	1126.21	-594.971	1860.3	557.514	-549.909	1546.21	248.9	-542.631	1556.17	75.4423	-239.99	1913.72	981.969	-246.333	1857.46	1144.78	-283.196	1964.69	568.844	-329.771	1942.49	116.959	-304.75	2103.19	59.4517
595	0	-628.782	1898.99	960.377	-628.458	1855.22	1127.01	-595.951	1883.87	558.926	-550.681	1565.36	256.312	-543.719	1570.74	83.5312	-239.278	1923.9	982.69	-245.472	1867.01	1145.6	-282.11	1969.29	568.514	-329.796	1942.8	116.635	-304.737	2103.27	59.4339
596	0	-628.282	1910.1	961.164	-627.728	1864.97	1127.44	-596.815	1907.02	560.744	-550.972	1585.11	263.987	-545.045	1591.41	91.0305	-238.641	1933.31	983.184	-244.61	1876.78	1146.31	-281.165	1973.88	568.086	-329.735	1943.07	116.453	-304.7	2103.32	59.4218
597	0	-627.827	1920.96	961.809	-627.201	1874.09	1127.66	-597.092	1929.6	562.989	-550.713	1606.07	271.103	-546.911	1616.39	98.5547	-238.074	1942.77	983.584	-243.638	1886.63	1146.85	-280.274	1978.07	567.696	-329.773	1943.26	116.303	-304.688	2103.27	59.3715
598	0	-627.543	1931.73	962.733	-626.82	1882.42	1127.75	-597.381	1951.86	565.601	-550.041	1627.78	277.762	-548.866	1643.5	105.817	-237.489	1952.16	983.926	-242.744	1896.55	1147.28	-279.511	1981.83	567.466	-329.864	1943.37	116.189	-304.686	2103.29	59.3884
599	0	-627.46	1942.21	963.809	-626.601	1890.3	1127.79	-597.538	1973.73	568.64	-549.252	1650	283.127	-551.165	1671.61	112.165	-237.017	1961.26	984.14	-241.745	1906.08	1147.4	-278.71	1985.11	567.313	-329.957	1943.43	116.163	-304.683	2103.23	59.4107
600	0	-627.057	1952.56	965.167	-626.239	1898.06	1127.95	-597.813	1995.39	572.392	-548.406	1672.72	287.09	-553.707	1699.94	117.439	-236.735	1970.38	984.441	-240.924	1914.91	1147.31	-277.837	1988.07	567.127	-329.993	1943.39	116.142	-304.475	2103.11	59.4278
601	0	-627.028	1962.55	966.878	-625.606	1905.84	1128.6	-597.863	2016.76	576.352	-547.744	1695.9	289.68	-556.405	1727.86	121.39	-236.386	1979.07	984.661	-240.242	1923.71	1147.32	-277.028	1991.07	567.045	-330.002	1943.42	116.135	-304.549	2103.2	59.4089
602	0	-626.539	1972.56	968.836	-624.706	1913.96	1129.99	-598.578	2037.9	580.528	-547.217	1719.66	290.779	-559.154	1755.64	123.917	-236.143	1987.7	985.136	-239.647	1932.27	1147.74	-276.368	1994.11	566.885	-330.04	1943.44	116.176	-304.523	2103.08	59.3304
603	0	-626.351	1982.38	971.129	-623.418	1922.82	1132.17	-598.35	2058.3	584.302	-546.641	1743.98	290.515	-562.298	1784.49	125.508	-235.887	1996.29	985.819	-239.374	1938.7	1147.98	-275.848	1997.05	566.712	-330.08	1943.54	116.192	-304.48	2103.02	59.3008
604	0	-626.024	1992.23	973.583	-621.573	1932.39	1134.7	-598.517	2078.12	587.97	-546.028	1768.76	289.053	-564.816	1813.16	125.891	-235.705	2004.83	986.33	-239.49	1945.64	1148.53	-275.401	2000	566.592	-330.113	1943.61	116.22	-304.415	2103.03	59.3103
605	0	-625.662	2002.3	976.106	-617.873	1943.85	1137.39	-598.654	2097.37	591.317	-545.333	1793.81	286.432	-567.146	1842.88	125.443	-235.41	2012.62	986.706	-239.843	1952.89	1149.06	-274.973	2003.03	566.498	-330.199	1943.69	116.26	-304.344	2103.01	59.2714
606	0	-625.157	2012.52	978.512	-615.471	1952.77	1139.61	-598.847	2116.09	594.472	-544.742	1819.37	282.82	-569.372	1874.14	124.32	-235.208	2020.59	986.917	-240.092	1959.74	1149.27	-274.756	2006.06	566.336	-330.222	1943.88	116.385	-304.298	2103.02	59.1956
607	0	-625.151	2022.66	980.764	-614.16	1960.95	1141.45	-598.625	2133.96	597.4	-544.659	1845.61	278.144	-570.636	1904.78	122.171	-235	2028.53	986.872	-240.136	1966.48	1149.07	-274.506	2009.1	566.241	-330.128	1944.01	116.408	-304.219	2102.98	59.0368
608	0	-624.873	2032.92	982.801	-613.034	1969.34	1142.88	-593.673	2146.8	599.616	-544.166	1871.92	272.09	-572.211	1937.8	119.689	-234.754	2036.28	986.733	-240.078	1973.6	1148.8	-274.332	2012.07	566.034	-330.401	1943.89	116.487	-304.114	2103.08	58.9285
609	0	-624.834	2043.11	984.8	-611.889	1977.8	1144.24	-592.92	2162.87	602.154	-543.673	1898.12	265.14	-573.687	1971.78	116.708	-234.568	2043.99	986.4	-240.017	1980.8	1148.36	-274.113	2015.15	565.87	-330.43	1943.97	116.588	-304.016	2103.2	58.7484
610	0	-624.674	2053.36	986.554	-610.576	1986.34	1145.44	-592.393	2178.47	604.557	-543.24	1924.15	257.447	-574.767	2006.32	113.072	-234.466	2051.69	986.003	-239.991	1988.1	1148.05	-274.08	2018.1	565.612	-330.523	1944.21	116.851	-303.891	2103.37	58.6397
611	0	-624.539	2063.43	988.269	-609.313	1995	1146.61	-591.978	2193.19	606.594	-543.376	1951.71	248.957	-575.782	2041.64	109.158	-234.289	2058.86	985.489	-240.019	1995.59	1147.62	-274.066	2021.1	565.408	-330.62	1944.2	116.975	-303.824	2103.38	58.5067
612	0	-624.257	2073.33	989.709	-608.247	2003.57	1147.44	-591.527	2206.99	608.216	-543.884	1980.3	238.777	-576.698	2077.6	105.074	-234.248	2066.17	984.845	-239.91	2003	1147.07	-274.143	2023.87	565.116	-330.71	1944.2	117.129	-303.701	2103.37	58.3433
613	0	-624.436	2083.07	990.931	-607.401	2012.38	1148.04	-590.887	2219.88	609.342	-544.214	2009.76	229.254	-577.682	2114.13	101.121	-234.173	2073.16	983.962	-239.659	2010.95	1146.25	-274.372	2026.65	564.832	-330.761	1944.29	117.184	-303.612	2103.4	58.2146
614	0	-624.208	2092.94	991.806	-606.941	2021.35	1148.39	-590.36	2231.95	610.071	-544.656	2039.16	219.116	-578.809	2151.21	97.5681	-234.139	2080	982.831	-239.151	2018.93	1145.21	-274.556	2029.35	564.543	-330.981	1944.21	117.594	-303.706	2103.49	58.1482
615	0	-624.316	2102.69	992.514	-606.596	2030.56	1148.67	-589.607	2243.15	610.446	-545.132	2069.13	208.806	-580.18	2188.66	94.5756	-234.128	2087.07	981.723	-238.665	2026.96	1144.12	-274.767	2031.94	564.134	-331.171	1944.28	117.662	-302.863	2105.1	58.882
616	0	-624.353	2112.32	993.125	-606.385	2039.99	1148.83	-588.641	2253.48	610.36	-545.46	2100.57	198.612	-581.836	2226.12	92.3208	-234.13	2093.95	980.41	-238.222	2035.26	1143	-274.948	2034.39	563.867	-331.449	1944.37	117.835	-302.626	2105.57	58.8757
617	0	-623.984	2119.97	991.656	-606.177	2049.59	1148.98	-587.698	2262.99	609.696	-545.881	2131.77	189.046	-583.788	2263.59	90.9337	-234.165	2101.1	979.08	-237.852	2043.39	1141.85	-275.032	2037	563.529	-331.51	1944.51	117.994	-302.447	2105.78	58.7212
618	0	-623.786	2127.96	990.135	-606.029	2059.18	1149.12	-586.743	2271.63	608.52	-546.503	2163.72	180.177	-585.862	2300.75	90.3246	-234.309	2108.38	977.867	-237.654	2051.86	1140.64	-275.091	2039.76	563.46	-331.662	1944.58	118.182	-302.776	2104.08	57.8037
619	0	-623.714	2135.92	988.681	-605.785	2068.78	1149.13	-586.113	2279.52	606.623	-546.925	2195.72	171.832	-587.767	2337.52	90.4953	-234.394	2115.27	976.636	-237.581	2060.29	1139.5	-275.166	2042.44	563.2	-331.821	1944.61	118.414	-302.615	2104.09	57.6369
620	0	-623.714	2143.93	987.357	-605.604	2078.39	1149.1	-585.601	2286.62	604.089	-547.856	2228.06	164.551	-589.062	2373.94	91.17	-234.583	2122.47	975.508	-237.582	2068.78	1138.49	-275.407	2045.2	562.938	-331.921	1944.84	118.68	-302.503	2104.17	57.467
621	0	-623.863	2151.91	986.118	-605.423	2087.85	1148.95	-585.361	2293.22	601.346	-549.179	2260.59	158.437	-589.282	2410.03	91.9879	-234.676	2129.57	974.477	-237.731	2077.25	1137.56	-275.669	2048.23	562.669	-332.078	1945.03	118.956	-302.435	2104.22	57.2816
622	0	-624.035	2159.75	984.872	-605.386	2095.56	1148.39	-585.237	2299.4	598.25	-550.961	2293.05	153.558	-587.963	2445.74	92.8913	-234.773	2136.61	973.433	-237.902	2085.56	1136.62	-275.856	2051.72	562.389	-332.202	1945.31	119.305	-302.349	2104.23	57.039
623	0	-624.266	2167.46	983.529	-605.348	2104.15	1147.76	-585.199	2305.84	595.187	-553.142	2325.04	149.877	-585.097	2480.88	93.5903	-234.919	2143.94	972.43	-238.133	2093.75	1135.59	-276.028	2055.45	562.132	-332.375	1945.75	119.704	-301.741	2105.58	57.6416
624	0	-624.541	2175.07	982.039	-605.411	2113.31	1147.07	-585.222	2312.73	592.485	-555.462	2356.34	147.408	-581.167	2514.65	93.5893	-235.102	2151.2	971.239	-238.409	2101.83	1134.41	-276.355	2059.52	561.788	-332.147	1946.53	120.514	-301.609	2105.94	57.4847
625	0	-624.866	2182.73	980.448	-605.622	2122.84	1146.25	-585.099	2319.63	590.174	-557.941	2386.51	146.102	-576.641	2546.44	93.0172	-235.332	2158.35	969.944	-238.733	2109.97	1133.14	-276.747	2063.71	561.418	-332.177	1947.15	121.128	-301.585	2106.1	57.3016
626	0	-625.218	2190.63	978.814	-605.936	2132.34	1145.36	-584.666	2326.62	588.039	-560.296	2414.64	145.736	-572.123	2575.69	92.6994	-235.692	2166.31	968.835	-239.085	2118.35	1131.81	-277.21	2068.06	561.024	-332.473	1947.49	121.67	-301.607	2106.21	57.1268
627	0	-625.566	2198.58	977.105	-606.399	2141.68	1144.28	-584.013	2333.16	585.726	-562.305	2439.69	145.961	-567.868	2602.24	93.1678	-236.038	2174.07	967.404	-239.433	2126.78	1130.42	-277.343	2073.28	560.599	-332.672	1947.99	122.257	-301.543	2106.28	56.9119
628	0	-625.878	2206.82	975.293	-606.877	2151.24	1143.16	-590.559	2345.16	585.024	-564.032	2458.43	145.574	-564.249	2625.67	94.822	-236.417	2181.87	966.017	-239.745	2135.5	1128.92	-278.401	2077.42	560.341	-332.88	1948.65	122.986	-301.477	2106.43	56.8252
629	0	-626.147	2215.03	973.593	-607.438	2160.6	1142.03	-589.003	2351.14	582.823	-564.562	2478.62	147.307	-561.547	2645.61	97.2527	-236.796	2189.86	964.585	-240.014	2144.19	1127.53	-279.129	2082.38	559.95	-333.324	1949.23	123.743	-301.5	2106.53	56.7124
630	0	-626.545	2223.59	971.774	-607.973	2170.12	1141.08	-588.91	2359.65	581.576	-564.645	2495.36	148.577	-559.969	2662.3	100.062	-237.205	2197.75	963.109	-240.411	2153.23	1126.02	-279.889	2087.59	559.433	-333.872	1949.93	124.561	-301.538	2106.58	56.6394
631	0	-626.916	2232.14	970.078	-608.489	2179.3	1140.18	-588.894	2369.47	580.814	-564.382	2508.26	148.862	-559.601	2675.73	102.781	-237.7	2205.85	961.805	-240.783	2162.25	1124.64	-280.786	2093.15	558.957	-334.649	1950.61	125.524	-301.658	2106.7	56.6119
632	0	-627.416	2240.27	968.32	-608.91	2188.73	1139.39	-588.785	2380.23	580.328	-563.904	2518.23	148.452	-560.274	2686.22	105.048	-238.224	2213.56	960.312	-241.282	2170.86	1123.19	-281.753	2098.99	558.449	-335.376	1951.46	126.559	-301.804	2106.86	56.5817
633	0	-628.016	2248.72	966.788	-609.427	2197.96	1138.6	-588.615	2391.46	579.847	-563.261	2525.73	147.387	-561.628	2694.07	106.691	-238.878	2221.43	959.029	-241.883	2179.78	1121.97	-282.761	2104.85	557.86	-336.415	1951.98	127.986	-301.966	2107.01	56.4956
634	0	-628.649	2256.91	965.23	-610.023	2207.47	1137.76	-588.351	2403.21	579.417	-562.612	2531.24	146.033	-563.318	2699.62	107.507	-239.503	2229.04	957.788	-242.515	2188.46	1120.73	-283.9	2110.84	557.362	-337.033	1952.98	129.366	-302.082	2107.26	56.3867
635	0	-629.486	2265.46	964.026	-610.74	2217.34	1136.85	-588.046	2415.15	579.152	-561.892	2535.05	144.455	-564.879	2703.2	107.238	-240.266	2236.76	956.697	-243.352	2197.48	1119.84	-284.847	2117.06	556.89	-337.656	1954.19	130.905	-302.072	2107.45	56.2289
636	0	-630.392	2273.56	962.765	-611.603	2227.07	1135.97	-587.764	2427.06	578.907	-562.355	2537.57	142.606	-566.362	2705.27	106.138	-241.071	2244.5	955.835	-244.258	2206.06	1118.89	-285.731	2123.6	556.627	-338.171	1955.4	132.645	-302.048	2107.65	56.1058
637	0	-631.453	2281.83	961.629	-612.505	2237.43	1135.16	-587.473	2438.83	578.758	-562.24	2539.13	140.918	-567.514	2705.95	103.821	-241.959	2252.42	955.133	-245.319	2214.81	1118.06	-286.587	2130.29	556.388	-338.458	1956.72	134.562	-302.041	2107.93	55.9817
638	0	-632.666	2290.23	960.566	-613.43	2247.84	1134.48	-587.207	2450.19	578.531	-562.323	2540.29	139.45	-568.917	2705.61	98.7149	-242.933	2260.27	954.499	-246.532	2223.69	1117.31	-287.304	2137.3	556.297	-338.512	1958.33	136.639	-302.001	2108.18	55.8484
639	0	-633.811	2299.13	959.589	-614.401	2258.15	1134	-586.921	2460.96	578.281	-562.482	2541.11	137.353	-569.795	2704.91	92.8023	-244.054	2268.48	953.962	-247.676	2233.07	1116.65	-288.147	2144.54	556.116	-338.433	1960.02	138.914	-301.853	2108.48	55.7048
640	0	-635.128	2307.38	958.437	-615.337	2268.78	1133.76	-586.817	2471.25	578.131	-562.735	2541.39	135.072	-569.834	2704.1	87.2456	-245.167	2276.86	953.398	-248.994	2241.8	1115.81	-288.971	2152.29	556.148	-338.268	1961.74	141.375	-301.648	2108.81	55.5416
641	0	-636.416	2315.63	957.317	-616.351	2279.4	1133.66	-586.593	2480.81	577.879	-562.231	2542.09	134.198	-569.08	2703.92	83.7955	-246.37	2286	953.039	-250.282	2250.52	1115	-289.769	2160.49	556.118	-338.047	1963.98	144.132	-301.325	2109.14	55.287
642	0	-637.656	2324.2	956.231	-617.311	2289.82	1133.84	-586.417	2490.18	577.606	-561.617	2543.25	133.58	-567.707	2704.6	82.183	-247.583	2295.45	952.763	-251.521	2259.57	1114.22	-290.352	2169.98	555.998	-337.72	1966.59	147.24	-301.121	2109.62	55.2569
643	0	-638.92	2333.12	955.227	-618.38	2299.93	1134.24	-586.663	2499.36	577.462	-560.938	2545.3	133.3	-566.447	2705.57	81.5152	-248.873	2304.82	952.427	-252.786	2268.97	1113.53	-290.87	2180.51	556.127	-337.313	1969.6	150.754	-300.826	2110.18	55.2736
644	0	-640.38	2341.48	954.397	-619.519	2309.94	1134.8	-587.057	2508.45	577.541	-560.136	2547.64	133.096	-565.193	2706.73	79.8207	-250.268	2314.84	952.368	-254.245	2277.81	1113.01	-291.377	2191.77	556.268	-336.887	1973.09	154.549	-300.694	2110.45	55.2459
645	0	-641.821	2350.31	953.788	-620.726	2320.09	1135.62	-587.714	2517.44	577.74	-560.103	2549.28	132.697	-564.041	2707.84	78.1687	-251.701	2324.95	952.456	-255.686	2287.11	1112.72	-291.849	2203.95	556.233	-336.425	1976.98	158.689	-300.549	2110.83	55.3222
646	0	-643.567	2359.25	953.346	-621.958	2329.99	1136.55	-588.405	2526.3	577.992	-560.161	2550.69	132.459	-563.411	2708.56	77.2017	-253.184	2335.35	952.696	-257.432	2296.53	1112.59	-292.293	2216.81	555.97	-335.846	1981.49	163.227	-300.363	2111.32	55.3899
647	0	-645.418	2367.65	953.032	-623.283	2339.7	1137.52	-589.213	2534.73	578.063	-560.038	2551.55	132.252	-563.327	2708.98	76.1703	-254.712	2345.72	953.041	-259.283	2305.41	1112.59	-292.622	2230.58	555.539	-335.28	1986.43	168.141	-300.354	2111.05	55.4638
648	0	-647.46	2375.93	952.967	-624.594	2349.45	1138.7	-589.662	2542.18	577.849	-560.465	2552.34	131.866	-563.576	2709.46	74.787	-256.278	2356.3	953.523	-261.325	2314.17	1112.83	-292.829	2245.29	555.026	-334.621	1992.12	173.364	-300.225	2111.44	55.8045
649	0	-649.452	2384.09	953.055	-625.949	2359.08	1139.93	-590.305	2548.72	577.405	-560.99	2553.57	131.104	-563.642	2710.09	72.9551	-257.872	2366.72	954.123	-263.317	2322.81	1113.23	-292.873	2261.13	554.459	-334.238	1997.84	178.887	-300.084	2111.96	56.3491
650	0	-651.574	2392.67	953.33	-627.285	2368.94	1141.11	-591.066	2554.07	576.523	-561.751	2555.22	130.184	-563.826	2710.89	71.4879	-259.512	2377.2	954.772	-265.438	2331.86	1113.82	-292.722	2277.91	553.709	-333.705	2005.25	185.244	-299.935	2113.27	57.1787
651	0	-653.549	2400.56	953.668	-628.707	2378.83	1142.38	-591.923	2558.36	575.279	-561.826	2556.42	129.121	-563.772	2711.2	71.0736	-261.164	2387.56	955.43	-267.413	2340.23	1114.47	-292.381	2295.71	552.994	-333.278	2013.29	192.108	-299.891	2114.64	58.1379
652	0	-655.454	2408.34	953.952	-630.132	2388.69	1143.68	-593.078	2561.99	573.95	-562.035	2556.33	128.631	-563.986	2711.33	70.9243	-262.774	2397.58	955.977	-269.318	2348.49	1115.07	-291.793	2314.35	552.166	-332.85	2022.98	199.755	-299.99	2116.38	59.567
653	0	-657.021	2415.98	954.112	-631.567	2398.22	1145.01	-594.079	2565.34	572.951	-561.087	2556.25	128	-564.001	2711.59	70.6816	-264.336	2407.97	956.627	-270.885	2356.6	1115.54	-291.997	2332.5	550.929	-332.413	2034.18	207.807	-300.118	2118.78	61.5544
654	0	-658.35	2423.87	954.136	-632.946	2407.78	1146.36	-595.279	2568.54	572.559	-562.228	2556.8	127.613	-564.135	2711.68	70.456	-265.782	2417.84	957.029	-272.214	2364.98	1115.87	-291.137	2352.89	549.953	-331.549	2047.18	216.542	-300.337	2121.68	64.095
655	0	-659.533	2431.75	954.074	-634.244	2417.04	1147.71	-596.312	2570.93	572.425	-562.606	2556.83	127.234	-564.335	2711.73	70.3028	-267.204	2427.43	957.313	-273.397	2373.33	1116.12	-290.214	2374.51	549.217	-331.948	2060.72	226.032	-300.251	2125.31	67.2697
656	0	-660.622	2439.41	953.932	-635.334	2425.79	1148.96	-597.454	2572.75	572.29	-562.866	2556.69	126.954	-564.596	2711.75	70.2402	-268.583	2437.03	957.647	-274.486	2381.47	1116.29	-289.519	2396.85	548.583	-331.359	2076.53	234.508	-300.187	2129.25	71.0042
657	0	-661.677	2446.57	953.783	-636.272	2433.7	1150.33	-598.714	2574.14	572.084	-563.104	2556.47	126.633	-564.891	2711.69	70.2683	-269.869	2446.09	957.962	-275.541	2389.11	1116.46	-289.038	2419.37	548.257	-329.324	2094.61	244.692	-300.418	2134.53	75.739
658	0	-662.689	2453.14	953.734	-637.088	2441.42	1151.78	-599.94	2575.38	571.879	-563.257	2556.24	126.362	-565.168	2711.65	70.3438	-271.182	2455.2	958.44	-276.552	2396.16	1116.72	-288.728	2441.99	548.377	-328.616	2113.33	252.224	-300.658	2141.22	80.6051
659	0	-663.704	2459.36	953.702	-637.887	2448.82	1153.13	-601.08	2576.74	571.749	-563.39	2556.04	126.06	-565.429	2711.58	70.4749	-272.395	2463.75	958.894	-277.567	2402.86	1117	-287.982	2464.89	549.552	-327.504	2132.43	258.713	-301.067	2149.4	85.3159
660	0	-664.813	2465.35	953.917	-638.73	2455.76	1154.47	-602.043	2578.1	571.678	-563.493	2555.96	125.801	-565.566	2711.54	70.6003	-273.565	2471.94	959.619	-278.676	2409.32	1117.53	-287.431	2486.96	551.474	-326.08	2152.24	264.877	-301.908	2158.84	89.2747
661	0	-665.839	2471.26	954.342	-639.77	2462.34	1155.55	-602.719	2579.56	571.622	-563.545	2555.93	125.553	-565.651	2711.47	70.7281	-274.584	2479.62	960.49	-279.702	2415.71	1118.26	-286.978	2508.3	554.115	-324.747	2172.12	270.349	-302.761	2171.9	94.0412
662	0	-666.399	2477.25	954.767	-641.231	2469.65	1156.44	-603.271	2581.14	571.558	-563.577	2555.94	125.411	-565.679	2711.4	70.8368	-275.494	2487.39	961.451	-280.262	2422.18	1119	-286.821	2528.91	557.209	-324.217	2191.49	275.95	-303.622	2190.6	99.0857
663	0	-666.337	2484.62	955.253	-643.278	2476.92	1156.85	-603.839	2582.72	571.58	-563.613	2555.89	125.311	-565.751	2711.34	70.9291	-276.084	2495.14	962.322	-280.2	2430.02	1119.8	-287.33	2548.37	560.484	-324.023	2211.77	280.888	-304.18	2214.13	103.435
664	0	-665.756	2494.04	955.724	-646.041	2485.77	1156.8	-604.384	2584.19	571.674	-563.662	2555.83	125.282	-565.754	2711.27	70.9967	-276.456	2503.28	962.936	-279.619	2439.92	1120.58	-288.389	2566.67	564.111	-324.4	2232.24	284.752	-304.372	2240.8	107.272
665	0	-664.981	2505.15	956.165	-649.189	2495.53	1156.14	-604.943	2585.29	571.689	-563.839	2555.76	125.281	-565.795	2711.21	71.0019	-276.634	2511.7	963.428	-278.843	2451.51	1121.34	-289.173	2585.28	568.323	-325.083	2253.16	287.631	-304.443	2269	110.419
666	0	-664.27	2516.68	956.789	-652.372	2505.6	1155.03	-605.603	2585.91	571.702	-564.025	2555.67	125.285	-565.876	2711.17	71.0096	-276.742	2520.68	964.077	-278.133	2463.52	1122.27	-290.099	2603.53	573.027	-325.856	2274.54	288.948	-304.15	2297.75	112.66
667	0	-664.02	2528.54	957.65	-655.22	2515.66	1153.84	-606.347	2586.05	571.719	-563.211	2555.43	125.147	-566.002	2711.12	71.0439	-276.788	2530.03	964.672	-277.883	2475.86	1123.45	-291.016	2621.42	577.753	-326.716	2296.11	289.036	-303.637	2326.46	113.97
668	0	-663.728	2537.3	959.147	-657.471	2525.1	1153	-607.127	2585.97	571.768	-563.144	2555.08	125.068	-566.131	2711.03	71.0392	-276.801	2539.14	965.572	-277.59	2485.1	1125.25	-291.956	2639.19	582.439	-327.738	2318.01	287.682	-303.108	2354.32	113.905
669	0	-664.13	2545.5	961.157	-658.924	2533.96	1152.8	-607.943	2585.94	571.815	-563.437	2554.89	124.939	-566.246	2710.95	71.0261	-276.984	2548.49	967.128	-277.992	2493.77	1127.58	-292.805	2656.47	586.748	-328.824	2340.42	285.269	-302.004	2383.85	113.437
670	0	-664.839	2552.2	963.541	-659.875	2541.83	1153.22	-608.711	2586.04	571.848	-563.969	2554.71	124.923	-566.389	2710.86	71.0478	-277.246	2557.97	969.483	-278.702	2500.96	1130.27	-293.723	2673.2	590.618	-329.898	2363.23	281.639	-300.793	2413.48	112.283
671	0	-665.691	2557.72	966.04	-660.503	2548.74	1153.86	-609.487	2586.58	571.963	-564.397	2554.57	124.86	-566.554	2710.83	71.0598	-277.581	2566.46	971.945	-279.553	2506.95	1133.08	-294.895	2689	593.998	-330.744	2386.6	277.187	-299.558	2443.76	110.664
672	0	-666.784	2563.29	968.367	-660.934	2555.06	1154.37	-610.183	2587.51	572.076	-564.181	2554.31	124.864	-566.717	2710.79	71.0659	-278.018	2574.95	974.508	-280.646	2513	1135.72	-296.197	2703.99	597.025	-331.629	2410.42	271.146	-298.214	2474.43	108.954
673	0	-667.821	2568.96	970.243	-661.292	2561.18	1154.63	-610.776	2588.81	572.093	-564.244	2554.21	124.937	-566.857	2710.83	70.9766	-278.43	2583.62	977.014	-281.683	2519.15	1137.91	-297.495	2718.39	599.846	-332.976	2434.4	264.995	-296.578	2507.47	107.037
674	0	-668.85	2575.11	971.587	-661.668	2567.07	1154.8	-611.285	2590.43	572.012	-564.413	2554.17	124.868	-566.914	2710.94	70.7939	-278.791	2591.93	979.164	-282.712	2525.78	1139.57	-298.554	2732.01	602.644	-333.849	2459.15	257.686	-294.948	2540.58	104.902
675	0	-669.657	2581.48	972.636	-662.114	2573.23	1154.78	-611.693	2592.16	571.941	-564.43	2554.26	124.846	-566.881	2711.12	70.4943	-279.069	2600.22	981.088	-283.518	2532.62	1140.93	-299.484	2744.84	605.351	-334.486	2484.52	249.594	-293.385	2573.87	102.5
676	0	-670.052	2588.8	973.413	-663.108	2580.11	1154.28	-612.103	2594.02	571.855	-564.421	2554.05	124.747	-566.881	2711.38	70.2	-279.324	2608.81	982.685	-283.914	2540.43	1142.02	-299.34	2758.12	608.084	-335.054	2510.39	240.911	-291.747	2607.71	99.9365
677	0	-670.259	2597.24	974.216	-664.439	2587.25	1153.46	-612.429	2595.89	571.76	-564.4	2553.6	124.575	-566.915	2711.74	69.8165	-279.529	2617.27	984.001	-284.12	2549.34	1143.13	-300.579	2768.76	610.098	-335.431	2536.93	231.703	-290.219	2641.46	97.002
678	0	-670.616	2605.46	974.99	-665.586	2594.73	1152.73	-612.7	2597.74	571.666	-564.372	2553.15	124.34	-566.801	2712.07	69.3347	-279.681	2625.77	985.264	-284.477	2558.04	1144.22	-301.623	2778.75	611.685	-335.741	2564.09	222.017	-288.566	2675.43	93.9675
679	0	-671.141	2613.93	975.762	-666.482	2602.01	1152.04	-612.935	2599.58	571.653	-564.532	2550.87	123.439	-566.674	2712.37	68.8062	-279.92	2634.81	986.528	-285.002	2566.98	1145.3	-302.465	2788.23	612.863	-335.897	2591.88	212.172	-286.744	2709.86	91.1219
680	0	-671.784	2622.48	976.364	-667.285	2609.32	1151.34	-613.191	2601.49	571.601	-564.187	2552.91	124.156	-566.532	2712.67	68.328	-280.147	2643.55	987.468	-285.645	2576.01	1146.22	-303.135	2797	613.585	-336.023	2620.21	202.248	-284.941	2744.32	88.5624
681	0	-672.481	2631.14	976.807	-668.021	2616.48	1150.64	-613.445	2603.48	571.554	-563.811	2555.76	125.068	-566.549	2713.04	68.0112	-280.391	2652.05	988.158	-286.342	2585.15	1146.97	-303.839	2804.94	613.674	-336.184	2649	192.47	-282.799	2778.84	86.6053
682	0	-673.132	2639.77	976.981	-668.698	2623.77	1149.9	-613.695	2605.65	571.487	-563.812	2555.38	124.923	-566.187	2712.79	67.4798	-280.693	2660.66	988.579	-286.992	2594.25	1147.46	-304.467	2812.22	613.038	-336.417	2678.19	182.915	-280.473	2813.42	85.244
683	0	-673.67	2648.59	976.883	-669.31	2631.17	1149.04	-614.056	2608.12	571.43	-563.758	2555.18	124.817	-566.209	2713.01	67.249	-280.971	2669.46	988.793	-287.531	2603.56	1147.67	-305.109	2818.81	611.544	-336.573	2707.84	173.906	-278.276	2847.16	84.0938
684	0	-674.186	2657.51	976.48	-669.877	2638.58	1148.13	-614.372	2610.68	571.256	-563.718	2555.15	124.833	-566.286	2713.2	67.0275	-281.172	2677.99	988.582	-288.046	2612.95	1147.58	-305.563	2824.89	609.425	-336.486	2738.08	165.761	-276.502	2880.43	82.5489
685	0	-674.512	2666.49	975.75	-670.43	2646.38	1147.13	-614.686	2613.34	571.147	-563.748	2554.72	124.646	-566.317	2713.41	66.8413	-281.421	2686.6	988.162	-288.372	2622.41	1147.16	-305.923	2830.41	606.86	-335.302	2769.73	159.049	-274.83	2913.96	82.1438
686	0	-674.727	2675.55	974.629	-670.902	2654.4	1146.12	-615.015	2616.19	571.016	-563.741	2554.5	124.511	-566.289	2713.53	66.6375	-281.666	2695.32	987.548	-288.588	2631.95	1146.35	-306.265	2835.44	603.842	-334.395	2800.63	153.398	-273.693	2947.44	82.0157
687	0	-674.897	2684.41	973.203	-671.302	2662.83	1145.01	-615.3	2619.16	570.802	-563.706	2554.52	124.58	-566.392	2713.85	66.5018	-281.95	2703.8	986.585	-288.757	2641.29	1145.24	-306.414	2840.15	600.58	-333.375	2831.46	148.663	-273.37	2980.7	82.4293
688	0	-675.039	2693.61	971.615	-671.549	2671.19	1144.03	-615.571	2622.37	570.582	-563.664	2554.7	124.712	-566.416	2714.07	66.346	-282.233	2712.3	985.49	-288.899	2650.97	1143.96	-306.461	2844.67	597.066	-332.491	2861.81	145.139	-273.923	3013.8	83.8183
689	0	-675.129	2702.88	969.955	-671.742	2679.77	1143.16	-615.809	2625.73	570.306	-563.587	2554.99	124.895	-566.422	2714.2	66.1678	-282.623	2720.92	984.388	-288.989	2660.72	1142.62	-306.437	2849.08	593.54	-332.478	2891.52	142.556	-275.377	3046.49	86.9732
690	0	-675.304	2712.36	968.387	-671.857	2688.01	1142.39	-616.054	2629.39	570.102	-563.523	2555.56	125.131	-566.423	2714.35	66.0145	-283.069	2729.46	983.012	-289.164	2670.68	1141.36	-306.419	2853.85	590.318	-333.029	2919.72	141.84	-277.915	3078.05	91.5865
691	0	-675.51	2722.01	966.954	-671.819	2695.99	1141.68	-616.301	2633.23	569.839	-563.46	2556.03	125.422	-566.43	2714.46	65.8465	-283.574	2738.23	981.617	-289.37	2680.8	1140.24	-306.597	2859.06	587.239	-334.529	2928.23	140.326	-281.246	3108.08	97.5374
692	0	-675.896	2731.6	965.557	-671.729	2703.73	1140.93	-616.442	2637.22	569.547	-563.404	2556.65	125.767	-566.399	2714.62	65.6538	-284.061	2747.12	980.125	-289.756	2690.87	1139.15	-306.869	2865	584.493	-336.208	2936.68	138.848	-284.949	3136.48	105.072
693	0	-676.115	2741.16	964.023	-671.634	2711.53	1139.93	-616.587	2641.49	569.339	-563.348	2557.32	126.178	-566.4	2714.7	65.5046	-284.324	2756.42	978.579	-289.974	2700.91	1137.93	-307.21	2871.63	582.058	-337.72	2945.1	137.233	-289	3162.82	113.772
694	0	-676.17	2750.61	962.38	-671.637	2719.92	1138.65	-616.601	2645.96	569.124	-563.265	2557.83	126.559	-566.369	2714.82	65.3385	-284.397	2765.6	976.917	-290.029	2710.83	1136.6	-307.752	2878.05	579.632	-339.068	2953.41	135.509	-293.179	3186.81	122.9
695	0	-676.084	2760.21	960.728	-671.678	2729.07	1137.27	-616.564	2650.65	568.845	-563.166	2558.38	126.952	-566.334	2714.97	65.1972	-284.431	2775.19	975.353	-289.943	2720.92	1135.26	-308.239	2884.68	577.122	-340.275	2961.88	133.777	-297.482	3207.95	131.609
696	0	-676.022	2769.86	959.178	-671.615	2738.21	1135.88	-616.476	2655.8	568.549	-563.072	2558.97	127.45	-566.274	2715.11	65.0325	-284.479	2785.03	973.832	-289.881	2731.04	1134.02	-308.749	2891.84	574.844	-341.507	2970.39	132.145	-301.636	3225.85	138.749
697	0	-675.911	2779.51	957.736	-671.647	2747.75	1134.48	-616.303	2661.21	568.137	-562.959	2559.65	127.98	-566.201	2715.28	64.8763	-284.499	2795.1	972.509	-289.77	2741.17	1132.89	-309.502	2900.2	573.336	-342.689	2978.9	130.623	-305.417	3240.48	143.227
698	0	-675.775	2789.01	956.328	-671.533	2757.72	1132.89	-616.038	2666.97	567.698	-562.918	2560.37	128.576	-566.121	2715.47	64.7255	-284.457	2805.22	971.28	-289.634	2751.14	1131.8	-310.242	2910.14	572.441	-343.847	2987.26	129.134	-308.898	3252.13	144.286
699	0	-675.641	2798.42	955.024	-671.318	2767.67	1131.48	-615.705	2672.87	567.199	-563.266	2561.8	129.507	-566.018	2715.68	64.5537	-284.31	2815.49	970.218	-289.5	2761.03	1130.81	-311.158	2921.78	572.059	-345.006	2995.53	127.748	-311.992	3261.16	142.16
700	0	-675.594	2807.9	953.81	-670.943	2777.94	1130.02	-615.327	2679.03	566.735	-563.143	2562.71	130.101	-565.909	2715.91	64.3738	-284.049	2825.68	969.28	-289.452	2770.99	1129.9	-312.06	2934.6	571.928	-346.252	3003.87	126.454	-314.698	3267.76	137.404
701	0	-675.556	2817.32	952.642	-670.535	2788.12	1128.59	-614.956	2685.25	566.272	-563.156	2563.91	131.019	-565.812	2716.13	64.1839	-283.679	2835.91	968.5	-289.415	2780.89	1129.05	-314.324	2946.57	571.5	-347.508	3012.15	125.205	-317.172	3272.14	130.831
702	0	-675.521	2827.05	951.57	-669.928	2798.66	1127.09	-614.545	2691.59	565.821	-563.15	2565.05	132.005	-565.853	2716.39	64.0168	-283.356	2846.29	967.715	-289.379	2791.1	1128.29	-315.694	2960.01	571.461	-348.766	3020.75	124.052	-319.616	3275.12	124.05
703	0	-675.366	2836.8	950.348	-669.346	2808.64	1125.81	-614.168	2697.85	565.505	-563.247	2566.58	133.301	-565.815	2716.65	63.8489	-283.079	2857.03	966.87	-289.225	2801.33	1127.38	-315.877	2974.97	572.032	-349.905	3029.36	122.749	-322.317	3276.75	117.941
704	0	-675.037	2846.69	949.083	-668.59	2818.73	1124.41	-613.811	2704.21	565.377	-563.359	2568.37	134.815	-565.808	2717.04	63.6727	-282.755	2868.03	966.014	-288.895	2811.69	1126.43	-317.869	2987.65	571.817	-350.869	3038.11	121.403	-324.884	3278.97	112.917
705	0	-674.603	2857.21	947.928	-668.056	2828.18	1123.09	-613.24	2710.57	565.317	-563.508	2570.43	136.594	-565.934	2717.54	63.5431	-282.463	2879.53	965.386	-288.461	2822.69	1125.58	-319.977	2999.76	571.456	-351.728	3047.49	120.167	-327.347	3281.84	108.003
706	0	-674.116	2870.12	947.319	-668.596	2834.89	1121.56	-612.97	2717.59	565.63	-562.712	2567.47	137.362	-566.071	2718.06	63.3734	-282.125	2891.69	965.097	-287.974	2836.08	1125.29	-321.982	3011.01	570.894	-352.535	3059.27	119.477	-329.757	3287.09	103.635
707	0	-673.32	2880.87	946.713	-669.703	2839.95	1119.86	-611.7	2724.18	566.186	-563.061	2570.2	139.115	-566.216	2718.56	63.2437	-281.728	2904.16	965.091	-287.178	2847.31	1124.99	-323.555	3021.41	570.459	-353.032	3068.87	118.79	-331.858	3290.18	99.2701
708	0	-672.566	2891.73	946.553	-670.789	2845.45	1118.3	-610.993	2732.13	566.57	-562.815	2570.89	142.587	-566.456	2719.12	63.1082	-281.419	2918.9	965.958	-286.424	2858.65	1125.14	-324.531	3031.63	570.339	-353.571	3078.6	118.549	-334	3293.38	95.3509
709	0	-672.016	2903	946.861	-669.833	2856.33	1117.38	-610.257	2740.86	566.97	-563.169	2574.09	144.792	-566.772	2719.65	62.9763	-281.127	2931.37	966.603	-285.874	2870.39	1125.76	-324.753	3042.29	570.736	-354.315	3088.73	118.776	-336.347	3296.99	91.9001
710	0	-671.632	2914.52	947.655	-669.043	2867.47	1116.95	-609.485	2750.54	567.258	-563.39	2577.12	147.751	-567.059	2720.16	62.9112	-280.824	2943.33	967.382	-285.489	2882.39	1126.87	-324.422	3053.53	571.461	-355.223	3099.11	119.489	-335.875	3298.63	87.7861
711	0	-671.347	2926.04	948.89	-669.096	2875.88	1116.27	-608.81	2761.21	567.373	-563.668	2580.21	150.888	-567.534	2720.8	62.7798	-280.517	2955.07	968.45	-285.204	2894.39	1128.42	-323.79	3065.15	572.352	-356.231	3109.5	120.644	-335.502	3300.27	84.1141
712	0	-671.185	2937.21	950.504	-668.919	2884.98	1115.93	-608.197	2772.83	567.334	-564.054	2583.69	154.285	-567.956	2721.42	62.6884	-280.111	2966.34	970.02	-285.042	2906.04	1130.34	-322.96	3076.56	573.52	-357.364	3119.53	122.177	-335.252	3301.55	80.8203
713	0	-671.065	2948.08	952.438	-668.208	2895.02	1116.1	-607.784	2785.65	567.319	-564.483	2587.63	158.032	-568.406	2721.97	62.6842	-279.513	2977.27	971.955	-284.922	2917.39	1132.59	-321.978	3087.04	574.863	-358.537	3129.26	124.029	-335.045	3302.54	77.8461
714	0	-670.92	2958.6	954.59	-667.309	2906.12	1116.52	-607.455	2799.51	567.252	-565.081	2592.34	162.239	-569.223	2722.47	62.829	-278.683	2987.84	974.055	-284.777	2928.38	1135.05	-320.954	3096.23	575.957	-359.685	3138.63	126.101	-334.812	3303.17	75.091
715	0	-670.548	2968.74	956.616	-666.234	2917.29	1117.37	-607.368	2814.6	567.187	-565.791	2597.65	166.942	-569.889	2723.14	62.9499	-277.793	2998.33	976.102	-284.404	2939	1137.39	-319.927	3104.5	576.701	-360.491	3139.63	126.532	-334.57	3303.81	73.4925
716	0	-669.888	2978.63	958.381	-665.384	2928.09	1118.54	-607.61	2830.83	567.002	-565.963	2603.46	171.901	-570.34	2724.04	63.1457	-276.8	3008.98	977.927	-283.745	2949.37	1139.47	-318.979	3111.87	577.074	-361.01	3140.38	126.701	-335.113	3304.62	72.2757
717	0	-668.931	2988.35	959.794	-664.46	2938.8	1119.96	-608.252	2848.14	566.677	-567.891	2611.27	178.092	-570.41	2724.88	63.3745	-275.665	3019.57	979.512	-282.788	2959.57	1141.19	-318.239	3118.46	577.125	-361.232	3140.95	126.52	-335.065	3304.83	72.0758
718	0	-667.659	2997.86	960.871	-663.415	2949.51	1121.59	-609.394	2866.58	566.467	-568.952	2620.04	185.408	-570.68	2726.66	63.839	-274.393	3029.89	980.889	-281.515	2969.55	1142.58	-317.814	3124.38	576.822	-361.137	3141.31	126.002	-334.937	3305.84	71.2308
719	0	-666.271	3007.16	961.702	-662.333	2960.69	1123.33	-610.606	2886.2	566.137	-569.899	2628.6	192.478	-571.1	2728.81	64.3784	-273.028	3039.76	981.875	-280.127	2979.34	1143.73	-317.54	3129.6	576.509	-361.533	3142.09	125.485	-335.098	3306.12	70.8437
720	0	-664.828	3016.26	962.286	-661.198	2971.69	1125.14	-611.889	2906.69	565.652	-570.135	2638.55	199.394	-571.391	2731.1	65.3559	-271.771	3049.08	982.572	-278.684	2988.91	1144.62	-317.197	3134.23	576.324	-361.819	3142.82	125.019	-335.237	3306.66	70.4737
721	0	-663.474	3025.23	962.803	-660.061	2982.53	1127.07	-613.231	2927.97	565.221	-570.722	2649.93	207.413	-571.986	2734.56	66.8826	-270.636	3057.22	982.989	-277.33	2998.36	1145.45	-316.615	3138.36	576.195	-361.983	3143.29	124.468	-335.223	3306.8	70.3362
722	0	-662.242	3034.1	963.373	-659.212	2993.14	1128.79	-614.446	2949.8	564.87	-571.614	2663.15	216.202	-572.721	2738.75	68.7846	-269.614	3063.77	983.239	-276.098	3007.71	1146.33	-315.739	3142.51	576.188	-361.277	3143.73	124.588	-334.926	3306.94	70.2329
723	0	-661.275	3042.92	964.044	-658.49	3003.33	1130.41	-615.611	2972.22	564.527	-573.006	2678.31	225.164	-573.383	2743.68	71.1644	-268.863	3072.03	983.946	-275.131	3017	1147.32	-314.759	3146.64	576.263	-360.837	3144.12	124.81	-334.7	3306.95	70.0823
724	0	-660.457	3051.82	964.877	-657.877	3013.2	1131.77	-617.276	2995.2	564.59	-575.126	2695.34	234.199	-573.948	2749.7	74.0746	-268.249	3080.88	984.927	-274.313	3026.39	1148.46	-313.799	3150.94	576.444	-360.545	3144.6	125.194	-334.526	3307.06	69.8711
725	0	-659.804	3060.83	965.785	-657.236	3023.17	1133	-619.161	3018.28	565.007	-577.596	2714	242.714	-574.031	2756.38	77.2628	-267.643	3089.88	985.955	-273.66	3035.87	1149.68	-312.904	3155.17	576.554	-360.418	3145.19	125.652	-334.361	3307.22	69.6716
726	0	-659.267	3069.92	966.729	-656.609	3032.94	1133.99	-621.222	3041.39	565.85	-579.987	2733.53	250.078	-573.018	2763.14	79.7983	-267.109	3099.23	987.07	-273.122	3045.44	1150.94	-312.004	3159.47	576.561	-360.407	3145.85	126.147	-334.231	3307.54	69.4204
727	0	-658.744	3079.04	967.669	-656.607	3041.05	1134.51	-623.363	3064.34	567.109	-574.045	2748.3	253.382	-573.33	2773.84	84.8289	-266.623	3108.8	988.177	-272.599	3055.04	1152.19	-311.171	3163.64	576.345	-360.41	3146.54	126.638	-334.182	3307.53	69.3648
728	0	-658.048	3090.08	968.576	-656.571	3049.37	1134.97	-625.256	3086.87	568.723	-577.777	2768.91	261.554	-574.555	2789.9	91.8838	-266.148	3118.24	989.038	-272.043	3064.85	1153.38	-310.353	3167.62	576.086	-360.38	3147.45	127.062	-334.168	3307.52	69.3267
729	0	-657.528	3100.78	969.579	-655.195	3061.03	1135.41	-626.88	3108.83	570.708	-579.434	2788.95	268.679	-576.265	2810.91	98.5166	-265.747	3127.62	989.896	-271.438	3074.6	1154.36	-309.54	3171.25	575.881	-360.301	3148.29	127.286	-334.155	3307.52	69.2937
730	0	-657.188	3111.13	970.621	-655.684	3067.75	1135.6	-628.056	3130.18	573.077	-580.002	2809.06	274.484	-578.267	2835.18	104.87	-265.386	3136.66	990.507	-270.756	3084.36	1155.16	-308.692	3174.41	575.752	-360.146	3149.15	127.325	-334.172	3307.5	69.2935
731	0	-657.039	3121.02	971.673	-656.182	3073.82	1135.36	-628.925	3150.92	575.948	-579.943	2830	279.2	-580.559	2861.34	110.543	-265.073	3145.46	991.013	-270.084	3093.47	1155.53	-307.813	3177.17	575.682	-360	3149.36	126.933	-334.138	3307.46	69.3023
732	0	-657.005	3130.54	972.94	-655.137	3083.93	1135.83	-629.699	3171.16	579.353	-579.45	2851.73	282.103	-583.469	2888.89	115.503	-264.809	3154.15	991.488	-269.289	3100.12	1155.51	-307.002	3179.76	575.636	-359.731	3147.1	126.151	-334.096	3307.42	69.3129
733	0	-656.987	3139.93	974.429	-653.898	3093.89	1136.62	-630.362	3191.06	583.035	-578.841	2873.86	283.772	-586.181	2915.95	118.909	-264.521	3162.49	991.938	-268.676	3108.02	1155.71	-306.316	3182.49	575.614	-359.644	3146.1	125.585	-334.016	3307.38	69.3079
734	0	-656.95	3149.27	976.157	-652.695	3103.36	1138.05	-630.839	3210.5	586.683	-579.135	2896.97	284.575	-589.063	2942.88	120.923	-264.311	3170.47	992.416	-268.105	3115.75	1156.12	-305.775	3185.29	575.605	-359.6	3144.93	125.233	-333.996	3307.13	69.455
735	0	-656.807	3158.61	978.143	-651.578	3110.83	1140.16	-622.018	3225.79	587.14	-579.468	2920.6	284.102	-592.145	2970.13	121.907	-264.097	3178.14	992.944	-267.801	3123.05	1156.7	-305.354	3188.24	575.538	-359.586	3145.09	125.225	-333.933	3307.05	69.4741
736	0	-656.613	3167.98	980.356	-650.745	3118.02	1142.23	-622.429	3244.23	590.493	-579.383	2944.38	282.372	-595.345	2998.01	122.084	-263.895	3185.62	993.441	-267.78	3130.06	1157.25	-305.113	3191.36	575.479	-359.856	3144.96	125.189	-333.883	3307.01	69.4368
737	0	-656.469	3177.49	982.615	-650.11	3125	1144.22	-622.71	3262.14	593.429	-579.098	2968.5	279.452	-598.456	3026.78	121.589	-263.759	3193.05	993.818	-267.957	3136.87	1157.72	-304.905	3194.56	575.393	-360.017	3145.04	125.166	-333.863	3306.99	69.372
738	0	-656.302	3187.16	984.799	-649.428	3131.01	1146.19	-622.808	3279.42	596.038	-578.846	2993.17	275.597	-601.18	3056.23	120.216	-263.65	3200.36	994.009	-268.15	3143.87	1158	-304.835	3197.85	575.272	-360.097	3145.23	125.107	-334.014	3306.99	69.1753
739	0	-656.248	3196.98	986.863	-648.445	3138.25	1147.93	-622.737	3296.11	598.377	-578.671	3018.45	270.79	-604.235	3087.36	118.831	-263.552	3207.6	994.023	-268.195	3150.64	1157.85	-304.837	3201.33	575.151	-360.088	3145.42	125.159	-334.118	3306.94	69.0969
740	0	-656.251	3206.85	988.734	-647.222	3147.09	1149.44	-622.417	3312.15	600.58	-578.594	3044.23	264.899	-607.076	3119.51	116.967	-263.505	3214.87	993.92	-268.087	3157.65	1157.53	-304.996	3204.86	574.913	-360.468	3145.6	124.992	-334.16	3307.02	68.862
741	0	-656.261	3216.71	990.438	-645.808	3156.93	1150.83	-622.043	3327.51	602.719	-578.729	3070.68	258.1	-610.142	3153.19	115.022	-263.484	3222.01	993.68	-267.887	3164.89	1157.18	-305.265	3208.59	574.659	-360.667	3145.89	124.985	-334.193	3307.13	68.6548
