# Supplementary material for: A Brake-Based Overground Gait Rehabilitation Device for Altering Propulsion Impulse Symmetry
Source: Sensors (Basel). 2021 Oct 5;21(19):6617. doi: 10.3390/s21196617 (PMC8512803; doi:10.3390/s21196617)
Supplement: Supplementary file 1 [file sensors-21-06617-s001.zip › GPT animations/code and data/Trajectories/BD 36.csv]

Trajectories
100
		BDC013:LTroc			BDC013:LIliac			BDC013:LKnee			BDC013:LAnkle			BDC013:LToe			BDC013:RTroc			BDC013:RIliac			BDC013:RKnee			BDC013:RAnkle			BDC013:RToe
Frame	Sub Frame	X	Y	Z	X	Y	Z	X	Y	Z	X	Y	Z	X	Y	Z	X	Y	Z	X	Y	Z	X	Y	Z	X	Y	Z	X	Y	Z
		mm	mm	mm	mm	mm	mm	mm	mm	mm	mm	mm	mm	mm	mm	mm	mm	mm	mm	mm	mm	mm	mm	mm	mm	mm	mm	mm	mm	mm	mm
198	0	-758.391	-1585.45	932.723	-755.352	-1622.37	1095.29	-728.639	-1571.17	535.483	-682.967	-1891.08	240.704	-690.128	-1861.46	71.694	-365.962	-1558.95	950.003	-368.449	-1604.61	1113.93	-412.76	-1543.86	533.069	-478.572	-1566.24	79.0781	-455.029	-1400.38	30.101
199	0	-757.996	-1575.38	934.068	-753.606	-1614.09	1095.58	-728.338	-1551.87	537.847	-683.831	-1871.31	244	-693.515	-1838.45	76.2387	-365.235	-1551.41	950.241	-367.691	-1597.83	1113.54	-412.07	-1541.47	532.985	-478.57	-1566.24	79.0345	-454.929	-1400.34	29.9925
200	0	-757.454	-1565.36	935.647	-752.058	-1606.61	1096.59	-727.833	-1532.75	540.327	-684.658	-1851.08	246.267	-696.97	-1815.25	79.7921	-364.645	-1544.17	950.59	-367.24	-1591.99	1113.47	-411.498	-1539.07	532.903	-478.617	-1566.24	78.9874	-454.89	-1400.34	29.8563
201	0	-756.902	-1555.52	937.568	-750.551	-1599.6	1098.14	-727.271	-1514.03	543.022	-685.541	-1830.47	247.436	-699.955	-1791.8	81.7765	-363.825	-1538	951.096	-367.155	-1586.74	1113.75	-410.934	-1536.45	532.85	-478.56	-1566.19	79.0169	-454.864	-1400.19	29.6392
202	0	-756.217	-1545.67	939.727	-748.558	-1592.78	1100.23	-726.484	-1495.6	545.472	-686.627	-1809.54	247.554	-703.764	-1768.08	83.2613	-363.551	-1532.12	951.816	-367.617	-1581.78	1114.24	-410.521	-1533.75	532.9	-478.557	-1566.07	79.0803	-454.737	-1400.1	29.4854
203	0	-755.497	-1535.83	942.03	-746.389	-1586.28	1102.56	-725.42	-1477.62	547.794	-687.505	-1788.21	246.558	-708.014	-1743.65	84.1273	-363.402	-1526.61	952.652	-368.203	-1577.19	1114.85	-410.118	-1531.24	532.963	-478.542	-1565.97	79.2267	-454.664	-1399.98	29.2834
204	0	-754.749	-1526.09	944.43	-744.072	-1579.24	1104.63	-724.112	-1460.06	549.999	-688.427	-1766.42	244.62	-710.96	-1718.31	83.3482	-363.204	-1521.44	953.236	-368.741	-1572.93	1115.21	-409.919	-1528.79	533.06	-478.763	-1565.86	79.3187	-454.662	-1399.83	29.0097
205	0	-754	-1516.43	946.666	-741.957	-1571.59	1106.31	-722.527	-1443	552.081	-689.305	-1744.17	241.718	-714.426	-1691.67	82.5765	-362.716	-1516.21	953.631	-368.988	-1568.62	1115.38	-409.847	-1526.45	533.084	-479.081	-1565.61	79.3279	-454.725	-1399.65	28.7154
206	0	-753.299	-1506.65	948.679	-740.576	-1564.49	1107.76	-720.715	-1426.4	554.121	-690.118	-1721.42	237.866	-717.797	-1663.81	81.5171	-361.799	-1510.53	953.882	-368.807	-1563.86	1115.41	-409.842	-1523.96	533.069	-479.29	-1565.43	79.4321	-454.625	-1399.56	28.4684
207	0	-752.534	-1497.02	950.539	-739.489	-1557.08	1109.02	-718.772	-1410.38	556.155	-691.069	-1698.3	233.197	-720.631	-1634.43	79.9961	-360.381	-1504.14	953.919	-368.124	-1558.38	1115.22	-409.89	-1521.45	533.058	-478.7	-1566.44	80.4461	-454.488	-1399.31	28.2915
208	0	-751.72	-1487.46	952.159	-738.674	-1549.91	1110.07	-716.647	-1394.92	558.215	-692.013	-1674.64	227.556	-722.935	-1603.71	78.112	-357.456	-1504.89	955.297	-367.335	-1552.46	1114.91	-409.933	-1519.04	533.113	-479.092	-1565.97	80.4686	-454.276	-1399.13	28.2282
209	0	-751.033	-1477.96	953.559	-737.694	-1541.58	1110.85	-714.417	-1379.94	560.275	-693.024	-1650.42	221.067	-724.812	-1572.03	76.1357	-357.431	-1498.06	954.303	-366.38	-1546.39	1114.3	-410.093	-1516.79	533.073	-479.425	-1565.76	80.702	-454.055	-1398.98	28.1147
210	0	-750.433	-1468.52	954.69	-736.916	-1533.11	1111.47	-712.296	-1365.68	562.277	-694.034	-1625.57	213.654	-726.086	-1539.39	73.6494	-357.439	-1491.29	953.085	-365.434	-1540.22	1113.54	-410.363	-1514.65	532.927	-479.848	-1565.73	80.8874	-453.965	-1398.93	27.9406
211	0	-749.824	-1459.25	955.703	-736.337	-1525.17	1112.12	-710.395	-1352.24	564.14	-694.993	-1600.14	205.609	-727.031	-1506.28	71.0461	-357.359	-1485.15	951.983	-364.639	-1534.06	1112.75	-410.562	-1512.63	532.722	-480.25	-1565.69	81.0078	-453.822	-1398.89	27.8081
212	0	-749.204	-1450.1	956.674	-735.333	-1516.65	1112.74	-708.447	-1339.33	565.769	-695.989	-1573.86	197.562	-727.419	-1472.55	68.1159	-357.066	-1479.08	951.018	-363.879	-1527.81	1112.13	-410.636	-1510.71	532.596	-480.48	-1565.54	81.0452	-453.52	-1398.85	27.7511
213	0	-748.57	-1441.23	957.796	-734.411	-1508.73	1113.49	-706.74	-1327.17	567.149	-696.512	-1547	188.785	-727.415	-1438.53	65.3326	-356.729	-1473.03	950.391	-363.227	-1521.42	1111.78	-410.519	-1508.77	532.447	-480.607	-1565.41	81.0887	-453.037	-1398.72	27.74
214	0	-747.977	-1432.7	958.883	-734.418	-1504.08	1114.4	-705.153	-1315.81	568.308	-696.869	-1519.53	179.248	-726.959	-1404.08	62.4638	-356.465	-1467.25	949.887	-362.671	-1515.28	1111.48	-410.423	-1507.06	532.363	-480.795	-1565.41	81.1925	-452.802	-1398.63	27.7172
215	0	-747.368	-1424.4	959.803	-733.548	-1496.27	1115.04	-703.352	-1304.95	569.044	-696.949	-1491.37	170.068	-726.208	-1369.45	60.0611	-356.332	-1462.01	949.299	-362.294	-1509.4	1111.04	-410.569	-1505.64	532.211	-481.108	-1565.78	81.3311	-452.799	-1398.7	27.558
216	0	-746.897	-1416.43	960.534	-732.685	-1488.29	1115.56	-701.695	-1294.8	569.481	-696.629	-1462.64	161.074	-725.206	-1334.68	58.0945	-356.165	-1456.7	948.701	-361.854	-1503.46	1110.5	-410.476	-1504.27	532.11	-481.265	-1566.02	81.3794	-452.66	-1398.8	27.3779
217	0	-746.448	-1408.68	961.007	-731.774	-1480.31	1115.95	-700.184	-1285.28	569.609	-695.93	-1433.52	152.561	-723.917	-1299.94	57.0114	-355.74	-1451.08	947.968	-361.244	-1497.17	1109.87	-410.085	-1502.85	532.054	-481.152	-1565.96	81.3129	-452.217	-1398.74	27.2897
218	0	-746.014	-1401.21	961.279	-730.915	-1472.53	1116.28	-698.782	-1276.46	569.466	-694.919	-1404.24	144.653	-722.44	-1265.57	56.8699	-355.26	-1445.2	947.304	-360.59	-1490.69	1109.26	-409.602	-1501.32	532.122	-480.996	-1565.71	81.2685	-451.668	-1398.58	27.3332
219	0	-745.582	-1393.94	961.401	-730.068	-1464.98	1116.54	-697.526	-1268.13	568.938	-693.482	-1374.69	137.549	-720.396	-1231.43	57.3896	-354.929	-1439.7	946.61	-360.018	-1484.41	1108.69	-408.311	-1501.72	532.713	-481.077	-1565.81	81.4028	-451.457	-1398.48	27.1633
220	0	-745.191	-1386.81	961.347	-729.293	-1457.58	1116.68	-696.536	-1260.28	568.154	-691.868	-1345.14	131.211	-717.602	-1198.04	58.6018	-354.656	-1434.49	945.906	-359.537	-1478.47	1107.98	-408.272	-1500.34	532.705	-481.302	-1566.02	81.5275	-451.473	-1398.33	26.71
221	0	-744.873	-1379.79	961.193	-728.561	-1450.38	1116.7	-695.829	-1252.9	567.062	-689.982	-1315.42	125.671	-713.883	-1164.56	60.071	-354.265	-1428.92	945.045	-358.916	-1472.23	1107.15	-408.171	-1498.38	532.624	-481.385	-1565.92	81.6068	-451.251	-1398.23	26.4065
222	0	-744.483	-1372.74	960.946	-727.643	-1443.21	1116.67	-695.172	-1246	565.756	-687.862	-1285.9	121.294	-709.925	-1132.1	61.5162	-353.735	-1423.03	944.225	-358.26	-1465.81	1106.42	-407.988	-1495.96	532.49	-481.389	-1565.62	81.7069	-450.847	-1398.03	26.1863
223	0	-744.021	-1365.76	960.765	-726.736	-1436.21	1116.55	-694.706	-1239.62	564.288	-685.434	-1256.64	117.901	-704.018	-1100.07	63.2303	-353.224	-1417.14	943.45	-357.684	-1459.28	1105.73	-407.917	-1493.34	532.367	-481.528	-1565.34	81.9285	-450.719	-1397.68	25.9001
224	0	-743.647	-1358.93	960.444	-725.839	-1429.14	1116.3	-694.335	-1233.57	562.779	-682.606	-1227.81	115.531	-699.136	-1069.23	64.2951	-352.838	-1411.46	942.738	-357.161	-1453	1105.05	-407.962	-1490.55	532.234	-481.777	-1565.13	82.1764	-450.617	-1397.68	25.7647
225	0	-743.156	-1352.02	960.02	-725.035	-1421.94	1115.92	-694.17	-1227.69	561.257	-679.345	-1199.34	114.056	-689.825	-1039.2	64.7932	-352.383	-1405.71	941.912	-356.602	-1446.62	1104.33	-407.92	-1487.55	532.044	-481.944	-1564.88	82.3553	-450.769	-1397.22	25.0558
226	0	-742.717	-1345.1	959.357	-724.44	-1414.73	1115.48	-694.112	-1221.81	559.693	-675.799	-1171.88	113.614	-683.183	-1010.64	65.319	-351.906	-1399.74	941.1	-355.959	-1440	1103.56	-407.808	-1484.19	531.897	-482.083	-1564.35	82.6282	-450.606	-1397.04	24.7187
227	0	-742.331	-1338.29	958.586	-723.769	-1407.26	1114.94	-693.786	-1215.88	557.96	-671.968	-1145.56	113.962	-675.106	-983.317	66.3417	-351.403	-1393.57	940.27	-355.355	-1433.19	1102.71	-407.654	-1480.53	531.747	-482.204	-1563.79	82.9087	-450.496	-1396.78	24.4441
228	0	-741.944	-1331.37	957.679	-723.217	-1399.81	1114.37	-693.452	-1210.33	556.318	-668.412	-1120.98	114.81	-667.702	-957.558	67.098	-350.924	-1387.33	939.475	-354.804	-1426.4	1101.78	-407.53	-1476.64	531.579	-482.375	-1563.26	83.3544	-450.482	-1396.54	24.0962
229	0	-741.629	-1324.58	956.807	-722.736	-1392.46	1113.78	-692.728	-1204.95	554.702	-664.955	-1098.06	115.901	-660.611	-933.803	67.9188	-350.508	-1380.84	938.644	-354.369	-1419.43	1100.89	-407.439	-1472.44	531.36	-482.563	-1562.54	83.7834	-450.65	-1395.9	23.4544
230	0	-741.311	-1317.69	955.948	-722.258	-1385.23	1113.11	-691.193	-1199.41	553.198	-661.799	-1077.44	117.37	-651.849	-911.591	69.6645	-350.253	-1374.42	937.927	-353.984	-1412.48	1100.03	-407.398	-1468.05	531.176	-482.749	-1561.76	84.2637	-450.781	-1395.64	23.1923
231	0	-740.853	-1310.62	955.034	-721.918	-1377.93	1112.35	-689.872	-1193.82	551.725	-658.58	-1058.97	118.846	-646.331	-892.154	72.0558	-349.979	-1367.76	937.019	-353.6	-1405.39	1099.12	-407.41	-1463.54	530.943	-482.93	-1561.11	84.7987	-450.927	-1395.5	23.0171
232	0	-740.471	-1303.5	954.104	-721.693	-1370.69	1111.58	-688.28	-1187.7	550.38	-655.419	-1043.22	120.273	-641.979	-875.197	75.1167	-349.687	-1360.91	936.099	-353.126	-1398.09	1098.25	-407.414	-1458.71	530.616	-483.082	-1560.46	85.4129	-451.098	-1395.26	22.9022
233	0	-740.032	-1296.02	953.214	-721.462	-1363.39	1110.78	-686.783	-1180.99	549.172	-651.707	-1029.67	120.904	-638.484	-860.592	78.6774	-349.401	-1353.85	935.044	-352.705	-1390.66	1097.2	-407.399	-1453.65	530.165	-483.207	-1559.65	86.0164	-451.165	-1395.09	22.7552
234	0	-739.63	-1288.43	952.336	-721.118	-1356.02	1109.94	-684.87	-1173.3	548.287	-647.946	-1018.51	121.026	-635.536	-848.462	82.0411	-349.097	-1346.84	933.97	-352.228	-1383.23	1096.07	-407.386	-1448.76	529.821	-483.314	-1558.92	86.66	-451.253	-1394.98	22.6605
235	0	-739.23	-1280.75	951.46	-720.763	-1348.61	1109.07	-682.919	-1164.92	547.703	-644.345	-1009.61	120.518	-637.502	-839.106	85.7763	-348.879	-1339.78	932.971	-351.939	-1375.8	1095.06	-407.432	-1443.69	529.484	-483.471	-1558.05	87.3482	-451.394	-1394.76	22.6143
236	0	-738.883	-1273.1	950.618	-720.533	-1341.37	1108.19	-680.87	-1155.82	547.222	-640.644	-1002.25	119.508	-636.801	-831.046	88.3479	-348.784	-1332.79	932.066	-351.8	-1368.5	1094.18	-407.617	-1438.71	529.16	-483.675	-1557.31	88.235	-451.688	-1394.48	22.5004
237	0	-738.686	-1265.53	949.916	-720.231	-1334.03	1107.32	-679.036	-1146.69	546.962	-636.979	-995.984	118.235	-636.599	-824.744	89.6055	-348.696	-1325.93	931.163	-351.593	-1361.18	1093.29	-407.836	-1433.78	528.879	-483.855	-1556.6	89.1239	-451.839	-1394.31	22.4371
238	0	-738.433	-1257.8	949.231	-719.964	-1326.51	1106.49	-677.179	-1137.33	546.563	-633.56	-991.013	117.029	-637.442	-820.123	89.746	-348.524	-1318.89	930.2	-351.331	-1353.81	1092.37	-408.063	-1428.7	528.568	-484.109	-1555.81	90.0289	-451.88	-1394.21	22.4067
239	0	-738.164	-1249.8	948.631	-719.698	-1318.8	1105.68	-675.665	-1128.2	546.25	-630.269	-986.651	115.812	-638.077	-816.405	88.7297	-348.377	-1311.97	929.235	-351.031	-1346.45	1091.4	-408.25	-1423.6	528.225	-484.428	-1554.92	91.0405	-451.965	-1394.08	22.3095
240	0	-737.88	-1241.59	947.975	-719.471	-1310.87	1104.86	-674.172	-1119.04	545.905	-627.069	-983.059	114.612	-636.817	-813.261	86.3496	-348.276	-1305	928.314	-350.885	-1339.12	1090.45	-408.52	-1418.67	527.97	-484.807	-1554.08	92.1772	-452.073	-1393.83	22.3169
241	0	-737.443	-1233.15	947.383	-719.325	-1302.49	1104.2	-672.742	-1109.92	545.548	-624.185	-980.061	113.245	-636.212	-811.225	82.9412	-348.229	-1298.09	927.501	-350.655	-1331.62	1089.56	-408.796	-1413.58	527.828	-485.109	-1553.19	93.4531	-452.295	-1393.75	22.2781
242	0	-736.983	-1224.51	946.729	-719.262	-1294.22	1103.44	-671.674	-1101.03	545.249	-621.506	-977.778	111.724	-635.19	-809.805	78.4424	-348.212	-1291.02	926.581	-350.562	-1324.22	1088.6	-409.016	-1408.42	527.69	-485.319	-1552.25	94.7578	-452.435	-1393.51	22.3017
243	0	-736.532	-1215.85	946.178	-718.835	-1285.84	1102.81	-670.562	-1092.07	544.919	-619.057	-976.223	110.139	-633.833	-809.15	73.3778	-348.186	-1283.88	925.749	-350.536	-1316.76	1087.7	-409.076	-1403.09	527.589	-485.447	-1551.16	96.1349	-452.492	-1393.24	22.3232
244	0	-736.031	-1207.2	945.751	-718.417	-1277.44	1102.24	-669.769	-1083.28	544.587	-615.091	-973.367	107.351	-631.861	-808.984	68.055	-348.239	-1276.63	924.933	-350.574	-1309.33	1086.9	-409.172	-1397.84	527.464	-485.55	-1550.06	97.5153	-452.636	-1393.03	22.2175
245	0	-735.654	-1198.7	945.274	-718.241	-1269.14	1101.7	-669.264	-1074.68	544.151	-612.639	-972.669	104.842	-629.527	-809.31	62.9162	-348.231	-1269.5	924.186	-350.639	-1301.86	1086.07	-409.23	-1392.49	527.366	-485.64	-1549.03	98.9882	-452.814	-1392.92	22.0389
246	0	-735.373	-1190.21	944.769	-718.147	-1260.56	1101.13	-668.678	-1066.18	543.637	-610.903	-973.133	102.738	-626.754	-809.804	58.0302	-348.247	-1262.14	923.504	-350.599	-1294.1	1085.35	-409.16	-1387.03	527.395	-485.602	-1547.82	100.52	-452.84	-1392.75	21.9528
247	0	-735.127	-1181.56	944.12	-718.18	-1251.78	1100.48	-667.967	-1057.76	542.945	-609.025	-973.583	100.876	-623.785	-810.635	54.0896	-348.207	-1254.43	922.864	-350.474	-1285.8	1084.58	-408.984	-1381.22	527.46	-485.401	-1546.42	102.184	-452.8	-1392.39	22.0065
248	0	-734.943	-1172.92	943.286	-718.105	-1242.81	1099.85	-666.947	-1049.52	542.077	-606.937	-973.878	100.541	-620.15	-810.953	51.9402	-348.137	-1246.66	922.278	-350.453	-1277.54	1083.92	-408.798	-1375.32	527.569	-485.105	-1544.98	104.002	-452.797	-1391.99	22.029
249	0	-734.73	-1164.2	942.523	-718.079	-1233.81	1099.37	-666.302	-1041.91	541.091	-604.732	-973.644	99.7355	-616.485	-811.088	50.6129	-348.309	-1239.06	921.645	-350.576	-1269.34	1083.23	-408.715	-1369.45	527.597	-484.782	-1543.56	105.816	-452.967	-1391.7	21.9446
250	0	-734.558	-1155.42	941.806	-718.097	-1224.85	1099.01	-666.093	-1034.97	540.26	-602.391	-973.725	98.7317	-612.719	-810.878	49.8964	-348.527	-1231.42	921.009	-350.698	-1261.18	1082.51	-408.584	-1363.43	527.655	-484.416	-1542.08	107.709	-453.236	-1391.37	21.6827
251	0	-734.364	-1146.69	941.344	-718.116	-1215.97	1098.81	-664.542	-1027.33	539.105	-599.669	-972.936	98.1038	-609.165	-810.09	49.9404	-348.694	-1223.54	920.357	-350.767	-1252.87	1081.82	-408.477	-1357.09	527.719	-483.963	-1540.39	109.652	-453.33	-1391.11	21.4763
252	0	-734.209	-1137.94	941.093	-718.064	-1207.2	1098.8	-663.799	-1020.4	538.275	-597.322	-971.115	97.6268	-606.475	-809.089	49.5697	-348.836	-1215.21	919.749	-350.869	-1244.18	1081.09	-408.364	-1350.14	527.698	-483.424	-1538.37	111.789	-453.219	-1390.83	21.3754
253	0	-734.227	-1129.2	941.074	-718.009	-1198.57	1098.96	-663.918	-1015.07	538.225	-596.361	-968.685	97.255	-605.209	-807.911	47.7996	-348.994	-1206.72	919.322	-350.904	-1235.47	1080.53	-408.326	-1342.75	527.724	-482.879	-1536.16	114.147	-453.075	-1390.54	21.3941
254	0	-734.247	-1120.47	941.241	-717.985	-1190.07	1099.3	-662.715	-1007.38	537.91	-596.332	-966.985	96.8878	-605.573	-807.241	45.5738	-349.206	-1198.33	918.897	-350.953	-1226.91	1079.92	-408.376	-1335.02	527.743	-482.345	-1533.87	116.695	-453.156	-1390.25	21.3238
255	0	-734.213	-1111.65	941.526	-718.003	-1181.73	1099.71	-661.719	-999.616	538.311	-596.475	-965.718	96.5891	-606.524	-806.708	44.0032	-349.443	-1189.84	918.464	-350.999	-1218.48	1079.32	-408.399	-1326.8	527.702	-481.742	-1531.37	119.435	-453.183	-1389.94	21.2009
256	0	-734.089	-1102.81	942.076	-717.914	-1173.43	1100.23	-661.541	-991.621	539.01	-596.307	-964.921	96.5823	-606.909	-806.39	43.4227	-349.571	-1181.28	918.145	-351.13	-1210.09	1078.73	-408.295	-1317.84	527.485	-481.076	-1528.46	122.303	-453.256	-1389.38	20.9369
257	0	-733.819	-1093.94	942.784	-717.666	-1165.32	1100.85	-661.337	-983.502	539.836	-595.884	-964.473	96.7539	-606.508	-806.199	43.4744	-349.665	-1172.44	917.981	-351.299	-1201.77	1078.29	-407.987	-1308.31	527.252	-480.209	-1525.28	125.375	-452.946	-1389.19	20.9653
258	0	-733.74	-1085.31	943.681	-717.473	-1157.31	1101.67	-661.059	-975.571	540.326	-595.267	-964.135	96.9516	-605.992	-806.185	43.8971	-349.77	-1163.55	917.895	-351.547	-1193.5	1078.04	-407.458	-1298.04	526.882	-479.218	-1521.82	128.639	-452.772	-1388.9	20.8543
259	0	-733.634	-1076.78	944.655	-717.378	-1149.11	1102.51	-660.931	-967.73	540.325	-594.89	-963.61	97.0056	-605.751	-806.035	43.8713	-349.947	-1154.8	917.995	-351.901	-1185.35	1077.84	-406.776	-1287.24	526.416	-478.027	-1518.14	132.169	-452.767	-1388.45	20.5377
260	0	-733.661	-1068.35	945.549	-717.368	-1141.04	1103.39	-660.473	-960.466	539.963	-594.668	-962.773	96.814	-605.677	-805.851	43.5141	-350.095	-1145.91	918.148	-352.398	-1177.25	1077.77	-405.746	-1275.7	525.904	-476.558	-1513.92	135.887	-452.528	-1388.05	20.4491
261	0	-733.629	-1059.89	946.383	-717.431	-1132.78	1104.34	-660.109	-953.645	540.071	-594.419	-961.237	96.2715	-605.676	-805.397	42.5182	-350.201	-1136.91	918.476	-352.895	-1169.2	1077.91	-404.363	-1263.4	525.25	-474.864	-1509.3	140.031	-452.05	-1387.56	20.5995
262	0	-733.402	-1051.25	946.941	-717.738	-1124.19	1105.28	-659.425	-947.881	538.858	-594.109	-959.561	95.5171	-605.532	-804.728	41.2941	-350.371	-1128.02	918.95	-353.451	-1161.15	1078.26	-402.709	-1250.47	524.701	-472.919	-1504	144.474	-451.496	-1387.08	20.9713
263	0	-733.286	-1043.03	947.255	-718.139	-1115.34	1106.1	-659.448	-943.517	538.28	-593.687	-958.167	94.8931	-605.122	-803.986	40.4807	-350.513	-1119.08	919.486	-354.033	-1153.19	1078.69	-400.691	-1236.67	524.008	-470.809	-1498.08	149.325	-450.786	-1386.26	21.2135
264	0	-733.341	-1035	947.254	-718.571	-1106.43	1106.83	-659.437	-939.746	536.985	-594.87	-959.264	95.1512	-605.021	-803.842	40.4854	-350.723	-1110.19	920.092	-354.641	-1145.33	1079.33	-398.278	-1222.09	523.237	-468.488	-1491.56	154.677	-450.188	-1385.23	21.415
265	0	-733.507	-1027.35	947.03	-719.058	-1097.67	1107.49	-659.262	-936.416	535.623	-594.799	-959.493	94.907	-605.007	-803.711	40.2873	-350.832	-1101.29	920.813	-355.068	-1137.44	1080.07	-395.349	-1206.56	522.417	-465.886	-1483.86	160.28	-449.559	-1383.99	21.8248
266	0	-733.85	-1020.31	946.736	-719.438	-1089.29	1108.13	-659.344	-933.301	534.852	-594.678	-959.207	94.3316	-605.154	-803.646	40.207	-350.971	-1092.31	921.708	-355.527	-1129.7	1081.05	-392.029	-1190.05	521.566	-462.899	-1475.02	166.401	-448.807	-1382.23	22.5468
267	0	-734.279	-1013.78	946.513	-719.699	-1081.56	1108.8	-659.682	-930.909	534.297	-594.712	-959.109	93.855	-605.344	-803.576	40.0749	-351.137	-1083.63	922.719	-355.986	-1122.12	1082.02	-388.651	-1172.7	520.729	-459.592	-1465.04	172.911	-448.081	-1379.87	23.6831
268	0	-734.61	-1007.62	946.627	-719.822	-1074.35	1109.63	-659.788	-928.738	533.746	-594.823	-959.1	93.63	-605.567	-803.533	39.9881	-351.281	-1075.09	923.856	-356.405	-1114.77	1083.01	-385.269	-1154.59	519.907	-455.867	-1453.89	179.985	-446.994	-1376.83	25.2163
269	0	-734.994	-1002.02	947.198	-719.804	-1067.78	1110.73	-660.277	-927.023	534.06	-594.919	-959.192	93.4479	-605.712	-803.538	39.9998	-351.423	-1066.43	924.742	-356.657	-1107.62	1083.83	-381.937	-1135.63	519.066	-451.532	-1441.11	187.207	-445.563	-1373.2	27.3643
270	0	-735.24	-996.646	948.118	-719.751	-1061.41	1111.97	-660.641	-925.469	533.733	-594.855	-959.193	93.3043	-605.734	-803.532	40.0401	-351.539	-1058.11	925.556	-356.675	-1100.82	1084.39	-378.608	-1116.15	518.237	-446.902	-1427.04	194.575	-444.311	-1368.58	29.6785
271	0	-735.397	-991.247	949.133	-719.637	-1055.29	1113.28	-660.181	-923.434	533.455	-594.814	-959.115	93.1111	-605.761	-803.537	40.0943	-351.54	-1049.78	926.232	-356.48	-1094.21	1084.78	-375.493	-1096.33	517.747	-441.983	-1412	201.795	-442.73	-1363.31	32.3114
272	0	-735.52	-985.858	949.947	-719.549	-1049.14	1114.54	-660.453	-922.013	533.991	-594.822	-958.976	92.8153	-605.785	-803.566	40.1143	-351.414	-1041.46	926.874	-356.253	-1088.56	1085.27	-372.46	-1076.13	517.735	-436.775	-1395.88	208.369	-441.107	-1357.74	35.0886
273	0	-735.593	-980.391	950.556	-719.451	-1043.13	1115.56	-659.895	-920.214	533.7	-594.901	-958.963	92.589	-605.808	-803.577	40.1535	-351.158	-1033.32	927.59	-356.075	-1082.17	1085.75	-369.793	-1055.84	518.328	-431.397	-1379.37	214.661	-439.577	-1351.6	37.9294
274	0	-735.489	-974.891	951.015	-719.344	-1037.22	1116.46	-660.011	-919.435	533.629	-594.83	-958.958	92.3586	-605.808	-803.627	40.1838	-350.844	-1025.53	928.51	-355.917	-1075.96	1086.42	-367.407	-1035.84	519.421	-425.956	-1362.4	220.578	-438.486	-1344.57	40.7778
275	0	-735.438	-969.715	951.356	-719.344	-1031.45	1117.25	-659.352	-918.245	533.396	-594.949	-959.237	92.3081	-605.857	-803.74	40.2668	-350.505	-1018.13	929.675	-355.745	-1070.07	1087.21	-365.419	-1015.83	521.014	-420.822	-1345.41	225.708	-436.426	-1334.65	44.3835
276	0	-735.204	-964.532	951.57	-719.784	-1024.88	1117.93	-659.374	-917.835	534.033	-595.018	-959.448	92.1709	-606.003	-803.826	40.3456	-349.965	-1010.92	930.807	-354.869	-1063.59	1088.12	-363.774	-996.167	523	-416.433	-1328.6	230.848	-432.616	-1319.08	49.283
277	0	-734.941	-959.302	951.509	-720.96	-1017.16	1118.36	-659.335	-917.995	534.171	-595.055	-959.653	92.1639	-606.37	-803.957	40.3752	-349.171	-1003.07	931.871	-352.925	-1055.97	1089.02	-362.454	-977.01	525.416	-412.379	-1310.85	235.868	-427.421	-1299.1	54.2028
278	0	-734.632	-953.792	951.065	-722.674	-1008.27	1118.27	-659.31	-918.282	534.256	-595.053	-959.813	92.0795	-606.897	-804.177	40.296	-348.121	-994.842	932.708	-350.593	-1047.23	1089.74	-361.718	-958.398	528.327	-408.755	-1292.7	239.908	-421.689	-1275.51	58.6081
279	0	-734.385	-948.124	950.359	-724.397	-998.805	1117.75	-659.297	-918.563	534.365	-595.18	-960.059	92.1009	-606.383	-804.08	40.3474	-347.098	-986.497	933.594	-348.256	-1038	1090.59	-361.304	-940.295	531.891	-405.481	-1273.94	243.272	-415.512	-1250.07	62.5236
280	0	-734.168	-942.225	949.543	-726.106	-989.546	1117.11	-659.704	-919.369	534.575	-595.172	-960.185	92.023	-606.946	-804.11	40.3419	-346.045	-978.596	934.701	-346.341	-1027.55	1091.49	-361.263	-922.909	535.926	-402.417	-1254.87	245.487	-409.18	-1224.15	65.7709
281	0	-733.88	-936.167	948.942	-727.331	-980.578	1116.66	-659.802	-919.822	534.932	-595.255	-960.448	92.0764	-605.983	-804.017	40.3126	-345.022	-970.77	936.059	-345.065	-1018.38	1092.87	-361.429	-906.052	539.973	-399.599	-1235.49	246.438	-402.752	-1198.07	67.9666
282	0	-733.628	-930.303	948.964	-728.044	-971.978	1116.66	-659.802	-920.016	535.126	-595.311	-960.732	92.1285	-606.339	-803.97	40.703	-343.815	-963.19	937.907	-344.112	-1009.24	1094.82	-361.475	-889.489	543.849	-396.734	-1215.44	246.036	-396.046	-1171.81	69.1948
283	0	-733.408	-924.91	949.42	-728.324	-963.994	1117.19	-658.945	-919.257	535.114	-595.357	-960.934	92.2012	-606.62	-804.142	40.859	-343.568	-952.317	939.632	-343.575	-999.914	1097.38	-361.648	-873.304	547.42	-393.886	-1194.95	244.464	-388.966	-1145.53	69.9427
284	0	-733.05	-919.443	949.827	-728.321	-956.543	1117.99	-658.866	-919.067	535.899	-595.711	-961.519	92.5409	-606.873	-804.244	40.9042	-343.846	-940.34	941.578	-343.44	-990.767	1100.43	-361.986	-857.557	550.702	-391.218	-1173.93	241.886	-382.09	-1118.48	70.0434
285	0	-732.716	-914.186	950.228	-728.152	-949.615	1118.85	-658.846	-919.032	536.096	-594.596	-960.566	91.9308	-607.242	-804.394	40.918	-344.344	-930.069	943.824	-343.831	-982.937	1103.55	-362.686	-842.745	553.762	-389.1	-1153.01	238.559	-375.663	-1091.5	69.8907
286	0	-732.255	-908.662	950.456	-728.032	-943.088	1119.42	-659.627	-919.649	536.444	-594.742	-960.893	91.979	-607.621	-804.558	40.8008	-344.132	-922.246	946.318	-344.209	-975.316	1106.34	-363.486	-828.33	556.482	-387.056	-1131.45	234.257	-369.61	-1062.8	69.4243
287	0	-731.736	-903.015	950.43	-727.822	-936.816	1119.69	-658.992	-918.451	536.273	-594.652	-960.885	92.0412	-607.772	-804.615	40.6122	-343.281	-914.986	948.91	-344.406	-967.478	1108.82	-363.929	-814.22	559.263	-384.782	-1108.77	229.06	-363.507	-1032.83	68.8183
288	0	-731.27	-897.365	950.336	-727.598	-930.615	1119.64	-659.154	-917.607	536.861	-594.308	-960.41	91.9913	-607.773	-804.494	40.3569	-342.26	-906.092	951.161	-344.299	-959.059	1110.92	-364.144	-800.451	562.106	-382.486	-1085.42	223.227	-357.497	-1002.04	68.1752
289	0	-730.714	-891.491	950.053	-727.627	-924.462	1119.42	-658.805	-916.279	536.756	-594.255	-960.243	92.0801	-607.623	-804.236	40.028	-341.727	-896.858	953.029	-344.264	-951.026	1112.62	-364.248	-787.494	564.852	-380.477	-1062.04	216.679	-352.287	-970.746	67.1351
290	0	-730.265	-885.764	949.695	-727.819	-918.167	1118.87	-658.815	-915.279	536.621	-594.518	-960.47	92.17	-607.478	-803.841	39.5277	-341.345	-888.869	954.658	-344.449	-943.85	1114.14	-364.53	-775.493	567.364	-378.987	-1038.35	209.338	-348.056	-939.703	65.7082
291	0	-729.925	-880.004	949.295	-728.074	-911.551	1118.11	-659.236	-914.521	536.814	-594.712	-960.537	92.0808	-607.235	-803.43	38.951	-340.821	-881.996	955.974	-344.663	-936.768	1115.26	-364.822	-763.894	569.381	-377.627	-1014.05	201.269	-343.883	-908.283	63.8792
292	0	-729.59	-873.993	948.77	-728.005	-903.327	1117.17	-659.261	-913.132	537.161	-594.492	-960.109	92.0084	-606.97	-802.961	38.4287	-339.927	-874.445	957.462	-344.582	-928.636	1116.36	-364.374	-752.832	571.328	-376.144	-988.201	192.817	-339.907	-876.113	62.2629
293	0	-729.173	-867.859	948.127	-727.91	-895.241	1116.38	-658.728	-911.267	536.905	-594.2	-959.497	92.1209	-606.7	-802.571	37.9029	-339.259	-865.39	958.829	-344.382	-919.948	1117.36	-363.717	-742.082	573.065	-374.718	-962.419	184.382	-335.883	-843.547	61.1934
294	0	-728.782	-861.751	947.545	-727.83	-887.756	1115.52	-658.955	-910.017	537.439	-594.197	-959.204	92.3195	-606.358	-802.473	37.5841	-338.962	-855.951	959.837	-344.403	-911.804	1118.1	-363.307	-732.027	574.412	-373.916	-936.053	175.688	-332.875	-810.692	60.1294
295	0	-728.417	-855.622	946.845	-727.95	-881.105	1114.61	-658.571	-908.247	537.374	-594.337	-959.277	92.5553	-605.984	-802.311	37.2018	-338.742	-847.208	960.715	-344.572	-904.087	1118.54	-363.059	-722.792	575.29	-373.54	-909.346	167.018	-330.246	-778.09	58.9565
296	0	-728.12	-849.385	946.175	-727.994	-874.102	1113.69	-658.689	-906.699	537.704	-594.318	-959.233	92.5097	-605.683	-802.013	36.7455	-338.295	-839.614	961.106	-344.692	-896.316	1118.84	-362.534	-714.216	575.647	-373.24	-882.033	158.281	-327.259	-745.855	57.4296
297	0	-727.944	-843.244	945.399	-727.873	-866.422	1112.77	-658.248	-904.623	537.398	-594.16	-959.082	92.4562	-605.554	-801.962	36.4099	-337.582	-831.853	961.49	-344.704	-888.125	1119.12	-361.739	-705.917	575.498	-373.026	-853.992	149.75	-324.676	-713.721	56.0246
298	0	-727.676	-836.799	944.603	-727.938	-858.866	1111.89	-658.138	-902.668	537.277	-594.123	-958.885	92.5754	-605.064	-801.723	35.7735	-336.966	-823.945	961.97	-344.827	-879.443	1119.46	-360.955	-698.103	575.148	-373.147	-825.594	141.892	-321.748	-682.558	55.5236
299	0	-727.459	-830.234	943.715	-727.958	-851.685	1110.97	-658.21	-900.466	537.454	-594.265	-958.953	92.7384	-605.983	-801.711	35.6511	-336.815	-815.565	961.928	-345.128	-871.187	1119.71	-360.17	-690.654	574.352	-373.623	-796.798	134.691	-320.587	-650.498	54.5246
300	0	-727.4	-823.377	942.781	-728.006	-844.372	1110.12	-658.205	-897.673	537.058	-594.271	-958.813	92.902	-606.109	-801.565	35.3728	-336.276	-808.067	962.043	-345.275	-862.667	1119.85	-359.348	-683.619	573.179	-374.003	-767.648	128.184	-319.862	-618.286	53.8235
301	0	-727.329	-816.533	941.915	-727.989	-836.58	1109.21	-657.971	-894.597	537.078	-594.18	-958.383	93.0866	-606.132	-801.434	35.1335	-335.812	-799.991	961.89	-345.737	-854.707	1119.94	-358.41	-677.011	571.82	-374.409	-738.053	122.535	-319.379	-586.113	53.3545
302	0	-727.353	-809.337	940.978	-728.059	-828.569	1108.36	-657.877	-891.267	536.981	-594.145	-958.042	93.2387	-608.15	-801.69	35.3708	-335.401	-791.926	961.376	-345.872	-846.227	1119.65	-357.638	-670.947	570.105	-375.183	-708.397	117.724	-319.932	-554.31	52.7447
303	0	-727.428	-802.367	940.166	-727.983	-820.109	1107.45	-658.255	-888.162	536.851	-594.257	-957.835	93.5138	-607.839	-801.439	35.1011	-334.93	-784.674	960.612	-345.646	-836.912	1119.22	-356.784	-665.298	568.169	-375.961	-679.017	114.248	-320.645	-522.789	53.3856
304	0	-727.53	-795.029	939.203	-727.602	-810.645	1106.5	-657.806	-883.873	536.713	-594.228	-957.581	93.8211	-607.562	-801.253	34.9323	-334.43	-777.279	959.714	-345.745	-828.247	1118.59	-355.912	-659.806	565.993	-377.185	-650.301	112.001	-321.173	-493.185	55.1325
305	0	-727.446	-787.51	938.371	-727.278	-801.461	1105.54	-657.508	-879.654	536.484	-594.067	-957.09	94.126	-607.459	-801.11	34.7992	-334.108	-768.976	958.57	-346.03	-820.042	1117.74	-354.971	-654.296	563.502	-378.651	-621.8	110.646	-324.035	-462.182	57.1915
306	0	-727.237	-779.496	937.254	-727.128	-793.385	1104.6	-657.207	-875.574	536.053	-593.885	-956.482	94.4716	-607.38	-800.987	34.6482	-333.826	-760.519	957.502	-345.697	-810.5	1116.88	-354.358	-648.516	560.963	-380.091	-594.436	110.212	-327.138	-432.352	60.5395
307	0	-727.384	-772.294	936.308	-727.281	-786.471	1103.58	-657.154	-871.397	536.077	-593.879	-956.03	94.9623	-607.387	-800.894	34.4606	-333.654	-751.994	956.419	-345.469	-800.98	1115.98	-354.459	-642.612	558.607	-381.728	-568.3	110.371	-330.338	-404.251	64.451
308	0	-727.382	-764.601	935.298	-726.564	-777.296	1102.28	-657.158	-867.282	536.187	-594.002	-955.805	95.5145	-607.312	-800.762	34.2695	-333.317	-743.587	955.302	-345.19	-791.587	1115.01	-355.063	-636.301	556.398	-383.125	-544	110.62	-334.431	-376.833	69.098
309	0	-727.148	-756.598	934.221	-726.386	-768.06	1101.13	-656.446	-862.29	536.092	-593.983	-955.427	96.064	-607.287	-800.618	34.0883	-332.494	-735.624	954.257	-344.875	-782.219	1113.95	-355.751	-629.398	554.407	-384.346	-521.361	111.357	-338.654	-351.166	74.795
310	0	-726.871	-748.739	933.172	-726.29	-759.829	1099.81	-655.97	-857.202	535.875	-593.88	-954.779	96.6232	-607.24	-800.451	33.9443	-331.682	-727.04	953.167	-344.323	-772.471	1112.98	-356.562	-622.266	552.446	-385.352	-500.229	112.03	-343.034	-327.049	81.4746
311	0	-726.542	-740.013	931.968	-726.338	-751.918	1098.38	-655.617	-852.06	535.82	-593.674	-954.041	97.1513	-607.201	-800.243	33.7161	-331.085	-717.281	951.94	-343.882	-762.791	1112	-357.31	-615.062	550.504	-386.547	-481.092	112.89	-347.337	-305.406	89.1177
312	0	-726.457	-731.616	930.72	-726.2	-743.555	1097.02	-655.085	-846.505	535.603	-593.568	-953.274	97.9902	-607.227	-800.042	33.5754	-330.779	-706.918	950.735	-343.596	-753.505	1111.03	-358.212	-607.168	548.739	-387.971	-464.36	113.697	-351.685	-286.352	96.6366
313	0	-726.306	-723.159	929.541	-726.045	-734.911	1095.61	-655.014	-841.057	535.462	-593.606	-952.519	98.8727	-607.228	-799.713	33.3632	-330.521	-697.301	949.705	-343.178	-744.039	1110	-359.24	-598.183	547.317	-390.46	-449.078	113.542	-355.78	-270.297	102.857
314	0	-726.122	-714.756	928.388	-725.832	-726.15	1094.2	-654.434	-834.986	535.236	-593.658	-951.859	100.037	-607.073	-799.416	33.0916	-330.113	-688.106	948.89	-342.71	-734.37	1109.06	-360.143	-587.941	546.299	-393.129	-436.307	112.782	-359.608	-257.024	106.36
315	0	-725.432	-705.037	926.951	-725.06	-715.795	1092.83	-654.125	-828.699	535.168	-593.589	-950.811	101.211	-607.126	-799.089	32.9924	-329.846	-677.613	948.063	-342.092	-724.067	1108.01	-360.924	-576.392	545.63	-395.54	-425.553	111.677	-362.927	-246.324	106.994
316	0	-725.168	-696.266	926.093	-724.504	-705.802	1091.43	-653.897	-822.028	535.128	-593.62	-949.481	102.45	-607.41	-798.818	32.9128	-329.431	-666.721	947.224	-341.706	-714.467	1107.07	-361.777	-563.98	545.332	-398.036	-416.584	110.307	-366.02	-237.764	105.152
317	0	-724.936	-688.509	925.483	-723.714	-695.98	1090.09	-653.397	-814.794	534.925	-593.649	-948.076	103.896	-607.67	-798.357	32.7272	-329.044	-655.915	946.451	-341.307	-704.602	1106.06	-362.61	-550.951	545.203	-400.384	-409.721	108.544	-368.999	-231.219	101.552
318	0	-724.365	-679.953	924.499	-723.179	-686.597	1088.91	-653.263	-807.539	534.771	-593.832	-946.686	105.507	-607.826	-797.842	32.6238	-328.75	-644.978	945.771	-340.814	-694.443	1105.08	-363.722	-537.603	545.123	-402.918	-404.745	106.591	-372.318	-226.453	96.6131
319	0	-723.725	-670.09	923.783	-722.652	-677.531	1087.81	-653.027	-799.755	534.659	-594.124	-945.275	107.285	-607.984	-797.261	32.683	-328.575	-633.584	945.082	-340.22	-683.724	1104.12	-365.084	-524.358	545.007	-405.312	-401.14	104.803	-375.907	-222.946	91.5004
320	0	-722.743	-658.934	923.041	-722.154	-668.818	1086.86	-652.576	-791.491	534.541	-594.393	-943.521	109.268	-607.931	-796.779	32.549	-328.279	-621.698	944.415	-339.509	-672.659	1103.22	-366.357	-511.237	544.821	-407.501	-398.165	104.058	-379.988	-220.28	86.6026
321	0	-722.841	-651.572	923.07	-721.729	-660.25	1085.98	-652.194	-782.772	534.599	-594.801	-941.463	111.514	-608.75	-796.759	31.6582	-328.049	-608.923	943.864	-338.669	-660.994	1102.47	-367.773	-498.501	544.495	-410.216	-394.942	101.897	-384.452	-217.194	82.4949
322	0	-722.074	-641.814	922.654	-721.179	-651.723	1085.25	-651.953	-773.609	534.759	-595.307	-939.234	114.049	-607.303	-795.863	31.5125	-327.778	-596.194	943.516	-337.838	-649.193	1102.06	-369.215	-486.57	543.995	-412.545	-391.672	100.673	-389.37	-213.742	79.2331
323	0	-721.294	-631.539	922.344	-720.448	-642.62	1084.54	-651.578	-763.736	534.934	-595.864	-936.692	116.848	-608.368	-795.426	31.5517	-327.609	-583.08	943.247	-337.007	-637.111	1101.9	-370.738	-475.819	543.341	-415.449	-386.943	99.3467	-394.102	-210.553	76.0038
324	0	-720.536	-621.375	922.2	-719.841	-633.378	1084.07	-651.263	-753.083	535.131	-596.507	-933.763	119.91	-609.778	-795.02	31.2744	-326.889	-571.899	943.576	-336.159	-624.604	1102.19	-372.2	-465.887	542.754	-416.811	-381.937	98.357	-398.309	-206.093	70.9287
325	0	-719.524	-609.857	922.13	-719.121	-623.781	1083.73	-651.028	-741.627	535.265	-597.219	-930.224	123.257	-609.77	-794.34	31.2648	-326.661	-559.102	943.672	-335.324	-611.856	1102.92	-373.04	-456.017	542.445	-417.38	-376.125	97.3307	-401.484	-201.759	65.0988
326	0	-718.676	-599.344	922.346	-718.415	-613.716	1083.55	-650.822	-729.094	535.29	-597.889	-926.257	127.03	-609.823	-793.733	31.4355	-326.582	-545.712	944.053	-334.717	-599.58	1104	-373.177	-445.598	542.75	-417.175	-371.468	96.5139	-403.177	-198.408	59.6887
327	0	-717.963	-588.128	922.581	-717.758	-603.134	1083.56	-651.023	-715.677	535.283	-598.685	-921.7	131.159	-610.219	-792.693	31.3075	-326.461	-533.313	944.938	-334.124	-587.598	1105.29	-372.842	-434.494	543.393	-416.676	-368.091	95.9997	-403.681	-196.303	54.9801
328	0	-717.063	-576.346	922.96	-716.936	-591.828	1083.83	-651.447	-701.3	535.131	-599.534	-916.804	135.794	-611.231	-792.696	31.6926	-326.066	-521.725	945.83	-333.47	-575.485	1106.79	-372.441	-423.315	544.226	-416.096	-365.921	95.4601	-403.188	-194.866	51.0543
329	0	-716.141	-564.354	923.33	-716.035	-580.225	1084.34	-651.763	-685.692	534.81	-600.488	-910.981	140.738	-611.77	-791.753	31.9477	-325.457	-510.926	946.964	-332.775	-563.874	1108.34	-371.646	-412.384	544.904	-415.288	-364.41	94.9508	-402.649	-193.681	47.7127
330	0	-715.114	-552.119	923.765	-714.953	-568.263	1085.14	-652.612	-668.956	534.325	-601.549	-904.4	146.27	-612.23	-790.665	32.3609	-324.595	-500.887	948.314	-332.043	-552.636	1109.88	-370.702	-402.144	545.458	-414.539	-362.918	94.4675	-402.486	-192.727	44.7638
331	0	-714.125	-539.921	924.316	-713.766	-555.918	1086.22	-653.77	-651.076	533.754	-602.632	-897.004	152.544	-612.553	-788.962	32.8549	-323.656	-491.118	949.754	-331.105	-541.468	1111.42	-369.725	-392.525	545.93	-413.917	-361.35	94.081	-402.587	-191.437	42.5185
332	0	-713.074	-527.48	924.93	-712.374	-543.303	1087.44	-655.412	-632.012	533.103	-603.786	-888.303	159.281	-612.563	-786.678	33.1836	-322.786	-481.23	951.068	-330.182	-530.974	1112.78	-368.289	-384.604	546.258	-413.532	-360.091	93.8792	-402.239	-190.899	41.601
333	0	-711.884	-515.04	925.684	-710.946	-530.846	1088.76	-657.141	-611.949	532.352	-605.087	-878.353	166.601	-612.751	-784.43	34.1583	-321.669	-470.895	952.105	-328.939	-520.581	1113.92	-367.138	-377.422	546.238	-413.418	-359.486	93.7589	-402.391	-190.006	40.6777
334	0	-710.894	-502.256	926.615	-709.489	-518.541	1090.17	-658.606	-590.84	531.636	-606.55	-866.934	174.66	-613.43	-781.557	35.8138	-320.571	-460.307	953.077	-327.499	-510.397	1114.84	-366.378	-370.903	546.175	-413.492	-358.955	93.8195	-402.125	-190.25	40.3239
335	0	-709.749	-489.672	927.547	-708.021	-506.516	1091.58	-660.246	-569.046	530.786	-608.328	-854.244	183.353	-614.145	-777.548	37.5032	-319.37	-449.863	953.817	-326.045	-500.52	1115.61	-365.935	-364.804	546.098	-413.702	-358.413	93.7796	-401.972	-189.993	39.874
336	0	-708.802	-477.256	928.464	-706.633	-494.851	1093.03	-661.675	-546.59	530.227	-609.964	-839.983	192.038	-615.09	-772.982	39.7474	-318.084	-439.857	954.302	-324.569	-490.561	1116.08	-365.566	-359.459	545.925	-414.122	-358.165	93.7594	-402.279	-190.134	39.5539
337	0	-707.657	-464.924	929.366	-705.473	-483.763	1094.27	-662.783	-524.583	530.161	-611.584	-823.161	200.793	-615.778	-767.432	42.3856	-316.038	-433.635	955.544	-323.148	-480.853	1116.65	-365.167	-354.628	545.797	-414.353	-358.093	93.7719	-402.347	-190.037	39.3117
338	0	-706.675	-452.7	930.101	-704.336	-473.196	1095.31	-663.974	-501.299	530.15	-612.905	-804.851	209.278	-616.23	-760.769	45.7365	-315.067	-423.666	955.98	-322.099	-471.626	1117.33	-364.568	-350.045	545.721	-414.36	-357.917	93.682	-402.218	-190.018	39.1623
339	0	-705.61	-441.009	930.942	-703.573	-463.107	1095.98	-665.049	-477.995	530.528	-617.248	-788.4	217.887	-616.23	-753.168	49.1489	-314.469	-412.88	956.414	-321.293	-462.609	1118.04	-363.89	-345.43	545.657	-414.416	-357.548	93.6189	-402.193	-189.805	39.0149
340	0	-704.993	-429.546	931.637	-703.053	-453.504	1096.41	-666.022	-454.649	531.476	-618.98	-768.29	224.066	-616.668	-745.06	52.4606	-313.925	-402.823	957.104	-320.512	-453.291	1118.84	-363.119	-340.996	545.657	-414.317	-357.512	93.6756	-402.123	-189.69	38.9068
341	0	-704.316	-418.791	932.424	-702.571	-444.093	1096.63	-666.742	-431.873	532.982	-620.483	-748.123	230.253	-618.048	-734.164	58.3865	-313.473	-393.198	957.893	-319.781	-443.585	1119.73	-362.484	-336.409	545.705	-414.345	-357.19	93.6052	-402.049	-189.713	38.8505
342	0	-704.003	-407.917	933.193	-702.396	-434.861	1096.82	-667.262	-409.31	534.867	-621.971	-728.721	237.42	-619.953	-718.117	65.6198	-313.046	-383.583	958.743	-319.222	-434.084	1120.7	-361.799	-331.772	545.542	-414.399	-356.76	93.3605	-402.134	-189.461	38.6377
343	0	-703.477	-397.606	934.107	-702.164	-425.856	1097.12	-667.361	-386.861	536.936	-622.881	-709.255	244.314	-622.875	-697.296	72.684	-312.592	-374.261	959.601	-318.693	-424.567	1121.7	-361.025	-327.47	545.347	-414.007	-356.911	93.4751	-402.019	-189.404	38.5742
344	0	-703.192	-387.477	935.217	-702.035	-418.825	1097.83	-667.194	-365.053	539.549	-623.536	-688.76	250.754	-625.924	-672.821	79.6346	-312.259	-364.896	960.331	-318.124	-415.062	1122.55	-360.557	-323.091	545.09	-413.887	-356.821	93.5013	-401.843	-189.452	38.5943
345	0	-703.084	-377.423	936.487	-701.998	-412.037	1098.37	-666.742	-343.574	542.54	-623.891	-667.897	256.502	-629.586	-646.713	86.353	-311.926	-355.812	960.905	-317.647	-405.801	1123.23	-359.955	-319.349	544.776	-413.908	-356.749	93.4954	-401.737	-189.498	38.5959
346	0	-702.954	-367.551	938.009	-701.391	-405.15	1099.27	-666.242	-322.923	546.152	-624.281	-646.252	261.127	-633.15	-619.542	92.0636	-311.612	-346.872	961.348	-317.201	-397.53	1123.51	-359.173	-316.445	544.605	-414.017	-356.681	93.4741	-401.69	-189.547	38.5844
347	0	-703.019	-357.553	939.837	-700.289	-398.574	1100.39	-665.919	-302.372	550.236	-624.656	-624.254	264.585	-636.763	-592.147	96.8542	-311.386	-338.397	961.876	-316.344	-389.032	1123.44	-358.495	-314.04	544.625	-414.186	-356.594	93.5404	-401.613	-189.471	38.5945
348	0	-702.728	-348.08	942.078	-699.156	-392.397	1102	-665.565	-281.946	554.315	-624.747	-601.526	266.55	-640.581	-565.099	100.551	-311.269	-330.12	962.363	-316.428	-383.9	1123.82	-357.964	-311.754	544.537	-414.365	-356.577	93.5669	-401.536	-189.545	38.6012
349	0	-702.625	-338.098	944.576	-698.099	-386.539	1104.15	-665.122	-262.032	558.366	-624.847	-578.396	267.114	-644.325	-537.987	102.858	-311.013	-322.359	963.027	-316.445	-378.948	1124.28	-357.408	-309.401	544.539	-414.491	-356.572	93.6373	-401.398	-189.624	38.6114
350	0	-702.369	-328.444	947.368	-696.902	-381.014	1106.72	-664.616	-242.836	562.23	-624.907	-554.783	266.425	-647.938	-510.627	104.018	-310.862	-314.912	963.67	-316.132	-371.782	1124.77	-357.126	-306.814	544.536	-414.941	-356.282	93.5372	-401.247	-189.543	38.6135
351	0	-702.174	-318.833	950.216	-695.43	-375.545	1109.55	-664.212	-224.321	565.783	-624.954	-530.82	264.34	-651.349	-483.294	104.347	-310.743	-307.873	964.322	-316.579	-365.635	1125.4	-356.718	-304.255	544.473	-415.122	-356.252	93.5923	-401.202	-189.699	38.5762
352	0	-702.07	-309.581	953.155	-692.781	-366.052	1112.1	-663.722	-206.774	569.236	-625	-506.907	261.562	-654.347	-454.214	103.87	-310.626	-300.986	964.848	-317.651	-361.942	1126.18	-356.6	-301.554	544.442	-415.295	-356.245	93.6336	-401.13	-189.725	38.529
353	0	-701.971	-300.446	955.634	-690.615	-356.168	1114.15	-663.296	-192.381	572.475	-625.303	-482.552	257.599	-656.415	-423.536	102.323	-310.514	-294.312	965.147	-318.364	-357.63	1126.3	-356.476	-298.774	544.348	-415.469	-356.202	93.6886	-401.127	-189.661	38.4067
354	0	-702.076	-291.339	958.073	-689.05	-347.485	1115.96	-662.683	-175.623	575.353	-625.742	-457.367	252.664	-658.152	-392.066	100.241	-310.464	-287.726	965.305	-318.788	-352.803	1126.22	-356.405	-295.95	544.206	-415.615	-356.146	93.7548	-401.099	-189.628	38.2702
355	0	-702.086	-282.508	960.286	-688.604	-341.289	1116.96	-661.993	-159.45	578.077	-626.352	-431.571	246.496	-659.573	-359.13	97.2351	-310.255	-281.45	965.284	-318.792	-347.131	1126.17	-356.379	-293.044	544.081	-415.762	-356.022	93.8839	-400.973	-189.61	38.1515
356	0	-702.14	-273.468	962.245	-688.055	-334.941	1118.09	-661.354	-144.066	580.71	-627.083	-405.275	239.324	-660.089	-326.252	93.9831	-310.081	-275.107	965.049	-318.458	-340.108	1126.02	-356.309	-290.201	543.864	-415.87	-355.893	94.0071	-400.977	-189.457	37.9977
357	0	-701.723	-262.537	963.79	-687.446	-327.754	1119.04	-660.722	-129.448	582.968	-628.011	-379.167	231.589	-661.011	-296.877	90.0578	-309.851	-268.536	964.622	-318.216	-333.185	1125.66	-356.406	-287.407	543.692	-416.019	-355.814	94.1507	-400.877	-189.401	37.8889
358	0	-700.874	-249.937	964.855	-686.782	-319.204	1119.84	-660.946	-115.396	585.126	-628.685	-351.963	222.979	-661.285	-262.452	85.9764	-309.815	-262.345	963.961	-317.641	-325.758	1125.12	-356.481	-284.623	543.424	-416.254	-355.747	94.2306	-401.103	-188.299	37.4371
359	0	-699.949	-236.511	965.648	-686.522	-309.967	1120.47	-660.089	-102.378	586.874	-628.933	-325.254	214.164	-661.224	-227.361	81.802	-309.829	-255.998	963.054	-317.268	-318.784	1124.3	-356.691	-281.961	543.113	-416.593	-355.744	94.3336	-400.969	-189.289	37.5942
360	0	-699.143	-223.043	966.144	-686.347	-301.103	1120.96	-659.1	-90.0373	588.255	-629.577	-297.021	204.604	-661.324	-191.888	77.8276	-309.723	-249.836	962.042	-316.76	-311.24	1123.5	-356.818	-279.429	542.751	-416.928	-355.827	94.4152	-400.941	-189.262	37.5234
361	0	-698.475	-210.346	966.566	-686.125	-292.049	1121.33	-658.826	-78.4051	589.18	-629.723	-268.351	194.979	-661.279	-156.216	74.0412	-309.678	-243.26	961.081	-316.592	-304.08	1122.63	-356.711	-276.913	542.401	-416.805	-355.689	94.4704	-400.682	-189.053	37.4362
362	0	-698.119	-199.091	967.013	-685.732	-283.078	1121.75	-657.597	-67.318	589.968	-629.63	-238.622	186.017	-661.888	-120.416	71.3274	-309.455	-236.153	960.34	-316.473	-296.547	1122.07	-356.538	-274.334	542.189	-416.652	-355.462	94.5516	-400.384	-188.921	37.5052
363	0	-697.968	-189.094	967.436	-685.456	-274.603	1122.12	-657.178	-56.8862	590.254	-629.559	-208.967	176.967	-662.359	-84.6959	69.1362	-309.551	-229.46	959.598	-316.698	-289.374	1121.51	-356.482	-272.011	541.892	-416.798	-355.558	94.6319	-400.397	-188.224	37.2861
364	0	-698.181	-180.72	967.813	-685.107	-265.985	1122.44	-657.127	-47.5199	589.6	-629.498	-179.275	168.236	-662.874	-49.3748	67.6726	-309.908	-224.312	958.974	-316.938	-282.714	1121.04	-356.517	-270.001	541.513	-417.214	-355.874	94.5812	-400.636	-188.273	37.0266
365	0	-698.803	-173.85	968.098	-684.979	-257.631	1122.55	-656.872	-38.695	588.723	-629.181	-149.277	160.108	-663.327	-14.344	67.0329	-310.121	-218.501	958.174	-316.903	-274.875	1120.56	-356.346	-268.071	541.235	-417.374	-355.986	94.5163	-400.614	-188.356	36.844
366	0	-699.558	-168.304	968.139	-684.917	-249.615	1122.48	-655.999	-30.6229	587.371	-628.776	-119.405	152.78	-663.262	20.215	66.9716	-310.041	-211.547	957.338	-316.974	-267.673	1119.77	-355.916	-266.031	541.006	-417.246	-355.909	94.5115	-400.469	-188.213	36.7052
367	0	-700.394	-163.158	967.923	-684.802	-241.334	1122.38	-655.707	-22.903	585.693	-628.469	-89.4437	146.281	-662.697	54.2039	67.7201	-309.814	-204.142	956.602	-317.071	-260.243	1119.06	-355.571	-263.746	540.942	-416.971	-355.594	94.7216	-399.754	-188.035	36.8625
368	0	-701.203	-157.751	967.539	-684.506	-232.678	1122.13	-655.789	-15.9826	583.795	-628.623	-59.7476	140.66	-661.169	87.8167	68.1734	-309.891	-197.374	955.838	-317.087	-252.877	1118.13	-355.468	-261.41	540.732	-417.193	-355.576	94.8297	-399.819	-187.908	36.7962
369	0	-701.841	-151.648	966.99	-684.391	-224.145	1121.75	-655.935	-9.59536	581.352	-628.872	-30.4865	135.808	-658.442	120.764	68.8033	-310.055	-191.335	954.827	-317.106	-245.524	1117.32	-355.485	-259.113	540.352	-417.556	-355.509	94.9198	-399.608	-189.058	36.9026
370	0	-702.104	-144.532	966.303	-684.388	-215.95	1121.38	-656.2	-3.32233	578.762	-628.916	-1.40787	132.082	-654.789	152.761	69.3991	-309.971	-185.066	953.833	-317.116	-238.184	1116.53	-355.419	-256.498	540.116	-417.702	-355.231	95.0398	-399.571	-188.95	36.7227
371	0	-702.328	-136.507	965.541	-684.193	-206.839	1120.91	-656.544	2.8697	576.149	-628.856	26.9994	129.388	-650.281	183.758	69.9634	-309.85	-178.118	952.722	-316.94	-230.127	1115.57	-355.298	-253.4	539.853	-417.764	-354.849	95.3036	-399.354	-189.13	36.6324
372	0	-702.449	-127.824	964.758	-684.123	-197.547	1120.41	-656.853	9.38324	573.752	-628.808	54.4483	127.624	-644.345	213.177	70.4344	-309.72	-170.918	951.777	-317.021	-222.773	1114.71	-355.335	-249.833	539.586	-417.868	-354.298	95.6763	-399.343	-189.076	36.237
373	0	-702.81	-119.202	963.972	-684.222	-188.847	1119.81	-657.021	15.9655	571.418	-628.831	80.3607	126.486	-638.845	240.921	70.9971	-309.767	-163.81	950.797	-317.024	-214.787	1113.72	-355.463	-246.003	539.325	-418.007	-353.971	96.2516	-399.334	-188.746	36.117
374	0	-702.656	-110.199	963.049	-684.41	-180.469	1119.29	-657.136	22.4223	569.359	-628.882	104.245	125.683	-632.989	266.306	71.2701	-309.939	-156.921	949.755	-317.173	-206.903	1112.74	-355.739	-242.116	539.036	-418.193	-353.433	96.7203	-399.281	-188.686	35.8806
375	0	-702.647	-100.517	962.037	-684.573	-171.557	1118.59	-657.146	28.7964	567.619	-629.046	125.83	125.285	-626.922	288.961	71.6571	-310.209	-150.076	948.9	-317.536	-199.663	1111.76	-356.199	-237.839	538.708	-418.509	-352.872	97.3673	-399.306	-188.26	35.7079
376	0	-702.629	-90.8792	961.066	-684.546	-162.501	1117.97	-657.62	35.1769	565.859	-629.314	145.005	125.118	-622.095	309.419	73.0577	-310.524	-142.889	947.971	-317.899	-191.978	1110.64	-356.796	-233.296	538.474	-418.857	-352.229	98.0857	-399.62	-188.06	35.6509
377	0	-702.622	-81.4561	960.125	-684.587	-153.378	1117.19	-657.552	41.6707	564.032	-629.151	161.653	125.085	-618.063	327.345	75.2038	-310.908	-135.475	946.807	-317.997	-183.676	1109.67	-357.336	-228.569	538.05	-419.252	-351.671	98.8099	-399.702	-188.153	35.4701
378	0	-702.637	-72.1748	959.153	-684.912	-145.048	1116.5	-657.383	48.8802	562.578	-628.541	176.078	125.497	-615.137	342.626	77.9589	-311.073	-127.874	945.85	-318.38	-176.002	1108.64	-358.12	-223.484	537.685	-419.531	-350.861	99.575	-399.685	-188.097	35.5001
379	0	-702.693	-62.5435	958.197	-685.286	-137.027	1115.77	-657.073	56.8696	561.4	-628	187.997	125.688	-613.201	355.531	81.2647	-311.466	-120.09	944.749	-318.779	-168.49	1107.48	-358.827	-218.158	537.268	-419.961	-350.154	100.441	-399.669	-188.104	35.5046
380	0	-702.903	-53.4028	957.508	-685.786	-128.94	1115.06	-656.679	65.4392	560.513	-627.301	197.216	125.533	-612.667	365.275	83.5966	-311.965	-112.867	943.536	-318.926	-159.926	1106.21	-359.651	-212.658	536.651	-420.503	-349.353	101.331	-399.823	-188.037	35.4095
381	0	-703.307	-44.8878	956.918	-686.221	-120.371	1114.43	-656.171	74.5756	559.989	-626.153	204.261	124.847	-612.954	372.698	85.4049	-312.559	-105.286	942.497	-319.345	-151.812	1105.03	-360.668	-206.888	536.222	-421.12	-348.539	102.491	-400.021	-187.847	35.5163
382	0	-703.937	-36.4866	956.242	-686.684	-111.405	1113.73	-655.599	83.9827	559.383	-624.977	209.449	123.579	-614.131	378.039	86.2695	-313.219	-97.7865	941.307	-319.942	-144.438	1103.95	-361.633	-200.985	535.69	-421.816	-347.597	103.67	-400.391	-187.642	35.3872
383	0	-704.62	-28.281	955.836	-687.197	-102.458	1113.19	-655.118	93.6734	559.188	-623.867	212.97	122.029	-616.335	381.894	86.2777	-313.902	-90.3944	940.205	-320.588	-136.845	1102.84	-362.672	-195.115	535.162	-422.475	-346.642	104.863	-400.589	-187.528	35.2656
384	0	-705.25	-19.8823	955.373	-687.791	-93.4818	1112.52	-654.72	103.194	558.777	-622.552	215.1	120.152	-618.098	383.925	85.1028	-314.625	-83.0834	939.161	-321.152	-128.775	1101.91	-363.761	-189.01	534.659	-422.998	-345.589	106.331	-400.847	-187.276	35.0725
385	0	-705.875	-11.4481	955.074	-688.299	-84.3631	1111.96	-654.387	112.446	558.272	-621.384	216.1	118.176	-619.515	384.21	82.3378	-315.4	-75.9319	938.326	-321.903	-120.71	1101.06	-364.624	-182.948	534.404	-423.375	-344.186	107.804	-400.922	-187.031	34.9061
386	0	-706.414	-2.50337	954.701	-688.881	-75.3667	1111.48	-654.166	121.365	557.691	-619.908	216.226	116.144	-620.738	383.745	79.0963	-316.209	-68.6142	937.668	-322.795	-112.689	1100.39	-365.483	-176.7	534.241	-423.743	-342.767	109.529	-401.009	-186.75	34.7676
387	0	-706.813	6.70092	954.46	-689.558	-66.3744	1110.99	-654.099	129.937	557	-618.35	215.821	115.416	-620.875	382.854	75.9195	-317.058	-60.9845	937.33	-323.791	-104.782	1099.89	-366.263	-170.303	534.383	-423.947	-341.308	111.467	-401.073	-186.263	34.7164
388	0	-707.254	16.3992	954.082	-690.417	-57.0786	1110.61	-654.148	138.381	556.493	-616.856	215.392	114.938	-620.505	381.483	72.8625	-318.068	-53.671	937.02	-324.767	-96.2815	1099.36	-367.021	-163.946	534.616	-424.199	-339.836	113.621	-401.156	-186.163	34.6597
389	0	-707.657	26.4427	953.725	-691.23	-47.5693	1110.44	-653.946	146.122	555.478	-615.362	215.253	113.168	-619.983	380.541	69.0089	-319.034	-45.9399	936.783	-325.771	-87.978	1099.11	-367.712	-157.428	534.878	-424.057	-338.255	115.842	-400.965	-186.01	34.5264
390	0	-708.23	36.4699	953.513	-692.117	-37.7567	1110.44	-653.804	153.844	554.881	-614.617	215.435	112.038	-618.836	379.817	65.7127	-320.098	-37.8253	936.446	-326.723	-79.0795	1098.65	-368.245	-150.745	535.195	-423.709	-336.397	118.174	-400.761	-185.848	34.327
391	0	-708.829	46.512	953.431	-692.974	-27.8513	1110.64	-653.471	161.48	554.612	-613.883	216.201	111.408	-617.248	380.4	63.5081	-321.15	-29.0827	936.255	-327.767	-70.0528	1098.36	-368.834	-143.741	535.629	-423.407	-334.32	120.605	-400.591	-185.468	34.1163
392	0	-709.449	56.4542	953.539	-693.859	-18.316	1111.12	-653.747	169.061	554.531	-613.109	218.127	111.043	-615.589	381.361	62.2985	-322.36	-20.409	936.076	-328.685	-60.9026	1098.15	-369.551	-136.564	536.151	-422.855	-332.235	123.399	-400.499	-184.697	33.8981
393	0	-710.276	66.4045	953.965	-694.696	-8.96706	1111.94	-654.169	176.615	554.712	-612.693	220.119	110.779	-615.069	382.122	60.9132	-323.506	-11.4282	936.05	-329.685	-51.7256	1097.93	-370.182	-128.944	536.796	-422.39	-329.916	126.325	-400.432	-184.333	33.7311
394	0	-711.216	76.3115	954.708	-695.477	-0.0663333	1112.87	-654.663	184.271	554.954	-612.8	221.031	110.494	-615.24	382.684	59.4007	-324.682	-2.05811	936.115	-330.672	-42.3408	1097.89	-370.9	-120.679	537.349	-421.822	-327.146	129.419	-400.33	-183.835	33.5904
395	0	-712.062	85.9413	955.66	-696.179	9.00438	1113.91	-655.195	191.902	555.304	-613.252	221.575	110.191	-615.752	382.803	58.2895	-325.762	7.49001	936.338	-331.665	-32.7038	1098.01	-371.592	-111.857	537.87	-421.21	-324.157	132.688	-400.111	-182.791	33.2804
396	0	-713.131	93.4182	956.202	-696.997	17.7838	1115.19	-656.169	199.398	555.477	-613.266	222.13	109.777	-616.172	383	57.5443	-326.91	16.8393	936.554	-332.544	-22.8102	1098.18	-372.289	-102.746	538.408	-420.649	-320.893	136.183	-399.898	-182.666	33.1722
397	0	-714.291	100.797	956.776	-697.849	26.4039	1116.55	-657.146	206.261	555.598	-613.187	222.66	109.222	-616.146	383.212	56.5173	-328.095	26.6941	936.767	-333.515	-13.0151	1098.39	-372.942	-92.9188	538.817	-420.08	-317.237	139.831	-399.637	-182.128	33.0723
398	0	-715.538	107.948	957.41	-698.797	35.4146	1117.89	-658.489	212.286	555.075	-613.354	223.557	108.887	-616	383.538	55.6752	-329.222	36.6411	937.06	-334.573	-3.44669	1098.65	-373.638	-82.0922	539.078	-419.536	-313.269	143.846	-399.482	-181.754	33.0978
399	0	-716.911	115.367	957.939	-699.716	44.7595	1119.48	-658.956	217.354	554.422	-613.42	224.437	108.387	-615.769	383.857	54.8832	-330.451	46.9008	937.473	-335.756	6.38886	1098.81	-374.205	-70.5739	539.371	-419.068	-308.846	148.293	-399.299	-181.201	33.3282
400	0	-718.282	122.969	958.485	-700.667	54.6826	1121.03	-659.4	221.615	553.795	-613.59	225.09	107.775	-615.749	384.172	53.9134	-331.68	56.9431	937.953	-336.938	16.4075	1098.99	-374.661	-58.1596	539.549	-418.655	-303.861	153.082	-399.093	-180.792	33.7205
401	0	-720.015	129.9	959.342	-701.801	64.0129	1122.68	-660.157	225.445	553.009	-613.933	225.894	107.024	-615.615	384.582	52.8953	-333.092	66.817	938.598	-338.482	25.755	1099.48	-374.975	-45.023	539.517	-418.192	-298.346	158.053	-399.089	-180.031	34.1251
402	0	-721.738	136.504	960.275	-703.034	72.7529	1124.12	-660.353	228.859	552.184	-614.321	226.588	106.456	-615.366	384.918	52.4482	-334.277	76.8257	939.197	-340.015	34.7763	1100.04	-375.039	-31.0954	539.38	-417.626	-292.074	163.338	-398.705	-179.655	34.6384
403	0	-723.476	143.025	961.291	-704.315	81.2837	1125.69	-660.81	231.843	551.521	-614.336	226.905	105.981	-615.207	385.081	52.2125	-335.587	86.8499	939.906	-341.563	43.7138	1100.69	-374.834	-16.2054	539.274	-417.063	-285.316	169.251	-398.557	-178.974	35.1535
404	0	-725.077	149.57	962.315	-705.527	90.2422	1127.01	-661.354	234.509	551.028	-614.533	227.017	105.534	-615.05	385.272	51.8622	-336.882	96.7377	940.725	-342.975	52.6749	1101.34	-374.368	-0.295755	539.048	-416.3	-277.509	175.372	-398.434	-177.414	36.1581
405	0	-726.551	156.327	963.321	-706.698	99.1321	1128.32	-662.091	236.682	550.828	-614.54	227.193	104.997	-615.078	385.382	51.5711	-338.172	106.637	941.697	-344.259	61.8486	1101.98	-373.595	16.645	538.757	-415.453	-268.698	182.116	-398.147	-175.776	37.7672
406	0	-727.851	162.703	964.344	-707.801	107.029	1129.58	-663.162	238.267	550.689	-614.768	227.316	104.778	-615.072	385.387	51.3779	-339.332	116.439	942.551	-345.37	70.6419	1102.63	-372.786	34.1858	538.41	-414.439	-258.678	189.152	-398.131	-173.425	39.1215
407	0	-728.901	168.779	965.393	-708.708	114.811	1130.86	-663.592	239.36	550.502	-614.502	227.348	104.394	-615.336	385.314	51.3425	-340.455	125.848	943.466	-346.23	79.1348	1103.31	-372.222	52.5176	537.908	-413.148	-247.555	196.421	-397.764	-170.473	41.1184
408	0	-729.696	174.413	966.485	-709.366	122.529	1132.18	-665.026	240.061	550.325	-614.86	227.075	103.874	-615.446	385.29	51.2804	-341.444	134.952	944.253	-346.836	87.1848	1104.04	-371.456	71.6387	537.268	-411.521	-234.917	203.97	-397.414	-166.708	43.3685
409	0	-730.469	180.619	967.179	-709.843	130.149	1133.49	-665.86	240.611	550.32	-615.173	226.814	103.491	-615.808	385.093	51.021	-342.295	143.957	945.05	-347.509	94.6857	1104.77	-370.688	91.3068	536.827	-409.711	-220.514	211.414	-396.942	-161.868	46.2143
410	0	-731.202	187.143	968.469	-710.297	137.066	1134.87	-667.025	241.091	550.408	-615.5	226.605	103.192	-615.925	385.064	51.0072	-343.094	152.933	945.853	-348.179	101.721	1105.41	-369.825	111.553	536.542	-407.671	-204.762	218.555	-396.689	-156.157	49.4404
411	0	-732.008	193.179	969.509	-710.773	143.869	1136.06	-668.15	241.478	550.525	-616.008	226.481	102.923	-615.826	384.903	50.7542	-343.849	161.311	946.734	-348.703	108.329	1106.05	-368.914	131.298	536.825	-405.682	-188.574	225.412	-396.575	-149.653	52.9533
412	0	-732.483	201.474	970.901	-711.364	150.716	1137.16	-669.321	241.78	550.614	-616.71	226.234	102.727	-616.054	384.905	50.6831	-344.526	169.508	947.582	-349.34	114.729	1106.7	-368.06	151.593	537.479	-403.464	-171.517	231.772	-396.701	-142.745	56.3019
413	0	-733.741	205.369	971.235	-712.088	157.366	1138.08	-670.504	242.068	550.604	-617.41	225.899	102.484	-616.454	384.976	50.7513	-345.066	177.147	948.412	-349.961	120.797	1107.38	-367.216	171.658	538.506	-401.088	-154.309	237.573	-396.944	-134.776	59.2558
414	0	-734.227	211.926	971.976	-713.208	163.766	1138.76	-671.598	242.219	550.683	-617.768	225.502	101.971	-616.355	384.785	50.4297	-345.399	185.012	949.194	-350.296	126.738	1108.16	-366.521	191.263	539.946	-399.007	-137.517	242.62	-396.843	-123.271	62.8219
415	0	-734.168	220.675	971.987	-714.812	170.808	1139.05	-672.306	242.289	550.725	-618.16	225.339	101.776	-616.441	384.904	50.0351	-345.642	192.824	949.86	-349.591	134.205	1108.83	-365.965	210.724	541.743	-397.393	-120.386	247.739	-396.459	-106.589	67.5372
416	0	-733.8	230.586	971.551	-717.034	179.088	1138.86	-672.922	242.149	550.824	-618.421	225.24	101.61	-617.078	385.395	49.9398	-345.761	201.286	950.261	-348.252	142.981	1109.32	-365.609	229.549	543.883	-396.255	-102.471	252.335	-395.621	-85.817	71.9819
417	0	-733.605	240.796	970.673	-719.486	188.356	1138.17	-673.569	241.948	550.951	-618.74	225.237	101.525	-616.484	385.216	49.3914	-345.591	210.211	950.622	-346.736	152.875	1109.65	-365.4	247.821	546.633	-395.527	-83.8689	255.958	-394.144	-62.452	76.1689
418	0	-733.416	250.296	969.518	-722.019	198.188	1137.1	-674.108	241.767	551.151	-618.755	225.329	101.738	-616.506	385.322	49.0719	-345.384	219.304	950.932	-345.177	163.415	1109.94	-365.489	265.542	549.847	-395.107	-64.4861	258.749	-392.352	-37.6638	79.6982
419	0	-733.41	258.389	968.246	-724.208	207.922	1135.87	-674.549	241.507	551.269	-618.275	225.456	101.549	-616.578	385.47	48.9439	-345.204	228.023	951.187	-343.938	174.008	1110.44	-365.711	282.907	553.292	-394.79	-45.4608	260.45	-390.277	-12.8631	82.2075
420	0	-733.656	264.951	967.322	-726.003	217.126	1134.86	-674.879	241.333	551.334	-618.289	225.402	101.455	-616.58	385.502	48.863	-344.952	236.859	951.77	-343.278	183.789	1111.35	-365.988	299.862	556.821	-394.663	-25.8506	260.66	-387.753	12.1327	83.6511
421	0	-734.063	270.012	966.884	-727.154	225.486	1134.41	-674.869	241.306	551.468	-618.243	225.284	101.395	-616.682	385.452	48.8767	-344.793	246.275	952.785	-343.107	193.239	1112.81	-366.471	316.576	560.401	-394.337	-6.03716	259.915	-384.535	36.7327	84.4659
422	0	-734.375	272.344	967.114	-727.857	233.111	1134.44	-674.809	241.402	551.592	-618.176	225.139	101.392	-616.818	385.418	48.9305	-344.666	255.564	954.425	-343.453	202.036	1115.05	-366.6	333.216	563.323	-393.957	14.5998	258.025	-381.752	62.9271	84.4113
423	0	-735.59	274.918	966.737	-728.352	240.505	1134.65	-674.976	241.748	551.741	-618.171	225.085	101.401	-616.951	385.439	48.9849	-344.89	263.835	956.338	-344.227	210.756	1117.5	-367.113	348.958	566.154	-393.785	35.51	255.059	-378.981	90.0932	83.7361
424	0	-735.937	277.949	966.675	-728.608	246.886	1134.83	-675.323	242.406	551.901	-618.235	224.978	101.421	-617.543	385.703	49.2159	-345.195	270.936	958.27	-345.103	219.157	1119.8	-367.903	363.953	568.676	-393.896	56.5206	250.924	-376.668	118.017	82.352
425	0	-736.319	281.926	966.418	-728.905	252.345	1134.76	-675.474	243.417	551.943	-618.266	224.893	101.418	-617.648	385.886	49.0677	-345.323	278.048	960.109	-345.905	226.777	1121.66	-368.754	378.521	571.091	-393.572	78.9335	245.746	-374.354	147.132	80.6213
426	0	-736.335	286.821	966.026	-729.203	257.824	1134.36	-675.152	244.92	551.965	-618.024	225.09	101.436	-617.672	386.129	48.9102	-345.128	286.925	961.653	-346.599	234.202	1123.16	-369.275	392.929	573.441	-392.823	101.801	239.934	-371.787	177.812	78.743
427	0	-736.267	292.673	965.51	-729.346	263.233	1133.88	-674.622	246.844	552.122	-617.895	225.346	101.541	-617.708	386.551	48.4763	-345.148	297.956	962.939	-347.19	241.689	1124.23	-369.642	406.714	575.786	-391.786	125.948	233.205	-369.136	209.672	76.9407
428	0	-736.03	299.136	964.983	-729.677	268.895	1133.31	-674.017	248.956	552.19	-617.777	225.715	101.725	-617.724	387.067	48.1195	-345.316	307.625	964.315	-347.563	249.162	1125.13	-370.191	419.535	577.944	-391.14	150.648	225.663	-367.02	241.551	74.9367
429	0	-735.73	305.864	964.37	-730.064	274.936	1132.6	-673.827	251.315	552.204	-617.562	226.022	101.845	-617.55	387.747	47.6386	-345.229	315.89	965.464	-347.665	257.12	1125.94	-370.932	431.262	579.818	-390.868	175.036	217.471	-365.229	273.437	72.421
430	0	-735.424	312.522	963.846	-730.467	280.782	1131.81	-673.444	254.115	552.074	-617.278	226.311	101.944	-617.525	388.185	47.3468	-345.108	323.628	966.526	-347.817	265.642	1126.76	-371.584	442.558	581.476	-390.411	200.162	208.746	-363.053	306.248	70.089
431	0	-735.276	318.73	963.333	-730.832	286.818	1131.18	-672.752	257.409	552.151	-616.808	226.826	102.203	-617.324	388.585	46.9584	-345.129	331.556	967.494	-347.83	274.087	1127.47	-371.983	453.797	583.004	-389.586	226.251	199.982	-360.369	339.212	68.1295
432	0	-735.043	324.608	962.698	-731.004	293.054	1130.51	-671.999	260.95	552.226	-616.428	227.35	102.491	-617.13	388.879	46.6848	-345.048	339.853	968.392	-347.985	282.77	1128.1	-372.152	464.621	584.313	-388.797	252.961	191.058	-357.956	372.266	66.2705
433	0	-734.827	330.224	962.213	-731.153	298.9	1129.85	-671.477	264.481	552.436	-616.128	227.706	102.815	-616.934	389.095	46.4025	-345.058	348.835	969.302	-348.053	291.043	1128.54	-372.332	474.56	585.182	-388.48	279.992	182.091	-355.505	405.559	64.9235
434	0	-734.785	335.803	961.62	-731.442	305.057	1128.94	-671.109	267.866	552.508	-615.88	227.636	103.122	-616.772	389.298	46.1579	-344.898	357.561	969.997	-348.036	299.687	1128.87	-372.706	483.589	585.579	-388.514	307.505	172.994	-353.022	439.26	63.9869
435	0	-734.613	341.2	961.164	-731.609	310.949	1128.15	-670.627	271.136	552.371	-615.757	227.439	103.105	-616.607	389.47	45.9413	-344.839	366.401	970.574	-347.968	308.166	1129.07	-372.992	491.842	585.529	-388.195	335.312	164.033	-350.651	471.879	62.8485
436	0	-734.655	346.79	960.604	-731.823	317.033	1127.18	-670.316	274.465	552.465	-615.173	228.139	103.229	-616.502	389.585	45.7302	-344.471	374.681	970.943	-348.081	316.304	1129.01	-373.038	499.755	585.159	-387.981	363.912	155.601	-348.05	504.847	62.1634
437	0	-734.517	352.531	960.089	-731.983	323.377	1126.43	-670.023	277.807	552.537	-614.882	228.508	103.52	-616.461	389.656	45.5587	-344.23	382.732	971.186	-348.052	324.515	1129.06	-373.043	507.128	584.377	-387.89	392.885	147.612	-345.851	537.184	61.5375
438	0	-734.553	358.676	959.469	-731.973	329.747	1125.67	-669.828	281.18	552.501	-614.662	229.031	103.734	-616.491	389.829	45.5323	-343.936	390.808	971.411	-348.026	333.176	1129	-372.949	513.75	583.226	-387.825	422.145	140.242	-343.888	569.651	61.3699
439	0	-734.434	365.118	958.937	-732	336.514	1125	-669.499	284.854	552.481	-614.372	229.681	104.078	-616.46	389.909	45.4054	-344.071	397.431	971.487	-348.182	341.604	1128.89	-372.466	520.252	581.834	-387.807	452.05	133.894	-342.585	602.689	61.2969
440	0	-734.378	371.936	958.288	-731.902	343.092	1124.41	-669.653	288.604	552.38	-613.918	230.153	104.43	-616.599	390.137	45.4014	-343.488	405.299	970.833	-348.385	350.002	1128.67	-371.873	526.218	579.971	-387.715	481.888	128.53	-341.769	635.078	61.996
441	0	-734.385	378.932	957.612	-731.664	350.519	1123.61	-669.358	292.564	552.243	-613.592	230.573	104.813	-616.573	390.265	45.3032	-343.297	413.598	970.236	-348.576	358.5	1128.2	-371.165	531.727	577.861	-387.601	510.86	124.581	-341.448	666.405	63.5422
442	0	-734.353	385.962	956.796	-731.551	358.138	1122.82	-668.792	296.626	552.028	-613.267	231.057	105.168	-616.581	390.394	45.2998	-343.167	422.299	969.295	-348.77	367.015	1127.47	-370.23	537.023	575.687	-388.188	540.598	121.228	-342.369	697.875	65.2152
443	0	-734.494	392.951	956.037	-731.536	365.493	1121.86	-668.578	300.712	551.74	-613.014	231.395	105.52	-616.64	390.602	45.3309	-343.035	431.141	968.206	-348.765	375.864	1126.62	-369.108	542.309	573.311	-388.824	569.702	119.24	-343.843	728.714	67.9976
444	0	-734.591	399.9	955.04	-731.427	373.723	1120.68	-668.394	304.945	551.591	-612.7	231.868	105.902	-616.736	390.733	45.2574	-342.96	439.482	966.897	-348.62	385.399	1125.66	-367.788	547.856	570.677	-389.405	596.957	118.83	-345.779	758.988	71.9945
445	0	-734.464	407.111	953.923	-731.347	382.396	1119.47	-668.169	309.104	551.446	-612.386	232.307	106.414	-616.6	390.772	45.0628	-342.803	448.023	965.394	-348.52	395.026	1124.48	-366.78	553.674	568.046	-390.34	623.635	118.758	-348.575	787.683	76.4424
446	0	-734.702	414.376	953.006	-731.235	390.585	1118.25	-668.17	313.232	551.222	-612.146	232.652	106.827	-616.04	390.404	44.4773	-342.519	456.227	963.733	-348.18	404.336	1123.4	-366.107	559.556	565.546	-390.692	648.614	118.986	-351.994	814.647	81.6454
447	0	-734.762	421.713	951.859	-730.89	399.426	1116.8	-668.089	317.483	550.917	-611.914	232.975	107.217	-616.005	390.561	44.3689	-342.084	464.688	962.193	-347.85	414.046	1122.12	-365.691	565.863	563.241	-391.68	670.896	119.456	-355.734	840.423	88.2776
448	0	-734.613	429.247	950.61	-730.733	408.054	1115.35	-667.669	322.055	550.628	-611.682	233.466	107.697	-615.911	390.723	44.2731	-341.598	473.564	960.601	-347.602	423.637	1120.83	-365.407	572.717	561.094	-392.231	692.328	119.963	-359.408	864.129	95.568
449	0	-734.489	437.448	949.34	-730.227	416.835	1113.98	-667.448	326.979	550.39	-611.396	233.997	108.231	-615.835	390.888	44.1446	-341.154	482.569	959.027	-347.267	433.089	1119.48	-365.091	579.852	558.982	-392.198	711.862	120.579	-363.927	885.923	103.087
450	0	-734.234	446.123	948.038	-729.847	425.345	1112.53	-667.068	332.157	550.056	-611.035	234.605	108.743	-615.734	391.024	44.0505	-340.916	491.725	957.56	-346.887	442.58	1118.08	-364.977	587.523	557.089	-392.846	729.311	120.971	-367.917	904.817	109.947
451	0	-733.895	454.992	946.855	-729.385	434.15	1111.09	-666.846	337.613	549.748	-610.706	235.231	109.44	-615.633	391.189	43.9347	-340.488	500.957	956.198	-346.462	451.939	1116.79	-365.063	595.795	555.489	-393.822	743.821	120.933	-371.524	920.53	114.958
452	0	-733.495	463.805	945.625	-728.901	442.871	1109.69	-666.55	343.368	549.356	-610.472	235.893	110.168	-615.51	391.408	43.8061	-340.024	510.522	955.15	-346.028	461.071	1115.47	-365.389	605.028	554.305	-395.052	756.401	120.009	-374.36	933.347	117.009
453	0	-733.133	472.385	944.391	-728.268	452.517	1108.36	-666.168	349.471	548.974	-610.293	236.705	111.126	-615.409	391.602	43.6763	-339.488	520.387	954.261	-345.684	469.818	1114.23	-365.772	615.675	553.581	-396.403	766.06	118.887	-376.544	943.592	116.092
454	0	-732.56	481.021	943.183	-727.643	461.717	1106.98	-665.649	355.801	548.641	-610.246	237.736	112.079	-615.318	391.922	43.561	-338.742	529.875	953.294	-345.238	478.63	1113.02	-366.332	627.375	553.208	-398.005	773.962	117.137	-377.844	951.214	112.775
455	0	-732.029	489.726	942.017	-726.977	470.852	1105.82	-665.237	362.446	548.364	-610.099	238.77	113.193	-615.296	392.257	43.3731	-338.136	538.982	952.357	-344.609	487.711	1111.85	-367.03	639.585	552.987	-399.369	779.766	116.674	-378.762	956.414	107.639
456	0	-731.35	498.442	941	-726.095	480.468	1104.7	-664.767	369.282	548.201	-609.972	240.045	114.508	-615.227	392.743	43.3091	-337.508	547.824	951.441	-344.038	496.909	1110.74	-367.959	651.972	552.873	-400.944	783.853	115.749	-379.455	959.884	101.261
457	0	-730.796	506.951	940.328	-725.25	490.158	1103.66	-664.341	376.195	548.123	-609.959	241.469	116.02	-615.276	393.169	43.0828	-336.82	557.089	950.745	-343.35	506.381	1109.64	-369.084	664.168	552.801	-402.98	787.041	113.979	-379.885	962.62	95.316
458	0	-730.129	515.551	939.685	-724.437	499.672	1102.76	-663.81	383.546	548.224	-609.964	242.946	117.799	-615.271	393.701	42.9403	-336.231	566.978	950.045	-342.582	516.003	1108.74	-370.428	675.902	552.692	-405.406	790.162	112.41	-380.387	964.611	91.0351
459	0	-729.456	524.665	939.227	-723.484	508.941	1102.02	-663.212	391.3	548.436	-609.99	244.646	119.822	-615.725	394.489	43.0411	-335.686	577.57	949.714	-341.795	526.193	1108.12	-371.561	687.268	552.506	-407.548	793.972	111.17	-381.264	966.598	87.318
460	0	-728.503	534.008	938.933	-722.427	519.13	1101.29	-662.468	399.56	548.727	-610.098	246.662	122.077	-615.915	395.007	42.8516	-335.21	590.212	949.985	-340.954	536.798	1107.89	-372.695	697.952	552.311	-408.374	797.746	110.268	-382.547	969.903	82.4517
461	0	-727.618	543.976	938.76	-721.502	529.051	1100.58	-661.684	408.347	549.124	-610.197	248.96	124.608	-616.111	395.711	42.8152	-334.642	601.953	950.449	-340.165	547.783	1108.07	-373.381	707.733	552.268	-408.4	801.838	109.516	-384.327	972.882	77.0157
462	0	-726.466	554.253	938.697	-720.478	539.408	1100.47	-661.101	417.932	549.502	-610.277	251.419	127.454	-616.406	396.288	42.7858	-334.255	614.32	951.235	-339.521	559.073	1108.76	-373.482	717.123	552.494	-408.535	805.774	108.608	-385.44	975.379	72.0097
463	0	-725.538	564.566	938.758	-719.236	550.62	1100.06	-660.413	428.163	549.884	-610.511	254.392	130.532	-616.847	396.805	42.7339	-333.818	625.622	952.092	-338.996	570.434	1109.87	-373.061	726.944	553.144	-408.491	808.797	107.876	-385.649	977.195	67.592
464	0	-724.387	575.266	938.821	-718.148	562.402	1100.04	-659.872	439.404	550.152	-610.844	257.741	133.87	-617.384	397.317	42.6586	-333.282	636.933	953.164	-338.534	581.676	1111.35	-372.236	737.15	553.966	-407.858	811.034	107.396	-385.16	978.466	63.8317
465	0	-723.31	585.992	939.102	-717.097	573.256	1100.22	-659.468	451.576	550.314	-611.313	261.621	137.513	-618.046	397.701	42.6738	-332.57	648.407	954.593	-337.998	592.94	1113.05	-371.439	747.493	554.83	-407.139	812.387	107.131	-384.836	979.482	60.7113
466	0	-722.259	596.751	939.485	-716.432	583.351	1100.64	-659.38	464.622	550.454	-612.024	265.997	141.499	-618.702	398.127	42.737	-331.583	659.358	956.163	-337.426	604.803	1115.01	-370.512	757.358	555.798	-406.675	814.065	106.927	-384.824	980.372	58.2643
467	0	-721.049	607.901	939.92	-715.63	592.664	1101.3	-659.335	478.586	550.446	-612.871	270.951	145.756	-619.147	398.732	42.7404	-330.598	669.858	957.854	-336.754	615.173	1117.32	-369.495	766.648	556.652	-406.361	815.569	106.625	-384.84	981.118	56.4022
468	0	-719.886	619.555	940.407	-714.977	601.542	1102.2	-659.536	493.558	550.43	-613.766	276.487	150.43	-619.589	399.52	42.9327	-329.476	680.045	959.766	-335.947	625.528	1119.66	-368.573	775.116	557.524	-405.959	816.642	106.519	-384.696	981.669	54.6998
469	0	-718.468	631.579	941.168	-714.206	609.812	1103.38	-659.967	509.527	550.339	-614.502	282.442	155.68	-619.949	400.487	43.129	-328.112	690.595	961.553	-334.917	635.847	1121.93	-367.687	782.939	558.175	-405.728	817.718	106.321	-384.481	982.159	53.1194
470	0	-717.228	643.803	942.042	-713.541	618.294	1104.55	-660.828	526.533	550.134	-615.63	289.61	161.285	-619.671	401.574	43.1044	-326.902	701.053	963.126	-333.604	646.115	1124.01	-366.894	789.902	558.447	-405.752	819.018	106.148	-384.379	982.737	52.0349
471	0	-715.832	656.294	943.017	-712.572	626.85	1106.11	-662.131	544.574	549.904	-616.508	297.742	167.734	-619.779	403.205	43.5591	-325.312	711.34	964.452	-332.046	655.991	1125.68	-366.253	796.028	558.416	-405.926	819.864	105.956	-384.348	983.478	51.7528
472	0	-714.362	668.86	944.014	-711.629	635.971	1107.6	-663.702	563.69	549.669	-617.544	307.063	174.769	-619.904	405.088	44.0896	-323.467	721.493	965.741	-330.228	665.773	1126.95	-365.806	801.453	558.097	-406.542	820.605	105.856	-384.44	983.993	51.4344
473	0	-713.014	681.52	945.095	-710.461	645.635	1109.17	-665.435	583.881	549.333	-618.345	317.437	182.047	-619.807	407.58	45.1524	-321.859	730.866	966.379	-328.431	675.157	1127.8	-365.343	806.566	557.746	-406.78	821.339	105.856	-384.434	984.306	51.175
474	0	-711.501	694.158	946.263	-709.403	655.966	1110.77	-666.977	604.786	548.951	-619.053	329.135	190.116	-620.246	410.834	46.5231	-320.412	739.724	966.603	-326.294	684.754	1128.33	-364.717	811.535	557.456	-407.048	821.715	105.573	-384.351	984.569	50.8544
475	0	-710.223	706.819	947.414	-706.986	671.529	1112.33	-667.962	626.463	548.313	-620.85	342.189	198.716	-620.886	414.662	48.3356	-319.154	747.906	966.673	-324.422	693.671	1128.6	-363.842	816.458	557.158	-407.206	822.154	105.327	-384.463	985.09	50.4185
476	0	-708.851	719.425	948.571	-704.704	688.669	1113.93	-668.334	648.694	547.923	-621.917	357.312	207.407	-621.473	419.021	50.5602	-318.129	756.146	966.865	-322.723	702.426	1128.9	-362.708	821.154	557.049	-407.173	822.606	105.17	-384.019	984.976	50.1467
477	0	-707.501	731.692	949.602	-702.811	704.552	1115.33	-669.605	671.412	547.839	-622.954	373.888	216.087	-622.595	424.592	53.4945	-317.134	764.518	967.247	-321.343	711.051	1129.26	-361.474	825.954	557.026	-407.011	822.924	105.11	-383.864	985.157	49.8852
478	0	-706.374	743.588	950.522	-701.755	715.925	1116.51	-670.843	694.3	548.051	-624.071	391.606	224.135	-622.675	430.744	56.9635	-316.228	773.032	967.853	-320.132	719.682	1129.77	-360.239	830.638	557.089	-407.002	823.322	105.007	-383.712	985.3	49.6419
479	0	-705.473	755.027	951.303	-701.176	724.398	1117.23	-671.929	717.17	548.622	-625.217	410.29	231.058	-622.259	438.004	60.2362	-315.387	781.907	968.59	-319.117	728.257	1130.47	-359.111	835.331	556.999	-406.918	823.886	104.9	-383.586	985.458	49.4058
480	0	-704.619	765.857	951.958	-700.832	732.626	1117.71	-672.978	739.782	549.572	-626.752	429.382	237.276	-621.944	446.606	63.999	-314.563	790.826	969.314	-318.305	736.781	1131.27	-358.043	839.946	556.76	-406.751	823.891	104.746	-383.504	985.505	49.2249
481	0	-703.992	776.169	952.481	-700.614	739.971	1117.71	-673.686	762.021	550.984	-628.117	447.581	243.729	-622.931	459.393	70.8194	-313.838	799.789	970.006	-317.524	745.664	1132.06	-356.929	844.395	556.449	-406.695	824.008	104.603	-383.424	985.559	49.082
482	0	-703.507	786.355	952.957	-700.564	746.964	1117.54	-674.1	783.861	552.79	-628.599	465.868	250.775	-624.489	477.748	77.6821	-313.056	808.716	970.592	-316.782	754.57	1132.77	-355.717	848.62	556.099	-406.649	824.117	104.431	-383.371	985.541	48.9331
483	0	-703.126	796.805	953.658	-700.604	754.008	1117.39	-674.146	805.113	554.88	-628.645	485.168	257.006	-626.552	500.634	84.5148	-312.486	817.351	971.034	-316.059	763.248	1133.38	-354.594	852.509	555.874	-406.611	824.263	104.352	-383.293	985.583	48.8451
484	0	-702.752	807.16	954.424	-700.325	760.866	1117.38	-673.737	825.946	557.299	-628.4	505.545	262.71	-628.751	526.158	91.0754	-312.008	825.784	971.403	-315.235	771.709	1133.71	-353.528	856.002	555.671	-406.478	824.212	104.252	-383.166	985.559	48.8071
485	0	-702.372	817.382	955.393	-699.897	767.699	1117.43	-673.37	846.392	560.269	-627.933	526.584	267.383	-631.1	552.877	96.8432	-311.448	834.029	971.794	-314.519	779.726	1133.85	-352.531	859.2	555.507	-406.484	824.192	104.301	-383.056	985.446	48.7543
486	0	-702.077	827.292	956.853	-698.94	774.366	1117.95	-672.934	866.475	563.674	-627.616	548.245	270.814	-634.213	580.518	101.812	-310.993	841.976	972.148	-314.012	786.538	1133.84	-351.733	862.327	555.427	-406.508	824.151	104.272	-382.98	985.412	48.7373
487	0	-701.645	837.143	958.674	-697.831	781.556	1119.04	-672.473	886.308	567.364	-627.183	570.025	272.982	-636.43	607.374	105.316	-310.607	849.492	972.635	-313.657	792.673	1134.15	-351.103	865.428	555.304	-406.493	824.222	104.322	-382.885	985.334	48.7174
488	0	-701.301	846.6	960.828	-696.526	789.041	1120.84	-672.01	905.761	571	-626.673	592.279	273.712	-639.952	634.57	108.023	-310.22	856.676	973.189	-313.211	799.079	1134.57	-350.642	868.745	555.182	-406.502	824.22	104.358	-382.831	985.297	48.7023
489	0	-700.791	856.18	963.192	-693.859	800.132	1123.12	-671.465	924.755	574.431	-626.201	616.217	273.088	-642.86	661.274	109.284	-309.795	863.862	973.862	-313.156	805.079	1135.14	-350.434	871.873	555.061	-406.605	824.226	104.524	-382.784	985.238	48.6666
490	0	-700.323	865.95	965.646	-691.148	811.741	1125.84	-670.823	943.146	577.603	-626.14	638.759	271.365	-645.703	688.479	109.545	-309.39	870.787	974.434	-313.308	811.099	1135.65	-350.312	874.9	554.86	-406.715	824.172	104.565	-382.725	985.163	48.6104
491	0	-699.81	875.997	968.243	-689.247	819.778	1128.09	-670.189	960.976	580.47	-625.275	662.705	268.596	-647.97	716.038	108.747	-309.13	877.663	974.909	-313.444	817.015	1136.01	-350.192	877.908	554.767	-406.884	824.139	104.622	-382.812	985.302	48.3995
492	0	-699.283	886.114	970.614	-687.827	825.282	1130.02	-669.534	978.22	583.115	-624.735	685.386	264.642	-650.366	745.157	107.549	-308.738	884.533	975.197	-313.678	822.955	1136.28	-350.14	880.762	554.712	-406.972	824.115	104.718	-382.769	985.287	48.3024
493	0	-698.843	896.343	972.64	-686.505	830.768	1131.74	-669.05	994.799	585.648	-624.231	709.853	259.906	-652.446	775.492	105.831	-308.371	891.257	975.268	-313.611	828.257	1136.16	-350.05	883.659	554.559	-407.193	824.139	104.853	-382.693	985.3	48.1844
494	0	-698.316	906.268	974.785	-685.13	837.3	1133.22	-668.229	1010.51	588.054	-623.896	734.881	254.17	-654.181	806.796	103.565	-308.157	898.229	975.3	-313.721	833.747	1135.93	-350.122	886.399	554.405	-407.341	824.238	104.989	-382.669	985.383	48.0659
495	0	-697.949	916.02	977.048	-683.708	845.129	1134.62	-667.53	1025.42	590.233	-623.669	760.425	247.336	-655.511	838.944	100.763	-307.828	904.666	975.028	-313.553	840.276	1135.77	-350.229	889.163	554.261	-407.637	824.376	105.02	-382.369	985.121	47.8987
496	0	-697.5	925.887	978.878	-682.352	853.335	1135.95	-666.57	1039.65	592.126	-623.522	786.39	239.571	-656.677	871.905	97.4554	-307.452	911.435	974.919	-313.32	846.657	1135.63	-350.275	892.147	553.973	-407.839	824.432	105.176	-382.276	985.139	47.7807
497	0	-697.256	935.545	980.608	-681.063	861.273	1137.08	-665.758	1053.18	593.869	-623.562	812.804	231.002	-657.415	905.457	93.7317	-307.324	918.314	974.276	-313.07	853.544	1135.33	-350.412	894.969	553.737	-408.028	824.541	105.238	-382.197	985.205	47.6461
498	0	-697.033	944.932	982.08	-680.202	869.538	1138.03	-664.863	1065.88	595.066	-623.738	839.808	221.708	-657.905	939.737	89.8725	-307.053	924.588	973.64	-312.547	860.934	1134.73	-350.58	897.79	553.462	-408.244	824.682	105.403	-382.167	985.215	47.5038
499	0	-696.719	954.277	983.272	-679.588	877.618	1138.84	-663.905	1077.53	596.64	-624.054	867.581	211.971	-658.379	974.662	86.1823	-306.922	931.455	972.872	-311.866	868.597	1133.92	-350.868	900.473	553.096	-408.544	824.813	105.479	-382.202	985.294	47.3804
500	0	-696.578	963.762	984.203	-679.184	886.362	1139.43	-663.009	1088.39	597.515	-623.654	896.081	202.258	-658.925	1010.08	82.9496	-306.851	937.966	971.814	-311.145	876.172	1133.05	-350.961	902.98	552.806	-408.764	824.641	105.51	-382.114	985.201	47.192
501	0	-696.526	972.91	984.767	-678.839	895.319	1139.86	-662.004	1098.76	597.626	-624.2	925.178	192.438	-659.401	1045.9	80.3937	-306.706	944.954	970.771	-310.588	883.905	1132.17	-350.858	905.461	552.459	-408.855	824.795	105.597	-381.981	985.291	47.0027
502	0	-696.477	982.053	985.31	-678.425	904.133	1140.29	-660.979	1108.31	597.568	-624.079	954.95	182.984	-660.139	1081.93	78.6638	-306.708	951.69	969.75	-310.171	891.684	1131.32	-350.579	908.028	552.204	-408.909	825.303	105.755	-381.914	985.593	46.8795
503	0	-696.399	990.875	985.653	-677.98	912.832	1140.62	-660.176	1117.11	597.133	-624.111	985.081	173.869	-661.182	1117.6	78.0189	-306.589	958.586	968.937	-309.94	899.04	1130.39	-350.361	910.233	552.092	-408.775	825.354	105.889	-381.547	985.561	46.5244
504	0	-696.409	999.407	985.859	-677.638	921.443	1140.83	-659.533	1125.17	595.833	-624.135	1015.41	165.054	-662.116	1153.05	77.6624	-306.564	965.495	968.04	-309.804	906.97	1129.81	-350.303	912.076	551.829	-408.948	825.239	105.993	-381.814	985.714	46.5236
505	0	-696.451	1007.83	985.908	-677.174	929.969	1140.89	-658.913	1132.49	593.929	-624.502	1045.73	157.027	-663.053	1188.12	77.9609	-306.537	971.938	967.281	-309.711	914.426	1129.14	-350.164	914.039	551.633	-409.221	825.059	106.034	-381.75	985.708	46.3053
506	0	-696.47	1016.06	985.737	-676.817	938.235	1140.86	-658.337	1139.27	591.605	-625.083	1076.15	149.951	-663.589	1222.67	78.5603	-306.478	979	966.626	-309.778	921.825	1128.38	-349.976	916.14	551.502	-409.296	824.988	106.125	-381.612	985.729	46.0731
507	0	-696.546	1024.09	985.352	-676.497	946.681	1140.53	-658.054	1145.62	589.069	-625.86	1106.95	144.003	-663.349	1256.8	79.321	-306.532	985.734	965.803	-309.674	929.346	1127.63	-349.72	918.479	551.451	-409.219	825.346	106.323	-381.272	986.227	46.0638
508	0	-696.735	1031.82	984.733	-676.316	954.948	1140.08	-657.696	1151.76	586.455	-626.888	1137.75	139.397	-661.851	1290.49	79.9985	-306.405	992.781	964.965	-309.716	937.191	1126.84	-349.401	921.045	551.347	-409.131	825.728	106.528	-381.094	986.127	45.8152
509	0	-696.947	1039.31	983.801	-676.202	963.48	1139.46	-657.627	1157.57	583.882	-627.962	1168.15	136.085	-659.199	1323.67	80.5655	-306.349	999.352	963.951	-309.554	945.046	1126.01	-349.277	923.584	551.187	-409.316	826.116	106.813	-380.937	986.369	45.7449
510	0	-697.182	1046.77	982.755	-676.241	972.367	1138.71	-657.587	1163.51	581.586	-629.208	1198.06	134.03	-655.474	1356.01	80.8475	-306.279	1006.3	962.876	-309.477	953.032	1124.98	-349.317	926.289	551.045	-409.499	826.487	107.063	-380.95	986.45	45.4172
511	0	-697.402	1054.59	981.62	-676.33	981.103	1137.89	-658.443	1168.78	579.184	-630.606	1226.67	132.9	-650.862	1386.77	80.5811	-306.191	1013.49	961.7	-309.502	961.056	1123.83	-349.398	929.153	550.819	-409.736	826.761	107.398	-380.932	986.118	45.2683
512	0	-697.576	1062.56	980.401	-676.343	990.028	1137.16	-658.52	1175.19	577.255	-631.931	1253.7	132.39	-646.105	1415.51	80.3885	-306.242	1020.54	960.545	-309.55	968.905	1122.7	-349.553	932.714	550.621	-409.807	827.187	107.904	-380.802	986.352	45.1272
513	0	-697.748	1070.75	979.215	-676.453	998.774	1136.15	-658.387	1181.72	575.417	-632.977	1278.93	132.589	-641.196	1441.84	80.7082	-306.246	1027.98	959.504	-309.826	976.764	1121.7	-349.759	936.839	550.374	-409.867	827.813	108.448	-380.657	986.794	45.0281
514	0	-697.903	1079.23	978.096	-676.616	1007.25	1135.21	-658.93	1188.11	573.57	-633.975	1301.24	133.2	-636.765	1465.64	81.8876	-306.451	1035.19	958.595	-310.144	984.515	1120.69	-350.128	941.111	550.133	-410.179	828.208	108.893	-380.619	986.945	44.8915
515	0	-698.119	1087.53	977.009	-676.866	1015.3	1134.22	-658.951	1194.75	571.883	-634.888	1320.38	134.48	-632.976	1486.57	83.8996	-306.536	1042.37	957.525	-310.443	991.895	1119.77	-350.643	945.777	549.849	-410.491	829.041	109.621	-380.835	986.855	44.5356
516	0	-698.289	1095.79	975.979	-677.133	1023.54	1133.17	-658.991	1202.35	570.764	-634.612	1337.89	135.592	-630.141	1504.53	86.3891	-306.846	1049.37	956.63	-310.778	999.527	1118.77	-351.204	950.879	549.506	-410.725	829.804	110.488	-380.969	986.916	44.2705
517	0	-698.399	1104.32	974.946	-677.491	1031.86	1132.1	-659.026	1211.09	570.028	-634.356	1352.03	135.917	-628.283	1519.41	89.0262	-307.098	1056.81	955.699	-311.139	1007.17	1117.64	-351.837	956.143	549.17	-410.863	830.498	111.519	-380.57	987.72	44.5997
518	0	-698.578	1112.91	973.914	-677.95	1039.83	1131.16	-658.924	1220.62	569.542	-633.9	1362.97	135.768	-627.654	1531.49	91.3089	-307.521	1063.94	954.626	-311.477	1015.05	1116.49	-352.524	961.72	548.693	-411.392	831.458	112.329	-380.878	987.458	44.3985
519	0	-698.862	1121.45	973.07	-678.453	1047.73	1130.29	-658.715	1230.91	569.347	-633.362	1372.24	135.084	-627.707	1540.81	92.8023	-307.894	1071.38	953.539	-311.814	1022.64	1115.42	-353.252	967.54	548.188	-411.782	832.258	113.335	-380.98	987.655	44.3662
520	0	-699.297	1129.93	972.35	-678.933	1055.7	1129.37	-658.458	1241.69	569.335	-632.638	1378.95	134.152	-628.334	1547.81	93.2429	-308.33	1078.87	952.533	-312.274	1030.34	1114.42	-354.126	973.297	547.667	-412.393	833.078	114.613	-381.148	987.843	44.3353
521	0	-699.764	1138.16	971.817	-679.291	1063.94	1128.63	-658.294	1252.79	569.544	-631.786	1384.02	133.024	-629.406	1552.96	92.5739	-308.882	1086.49	951.607	-312.844	1038.05	1113.41	-355.021	979.242	547.244	-413.012	834.074	115.739	-381.298	988.123	44.2963
522	0	-700.432	1146.46	971.362	-679.685	1072.32	1127.87	-658.212	1263.87	569.828	-630.784	1388.03	131.855	-630.26	1556.33	90.8296	-309.413	1093.18	950.713	-313.505	1045.57	1112.52	-355.978	985.226	546.882	-413.644	835.418	117.102	-381.488	988.43	44.2393
523	0	-701.05	1154.9	971.07	-680.443	1076.2	1127.24	-658.299	1274.78	570.075	-629.887	1390.89	130.694	-631.134	1558.54	88.1062	-310.039	1100.47	949.909	-314.162	1052.99	1111.76	-356.93	991.011	546.624	-414.19	836.703	118.493	-381.658	988.594	44.0385
524	0	-701.658	1163.57	970.799	-681.041	1084.46	1126.73	-658.433	1285.42	570.148	-628.879	1392.84	129.451	-631.726	1559.4	84.6821	-310.688	1107.34	949.27	-314.965	1060.49	1111.14	-357.738	996.908	546.432	-414.755	837.858	120.14	-381.706	988.858	43.859
525	0	-702.309	1172.55	970.555	-681.51	1096.9	1126.02	-658.653	1295.74	570.134	-627.762	1393.78	128.239	-632.106	1559.21	80.876	-311.336	1114.3	948.852	-315.913	1068.22	1110.58	-358.421	1002.89	546.499	-415.102	839.173	121.752	-381.702	989.137	43.7113
526	0	-702.748	1182.02	970.225	-682.119	1107.96	1125.67	-658.883	1305.63	570.044	-626.653	1394.05	127.014	-632.211	1558.18	76.8737	-312.069	1121.59	948.535	-316.933	1076.05	1110.11	-359.029	1008.8	546.66	-415.24	840.672	123.667	-381.64	989.394	43.5802
527	0	-703.213	1191.94	970.057	-683.104	1117.47	1125.24	-659.133	1315.27	569.906	-625.747	1393.43	125.664	-631.944	1556.29	73.1867	-312.969	1128.95	948.333	-318.004	1083.75	1109.77	-359.604	1014.94	547.006	-415.219	842.312	125.762	-381.492	989.676	43.5265
528	0	-703.648	1202.4	969.78	-684.226	1126.74	1124.98	-659.348	1324.48	569.675	-624.902	1392.1	124.22	-631.528	1554.32	70.0334	-313.956	1136.42	948.138	-319.252	1091.8	1109.34	-360.168	1021.21	547.362	-415.159	843.895	128.073	-381.43	989.99	43.4491
529	0	-704.111	1212.97	969.656	-685.278	1135.89	1124.7	-659.381	1333.23	569.24	-623.882	1390.23	122.559	-630.508	1551.76	67.4291	-314.983	1144.1	947.99	-320.594	1100.23	1108.98	-360.821	1027.59	547.685	-415.076	845.265	130.431	-381.255	990.173	43.1982
530	0	-704.65	1223.26	969.497	-686.395	1145.59	1124.57	-659.01	1341.46	568.652	-622.496	1387.82	121.052	-629.074	1549.1	65.4547	-316.134	1152.05	947.92	-321.853	1108.82	1108.57	-361.434	1034.2	548.01	-414.881	847.464	132.802	-380.978	990.392	43.0404
531	0	-705.359	1233.26	969.424	-687.445	1155.76	1124.57	-658.468	1349.05	567.751	-621.081	1385.63	120.952	-626.86	1546.72	64.832	-317.363	1160.05	947.745	-323.271	1117.65	1108.14	-362.08	1041.38	548.289	-414.626	849.364	135.274	-380.734	990.605	42.7392
532	0	-706.059	1242.87	969.396	-688.56	1165.42	1124.63	-658.3	1355.96	566.555	-619.302	1383.72	120.374	-624.616	1544.57	64.1936	-318.555	1168.37	947.701	-324.757	1126.67	1107.82	-362.709	1048.97	548.765	-414.447	851.789	137.99	-380.534	990.761	42.4568
533	0	-707.058	1252.31	969.328	-689.68	1174.85	1124.77	-657.995	1362.18	565.197	-617.872	1382.76	118.788	-622.428	1543.3	62.8187	-319.871	1177.05	947.613	-326.281	1135.48	1107.35	-363.514	1057.22	549.112	-414.2	854.478	141.002	-380.304	991.263	42.4303
534	0	-707.984	1261.94	969.348	-690.998	1184.11	1125.18	-657.586	1367.81	563.883	-617.01	1382.74	118.082	-620.456	1543.38	62.3105	-321.268	1186.11	947.498	-327.834	1144.52	1106.96	-364.41	1065.95	549.411	-413.897	857.269	144.13	-380.202	991.64	42.4048
535	0	-708.821	1271.67	969.611	-692.265	1193.41	1125.67	-657.281	1373.01	562.657	-616.781	1384.12	117.591	-619.579	1543.91	61.8939	-322.652	1195.39	947.547	-329.383	1153.47	1106.51	-365.266	1075.37	549.592	-413.589	860.168	147.554	-380.017	992.046	42.467
536	0	-709.768	1281.42	969.88	-693.559	1202.61	1126.32	-657.142	1378.38	561.811	-616.507	1386.94	116.774	-619.861	1544.51	60.0359	-324.055	1204.78	947.341	-330.764	1162.52	1106.17	-366.186	1085.54	549.617	-413.379	863.794	151.127	-379.838	992.461	42.5675
537	0	-710.641	1290.71	970.316	-694.783	1211.2	1127.21	-657.196	1384.1	561.52	-616.938	1387.9	116.367	-619.974	1545.26	59.1951	-325.412	1214.14	947.308	-332.257	1171.14	1105.82	-366.949	1096.41	549.458	-413.117	867.972	155.014	-379.73	992.99	42.6763
538	0	-711.879	1299.18	970.864	-696.061	1219.36	1128.2	-657.477	1390.01	561.72	-617.211	1388.32	116.237	-619.673	1545.23	59.4478	-326.748	1223.69	947.332	-333.693	1179.79	1105.7	-367.725	1108.16	549.214	-413.264	872.335	159.127	-379.569	993.345	42.9873
539	0	-712.879	1306.65	971.563	-697.308	1227.71	1129.36	-658.088	1396.36	561.974	-617.486	1388.57	116.09	-619.061	1545.46	59.0626	-328.064	1233.27	947.587	-334.995	1188.18	1105.66	-368.293	1120.84	548.804	-413.143	877.048	163.7	-379.481	993.885	43.5574
540	0	-714.315	1313.51	972.119	-698.36	1235.8	1130.57	-659.008	1402.35	561.996	-617.754	1388.7	115.869	-619.023	1545.32	58.9681	-329.397	1242.64	947.822	-336.372	1196.72	1105.86	-368.626	1134.35	548.279	-413.298	883.565	168.581	-379.571	994.52	44.2287
541	0	-715.61	1319.87	972.953	-699.505	1243.8	1131.88	-659.875	1406.91	561.677	-618.057	1389.02	115.311	-619.057	1545.44	58.7039	-330.797	1251.86	948.129	-337.615	1205.07	1106.13	-368.796	1148.76	547.72	-413.124	888.56	174.039	-379.695	995.039	44.9663
542	0	-718.025	1321.06	973.448	-700.691	1251.36	1133.18	-660.254	1409.13	561.034	-618.448	1389.11	114.606	-619.249	1545.47	58.572	-332.171	1260.63	948.477	-338.788	1213.31	1106.49	-368.471	1163.99	547.041	-413.132	895.265	179.786	-379.834	995.568	45.7175
543	0	-719.391	1327.57	974.25	-701.813	1258.89	1134.52	-661.461	1410.23	560.153	-618.896	1389.03	113.993	-619.298	1545.29	58.3809	-333.61	1269.57	949.033	-340.008	1221.37	1106.98	-367.925	1179.98	546.313	-413.129	902.93	186.067	-380.062	996.355	46.8143
544	0	-720.556	1334.35	974.817	-702.989	1266.73	1135.91	-662.24	1410.15	559.23	-619.356	1388.8	113.374	-619.459	1545.2	58.3713	-335.034	1278.43	949.639	-341.179	1228.89	1107.42	-366.983	1196.79	545.562	-413.203	911.701	192.847	-380.396	997.701	48.311
545	0	-721.866	1340.66	975.479	-704.085	1273.72	1137.28	-663.598	1409.98	558.761	-619.783	1388.56	112.861	-619.644	1545.07	58.4131	-336.473	1286.95	950.164	-342.271	1236.24	1107.88	-366.022	1214.32	544.761	-413.368	921.715	200.029	-380.616	999.444	50.0837
546	0	-723.469	1346.69	976.117	-705.246	1280.5	1138.46	-664.879	1409.81	558.568	-620.247	1388.19	112.346	-619.95	1544.95	58.4127	-337.822	1295.46	950.757	-343.39	1243.33	1108.43	-365.203	1232.69	543.967	-413.054	932.767	207.933	-380.765	1001.65	52.3998
547	0	-724.606	1352.38	976.834	-706.203	1287.09	1139.67	-666.17	1409.69	558.547	-620.79	1387.74	111.834	-620.302	1544.79	58.4106	-339.199	1303.95	951.431	-344.402	1250.14	1108.88	-364.408	1251.64	543.314	-412.358	944.212	216.265	-380.826	1004.59	55.2687
548	0	-726.3	1357.58	977.567	-707.179	1293.45	1140.83	-667.551	1409.57	558.56	-621.275	1387.21	111.415	-620.678	1544.63	58.5318	-340.525	1311.78	951.869	-345.379	1256.7	1109.21	-363.659	1270.95	542.646	-411.737	958.152	224.236	-380.967	1008.43	58.7688
549	0	-727.477	1362.51	978.297	-708.361	1296.36	1141.83	-668.911	1409.5	558.437	-621.582	1386.8	111.02	-621.046	1544.43	58.763	-341.813	1319.31	952.217	-346.324	1262.63	1109.44	-362.75	1290.74	542.256	-411.237	973.841	232.275	-381.188	1013.45	62.8677
550	0	-728.75	1367.31	978.994	-709.285	1301.7	1143.07	-670.033	1409.33	558.413	-621.871	1386.34	110.624	-621.368	1544.25	58.9667	-342.974	1326.76	952.651	-347.239	1268.14	1109.63	-361.676	1310.61	542.421	-410.159	989.777	239.691	-381.555	1019.65	67.2897
551	0	-729.755	1372.04	979.652	-709.986	1307.74	1143.98	-671.143	1409.19	558.372	-622.226	1386.03	110.263	-621.639	1544.06	59.1735	-344.06	1333.51	952.97	-348.186	1273.46	1109.93	-360.577	1330.22	543.279	-408.901	1006.28	245.952	-381.652	1026.88	71.4996
552	0	-731.024	1376.67	980.231	-710.99	1313.48	1144.88	-672.257	1409.19	558.394	-622.375	1385.83	109.981	-621.848	1543.9	59.3392	-344.953	1340.12	953.529	-349.073	1278.58	1110.4	-359.85	1349.44	544.686	-407.551	1023.08	251.885	-382.397	1036.54	75.4951
553	0	-732.173	1381.38	980.616	-712.417	1319.54	1145.58	-673.539	1409.31	558.387	-622.628	1385.74	109.736	-621.954	1543.8	59.4188	-345.857	1346.45	954.055	-349.499	1284.58	1110.9	-359.336	1368.06	546.602	-406.653	1039.69	257.204	-382.559	1050.24	80.6158
554	0	-733.141	1386.25	980.587	-714.484	1326.09	1145.88	-674.463	1409.48	558.311	-622.885	1385.7	109.586	-622.053	1543.7	59.4554	-346.566	1352.59	954.385	-349.318	1291.18	1111.36	-359.019	1386.15	548.699	-405.977	1056.4	262.61	-382.613	1068.1	85.6457
555	0	-734.171	1391.42	980.033	-717.088	1333.54	1145.65	-675.383	1409.69	558.352	-623.087	1385.58	109.436	-622.165	1543.62	59.4779	-347.082	1359.36	954.67	-348.585	1298.71	1111.61	-359.081	1403.73	551.317	-405.673	1073.88	266.786	-382.18	1089.85	90.2377
556	0	-735.078	1396.74	978.939	-720.186	1341.23	1144.9	-676.033	1409.57	558.399	-623.47	1385.47	109.33	-622.302	1543.59	59.515	-347.484	1366.21	954.848	-347.505	1306.91	1111.67	-359.332	1420.76	554.421	-405.63	1092.04	270.238	-381.712	1112.95	94.1343
557	0	-736.006	1402.1	977.476	-723.126	1352.3	1143.51	-676.66	1409.1	558.457	-623.321	1385.1	109.296	-622.363	1543.48	59.5454	-347.621	1373.8	954.898	-346.601	1317	1111.95	-359.799	1437.34	557.993	-405.417	1110.4	272.435	-381.119	1136.69	97.1908
558	0	-737.106	1407.35	976.15	-725.845	1362.23	1142.35	-677.079	1408.29	558.521	-623.422	1384.75	109.284	-622.459	1543.37	59.6161	-347.741	1381.36	955.111	-346.211	1327.11	1112.57	-360.253	1453.45	561.893	-405.677	1130.58	273.341	-380.281	1160.84	99.3098
559	0	-737.837	1412.52	975.149	-728.132	1370.63	1141.44	-677.7	1407.57	558.714	-623.24	1385.03	109.347	-622.62	1543.28	59.8159	-347.864	1388.87	955.672	-346.101	1335.95	1113.73	-360.934	1469.37	565.945	-405.301	1148.61	273.358	-379.476	1184.7	100.106
560	0	-738.593	1417.38	974.72	-729.781	1378.13	1141.01	-678.12	1407.07	558.818	-623.106	1384.99	109.306	-622.765	1543.15	59.9946	-348.171	1396.77	956.755	-346.642	1343.05	1115.6	-361.689	1484.97	569.693	-405.091	1168.22	272.029	-378.087	1209.04	100.118
561	0	-739.246	1422.1	974.621	-730.923	1384.78	1141.14	-678.524	1406.93	558.944	-623.249	1384.56	109.175	-622.852	1543.01	60.1458	-348.564	1404.93	958.433	-347.494	1350.01	1118	-362.681	1500.24	573.2	-405.02	1187.83	269.956	-376.891	1233.72	99.3164
562	0	-739.792	1426.8	974.7	-731.755	1390.92	1141.54	-679.073	1407.22	559.116	-623.706	1383.79	109.097	-623.052	1542.94	60.3629	-349.061	1412.91	960.486	-348.59	1356.48	1120.63	-363.901	1514.9	576.198	-404.78	1208.18	266.064	-375.137	1259.64	98.1197
563	0	-740.34	1431.29	974.773	-732.412	1396.42	1141.89	-679.813	1407.89	559.223	-623.415	1384.42	109.002	-623.19	1542.84	60.4044	-349.53	1420.74	962.563	-349.945	1363.18	1123.04	-365.216	1529.03	578.83	-405.335	1228.66	261.743	-373.502	1286.8	96.5898
564	0	-740.685	1435.8	974.705	-732.941	1401.6	1141.99	-680.383	1408.76	559.24	-623.831	1383.89	108.885	-623.345	1542.84	60.3494	-349.971	1428.19	964.614	-351.111	1369.72	1125.05	-366.606	1542.68	581.147	-405.303	1249.58	256.456	-371.729	1315.17	94.807
565	0	-741.028	1440.37	974.454	-733.335	1406.42	1141.93	-680.917	1410.02	559.295	-624.142	1383.61	108.704	-623.445	1542.92	60.1354	-350.323	1436.03	966.555	-352.169	1375.89	1126.73	-367.996	1555.96	583.371	-404.974	1271.46	250.379	-369.845	1344.72	93.0892
566	0	-741.35	1445.06	974.24	-733.633	1411.4	1141.73	-681.271	1411.41	559.294	-624.369	1383.68	108.618	-623.44	1543.14	59.7459	-350.642	1443.56	968.107	-353.044	1382.52	1127.99	-369.323	1568.56	585.548	-404.53	1294.01	243.558	-368.022	1375.05	91.2357
567	0	-741.626	1449.81	973.818	-734.257	1416.89	1141.4	-681.561	1412.87	559.231	-623.83	1384.58	109.023	-623.399	1543.51	59.2546	-350.895	1451	969.542	-353.549	1389.69	1129.03	-370.782	1580.19	587.659	-404.019	1316.72	235.978	-366.302	1405.83	89.1414
568	0	-741.949	1454.76	973.286	-735.197	1422.58	1140.8	-681.819	1414.53	559.148	-624.174	1384.59	108.667	-623.198	1543.95	58.6055	-351.085	1458.75	970.769	-353.846	1397.4	1130.07	-372.396	1591.09	589.549	-404.01	1339.62	227.61	-364.725	1436.77	86.6894
569	0	-742.374	1459.8	972.634	-736.094	1428.33	1140.1	-681.85	1416.42	559.076	-623.741	1384.9	109.171	-623.064	1544.39	58.1091	-351.33	1466.72	971.906	-354.215	1405.72	1131.02	-373.86	1601.35	591.232	-403.624	1362.99	218.618	-363.091	1467.87	83.944
570	0	-742.681	1464.99	971.941	-736.882	1434.08	1139.49	-681.498	1418.49	558.997	-623.55	1385.17	109.079	-622.877	1544.83	57.739	-351.612	1474.8	972.925	-354.657	1413.86	1131.92	-375.123	1611.2	592.577	-403.025	1387.9	209.809	-361.493	1499.44	81.2578
571	0	-743.053	1470.11	971.205	-737.583	1440.04	1138.75	-680.973	1420.7	559.043	-623.43	1385.45	109.146	-622.723	1545.26	57.3415	-351.892	1483.01	973.789	-355.147	1421.96	1132.72	-376.08	1620.63	593.514	-402.444	1413.14	200.514	-360.044	1531.25	78.6492
572	0	-743.328	1475.36	970.476	-738.143	1445.9	1138.01	-680.896	1423.09	558.89	-623.276	1385.69	109.219	-622.734	1545.8	56.9669	-352.286	1490.95	974.404	-355.692	1429.82	1133.39	-377.145	1629.28	594.046	-402.077	1438.76	191.096	-358.727	1563.41	76.4302
573	0	-743.606	1480.54	969.884	-738.723	1451.69	1137.2	-680.913	1425.57	558.851	-623.143	1385.98	109.314	-622.754	1546.19	56.6437	-352.528	1499.47	975.066	-356.149	1437.71	1133.68	-378.119	1637.19	594.074	-401.826	1465	181.622	-357.567	1595.68	74.4321
574	0	-743.786	1485.83	969.202	-739.349	1457.42	1136.17	-680.935	1428.09	558.815	-622.979	1386.25	109.409	-622.801	1546.58	56.3208	-352.851	1507.24	975.362	-356.515	1445.75	1133.72	-379.063	1644.54	593.616	-401.659	1491.59	172.358	-356.328	1627.84	72.8049
575	0	-744.095	1491.2	968.569	-739.886	1463.2	1135.16	-680.886	1430.67	558.746	-622.859	1386.55	109.494	-622.849	1546.96	55.9841	-353.136	1515.2	975.518	-356.741	1453.98	1133.6	-379.987	1651.41	592.758	-401.699	1518.96	163.697	-355.145	1659.85	71.298
576	0	-744.384	1496.64	968.001	-740.421	1469.14	1134.23	-680.658	1433.22	558.633	-622.681	1386.91	109.634	-622.858	1547.31	55.6574	-353.342	1523.44	975.569	-356.956	1462.22	1133.31	-380.803	1657.74	591.5	-401.747	1546.43	155.373	-353.85	1691.53	70.2452
577	0	-744.674	1502.19	967.447	-740.839	1475.55	1133.4	-680.836	1436.16	558.664	-622.456	1387.28	109.813	-622.954	1547.74	55.4602	-353.621	1531.67	975.51	-357.11	1470.61	1132.94	-381.498	1663.66	589.997	-401.68	1574.44	148.06	-352.972	1722.98	69.2016
578	0	-744.972	1507.76	966.984	-741.108	1482.14	1132.69	-680.822	1439.12	558.625	-622.177	1387.65	110.008	-622.89	1548.04	55.2014	-353.888	1539.42	975.201	-357.348	1478.89	1132.59	-382.041	1669.27	588.261	-401.612	1602.75	141.743	-352.473	1754.32	68.1582
579	0	-745.304	1513.5	966.418	-741.276	1488.6	1132.2	-680.871	1442.26	558.543	-621.954	1388.04	110.22	-622.806	1548.25	54.9736	-354.143	1546.98	974.642	-357.75	1487.1	1132.16	-382.465	1674.38	586.135	-401.315	1631.2	136.381	-352.655	1784.98	67.1506
580	0	-745.624	1519.34	965.936	-741.38	1494.52	1131.8	-680.753	1445.43	558.442	-621.733	1388.4	110.527	-622.781	1548.4	54.7585	-354.469	1554.65	974.074	-358.184	1495.72	1131.76	-382.822	1679.23	583.89	-401.765	1659.96	131.542	-353.391	1815.61	66.5524
581	0	-746.031	1525.41	965.47	-741.505	1500.47	1131.3	-680.943	1448.8	558.341	-621.492	1388.79	110.779	-622.746	1548.55	54.4783	-354.665	1562.29	973.244	-358.706	1504.18	1131.12	-383.105	1683.88	581.633	-402.368	1688.29	128.349	-354.931	1845.69	66.3242
582	0	-746.403	1531.73	964.812	-741.652	1507.21	1130.74	-681.041	1452.27	558.393	-621.334	1389.23	110.674	-622.598	1548.45	54.2241	-354.983	1570.48	972.315	-359.074	1513.01	1130.47	-383.043	1688.45	579.374	-402.738	1716.37	126.577	-357.048	1875.43	67.2523
583	0	-746.874	1538.27	964.135	-741.843	1514.41	1129.99	-680.986	1455.66	558.328	-621.268	1389.28	110.761	-622.623	1548.63	54.0505	-355.265	1578.49	971.192	-359.349	1521.87	1129.76	-382.778	1693.14	576.947	-404.538	1743.28	125.828	-359.974	1904.21	69.3762
584	0	-747.263	1545.06	963.349	-742.109	1522.24	1129.24	-680.967	1459.13	558.213	-620.916	1389.74	111.15	-622.629	1548.7	53.9539	-355.597	1586.52	969.906	-359.667	1530.81	1128.89	-382.027	1698.13	574.476	-405.851	1769.37	126.175	-363.647	1931.97	73.1643
585	0	-747.86	1552.07	962.544	-742.48	1530.34	1128.33	-681.004	1462.76	558.059	-621.205	1389.49	111.165	-622.644	1548.82	53.8371	-355.869	1594.85	968.6	-359.894	1540.11	1127.91	-381.53	1703.34	571.936	-409.567	1793.25	126.686	-368.106	1958.2	78.1067
586	0	-748.145	1559.29	961.577	-742.633	1538.64	1127.3	-681.025	1466.59	557.964	-620.97	1389.88	111.503	-622.658	1548.88	53.7402	-356.119	1603.48	967.231	-359.979	1549.88	1126.93	-381.58	1709.09	569.554	-412.126	1815.41	127.34	-372.781	1983.34	83.7403
587	0	-748.416	1566.59	960.635	-742.78	1547.09	1126.28	-681.14	1470.65	557.857	-620.751	1390.41	111.931	-622.659	1548.99	53.6496	-356.183	1611.98	965.873	-359.979	1559.74	1125.89	-381.98	1715.2	567.53	-412.114	1836.25	128.403	-377.746	2007.12	89.8591
588	0	-748.737	1574.1	959.573	-742.858	1555.42	1125.16	-680.962	1474.81	557.695	-620.482	1390.9	112.43	-622.633	1549.15	53.5454	-356.269	1620.91	964.521	-359.967	1569.52	1124.91	-382.624	1721.91	565.593	-413.065	1855.36	128.86	-382.938	2028.39	96.4948
589	0	-748.884	1581.79	958.427	-742.716	1563.9	1124.09	-680.729	1479.25	557.491	-620.22	1391.46	112.878	-622.59	1549.3	53.4646	-356.377	1630.12	963.274	-359.979	1579.1	1123.88	-383.311	1729.19	563.745	-416.277	1872.07	128.619	-387.955	2048.38	104.418
590	0	-748.943	1589.55	957.2	-742.643	1572.06	1122.88	-680.647	1484.05	557.185	-619.976	1392.09	113.453	-622.559	1549.43	53.3824	-356.527	1639.34	961.96	-359.992	1590.23	1123.07	-384.099	1737.07	562.073	-418.388	1886.97	128.87	-392.793	2065.21	112.161
591	0	-748.902	1597.54	955.931	-742.499	1580.7	1121.69	-680.453	1489.13	556.762	-619.691	1392.73	114.097	-622.478	1549.58	53.29	-356.545	1648.62	960.903	-359.926	1599.73	1122.1	-385.129	1746.01	560.927	-419.794	1899.86	128.931	-396.927	2079.18	118.709
592	0	-748.858	1605.52	954.726	-742.328	1589.28	1120.48	-680.204	1494.51	556.397	-619.358	1393.48	114.819	-622.404	1549.75	53.2126	-356.447	1658.18	959.931	-359.918	1608.61	1121.11	-386.152	1756.26	560.376	-421.662	1910.84	128.42	-400.18	2089.77	122.313
593	0	-748.801	1613.59	953.563	-742.14	1597.79	1119.24	-679.927	1500.11	556.015	-619.144	1394.29	115.671	-622.297	1549.91	53.0991	-356.357	1667.55	959.088	-359.943	1617.65	1120.1	-387.226	1767.74	560.137	-421.965	1920	127.831	-402.434	2098.11	122.148
594	0	-748.709	1621.79	952.335	-741.786	1606.55	1117.9	-679.546	1505.91	555.677	-618.811	1395.15	116.522	-622.264	1550.08	52.986	-356.249	1676.95	958.42	-359.971	1626.43	1119.16	-388.525	1780.15	560.189	-425.072	1926.77	126.684	-404.167	2104.17	118.49
595	0	-748.44	1630.03	951.16	-741.445	1615.11	1116.67	-679.168	1511.8	555.419	-618.807	1396.29	117.566	-622.131	1550.32	52.8751	-356.151	1686.62	957.694	-359.94	1635.35	1118.22	-389.779	1793.1	560.451	-427.947	1931.73	126.337	-405.529	2108.64	113.011
596	0	-748.178	1638.32	950.123	-741.095	1624	1115.4	-678.652	1517.68	555.232	-618.978	1397.05	118.567	-622.083	1550.58	52.7475	-356.057	1696.11	956.904	-359.748	1644.58	1117.24	-391.293	1805.97	560.693	-430.332	1935.93	124.958	-407.008	2111.99	107.06
597	0	-747.692	1646.71	949.199	-740.274	1634.21	1114.65	-678.287	1523.71	555.235	-619.874	1397.25	120.164	-622.07	1550.92	52.6047	-355.852	1706.18	956.284	-359.399	1654.19	1116.36	-392.863	1818.82	560.958	-432.274	1939.78	123.515	-408.712	2114.92	101.632
598	0	-747.28	1655.27	948.407	-739.968	1643.3	1113.22	-677.889	1529.93	555.32	-619.539	1398.57	121.652	-622.048	1551.46	52.4366	-355.663	1716.56	955.748	-358.99	1663.98	1115.43	-394.316	1831.51	561.12	-434.461	1943.74	122.271	-410.635	2117.65	97.4323
599	0	-746.866	1664.05	947.747	-739.382	1652.41	1112.19	-677.586	1536.51	555.579	-619.335	1400.12	123.159	-622.104	1552.02	52.2971	-355.548	1729.29	955.732	-358.474	1674.14	1114.69	-395.847	1843.78	561.209	-436.773	1947.49	121.12	-412.931	2120.34	93.5337
600	0	-746.395	1672.93	947.287	-738.634	1662.13	1111.28	-677.268	1543.47	555.945	-619.283	1401.79	125.055	-622.232	1552.65	52.1874	-355.252	1740.62	955.665	-357.987	1684.62	1114.21	-397.275	1855.45	561.29	-438.715	1951.6	119.906	-415.376	2123.29	88.8628
601	0	-745.85	1682.01	947.035	-737.865	1671.93	1110.59	-676.92	1550.97	556.324	-619.363	1403.64	127.119	-622.464	1553.32	52.1048	-354.944	1752.05	955.925	-357.55	1695.44	1114.1	-398.599	1866.68	561.543	-438.034	1956.6	120.052	-417.176	2126.34	83.8976
602	0	-745.341	1691.23	946.963	-737.147	1681.69	1110.17	-676.551	1559.13	556.795	-619.477	1405.65	129.446	-622.641	1553.91	51.9831	-354.758	1763.51	956.393	-357.198	1706.51	1114.5	-399.447	1877.97	562.289	-438.087	1960.17	119.35	-418.149	2128.75	79.4647
603	0	-744.755	1700.75	946.87	-736.427	1691.42	1109.66	-676.116	1567.99	557.229	-619.592	1408.07	132.024	-623.024	1554.69	51.9571	-354.637	1775.03	957.239	-357.044	1717.5	1115.33	-399.79	1889.57	563.387	-438.251	1963.08	118.678	-417.945	2130.91	75.9429
604	0	-744.07	1710.57	946.871	-736.747	1698.17	1109.25	-675.543	1577.52	557.672	-619.774	1410.83	134.893	-623.26	1555.38	51.8134	-354.545	1786.54	958.326	-356.898	1728.53	1116.63	-399.983	1901.33	564.661	-438.209	1965.1	118.225	-417.521	2132.25	72.885
605	0	-743.239	1720.7	946.936	-737.499	1703.42	1108.77	-675.129	1587.99	557.972	-620.118	1413.95	138.037	-623.689	1556.08	51.5821	-354.386	1798.08	959.737	-356.751	1739.7	1118.28	-400.08	1912.98	565.994	-438.237	1966.73	117.938	-417.535	2132.76	70.1818
606	0	-742.362	1731.12	947.031	-738.167	1708.54	1108.46	-674.932	1599.46	558.128	-620.607	1417.58	141.432	-624.291	1556.41	51.4094	-354.099	1809.27	961.452	-356.637	1750.62	1120.28	-400.034	1923.97	567.335	-438.203	1968.13	117.855	-417.762	2133.17	68.2215
607	0	-741.547	1741.94	947.242	-738.534	1714.4	1108.36	-674.871	1611.94	558.328	-621.296	1421.6	145.142	-624.795	1556.75	51.2558	-353.634	1820.19	963.337	-356.478	1761.35	1122.57	-399.799	1933.91	568.417	-437.236	1968.84	118.433	-417.906	2133.74	66.6977
608	0	-740.528	1753.15	947.464	-738.551	1721.92	1108.65	-675.01	1625.33	558.428	-621.963	1426.28	149.099	-625.183	1557.23	51.159	-352.976	1830.79	965.153	-356.142	1772.07	1124.96	-399.576	1942.82	569.188	-437.088	1969.97	118.421	-417.89	2134.3	65.2069
609	0	-739.516	1764.58	947.973	-738.116	1731.41	1109.26	-675.35	1639.75	558.485	-622.602	1431.4	153.934	-625.59	1557.83	51.1534	-352.235	1841.29	966.889	-355.615	1782.47	1127.2	-399.3	1950.87	569.74	-436.885	1971.11	118.314	-417.852	2134.97	63.7393
610	0	-738.434	1776.31	948.578	-737.094	1742.44	1110.21	-675.898	1655.13	558.507	-623.758	1437.24	158.768	-625.981	1558.7	51.2069	-351.369	1851.95	968.411	-354.805	1792.98	1129.27	-398.845	1958.03	569.881	-436.765	1972.34	118.104	-418.046	2135.46	62.7729
611	0	-737.34	1788.23	949.417	-735.674	1754.63	1111.4	-676.876	1671.56	558.446	-624.541	1444.02	164.293	-626.246	1559.78	51.5194	-350.379	1862.58	969.78	-353.657	1803.37	1130.95	-398.375	1964.15	569.55	-436.892	1973.33	117.765	-418.232	2135.89	62.4579
612	0	-736.104	1800.18	950.405	-734.044	1767.37	1112.87	-678.171	1689.04	558.233	-625.415	1451.59	170.483	-626.252	1561.31	51.8788	-349.211	1873.03	970.929	-352.344	1813.57	1132.36	-398.016	1968.86	568.872	-437.273	1973.77	117.475	-418.304	2136.16	61.9933
613	0	-734.854	1812.27	951.531	-732.313	1780.11	1114.52	-679.951	1707.58	558.002	-626.349	1460.2	177.341	-626.389	1563.22	52.4078	-347.873	1882.88	971.823	-350.813	1823.75	1133.46	-397.628	1973.55	568.229	-437.694	1974.21	117.015	-418.351	2136.52	61.6705
614	0	-733.468	1824.47	952.676	-730.874	1792.9	1116.11	-682.148	1727.2	557.68	-626.898	1469.94	184.326	-626.453	1565.24	53.0781	-346.489	1892.08	972.506	-349.264	1833.59	1134.42	-396.989	1977.75	567.799	-437.933	1974.57	116.631	-417.798	2138.08	62.3647
615	0	-732.846	1836.36	953.96	-729.521	1804.94	1117.84	-684.858	1747.88	557.409	-628.251	1481.19	192.023	-626.719	1568.04	54.3692	-345.156	1900.59	973.131	-347.78	1843.18	1135.36	-395.957	1981.58	567.44	-438.092	1974.63	116.315	-418.208	2136.9	61.2984
616	0	-731.809	1848.35	955.17	-728.484	1815.91	1119.57	-687.345	1769.08	556.935	-629.398	1493.6	200.422	-627.297	1571.51	55.8951	-343.936	1908.91	973.892	-346.474	1852.36	1136.28	-394.625	1985.48	567.344	-437.848	1974.87	116.042	-417.423	2138.32	61.8927
617	0	-730.757	1860.27	956.263	-727.937	1826.19	1121.03	-689.42	1790.94	556.515	-630.455	1507.6	209.289	-627.986	1575.74	57.8177	-342.925	1917.1	974.678	-345.357	1861.18	1137.24	-393.185	1989.26	567.264	-437.484	1974.77	115.787	-417.112	2138.26	61.649
618	0	-730.143	1871.81	957.329	-727.391	1835.89	1122.43	-690.621	1813.01	555.98	-631.712	1523.04	217.821	-628.621	1580.58	60.1455	-342.038	1925.41	975.569	-344.357	1869.89	1138.25	-391.745	1992.92	567.16	-437.173	1974.83	115.618	-416.63	2139.13	61.6869
619	0	-729.317	1883.29	958.163	-727.166	1845.28	1123.54	-692.41	1835.57	556.047	-633.809	1539.3	225.474	-629.107	1586.37	62.9063	-341.31	1933.8	976.475	-343.564	1878.43	1139.28	-390.42	1996.43	567.09	-436.928	1974.96	115.489	-416.448	2139.14	61.496
620	0	-728.459	1894.62	958.868	-726.85	1854.53	1124.3	-694.263	1858.26	556.501	-635.699	1557.6	233.174	-629.255	1592.75	65.8493	-340.579	1942.37	977.356	-342.811	1886.89	1140.3	-389.316	2000.19	566.895	-436.815	1975.04	115.321	-416.283	2139.06	61.2894
621	0	-728.059	1905.68	959.546	-726.629	1863.71	1124.76	-695.946	1880.86	557.389	-638.35	1575.56	239.615	-629.035	1599.87	68.8022	-339.979	1951.04	978.143	-342.179	1895.49	1141.29	-388.356	2003.94	566.592	-436.809	1975.2	115.144	-416.204	2138.98	61.1563
622	0	-727.495	1916.69	960.154	-726.577	1872.64	1124.96	-697.441	1903.24	558.681	-640.215	1594.35	246.092	-629.619	1609.69	73.501	-339.407	1959.54	978.845	-341.564	1904.22	1142.16	-387.588	2007.64	566.227	-436.343	1975.71	115.276	-416.098	2138.99	61.1103
623	0	-727.135	1927.37	960.701	-726.354	1880.94	1124.98	-698.727	1925.29	560.346	-641.615	1612.31	253.093	-631.37	1624.64	80.6899	-338.807	1968.05	979.445	-340.92	1913.03	1142.9	-386.939	2011.27	565.885	-436.239	1976	115.252	-416.007	2139.02	61.0754
624	0	-726.851	1937.97	961.438	-726.437	1889.46	1124.94	-699.803	1946.93	562.443	-642.565	1631	259.823	-633.63	1645.03	87.4311	-338.367	1976.45	979.818	-340.274	1921.91	1143.48	-386.407	2014.64	565.581	-436.332	1976.06	115.204	-415.963	2139.02	61.0604
625	0	-726.424	1948.48	962.091	-726.075	1897.89	1125.15	-700.337	1968.08	564.776	-643.292	1650.8	265.978	-636.448	1668.92	94.2345	-338.02	1984.64	980.122	-339.637	1930.52	1143.8	-385.781	2017.85	565.444	-436.43	1976.12	115.117	-415.92	2139.05	61.0557
626	0	-726.374	1958.58	962.981	-724.523	1911.11	1125.96	-700.567	1988.82	567.467	-643.668	1671.31	271.536	-639.347	1694.65	100.418	-337.706	1992.73	980.37	-338.934	1938.81	1143.97	-385.252	2020.66	565.262	-436.525	1976.18	115.142	-415.858	2139.1	61.0453
627	0	-726.392	1968.55	964.135	-723.752	1920.07	1126.6	-700.757	2009.21	570.566	-644.153	1692.53	275.701	-642.504	1721.11	105.768	-337.475	2000.75	980.586	-338.619	1946.51	1143.96	-384.663	2023.41	565.131	-436.561	1976.24	115.116	-415.808	2139.08	61.0255
628	0	-726.536	1978.43	965.638	-722.855	1928.44	1127.46	-700.897	2029.25	574.164	-644.573	1714.24	278.585	-645.972	1747.69	109.983	-337.251	2008.61	980.866	-338.258	1953.2	1143.9	-384.042	2026.21	564.97	-436.559	1976.29	115.139	-415.808	2138.91	60.9719
629	0	-726.527	1988.42	967.36	-721.852	1936.75	1128.75	-701.19	2049.1	577.867	-645.029	1736.33	280.164	-649.75	1773.97	112.918	-337.092	2016.15	981.293	-337.97	1959.54	1143.92	-383.478	2028.96	564.787	-436.603	1976.32	115.136	-415.727	2138.85	60.9298
630	0	-726.406	1998.38	969.363	-720.942	1945.17	1130.24	-701.836	2068.53	581.518	-645.372	1758.93	280.516	-653.691	1800.01	114.733	-336.911	2023.36	981.76	-337.739	1965.88	1144.26	-382.872	2031.65	564.643	-436.607	1976.28	115.18	-415.655	2138.79	60.8653
631	0	-726.192	2008.52	971.595	-719.764	1953.68	1132.31	-701.472	2087.12	584.746	-645.753	1781.83	279.764	-657.942	1826.79	115.799	-336.728	2030.4	982.373	-337.823	1972.53	1144.83	-382.207	2034.39	564.543	-436.653	1976.31	115.188	-415.551	2138.74	60.7869
632	0	-725.832	2018.79	973.913	-718.381	1962.31	1134.51	-697.175	2100.67	587.159	-645.854	1805.13	277.971	-662.26	1854.16	116.159	-336.522	2037.4	982.816	-338.105	1979.25	1145.44	-381.624	2036.93	564.411	-436.654	1976.31	115.237	-416.084	2136.85	59.7171
633	0	-725.752	2028.99	976.292	-716.288	1971.45	1136.72	-696.89	2117.86	589.74	-645.986	1828.81	275.265	-666.665	1882.62	116.123	-336.379	2044.22	983.248	-338.571	1985.99	1146.01	-381.092	2039.44	564.257	-436.654	1976.34	115.297	-415.81	2137.5	59.5199
634	0	-725.373	2039.52	978.572	-714.395	1980.54	1138.71	-696.697	2134.92	592.279	-646.118	1852.76	271.679	-670.989	1912.03	115.607	-336.271	2051.05	983.612	-338.943	1990.17	1146.01	-380.604	2041.94	564.188	-436.746	1976.36	115.347	-415.714	2137.72	59.3468
635	0	-725.501	2049.71	980.724	-713.408	1989.03	1140.41	-696.15	2151.17	594.555	-646.219	1876.88	266.825	-675.092	1942.25	114.469	-336.139	2057.75	983.723	-339.312	1995.66	1145.98	-380.298	2044.21	563.99	-436.833	1976.43	115.411	-415.134	2139.23	59.8414
636	0	-725.133	2060.32	982.572	-712.626	1997.48	1141.86	-695.665	2166.85	596.761	-646.198	1901.13	260.801	-678.982	1973.35	112.863	-336.01	2064.41	983.639	-339.642	2001.56	1145.9	-380.013	2046.59	563.946	-436.873	1976.65	115.571	-414.957	2139.69	59.5924
637	0	-725.478	2069.41	984.637	-711.847	2005.89	1143.12	-694.924	2181.56	598.811	-646.506	1925.85	253.837	-682.33	2005.28	110.658	-335.945	2071.03	983.474	-339.898	2007.59	1145.69	-379.887	2048.85	563.748	-437.012	1976.75	115.671	-415.043	2139.59	59.1901
638	0				-711.014	2014.05	1144.28	-694.286	2195.62	600.685	-646.403	1950.44	246.358	-685.337	2038.09	108.218	-335.901	2077.59	983.23	-340.088	2014.2	1145.46	-379.866	2051.08	563.624	-437.197	1976.85	115.812	-414.97	2139.85	58.9729
639	0				-710.163	2022.18	1145.44	-693.553	2208.88	602.297	-646.768	1977.25	237.491	-687.888	2071.61	105.491	-335.857	2084.15	982.894	-340.226	2020.83	1145.25	-379.867	2053.38	563.483	-437.428	1976.87	115.949	-414.9	2139.94	58.8387
640	0				-709.37	2030.33	1146.4	-692.947	2221.26	603.623	-647.707	2003.57	227.77	-690.145	2105.9	102.766	-335.833	2088.99	982.142	-340.336	2027.9	1144.81	-380.002	2055.67	563.29	-437.687	1976.81	116.026	-414.841	2139.95	58.7088
641	0				-708.795	2038.7	1147.17	-692.163	2232.84	604.672	-648.44	2031.49	218.826	-692.261	2140.61	100.126	-335.874	2094.99	981.548	-340.308	2034.84	1144.36	-380.173	2057.77	563.124	-437.796	1976.85	116.072	-414.756	2139.87	58.5923
642	0				-708.45	2047.14	1147.81	-691.334	2243.57	605.421	-649.286	2059.42	209.46	-694.32	2175.62	97.7858	-335.943	2101.34	980.829	-340.222	2041.91	1143.69	-380.289	2059.86	562.864	-437.985	1976.84	116.157	-414.633	2139.98	58.4969
643	0				-708.285	2055.01	1148.15	-690.636	2253.56	605.775	-650.104	2087.59	199.789	-696.457	2210.59	95.8835	-336.106	2107.72	979.997	-340.095	2049.17	1142.88	-380.348	2061.91	562.661	-438.13	1976.84	116.258	-414.501	2140.07	58.3957
644	0				-708.196	2063.53	1148.49	-690.105	2263.04	605.539	-650.919	2116.96	190.581	-698.64	2245.18	94.3705	-336.201	2114.18	979.022	-339.935	2056.6	1142	-380.338	2064.1	562.447	-438.277	1976.89	116.383	-414.371	2140.14	58.2712
645	0				-708.317	2071.99	1148.67	-689.637	2272.04	604.816	-652.214	2143.83	180.557	-700.772	2279.31	93.2396	-336.318	2120.92	978.009	-339.83	2064.24	1141.02	-380.298	2066.21	562.262	-438.38	1976.89	116.489	-414.274	2140.2	58.1572
646	0				-708.318	2080.97	1148.83	-689.199	2280.51	603.683	-652.9	2176.19	173.904	-702.495	2313.1	92.6469	-336.447	2127.5	976.945	-339.798	2071.95	1140.11	-380.25	2068.47	562.047	-438.457	1977.04	116.651	-414.114	2140.39	58.042
647	0				-708.237	2089.66	1148.67	-689.679	2289.46	602.321	-654.431	2204.6	166.439	-703.376	2346.5	92.2697	-336.587	2134.34	976.044	-339.883	2079.8	1139.23	-380.167	2070.97	561.916	-438.568	1977.19	116.749	-414.472	2139.12	57.2208
648	0				-708.175	2097.83	1148.49	-691.868	2298.92	600.876	-656.345	2233.02	159.909	-703.21	2379.75	92.1762	-336.788	2141.03	975.162	-339.977	2087.85	1138.46	-380.136	2073.51	561.745	-438.728	1977.43	117.058	-414.355	2139.27	57.0925
649	0				-708.002	2106.41	1148.18	-691.873	2306.2	598.85	-658.171	2263.2	155.18	-701.815	2412.9	92.5015	-336.864	2147.85	974.291	-340.136	2095.76	1137.73	-380.234	2076.21	561.511	-438.805	1977.65	117.25	-414.27	2139.38	56.8918
650	0				-707.914	2114.4	1147.73	-691.788	2313.46	596.941	-660.569	2291.61	151.031	-699.053	2445.48	93.2892	-336.969	2154.64	973.424	-340.315	2103.66	1136.96	-380.271	2079.03	561.299	-438.917	1977.89	117.486	-414.202	2139.41	56.676
651	0				-707.878	2122.83	1147.14	-692.211	2320.89	595.259	-662.54	2319.64	147.958	-694.888	2477.21	94.4129	-337.063	2161.44	972.503	-340.451	2111.44	1136.04	-380.294	2082.16	560.942	-439.078	1978.16	117.736	-414.068	2139.52	56.5226
652	0				-707.909	2130.88	1146.5	-692.673	2329.06	593.606	-664.56	2346.11	145.367	-689.548	2507.54	95.2428	-337.221	2168.49	971.474	-340.629	2119.1	1135.06	-380.35	2085.56	560.703	-439.155	1978.53	118.079	-413.353	2141.37	57.2442
653	0				-708.093	2138.9	1145.75	-693.101	2337.58	592.18	-665.476	2376.68	146.077	-683.936	2536.07	95.3424	-337.427	2175.3	970.297	-340.873	2126.45	1133.84	-380.487	2089.09	560.435	-438.993	1979.09	118.803	-413.586	2141.08	56.5523
654	0				-708.397	2147.27	1145.02	-693.109	2346.07	591.121	-667.005	2400.85	144.775	-678.413	2562	94.7325	-337.69	2182.4	969.202	-341.065	2134.31	1132.59	-380.826	2092.78	560.202	-439.173	1979.46	119.282	-413.517	2141.09	56.5973
655	0				-708.694	2155.88	1144.42	-693.066	2354.33	590.25	-668.211	2423.25	144.103	-673.594	2585.39	93.8885	-338.029	2189.83	967.984	-341.316	2142.3	1131.27	-381.38	2096.73	559.938	-439.478	1979.92	119.795	-413.549	2141.24	56.4539
656	0				-709.137	2164.26	1143.65	-692.999	2362.32	589.405	-669.472	2441.49	143.224	-669.667	2606.04	93.1977	-338.322	2197.12	966.739	-341.551	2150.24	1129.96	-382.04	2100.93	559.689	-439.854	1980.46	120.418	-413.565	2141.34	56.2699
657	0				-709.565	2172.42	1142.88	-692.918	2370.36	588.533	-669.969	2459.62	143.84	-666.583	2624.13	92.8606	-338.748	2204.57	965.686	-341.833	2157.91	1128.64	-382.743	2105.54	559.487	-440.226	1980.97	120.955	-413.593	2141.5	56.2036
658	0				-709.91	2180.87	1142.23	-692.805	2378.57	587.785	-670.013	2475.32	144.423	-664.396	2639.52	92.9312	-339.3	2212.28	964.589	-342.307	2165.97	1127.48	-383.587	2110.46	559.222	-440.663	1981.77	121.739	-413.67	2141.63	56.0938
659	0				-710.283	2189.17	1141.63	-692.683	2387.09	587.092	-669.624	2487.96	144.783	-663.242	2652.48	93.3543	-339.805	2219.46	963.5	-342.881	2173.83	1126.43	-384.504	2115.57	558.855	-441.271	1982.47	122.539	-413.778	2141.74	56.0077
660	0				-710.64	2197.59	1141.11	-692.64	2395.94	586.454	-668.835	2498.28	144.759	-662.959	2662.91	93.5518	-340.435	2226.79	962.574	-343.569	2181.75	1125.44	-385.467	2120.95	558.518	-441.933	1983.35	123.505	-413.961	2141.87	55.9592
661	0				-711.063	2206.06	1140.49	-692.366	2405.09	585.847	-667.768	2506.37	144.264	-663.469	2671.06	93.3836	-341.121	2233.95	961.712	-344.199	2189.63	1124.61	-386.532	2126.72	558.164	-442.619	1984.25	124.612	-414.155	2142	55.9115
662	0				-711.639	2214.62	1139.91	-692.235	2414.67	585.317	-666.626	2512.6	143.37	-664.542	2677.28	92.6434	-341.825	2241.05	960.876	-345.008	2197.4	1123.77	-387.594	2132.67	557.74	-443.312	1985.23	125.94	-414.351	2142.15	55.8391
663	0				-712.335	2223.47	1139.33	-692.061	2424.38	584.78	-665.355	2517.13	142.112	-665.678	2681.5	91.2129	-342.61	2247.95	960.15	-345.757	2204.89	1123	-388.596	2138.83	557.369	-444.072	1986.27	127.824	-414.451	2142.42	55.7882
664	0				-713.208	2232.67	1138.7	-691.937	2434.18	584.226	-663.991	2520.29	140.822	-666.957	2684.42	89.4318	-343.357	2254.56	959.454	-346.771	2212.67	1122.27	-389.491	2145.28	557.039	-444.631	1987.59	129.437	-414.493	2142.7	55.6749
665	0				-714.167	2242.26	1138.03	-691.831	2443.6	583.587	-662.64	2522.65	139.38	-668.006	2685.87	87.1536	-344.162	2261.64	958.954	-347.836	2220.73	1121.67	-390.328	2151.98	556.791	-445.128	1988.86	131.23	-414.526	2142.93	55.5422
666	0				-715.231	2252.03	1137.39	-691.593	2452.58	582.821	-662.331	2524.06	138.13	-668.761	2686.36	84.828	-345.072	2268.48	958.465	-348.893	2229.12	1121.15	-391.041	2158.97	556.712	-445.349	1990.35	133.16	-414.517	2143.27	55.398
667	0				-716.33	2261.72	1136.83	-691.326	2461.15	581.924	-661.083	2524.23	136.8	-669.086	2685.97	82.6662	-346.077	2276.01	958.069	-350.13	2237.27	1120.47	-391.712	2166.08	556.651	-445.383	1991.95	135.197	-414.451	2143.54	55.2286
668	0				-717.448	2271.57	1136.38	-690.886	2469.25	580.944	-659.741	2523.63	135.191	-668.967	2684.72	80.7046	-347.118	2283.65	957.691	-351.466	2245.79	1119.79	-392.319	2173.57	556.548	-445.36	1993.59	137.417	-414.304	2143.9	55.0927
669	0				-718.566	2281.49	1135.97	-691.01	2477.12	579.811	-659.767	2522.35	133.783	-668.676	2682.86	78.5635	-348.184	2291.74	957.372	-352.742	2254.68	1119.21	-393.014	2181.31	556.431	-445.183	1995.42	139.801	-414.105	2144.27	54.9748
670	0				-719.711	2291.27	1135.58	-690.492	2484.53	578.516	-658.589	2520.93	132.428	-667.751	2681.02	76.6888	-349.287	2300.01	957.004	-353.959	2263.79	1118.67	-393.605	2189.52	556.256	-445.032	1997.41	142.246	-413.866	2144.59	54.8281
671	0				-720.782	2300.76	1135.43	-689.607	2491.35	577.175	-657.689	2519.79	131.056	-666.564	2679.97	75.6351	-350.497	2308.51	956.674	-355.595	2272.37	1117.96	-394.273	2198.45	556.138	-444.791	1999.6	144.952	-413.621	2145	54.6795
672	0				-721.931	2310.16	1135.41	-688.653	2497.93	575.983	-656.779	2519.86	130.425	-665.067	2680.28	75.6209	-351.716	2317.59	956.434	-357.149	2280.92	1117.14	-395.044	2207.84	556.012	-444.32	2002.39	147.995	-413.372	2145.44	54.6175
673	0				-723.048	2318.91	1135.75	-688.408	2504.45	575.23	-656.245	2522.01	130.293	-664.439	2680.48	75.5378	-352.951	2326.79	956.169	-358.507	2289.41	1116.5	-395.778	2217.97	555.828	-443.85	2005.35	151.245	-413.109	2145.92	54.5721
674	0				-724.057	2327.63	1136.37	-688.578	2510.95	574.953	-655.735	2523.56	129.605	-664.412	2680.99	73.9928	-354.191	2336.07	955.95	-359.917	2297.06	1115.87	-396.545	2228.73	555.602	-443.375	2008.71	154.862	-412.868	2146.29	54.5391
675	0				-725.051	2336.28	1137.25	-689.078	2517.94	575.112	-656.159	2523.8	129.173	-664.66	2681.34	72.8244	-355.358	2345.57	955.863	-361.254	2304.56	1115.43	-397.189	2240.33	555.274	-442.938	2012.54	158.852	-412.721	2146.65	54.6195
676	0				-725.961	2344.54	1138.38	-689.798	2525.24	575.606	-656.411	2524.68	129.089	-664.721	2681.69	72.3329	-356.453	2354.95	955.944	-362.591	2312.06	1115.29	-397.709	2253.02	554.896	-442.563	2017	163.255	-412.575	2146.96	54.6853
677	0				-726.997	2353.15	1139.58	-690.607	2531.86	575.88	-656.76	2525.63	128.833	-664.117	2682.23	71.3111	-357.622	2364.26	956.228	-363.863	2319.71	1115.38	-398.11	2266.49	554.409	-442.177	2021.86	168.011	-412.358	2147.36	55.1602
678	0				-728.025	2361.55	1140.83	-691.336	2537	575.558	-657.243	2526.67	128.453	-663.517	2682.58	70.0756	-358.85	2373.35	956.623	-365.244	2327.25	1115.75	-398.275	2280.92	553.854	-441.762	2027.68	173.28	-412.424	2147.53	55.4839
679	0				-729.082	2369.71	1142.05	-692.351	2540.7	574.633	-657.694	2527.39	127.85	-663.677	2682.66	69.7629	-360.237	2382.3	957.129	-366.693	2334.91	1116.32	-398.022	2296.19	553.266	-441.585	2033.6	178.975	-412.443	2148.23	56.1392
680	0				-730.262	2378.07	1143.35	-693.647	2542.96	573.523	-657.981	2527.11	127.161	-664.182	2682.77	69.824	-361.617	2390.99	957.686	-368.068	2342.55	1117.02	-397.368	2312.35	552.809	-441.23	2040.88	185.495	-412.524	2148.97	56.8169
681	0				-731.473	2386.37	1144.6	-694.861	2543.77	572.318	-658.403	2526.93	126.581	-664.368	2682.68	69.7683	-363.048	2400.04	958.48	-369.43	2349.98	1117.73	-396.44	2329.24	552.331	-441.111	2048.46	192.194	-412.571	2150.12	57.7025
682	0				-732.592	2394.32	1146.03	-696.087	2543.92	571.306	-658.841	2526.81	125.942	-664.624	2682.5	69.7457	-364.396	2408.66	959.269	-370.786	2356.97	1118.39	-395.18	2346.95	551.97	-440.782	2057.59	199.797	-412.637	2151.9	59.2682
683	0				-733.769	2401.95	1147.43	-697.304	2543.97	570.822	-659.219	2526.46	125.393	-664.929	2682.39	69.7712	-365.717	2417.17	960.08	-372.071	2363.77	1119	-393.932	2365.34	551.658	-440.23	2068.69	208.137	-412.685	2154.26	61.2127
684	0				-734.847	2409.49	1148.85	-698.629	2544.01	570.88	-659.599	2526.07	124.942	-665.341	2682.27	69.8721	-366.998	2425.47	960.818	-373.161	2370.65	1119.59	-393.151	2384.36	551.315	-439.275	2080.81	216.515	-412.428	2157.08	63.45
685	0				-735.833	2416.68	1150.3	-699.897	2544.18	571.01	-659.966	2525.64	124.614	-665.739	2682.17	69.985	-368.209	2433.32	961.439	-374.166	2377.26	1120.12	-391.983	2404.29	551.361	-437.705	2095.86	226.011	-412.208	2160.85	66.3814
686	0				-736.698	2423.26	1151.64	-701.109	2544.35	571.085	-660.224	2525.23	124.321	-666.092	2682.03	70.189	-369.501	2441.41	962.125	-375.038	2383.28	1120.46	-390.761	2424.74	551.847	-436.002	2110.32	235.311	-412.007	2165.67	69.9402
687	0				-737.445	2429.74	1152.93	-702.167	2544.66	571.085	-660.362	2524.83	124.035	-666.43	2681.78	70.3722	-370.601	2448.89	962.745	-375.983	2389.29	1120.83	-389.624	2445.07	552.378	-435.404	2126.33	242.831	-412.015	2171.56	74.031
688	0				-738.258	2435.9	1154.17	-703.007	2545.03	571.056	-660.261	2524.48	123.733	-666.704	2681.66	70.5658	-371.659	2455.98	963.31	-376.857	2394.67	1121.16	-388.607	2465.08	553.666	-434.261	2143.37	249.704	-412.234	2178.11	78.2137
689	0				-739.141	2441.87	1155.3	-703.84	2545.44	571.086	-660.25	2524.29	123.371	-666.943	2681.5	70.7985	-372.471	2462.83	964.083	-377.833	2399.97	1121.61	-387.513	2484.81	555.725	-432.561	2161.01	256.194	-412.6	2185.34	82.1603
690	0				-740.113	2447.46	1156.13	-704.439	2545.76	571.089	-660.422	2524.05	123.274	-667.098	2681.28	71.0212	-373.257	2469.25	964.885	-378.753	2405.08	1122.27	-386.422	2504.09	558.475	-430.723	2178.75	262.203	-413.203	2194.94	85.5012
691	0				-741.365	2453.34	1156.89	-705.054	2546.15	571.09	-661.539	2524.07	123.317	-667.25	2681.11	71.2114	-373.905	2475.8	965.921	-379.384	2410.56	1123.04	-385.596	2522.86	561.615	-429.317	2195.96	267.663	-413.625	2209.15	90.2248
692	0				-743.135	2458.9	1157.19	-705.639	2546.54	571.168	-660.729	2523.89	123.129	-667.293	2681.05	71.3082	-374.443	2482	966.758	-379.369	2417.01	1123.74	-384.875	2541.12	565.036	-428.474	2213.42	273.051	-413.802	2228.29	95.0047
693	0				-745.544	2465.86	1157	-706.157	2546.89	571.213	-660.576	2523.79	123.023	-667.3	2680.97	71.3606	-374.782	2488.66	967.482	-378.648	2424.5	1124.32	-384.578	2558.42	568.655	-427.977	2231.59	277.258	-413.648	2250.99	99.2191
694	0				-748.506	2474.36	1156.26	-706.685	2547.02	571.241	-660.509	2523.67	122.934	-667.38	2680.9	71.4433	-374.958	2495.75	967.879	-377.613	2433.81	1124.88	-384.541	2575.31	572.783	-427.676	2250.44	280.309	-413.216	2275.75	102.905
695	0				-751.552	2483.62	1155.1	-707.16	2547.05	571.296	-660.798	2523.53	122.965	-667.47	2680.8	71.5349	-375.009	2502.89	968.254	-376.612	2443.58	1125.31	-384.725	2591.77	577.191	-427.645	2269.79	282.026	-412.566	2301.27	105.771
696	0				-754.416	2492.89	1153.75	-707.742	2546.84	571.309	-661.208	2523.35	122.933	-667.574	2680.65	71.7108	-374.96	2510.83	968.588	-375.932	2453.22	1125.97	-385.293	2607.61	581.569	-427.724	2289.37	282.47	-411.692	2326.31	107.208
697	0				-756.781	2501.71	1152.59	-708.37	2546.67	571.387	-661.542	2523.06	122.883	-667.743	2680.48	71.9093	-374.956	2519.02	969.129	-375.598	2461.89	1127.07	-385.632	2623.44	585.819	-427.9	2309.15	281.748	-410.298	2351.75	108
698	0				-758.57	2509.8	1151.93	-708.935	2546.72	571.463	-661.316	2522.66	122.945	-667.944	2680.26	72.1428	-375.088	2527.22	970.076	-375.751	2469.61	1128.68	-386.108	2639.05	589.776	-428.115	2329.18	279.862	-408.677	2377.08	107.738
699	0				-759.668	2517.17	1151.92	-709.543	2547.05	571.538	-661.614	2522.21	122.845	-668.063	2680.1	72.2647	-375.385	2535.47	971.551	-376.43	2476.16	1130.86	-386.609	2654.25	593.405	-428.45	2349.49	276.828	-406.642	2403.39	107.108
700	0				-760.392	2523.62	1152.33	-710.112	2547.67	571.529	-661.801	2522.14	122.78	-668.204	2679.92	72.4177	-375.792	2543.46	973.524	-377.535	2482.75	1133.29	-387.376	2668.7	596.618	-428.719	2370.48	272.93	-404.3	2430.49	106.131
701	0				-760.874	2529.4	1152.68	-710.738	2548.7	571.631	-661.96	2521.82	122.574	-668.401	2679.8	72.5539	-376.252	2551.41	975.737	-378.817	2489.11	1135.57	-388.396	2682.2	599.358	-429.018	2391.64	268.044	-401.879	2458.72	104.66
702	0				-761.26	2534.49	1152.79	-711.269	2550.01	571.643	-662.246	2520.53	121.808	-668.594	2679.76	72.6048	-376.656	2559.03	977.782	-380.041	2495.58	1137.43	-389.419	2694.99	601.686	-429.303	2413.41	262.339	-399.389	2487.58	102.939
703	0				-761.548	2539.35	1152.81	-711.647	2551.64	571.569	-661.807	2523.34	123.3	-668.678	2679.83	72.4328	-377.083	2566.66	979.63	-381.123	2502.12	1138.89	-390.417	2707.13	603.732	-429.396	2435.88	255.771	-396.889	2517.25	101.09
704	0				-761.748	2544.31	1152.76	-711.981	2553.42	571.537	-662.081	2522.21	122.598	-668.685	2680.07	72.1005	-377.406	2574.25	981.253	-381.97	2508.84	1140.07	-391.317	2718.76	605.874	-429.533	2458.62	248.48	-394.216	2547.72	99.1479
705	0				-762.309	2549.81	1152.35	-712.182	2555.24	571.406	-661.947	2522.73	122.679	-668.594	2680.47	71.6164	-377.63	2581.84	982.466	-382.449	2516.1	1141	-392.386	2729.27	607.812	-429.584	2481.82	240.515	-391.692	2578.27	96.8913
706	0				-763.278	2555.96	1151.6	-712.326	2557.29	571.257	-661.881	2522.62	122.748	-668.382	2680.91	71.0514	-377.824	2589.6	983.452	-382.529	2523.79	1141.81	-393.562	2738.92	609.528	-429.44	2505.7	232.044	-389.049	2609.37	94.5244
707	0				-764.215	2562.19	1150.91	-712.347	2559.5	571.128	-661.872	2521.98	122.288	-668.248	2681.48	70.3653	-377.845	2597.15	984.283	-382.632	2531.97	1142.66	-394.749	2747.93	610.888	-429.203	2530.11	223.185	-386.461	2640.33	91.8424
708	0				-764.911	2568.45	1150.29	-712.33	2561.81	570.962	-661.526	2523.49	122.41	-668.025	2682.34	69.4861	-378.017	2605.02	985.102	-382.842	2540.05	1143.41	-395.736	2756.32	611.937	-428.888	2555.05	213.983	-383.821	2671.09	88.8741
709	0				-765.514	2574.91	1149.71	-712.362	2564.27	570.849	-661.432	2522.97	121.739	-667.675	2683.14	68.6261	-378.156	2612.79	985.736	-383.196	2548.33	1144.05	-396.582	2764.21	612.56	-428.528	2580.46	204.66	-380.986	2702.53	86.2047
710	0				-766.025	2581.34	1149.11	-712.364	2566.78	570.736	-661.24	2522.64	121.724	-667.524	2683.64	68.0659	-378.274	2620.51	986.103	-383.628	2556.59	1144.55	-397.238	2771.67	612.774	-428.156	2606.41	195.392	-378.216	2733.72	84.0345
711	0				-766.458	2587.73	1148.51	-712.416	2569.54	570.616	-660.512	2525.98	123.533	-667.44	2683.95	67.4217	-378.505	2628.49	986.434	-384.116	2564.78	1144.83	-397.832	2778.45	612.239	-427.95	2632.76	186.419	-375.245	2764.99	82.4544
712	0				-766.885	2594.11	1147.79	-712.675	2572.45	570.547	-660.397	2526.08	123.443	-667.219	2683.97	66.9032	-378.671	2636.26	986.418	-384.554	2572.73	1144.87	-398.449	2784.64	611.039	-427.814	2659.39	177.827	-372.709	2795.44	80.4031
713	0				-767.327	2600.49	1146.97	-712.667	2575.19	570.407	-660.283	2526.24	123.447	-667.1	2684.24	66.5537	-378.87	2644.25	986.258	-384.878	2580.89	1144.72	-398.967	2790.43	609.348	-427.703	2686.42	169.756	-369.67	2826.19	79.9709
714	0				-767.817	2606.87	1146.03	-712.917	2577.93	570.329	-660.095	2526.65	123.585	-667.097	2684.47	66.2376	-379.032	2651.71	985.77	-385.159	2589.4	1144.28	-399.399	2795.63	607.275	-427.155	2714.39	162.29	-366.816	2856.6	79.9022
715	0				-768.43	2613.29	1145	-713.14	2580.64	570.164	-659.948	2527.14	123.82	-667.082	2684.65	65.9515	-379.293	2659.55	985.12	-385.258	2597.87	1143.55	-399.758	2800.53	604.857	-426.448	2742.29	156.14	-364.487	2886.82	80.154
716	0				-768.974	2619.99	1143.96	-713.358	2583.51	570.066	-659.719	2527.9	124.227	-667.088	2684.78	65.6692	-379.519	2667.15	984.24	-385.287	2606.38	1142.6	-399.874	2805.26	602.116	-425.72	2769.86	150.739	-362.604	2916.84	80.8412
717	0				-769.415	2626.8	1142.93	-713.572	2586.49	569.869	-659.538	2528.51	124.564	-667.127	2684.96	65.5424	-379.77	2675	983.365	-385.358	2615.04	1141.47	-399.918	2809.71	599.04	-424.838	2797.41	146.336	-361.563	2946.85	82.1175
718	0				-769.725	2633.88	1142.06	-713.714	2589.63	569.717	-660.048	2526.36	122.698	-667.224	2685.38	65.3576	-380.033	2682.71	982.346	-385.391	2623.71	1140.3	-399.951	2813.88	595.744	-424.157	2824.75	142.71	-361.452	2976.68	84.1482
719	0				-769.839	2641.31	1141.36	-713.839	2592.88	569.475	-659.784	2527.82	123.355	-667.274	2685.54	65.1484	-380.255	2690.33	981.244	-385.404	2632.6	1139.17	-399.894	2817.99	592.458	-424.165	2851.7	139.849	-362.285	3006.35	87.0839
720	0				-769.889	2648.64	1140.74	-713.864	2596.28	569.303	-659.85	2525.94	123.385	-667.259	2685.67	64.9407	-380.574	2698.2	980.156	-385.544	2641.75	1138.14	-399.593	2822.09	589.274	-424.147	2877.58	138.776	-363.984	3035.48	91.445
721	0				-769.74	2655.8	1140.26	-713.922	2599.78	569.085	-659.698	2526.52	123.536	-667.254	2685.83	64.7623	-381.028	2706.32	979.097	-385.886	2650.92	1137.28	-399.358	2826.42	586.239	-426.15	2887.83	138.002	-366.726	3063.43	96.73
722	0				-769.519	2663.02	1139.69	-713.927	2603.39	568.869	-659.449	2527.77	124.06	-667.286	2685.99	64.5852	-381.399	2714.58	977.822	-386.222	2660.02	1136.33	-399.565	2831.17	583.365	-428.145	2898.02	137.141	-369.98	3090.32	103.385
723	0				-769.332	2670.71	1138.82	-713.928	2607.37	568.695	-659.276	2528.65	124.446	-667.373	2686.35	64.508	-381.652	2723.21	976.489	-386.357	2668.98	1135.14	-400.103	2836.4	580.818	-429.941	2908.06	136.041	-373.639	3115.74	110.611
724	0				-769.208	2678.57	1137.75	-713.851	2611.53	568.415	-659.188	2529.14	124.754	-667.286	2686.33	64.1976	-381.622	2731.73	975.055	-386.281	2678.33	1134.05	-400.621	2842	578.656	-431.525	2918.49	135.037	-377.588	3139.35	118.335
725	0				-769.115	2686.88	1136.68	-713.755	2616.01	568.117	-659.112	2529.46	125.026	-667.264	2686.48	63.9943	-381.553	2740.37	973.595	-386.083	2687.59	1132.88	-401.183	2848.01	576.569	-432.986	2928.83	133.959	-381.72	3160.87	125.961
726	0				-768.951	2695.49	1135.62	-713.595	2620.82	567.856	-659.038	2529.94	125.442	-667.245	2686.65	63.8114	-381.493	2749.54	972.28	-385.817	2697.09	1131.91	-401.819	2854.35	574.592	-434.38	2939.41	133.067	-385.89	3179.83	132.839
727	0				-768.679	2704.27	1134.58	-713.416	2625.93	567.564	-658.944	2530.45	125.901	-667.21	2686.88	63.6104	-381.363	2758.83	971.098	-385.46	2706.67	1131.06	-402.414	2861.32	573.032	-435.683	2950.08	132.311	-389.863	3195.92	138.071
728	0				-768.297	2713.37	1133.62	-713.117	2631.31	567.234	-658.995	2531.22	126.491	-667.181	2687.11	63.4442	-381.075	2768.33	970.237	-385.027	2716.2	1130.36	-402.979	2869.42	572.043	-436.909	2960.68	131.698	-393.43	3209.09	141.026
729	0				-767.788	2722.38	1132.62	-712.752	2636.97	566.849	-659.446	2532.48	127.335	-667.141	2687.35	63.2566	-380.647	2777.65	969.634	-384.701	2725.52	1129.85	-403.601	2879.05	571.567	-438.244	2971.08	131.276	-396.556	3219.55	141.273
730	0				-767.205	2731.52	1131.7	-712.424	2642.93	566.618	-658.818	2532.66	127.643	-667.107	2687.61	63.0551	-380.048	2786.73	969.156	-384.432	2734.69	1129.5	-404.221	2890.04	571.544	-439.634	2981.34	131.008	-399.285	3227.6	139.261
731	0				-766.484	2740.68	1130.9	-711.919	2648.88	566.266	-658.658	2533.72	128.586	-667.005	2687.75	62.8301	-379.32	2795.94	968.895	-384.311	2743.73	1129.25	-404.899	2901.94	571.809	-441.174	2991.45	130.85	-401.861	3233.64	135.617
732	0				-765.674	2749.76	1130.1	-711.293	2654.98	565.978	-658.648	2535.43	129.731	-666.998	2687.97	62.6727	-378.61	2805.08	968.562	-384.204	2752.45	1128.96	-405.756	2914.22	572.212	-442.726	3001.25	130.651	-404.394	3237.96	131.02
733	0				-764.723	2759.01	1129.24	-710.662	2661.23	565.664	-658.615	2537.58	131.174	-666.941	2688.25	62.504	-377.937	2814.4	968.234	-384.024	2761.29	1128.62	-406.855	2926.43	572.535	-444.207	3011.18	130.391	-406.951	3240.88	125.987
734	0				-763.723	2768.21	1128.36	-709.926	2667.51	565.38	-658.487	2539.85	132.611	-666.973	2688.64	62.4248	-377.329	2824.19	968.024	-383.659	2770.48	1128.12	-408.165	2938.59	572.731	-445.501	3021.44	129.982	-409.829	3243.24	121.849
735	0				-762.674	2777.51	1127.46	-709.018	2673.74	565.182	-657.108	2535.33	133.521	-666.907	2688.98	62.1783	-376.794	2834.43	967.632	-383.096	2779.94	1127.51	-409.567	2950.55	572.765	-446.598	3031.98	129.464	-412.744	3245.35	118.214
736	0				-761.405	2787.24	1126.48	-708.283	2680.54	565.36	-657.018	2538.02	135.183	-666.96	2689.44	62.0658	-376.247	2845.53	967.41	-382.266	2789.8	1126.85	-411	2961.97	572.665	-447.428	3042.93	128.884	-415.819	3248.17	115.26
737	0				-760.276	2796.71	1125.48	-706.462	2686.39	565.432	-656.939	2540.75	137.332	-667.074	2690.06	61.9907	-375.808	2857.09	967.293	-381.333	2802.4	1126.67	-412.416	2972.66	572.465	-448.155	3056.61	128.791	-419.219	3251.12	112.431
738	0				-759.01	2806.4	1124.63	-705.436	2693.53	565.843	-656.656	2542.72	139.539	-667.293	2690.62	61.9106	-375.319	2868.94	967.457	-380.284	2813.56	1126.51	-413.688	2982.2	572.031	-448.766	3068.84	128.726	-420.862	3255.12	108.91
739	0				-758.523	2814.11	1123.67	-704.338	2701.21	566.281	-656.385	2544.66	141.96	-667.871	2691.4	62.0688	-374.849	2882.53	968.195	-379.234	2824.28	1126.63	-414.709	2991.17	571.574	-449.375	3080.65	128.932	-422.503	3258.69	105.659
740	0				-758.631	2820.27	1122.69	-703.395	2709.68	566.681	-656.25	2546.9	144.659	-668.128	2691.92	62.1367	-374.263	2894.89	968.892	-378.223	2835.18	1127.1	-415.073	3000.2	571.414	-450.025	3092.62	129.492	-424.483	3262.28	100.627
741	0				-759.102	2825.54	1121.63	-702.396	2718.78	567.026	-656.116	2549.43	147.499	-668.224	2692.3	61.8308	-373.6	2906.39	969.607	-377.33	2846.22	1127.92	-414.887	3009.7	571.787	-450.11	3096.25	128.241	-425.641	3265.24	95.6368
742	0				-759.685	2830.99	1120.94	-701.738	2728.89	567.301	-656.163	2552.32	150.645	-668.553	2692.82	61.7152	-372.855	2917.57	970.505	-376.549	2857.44	1129.12	-414.105	3019.74	572.349	-450.028	3098.94	127.408	-425.972	3267.05	91.1506
743	0				-758.685	2840.27	1120.65	-701.086	2739.72	567.398	-656.362	2555.66	154.011	-669.18	2693.39	61.6573	-372.032	2928.42	971.525	-375.846	2868.52	1130.5	-413.047	3029.72	573.055	-449.407	3101.14	126.61	-425.368	3268.5	87.1771
744	0				-757.728	2849.67	1120.5	-700.79	2751.6	567.411	-656.712	2559.43	157.54	-669.577	2693.67	61.6233	-371.089	2939.04	972.803	-375.146	2879.29	1132.12	-411.802	3039.29	573.768	-448.577	3102.78	125.985	-424.823	3269.66	83.799
745	0				-756.726	2859.22	1120.63	-700.457	2764.15	567.352	-657.214	2563.69	161.454	-670.095	2694.36	61.7353	-369.966	2949.33	974.394	-374.409	2889.82	1133.97	-410.318	3048.08	574.457	-447.838	3104.16	125.444	-424.495	3270.72	81.0246
746	0				-755.706	2868.76	1120.92	-700.475	2777.75	567.292	-657.842	2568.49	165.676	-670.386	2694.99	61.7901	-368.791	2959.41	976.199	-373.609	2900.03	1136.01	-408.714	3056.09	575.07	-447.254	3105.47	125.015	-424.593	3271.54	78.7882
747	0				-754.684	2878.14	1121.46	-700.536	2792.14	567.116	-658.441	2573.76	170.233	-670.773	2695.82	62.0149	-367.511	2969.45	978.04	-372.634	2910.07	1138.11	-407.13	3063.52	575.71	-446.624	3106.58	124.452	-424.725	3272.05	76.6916
748	0				-753.692	2887.81	1122.25	-700.903	2807.53	566.927	-659.004	2579.73	175.354	-671.039	2696.88	62.2812	-366.101	2979.48	979.792	-371.522	2919.81	1140.13	-405.728	3070.21	576.07	-445.965	3107.94	123.67	-424.336	3273.01	74.491
749	0				-752.532	2897.67	1123.3	-701.532	2823.79	566.604	-659.335	2586.57	180.899	-671.141	2698.35	62.6361	-364.46	2989.35	981.326	-370.182	2929.38	1141.83	-404.455	3076.07	576.127	-445.529	3109.13	122.624	-424.516	3273.27	73.2552
750	0				-751.111	2907.71	1124.62	-702.525	2841.08	566.276	-659.566	2594.31	187.251	-671.099	2699.93	63.1835	-362.734	2998.86	982.504	-368.655	2938.84	1143.16	-403.331	3081.08	575.93	-445.787	3109.8	122.199	-424.787	3273.71	72.7351
751	0				-749.769	2918.24	1125.99	-703.784	2859.29	565.93	-659.924	2603.28	194.251	-671.063	2701.94	64.1245	-361.024	3007.75	983.149	-366.919	2948.15	1144.14	-402.37	3085.3	575.596	-446.213	3110.23	121.805	-425.313	3273.97	72.2801
752	0				-748.235	2928.64	1127.56	-705.356	2878.41	565.561	-660.298	2613.57	201.655	-671.052	2704.48	65.2919	-359.35	3014.45	983.255	-365.092	2957.31	1144.88	-401.423	3089.21	575.255	-445.817	3109.84	123.56	-425.391	3274.3	71.886
753	0				-746.639	2939.19	1129.1	-706.816	2898.26	565.189	-660.635	2624.81	209.46	-671.17	2707.43	66.9352	-357.851	3022.31	983.648	-363.335	2966.2	1145.59	-400.336	3093.05	575.128	-446.058	3109.8	123.146	-425.382	3274.34	71.7028
754	0				-745.274	2949.54	1130.63	-708.287	2918.87	565.026	-661.178	2637.23	217.868	-671.498	2710.93	68.8664	-356.485	3030.08	984.07	-361.701	2975.04	1146.3	-399.12	3096.86	575.157	-446.423	3109.71	122.731	-425.297	3274.36	71.5944
755	0				-743.952	2959.43	1132.01	-710.272	2940.17	565.346	-661.912	2651.3	226.291	-671.699	2715.3	71.493	-355.401	3037.96	984.732	-360.31	2983.86	1147.14	-397.837	3100.67	575.373	-446.079	3109.69	122.659	-425.113	3274.45	71.5007
756	0	-748.089	3003.98	967.25	-743.005	2969.03	1133.25	-712.76	2962.14	565.974	-662.625	2666.72	234.591	-671.781	2720.76	74.6	-354.379	3046.08	985.584	-359.156	2992.65	1148.11	-396.484	3104.32	575.573	-445.709	3109.82	122.343	-424.899	3274.44	71.4575
