# Supplementary material for: A Brake-Based Overground Gait Rehabilitation Device for Altering Propulsion Impulse Symmetry
Source: Sensors (Basel). 2021 Oct 5;21(19):6617. doi: 10.3390/s21196617 (PMC8512803; doi:10.3390/s21196617)
Supplement: Supplementary file 1 [file sensors-21-06617-s001.zip › GPT animations/code and data/Trajectories/BD 37.csv]

Trajectories
100
		BDC013:LTroc			BDC013:LIliac			BDC013:LKnee			BDC013:LAnkle			BDC013:LToe			BDC013:RTroc			BDC013:RIliac			BDC013:RKnee			BDC013:RAnkle			BDC013:RToe
Frame	Sub Frame	X	Y	Z	X	Y	Z	X	Y	Z	X	Y	Z	X	Y	Z	X	Y	Z	X	Y	Z	X	Y	Z	X	Y	Z	X	Y	Z
		mm	mm	mm	mm	mm	mm	mm	mm	mm	mm	mm	mm	mm	mm	mm	mm	mm	mm	mm	mm	mm	mm	mm	mm	mm	mm	mm	mm	mm	mm
245	0	-728.825	-1458.24	938.642	-709.926	-1520.03	1102.83	-677.307	-1338.1	540.654	-644.075	-1187.11	111.142	-646.67	-1018.37	66.4097	-335.696	-1502.67	932.55	-341.789	-1532.92	1095.01	-385.378	-1607.9	528.257	-448.266	-1737.28	89.5192	-419.836	-1575.71	21.1283
246	0	-728.398	-1449.21	937.857	-709.632	-1511.27	1101.89	-676.319	-1329.64	539.797	-641.993	-1178.15	110.347	-648.548	-1008.42	70.9675	-335.613	-1495.9	931.583	-341.869	-1525.77	1093.95	-385.714	-1602.48	527.887	-448.603	-1736.47	90.5602	-420.066	-1575.4	20.8633
247	0	-728.029	-1440.31	937.104	-709.395	-1502.64	1100.99	-675.415	-1320.86	539.077	-639.969	-1170.56	109.112	-648.022	-1000.35	74.2379	-335.692	-1488.93	930.697	-341.982	-1518.51	1093.08	-386.109	-1596.85	527.546	-449.049	-1735.7	91.6992	-419.979	-1575.36	21.1884
248	0	-727.96	-1432.18	936.368	-709.458	-1494.79	1100.1	-674.551	-1311.71	538.327	-638.031	-1164.03	107.66	-650.132	-993.9	76.6113	-335.879	-1482.13	929.862	-342.153	-1511.47	1092.17	-386.564	-1591.46	527.235	-449.325	-1734.68	92.885	-420.158	-1575.26	21.1962
249	0	-728.052	-1424.15	935.606	-709.682	-1487.03	1099.19	-673.956	-1302.67	537.856	-636.298	-1158.38	106.198	-649.541	-988.333	77.4058	-336.076	-1475.21	928.977	-342.285	-1504.42	1091.22	-386.959	-1585.99	526.852	-449.654	-1733.75	94.1938	-420.27	-1575.2	21.0618
250	0	-728.056	-1415.65	934.861	-709.818	-1478.8	1098.29	-673.382	-1293.4	537.306	-634.984	-1153.72	104.949	-648.889	-983.75	76.4892	-336.308	-1467.86	927.982	-342.417	-1497.12	1090.24	-387.178	-1580.47	526.491	-449.925	-1732.69	95.5675	-420.219	-1575.07	20.9478
251	0	-728.35	-1407.42	934.195	-710.244	-1470.84	1097.47	-673.025	-1284.22	536.867	-633.598	-1149.42	103.53	-648.247	-980.058	73.9095	-336.712	-1460.17	926.966	-342.577	-1489.68	1089.34	-386.205	-1576.94	527.011	-450.116	-1731.66	97.0145	-420.149	-1574.79	20.8699
252	0	-728.371	-1398.76	933.475	-710.397	-1462.46	1096.6	-672.646	-1274.92	536.409	-632.54	-1145.96	102.135	-647.372	-977.343	69.8449	-337.099	-1452.46	926.105	-342.95	-1482.35	1088.62	-386.428	-1571.31	526.906	-450.268	-1730.47	98.5159	-420.105	-1574.54	20.948
253	0	-728.634	-1390.15	932.827	-710.765	-1454.21	1095.8	-672.477	-1265.58	536.066	-631.552	-1143.15	100.554	-646.03	-975.282	64.8177	-337.577	-1445.02	925.383	-343.329	-1475.02	1087.99	-386.695	-1565.57	526.785	-450.372	-1729.24	100.087	-420.267	-1574.29	20.994
254	0	-728.439	-1379.93	932.124	-710.675	-1444.35	1094.95	-672.481	-1256.17	535.695	-630.518	-1140.94	100.022	-644.26	-973.682	60.0192	-338.123	-1437.6	924.66	-343.757	-1467.5	1087.23	-387.022	-1559.89	526.715	-450.733	-1728.31	101.929	-420.626	-1573.7	20.4225
255	0	-728.593	-1370.46	931.618	-710.934	-1435.24	1094.3	-672.629	-1246.74	535.394	-629.35	-1138.88	99.051	-642.247	-972.619	55.7328	-338.555	-1429.85	923.85	-344.039	-1459.69	1086.47	-387.158	-1554.01	526.639	-450.732	-1726.84	103.603	-420.58	-1573.47	20.2729
256	0	-728.738	-1361.11	931.306	-711.184	-1426.25	1093.84	-672.816	-1237.44	535.08	-627.808	-1137.17	97.7857	-639.868	-971.386	52.3821	-338.994	-1422.11	923.129	-344.327	-1451.74	1085.65	-387.402	-1547.93	526.539	-450.647	-1725.21	105.336	-420.456	-1573.33	20.2416
257	0	-728.928	-1351.7	931.159	-711.48	-1417.2	1093.54	-672.595	-1228.05	534.839	-625.797	-1135.39	96.9422	-637.53	-970.166	50.6627	-339.517	-1414.12	922.434	-344.695	-1443.5	1084.87	-387.678	-1541.69	526.495	-450.652	-1723.55	107.31	-420.499	-1572.97	20.1265
258	0	-729.717	-1343.32	931.4	-711.669	-1407.72	1093.47	-672.405	-1218.85	534.603	-623.575	-1133.26	96.4756	-635.287	-969.09	49.4023	-340.166	-1406.08	921.827	-344.967	-1435.02	1084.1	-388.137	-1535.4	526.628	-450.664	-1721.69	109.454	-420.624	-1572.59	20.0143
259	0	-730.532	-1334.89	931.861	-711.883	-1398.19	1093.62	-671.727	-1209.71	534.641	-622.3	-1130.83	96.3327	-633.753	-967.901	47.3074	-340.915	-1397.84	921.267	-345.279	-1426.4	1083.32	-388.705	-1528.79	526.845	-450.665	-1719.73	111.771	-420.72	-1572.25	19.6764
260	0	-731.363	-1326.87	932.562	-712.114	-1389.06	1094.01	-671.327	-1200.56	534.954	-621.818	-1128.85	96.2042	-633.156	-966.874	44.7682	-341.557	-1389.07	920.647	-345.52	-1417.48	1082.6	-389.302	-1521.78	527.096	-450.501	-1717.42	114.199	-420.596	-1571.87	19.5415
261	0	-731.085	-1314.49	933.329	-712.304	-1380.3	1094.65	-671.539	-1191.7	535.742	-621.788	-1126.92	96.0231	-633.201	-966.002	42.4561	-342.132	-1380.06	920.028	-345.714	-1408.29	1081.83	-389.925	-1514.23	527.343	-450.288	-1714.9	116.781	-420.4	-1571.61	19.4215
262	0	-730.936	-1302.64	934.278	-712.624	-1372.05	1095.47	-671.78	-1182.8	536.76	-621.885	-1125.71	95.9519	-633.308	-965.48	40.9367	-342.789	-1370.98	919.503	-346.004	-1399.28	1081.1	-390.553	-1506.4	527.535	-450.003	-1712.37	119.547	-420.328	-1571.34	19.145
263	0	-731.644	-1294.23	935.529	-713.801	-1367.25	1096.6	-672.069	-1174.03	537.877	-621.846	-1125.18	95.9637	-633.089	-965.106	40.0835	-343.48	-1361.85	919.14	-346.44	-1390.4	1080.34	-391.179	-1497.95	527.676	-449.655	-1709.46	122.47	-420.233	-1571.1	18.9649
264	0	-732.785	-1287.02	937.651	-713.951	-1358.95	1097.74	-672.501	-1165.34	538.747	-621.544	-1124.67	95.8937	-632.728	-965.022	40.0157	-344.252	-1352.44	918.954	-346.96	-1381.58	1079.77	-391.793	-1488.89	527.827	-449.223	-1706.26	125.667	-419.917	-1570.83	19.0095
265	0	-733.83	-1279.43	940.035	-714.094	-1350.37	1099.11	-672.834	-1156.95	539.591	-621.411	-1124.52	95.9401	-632.423	-965.068	40.2508	-345.078	-1342.97	918.893	-347.652	-1372.79	1079.22	-392.388	-1479.18	527.852	-448.769	-1702.73	129.13	-419.737	-1570.46	19.0804
266	0	-734.385	-1269.92	941.971	-714.353	-1341.72	1100.48	-673.243	-1149.14	540.289	-621.514	-1124.34	95.9178	-632.26	-965.134	40.4446	-345.882	-1333.23	918.762	-348.314	-1363.74	1078.66	-392.777	-1468.65	527.737	-448.234	-1698.84	132.772	-419.738	-1569.97	19.1022
267	0	-734.493	-1258.6	943.482	-714.654	-1332.93	1101.8	-673.588	-1141.62	540.668	-621.783	-1124.14	95.7971	-632.297	-965.188	40.5396	-346.716	-1323.47	918.617	-349.108	-1354.73	1078.05	-393.016	-1457.43	527.527	-447.626	-1694.49	136.649	-419.445	-1569.68	19.2167
268	0	-734.865	-1247.67	944.939	-715.176	-1324.28	1103.09	-673.726	-1134.45	540.715	-621.981	-1123.71	95.5711	-632.327	-965.176	40.5572	-347.494	-1313.67	918.6	-349.985	-1345.64	1077.45	-393.162	-1445.44	527.139	-446.893	-1689.6	140.72	-418.933	-1569.31	19.2693
269	0	-735.269	-1237.24	946.274	-715.882	-1315.64	1104.37	-674.014	-1127.84	540.535	-622.072	-1122.98	95.3174	-632.294	-965.051	40.3722	-348.39	-1303.87	918.752	-350.973	-1336.56	1077.12	-393.138	-1432.58	526.676	-446.14	-1684.33	145.268	-418.64	-1568.82	19.7813
270	0	-736.285	-1228.55	947.478	-716.652	-1306.99	1105.63	-673.783	-1121.5	539.873	-621.994	-1121.99	94.9851	-632.082	-964.663	39.8781	-349.33	-1294.05	919.137	-352.149	-1327.3	1077	-392.898	-1419.03	526.253	-445.285	-1678.52	150.186	-418.475	-1567.9	20.3131
271	0	-737.407	-1220.63	948.511	-717.626	-1298.35	1106.87	-673.862	-1116.45	539.12	-621.723	-1120.77	94.4069	-631.705	-964.129	39.1778	-350.306	-1284.26	919.622	-353.315	-1318.07	1077.16	-392.409	-1404.68	525.696	-444.333	-1672.12	155.471	-418.259	-1566.78	20.7868
272	0	-738.455	-1212.36	949.122	-718.15	-1287.17	1107.83	-673.692	-1112.21	538.093	-621.396	-1119.98	93.847	-631.573	-963.882	38.9726	-351.299	-1274.3	920.122	-354.418	-1308.89	1077.53	-391.547	-1389.33	524.928	-443.032	-1664.9	161.009	-417.887	-1565.61	21.3877
273	0	-739.377	-1203.68	949.441	-718.729	-1276.73	1108.74	-674.1	-1109.17	537.128	-621.001	-1119.65	93.376	-631.628	-963.792	38.942	-352.266	-1264.39	920.665	-355.505	-1299.97	1077.98	-390.39	-1373.14	523.968	-441.553	-1656.72	166.783	-417.537	-1564.03	22.0948
274	0	-740.347	-1195.51	949.584	-719.69	-1267.67	1109.62	-674.354	-1106.25	536.047	-620.78	-1119.4	92.8801	-631.751	-963.586	38.8387	-353.408	-1254.44	921.196	-356.508	-1291.2	1078.53	-388.939	-1356.05	522.885	-439.967	-1647.45	173.085	-417.284	-1562.09	23.4806
275	0	-741.583	-1188.69	949.475	-720.679	-1259.5	1110.46	-674.902	-1103.7	535.36	-620.795	-1119.28	92.3953	-632.013	-963.555	38.8123	-354.536	-1244.72	921.873	-357.508	-1282.81	1079.19	-387.265	-1338.05	521.764	-438.163	-1636.77	179.834	-417.043	-1559.33	25.1899
276	0	-742.575	-1182.2	949.779	-721.567	-1251.55	1111.36	-675.512	-1101.39	534.956	-620.908	-1119.22	91.9929	-632.384	-963.414	38.7474	-355.635	-1235.25	922.56	-358.286	-1274.89	1079.84	-385.519	-1319.03	520.53	-436.081	-1624.69	186.867	-416.57	-1556.23	27.4835
277	0	-743.292	-1175.33	950.445	-722.364	-1244.22	1112.3	-676.135	-1099.07	534.719	-620.958	-1119.06	91.6909	-632.702	-963.373	38.739	-356.679	-1225.95	923.142	-359.119	-1267.25	1080.33	-383.851	-1299.23	519.225	-433.746	-1611.2	194.104	-416.06	-1552.3	29.9642
278	0	-744.119	-1168.93	951.148	-722.908	-1237.52	1113.28	-676.629	-1096.79	534.654	-620.998	-1118.98	91.4298	-632.835	-963.255	38.7136	-357.561	-1216.88	923.641	-359.825	-1260.27	1080.66	-382.356	-1278.64	517.902	-431.143	-1596.07	201.166	-415.466	-1547.74	32.7055
279	0	-745.097	-1163.27	951.92	-724.401	-1234.89	1114.47	-677.145	-1094.46	534.62	-621.159	-1118.92	91.2189	-632.941	-963.284	38.7546	-358.355	-1208.37	924.074	-360.559	-1253.91	1080.91	-380.949	-1257.79	516.853	-428.237	-1579.53	207.867	-414.979	-1542.32	36.0459
280	0	-746.092	-1157.84	952.627	-724.896	-1228.34	1115.27	-677.636	-1092.34	534.397	-621.213	-1118.81	90.8986	-633.147	-963.273	38.7393	-359.094	-1200.13	924.488	-361.131	-1247.82	1081.04	-379.51	-1236.72	516.321	-425.289	-1562.08	214.028	-414.391	-1535.73	39.646
281	0	-746.786	-1152.12	953.131	-725.436	-1221.81	1116.18	-678.024	-1090.45	534.191	-621.357	-1118.82	90.6198	-633.452	-963.286	38.6789	-359.757	-1192.14	925.009	-361.618	-1241.98	1081.27	-378.241	-1215.44	516.295	-422.197	-1543.87	219.786	-414.009	-1528.27	43.3141
282	0	-747.355	-1146.36	953.584	-725.872	-1215.44	1116.91	-678.22	-1088.82	533.938	-621.426	-1118.79	90.3706	-633.625	-963.298	38.6995	-360.368	-1184.3	925.5	-362.17	-1236.33	1081.54	-377.183	-1194.36	516.916	-418.765	-1525	225.013	-413.925	-1520.73	46.6106
283	0	-747.842	-1140.81	953.9	-726.503	-1209.74	1117.56	-678.49	-1087.66	533.795	-621.505	-1118.91	90.2129	-633.845	-963.389	38.7876	-360.837	-1176.76	926.043	-362.59	-1230.91	1081.73	-376.046	-1173.71	518.349	-415.528	-1506.35	229.911	-413.702	-1511.44	49.8648
284	0	-748.353	-1135.82	954.164	-727.421	-1203.63	1118.14	-678.701	-1086.83	533.767	-621.533	-1119.02	90.0877	-634.175	-963.457	38.8306	-361.16	-1169.68	926.56	-362.392	-1225.07	1081.91	-375.184	-1153.35	520.088	-413	-1488.14	234.423	-412.56	-1497.25	54.2986
285	0	-748.86	-1131.17	954.107	-729.205	-1196.72	1118.51	-679.039	-1086.42	533.821	-621.534	-1119.13	90.0226	-634.761	-963.627	38.842	-361.296	-1162.45	926.863	-361.386	-1218.17	1082.03	-374.553	-1133.72	522.37	-411.03	-1469.35	239.073	-410.498	-1477.47	58.4371
286	0	-749.365	-1126.13	953.52	-731.501	-1188.89	1118.4	-679.46	-1086.28	533.868	-621.569	-1119.18	89.9218	-634.49	-963.592	38.7336	-361.07	-1154.65	927.094	-359.762	-1209.7	1082.12	-374.198	-1114.56	525.056	-409.417	-1449.84	242.794	-407.998	-1453.05	61.9301
287	0	-749.8	-1120.82	952.592	-734.033	-1180.96	1117.78	-679.527	-1086.18	533.851	-621.603	-1119.28	89.869	-633.838	-963.469	38.6922	-360.617	-1146.64	927.427	-358.275	-1200.5	1082.38	-374.202	-1095.79	528.391	-408.167	-1429.95	245.848	-404.965	-1426.08	64.9092
288	0	-750.234	-1115.06	951.544	-736.438	-1173.17	1116.99	-679.952	-1086.45	533.912	-621.622	-1119.59	89.8252	-635.112	-963.666	39.0386	-360.252	-1139.03	927.916	-357.416	-1191.92	1082.81	-374.549	-1077.76	532.353	-407.121	-1409.73	247.867	-401.891	-1398.06	67.1418
289	0	-750.664	-1109.4	950.735	-738.478	-1165.66	1116.29	-680.311	-1086.58	534.011	-621.695	-1119.92	89.7926	-632.842	-963.463	38.9559	-359.804	-1132.02	928.697	-357.128	-1184	1083.53	-374.987	-1060.36	536.447	-406.275	-1389.6	248.492	-398.738	-1369.5	68.4212
290	0	-751.059	-1103.83	950.401	-739.97	-1158.61	1115.95	-680.342	-1086.29	534.09	-621.714	-1120.14	89.757	-633.225	-963.525	39.2105	-359.13	-1125.32	930.132	-357.075	-1176.39	1084.68	-375.469	-1043.35	540.529	-405.371	-1368.91	247.822	-395.179	-1340.37	69.0487
291	0	-751.325	-1098.52	950.556	-740.977	-1151.98	1116.25	-680.737	-1086.23	534.307	-622.27	-1120.87	90.1212	-633.997	-963.792	39.4163	-359.551	-1114.83	931.492	-357.253	-1168.47	1086.35	-375.792	-1026.87	544.442	-404.417	-1347.72	245.972	-391.212	-1310.52	69.2259
292	0	-751.394	-1093.09	950.842	-741.541	-1145.5	1116.82	-680.985	-1085.97	534.535	-620.788	-1119.44	89.2153	-634.529	-964.001	39.6354	-360.791	-1102.25	932.924	-357.67	-1160.73	1088.72	-376.314	-1010.64	548.089	-403.575	-1326.12	243.053	-387.24	-1280.07	69.026
293	0	-751.63	-1088.07	951.093	-741.903	-1139.45	1117.48	-681.288	-1085.71	534.753	-620.929	-1119.65	89.2345	-634.916	-964.198	39.7622	-362.058	-1091.48	934.929	-358.579	-1153.86	1091.39	-377.288	-995.449	551.615	-403.183	-1304.3	239.167	-383.798	-1249.02	68.3612
294	0	-751.744	-1083.27	951.236	-742.26	-1133.85	1118	-681.581	-1085.26	534.95	-621.236	-1120.24	89.3741	-635.231	-964.312	39.7863	-362.55	-1084.09	937.328	-359.519	-1147.53	1093.91	-378.544	-980.901	554.676	-402.839	-1282.12	234.008	-380.512	-1217.45	66.9796
295	0	-751.956	-1078.63	951.298	-742.724	-1128.35	1118.21	-681.837	-1084.6	535.061	-621.246	-1120.42	89.3042	-635.555	-964.351	39.6929	-361.864	-1078.83	940.105	-360.137	-1140.66	1096.07	-379.576	-966.974	557.779	-402.15	-1258.65	227.725	-376.792	-1185.62	65.4472
296	0	-752.293	-1074.52	951.268	-743.238	-1122.79	1118.1	-682.146	-1083.89	535.121	-620.932	-1120	89.2344	-635.738	-964.262	39.4427	-361.217	-1071.73	942.633	-360.296	-1133.02	1098.15	-380.155	-953.396	560.981	-401.128	-1234.38	220.728	-372.756	-1153.1	63.8595
297	0	-752.542	-1070.17	951.064	-743.861	-1117.26	1117.83	-682.221	-1082.96	535.096	-620.695	-1119.57	89.209	-635.73	-964.06	39.1158	-360.964	-1063.41	944.952	-360.542	-1125.29	1100.12	-380.719	-940.838	564.205	-400.196	-1209.7	213.118	-368.974	-1120.2	61.9784
298	0	-752.55	-1064.98	950.67	-744.577	-1111.7	1117.39	-682.309	-1082.07	535.158	-620.904	-1119.7	89.3946	-635.613	-963.767	38.707	-361.4	-1055.19	946.974	-361.207	-1118.49	1102.07	-381.739	-929.215	567.063	-399.616	-1184.94	204.871	-365.836	-1088.1	59.9413
299	0	-752.578	-1059.47	950.226	-745.38	-1105.99	1116.84	-682.204	-1080.98	535.202	-621.106	-1119.97	89.4784	-635.414	-963.389	38.2043	-361.624	-1048.47	949.014	-362.037	-1111.89	1103.8	-382.879	-918.489	569.441	-399.023	-1159.7	196.077	-363.014	-1055.17	57.3141
300	0	-752.533	-1053.78	949.726	-746.075	-1099.92	1116.3	-682.217	-1079.79	535.232	-620.907	-1119.61	89.3531	-635.077	-962.971	37.5859	-361.426	-1041.38	950.929	-362.717	-1104.5	1105.56	-383.296	-908.435	571.477	-398.109	-1133.5	186.871	-359.832	-1021.77	54.7047
301	0	-752.55	-1048.09	949.215	-746.664	-1093.93	1115.88	-682.179	-1078.58	535.273	-620.549	-1119.03	89.2725	-634.73	-962.557	36.9286	-360.913	-1034.03	953.176	-363.132	-1096.33	1107.3	-383.451	-898.678	573.235	-397.024	-1106.34	177.575	-356.415	-987.989	52.9862
302	0	-752.732	-1042.8	948.732	-747.217	-1087.81	1115.46	-682.226	-1077.39	535.313	-620.507	-1118.84	89.4412	-634.476	-962.298	36.3918	-361.067	-1025.26	954.802	-363.714	-1088.2	1108.94	-383.553	-889.696	574.71	-396.335	-1079	168.461	-353.424	-953.981	51.7637
303	0	-752.731	-1037.02	948.175	-747.303	-1079.36	1114.86	-682.397	-1076.15	535.427	-620.64	-1118.84	89.6085	-634.672	-962.108	35.979	-361.558	-1016.26	955.942	-364.346	-1080.46	1110.27	-383.754	-881.307	575.578	-395.977	-1051.76	159.595	-350.892	-919.765	50.9536
304	0	-752.827	-1031.27	947.592	-747.302	-1070.75	1114.22	-682.523	-1074.85	535.479	-620.722	-1118.84	89.6193	-634.879	-961.928	35.5728	-361.075	-1010.78	957.18	-364.979	-1072.55	1111.08	-383.806	-873.823	575.777	-395.905	-1023.59	150.749	-348.144	-886.205	50.7498
305	0	-753.13	-1025.64	946.904	-747.464	-1063.19	1113.51	-682.78	-1073.62	535.6	-620.66	-1118.65	89.4433	-635.024	-961.774	35.1981	-361.114	-1003.22	957.399	-365.359	-1064.61	1111.51	-383.565	-866.793	575.292	-395.68	-995.41	142.362	-344.974	-853.915	51.3279
306	0	-753.359	-1019.76	946.137	-747.924	-1056.67	1112.75	-683.018	-1072.17	535.591	-620.652	-1118.54	89.4512	-635.112	-961.75	34.7101	-361.324	-994.633	957.372	-365.756	-1056.33	1111.73	-383.258	-860.287	574.483	-395.659	-966.523	134.718	-342.696	-821.45	51.7522
307	0	-754.019	-1014.89	945.523	-748.515	-1050.48	1111.99	-683.258	-1070.55	535.567	-620.836	-1118.64	89.534	-634.883	-961.25	34.249	-361.599	-986.267	956.976	-366.094	-1048.19	1111.77	-382.932	-854.281	573.241	-395.918	-937.73	127.933	-341.546	-789.028	51.8997
308	0	-754.23	-1009.12	944.691	-749.043	-1044.38	1111.22	-683.382	-1068.53	535.48	-620.872	-1118.48	89.5591	-634.644	-960.915	34.0178	-361.66	-978.416	956.5	-366.418	-1039.85	1111.63	-382.459	-848.392	571.624	-396.191	-908.641	121.933	-341.014	-756.905	51.9859
309	0	-754.623	-1003.28	943.951	-749.384	-1037.95	1110.49	-683.519	-1066.2	535.397	-620.777	-1118.19	89.6129	-634.744	-960.582	33.9604	-361.633	-970.744	955.975	-366.628	-1031.05	1111.34	-381.666	-842.82	569.875	-396.365	-879.292	117.079	-341.538	-724.519	52.1274
310	0	-754.827	-997.071	943.176	-749.687	-1031.3	1109.7	-683.603	-1063.61	535.251	-620.731	-1117.97	89.6049	-635.24	-960.94	33.8426	-361.968	-962.757	955.001	-366.896	-1022.51	1110.73	-381.052	-837.524	567.656	-396.604	-850.4	113.481	-341.646	-693.792	53.4854
311	0	-755.046	-990.822	942.416	-749.918	-1024.62	1109.01	-683.692	-1060.67	535.131	-620.799	-1117.88	89.6703	-635.664	-960.841	33.667	-362.101	-956.173	954.209	-367.212	-1014.02	1110.06	-380.5	-832.659	565.376	-397.131	-822.146	111.12	-343.266	-663.273	54.9261
312	0	-755.301	-984.652	941.721	-750.142	-1018.1	1108.22	-683.734	-1057.49	534.99	-620.803	-1117.7	89.8112	-635.901	-960.735	33.4679	-362.317	-949.065	953.363	-367.45	-1005.55	1109.34	-380.033	-827.872	562.928	-397.795	-794.726	109.589	-345.23	-633.843	57.4699
313	0	-755.713	-978.814	941.034	-750.315	-1011.39	1107.42	-683.778	-1054.15	534.92	-620.698	-1117.36	89.9315	-635.929	-960.491	33.1879	-362.595	-941.524	952.276	-367.631	-996.67	1108.58	-379.483	-822.896	560.273	-398.736	-768.002	109.174	-347.756	-605.483	61.3753
314	0	-755.96	-972.7	940.351	-750.61	-1004.94	1106.6	-683.805	-1050.7	534.834	-620.463	-1116.87	90.1117	-635.861	-960.339	33.0243	-362.719	-933.524	951.147	-367.681	-987.595	1107.7	-379.299	-817.634	557.756	-399.769	-742.838	109.323	-350.752	-578.098	66.674
315	0	-756.29	-966.23	939.608	-750.721	-998.282	1105.63	-683.768	-1047.01	534.7	-620.365	-1116.47	90.3436	-635.85	-960.189	32.8738	-363.03	-925.145	949.954	-367.814	-978.813	1106.82	-379.486	-812.227	555.395	-400.903	-719.535	109.649	-354.869	-551.146	72.6403
316	0	-756.511	-959.449	938.845	-750.829	-991.49	1104.71	-683.568	-1043.17	534.619	-620.383	-1116.32	90.6142	-635.866	-960.09	32.7778	-363.067	-917.892	948.821	-367.977	-970.388	1105.75	-380.186	-806.559	553.249	-402.01	-698.151	110.159	-358.748	-526.578	79.6507
317	0	-756.529	-952.252	937.973	-750.84	-983.921	1103.73	-683.642	-1039.17	534.488	-620.343	-1116.07	90.9485	-635.842	-959.912	32.5984	-362.973	-910.292	947.572	-367.929	-961.749	1104.83	-381.062	-800.521	551.239	-403.145	-677.431	110.807	-362.546	-503.684	87.2728
318	0	-756.82	-945.302	937.042	-750.851	-975.75	1102.74	-683.587	-1034.91	534.359	-620.193	-1115.61	91.3032	-635.668	-959.519	32.2192	-362.751	-902.192	946.372	-367.811	-952.675	1103.85	-381.886	-794.368	549.215	-404.199	-658.289	111.904	-366.149	-482.736	94.9909
319	0	-756.911	-938.133	936.058	-750.492	-967.031	1101.76	-683.193	-1030.06	534.072	-620.023	-1115.09	91.6496	-635.716	-959.468	32.1958	-362.698	-893.013	945.122	-367.61	-943.601	1102.92	-382.725	-787.942	547.274	-405.355	-641.005	113.054	-369.727	-464.01	102.016
320	0	-757.239	-931.115	935.032	-750.458	-958.51	1100.69	-683.001	-1025.09	533.805	-619.85	-1114.41	92.073	-635.74	-959.306	32.0521	-362.771	-883.804	944.033	-367.461	-934.644	1102.04	-383.753	-780.873	545.616	-406.827	-625.513	114.063	-373.076	-447.663	107.771
321	0	-757.075	-923.135	934.023	-750.447	-950.441	1099.63	-683.049	-1020.16	533.608	-619.843	-1114.04	92.6759	-635.756	-959.098	31.8484	-362.894	-874.904	943.174	-367.39	-926.01	1101.17	-384.886	-772.892	544.43	-408.94	-612.078	114.366	-376.149	-433.736	111.551
322	0	-756.874	-914.838	933.048	-750.494	-942.555	1098.59	-682.822	-1014.85	533.356	-619.922	-1113.59	93.2478	-635.69	-958.934	31.6766	-362.981	-866.325	942.356	-367.381	-917.46	1100.4	-386.065	-763.783	543.749	-411.304	-600.359	113.899	-378.99	-422.119	113.014
323	0	-756.483	-906.414	932.045	-750.522	-934.484	1097.58	-682.319	-1009.26	533.065	-619.908	-1112.86	93.8466	-635.62	-958.753	31.474	-362.865	-857.55	941.792	-367.16	-908.583	1099.75	-387.204	-753.373	543.372	-413.549	-590.936	113.262	-381.415	-412.55	112.374
324	0	-756.181	-898.339	931.041	-750.357	-925.854	1096.48	-682.145	-1003.97	532.881	-619.92	-1112.13	94.5787	-635.431	-958.529	31.2793	-362.724	-847.701	941.029	-367.014	-899.56	1099.14	-388.184	-742.192	543.286	-416.003	-583.081	112.146	-384.012	-404.696	109.978
325	0	-755.981	-890.393	930.056	-750.055	-916.907	1095.39	-681.975	-998.687	532.789	-619.904	-1111.4	95.3598	-635.376	-958.27	31.148	-362.473	-837.845	940.447	-366.788	-890.515	1098.49	-389.196	-730.71	543.271	-418.667	-576.653	110.735	-386.754	-398.574	106.278
326	0	-755.705	-882.322	929.149	-749.785	-908.073	1094.37	-681.828	-993.383	532.708	-620.09	-1110.7	96.2864	-634.644	-958.013	30.8078	-362.197	-828.485	940.014	-366.736	-881.61	1097.89	-390.311	-719.355	543.278	-421.635	-571.77	109.028	-389.758	-393.98	101.612
327	0	-755.4	-874.068	928.274	-749.574	-899.314	1093.33	-681.571	-987.932	532.695	-620.353	-1110	97.2589	-634.133	-957.647	30.5372	-361.954	-819.545	939.686	-366.701	-872.771	1097.33	-391.545	-708.039	543.241	-424.953	-567.904	106.751	-393.349	-390.575	96.2885
328	0	-754.949	-865.417	927.421	-749.212	-890.183	1092.38	-681.648	-982.735	532.9	-620.564	-1109.22	98.477	-633.842	-957.268	30.3309	-361.63	-809.848	939.359	-366.579	-863.571	1096.77	-392.745	-696.605	543.21	-427.931	-565.401	104.314	-397.215	-388.164	90.6396
329	0	-754.549	-856.988	926.725	-748.68	-880.801	1091.49	-681.307	-977.153	533.206	-620.723	-1108.07	99.782	-633.88	-956.891	30.2528	-361.298	-799.533	939.134	-366.295	-853.73	1096.26	-394.02	-685.192	543.14	-430.697	-563.461	102.148	-401.768	-385.965	85.325
330	0	-754.142	-848.594	926.106	-748.092	-871.585	1090.62	-681.987	-972.582	534.034	-620.985	-1106.84	101.277	-634.068	-956.447	30.0378	-360.953	-788.604	938.736	-365.968	-843.858	1095.67	-395.373	-673.967	542.835	-433.074	-561.726	101.757	-407.033	-384.249	80.8689
331	0	-753.569	-840.253	925.634	-747.339	-862.168	1089.9	-681.77	-966.713	534.476	-621.378	-1105.68	102.884	-634.251	-955.977	29.9035	-360.665	-777.597	938.17	-365.593	-834.014	1095.18	-396.931	-663.22	542.362	-435.716	-559.554	99.9877	-412.556	-381.902	77.1371
332	0	-752.865	-831.519	925.283	-746.589	-852.945	1089.17	-681.443	-960.511	535.123	-621.88	-1104.37	104.71	-634.491	-955.413	29.8412	-360.281	-767.066	937.781	-365.278	-824.149	1094.91	-398.641	-653.397	541.72	-438.871	-556.077	98.3977	-418.431	-378.431	73.9051
333	0	-751.903	-822.304	925.085	-745.684	-843.288	1088.51	-681.047	-953.763	535.819	-622.36	-1102.84	106.766	-634.802	-954.776	29.97	-359.655	-756.885	937.832	-364.838	-813.966	1094.97	-400.323	-644.223	541.07	-441.655	-551.53	97.6665	-424.021	-375.185	71.1798
334	0	-750.967	-812.616	924.87	-744.868	-833.704	1087.82	-680.683	-946.392	536.521	-622.829	-1100.93	109.045	-634.964	-954.174	29.8991	-359.326	-745.776	937.939	-364.353	-803.173	1095.6	-402.093	-635.783	540.453	-444.087	-546.784	97.0213	-428.59	-371.375	66.8908
335	0	-749.878	-802.826	924.736	-743.971	-823.925	1087.17	-680.391	-938.492	537.271	-623.507	-1098.83	111.592	-634.866	-953.844	28.8624	-359.541	-732.418	938.085	-362.706	-788.826	1096.5	-403.661	-627.291	540.023	-445.339	-541.457	96.4085	-432.122	-367.452	61.5764
336	0	-748.991	-793.084	924.742	-743.373	-814.2	1086.68	-680.134	-929.594	538.143	-624.282	-1096.51	114.51	-635.346	-952.924	29.1999	-359.255	-720.725	938.753	-361.725	-775.857	1097.59	-404.748	-618.156	540.137	-445.754	-536.767	95.6781	-434.585	-364.263	56.6115
337	0	-748.18	-783.044	924.779	-742.736	-803.922	1086.22	-680.043	-920.081	538.74	-625.021	-1093.77	117.544	-636.021	-952.444	29.1989	-358.987	-709.077	939.417	-360.76	-763.408	1098.92	-405.147	-608.049	540.622	-445.889	-533.253	95.0472	-435.971	-361.875	52.3852
338	0	-747.222	-772.635	924.936	-742.226	-793.611	1086.03	-679.966	-909.511	539.282	-625.874	-1090.52	120.838	-637.617	-952.421	28.506	-358.61	-697.795	940.272	-360.444	-752.828	1100.48	-405.158	-597.433	541.487	-445.645	-530.921	94.4743	-436.052	-360.692	49.0769
339	0	-746.267	-762.067	925.206	-741.593	-782.904	1085.9	-680.218	-898.132	539.634	-626.942	-1086.94	124.401	-637.873	-951.936	28.7838	-358.075	-686.763	941.396	-360.036	-742.511	1102.23	-405.469	-586.066	542.234	-445.439	-529.474	94.0334	-435.611	-359.833	46.3637
340	0	-745.274	-751.129	925.541	-740.983	-771.752	1085.96	-680.453	-885.764	539.794	-628.21	-1082.82	128.187	-638.079	-951.207	28.8464	-357.547	-676.072	942.857	-359.239	-731.071	1104.19	-404.718	-576.301	543.212	-444.726	-528.422	93.8307	-435.327	-359.087	44.2081
341	0	-744.305	-740.095	925.901	-740.439	-760.94	1086.14	-680.921	-872.408	539.912	-629.47	-1078.16	132.301	-638.634	-950.668	28.9416	-356.698	-665.526	944.832	-358.7	-720.286	1106.46	-403.629	-567.401	544.261	-444.043	-527.486	93.6658	-435.238	-358.443	42.3042
342	0	-743.343	-729.248	926.107	-739.707	-749.764	1086.51	-681.54	-858	539.896	-630.796	-1072.96	136.876	-639.153	-949.948	29.0377	-355.87	-655.035	946.905	-358.193	-709.885	1108.73	-402.37	-559.505	545.072	-443.137	-526.279	93.4381	-434.946	-357.862	40.5056
343	0	-742.356	-717.75	926.666	-738.865	-738.69	1087.08	-682.479	-842.559	539.729	-632.155	-1066.88	141.897	-639.586	-948.976	29.2625	-354.951	-644.31	948.862	-357.637	-699.957	1110.65	-401.034	-552.616	545.502	-442.371	-525.313	93.2802	-434.957	-356.977	39.2701
344	0	-741.411	-706.121	927.419	-737.928	-727.456	1088	-683.754	-826.174	539.514	-633.607	-1060.02	147.54	-639.852	-947.694	29.6809	-353.768	-634.116	950.273	-356.7	-689.971	1112.29	-399.421	-546.997	545.488	-441.944	-524.671	92.9834	-434.918	-356.763	38.7681
345	0	-740.293	-694.515	928.333	-736.882	-716.34	1089.13	-685.408	-808.795	539.269	-635.107	-1052.28	153.684	-640.237	-946.015	30.2731	-352.507	-624.073	951.377	-355.445	-679.948	1113.46	-398.638	-541.106	545.071	-442.029	-524.289	92.6441	-434.87	-356.55	38.3654
346	0	-739.257	-682.393	929.392	-735.627	-705.396	1090.66	-687.091	-790.32	538.934	-636.474	-1043.45	160.443	-640.805	-944.035	30.9373	-350.989	-614.656	952.032	-353.853	-670.021	1114.32	-397.981	-535.841	544.539	-442.235	-523.878	92.238	-434.773	-356.292	38.0872
347	0	-738.18	-670.275	930.615	-734.312	-694.548	1092.39	-688.604	-770.835	538.49	-638.022	-1033.32	167.588	-641.484	-941.54	32.1026	-349.508	-605.307	952.374	-352.236	-660.166	1114.93	-397.101	-531.482	544.244	-442.573	-523.526	91.9251	-434.656	-356.226	37.9938
348	0	-737.215	-658.06	931.763	-733.01	-683.627	1094.24	-690.106	-750.628	538.014	-639.764	-1022.01	175.433	-642.359	-938.219	33.5844	-347.554	-599.057	952.942	-350.654	-650.722	1115.38	-395.523	-528.52	544.102	-442.671	-523.432	91.6747	-434.663	-356.073	37.7901
349	0	-736.298	-646.247	933.056	-731.894	-672.741	1096.08	-691.639	-729.699	537.498	-641.678	-1009.17	183.698	-643.356	-934.36	35.3342	-345.869	-592.281	953.466	-349.266	-641.649	1115.95	-394.358	-525.45	543.925	-442.543	-523.627	91.6015	-434.535	-356.032	37.6597
350	0	-735.29	-634.308	934.252	-730.973	-662.297	1097.84	-693.076	-708.044	537.002	-643.545	-995.283	191.59	-644.365	-929.854	37.4037	-344.561	-584.075	953.927	-348.045	-632.779	1116.63	-393.204	-522.158	543.93	-442.352	-523.726	91.4618	-434.391	-355.974	37.5148
351	0	-734.43	-622.702	935.442	-730.37	-652.216	1099.32	-694.346	-685.858	536.582	-645.229	-979.761	199.711	-645.105	-924.596	39.6749	-343.644	-574.989	954.546	-347.114	-624.247	1117.49	-391.8	-518.497	544.14	-441.991	-523.815	91.4549	-434.145	-355.913	37.4379
352	0	-733.524	-611.051	936.421	-729.921	-642.256	1100.49	-695.546	-663.389	536.437	-646.679	-962.289	207.149	-645.466	-918.598	42.5632	-341.936	-569.213	956.245	-346.23	-615.464	1118.31	-390.711	-514.455	544.341	-441.557	-523.79	91.4118	-433.879	-355.8	37.358
353	0	-732.819	-599.693	937.174	-729.627	-632.685	1101.4	-696.751	-640.847	536.594	-648.375	-944.162	213.891	-645.521	-912.067	45.5888	-341.345	-560.378	957.169	-345.581	-607.086	1119.33	-389.72	-510.359	544.373	-441.287	-523.676	91.2559	-433.872	-355.561	37.1644
354	0	-732.164	-588.59	937.779	-729.324	-623.275	1102	-697.791	-618.4	536.986	-650.75	-925.957	220.149	-645.743	-904.34	48.9438	-340.95	-551.002	957.853	-344.931	-598.413	1120.06	-388.925	-506.19	544.157	-441.156	-523.57	91.0485	-433.781	-355.54	37.0218
355	0	-731.784	-577.917	938.322	-729.099	-614.333	1102.43	-698.623	-596.085	537.69	-654.674	-910	227.075	-646.263	-892.574	54.5358	-340.557	-542.102	958.545	-344.404	-589.912	1121.02	-388.467	-501.817	543.788	-441.133	-523.462	90.8593	-433.683	-355.551	36.9352
356	0	-731.42	-567.555	938.918	-728.822	-605.48	1102.83	-699.151	-574.063	538.65	-656.215	-891.725	233.705	-647.667	-876.51	61.2447	-340.089	-533.498	959.066	-343.856	-581.33	1121.68	-388.034	-497.753	543.485	-441.183	-523.364	90.7161	-433.588	-355.493	36.8837
357	0	-731.091	-557.082	939.634	-728.419	-596.92	1103.17	-699.115	-553.27	540.285	-657.319	-872.78	239.505	-649.387	-855.727	67.4869	-339.638	-525.042	959.431	-343.225	-572.479	1122.14	-387.004	-494.903	543.332	-441.16	-523.229	90.7453	-433.408	-355.387	36.9113
358	0	-730.941	-546.945	940.231	-727.802	-588.352	1103.53	-698.865	-531.989	541.836	-658.337	-853.483	245.148	-651.456	-832.225	73.5472	-339.388	-516.509	959.524	-342.774	-564.161	1122.37	-386.331	-491.976	543.107	-441.285	-523.142	90.735	-433.28	-355.358	36.8344
359	0	-730.895	-536.961	941.065	-726.912	-580.242	1103.97	-698.427	-511.209	544.027	-659.189	-833.618	249.914	-653.756	-807.24	78.9392	-339.205	-508.176	959.611	-342.192	-555.662	1122.35	-385.339	-489.581	542.95	-441.365	-523.186	90.727	-433.165	-355.349	36.7401
360	0	-730.871	-527.091	942.197	-725.791	-572.687	1104.57	-697.863	-490.972	546.732	-659.766	-812.784	253.371	-656.357	-781.594	83.459	-339.076	-500.463	959.758	-342.263	-549.432	1122.43	-384.825	-486.886	542.792	-441.526	-523.155	90.715	-433.133	-355.196	36.5196
361	0	-730.791	-517.376	943.602	-724.484	-565.844	1105.54	-697.386	-471.037	549.676	-657.78	-788.67	254.595	-658.818	-755.684	86.9567	-338.983	-493.131	960.104	-342.579	-544.357	1122.73	-384.277	-483.971	542.667	-441.631	-523.174	90.6656	-433.029	-355.176	36.4256
362	0	-730.623	-507.473	945.466	-723.143	-558.809	1107.08	-696.648	-451.22	552.779	-657.849	-766.711	255.567	-661.983	-729.87	89.3624	-338.816	-485.914	960.683	-343.049	-539.429	1123.39	-383.609	-480.998	542.453	-441.658	-523.068	90.7175	-432.86	-355.106	36.389
363	0	-730.428	-497.864	947.631	-721.682	-551.248	1108.88	-695.835	-431.849	555.908	-658.282	-744.743	255.616	-664.827	-703.542	90.5944	-338.725	-478.93	961.395	-343.737	-534.707	1124.21	-383.243	-477.716	542.377	-441.722	-522.985	90.7838	-432.591	-355.116	36.377
364	0	-730.246	-488.455	950.004	-720.039	-543.607	1111.05	-694.973	-413.468	558.898	-658.485	-722.355	254.438	-667.886	-676.769	90.9507	-338.738	-472.569	962.025	-344.44	-530.373	1124.89	-383.101	-474.675	542.273	-442.045	-522.729	90.6813	-432.535	-355.037	36.2126
365	0	-730.149	-479.411	952.461	-718.388	-535.711	1112.98	-693.887	-395.998	561.896	-660.701	-702.148	252.989	-670.921	-649.149	90.6522	-338.66	-466.436	962.431	-344.905	-526.108	1125.25	-382.885	-471.327	542.202	-442.349	-522.508	90.7499	-432.553	-354.851	35.9986
366	0	-730.117	-470.4	954.685	-716.958	-527.904	1114.85	-692.645	-379.21	564.691	-660.859	-679.256	249.642	-673.787	-620.558	89.7387	-338.522	-460.717	962.478	-344.962	-521.313	1125.37	-383.002	-467.962	542.014	-442.569	-522.388	90.8057	-432.479	-355.581	35.9223
367	0	-729.526	-459.919	956.743	-715.754	-520.124	1116.56	-691.115	-362.863	567.371	-660.837	-655.565	245.566	-676.305	-590.708	88.3135	-338.353	-454.714	962.419	-344.899	-516.351	1125.31	-383.089	-464.25	541.838	-442.716	-522.246	90.9382	-432.351	-354.573	35.4564
368	0	-728.444	-448.116	958.08	-714.713	-512.278	1118.25	-689.401	-346.854	570.076	-658.121	-627.501	239.561	-678.484	-559.629	86.4024	-338.1	-448.883	962.205	-344.695	-511.195	1125.1	-383.575	-460.306	541.671	-442.886	-521.888	91.1845	-432.291	-355.109	35.4429
369	0	-727.153	-435.402	959.255	-713.761	-504.215	1119.71	-687.748	-331.795	572.683	-658.196	-602.292	233.333	-680.256	-527.479	84.2087	-337.871	-443.41	961.764	-344.419	-505.663	1124.59	-384.092	-456.553	541.491	-443.25	-521.58	91.4617	-432.326	-354.151	35.1585
370	0	-725.947	-422.625	960.525	-712.917	-495.916	1121.17	-686.146	-317.491	575.172	-658.317	-577.523	226.68	-681.317	-494.251	81.652	-337.731	-438.146	961.133	-343.924	-499.842	1123.98	-384.748	-452.937	541.234	-443.714	-521.286	91.7266	-432.49	-353.821	34.7432
371	0	-724.918	-410.615	961.653	-712.375	-487.36	1122.44	-684.891	-304.459	577.403	-658.615	-551.958	218.896	-682.299	-460.173	78.9395	-337.747	-432.894	960.243	-343.165	-493.273	1123.21	-385.513	-449.579	540.964	-444.26	-521.097	91.9941	-432.682	-353.611	34.5393
372	0	-724.073	-399.271	962.581	-711.875	-478.438	1123.59	-683.602	-292.072	579.458	-658.656	-525.471	210.209	-682.66	-425.412	76.1763	-337.784	-427.576	959.359	-342.501	-486.773	1122.35	-386.222	-446.425	540.598	-444.775	-520.893	92.1734	-432.795	-353.58	34.379
373	0	-723.645	-388.867	963.564	-711.467	-469.609	1124.83	-682.178	-279.828	581.264	-658.519	-497.894	200.932	-682.905	-389.999	73.2671	-337.787	-421.434	958.333	-341.904	-480.136	1121.45	-386.727	-443.272	540.312	-445.099	-520.632	92.3251	-432.71	-353.562	34.3991
374	0	-723.436	-379.474	964.534	-711.041	-461.155	1125.97	-680.821	-268.139	582.787	-658.187	-468.951	191.297	-682.824	-354.311	70.7401	-337.777	-414.863	957.479	-341.662	-473.682	1120.7	-386.992	-440.228	540.045	-445.196	-520.327	92.4822	-432.55	-353.385	34.3637
375	0	-723.38	-370.689	965.46	-710.468	-452.592	1127.05	-679.809	-257.866	583.261	-657.708	-439.725	181.981	-683.364	-323.705	68.4112	-337.988	-408.327	956.838	-341.31	-466.911	1119.88	-387.178	-437.394	539.742	-445.339	-520.19	92.6549	-432.412	-353.329	34.4208
376	0	-723.605	-362.278	966.34	-710.137	-444.246	1127.96	-678.86	-248.242	583.847	-657.344	-410.881	172.392	-683.099	-288.016	66.2111	-338.278	-402.417	956.242	-341.155	-460.181	1119.19	-387.375	-434.636	539.435	-445.644	-520.22	92.7854	-432.565	-353.346	34.3045
377	0	-723.881	-354.512	967.177	-709.737	-436.056	1128.75	-678.033	-239.072	583.788	-656.79	-381.598	163.153	-682.931	-252.007	64.9136	-338.655	-396.898	955.678	-341.185	-453.539	1118.56	-387.551	-432.114	539.1	-445.943	-520.312	92.8101	-432.684	-353.478	34.1243
378	0	-724.431	-346.992	968.146	-709.454	-427.964	1129.25	-677.623	-230.571	583.114	-655.933	-351.469	154.358	-682.617	-216.335	64.231	-338.774	-390.623	955.018	-341.236	-446.778	1117.97	-387.389	-429.649	538.811	-445.942	-520.208	92.8539	-432.568	-353.41	34.0061
379	0	-725.004	-339.973	969.043	-709.247	-420.212	1129.54	-676.613	-222.552	581.718	-655.356	-323.541	146.674	-682.193	-181.055	64.2716	-338.798	-383.705	954.515	-341.296	-439.938	1117.41	-387.185	-426.989	538.553	-445.875	-519.84	93.0012	-432.291	-353.224	34.017
380	0	-725.638	-333.011	969.635	-709.188	-412.562	1129.61	-676.145	-215.06	580.213	-654.448	-292.981	139.472	-681.389	-146.198	64.8067	-338.916	-376.745	953.942	-341.471	-433.142	1116.78	-386.983	-424.173	538.327	-445.865	-519.567	93.1706	-432.116	-353.051	33.9618
381	0	-726.236	-325.751	969.904	-709.288	-404.604	1129.36	-676.074	-208.227	578.147	-653.853	-262.153	133.224	-680.116	-111.789	65.5871	-339.093	-370.767	953.176	-341.461	-425.974	1116.16	-387.117	-421.468	538.048	-446.162	-519.448	93.3317	-432.24	-352.977	33.8302
382	0	-726.647	-317.987	970.017	-709.194	-396.19	1128.96	-676.295	-201.623	576.106	-653.414	-231.176	128.051	-678.012	-77.7935	66.7015	-339.23	-364.592	952.322	-341.492	-418.583	1115.3	-387.134	-418.743	537.686	-446.353	-519.14	93.5501	-432.477	-352.753	33.534
383	0	-727.043	-309.721	969.905	-708.932	-387.997	1128.46	-676.671	-195.587	573.765	-653.014	-200.473	124.24	-674.987	-44.2778	68.4168	-339.312	-358.289	951.498	-341.704	-411.468	1114.63	-387.06	-415.828	537.357	-446.465	-518.724	93.8189	-432.481	-353.168	33.4159
384	0	-727.344	-301.615	969.689	-708.852	-380.164	1127.78	-677.148	-190.03	571.451	-652.396	-170.132	121.971	-670.838	-11.3967	70.6704	-339.233	-351.36	950.669	-341.952	-404.318	1113.96	-386.983	-412.833	537.102	-446.524	-518.216	94.1277	-432.35	-353.872	33.3997
385	0	-727.599	-293.566	969.225	-708.896	-372.477	1127.04	-677.881	-184.542	569.24	-651.672	-140.395	121.017	-665.496	20.4702	73.0531	-339.127	-344.585	949.971	-341.95	-396.751	1113.32	-386.948	-409.535	536.857	-446.612	-517.873	94.5171	-432.34	-353.967	33.3421
386	0	-727.778	-285.598	968.553	-708.983	-364.287	1126.26	-679.124	-178.781	566.947	-650.817	-111.678	120.998	-659.809	51.0927	75.4175	-339.112	-337.937	949.054	-341.96	-389.085	1112.53	-387.066	-406.202	536.623	-446.778	-517.568	94.8961	-432.223	-353.308	33.1111
387	0	-728.395	-279.146	967.766	-708.928	-355.774	1125.44	-679.682	-172.9	564.863	-650.088	-84.4329	121.805	-653.212	79.7806	77.7057	-339.101	-331.287	948.182	-342.286	-382.09	1111.76	-387.142	-402.468	536.29	-446.88	-517.045	95.4029	-432.178	-353.252	33.013
388	0	-729.034	-273.409	966.812	-709.138	-347.501	1124.67	-680.064	-166.942	563.228	-649.45	-59.065	123.071	-647.391	106.55	79.8561	-339.214	-324.359	947.46	-342.502	-374.812	1110.91	-387.396	-398.529	536.063	-447.088	-516.43	96.0499	-432.237	-353.189	33.0261
389	0	-729.449	-267.072	965.603	-709.455	-339.371	1123.65	-680.31	-160.868	561.76	-649.316	-36.0344	124.906	-641.293	130.649	82.0331	-339.395	-317.618	946.669	-342.612	-367.087	1110.09	-387.723	-394.381	535.739	-447.394	-515.885	96.7888	-432.414	-353.211	32.9707
390	0	-729.739	-260.172	964.484	-709.818	-331.713	1122.77	-680.402	-154.271	560.497	-648.741	-15.7115	126.757	-636.145	152.084	84.6164	-339.504	-310.577	945.659	-342.797	-359.458	1109.21	-388.099	-389.851	535.329	-447.631	-515.283	97.4674	-432.406	-353.863	32.9033
391	0	-729.919	-252.951	963.457	-710.086	-324.272	1121.73	-680.495	-146.918	559.512	-647.897	2.05501	128.694	-630.966	170.61	87.8647	-339.641	-303.37	944.817	-343.145	-352.434	1108.36	-388.518	-384.821	534.859	-447.989	-514.473	98.2208	-432.633	-353.678	32.7549
392	0	-730.081	-245.334	962.51	-710.312	-317.357	1120.93	-680.523	-138.689	558.678	-646.761	16.6604	129.776	-627.851	190.44	92.1735	-339.81	-296.156	943.79	-343.84	-345.65	1107.48	-389.078	-379.598	534.352	-448.549	-513.699	99.0891	-432.827	-353.595	32.6656
393	0	-730.327	-237.906	961.803	-710.549	-310.443	1120.04	-680.465	-129.463	558.278	-645.514	28.4009	129.718	-626.632	204.089	95.6054	-340.118	-289.314	942.948	-343.729	-338.018	1106.7	-389.733	-374.16	533.708	-449.078	-512.951	100.011	-433.108	-353.494	32.6552
394	0	-730.635	-230.612	961.254	-710.846	-303.508	1119.16	-680.047	-119.415	558.311	-644.427	37.6123	129.033	-626.514	213.968	97.9442	-340.419	-282.382	942.097	-343.968	-330.62	1105.86	-390.477	-368.698	533.233	-449.644	-512.146	101.103	-433.438	-353.31	32.6799
395	0	-731.011	-222.991	960.598	-711.072	-296.319	1118.29	-679.442	-108.829	558.619	-643.579	44.8689	127.945	-627.287	221.011	99.0549	-340.764	-275.719	941.226	-344.272	-323.574	1104.92	-391.191	-363.103	532.704	-450.138	-511.034	102.113	-433.632	-352.912	32.587
396	0	-731.477	-215.571	960.043	-711.452	-288.977	1117.35	-678.738	-97.8793	559.087	-642.626	50.5665	126.889	-629.585	227.397	99.1812	-341.062	-268.785	940.376	-344.808	-316.845	1104.13	-391.803	-357.558	532.205	-450.468	-510.04	103.348	-433.672	-352.704	32.4846
397	0	-731.868	-207.865	959.397	-711.806	-281.47	1116.56	-678.049	-86.9659	559.642	-641.791	54.9813	126.114	-631.428	231.091	97.8313	-341.418	-261.943	939.543	-345.198	-309.619	1103.38	-392.39	-351.918	531.797	-450.799	-508.934	104.604	-433.723	-352.542	32.3265
398	0	-732.318	-200.217	958.965	-712.254	-274.013	1115.68	-677.151	-76.2643	560.224	-641.014	58.393	125.464	-633.302	234.739	95.853	-341.846	-255.236	938.858	-345.778	-302.289	1102.71	-392.914	-346.471	531.588	-451.117	-507.817	105.998	-433.827	-352.343	32.192
399	0	-732.728	-192.193	958.495	-712.743	-266.274	1114.94	-676.716	-65.6849	560.812	-640.438	61.0372	124.65	-635.446	235.744	92.2582	-342.378	-248.597	938.513	-346.323	-295.053	1102.28	-393.44	-340.903	531.509	-451.291	-506.663	107.567	-433.893	-352.098	32.1053
400	0	-733.083	-183.882	958.262	-713.238	-258.219	1114.26	-676.484	-55.3915	561.211	-639.858	62.8903	123.762	-637.268	235.749	87.8679	-342.823	-242.062	938.149	-347.004	-287.945	1101.92	-393.792	-335.453	531.424	-451.399	-505.614	109.132	-433.895	-351.885	31.8974
401	0	-733.425	-175.46	958.047	-713.727	-250.04	1113.71	-676.372	-45.4976	561.508	-639.434	63.9516	122.557	-638.78	235.851	83.1399	-343.347	-235.024	937.895	-347.778	-280.953	1101.63	-394.053	-330.115	531.498	-451.505	-504.231	110.753	-433.8	-351.625	31.8659
402	0	-733.639	-166.524	957.733	-714.395	-241.812	1113.19	-676.887	-35.93	561.583	-639.257	64.2216	120.871	-640.022	235.078	78.3439	-343.928	-228.551	937.663	-348.592	-273.887	1101.27	-394.417	-324.988	531.667	-451.589	-502.98	112.442	-433.702	-351.451	31.7536
403	0	-733.927	-157.599	957.457	-715.039	-233.413	1112.64	-677.125	-26.8317	561.404	-639.031	63.8565	118.936	-640.94	233.96	73.8452	-344.503	-221.808	937.415	-349.411	-266.808	1100.98	-394.58	-319.639	531.82	-451.635	-501.756	114.243	-433.612	-350.885	31.5905
404	0	-734.179	-148.413	957.121	-715.86	-224.461	1112.24	-677.362	-18.146	561.124	-638.381	62.6977	116.682	-641.533	231.969	69.8639	-345.159	-214.89	937.145	-350.265	-259.628	1100.73	-394.799	-314.196	532.03	-451.591	-500.331	116.154	-433.535	-350.678	31.502
405	0	-734.489	-138.984	956.708	-716.594	-215.403	1111.79	-677.555	-10.0245	560.645	-637.847	61.0785	114.373	-641.837	229.765	66.3742	-345.84	-208.051	936.978	-351.163	-251.968	1100.19	-395.027	-308.793	532.337	-451.53	-498.745	118.055	-433.328	-350.378	31.422
406	0	-734.946	-129.868	956.468	-717.216	-206.015	1111.41	-677.32	-2.64625	559.961	-637.29	59.2091	112.348	-641.828	227.346	63.4915	-346.619	-200.657	936.675	-352.101	-244.244	1099.87	-395.295	-303.182	532.591	-451.499	-497.161	120.107	-433.411	-350.227	31.2731
407	0	-735.397	-120.752	956.138	-717.907	-196.828	1111.19	-677.572	4.4387	558.988	-636.552	57.1294	111.7	-641.352	225.316	61.5507	-347.489	-193.191	936.443	-353.098	-236.294	1099.56	-395.701	-297.316	532.843	-451.388	-495.371	122.154	-433.127	-349.713	31.1376
408	0	-736.039	-111.851	955.845	-718.626	-187.649	1111.03	-678.033	11.0139	557.722	-635.518	55.3771	111.632	-640.682	222.886	60.4335	-348.322	-185.571	936.128	-354.083	-228.326	1099.1	-396.148	-291.17	532.951	-451.286	-493.608	124.269	-433.059	-349.337	30.9712
409	0	-736.629	-102.86	955.622	-719.374	-178.352	1110.91	-678.017	17.1237	556.234	-634.042	53.8917	110.596	-640.426	216.162	59.2289	-349.352	-177.795	935.75	-355.04	-220.193	1098.59	-396.774	-284.674	533.065	-451.231	-491.572	126.536	-432.939	-349.013	30.8579
410	0	-737.256	-94.088	955.358	-720.219	-169.303	1110.88	-678.063	23.2642	555.19	-632.346	52.6505	109.653	-640.086	214.194	57.6509	-350.35	-169.269	935.279	-355.844	-211.607	1098	-397.472	-277.827	533.114	-451.21	-489.251	128.882	-432.773	-348.823	30.7874
411	0	-738.06	-85.655	955.144	-721.154	-160.756	1110.99	-678.473	29.4765	554.177	-631.439	52.4368	108.691	-639.878	213.512	56.1553	-351.414	-160.948	934.805	-356.792	-202.922	1097.28	-398.258	-270.643	533.133	-451.221	-486.9	131.356	-432.571	-348.666	30.7226
412	0	-738.926	-76.9798	954.962	-722.182	-152.448	1111.27	-678.436	35.3136	552.914	-631.19	53.3053	108.059	-639.846	214.105	55.381	-352.567	-152.289	934.189	-357.686	-194.285	1096.63	-399.173	-262.967	532.985	-451.308	-484.322	133.974	-432.524	-348.55	30.6826
413	0	-739.872	-68.2391	955.05	-723.111	-144.371	1111.72	-678.022	41.0925	552.473	-631.277	55.3337	107.453	-639.605	214.822	54.0324	-353.67	-143.494	933.745	-358.595	-185.484	1095.89	-400.248	-254.943	532.984	-451.284	-481.538	136.857	-432.574	-347.868	30.6109
414	0	-740.691	-59.3501	955.463	-723.828	-136.213	1112.45	-678.455	47.2978	552.204	-631.617	56.8381	106.78	-639.078	215.604	51.7658	-354.77	-134.555	933.212	-359.546	-176.803	1095.3	-401.233	-246.445	532.841	-451.31	-478.39	139.88	-432.432	-347.91	30.7457
415	0	-741.474	-50.5153	956.285	-724.379	-128.124	1113.43	-680.114	53.6167	551.969	-632.092	58.1127	106.517	-638.461	216.136	50.0162	-355.782	-125.313	932.858	-360.419	-168.209	1094.7	-402.222	-237.307	532.711	-451.312	-475.082	143.241	-432.249	-347.828	30.9251
416	0	-742.466	-42.5104	957.277	-724.96	-120.048	1114.5	-680.334	59.2879	551.896	-632.328	59.2203	106.222	-638.093	216.379	49.2814	-356.892	-116.4	932.554	-361.35	-159.485	1094.13	-403.104	-227.339	532.515	-451.317	-471.331	146.757	-432.13	-347.728	31.125
417	0	-743.576	-35.0172	958.3	-725.563	-111.778	1115.64	-681.363	64.6572	551.704	-632.467	59.4029	106.021	-637.987	216.509	49.3965	-357.988	-107.484	932.336	-362.077	-150.752	1093.72	-403.841	-216.54	532.106	-451.371	-467.177	150.633	-432.054	-347.479	31.3848
418	0	-744.658	-27.7809	959.293	-726.188	-103.599	1117.03	-682.26	69.688	551.523	-632.562	59.3877	105.678	-637.73	216.454	49.5334	-359.159	-98.7079	932.24	-362.997	-142.447	1093.39	-404.339	-204.878	531.574	-451.225	-462.434	154.801	-432.012	-347.032	31.6929
419	0	-745.606	-20.001	960.247	-726.985	-95.6535	1118.39	-682.732	73.9463	550.921	-632.88	59.5253	105.145	-637.503	216.316	49.5841	-360.333	-89.7341	932.253	-364.049	-134.293	1093	-404.543	-192.367	530.965	-450.946	-457.28	159.376	-431.923	-346.528	32.1948
420	0	-746.614	-12.3062	961.184	-727.887	-88.1439	1119.87	-683.597	77.2092	550.272	-633.25	59.6703	104.538	-637.551	216.317	49.2794	-361.582	-80.9717	932.266	-365.239	-126.352	1092.79	-404.275	-178.948	530.311	-450.485	-451.476	164.381	-431.924	-345.731	32.5442
421	0	-747.785	-5.1401	962.011	-728.844	-80.6887	1121.29	-684.332	79.1512	549.357	-633.584	59.8261	103.776	-637.647	216.346	49.1598	-362.888	-72.4191	932.418	-366.584	-118.861	1092.73	-403.667	-164.627	529.597	-449.808	-444.959	169.85	-431.848	-345.401	32.9216
422	0	-748.863	1.59577	962.843	-729.751	-73.1224	1122.79	-685.26	80.2288	548.635	-633.839	59.8887	103.16	-637.747	216.291	49.1632	-364.217	-64.1411	932.716	-367.925	-111.411	1092.78	-402.449	-149.372	528.959	-448.83	-437.492	175.761	-431.863	-344.121	33.5904
423	0	-750.035	8.2808	963.576	-730.533	-65.3776	1124.25	-685.821	80.8905	547.905	-634.066	59.7186	102.588	-637.783	216.176	49.1344	-365.639	-56.1596	933.177	-369.222	-103.983	1092.94	-400.85	-133.188	528.281	-447.555	-428.723	182.276	-431.802	-342.655	34.7541
424	0	-751.466	13.8587	964.099	-731.471	-57.9289	1125.6	-686.792	81.6833	547.548	-634.265	59.5584	102.066	-637.912	216.026	49.1665	-366.989	-48.0196	933.673	-370.505	-97.2647	1093.15	-399.177	-116.066	527.598	-446.186	-418.372	189.079	-431.526	-340.251	36.3149
425	0	-752.794	19.3096	964.66	-732.48	-51.439	1126.95	-687.753	82.2843	547.399	-634.47	59.3852	101.682	-638.053	215.864	49.3545	-368.221	-40.1667	934.192	-371.662	-90.8666	1093.42	-397.592	-98.1666	526.814	-444.482	-406.832	196.306	-430.953	-336.865	38.4539
426	0	-754.196	24.1108	965.138	-733.481	-45.2768	1128.09	-688.615	82.5985	547.114	-634.732	59.0992	101.266	-637.853	215.342	49.283	-369.344	-32.7651	934.677	-372.574	-84.7492	1093.69	-395.935	-79.5241	526.194	-442.421	-393.429	203.686	-430.439	-332.947	40.9531
427	0	-755.344	28.6108	965.768	-734.312	-39.3835	1129.35	-689.875	82.7324	547.18	-635.019	58.7302	100.888	-638.167	215.038	49.5149	-370.397	-25.3911	935.039	-373.285	-78.6914	1093.84	-394.262	-60.3364	525.876	-440.093	-378.461	211.139	-429.798	-327.802	43.9301
428	0	-756.291	33.0897	966.527	-734.85	-33.3659	1130.44	-691.034	82.6128	547.141	-634.801	58.6346	100.605	-638.44	214.795	49.5045	-371.308	-18.3225	935.339	-374.077	-72.9566	1093.93	-392.657	-40.7587	525.82	-437.751	-362.337	218.075	-429.491	-321.74	47.292
429	0	-757.331	37.3598	967.306	-735.274	-27.521	1131.54	-692.221	82.2916	547.042	-635.656	57.9412	100.201	-639.182	214.892	50.0114	-372.211	-11.6665	935.694	-374.847	-67.7038	1094.11	-391.125	-21.214	526.414	-435.383	-345.737	224.467	-429.255	-314.807	50.7593
430	0	-758.264	41.8303	968.188	-735.704	-22.2571	1132.67	-693.43	82.0014	547.03	-636.02	57.5878	99.8329	-639.579	214.746	50.236	-373.001	-5.0722	936.217	-375.602	-62.7523	1094.44	-389.601	-1.81517	527.666	-432.837	-328.633	230.491	-429.23	-307.662	54.0829
431	0	-759.075	46.6152	968.908	-736.297	-17.5539	1133.61	-694.487	81.5967	547.045	-636.366	57.2934	99.4862	-639.43	214.112	49.9809	-373.638	1.2424	936.984	-376.247	-57.9112	1094.88	-388.332	17.3642	529.517	-430.273	-311.755	236.022	-428.897	-299.381	57.1971
432	0	-759.984	50.8999	969.386	-737.512	-13.0397	1134.39	-695.407	81.2212	547.054	-636.729	56.9519	99.282	-640.216	214.354	50.7231	-374.146	7.72733	937.703	-376.312	-52.3078	1095.41	-387.232	36.1622	531.827	-428.318	-295.547	241.151	-427.716	-287.259	61.8022
433	0	-760.893	55.012	969.433	-739.34	-6.82203	1134.94	-696.187	80.8117	547.168	-637.078	56.6543	99.1006	-640.54	214.305	50.9172	-374.482	14.2881	938.297	-375.733	-46.1653	1095.79	-386.369	54.3443	534.409	-426.868	-279.066	246.51	-425.189	-269.789	66.5501
434	0	-761.642	59.3821	968.875	-741.91	0.721079	1134.91	-696.855	80.2735	547.241	-637.147	56.373	98.9007	-641.054	214.276	51.0591	-374.613	21.4841	938.621	-374.583	-38.4286	1095.86	-385.768	71.8715	537.444	-425.718	-261.765	251.185	-422.246	-248.627	70.9837
435	0	-762.381	64.3342	967.915	-744.715	8.99342	1134.37	-697.291	79.5958	547.395	-637.387	56.162	98.7632	-641.334	214.31	51.1238	-374.591	29.3314	938.89	-373.292	-29.0826	1095.89	-385.336	88.5728	541.152	-424.96	-243.766	254.55	-418.801	-225.077	75.1694
436	0	-763.1	69.413	966.617	-747.464	17.491	1133.32	-697.978	78.5851	547.641	-637.499	55.9142	98.5934	-641.494	214.33	51.0797	-374.577	37.4328	939.148	-372.14	-19.3836	1096.16	-385.359	104.857	545.014	-424.356	-225.292	257.064	-415.32	-200.477	78.6294
437	0	-764.437	70.7744	965.532	-749.73	25.3614	1132.34	-698.44	77.4257	547.83	-637.752	55.5987	98.5017	-641.68	214.334	50.8923	-374.526	45.4866	939.479	-371.419	-9.7861	1096.84	-385.483	119.693	549.31	-423.638	-206.882	258.226	-411.966	-175.626	80.9311
438	0	-765.027	74.1922	965.002	-751.356	32.4023	1131.78	-698.765	76.2989	547.991	-637.936	55.3449	98.3911	-641.67	214.165	50.5069	-374.37	54.2992	940.267	-371.345	-1.29661	1097.97	-385.774	134.965	553.273	-422.583	-188.496	258.119	-408.376	-150.465	82.1118
439	0	-765.357	79.1494	964.928	-752.386	38.8259	1131.75	-698.983	75.3039	548.186	-637.262	55.5458	98.3352	-641.044	213.544	49.9404	-374.224	63.3722	941.709	-371.161	7.44716	1099.84	-386.083	150.244	556.807	-421.598	-169.413	256.493	-404.678	-125.034	82.4242
440	0	-765.414	84.6499	965.099	-752.886	44.8317	1132.25	-699.173	74.5322	548.427	-637.439	55.2403	98.2461	-641.18	213.401	49.9165	-374.202	72.5772	943.633	-371.491	15.6363	1102.09	-386.582	165.12	559.981	-420.43	-150.191	253.841	-401.141	-98.9131	81.9056
441	0	-765.802	88.6603	965.286	-753.178	50.269	1132.89	-699.316	73.8974	548.754	-637.604	55.049	98.2232	-641.612	213.673	50.1648	-374.441	79.8998	946.065	-372.008	23.3247	1104.61	-387.381	179.057	562.698	-419.566	-130.494	249.883	-398.132	-72.0485	80.854
442	0	-766.058	91.8999	965.412	-753.38	55.261	1133.36	-699.728	73.5919	548.993	-637.879	54.7426	98.1343	-642.061	214.007	50.4396	-374.705	86.4727	948.398	-372.318	31.15	1107.1	-388.46	192.167	565.047	-418.726	-110.815	245.014	-395.297	-44.1986	79.2308
443	0	-766.079	95.9932	965.43	-753.651	59.868	1133.59	-699.917	73.7419	549.148	-638.023	54.5905	98.0575	-642.238	214.144	50.1971	-374.654	94.0591	950.582	-372.433	39.3693	1109.31	-389.21	205.111	567.344	-417.441	-89.9032	239.072	-392.239	-15.3773	77.4716
444	0	-765.842	101.33	965.332	-753.857	64.6792	1133.49	-699.643	74.3007	549.448	-638.081	54.7716	98.0682	-642.375	214.384	49.8494	-374.23	102.989	952.737	-372.858	46.7512	1110.9	-389.699	217.797	569.689	-415.715	-68.1695	232.486	-389.019	14.5919	75.6764
445	0	-765.618	106.944	965.159	-754.186	69.4932	1133.12	-699.416	74.9744	549.756	-638.2	54.8131	98.0652	-642.457	214.635	49.3047	-373.769	111.818	954.61	-373.123	53.8177	1112.46	-390.31	229.751	571.931	-413.993	-45.7591	225.081	-385.72	44.3109	73.7513
446	0	-765.674	110.566	964.772	-754.633	74.4249	1132.61	-699.319	75.5131	549.789	-638.187	54.9837	98.1553	-642.458	215.02	48.6649	-373.658	118.851	956.305	-373.235	61.4214	1113.79	-391.352	240.468	573.919	-412.704	-23.4331	217.033	-383.236	74.0778	71.4378
447	0	-765.901	113.025	964.164	-755.024	79.4784	1132.02	-699.2	76.2301	549.849	-638.152	55.01	98.1151	-642.352	215.504	48.1475	-373.653	124.703	957.828	-373.279	69.2703	1115.02	-392.414	250.362	575.55	-411.705	-1.15941	208.42	-380.67	104.102	68.6612
448	0	-765.69	116.85	963.576	-755.469	84.7289	1131.36	-698.537	77.3082	549.875	-637.998	54.8093	98.1543	-642.146	215.77	47.6878	-373.341	131.784	959.25	-373.504	76.9606	1116.26	-393.202	259.956	577.1	-410.184	22.6518	199.425	-377.796	134.649	65.8311
449	0	-765.306	122.479	963.156	-755.701	90.0805	1130.84	-697.774	78.7215	550.121	-637.956	54.318	98.3826	-642.049	216.275	47.0234	-373.28	142.366	960.521	-373.631	84.9299	1117.58	-393.534	269.65	578.474	-408.439	46.9539	190.605	-374.458	165.33	63.5709
450	0	-764.97	128.133	962.847	-755.865	95.3649	1130.41	-697.07	80.4047	550.327	-637.203	57.3371	98.4985	-641.946	216.641	46.4418	-373.278	152.763	962.126	-374.006	92.9045	1118.95	-393.768	278.617	579.492	-407.045	71.7876	181.716	-371.547	196.277	61.6187
451	0	-764.777	132.806	962.536	-755.891	100.441	1129.97	-696.527	82.3255	550.533	-637.256	56.6745	98.8932	-641.943	217.003	45.954	-373.288	161.201	963.508	-374.428	100.64	1120.2	-394.078	286.699	580.121	-406.032	97.2841	172.851	-368.984	227.516	60.3964
452	0	-764.505	136.741	962.033	-755.852	106.037	1129.52	-696.035	84.3852	550.626	-637.184	55.9015	99.1048	-641.877	217.254	45.5927	-373.101	168.044	964.557	-374.606	108.644	1121.39	-394.183	294.151	580.196	-405.091	122.557	164.295	-366.471	258.566	59.6157
453	0	-764.165	141.191	961.512	-755.775	111.813	1129.11	-695.548	86.5976	550.635	-636.931	55.4787	99.155	-641.964	217.583	45.2856	-372.804	175.323	965.148	-374.737	117.046	1122.28	-394.089	301.25	579.976	-404.187	149.861	155.629	-363.797	289.31	58.9306
454	0	-763.976	146.392	961.005	-755.815	117.966	1128.43	-695.089	89.0351	550.833	-636.997	57.874	98.6177	-642.199	218.034	45.0513	-372.422	183.088	965.766	-374.739	125.201	1122.91	-393.91	307.983	579.471	-403.345	176.595	147.856	-361.521	319.884	58.5985
455	0	-763.771	151.191	960.506	-755.955	123.764	1127.77	-694.79	91.6741	551.214	-636.925	57.9499	98.824	-642.42	218.365	44.7886	-372.182	190.463	966.174	-374.635	133.931	1123.41	-393.698	314.26	578.84	-402.733	202.984	140.934	-359.61	350.121	58.2718
456	0	-763.552	156.565	960.01	-756.012	129.773	1127.08	-694.424	94.1811	551.141	-636.809	57.9139	99.1335	-642.464	218.592	44.4763	-372.016	198.699	966.208	-374.608	142.456	1123.69	-393.414	320.412	578.085	-402.412	230.385	134.598	-357.686	380.128	58.4574
457	0	-763.321	162.96	959.54	-756.146	135.576	1126.35	-693.957	97.0565	551.286	-636.57	58.071	99.3547	-642.53	218.86	44.2537	-371.578	206.84	966.313	-374.511	150.916	1123.87	-392.883	326.698	577.195	-401.86	257.918	129.338	-356.492	410.126	59.0162
458	0	-763.077	168.36	958.913	-756.189	141.45	1125.69	-693.643	100.013	551.364	-636.342	58.2022	99.4932	-642.588	219.127	44.0925	-371.469	214.902	965.781	-374.56	159.293	1123.9	-392.55	332.43	575.963	-401.656	285.089	124.746	-355.812	439.705	59.8219
459	0	-763.058	173.409	958.34	-756.172	147.3	1125.04	-693.38	103.049	551.385	-636.126	58.4907	99.6642	-642.667	219.481	43.8928	-371.494	221.531	965.556	-374.443	167.856	1123.87	-392.237	337.856	574.704	-401.634	312.185	121.195	-355.575	468.924	60.9241
460	0	-762.923	178.705	957.756	-756.136	153.633	1124.3	-693.117	106.274	551.339	-635.93	58.8303	99.8764	-642.597	219.698	43.7388	-371.403	228.247	965.037	-374.526	175.858	1123.64	-391.916	343.293	573.37	-401.926	339.456	118.647	-355.812	497.779	62.3345
461	0	-762.706	185.161	957.186	-756.03	160.042	1123.76	-692.714	109.741	551.396	-635.565	59.2752	100.126	-642.549	219.954	43.5887	-371.188	235.637	964.616	-374.451	183.775	1123.36	-391.416	348.911	571.999	-401.943	366.383	117.303	-356.436	526.716	64.1206
462	0	-762.516	191.941	956.647	-755.972	166.777	1122.98	-692.28	113.395	551.44	-635.232	59.7313	100.468	-642.515	220.154	43.4735	-370.95	243.888	964.046	-374.382	191.95	1122.97	-390.793	354.755	570.653	-402.389	392.396	117.059	-357.129	554.102	67.0545
463	0	-762.389	198.552	956.019	-755.975	173.333	1122.28	-691.92	117.099	551.507	-634.93	60.1522	100.759	-642.417	220.276	43.3325	-370.924	250.755	963.581	-374.396	199.459	1122.34	-390.179	360.423	569.225	-403.365	417.819	117.896	-358.53	581.884	71.6745
464	0	-762.529	204.226	955.403	-755.898	179.938	1121.46	-691.651	120.772	551.446	-634.702	60.5577	101.069	-642.238	220.397	43.165	-370.713	257.271	962.859	-374.26	207.339	1121.73	-389.559	366.211	567.771	-404.8	442.206	119.026	-360.604	605.678	76.0819
465	0	-762.52	210.899	954.732	-755.877	187.074	1120.72	-691.354	124.516	551.468	-634.397	61.0441	101.464	-642.142	220.567	43.0978	-370.605	264.675	961.898	-374.265	214.917	1120.92	-388.629	372.466	566.391	-406.658	464.873	120.846	-362.942	628.678	82.1206
466	0	-762.277	218.112	954.094	-755.71	194.423	1119.97	-690.777	128.208	551.218	-634.049	61.5464	101.895	-641.925	220.645	42.9575	-370.359	272.279	961.256	-374.106	222.704	1120.2	-387.939	379.379	565.134	-408.502	486.857	121.914	-365.458	653.297	89.8449
467	0	-762.127	225.757	953.357	-755.467	202.21	1119.17	-690.487	132.413	551.573	-633.659	62.1742	102.374	-641.95	220.838	42.9316	-369.93	279.774	960.642	-373.961	230.489	1119.44	-387.806	386.731	563.991	-410.139	507.171	123.3	-368.208	675.706	96.638
468	0	-761.793	233.197	952.553	-755.261	209.668	1118.33	-690.097	136.691	551.565	-633.362	62.7012	102.934	-641.804	220.944	42.872	-369.562	288.128	959.672	-373.593	238.414	1118.68	-388.236	393.945	562.914	-411.349	525.507	124.539	-370.898	696.584	102.648
469	0	-761.473	240.397	951.687	-754.935	217.312	1117.43	-689.8	141.222	551.502	-633.09	63.2314	103.471	-641.65	221.09	42.7505	-369.096	295.361	959.053	-373.382	244.955	1118.03	-388.888	401.173	561.731	-412.616	544.392	125.502	-373.608	716.18	108.426
470	0	-761.208	247.622	950.694	-754.555	225.555	1116.41	-689.401	145.789	551.343	-632.859	63.8038	104.011	-641.498	221.202	42.6	-368.68	302.79	958.237	-373.064	252.728	1117.41	-389.58	408.667	560.43	-413.498	560.59	126.839	-376.793	734.444	114.261
471	0	-760.856	255.073	949.746	-754.231	233.563	1115.45	-688.949	150.608	551.273	-632.373	64.2953	104.533	-641.303	221.306	42.4178	-368.176	310.956	957.465	-372.488	260.876	1116.75	-390.166	416.723	559.342	-414.686	576.246	128.134	-379.409	750.766	119.812
472	0	-760.339	262.988	948.82	-753.93	241.706	1114.46	-688.485	155.543	551.115	-632.328	65.0012	105.422	-640.701	221.156	41.9926	-367.487	319.323	956.831	-371.933	269.254	1116.04	-390.763	425.53	558.674	-416.168	590.568	129.308	-381.694	765.051	124.481
473	0	-759.882	271.443	947.939	-753.437	249.904	1113.46	-688.018	160.53	551.142	-631.967	65.7465	106.241	-640.616	221.384	41.8809	-366.6	327.512	956.11	-371.385	277.639	1115.23	-391.396	435.281	558.317	-417.938	603.469	129.874	-383.534	777.326	127.561
474	0	-759.293	279.167	947.056	-753.001	258.297	1112.41	-687.679	165.516	551.054	-631.621	66.4393	107.13	-640.513	221.554	41.7954	-366.113	336.504	955.281	-370.77	286.215	1114.47	-391.988	445.859	558.188	-419.856	613.351	129.932	-384.966	787.685	128.7
475	0	-758.926	286.556	946.134	-752.364	266.467	1111.44	-687.415	170.508	551.031	-631.517	67.1537	108.097	-640.515	221.797	41.762	-365.576	345.105	954.362	-370.211	294.769	1113.45	-392.585	457.073	558.244	-421.996	622.186	129.396	-386.243	796.363	128.169
476	0	-758.34	294.263	945.301	-751.765	274.829	1110.52	-687.025	175.8	550.979	-631.431	67.7849	109.064	-640.406	222.047	41.589	-365.022	354.029	953.505	-369.653	303.331	1112.58	-393.204	468.687	558.393	-424.401	630.156	128.382	-387.527	803.818	126.242
477	0	-757.709	302.2	944.532	-750.991	283.316	1109.48	-686.696	181.093	550.984	-631.366	68.6339	110.11	-641.003	222.619	41.7874	-364.307	363.137	952.88	-369.079	312.197	1111.63	-393.698	480.458	558.558	-426.473	637.116	127.08	-388.979	809.973	123.629
478	0	-756.866	310.459	943.814	-750.242	291.864	1108.51	-686.308	186.568	551.038	-631.348	69.5709	111.242	-640.897	222.943	41.7546	-363.735	372.93	952.391	-368.364	321.33	1110.79	-394.26	491.965	558.614	-428.723	642.72	125.567	-390.638	815.275	120.542
479	0	-756.159	318.436	943.131	-749.408	300.13	1107.56	-686.061	192.104	551.173	-631.405	70.5613	112.554	-640.876	223.397	41.6628	-363.164	382.657	951.832	-367.558	330.52	1109.9	-394.826	503.056	558.38	-430.826	647.33	123.579	-392.87	819.417	116.855
480	0	-755.394	327.253	942.76	-748.488	308.738	1106.68	-685.807	197.919	551.334	-631.406	71.673	113.87	-640.776	223.839	41.4875	-362.526	392.473	951.311	-366.831	340.149	1109.02	-395.456	513.645	557.977	-433.121	651.749	120.995	-395.545	822.612	112.813
481	0	-754.54	336.152	942.286	-747.645	317.437	1105.82	-686.041	204.13	551.696	-631.412	72.913	115.43	-640.496	224.147	41.1967	-361.953	402.22	950.69	-366.125	350.123	1108.16	-396.199	524.134	557.367	-434.41	652.914	118.523	-398.454	824.727	108.589
482	0	-753.672	345.137	941.788	-746.527	326.194	1105	-685.586	210.646	552.035	-631.435	74.3529	117.134	-640.398	224.608	41.0526	-361.312	413.495	950.211	-365.326	360.196	1107.35	-396.948	534.366	556.637	-436.349	653.719	115.321	-401.742	826.06	104
483	0	-752.8	353.666	941.456	-745.422	335.32	1104.41	-685.297	217.585	552.406	-631.38	75.8305	118.975	-640.439	225.187	40.9389	-360.634	424.93	949.567	-364.433	371.087	1106.61	-397.746	544.272	555.659	-438.337	654.805	113.505	-405.099	827.155	99.7154
484	0	-751.772	362.389	941.062	-744.162	344.918	1103.65	-684.478	224.955	552.554	-631.384	77.4946	121.077	-640.509	225.747	40.8391	-360.132	437.026	948.939	-363.32	382.569	1105.93	-398.726	553.618	554.537	-440.382	655.71	111.798	-408.262	828.167	95.9692
485	0	-750.517	371.77	940.689	-742.903	354.338	1102.93	-684.19	232.93	552.843	-631.331	79.5608	123.181	-640.59	226.2	40.7509	-359.299	447.571	948.264	-362.213	393.941	1105.61	-399.782	562.087	553.181	-442.565	657.634	109.781	-411.2	830.507	92.9328
486	0	-749.227	381.311	940.169	-741.812	363.987	1102.16	-683.512	241.512	553.027	-631.317	81.8914	125.526	-640.838	226.966	40.6709	-358.697	458.973	947.686	-361.182	405.473	1105.56	-400.869	569.526	551.876	-444.714	661.793	108.688	-413.773	833.443	89.8405
487	0	-747.953	391.353	939.741	-740.71	373.727	1101.31	-682.835	250.764	553.261	-631.456	84.5209	128.326	-641.224	227.572	40.5655	-357.737	470.154	947.835	-360.109	416.938	1105.97	-401.609	575.843	550.7	-445.939	666.899	107.436	-415.931	837.225	84.7833
488	0	-746.731	401.768	939.411	-739.829	383.992	1100.45	-682.202	260.748	553.469	-631.586	87.3899	131.319	-641.58	228.053	40.5019	-356.573	481.734	948.174	-359.209	428.797	1106.92	-401.877	581.736	549.833	-444.985	670.957	107.022	-417.237	840.722	78.6328
489	0	-745.657	412.455	939.126	-739.117	394.33	1099.69	-681.785	271.604	553.72	-631.72	90.693	134.544	-641.998	228.354	40.5373	-355.703	492.674	948.825	-358.604	440.077	1108.32	-401.204	588.671	549.728	-444.524	675.097	105.877	-417.695	843.312	73.5728
490	0	-744.51	423.358	938.954	-738.545	404.928	1099.12	-681.515	283.209	553.914	-632.031	94.475	138.129	-642.302	228.895	40.4729	-354.898	503.414	949.703	-357.969	451.245	1109.92	-399.88	596.99	550.03	-444.031	677.594	104.895	-417.373	844.962	69.3872
491	0	-743.305	435.125	938.864	-737.915	416.439	1098.6	-681.459	295.588	553.906	-632.61	98.5267	141.794	-642.851	229.305	40.6439	-353.996	514.156	950.814	-357.305	461.987	1111.73	-398.267	605.866	550.343	-443.13	678.879	103.937	-417.026	846.263	65.6662
492	0	-742.099	446.55	938.817	-737.319	427.868	1098.31	-681.543	308.902	553.721	-633.287	103.197	145.767	-643.213	229.906	40.6429	-352.774	524.444	952.472	-356.53	472.365	1113.74	-396.448	614.293	550.938	-442.173	680.507	103.303	-416.77	847.256	62.4808
493	0	-741.042	458.396	938.842	-736.57	439.485	1098.35	-681.639	323.065	553.362	-634.064	108.266	150.14	-643.63	230.699	40.8222	-351.279	534.135	954.339	-355.672	482.648	1115.9	-394.421	621.803	551.681	-440.931	681.602	102.81	-416.607	848.042	59.9822
494	0	-739.858	470.07	938.915	-735.877	451.028	1098.62	-682.08	338.328	552.947	-634.968	114.051	154.842	-643.986	231.595	41.1012	-349.605	544.143	956.62	-354.9	492.35	1118.13	-392.339	628.556	552.382	-439.762	682.619	102.131	-416.395	848.772	57.7028
495	0	-738.638	482.479	939.226	-735.053	462.7	1099.12	-682.122	354.624	552.205	-635.831	120.473	160.141	-644.207	232.852	41.5169	-348.03	553.619	958.554	-353.924	501.889	1120.15	-390.333	634.722	553.029	-438.644	683.792	101.978	-416.206	849.421	55.5449
496	0	-737.515	495.087	939.707	-733.996	474.492	1100.01	-683.688	371.978	551.721	-636.611	127.972	166.129	-644.357	234.541	41.9945	-346.472	563.405	960.392	-352.862	510.902	1121.96	-388.525	640.396	553.324	-437.972	684.099	101.444	-415.971	850.079	53.357
497	0	-736.259	508.005	940.284	-732.697	486.371	1101.26	-684.972	390.404	551.021	-637.273	136.419	172.549	-644.551	236.32	42.5332	-344.772	572.554	961.589	-351.397	520.098	1123.39	-386.841	645.272	553.171	-437.925	686.668	100.672	-415.848	850.631	52.0477
498	0	-735.008	520.841	941.136	-731.325	498.014	1102.77	-686.392	409.805	550.277	-637.898	146.094	179.589	-644.482	238.495	43.6937	-342.755	581.349	962.573	-349.783	528.745	1124.33	-385.484	649.386	552.812	-437.408	686.016	100.358	-416.102	851	51.3956
499	0	-733.649	533.176	942.195	-729.86	509.553	1104.43	-687.864	430.015	549.44	-638.509	156.986	187.249	-644.692	241.322	45.0547	-340.914	589.616	963.166	-347.77	537.838	1125.04	-384.4	652.974	552.47	-437.645	685.79	100.174	-416.42	851.362	50.8758
500	0	-732.318	545.394	943.306	-728.303	520.766	1106.23	-689.101	450.977	548.545	-639.014	168.886	195.229	-645.254	244.736	46.8636	-339.268	597.4	963.509	-346.009	546.303	1125.59	-383.315	656.328	552.228	-437.844	685.796	99.994	-416.43	851.524	50.5625
501	0	-730.978	557.517	944.474	-726.979	531.847	1107.99	-689.253	472.415	547.589	-640.497	182.196	203.558	-645.729	248.707	48.9486	-337.917	604.356	963.936	-344.182	554.888	1126.19	-382.166	659.403	552.231	-437.814	686.105	99.9299	-416.373	851.677	50.366
502	0	-729.52	569.446	945.608	-725.607	542.616	1109.54	-690.299	494.402	546.962	-641.257	197.37	211.949	-646.104	253.607	51.664	-336.699	611.647	964.458	-342.632	563.495	1126.94	-380.983	662.599	552.513	-437.656	686.05	99.7647	-416.234	851.672	50.2
503	0	-728.319	581.511	946.689	-724.459	553.489	1110.95	-691.192	516.519	546.839	-642.176	213.741	220.053	-646.239	259.679	55.0265	-335.601	619.325	965.282	-341.332	571.632	1127.86	-379.726	665.862	552.834	-437.5	686.031	99.5672	-416.097	851.64	49.9999
504	0	-727.027	593.159	947.662	-723.284	564.064	1112.09	-692.002	538.74	546.935	-643.183	231.325	227.392	-646.196	266.627	58.4696	-334.553	627.799	966.226	-340.257	579.747	1128.81	-378.388	669.323	553.167	-437.26	686.064	99.4038	-415.977	851.587	49.8891
505	0	-725.908	604.415	948.414	-722.298	574.451	1112.89	-692.598	561.01	547.428	-644.48	249.801	233.81	-645.79	274.067	61.76	-333.541	636.313	967.135	-339.273	587.955	1129.79	-377.184	672.985	553.338	-437.079	686.253	99.2502	-415.844	851.641	49.8512
506	0	-724.836	615.804	949.049	-721.182	585.084	1113.52	-693.012	583.128	548.297	-645.796	267.907	239.897	-645.433	283.867	66.9099	-332.664	644.953	967.993	-338.254	596.21	1130.69	-375.999	676.744	553.318	-436.967	686.566	98.9964	-415.737	851.578	49.8244
507	0	-723.802	627.089	949.745	-720.084	595.554	1114	-693.095	605.075	549.421	-646.849	285.145	247.038	-646.105	298.719	73.8987	-331.64	653.973	968.79	-337.304	604.592	1131.64	-374.772	680.571	553.28	-436.878	686.846	98.8603	-415.661	851.539	49.8379
508	0	-722.821	638.207	950.528	-719.08	605.196	1114.4	-693.015	626.758	550.935	-647.341	303.507	253.528	-647.417	318.448	80.5319	-330.723	661.709	969.113	-336.333	613.019	1132.36	-373.721	684.137	553.145	-436.884	686.435	98.6631	-415.574	851.504	49.8372
509	0	-721.835	649.29	951.353	-717.985	614.623	1114.77	-692.369	648.103	552.604	-647.636	322.679	259.376	-649.274	341.734	87.3436	-329.915	670.813	969.83	-335.329	621.549	1132.87	-372.762	687.111	553.018	-436.936	686.329	98.6151	-415.496	851.474	49.8709
510	0	-720.804	660.402	952.29	-716.665	623.234	1115.22	-691.45	669.276	554.721	-647.822	342.832	264.681	-650.312	366.513	93.2301	-328.991	678.172	970.02	-334.375	629.179	1133.16	-371.863	689.632	553.011	-437.064	686.475	98.6533	-415.386	851.484	49.9621
511	0	-720.016	671.225	953.57	-715.185	630.818	1115.91	-690.503	690.108	557.301	-648.054	363.948	268.679	-651.466	392.356	98.2197	-328.328	686.982	970.466	-333.559	636.098	1133.36	-371.095	691.981	552.993	-437.195	686.515	98.6901	-415.269	851.377	50.0554
512	0	-718.914	682.207	955.057	-713.534	637.387	1117.03	-689.546	710.687	560.196	-647.991	385.581	271.578	-652.862	418.5	102.324	-327.455	694.791	970.862	-332.818	642.561	1133.77	-370.443	694.494	552.992	-437.181	686.377	98.6835	-415.186	851.252	50.117
513	0	-717.823	693.415	956.961	-711.871	643.371	1118.61	-688.383	731.118	563.301	-648.096	407.679	273.29	-655.03	445.183	105.572	-326.699	701.879	971.429	-332.359	648.474	1134.36	-369.988	697.174	553	-437.227	686.598	98.8207	-415.138	851.216	50.2027
514	0	-716.884	704.227	959.094	-710.171	649.571	1120.38	-687.253	751.222	566.337	-648.252	430.241	273.867	-656.779	471.266	107.413	-325.832	709.576	971.945	-332.166	653.929	1135.07	-369.437	700.204	553.056	-437.309	686.622	98.8571	-415.037	851.184	50.2481
515	0	-715.704	714.492	961.247	-708.176	655.902	1122.49	-685.987	770.885	569.271	-648.275	453.21	273.321	-658.618	497.726	108.245	-325.032	714.08	972.539	-332.079	659.053	1135.78	-369.096	703.152	553.12	-437.389	686.209	98.8581	-414.974	851.144	50.2491
516	0	-714.848	724.355	963.502	-706.234	662.034	1124.44	-684.827	790.054	572.127	-648.134	476.504	271.825	-660.644	524.723	108.423	-324.373	720.57	973.003	-331.932	663.869	1136.25	-368.713	706.216	553.181	-437.493	686.545	99.0984	-414.926	851.136	50.2429
517	0	-714.025	733.527	965.822	-704.34	669.004	1125.98	-683.648	808.742	574.735	-647.839	500.086	269.462	-662.669	552.79	107.874	-323.402	726.843	973.372	-331.622	668.487	1136.5	-368.463	709.293	553.19	-437.62	686.639	99.1786	-414.873	851.084	50.1395
518	0	-712.964	743.428	967.735	-702.597	676.495	1127.49	-681.825	826.662	577.45	-647.398	524.154	266.203	-664.231	581.565	106.732	-322.669	732.13	973.419	-331.135	673.293	1136.65	-368.263	712.517	553.197	-437.799	686.588	99.3109	-414.783	851.097	50.036
519	0	-712.279	752.548	969.975	-700.718	684.531	1128.86	-679.792	844.001	580.114	-646.959	548.731	261.988	-666.225	611.946	105.415	-321.775	737.356	973.486	-330.633	678.118	1136.73	-368.057	716.107	553.181	-437.916	686.745	99.4318	-414.675	851.2	49.9881
520	0	-711.402	761.393	971.802	-698.935	692.46	1130.26	-677.561	860.675	582.729	-646.502	573.679	256.825	-667.904	643.37	103.547	-320.936	742.691	973.388	-330.082	683.297	1136.75	-368.021	719.514	553.037	-438.15	686.844	99.5577	-414.526	851.162	49.8836
521	0	-710.494	770.582	973.683	-697.316	700.218	1131.48	-675.226	876.55	585.388	-646.143	599.23	250.706	-669.341	675.616	101.271	-320.231	747.699	972.947	-329.288	688.767	1136.39	-367.972	723.028	552.964	-438.449	687.003	99.6978	-414.384	851.228	49.7542
522	0	-709.503	779.591	975.247	-695.978	707.586	1132.35	-672.978	891.69	587.942	-645.951	625.727	243.88	-670.297	708.794	98.7488	-319.387	752.99	972.586	-328.267	694.661	1135.96	-368.035	726.564	552.754	-438.782	687.088	99.8478	-414.226	851.244	49.6123
523	0	-708.65	788.577	976.659	-694.847	715.548	1133.14	-670.696	906.023	590.231	-645.711	652.089	236.094	-671.03	742.884	96.1648	-318.55	758.324	971.952	-327.196	700.742	1135.34	-368.236	729.999	552.526	-439.138	687.12	99.9374	-414.07	851.232	49.4621
524	0	-707.688	797.633	977.909	-693.807	723.928	1133.86	-668.399	919.527	592.308	-645.384	678.738	227.656	-671.322	777.872	93.7288	-317.852	763.632	971.219	-326.027	706.971	1134.6	-368.338	733.355	552.324	-439.386	686.982	100.107	-413.886	851.195	49.2563
525	0	-706.827	807.186	978.638	-692.703	732.057	1134.59	-666.171	932.251	594.124	-644.436	706.418	218.581	-671.373	813.648	91.536	-317.162	769.091	970.452	-325.011	712.887	1133.91	-368.344	736.7	552.052	-439.784	687.335	100.161	-413.693	851.165	49.1675
526	0	-706.041	815.25	979.78	-691.575	740.259	1135.3	-664.044	944.114	595.502	-643.957	734.841	208.936	-671.059	849.787	89.3369	-316.499	774.645	969.677	-324.035	719.019	1133.26	-368.354	739.823	551.762	-439.91	687.536	100.3	-413.377	851.251	49.0947
527	0	-705.261	823.602	980.574	-690.464	748.922	1135.94	-662.125	955.045	596.507	-642.968	763.846	199.248	-670.594	885.976	87.3537	-315.801	780.513	968.955	-323.063	725.342	1132.49	-368.335	742.796	551.411	-440.087	687.651	100.346	-412.986	851.336	49.0683
528	0	-704.453	831.723	981.34	-689.141	757.211	1136.46	-660.144	965.149	597.117	-642.246	793.673	189.629	-669.831	922.332	85.6192	-315.205	786.258	968.216	-322.237	731.523	1131.95	-368.284	745.435	551.21	-440.236	687.571	100.447	-412.875	851.417	48.9339
529	0	-703.803	839.788	982.005	-687.86	765.203	1136.97	-658.433	974.402	597.014	-641.287	823.885	180.005	-668.952	958.549	84.1567	-314.712	791.477	967.483	-321.551	737.96	1131.39	-368.054	747.775	550.951	-440.408	687.272	100.412	-412.659	851.301	48.6903
530	0	-702.908	848.082	982.631	-686.641	773.376	1137.39	-656.832	982.977	596.421	-639.851	854.655	170.783	-668.002	994.449	83.1457	-314.062	797.066	967.055	-320.79	744.648	1130.99	-367.809	750.003	550.694	-440.443	687.058	100.453	-412.374	851.314	48.3932
531	0	-702.177	856.237	982.889	-685.578	781.3	1137.59	-655.323	990.796	595.254	-638.276	885.586	162.176	-666.762	1029.98	82.5191	-313.265	803.063	966.479	-319.975	751.741	1130.59	-367.429	752.112	550.537	-440.448	686.986	100.479	-412.182	851.457	48.0364
532	0	-701.428	863.885	982.852	-684.583	788.885	1137.64	-653.955	998.03	593.568	-636.481	916.771	154.426	-665.249	1064.95	82.1284	-312.662	808.775	965.891	-319.158	758.52	1130.1	-366.9	754.315	550.502	-440.355	687.304	100.524	-411.965	851.812	47.5467
533	0	-700.629	871.782	982.596	-683.711	797.031	1137.45	-652.805	1004.88	591.623	-635.144	948.145	147.555	-663.46	1099.4	81.9508	-311.901	814.555	965.161	-318.298	765.42	1129.39	-366.438	756.438	550.451	-440.29	687.637	100.717	-411.898	852.33	47.0593
534	0	-699.896	879.61	982.057	-682.72	805.703	1137.07	-651.881	1011.36	589.338	-633.099	979.28	142.318	-660.742	1133.21	82.0377	-311.091	820.553	964.374	-317.406	772.225	1128.7	-365.942	758.883	550.274	-440.33	687.918	100.68	-411.722	852.73	46.4908
535	0	-699.488	884.097	981.21	-681.806	814.423	1136.67	-651.306	1017.36	586.881	-631.78	1010.44	137.968	-657.417	1166.67	82.4153	-310.222	826.891	963.541	-316.61	779.233	1127.9	-365.597	761.291	550.113	-440.533	688.567	100.891	-411.577	853.068	45.9776
536	0	-698.593	892.096	980.27	-680.882	822.904	1135.95	-651.767	1022.46	584.282	-630.09	1041.19	135.306	-653.447	1199.53	83.1596	-309.296	833.028	962.605	-315.755	786.57	1127.11	-365.17	764.034	550.03	-440.632	688.333	101.083	-411.504	853.419	45.4883
537	0	-697.669	900.26	979.255	-679.929	831.104	1135.31	-651.274	1027.56	581.56	-628.302	1071.1	133.9	-648.58	1231.57	84.1923	-308.453	838.552	961.804	-314.961	794.158	1126.41	-364.726	767.044	549.912	-440.495	689.036	101.221	-411.333	853.699	45.1173
538	0	-696.778	908.192	978.165	-678.849	839.676	1134.52	-650.875	1032.66	578.909	-626.285	1100.46	133.724	-642.974	1262.53	85.3624	-307.659	844.681	961.013	-314.255	801.813	1125.61	-364.36	770.301	549.791	-440.46	689.432	101.458	-411.057	854.033	44.8074
539	0	-695.741	916.029	977.1	-677.718	847.885	1133.77	-650.404	1037.98	576.197	-624.08	1128.68	134.509	-636.747	1292.05	86.6703	-306.856	851.119	960.142	-313.443	808.466	1124.97	-364.088	773.514	549.669	-440.565	689.648	101.661	-411.053	854.216	44.4565
540	0	-694.764	923.706	975.99	-676.71	855.917	1132.91	-649.482	1043.44	573.768	-622.077	1155.51	136.007	-630.106	1320.05	88.6824	-306.088	857.712	959.306	-312.68	815.564	1124.13	-363.882	776.951	549.558	-440.7	689.928	101.981	-411.156	854.312	44.0198
541	0	-693.988	931.247	974.86	-675.93	863.852	1132.03	-647.984	1049.08	571.727	-620.116	1180.69	138.172	-623.589	1346.48	91.2016	-305.282	864.549	958.56	-311.871	822.891	1123.18	-363.524	780.937	549.56	-440.826	690.591	102.516	-411.348	854.651	43.7572
542	0	-693.264	938.668	973.745	-675.295	871.369	1131.14	-646.286	1054.89	570.044	-617.972	1203.99	140.584	-617.517	1371.12	94.7799	-304.562	871.67	957.707	-311.022	830.44	1122.29	-363.218	785.012	549.441	-440.901	691.41	102.961	-411.211	855.003	43.5689
543	0	-692.415	946.243	972.448	-674.99	875.835	1130.14	-644.44	1061.25	568.609	-615.72	1224.79	143.239	-611.829	1393.37	99.1296	-303.79	879.033	956.658	-310.218	838.275	1121.19	-362.819	789.352	549.326	-440.901	691.971	103.388	-411.222	855.194	43.3876
544	0	-691.601	953.818	971.046	-674.43	883.613	1129.03	-642.764	1068.5	567.282	-613.14	1243	145.499	-607.008	1412.98	104.584	-303.008	886.375	955.703	-309.459	845.874	1120.46	-362.469	794.2	549.055	-440.809	692.445	104.066	-411.339	855.318	43.2173
545	0	-690.8	961.438	969.804	-673.891	891.366	1128.11	-640.983	1076.67	566.331	-610.331	1258.12	146.369	-602.901	1429.56	110.616	-302.36	893.905	954.809	-308.697	853.75	1119.34	-362.188	799.189	548.753	-440.902	693.168	104.655	-411.509	855.37	43.0315
546	0	-689.949	968.997	968.765	-673.262	898.795	1127.19	-638.806	1086.17	566.141	-606.565	1270.79	146.671	-600.033	1443.44	116.72	-301.673	901.469	953.822	-307.941	861.53	1118.38	-361.869	804.798	548.358	-441.066	694.138	105.537	-411.689	855.578	42.9314
547	0	-689.133	976.505	968.023	-672.681	906.029	1126.23	-635.761	1097.21	566.55	-602.913	1281.18	146.103	-598.149	1454.9	122.209	-301.123	908.906	952.853	-307.174	869.249	1117.48	-361.612	810.762	547.989	-441.15	695.099	106.406	-411.908	855.854	42.9262
548	0	-688.501	983.994	967.344	-672.113	913.278	1125.37	-633.554	1108.65	567.13	-597.99	1290.31	145.922	-596.772	1464.01	125.536	-300.636	916.177	951.864	-306.432	876.88	1116.63	-361.502	816.745	547.582	-441.236	695.937	107.403	-412.1	856.048	42.829
549	0	-687.926	991.583	966.857	-671.418	920.408	1124.46	-631.329	1120.29	567.776	-593.719	1298.2	145.747	-595.862	1471.82	126.641	-300.111	923.47	950.969	-305.9	884.203	1115.74	-361.194	822.714	547.083	-441.255	696.88	108.491	-412.226	856.145	42.8004
550	0	-687.229	999.188	966.564	-670.628	927.481	1123.76	-630.065	1130.97	568.295	-589.57	1305.37	145.701	-594.822	1478.48	125.287	-299.619	930.696	950.136	-305.535	891.355	1114.86	-361.045	828.401	546.58	-441.271	697.655	109.519	-412.335	856.261	42.7019
551	0	-686.591	1007.07	966.388	-669.813	934.629	1123.08	-628.06	1142.28	569.119	-585.395	1311.84	145.687	-593.684	1484.02	121.87	-299.067	937.906	949.471	-304.952	898.498	1114.06	-360.89	834.058	546.256	-441.376	698.778	110.563	-412.471	856.383	42.6486
552	0	-685.879	1015.07	966.232	-669.124	942.071	1122.38	-626.052	1153.43	569.938	-581.391	1317.62	145.564	-592.165	1488.59	117.467	-298.47	945.007	948.788	-304.395	905.791	1113.36	-360.713	839.532	546.106	-440.939	699.293	112.356	-412.592	856.62	42.6769
553	0	-685.174	1023.34	966.077	-668.578	949.883	1121.77	-624.326	1164.41	570.736	-576.439	1322.4	145.3	-590.234	1492.12	112.577	-298.071	951.995	948.128	-303.864	913.063	1112.47	-360.434	845.069	546.133	-441.028	700.332	113.783	-412.751	856.889	42.7187
554	0	-684.437	1031.77	965.742	-668.012	958.011	1121.21	-622.668	1175.14	571.406	-572.442	1326.52	144.6	-588.016	1494.9	107.921	-297.668	958.783	947.419	-303.451	920.412	1111.69	-360.195	850.494	546.024	-441.444	702.798	114.762	-412.866	857.084	42.5731
555	0	-683.719	1040.41	965.38	-667.517	966.358	1120.61	-621.129	1185.79	571.988	-568.841	1329.07	143.932	-585.261	1496.96	103.894	-297.31	965.651	946.776	-302.997	927.869	1110.91	-359.827	855.874	546.012	-440.869	702.565	116.656	-413.028	857.373	42.4376
556	0	-683.012	1049.24	964.876	-667.15	974.895	1120.04	-619.774	1196.28	572.398	-564.494	1331.66	142.382	-582.071	1498.71	100.417	-296.922	972.693	946.274	-302.813	935.344	1110.14	-359.456	861.294	545.971	-440.904	703.869	118.249	-413.08	857.43	42.3409
557	0	-682.243	1058.07	964.398	-666.717	983.591	1119.51	-618.384	1206.45	572.69	-560.241	1333.56	140.441	-578.446	1500.02	97.3841	-296.666	979.885	945.689	-302.405	943.212	1109.57	-359.073	866.928	546.023	-440.756	705.003	119.979	-413.107	857.806	42.2026
558	0	-681.436	1067.04	963.977	-666.326	992.485	1118.94	-617.082	1216.31	572.815	-556.123	1334.91	138.25	-574.508	1500.99	94.8866	-296.352	986.936	945.284	-302.152	951.174	1109.03	-358.677	872.835	546.112	-440.325	706.288	121.82	-412.936	858.174	42.2256
559	0	-680.769	1076.02	963.552	-665.898	1001.47	1118.51	-615.954	1225.7	572.669	-552.138	1335.66	136.011	-570.32	1501.6	92.9208	-296.149	994.255	944.792	-301.859	959.303	1108.38	-358.217	878.927	546.212	-440.056	708.031	123.753	-412.913	858.505	42.2436
560	0	-680.206	1085.13	963.197	-665.525	1010.58	1118.14	-614.532	1234.62	572.214	-548.257	1335.99	133.822	-565.91	1501.91	91.3527	-295.866	1001.83	944.359	-301.721	967.164	1107.99	-357.702	884.986	546.281	-440.057	710.423	125.42	-413.213	858.87	42.0578
561	0	-679.478	1094.27	962.794	-665.18	1019.73	1117.73	-613.052	1242.93	571.419	-544.609	1336.06	131.808	-561.319	1501.98	89.7781	-295.672	1009.42	943.792	-301.385	975.742	1107.44	-357.297	890.939	546.162	-439.538	710.992	127.508	-413.298	859.157	41.9019
562	0	-678.935	1103.5	962.232	-664.825	1028.83	1117.45	-611.493	1250.81	570.43	-541.075	1335.97	129.976	-556.503	1501.68	87.88	-295.555	1017.11	943.182	-301.024	984.261	1106.64	-356.965	897.203	546.003	-439.318	712.98	129.377	-413.386	859.483	41.7259
563	0	-678.385	1112.76	961.732	-664.439	1037.95	1117.16	-609.817	1258.28	569.246	-537.653	1335.59	128.128	-551.731	1501.04	85.6618	-295.24	1025.66	942.469	-300.785	992.828	1105.96	-356.632	903.694	546.001	-438.974	715.126	131.383	-413.444	859.923	41.6134
564	0	-677.819	1122.24	961.016	-664.006	1047.03	1116.89	-608.051	1265.41	567.916	-534.301	1334.83	126.104	-546.95	1499.93	83.0368	-294.967	1033.49	941.748	-300.349	1001.41	1105.15	-356.322	910.281	545.899	-438.664	716.914	133.61	-413.456	860.28	41.5352
565	0	-676.919	1134.23	960.367	-663.481	1056.17	1116.61	-606.191	1272.1	566.356	-531.295	1333.67	123.936	-542.334	1498.21	80.2809	-294.632	1041.77	940.913	-300.001	1010.21	1104.36	-356.032	916.999	545.857	-438.218	718.743	135.777	-413.479	860.655	41.4323
566	0	-676.169	1145.19	959.79	-662.885	1065.32	1116.23	-604.283	1278.4	564.525	-527.925	1331.74	121.341	-537.972	1495.93	77.8379	-294.331	1050.32	940.123	-299.571	1019.48	1103.52	-355.801	923.895	545.617	-437.943	721.091	138.034	-413.419	860.961	41.274
567	0	-675.434	1154.43	959.05	-662.299	1074.35	1115.78	-602.238	1284.39	562.421	-524.395	1329.28	118.827	-533.961	1493.38	76.109	-293.9	1059.02	939.425	-299.264	1028.66	1102.75	-355.413	931.121	545.381	-437.528	723.557	140.271	-413.349	861.189	41.0777
568	0	-674.671	1163.46	958.176	-661.36	1087.86	1115.24	-599.949	1289.79	560.005	-520.451	1326.94	118.273	-530.121	1490.96	76.1888	-293.484	1067.96	938.785	-298.867	1037.94	1101.91	-354.982	938.785	545.172	-436.946	726.465	142.833	-413.203	861.482	40.9281
569	0	-673.705	1173.24	957.217	-660.61	1099.57	1114.94	-597.345	1294.77	557.412	-516.181	1324.65	116.571	-526.896	1488.35	76.7494	-293.087	1077.04	938.097	-298.937	1046.91	1101.1	-354.337	946.851	545.016	-435.998	728.799	145.424	-413.038	861.891	40.8131
570	0	-672.668	1183.17	956.083	-660.159	1109.29	1114.56	-594.494	1299.46	554.753	-512.99	1323.43	114.293	-525.032	1486.97	75.5912	-292.594	1086.29	937.345	-298.557	1056.18	1100.18	-353.54	955.342	544.784	-435.069	732.586	148.214	-412.808	862.326	40.6959
571	0	-671.901	1192.85	955.084	-659.868	1118.21	1114.58	-591.449	1304.06	552.509	-511.475	1324.59	113.399	-524.188	1487.44	73.9924	-292.119	1096.03	936.61	-298.191	1065.89	1099.06	-352.695	964.288	544.504	-433.264	735.424	151.331	-412.5	862.652	40.3613
572	0	-671.354	1202.4	954.509	-659.562	1127.31	1114.88	-589.02	1309.21	551.478	-511.186	1327.25	112.942	-524.607	1488.76	72.6266	-291.56	1106.08	935.845	-297.513	1075.67	1098.13	-351.596	974.117	544.203	-431.548	739.519	154.471	-412.11	862.999	40.1794
573	0	-670.654	1211.92	954.819	-659.089	1136.11	1115.52	-587.418	1316.07	552.145	-511.299	1329.76	112.365	-524.547	1490.14	70.5492	-290.895	1116.29	935.116	-296.99	1085.39	1097.43	-350.076	984.884	543.974	-429.127	742.94	158.085	-411.701	863.511	40.0196
574	0	-669.903	1220.68	955.912	-658.345	1145.08	1116.71	-585.558	1324.35	553.445	-511.098	1331.3	112.696	-524.001	1491.01	69.5357	-290.118	1126.41	934.745	-296.214	1095.35	1097.09	-348.189	996.675	543.638	-426.859	748.516	161.98	-411.142	864.254	40.0441
575	0	-669.174	1228.91	957.306	-657.313	1153.52	1118.22	-584.357	1333.14	554.625	-510.097	1333.5	113.465	-523.033	1491.45	69.1661	-289.335	1136.77	934.743	-295.458	1105.2	1096.93	-345.867	1009.51	543.162	-424.315	754.36	166.301	-410.385	865.208	40.1467
576	0	-668.665	1236.55	958.568	-656.346	1161.96	1119.79	-583.396	1341.24	555.262	-509.91	1334.4	113.519	-522.305	1492.12	68.5963	-288.607	1147.04	935.081	-294.876	1114.79	1097.03	-343.182	1023.19	542.52	-421.495	760.351	170.942	-409.619	866.369	40.362
577	0	-668.108	1244.21	959.728	-655.43	1169.93	1121.32	-582.963	1348.25	555.161	-509.957	1335.51	113.083	-521.734	1492.48	67.5714	-288.007	1157.07	935.62	-294.363	1123.92	1097.56	-340.072	1037.87	541.703	-418.133	766.553	175.916	-408.626	867.593	40.5905
578	0	-667.635	1251.86	960.574	-654.751	1178.18	1122.5	-582.17	1353.24	554.409	-510.061	1336.52	112.299	-521.74	1493.01	66.2842	-287.405	1167.17	936.483	-294.146	1132.59	1098.35	-336.544	1053.42	540.84	-414.784	774.37	181.165	-407.765	869.018	40.9817
579	0	-667.129	1260	961.213	-654.01	1186.2	1123.5	-581.901	1356.53	553.178	-510.225	1337.39	111.589	-521.872	1493.46	64.8971	-286.799	1177.29	937.531	-293.954	1140.86	1099.36	-332.628	1069.79	540.005	-411.149	784.224	186.876	-406.774	870.923	41.5802
580	0	-666.69	1268.33	961.565	-653.484	1194.19	1124.47	-582.326	1358.57	551.827	-510.598	1337.77	110.939	-522.047	1493.85	63.7252	-286.181	1187.35	938.659	-293.763	1149.07	1100.29	-328.407	1087.19	539.203	-406.869	794.626	193.129	-405.85	873.173	42.6433
581	0	-666.254	1276.35	961.895	-653.052	1202.4	1125.4	-582.883	1360.06	550.686	-511.027	1337.83	110.533	-522.373	1494.23	63.1219	-285.611	1197.12	939.751	-293.493	1156.93	1101.25	-324.403	1105.18	538.295	-402.165	805.718	199.952	-404.548	876.335	44.2195
582	0	-665.833	1283.84	962.438	-652.748	1209.69	1126.29	-583.569	1361.82	550.201	-510.624	1338.99	110.084	-522.568	1494.22	62.8233	-285.091	1206.78	940.784	-293.111	1164.71	1102.1	-320.341	1123.95	537.445	-396.847	819.436	206.825	-403.039	879.981	46.2037
583	0	-665.691	1290.74	962.542	-652.465	1217.1	1127.32	-584.073	1363.73	550.099	-510.794	1338.83	110.031	-522.67	1494.36	62.5135	-284.676	1216.23	941.717	-292.618	1172.73	1102.98	-316.23	1143.45	536.577	-391.296	833.492	213.88	-401.188	884.6	48.3495
584	0	-665.687	1296.65	963.271	-652.142	1224.32	1128.45	-584.581	1365.5	550.19	-510.976	1338.73	109.91	-522.904	1494.45	62.2061	-284.192	1225.61	942.577	-292.065	1179.97	1103.62	-312.286	1163.5	535.793	-385.135	847.825	221.022	-399.076	889.866	50.5576
585	0	-665.556	1302.81	964.182	-651.729	1231.45	1129.9	-584.947	1366.78	550.362	-511.239	1338.59	109.709	-523.044	1494.47	62.0423	-283.772	1234.83	943.507	-291.544	1187.2	1104.19	-308.33	1183.99	535.287	-378.922	863.629	227.36	-397.124	895.509	52.8639
586	0	-665.507	1308.05	965.693	-651.148	1237.84	1131.43	-585.269	1367.68	550.518	-511.348	1338.38	109.556	-523.39	1494.44	62.0938	-283.331	1243.42	944.306	-290.973	1194.05	1104.58	-304.436	1204.88	535.231	-372.989	880.925	233.28	-395.33	901.774	55.2409
587	0	-665.606	1312.71	966.905	-650.709	1244.42	1133.04	-585.5	1368.4	550.6	-511.438	1338.29	109.392	-523.425	1494.25	62.1089	-282.969	1251.95	945.101	-290.137	1200.88	1104.87	-300.604	1226	535.625	-366.739	897.159	239.007	-392.544	910.414	58.478
588	0	-666.033	1313.68	967.698	-650.684	1251.31	1134.51	-585.561	1369.14	550.67	-511.319	1338.32	109.223	-523.536	1494.08	62.1788	-282.498	1260.49	945.768	-288.844	1208.07	1105.2	-297.427	1246.66	536.456	-361.654	913.688	244.122	-386.85	924.039	63.6329
589	0	-665.929	1319.51	968.31	-651.372	1259.29	1135.56	-585.439	1369.85	550.784	-511.729	1338.12	108.944	-523.638	1493.93	62.2992	-282.02	1268.99	946.325	-286.824	1215.93	1105.43	-294.557	1267.15	537.746	-357.295	931.18	250.246	-378.901	942.701	69.0615
590	0	-665.801	1325.74	968.365	-652.662	1267.84	1136.13	-585.223	1370.5	550.991	-512.212	1337.46	109.158	-523.669	1493.74	62.4255	-281.415	1277.56	946.753	-284.457	1224.93	1105.58	-292.36	1287.15	539.59	-353.012	950.344	255.168	-370.302	964.632	74.1518
591	0	-665.558	1332.04	967.782	-654.234	1277.34	1136.14	-584.969	1371.04	551.234	-511.859	1337.68	109.026	-523.763	1493.54	62.5806	-280.68	1286.46	947.012	-282.011	1234.44	1105.7	-290.52	1306.66	542.295	-348.271	969.114	260.15	-360.433	988.33	78.8934
592	0	-665.308	1339.85	967.011	-655.913	1286.6	1135.74	-584.835	1371.28	551.508	-512.103	1337.58	109.066	-523.885	1493.36	62.7433	-279.882	1295.46	947.424	-280	1244.83	1106.03	-289.333	1325.6	545.706	-344.92	989.396	263.119	-350.131	1012.81	82.9524
593	0	-665.111	1346.83	966.413	-657.274	1295.93	1135.31	-584.728	1371.26	551.776	-511.74	1337.24	109.189	-523.989	1493.18	62.9448	-279.031	1304.68	948.006	-278.441	1255.27	1106.87	-288.559	1344.13	549.495	-341.121	1010	265.342	-339.694	1037.78	86.2481
594	0	-664.987	1352.83	966.313	-658.18	1304.57	1135.14	-584.569	1370.95	551.999	-511.821	1336.99	109.21	-524.06	1493.06	63.0645	-278.285	1314.13	949.076	-277.47	1265.31	1108.37	-288.088	1362.49	553.368	-337.127	1030.88	266.4	-329.281	1063.33	88.8151
595	0	-664.796	1358.12	966.59	-658.616	1312.7	1135.37	-584.397	1370.5	552.209	-512.141	1336.48	109.139	-524.117	1492.95	63.115	-277.662	1323.82	950.882	-277.123	1274.52	1110.62	-287.87	1380.52	557.065	-333.566	1052.01	266.401	-319.103	1088.94	90.5334
596	0	-664.748	1362.96	966.972	-658.629	1320.42	1136.12	-584.332	1370.25	552.449	-511.785	1336.94	109.125	-524.343	1493	63.2879	-277.151	1333.31	952.996	-276.99	1282.69	1113.27	-288.002	1398.18	560.543	-329.757	1073.72	265.162	-308.589	1117.93	92.3244
597	0	-664.605	1367.8	967.3	-658.534	1327.05	1136.93	-584.492	1370.39	552.748	-511.903	1336.54	109.187	-524.542	1492.88	63.341	-276.74	1342.61	955.437	-277.166	1290.54	1116.14	-288.39	1415.21	563.794	-326.231	1095.4	262.975	-299.438	1146.37	92.9832
598	0	-664.3	1372.88	967.652	-658.329	1333.35	1137.54	-584.688	1370.93	553.029	-512.055	1336.01	109.088	-524.618	1492.84	63.2608	-276.259	1352.11	957.931	-277.363	1298.53	1118.81	-289.156	1431.71	566.755	-322.771	1118.31	258.802	-291.283	1175.8	92.8284
599	0	-664.174	1377.79	967.899	-658.005	1339	1137.91	-584.775	1371.68	553.259	-512.234	1335.53	108.996	-524.598	1492.68	63.0733	-275.813	1361.67	960.285	-277.4	1306.66	1121.11	-290	1447.87	569.659	-318.753	1141	253.849	-284.361	1206.2	91.7875
600	0	-663.777	1382.65	967.939	-657.796	1344.36	1138.01	-584.689	1372.52	553.433	-511.712	1336.45	109.382	-524.743	1492.84	62.7757	-275.251	1370.56	962.523	-277.24	1314.22	1122.96	-290.607	1463.58	572.513	-314.372	1165.44	248.021	-278.179	1238.48	90.5259
601	0	-663.472	1387.82	967.886	-657.647	1350.02	1137.78	-584.632	1373.38	553.539	-511.961	1336.44	109.296	-524.8	1493.08	62.1967	-274.679	1379.83	964.641	-277.006	1321.99	1124.32	-291.284	1478.54	575.514	-309.894	1190.28	241.222	-273.192	1271.77	88.7992
602	0	-663.031	1393.08	967.725	-657.646	1355.56	1137.25	-584.744	1374.2	553.635	-511.981	1336.51	109.253	-524.84	1493.56	61.6095	-273.961	1389.47	966.669	-276.435	1330.23	1125.72	-292.248	1492.64	578.385	-306.142	1215.27	233.544	-269.079	1305.7	86.6422
603	0	-662.688	1398.36	967.421	-657.738	1361.07	1136.7	-584.815	1375.14	553.701	-512.008	1336.64	109.079	-524.643	1494.16	60.6575	-273.326	1398.6	968.556	-276.119	1338.84	1127.02	-293.151	1506.08	580.989	-302.648	1241.23	225.28	-266.065	1339.97	84.1884
604	0	-662.187	1403.9	966.995	-657.79	1367.15	1136.03	-584.64	1376.04	553.817	-512.015	1337.01	108.912	-524.395	1495.06	59.5259	-272.778	1407.81	970.474	-275.669	1347.08	1128.28	-293.724	1519.23	583.341	-299.364	1267.71	216.575	-263.217	1374.6	81.7909
605	0	-661.768	1409.35	966.692	-657.832	1373.16	1135.49	-584.236	1377.05	553.987	-511.569	1337.85	109.57	-524.095	1495.8	58.7118	-272.221	1417.11	972.199	-275.491	1355.77	1129.61	-294.143	1532.04	585.482	-296.538	1295.04	207.606	-260.627	1409.66	79.7582
606	0	-661.38	1414.74	966.293	-657.754	1379.16	1135.08	-583.854	1378.17	554.19	-511.205	1338.22	109.744	-523.985	1496.37	57.9467	-271.793	1426.54	973.803	-275.351	1364.47	1131.01	-294.392	1544.42	587.295	-294.356	1322.9	198.574	-258.266	1444.72	78.1408
607	0	-661.059	1420.35	966.034	-657.442	1385.59	1134.86	-583.557	1379.58	554.404	-511.073	1338.51	109.879	-523.96	1496.79	57.355	-271.429	1435.75	975.297	-275.467	1373.01	1132.26	-294.649	1556.13	588.616	-292.776	1351.37	189.771	-255.97	1479.51	76.7946
608	0	-660.637	1425.9	965.658	-657.217	1392.08	1134.46	-583.204	1381.11	554.579	-510.876	1338.8	109.98	-523.76	1497.14	56.823	-271.11	1444.56	976.259	-275.663	1381.76	1133.24	-294.752	1567.18	589.55	-291.927	1379.93	180.836	-253.834	1514.03	75.6498
609	0	-660.346	1431.65	965.152	-656.905	1398.66	1133.95	-582.831	1382.71	554.705	-510.805	1339.02	110.084	-523.627	1497.45	56.3856	-270.777	1453.55	977.085	-275.797	1390.59	1134.04	-294.629	1577.36	590.084	-291.642	1409.21	172.451	-251.785	1547.92	74.5574
610	0	-660.07	1437.67	964.528	-656.826	1404.88	1133.2	-582.596	1384.44	554.9	-510.723	1339.23	110.208	-523.645	1497.66	56.0553	-270.384	1462.47	977.574	-275.808	1399.61	1134.55	-294.348	1586.98	590.355	-291.315	1438.93	164.579	-250.071	1581.63	73.6642
611	0	-659.806	1443.65	963.917	-656.869	1411.72	1132.38	-582.485	1386.41	555.084	-510.732	1339.37	110.375	-523.679	1497.86	55.7904	-269.969	1471.85	977.89	-275.663	1408.58	1134.84	-293.931	1595.96	590.367	-292.1	1468.68	156.856	-248.829	1615.24	73.0052
612	0	-659.784	1449.88	963.135	-657.032	1418.73	1131.4	-582.09	1388.38	555.108	-510.692	1339.57	110.554	-523.779	1498.14	55.5037	-269.576	1480.91	977.956	-275.522	1418.17	1134.99	-293.482	1604.43	590.008	-292.758	1498.77	150.108	-248.049	1648.64	72.5856
613	0	-659.622	1456.23	962.361	-657.239	1425.51	1130.43	-582.04	1390.79	555.34	-510.637	1339.85	110.764	-523.837	1498.29	55.1834	-269.231	1489.64	977.789	-275.283	1427.97	1135.16	-293	1612.46	589.419	-293.21	1529.36	144.532	-247.726	1682.04	72.7734
614	0	-659.555	1462.3	961.574	-657.383	1432.45	1129.58	-581.891	1393.36	555.43	-510.563	1340.02	110.943	-523.854	1498.45	54.9003	-268.914	1498.19	977.555	-275.048	1437.39	1135.11	-292.811	1619.79	588.455	-294.362	1559.84	139.581	-248.115	1715.07	73.2099
615	0	-659.481	1468.54	960.918	-657.406	1439.82	1128.75	-581.713	1396.28	555.474	-510.46	1340.26	111.234	-523.897	1498.61	54.6822	-268.587	1506.42	977.041	-274.861	1447.13	1134.99	-292.705	1626.55	587.328	-296.397	1590.34	134.955	-249.007	1747.9	74.1156
616	0	-659.433	1475.11	960.268	-657.3	1446.97	1127.97	-581.53	1399.59	555.517	-510.353	1340.57	111.481	-523.897	1498.74	54.486	-268.411	1515.18	976.535	-274.778	1456.83	1134.77	-292.597	1633.15	585.863	-298.916	1620.49	131.585	-250.613	1779.86	75.165
617	0	-659.415	1481.9	959.616	-657.096	1454.27	1127.38	-581.101	1403.17	555.564	-510.222	1340.94	111.801	-523.936	1498.95	54.3236	-268.203	1523.63	975.945	-274.729	1466.15	1134.37	-292.1	1639.69	584.162	-303.035	1650.11	128.844	-252.96	1810.95	76.4843
618	0	-659.394	1488.65	959.055	-656.873	1461.51	1126.69	-580.746	1406.93	555.688	-510.038	1341.47	112.121	-523.899	1499.02	54.1313	-268.047	1532.04	975.197	-274.614	1475.21	1133.83	-291.381	1646.12	582.13	-305.941	1679.33	127.952	-256.103	1841.45	78.828
619	0	-659.379	1495.43	958.504	-656.709	1468.7	1125.9	-580.398	1410.85	555.784	-510.146	1341.72	112.27	-523.884	1499.18	53.9729	-267.949	1540.51	974.377	-274.469	1484.32	1133.07	-290.516	1652.39	579.945	-309.626	1707.47	127.953	-260.063	1870.85	82.4915
620	0	-659.439	1502.56	957.787	-656.539	1475.86	1125.12	-580.188	1415	555.823	-510.003	1342.11	112.647	-523.893	1499.32	53.8159	-267.85	1548.98	973.456	-274.421	1493.72	1132.13	-289.545	1658.59	577.673	-314.2	1734.47	128.945	-264.974	1899.16	87.5823
621	0	-659.352	1509.7	957.096	-656.303	1483.3	1124.14	-580.002	1419.34	555.874	-509.858	1342.49	113.134	-523.894	1499.47	53.6579	-267.802	1557.39	972.343	-274.212	1502.97	1131.03	-289.26	1665.29	575.457	-318.516	1759.74	130.31	-270.549	1926.31	93.3343
622	0	-659.212	1517.06	956.422	-655.897	1490.76	1123.06	-579.674	1423.94	555.881	-509.657	1343.03	113.772	-523.896	1499.64	53.4726	-267.65	1565.99	971.204	-273.797	1511.66	1129.93	-290.002	1672.43	573.277	-322.024	1783.57	131.536	-276.346	1952.78	98.5569
623	0	-658.917	1524.54	955.683	-655.384	1498.56	1122.03	-579.416	1428.81	555.955	-509.484	1343.79	114.347	-523.92	1499.81	53.3095	-267.025	1574.08	970.15	-273.353	1520.93	1128.84	-291.306	1679.55	571.316	-324.64	1805.97	132.324	-282.417	1977.11	103.386
624	0	-658.639	1531.99	954.9	-654.84	1506.69	1120.95	-579.145	1434	555.917	-509.478	1344.27	114.852	-523.885	1499.98	53.1393	-266.38	1582.72	968.955	-272.755	1529.81	1127.7	-292.852	1686.92	569.444	-327.048	1826.82	132.825	-288.452	2001.21	109.344
625	0	-658.312	1539.61	954.004	-654.235	1514.91	1119.99	-578.907	1439.38	555.78	-509.462	1344.81	115.618	-523.871	1500.14	52.9828	-265.847	1591.44	967.614	-272.172	1538.99	1126.6	-294.507	1694.64	567.446	-329.182	1846	133.834	-294.598	2022.75	115.781
626	0	-657.967	1547.66	953.118	-653.686	1523.05	1119	-578.678	1445.02	555.572	-509.324	1345.56	116.319	-523.881	1500.35	52.8322	-265.741	1602.28	966.591	-271.59	1548.32	1125.45	-296.024	1702.98	565.742	-330.125	1864.06	134.007	-300.607	2041.54	122.532
627	0	-657.683	1555.83	952.239	-653.123	1531.64	1117.99	-578.444	1450.69	555.339	-509.549	1346.52	117.235	-523.91	1500.57	52.7072	-265.417	1611.9	965.428	-271.11	1557.55	1124.38	-297.397	1712.57	564.666	-332.67	1879.19	135.446	-305.992	2057.43	128.812
628	0	-657.363	1564.13	951.325	-652.701	1540.4	1116.93	-578.2	1456.49	555.093	-509.497	1347.49	118.081	-523.915	1500.82	52.5548	-265.216	1621.45	964.35	-270.559	1568.05	1123.48	-298.618	1723.47	564.11	-336.695	1891.74	135.787	-310.427	2070.55	133.204
629	0	-656.981	1573.29	950.418	-652.314	1549.19	1115.87	-577.976	1462.35	554.924	-509.223	1348.47	119.177	-523.928	1501.12	52.399	-264.995	1631.43	963.435	-270.163	1578.14	1122.46	-299.75	1735.66	563.824	-340.604	1902.55	135.293	-314.019	2081.17	134.685
630	0	-656.644	1582.04	949.522	-651.96	1558.01	1114.79	-577.796	1468.18	554.676	-509.254	1349.39	120.235	-524.07	1501.57	52.312	-264.878	1641.51	962.501	-269.797	1587.18	1121.45	-301.026	1748.86	563.976	-343.296	1911.74	134.261	-317.045	2089.64	133.177
631	0	-656.317	1590.78	948.617	-651.645	1566.83	1113.68	-577.634	1474.14	554.537	-509.046	1350.78	121.341	-524.154	1502.06	52.226	-264.875	1651.54	961.666	-269.465	1596.73	1120.5	-302.464	1762.5	564.296	-346.177	1919.31	132.879	-319.775	2096.42	129.703
632	0	-655.975	1599.5	947.722	-651.221	1576.17	1112.59	-577.438	1480.23	554.502	-509.727	1351.13	122.478	-524.526	1502.57	52.2244	-264.616	1661.95	961.03	-269.135	1606.47	1119.63	-303.929	1776.24	564.788	-350.272	1924.81	131.13	-322.333	2101.43	125.101
633	0	-655.732	1608.38	946.943	-650.778	1585.6	1111.55	-577.2	1486.39	554.598	-509.568	1352.36	124.04	-524.785	1502.98	52.3458	-264.362	1672.55	960.44	-268.85	1616.25	1118.67	-305.321	1789.78	565.061	-351.799	1929.57	128.864	-324.92	2104.87	120.205
634	0	-655.386	1617.29	946.332	-650.295	1594.82	1110.66	-577.076	1492.77	554.827	-509.454	1353.71	125.76	-524.558	1503.2	52.0382	-264.153	1683.47	959.792	-268.403	1626.5	1117.72	-306.764	1802.84	565.161	-356.648	1931.88	126.297	-327.632	2107.29	115.338
635	0	-655.103	1626.33	945.826	-649.716	1604.12	1109.91	-577.03	1499.4	555.085	-509.429	1355.16	127.6	-524.696	1503.62	51.8961	-263.973	1694.89	959.165	-267.986	1636.94	1116.74	-308.399	1815.37	564.917	-359.606	1933.4	124.788	-330.507	2109.26	110.975
636	0	-654.717	1635.44	945.393	-649.059	1613.56	1109.24	-576.835	1506.32	555.431	-509.483	1356.91	129.601	-524.93	1504.05	51.7683	-264.096	1706.69	958.488	-267.555	1647.85	1115.81	-310.018	1827.49	564.535	-361.799	1935.41	123.725	-333.716	2110.46	107.015
637	0	-654.283	1644.59	945.16	-648.333	1622.95	1108.54	-576.824	1513.9	555.845	-509.574	1358.82	131.785	-525.262	1504.48	51.659	-264.397	1718.96	957.835	-267.012	1659.32	1115.06	-311.67	1838.81	564.077	-364.746	1937.87	121.7	-336.875	2112.54	103.58
638	0	-653.731	1653.93	944.96	-647.536	1632.39	1108.02	-576.728	1522	556.247	-509.763	1361.08	134.111	-525.619	1504.92	51.5228	-264.621	1731.32	957.606	-266.515	1671.05	1114.67	-313.442	1849	563.453	-366.186	1941.57	120.74	-339.926	2115.18	101.117
639	0	-653.091	1663.46	944.898	-646.785	1642.16	1107.56	-576.758	1530.98	556.643	-510.101	1363.8	136.829	-526.008	1505.32	51.4329	-264.815	1743.58	957.643	-266.102	1683.1	1114.72	-315.184	1858.11	562.85	-366.999	1946.38	120.67	-342.773	2118.2	97.6286
640	0	-652.522	1673.34	944.931	-646.06	1651.86	1107.11	-576.975	1540.72	557.021	-510.611	1366.56	139.796	-526.546	1505.66	51.4318	-264.754	1755.72	958.017	-265.817	1695.22	1115.24	-316.832	1866.39	562.176	-369.638	1950.5	119.48	-345.175	2121.65	92.6572
641	0	-651.922	1683.55	945.03	-645.446	1661.77	1106.84	-577.136	1551.25	557.421	-511.254	1369.88	143.071	-526.985	1506.1	51.354	-264.51	1767.46	958.547	-265.625	1707.16	1116.21	-317.974	1874.6	561.91	-369.424	1955.64	118.736	-346.753	2124.9	87.3028
642	0	-651.425	1694.06	945.24	-645.018	1671.94	1106.57	-577.402	1562.65	557.727	-511.893	1373.58	146.642	-527.451	1506.52	51.3695	-264.365	1778.99	959.238	-265.539	1718.83	1117.39	-318.347	1883.64	562.155	-369.41	1959.27	117.495	-347.558	2127.44	82.5755
643	0	-650.98	1704.97	945.546	-644.768	1682.31	1106.5	-577.896	1574.96	557.894	-512.716	1377.72	150.501	-527.788	1506.98	51.4958	-264.326	1790.42	960.128	-265.452	1730.49	1118.82	-318.174	1893.57	562.757	-368.909	1961.81	117.118	-347.615	2128.95	78.5431
644	0	-650.457	1716.12	945.874	-644.668	1693.4	1106.54	-578.612	1588.19	557.903	-514.116	1381.83	154.871	-528.106	1507.52	51.6324	-264.191	1801.61	961.347	-265.349	1741.91	1120.48	-317.606	1903.57	563.467	-368.27	1963.78	116.446	-347.429	2130.2	75.0946
645	0	-650.048	1727.6	946.2	-644.563	1704.99	1106.9	-579.707	1602.5	557.852	-514.981	1387.45	158.934	-528.428	1508.2	51.8854	-263.742	1812.43	962.913	-265.184	1752.99	1122.33	-316.704	1913.11	564.37	-367.595	1965.27	116.013	-347.299	2131.16	72.4449
646	0	-649.553	1739.33	946.552	-644.526	1716.45	1107.3	-581.041	1617.84	557.69	-515.931	1393.32	164.161	-528.809	1509.1	52.1685	-263.147	1822.93	964.808	-265.006	1763.59	1124.49	-315.664	1922.12	565.336	-366.398	1966.35	116.101	-347.341	2132.13	70.2766
647	0	-649.026	1751.39	946.928	-644.473	1728.34	1107.98	-582.622	1634.2	557.352	-517.132	1400.1	169.664	-529.138	1510.46	52.5454	-262.473	1833.29	966.777	-264.718	1773.98	1126.73	-314.643	1929.26	565.94	-365.42	1967.36	115.844	-347.212	2133.45	68.4838
648	0	-648.498	1763.51	947.465	-644.217	1740.48	1108.81	-584.626	1651.78	556.818	-518.516	1407.85	175.899	-529.449	1512.13	52.9696	-261.677	1843.66	968.725	-264.381	1783.97	1128.83	-313.251	1936.27	566.339	-364.627	1968.61	115.037	-347.244	2133.82	66.0883
649	0	-648.131	1774.66	947.938	-643.783	1752.44	1109.91	-586.941	1670.47	556.23	-519.51	1416.51	182.163	-529.812	1513.97	53.4721	-260.871	1853.89	970.288	-263.776	1793.83	1130.63	-311.731	1942.21	566.325	-364.019	1969.48	114.445	-347.088	2134.16	64.5367
650	0	-647.534	1786.8	948.661	-643.173	1764.45	1111.29	-589.709	1690.24	555.589	-521.061	1426.59	189.752	-529.932	1516.19	54.5821	-259.887	1863.84	971.503	-262.913	1803.6	1131.96	-310.367	1947.18	565.933	-363.689	1969.91	113.906	-347.086	2134.87	64.1831
651	0	-646.889	1799.75	949.521	-642.388	1775.97	1112.93	-592.944	1711.04	554.905	-522.782	1437.88	197.926	-530.149	1519.03	55.8331	-258.612	1873.27	972.43	-261.715	1813.27	1133.09	-309.289	1951.61	565.516	-363.841	1970.18	113.545	-347.354	2134.79	63.5738
652	0	-646.079	1812.23	950.451	-641.504	1787.2	1114.47	-596.182	1732.64	554.166	-524.714	1450.66	206.281	-531.073	1522.66	57.7117	-257.296	1882.01	973.205	-260.404	1822.77	1134.04	-308.322	1955.43	565.173	-363.98	1970.28	113.281	-347.47	2134.54	63.1922
653	0	-645.269	1824.61	951.383	-640.62	1798.18	1116.03	-599.052	1754.8	553.531	-526.872	1465.3	214.772	-532.025	1526.88	59.9049	-256.063	1890.12	973.871	-259.198	1831.95	1134.89	-307.29	1958.81	564.888	-363.603	1970.14	113.1	-347.361	2134.7	63.1995
654	0	-644.349	1836.93	952.473	-639.778	1808.82	1117.44	-601.174	1777.39	552.955	-529.229	1481.88	223.5	-532.85	1531.9	62.6889	-254.963	1897.74	974.393	-258.17	1840.82	1135.75	-306.156	1961.96	564.819	-363.389	1970.09	112.898	-347.266	2134.69	63.111
655	0	-643.482	1848.77	953.453	-638.856	1819.32	1118.94	-603.954	1800.36	553.115	-531.797	1499.39	231.985	-533.445	1537.82	66.1537	-254.075	1905.49	975.16	-257.27	1849.48	1136.72	-304.947	1965.32	564.962	-363.316	1970.15	112.577	-347.091	2134.64	63.0026
656	0	-642.786	1860.34	954.43	-638.06	1829.51	1120.1	-606.481	1823.38	553.577	-534.651	1517.75	239.366	-534.043	1545.27	69.7323	-253.247	1913.33	976.042	-256.518	1858	1137.75	-303.76	1968.69	565.196	-362.988	1970.1	112.312	-346.92	2134.6	62.8586
657	0	-642.139	1871.64	955.362	-637.345	1839.56	1121.02	-608.871	1846.45	554.553	-537.54	1536.74	246.083	-534.241	1554.06	72.946	-252.622	1921.62	977.09	-255.963	1866.37	1138.84	-302.582	1972.16	565.373	-362.361	1969.93	112.292	-346.795	2134.53	62.7741
658	0	-641.592	1882.94	956.391	-636.764	1849.65	1121.74	-611.075	1869.3	555.984	-540.449	1555.54	252.708	-535.746	1565.45	79.8243	-252.016	1930.1	978.126	-255.434	1874.71	1139.84	-301.557	1975.87	565.427	-362.253	1969.88	112.572	-346.732	2134.44	62.7239
659	0	-640.883	1895.78	957.636	-636.182	1860.04	1122.36	-612.869	1891.95	558.021	-542.782	1574.24	260.216	-538.647	1582.33	87.353	-251.443	1938.6	979.035	-254.802	1883.21	1140.95	-300.629	1979.59	565.315	-362.009	1969.82	112.39	-346.641	2134.27	62.6619
660	0	-640.318	1907.38	958.757	-635.577	1869.77	1122.84	-614.135	1914.03	560.31	-544.65	1593.66	267.108	-542.487	1604	94.5107	-250.791	1947.11	979.883	-254.124	1891.76	1141.91	-299.671	1983.06	565.143	-361.792	1969.87	112.167	-346.541	2134.21	62.6888
661	0	-639.71	1918.28	959.895	-635.096	1878.66	1123.27	-615.104	1935.9	562.935	-546.211	1613.8	273.619	-546.37	1628.32	101.573	-250.293	1955.39	980.511	-253.53	1900.32	1142.7	-298.798	1986.25	565.037	-361.704	1969.88	112.105	-346.442	2134.17	62.7354
662	0	-639.275	1929.09	961.224	-634.445	1887.73	1123.93	-615.617	1957.36	565.813	-547.732	1634.78	279.265	-550.614	1654.2	107.941	-249.726	1963.7	981.037	-252.789	1908.69	1143.33	-298.028	1988.95	564.967	-361.681	1969.82	112.21	-346.366	2134.02	62.7721
663	0	-638.871	1939.51	962.773	-633.804	1896.46	1124.71	-615.982	1978.43	569.199	-549.192	1656.51	283.571	-554.983	1680.83	113.392	-249.341	1971.81	981.583	-252.203	1916.79	1143.81	-297.409	1990.98	565.005	-361.694	1969.72	112.278	-346.138	2134.49	63.1987
664	0	-638.616	1949.87	964.57	-633.1	1904.34	1125.79	-617.03	1999.49	573.148	-550.708	1678.79	286.716	-559.478	1707.65	117.755	-248.824	1979.59	982.038	-251.606	1924.12	1144.11	-296.852	1992.95	565.073	-361.74	1969.7	112.344	-346.073	2134.33	63.2128
665	0	-638.289	1960.22	966.521	-632.183	1911.78	1127.17	-616.744	2019.81	576.926	-552.254	1701.45	288.621	-564.007	1734.43	120.945	-248.384	1987.27	982.478	-251.355	1931.06	1144.4	-296.427	1994.82	565.154	-361.811	1969.6	112.472	-345.932	2134.25	63.2648
666	0	-638.123	1970.63	968.794	-631.156	1918.69	1128.99	-616.911	2039.88	580.884	-553.806	1724.63	289.236	-568.575	1761.35	122.984	-247.951	1994.42	983.023	-251.233	1937.69	1144.94	-296.037	1996.87	565.287	-361.799	1969.56	112.546	-345.776	2134.28	63.3542
667	0	-637.896	1981.08	971.233	-630.171	1926.23	1131.06	-617.481	2059.57	584.638	-555.207	1747.99	288.55	-573.09	1788.39	124.018	-247.562	2001.24	983.704	-251.273	1942.12	1145.34	-295.761	1998.89	565.361	-361.849	1969.6	112.681	-345.55	2134.54	63.5092
668	0	-637.719	1991.53	973.784	-629.1	1934.18	1133.28	-616.77	2078.42	587.831	-556.576	1771.68	286.853	-577.768	1816.77	124.416	-247.151	2007.81	984.4	-251.458	1946.99	1145.95	-295.502	2000.96	565.419	-361.829	1969.82	112.833	-345.435	2134.43	63.4217
669	0	-637.478	2001.92	976.235	-628.021	1942.05	1135.41	-616.362	2096.96	590.874	-557.87	1795.7	284.104	-582.018	1845.59	123.958	-246.789	2014.15	984.959	-251.852	1952.09	1146.48	-295.377	2003.14	565.455	-361.871	1969.92	112.939	-345.286	2134.48	63.3303
670	0	-637.377	2012.32	978.563	-626.96	1950.15	1137.29	-616.349	2114.99	593.737	-559.05	1820	280.279	-585.851	1875.21	122.834	-246.471	2020.14	985.377	-252.205	1957.39	1146.87	-295.275	2005.25	565.543	-361.958	1969.89	113.059	-345.358	2133.77	62.656
671	0	-637.176	2022.56	980.584	-625.988	1958.83	1138.85	-615.03	2132.03	596.162	-560.22	1844.66	275.402	-589.287	1905.67	121.09	-246.085	2023.97	985.21	-252.609	1962.76	1147.08	-295.219	2007.51	565.685	-362.092	1969.98	113.254	-344.971	2134.4	62.8082
672	0	-636.962	2032.97	982.548	-624.992	1967.82	1140.24	-609.413	2144.18	597.836	-561.317	1869.82	269.336	-592.387	1937.64	118.784	-245.797	2029.05	985.11	-252.856	1968.26	1147.15	-295.279	2009.69	565.71	-362.322	1970.01	113.199	-344.697	2134.73	62.7035
673	0	-636.845	2040.76	983.924	-623.983	1976.7	1141.42	-607.915	2159.67	599.972	-561.947	1894.58	262.409	-595.22	1970.63	116.293	-245.545	2034.8	985.042	-253.036	1974.18	1147.15	-295.321	2011.88	565.675	-362.495	1970.01	113.595	-344.466	2134.82	62.441
674	0	-636.713	2050.29	985.5	-623.044	1985.23	1142.48	-606.699	2174.93	602.055	-562.624	1919.7	254.495	-597.513	2004.4	113.335	-245.317	2040.34	984.854	-253.12	1980.91	1147.14	-295.395	2014.14	565.659	-362.857	1969.99	113.749	-344.283	2134.53	61.9182
675	0	-636.495	2060.13	986.923	-622.254	1993.39	1143.33	-605.171	2189.28	603.735	-563.728	1945.86	246.295	-599.342	2038.91	110.265	-245.167	2045.78	984.603	-253.203	1987.77	1146.95	-295.536	2016.29	565.563	-363.071	1970.05	113.827	-343.961	2134.62	61.654
676	0	-636.334	2069.92	988.163	-621.615	2001.69	1143.97	-603.386	2202.65	605.193	-564.836	1973.74	236.839	-600.759	2074.12	107.142	-244.991	2051.03	984.081	-253.068	1994.69	1146.69	-295.646	2018.49	565.445	-363.676	1969.82	113.852	-343.497	2135.1	61.6536
677	0	-636.108	2079.48	989.099	-621.24	2009.57	1144.5	-601.671	2215.31	606.344	-566.297	1999.34	226.574	-601.963	2109.88	104.222	-244.877	2056.57	983.631	-252.852	2001.46	1146.31	-295.745	2020.85	565.371	-363.859	1969.81	113.865	-343.17	2135.57	61.6448
678	0	-635.774	2092.04	990.216	-620.896	2018.3	1145.01	-599.725	2226.78	607.058	-566.792	2031.43	217.126	-603.017	2146.23	101.673	-244.827	2062.27	983.135	-252.614	2008.87	1145.92	-295.798	2023.17	565.292	-363.912	1969.9	113.901	-342.95	2135.67	61.4085
679	0	-635.864	2098.66	990.416	-620.772	2027.53	1145.43	-598.016	2237.53	607.359	-567.495	2060.25	207.113	-603.717	2182.67	99.4911	-244.783	2067.8	982.456	-252.381	2015.96	1145.35	-295.772	2025.37	565.129	-363.872	1969.92	113.937	-342.75	2135.62	61.1152
680	0	-635.903	2107.02	990.679	-620.656	2036.69	1145.72	-596.329	2247.58	607.353	-568.08	2089.68	197.304	-604.113	2219.25	97.7503	-244.767	2073.53	981.724	-252.236	2022.91	1144.76	-295.747	2027.59	565.083	-363.843	1969.85	114.244	-342.68	2135.12	60.5163
681	0	-635.863	2115.73	990.711	-620.618	2046	1145.91	-594.563	2256.63	606.733	-568.503	2119.6	187.65	-604.314	2255.64	96.6056	-244.785	2079.23	981.009	-252.194	2030.6	1144.22	-295.663	2029.76	565.036	-363.96	1969.91	114.051	-342.473	2135.15	60.2276
682	0	-635.784	2125.01	990.746	-620.431	2055.06	1146.04	-592.828	2264.91	605.548	-568.725	2150.12	178.582	-604.266	2291.76	96.0996	-244.775	2084.96	980.35	-252.084	2038.46	1143.76	-295.635	2031.91	564.972	-364.322	1969.77	113.947	-341.864	2136.3	60.5126
683	0	-635.682	2134.03	990.733	-620.236	2064.19	1146.12	-591.051	2272.25	603.905	-568.651	2181.11	170.257	-603.838	2327.48	96.1546	-244.813	2090.89	979.817	-251.725	2047.24	1143.68	-295.635	2034.06	564.968	-363.715	1970.33	114.248	-341.735	2135.63	59.9154
684	0	-635.557	2143.1	990.634	-619.943	2072.98	1146.12	-589.78	2279.37	601.896	-568.32	2213.09	162.819	-602.997	2362.66	96.5029	-244.854	2096.69	979.24	-251.46	2056.37	1143.19	-295.736	2036.25	564.813	-364	1969.93	114.047	-341.45	2135.69	59.7108
685	0	-635.294	2151.31	990.286	-619.492	2081.51	1145.99	-588.749	2286.15	599.612	-567.864	2246.63	156.981	-601.529	2397.42	97.0391	-244.831	2102.56	978.629	-251.26	2065.53	1142.98	-295.843	2038.42	564.687	-367.085	1969.3	112.641	-341.253	2135.75	59.4924
686	0	-635.107	2159.72	989.851	-619.097	2089.82	1145.72	-587.7	2292.23	597.123	-567.664	2278.22	152.057	-599.316	2431.65	97.6453	-244.862	2108.43	977.97	-251.141	2074.57	1142.63	-295.937	2040.61	564.595	-367.483	1969.16	112.611	-341.022	2135.86	59.2089
687	0	-634.801	2168.16	989.216	-618.915	2096.48	1145.13	-587.15	2298.15	594.702	-567.417	2308.51	148.046	-596.398	2465.21	98.4092	-244.797	2114.32	977.318	-250.888	2083.43	1142.35	-295.926	2043.17	564.492	-365.422	1969.86	113.688	-340.784	2136.19	58.9428
688	0	-634.488	2176.75	988.489	-618.739	2104.52	1144.53	-586.595	2303.36	591.941	-566.875	2339.2	145.645	-592.532	2498.05	99.0595	-244.728	2120.29	976.543	-250.634	2092.07	1141.93	-295.975	2045.91	564.475	-364.495	1970.37	114.706	-340.596	2136.49	58.7062
689	0	-634.114	2185.32	987.481	-618.52	2113.21	1143.95	-586.559	2308.52	589.425	-565.87	2370.36	145.791	-587.905	2529.82	99.8174	-244.598	2126.45	975.691	-250.457	2100.37	1141.23	-296.078	2048.86	564.314	-365.808	1970.44	114.182	-340.406	2136.79	58.3914
690	0	-633.718	2193.67	986.337	-618.474	2121.83	1143.23	-591.399	2316.95	587.735	-564.902	2399.05	145.99	-582.429	2560.19	100.797	-244.447	2132.74	974.744	-250.297	2108.15	1140.44	-296.212	2052.08	564.209	-365.405	1970.9	114.918	-340.326	2137.12	58.0549
691	0	-633.423	2202.24	985.089	-618.458	2130.68	1142.51	-591.437	2322.78	585.341	-563.979	2426.25	147.044	-576.555	2588.77	101.936	-244.359	2139.35	973.876	-250.189	2115.51	1139.53	-296.319	2055.47	564.056	-365.229	1971.41	115.349	-340.356	2137.37	57.6766
692	0	-633.178	2210.77	984.007	-618.456	2139.43	1141.75	-590.881	2328.29	583.231	-563.11	2452.83	149.113	-570.588	2615.01	103.155	-244.277	2145.84	972.845	-250.186	2122.6	1138.5	-296.45	2059.52	564.038	-365.728	1971.7	115.947	-340.285	2137.77	57.41
693	0	-633.036	2219.31	982.924	-618.523	2147.95	1140.89	-590.216	2334.05	581.419	-562.911	2471.52	149.105	-565.153	2638.93	105.136	-244.27	2152.89	972.021	-250.367	2129.33	1137.48	-296.575	2063.74	563.86	-365.879	1972.56	116.546	-340.289	2137.98	57.1022
694	0	-632.927	2227.77	981.995	-618.553	2156.13	1140.06	-589.586	2340.37	579.904	-561.955	2492.95	151.706	-560.556	2660.38	107.745	-244.282	2160	971.083	-250.643	2135.94	1136.54	-296.794	2068.37	563.733	-366.212	1973.12	117.199	-340.383	2138.23	56.7859
695	0	-633.152	2235.32	980.658	-618.543	2164.27	1139.22	-588.94	2347.46	578.63	-560.854	2512.42	154.57	-556.886	2678.83	111.061	-244.346	2167.52	970.271	-250.938	2142.55	1135.64	-297.057	2073.45	563.538	-366.496	1973.81	117.786	-340.488	2138.56	56.608
696	0	-632.857	2243.63	979.966	-618.546	2171.87	1138.33	-588.266	2355.61	577.53	-559.422	2529.59	156.629	-554.359	2694.49	115.014	-244.441	2174.9	969.308	-251.194	2149.05	1134.66	-297.301	2078.95	563.227	-366.989	1974.69	118.408	-340.046	2140.53	57.3625
697	0	-632.749	2251.76	979.108	-618.53	2179.44	1137.51	-587.585	2364.87	577.017	-557.796	2543.55	157.678	-552.914	2707.24	118.948	-244.52	2182.4	968.376	-251.458	2155.56	1133.71	-297.553	2084.53	562.719	-367.5	1975.43	119.125	-340.219	2140.82	57.238
698	0	-632.779	2259.52	978.221	-618.505	2187.17	1136.7	-586.656	2374.98	576.983	-554.602	2546.22	154.123	-552.365	2717.33	122.139	-244.607	2189.78	967.432	-251.578	2162.32	1132.71	-297.758	2090.54	562.222	-367.833	1976.42	119.96	-340.383	2140.96	57.0953
699	0	-632.836	2267.4	977.473	-618.55	2194.91	1135.91	-585.65	2385.88	577.355	-552.018	2553.48	153.448	-552.552	2725.13	124.125	-244.708	2197.59	966.636	-251.697	2169.22	1131.69	-298.014	2096.6	561.736	-368.131	1977.64	120.925	-340.496	2141.1	57.0158
700	0	-632.868	2275.77	976.93	-618.551	2202.33	1135.06	-584.054	2397.08	577.793	-551.011	2560.62	152.728	-553.117	2731.32	124.805	-244.808	2204.74	965.573	-251.878	2176.36	1130.7	-298.283	2102.72	561.279	-369.059	1978.29	121.81	-340.697	2141.2	56.9711
701	0	-633.112	2283.53	976.351	-618.517	2210.01	1134.3	-583.298	2408.5	578.478	-549.66	2566.09	152.199	-553.78	2736.02	124.07	-244.964	2212.29	964.832	-251.98	2183.89	1129.95	-298.601	2108.99	560.982	-369.895	1979.23	123.023	-340.885	2141.34	56.9502
702	0	-633.302	2291.72	975.956	-618.514	2217.72	1133.54	-582.467	2419.82	579.109	-547.661	2569.93	151.296	-554.345	2739.6	121.934	-245.119	2219.7	964.154	-252.104	2191.69	1129.19	-299.022	2115.18	560.777	-370.549	1980.39	124.407	-341.113	2141.46	56.9293
703	0	-633.54	2299.63	975.649	-618.523	2225.69	1132.86	-581.876	2430.84	579.713	-546.834	2574.08	150.799	-554.713	2742.23	118.518	-245.266	2227.07	963.519	-252.22	2199.53	1128.53	-299.463	2121.29	560.577	-371.587	1981.15	125.69	-341.327	2141.57	56.8731
704	0	-633.746	2307.41	975.33	-618.468	2233.87	1132.2	-581.471	2441.55	580.218	-545.355	2576.84	149.746	-554.902	2744.04	114.223	-245.422	2234.1	962.836	-252.329	2207.55	1128	-299.813	2127.32	560.434	-371.92	1982.38	127.218	-341.491	2141.79	56.8346
705	0	-633.918	2315.57	974.991	-618.624	2242.31	1131.67	-581.214	2451.88	580.597	-544.334	2578.85	148.27	-554.696	2745	109.232	-245.648	2241.74	962.523	-252.441	2215.79	1127.59	-300.016	2133.25	560.366	-372.405	1983.56	128.831	-341.545	2142.1	56.7386
706	0	-634.034	2324.07	974.723	-618.815	2250.96	1131.1	-581.651	2461.81	580.794	-543.86	2580.13	146.587	-554.248	2745.32	104.199	-245.835	2249.17	962.1	-252.489	2224.3	1127.11	-300.326	2138.91	560.431	-372.623	1984.96	130.528	-341.58	2142.39	56.65
707	0	-634.146	2332.84	974.386	-619.081	2260.01	1130.64	-581.895	2471.56	580.985	-542.317	2580.38	144.718	-553.343	2744.85	99.3312	-246.013	2256.91	961.885	-252.598	2233.1	1126.83	-301.311	2143.56	560.67	-372.763	1986.42	132.443	-341.586	2142.71	56.5191
708	0	-634.18	2341.97	974.089	-619.425	2269.28	1130.17	-581.608	2480.79	580.938	-540.779	2579.92	142.939	-552.323	2743.78	95.176	-246.231	2264.81	961.744	-252.8	2242.01	1126.5	-301.4	2149.46	561.064	-372.839	1988.02	134.434	-341.586	2143.07	56.39
709	0	-634.225	2351.18	973.807	-619.729	2278.82	1129.97	-581.289	2489.75	580.642	-540.514	2578.83	141.156	-551.222	2742.29	91.8663	-246.504	2272.61	961.556	-253.041	2250.94	1126.13	-301.299	2155.55	561.537	-372.727	1989.74	136.582	-341.565	2143.39	56.2242
710	0	-634.315	2360.59	973.626	-619.979	2288.38	1129.77	-581.282	2498.46	580.193	-539.221	2577.24	139.339	-550.293	2740.34	89.3253	-246.866	2280.48	961.446	-253.336	2259.78	1125.91	-301.085	2162.08	561.868	-372.561	1991.46	138.693	-341.535	2143.79	56.0966
711	0	-634.535	2370	973.564	-620.229	2297.63	1129.73	-581.086	2506.63	579.551	-538.018	2575.1	137.673	-549.392	2737.79	86.9451	-247.349	2288.77	961.356	-253.841	2268.54	1125.59	-301.29	2168.12	562.343	-372.381	1993.34	140.871	-341.501	2144.12	55.9529
712	0	-634.741	2379.5	973.635	-620.474	2306.7	1129.71	-580.714	2514.44	578.735	-537.15	2572.62	135.983	-548.661	2734.75	84.4051	-247.906	2297.39	961.204	-254.26	2277.17	1125.23	-301.685	2174.25	562.8	-372.374	1995.08	142.989	-341.442	2144.48	55.8205
713	0	-635.016	2388.88	973.741	-620.651	2315.82	1129.81	-580.226	2521.76	577.786	-536.488	2570.08	134.335	-548.794	2731.23	80.7498	-248.416	2305.99	960.955	-254.878	2285.58	1124.97	-301.925	2180.93	563.175	-372.146	1997.15	145.355	-341.433	2144.8	55.6968
714	0	-635.336	2398.2	973.823	-620.935	2324.88	1129.94	-579.708	2528.54	576.647	-535.728	2568.07	132.756	-548.327	2727.92	76.3118	-249.062	2314.86	960.663	-255.426	2293.88	1124.47	-302.277	2188.17	563.543	-372.005	1999.3	147.787	-341.347	2145.03	55.4695
715	0	-635.624	2407.82	973.889	-621.323	2333.81	1130.18	-579.255	2534.69	575.398	-534.619	2566.36	131.731	-547.71	2725.23	72.9585	-249.741	2324.07	960.298	-255.903	2302.31	1123.86	-302.82	2195.49	563.848	-371.709	2002.08	150.475	-341.227	2145.61	55.4532
716	0	-635.962	2417.28	973.94	-621.778	2343.01	1130.64	-578.953	2540.37	574.24	-533.237	2565.81	130.975	-547.233	2724.14	70.5337	-250.5	2333.14	959.794	-256.377	2311.12	1123.19	-303.438	2203.02	564.089	-371.493	2004.34	153.054	-341.101	2145.95	55.3737
717	0	-636.435	2426.62	974.131	-622.382	2352.06	1131.27	-578.789	2545.88	573.376	-531.721	2566.71	130.254	-546.907	2724.52	70.7676	-251.347	2342.79	959.378	-256.576	2320.33	1122.6	-303.985	2211.03	564.399	-371.252	2006.98	155.904	-340.948	2146.19	55.2217
718	0	-636.962	2436.26	974.637	-622.99	2360.91	1132.11	-578.989	2551.22	572.969	-532.564	2568.69	130.001	-546.913	2725.07	70.5724	-252.256	2352.43	958.909	-257.018	2329.66	1121.94	-304.657	2219.5	564.64	-370.817	2009.97	158.99	-340.762	2146.51	55.0501
719	0	-637.684	2445.54	975.522	-623.54	2369.41	1133.19	-579.477	2556.93	573.106	-532.569	2569.59	129.95	-546.799	2725.51	70.0544	-253.131	2362.01	958.447	-257.185	2339.28	1121.49	-305.078	2228.78	565.052	-370.336	2013.1	162.252	-340.661	2146.79	54.8798
720	0	-638.355	2454.81	976.819	-624.072	2377.69	1134.36	-580.142	2563.33	573.704	-532.612	2569.32	130.093	-546.974	2725.19	70.2774	-254.093	2371.54	958.064	-257.659	2349.1	1121.2	-305.471	2238.68	565.231	-369.822	2016.25	165.443	-340.466	2147.18	54.9705
721	0	-639.118	2463.88	978.295	-624.525	2386	1135.76	-580.558	2570.11	574.406	-532.555	2569.53	130.324	-546.96	2725.19	70.3782	-255.077	2381.07	957.984	-259.559	2352.1	1120.42	-305.609	2249.26	565.131	-368.974	2020.16	169.099	-340.88	2145.92	54.155
722	0	-639.997	2472.54	979.897	-625.019	2393.99	1137.22	-580.873	2576.68	574.731	-532.411	2569.58	130.233	-547.063	2725.04	70.7317	-256.114	2390.81	958.011	-260.515	2359.34	1120.09	-305.696	2260.66	564.839	-367.937	2024.55	172.87	-340.69	2146.16	54.2047
723	0	-641.005	2480.86	981.386	-625.591	2402.1	1138.76	-580.993	2582.61	574.612	-532.277	2569.71	130.247	-547.068	2725	70.8513	-257.257	2400.49	958.108	-261.818	2367.4	1119.92	-305.548	2272.72	564.253	-366.908	2029.22	176.855	-340.501	2146.68	54.3312
724	0	-642.099	2489.13	982.637	-626.283	2410.24	1140.21	-581.111	2587.91	574.193	-532.29	2570.25	129.88	-547.008	2725.08	70.8856	-258.478	2410.15	958.341	-263.144	2375.8	1119.86	-305.238	2285.7	563.665	-365.657	2034.51	181.154	-339.912	2148.25	55.3227
725	0	-643.398	2496.35	983.318	-627.163	2418.12	1141.51	-581.17	2592.02	573.365	-531.332	2571.01	129.231	-546.897	2725.19	70.8722	-259.763	2419.96	958.628	-264.767	2384.46	1119.94	-304.783	2299.3	562.889	-364.434	2040.34	185.798	-339.665	2149.27	55.7757
726	0	-644.047	2505.15	984.331	-628.208	2426.52	1142.9	-581.336	2595.14	572.202	-532.238	2571.36	128.754	-546.936	2725.25	70.8581	-261.041	2429.69	959.062	-266.301	2393.04	1120.2	-304.039	2313.63	562.185	-363.178	2046.6	190.897	-339.359	2150.44	56.2645
727	0	-644.972	2513.06	984.702	-629.358	2434.65	1144.12	-581.551	2597.47	570.982	-531.175	2571.48	128.069	-546.96	2725.3	70.8426	-262.278	2439.47	959.529	-267.851	2401.02	1120.38	-302.987	2328.68	561.469	-361.757	2053.94	196.371	-339.084	2151.7	56.7741
728	0	-645.986	2520.5	984.812	-630.579	2442.85	1145.33	-581.898	2599.3	569.921	-531.272	2571.58	127.432	-546.958	2725.38	70.7987	-263.338	2446.74	959.593	-269.444	2409.22	1120.64	-301.715	2344.6	560.63	-360.214	2062.37	202.263	-338.758	2153.34	57.6857
729	0	-647.067	2527.31	984.656	-631.858	2451.15	1146.42	-582.437	2600.99	569.27	-531.435	2571.64	126.915	-546.92	2725.4	70.7338	-264.568	2456.06	960.233	-270.901	2417.09	1120.99	-300.116	2361.37	559.737	-358.605	2072.06	208.282	-338.312	2155.76	59.255
730	0	-648.417	2533.44	984.393	-633.12	2458.94	1147.5	-583.164	2602.51	568.795	-531.587	2571.54	126.514	-547.074	2725.41	70.7051	-265.734	2465.32	960.792	-272.171	2424.67	1121.39	-298.303	2379.29	558.838	-357.11	2082.61	216.256	-337.929	2158.37	61.0306
731	0	-649.392	2539.91	984.485	-634.272	2466.36	1148.55	-584.166	2603.79	568.601	-531.666	2571.34	126.099	-547.283	2725.39	70.7026	-266.875	2474.52	961.235	-273.264	2431.87	1121.82	-296.792	2398.02	557.717	-355.05	2094.97	223.248	-337.3	2161.46	63.2446
732	0	-650.739	2545.44	985.188	-635.164	2473.68	1149.64	-585.379	2604.63	568.32	-531.98	2571.02	125.783	-547.483	2725.32	70.7041	-267.912	2483.4	961.762	-274.208	2438.75	1122.23	-295.331	2417.75	556.727	-352.97	2108.45	230.369	-336.681	2164.85	65.9967
733	0	-651.903	2550.61	986.053	-635.872	2480.64	1150.89	-586.707	2605.03	568.154	-532.45	2570.69	125.498	-547.866	2725.23	70.7393	-268.917	2492.15	962.26	-275.027	2445.45	1122.57	-294.046	2438.17	555.767	-350.516	2123.45	237.893	-336.079	2168.99	69.2044
734	0	-652.974	2555.66	987.007	-636.487	2487.49	1152.24	-588.036	2605.19	568.108	-532.934	2570.44	125.106	-548.251	2725.15	70.7558	-269.864	2500.69	962.804	-275.758	2451.53	1122.8	-292.825	2459.06	554.963	-348.431	2139.5	244.483	-335.567	2174.39	73.0573
735	0	-653.952	2560.63	987.931	-637.01	2494.26	1153.55	-589.249	2605.09	568.055	-533.415	2570.1	124.665	-548.557	2725.02	70.7817	-270.779	2508.81	963.221	-276.499	2457.43	1123	-291.514	2480.33	554.614	-345.036	2157.25	251.381	-335.085	2180.83	76.8684
736	0	-655.094	2565.74	988.891	-637.579	2500.79	1154.85	-590.495	2604.92	568.079	-534.677	2569.92	124.394	-548.836	2724.87	70.7783	-271.596	2516.58	963.671	-277.225	2463.14	1123.21	-290.53	2501.34	554.736	-341.687	2174.76	258.274	-334.735	2188.5	80.3598
737	0	-656.287	2570.71	989.677	-638.342	2507.14	1156.04	-591.628	2604.69	568.14	-534.322	2569.6	123.804	-549.103	2724.75	70.7956	-272.324	2524.27	964.147	-277.808	2468.72	1123.58	-289.605	2522.01	555.554	-339.401	2192.07	263.101	-334.374	2197.96	83.7009
738	0	-657.484	2575.42	990.121	-639.5	2513.39	1156.94	-592.684	2604.39	568.251	-534.991	2569.16	123.59	-549.344	2724.64	70.8426	-272.915	2531.95	964.725	-277.872	2474.84	1123.96	-288.97	2542.26	556.943	-337.192	2209.5	268.06	-333.335	2211.93	88.6462
739	0	-658.57	2580.19	990.21	-641.179	2519.98	1157.4	-593.557	2603.94	568.359	-535.422	2568.85	123.467	-549.477	2724.47	70.843	-273.38	2539.98	965.233	-277.293	2482.16	1124.22	-288.601	2561.92	558.88	-335.555	2227.3	273.471	-331.617	2231.12	93.6652
740	0	-659.624	2584.84	989.733	-643.545	2527.79	1157.3	-594.478	2603.43	568.559	-535.842	2568.34	123.39	-549.561	2724.36	70.8095	-273.584	2548.12	965.412	-276.171	2491.48	1124.49	-288.518	2581.07	561.188	-334.287	2246.03	278.054	-329.248	2254.08	98.3955
741	0	-660.551	2589.73	988.87	-646.224	2536.69	1156.67	-595.251	2602.57	568.782	-536.459	2568.02	123.207	-549.649	2724.23	70.6533	-273.67	2556.76	965.625	-275.012	2502.81	1124.75	-288.776	2599.62	564.06	-333.369	2264.97	281.856	-326.596	2279.27	102.453
742	0	-661.523	2594.75	987.782	-649.013	2545.95	1155.74	-596.053	2601.6	569.033	-536.922	2567.5	123.016	-549.732	2724.22	70.4797	-273.665	2565.62	965.758	-273.954	2515.32	1125.1	-289.267	2617.63	567.51	-332.609	2284.25	284.512	-323.745	2305.54	105.734
743	0	-662.455	2599.73	986.707	-651.562	2555.06	1154.72	-596.815	2600.55	569.304	-537.327	2567.21	122.885	-549.776	2724.16	70.2844	-273.662	2575.21	966.104	-273.25	2527.6	1125.63	-289.452	2635.99	571.437	-331.856	2304.03	285.756	-320.742	2332.09	108.039
744	0	-663.3	2604.68	985.944	-653.536	2563.52	1153.95	-597.509	2599.5	569.639	-537.666	2566.77	122.757	-549.908	2724.03	70.3193	-273.682	2584.64	966.63	-272.874	2538.69	1126.71	-290.683	2652.54	575.169	-331.158	2324.04	285.729	-317.611	2358.75	109.314
745	0	-664.032	2609.66	985.644	-654.845	2571.37	1153.71	-598.156	2598.77	569.979	-538.016	2566.28	122.686	-550.134	2723.8	70.4025	-273.81	2594.45	967.807	-272.875	2547.51	1128.27	-290.855	2670.52	578.867	-330.562	2344.54	284.375	-314.387	2385.77	109.677
746	0	-664.676	2614.82	985.661	-655.603	2578.57	1154.01	-598.801	2598.44	570.327	-538.305	2565.7	122.607	-550.311	2723.54	70.565	-274.121	2604.22	969.642	-273.281	2555.16	1130.4	-291.398	2687.63	582.22	-330.03	2365.46	281.818	-311.25	2412.98	109.085
747	0	-665.116	2619.72	985.765	-655.955	2584.81	1154.4	-599.377	2598.45	570.576	-538.554	2565.17	122.45	-550.467	2723.34	70.662	-274.381	2613.38	971.656	-273.964	2561.8	1132.79	-292.411	2703.8	585.14	-329.448	2387.08	278.236	-308.008	2441.18	108.041
748	0	-665.43	2624.81	985.878	-656.187	2590.63	1154.7	-599.89	2598.91	570.769	-538.826	2563.92	122.065	-550.755	2723.26	70.6828	-274.763	2622.61	973.851	-274.701	2568.13	1135.15	-293.459	2719.54	587.826	-328.891	2409.19	273.624	-304.819	2470.35	106.692
749	0	-665.699	2629.91	985.75	-656.367	2596.17	1154.7	-600.225	2599.73	570.82	-538.952	2563.37	122.034	-550.94	2723.33	70.5429	-275.099	2631.64	975.999	-275.502	2574.59	1137.17	-294.772	2734.6	590.145	-328.337	2431.74	267.954	-301.473	2501.07	105.313
750	0	-665.869	2635.17	985.404	-656.574	2601.57	1154.49	-600.276	2600.92	570.784	-538.79	2566.14	122.544	-550.837	2723.41	70.1526	-275.325	2640.52	977.909	-276.154	2581.75	1138.84	-296.186	2749.21	592.308	-327.662	2455.08	261.529	-298.506	2531.84	103.542
751	0	-666.066	2640.36	984.865	-657.037	2607.39	1153.87	-600.234	2602.51	570.853	-538.704	2566.19	122.65	-550.782	2723.78	69.7203	-275.456	2649.33	979.57	-276.641	2589.23	1140.11	-297.546	2762.94	594.378	-327.003	2478.83	254.483	-295.586	2563.72	101.702
752	0	-666.206	2645.71	984.172	-657.849	2613.25	1152.81	-599.942	2604.3	570.789	-538.579	2565.3	122.309	-550.647	2724.26	69.2531	-275.542	2658.31	981.033	-276.88	2597.26	1141.06	-299.024	2775.84	596.378	-326.295	2503.2	246.623	-292.865	2596.07	99.6396
753	0	-666.311	2651.37	983.369	-658.788	2619.17	1151.57	-598.974	2606.4	570.665	-538.354	2564.16	121.762	-550.61	2724.82	68.8987	-275.647	2667.36	982.367	-277.08	2605.98	1141.94	-300.413	2788.18	598.233	-325.678	2528.04	238.065	-290.329	2628.82	97.438
754	0	-666.413	2657.05	982.534	-659.733	2625.31	1150.26	-598.47	2608.89	570.501	-537.753	2565.56	122.563	-550.605	2725.47	68.5197	-275.774	2676.45	983.625	-277.199	2614.67	1142.62	-301.633	2799.85	599.831	-324.86	2553.73	229.138	-287.943	2661.88	95.0481
755	0	-666.511	2662.93	981.638	-660.591	2631.53	1149.05	-598.026	2611.65	570.359	-537.006	2568.27	123.721	-550.595	2726.06	68.1457	-275.899	2685.48	984.856	-277.394	2623.3	1143.22	-302.61	2811.21	601.321	-324.187	2579.93	219.807	-285.711	2695.33	92.6948
756	0	-666.526	2668.81	980.787	-661.315	2637.88	1147.95	-597.525	2614.63	570.246	-536.539	2568.49	123.745	-550.483	2726.54	67.814	-276.066	2694.62	986.044	-277.614	2631.86	1143.82	-303.46	2822.12	602.627	-323.527	2606.87	210.276	-283.596	2729.09	90.6605
757	0	-666.55	2674.96	980.087	-661.872	2644.4	1147.17	-597.212	2617.8	570.187	-536.138	2568.68	123.801	-550.355	2726.86	67.4588	-276.247	2703.48	987.211	-278.013	2640.37	1144.52	-304.263	2831.97	603.489	-323.105	2634.27	200.61	-281.697	2763.07	88.8505
758	0	-666.543	2681.17	979.505	-662.152	2650.92	1146.6	-597.266	2620.94	570.066	-535.739	2569.12	123.985	-550.287	2727.29	67.2069	-276.377	2711.98	988.182	-278.681	2648.66	1145.28	-305.017	2841.26	603.899	-322.795	2662.35	191.122	-279.606	2796.9	87.4205
759	0	-666.626	2687.47	978.884	-662.138	2657.33	1146.09	-597.395	2624.26	570.031	-535.378	2569.53	124.197	-549.917	2727.05	66.7917	-276.524	2720.63	988.939	-279.551	2656.81	1145.86	-305.588	2849.9	603.841	-322.714	2690.99	181.966	-277.424	2830.45	86.2279
760	0	-666.758	2694.05	978.254	-662.158	2663.87	1145.46	-597.325	2627.52	569.959	-535.095	2570.03	124.477	-549.814	2727.2	66.5562	-276.579	2728.89	989.381	-280.423	2664.7	1146.14	-305.941	2858.02	603.292	-322.806	2720.13	173.245	-275.285	2863.74	85.3201
761	0	-666.976	2700.76	977.411	-662.352	2670.59	1144.6	-597.212	2630.8	569.838	-534.858	2570.63	124.788	-549.79	2727.37	66.3708	-276.666	2737.24	989.406	-281.17	2672.88	1146.04	-306.043	2865.56	602.329	-323.021	2749.73	165.141	-273.329	2896.54	84.527
762	0	-667.243	2707.73	976.518	-662.716	2677.66	1143.57	-597.1	2634.2	569.745	-534.714	2571.22	125.193	-549.72	2727.42	66.1292	-276.64	2745.4	988.914	-281.689	2681.15	1145.69	-305.992	2872.83	600.969	-323.405	2779.69	157.786	-271.651	2929.18	83.9809
763	0	-667.608	2714.87	975.582	-663.225	2685.27	1142.45	-597.025	2637.59	569.651	-534.443	2571.99	126.005	-549.652	2727.47	65.9204	-276.666	2753.6	988.063	-281.989	2689.72	1145.04	-305.744	2879.69	599.347	-323.944	2809.8	151.128	-270.267	2962.13	84.1254
764	0	-667.983	2722.06	974.505	-663.867	2692.93	1141.27	-597.002	2641.09	569.54	-534.631	2571.55	125.12	-549.471	2727.36	65.7051	-276.658	2761.78	987.057	-282.157	2698.79	1144.31	-305.299	2886.04	597.399	-324.525	2839.88	145.692	-269.628	2994.48	84.4731
765	0	-668.407	2729.31	973.448	-664.493	2701.02	1140.02	-596.975	2644.7	569.384	-534.578	2571.66	125.112	-549.812	2728.11	65.7701	-276.669	2769.85	985.844	-282.296	2708.16	1143.48	-304.814	2892.01	595.288	-325.145	2870.63	141.599	-269.717	3026.63	85.2257
766	0	-668.802	2736.6	972.367	-665.033	2709.07	1138.92	-597.05	2648.4	569.233	-534.321	2572.81	125.874	-549.776	2728.27	65.6161	-276.688	2778.01	984.572	-282.418	2717.82	1142.61	-304.285	2897.6	593.043	-325.644	2900.84	138.934	-270.453	3058.99	86.5173
767	0	-669.239	2744.17	971.345	-665.468	2717.64	1137.85	-597.128	2652.32	569.057	-534.079	2573.94	126.699	-549.761	2728.37	65.4901	-276.849	2786.35	983.325	-282.632	2727.51	1141.74	-303.54	2902.94	590.64	-326.282	2930.76	136.964	-272.192	3090.51	87.6799
768	0	-669.633	2751.72	970.311	-665.777	2725.98	1136.75	-597.04	2656.39	568.866	-533.873	2574.86	127.304	-549.698	2728.52	65.3734	-277.103	2794.79	982.077	-282.949	2737.23	1140.83	-302.573	2908.36	588.044	-327.224	2959.99	136.273	-274.882	3121.24	89.4382
769	0	-670.032	2759.54	969.273	-666.008	2734.47	1135.68	-596.912	2660.55	568.619	-533.606	2575.81	127.935	-549.694	2728.62	65.2501	-277.405	2803.26	980.682	-283.329	2747.14	1139.84	-301.546	2913.76	585.284	-328.394	2988.06	136.596	-278.449	3151.1	92.5921
770	0	-670.321	2767.42	968.16	-666.162	2742.92	1134.42	-596.746	2664.91	568.43	-534.053	2572.21	126.742	-549.678	2728.76	65.11	-277.743	2812.02	979.239	-283.607	2756.94	1138.78	-300.817	2919.58	582.746	-330.137	2995.87	135.817	-282.784	3179.73	96.6424
771	0	-670.559	2775.71	967.069	-666.253	2751.48	1133.07	-596.653	2669.44	568.253	-534.755	2574.24	127.836	-549.625	2728.89	64.9791	-277.877	2821.04	977.88	-283.802	2766.79	1137.68	-300.714	2925.68	580.294	-331.816	3003.81	134.943	-287.538	3206.95	101.417
772	0	-670.637	2783.96	965.888	-666.286	2760.09	1131.58	-596.434	2674.2	568.003	-533.704	2574.03	127.957	-549.54	2729.05	64.8177	-277.585	2829.87	976.65	-283.817	2776.52	1136.58	-300.94	2932.27	578.139	-333.437	3011.79	133.938	-292.464	3232.49	107.133
773	0	-670.628	2792.61	964.652	-666.333	2769.08	1129.99	-596.143	2679.23	567.678	-533.493	2574.37	128.43	-549.496	2729.2	64.6477	-277.258	2838.82	975.463	-283.703	2786.22	1135.44	-301.253	2939.5	576.239	-335.073	3020.16	132.834	-297.424	3255.85	113.736
774	0	-670.525	2801.2	963.225	-666.273	2778.1	1128.37	-595.917	2684.73	567.358	-533.385	2574.95	129.123	-549.445	2729.39	64.4846	-276.928	2848.24	974.332	-283.517	2795.74	1134.39	-301.795	2947.51	574.411	-336.601	3028.54	131.693	-302.254	3276.33	120.987
775	0	-670.377	2810.15	961.779	-666.151	2787.2	1126.8	-595.721	2690.61	567.038	-533.245	2575.58	129.804	-549.328	2729.51	64.324	-276.661	2857.72	973.268	-283.335	2805.27	1133.41	-302.585	2956.36	572.942	-338.067	3037.01	130.598	-306.788	3293.38	127.892
776	0	-670.187	2819.08	960.367	-666.016	2796.33	1125.25	-595.495	2696.74	566.608	-533.101	2576.5	130.829	-549.218	2729.73	64.1153	-276.273	2867.45	972.358	-283.158	2814.42	1132.36	-303.486	2966.55	572.055	-339.521	3045.51	129.531	-309.808	3298.13	124.595
777	0	-669.934	2828.02	958.992	-665.811	2805.69	1123.8	-594.649	2702.5	566.279	-533.251	2578.26	132.166	-549.197	2730.02	63.9207	-275.812	2877.13	971.496	-283.012	2823.52	1131.3	-304.36	2978.14	571.58	-340.904	3054.25	128.568	-312.757	3303.12	121.403
778	0	-669.585	2837.23	957.781	-665.449	2815.02	1122.32	-594.415	2709.05	565.991	-533.492	2580.34	133.632	-549.208	2730.35	63.7379	-275.245	2886.87	970.735	-282.842	2832.72	1130.26	-305.27	2990.58	571.319	-342.131	3062.95	127.571	-315.549	3308.07	118.176
779	0	-669.184	2846.36	956.648	-665.026	2824.58	1120.92	-594.257	2716.03	565.769	-533.857	2582.61	135.058	-549.249	2730.78	63.5536	-274.829	2898.81	970.55	-282.641	2841.89	1129.21	-306.39	3003.47	571.293	-343.296	3071.88	126.649	-318.281	3313.26	115.025
780	0	-668.693	2855.73	955.692	-664.534	2834.07	1119.49	-594.006	2723.14	565.538	-533.613	2581.82	136.458	-549.413	2731.35	63.4775	-274.419	2909.46	970.117	-282.381	2851.41	1128.24	-307.642	3016.47	571.329	-344.393	3080.74	125.705	-320.943	3318.37	111.852
781	0	-668.185	2865.21	954.884	-664.052	2843.83	1118.18	-593.846	2730.56	565.509	-533.378	2581.32	137.969	-549.537	2731.82	63.2947	-273.938	2919.76	969.455	-281.956	2861.32	1127.33	-309.023	3029.46	571.347	-345.498	3089.88	124.872	-323.614	3323.76	108.791
782	0	-667.671	2875.03	954.253	-663.461	2853.78	1116.94	-593.661	2738.32	565.57	-533.932	2584.24	139.876	-549.725	2732.25	63.1275	-273.473	2930.44	968.782	-281.439	2871.91	1126.52	-310.6	3042.42	571.328	-346.496	3099.2	124.113	-326.178	3329.33	105.802
783	0	-667.126	2885.09	953.775	-662.849	2863.79	1115.85	-593.536	2746.4	565.78	-534.449	2586.62	142.134	-550.044	2732.78	63.0036	-273.048	2941.73	968.217	-280.717	2882.76	1125.8	-312.141	3055.08	571.154	-347.472	3108.57	123.501	-328.72	3334.96	102.961
784	0	-666.553	2895.36	953.389	-662.116	2874.06	1114.95	-593.396	2755.02	565.996	-535	2588.82	144.589	-550.347	2733.22	62.8274	-272.729	2953.78	967.834	-280.021	2894.29	1125.41	-313.833	3067.31	570.945	-348.327	3118.22	123.091	-331.141	3340.85	100.321
785	0	-665.899	2905.97	953.1	-661.353	2884.47	1114.28	-593.335	2764.43	566.259	-535.658	2591.14	147.24	-550.782	2733.67	62.7308	-272.501	2966.4	967.672	-279.281	2906.21	1125.28	-315.534	3078.69	570.511	-349.153	3128	122.895	-333.533	3346.89	97.8966
786	0	-665.153	2916.85	952.933	-660.493	2894.87	1113.75	-593.3	2774.57	566.417	-536.448	2593.92	150.152	-551.345	2734.32	62.6844	-272.331	2979.34	967.789	-278.706	2920.81	1125.91	-316.889	3089.52	570.237	-349.881	3137.77	122.846	-335.827	3352.91	95.6181
787	0	-664.417	2927.93	952.897	-659.749	2905.45	1113.37	-593.242	2785.68	566.562	-537.242	2597.17	153.397	-551.978	2734.88	62.6049	-272.222	2992.13	968.238	-278.013	2932.47	1126.56	-317.562	3099.68	570.306	-350.725	3147.72	122.949	-338.237	3359.11	93.4917
788	0	-663.754	2939.13	952.9	-659.054	2916.04	1113.14	-593.487	2797.85	566.589	-538.032	2600.97	157.016	-552.453	2735.24	62.5508	-272.145	3004.79	969.051	-277.56	2944.09	1127.6	-317.458	3109.94	570.871	-351.619	3157.68	123.207	-337.937	3361.56	88.828
789	0	-663.079	2950.57	953.019	-658.503	2926.88	1113.06	-593.805	2811.01	566.411	-538.891	2605.29	161.039	-552.95	2735.74	62.6096	-272.015	3017.14	970.218	-277.282	2956.03	1129.23	-316.863	3120.62	571.822	-352.657	3167.9	123.603	-337.868	3362.81	84.4171
790	0	-662.339	2962.19	953.227	-658.098	2937.92	1113.04	-594.303	2825.39	566.157	-539.803	2610.24	165.45	-553.437	2736.32	62.6916	-271.688	3029.05	971.797	-277.12	2968.05	1131.3	-316.107	3131.36	572.902	-353.84	3178.31	124.068	-337.118	3364.07	80.9793
791	0	-661.599	2973.95	953.486	-657.769	2949.52	1113.18	-595.143	2840.9	565.76	-540.832	2615.82	170.369	-553.822	2737.13	62.8799	-271.146	3040.37	973.647	-276.961	2979.89	1133.7	-315.119	3141.65	573.897	-355.099	3189.28	124.69	-337.095	3365.07	78.1853
792	0	-660.824	2985.79	953.708	-657.34	2961.33	1113.41	-596.333	2857.56	565.195	-541.921	2622.22	175.69	-554.116	2738.1	63.2265	-270.515	3051.26	975.651	-276.73	2991.28	1136.17	-314.117	3151.18	574.819	-356.258	3200.46	125.398	-337.298	3365.88	75.611
793	0	-659.943	2997.72	953.926	-656.826	2973.31	1113.92	-597.9	2875.35	564.511	-543.086	2629.55	181.624	-554.432	2739.64	63.6547	-269.638	3061.9	977.678	-276.317	3002.13	1138.46	-313.015	3159.68	575.507	-356.297	3201.63	124.835	-337.315	3366.86	73.65
