# Supplementary material for: A Brake-Based Overground Gait Rehabilitation Device for Altering Propulsion Impulse Symmetry
Source: Sensors (Basel). 2021 Oct 5;21(19):6617. doi: 10.3390/s21196617 (PMC8512803; doi:10.3390/s21196617)
Supplement: Supplementary file 1 [file sensors-21-06617-s001.zip › GPT animations/code and data/Trajectories/BD 38.csv]

Trajectories
100
		BDC013:LTroc			BDC013:LIliac			BDC013:LKnee			BDC013:LAnkle			BDC013:LToe			BDC013:RTroc			BDC013:RIliac			BDC013:RKnee			BDC013:RAnkle			BDC013:RToe
Frame	Sub Frame	X	Y	Z	X	Y	Z	X	Y	Z	X	Y	Z	X	Y	Z	X	Y	Z	X	Y	Z	X	Y	Z	X	Y	Z	X	Y	Z
		mm	mm	mm	mm	mm	mm	mm	mm	mm	mm	mm	mm	mm	mm	mm	mm	mm	mm	mm	mm	mm	mm	mm	mm	mm	mm	mm	mm	mm	mm
236	0	-734.195	-1503.3	952.861	-715.983	-1576.02	1111.38	-688.842	-1370.88	563.644	-655.409	-1437.29	123.908	-691.141	-1290.78	51.8857	-341.227	-1537.77	942.651	-346.305	-1580.61	1104.77	-386.866	-1598.99	529.005	-444.844	-1698.62	83.9713	-418.854	-1534.31	22.7906
237	0	-733.931	-1496.14	952.639	-715.353	-1568.36	1111.23	-688.458	-1363.72	562.127	-654.202	-1408.79	119.096	-688.215	-1259.21	52.5839	-341.083	-1531.56	941.797	-346.112	-1573.95	1104.08	-386.58	-1596.93	528.902	-444.837	-1698.57	84.0743	-418.817	-1534.26	22.5342
238	0	-733.754	-1488.95	952.312	-714.809	-1560.67	1110.98	-687.947	-1356.76	560.494	-653.22	-1380.49	115.116	-684.304	-1228.01	53.3548	-340.843	-1525.21	940.971	-345.776	-1566.98	1103.37	-386.264	-1594.8	528.809	-444.784	-1698.42	84.2105	-418.708	-1534.2	22.2716
239	0	-733.643	-1481.75	951.912	-714.333	-1552.97	1110.66	-687.279	-1349.92	558.678	-652.317	-1352.57	112.011	-679.431	-1197.37	54.024	-340.522	-1518.47	940.119	-345.363	-1559.66	1102.7	-385.937	-1592.43	528.898	-444.733	-1698.16	84.4817	-418.549	-1534.02	22.1859
240	0	-733.577	-1474.44	951.374	-713.901	-1545.17	1110.2	-686.856	-1343.55	556.944	-651.274	-1325.23	109.66	-674.336	-1167.69	54.6541	-340.261	-1512.03	939.246	-345.024	-1552.54	1101.89	-385.738	-1589.92	528.863	-444.774	-1697.95	84.8307	-418.456	-1533.97	22.0814
241	0	-733.432	-1467.45	950.799	-713.554	-1537.47	1109.73	-685.987	-1337.19	555.134	-650.221	-1298.81	108.062	-669.733	-1139.38	55.428	-340.066	-1505.58	938.301	-344.703	-1545.3	1101.05	-385.6	-1587.31	528.831	-444.772	-1697.71	85.1281	-418.155	-1534.1	22.2098
242	0	-733.394	-1460.36	950.172	-713.314	-1529.67	1109.2	-685.038	-1331.2	553.473	-649.154	-1273.63	107.212	-662.214	-1112.22	55.6956	-339.855	-1499.2	937.495	-344.427	-1538.02	1100.17	-385.536	-1584.49	528.884	-444.814	-1697.48	85.6103	-418.237	-1533.82	22.122
243	0	-733.473	-1453.22	949.531	-713.191	-1521.83	1108.66	-683.811	-1325.19	551.837	-648.197	-1250.08	107.034	-658.385	-1087.19	56.6541	-339.701	-1492.84	936.659	-344.219	-1530.68	1099.23	-385.586	-1581.58	528.888	-444.885	-1697.24	86.0529	-418.221	-1533.75	22.0329
244	0	-733.626	-1446.38	948.834	-713.285	-1513.89	1107.91	-682.626	-1319.28	550.336	-647.287	-1228.33	107.352	-655.061	-1064.45	57.8719	-339.522	-1486.46	935.673	-343.972	-1523.29	1098.14	-385.732	-1578.36	528.764	-444.98	-1696.96	86.5004	-418.221	-1533.75	21.8944
245	0	-733.646	-1438.96	947.891	-713.414	-1505.97	1107.07	-681.398	-1313.08	548.737	-646.124	-1208.28	108.02	-647.398	-1043.1	58.402	-339.226	-1479.74	934.722	-343.737	-1515.57	1097.06	-385.723	-1574.85	528.714	-445.018	-1696.46	87.0701	-418.301	-1533.35	21.5069
246	0	-733.731	-1431.84	947.023	-713.505	-1498.08	1106.19	-680.32	-1306.68	547.307	-644.799	-1190.38	108.993	-644.843	-1024.25	60.4256	-338.92	-1473.22	933.764	-343.689	-1508.11	1095.98	-385.842	-1571	528.508	-445.055	-1695.98	87.7626	-417.908	-1533.58	21.7997
247	0	-733.844	-1424.66	946.066	-713.625	-1490.12	1105.22	-679.023	-1299.51	545.938	-643.151	-1174.56	109.908	-642.99	-1007.67	62.674	-338.71	-1467.03	933.03	-343.756	-1500.87	1095.13	-386.064	-1566.82	528.346	-445.27	-1695.5	88.5648	-418.137	-1533.4	21.7377
248	0	-733.902	-1417.43	945.111	-713.69	-1482.12	1104.25	-677.921	-1291.85	544.793	-641.101	-1160.73	110.396	-641.399	-993.184	65.0803	-338.723	-1460.88	932.363	-344.014	-1493.94	1094.28	-386.484	-1562.39	528.158	-445.571	-1694.97	89.5245	-418.451	-1533.12	21.5588
249	0	-733.482	-1408.68	944.073	-713.821	-1474.35	1103.32	-676.654	-1283.52	543.74	-638.909	-1148.97	110.389	-640.262	-980.897	67.4033	-338.765	-1454.66	931.483	-344.242	-1487.07	1093.43	-386.665	-1557.93	527.875	-445.834	-1694.4	90.4473	-418.412	-1533.28	21.7554
250	0	-733.048	-1399.64	942.962	-713.939	-1466.3	1102.31	-675.733	-1274.95	542.819	-636.708	-1139.16	109.908	-639.236	-970.411	69.2826	-338.789	-1447.99	930.534	-344.391	-1480.03	1092.51	-386.958	-1552.81	527.211	-446.088	-1693.59	91.3012	-418.243	-1533.36	21.8282
251	0	-733.021	-1391.22	942.052	-714.135	-1458.3	1101.36	-674.572	-1265.99	541.979	-634.427	-1130.68	108.874	-637.844	-961.719	70.1947	-338.891	-1441.09	929.454	-344.518	-1472.87	1091.5	-387.037	-1547.79	526.851	-446.223	-1692.74	92.3565	-418.204	-1533.2	21.7621
252	0	-732.86	-1382.56	941.08	-714.198	-1450.06	1100.34	-673.845	-1257.11	541.35	-632.145	-1123.5	107.58	-640.886	-954.732	71.4779	-339.162	-1434.15	928.372	-344.668	-1465.77	1090.42	-387.353	-1542.65	526.386	-446.39	-1691.93	93.4395	-418.262	-1532.95	21.5616
253	0	-732.755	-1374.24	940.199	-714.317	-1442.16	1099.42	-673.026	-1248.08	540.747	-630.018	-1117.53	106.204	-641.221	-949.076	71.3128	-339.545	-1426.93	927.27	-344.907	-1458.69	1089.43	-387.641	-1537.4	526.01	-446.515	-1691.09	94.7172	-418.494	-1532.64	21.5075
254	0	-732.442	-1365.44	939.263	-714.227	-1433.78	1098.43	-672.48	-1239.07	540.155	-628.046	-1112.69	104.765	-639.876	-944.223	70.3657	-339.898	-1419.73	926.373	-345.155	-1451.58	1088.55	-387.841	-1532.18	525.926	-446.64	-1690.05	96.0767	-418.595	-1532.32	21.518
255	0	-732.232	-1356.89	938.455	-714.241	-1425.66	1097.58	-671.82	-1229.93	539.591	-626.08	-1108.64	103.133	-638.268	-940.512	68.7473	-340.286	-1412.39	925.425	-345.426	-1444.33	1087.61	-388.117	-1526.97	525.688	-446.813	-1689.02	97.4802	-418.614	-1532.16	21.435
256	0	-732.046	-1348.01	937.663	-714.279	-1417.19	1096.74	-671.402	-1220.86	539.072	-624.274	-1105.72	101.489	-636.922	-937.889	66.585	-340.573	-1405	924.611	-345.653	-1436.89	1086.77	-387.206	-1523.67	526.226	-446.977	-1687.85	98.9849	-418.645	-1532.06	21.3114
257	0	-730.899	-1336.24	936.412	-714.506	-1408.84	1095.88	-671.097	-1211.78	538.526	-622.378	-1103.46	100.249	-635.326	-936.076	63.9492	-340.794	-1397.48	923.797	-345.856	-1429.24	1085.91	-387.378	-1518.24	526.216	-447.043	-1686.57	100.537	-418.661	-1531.72	21.1304
258	0	-730.077	-1325.33	935.254	-714.865	-1400.3	1095.2	-670.641	-1202.73	537.932	-620.795	-1101.92	100.614	-633.637	-935.077	61.1368	-340.965	-1389.86	923.096	-346.019	-1421.27	1085.2	-387.542	-1512.51	526.247	-447.114	-1685.09	102.248	-418.582	-1531.54	21.069
259	0	-729.552	-1315.44	934.194	-715.177	-1391.15	1094.52	-670.183	-1193.79	537.36	-618.854	-1100.41	99.4678	-631.796	-934.294	58.355	-341.292	-1382.23	922.563	-346.233	-1413.24	1084.52	-387.794	-1506.74	526.347	-447.177	-1683.65	104.178	-418.593	-1531.26	21.0873
260	0	-729.283	-1306.39	933.238	-715.031	-1380.15	1093.94	-669.819	-1185.1	536.949	-616.797	-1099.05	98.4078	-630.183	-933.837	56.0739	-341.742	-1374.57	922.019	-346.546	-1405.17	1083.91	-388.196	-1500.82	526.519	-447.266	-1682.08	106.23	-418.712	-1530.96	21.0599
261	0	-729.52	-1298.48	932.54	-714.941	-1369.39	1093.6	-669.028	-1176.19	536.542	-614.885	-1097.97	97.8386	-628.727	-933.052	54.4228	-342.245	-1366.76	921.443	-346.909	-1396.84	1083.23	-388.597	-1494.6	526.655	-447.272	-1680.33	108.378	-418.804	-1530.62	20.8593
262	0	-730.602	-1292.8	932.253	-715.087	-1359.63	1093.6	-668.278	-1167.49	536.311	-613.885	-1095.92	97.238	-627.57	-931.907	52.7704	-342.64	-1358.5	920.856	-347.221	-1388.34	1082.49	-388.963	-1488.06	526.768	-447.128	-1678.39	110.515	-418.751	-1530.39	20.4392
263	0	-731.79	-1287.96	932.295	-715.341	-1350.7	1093.93	-667.695	-1159.09	536.29	-613.49	-1093.57	96.8455	-626.969	-930.78	50.3295	-343.152	-1350.03	920.328	-347.481	-1379.64	1081.83	-389.456	-1480.95	526.885	-446.888	-1676.29	112.899	-418.513	-1530.22	20.3118
264	0	-731.735	-1277.8	932.118	-715.413	-1341.94	1094.57	-667.619	-1150.9	536.81	-613.374	-1091.61	96.3768	-626.771	-929.721	47.5034	-343.653	-1341.38	919.914	-347.66	-1370.86	1081.24	-389.982	-1473.58	527.134	-446.578	-1673.86	115.509	-418.525	-1529.69	19.9845
265	0	-731.599	-1267.39	932.059	-715.405	-1332.94	1095.32	-667.595	-1142.58	537.568	-613.427	-1090.01	96.1881	-626.709	-929.007	45.4958	-344.224	-1332.61	919.626	-347.899	-1362.11	1080.74	-390.537	-1465.63	527.442	-446.375	-1671.21	118.322	-418.617	-1529.06	19.6019
266	0	-731.447	-1257.17	932.202	-715.381	-1324.12	1096.28	-667.545	-1134.03	538.457	-613.376	-1089.12	96.0867	-626.589	-928.621	44.5472	-344.792	-1323.52	919.428	-348.06	-1353.1	1080.21	-391.054	-1456.88	527.6	-446.072	-1668.28	121.424	-418.454	-1528.83	19.6652
267	0	-731.468	-1247.83	932.5	-715.529	-1316.18	1097.39	-668.051	-1125.65	539.293	-613.27	-1088.79	96.0887	-626.106	-928.366	43.9735	-345.359	-1314.21	919.229	-348.346	-1344.08	1079.58	-391.515	-1447.56	527.583	-445.652	-1665.05	124.655	-418.254	-1528.52	19.568
268	0	-731.479	-1238.75	932.952	-715.668	-1308.5	1098.65	-668.036	-1117.09	539.826	-613.327	-1088.44	96.0249	-625.654	-928.187	43.5324	-345.927	-1304.78	919.053	-348.731	-1335.09	1078.99	-391.914	-1437.73	527.583	-445.225	-1661.53	128.121	-417.984	-1528.39	19.5393
269	0	-731.258	-1228.18	933.609	-715.823	-1300.43	1099.94	-668.491	-1109.52	540.183	-613.508	-1087.62	95.6987	-625.362	-927.877	42.7324	-346.583	-1295.28	918.996	-349.186	-1326.16	1078.57	-392.128	-1426.98	527.423	-444.822	-1657.72	131.936	-417.792	-1528.18	19.5883
270	0	-731.55	-1218.52	934.399	-716.078	-1291.99	1101.37	-669.298	-1102.89	540.256	-613.875	-1086.73	95.3453	-625.156	-927.422	41.4972	-347.217	-1285.52	919.065	-349.708	-1317.1	1078.24	-392.223	-1415.47	527.233	-444.246	-1653.27	135.983	-417.499	-1527.86	19.7682
271	0	-732.436	-1210.48	935.59	-716.399	-1283.2	1102.75	-669.82	-1097.09	539.992	-614.175	-1085.4	94.5947	-624.82	-926.967	40.2568	-347.767	-1275.75	919.341	-350.408	-1308.09	1078.06	-392.125	-1403.01	526.924	-443.638	-1648.28	140.399	-417.2	-1527.38	20.1909
272	0	-733.51	-1203.06	937.339	-716.825	-1274.24	1104.03	-670.296	-1092.4	539.423	-614.41	-1084.41	93.8024	-624.376	-926.516	39.3198	-348.384	-1265.91	919.732	-351.225	-1299.11	1078.07	-391.81	-1389.77	526.543	-442.995	-1642.8	145.186	-416.946	-1526.7	20.5871
273	0	-734.69	-1195.45	939.154	-717.357	-1265.08	1105.37	-670.656	-1088.44	538.365	-614.442	-1084.03	93.1258	-624.271	-926.416	39.0705	-349.089	-1256.19	920.167	-352.226	-1290.36	1078.22	-391.185	-1375.71	525.984	-442.296	-1636.8	150.295	-416.669	-1525.98	21.2319
274	0	-736.295	-1189.16	941.327	-717.904	-1255.79	1106.7	-670.919	-1085.08	537.164	-614.45	-1083.9	92.4669	-624.275	-926.379	38.8846	-349.915	-1246.61	920.722	-353.2	-1281.66	1078.6	-390.3	-1360.82	525.319	-441.477	-1630.12	155.864	-416.509	-1525.14	21.8623
275	0	-737.773	-1182.1	943.407	-718.479	-1246.64	1108.1	-671.29	-1082.45	536.172	-614.39	-1083.64	91.8139	-624.272	-926.254	38.6486	-350.727	-1237.12	921.467	-354.192	-1273.05	1079.2	-388.989	-1345.11	524.63	-440.501	-1622.64	161.856	-416.388	-1523.98	22.507
276	0	-738.423	-1172.91	945.453	-719.131	-1237.82	1109.46	-671.867	-1080.36	535.546	-614.481	-1083.5	91.2992	-624.324	-926.173	38.4682	-351.505	-1227.48	922.148	-354.929	-1264.37	1079.87	-387.221	-1328.5	523.927	-439.273	-1614.12	168.21	-416.3	-1522.26	23.6637
277	0	-738.876	-1163.22	946.948	-719.672	-1229.33	1110.74	-672.562	-1078.85	535.311	-614.656	-1083.58	90.8468	-624.581	-926.219	38.5121	-352.312	-1218.11	923.059	-355.648	-1255.91	1080.59	-385.186	-1311.09	523.128	-437.863	-1604.43	175.116	-416.133	-1520.25	25.3913
278	0	-739.478	-1154.39	948.123	-720.097	-1221.24	1112.09	-673.329	-1077.53	535.214	-614.932	-1083.87	90.5325	-624.96	-926.378	38.6548	-353.107	-1208.98	923.908	-356.246	-1247.73	1081.33	-383.125	-1293.04	522.295	-436.241	-1593.61	182.255	-415.912	-1517.6	27.2696
279	0	-740.307	-1147.49	949.693	-720.496	-1213.91	1113.53	-673.955	-1076.16	535.226	-615.136	-1084.04	90.2619	-625.48	-926.685	38.8981	-353.965	-1200.05	924.686	-356.727	-1239.76	1082.04	-381.164	-1274.23	521.373	-434.245	-1581.53	189.726	-415.425	-1514.52	29.6199
280	0	-741.109	-1141.31	951.214	-720.78	-1207.1	1114.95	-674.587	-1074.92	535.355	-615.32	-1084.12	90.0052	-625.485	-926.586	38.883	-354.726	-1191.23	925.523	-357.274	-1232.34	1082.72	-379.267	-1254.83	520.673	-431.971	-1567.9	197.318	-415.199	-1510.15	32.2344
281	0	-742.196	-1136.45	952.577	-721.115	-1201.02	1116.42	-675.107	-1073.75	535.487	-615.457	-1084.25	89.7455	-625.702	-926.695	38.948	-355.438	-1182.46	926.295	-357.771	-1225.27	1083.28	-377.514	-1235.1	520.091	-429.447	-1552.79	204.655	-414.583	-1505.1	35.5316
282	0	-742.959	-1131.25	953.596	-721.512	-1195.12	1117.76	-675.537	-1072.68	535.493	-615.57	-1084.35	89.5156	-625.99	-926.796	39.0267	-356.12	-1174.04	927.045	-358.282	-1218.78	1083.88	-375.807	-1215.04	519.825	-426.78	-1536.77	211.579	-414.129	-1499.26	39.1782
283	0	-743.724	-1126	954.35	-722.159	-1189.34	1118.85	-675.912	-1071.77	535.428	-615.714	-1084.46	89.1675	-626.285	-926.888	39.0956	-356.653	-1165.76	927.789	-358.71	-1212.56	1084.52	-374.151	-1195.08	520.079	-423.906	-1519.91	217.805	-413.753	-1492.68	42.7749
284	0	-744.465	-1121	954.891	-722.881	-1183.58	1119.76	-676.223	-1071.16	535.291	-615.775	-1084.63	88.9966	-626.578	-927.061	39.1827	-357.157	-1157.74	928.581	-359.102	-1206.53	1085.16	-372.502	-1175.14	520.881	-420.898	-1502.77	223.709	-413.602	-1485.48	46.332
285	0	-745.132	-1116.21	955.257	-724.157	-1177.78	1120.5	-676.652	-1071.03	535.413	-615.889	-1084.83	88.902	-626.83	-927.123	39.1956	-357.474	-1149.98	929.416	-359.028	-1199.99	1085.88	-371.157	-1155.38	522.178	-417.961	-1485.79	229.223	-413.029	-1475.63	49.9758
286	0	-745.74	-1111.28	955.196	-725.904	-1170.63	1120.88	-676.943	-1071.13	535.431	-615.87	-1084.87	88.7517	-627.122	-927.21	39.1541	-357.74	-1142.37	930.159	-358.332	-1192.66	1086.45	-370.024	-1135.89	523.864	-415.757	-1469.37	234.684	-411.364	-1460.84	55.1938
287	0	-746.474	-1106.44	954.805	-728.292	-1162.73	1120.75	-677.205	-1071.45	535.493	-615.893	-1084.98	88.6835	-627.512	-927.284	39.0836	-357.726	-1134.63	930.645	-357.104	-1184.22	1086.85	-369.099	-1116.98	526.009	-413.853	-1451.91	240.233	-409.056	-1441.73	60.3855
288	0	-746.82	-1100.5	953.875	-730.77	-1154	1120.11	-677.592	-1071.86	535.488	-615.931	-1085.09	88.6043	-627.595	-927.262	38.9671	-357.568	-1126.89	930.947	-355.918	-1175.17	1087.17	-368.602	-1098.55	528.591	-412.351	-1433.95	244.497	-406.282	-1419.27	64.8564
289	0	-747.136	-1094.37	952.879	-733.112	-1144.96	1119.31	-677.673	-1072.15	535.514	-616.015	-1085.27	88.5238	-626.445	-927.095	38.74	-357.118	-1119.25	931.371	-354.986	-1165.89	1087.66	-368.313	-1080.93	531.728	-411.169	-1415.49	247.872	-403.232	-1395.13	68.7271
290	0	-747.398	-1088.09	951.839	-735.349	-1136.29	1118.56	-677.949	-1072.6	535.608	-616.099	-1085.61	88.4833	-627.372	-927.19	38.7685	-356.548	-1111.91	932.135	-354.183	-1156.61	1088.47	-368.282	-1063.51	535.239	-409.971	-1396.4	250.023	-400.059	-1370.33	71.7578
291	0	-747.808	-1082.34	951.325	-737.186	-1128.17	1118.13	-678.164	-1073.02	535.742	-616.172	-1085.84	88.4024	-628.632	-927.401	38.9225	-355.97	-1104.8	933.372	-353.761	-1147.34	1089.74	-368.317	-1046.42	538.823	-408.827	-1377	251.034	-396.565	-1345.24	74.0163
292	0	-748.326	-1077.52	951.385	-738.593	-1121.1	1118.13	-678.61	-1073.54	535.987	-616.172	-1086	88.3214	-625.74	-927.263	38.6272	-356.929	-1092.63	934.192	-353.836	-1138.24	1091.63	-368.331	-1030.07	542.476	-407.662	-1357.3	250.752	-392.85	-1320.01	75.2895
293	0	-748.889	-1073.39	951.612	-739.355	-1114.42	1118.58	-678.878	-1073.86	536.233	-616.296	-1086.37	88.2817	-626.582	-927.36	38.9205	-358.095	-1080.29	935.507	-354.266	-1129.64	1094	-368.632	-1013.81	545.753	-406.585	-1337.3	249.429	-389.132	-1294.46	75.713
294	0	-749.405	-1069.47	951.871	-739.756	-1107.96	1119.18	-679.205	-1073.92	536.447	-616.362	-1086.73	88.1847	-627.532	-927.634	39.2461	-359.118	-1070.3	937.229	-355.141	-1121.79	1096.66	-369.374	-998.186	548.803	-405.735	-1317.28	246.989	-385.75	-1268.31	75.1441
295	0	-749.965	-1065.7	952.086	-740.217	-1102.18	1119.67	-679.529	-1073.77	536.674	-616.594	-1087.16	88.2184	-628.198	-927.81	39.3741	-359.713	-1062.12	939.188	-356.15	-1114.52	1099.1	-370.197	-983.14	551.417	-404.895	-1296.92	243.382	-382.507	-1241.45	73.8078
296	0	-750.391	-1061.77	952.159	-741.048	-1098.09	1119.88	-679.592	-1073.18	536.881	-616.025	-1086.73	87.5126	-628.633	-927.877	39.2673	-359.223	-1056.2	941.676	-356.958	-1106.86	1101.29	-370.915	-968.496	553.951	-403.816	-1275.64	238.743	-378.814	-1213.57	72.395
297	0	-750.635	-1057.32	952.058	-741.322	-1092.82	1119.93	-679.759	-1072.56	537.062	-615.862	-1086.3	87.3671	-629.046	-927.803	38.9769	-358.632	-1049.22	944.108	-357.417	-1098.8	1103.31	-371.48	-954.168	556.607	-402.51	-1253.41	233.227	-375.05	-1184.14	70.9309
298	0	-750.924	-1052.66	951.844	-741.658	-1087.23	1119.79	-679.886	-1071.8	537.202	-615.795	-1085.96	87.4098	-629.373	-927.733	38.5272	-358.878	-1040.09	946.062	-357.994	-1090.94	1105.19	-372.172	-940.472	559.285	-401.349	-1230.9	227.15	-371.684	-1153.66	69.3894
299	0	-751.069	-1047.7	951.467	-742.229	-1081.74	1119.48	-679.796	-1070.75	537.302	-616.096	-1086.12	87.6296	-629.502	-927.463	37.916	-359.473	-1031.64	947.851	-358.765	-1083.91	1106.82	-373.442	-927.72	561.894	-400.578	-1208.25	220.344	-368.881	-1122.79	67.5481
300	0	-751.181	-1042.78	950.987	-743.007	-1076.44	1119	-679.621	-1069.35	537.364	-616.293	-1086.27	87.6384	-629.456	-927.16	37.3936	-360.063	-1023.85	949.197	-359.736	-1077.29	1108.1	-374.862	-915.762	564.188	-399.767	-1185.1	212.644	-366.265	-1092.57	65.3447
301	0	-751.313	-1037.72	950.391	-743.809	-1070.97	1118.32	-679.354	-1067.71	537.435	-616.15	-1085.99	87.5092	-628.748	-926.438	36.8595	-359.976	-1016.44	950.597	-360.391	-1070.18	1109.26	-375.908	-904.257	566.249	-398.662	-1160.93	204.285	-363.295	-1061.47	62.7725
302	0	-751.442	-1032.54	949.795	-744.54	-1065.06	1117.52	-678.982	-1065.8	537.482	-615.707	-1085.32	87.4285	-627.973	-925.887	36.7288	-359.753	-1008.4	952.169	-360.85	-1062.3	1110.4	-376.677	-893.012	568.184	-397.422	-1135.93	195.618	-360.167	-1029.79	60.1882
303	0	-751.45	-1026.91	949.135	-745.193	-1058.63	1116.78	-678.663	-1063.74	537.557	-615.528	-1084.89	87.5567	-627.445	-925.21	36.2764	-359.986	-999.523	953.501	-361.364	-1054.64	1111.51	-377.546	-882.347	569.901	-396.492	-1110.72	186.895	-357.36	-997.853	57.9179
304	0	-751.522	-1021.27	948.58	-745.678	-1051.99	1116.04	-678.428	-1061.54	537.632	-615.607	-1084.74	87.7409	-627.328	-924.89	35.7937	-360.441	-990.792	954.739	-362.07	-1047.69	1112.51	-378.503	-872.374	571.223	-396.059	-1085.09	178.046	-355.101	-965.495	56.1051
305	0	-751.617	-1015.77	948.141	-746.235	-1045.69	1115.39	-678.311	-1059.32	537.747	-615.72	-1084.78	87.8454	-627.341	-924.63	35.3989	-360.852	-982.937	955.7	-362.805	-1041.09	1113.16	-379.46	-862.974	572.046	-395.702	-1059.47	169.22	-353.029	-933.063	54.6758
306	0	-751.431	-1009.52	947.641	-746.784	-1039.71	1114.89	-678.275	-1056.89	537.91	-615.663	-1084.6	87.7898	-627.202	-924.31	34.9325	-361.002	-975.177	956.387	-363.467	-1034.25	1113.7	-380.076	-854.226	572.412	-395.514	-1032.84	160.302	-351.065	-900.725	53.6059
307	0	-751.43	-1003.3	947.199	-747.16	-1033.89	1114.52	-678.253	-1054.35	537.987	-615.635	-1083.92	87.5936	-626.893	-923.996	34.4035	-361.014	-967.529	957.167	-364.158	-1027.15	1114.3	-380.717	-845.884	572.474	-395.597	-1005.72	151.707	-348.866	-868.719	52.7341
308	0	-751.517	-997.484	946.879	-747.402	-1027.86	1114.18	-678.202	-1051.64	538.073	-615.742	-1083.9	87.948	-626.848	-923.994	33.7061	-361.054	-960.074	957.566	-364.799	-1019.77	1114.75	-381.324	-838.222	572.211	-396.002	-978.316	143.481	-347.353	-837.103	52.0075
309	0	-751.71	-992.057	946.562	-747.852	-1022.79	1113.85	-678.107	-1048.67	538.073	-615.748	-1083.63	88.1448	-629.487	-924.123	33.4481	-361.114	-952.275	957.857	-365.355	-1012.14	1115.09	-381.849	-831.036	571.75	-396.592	-950.583	135.817	-345.19	-806.728	51.9433
310	0	-752.127	-986.827	946.175	-747.812	-1016.09	1113.48	-677.993	-1045.6	538.2	-615.651	-1083.25	88.2825	-629.313	-923.85	33.2971	-361.244	-944.358	957.8	-364.839	-1001.55	1115.31	-382.218	-824.131	570.906	-397.215	-922.533	128.915	-344.536	-775.415	51.477
311	0	-752.335	-981.228	945.745	-747.943	-1008.86	1112.97	-678.004	-1042.55	538.292	-615.564	-1082.89	88.2495	-628.671	-923.368	33.06	-361.346	-936.734	957.319	-365.232	-993.047	1115.22	-382.617	-817.663	569.629	-398.058	-894.509	122.786	-344.704	-744.122	51.0116
312	0	-752.716	-975.587	945.272	-748.211	-1001.64	1112.41	-677.933	-1039.32	538.359	-615.575	-1082.72	88.4126	-627.984	-923.006	32.7448	-361.693	-929.18	956.75	-365.234	-983.95	1114.99	-383.032	-811.654	568.23	-399.153	-866.28	117.614	-345.758	-713.256	50.3488
313	0	-752.865	-969.198	944.659	-748.557	-994.609	1111.71	-677.866	-1036.08	538.421	-615.583	-1082.44	88.6105	-627.469	-922.662	32.5126	-361.851	-921.623	956.318	-365.509	-975.222	1114.67	-383.526	-805.913	566.631	-400.729	-837.747	113.369	-347.392	-682.472	50.3324
314	0	-753.147	-962.512	944.023	-748.894	-987.438	1110.96	-677.876	-1032.79	538.512	-615.444	-1082.06	88.745	-628.117	-922.835	32.5188	-361.997	-913.897	955.592	-365.789	-966.533	1114.26	-383.84	-800.294	564.888	-402.028	-809.913	110.539	-349.193	-652.646	50.4484
315	0	-753.323	-955.313	943.352	-749.316	-980.338	1110.22	-677.967	-1029.43	538.644	-615.274	-1081.63	88.979	-629.42	-922.952	32.6104	-362.278	-905.555	954.691	-366.293	-958.31	1113.78	-383.961	-794.592	562.966	-403.875	-782.152	108.592	-351.535	-623.437	51.4201
316	0	-753.734	-948.362	942.702	-749.678	-972.848	1109.38	-677.968	-1025.83	538.729	-615.198	-1081.38	89.1188	-629.44	-922.918	32.5844	-362.458	-897.881	953.786	-366.619	-949.683	1113.16	-384.037	-789.044	560.787	-406.374	-755.527	107.521	-354.313	-595.448	53.6704
317	0	-753.981	-941.123	942.013	-750.055	-965.185	1108.57	-677.963	-1022.15	538.776	-615.158	-1081.24	89.3372	-629.104	-922.66	32.4666	-362.873	-890.18	952.771	-366.905	-940.878	1112.45	-384.024	-783.445	558.529	-409.355	-729.783	107.322	-358.26	-568.427	56.5419
318	0	-754.498	-934.24	941.306	-750.373	-957.31	1107.64	-677.96	-1018.13	538.73	-615.12	-1080.95	89.6256	-628.907	-922.538	32.4143	-363.14	-882.802	951.859	-367.293	-932.466	1111.63	-384.321	-777.686	556.359	-412.245	-705.479	108.029	-363.246	-541.546	59.8641
319	0	-754.814	-926.98	940.532	-750.569	-949.271	1106.69	-678	-1014	538.706	-615.052	-1080.56	90.0002	-628.803	-922.323	32.2954	-363.226	-874.955	951.021	-367.481	-923.693	1110.69	-385.219	-771.432	554.176	-415.024	-682.197	108.452	-367.922	-516.179	63.5601
320	0	-755.133	-919.438	939.687	-750.833	-941.343	1105.61	-678.067	-1009.56	538.651	-614.858	-1079.91	90.3009	-628.717	-922.25	32.2394	-363.16	-866.508	949.888	-367.986	-915.989	1109.68	-386.418	-765.008	552.081	-417.443	-660.443	108.717	-372.69	-491.912	67.6566
321	0	-755.433	-912.118	938.887	-750.969	-933.255	1104.55	-678.012	-1004.78	538.6	-614.659	-1079.33	90.7248	-628.691	-922.082	32.1577	-362.972	-857.836	948.634	-367.725	-906.651	1108.47	-387.784	-758.155	550.057	-419.467	-640.097	109.031	-377.621	-468.984	72.5251
322	0	-755.444	-903.849	937.922	-751.096	-925.069	1103.47	-677.918	-999.729	538.43	-614.61	-1078.77	91.1412	-628.571	-922.033	32.0315	-362.719	-850.044	947.413	-367.393	-896.912	1107.19	-389.297	-751.106	547.878	-421.653	-621.297	109.329	-382.711	-447.573	78.053
323	0	-755.345	-895.019	936.855	-751.093	-916.628	1102.36	-677.888	-994.399	538.159	-614.632	-1078.24	91.6036	-628.524	-921.846	31.9715	-362.841	-841.223	945.917	-366.908	-886.863	1105.94	-390.967	-743.696	545.789	-423.992	-603.97	109.816	-387.503	-428.319	84.1748
324	0	-755.304	-886.271	935.776	-750.871	-907.649	1101.22	-677.889	-988.779	537.843	-614.678	-1077.6	92.186	-628.595	-921.705	31.8786	-363.066	-831.69	944.428	-366.88	-877.992	1104.55	-392.619	-735.599	543.99	-426.441	-588.368	110.207	-391.913	-411.271	90.032
325	0	-755.104	-877.427	934.673	-750.531	-898.54	1100.02	-678.042	-983.055	537.604	-614.773	-1076.78	92.8998	-628.834	-921.562	31.7518	-363.208	-821.559	943.045	-366.688	-869.118	1103.22	-394.224	-726.608	542.659	-429.057	-574.709	110.184	-395.971	-396.493	94.6203
326	0	-755.092	-868.947	933.635	-750.355	-889.79	1098.76	-678.898	-977.776	537.584	-615.013	-1076	93.6782	-629.011	-921.367	31.6109	-362.946	-812.502	942.066	-366.539	-860.159	1101.94	-395.8	-716.472	541.626	-432.12	-562.73	109.522	-399.549	-384.442	97.1466
327	0	-754.949	-860.449	932.673	-750.086	-881.23	1097.56	-679.31	-971.747	537.444	-615.428	-1075.15	94.484	-629.072	-921.149	31.4111	-362.957	-802.926	940.804	-366.265	-850.795	1100.71	-397.323	-705.4	540.865	-435.66	-552.593	108.209	-402.818	-374.556	97.3527
328	0	-754.878	-851.866	931.793	-749.805	-872.297	1096.37	-679.861	-965.544	537.225	-615.861	-1074.49	95.3788	-628.395	-920.75	31.1066	-362.943	-793.208	939.726	-365.759	-840.699	1099.41	-398.829	-693.584	540.236	-439.394	-544.288	106.698	-406.143	-366.534	95.2746
329	0	-754.631	-842.978	931.006	-749.403	-863.181	1095.24	-680.19	-958.789	537.041	-616.301	-1073.41	96.2924	-627.677	-920.394	30.8676	-362.892	-783.045	938.491	-365.632	-831.327	1098.23	-400.215	-681.492	539.822	-443.173	-537.38	104.822	-409.227	-360.373	91.7434
330	0	-754.464	-834.048	930.238	-749.039	-854.11	1094.05	-680.453	-951.685	536.814	-616.679	-1072.4	97.5686	-627.325	-919.946	30.6108	-362.632	-772.776	937.581	-365.42	-821.845	1097.17	-401.535	-669.28	539.461	-446.716	-532.054	102.838	-412.503	-355.57	87.1658
331	0	-754.213	-825.295	929.542	-748.618	-844.947	1092.98	-680.748	-944.522	536.539	-617.04	-1071.13	98.822	-627.434	-919.671	30.4442	-362.345	-762.065	936.743	-365.265	-812.138	1096.01	-403.029	-657.179	538.987	-450.452	-527.965	100.872	-416.032	-351.922	82.4938
332	0	-754.057	-816.459	928.94	-748.094	-835.451	1091.9	-681.058	-936.827	536.445	-617.361	-1069.69	100.477	-627.545	-919.232	30.2971	-362.278	-751.203	935.906	-364.987	-801.941	1094.95	-404.649	-645.066	538.416	-453.323	-524.886	100.693	-420.045	-349.098	78.9207
333	0	-753.584	-806.956	928.286	-747.672	-826.003	1090.82	-681.244	-928.907	536.323	-617.64	-1068.14	102.252	-627.59	-918.611	30.0943	-362.376	-739.876	935.121	-364.284	-790.6	1093.94	-406.443	-633.102	537.855	-456.983	-521.27	98.7001	-424.345	-345.985	75.8723
334	0	-753.152	-797.169	927.733	-747.086	-816.481	1089.82	-681.332	-920.577	536.332	-617.887	-1066.4	104.372	-627.693	-917.903	30.0188	-362.422	-728.134	934.449	-363.944	-779.689	1093.15	-408.266	-621.612	537.354	-460.439	-517.618	97.1785	-428.521	-343.21	73.4253
335	0	-752.553	-786.949	927.213	-746.521	-806.797	1088.88	-681.179	-911.614	536.407	-618.055	-1064.39	106.746	-627.869	-917.099	30.2077	-362.599	-715.885	934.078	-363.394	-768.11	1092.75	-410.099	-610.584	536.752	-463.929	-513.612	96.1735	-432.798	-340.266	70.7776
336	0	-751.939	-776.487	926.832	-745.958	-796.834	1088.03	-681.088	-902.155	536.615	-618.431	-1062.05	109.371	-627.544	-916.972	29.1853	-362.746	-703.552	933.959	-362.902	-756.306	1092.77	-411.965	-600.215	536.272	-466.267	-509.049	95.0481	-436.631	-336.693	67.0377
337	0	-751.465	-766.189	926.49	-745.404	-786.564	1087.26	-681.112	-892.071	536.809	-618.836	-1059.58	112.357	-627.697	-915.949	29.4724	-362.963	-691.082	934.04	-362.334	-743.937	1093.36	-413.498	-590.202	536.115	-466.799	-504.264	94.4277	-439.6	-332.66	62.3282
338	0	-750.671	-755.677	926.358	-744.956	-776.218	1086.6	-681.184	-881.248	536.967	-619.332	-1056.48	115.526	-628.042	-915.318	29.5183	-363.112	-678.893	934.629	-361.997	-731.762	1094.37	-414.132	-579.869	536.459	-466.89	-499.45	93.4626	-441.816	-329.258	57.6784
339	0	-750.201	-744.926	926.127	-744.523	-765.49	1086.12	-681.485	-869.511	537.123	-619.978	-1053.02	119.191	-628.35	-914.605	29.6166	-363.005	-666.709	935.693	-361.727	-719.62	1095.84	-413.826	-568.999	537.456	-466.426	-496.245	92.9502	-442.913	-326.961	53.6013
340	0	-749.535	-733.492	926.039	-744.273	-754.774	1085.71	-681.935	-856.78	537.039	-620.775	-1049.11	123.051	-628.832	-914.114	29.6745	-363.095	-654.707	937.053	-361.555	-707.636	1097.84	-413.187	-557.678	538.833	-465.578	-494.002	92.5424	-443.066	-325.433	50.0777
341	0	-748.801	-721.806	926.092	-744.148	-743.838	1085.47	-682.604	-843.203	537.034	-621.843	-1044.72	127.343	-630.133	-914.336	28.8869	-362.794	-643.052	938.813	-361.391	-695.759	1100.11	-412.435	-546.785	540.124	-464.8	-492.751	92.3239	-442.61	-324.553	47.1339
342	0	-748.112	-710.578	926.021	-744.01	-732.624	1085.49	-683.564	-828.416	536.919	-622.991	-1039.57	131.98	-630.664	-913.489	29.2627	-361.856	-631.69	941.124	-361.25	-684.23	1102.68	-411.376	-536.634	541.202	-463.951	-491.721	91.9842	-442.191	-323.772	44.7744
343	0	-747.374	-698.524	926.248	-743.922	-721.1	1085.75	-684.919	-812.557	536.679	-624.431	-1033.51	137.058	-631.393	-912.668	29.3407	-359.71	-619.908	943.644	-361.008	-672.947	1105.31	-410.373	-527.221	542.054	-462.818	-490.833	91.8491	-442.11	-323.022	42.6748
344	0	-746.548	-686.268	926.585	-743.599	-709.365	1086.24	-686.567	-795.593	536.327	-626.014	-1026.48	142.674	-632.073	-911.501	29.4838	-358.772	-608.85	945.774	-360.719	-662.029	1107.53	-409.067	-519.118	542.633	-461.925	-489.49	91.5889	-442.043	-322.27	40.8666
345	0	-745.747	-673.704	927.065	-743.112	-697.503	1087.06	-688.625	-777.526	535.812	-627.842	-1018.67	148.969	-632.637	-909.836	29.7544	-357.7	-597.772	947.466	-360.179	-651.406	1109.44	-407.912	-512.2	542.63	-461.706	-488.342	91.1258	-441.996	-321.5	39.8387
346	0	-744.91	-661.191	927.749	-742.362	-685.897	1088.22	-690.996	-758.472	535.274	-629.669	-1009.93	155.938	-633.038	-907.811	30.3403	-356.57	-586.898	948.98	-359.397	-640.942	1110.85	-406.849	-506.668	542.487	-461.694	-487.706	90.9732	-442.104	-320.98	39.247
347	0	-743.92	-648.765	928.648	-741.369	-674.458	1089.51	-693.428	-738.367	534.613	-631.638	-999.805	163.274	-633.674	-905.163	30.948	-355.546	-576.516	949.783	-358.185	-630.945	1111.91	-406.275	-501.615	542.046	-462.124	-486.889	90.7602	-442.369	-320.587	38.8194
348	0	-743.112	-635.96	929.692	-740.298	-663.102	1090.97	-695.724	-717.413	533.91	-633.817	-988.219	171.076	-634.935	-902.287	32.4698	-354.293	-566.818	950.445	-356.853	-620.957	1112.62	-405.661	-497.194	541.752	-462.621	-486.33	90.6044	-442.493	-320.277	38.4797
349	0	-742.301	-623.361	930.739	-739.261	-651.884	1092.55	-697.831	-695.58	533.247	-636.281	-975.253	179.941	-635.746	-898.023	34.1498	-354.631	-558.917	950.508	-355.457	-611.36	1113.17	-405.055	-493.202	541.516	-462.892	-486.149	90.5371	-442.569	-320.114	38.3447
350	0	-741.394	-610.93	931.707	-738.281	-641.198	1094.11	-699.817	-673.175	532.589	-638.867	-960.558	188.444	-636.91	-893.18	36.276	-354.199	-550.823	951.1	-354.224	-602.035	1113.69	-404.423	-489.422	541.41	-463.023	-486.08	90.3734	-442.476	-320.11	38.2389
351	0	-740.677	-598.887	932.498	-737.436	-630.577	1095.4	-701.685	-650.35	532.276	-641.311	-944.605	197.003	-638	-887.719	38.5452	-352.23	-542.827	951.144	-353.233	-592.931	1114.33	-403.562	-485.75	541.523	-463.037	-486.036	90.3401	-442.29	-320.121	38.1683
352	0	-740.103	-587.384	933.195	-737.01	-620.56	1096.4	-703.498	-627.212	532.194	-643.676	-926.786	205.212	-638.788	-881.486	41.1615	-351.206	-534.486	951.756	-352.492	-584.177	1115.12	-402.679	-481.847	541.739	-462.995	-485.947	90.3072	-442.22	-320.074	38.0643
353	0	-739.643	-575.79	933.704	-736.776	-611.001	1097.05	-705.064	-604.164	532.576	-646.306	-908.297	212.477	-639.131	-874.731	44.2406	-350.294	-526	952.796	-352.058	-575.63	1115.99	-401.712	-477.76	541.958	-462.854	-485.798	90.2542	-441.976	-320.055	37.9821
354	0	-739.25	-564.432	934.079	-736.812	-601.708	1097.41	-706.482	-581.208	533.406	-649.24	-889.746	219.26	-639.551	-866.405	47.9656	-349.765	-517.21	953.785	-351.654	-567.035	1116.86	-400.74	-473.344	541.98	-462.681	-485.592	90.2037	-441.76	-319.953	37.8823
355	0	-738.936	-553.203	934.396	-737.043	-592.625	1097.48	-707.387	-559.679	535.073	-653.999	-873.924	226.535	-641.735	-853.923	54.7349	-349.41	-508.265	954.594	-351.514	-558.702	1117.8	-399.646	-468.858	541.816	-462.61	-485.244	90.0812	-441.75	-319.794	37.6717
356	0	-738.894	-542.43	934.91	-737.075	-583.619	1097.39	-708.271	-537.352	536.704	-656.217	-855.752	233.884	-644.35	-836.231	61.6643	-349.17	-499.288	955.439	-351.222	-550.141	1118.55	-398.938	-464.319	541.593	-462.532	-485.049	89.9482	-441.772	-319.644	37.495
357	0	-738.854	-531.779	935.535	-737.016	-575.032	1097.43	-708.539	-515.745	538.697	-658.1	-836.739	240.315	-647.757	-814.598	68.477	-349.024	-490.486	956.021	-350.996	-541.744	1119.18	-398.425	-459.824	541.163	-462.499	-484.909	89.801	-441.699	-319.57	37.3722
358	0	-738.884	-521.034	936.376	-736.655	-566.909	1097.66	-708.529	-494.371	540.902	-659.531	-817.009	246.202	-651.113	-790.567	74.8731	-348.676	-481.877	956.581	-350.628	-533.651	1119.34	-397.461	-456.207	540.938	-462.387	-484.834	89.7784	-441.522	-319.598	37.4033
359	0	-738.952	-510.522	937.473	-735.975	-558.903	1098.04	-708.347	-473.433	543.668	-660.079	-795.258	250.814	-654.993	-765.525	80.5639	-348.511	-473.669	957.085	-350.387	-526.514	1119.45	-396.591	-453.302	540.891	-462.301	-484.814	89.7802	-441.443	-319.51	37.3045
360	0	-738.984	-500.398	938.889	-734.88	-551.21	1098.76	-708.123	-452.995	546.944	-659.407	-771.901	253.781	-658.925	-739.849	85.263	-347.826	-466.633	957.86	-350.133	-520.295	1119.65	-395.977	-450.576	540.799	-462.417	-484.817	89.7316	-441.331	-319.572	37.2503
361	0	-738.914	-490.659	940.657	-733.656	-543.571	1100.32	-707.918	-433.081	550.441	-660.326	-750.106	256.1	-663.297	-714.355	88.9681	-347.311	-460.052	958.703	-349.89	-513.897	1120.13	-395.007	-448.635	540.861	-462.439	-484.909	89.7081	-441.286	-319.639	37.2257
362	0	-738.732	-480.745	942.863	-732.194	-535.912	1102.38	-707.552	-413.658	553.989	-663.971	-730.945	258.446	-667.682	-688.7	91.5213	-347.013	-453.277	959.626	-350.225	-508.241	1120.96	-394.608	-446.141	540.903	-462.465	-484.954	89.8033	-441.133	-319.703	37.218
363	0	-738.381	-471.156	945.274	-730.328	-528.232	1104.9	-707.106	-394.418	557.384	-664.643	-708.439	258.489	-672.107	-662.638	92.9671	-346.745	-448.587	960.656	-350.925	-503.304	1121.86	-394.401	-443.616	540.937	-462.468	-485.007	89.929	-441.027	-319.669	37.2088
364	0	-738.219	-461.785	947.769	-728.294	-520.592	1107.38	-706.651	-375.997	560.575	-665.463	-685.557	257.31	-676.818	-636.217	93.7753	-346.623	-441.947	961.208	-351.744	-499.011	1122.58	-394.23	-441.049	540.98	-462.617	-485.01	89.9819	-440.964	-319.732	37.1198
365	0	-738.063	-452.494	950.251	-726.485	-512.739	1109.4	-705.975	-358.477	563.494	-665.82	-662.32	255.073	-680.873	-608.443	93.7255	-346.579	-435.389	961.655	-352.438	-495.122	1123.01	-394.218	-438.412	540.989	-462.875	-484.992	89.9845	-440.954	-319.731	36.9782
366	0	-737.911	-443.256	952.663	-725.219	-504.98	1111.06	-705.014	-341.795	566.345	-666.13	-638.552	251.77	-684.752	-579.455	93.143	-346.522	-429.458	961.864	-352.901	-491.226	1123.14	-394.299	-435.612	541.006	-463.141	-484.861	90.1059	-440.905	-319.727	36.7622
367	0	-737.649	-432.755	954.885	-724.292	-497.026	1112.49	-703.859	-325.579	569.032	-666.687	-614.434	247.661	-688.119	-549.31	92.0569	-346.336	-423.765	961.909	-353.423	-487.376	1123.38	-394.397	-432.522	540.969	-463.321	-484.789	90.1932	-440.829	-319.626	36.4988
368	0	-737.759	-424.549	956.949	-723.457	-488.896	1113.89	-702.669	-310.081	571.543	-667.43	-591.151	242.542	-691.433	-518.332	90.5589	-346.099	-418.161	961.88	-353.205	-482.326	1123.29	-394.643	-429.28	540.889	-463.442	-484.604	90.3134	-440.899	-319.711	36.299
369	0	-737.691	-415.812	958.99	-722.666	-480.66	1115.21	-701.511	-295.798	574.033	-668.388	-567.324	236.536	-694.037	-486.148	88.4384	-345.834	-412.319	961.538	-352.86	-476.285	1123.07	-394.926	-426.035	540.804	-463.655	-484.424	90.516	-440.383	-320.138	36.3438
370	0	-736.836	-403.736	960.702	-721.999	-472.445	1116.32	-700.033	-280.842	576.33	-667.64	-538.39	228.764	-696.202	-453.301	85.9474	-345.571	-406.668	960.962	-352.46	-470.313	1122.57	-395.246	-422.851	540.647	-463.922	-484.29	90.7348	-440.289	-320.167	36.2077
371	0	-736.174	-391.659	961.975	-721.597	-463.912	1117.16	-698.65	-266.775	578.362	-668.653	-512.556	220.628	-697.809	-420.041	83.0178	-345.369	-401.701	960.201	-351.965	-464.483	1121.83	-395.845	-419.682	540.395	-464.32	-484.012	90.8421	-439.981	-320.291	36.1033
372	0	-735.684	-380.807	963.187	-721.183	-455.205	1117.91	-698.543	-256.322	580.63	-669.846	-486.852	211.923	-698.911	-385.52	79.7076	-345.325	-396.873	959.156	-351.336	-458.429	1120.98	-396.539	-416.612	539.997	-464.805	-483.991	91.0958	-440.139	-319.339	35.6595
373	0	-735.586	-371.739	964.208	-720.744	-446.19	1118.65	-696.743	-243.636	581.618	-670.592	-459.838	202.472	-699.49	-352.587	76.5799	-345.042	-391.578	958.126	-350.86	-452.201	1120.15	-397.15	-413.518	539.567	-465.163	-483.734	91.1555	-440.088	-319.266	35.5171
374	0	-735.466	-363.334	965.42	-720.166	-437.391	1119.44	-695.69	-232.174	582.767	-670.995	-430.592	192.507	-700.696	-320.581	73.4867	-344.764	-385.26	957.241	-350.487	-445.993	1119.45	-397.649	-410.378	539.257	-465.269	-483.439	91.2666	-439.823	-319.086	35.5112
375	0	-735.375	-355.028	966.518	-719.458	-428.582	1120.31	-694.414	-221.663	583.504	-671.242	-401.338	183.018	-700.992	-284.986	71.0245	-344.662	-379.298	956.565	-350.227	-440.066	1118.69	-397.942	-407.368	538.871	-465.445	-483.366	91.4242	-439.464	-319.065	35.5099
376	0	-735.115	-345.486	967.253	-718.983	-420.258	1121.12	-694.066	-211.932	583.575	-671.612	-373.141	173.426	-701.212	-249.529	68.9665	-344.728	-374.243	955.865	-349.873	-433.476	1118.11	-398.299	-404.692	538.445	-465.92	-483.666	91.5606	-439.492	-319.199	35.4201
377	0	-734.821	-336.328	968.217	-718.439	-411.949	1121.87	-693.496	-203.101	583.197	-671.819	-344.431	164.04	-701.246	-214.25	67.1087	-345.012	-369.43	955.219	-349.838	-427.156	1117.5	-398.526	-402.184	538.059	-466.319	-483.981	91.6084	-439.832	-319.22	35.1658
378	0	-734.781	-327.902	968.798	-718.112	-403.799	1122.35	-692.822	-194.86	582.114	-671.824	-317.13	155.051	-701.191	-179.194	65.6519	-344.91	-363.722	954.491	-349.877	-421.129	1117	-398.416	-399.726	537.708	-466.355	-484.009	91.5906	-439.598	-319.228	34.8452
379	0	-734.827	-320.207	969	-717.915	-395.707	1122.61	-691.533	-186.957	580.484	-671.553	-287.071	146.611	-700.809	-144.499	64.6142	-344.578	-356.836	953.898	-349.785	-414.494	1116.49	-397.954	-397.052	537.5	-466.186	-483.651	91.5999	-439.09	-319.035	34.8726
380	0	-734.904	-312.628	968.942	-717.669	-387.329	1122.64	-691.434	-179.85	578.735	-671.4	-256.467	138.987	-699.943	-109.928	63.9375	-344.423	-350.267	953.354	-349.713	-407.682	1115.88	-397.527	-394.35	537.293	-466.156	-483.371	91.7493	-438.936	-318.781	34.8234
381	0	-734.855	-304.512	968.463	-717.42	-378.779	1122.49	-691.665	-173.534	576.72	-671.719	-225.718	132.4	-698.403	-75.5974	63.8144	-344.458	-344.687	952.643	-349.731	-400.927	1115.39	-397.494	-391.837	536.975	-466.414	-483.282	91.8126	-439.13	-318.669	34.4895
382	0	-734.681	-295.95	967.779	-717.109	-370.393	1122.12	-691.237	-167.732	574.302	-671.721	-195.028	126.979	-696.173	-41.5623	64.4065	-344.416	-338.721	951.904	-349.524	-393.404	1114.67	-397.323	-389.227	536.677	-466.608	-483.044	91.9451	-439.302	-318.493	34.3546
383	0	-734.696	-287.829	966.757	-716.912	-362.359	1121.62	-691.204	-162.55	571.908	-671.424	-164.591	122.823	-693.641	-8.13393	65.5386	-344.252	-332.423	951.052	-349.497	-386.307	1113.99	-397.174	-386.629	536.347	-466.703	-482.913	92.0515	-439.238	-318.367	34.2313
384	0	-734.751	-280.639	965.825	-716.426	-353.979	1121.01	-691.09	-157.674	569.241	-670.871	-134.549	119.928	-689.207	24.2466	66.7831	-343.983	-325.589	950.078	-349.177	-378.688	1113.24	-396.917	-383.951	535.97	-466.757	-482.729	92.1184	-439.03	-318.339	34.0611
385	0	-734.87	-273.574	964.758	-716.142	-345.705	1120.33	-691.288	-152.686	566.622	-670.071	-105.106	118.426	-685.368	55.8433	68.0703	-343.741	-318.408	949.108	-349.237	-371.1	1112.39	-396.759	-381.259	535.705	-466.8	-482.546	92.3164	-438.931	-318.919	34.1917
386	0	-734.735	-265.898	963.593	-715.832	-337.98	1119.65	-691.624	-147.526	563.879	-668.997	-76.7128	117.977	-680.23	85.9984	69.4039	-343.448	-311.613	948.144	-349.086	-363.573	1111.49	-396.533	-378.686	535.41	-466.793	-482.498	92.5272	-438.767	-318.988	34.0244
387	0	-734.612	-257.851	962.449	-715.61	-329.528	1118.83	-692.041	-142.389	561.291	-667.664	-49.8215	118.344	-674.63	114.129	70.3695	-343.308	-304.632	947.153	-348.847	-355.357	1110.5	-396.418	-376.097	535.175	-466.842	-482.358	92.7452	-438.673	-318.826	33.8669
388	0	-734.589	-249.946	961.225	-715.441	-320.756	1117.98	-691.905	-137.195	558.965	-667.104	-24.3591	119.395	-669.884	141.054	72.2802	-343.22	-297.106	946.21	-348.812	-347.563	1109.5	-396.237	-373.301	535.122	-466.87	-482.086	93.0789	-438.598	-318.76	33.8471
389	0	-734.695	-242.479	959.879	-715.579	-312.219	1116.94	-691.091	-132.141	556.924	-666.744	-1.3428	120.879	-665.242	165.509	74.2397	-343.124	-290.131	945.153	-348.684	-339.221	1108.36	-396.255	-370.513	534.985	-466.958	-481.872	93.3391	-438.661	-317.661	33.3329
390	0	-734.836	-235.023	958.438	-715.684	-304.036	1115.94	-690.564	-126.549	554.903	-665.995	19.3122	122.537	-661.193	187.558	76.8984	-343.006	-282.553	944.019	-348.718	-331.048	1107.47	-396.105	-367.292	534.812	-466.975	-481.519	93.7107	-438.443	-318.37	33.392
391	0	-734.589	-226.713	956.711	-715.757	-296.067	1114.71	-689.844	-120.403	553.029	-664.783	37.4771	124.109	-658.133	206.988	80.7174	-342.995	-275.149	943.056	-348.93	-323.31	1106.5	-396.148	-363.722	534.665	-466.928	-481.083	94.1361	-438.348	-318.361	33.3078
392	0	-734.352	-218.459	955.357	-715.865	-287.802	1113.67	-689.037	-113.503	551.247	-662.893	52.524	124.823	-655.997	223.614	85.4198	-343.02	-268.118	942.033	-348.863	-314.921	1105.65	-396.232	-359.867	534.328	-466.95	-480.713	94.5984	-438.241	-318.578	33.0883
393	0	-734.203	-210.483	954.016	-715.888	-279.778	1112.63	-687.661	-105.35	550.187	-660.993	64.8343	124.536	-654.048	241.648	90.7612	-343.126	-260.842	941.052	-349.105	-307.055	1104.78	-396.464	-355.604	534.091	-467.008	-480.297	95.2361	-438.287	-318.51	33.0235
394	0	-734.289	-203.037	952.95	-715.99	-271.736	1111.56	-686.571	-95.9816	549.608	-658.49	74.5383	123.211	-654.496	247.253	93.7321	-343.265	-253.74	940.138	-349.344	-299.549	1103.93	-396.753	-351.025	533.786	-467.057	-479.655	95.9988	-438.383	-318.255	33.0266
395	0	-734.407	-195.876	952.139	-716.177	-264.201	1110.6	-685.396	-86.0019	549.325	-655.849	82.3623	121.668	-655.62	255.565	95.9902	-343.394	-246.623	939.127	-349.37	-291.551	1103.08	-397.041	-346.305	533.471	-467.122	-478.958	96.6906	-438.41	-318.165	32.9259
396	0	-734.399	-187.531	951.053	-716.3	-256.999	1109.6	-684.296	-75.6197	549.256	-652.977	89.1011	120.334	-657.033	262.236	95.7635	-343.49	-239.499	938.071	-349.41	-283.786	1102.18	-397.334	-341.283	533.016	-467.173	-478.241	97.4735	-438.452	-318.087	32.779
397	0	-734.519	-179.742	950.651	-716.337	-249.546	1108.72	-683.355	-65.0734	549.337	-650.105	94.9178	119.189	-658.484	267.314	93.2567	-343.559	-232.415	937.129	-349.688	-276.431	1101.22	-397.72	-336.212	532.654	-467.323	-477.545	98.4355	-438.569	-317.961	32.6946
398	0	-734.664	-172.069	950.252	-716.099	-241.53	1107.99	-682.694	-54.6494	549.495	-647.594	99.8233	118.374	-659.697	271.091	89.1745	-343.672	-225.547	936.119	-349.713	-268.903	1100.41	-398.184	-331.09	532.286	-467.587	-476.927	99.4683	-438.682	-317.918	32.659
399	0	-734.776	-163.965	949.883	-715.975	-233.17	1107.3	-682.059	-44.0534	549.849	-645.011	103.733	117.52	-660.452	273.729	84.5777	-343.719	-218.529	935.351	-349.838	-261.332	1099.47	-398.567	-325.943	532.03	-467.921	-476.106	100.734	-438.867	-317.642	32.6484
400	0	-734.911	-156.086	949.638	-715.989	-225.514	1106.68	-681.965	-33.362	550.181	-642.426	106.645	116.339	-660.68	275.363	80.3212	-343.946	-211.959	934.514	-350.134	-254.498	1098.77	-399.196	-320.966	531.816	-468.301	-475.336	102.132	-439.073	-317.497	32.6617
401	0	-734.999	-147.929	949.19	-716.119	-217.423	1105.95	-681.834	-22.6648	550.51	-639.823	108.688	114.95	-660.355	276.303	76.8239	-344.206	-205.569	933.649	-350.376	-247.413	1097.89	-399.635	-315.978	531.58	-468.629	-474.418	103.447	-439.161	-317.368	32.525
402	0	-735.028	-139.24	948.774	-716.209	-208.81	1105.33	-681.914	-11.8546	550.927	-637.339	109.926	113.277	-659.321	276.755	74.0199	-344.42	-199.139	932.814	-350.542	-239.837	1097.08	-400.011	-310.981	531.501	-468.892	-473.348	104.874	-439.159	-317.306	32.4146
403	0	-735.016	-129.754	948.223	-716.342	-199.551	1104.58	-681.984	-1.03267	551.282	-635.017	110.458	111.552	-657.795	276.759	71.7919	-344.684	-192.117	932.107	-350.893	-232.354	1096.23	-400.293	-305.838	531.491	-469.152	-472.067	106.369	-439.193	-317.031	32.3253
404	0	-734.846	-120.571	947.663	-716.618	-190.142	1104.02	-682.112	9.53728	551.556	-632.891	110.925	110.829	-655.509	276.95	70.0832	-345.002	-185.073	931.465	-351.357	-224.887	1095.36	-400.799	-300.554	531.549	-469.561	-470.709	108.101	-439.216	-316.795	32.2969
405	0	-734.955	-111.384	947.129	-716.891	-180.552	1103.51	-682.256	19.6861	551.725	-630.962	111.596	110.998	-652.741	276.852	68.311	-345.456	-177.998	930.959	-351.832	-217.424	1094.67	-401.19	-295.033	531.675	-469.885	-469.43	109.949	-439.441	-316.39	32.0831
406	0	-735.141	-101.953	946.761	-717.298	-171.357	1103.18	-682.31	29.3745	551.728	-628.77	112.407	110.235	-649.533	277.057	66.5329	-346.018	-170.753	930.344	-352.139	-208.92	1093.85	-401.724	-289.418	531.813	-470.034	-468.014	111.906	-439.481	-316.211	31.9775
407	0	-735.31	-92.546	946.69	-717.675	-162.184	1103.02	-682.221	38.8412	551.521	-626.641	113.194	109.644	-646.264	277.471	65.0283	-346.508	-162.878	929.712	-352.424	-200.272	1093.26	-402.069	-283.411	532.018	-470.008	-466.279	113.879	-439.31	-316.018	31.8467
408	0	-735.463	-82.8911	946.806	-718.08	-153.064	1103.1	-681.794	48.1253	551.496	-624.693	114.337	109.264	-643.601	278.761	64.6213	-347.004	-154.541	929.043	-352.842	-191.811	1092.47	-402.408	-277.227	532.244	-469.906	-464.603	116.066	-439.088	-315.608	31.7437
409	0	-735.685	-72.922	946.983	-718.545	-144.072	1103.3	-681.409	57.3556	551.33	-622.649	115.658	108.78	-640.171	279.761	63.8254	-347.603	-146.057	928.542	-353.322	-183.391	1091.9	-402.966	-270.643	532.465	-469.812	-462.713	118.323	-439.065	-315.062	31.5123
410	0	-735.985	-63.1966	947.222	-718.939	-135.13	1103.57	-681.286	66.419	551.085	-620.51	117.159	108.392	-637.09	280.733	63.4028	-348.372	-137.5	928.131	-353.689	-174.243	1091.26	-403.51	-263.646	532.776	-469.576	-460.716	120.871	-439.02	-314.997	31.4913
411	0	-736.418	-53.7215	947.477	-719.35	-126.059	1103.88	-680.566	74.9525	550.901	-618.446	118.656	108.059	-634.67	281.675	62.7829	-349.177	-129.011	927.83	-354.113	-164.964	1090.81	-404.014	-256.189	533.049	-469.353	-458.436	123.516	-438.807	-314.694	31.4292
412	0	-736.889	-44.4631	947.767	-719.833	-116.783	1104.35	-679.668	82.8566	550.626	-617.27	120.333	107.658	-633.078	282.624	61.5459	-349.926	-120.014	927.476	-354.792	-156.062	1090.4	-404.599	-248.058	533.184	-469.039	-456.038	126.375	-438.79	-314.175	31.1653
413	0	-737.539	-34.9806	948.114	-720.348	-107.661	1104.93	-678.677	90.1785	550.326	-616.903	121.982	107.241	-632.634	283.52	59.7939	-350.774	-110.573	927.184	-355.298	-146.887	1089.98	-404.939	-239.384	533.316	-468.495	-453.236	129.411	-438.538	-313.841	30.9297
414	0	-738.203	-25.4157	948.64	-720.879	-98.7253	1105.68	-677.862	97.1469	550.199	-616.973	123.156	106.871	-633.156	284.104	58.1171	-351.604	-101.161	927.015	-355.653	-137.031	1089.57	-405.267	-230.034	533.338	-467.9	-450.189	132.707	-438.3	-312.972	30.7413
415	0	-738.75	-15.8662	949.449	-721.354	-89.8153	1106.52	-677.247	103.993	550.42	-617.063	124.083	106.586	-633.501	284.343	56.9545	-352.487	-91.3434	926.805	-356.139	-127.559	1089.31	-405.546	-219.936	533.361	-467.192	-446.639	136.261	-438.222	-311.829	30.394
416	0	-739.232	-6.35426	950.518	-721.839	-80.8919	1107.66	-676.686	110.983	550.899	-616.901	124.845	106.47	-633.297	284.715	56.2611	-353.307	-81.3877	926.782	-356.659	-118.262	1088.79	-405.636	-208.985	533.22	-466.457	-442.756	140.23	-438.037	-311.349	30.5082
417	0	-739.688	3.2884	951.806	-722.257	-72.1666	1108.96	-676.303	118.041	551.02	-616.65	125.513	106.289	-632.439	284.969	55.9899	-354.147	-71.45	926.818	-357.012	-108.687	1088.53	-405.639	-197.231	533.078	-465.709	-438.394	144.489	-437.806	-311.086	30.6608
418	0	-740.062	13.0259	953.174	-722.692	-63.3493	1110.36	-675.767	125.219	550.902	-616.484	126.305	106.154	-631.547	285.361	55.6319	-354.791	-61.1448	926.821	-357.465	-98.9189	1088.15	-405.272	-184.675	532.743	-464.755	-433.475	149.009	-437.428	-310.768	30.8766
419	0	-740.502	22.3302	954.663	-722.959	-54.1854	1112	-675.764	132.4	550.62	-616.175	127.335	105.807	-630.911	285.933	54.7167	-355.465	-50.8928	926.947	-358.18	-89.8548	1087.95	-404.81	-171.073	532.144	-463.763	-427.915	153.809	-437.067	-310.334	31.1651
420	0	-740.893	31.3026	956.068	-723.146	-44.663	1113.51	-675.985	139.101	550.245	-616.188	128.609	105.046	-630.451	286.601	53.1431	-356.1	-40.6297	927.117	-358.881	-80.9546	1087.75	-403.888	-156.556	531.374	-462.597	-421.861	159.083	-436.699	-309.574	31.6534
421	0	-741.324	39.9712	957.159	-723.364	-35.2819	1115.09	-676.217	144.642	549.718	-617.317	130.237	104.508	-630.133	287.418	51.3209	-356.778	-30.344	927.412	-359.698	-71.9115	1087.68	-402.797	-140.895	530.467	-461.467	-414.952	164.896	-436.413	-309.176	32.3512
422	0	-741.856	48.5621	957.977	-723.695	-26.2433	1116.39	-676.71	149.026	548.844	-617.576	131.241	103.795	-629.824	287.836	50.5297	-357.413	-20.0094	927.851	-360.484	-62.8742	1087.83	-401.226	-124.452	529.638	-460.112	-407.108	171.145	-436.166	-307.782	33.0787
423	0	-742.434	57.0891	958.443	-724.093	-17.3795	1117.53	-677.475	152.239	547.67	-617.653	131.475	103.236	-629.817	287.958	50.2609	-358.027	-9.97105	928.28	-361.212	-53.8781	1088.13	-399.246	-107.053	528.577	-458.673	-398.32	177.811	-435.946	-306.78	34.5473
424	0	-743.087	65.396	958.653	-724.521	-8.57547	1118.56	-678.186	154.633	546.475	-617.405	131.626	102.676	-629.705	288.151	49.8138	-358.562	-0.0240483	928.736	-361.853	-45.0308	1088.4	-396.89	-88.7669	527.462	-456.962	-388.198	184.975	-435.638	-304.624	36.0943
425	0	-743.824	73.1216	958.712	-724.959	-0.23114	1119.46	-679.064	156.628	545.494	-617.659	131.733	102.093	-629.807	288.235	49.3882	-359.11	9.79909	929.214	-362.496	-36.7933	1088.79	-394.371	-69.8446	526.355	-454.958	-376.69	192.375	-435.329	-301.78	37.9846
426	0	-744.489	80.2262	958.879	-725.416	7.99657	1120.27	-680.103	158.4	544.741	-617.97	131.703	101.582	-630.126	288.243	49.1622	-359.572	19.5279	929.747	-363.066	-28.775	1089.13	-391.942	-50.0902	525.169	-452.578	-363.906	200.086	-434.559	-298.275	40.3648
427	0	-745.169	86.555	959.224	-725.795	15.6499	1121.02	-681.23	159.958	544.236	-618.355	131.563	101.17	-630.544	288.165	49.023	-360.027	29.3241	930.286	-363.14	-20.2505	1089.42	-389.683	-29.4832	524.077	-449.814	-349.321	207.817	-434.077	-293.64	43.1246
428	0	-745.856	92.5252	959.827	-726.039	22.3891	1121.92	-682.219	161.612	544.165	-618.638	131.401	100.784	-631.138	288.511	48.9208	-360.597	38.8998	930.807	-363.338	-12.1464	1089.59	-387.466	-8.69722	523.513	-446.676	-333.283	215.684	-433.451	-287.737	46.4441
429	0	-746.489	98.3496	960.652	-726.196	28.6062	1122.95	-682.976	163.418	544.175	-618.625	131.411	100.446	-631.437	288.505	48.8411	-361.151	47.9658	931.196	-363.583	-5.19102	1089.62	-385.333	12.3409	523.103	-443.343	-316.448	222.739	-432.671	-280.785	50.0413
430	0	-747.086	103.979	961.51	-726.304	34.8677	1123.99	-683.396	165.382	544.206	-618.821	131.432	100.246	-631.575	288.385	48.7149	-361.578	57.0262	931.682	-363.686	2.28203	1089.66	-383.028	33.1161	523.446	-439.883	-298.513	229	-431.972	-273.74	53.6502
431	0	-747.78	109.425	962.299	-726.463	41.0827	1125.01	-683.618	167.224	544.119	-618.955	131.44	100.077	-631.801	288.454	48.7937	-361.925	65.6805	932.258	-363.77	9.41016	1089.84	-381.422	53.6098	524.261	-436.1	-280.377	234.664	-431.619	-266.109	56.9723
432	0	-748.384	114.984	962.971	-726.84	47.0696	1126	-683.485	168.962	543.95	-619.273	131.584	100.021	-631.859	288.421	48.8148	-362.237	74.2105	933.022	-363.838	16.0051	1090.18	-379.536	74.0422	525.555	-432.569	-262.853	239.918	-430.545	-255.939	60.5458
433	0	-748.868	120.31	963.301	-727.946	53.5772	1126.77	-682.666	170.432	543.933	-618.921	131.543	99.8382	-631.842	288.411	48.8111	-362.366	82.9866	933.857	-363.082	23.4876	1090.62	-378.047	94.1387	527.397	-429.634	-245.405	245.338	-428.332	-240.319	65.6838
434	0	-749.335	125.844	963.054	-729.784	61.0533	1127.09	-682.306	171.689	543.959	-618.845	131.628	99.7864	-631.776	288.413	48.7414	-362.379	91.7575	934.428	-361.623	32.2494	1090.96	-376.805	113.902	529.566	-426.921	-227.273	250.847	-425.236	-219.748	70.6044
435	0	-749.68	131.459	962.423	-732.176	69.8452	1126.74	-681.87	172.623	544.068	-618.693	131.686	99.7875	-631.42	288.348	48.5672	-362.138	100.969	934.778	-359.861	42.1518	1091.22	-376.001	132.477	532.4	-424.814	-208.118	254.989	-421.653	-195.392	74.8662
436	0	-749.967	137.304	961.498	-734.758	79.0289	1125.98	-681.572	173.108	544.253	-618.554	131.745	99.8434	-631.027	288.399	48.3483	-361.825	110.242	935.088	-358.099	53.1989	1091.44	-375.749	151.069	535.739	-422.949	-188.376	258.344	-417.637	-169.502	78.7005
437	0	-750.238	143.501	960.485	-737.192	87.8813	1125.11	-681.42	173.239	544.456	-618.487	131.746	99.8866	-631.041	288.57	48.2558	-361.601	119.532	935.392	-356.883	63.7614	1091.92	-375.801	169.148	539.621	-421.215	-168.226	260.444	-413.334	-143.017	81.6827
438	0	-750.526	149.526	959.84	-738.973	96.7017	1124.33	-681.283	173.126	544.624	-618.472	131.689	99.9301	-631.244	288.643	48.0915	-361.29	129.148	936.026	-356.371	73.2025	1093.07	-375.963	187.16	543.655	-419.337	-147.725	261.174	-408.639	-116.582	83.6806
439	0	-750.783	155.347	959.787	-740.133	104.799	1124.25	-681.127	172.999	544.872	-618.476	131.588	99.9171	-631.42	288.676	47.9132	-361.036	138.891	937.48	-356.346	81.9744	1095	-376.248	204.985	547.622	-417.331	-126.809	260.85	-403.75	-90.0013	84.705
440	0	-750.894	161.076	960.205	-740.774	112.202	1124.75	-680.957	172.919	545.241	-618.609	131.445	99.966	-631.543	288.702	47.6879	-360.621	148.754	939.678	-356.778	90.3612	1097.76	-376.696	222.398	551.405	-415.118	-105.642	259.484	-398.82	-62.8537	84.8022
441	0	-751.681	163.31	960.7	-741.015	119.254	1125.65	-681.164	172.846	545.645	-618.64	131.481	100.118	-631.702	288.739	47.5162	-360.634	157.346	942.413	-357.475	98.8766	1100.86	-377.555	239.443	554.87	-413.374	-83.8522	256.693	-394.184	-35.2292	84.2225
442	0	-751.967	166.551	961.243	-741.14	125.472	1126.55	-681.472	172.687	546.049	-618.158	131.573	100.045	-631.698	288.768	47.4518	-360.892	165.054	945.137	-358.107	107.272	1104.03	-378.668	255.604	558.043	-411.713	-61.6783	252.944	-389.896	-6.5625	83.1014
443	0	-752.082	171.289	961.594	-741.305	131.195	1127.39	-681.622	172.646	546.362	-618.25	131.298	100.013	-631.432	288.511	46.8944	-360.991	172.877	947.776	-358.903	115.044	1106.84	-379.85	271.198	561.101	-409.906	-39.0721	248.219	-385.24	23.2609	81.6968
444	0	-751.887	177.322	961.858	-741.298	136.841	1127.94	-681.507	172.846	546.756	-618.234	131.349	100.066	-631.614	288.615	46.6212	-360.742	181.712	950.29	-359.415	122.693	1109.23	-380.821	286.701	564.164	-407.704	-15.6632	242.816	-380.576	54.1483	80.5793
445	0	-751.685	184.05	962.121	-741.445	142.677	1128.31	-681.237	173.149	547.216	-618.211	131.49	100.19	-632.189	289.163	46.7585	-360.43	191.179	952.765	-359.885	130.086	1111.28	-381.82	301.589	567.193	-405.278	8.82619	236.414	-376.157	87.2711	79.2843
446	0	-751.598	189.877	962.06	-741.614	148.951	1128.44	-681.076	173.446	547.605	-618.166	131.625	100.356	-632.525	289.527	46.5657	-360.415	200.106	954.832	-360.275	137.923	1113.02	-383.043	315.169	570.243	-403.392	33.3122	229.459	-372.494	120.673	77.8132
447	0	-751.473	195.057	961.917	-742.017	155.206	1128.38	-681.079	173.574	547.854	-618.051	131.754	100.527	-632.6	289.868	46.1255	-360.984	208.667	956.53	-360.282	147.068	1114.79	-384.42	327.775	573.009	-401.842	58.2793	221.453	-369.161	153.729	76.0704
448	0	-751.508	199.967	961.629	-742.58	161.554	1128.17	-680.747	173.817	547.978	-617.786	131.895	100.623	-632.745	290.33	45.8805	-361.133	216.83	958.243	-360.585	155.907	1116.51	-385.712	339.611	575.508	-400.119	83.4639	212.949	-365.981	186.965	73.6715
449	0	-751.543	204.932	961.29	-743.101	167.777	1127.77	-679.753	174.29	548.158	-617.209	132.287	100.916	-632.689	290.638	45.5531	-361.159	226.54	960.059	-360.794	165.281	1118.1	-386.594	351.402	577.954	-398.267	110.166	204.234	-362.533	220.778	71.5442
450	0	-751.55	210.317	960.767	-743.639	173.851	1127.3	-679.089	175.265	548.716	-616.805	132.712	101.266	-632.551	290.997	45.2791	-361.057	236.372	961.995	-361.11	174.444	1119.63	-387.256	362.821	580.039	-396.528	138.333	194.978	-359.403	254.975	69.6166
451	0	-751.523	215.538	960.278	-744.22	179.906	1126.7	-678.512	176.41	549.139	-616.497	133.098	101.58	-632.428	291.295	45.0059	-361.24	246.071	963.59	-361.555	183.246	1120.88	-387.914	373.25	581.763	-395.461	166.735	185.594	-356.712	289.367	68.0473
452	0	-751.464	220.997	959.739	-744.759	186.322	1125.9	-678.15	177.658	549.358	-616.3	133.257	101.813	-632.507	291.55	44.8501	-361.492	254.531	964.997	-361.809	192.492	1121.85	-388.547	382.748	582.879	-394.777	194.972	176.284	-354.275	323.764	67.0089
453	0	-751.313	226.717	959.285	-745.277	192.706	1125.05	-677.318	178.793	549.179	-616.006	133.341	101.814	-632.523	291.724	44.7043	-361.659	263.316	965.622	-361.979	201.55	1122.59	-389.051	391.36	583.348	-394.63	223.343	166.967	-351.836	357.742	65.859
454	0	-751.178	232.679	958.786	-745.708	199.001	1124.27	-677.22	180.34	549.523	-615.763	133.552	101.885	-632.549	291.88	44.5583	-361.802	271.978	966.804	-362.156	210.496	1123.26	-389.317	399.507	583.346	-394.598	252.566	158.04	-349.67	391.391	64.8811
455	0	-751.107	238.354	958.287	-745.944	205.318	1123.59	-677.046	181.885	549.9	-615.653	133.795	102.093	-632.548	291.94	44.4446	-361.716	280.528	967.386	-362.253	219.797	1123.71	-389.259	407.237	582.894	-394.966	282.129	149.645	-347.824	424.542	63.7962
456	0	-751.16	244.255	957.823	-746.068	211.613	1123.04	-676.689	183.383	549.876	-615.555	133.956	102.26	-632.578	292.008	44.3456	-361.639	289.253	967.726	-362.691	227.48	1124.18	-389.115	414.294	582.032	-395.648	311.872	141.874	-346.731	457.462	62.5443
457	0	-751.19	249.584	957.327	-745.975	218.257	1122.49	-676.735	185.307	550.36	-615.455	134.207	102.474	-632.633	292.168	44.2057	-361.66	297.189	967.772	-363.066	236.305	1124.38	-388.755	421.081	580.978	-396.445	342.218	135.349	-346.225	490.182	61.4903
458	0	-751.418	255.529	956.907	-745.854	224.787	1122.04	-676.523	187.446	550.558	-614.971	134.229	102.733	-632.716	292.32	44.1174	-361.545	304.646	967.783	-363.459	244.997	1124.37	-388.413	427.223	579.472	-397.46	372.749	129.542	-346.505	522.77	60.4326
459	0	-751.524	261.539	956.398	-745.723	231.531	1121.39	-676.313	189.884	550.63	-615.029	134.526	102.897	-632.716	292.374	44.0674	-361.676	313.061	967.254	-363.948	253.536	1124.14	-388.044	432.82	577.656	-398.823	403.439	124.876	-347.78	554.64	59.3154
460	0	-751.675	267.606	955.782	-745.805	238.049	1120.72	-676.138	192.703	550.703	-614.762	134.735	103.217	-632.7	292.453	43.9221	-361.742	321.275	966.344	-364.193	262.683	1123.61	-387.604	437.987	575.758	-400.974	433.539	121.395	-350.111	586.822	58.5566
461	0	-751.843	273.901	955.074	-745.888	245.165	1119.82	-675.97	195.999	550.739	-614.663	134.984	103.526	-632.721	292.545	43.8059	-361.862	329.494	965.29	-364.294	271.852	1123.03	-386.883	443.217	573.572	-403.045	462.52	119.429	-353.017	617.907	59.1609
462	0	-751.952	280.578	954.293	-745.943	252.335	1118.88	-675.7	199.707	550.617	-614.338	135.303	103.869	-632.702	292.683	43.7367	-361.841	337.293	964.178	-364.383	280.928	1122.29	-385.926	448.555	571.058	-405.639	490.702	118.501	-356.687	647.608	61.5547
463	0	-752.108	287.765	953.471	-746.088	259.799	1117.85	-675.511	203.668	550.634	-614.136	135.689	104.338	-632.706	292.827	43.6904	-361.758	345.364	962.886	-364.33	290.224	1121.49	-384.857	454.018	568.501	-408.805	517.637	118.485	-361.409	677.002	65.8612
464	0	-752.228	295.007	952.536	-746.154	267.626	1116.7	-675.625	207.85	550.51	-614.039	136.078	104.687	-632.608	292.887	43.5848	-361.84	353.582	961.486	-364.304	299.509	1120.51	-384.493	459.516	565.823	-412.377	541.908	119.151	-366.373	704.101	71.3384
465	0	-752.157	301.957	951.608	-746.062	275.551	1115.51	-675.546	212.225	550.277	-613.934	136.434	105.05	-632.563	293.033	43.4866	-361.604	361.566	960.152	-364.097	308.369	1119.54	-384.934	465.182	563.386	-415.637	565.706	119.645	-372.037	730.359	76.9596
466	0	-752.197	309.353	950.703	-745.884	283.46	1114.31	-675.469	216.976	550.122	-613.87	136.85	105.486	-632.51	293.18	43.4022	-360.986	369.572	958.795	-363.761	317.931	1118.58	-385.849	471.477	561.251	-418.022	587.292	120.318	-377.422	755.361	83.6681
467	0	-752.066	317.446	949.66	-745.536	291.904	1113.22	-675.267	221.924	549.96	-613.744	137.395	105.9	-632.462	293.312	43.3087	-360.368	377.517	957.539	-363.439	327.123	1117.48	-386.915	478.284	559.25	-419.713	607.505	120.053	-382.988	778.174	91.0373
468	0	-751.797	325.838	948.603	-745.259	300.14	1112.16	-675.107	227.048	549.745	-613.62	137.943	106.324	-632.451	293.464	43.2263	-359.788	384.676	956.155	-362.983	336.001	1116.4	-388.026	485.319	557.277	-421.767	625.856	120.829	-388.951	799.075	99.1367
469	0	-751.652	334.145	947.552	-744.979	308.754	1111.04	-674.997	232.435	549.397	-613.523	138.527	106.923	-632.424	293.602	43.1161	-359.393	393.495	954.781	-362.554	344.879	1115.22	-389.277	492.858	555.437	-424.2	642.391	121.616	-394.636	817.334	107.052
470	0	-751.471	342.385	946.487	-744.612	317.988	1109.96	-674.958	237.83	549.139	-613.466	139.091	107.455	-632.349	293.732	42.9721	-358.912	402.849	953.646	-362.047	353.666	1113.97	-390.615	500.971	553.976	-427.254	656.789	121.588	-400.024	832.554	113.317
471	0	-751.231	350.836	945.503	-744.247	326.678	1108.82	-674.826	243.418	548.862	-613.348	139.749	108.155	-632.36	293.771	42.7376	-358.621	411.891	952.433	-361.645	362.191	1112.74	-391.871	510.111	552.878	-430.315	668.673	121.141	-404.536	844.932	116.885
472	0	-750.957	359.27	944.506	-743.805	335.831	1107.66	-674.688	249.096	548.805	-613.314	140.514	109.012	-632.342	293.96	42.5748	-358.247	421.159	951.333	-361.228	371.046	1111.5	-393.049	520.567	552.147	-433.526	678.571	120.164	-408.084	854.796	117.117
473	0	-750.491	367.903	943.484	-743.413	344.742	1106.58	-674.435	255.01	548.453	-613.262	141.333	109.909	-632.316	294.255	42.5065	-357.967	430.621	950.172	-360.754	379.982	1110.33	-394.272	532.101	551.718	-436.56	686.94	118.744	-411.078	862.323	114.403
474	0	-750.065	376.287	942.489	-742.947	353.42	1105.6	-674.327	260.991	548.231	-613.347	142.149	110.973	-632.341	294.595	42.463	-357.81	439.922	949.09	-360.398	388.91	1109.1	-395.577	544.336	551.428	-439.662	692.777	116.806	-413.696	867.859	110.003
475	0	-749.58	384.871	941.568	-742.459	362.257	1104.52	-674.288	267.067	547.977	-613.433	143.121	112.06	-632.361	294.951	42.3822	-357.564	449.501	948.249	-360.033	398.066	1108	-397.16	556.662	551.23	-442.584	696.709	114.629	-415.985	871.339	104.789
476	0	-749.031	393.246	940.731	-741.74	371.488	1103.49	-674.203	273.358	547.752	-613.53	144.333	113.287	-632.369	295.347	42.2797	-357.141	459.787	947.302	-359.438	407.776	1106.76	-398.767	568.918	550.91	-445.289	699.015	113.241	-418.402	873.804	100.14
477	0	-748.54	401.887	940.013	-741.087	381.072	1102.52	-674.058	279.741	547.745	-613.682	145.707	114.719	-632.425	295.784	42.1697	-356.797	470.301	946.366	-358.822	417.761	1105.56	-400.344	581.037	550.538	-448	701.189	112.509	-420.785	875.455	96.1457
478	0	-747.894	410.562	939.378	-740.193	390.741	1101.62	-673.721	286.459	547.873	-613.57	146.993	116.513	-632.486	296.252	42.057	-356.498	480.873	945.338	-358.174	427.882	1104.42	-401.917	592.793	550.144	-451.099	704.099	110.48	-423.01	877.57	92.7993
479	0	-747.184	419.744	938.776	-739.406	400.206	1100.88	-673.426	293.376	548.231	-613.709	148.479	118.331	-632.534	296.665	42.0076	-356.293	491.944	944.729	-357.387	438.863	1103.57	-403.471	603.675	549.682	-453.976	707.649	109.387	-425.338	879.978	90.028
480	0	-746.427	428.828	938.373	-738.542	409.297	1099.99	-673.047	300.745	548.534	-613.73	150.197	120.539	-632.691	297.035	41.7368	-355.977	503.858	944.427	-356.738	449.74	1103.14	-405	613.399	549.239	-456.756	712.201	108.206	-428.025	882.98	86.4136
481	0	-745.601	438.52	938.035	-737.665	419.18	1099.17	-672.595	308.601	548.913	-613.793	152.159	122.771	-632.904	297.484	41.3871	-355.7	515.761	944.599	-356.257	461.069	1103.26	-406.143	622.226	549.022	-456.955	716.068	107.518	-430.477	886.574	81.5272
482	0	-744.818	448.462	937.758	-737.054	429.055	1098.49	-672.126	317.189	549.274	-614.086	154.435	125.308	-633.246	298.076	41.4095	-355.361	527.668	945.094	-355.941	472.204	1103.94	-406.923	631.335	548.838	-457.192	720.505	106.804	-432.184	889.799	76.3523
483	0	-744.018	458.375	937.521	-736.519	438.969	1098.09	-671.864	326.675	549.68	-614.387	156.996	128.222	-633.567	298.549	41.4634	-355.003	539.12	945.821	-355.595	483.807	1105.09	-406.765	641.13	549.435	-456.896	724.033	105.825	-433.173	892.454	71.6736
484	0	-743.28	468.426	937.373	-736.236	449.036	1097.62	-671.801	337.048	549.938	-614.802	160.012	131.344	-634.112	299.008	41.4027	-354.887	550.155	946.612	-355.379	495.408	1106.6	-406.231	651.538	550.287	-456.29	726.637	105.254	-433.255	894.19	67.4403
485	0	-742.51	478.791	937.195	-735.753	459.336	1097.42	-671.807	348.303	550.024	-615.324	163.31	134.662	-634.579	299.323	41.3611	-354.381	561.45	947.767	-355.192	505.547	1108.05	-405.267	662.01	551.128	-455.595	728.607	104.509	-432.896	895.359	63.6798
486	0	-741.667	489.304	937.296	-735.331	469.865	1097.24	-672.062	360.468	550.043	-615.984	167.156	138.311	-635.119	299.762	41.4283	-353.66	572.148	949.332	-354.928	517.313	1110.09	-404.181	671.5	551.927	-454.586	730.077	104.234	-432.593	896.46	60.5651
487	0	-740.747	500.811	937.407	-734.956	480.333	1097.26	-672.404	373.599	549.883	-616.882	171.515	142.279	-635.653	300.261	41.4656	-352.74	582.353	951.144	-354.582	527.905	1112.13	-402.78	679.794	552.58	-453.709	731.495	103.87	-432.532	897.327	58.0822
488	0	-739.845	512.191	937.735	-734.595	491.103	1097.47	-672.951	387.898	549.718	-617.775	176.394	146.683	-636.142	301.021	41.5547	-351.645	592.446	952.963	-354.019	538.198	1114.32	-401.344	687.275	553.013	-453.033	732.787	103.322	-432.532	897.965	55.9357
489	0	-738.977	523.814	938.18	-734.075	502.572	1097.97	-673.942	403.16	549.527	-618.979	182.212	151.594	-636.627	302.019	41.8767	-350.542	602.428	954.834	-353.255	548.262	1116.42	-400.002	694.123	553.403	-452.036	733.536	103.173	-432.552	898.601	53.8498
490	0	-738.145	535.885	938.968	-733.3	514.407	1098.83	-675.291	419.53	549.308	-620.111	188.72	157.134	-636.924	303.25	42.262	-349.324	612.365	956.394	-352.183	558.182	1118.11	-398.623	700.185	553.493	-451.675	735.227	102.58	-432.496	899.328	52.0135
491	0	-737.043	548.138	939.851	-732.441	525.921	1100.05	-677.922	437.001	549.184	-621.159	196.13	163.221	-637.093	304.948	42.7571	-347.765	623.434	958.062	-350.984	567.537	1119.55	-397.323	705.25	553.254	-451.511	735.887	102.03	-432.566	899.883	51.0705
492	0	-735.983	560.563	940.934	-731.332	536.793	1101.61	-679.118	455.361	548.685	-622.346	204.478	170.057	-637.27	306.747	43.2265	-346.196	631.714	958.728	-349.381	577.159	1120.69	-396.194	709.461	552.838	-451.678	736.087	101.656	-432.812	900.295	50.5832
493	0	-734.826	573.02	942.16	-730.132	547.89	1103.3	-681.305	474.874	548.186	-623.536	214.121	177.308	-637.437	308.684	44.1097	-344.497	640.136	959.383	-347.58	586.62	1121.56	-395.258	713.14	552.443	-451.972	736.412	101.388	-432.981	900.651	50.2541
494	0	-733.649	585.368	943.448	-728.738	558.684	1105.13	-683.54	495.05	547.902	-624.844	224.918	184.844	-638.111	311.373	45.3774	-342.619	648.515	960.24	-345.978	595.293	1122.34	-394.298	716.67	552.3	-452.011	736.557	101.108	-432.945	900.779	50.0487
495	0	-732.414	597.16	944.7	-727.539	569.488	1107	-685.614	515.992	547.223	-626.72	236.433	193.13	-638.106	314.503	46.6161	-341.16	656.252	960.929	-344.342	603.932	1123.14	-393.041	720.167	552.264	-451.81	736.571	100.886	-432.825	900.852	49.9109
496	0	-731.246	609.284	945.919	-726.367	580.23	1108.57	-687.68	537.573	546.906	-628.558	250.519	202.038	-638.871	318.708	48.8093	-340.044	663.518	961.433	-342.864	612.316	1124	-391.588	723.743	552.401	-451.479	736.182	100.629	-432.776	900.564	49.5447
497	0	-730.005	620.914	947.063	-725.461	590.571	1110.09	-689.679	559.51	546.693	-630.223	265.909	210.623	-639.607	323.851	51.6396	-338.973	671.114	962.207	-341.608	620.426	1124.89	-390.172	727.159	552.582	-451.129	736.54	100.485	-432.417	900.936	49.5187
498	0	-728.99	632.114	947.993	-724.697	600.239	1111.2	-691.707	581.677	546.645	-632.144	282.43	219.052	-639.929	329.942	55.202	-337.935	679.002	963.189	-340.549	628.644	1125.85	-388.672	730.437	552.779	-450.787	736.474	100.222	-432.324	900.968	49.3404
499	0	-727.997	643.112	948.767	-723.861	609.515	1111.96	-693.656	603.931	547.035	-634.444	300.202	226.861	-640.036	337.171	58.7378	-336.975	687.533	964.174	-339.658	636.63	1126.94	-387.346	733.871	552.823	-450.444	736.562	99.9882	-432.205	900.923	49.2033
500	0	-727.105	653.91	949.269	-723.277	618.601	1112.46	-695.283	625.992	547.751	-636.569	318.647	233.52	-640.235	345.653	62.324	-336.089	695.865	965.099	-338.818	644.807	1127.9	-385.977	737.444	552.703	-450.126	736.587	99.7509	-432.103	900.872	49.0821
501	0	-726.292	664.577	949.773	-722.528	627.528	1112.76	-696.678	647.914	548.859	-638.594	337.144	239.741	-641.439	356.995	68.184	-335.199	704.14	965.925	-338.075	652.914	1128.88	-384.627	740.908	552.567	-449.831	736.242	99.4234	-431.999	900.915	49.0249
502	0	-725.706	674.929	950.194	-721.683	636.616	1113.01	-697.733	669.652	550.258	-640.374	355.013	246.516	-644.121	373.057	75.2012	-334.322	712.331	966.654	-337.219	661.49	1129.78	-383.463	744.033	552.388	-449.678	736.184	99.306	-431.893	900.87	48.9155
503	0	-724.999	685.125	950.638	-720.768	645.349	1113.24	-698.436	690.912	551.943	-642.124	373.557	252.668	-646.594	392.75	81.6673	-333.553	720.248	967.21	-336.368	669.986	1130.52	-382.258	746.753	552.237	-449.628	736.221	99.2562	-431.799	900.927	48.849
504	0	-724.353	694.96	951.233	-719.938	653.928	1113.37	-698.747	711.763	554.007	-643.179	392.833	258.175	-649.193	415.299	87.6905	-332.744	728.084	967.738	-335.468	678.487	1131.02	-381.204	748.823	552.151	-449.653	736.616	99.1951	-431.753	900.862	48.7906
505	0	-723.936	704.648	952.038	-718.829	662.246	1113.53	-698.719	732.201	556.482	-644.271	413.005	262.86	-652.04	439.314	92.9629	-331.998	735.731	968.032	-334.547	686.325	1131.37	-380.276	750.649	552.182	-449.605	736.497	99.1844	-431.587	900.898	48.7741
506	0	-723.453	714.482	953.086	-717.79	670.756	1113.85	-698.637	752.288	559.414	-645.371	433.9	266.204	-654.764	464.26	97.3115	-331.29	743.25	968.393	-333.603	693.753	1131.58	-379.204	752.615	552.27	-449.488	736.312	99.1697	-431.683	901.222	48.7509
507	0	-722.917	724.436	954.355	-716.625	679.124	1114.3	-698.371	771.951	562.603	-646.297	455.307	268.337	-657.661	489.416	100.551	-330.474	750.466	968.746	-332.747	700.262	1131.57	-378.49	754.617	552.275	-449.362	736.113	98.9947	-431.318	900.967	48.661
508	0	-722.252	734.343	955.879	-715.394	686.794	1115.13	-698.066	791.354	565.804	-647.275	477.088	269.193	-661.049	515.377	102.792	-329.741	757.464	969.169	-331.974	706.217	1131.76	-377.863	756.584	552.257	-449.322	735.97	98.9331	-431.205	900.924	48.4981
509	0	-721.452	744.342	957.45	-714.23	693.99	1116.28	-697.752	810.218	568.884	-648.114	499.262	268.876	-664.128	541.052	103.773	-328.999	763.96	969.736	-331.485	711.767	1132.2	-377.421	758.554	552.309	-449.421	736.086	99.063	-431.149	900.981	48.3275
510	0	-720.706	754.037	959.314	-712.812	701.576	1118.04	-697.161	828.791	571.708	-648.755	521.812	267.423	-667.224	567.065	103.829	-328.383	769.964	970.331	-331.234	717.254	1132.85	-377.042	760.545	552.425	-449.473	736.003	99.182	-431.045	901.123	48.1174
511	0	-719.876	763.668	961.162	-711.227	709.379	1120.03	-696.497	846.763	574.262	-649.591	544.702	265.036	-670.245	593.872	103.022	-327.708	776.007	971.008	-331.421	722.156	1133.47	-376.729	762.528	552.578	-449.557	736.048	99.3359	-430.888	901.308	47.8945
512	0	-718.981	773.82	963.052	-709.501	717.584	1122.01	-695.711	864.079	576.521	-650.26	567.907	261.61	-673.249	621.562	101.662	-327.127	781.864	971.439	-331.838	726.662	1134.04	-376.504	764.427	552.708	-449.704	736.179	99.4921	-430.828	901.427	47.4879
513	0	-718.184	783.83	964.706	-707.812	725.981	1123.81	-694.636	880.846	578.502	-650.921	591.28	257.174	-675.834	649.844	99.5933	-326.473	787.798	971.844	-332.11	730.885	1134.37	-376.363	766.335	552.78	-449.819	736.74	99.6785	-430.719	901.564	47.1775
514	0	-717.256	793.68	966.042	-706.348	734.577	1125.06	-693.159	897.031	580.351	-651.2	616.61	251.903	-678.675	679.654	97.2273	-325.858	793.558	972.063	-332.329	735.632	1134.44	-376.224	768.679	552.884	-449.965	736.893	99.8503	-430.582	901.711	46.8934
515	0	-716.51	803.589	967.338	-705.085	742.597	1126.06	-692.145	912.56	582.289	-651.782	641.011	245.794	-681.301	710.43	94.5489	-325.343	799.131	972.121	-332.34	740.991	1134.46	-376.211	771.164	552.944	-450.146	736.914	99.9982	-430.384	901.835	46.6465
516	0	-715.706	813.539	968.52	-703.862	750.064	1126.94	-690.331	927.302	583.97	-652.547	665.557	238.591	-683.56	742.252	91.6544	-324.799	804.466	972.046	-332.181	746.147	1134.37	-376.31	773.687	552.95	-450.423	737.128	100.179	-430.198	901.986	46.4226
517	0	-714.99	823.037	969.659	-702.628	757.665	1127.79	-688.836	941.059	585.556	-653.034	689.156	230.633	-685.606	774.968	88.8264	-324.216	809.999	971.969	-332.255	751.47	1134.51	-376.4	776.202	552.925	-450.727	737.176	100.283	-430.034	902.095	46.2139
518	0	-714.379	832.439	970.8	-701.442	765.451	1128.55	-687.112	954.086	586.67	-653.397	714.484	222.12	-687.203	808.572	86.1875	-323.68	815.505	971.884	-332.02	757.076	1134.57	-376.378	778.973	552.877	-451.009	737.273	100.371	-429.869	902.255	46.0607
519	0	-713.858	841.905	971.787	-700.358	773.555	1129.13	-684.869	966.334	588.094	-653.62	740.582	212.984	-688.566	842.864	83.7928	-323.222	821.165	971.51	-331.73	762.671	1134.24	-376.376	781.78	552.806	-451.241	737.668	100.512	-429.682	902.436	45.9421
520	0	-713.336	850.961	972.665	-699.524	782.004	1129.55	-683.068	977.881	589.108	-653.608	767.549	203.769	-689.635	877.492	81.8302	-322.673	826.907	970.953	-331.13	769.177	1133.75	-376.427	784.382	552.728	-451.418	737.84	100.598	-429.509	902.544	45.7784
521	0	-712.893	859.718	973.355	-699.046	789.802	1129.84	-681.269	988.62	589.741	-653.667	794.771	194.168	-690.391	912.389	80.1904	-322.302	832.062	970.284	-330.568	775.316	1133.24	-376.455	786.861	552.495	-451.704	737.788	100.707	-429.401	902.647	45.6651
522	0	-712.624	868.159	973.922	-698.542	798.393	1130.06	-679.263	998.914	589.767	-653.447	822.892	185.024	-690.862	947.201	79.0363	-321.904	837.278	969.388	-330.078	781.387	1132.52	-376.429	789.419	552.301	-451.808	737.707	100.83	-429.179	902.741	45.4843
523	0	-712.319	877.039	974.463	-698.032	806.715	1130.44	-677.616	1008.35	589.921	-653.2	851.814	176.485	-690.664	982.197	78.5614	-321.539	842.739	968.798	-329.466	787.757	1131.91	-376.28	791.902	552.226	-451.892	737.867	100.947	-428.628	902.602	45.1746
524	0	-712.029	885.472	974.75	-697.476	814.971	1130.72	-675.835	1017.4	589.368	-652.811	880.741	168.06	-690.718	1016.34	78.2699	-321.174	848.505	967.893	-329.01	794.251	1131.32	-376.196	794.309	552.172	-452.013	737.866	101.121	-428.772	902.807	45.3431
525	0	-711.63	893.576	975.011	-696.806	823.193	1130.94	-673.799	1025.91	588.958	-652.09	909.71	160.128	-690.674	1049.85	78.1293	-320.765	854.48	967.208	-328.731	800.26	1130.72	-376.127	796.677	551.977	-452.202	737.969	101.192	-428.614	902.869	45.2441
526	0	-711.388	901.469	975.154	-696.178	830.927	1131.08	-672.221	1034.03	588.09	-651.208	938.885	153.08	-690.216	1082.73	78.1935	-320.474	859.824	966.659	-328.401	806.652	1130.22	-376.044	799.113	551.813	-452.355	737.91	101.296	-428.45	902.85	45.1312
527	0	-711.042	909.227	975.22	-695.457	838.777	1131.17	-670.832	1041.84	586.968	-650.051	968.093	146.917	-689.356	1115.12	78.7354	-320.159	865.339	965.973	-328.067	812.981	1129.63	-376.004	801.601	551.732	-452.48	737.98	101.399	-428.294	902.922	45.0679
528	0	-710.727	916.494	975.141	-694.765	846.312	1131.22	-669.679	1049.24	585.612	-648.901	997.247	141.867	-687.831	1146.94	80.0117	-319.876	870.811	965.344	-327.845	819.035	1129.2	-376.064	804.056	551.603	-452.634	738.065	101.518	-427.99	903.464	45.1035
529	0	-710.341	923.876	974.939	-694.13	853.943	1131.13	-668.752	1056.08	583.945	-647.813	1026.16	137.632	-685.59	1178.39	81.354	-319.554	876.592	964.6	-327.543	825.975	1128.56	-376.155	806.617	551.389	-452.809	738.319	101.574	-428.112	902.854	44.8824
530	0	-710.02	931.356	974.492	-693.515	861.759	1131.02	-667.893	1062.37	582.081	-646.373	1054.73	134.308	-682.707	1209.27	82.7104	-319.111	882.095	963.909	-327.224	832.251	1128.06	-376.132	809.164	551.22	-453.005	738.409	101.668	-428.056	902.76	44.6723
531	0	-709.531	938.628	973.783	-693.153	869.428	1130.69	-667.054	1068.16	580.037	-644.677	1083.2	132.13	-679.61	1239.54	84.0033	-318.869	887.653	963.021	-326.892	838.559	1127.29	-376.054	811.986	551.108	-453.077	738.565	101.796	-427.94	902.94	44.5222
532	0	-709.189	946.33	973.135	-692.635	877.307	1130.23	-666.42	1073.55	578.073	-642.962	1110.83	130.801	-675.481	1268.61	84.531	-318.451	893.632	962.22	-326.514	845.622	1126.57	-376.02	815.035	550.912	-453.183	738.763	101.935	-427.857	903.172	44.3964
533	0	-708.755	953.931	972.419	-692.259	884.944	1129.88	-665.861	1078.81	576.027	-641.252	1137.74	130.568	-670.759	1296.99	85.0519	-318.226	899.544	961.531	-326.31	852.276	1125.91	-376.05	818.202	550.823	-453.373	739.275	102.184	-427.904	903.254	44.1884
534	0	-708.439	961.484	971.631	-691.8	893.101	1129.38	-665.29	1084.08	574.021	-639.629	1163.58	131.088	-665.632	1324.19	85.5067	-317.861	905.409	960.663	-325.987	858.842	1125.23	-376.074	821.696	550.757	-453.46	739.776	102.599	-427.954	903.346	44.0128
535	0	-708.163	968.86	970.844	-691.449	901.053	1128.86	-664.489	1089.43	572.087	-637.951	1188.28	132.125	-659.842	1349.75	85.9977	-317.52	911.596	959.913	-325.713	866.47	1124.45	-376.04	825.454	550.592	-453.584	739.681	103.074	-427.868	903.561	43.906
536	0	-707.892	975.896	970.085	-691.119	909.017	1128.29	-663.135	1095.04	570.315	-636.359	1211.24	133.6	-653.769	1374.39	86.9377	-317.485	917.706	959.184	-325.505	873.379	1123.81	-376.105	829.304	550.434	-453.874	740.204	103.395	-427.925	903.606	43.6907
537	0	-707.681	983.109	969.264	-690.972	916.645	1127.65	-661.753	1100.88	568.89	-635.715	1232.04	134.961	-647.889	1397.05	88.4544	-317.221	924.447	958.489	-325.42	880.87	1123.05	-376.133	833.423	550.408	-453.889	740.652	103.836	-428.145	903.583	43.3059
538	0	-707.439	990.437	968.369	-690.762	924.432	1126.92	-660.024	1107.06	567.64	-634.112	1251.71	136.838	-642.448	1417.94	90.7507	-317.103	930.778	957.772	-325.21	888.359	1122.41	-376.215	837.497	550.303	-454.244	741.358	104.403	-428.181	903.864	43.2419
539	0	-707.107	997.666	967.269	-690.673	931.866	1126.17	-658.545	1113.69	566.504	-632.33	1269.11	138.573	-637.439	1436.52	94.0945	-317.005	937.269	957.062	-325.09	895.741	1121.71	-376.386	841.957	550.167	-454.313	742.363	104.927	-428.27	904.096	43.2446
540	0	-706.716	1005	966.135	-690.765	939.047	1125.22	-657.208	1120.96	565.489	-630.335	1284.14	139.903	-633.085	1452.74	98.3757	-316.771	944.473	956.237	-324.836	903.511	1121.08	-376.325	846.79	550.207	-454.67	742.676	105.821	-428.439	904.353	43.2017
541	0	-706.418	1012.79	965.105	-690.722	946.412	1124.45	-655.949	1129.01	564.662	-627.691	1296.92	140.644	-629.438	1466.56	103.118	-316.661	951.42	955.481	-324.622	911.047	1120.34	-376.284	851.921	550.019	-455.006	744.494	106.691	-428.467	904.342	43.1145
542	0	-706.106	1020.42	964.178	-690.689	954.244	1123.59	-654.693	1137.81	564.261	-624.218	1307.41	140.709	-626.543	1478.1	107.56	-316.488	958.462	954.83	-324.608	918.456	1119.68	-376.268	857.308	549.799	-454.396	743.733	108.093	-428.537	904.392	43.0413
543	0	-705.979	1027.96	963.477	-690.701	961.727	1122.83	-653.399	1147.17	564.132	-622.082	1316.16	139.484	-624.439	1487.71	111.267	-316.448	965.212	954.1	-324.429	926.024	1119.1	-376.171	862.746	549.51	-454.72	744.225	109.111	-428.727	904.55	42.9046
544	0	-705.844	1035.38	962.913	-690.585	969.059	1122.19	-652.18	1156.81	564.193	-618.692	1323.63	138.594	-622.504	1495.42	113.448	-316.419	971.973	953.505	-324.471	933.328	1118.44	-376.263	868.506	549.182	-454.872	745.262	110.277	-428.778	904.84	43.0419
545	0	-705.784	1043.2	962.564	-690.329	976.349	1121.5	-651.836	1165.6	564.194	-615.646	1329.97	137.424	-620.731	1501.59	114.096	-316.458	979.055	952.863	-324.474	941.003	1117.86	-376.298	874.333	548.992	-454.777	746.165	111.541	-428.901	905.015	42.997
546	0	-705.631	1051.34	962.362	-690.018	983.659	1121.09	-650.676	1175.26	564.445	-612.609	1335.29	136.315	-619.024	1506.66	113.207	-316.591	985.979	952.285	-324.544	948.11	1117.32	-376.352	880.38	548.734	-454.94	747.198	112.712	-429.008	905.192	42.9939
547	0	-705.525	1059.12	962.322	-689.763	990.922	1120.68	-649.456	1184.72	564.69	-609.685	1339.79	135.297	-617.199	1510.53	110.779	-316.636	992.849	951.689	-324.643	954.928	1116.62	-376.382	886.356	548.49	-455.234	749.416	113.781	-429.132	905.377	42.9316
548	0	-705.261	1067.04	962.24	-689.671	998.068	1120.2	-648.396	1194	564.905	-607.502	1342.89	134.772	-615.341	1513.48	106.965	-316.656	999.652	951.074	-324.399	962.098	1116.01	-376.414	892.335	548.192	-454.86	749.44	115.43	-429.256	905.536	42.8069
549	0	-705.042	1075.19	962.084	-689.575	1005.78	1119.91	-647.429	1203.19	565.041	-604.753	1345.8	133.695	-613.409	1515.5	102.463	-316.578	1006.98	950.496	-324.405	968.895	1115.24	-376.373	898.27	548.097	-454.72	750.176	117.233	-429.371	906.184	42.8217
550	0	-704.854	1083.46	961.77	-689.559	1013.97	1119.36	-646.581	1212.3	565.133	-601.624	1348.05	132.247	-611.476	1516.5	97.6993	-316.662	1014.09	949.933	-324.317	976.232	1114.5	-376.286	904.316	548.09	-454.783	751.535	118.825	-429.39	906.133	42.6337
551	0	-704.642	1091.94	961.346	-689.658	1022.01	1119.01	-645.962	1221.44	565.246	-598.454	1349.27	130.409	-609.387	1516.67	93.313	-316.683	1021.6	949.393	-324.316	983.952	1113.96	-376.26	910.375	548.227	-454.734	753.361	120.454	-429.405	906.472	42.5515
552	0	-704.485	1100.5	960.953	-689.635	1030.27	1118.57	-645.419	1230.56	565.306	-595.208	1349.41	128.414	-607.273	1516.06	89.6064	-316.827	1028.65	948.989	-324.405	991.27	1113.41	-376.075	916.41	548.373	-454.561	754.477	122.298	-429.43	906.811	42.5804
553	0	-704.276	1109.25	960.723	-689.652	1039.03	1118.19	-644.743	1239.52	565.193	-592.084	1348.78	126.219	-605.109	1514.9	86.4768	-316.942	1036.12	948.638	-324.576	999.211	1113.02	-376.016	922.362	548.438	-454.406	756.055	124.066	-429.461	906.942	42.4266
554	0	-704.22	1117.86	960.408	-689.724	1047.59	1117.92	-643.859	1248.2	564.924	-589.08	1347.59	123.823	-602.917	1513.35	83.5934	-317.146	1043.34	948.325	-324.877	1007.11	1112.73	-375.829	928.449	548.464	-454.145	757.529	125.888	-429.509	907.233	42.268
555	0	-704.126	1126.65	960.077	-689.798	1056.28	1117.45	-642.917	1256.46	564.474	-586.275	1346.15	121.501	-600.615	1511.44	80.7012	-317.267	1050.88	948.095	-324.994	1015.46	1112.28	-375.551	934.653	548.639	-453.731	759.514	127.754	-429.527	907.537	42.1508
556	0	-704.064	1135.52	959.807	-689.883	1065.07	1117.22	-641.888	1264.22	563.727	-583.601	1344.4	119.414	-598.321	1509.18	77.8912	-317.517	1058.26	947.716	-325.262	1023.29	1111.92	-375.365	941.011	548.701	-453.363	761.228	129.725	-429.545	907.858	42.072
557	0	-704.04	1144.54	959.487	-690.028	1073.99	1116.85	-640.988	1271.48	562.741	-581.003	1342.49	119.273	-595.631	1507.03	76.0342	-317.705	1066	947.292	-325.502	1031.81	1111.39	-375.113	947.42	548.829	-453.007	762.851	131.769	-429.63	908.184	41.9892
558	0	-703.975	1153.7	959.118	-690.166	1083	1116.54	-640.003	1278.25	561.556	-578.646	1341.17	119.125	-592.861	1504.83	74.6858	-317.971	1073.77	946.836	-325.757	1039.75	1110.76	-375.096	953.738	548.82	-452.64	764.914	133.826	-429.631	908.501	41.8591
559	0	-703.891	1162.57	958.654	-690.263	1092.28	1116.45	-639	1284.82	560.316	-575.577	1339.64	117.873	-590.1	1502.8	73.5531	-318.246	1081.89	946.24	-325.905	1047.92	1110.01	-375.016	960.205	548.871	-452.396	767.885	135.798	-429.647	908.83	41.7258
560	0	-703.774	1171.96	958.215	-690.273	1101.48	1116.2	-637.899	1291.41	559.111	-572.419	1338.37	117.102	-587.535	1501.09	72.8518	-318.555	1090.28	945.441	-326.06	1056.48	1109.29	-375.1	966.808	548.803	-451.907	769.165	138.001	-429.607	909.146	41.6007
561	0	-703.775	1181.23	957.889	-690.226	1110.59	1116.26	-636.709	1298.16	557.919	-569.936	1337.92	116.282	-585.548	1500.13	71.5622	-318.792	1098.61	944.863	-326.346	1064.9	1108.55	-375.082	973.64	548.838	-451.411	771.009	140.168	-429.455	909.424	41.451
562	0	-703.749	1190.39	957.602	-690.239	1119.54	1116.39	-635.521	1304.92	556.876	-568.341	1338.48	115.364	-583.97	1500.34	70.5047	-319.015	1107.26	944.199	-326.34	1073.96	1107.75	-375.225	980.875	548.845	-450.946	773.817	142.516	-429.376	909.747	41.3323
563	0	-703.782	1199.53	957.591	-690.235	1128.54	1116.81	-634.598	1311.76	556.328	-567.878	1339.84	115.113	-583.276	1501	69.7411	-319.386	1115.8	943.425	-326.249	1082.84	1106.95	-375.378	988.487	548.722	-450.479	777.233	144.906	-429.218	910.059	41.1449
564	0	-703.891	1208.55	957.717	-690.11	1137.37	1117.42	-634.103	1319.15	556.599	-567.942	1341.73	114.878	-583.855	1501.72	68.1113	-319.562	1124.96	942.725	-326.201	1091.46	1106.05	-375.508	996.539	548.726	-449.613	779.323	147.684	-429.029	910.306	41.0487
565	0	-703.772	1217.78	958.324	-689.932	1146.1	1118.23	-633.651	1326.91	557.387	-568.132	1342.91	114.672	-584.449	1502.36	66.3604	-319.774	1134.15	941.906	-326.032	1100.12	1105.17	-375.587	1005.15	548.644	-448.949	783.125	150.549	-428.922	910.756	40.8149
566	0	-703.781	1226.75	959.122	-689.604	1154.98	1119.2	-633.263	1334.74	558.131	-568.299	1343.68	114.676	-584.521	1502.82	65.2643	-319.914	1143.29	941.222	-325.822	1109.06	1104.3	-375.529	1014.39	548.458	-447.911	785.866	153.631	-428.702	911.156	40.6969
567	0	-703.814	1235.8	960.254	-689.334	1163.48	1120.31	-633.306	1342.45	558.269	-568.284	1344.43	114.625	-584.085	1503.2	64.6626	-319.991	1152.84	940.766	-325.716	1118.37	1103.56	-375.222	1024.35	548.113	-446.911	789.557	156.821	-428.478	911.596	40.7037
568	0	-703.769	1244.78	961.449	-689.022	1171.9	1121.55	-633.381	1349.76	558.105	-567.467	1345.93	114.766	-583.544	1503.59	64.0361	-320.121	1162.43	940.475	-325.62	1127.35	1102.88	-374.758	1035.05	547.693	-445.758	793.526	160.368	-428.171	912.088	40.7773
569	0	-703.873	1253.28	962.663	-688.706	1180.34	1122.88	-633.041	1356.48	557.716	-567.244	1347.31	114.422	-583.118	1504.11	63.1539	-320.354	1172.15	940.223	-325.763	1136.21	1102.48	-374.007	1046.57	547.135	-444.404	798.566	164.084	-427.784	912.824	40.949
570	0	-703.904	1262.27	963.752	-688.495	1188.82	1124.15	-632.699	1362.22	557.087	-567.494	1348.76	113.786	-582.809	1504.72	61.7387	-320.597	1181.7	940.186	-326.109	1145.09	1102.28	-372.947	1058.88	546.627	-442.833	803.918	168.191	-427.301	913.617	41.228
571	0	-703.961	1270.94	964.539	-688.547	1197.62	1125.34	-632.01	1366.68	556.162	-567.581	1350.07	112.955	-582.533	1505.23	60.6693	-320.9	1191.23	940.339	-326.687	1153.82	1102.32	-371.569	1072.02	546.004	-441.134	810.244	172.786	-426.92	914.707	41.5313
572	0	-704.309	1278.16	964.662	-688.7	1206.79	1126.48	-631.689	1370.11	554.915	-567.214	1350.62	112.406	-582.308	1505.39	60.5653	-321.262	1200.52	940.749	-327.228	1162.73	1102.52	-369.8	1086.01	545.376	-439.397	817.185	177.583	-426.466	915.668	41.8565
573	0	-704.505	1286.29	964.94	-689.067	1215.55	1127.53	-631.598	1372.91	553.764	-566.881	1350.9	112.048	-581.998	1505.53	60.4705	-321.685	1209.84	941.204	-327.745	1171.29	1102.88	-367.577	1100.96	544.57	-437.068	824.725	182.834	-425.867	917.043	42.3879
574	0	-704.784	1294.04	964.979	-689.564	1224.06	1128.51	-631.404	1375.42	553.014	-566.58	1351.1	111.675	-581.823	1505.62	60.4695	-322.022	1219.24	941.798	-328.229	1179.82	1103.31	-364.709	1116.99	543.804	-434.401	833.398	188.358	-425.367	918.489	42.9638
575	0	-705.073	1301.39	965.125	-690.028	1232.48	1129.43	-631.284	1377.73	552.733	-566.668	1351.19	111.357	-581.81	1505.68	60.4255	-322.413	1228.52	942.372	-328.625	1188.18	1103.78	-362.023	1133.47	542.872	-431.428	843.217	194.403	-424.806	920.68	43.997
576	0	-705.516	1308.34	965.447	-690.28	1240.47	1130.39	-630.993	1379.53	552.644	-566.791	1351.05	111.137	-581.953	1505.73	60.4198	-322.751	1237.69	943.037	-328.947	1196.45	1104.24	-358.989	1151.13	541.929	-427.905	853.187	201.151	-423.649	923.259	45.5368
577	0	-705.974	1314.87	966.143	-690.26	1247.74	1131.52	-631.018	1381.04	552.575	-567.56	1351.08	110.902	-582.093	1505.74	60.4176	-323.011	1246.72	943.779	-329.142	1203.92	1104.8	-355.869	1169.62	541.066	-423.997	865.761	207.955	-422.479	926.573	47.5876
578	0	-706.312	1320.87	967.234	-690.133	1254.24	1132.89	-631.454	1382.41	552.623	-567.624	1351.1	110.719	-582.219	1505.77	60.4063	-323.218	1255.62	944.484	-329.17	1211.2	1105.3	-352.845	1188.92	540.16	-419.768	880.657	214.809	-421.218	930.772	50.0274
579	0	-706.521	1326.71	968.432	-689.786	1260.56	1134.36	-632.029	1383.56	552.624	-567.65	1351.12	110.508	-582.48	1505.7	60.4801	-323.327	1264.49	945.235	-329.319	1217.81	1105.72	-349.802	1208.76	539.316	-414.642	894.801	222.281	-419.738	935.805	52.7727
580	0	-706.702	1332.47	969.582	-689.586	1267.35	1135.84	-633.014	1384.71	552.598	-567.878	1350.94	110.171	-582.785	1505.63	60.531	-323.406	1272.51	945.766	-329.219	1224.07	1106.11	-346.8	1229.13	538.755	-410.064	910.626	228.894	-418.219	941.631	55.5429
581	0	-706.993	1338.26	970.611	-689.522	1273.69	1137.12	-633.679	1385.62	552.538	-567.871	1350.41	109.661	-583.089	1505.53	60.6055	-323.445	1280.14	946.464	-329.272	1229.96	1106.58	-343.955	1249.67	538.649	-405.046	927.649	234.849	-416.689	947.841	58.3198
582	0	-707.219	1343.83	971.373	-689.704	1280.1	1138.19	-634.149	1386.34	552.539	-568.198	1350.36	109.426	-583.334	1505.45	60.7065	-323.385	1287.74	947.165	-329.072	1235.93	1107.11	-341.277	1270.63	539.155	-400.118	944.68	240.678	-415.426	955.215	61.1635
583	0	-707.443	1349.28	971.785	-690.546	1286.96	1138.98	-634.437	1386.78	552.607	-568.447	1350.5	109.178	-583.529	1505.37	60.7693	-323.309	1295.16	947.863	-328.449	1242.34	1107.63	-338.948	1291.1	540.153	-395.511	961.955	245.613	-412.945	965.957	65.2051
584	0	-707.619	1354.72	971.671	-692.101	1294.74	1139.4	-634.576	1386.99	552.705	-567.832	1350.38	109.394	-583.636	1505.32	60.8071	-323.142	1302.64	948.326	-327.097	1249.48	1108.07	-336.887	1311.38	541.755	-391.605	978.977	250.826	-408.837	982.347	70.362
585	0	-707.811	1360.2	971.193	-694.196	1303.32	1139.38	-634.63	1386.95	552.866	-567.885	1350.2	109.502	-583.656	1505.31	60.75	-322.824	1310.75	948.729	-325.165	1257.85	1108.27	-335.312	1331.22	543.768	-387.638	997.281	256.124	-403.595	1003.02	75.1414
586	0	-708.011	1365.51	970.267	-696.553	1312.68	1138.71	-634.673	1386.62	553.049	-568.315	1349.77	109.446	-583.691	1505.33	60.6853	-322.271	1319.11	948.872	-323.192	1267.43	1108.41	-334.188	1350.39	546.398	-384.533	1016.27	260.473	-397.623	1026.6	79.4881
587	0	-708.284	1371.2	969.323	-698.921	1322.5	1137.82	-634.622	1385.94	553.152	-567.906	1350.38	109.316	-583.534	1505.25	60.6197	-321.681	1327.95	949.13	-321.427	1277.59	1108.71	-333.414	1368.99	549.645	-381.805	1035.66	264.014	-391.248	1051.69	83.2223
588	0	-708.538	1376.7	968.495	-700.554	1333.52	1137.11	-634.639	1385.28	553.38	-568.117	1349.81	109.36	-583.688	1505.31	60.6796	-321.158	1337.29	949.511	-320.204	1287.52	1109.45	-332.707	1387.44	553.537	-378.964	1055.09	266.318	-384.622	1077.5	86.2767
589	0	-708.71	1382.09	968.164	-701.894	1342.24	1136.6	-634.827	1384.98	553.731	-568.114	1349.5	109.361	-583.809	1505.33	60.7135	-320.712	1346.9	950.479	-319.5	1296.76	1110.82	-332.726	1405.13	557.358	-376.817	1076.54	267.178	-377.381	1104.55	88.6943
590	0	-708.845	1387.51	968.267	-702.562	1349.42	1136.71	-634.875	1384.75	553.976	-568.229	1349.19	109.323	-583.683	1505.13	60.6458	-320.431	1356.43	952.099	-319.523	1305.63	1112.91	-332.68	1422.66	561.203	-374.004	1096.35	267.258	-370.24	1131.54	90.2597
591	0	-708.894	1392.75	968.535	-702.803	1355.93	1137.33	-635.089	1384.79	554.226	-568.452	1348.65	109.217	-583.787	1504.96	60.7474	-320.288	1365.86	954.196	-320.013	1313.24	1115.47	-332.912	1439.87	564.744	-371.263	1117.06	266.197	-363.36	1158.8	91.1071
592	0	-708.922	1397.76	968.877	-702.804	1361.91	1138.06	-635.436	1385.09	554.468	-567.958	1349.25	109.491	-584.014	1504.87	60.8716	-320.187	1375.28	956.541	-320.624	1320.8	1118.16	-333.489	1456.44	567.878	-368.62	1138.17	264.266	-357.19	1186.24	91.1473
593	0	-708.9	1402.81	969.141	-702.754	1367.52	1138.58	-635.775	1385.67	554.615	-568.238	1348.87	109.431	-584.139	1504.81	60.8867	-320.131	1384.31	958.87	-321.261	1328.21	1120.7	-334.17	1472.7	570.831	-366.827	1160.88	260.362	-350.507	1215.76	90.8089
594	0	-708.858	1407.78	969.232	-702.637	1372.85	1138.74	-636.016	1386.51	554.719	-568.441	1348.64	109.365	-584.281	1504.83	60.7799	-319.972	1392.81	961.1	-321.941	1335.29	1122.68	-334.922	1488.62	573.589	-364.195	1183.22	255.991	-344.918	1244.93	89.5927
595	0	-708.771	1412.68	969.08	-702.477	1378.27	1138.7	-635.987	1387.53	554.741	-568.506	1348.66	109.336	-584.246	1504.96	60.4651	-319.809	1400.93	962.881	-322.355	1342.75	1124.39	-335.785	1504.05	576.409	-361.435	1206.51	250.715	-339.523	1275.97	88.281
596	0	-708.768	1417.85	968.77	-702.422	1383.71	1138.41	-636.289	1388.81	554.841	-568.589	1348.75	109.335	-584.252	1505.22	60.0403	-319.522	1409.48	964.721	-322.738	1350.2	1125.7	-336.855	1518.68	579.115	-358.762	1230.41	244.369	-334.709	1307.9	86.7382
597	0	-708.716	1422.97	968.311	-702.711	1389.93	1137.94	-636.457	1390.01	554.849	-568.652	1348.93	109.335	-584.253	1505.52	59.6151	-319.166	1418.03	966.224	-322.654	1358.03	1126.87	-337.983	1532.36	581.628	-356.61	1254.58	237.119	-330.54	1340.65	85.0183
598	0	-708.629	1428.14	967.676	-703.374	1396.61	1137.18	-636.388	1391.29	554.792	-568.674	1349.09	109.344	-584.23	1505.96	59.1438	-318.853	1426.66	967.628	-322.444	1366.4	1127.99	-339.053	1545.28	583.94	-354.627	1279.41	229.409	-326.745	1373.94	83.2767
599	0	-708.603	1433.56	966.954	-703.97	1403.07	1136.43	-635.99	1392.61	554.703	-568.453	1349.33	109.296	-584.108	1506.5	58.4179	-318.567	1435.36	968.952	-322.493	1375.31	1129.22	-339.958	1557.69	586.036	-352.755	1304.89	220.925	-323.114	1407.72	81.6936
600	0	-708.64	1439.15	966.295	-704.341	1409.57	1135.63	-635.639	1394.29	554.887	-568.239	1349.69	109.289	-583.976	1507.06	57.7439	-318.352	1444.29	970.186	-322.727	1384.09	1130.26	-340.73	1569.73	587.97	-351.117	1331.21	212.173	-319.724	1441.91	80.1601
601	0	-708.55	1444.63	965.555	-704.661	1416.1	1134.78	-635.27	1396.04	554.986	-568.071	1350.01	109.397	-583.849	1507.48	57.1387	-318.153	1454.38	971.436	-322.922	1392.58	1131.1	-341.442	1580.92	589.553	-350.114	1357.76	203.037	-316.487	1476.07	78.8439
602	0	-708.475	1450.16	964.927	-704.977	1422.71	1133.91	-635.185	1398.05	555.135	-567.887	1350.36	109.64	-583.758	1507.89	56.5986	-318.04	1463.67	972.534	-323.087	1401.33	1131.85	-342.199	1591.46	590.697	-349.563	1385.01	193.709	-313.44	1510.11	77.6412
603	0	-708.392	1455.78	964.411	-705.495	1427.51	1132.79	-635.01	1400.08	555.151	-567.672	1350.7	109.865	-583.638	1508.22	56.1382	-317.982	1472.49	973.279	-323.078	1409.99	1132.18	-342.846	1601.09	591.399	-349.465	1412.7	184.401	-310.408	1543.74	76.4176
604	0	-708.33	1461.49	963.764	-705.976	1433.05	1131.6	-634.702	1402.25	555.281	-567.47	1351	110.119	-583.603	1508.51	55.754	-317.916	1481.16	973.918	-322.997	1418.74	1132.3	-343.358	1610.08	591.648	-349.73	1440.95	175.057	-307.533	1577.03	75.159
605	0	-708.269	1467.31	963.169	-706.292	1439.25	1130.62	-634.648	1404.64	555.367	-567.425	1351.18	110.252	-583.654	1508.67	55.4229	-317.786	1489.96	974.444	-322.873	1428.02	1132.39	-343.653	1618.53	591.442	-350.271	1469.58	166.159	-304.95	1609.87	73.8502
606	0	-708.278	1473.2	962.574	-706.581	1445.44	1129.78	-634.57	1407.13	555.414	-567.409	1351.36	110.274	-583.675	1508.84	55.1065	-317.757	1498.35	974.664	-322.825	1437.1	1132.36	-343.684	1626.34	590.657	-351.285	1498.61	157.566	-302.896	1642.36	72.4326
607	0	-708.238	1479.23	962.05	-706.749	1451.76	1128.99	-634.421	1409.7	555.471	-567.46	1351.42	110.308	-583.744	1509.05	54.8092	-317.585	1506.86	974.896	-322.802	1446.09	1132.34	-343.703	1633.62	589.59	-352.137	1528.23	149.987	-301.386	1674.75	70.9997
608	0	-708.28	1485.36	961.518	-706.663	1458.34	1128.42	-634.241	1412.53	555.509	-567.348	1351.69	110.485	-583.772	1509.18	54.5221	-317.461	1515.12	974.893	-323.055	1455.03	1132.3	-343.643	1640.56	588.108	-352.988	1557.98	143.439	-300.645	1707.05	69.6145
609	0	-708.329	1491.55	960.935	-706.52	1464.95	1127.88	-634.115	1415.49	555.509	-567.201	1352.05	110.754	-583.8	1509.37	54.2819	-317.444	1523.22	974.616	-323.297	1463.93	1132.2	-343.717	1646.95	586.402	-354.47	1588.34	137.446	-300.667	1739.24	68.366
610	0	-708.398	1497.97	960.267	-706.405	1471.63	1127.12	-633.953	1418.72	555.521	-567.037	1352.57	110.856	-583.83	1509.55	54.0716	-317.269	1531.55	974.128	-323.551	1473.1	1131.82	-343.802	1652.91	584.445	-356.298	1618.63	132.597	-301.54	1771.28	67.2567
611	0	-708.527	1504.64	959.499	-706.385	1478.86	1126.32	-633.678	1422.12	555.531	-566.968	1352.77	111.351	-583.853	1509.71	53.8796	-317.018	1539.9	973.259	-323.671	1482.03	1131.31	-343.705	1658.73	582.429	-358.787	1648.68	129.102	-303.272	1802.75	66.4398
612	0	-708.657	1511.44	958.699	-706.523	1486.57	1125.4	-633.599	1425.84	555.579	-566.828	1353.03	111.697	-583.948	1509.76	53.7491	-316.934	1548.22	972.181	-323.767	1491.23	1130.67	-343.385	1664.42	580.266	-363.185	1678.21	126.069	-306.002	1833.55	66.3886
613	0	-708.807	1518.3	957.822	-706.42	1496.68	1124.41	-633.303	1429.65	555.541	-566.413	1353.59	112.209	-584.085	1510.12	53.6379	-316.809	1556.57	970.977	-323.78	1500.61	1129.82	-342.649	1670.21	577.695	-366.11	1706.48	124.875	-309.825	1863.63	67.822
614	0	-709.091	1525.61	956.84	-706.631	1504.74	1123.24	-633.129	1433.7	555.518	-566.25	1354.22	112.755	-584.087	1510.28	53.4993	-316.652	1564.99	969.727	-323.817	1510.37	1128.87	-341.791	1675.82	574.954	-369.442	1734.25	125.027	-314.837	1892.48	70.3798
615	0	-709.293	1533.04	955.783	-706.82	1512.67	1121.88	-632.906	1437.96	555.443	-566.637	1353.92	113.063	-584.06	1510.45	53.3409	-316.668	1573.63	968.417	-323.766	1521.64	1128.06	-341.456	1681.59	572.285	-373.128	1760.21	125.45	-320.678	1920.62	74.2136
616	0	-709.408	1540.76	954.731	-706.936	1520.5	1120.58	-632.757	1442.42	555.386	-566.52	1354.3	113.571	-584.049	1510.58	53.1867	-316.663	1582.39	967.033	-323.645	1531.82	1127.07	-342.004	1687.8	569.736	-376.399	1784.23	125.697	-326.994	1947.92	78.1787
617	0	-709.39	1548.53	953.693	-706.924	1528.59	1119.27	-632.458	1447.08	555.282	-566.375	1354.92	114.097	-584.057	1510.76	53.0231	-316.323	1591.38	965.901	-323.46	1541.44	1126.02	-343.026	1694.41	567.45	-378.86	1806.63	125.732	-333.558	1974.17	82.9387
618	0	-709.285	1556.45	952.57	-706.76	1536.74	1117.85	-632.257	1451.97	555.163	-566.169	1355.45	114.688	-584.069	1510.91	52.8683	-315.826	1600.39	964.821	-323.253	1551.05	1124.94	-344.41	1701.22	565.208	-380.884	1827.36	125.817	-340.302	1998.74	89.3399
619	0	-709.148	1564.69	951.422	-706.471	1545.18	1116.51	-632.062	1457.2	555	-566.105	1356	115.417	-584.063	1511.12	52.7336	-315.464	1609.71	963.488	-323.012	1560.69	1123.86	-345.857	1708.38	563.027	-382.931	1846.39	126.135	-347.133	2020.19	96.7604
620	0	-708.939	1572.95	950.271	-706.248	1553.74	1115.2	-631.815	1462.81	554.676	-566.11	1356.67	116.158	-584.037	1511.3	52.5774	-315.262	1619.51	962.243	-322.709	1570.48	1122.85	-347.45	1716.15	561.019	-385.833	1863.14	126.523	-353.596	2039.49	105.065
621	0	-708.826	1581.41	949.148	-706.011	1562.49	1113.9	-631.662	1468.7	554.391	-566.407	1357.86	117.032	-583.998	1511.53	52.4191	-315.125	1629.62	961.022	-322.418	1580.33	1121.77	-349.024	1725.04	559.571	-387.135	1878.46	125.981	-359.527	2055.56	112.565
622	0	-708.688	1589.93	948.014	-705.737	1571.35	1112.59	-631.447	1474.86	554.162	-566.298	1358.84	118.071	-583.881	1511.74	52.1869	-315.06	1640	959.943	-322.176	1590.12	1120.62	-350.467	1735.41	558.661	-391.262	1890.41	125.892	-364.8	2068.45	117.27
623	0	-708.54	1598.66	947.05	-705.477	1580.37	1111.37	-631.245	1481.18	554.026	-566.173	1359.75	119.273	-583.844	1512.02	51.9751	-314.991	1650.67	958.955	-321.918	1599.94	1119.55	-351.805	1747.08	558.062	-394.129	1900.86	124.527	-369.376	2078.51	118
624	0	-708.291	1607.32	946.066	-705.089	1589.62	1110.24	-631.098	1487.7	553.934	-566.056	1361	120.559	-583.911	1512.49	51.8229	-315.106	1661.15	957.961	-321.65	1609.86	1118.5	-353.171	1759.62	557.715	-397.786	1908.88	123.814	-373.421	2086.3	115.188
625	0	-707.959	1616.1	945.177	-704.684	1599.21	1109.13	-631.016	1494.58	553.874	-566.083	1362.24	122.075	-584.031	1513	51.706	-315.11	1671.9	957.204	-321.412	1620.01	1117.57	-354.544	1772.62	557.631	-399.474	1915.6	123.684	-377.122	2091.88	110.404
626	0	-707.707	1625.03	944.434	-704.186	1609.08	1108.13	-630.952	1501.8	553.806	-565.898	1363.66	123.754	-584.2	1513.51	51.6072	-315.088	1682.79	956.675	-321.167	1630.24	1116.74	-356.153	1785.67	557.713	-401.749	1920.38	123.28	-380.4	2095.5	104.92
627	0	-707.321	1634.07	943.818	-703.692	1618.64	1107.14	-630.906	1509.42	553.78	-566.095	1365.23	125.531	-584.605	1514.05	51.5972	-314.931	1694.03	956.25	-320.978	1640.64	1116.05	-358.012	1798.69	557.854	-405.509	1924.06	121.55	-383.274	2098.52	99.8763
628	0	-707.073	1643.42	943.357	-703.157	1628.29	1106.31	-631.09	1517.68	553.901	-566.315	1366.97	127.643	-585.184	1514.65	51.7588	-314.844	1705.62	955.997	-320.679	1651.45	1115.49	-359.829	1811.78	557.933	-409.23	1927.45	119.907	-385.84	2101.01	96.7756
629	0	-706.658	1652.82	942.963	-702.857	1635.78	1105.5	-631.05	1526.15	553.966	-566.561	1368.93	129.955	-585.162	1515	51.4336	-314.883	1717.76	955.816	-320.321	1662.68	1115.11	-361.757	1824.49	558.002	-412.541	1930.57	118.58	-388.463	2103.33	93.9977
630	0	-706.161	1662.53	942.683	-702.332	1644.96	1104.83	-631.023	1535.19	554.15	-566.984	1371.03	132.443	-585.504	1515.46	51.3187	-315.01	1730.24	955.871	-319.956	1674.04	1114.98	-363.672	1836.28	558.025	-414.292	1934.73	117.574	-390.946	2106.44	89.499
631	0	-705.627	1672.31	942.499	-701.87	1654.62	1104.22	-631.093	1544.94	554.437	-567.587	1373.64	135.398	-585.946	1515.89	51.192	-315.23	1743	956.411	-319.665	1685.65	1115.4	-364.976	1846.94	558.383	-414.872	1939.2	116.578	-392.657	2109.54	84.3893
632	0	-705.237	1682.5	942.434	-701.507	1664.17	1103.72	-631.267	1555.37	554.717	-568.243	1376.65	138.435	-586.46	1516.29	51.1618	-315.627	1755.79	957.476	-319.639	1697.38	1116.36	-365.292	1857.17	559.246	-414.631	1942.94	115.836	-393.307	2111.78	79.746
633	0	-704.908	1693.02	942.552	-701.244	1674.37	1103.53	-631.572	1566.64	555.035	-568.869	1380.18	141.699	-587.015	1516.7	51.0932	-315.932	1768.24	958.839	-319.739	1709.31	1117.91	-364.999	1867.83	560.498	-413.118	1946.01	116.076	-393.081	2113.42	75.7385
634	0	-704.438	1703.57	942.785	-701.036	1684.75	1103.51	-632.136	1578.83	555.247	-569.593	1384.23	145.396	-587.585	1517.11	51.0859	-316.124	1780.23	960.477	-320	1721.01	1119.81	-364.541	1879.15	561.967	-412.569	1947.75	115.743	-392.624	2114.57	72.5615
635	0	-704.007	1714.65	943.286	-700.897	1695.09	1103.92	-632.898	1591.99	555.439	-570.298	1388.97	149.691	-588.355	1517.55	51.1224	-316.005	1791.73	962.353	-320.209	1732.48	1122.05	-364.073	1890.48	563.421	-411.762	1948.88	115.821	-392.354	2116.14	70.5747
636	0	-703.391	1725.88	943.772	-700.579	1705.56	1104.59	-633.829	1606.06	555.553	-571.435	1393.86	154.255	-588.901	1518.14	51.2081	-315.699	1802.61	964.339	-320.313	1743.65	1124.49	-363.648	1901.09	564.8	-411.568	1950.42	115.611	-392.432	2116.99	68.686
637	0	-702.899	1737.65	944.425	-700.077	1716.71	1105.62	-635.182	1621.23	555.597	-572.772	1399.48	159.296	-589.418	1518.96	51.3959	-315.041	1812.98	966.456	-320.243	1754.46	1126.98	-363.138	1910.67	565.957	-411.603	1951.56	115.278	-392.317	2117.68	67.1348
638	0	-702.256	1749.67	945.166	-699.519	1727.85	1106.96	-636.728	1637.35	555.549	-574.273	1406.07	164.741	-589.887	1520.14	51.6972	-314.223	1823.05	968.274	-319.919	1765.14	1129.27	-362.716	1919.29	566.701	-411.427	1952.76	115.153	-392.195	2117.87	65.2484
639	0	-701.71	1762.02	946.091	-698.923	1739.36	1108.37	-638.562	1654.56	555.431	-576.143	1413.01	171.318	-590.173	1521.85	52.1363	-313.241	1833.1	969.711	-319.284	1775.46	1131.29	-362.247	1927.14	567.106	-411.519	1953.85	114.909	-391.738	2119.08	64.4518
640	0	-701.091	1774.6	947.162	-698.232	1750.7	1110	-640.868	1672.93	555.292	-577.148	1421.98	177.805	-590.518	1523.72	52.5898	-312.187	1843.21	970.804	-318.23	1785.73	1132.82	-361.842	1933.77	566.991	-411.755	1954.99	114.821	-391.987	2118.98	63.4923
641	0	-700.412	1787.32	948.352	-697.476	1762.39	1111.58	-643.551	1692.49	554.973	-578.69	1431.64	184.69	-590.824	1525.73	53.3181	-311.085	1853.27	971.619	-316.88	1795.87	1133.87	-361.528	1939.27	566.618	-411.759	1955.34	115.359	-392.005	2119.12	62.9382
642	0	-699.694	1799.97	949.608	-696.629	1773.94	1113.37	-646.455	1713.08	554.513	-580.872	1442.8	192.711	-591.321	1528.52	54.6294	-310.029	1862.94	972.111	-315.369	1805.67	1134.51	-361.369	1944.1	566.189	-412.569	1956.03	115.227	-391.923	2119.51	62.6114
643	0	-698.956	1812.65	950.967	-695.751	1784.89	1115.01	-649.12	1734.46	554.06	-582.939	1455.37	201.183	-592.635	1532.33	56.3413	-309.095	1871.93	972.329	-313.848	1815.17	1134.87	-361.094	1948.6	565.762	-412.934	1956.61	114.966	-391.917	2119.67	62.327
644	0	-698.211	1824.94	952.342	-695.07	1795.98	1116.63	-651.344	1756.52	553.548	-585.288	1469.76	210.096	-593.44	1536.67	58.5301	-308.264	1880.42	972.579	-312.457	1824.48	1135.22	-360.882	1952.4	565.364	-413.234	1956.94	114.672	-391.894	2119.82	62.1252
645	0	-697.506	1837.1	953.587	-694.363	1806.48	1118.04	-653.577	1779.24	553.248	-587.875	1485.7	218.868	-594.195	1541.63	60.8957	-307.6	1888.65	972.988	-311.272	1833.51	1135.71	-360.265	1957.23	565.389	-413.347	1957.23	114.505	-391.735	2119.92	61.9248
646	0	-696.8	1848.89	954.603	-693.709	1816.66	1119.29	-656.21	1802.32	553.342	-590.553	1503.08	227.473	-594.326	1547.34	63.9378	-307.063	1897.03	973.615	-310.403	1842.45	1136.35	-359.421	1962.23	565.537	-413.226	1957.5	114.4	-391.536	2120.11	61.7839
647	0	-696.27	1860.5	955.538	-693.218	1826.94	1120.29	-658.724	1825.57	553.687	-593.422	1521.44	235.154	-594.613	1554.24	67.4473	-306.749	1905.86	974.529	-309.829	1851.23	1137.19	-358.575	1966.99	565.659	-413.089	1957.68	114.354	-391.41	2120.18	61.6054
648	0	-695.784	1871.96	956.264	-692.77	1836.5	1120.85	-661.049	1848.74	554.43	-596.485	1540.84	241.671	-594.568	1562.16	70.4793	-306.387	1915.06	975.56	-309.378	1860.02	1138.23	-357.634	1971.58	565.725	-412.994	1957.83	114.267	-391.286	2120.27	61.4596
649	0	-695.357	1883.24	956.788	-692.417	1846	1121.03	-663.193	1871.61	555.716	-600.381	1559.33	247.963	-595.435	1572.73	75.1796	-306.075	1924.4	976.555	-309.011	1868.99	1139.33	-356.732	1976.2	565.644	-412.878	1958.02	114.072	-391.24	2120.3	61.3613
650	0	-695.089	1894.48	957.374	-692.094	1855.32	1121.17	-665.11	1894.06	557.369	-602.574	1578.44	254.778	-597.655	1588.13	82.3942	-305.794	1933.65	977.484	-308.803	1877.96	1140.38	-355.838	1980.72	565.453	-412.746	1958.18	113.871	-391.189	2120.38	61.3186
651	0	-694.84	1905.59	958.073	-691.638	1864.38	1121.26	-666.5	1916.08	559.354	-604.63	1597.65	261.673	-600.503	1609.05	89.2432	-305.508	1942.67	978.187	-308.483	1887.25	1141.37	-354.876	1984.92	565.169	-412.686	1958.23	113.713	-391.132	2120.41	61.3213
652	0	-694.711	1916.54	958.859	-691.273	1873.27	1121.43	-667.566	1937.56	561.659	-606.286	1617.64	267.722	-603.958	1633.51	95.9893	-305.245	1951.52	978.828	-308.127	1896.41	1142.17	-353.921	1988.71	564.941	-412.577	1958.19	113.592	-391.039	2120.35	61.3477
653	0	-695.27	1923.24	959.15	-690.901	1881.52	1121.61	-668.436	1958.62	564.462	-607.678	1638.44	273.29	-607.602	1659.69	102.161	-305.043	1960.04	979.328	-307.818	1905.25	1142.63	-352.975	1991.76	564.731	-412.474	1958.06	113.49	-390.941	2120.26	61.3823
654	0	-695.525	1932.5	960.244	-690.459	1889.23	1121.88	-668.972	1979.27	567.726	-609.058	1659.96	277.462	-611.665	1686.5	107.536	-304.883	1968.33	979.781	-307.392	1913.33	1142.79	-352.041	1994.38	564.592	-412.336	1957.92	113.45	-390.825	2120.16	61.461
655	0	-695.586	1942.73	961.852	-689.923	1896.58	1122.4	-669.567	1999.59	571.567	-610.39	1681.86	280.435	-616.049	1713.3	111.846	-304.699	1976.35	980.17	-306.907	1920.64	1142.87	-351.15	1996.97	564.576	-412.181	1957.81	113.436	-390.728	2120.04	61.5759
656	0	-695.524	1952.35	963.658	-689.309	1904.3	1123.44	-670.681	2019.77	575.695	-611.798	1704.2	282.211	-620.702	1739.9	114.962	-304.518	1984.02	980.651	-306.421	1927.71	1143.01	-350.567	1999.49	564.523	-412.08	1957.72	113.398	-390.641	2119.82	61.656
657	0	-695.487	1962.44	965.844	-688.546	1912.19	1125.05	-670.849	2039.21	579.594	-613.078	1726.84	282.604	-625.478	1766.34	116.932	-304.346	1991.3	981.257	-306.045	1934.62	1143.47	-350.088	2002.01	564.547	-411.971	1957.61	113.403	-390.47	2119.64	61.7162
658	0	-695.383	1972.33	968.238	-687.59	1920.11	1127.28	-671.225	2058.15	583.359	-614.374	1749.93	281.863	-630.553	1793.77	118.022	-304.209	1998.35	981.873	-306.141	1941.22	1144.11	-349.717	2004.58	564.518	-411.925	1957.5	113.429	-390.439	2119.51	61.8481
659	0	-695.285	1981.7	970.511	-686.417	1928.18	1129.88	-672.105	2076.71	586.99	-615.433	1773.38	280.045	-635.247	1821.26	118.335	-304.179	2005.17	982.455	-306.578	1947.39	1144.76	-349.544	2007.03	564.423	-411.877	1957.45	113.469	-390.393	2119.36	61.8733
660	0	-695.243	1991.9	973.067	-685.114	1936.33	1132.5	-671.768	2094.33	590.052	-616.507	1797.22	277.273	-639.603	1849.29	117.852	-304.13	2011.78	982.879	-307.172	1953.03	1145.32	-349.468	2009.43	564.393	-411.931	1957.37	113.471	-390.273	2119.23	61.9168
661	0	-695.305	2001.75	975.356	-683.818	1944.81	1134.71	-671.717	2111.43	592.855	-617.435	1821.42	273.407	-644.013	1879.26	117.087	-304.14	2018.46	983.187	-307.736	1958.92	1145.67	-349.439	2011.83	564.256	-411.988	1957.34	113.498	-390.175	2119.14	61.9156
662	0	-695.47	2012.13	977.761	-682.818	1953.4	1136.6	-666.704	2123.32	594.896	-618.454	1846.01	268.428	-648.039	1910.31	115.675	-304.159	2025.03	983.244	-308.148	1965.58	1145.8	-349.523	2014.24	564.25	-412.044	1957.24	113.53	-390.005	2119.04	61.9012
663	0	-695.572	2022.72	979.967	-681.949	1962.12	1138.31	-666.064	2138.79	597.311	-619.562	1871.04	262.267	-651.79	1942.39	113.812	-304.268	2031.57	983.228	-308.328	1970.85	1145.54	-349.782	2016.67	564.212	-412.098	1957.2	113.609	-389.863	2118.94	61.9054
664	0	-695.764	2032.93	982.113	-681.101	1970.98	1139.99	-665.603	2154.04	599.823	-620.121	1895.74	255.123	-655.12	1975.15	111.379	-304.321	2037.98	983.078	-308.616	1976.72	1145.41	-350.072	2019.05	564.144	-412.167	1957.34	113.804	-389.699	2118.78	61.8657
665	0	-695.895	2043.17	984.214	-680.185	1979.64	1141.71	-665.142	2168.31	601.855	-620.899	1920.89	247.157	-657.979	2008.6	108.504	-304.495	2044.27	982.883	-308.984	1983.23	1145.38	-350.446	2021.31	564.086	-412.404	1956.95	113.86	-389.073	2119.88	62.5281
666	0	-696.102	2052.83	986.187	-679.247	1988.37	1143.36	-664.487	2181.73	603.592	-622.043	1947.34	238.681	-660.47	2042.63	105.32	-304.665	2050.53	982.676	-309.425	1989.7	1145.35	-350.805	2023.57	563.932	-412.574	1956.9	113.965	-389.017	2119.66	62.2975
667	0	-695.704	2066.88	988.725	-678.533	1996.69	1144.76	-663.9	2194.41	605.157	-623.344	1974.7	229.689	-662.682	2077.3	102.164	-304.914	2056.64	982.239	-309.756	1996.24	1145.07	-351.261	2026.08	563.798	-412.756	1956.87	114.104	-388.841	2119.61	62.1678
668	0	-695.946	2076.69	990.099	-678.068	2005.09	1145.85	-663.18	2206.17	606.289	-624.89	2001.35	219.33	-664.649	2112.62	99.2899	-305.205	2062.77	981.711	-309.833	2003.02	1144.58	-351.61	2028.53	563.621	-412.893	1956.85	114.202	-388.635	2119.57	61.9734
669	0	-696.38	2085.28	991.194	-677.915	2013.84	1146.72	-662.472	2217.19	607.119	-626.112	2029.14	209.468	-666.556	2148.28	96.8932	-305.52	2068.91	981.056	-309.851	2010.19	1143.96	-351.915	2030.89	563.399	-413.031	1956.76	114.267	-388.614	2118.77	61.2121
670	0	-696.641	2095.52	992.003	-677.919	2022.35	1147.36	-661.765	2227.45	607.5	-626.993	2059.23	199.508	-668.41	2183.96	94.9878	-305.869	2075.15	980.218	-309.882	2017.43	1143.21	-352.099	2033.09	563.201	-413.15	1956.72	114.36	-388.352	2118.78	60.8684
671	0	-697.162	2104.59	992.623	-678.027	2031.11	1147.84	-661.211	2237.26	607.404	-627.889	2088.7	190.475	-670.371	2219.43	93.7027	-306.267	2081.44	979.358	-309.882	2024.96	1142.41	-352.225	2035.17	563.007	-413.243	1956.85	114.456	-388.109	2118.91	60.4085
672	0	-697.586	2113.53	992.804	-678.229	2039.96	1148.17	-660.694	2246.3	606.648	-628.604	2118.39	181.872	-672.356	2254.38	93.0358	-306.623	2087.93	978.429	-309.925	2032.48	1141.46	-352.281	2037.23	562.848	-413.304	1957.02	114.522	-387.918	2119.12	59.9169
673	0	-698.022	2123.07	992.934	-678.421	2049.44	1148.37	-660.214	2254.95	605.576	-629.195	2149	174.097	-674.098	2288.76	92.805	-307.051	2094.68	977.317	-310.049	2040.29	1140.51	-352.239	2039.38	562.812	-413.372	1957.2	114.568	-387.751	2119.47	59.5317
674	0	-698.463	2132.28	992.751	-678.588	2058.56	1148.5	-659.822	2262.97	604.029	-629.968	2179.27	167.05	-675.279	2322.62	92.9385	-307.404	2101.61	976.274	-310.268	2048.17	1139.62	-352.275	2041.72	562.688	-413.467	1957.4	114.676	-387.6	2119.79	59.1911
675	0	-698.988	2140.75	992.575	-678.608	2067.69	1148.5	-659.644	2270.55	602.071	-630.947	2208.68	160.678	-675.63	2356.12	93.2268	-307.796	2108.63	975.338	-310.608	2056.09	1138.72	-352.401	2044.12	562.591	-413.646	1957.56	114.751	-387.462	2120.05	58.8317
676	0	-699.815	2147.48	992.026	-678.605	2076.4	1148.31	-659.609	2277.77	599.845	-631.804	2240.52	156.564	-674.798	2389.23	93.6454	-308.162	2115.79	974.396	-310.951	2064.2	1137.91	-352.63	2046.64	562.342	-413.899	1957.86	114.887	-387.378	2120.43	58.5425
677	0	-700.081	2157.12	991.662	-678.583	2085.41	1148.05	-659.782	2284.81	597.567	-632.995	2270.2	152.665	-672.704	2421.93	94.2443	-308.489	2123.02	973.443	-311.264	2072.23	1137	-352.925	2049.29	562.15	-414.115	1958.29	115.005	-387.377	2120.7	58.0727
678	0	-700.443	2166.26	991.149	-678.466	2094.26	1147.65	-660.289	2292.01	595.302	-634.163	2298.94	149.566	-669.261	2453.87	94.9746	-308.766	2130.31	972.339	-311.533	2080.18	1136.01	-353.115	2052.28	561.814	-414.357	1958.93	115.239	-387.326	2121.06	57.706
679	0	-700.651	2175.87	990.632	-678.535	2102.94	1147.09	-660.656	2299.32	593.262	-635.212	2327.28	147.415	-664.545	2484.74	95.4733	-309.033	2137.7	971.179	-311.732	2088.45	1134.87	-353.332	2055.75	561.628	-414.713	1959.21	115.385	-386.837	2122.84	58.2115
680	0	-700.942	2184.67	989.774	-678.695	2111.98	1146.46	-660.927	2307.09	591.353	-636.067	2354.68	145.955	-659.213	2513.92	95.5165	-309.35	2145.32	970.046	-311.941	2096.62	1133.61	-353.623	2059.54	561.392	-415.108	1959.56	115.678	-386.818	2123.08	57.8464
681	0	-701.418	2193.15	988.894	-678.981	2120.92	1145.81	-660.895	2314.9	589.723	-636.957	2380.54	145.02	-653.777	2540.99	95.1949	-309.668	2153.06	968.777	-312.155	2105.15	1132.26	-354.032	2063.6	561.138	-415.41	1959.97	116.061	-386.71	2123.52	57.6946
682	0	-702.051	2201.7	988.017	-679.305	2130.03	1145.15	-660.822	2322.68	588.325	-637.724	2403.88	144.349	-648.699	2565.58	94.9139	-310.028	2160.92	967.527	-312.369	2113.54	1130.91	-354.493	2068.1	560.875	-415.733	1960.6	116.894	-386.713	2123.68	57.3313
683	0	-702.614	2210.29	987.093	-679.763	2138.88	1144.42	-660.877	2330.65	587.068	-638.199	2424.74	144.182	-644.253	2587.3	94.7302	-310.416	2169.07	966.374	-312.619	2121.98	1129.53	-355.03	2073.12	560.607	-416.128	1961.15	117.584	-386.736	2123.83	57.0352
684	0	-703.287	2218.89	986.318	-680.199	2147.7	1143.65	-660.529	2338.7	585.843	-638.373	2443.29	144.207	-640.731	2606.08	95.0449	-310.846	2177.19	965.094	-312.953	2130.38	1128.23	-355.731	2078.71	560.261	-416.45	1961.85	118.312	-386.779	2124.01	56.8495
685	0	-703.852	2227.82	985.65	-680.645	2156.7	1142.97	-660.885	2347.84	585.339	-638.246	2456.8	144.552	-638.438	2622.12	95.924	-311.338	2185.45	963.973	-313.385	2139.14	1126.89	-356.633	2084.69	559.759	-416.791	1962.87	119.3	-386.823	2124.22	56.6917
686	0	-704.349	2236.83	984.965	-681.051	2165.5	1142.27	-659.853	2356.88	584.335	-637.402	2470.1	145.211	-637.33	2635.2	97.0088	-311.871	2193.7	962.784	-313.886	2147.45	1125.63	-357.511	2091	559.22	-416.754	1964.16	120.629	-386.949	2124.43	56.5185
687	0	-704.804	2245.98	984.419	-681.458	2174.31	1141.59	-659.425	2367.12	584.017	-636.38	2480.22	145.437	-637.249	2645.52	97.8897	-312.45	2202.01	961.655	-314.555	2155.72	1124.37	-358.558	2097.8	558.701	-417.143	1965.5	121.715	-387.083	2124.66	56.4477
688	0	-705.264	2255.33	983.895	-681.93	2183.09	1140.87	-658.885	2377.79	583.771	-635.135	2488.04	145.142	-637.952	2653.39	98.4229	-313.05	2210.24	960.566	-315.182	2163.87	1123.2	-359.619	2104.71	558.158	-417.9	1966.48	122.719	-387.264	2124.79	56.3843
689	0	-705.844	2264.9	983.379	-682.435	2191.81	1140.1	-658.355	2388.91	583.529	-633.857	2493.81	144.328	-639.077	2658.89	98.2229	-313.687	2218.3	959.464	-315.905	2172.32	1122.04	-360.768	2111.6	557.452	-418.791	1967.41	123.805	-387.484	2124.91	56.2924
690	0	-706.346	2274.65	982.824	-683.043	2201.14	1139.27	-658.605	2400.8	583.344	-632.468	2498.01	143.15	-640.337	2662.69	97.2214	-314.315	2226.32	958.487	-316.713	2180.61	1120.96	-361.896	2118.66	556.867	-419.846	1968.25	125.28	-387.683	2125.09	56.2366
691	0	-706.841	2284.63	982.242	-683.804	2210.77	1138.47	-657.84	2411.6	583.118	-631.102	2500.65	141.777	-641.457	2664.94	95.4223	-315.047	2234.19	957.541	-317.567	2188.47	1119.83	-362.99	2125.65	556.207	-420.72	1969.29	126.912	-387.834	2125.32	56.1155
692	0	-707.355	2295.04	981.647	-684.647	2220.38	1137.66	-657.604	2422.45	582.767	-629.645	2502.6	140.299	-642.195	2665.92	92.871	-315.826	2241.97	956.655	-318.574	2196.98	1118.79	-364.081	2132.71	555.654	-421.286	1970.72	128.629	-387.979	2125.63	55.958
693	0	-707.779	2305.4	981.075	-685.595	2230.45	1136.89	-657.304	2432.72	582.181	-628.127	2503.43	138.799	-642.426	2666.01	89.9445	-316.74	2249.83	955.824	-319.79	2205.29	1117.79	-364.932	2140.04	555.304	-421.705	1972.29	130.556	-388.091	2126.03	55.8427
694	0	-708.169	2316.01	980.559	-686.585	2240.91	1136.24	-656.99	2442.42	581.381	-628.023	2503.67	137.345	-642.021	2665.22	87.0358	-317.691	2257.69	955.144	-321.031	2213.92	1116.85	-365.681	2147.59	554.99	-421.964	1973.84	132.584	-388.145	2126.36	55.7141
695	0	-708.568	2326.77	980.131	-687.596	2251.25	1135.6	-656.878	2451.82	580.399	-626.538	2502.81	135.609	-640.988	2663.8	84.475	-318.706	2265.75	954.52	-322.413	2222.6	1115.97	-366.428	2155.3	554.696	-422.023	1975.4	134.769	-388.122	2126.74	55.5248
696	0	-708.973	2337.57	979.669	-688.674	2261.67	1135.02	-661.445	2463.8	580.431	-625.562	2501.47	133.881	-639.42	2662.21	82.1235	-319.834	2273.96	953.974	-323.877	2231.24	1115.12	-366.999	2163.34	554.486	-421.915	1977.29	137.168	-387.979	2127.12	55.3282
697	0	-709.423	2348.39	979.194	-689.811	2272.15	1134.52	-661.322	2472.39	579.16	-624.224	2500.41	132.417	-637.412	2660.49	79.1937	-320.983	2282.47	953.475	-325.479	2240.26	1114.36	-367.557	2171.67	554.29	-421.742	1979.4	139.796	-387.785	2127.45	55.1406
698	0	-710.002	2359.18	978.688	-691.052	2282.42	1134.1	-660.198	2480.08	577.694	-622.659	2499.44	131.159	-634.909	2659.41	77.5509	-322.223	2291.23	953.003	-327.139	2249.54	1113.57	-368.008	2180.5	554.105	-421.413	1981.58	142.551	-387.54	2127.87	55.0096
699	0	-710.655	2369.97	978.247	-692.292	2292.67	1133.91	-659.544	2487.5	576.174	-621.019	2499.16	130.362	-632.302	2659.21	76.69	-323.505	2300.23	952.595	-328.614	2258.6	1112.73	-368.576	2189.72	553.964	-420.98	1983.98	145.419	-387.275	2128.35	54.9683
700	0	-711.425	2380.52	977.905	-693.572	2302.84	1133.89	-659.054	2494.74	574.894	-620.136	2500.62	129.641	-630.185	2659.83	76.684	-324.838	2309.62	952.226	-330.124	2268.16	1112.01	-369.149	2199.4	553.787	-420.456	1986.79	148.692	-386.987	2128.87	54.8593
701	0	-712.341	2390.82	977.85	-694.828	2312.59	1134.21	-658.682	2501.87	574.103	-619.512	2502.45	129.228	-629.931	2660.14	76.2052	-326.16	2319.34	951.903	-331.532	2277.56	1111.44	-369.638	2209.63	553.614	-419.791	1989.96	152.198	-386.71	2129.3	54.738
702	0	-713.431	2400.79	978.087	-696.014	2322.05	1134.73	-658.432	2509.41	573.719	-619.749	2503.47	128.9	-630.526	2660.57	74.7101	-327.435	2329.29	951.7	-332.813	2287.03	1111.07	-370.014	2220.59	553.549	-418.972	1993.62	156.107	-386.362	2129.85	54.7166
703	0	-714.57	2410.34	978.609	-697.105	2331.26	1135.42	-658.549	2517.52	573.779	-620.28	2504.15	128.762	-630.912	2661.04	73.5519	-328.595	2339.22	951.629	-334.085	2296.4	1110.96	-370.258	2232.41	553.482	-418.195	1997.7	160.363	-386.157	2130.16	54.6872
704	0	-715.788	2419.45	979.243	-698.162	2340.33	1136.31	-658.967	2525.25	574.005	-620.689	2505.55	128.709	-630.443	2661.56	72.6394	-329.801	2349.21	951.792	-335.405	2305.91	1111.19	-370.352	2244.98	553.346	-417.477	2002.3	164.902	-385.94	2130.54	54.8667
705	0	-717.012	2428.22	979.908	-699.273	2349.44	1137.29	-659.236	2531.64	573.714	-620.913	2506.87	128.431	-629.462	2662.12	71.3831	-330.976	2359.15	952.185	-336.611	2315.29	1111.56	-370.312	2258.49	553.217	-416.739	2007.45	169.861	-385.82	2130.68	55.066
706	0	-718.15	2436.64	980.465	-700.364	2358.63	1138.46	-659.728	2536.7	572.973	-621.004	2507.86	128.102	-629.074	2662.47	70.5397	-332.164	2369.14	952.715	-337.852	2324.22	1112.12	-370.121	2272.83	552.951	-415.993	2013.28	175.353	-385.723	2131.09	55.488
707	0	-719.254	2444.94	980.973	-701.343	2367.52	1139.58	-660.743	2540.52	571.912	-621.219	2508.26	127.478	-629.407	2662.64	70.2237	-333.386	2378.91	953.29	-339.035	2333.14	1112.79	-369.642	2288.09	552.576	-415.422	2019.87	181.355	-385.606	2131.97	56.1423
708	0	-720.493	2452.43	981.265	-702.383	2376.27	1140.77	-661.845	2542.91	570.675	-621.481	2508.05	126.79	-629.735	2662.74	70.0009	-334.635	2388.65	954.013	-340.256	2341.85	1113.42	-368.897	2304.18	552.082	-414.815	2027.36	187.848	-385.576	2133.02	56.8537
709	0	-721.654	2460.46	981.84	-703.466	2385.07	1142	-662.804	2544.22	569.47	-621.85	2508.04	126.109	-630	2662.8	69.8746	-335.844	2398.18	954.638	-341.395	2350.42	1114.06	-367.843	2321.18	551.647	-414.434	2035.4	194.781	-385.559	2134.31	57.8789
710	0	-722.897	2467.98	982.363	-704.553	2393.66	1143.32	-663.884	2545.1	568.55	-622.188	2507.95	125.495	-630.19	2662.69	69.7331	-337.074	2407.74	955.34	-342.546	2358.94	1114.72	-366.953	2338.6	551.134	-413.851	2045.15	202.46	-385.565	2136.34	59.6411
711	0	-724.102	2475.17	982.907	-705.503	2401.77	1144.65	-664.873	2545.86	568.084	-622.471	2507.68	125.022	-630.481	2662.7	69.7192	-338.237	2417.29	956.145	-343.567	2366.92	1115.32	-366.672	2356.47	550.521	-412.97	2056.53	210.801	-385.365	2138.79	61.5466
712	0	-725.373	2481.68	983.67	-706.346	2409.71	1146.13	-665.988	2546.59	568.049	-622.783	2507.45	124.601	-630.799	2662.62	69.6079	-339.355	2426.52	956.834	-344.468	2374.56	1115.98	-365.729	2375.91	550.188	-412.04	2068.97	219.16	-385.116	2142.07	64.1491
713	0	-726.551	2487.76	984.671	-707.119	2417.19	1147.62	-667.096	2547.25	568.077	-623.11	2507.29	124.296	-631.113	2662.57	69.5005	-340.401	2435.54	957.694	-345.325	2381.76	1116.57	-364.866	2396.18	549.981	-410.833	2083.46	228.179	-384.835	2146.31	67.2967
714	0	-727.653	2493.75	985.641	-707.852	2424.46	1149.04	-668.202	2547.93	568.112	-623.387	2507.07	123.995	-631.382	2662.57	69.4627	-341.427	2444.15	958.395	-346.085	2389.01	1117.14	-363.968	2417	549.989	-409.502	2099.15	236.665	-384.62	2151.65	71.1112
715	0	-728.621	2499.46	986.674	-708.516	2431.49	1150.5	-669.101	2548.56	568.177	-623.529	2506.84	123.736	-631.699	2662.6	69.5586	-342.417	2452.39	959.001	-346.775	2395.5	1117.59	-362.31	2439.09	550.63	-408.111	2116.25	244.587	-384.586	2157.96	75.3378
716	0	-729.532	2504.82	987.46	-709.282	2438.18	1151.71	-669.774	2549.05	568.192	-623.49	2506.6	123.43	-631.925	2662.53	69.6228	-343.26	2460.27	959.731	-347.57	2401.94	1118.2	-362.184	2459.09	551.484	-406.511	2134.24	251.721	-384.735	2165.1	79.6006
717	0	-730.325	2510.34	988.242	-710.044	2444.72	1152.79	-670.335	2549.58	568.2	-623.363	2506.43	123.206	-632.09	2662.45	69.6914	-344.007	2467.95	960.64	-348.369	2407.87	1118.88	-360.619	2480.7	553.367	-404.765	2152.62	258.085	-385.261	2173.18	83.4928
718	0	-731.085	2515.83	988.777	-710.953	2451.22	1153.65	-670.721	2549.85	568.196	-623.381	2506.3	123.027	-632.161	2662.42	69.7361	-344.619	2475.56	961.839	-349.17	2413.82	1119.79	-359.937	2500.95	555.594	-403.026	2171.03	263.682	-385.905	2184.08	87.1331
719	0	-731.794	2521.43	989.074	-712.125	2457.48	1154.3	-671.173	2550.17	568.219	-623.457	2506.21	122.888	-632.171	2662.4	69.7299	-345.177	2483.55	963.197	-349.572	2419.95	1120.76	-359.58	2520.44	558.333	-401.759	2189	268.945	-386.44	2199.83	91.9161
720	0	-732.394	2527.01	989.059	-713.913	2464.09	1154.68	-671.57	2550.44	568.311	-623.633	2506.17	122.839	-632.187	2662.43	69.6945	-345.516	2489.03	963.909	-349.274	2426.76	1121.67	-359.533	2539.38	561.372	-401.135	2207.47	274.113	-386.738	2220.26	96.5282
721	0	-732.982	2532.72	988.585	-716.375	2472.21	1154.63	-671.86	2550.6	568.427	-623.849	2506.17	122.84	-632.178	2662.47	69.6129	-345.779	2496.33	964.645	-348.295	2434.96	1122.47	-359.507	2557.97	564.992	-400.87	2226.59	278.124	-386.851	2244.09	100.608
722	0	-733.602	2538.65	987.72	-719.253	2481.6	1154.04	-672.314	2550.73	568.622	-624.001	2506.1	122.873	-632.189	2662.49	69.5895	-345.816	2504.45	965.373	-346.992	2444.38	1123.12	-360.072	2575.68	568.958	-400.966	2246.26	281.054	-386.644	2269.74	104.043
723	0	-734.259	2544.6	986.507	-722.331	2491.22	1153	-672.732	2550.6	568.832	-624.138	2505.93	122.889	-632.244	2662.45	69.5717	-345.833	2512.79	965.892	-346.001	2455.41	1123.79	-360.774	2592.99	573.375	-401.13	2266.53	282.745	-386.23	2296.18	106.657
724	0	-734.933	2550.55	985.352	-725.162	2501.18	1151.84	-673.162	2550.26	569.008	-624.32	2505.77	122.946	-632.304	2662.39	69.5656	-345.767	2521.63	966.356	-345.454	2466.26	1124.74	-361.596	2610.03	577.839	-401.522	2287.01	283.057	-385.564	2322.46	107.993
725	0	-735.597	2556.49	984.44	-727.446	2510.51	1150.89	-673.624	2549.99	569.186	-624.545	2505.64	122.894	-632.375	2662.32	69.6055	-345.817	2530.6	967.075	-345.44	2476.12	1126.12	-362.324	2626.83	582.191	-402.054	2307.96	282.271	-384.574	2349	108.578
726	0	-736.2	2562.16	983.999	-729.043	2519.16	1150.48	-674.164	2549.9	569.281	-624.27	2505.41	122.87	-632.456	2662.24	69.6794	-345.952	2539.65	968.176	-345.889	2484.55	1128.12	-363.064	2643.48	586.268	-402.703	2328.95	280.348	-383.329	2375.9	108.393
727	0	-736.69	2567.7	983.819	-730.054	2527.03	1150.63	-674.674	2550.05	569.378	-624.217	2505.13	122.958	-632.548	2662.17	69.7327	-346.355	2549	969.914	-346.722	2491.73	1130.55	-363.974	2659.64	589.97	-403.301	2350.57	277.421	-381.903	2403.63	107.655
728	0	-737.131	2573.12	983.834	-730.666	2534.09	1150.94	-675.345	2550.52	569.484	-624.452	2505.02	122.843	-632.675	2662.12	69.7733	-346.805	2557.97	972.054	-347.939	2498.67	1133.13	-365.075	2675.19	593.106	-404.287	2373.13	272.915	-380.316	2432.27	106.874
729	0	-737.536	2578.51	983.847	-731.062	2540.41	1151.15	-675.906	2551.23	569.475	-624.554	2504.86	122.799	-632.769	2662.08	69.6881	-347.301	2568.61	974.677	-349.375	2506.03	1135.49	-366.226	2690.04	595.855	-405.058	2394.94	268.307	-378.618	2462.81	105.626
730	0	-737.851	2583.89	983.661	-731.275	2546.42	1151.19	-676.479	2552.23	569.445	-624.634	2504.66	122.745	-632.903	2662.17	69.5352	-347.687	2577.78	976.957	-350.636	2513.31	1137.36	-367.507	2704.25	598.243	-405.899	2417.99	262.527	-377.079	2493.6	104.156
731	0	-738.155	2589.35	983.331	-731.504	2552.29	1151.13	-677.039	2553.46	569.424	-624.763	2504.43	122.691	-633.034	2662.35	69.2758	-347.946	2586.16	978.873	-351.662	2520.71	1138.83	-368.871	2717.81	600.42	-406.798	2441.62	255.7	-375.541	2525.31	102.488
732	0	-738.421	2594.93	982.886	-731.792	2558.26	1150.84	-677.478	2554.82	569.404	-624.893	2503.94	122.493	-633.16	2662.62	68.8919	-348.136	2594.46	980.456	-352.434	2528.3	1139.99	-370.036	2730.65	602.588	-407.471	2466.04	248.239	-374.114	2557.53	100.625
733	0	-738.75	2600.61	982.342	-732.565	2564.84	1150.14	-677.804	2556.28	569.362	-625.048	2503.05	122.195	-633.234	2662.96	68.4717	-348.272	2602.81	981.661	-352.659	2536.43	1140.82	-371.281	2742.51	604.512	-408.229	2490.84	240.027	-372.739	2590.01	98.423
734	0	-739.065	2606.41	981.683	-733.723	2571.87	1149.18	-678.064	2557.89	569.352	-624.988	2503.61	122.155	-633.201	2663.39	67.9969	-348.391	2611.29	982.642	-352.782	2545.33	1141.59	-372.55	2753.66	606.12	-408.867	2516.16	231.033	-371.556	2622.68	95.8397
735	0	-739.397	2612.37	980.947	-734.626	2579.08	1148.35	-678.14	2559.65	569.347	-624.698	2505.54	122.7	-633.18	2663.69	67.5121	-348.579	2619.8	983.439	-352.985	2554.61	1142.37	-373.664	2764.06	607.375	-409.391	2542.4	221.814	-370.413	2655.41	92.9955
736	0	-739.721	2618.41	980.172	-735.305	2586.1	1147.57	-678.159	2561.76	569.404	-624.499	2506.09	122.98	-633.031	2664.02	66.9076	-348.773	2628.54	984.138	-353.405	2563.74	1143.04	-374.506	2773.9	608.199	-409.904	2569.09	212.283	-369.276	2688.54	90.2274
737	0	-740.035	2624.46	979.403	-735.894	2593.02	1146.77	-678.069	2564.06	569.435	-624.298	2506.61	123.186	-632.85	2664.35	66.4401	-349.037	2637.19	984.654	-353.913	2572.95	1143.6	-375.262	2783.21	608.591	-410.567	2596.16	202.469	-368.195	2721.96	87.7387
738	0	-740.342	2630.54	978.656	-736.427	2600.09	1146	-677.959	2566.59	569.382	-624.37	2505.57	122.622	-632.79	2664.73	66.013	-349.235	2646.07	985.087	-354.432	2582.4	1143.96	-375.907	2791.7	608.435	-411.258	2623.96	192.646	-367.234	2755.64	85.5896
739	0	-740.62	2636.68	977.959	-736.82	2607.14	1145.14	-677.915	2569.36	569.406	-624.42	2504.42	122.117	-632.631	2664.51	65.5011	-349.447	2654.92	985.312	-354.922	2591.75	1144.12	-376.595	2799.35	607.664	-411.964	2652.33	183.017	-366.046	2789.21	83.8017
740	0	-740.892	2642.94	977.217	-737.211	2613.97	1144.17	-677.877	2572.21	569.401	-624.172	2505.65	122.986	-632.653	2664.69	65.1922	-349.654	2663.91	985.291	-355.362	2601.22	1144.09	-377.321	2806.38	606.252	-412.813	2681.03	173.686	-364.795	2822.7	82.1716
741	0	-741.235	2649.41	976.482	-737.691	2620.94	1143.11	-677.945	2575.18	569.459	-623.62	2509.02	124.632	-632.675	2664.93	64.9496	-349.841	2672.91	985.097	-355.667	2610.62	1143.77	-378.031	2812.75	604.244	-413.702	2710.26	164.931	-363.702	2855.15	80.3084
742	0	-741.558	2656.08	975.663	-738.278	2628.14	1142	-678.129	2578.23	569.442	-623.613	2509.13	124.711	-632.658	2665.11	64.6929	-350.002	2681.83	984.643	-355.859	2620.36	1143.35	-378.582	2818.54	601.806	-414.92	2739.59	156.431	-363.255	2887.42	77.6904
743	0	-741.989	2662.92	974.822	-738.893	2635.26	1140.69	-678.311	2581.42	569.479	-623.6	2509.26	124.871	-632.654	2665.32	64.4796	-350.121	2690.75	984.005	-355.98	2630.17	1142.6	-379.026	2823.87	599.077	-415.869	2769.42	149.237	-362.768	2919.81	76.2933
744	0	-742.481	2669.93	973.959	-739.457	2642.63	1139.46	-678.504	2584.81	569.452	-623.526	2509.65	125.196	-632.75	2665.83	64.4079	-350.213	2699.76	983.217	-356.025	2639.99	1141.64	-379.317	2828.8	596.032	-416.263	2799.83	143.843	-362.897	2952.16	75.3847
745	0	-742.912	2677.02	973.087	-739.84	2650.14	1138.34	-678.646	2588.46	569.412	-623.409	2510.13	125.635	-632.789	2666	64.2341	-350.423	2708.67	982.225	-356.054	2649.86	1140.5	-379.582	2833.29	592.671	-416.67	2829.97	139.574	-363.682	2984.34	74.9779
746	0	-743.395	2684.31	972.286	-740.131	2657.53	1137.35	-678.709	2592.24	569.255	-623.285	2510.82	126.221	-632.808	2666.18	64.0255	-350.611	2717.66	981.132	-356.163	2662.12	1139.75	-379.828	2837.51	589.112	-417.83	2859.81	136.04	-365.28	3016.04	75.39
747	0	-743.786	2691.65	971.496	-740.204	2665.33	1136.54	-678.752	2596.26	569.108	-623.082	2511.53	126.822	-632.868	2666.33	63.872	-350.856	2726.67	979.963	-356.183	2672.05	1138.64	-380.048	2841.76	585.622	-418.873	2888.64	134.059	-367.519	3047.25	77.2743
748	0	-744.169	2699.17	970.673	-739.992	2673.12	1135.85	-678.703	2600.47	568.92	-623.456	2510.57	126.039	-632.934	2666.49	63.7205	-351.137	2735.84	978.633	-356.39	2681.76	1137.62	-380.613	2846.35	582.096	-419.695	2916.08	133.299	-370.53	3077.04	80.0699
749	0	-744.446	2706.85	969.771	-739.547	2681.07	1135.07	-678.678	2604.97	568.777	-624.32	2510.54	126.548	-632.947	2666.63	63.589	-351.232	2745.11	977.164	-356.591	2691.72	1136.54	-381.294	2851.34	578.705	-420.27	2941.7	133.651	-373.77	3105.61	84.5838
750	0	-744.68	2714.8	968.785	-739.297	2689.36	1133.9	-678.532	2609.59	568.569	-623.156	2510.13	126.644	-632.969	2666.8	63.4625	-351.171	2754.59	975.473	-356.646	2701.88	1135.22	-382.117	2856.77	575.646	-421.581	2951.57	133.385	-377.265	3132.35	90.8054
751	0	-744.934	2723.02	967.641	-739.28	2697.75	1132.4	-678.434	2614.51	568.249	-623.013	2511.19	127.325	-632.95	2666.98	63.3058	-351.017	2764.3	973.675	-356.435	2712.39	1133.76	-382.946	2862.76	572.802	-423.125	2961.53	132.786	-380.951	3157.02	98.7222
752	0	-745.136	2731.41	966.314	-739.262	2706.59	1130.9	-678.351	2619.92	568.023	-622.964	2512.49	128.219	-632.925	2667.19	63.1457	-350.934	2774.34	971.794	-356.187	2723.1	1132.22	-383.767	2869.44	570.164	-424.668	2971.96	132.178	-384.728	3179.08	107.548
753	0	-745.307	2739.98	964.931	-739.189	2715.69	1129.39	-678.254	2625.68	567.772	-622.706	2513.38	128.961	-632.943	2667.44	63.0555	-350.97	2784.75	969.967	-355.864	2733.86	1130.76	-384.531	2877.19	567.987	-426.157	2982.64	131.575	-388.543	3198.12	116.323
754	0	-745.401	2748.65	963.534	-739.121	2724.82	1127.77	-678.143	2631.82	567.294	-622.446	2514.08	129.909	-632.879	2667.61	62.8743	-351.042	2795.35	968.292	-355.524	2744.63	1129.24	-385.29	2886.29	566.354	-427.651	2993.35	130.854	-392.27	3213.74	123.457
755	0	-745.376	2757.51	962.17	-739.002	2734.02	1126.09	-677.074	2637.24	566.66	-622.262	2514.99	130.963	-632.934	2667.95	62.7524	-351.044	2806.13	966.79	-355.199	2755.32	1127.88	-386.009	2896.7	565.247	-429.093	3004.12	130.073	-395.756	3225.71	127.064
756	0	-745.212	2766.49	960.792	-738.86	2743.33	1124.45	-676.746	2643.84	566.156	-622.112	2516.06	132.101	-633.444	2668.66	63.0578	-350.925	2816.89	965.621	-354.965	2765.74	1126.7	-386.733	2908.44	564.646	-430.512	3015.02	129.328	-398.817	3234.83	126.175
757	0	-744.961	2775.62	959.467	-738.637	2752.64	1122.82	-676.516	2650.91	565.744	-622.007	2517.18	133.378	-633.59	2669.21	63.1738	-350.733	2827.56	964.901	-354.842	2776.05	1125.84	-387.556	2921.01	564.459	-431.85	3025.91	128.598	-401.445	3241.11	121.167
758	0	-744.652	2784.87	958.234	-738.385	2762.15	1121.27	-676.209	2658.22	565.327	-621.935	2518.51	134.775	-632.951	2669.2	62.6401	-350.488	2838.36	964.473	-354.855	2786.28	1125.26	-388.605	2934.22	564.659	-433.16	3037	127.945	-403.649	3245.5	113.759
759	0	-744.226	2794.35	957.186	-737.987	2771.74	1119.82	-675.846	2665.87	565.02	-621.938	2519.99	136.435	-633.01	2669.61	62.4456	-350.225	2849.26	964.125	-354.884	2796.39	1124.83	-389.883	2947.79	564.996	-434.323	3048.16	127.402	-405.633	3249.46	106.853
760	0	-743.805	2803.99	956.309	-737.498	2781.37	1118.5	-675.508	2673.77	564.868	-622.031	2521.71	138.236	-633.146	2670.09	62.3192	-350.008	2860.36	963.876	-354.908	2806.57	1124.42	-391.4	2961.58	565.372	-435.396	3059.38	126.982	-406.311	3252.43	103.447
761	0	-743.357	2813.95	955.623	-736.916	2791.39	1117.34	-675.162	2681.95	564.819	-622.229	2523.78	140.259	-633.392	2670.65	62.1943	-349.749	2871.79	963.68	-354.69	2817.04	1124.1	-392.861	2975.1	565.724	-436.375	3070.98	126.722	-406.896	3255.8	100.2
762	0	-742.8	2824.08	955.042	-736.295	2801.44	1116.43	-674.838	2690.52	564.989	-622.695	2526.63	142.64	-633.791	2671.18	62.0862	-349.439	2883.52	963.777	-354.309	2827.77	1123.95	-394.235	2987.75	566.026	-437.315	3082.61	126.712	-409.233	3259.03	95.1677
763	0	-742.218	2834.48	954.632	-735.665	2811.77	1115.66	-674.398	2699.59	565.27	-623.224	2530.12	145.798	-634.161	2671.65	61.949	-349.082	2895.53	964.208	-353.817	2838.84	1124.11	-395.107	2999.5	566.588	-438.246	3094.52	126.836	-412.21	3261.74	89.3795
764	0	-741.623	2845.08	954.405	-734.977	2822.17	1115.2	-674.038	2709.38	565.638	-622.811	2528.47	148.629	-634.618	2672.13	61.8712	-348.75	2907.72	965.009	-353.359	2850.19	1124.7	-395.144	3011.02	567.588	-438.894	3098.39	125.95	-413.19	3264.69	84.2878
765	0	-741.014	2855.85	954.345	-734.255	2832.79	1115.07	-673.77	2720.01	565.995	-623.619	2533.05	151.854	-635.219	2672.65	61.8947	-348.371	2919.8	966.093	-352.895	2861.85	1125.82	-394.614	3022.64	568.764	-438.85	3101.25	125.275	-413.776	3266.4	79.9666
766	0	-740.288	2866.74	954.584	-733.525	2843.54	1115.23	-673.628	2731.55	566.295	-624.352	2537.68	155.464	-635.663	2673.14	61.7936	-347.87	2931.73	967.481	-352.434	2873.6	1127.38	-393.863	3034.28	570.051	-438.645	3103.17	124.731	-413.291	3267.56	76.5951
767	0	-739.437	2877.82	954.969	-732.764	2854.73	1115.64	-673.525	2744.18	566.479	-625.108	2542.07	159.433	-636.524	2674.05	62.1293	-347.377	2943.36	969.158	-351.962	2885.44	1129.45	-393.137	3045.88	571.409	-438.161	3104.98	123.943	-412.695	3268.52	73.8195
768	0	-738.52	2889.05	955.442	-731.983	2866.01	1116.36	-673.628	2757.93	566.607	-625.782	2546.86	163.735	-636.625	2674.31	61.9266	-346.73	2954.62	971.151	-351.471	2897.1	1131.83	-392.366	3056.59	572.741	-437.874	3106.56	123.374	-412.491	3269.69	71.6925
769	0	-737.563	2900.48	956.067	-731.089	2877.37	1117.37	-673.94	2772.81	566.652	-626.572	2552.51	168.688	-637.097	2675.04	62.194	-345.864	2965.48	973.106	-350.923	2908.42	1134.21	-391.437	3065.64	573.612	-438.173	3107.23	123.473	-412.46	3270.33	71.0143
770	0	-736.492	2912.08	956.898	-730.135	2888.69	1118.59	-674.461	2788.94	566.594	-627.296	2558.83	174.033	-637.664	2676.12	62.4581	-344.879	2976.12	974.944	-350.196	2919.53	1136.51	-390.606	3073.78	574.114	-438.2	3107.77	123.448	-412.645	3271.04	70.0496
771	0	-735.317	2923.86	957.891	-729.088	2899.96	1120.07	-675.272	2806.14	566.379	-627.916	2566.01	179.978	-637.867	2677.75	62.8536	-343.789	2986.69	976.633	-349.26	2930.34	1138.55	-390.056	3081.46	574.585	-438.4	3108.54	122.926	-412.795	3271.46	69.4304
772	0	-734.138	2935.89	959.006	-728.03	2911.26	1121.65	-676.485	2824.6	566.117	-628.003	2573.91	186.519	-637.966	2679.54	63.2986	-342.593	2997.1	978.035	-348.084	2940.87	1140.29	-389.565	3088.3	574.75	-439.338	3109.22	122.54	-412.76	3272.19	68.6882
773	0	-732.912	2948.03	960.221	-726.914	2922.27	1123.4	-678.086	2844.4	565.834	-627.841	2582.9	193.446	-638.037	2681.45	64.0375	-341.256	3007.42	979.218	-346.606	2951.13	1141.65	-389.176	3094.3	574.809	-439.09	3110.02	123.045	-412.854	3272.48	68.3383
774	0	-731.692	2960.3	961.588	-725.794	2933.27	1125.24	-679.809	2865.18	565.445	-628.416	2593.67	201.239	-638.296	2684.11	65.2992	-339.996	3017.29	980.089	-345.026	2961.07	1142.73	-388.871	3099	574.561	-438.838	3110.81	123.638	-412.847	3273.02	67.9218
775	0	-730.467	2972.53	963.036	-724.607	2943.93	1127.1	-681.328	2886.51	565.05	-629.307	2605.81	209.75	-638.794	2687.43	66.9702	-338.831	3026.77	980.762	-343.391	2970.75	1143.57	-388.392	3103.16	574.373	-438.519	3111.25	124.256	-412.89	3273.19	67.802
776	0	-729.256	2984.76	964.534	-723.478	2954.54	1128.95	-683.01	2908.57	564.834	-631.014	2620.05	219.09	-639.393	2691.59	69.2042	-337.794	3035.69	981.354	-341.828	2980.09	1144.23	-387.738	3107.29	574.261	-438.258	3111.66	124.865	-412.872	3273.26	67.7144
777	0	-728.042	2996.86	965.934	-722.328	2964.91	1130.61	-685.141	2931.31	565.036	-632.905	2636.1	228.307	-639.954	2696.67	71.8615	-336.891	3044.27	981.916	-340.44	2989.33	1145.01	-386.904	3111.41	574.313	-437.975	3111.81	125.278	-412.74	3273.36	67.6316
778	0	-726.877	3008.79	967.167	-721.289	2975.12	1132.01	-687.613	2954.41	565.511	-634.407	2653.3	237.183	-640.347	2703.06	75.4183	-336.139	3052.81	982.623	-339.263	2998.58	1145.87	-385.826	3115.48	574.403	-437.804	3111.81	125.435	-412.627	3273.39	67.5331
779	0	-725.807	3020.36	968.309	-720.31	2985.16	1133.14	-690.221	2977.62	566.29	-635.824	2671.47	245.267	-640.222	2709.93	78.8325	-335.447	3061.54	983.418	-338.335	3007.72	1146.83	-384.645	3119.55	574.528	-437.693	3111.64	125.32	-412.492	3273.42	67.4502
780	0	-725.426	3028.93	968.689	-719.392	2995.01	1134.02	-692.863	3000.73	567.427	-637.31	2690.75	252.021	-639.306	2717.17	81.8092	-334.766	3070.54	984.393	-337.538	3016.86	1147.87	-383.437	3123.6	574.573	-437.643	3111.28	124.951	-412.41	3273.47	67.3716
781	0	-724.833	3039.35	969.242	-718.587	3004.54	1134.63	-694.897	3023.3	568.868	-638.733	2710.09	258.355	-639.655	2727.68	87.127	-334.121	3079.68	985.24	-336.819	3026.15	1148.96	-382.199	3127.64	574.511	-437.452	3111.49	124.822	-412.144	3273.5	67.4279
782	0	-724.295	3049.82	969.818	-717.884	3013.7	1135.14	-696.827	3045.61	570.777	-639.6	2728.55	265.283	-640.958	2743.13	94.3758	-333.532	3088.85	986.079	-336.235	3035.43	1149.97	-380.947	3131.85	574.289	-437.534	3111.61	124.537	-412.068	3273.49	67.3839
783	0	-723.812	3059.96	970.484	-717.205	3022.67	1135.53	-698.291	3067.44	572.756	-640.136	2747.55	272.066	-642.254	2762.93	100.816	-332.947	3097.96	986.76	-335.672	3044.71	1150.88	-379.66	3135.97	573.977	-437.735	3111.66	124.14	-412.036	3273.49	67.3618
784	0	-723.356	3070.34	971.312	-716.598	3031.35	1135.82	-690.336	3084.62	571.535	-640.34	2767.3	278.043	-644.597	2786.74	107.441	-332.435	3106.88	987.346	-335.132	3053.92	1151.61	-378.424	3139.72	573.754	-437.751	3111.74	123.837	-411.97	3273.48	67.3189
785	0	-722.984	3080.56	972.21	-715.951	3039.65	1136.06	-691.205	3105.68	574.149	-640.507	2788.02	283.277	-647.167	2812.49	113.342	-331.917	3115.56	987.835	-334.478	3062.79	1152.09	-377.264	3142.89	573.52	-437.547	3111.84	123.728	-411.9	3273.47	67.2751
786	0	-722.714	3090.61	973.204	-715.23	3047.81	1136.38	-691.916	3126.33	577.181	-640.582	2809.63	287.085	-650.523	2839.69	118.767	-331.401	3123.98	988.221	-333.738	3070.98	1152.24	-376.218	3145.42	573.393	-437.474	3111.86	123.658	-411.865	3273.45	67.2629
787	0	-722.524	3100.39	974.349	-714.512	3055.92	1136.84	-692.573	3146.6	580.573	-640.676	2831.75	289.592	-653.312	2866.37	122.7	-330.926	3132.09	988.575	-332.898	3078.71	1152.3	-375.269	3147.71	573.3	-437.422	3111.82	123.601	-411.832	3273.44	67.2416
788	0	-722.31	3110.13	975.667	-713.921	3064.08	1137.59	-693.158	3166.6	584.129	-640.85	2854.28	290.835	-656.581	2893.44	125.604	-330.488	3139.98	989.034	-332	3086.72	1152.57	-374.535	3149.91	573.292	-437.43	3111.9	123.419	-411.937	3273.46	67.0546
789	0	-722.096	3119.55	977.189	-713.224	3072.58	1138.72	-693.48	3186.18	587.62	-641.16	2877.3	290.685	-659.634	2920.15	126.996	-330.067	3147.59	989.531	-331.255	3094.98	1153.08	-373.925	3152.07	573.259	-437.433	3111.88	123.398	-411.951	3273.47	67.0458
790	0	-721.826	3128.91	978.947	-712.331	3081.05	1140.25	-693.685	3205.21	590.871	-641.435	2900.68	289.306	-662.759	2947.24	127.413	-329.702	3155.09	990.093	-330.903	3102.41	1153.67	-373.442	3154.15	573.222	-437.38	3111.9	123.375	-411.899	3273.44	67.004
