# Supplementary material for: A Brake-Based Overground Gait Rehabilitation Device for Altering Propulsion Impulse Symmetry
Source: Sensors (Basel). 2021 Oct 5;21(19):6617. doi: 10.3390/s21196617 (PMC8512803; doi:10.3390/s21196617)
Supplement: Supplementary file 1 [file sensors-21-06617-s001.zip › GPT animations/code and data/Trajectories/BD 39.csv]

Trajectories
100
		BDC013:LTroc			BDC013:LIliac			BDC013:LKnee			BDC013:LAnkle			BDC013:LToe			BDC013:RTroc			BDC013:RIliac			BDC013:RKnee			BDC013:RAnkle			BDC013:RToe
Frame	Sub Frame	X	Y	Z	X	Y	Z	X	Y	Z	X	Y	Z	X	Y	Z	X	Y	Z	X	Y	Z	X	Y	Z	X	Y	Z	X	Y	Z
		mm	mm	mm	mm	mm	mm	mm	mm	mm	mm	mm	mm	mm	mm	mm	mm	mm	mm	mm	mm	mm	mm	mm	mm	mm	mm	mm	mm	mm	mm
224	0	-709.094	-1597.46	927.789	-708.459	-1629.53	1092.63	-673.914	-1615.9	527.274	-646.489	-1933.27	221.881	-649.616	-1905.77	53.1333	-317.15	-1578.66	947.791	-321.851	-1618.01	1111.21	-361.336	-1538.89	535.074	-412.533	-1572.83	82.4661	-391.123	-1407.25	27.8215
225	0	-708.158	-1587.59	928.145	-707.711	-1621.61	1092.76	-673.534	-1595.81	528.207	-646.518	-1916.95	228.306	-650.265	-1888.86	59.1972	-315.873	-1571.07	948.04	-320.919	-1610.43	1111.49	-360.726	-1535.88	534.724	-412.656	-1572.72	82.38	-391.188	-1407.16	27.7296
226	0	-707.293	-1577.68	928.623	-706.772	-1613.65	1092.86	-672.861	-1576.19	529.672	-646.148	-1899.6	233.7	-650.771	-1868.37	65.5866	-314.713	-1563.6	948.12	-319.654	-1603.33	1111.8	-359.522	-1533.38	534.688	-412.663	-1572.71	82.3404	-391.033	-1407.18	27.7069
227	0	-706.627	-1567.85	929.37	-706.031	-1606.66	1093.12	-672.064	-1557.05	531.539	-645.376	-1881.06	238.674	-651.974	-1846	71.8193	-313.968	-1556.56	948.179	-318.355	-1596.15	1111.47	-359.049	-1529.91	534.241	-412.683	-1572.65	82.3423	-390.924	-1407.18	27.6911
228	0	-705.94	-1558.1	930.46	-704.751	-1599.41	1093.47	-670.965	-1538.09	533.788	-644.65	-1861.89	242.556	-653.579	-1822.42	76.5553	-312.684	-1549.25	948.32	-317.585	-1589.25	1111.23	-358.288	-1526.73	533.988	-412.752	-1572.57	82.2958	-390.816	-1407.2	27.6543
229	0	-705.278	-1548.43	931.868	-703.279	-1592.97	1094.07	-669.777	-1519.43	536.374	-643.953	-1842.31	245.31	-654.992	-1799.65	81.5535	-312.093	-1541.68	948.296	-317.844	-1590.52	1111.65	-357.668	-1523.57	533.672	-412.799	-1572.57	82.2486	-390.809	-1407.21	27.5636
230	0	-704.586	-1539.01	933.54	-701.356	-1585.86	1095.14	-668.563	-1501.05	539.118	-643.246	-1822.49	246.97	-656.093	-1776.37	84.2709	-311.544	-1534.39	948.488	-316.54	-1583.68	1111.4	-356.957	-1520.53	533.375	-412.824	-1572.49	82.2461	-390.701	-1407.27	27.522
231	0	-703.866	-1529.75	935.558	-699.586	-1579.35	1096.7	-667.209	-1482.76	541.846	-642.523	-1802.17	247.324	-658.204	-1752.86	86.3634	-310.895	-1527.59	949.031	-315.521	-1577.07	1111.74	-356.43	-1517.38	533.194	-412.819	-1572.49	82.3287	-390.624	-1407.27	27.4812
232	0	-703.01	-1520.5	937.745	-697.42	-1573.45	1098.94	-665.766	-1464.81	544.405	-641.763	-1781.27	246.636	-660.166	-1728.73	87.1837	-310.264	-1521.19	949.744	-315.116	-1570.57	1112.29	-355.873	-1514.54	533.01	-412.941	-1572.35	82.3327	-390.491	-1407.37	27.5168
233	0	-702.043	-1511.47	940.066	-694.77	-1567.39	1101.4	-664.237	-1447.3	546.83	-640.927	-1759.77	244.959	-661.835	-1703.45	87.3567	-309.579	-1515.26	950.578	-315.18	-1564.95	1112.92	-355.451	-1511.7	532.777	-413.106	-1572.31	82.3897	-390.428	-1407.33	27.4028
234	0	-701.18	-1502.63	942.497	-692.175	-1561.11	1103.54	-662.775	-1430.27	549.206	-640.072	-1737.45	242.318	-663.364	-1677.08	86.932	-308.95	-1509.11	951.088	-315.439	-1560.04	1113.37	-355.108	-1508.95	532.603	-412.398	-1573.53	83.5372	-390.365	-1407.24	27.2498
235	0	-700.401	-1493.87	944.769	-689.914	-1554.83	1105.28	-661.268	-1413.9	551.597	-639.246	-1714.52	238.736	-664.599	-1649.59	85.8831	-308.393	-1503.14	951.333	-315.476	-1555.1	1113.55	-354.913	-1506.14	532.412	-412.999	-1572.75	83.1969	-390.43	-1407.07	26.9156
236	0	-699.683	-1485.17	946.886	-689.078	-1550.82	1106.81	-659.585	-1397.9	553.895	-638.559	-1691.15	234.205	-665.425	-1621.06	84.2418	-307.854	-1497.23	951.425	-315.09	-1549.74	1113.54	-354.718	-1503.55	532.207	-413.274	-1572.52	83.3042	-390.387	-1407.14	26.8454
237	0	-699.044	-1476.47	948.628	-687.571	-1543.36	1107.92	-657.9	-1382.46	556.161	-637.847	-1667.34	228.658	-666.031	-1591.59	82.158	-307.346	-1491.13	951.212	-314.421	-1543.83	1113.31	-354.476	-1501.04	531.998	-413.508	-1572.41	83.4499	-390.452	-1406.94	26.5899
238	0	-698.43	-1467.84	950.196	-686.356	-1535.82	1108.8	-656.236	-1367.59	558.341	-637.158	-1643.19	222.328	-666.359	-1561.18	79.6469	-307.096	-1483.92	950.52	-313.552	-1537.41	1112.87	-354.223	-1498.47	531.776	-413.658	-1572.18	83.5414	-390.257	-1406.92	26.5262
239	0	-697.801	-1459.07	951.54	-685.347	-1528.08	1109.49	-655.1	-1353.64	560.528	-636.612	-1618.65	215.165	-666.376	-1529.96	76.806	-306.66	-1477.12	949.762	-312.517	-1530.6	1112.16	-353.896	-1496.09	531.597	-413.756	-1571.97	83.6185	-390.045	-1406.81	26.4564
240	0	-697.358	-1450.3	952.568	-684.5	-1520.2	1109.97	-653.865	-1340.08	562.515	-635.833	-1593.33	207.174	-666.037	-1498.1	73.6553	-306.071	-1470.95	948.985	-311.542	-1523.67	1111.34	-353.609	-1493.89	531.393	-413.818	-1571.81	83.6791	-389.953	-1406.74	26.3758
241	0	-696.891	-1441.6	953.426	-683.739	-1512.28	1110.41	-652.665	-1327.07	564.298	-635.22	-1567.39	198.962	-665.511	-1465.7	70.1844	-305.789	-1464.79	948.031	-310.742	-1516.94	1110.58	-353.428	-1491.85	531.06	-413.965	-1571.83	83.7625	-389.961	-1406.7	26.1931
242	0	-696.435	-1432.94	954.245	-682.917	-1504.35	1110.83	-651.622	-1314.97	566.152	-634.452	-1540.61	190.927	-664.995	-1433.03	66.8815	-305.222	-1459.38	947.402	-310.042	-1510.11	1109.9	-353.213	-1490	530.811	-414.058	-1571.86	83.8147	-390.04	-1406.55	25.9199
243	0	-696.034	-1424.47	955.074	-682.044	-1496.45	1111.32	-650.727	-1303.48	567.635	-633.321	-1513.42	181.912	-664.474	-1400.16	63.6562	-303.784	-1456.27	947.654	-309.434	-1503.19	1109.45	-352.821	-1488.27	530.634	-414.054	-1571.78	83.8704	-389.82	-1406.42	25.8612
244	0	-695.673	-1416.24	955.849	-681.085	-1488.63	1111.82	-649.574	-1292.36	568.62	-632.164	-1485.88	172.793	-663.914	-1366.79	60.6011	-303.491	-1449.69	947.042	-308.905	-1496.16	1109.07	-352.39	-1486.57	530.587	-413.994	-1571.69	83.8904	-389.429	-1406.45	25.8779
245	0	-695.362	-1408.26	956.569	-680.31	-1480.99	1112.28	-649.075	-1282.17	569.424	-630.694	-1457.79	164.052	-663.477	-1333.48	58.2048	-303.371	-1443.4	946.442	-308.484	-1489.37	1108.61	-352.09	-1485.14	530.533	-414.077	-1571.81	83.9938	-389.361	-1406.4	25.7994
246	0	-695.031	-1400.48	957.173	-679.486	-1473.35	1112.65	-648.244	-1272.2	569.671	-629.152	-1429.44	155.737	-662.964	-1300.09	56.35	-303.276	-1437.39	945.788	-308.107	-1482.77	1108.04	-351.847	-1483.87	530.422	-414.195	-1571.92	84.0879	-389.451	-1406.28	25.533
247	0	-694.724	-1392.74	957.52	-678.753	-1465.68	1112.89	-647.495	-1262.8	569.563	-627.53	-1400.93	147.961	-662.432	-1267.07	55.5351	-303.015	-1431.32	945.056	-307.68	-1476.05	1107.34	-351.386	-1482.56	530.333	-414.205	-1571.89	84.1198	-389.376	-1406.21	25.231
248	0	-694.517	-1385.25	957.713	-678.071	-1458.23	1113.04	-646.855	-1254.09	569.026	-625.93	-1372.07	140.648	-661.441	-1234	54.9405	-302.626	-1424.93	944.382	-307.164	-1469.09	1106.72	-350.96	-1480.75	530.376	-414.079	-1571.57	84.2436	-389.075	-1405.97	25.1579
249	0	-694.292	-1377.92	957.776	-677.308	-1450.79	1113.08	-646.367	-1245.86	568.136	-624.477	-1343.11	134.051	-659.953	-1201.2	54.7873	-302.314	-1418.71	943.709	-306.782	-1462.37	1106.01	-350.596	-1478.83	530.44	-414.026	-1571.33	84.4551	-388.894	-1405.89	25.0724
250	0	-694.09	-1370.57	957.584	-676.707	-1443.38	1112.98	-645.823	-1238.08	567.02	-623.093	-1313.89	128.083	-657.937	-1168.63	54.6833	-302.097	-1412.64	942.971	-306.36	-1455.68	1105.34	-350.395	-1476.78	530.379	-414.148	-1571.27	84.6913	-389.083	-1405.72	24.7579
251	0	-693.887	-1363.29	957.308	-676.229	-1435.88	1112.8	-645.408	-1230.81	565.538	-621.875	-1284.72	123.006	-655.249	-1136.46	54.6632	-301.896	-1406.57	942.165	-306.027	-1448.88	1104.63	-350.18	-1474.52	530.371	-414.225	-1571.06	84.9728	-389.268	-1405.32	24.325
252	0	-693.709	-1356.03	956.861	-675.787	-1428.31	1112.5	-644.676	-1223.79	563.883	-620.12	-1255.11	118.452	-651.991	-1104.67	54.7305	-301.602	-1400.23	941.32	-305.726	-1441.93	1103.92	-349.879	-1472.07	530.281	-414.212	-1570.67	85.2045	-389.122	-1405.23	24.0223
253	0	-693.547	-1348.78	956.335	-675.331	-1420.74	1112.14	-644.514	-1217.59	562.234	-618.699	-1226.03	115.209	-647.956	-1073.3	54.8882	-301.277	-1393.79	940.59	-305.428	-1434.82	1103.21	-349.671	-1469.17	530.296	-414.194	-1570.2	85.5132	-388.983	-1405.09	23.9315
254	0	-693.456	-1341.52	955.767	-674.986	-1413.08	1111.72	-644.301	-1211.39	560.393	-618.336	-1198.8	113.663	-643.234	-1042.78	55.1864	-301.091	-1387.46	939.953	-305.227	-1427.81	1102.68	-349.672	-1466.13	530.314	-414.296	-1569.91	86.0371	-389.174	-1404.57	23.5875
255	0	-693.424	-1334.33	955.13	-674.659	-1405.32	1111.21	-644.087	-1205.21	558.646	-616.316	-1170.44	112.161	-638.502	-1013.23	55.5892	-300.918	-1381.26	939.132	-304.998	-1420.94	1101.91	-349.791	-1462.91	530.069	-414.423	-1569.69	86.4683	-389.107	-1404.77	23.5266
256	0	-693.191	-1326.88	954.419	-674.453	-1397.42	1110.71	-644.076	-1199.12	556.805	-614.632	-1143.61	111.636	-630.739	-984.614	56.0896	-300.72	-1374.96	938.396	-304.663	-1413.79	1101.18	-349.803	-1459.61	530.02	-414.577	-1569.27	86.9964	-388.952	-1404.8	23.5242
257	0	-693.054	-1319.37	953.56	-674.268	-1389.57	1110.14	-643.746	-1192.97	554.999	-612.84	-1118.01	111.655	-625.804	-957.654	57.4651	-300.504	-1368.47	937.673	-304.483	-1406.53	1100.31	-349.876	-1456.03	530.006	-414.708	-1568.7	87.6258	-388.72	-1404.79	23.7458
258	0	-692.929	-1311.95	952.754	-673.924	-1381.71	1109.51	-643.263	-1187.02	553.359	-611.355	-1094.19	112.191	-620.865	-932.188	58.7524	-300.367	-1362	936.831	-304.571	-1399.68	1099.4	-350.043	-1452.48	529.916	-414.922	-1568.16	88.2995	-388.723	-1404.74	23.6072
259	0	-692.846	-1304.57	952.034	-673.693	-1374.16	1108.97	-642.477	-1181.06	551.738	-610.102	-1072.18	113.168	-612.182	-908.444	59.9366	-300.297	-1355.59	936.308	-304.722	-1392.67	1098.75	-350.323	-1448.53	529.903	-415.207	-1567.64	89.1695	-388.798	-1404.62	23.6164
260	0	-692.72	-1297.04	951.18	-673.586	-1366.47	1108.39	-641.462	-1175.3	550.131	-608.721	-1051.87	114.296	-608.056	-886.842	62.2962	-300.36	-1349.23	935.693	-304.85	-1385.73	1098.01	-350.731	-1444.47	529.836	-415.525	-1567.15	90.0216	-388.959	-1404.52	23.6113
261	0	-692.706	-1289.59	950.378	-673.652	-1358.8	1107.69	-640.341	-1169.39	548.538	-607.335	-1033.59	115.755	-604.669	-867.429	65.092	-300.34	-1342.92	934.957	-304.955	-1378.5	1097.14	-350.96	-1440.37	529.666	-415.832	-1566.61	90.7427	-389	-1404.52	23.5492
262	0	-692.581	-1281.82	949.421	-673.913	-1351.11	1106.97	-639.371	-1163.04	547.107	-605.665	-1017.56	117.121	-602.266	-850.231	68.6288	-300.351	-1336.41	934.196	-304.971	-1371.2	1096.3	-351.21	-1435.94	529.52	-416.141	-1565.88	91.7078	-389.021	-1404.33	23.5841
263	0	-692.486	-1273.72	948.4	-674.056	-1343.2	1106.11	-638.323	-1155.84	545.87	-603.547	-1003.75	118.035	-600.795	-835.663	72.7414	-300.381	-1329.83	933.206	-305.045	-1363.91	1095.26	-351.604	-1431.41	529.202	-416.457	-1565.15	92.6438	-389.069	-1404.24	23.5789
264	0	-692.48	-1265.59	947.42	-674.215	-1335.29	1105.24	-637.397	-1147.87	545.021	-601.344	-992.424	118.234	-600.001	-823.286	76.9047	-300.548	-1323.16	932.106	-305.21	-1356.83	1094.2	-352.019	-1426.82	528.9	-416.782	-1564.51	93.7189	-389.182	-1404.22	23.432
265	0	-692.513	-1257.53	946.516	-674.408	-1327.41	1104.36	-636.37	-1139.05	544.422	-599.122	-983.36	117.842	-599.831	-813.213	80.7048	-300.686	-1316.27	931.301	-305.432	-1349.47	1093.4	-352.238	-1422.14	528.846	-416.966	-1563.66	94.9388	-389.233	-1404.04	23.443
266	0	-692.587	-1249.36	945.645	-674.613	-1319.47	1103.49	-635.546	-1129.75	544.141	-596.867	-975.841	116.682	-602.324	-805.368	84.0501	-300.921	-1309.38	930.532	-305.723	-1342.36	1092.64	-352.509	-1417.28	528.711	-417.125	-1562.74	96.1692	-389.158	-1403.88	23.4201
267	0	-692.603	-1241.26	944.845	-674.795	-1311.6	1102.53	-635.898	-1121.49	544.07	-594.711	-969.367	115.174	-602.078	-799.15	85.8625	-301.169	-1302.39	929.804	-306.067	-1334.94	1092	-352.71	-1412.3	528.668	-417.271	-1561.7	97.422	-389.383	-1403.3	22.9091
268	0	-692.724	-1233.04	944.085	-675.119	-1303.58	1101.58	-635.266	-1111.86	543.804	-592.825	-964.134	113.685	-603.404	-794.205	86.6939	-301.422	-1295.37	929.238	-306.442	-1327.75	1091.42	-352.867	-1407.43	528.749	-417.439	-1560.61	98.8364	-389.277	-1403.15	23.145
269	0	-692.684	-1224.66	943.258	-675.373	-1295.45	1100.61	-634.714	-1102.37	543.478	-591.189	-959.777	112.403	-602.681	-790.085	86.0232	-301.775	-1288.54	928.617	-306.918	-1320.62	1090.77	-351.941	-1404.7	529.438	-417.68	-1559.65	100.218	-389.339	-1403.08	22.9477
270	0	-692.792	-1216.22	942.555	-675.633	-1287.09	1099.65	-634.036	-1092.77	543.202	-589.933	-956.286	111.284	-602.396	-787.079	83.9835	-302.037	-1281.35	928.11	-307.307	-1313.17	1090.24	-352.055	-1399.62	529.546	-417.764	-1558.45	101.708	-389.285	-1402.82	22.8757
271	0	-692.821	-1207.56	941.844	-675.896	-1278.62	1098.83	-633.573	-1083.06	542.873	-588.761	-953.56	109.924	-602.025	-785.063	80.7314	-302.336	-1274.29	927.715	-307.723	-1305.72	1089.82	-352.247	-1394.27	529.608	-417.861	-1557.17	103.323	-389.227	-1402.45	22.8631
272	0	-692.894	-1198.75	941.183	-676.189	-1269.97	1098.09	-633.376	-1073.71	542.562	-587.659	-951.479	108.308	-601.297	-783.91	76.5427	-302.642	-1267.22	927.229	-308.146	-1298.24	1089.27	-352.532	-1389.11	529.717	-418.039	-1555.98	105.014	-389.358	-1402.23	22.6775
273	0	-692.9	-1189.74	940.607	-676.446	-1261.1	1097.35	-633.254	-1064.43	542.194	-586.792	-950.357	106.516	-600.315	-783.756	71.9315	-302.993	-1260.07	926.698	-308.603	-1290.63	1088.64	-352.778	-1383.88	529.89	-418.203	-1554.6	106.712	-389.329	-1402.26	22.5965
274	0	-692.905	-1180.56	940.068	-676.681	-1252.01	1096.7	-633.431	-1055.32	541.827	-585.978	-950.573	104.517	-599.382	-784.661	67.6895	-303.343	-1252.75	926.102	-309.075	-1282.98	1087.97	-353.052	-1378.46	530.064	-418.296	-1553.06	108.45	-389.492	-1401.85	22.2017
275	0	-692.874	-1171.2	939.641	-676.953	-1242.79	1096.19	-633.244	-1045.98	541.291	-584.772	-951.462	102.964	-598.242	-785.963	64.4117	-303.716	-1245.25	925.569	-309.435	-1274.93	1087.26	-353.291	-1372.73	530.244	-418.407	-1551.33	110.337	-389.328	-1401.72	22.1049
276	0	-692.848	-1161.6	939.23	-677.392	-1233.35	1095.85	-633.082	-1037.01	540.749	-583.181	-952.408	102.57	-596.99	-787.714	62.1081	-304.201	-1237.23	925.104	-309.775	-1266.49	1086.61	-353.673	-1366.58	530.558	-418.54	-1549.43	112.477	-389.267	-1401.38	22.1276
277	0	-693.002	-1152.12	939.003	-677.812	-1224	1095.82	-632.58	-1028.54	540.211	-581.473	-952.827	101.128	-596.449	-788.9	58.9878	-304.832	-1229.34	924.667	-310.199	-1258	1085.88	-354.182	-1360.23	530.823	-418.629	-1547.49	114.733	-389.283	-1401.06	21.9813
278	0	-693.297	-1142.64	939.031	-678.187	-1214.68	1096.07	-632.438	-1020.89	540.042	-580.567	-951.962	100.008	-596.118	-789.156	55.752	-305.56	-1220.93	924.115	-310.649	-1249.43	1085.12	-354.89	-1353.44	531.098	-418.644	-1545.33	117.111	-389.376	-1400.64	21.7105
279	0	-693.754	-1133.14	939.391	-678.477	-1205.5	1096.65	-631.902	-1013.4	539.681	-580.264	-949.936	99.7105	-595.865	-787.82	53.7459	-306.284	-1212.27	923.614	-311.038	-1240.63	1084.36	-355.528	-1346.14	531.358	-418.549	-1542.95	119.696	-389.231	-1400.39	21.5461
280	0	-694.305	-1123.77	940.095	-678.794	-1196.62	1097.54	-631.991	-1006.16	539.681	-580.398	-947.089	99.4388	-595.66	-786.593	51.4732	-307.057	-1203.35	923.072	-311.389	-1231.74	1083.59	-356.225	-1338.28	531.56	-418.361	-1540.34	122.383	-389.085	-1400.25	21.3328
281	0	-694.836	-1114.54	941.23	-679.089	-1187.72	1098.58	-632.361	-998.971	540.289	-580.383	-945.102	99.0781	-595.15	-785.3	48.5111	-307.791	-1194.03	922.688	-311.616	-1222.52	1082.9	-356.879	-1329.68	531.837	-418.056	-1537.33	125.391	-388.941	-1399.91	21.1793
282	0	-695.407	-1105.18	942.604	-679.332	-1179.07	1099.73	-632.707	-991.248	540.888	-580.349	-943.908	99.0353	-594.792	-784.704	46.5911	-308.559	-1184.44	922.491	-312.053	-1213.14	1082.37	-357.408	-1320.19	531.985	-417.735	-1534.07	128.631	-388.764	-1399.6	21.2001
283	0	-696.002	-1096.01	944.048	-679.601	-1170.57	1101.07	-633.555	-983.835	541.471	-580.322	-943.118	98.8791	-594.534	-784.347	45.7733	-309.448	-1174.77	922.342	-312.635	-1204.04	1081.92	-357.856	-1310.13	531.929	-417.374	-1530.55	132.052	-388.553	-1399.42	21.2314
284	0	-696.631	-1086.93	945.538	-679.987	-1162.04	1102.52	-634.2	-976.139	541.96	-580.335	-942.684	98.6361	-594.191	-783.995	45.1139	-310.413	-1165.17	922.429	-313.392	-1194.84	1081.61	-358.302	-1299.36	531.8	-416.907	-1526.62	135.731	-388.35	-1399.24	21.3068
285	0	-697.45	-1077.99	947.19	-680.374	-1153.57	1104.14	-634.706	-969.449	542.297	-580.665	-942.091	98.2621	-593.891	-783.871	44.5274	-311.454	-1155.54	922.628	-314.27	-1185.78	1081.35	-358.647	-1287.97	531.568	-416.345	-1522.28	139.667	-388.083	-1399.01	21.4681
286	0	-698.432	-1069.1	948.878	-680.936	-1145.09	1105.92	-635.259	-963.355	542.449	-581.322	-941.905	97.7989	-593.793	-783.929	44.2431	-312.426	-1145.58	922.743	-315.132	-1176.59	1081.19	-358.818	-1275.5	531.081	-415.561	-1517.33	143.799	-387.731	-1398.61	21.6923
287	0	-699.301	-1060.12	950.486	-681.519	-1136.42	1107.74	-635.697	-957.741	542.737	-581.924	-941.883	97.2157	-593.777	-784.055	44.3373	-313.334	-1135.36	923.039	-316.029	-1167.32	1081.19	-358.692	-1262.12	530.541	-414.697	-1511.76	148.365	-387.326	-1397.93	22.1533
288	0	-700.34	-1051.49	951.993	-682.203	-1127.52	1109.55	-636.133	-952.627	542.459	-582.337	-941.816	96.5604	-593.778	-784.227	44.5623	-314.395	-1125.41	923.443	-317.052	-1158.41	1081.28	-358.433	-1247.9	529.868	-413.899	-1505.64	153.318	-387.119	-1396.9	22.7293
289	0	-701.219	-1043.16	953.408	-683.004	-1118.41	1111.37	-637.158	-948.833	542.401	-582.639	-941.592	95.9528	-593.689	-784.316	44.6515	-315.56	-1115.69	923.859	-318.149	-1149.61	1081.52	-357.897	-1232.93	529.055	-413.014	-1498.96	158.703	-387.005	-1395.75	23.2677
290	0	-702.026	-1034.73	954.587	-683.758	-1109.37	1113.01	-637.263	-945.298	541.625	-582.875	-941.428	95.3595	-593.62	-784.292	44.6517	-316.669	-1105.85	924.315	-319.262	-1140.96	1081.91	-356.939	-1216.98	528.123	-411.86	-1491.37	164.42	-386.938	-1394.41	23.8941
291	0	-702.859	-1026.33	955.334	-684.464	-1100.44	1114.5	-638.018	-942.605	540.729	-583.023	-941.204	94.6698	-593.689	-784.341	44.4575	-317.683	-1096.08	924.852	-320.318	-1132.39	1082.43	-355.59	-1200.22	527.138	-410.532	-1482.89	170.499	-386.669	-1392.84	25.0871
292	0	-703.694	-1018.26	955.828	-685.234	-1091.84	1115.82	-638.807	-940.873	540.063	-583.201	-941.086	94.0251	-593.845	-784.331	44.2119	-318.755	-1086.44	925.403	-321.373	-1124.05	1082.94	-353.849	-1182.75	526.164	-409.006	-1473.47	177.111	-386.507	-1390.73	26.4283
293	0	-704.5	-1010.18	956.044	-686.005	-1083.61	1116.98	-639.665	-939.271	539.418	-583.454	-940.988	93.3616	-594.078	-784.37	43.9243	-319.767	-1076.82	926.037	-322.351	-1115.9	1083.53	-351.774	-1164.41	525.125	-407.168	-1462.65	183.925	-386.345	-1388.2	28.2222
294	0	-705.995	-1004.81	956.396	-686.725	-1075.96	1118.07	-640.604	-937.946	539.108	-583.66	-941.092	92.9543	-594.415	-784.382	43.8154	-320.808	-1067.53	926.733	-323.283	-1108.07	1084.09	-349.808	-1145.43	523.982	-405.095	-1450.74	191.209	-385.892	-1384.95	30.3231
295	0	-707.012	-998.687	956.891	-687.367	-1068.68	1119.19	-641.939	-937.013	538.797	-583.857	-941.245	92.6375	-594.611	-784.386	43.8147	-321.764	-1058.48	927.249	-324.081	-1100.54	1084.59	-347.98	-1125.72	522.752	-402.431	-1437.37	198.258	-385.403	-1381.24	32.7963
296	0	-707.882	-992.662	957.518	-688.024	-1061.73	1120.31	-642.576	-935.318	539	-583.993	-941.395	92.398	-594.865	-784.514	43.899	-322.638	-1049.65	927.693	-324.724	-1093.34	1084.88	-346.202	-1105.66	521.812	-399.472	-1422.46	205.412	-384.741	-1376.41	35.8658
297	0	-708.785	-986.914	958.201	-688.557	-1055.23	1121.31	-643.281	-934.183	538.813	-584.162	-941.517	92.1316	-595.241	-784.704	44.0129	-323.428	-1041.13	927.975	-325.342	-1086.51	1084.99	-344.458	-1085.34	521.112	-396.215	-1406.29	212.064	-384.111	-1370.55	39.3465
298	0	-709.565	-981.191	958.869	-689.09	-1048.91	1122.25	-643.943	-932.771	538.621	-584.289	-941.545	91.8817	-595.557	-784.739	44.0504	-324.118	-1032.67	928.093	-325.861	-1079.99	1085.01	-342.765	-1064.88	520.795	-392.715	-1389.13	217.908	-383.528	-1363.67	42.6917
299	0	-710.27	-975.477	959.397	-689.677	-1043.03	1123.08	-644.278	-931.253	538.302	-584.358	-941.479	91.7156	-595.79	-784.691	44.0032	-324.773	-1024.59	928.406	-326.401	-1073.76	1085.13	-341.236	-1044.54	521.057	-389.031	-1371.61	223.417	-383.074	-1356.19	46.1119
300	0	-711.042	-970.175	959.762	-690.419	-1037.14	1123.73	-645.518	-930.796	538.229	-584.406	-941.411	91.5545	-595.996	-784.722	43.8978	-325.389	-1017.07	928.778	-326.83	-1067.73	1085.35	-339.876	-1024.84	522.015	-385.37	-1353.98	228.72	-382.533	-1346.85	49.2196
301	0	-711.7	-964.886	959.841	-691.58	-1030.55	1124.22	-645.958	-929.614	538.573	-584.36	-941.316	91.4166	-596.205	-784.728	43.7877	-325.803	-1009.6	929.151	-326.699	-1061.98	1085.7	-338.607	-1004.89	523.331	-382.269	-1337.11	233.571	-381.065	-1332.91	53.6177
302	0	-712.313	-959.476	959.331	-693.651	-1023.29	1124.35	-646.272	-928.86	538.447	-584.284	-941.219	91.3324	-596.338	-784.715	43.7421	-325.969	-1001.76	929.333	-325.671	-1054.22	1085.8	-337.477	-985.305	525.014	-379.56	-1319.46	238.785	-378.643	-1313.93	58.3429
303	0	-712.879	-953.918	958.363	-696.218	-1014.7	1123.92	-645.744	-927.561	538.104	-584.159	-941.155	91.2956	-596.45	-784.66	43.6681	-325.888	-993.783	929.409	-324.082	-1044.92	1085.69	-336.698	-966.166	527.22	-377.252	-1300.9	242.975	-375.495	-1291.37	62.5129
304	0	-713.534	-948.44	956.985	-699.07	-1006.02	1122.96	-645.905	-927.163	538.016	-584.083	-941.229	91.2726	-596.801	-784.684	43.7551	-325.691	-985.372	929.403	-322.618	-1034.71	1085.59	-336.248	-947.619	530.01	-375.385	-1281.82	246.282	-372	-1266.67	66.3173
305	0	-713.99	-942.673	955.533	-701.697	-997.535	1121.83	-646.526	-927.287	538.064	-583.947	-941.35	91.2689	-597.482	-784.853	43.8578	-325.609	-977.024	929.498	-321.773	-1025.5	1085.86	-336.349	-929.598	533.204	-373.79	-1262.51	248.727	-368.319	-1241.26	69.3876
306	0	-714.567	-937.09	954.516	-703.85	-989.442	1120.87	-646.76	-927.035	538.087	-583.894	-941.544	91.2563	-596.578	-784.762	43.8202	-325.347	-968.391	929.842	-321.245	-1016.51	1086.64	-336.508	-912.1	536.814	-372.208	-1242.94	249.886	-364.206	-1215.43	71.4799
307	0	-715.01	-931.49	954.151	-705.427	-981.955	1120.37	-647.128	-926.894	538.093	-583.794	-941.662	91.2009	-596.889	-784.834	43.9299	-324.949	-959.923	930.838	-320.915	-1007.2	1087.92	-336.617	-894.823	540.361	-370.51	-1222.92	249.81	-359.456	-1189.38	72.8446
308	0	-715.435	-926.424	954.255	-706.431	-974.818	1120.49	-646.619	-925.629	537.857	-584.244	-942.334	91.5488	-597.586	-785.021	44.2292	-324.393	-952.55	932.706	-320.967	-998.122	1090	-336.932	-877.943	543.724	-368.915	-1202.58	248.664	-354.452	-1162.81	73.6679
309	0	-715.82	-921.298	954.479	-707.103	-968.21	1121.04	-647.623	-925.498	538.634	-583.051	-941.254	90.8461	-595.977	-784.941	44.3613	-324.022	-946.018	935.354	-321.562	-989.858	1092.55	-337.609	-861.693	546.846	-367.665	-1182.17	246.499	-349.912	-1135.41	73.6592
310	0	-716.141	-916.499	954.61	-707.47	-961.8	1121.68	-647.933	-924.787	538.658	-583.237	-941.578	90.6703	-596.755	-785.072	44.4421	-325.684	-934.262	936.469	-322.549	-982.546	1095.13	-338.705	-846.336	549.657	-366.691	-1161.61	243.23	-345.577	-1107.41	73.0699
311	0	-716.464	-911.79	954.695	-707.757	-955.819	1122.1	-648.593	-924.063	538.731	-583.515	-941.879	90.6017	-597.474	-785.125	44.3416	-326.737	-923.51	938.037	-323.435	-975.514	1097.46	-339.748	-831.478	552.355	-365.55	-1140.25	238.83	-340.797	-1079.31	72.3144
312	0	-716.767	-907.06	954.644	-708.02	-950.174	1122.4	-648.751	-922.797	538.762	-583.526	-941.68	90.5119	-597.744	-785.097	43.9611	-326.66	-914.839	940.151	-323.97	-967.759	1099.54	-340.712	-816.818	554.986	-364.021	-1117.77	233.361	-336.095	-1049.29	71.2701
313	0	-717.09	-902.401	954.462	-708.271	-944.52	1122.39	-649.066	-921.608	538.986	-583.407	-941.097	90.3991	-598.14	-784.948	43.2272	-326.466	-905.819	942.082	-324.26	-959.613	1101.41	-341.544	-802.707	557.684	-362.385	-1094.53	227.08	-331.663	-1018.29	69.8856
314	0	-717.196	-897.446	954.139	-708.604	-938.635	1122.24	-648.839	-920.083	539.163	-583.606	-940.989	90.529	-598.282	-784.657	42.5047	-326.546	-897.436	944.06	-324.655	-951.96	1103.07	-342.605	-789.528	560.513	-360.962	-1071.46	220.331	-328.126	-986.661	68.2242
315	0	-717.362	-892.543	953.737	-709.232	-932.786	1121.87	-649.059	-919.073	539.207	-583.904	-941.049	90.5746	-598.069	-784.05	41.7083	-326.654	-890.221	945.728	-325.254	-944.832	1104.52	-344.079	-777.175	563.056	-359.774	-1047.83	212.617	-325.197	-954.881	66.046
316	0	-717.561	-887.5	953.184	-709.829	-926.646	1121.27	-648.894	-917.813	539.072	-583.95	-940.944	90.4244	-597.499	-783.331	40.9641	-326.436	-883.784	947.261	-325.821	-937.487	1105.74	-345.298	-765.72	565.172	-358.456	-1023.33	204.012	-322.277	-922.836	63.3687
317	0	-717.634	-882.162	952.602	-710.56	-920.585	1120.61	-648.464	-916.062	539.021	-583.711	-940.363	90.367	-596.74	-782.605	40.2548	-326.04	-875.976	949.019	-326.217	-929.198	1107.13	-346.261	-754.568	567.294	-356.87	-998.271	195.308	-319.264	-890.372	61.1835
318	0	-717.831	-877.022	952.034	-711.177	-914.389	1119.92	-647.977	-914.067	539.145	-583.487	-939.709	90.4504	-596.083	-781.759	39.4616	-325.953	-866.554	950.559	-326.445	-920.383	1108.55	-347.014	-743.839	569.206	-355.447	-972.321	186.378	-316.416	-857.091	59.1848
319	0	-717.84	-871.366	951.282	-711.768	-908.194	1119.18	-647.638	-912.085	539.223	-583.482	-939.396	90.5751	-595.82	-781.214	38.8253	-326.144	-857.073	952.056	-326.795	-911.854	1109.82	-347.978	-733.695	570.717	-354.575	-945.987	177.22	-314.064	-823.821	57.526
320	0	-717.937	-866.084	950.757	-712.332	-901.868	1118.45	-647.569	-910.211	539.377	-583.588	-939.248	90.7444	-595.798	-780.783	38.1118	-326.424	-848.193	953.335	-327.249	-903.839	1110.92	-349.066	-724.21	571.812	-354.224	-919.379	168.175	-311.807	-790.671	56.328
321	0	-717.972	-860.785	950.286	-712.871	-895.717	1117.77	-647.56	-908.292	539.328	-583.529	-939.104	90.6661	-595.905	-780.421	37.5606	-326.613	-839.767	954.248	-327.72	-896.025	1111.63	-349.741	-715.451	572.294	-353.974	-892.438	159.136	-309.251	-758.097	55.224
322	0	-718.095	-855.417	949.761	-713.193	-889.575	1117.22	-647.264	-905.991	539.199	-583.381	-938.773	90.571	-595.94	-780.166	37.1325	-326.49	-831.828	954.975	-328.151	-887.993	1112.31	-350.23	-707.06	572.352	-354.043	-864.877	150.455	-307.055	-725.869	54.2042
323	0	-718.135	-849.851	949.302	-713.465	-883.58	1116.72	-647.137	-903.409	539.245	-583.343	-938.422	90.7356	-595.494	-779.755	36.6451	-326.417	-823.815	955.811	-328.607	-879.688	1113	-350.556	-699.238	572.221	-354.457	-836.953	142.473	-305.326	-693.774	53.2747
324	0	-718.262	-844.364	948.857	-713.615	-877.49	1116.23	-647.123	-901.174	539.489	-583.37	-938.214	90.9075	-595.634	-779.533	36.0141	-326.568	-815.483	956.245	-329.094	-871.345	1113.45	-350.892	-691.7	571.59	-355.093	-808.809	135.022	-302.953	-663.457	53.4616
325	0	-718.484	-838.913	948.393	-713.732	-871.357	1115.75	-646.875	-898.218	539.548	-583.218	-937.853	91.0743	-597.709	-779.511	35.9502	-326.574	-807.331	956.532	-329.516	-862.797	1113.8	-350.923	-684.469	570.802	-355.891	-780.348	128.504	-302.224	-631.999	53.0691
326	0	-718.682	-833.197	947.831	-713.857	-865.061	1115.23	-646.7	-895.095	539.512	-582.958	-937.429	91.1989	-597.438	-779.201	35.7121	-326.709	-798.909	956.364	-329.944	-854.211	1113.87	-350.781	-677.522	569.765	-356.813	-751.497	122.719	-302.082	-600.462	53.0247
327	0	-718.86	-827.206	947.294	-714.112	-858.53	1114.55	-646.627	-891.938	539.467	-582.73	-937.068	91.3452	-596.721	-778.755	35.4369	-326.938	-790.51	955.909	-330.388	-845.687	1113.76	-350.913	-670.933	568.413	-358.167	-722.815	117.946	-302.855	-569.442	52.8516
328	0	-719.102	-821.271	946.698	-714.4	-852.086	1113.87	-646.523	-888.742	539.441	-582.642	-936.795	91.6064	-595.993	-778.352	35.0846	-327.114	-782.977	955.391	-330.877	-837.16	1113.5	-351.165	-664.769	567.007	-359.635	-694.373	114.251	-303.914	-538.863	53.7338
329	0	-719.42	-815.048	946.081	-714.692	-845.16	1113.1	-646.372	-885.291	539.566	-582.5	-936.452	91.9016	-595.549	-778.245	34.9042	-327.443	-774.841	954.735	-331.23	-828.507	1113.14	-351.306	-658.655	565.442	-361.304	-666.381	111.635	-304.646	-510.138	55.0843
330	0	-719.69	-808.681	945.43	-715.065	-838.38	1112.27	-646.198	-881.675	539.576	-582.206	-936.046	92.1638	-596.143	-778.247	34.7884	-327.56	-766.556	954.148	-331.584	-819.426	1112.74	-351.274	-652.374	563.661	-363.299	-638.688	109.883	-307.742	-479.857	56.4239
331	0	-720.041	-801.985	944.827	-715.441	-831.321	1111.45	-646.03	-878.156	539.691	-581.924	-935.522	92.3195	-597.202	-778.287	34.7994	-328.044	-757.721	953.241	-331.882	-810.261	1112.27	-351.191	-646.242	561.609	-365.633	-611.624	108.882	-311.031	-450.773	58.5739
332	0	-720.382	-795.208	944.04	-715.687	-823.925	1110.57	-645.999	-874.623	539.567	-581.773	-935.24	92.6517	-597.133	-778.207	34.7429	-328.555	-749.196	952.371	-332.313	-801.391	1111.68	-351.087	-640.242	559.43	-368.54	-585.698	108.549	-314.728	-423.35	61.8074
333	0	-720.587	-787.932	943.043	-715.995	-816.653	1109.63	-645.969	-871.026	539.647	-581.692	-934.995	92.9491	-596.968	-778.093	34.69	-328.969	-741.692	951.542	-332.706	-792.541	1110.85	-350.905	-634.159	557.313	-371.788	-560.646	109.131	-319.058	-396.674	66.2252
334	0	-720.966	-780.73	942.13	-716.197	-808.953	1108.62	-645.943	-867.25	539.643	-581.527	-934.627	93.2399	-596.773	-777.891	34.5713	-329.226	-733.735	950.48	-332.939	-783.532	1109.95	-350.527	-627.719	555.305	-375.113	-537.287	110.251	-324.166	-371.103	71.8735
335	0	-721.22	-773.098	941.25	-716.375	-801.138	1107.6	-645.852	-863.234	539.61	-581.279	-934.14	93.6458	-596.699	-777.768	34.51	-329.452	-725.396	949.434	-333.024	-774.18	1108.9	-350.676	-620.981	553.263	-378.598	-515.153	111.363	-329.547	-346.572	77.9672
336	0	-721.38	-765.472	940.391	-716.484	-793.036	1106.53	-645.704	-858.844	539.501	-581.113	-933.547	93.9767	-596.673	-777.583	34.3987	-329.403	-716.456	948.296	-332.943	-764.846	1107.86	-351.721	-614.183	551.268	-381.124	-494.452	112.21	-334.953	-322.978	83.5223
337	0	-721.526	-757.918	939.428	-716.57	-784.947	1105.46	-645.676	-854.43	539.32	-581.022	-933.244	94.474	-596.729	-777.497	34.3177	-329.305	-707.671	947.193	-332.762	-754.998	1106.93	-353.202	-607.407	549.351	-383.3	-474.583	112.334	-340.346	-300.429	88.6797
338	0	-721.725	-750.259	938.555	-716.596	-776.273	1104.27	-645.669	-849.811	539.242	-581.064	-932.816	94.9854	-596.686	-777.388	34.2484	-329.416	-699.063	945.989	-332.752	-745.826	1105.97	-355.011	-600.313	547.331	-385.331	-455.982	112.7	-345.946	-279.432	93.8691
339	0	-721.823	-742.533	937.572	-716.375	-766.784	1102.96	-645.51	-844.863	539.168	-580.994	-932.328	95.526	-596.522	-777.255	34.1284	-329.445	-690.234	944.766	-332.728	-736.505	1104.94	-356.785	-592.709	545.269	-387.035	-439.406	113.379	-351.282	-260.474	99.1936
340	0	-721.853	-734.294	936.502	-716.417	-758.936	1102.13	-645.352	-839.828	538.901	-580.856	-931.617	96.1751	-596.555	-777.116	34.0306	-329.447	-681.321	943.757	-332.577	-727.072	1103.89	-358.451	-584.363	543.623	-389.346	-423.913	113.62	-356.127	-243.94	103.907
341	0	-721.799	-726.141	935.447	-716.276	-750.269	1100.98	-645.241	-834.641	538.727	-580.677	-930.755	96.8295	-596.59	-777.012	33.9494	-329.476	-671.288	942.763	-332.535	-717.663	1102.85	-360.032	-574.893	542.505	-391.847	-410.318	113.52	-360.408	-229.885	107.454
342	0	-721.7	-717.816	934.391	-716.164	-741.545	1099.86	-645.039	-829.196	538.568	-580.643	-930.052	97.4912	-596.741	-776.891	33.8866	-329.367	-661.263	941.681	-332.456	-708.14	1101.77	-361.524	-564.564	541.618	-394.91	-398.928	112.9	-364.205	-218.389	108.889
343	0	-721.688	-709.496	933.137	-715.934	-732.388	1098.61	-645.006	-823.96	538.339	-580.746	-929.5	98.3319	-596.868	-776.741	33.7514	-329.511	-650.824	940.514	-332.384	-698.554	1100.79	-362.906	-553.342	541.034	-398.278	-389.481	111.669	-367.476	-208.98	108.131
344	0	-721.633	-701.583	931.967	-715.88	-723.599	1097.3	-645.076	-818.602	538.079	-580.804	-928.89	99.0454	-596.978	-776.536	33.5734	-329.292	-641.873	939.726	-332.42	-688.688	1099.75	-364.208	-541.55	540.701	-401.777	-381.324	110.075	-370.578	-201.523	105.653
345	0	-721.601	-693.219	930.755	-715.686	-714.582	1095.9	-645.086	-813.126	537.887	-580.893	-928.065	99.9472	-597.071	-776.269	33.4402	-329.127	-632.054	938.818	-332.682	-678.975	1098.84	-365.374	-529.391	540.391	-405.342	-374.674	108.286	-373.557	-195.521	101.943
346	0	-721.483	-684.233	929.667	-715.637	-705.503	1094.4	-645.004	-807.439	537.755	-580.939	-927.171	100.953	-597.03	-775.922	33.1463	-329.158	-621.013	937.978	-332.806	-668.913	1097.82	-366.598	-517.198	539.976	-408.891	-369.556	106.116	-376.419	-191.046	97.943
347	0	-721.388	-675.503	928.526	-715.328	-695.612	1092.8	-644.971	-801.722	537.715	-581.035	-926.315	102.097	-596.778	-775.543	33.0059	-329.111	-609.929	937.144	-332.806	-658.255	1096.86	-367.895	-505.33	539.343	-412.374	-365.449	103.6	-379.647	-187.737	94.059
348	0	-721.242	-666.828	927.416	-715.237	-686.292	1091.38	-644.899	-795.766	537.605	-581.076	-925.305	103.362	-596.967	-775.184	32.9522	-329.043	-598.913	936.356	-332.549	-646.998	1095.84	-369.318	-493.881	538.498	-415.235	-362.34	103.176	-383.305	-184.575	90.7048
349	0	-721.021	-657.767	926.375	-714.931	-676.817	1089.91	-644.743	-789.609	537.654	-581.099	-924.05	104.745	-596.756	-774.75	32.8895	-329.078	-587.386	935.504	-332.485	-636.04	1095.02	-370.792	-482.741	537.496	-418.365	-358.377	100.939	-387.034	-181.565	87.6239
350	0	-720.694	-648.703	925.323	-714.618	-666.618	1088.29	-644.399	-782.797	537.763	-581.086	-922.861	106.604	-596.771	-774.208	32.891	-329.334	-575.169	934.662	-332.35	-624.82	1094.31	-372.327	-472.48	536.405	-421.351	-354.49	99.1624	-390.732	-178.38	84.1083
351	0	-720.257	-639.229	924.361	-714.151	-656.759	1086.94	-644.122	-775.452	537.875	-581.004	-921.214	108.45	-597.579	-774.102	32.4082	-329.592	-562.815	934.093	-332.176	-613.285	1093.98	-373.775	-463.281	535.257	-424.346	-350.092	97.8728	-394.315	-175.038	80.2982
352	0	-719.71	-629.5	923.523	-713.847	-647.47	1085.85	-643.729	-767.647	538.027	-580.971	-919.435	110.688	-597.91	-773.829	32.1117	-329.979	-550.073	933.834	-331.995	-601.435	1094.01	-375.307	-454.686	534.322	-427.059	-344.949	96.6233	-397.255	-171.289	75.708
353	0	-719.093	-619.721	922.767	-713.489	-637.656	1084.72	-643.205	-759.02	538.264	-581.093	-917.46	113.093	-597.823	-773.183	32.1374	-330.081	-537.793	933.865	-331.911	-589.618	1094.65	-376.462	-446.039	533.731	-427.328	-340.191	95.9475	-399.336	-167.311	70.1725
354	0	-718.468	-609.571	922.132	-713.461	-627.509	1083.4	-642.872	-749.745	538.428	-581.306	-914.949	115.762	-598.033	-772.779	32.1131	-329.936	-525.536	934.63	-332.003	-577.932	1095.83	-376.82	-436.897	533.957	-426.942	-336.317	95.4027	-400.323	-164.215	64.9068
355	0	-717.856	-599.133	921.505	-713.514	-617.176	1082.47	-642.647	-739.865	538.601	-581.623	-912.291	118.621	-598.143	-772.374	31.9926	-329.673	-514.35	935.611	-331.529	-562.99	1097.42	-376.367	-426.933	534.878	-426.819	-332.878	94.5853	-400.041	-162.057	60.1758
356	0	-717.228	-588.401	921.049	-713.672	-606.355	1081.62	-642.631	-729.253	538.83	-582.133	-909.302	121.841	-598.279	-772.043	31.9881	-329.412	-503.456	937.127	-331.761	-551.165	1099.51	-375.519	-416.603	536.161	-425.996	-331.008	94.0422	-399.311	-160.665	56.1352
357	0	-716.551	-577.469	920.864	-713.879	-594.788	1080.91	-642.88	-717.973	539.027	-582.95	-905.723	125.272	-598.456	-771.418	31.9387	-329.058	-492.739	939.209	-332.385	-540.403	1101.78	-374.398	-406.254	537.718	-425.346	-329.691	93.6792	-398.62	-159.566	53.1933
358	0	-715.884	-565.945	920.829	-714.162	-582.935	1080.52	-643.227	-705.885	539.236	-584.091	-901.755	128.999	-598.891	-770.855	31.9341	-328.43	-482.224	941.89	-333.29	-530.163	1104.44	-373.196	-396.237	539.488	-424.43	-328.708	93.6451	-398.37	-158.772	51.1617
359	0	-715.191	-554.388	921.075	-714.088	-570.104	1080.33	-643.833	-693.113	539.473	-585.461	-897.279	133.06	-599.377	-770.329	31.9569	-327.699	-471.805	944.734	-333.334	-519.864	1107.31	-372.157	-386.744	541.29	-423.716	-327.967	93.9038	-398.312	-158.192	49.6598
360	0	-714.498	-542.357	921.401	-713.677	-556.441	1080.4	-644.461	-679.4	539.628	-587.05	-892.218	137.426	-599.917	-769.609	32.0638	-326.892	-461.352	947.446	-333.57	-510.272	1110.03	-371.397	-377.905	542.972	-423.273	-326.893	93.9265	-398.094	-157.649	48.2295
361	0	-713.838	-530.097	921.915	-713.051	-543.415	1081.08	-645.379	-664.893	539.845	-588.782	-886.71	142.272	-600.364	-768.575	32.2199	-326.104	-450.9	949.9	-333.363	-500.879	1112.4	-370.941	-369.9	544.255	-423.039	-326.183	94.0544	-398.031	-157.136	46.799
362	0	-713.231	-517.483	922.714	-712.361	-531.185	1082.3	-646.56	-649.32	539.932	-590.509	-880.35	147.51	-600.598	-766.748	32.3911	-325.215	-440.49	951.645	-332.974	-491.666	1114.33	-370.677	-362.816	544.961	-423.219	-324.973	93.9341	-398.165	-156.627	45.4792
363	0	-712.579	-502.619	923.616	-711.575	-519.888	1083.97	-648.042	-632.936	539.954	-592.229	-873.198	153.341	-601.083	-765.016	32.8713	-324.101	-430.374	952.914	-331.426	-481.586	1115.83	-370.636	-356.428	545.185	-423.574	-323.754	93.9238	-398.587	-155.861	44.4302
364	0	-711.697	-489.914	924.914	-710.677	-509.059	1085.9	-649.722	-615.488	539.912	-593.878	-865.199	159.686	-601.569	-763.112	33.4231	-322.827	-420.622	953.64	-329.86	-471.591	1116.68	-370.82	-350.603	545.048	-424.202	-322.414	93.8833	-399.101	-155.229	43.8503
365	0	-710.807	-478.541	926.377	-709.588	-498.046	1088.11	-651.722	-597.204	539.667	-595.594	-856.086	166.348	-602.087	-760.857	34.2086	-321.671	-411.275	953.747	-328.393	-463.381	1117.09	-371.017	-345.054	544.813	-424.495	-321.911	94.0689	-399.467	-154.839	43.4829
366	0	-709.888	-468.048	928.229	-708.389	-486.806	1090.49	-653.745	-577.957	539.233	-597.494	-845.748	173.444	-602.716	-757.825	35.4426	-320.475	-403.285	953.461	-326.559	-453.732	1117.29	-371.036	-339.387	544.666	-425.243	-321.058	93.8784	-399.825	-154.47	43.0949
367	0	-708.985	-455.94	929.787	-707.452	-476.086	1092.94	-655.736	-557.997	538.588	-599.644	-834.385	181.254	-603.883	-754.567	37.0418	-319.43	-395.691	953.454	-324.848	-443.467	1117.55	-370.773	-333.486	544.735	-425.523	-320.545	93.8092	-399.545	-154.312	42.8842
368	0	-708.262	-443.629	931.253	-706.427	-464.946	1095.16	-657.229	-537.539	537.983	-601.739	-821.634	188.844	-604.75	-750.537	38.8615	-318.537	-387.915	953.699	-323.437	-433.685	1117.94	-370.279	-327.47	544.959	-425.367	-320.148	93.8791	-399.34	-154.013	42.5931
369	0	-707.405	-431.472	932.587	-705.883	-454.809	1097.15	-658.775	-516.267	537.199	-603.74	-807.254	196.477	-605.688	-745.661	40.6843	-317.787	-379.847	954.342	-322.608	-425.34	1118.58	-369.446	-321.599	545.285	-425.186	-319.602	93.8843	-399.061	-153.71	42.23
370	0	-706.779	-419.579	933.69	-705.424	-444.138	1098.56	-660.457	-494.752	536.541	-605.702	-791.239	203.907	-606.482	-740.295	43.2069	-317.21	-371.25	955.204	-322.013	-417.255	1119.31	-368.667	-315.909	545.54	-425.022	-319.294	94.0139	-398.998	-153.37	41.7652
371	0	-706.197	-408.398	934.454	-705.032	-433.563	1099.67	-662.12	-472.726	535.767	-607.942	-774.185	210.809	-607.172	-734.243	45.9873	-315.785	-366.36	956.688	-321.343	-408.653	1120.11	-367.995	-310.492	545.597	-424.988	-318.926	93.9231	-398.719	-153.25	41.5046
372	0	-705.716	-396.804	934.89	-704.912	-423.688	1100.33	-663.659	-450.568	535.374	-613.263	-759.494	218.144	-607.783	-727.739	48.8702	-315.292	-357.63	957.483	-320.759	-399.86	1120.85	-367.371	-305.201	545.467	-425.068	-318.443	93.7165	-398.559	-153.108	41.2374
373	0	-705.37	-385.227	935.078	-704.775	-413.51	1100.47	-665.073	-428.273	535.114	-615.8	-740.713	223.755	-607.867	-719.478	51.9524	-314.913	-348.292	957.875	-320.271	-391.559	1121.49	-366.783	-300.089	545.21	-425.068	-318.071	93.6619	-398.462	-152.96	41.0723
374	0	-704.925	-374.289	935.287	-704.516	-403.556	1100.38	-666.416	-405.718	535.1	-618.056	-722.759	229.609	-609.343	-706.644	57.9458	-314.459	-339.112	958.096	-319.595	-382.803	1121.91	-366.343	-295.292	544.875	-425.113	-317.832	93.7134	-398.446	-152.831	40.9357
375	0	-704.63	-363.248	935.453	-704.457	-394.461	1100.17	-667.538	-383.374	535.452	-620.341	-704.946	236.384	-611.782	-688.794	64.5919	-314.011	-330.568	958.099	-319.051	-374.318	1122.21	-365.911	-290.747	544.595	-425.25	-317.597	93.6901	-398.465	-152.728	40.78
376	0	-704.415	-352.598	935.652	-703.885	-385.253	1100	-668.317	-361.8	536.339	-622.224	-686.47	242.3	-614.714	-666.609	71.0486	-313.609	-322.276	958.092	-318.552	-366.03	1122.33	-365.583	-286.57	544.381	-425.54	-317.119	93.6544	-398.503	-152.619	40.6363
377	0	-704.297	-341.911	935.992	-703.434	-376.632	1099.83	-668.83	-340.203	537.615	-623.747	-666.873	247.842	-618.108	-641.88	77.3144	-313.222	-314.093	958.039	-317.845	-357.731	1122.38	-365.285	-282.418	544.213	-425.664	-316.865	93.6887	-398.512	-152.524	40.4808
378	0	-704.211	-331.372	936.74	-702.691	-368.498	1099.92	-669.107	-318.966	539.519	-624.829	-646.026	252.22	-621.783	-615.868	82.7937	-312.905	-306.153	957.928	-317.343	-350.206	1122.17	-364.952	-278.411	543.905	-425.831	-316.415	93.702	-398.499	-152.459	40.3595
379	0	-703.975	-321.134	937.867	-701.731	-361.368	1100.17	-669.357	-297.892	541.936	-623.82	-621.714	254.439	-625.824	-589.435	87.1644	-312.612	-298.234	957.914	-316.827	-343.37	1121.83	-364.755	-274.222	543.68	-425.993	-316.438	93.769	-398.401	-152.54	40.3613
380	0	-703.802	-310.993	939.304	-700.485	-354.848	1101.07	-669.434	-277.523	544.725	-627.124	-602.089	257.134	-630.077	-562.931	90.4085	-312.291	-290.568	958.081	-316.483	-337.771	1121.72	-364.521	-270.036	543.304	-426.163	-316.208	93.7449	-398.341	-152.607	40.2334
381	0	-703.508	-301.058	941.219	-699.239	-348.42	1102.46	-669.444	-259.95	547.73	-628.396	-579.916	258.034	-634.371	-536.282	92.6877	-312.043	-282.976	958.509	-316.131	-332.204	1121.99	-364.24	-265.898	543.055	-426.304	-316.022	93.8052	-398.284	-152.608	40.1564
382	0	-703.146	-291.303	943.393	-697.64	-341.284	1104.51	-669.216	-240.176	550.701	-629.298	-557.699	257.494	-639.333	-509.007	93.8238	-311.974	-275.609	959.122	-316.463	-327.172	1122.64	-364.082	-261.934	542.782	-426.371	-315.908	93.9415	-398.23	-152.63	40.1301
383	0	-702.845	-281.7	945.9	-695.492	-333.652	1106.98	-668.908	-220.835	553.574	-630.127	-534.112	255.776	-643.699	-480.851	94.4072	-311.704	-268.713	959.837	-317.105	-322.374	1123.46	-363.845	-258.257	542.531	-426.418	-315.789	94.0556	-398.204	-152.625	40.0035
384	0	-702.287	-272.506	948.421	-693.186	-325.705	1109.43	-668.426	-202.181	556.337	-630.669	-509.121	252.881	-647.923	-451.354	94.2682	-311.606	-261.688	960.463	-317.784	-317.618	1124.16	-363.718	-254.727	542.294	-426.609	-315.614	94.1033	-398.154	-152.593	39.7886
385	0	-702.216	-262.762	950.892	-691.287	-317.997	1111.65	-667.786	-184.017	559.05	-631.379	-484.048	249.217	-651.925	-420.53	93.7097	-311.487	-254.759	960.854	-318.336	-312.83	1124.67	-363.632	-251.396	542.072	-427.095	-315.209	94.2184	-398.068	-152.633	39.7802
386	0	-702.16	-253.56	953.395	-689.762	-310.322	1113.53	-666.949	-166.621	561.758	-632.018	-458.872	244.597	-655.449	-388.876	92.7731	-311.312	-248.521	961.245	-318.708	-308.038	1124.89	-363.644	-248.258	541.853	-427.353	-315.184	94.3028	-398.024	-152.656	39.629
387	0	-702.142	-244.76	955.404	-688.557	-302.672	1115.21	-665.89	-149.831	564.495	-633.025	-433.81	239.347	-658.386	-355.844	91.3753	-311.227	-242.266	961.309	-318.714	-302.445	1125	-363.589	-245.273	541.633	-427.522	-315.163	94.4047	-398.008	-152.606	39.4551
388	0	-702.118	-235.234	957.797	-687.469	-294.725	1116.75	-665.049	-133.796	567.143	-632.548	-404.54	232.257	-660.951	-321.907	89.4348	-310.952	-235.991	961.193	-318.518	-296.232	1125.01	-363.668	-242.418	541.429	-427.58	-315.116	94.5678	-398.008	-152.565	39.351
389	0	-702.267	-225.375	959.837	-686.649	-286.697	1118.19	-663.314	-117.943	569.859	-633.433	-378.141	224.885	-663.522	-292.17	87.132	-310.794	-229.963	960.885	-318.111	-289.667	1124.77	-363.712	-239.555	541.203	-427.717	-315.01	94.6486	-397.889	-152.548	39.2425
390	0	-701.481	-213.414	961.638	-686.059	-278.48	1119.46	-662.161	-103.354	572.058	-634.415	-351.46	216.616	-664.96	-257.314	84.4024	-310.623	-223.575	960.209	-317.71	-283	1124.01	-363.851	-236.853	540.959	-427.899	-314.94	94.7029	-397.709	-152.639	39.1653
391	0	-701.028	-201.51	963.149	-685.578	-270.121	1120.56	-661.661	-89.4506	574.394	-635.506	-325.466	207.728	-666.091	-221.462	81.5829	-310.697	-217.701	959.403	-317.108	-275.897	1123.28	-364.163	-234.227	540.627	-428.197	-315.02	94.7616	-397.766	-152.701	39.0045
392	0	-700.921	-191.292	964.487	-685.194	-260.864	1121.51	-660.523	-76.3367	576.07	-636.073	-296.598	198.052	-666.902	-184.928	78.7432	-310.779	-211.782	958.334	-316.535	-268.178	1122.38	-364.359	-231.748	540.218	-428.423	-315.085	94.828	-397.759	-152.788	38.8304
393	0	-701.122	-182.499	965.652	-684.768	-252.078	1122.44	-659.878	-63.9607	577.709	-636.462	-266.488	188.554	-667.35	-147.973	76.0245	-310.687	-205.06	957.432	-315.997	-260.889	1121.64	-364.432	-229.171	539.923	-428.382	-314.927	94.8949	-397.54	-152.678	38.7754
394	0	-701.317	-174.029	966.781	-684.302	-243.179	1123.46	-659.292	-52.283	578.887	-636.599	-235.71	178.576	-667.562	-110.754	73.6031	-310.624	-198.002	956.625	-315.796	-253.882	1120.88	-364.457	-226.525	539.602	-428.283	-314.751	94.9884	-397.194	-152.578	38.7774
395	0	-702.166	-169.033	967.612	-683.756	-234.361	1124.39	-658.057	-41.6875	579.711	-636.731	-204.304	168.872	-667.757	-73.3585	71.725	-310.825	-191.638	955.901	-315.716	-246.694	1120.2	-364.544	-224.212	539.298	-428.441	-314.886	95.0364	-397.195	-152.597	38.6459
396	0	-702.137	-160.067	968.551	-683.312	-225.766	1125.16	-657.549	-31.5789	579.875	-636.577	-172.558	159.665	-667.923	-36.1535	70.4368	-311.203	-185.974	955.241	-315.62	-239.328	1119.58	-364.708	-222.089	539.057	-428.797	-315.138	95.1014	-397.391	-152.632	38.3715
397	0	-702.258	-151.144	969.258	-682.875	-217.082	1125.72	-656.879	-22.3412	579.436	-636.173	-140.557	150.845	-668.088	0.732997	69.8159	-311.549	-180.391	954.492	-315.496	-232.295	1118.88	-364.553	-220.077	538.74	-428.956	-315.331	95.0835	-397.426	-152.735	37.9639
398	0	-702.43	-142.345	969.82	-682.58	-209.013	1126.13	-656.287	-13.3292	578.384	-635.363	-108.129	143.041	-668.19	36.958	69.9398	-311.485	-173.24	953.859	-315.368	-224.501	1118.14	-364.137	-217.971	538.594	-428.662	-315.097	95.1074	-397.048	-152.554	37.7868
399	0	-702.554	-133.767	970.013	-682.198	-200.079	1126.27	-655.83	-4.75553	577.22	-634.679	-75.4566	136.39	-666.876	73.3798	70.4231	-311.297	-165.227	953.253	-315.54	-217.262	1117.53	-363.552	-215.674	538.523	-428.266	-314.714	95.2862	-396.611	-152.165	37.7207
400	0	-702.74	-125.277	969.958	-681.932	-191.212	1126.29	-655.971	3.26603	575.567	-634.283	-42.8987	130.884	-665.051	108.837	71.0667	-311.466	-158.434	952.483	-316.028	-211.127	1116.53	-363.202	-213.56	538.338	-428.304	-314.664	95.4434	-396.583	-151.957	37.4767
401	0	-702.91	-116.717	969.473	-681.964	-182.812	1126.06	-656.259	10.6803	573.705	-633.891	-10.541	126.663	-662.539	144.173	72.2448	-311.672	-152.206	951.738	-315.36	-202.14	1115.96	-362.965	-211.47	538.262	-428.479	-314.639	95.7165	-396.519	-152.754	37.5385
402	0	-703.081	-108.144	968.815	-681.976	-174.1	1125.62	-656.777	17.4425	571.433	-633.27	21.542	123.624	-658.195	178.49	73.2351	-311.883	-145.423	950.722	-315.196	-193.177	1115.02	-362.595	-209.242	538.09	-428.501	-314.433	95.9195	-396.439	-152.834	37.1174
403	0	-703.237	-99.4661	967.959	-681.774	-164.762	1125.15	-656.669	24.5056	569.504	-632.232	53.0261	121.753	-653.475	212.274	74.3987	-311.676	-137.855	949.597	-315.021	-184.502	1113.99	-362.165	-206.82	537.958	-428.34	-314.054	96.2364	-396.061	-152.565	36.7539
404	0	-703.264	-90.6726	967.009	-681.665	-155.528	1124.51	-656.743	31.7575	567.613	-631.025	83.6218	121.118	-648.109	244.525	75.1119	-311.412	-129.544	948.653	-315.199	-176.464	1113.1	-361.818	-203.916	537.896	-428.251	-313.434	96.6514	-395.881	-152.217	36.6142
405	0	-703.31	-81.9643	966.123	-681.615	-146.76	1123.93	-657.305	39.1446	565.585	-629.885	112.416	121.034	-641.543	274.986	75.552	-311.412	-121.83	947.656	-315.063	-167.855	1112.1	-361.82	-201.001	537.823	-428.374	-313.139	97.0598	-395.757	-152.141	36.4343
406	0	-703.457	-73.3018	965.227	-681.505	-137.615	1123.26	-657.353	46.2947	563.58	-629.061	139.582	121.407	-635.823	303.894	76.4729	-311.586	-114.642	946.638	-315.244	-159.77	1111.04	-361.982	-198.059	537.743	-428.601	-312.849	97.5573	-395.755	-152.059	36.2828
407	0	-703.668	-64.6152	964.353	-681.441	-128.402	1122.43	-657.009	53.169	561.788	-627.946	164.345	122.474	-630.328	329.933	77.3604	-311.668	-106.672	945.719	-315.249	-150.818	1109.83	-362.094	-194.716	537.849	-428.708	-312.427	98.223	-395.722	-151.86	36.2255
408	0	-703.848	-55.9102	963.374	-681.573	-119.568	1121.52	-656.619	59.969	559.9	-627.028	186.434	123.715	-625.389	353.108	78.7493	-311.837	-99.0568	944.582	-315.347	-142.495	1108.83	-362.293	-191.272	537.698	-428.908	-312.009	98.7919	-395.646	-151.915	36.0531
409	0	-704.13	-46.9788	962.285	-681.79	-110.952	1120.49	-655.93	67.4188	558.31	-626.327	205.672	125.32	-621.791	373.506	80.9022	-311.848	-91.0952	943.418	-315.345	-133.745	1107.52	-362.46	-187.323	537.54	-428.988	-311.46	99.4267	-395.538	-151.83	35.8955
410	0	-704.128	-37.8033	961.055	-681.94	-101.852	1119.39	-655.147	75.9318	557.047	-624.804	222.035	126.159	-619.332	390.795	83.7511	-311.848	-82.4662	942.23	-315.368	-125.057	1106.2	-362.795	-182.963	537.453	-429.157	-310.872	100.445	-395.436	-151.628	35.8461
411	0	-703.94	-28.5194	959.775	-682.123	-92.474	1118.31	-654.308	85.3066	555.973	-622.897	235.474	126.35	-617.729	404.872	86.8433	-311.927	-74.484	940.936	-315.559	-116.725	1104.94	-363.105	-178.26	537.115	-429.433	-310.287	101.165	-395.125	-151.929	35.8076
412	0	-703.939	-19.0532	958.586	-682.271	-83.0017	1117.22	-653.491	95.7872	555.334	-620.769	246.165	125.788	-617.3	416.008	89.4984	-312.114	-66.7293	939.755	-315.603	-108.197	1103.64	-363.531	-172.97	536.725	-429.821	-309.445	102.218	-395.081	-151.846	35.8284
413	0	-703.935	-9.53399	957.601	-682.466	-73.9952	1116.2	-652.068	107.032	555.083	-618.888	254.635	124.332	-618.404	425.343	91.9271	-312.395	-58.9828	938.747	-316.022	-100.229	1102.44	-364.041	-167.361	536.389	-430.311	-308.636	103.451	-395.181	-151.76	35.8641
414	0	-703.935	-0.0454431	956.859	-682.695	-65.469	1115.2	-651.13	118.858	555.053	-616.795	261.331	122.686	-618.73	432.024	92.7196	-312.67	-51.5306	937.633	-316.462	-92.5397	1101.4	-364.626	-161.509	535.887	-430.83	-307.943	104.841	-395.311	-151.601	35.8012
415	0	-704.044	9.54412	956.29	-682.765	-56.8775	1114.27	-650.284	130.928	555.093	-614.88	266.605	120.837	-618.952	437.043	92.2691	-312.929	-44.0063	936.682	-316.795	-84.3815	1100.28	-365.242	-155.326	535.427	-431.199	-306.798	106.074	-395.392	-151.421	35.7239
416	0	-704.172	19.2529	955.898	-682.776	-47.4536	1113.46	-649.533	142.908	555.261	-613.155	270.743	119.126	-618.925	440.59	90.3567	-313.202	-36.318	935.712	-317.108	-76.2173	1099.36	-365.901	-148.921	534.897	-431.599	-305.495	107.435	-395.503	-151.281	35.5586
417	0	-704.288	29.0106	955.554	-682.952	-37.5556	1112.66	-648.829	154.596	555.293	-611.282	273.975	117.479	-618.593	443.182	87.2743	-313.555	-28.8641	934.813	-317.604	-68.631	1098.38	-366.41	-142.595	534.591	-431.896	-304.266	109.072	-395.653	-151.011	35.4163
418	0	-704.451	38.9408	955.038	-683.28	-27.619	1111.88	-648.315	166.08	555.402	-609.574	276.505	116.018	-617.312	444.795	83.3679	-313.765	-21.1389	934.209	-318.036	-60.6988	1097.37	-366.942	-135.77	534.337	-432.191	-302.694	110.905	-395.731	-150.573	35.3794
419	0	-704.516	49.0087	954.646	-683.803	-18.0128	1111.16	-647.921	177.205	555.329	-607.856	278.086	115.214	-615.492	445.727	79.3945	-314.116	-13.1461	933.587	-318.329	-52.0683	1096.55	-367.318	-129.221	534.422	-432.471	-301.149	112.915	-395.802	-150.116	35.2508
420	0	-704.598	59.0883	954.132	-684.357	-8.21292	1110.61	-647.599	188.045	555.24	-606.24	279.148	114.798	-613.031	446.156	75.7472	-314.617	-5.22692	932.958	-318.942	-43.396	1095.72	-367.839	-122.4	534.463	-432.515	-299.638	114.939	-395.999	-149.673	34.9239
421	0	-704.801	69.3208	953.638	-684.888	1.80896	1110.19	-647.291	198.736	555.25	-604.275	280.258	113.655	-610.298	446.481	72.8074	-315.232	2.82133	932.449	-319.691	-35.1831	1095.05	-368.153	-115.586	534.623	-432.37	-297.962	117.258	-396.238	-149.194	34.6832
422	0	-704.92	79.5544	953.417	-685.298	12.1075	1109.9	-647.499	209.16	554.758	-602.304	281.147	112.711	-607.194	446.862	70.5119	-315.957	10.9	932.1	-320.443	-26.6189	1094.49	-368.506	-108.722	534.894	-432.042	-296.15	119.618	-396.135	-148.815	34.359
423	0	-705.047	89.7425	953.257	-685.733	22.6214	1109.88	-646.954	219.776	554.985	-600.74	282.483	112.067	-603.863	447.531	68.2175	-316.42	20.3286	931.818	-321.186	-17.4365	1093.91	-368.668	-101.176	535.163	-431.607	-294.113	122.228	-395.824	-148.4	34.2365
424	0	-705.4	99.854	953.259	-686.228	32.8042	1110.04	-646.461	229.959	554.991	-599.564	284.542	111.465	-600.64	448.909	66.1943	-317.117	29.6648	931.666	-321.768	-7.74021	1093.7	-369.021	-93.2704	535.494	-431.07	-291.722	124.96	-395.601	-147.881	34.1194
425	0	-705.106	114.217	953.929	-686.765	42.9249	1110.37	-646.014	239.808	555.055	-598.835	286.914	111.234	-597.83	450.288	64.1331	-317.9	38.3798	931.499	-322.561	1.70494	1093.31	-369.354	-85.218	535.822	-430.606	-289.328	127.954	-395.454	-147.408	33.9154
426	0	-705.004	128.349	954.402	-687.263	53.0325	1110.85	-645.453	249.438	555.226	-598.379	289.184	110.88	-596.174	451.421	62.1455	-318.69	47.4382	931.389	-323.419	10.8885	1092.95	-369.745	-76.5171	536.18	-429.913	-286.657	131.119	-395.536	-146.539	33.6047
427	0	-705.189	140.264	954.985	-687.792	63.0816	1111.45	-645.141	258.992	555.55	-598.174	290.895	110.882	-595.734	452.125	60.493	-319.45	57.2372	931.369	-324.203	20.293	1092.7	-369.96	-67.0017	536.368	-429.109	-283.473	134.499	-394.956	-146.412	33.4582
428	0	-705.695	150.263	955.813	-688.351	73.0859	1112.09	-644.998	268.321	555.914	-597.983	292.047	110.761	-596.433	452.627	59.3582	-320.277	67.1602	931.412	-325.042	30.269	1092.36	-370.202	-56.9994	536.69	-428.366	-280.037	138.161	-394.791	-145.654	33.2905
429	0	-706.102	160.48	956.524	-688.925	83.0322	1112.86	-645.255	277.24	555.99	-597.453	292.704	110.352	-597.082	453.026	58.3802	-321.122	77.2617	931.464	-325.916	40.523	1092.03	-370.472	-46.3031	536.747	-427.736	-276.184	141.976	-394.554	-145.431	33.3246
430	0	-706.614	170.998	957.344	-689.556	93.0312	1113.81	-645.581	285.708	555.664	-597.053	293.533	109.914	-597.112	453.435	57.6598	-322.039	87.297	931.488	-326.78	50.6225	1091.8	-370.56	-35.1558	536.656	-427.047	-272.193	146.141	-394.456	-144.588	33.1584
431	0	-707.131	181.347	958.323	-690.158	102.973	1114.87	-645.481	293.348	555.207	-596.833	294.578	109.482	-596.663	453.884	56.8132	-322.958	97.5639	931.513	-327.854	60.4389	1091.47	-370.604	-23.251	536.595	-426.298	-267.458	150.434	-394.24	-144.269	33.3078
432	0	-707.755	191.681	959.303	-690.775	112.985	1116.03	-645.113	300.137	554.473	-596.573	295.834	109.042	-596.205	454.364	55.8166	-323.914	108.374	931.611	-329.009	70.1619	1091.06	-370.447	-10.2753	536.389	-425.445	-262.414	155.25	-393.836	-144.243	33.7814
433	0	-708.29	202.07	960.314	-691.613	122.748	1117.41	-644.48	306.046	553.602	-596.371	297.208	108.438	-595.685	454.689	54.6201	-324.814	119.256	931.797	-330.147	79.8519	1090.98	-369.895	3.39398	536.088	-424.591	-256.6	160.332	-393.658	-143.943	34.4044
434	0	-708.548	214.055	961.034	-692.537	132.601	1118.85	-644.387	311.334	552.644	-596.253	298.332	107.808	-595.631	455.29	53.6282	-325.81	130.026	931.989	-331.071	89.8799	1090.85	-369.294	18.1506	535.7	-423.53	-249.875	165.904	-393.409	-143.436	35.0079
435	0	-708.917	226.061	961.632	-693.52	142.851	1120.22	-644.012	315.959	551.732	-596.144	299.14	107.209	-595.404	455.66	53.1289	-326.797	140.719	932.224	-331.923	99.9596	1090.94	-368.095	33.8748	535.123	-422.477	-242.834	171.887	-393.42	-141.34	35.4275
436	0	-709.273	237.565	961.949	-694.568	152.763	1121.61	-643.653	320.11	550.841	-595.982	299.685	106.717	-595.17	456.168	52.7904	-327.831	151.194	932.495	-332.675	110.153	1091.16	-366.648	50.7502	534.301	-421.113	-234.555	178.24	-393.15	-140.911	36.493
437	0	-709.881	248.223	962.091	-695.531	162.54	1122.89	-643.89	324.114	550.116	-595.94	299.88	106.351	-594.943	456.161	52.5512	-328.777	161.972	932.888	-333.54	119.88	1091.43	-364.881	68.4132	533.522	-419.538	-224.968	185.102	-392.774	-138.812	38.1655
438	0	-710.612	257.638	962.314	-696.291	172.001	1124	-644.193	327.499	549.726	-596.041	300.081	105.932	-595.056	456.405	52.2692	-329.654	172.763	933.448	-334.442	128.831	1091.81	-363.03	87.2908	532.47	-417.674	-214.058	192.5	-392.49	-136.221	39.9317
439	0	-711.643	265.668	962.699	-696.887	181.059	1125.23	-644.855	330.489	549.315	-596.27	300.187	105.534	-595.117	456.514	52.095	-330.493	182.751	934.098	-335.279	137.353	1092.32	-361.227	106.861	531.39	-415.589	-201.988	200.096	-392.041	-132.64	42.0629
440	0	-712.673	272.331	963.497	-697.235	189.371	1126.46	-645.697	332.844	549.019	-596.578	300.127	105.218	-595.204	456.496	51.9566	-331.255	192.497	934.783	-335.981	145.943	1092.9	-359.666	127.373	530.323	-413.087	-187.919	207.991	-391.426	-128.196	44.7434
441	0	-713.692	278.099	964.498	-697.362	197.338	1127.86	-646.825	334.718	548.723	-596.994	300.153	104.845	-595.451	456.507	51.8029	-331.929	202.012	935.497	-336.523	154.125	1093.51	-357.813	147.801	529.64	-410.12	-172.02	215.806	-390.825	-122.686	47.9349
442	0	-714.695	283.267	965.624	-697.402	205.168	1129.23	-648.137	336.367	548.417	-597.326	300.058	104.48	-595.771	456.555	51.677	-332.672	211.23	936.315	-336.809	161.812	1093.91	-356.046	169.666	528.918	-406.938	-154.935	223.325	-390.195	-116.416	51.8951
443	0	-715.701	288.18	966.762	-697.546	212.666	1130.58	-649.251	337.614	548.303	-597.812	299.967	104.054	-596.128	456.556	51.5646	-332.927	220.11	936.942	-337.388	168.623	1094.43	-354.062	191.648	528.869	-403.749	-136.828	230.22	-389.643	-109.008	55.9938
444	0	-716.593	293.339	967.744	-697.933	219.76	1131.82	-650.329	338.768	548.359	-598.159	299.768	103.852	-596.469	456.545	51.4237	-333.405	228.695	937.703	-337.758	175.02	1095.02	-352.267	213.588	529.531	-400.466	-117.595	236.338	-389.299	-101.074	59.9653
445	0	-717.257	299.038	968.419	-698.475	227.024	1132.73	-650.429	339.106	548.375	-598.159	299.481	103.477	-596.657	456.554	51.3176	-333.756	236.95	938.575	-338.16	181.636	1095.88	-350.726	235.019	530.783	-396.958	-98.4583	241.784	-389.316	-90.9933	63.0157
446	0	-717.767	305.297	968.808	-699.362	234.59	1133.52	-651.14	339.923	548.272	-598.604	299.318	103.426	-596.808	456.505	51.1808	-333.952	245.156	939.547	-338.137	188.637	1096.74	-349.402	256.146	532.665	-394	-79.979	246.848	-388.361	-76.3648	67.8048
447	0	-718.141	311.961	968.887	-700.942	242.132	1134.08	-651.719	340.642	548.178	-598.837	299.18	103.233	-596.854	456.434	51.0344	-334.175	253.2	940.438	-337.564	196.261	1097.59	-348.21	276.768	535.053	-391.657	-60.8465	252.446	-386.893	-56.2242	72.6643
448	0	-718.395	318.885	968.427	-703.281	250.633	1134.14	-652.289	341.135	548.266	-599.117	299.02	103.129	-596.859	456.439	50.8075	-333.987	261.995	941.226	-336.121	205.247	1098.36	-347.401	296.794	537.931	-389.827	-40.6718	256.876	-384.671	-31.8508	77.053
449	0	-718.651	325.944	967.476	-705.949	260.627	1133.65	-652.5	341.429	548.379	-599.28	299.009	103.119	-596.795	456.568	50.4927	-333.595	271.791	941.967	-334.451	214.936	1098.99	-346.748	316.571	541.474	-388.345	-20.5299	260.765	-381.938	-4.98802	81.2398
450	0	-718.886	333.114	966.282	-708.77	271.287	1132.74	-652.777	341.571	548.634	-599.318	299.009	103.086	-596.672	456.654	50.2126	-333.223	281.279	942.683	-332.732	225.794	1099.72	-346.51	335.748	545.552	-387.124	0.509713	263.636	-378.862	23.1025	84.5599
451	0	-719.114	340.327	965.085	-711.322	281.868	1131.67	-652.951	341.456	548.802	-599.359	298.924	103.113	-596.615	456.714	50.0193	-332.839	290.755	943.421	-331.414	236.804	1100.75	-346.495	354.563	549.977	-386.107	22.209	264.913	-375.4	50.2669	87.1921
452	0	-719.296	347.483	964.374	-713.278	292.275	1130.89	-653.143	341.358	549.034	-599.287	299.019	103.223	-596.569	456.784	49.8277	-332.393	300.901	944.454	-331.062	246.606	1102.38	-346.535	373.131	554.351	-385.064	43.6793	265.116	-371.983	78.4632	88.6664
453	0	-719.382	354.34	964.243	-714.291	301.608	1130.67	-653.241	341.378	549.229	-598.719	299.142	103.12	-596.559	456.78	49.6411	-332.042	311.16	945.943	-331.222	255.929	1104.58	-346.596	391.527	558.593	-383.802	65.9414	264.052	-368.47	107.044	88.9154
454	0	-719.424	360.863	964.474	-714.806	310.041	1131.06	-653.661	341.516	549.544	-598.794	299.045	103.108	-596.609	456.746	49.487	-331.899	321.171	948.184	-331.931	264.556	1107.41	-346.72	409.556	562.532	-382.698	89.1939	261.508	-365.052	136.512	88.5239
455	0	-719.482	367.234	964.797	-715.127	317.799	1131.77	-654.111	341.573	549.833	-598.704	298.884	103.218	-596.195	456.625	49.2535	-331.88	329.483	950.949	-332.817	272.767	1110.6	-347.062	426.804	566.126	-382.065	112.973	257.864	-361.801	165.882	87.5106
456	0	-719.555	373.106	965.02	-715.404	325.015	1132.26	-655.102	341.78	550.123	-599.113	298.749	103.211	-596.193	456.77	49.0266	-331.999	337.58	953.639	-333.788	280.983	1113.7	-347.654	443.208	569.358	-381.429	137.191	253.293	-358.971	196.513	85.9342
457	0	-719.645	378.835	965.07	-715.47	331.508	1132.46	-655.528	342.164	550.277	-599.38	298.719	103.133	-596.344	456.953	48.8317	-331.983	346.074	956.178	-334.791	288.881	1116.23	-348.217	459.053	572.449	-380.79	161.742	247.791	-356.001	228.329	84.1941
458	0	-719.793	384.423	964.931	-715.587	338.046	1132.49	-656.146	342.874	550.521	-599.415	298.897	103.171	-596.729	457.443	48.7361	-331.761	355.48	958.708	-335.494	296.517	1118.26	-348.527	474.604	575.429	-379.577	187.283	241.499	-352.811	261.625	82.3752
459	0	-720.042	389.819	964.607	-715.829	344.469	1132.31	-656.458	343.757	550.756	-599.435	299.106	103.288	-596.816	457.862	48.5495	-331.545	364.635	960.649	-335.933	304.554	1119.86	-348.842	489.484	578.34	-378.586	213.336	234.438	-349.799	295.814	80.4782
460	0	-720.179	395.405	964.109	-716.17	351.34	1131.77	-657.007	344.857	550.89	-599.473	299.321	103.351	-596.879	458.162	48.15	-330.965	374.127	962.133	-336.11	312.74	1121.06	-349.427	503.184	581.059	-377.887	239.432	226.721	-347.084	329.952	78.4191
461	0	-720.233	401.089	963.536	-716.728	358.542	1131.15	-657.379	345.952	550.915	-599.427	299.426	103.429	-596.877	458.483	47.7875	-330.963	383.134	963.678	-336.236	321.591	1122.13	-350.161	515.776	583.456	-377.63	265.753	218.176	-344.647	364.054	76.0272
462	0	-720.441	407.063	962.761	-717.278	365.862	1130.38	-657.446	347.35	550.9	-599.077	299.579	103.346	-596.811	458.806	47.5243	-330.697	392.553	964.948	-336.319	330.889	1123.13	-350.778	527.896	585.516	-377.389	292.838	209.24	-341.998	398.681	73.5864
463	0	-720.506	413.137	962.008	-717.646	373.643	1129.45	-657.16	349.303	551.012	-598.89	299.88	103.696	-596.736	459.076	47.2956	-330.488	401.841	966.161	-336.469	340.126	1124.02	-351.064	539.63	587.355	-376.946	320.987	200.125	-339.043	433.79	71.5481
464	0	-720.513	419.554	961.227	-718.07	381.297	1128.58	-656.717	351.421	551.187	-598.578	300.166	103.903	-596.711	459.272	47.1515	-330.37	411.324	967.159	-336.712	349.596	1124.72	-351.279	550.802	588.847	-376.718	349.723	190.821	-336.109	469.299	69.8861
465	0	-720.576	426.026	960.392	-718.556	388.601	1127.54	-656.325	353.684	551.282	-598.316	300.442	104.197	-596.695	459.453	46.9769	-330.597	420.737	967.896	-336.855	358.969	1125.28	-351.556	561.008	589.861	-376.848	379.181	181.416	-333.456	504.56	68.4659
466	0	-720.517	432.389	959.519	-719.07	395.877	1126.33	-656.184	356.066	551.344	-598.029	300.641	104.412	-596.699	459.581	46.8143	-330.554	429.979	968.687	-336.933	368.055	1125.85	-351.832	570.309	590.201	-377.204	408.577	172.044	-330.672	538.784	67.0709
467	0	-720.564	438.931	958.623	-719.517	403.142	1125.26	-655.938	358.572	551.215	-597.685	300.768	104.535	-596.695	459.713	46.6423	-330.448	439.146	969.336	-336.984	377.428	1126.15	-352.079	578.698	589.89	-377.657	438.049	162.919	-327.919	573.135	65.8444
468	0	-720.617	445.29	957.841	-719.897	410.707	1124.17	-655.831	361.379	551.216	-597.668	300.973	104.939	-596.651	459.829	46.4966	-330.345	448.023	969.761	-337.011	386.919	1126.32	-352.258	586.559	589.04	-378.031	468.819	154.034	-325.344	607.214	64.7779
469	0	-720.761	451.683	956.943	-719.991	418.318	1123.18	-655.553	364.431	551.152	-597.263	301.289	105.029	-596.797	460.12	46.5179	-330.242	456.692	969.925	-337.244	396.441	1126.45	-352.243	593.897	587.69	-378.364	498.913	146.179	-323.027	641.427	63.8277
470	0	-721.089	458.116	956.167	-720.55	423.801	1122.54	-655.555	367.788	551.207	-596.842	301.406	105.435	-596.75	460.238	46.3633	-329.797	465.988	969.835	-337.589	405.991	1126.33	-352.318	600.493	585.928	-379.351	530.956	138.832	-321.199	675.528	63.0296
471	0	-721.326	464.526	955.419	-720.304	431.15	1121.36	-655.422	371.463	551.105	-597.012	301.989	105.709	-596.696	460.367	46.2067	-329.573	474.482	969.56	-337.836	415.381	1125.98	-352.108	606.898	583.822	-379.381	561.83	133.04	-319.931	708.985	62.9682
472	0	-721.487	471.31	954.669	-720.192	438.885	1120.54	-655.372	375.205	550.917	-596.912	302.302	105.933	-596.662	460.521	46.0806	-329.381	483.195	968.679	-338.122	424.649	1125.46	-352.019	612.712	581.234	-379.682	593.203	128.144	-319.536	742.61	62.632
473	0	-721.703	478.258	953.84	-720.133	446.96	1119.5	-655.378	379.082	550.719	-596.876	302.561	106.162	-596.582	460.669	45.9747	-329.33	492.776	967.588	-338.156	434.455	1124.59	-352.087	618.067	578.258	-379.814	624.106	124.372	-319.936	775.738	62.8833
474	0	-721.965	485.402	952.821	-720.039	455.332	1118.4	-655.408	382.968	550.518	-596.811	302.843	106.448	-596.528	460.802	45.8575	-329.335	500.988	966.26	-338.186	444.356	1123.53	-351.96	623.424	575.201	-380.334	654.415	122.044	-321.294	808.279	63.9995
475	0	-722.147	492.799	951.707	-719.575	465.108	1117.42	-655.202	386.957	550.255	-596.663	303.165	106.718	-596.502	460.886	45.7439	-329.364	509.882	964.624	-337.998	454.501	1122.47	-351.92	628.712	571.939	-380.672	684.303	120.872	-323.574	840.07	66.531
476	0	-722.329	500.685	950.538	-720.018	472.84	1115.73	-655.041	391.105	550.217	-596.586	303.621	107.14	-596.308	460.889	45.4663	-329.329	518.86	962.861	-337.802	465.065	1121.16	-352.187	634.456	568.555	-381.281	712.221	120.619	-326.647	870.981	70.7872
477	0	-722.433	508.406	949.395	-720.1	480.934	1114.19	-654.901	395.314	550.159	-596.502	304.019	107.619	-596.252	460.998	45.348	-329.186	528.225	961.03	-337.632	475.275	1119.86	-352.563	640.434	565.396	-381.8	737.872	120.717	-330.248	900.242	76.8402
478	0	-722.56	516.247	948.224	-720.076	489.69	1112.71	-654.887	399.675	550.07	-596.371	304.413	108.135	-596.269	461.063	45.2211	-328.874	537.762	959.333	-337.337	485.979	1118.43	-353.36	646.715	562.419	-382.818	761.918	121.199	-334.263	927.636	84.4831
479	0	-722.675	524.198	946.937	-719.919	498.208	1111.19	-654.859	404.323	549.9	-596.31	304.88	108.706	-596.237	461.144	45.0193	-328.526	547.49	957.547	-336.905	495.654	1116.82	-354.299	653.612	559.765	-384.24	784.72	120.659	-338.694	952.972	93.4264
480	0	-722.761	532.155	945.669	-719.575	506.802	1109.78	-654.634	409.453	549.716	-596.243	305.412	109.337	-596.253	461.31	44.861	-328.099	557.242	955.737	-336.466	507.213	1115.49	-355.29	660.968	557.249	-385.825	803.806	121.384	-342.99	975.594	102.696
481	0	-722.506	540.886	944.383	-719.308	515.844	1108.44	-654.349	414.99	549.407	-596.221	306.089	110.055	-596.132	461.406	44.5763	-327.889	567.19	954.049	-335.898	516.996	1113.84	-356.201	668.779	554.924	-386.685	821.475	121.437	-347.894	995.527	111.328
482	0	-722.345	549.501	943.097	-718.959	524.673	1107.09	-654.124	420.873	549.196	-596.111	306.795	110.846	-596.13	461.657	44.3997	-327.652	577.584	952.506	-335.468	528.122	1112.55	-357.091	677.316	552.924	-388.756	837.111	121.384	-352.615	1012.27	117.755
483	0	-722.187	558.33	941.978	-718.407	533.837	1105.82	-653.927	427.03	548.936	-596.095	307.72	111.912	-596.101	461.947	44.2761	-327.402	587.841	951.161	-335.036	538.439	1111.26	-358.072	686.734	551.43	-391.059	850.339	120.653	-356.967	1025.81	120.803
484	0	-722.056	566.11	940.929	-718.082	542.887	1104.56	-653.746	433.356	548.731	-596.11	308.665	112.994	-596.125	462.332	44.1399	-327.577	598.155	949.717	-334.729	549.229	1110.19	-358.989	697.422	550.369	-393.648	860.682	119.195	-361.063	1036.61	120.168
485	0	-721.975	573.689	939.919	-717.448	552.27	1103.43	-653.508	440.04	548.549	-596.149	309.89	114.306	-596.161	462.813	44.0515	-327.048	608.677	949.029	-334.432	558.607	1108.95	-359.972	709.467	549.713	-396.483	869.008	117.305	-364.59	1044.87	116.789
486	0	-722.135	578.389	938.872	-716.995	561.423	1102.28	-653.271	446.949	548.467	-596.182	311.242	115.792	-596.218	463.335	43.9535	-326.735	619.265	947.962	-334.051	568.948	1107.76	-361.008	722.376	549.325	-399.205	874.824	115.398	-367.802	1050.76	111.777
487	0	-721.758	587.397	938.048	-716.447	571.105	1101.19	-652.92	454.162	548.447	-596.194	312.68	117.366	-596.319	463.798	43.8214	-326.398	630.066	947.061	-333.498	579.745	1106.64	-362.075	735.507	549.046	-401.72	879.002	115	-370.9	1054.99	106.262
488	0	-721.305	596.702	937.395	-715.737	581.098	1100.22	-652.66	461.681	548.445	-596.305	314.155	119.091	-596.445	464.208	43.7011	-326.243	641.04	946.003	-332.911	590.725	1105.66	-363.493	748.589	548.829	-404.785	883.383	113.187	-373.622	1058.57	101.305
489	0	-720.746	606.179	936.792	-715.092	590.617	1099.39	-652.314	469.33	548.628	-596.465	315.855	121.044	-596.617	464.763	43.5724	-325.941	652.544	945.398	-332.276	601.999	1104.88	-364.988	761.192	548.656	-408.105	887.397	111.717	-376.307	1061.59	97.286
490	0	-720.264	615.875	936.228	-714.326	600.533	1098.57	-652.06	477.568	548.776	-596.914	317.84	123.226	-596.893	465.327	43.4519	-325.564	664.705	945.222	-331.647	613.481	1104.37	-366.596	773.076	548.463	-411.372	891.802	110.723	-379.202	1064.69	93.5558
491	0	-719.506	625.805	935.836	-713.63	610.269	1097.76	-651.536	486.223	549.24	-597.347	320.089	125.766	-597.245	465.773	43.3675	-325.192	677.453	945.268	-331.054	625.449	1104.36	-368.123	784.379	548.363	-413.315	896.507	109.88	-382.002	1068.48	88.9822
492	0	-718.814	635.958	935.585	-712.955	620.122	1097.05	-651.131	495.564	549.65	-597.801	322.536	128.516	-597.516	466.18	43.2481	-324.848	690.112	945.729	-330.524	637.53	1104.78	-369.298	795.406	548.397	-414.598	901.815	109.211	-384.751	1072.6	83.7171
493	0	-718.107	646.373	935.5	-712.214	631.045	1096.56	-650.549	505.456	550.188	-598.401	325.569	131.502	-598.262	466.561	42.9744	-324.498	703.096	946.52	-330.118	649.566	1105.6	-369.851	806.621	548.868	-413.464	906.842	108.555	-386.968	1076.44	78.2216
494	0	-717.227	657.123	935.457	-711.485	642.291	1096.31	-650.297	516.171	550.617	-599.065	328.948	134.742	-598.641	467.243	42.9816	-324.206	715.956	947.574	-329.861	661.603	1106.82	-369.646	818.129	549.832	-413.819	910.627	107.689	-388.175	1079.37	73.2239
495	0	-716.487	668.101	935.541	-710.896	653.286	1096.04	-650.047	527.735	550.834	-599.811	332.657	138.234	-599.048	467.588	42.9528	-323.917	728.558	948.939	-329.519	673.049	1108.24	-368.878	829.742	551.009	-413.438	913.419	107.15	-388.371	1081.32	68.7799
496	0	-715.378	679.307	935.576	-710.284	664.575	1095.97	-649.986	540.24	550.981	-600.728	336.973	142.045	-599.484	468.049	42.9257	-323.471	740.839	950.366	-329.26	685.847	1110.11	-368.13	841.587	552.359	-412.736	915.739	106.725	-387.652	1082.51	64.7903
497	0	-714.712	690.888	935.872	-709.746	676.338	1096.06	-650.011	553.769	550.924	-601.739	341.85	146.103	-599.858	468.637	42.9267	-322.892	752.647	952.269	-328.945	698.147	1112.31	-367.132	853.237	553.883	-411.631	917.154	106.68	-387.037	1083.62	61.6092
498	0	-713.734	702.757	936.091	-709.199	688.807	1096.33	-650.495	568.517	550.601	-602.935	347.233	150.516	-600.154	469.334	43.0702	-322.097	764.08	954.23	-328.56	709.885	1114.69	-366.172	864.064	555.238	-410.87	918.774	106.408	-386.893	1084.58	59.0578
499	0	-712.722	714.911	936.38	-708.574	701.611	1096.78	-651.018	584.096	550.425	-604.148	353.362	155.431	-600.527	470.246	43.2926	-321.206	775.222	955.866	-328.059	721.516	1117.21	-365.061	873.54	556.16	-410.572	919.903	106.073	-386.862	1085.44	56.7497
500	0	-711.675	727.396	936.724	-707.972	713.739	1097.41	-651.697	600.809	549.931	-605.448	360.397	160.848	-600.837	471.569	43.5169	-320.192	786.548	957.845	-327.313	732.825	1119.45	-364.068	882.343	556.819	-410.342	921.655	105.828	-386.711	1086.33	54.3355
501	0	-710.551	740.082	937.222	-707.224	725.39	1098.26	-652.76	618.76	549.21	-606.792	368.212	166.847	-600.925	473.17	43.7395	-319.05	797.865	959.386	-326.319	743.829	1121.29	-363.334	890.393	557.036	-410.381	923.494	105.557	-386.496	1087.18	52.5565
502	0	-709.315	752.912	937.807	-706.236	737.246	1099.33	-654.111	637.77	548.523	-608.07	377.368	173.471	-600.726	475.094	44.04	-317.705	808.971	960.5	-324.983	754.493	1122.7	-362.958	897.528	556.792	-410.687	924.844	105.391	-386.763	1087.96	51.7927
503	0	-708.07	765.798	938.595	-705.019	748.493	1100.51	-655.732	658.049	547.513	-609.164	387.759	180.309	-601.049	477.725	44.7022	-316.05	819.696	961.39	-323.361	764.987	1123.64	-362.778	904.211	556.334	-411.406	925.734	105.204	-386.745	1088.71	51.6018
504	0	-706.857	778.594	939.474	-704.001	758.773	1102.02	-657.637	679.228	546.513	-610.433	399.567	187.947	-601.84	480.93	46.037	-314.535	829.903	961.884	-321.518	775.24	1124.29	-362.732	910.534	556.069	-412.294	926.524	105.03	-386.881	1089.47	51.0562
505	0	-705.464	791.268	940.443	-702.88	768.759	1103.41	-659.23	701.216	545.482	-611.923	412.994	196.228	-602.809	485.081	47.4447	-313.063	839.514	962.296	-319.743	785.041	1124.75	-362.652	916.641	555.959	-412.702	927.321	105.145	-386.979	1089.7	50.7411
506	0	-704.092	803.785	941.45	-701.733	778.722	1104.87	-660.389	723.839	544.424	-614.012	427.705	204.486	-603.499	489.646	49.4862	-312.229	847.475	962.527	-318.105	794.471	1125.18	-362.369	922.435	556.009	-413.028	927.776	105.165	-387.079	1089.87	50.405
507	0	-702.836	815.988	942.396	-700.731	789.27	1106.15	-661.284	747.061	543.432	-615.744	444.33	213.021	-604.148	494.949	51.8111	-311.349	855.966	962.856	-316.749	803.528	1125.66	-361.776	928.042	556.147	-412.799	927.839	105.336	-386.95	1090	50.1124
508	0	-701.558	827.981	943.178	-699.823	799.803	1107.16	-661.224	770.485	542.895	-617.361	462.422	220.838	-604.99	501.482	54.9811	-310.625	864.684	963.456	-315.615	812.334	1126.29	-360.993	933.776	556.244	-412.69	928.108	105.417	-386.784	1090.14	49.8179
509	0	-700.543	839.692	943.862	-699.161	810.094	1107.84	-662.359	794.364	542.74	-618.975	481.645	227.688	-604.533	508.612	57.8118	-309.964	873.728	964.206	-314.601	821.316	1127.12	-360.135	939.298	556.367	-412.586	928.432	105.466	-386.669	1090.3	49.6397
510	0	-699.703	851.192	944.36	-698.71	820.117	1108.33	-663.085	817.993	543.069	-621.163	501.53	234.095	-604.309	517.244	60.9322	-309.25	883.136	965.031	-313.821	830.278	1128.03	-359.329	944.799	556.328	-412.604	928.81	105.406	-386.613	1090.43	49.481
511	0	-699.087	862.408	944.901	-698.23	830.428	1108.68	-663.977	841.377	544.029	-622.353	520.432	239.65	-605.876	529.969	67.4219	-308.593	892.656	965.851	-313.157	839.529	1128.94	-358.477	950.384	556.084	-412.544	929.164	105.229	-386.575	1090.47	49.3599
512	0	-698.565	873.263	945.501	-697.698	840.727	1108.88	-663.966	864.295	545.251	-623.392	539.632	246.72	-607.543	548.496	74.3259	-308.001	902.156	966.569	-312.464	848.969	1129.85	-357.673	955.726	555.779	-412.616	929.48	105.254	-386.436	1090.48	49.1507
513	0	-698.142	883.824	946.165	-697.003	850.227	1109.23	-664.009	886.906	546.84	-624.123	559.781	252.927	-609.983	572.012	80.9152	-307.393	911.556	967.239	-311.818	858.417	1130.62	-356.919	960.739	555.347	-412.676	929.648	105.365	-386.407	1090.47	49.0767
514	0	-697.703	894.226	946.947	-696.266	859.041	1109.61	-663.184	908.92	548.723	-624.28	581.005	259.105	-612.226	598.087	87.2126	-306.888	920.77	967.742	-311.213	867.666	1131.22	-356.199	965.19	555.07	-412.702	929.878	105.225	-386.524	1090.55	49.1953
515	0	-697.33	904.402	947.908	-694.895	868.351	1109.92	-662.733	930.632	551.243	-624.174	603.101	264.156	-615.224	625.76	93.0925	-306.378	929.619	968.127	-310.453	876.339	1131.45	-355.582	969.105	554.805	-412.628	929.93	105.297	-386.491	1090.49	49.1758
516	0	-697.003	914.541	949.217	-693.971	874.817	1110.76	-662.038	951.906	554.439	-623.818	626.641	267.962	-618.412	654.033	97.9014	-305.965	938.199	968.558	-309.705	884.001	1131.46	-355.028	972.473	554.647	-412.773	929.972	105.373	-386.392	1090.52	49.2888
517	0	-696.519	924.639	950.821	-692.797	880.706	1111.73	-661.53	972.737	557.986	-623.603	649.492	270.371	-621.921	682.164	101.694	-305.557	946.411	969.096	-309	891.093	1131.68	-354.593	975.575	554.496	-412.903	929.998	105.431	-386.37	1090.43	49.2969
518	0	-696.074	934.61	952.915	-691.565	886.667	1113.39	-660.96	993.237	561.747	-623.252	672.533	271.554	-626.047	710.616	104.543	-305.141	954.066	969.706	-308.565	897.988	1132.19	-354.274	978.581	554.406	-413.035	930.134	105.522	-386.311	1090.39	49.3846
519	0	-695.627	944.635	955.259	-690.116	893.46	1115.33	-660.282	1013.18	565.425	-622.929	695.168	271.139	-629.826	738.65	106.067	-304.749	961.743	970.482	-308.445	904.397	1132.96	-353.948	981.556	554.266	-413.066	930.059	105.611	-386.2	1090.25	49.4424
520	0	-695.148	954.604	957.745	-688.345	900.396	1117.82	-660.065	1032.65	568.976	-622.342	719.132	269.776	-633.912	767.321	106.745	-304.37	969.103	971.274	-308.702	910.726	1133.9	-353.652	984.415	554.135	-413.176	930.073	105.628	-386.096	1090.1	49.494
521	0	-694.669	964.663	960.358	-686.519	907.312	1120.24	-659.564	1051.44	572.24	-621.794	743.515	267.328	-636.836	796.569	106.462	-304.034	976.289	971.983	-309.089	916.717	1134.67	-353.401	987.209	554.017	-413.27	930.062	105.7	-386.005	1090.05	49.5356
522	0	-694.286	974.813	962.914	-685.131	911.195	1122.37	-658.931	1069.59	575.203	-621.164	768.439	263.767	-640.413	827.27	105.994	-303.737	983.469	972.577	-309.527	922.158	1135.18	-353.046	989.991	553.823	-413.359	930.052	105.749	-385.952	1090.01	49.4936
523	0	-694.026	984.986	965.373	-683.583	919.755	1124.27	-658.107	1087.08	578.048	-620.58	793.937	259.256	-642.493	858.383	104.405	-303.504	990.042	972.958	-309.639	928.014	1135.54	-352.744	992.763	553.729	-413.444	930.075	105.797	-385.848	1089.92	49.4379
524	0	-693.683	995.217	967.628	-682.113	928.417	1126.01	-657.246	1103.8	580.793	-620.058	819.968	253.724	-644.484	891.078	102.565	-303.109	997.159	973.246	-309.882	934.266	1135.83	-352.451	995.552	553.559	-413.52	930.167	105.829	-385.74	1089.89	49.3443
525	0	-693.466	1005.3	969.868	-680.677	936.893	1127.57	-656.476	1119.89	583.439	-619.74	846.352	247.081	-646	924.761	100.259	-302.847	1003.91	973.244	-309.8	941.176	1136.06	-352.191	998.269	553.241	-413.671	930.117	105.891	-385.651	1089.88	49.2832
526	0	-693.25	1015.24	971.968	-679.438	945.224	1129.1	-655.757	1135.14	585.857	-619.437	873.176	239.562	-647.128	959.333	97.6957	-302.562	1010.68	973.266	-309.747	947.089	1135.95	-352.012	1000.71	553.049	-413.823	929.946	105.894	-385.512	1089.84	49.1514
527	0	-692.962	1025.04	973.874	-678.301	953.616	1130.46	-654.958	1149.71	588.072	-619.206	900.495	231.211	-647.795	994.566	94.9166	-302.224	1017.27	972.904	-309.379	953.76	1135.58	-351.797	1003.22	552.702	-413.919	929.931	105.956	-385.3	1089.79	49.0159
528	0	-692.768	1034.72	975.617	-677.329	962.013	1131.63	-654.026	1163.51	589.913	-618.959	928.619	222.122	-648.192	1030.39	91.867	-301.838	1024.15	972.43	-308.71	960.603	1135.1	-351.592	1005.73	552.365	-414.045	929.973	106.019	-384.804	1089.61	48.7979
529	0	-692.574	1044.23	977.009	-676.653	970.64	1132.59	-653.726	1175.74	591.537	-618.698	957.592	212.616	-648.312	1066.71	88.7535	-301.666	1030.5	971.478	-307.899	968.096	1134.2	-351.559	1008.03	552.077	-414.236	929.906	106.051	-384.711	1089.57	48.6555
530	0	-692.316	1053.69	978.115	-676.175	979.622	1133.42	-652.963	1188	592.79	-618.497	987.367	202.951	-648.447	1103.19	86.0006	-301.339	1036.88	970.433	-307.048	975.985	1133.26	-351.556	1010.1	551.608	-414.548	929.686	106.052	-384.836	1089.71	48.5473
531	0	-692.247	1063.12	979.069	-675.575	988.629	1134.12	-651.98	1199.32	594.104	-618.302	1017.79	193.228	-648.551	1139.86	83.2244	-301.067	1043.69	969.358	-306.438	983.755	1132.25	-351.501	1012.13	551.307	-414.637	929.731	106.102	-384.702	1089.67	48.3727
532	0	-692.105	1072.44	979.843	-674.973	997.719	1134.77	-651.067	1210.08	594.782	-617.79	1048.82	183.893	-648.913	1176.6	80.9603	-300.959	1050.25	968.328	-305.923	991.554	1131.35	-351.213	1014.29	551.089	-414.642	929.973	106.229	-384.444	1089.73	48.2704
533	0	-692.055	1081.53	980.446	-674.395	1006.7	1135.36	-650.122	1220.04	595.03	-617.394	1079.75	174.731	-649.514	1213.22	79.4551	-300.898	1057.12	967.508	-305.452	999.3	1130.56	-350.922	1016.46	550.886	-414.544	930.045	106.259	-384.287	1089.85	48.1946
534	0	-691.978	1090.37	980.857	-673.815	1015.48	1135.76	-649.304	1229.15	594.629	-616.823	1111.31	166.23	-650.253	1249.55	78.6966	-300.687	1064.22	966.755	-305.14	1007.15	1129.73	-350.734	1018.32	550.688	-414.728	929.998	106.351	-384.246	1089.84	48.0149
535	0	-691.959	1098.93	981.171	-673.239	1024.16	1136.05	-648.676	1237.59	593.632	-616.361	1142.91	158.516	-650.971	1285.63	78.6771	-300.676	1071.36	965.994	-304.88	1015.05	1129.02	-350.63	1020.06	550.555	-414.848	929.803	106.387	-384.284	1089.71	47.7658
536	0	-692.01	1107.34	981.221	-672.734	1032.76	1136.23	-648.091	1245.34	591.982	-615.971	1174.82	151.513	-651.25	1321.24	78.9298	-300.595	1078.58	965.334	-304.763	1023.13	1128.42	-350.397	1022.01	550.414	-414.794	929.781	106.446	-384.168	1089.66	47.5117
537	0	-692.043	1115.58	980.995	-672.392	1041.43	1136.23	-647.548	1252.59	589.94	-615.802	1206.99	145.516	-650.946	1356.55	79.2952	-300.471	1085.89	964.545	-304.584	1031.21	1127.63	-349.933	1024.35	550.298	-414.627	929.907	106.616	-384.114	1089.55	47.2186
538	0	-692.151	1123.85	980.443	-672.148	1050.22	1135.9	-647.053	1259.42	587.553	-615.929	1239.24	140.593	-649.685	1391.6	79.4674	-300.429	1093.27	963.61	-304.472	1039.6	1126.8	-349.46	1026.74	550.289	-414.27	929.934	106.669	-383.796	1089.96	47.158
539	0	-692.241	1132.17	979.571	-672.009	1059.06	1135.4	-646.596	1265.6	584.942	-616.339	1271.56	136.748	-647.745	1426.26	79.5425	-300.233	1100.72	962.575	-304.267	1048.15	1125.85	-349.1	1028.82	550.265	-414.224	930.265	106.93	-383.679	1090.11	46.9471
540	0	-692.244	1140.57	978.554	-671.805	1068.07	1134.77	-646.506	1271.51	582.192	-616.691	1303.57	134.175	-644.82	1460.37	79.6048	-300.069	1108.16	961.473	-304.124	1056.86	1124.78	-348.748	1031.19	550.203	-414.162	930.414	107.165	-383.604	1090.1	46.7144
541	0	-692.295	1149.14	977.358	-671.623	1077.06	1133.96	-646.417	1277.31	579.366	-616.764	1334.92	132.846	-640.843	1493.65	80.0424	-299.932	1115.53	960.359	-304.087	1065.31	1123.79	-348.525	1033.57	550.042	-414.118	930.5	107.308	-383.144	1090.3	46.5487
542	0	-692.321	1157.77	976.023	-671.393	1086.14	1132.96	-646.386	1283.3	576.458	-616.693	1365.01	132.714	-636.095	1525.62	81.0605	-299.726	1122.99	959.221	-304.091	1073.54	1122.79	-348.25	1036.39	549.938	-413.823	930.682	107.7	-383.518	1089.41	46.1368
543	0	-692.265	1166.37	974.67	-671.327	1095.18	1131.94	-646.188	1289.48	573.708	-616.639	1393.44	133.449	-630.64	1555.82	82.7223	-299.59	1130.72	958.181	-304.242	1081.92	1121.71	-348.164	1039.68	549.897	-414.02	931.108	108.007	-383.075	1090.88	45.9728
544	0	-692.318	1174.94	973.346	-671.327	1104.22	1130.9	-646.048	1295.74	571.203	-616.341	1419.98	134.674	-625.055	1583.9	85.293	-299.555	1138.28	957.038	-304.477	1090.45	1120.66	-348.187	1043.16	549.717	-414.037	931.439	108.445	-383.168	1090.33	45.876
545	0	-692.439	1183.56	971.927	-671.414	1113.21	1129.78	-645.486	1301.94	568.854	-616.023	1444.03	136.333	-619.774	1609.67	89.0913	-299.558	1145.66	956.054	-304.655	1098.85	1119.58	-348.351	1047.1	549.59	-414.135	931.943	109.025	-383.021	1090.59	45.5263
546	0	-692.398	1192.35	970.381	-671.681	1122.21	1128.51	-645.031	1308.46	566.803	-615.494	1465.3	138.069	-614.951	1632.7	93.9262	-299.537	1153.49	954.982	-304.781	1107.28	1118.41	-348.559	1051.43	549.501	-414.261	932.466	109.727	-382.969	1090.81	45.5018
547	0	-692.411	1201.33	968.755	-672.041	1131.27	1127.2	-644.607	1315.88	564.941	-614.509	1483.72	139.224	-611.17	1652.79	99.8645	-299.596	1161.33	953.768	-304.945	1115.82	1117.19	-348.908	1056.1	549.154	-414.476	932.912	110.425	-383.027	1091.18	45.4015
548	0	-692.316	1210.61	967.107	-672.443	1140.38	1125.8	-644.039	1324.51	563.475	-613.306	1498.41	138.958	-608.228	1669.43	106.185	-299.75	1169.01	952.488	-305.003	1124.5	1115.9	-349.282	1061.11	548.826	-414.738	933.721	111.182	-383.065	1091.29	45.2901
549	0	-692.226	1219.82	965.624	-672.841	1149.51	1124.5	-643.313	1334.24	562.509	-611.877	1509.84	138.11	-606.234	1682.51	112.228	-299.859	1176.81	951.172	-305.115	1132.91	1114.53	-349.636	1066.54	548.392	-414.812	934.635	112.123	-383.112	1091.46	45.2411
550	0	-692.328	1229.11	964.38	-673.166	1158.48	1123.31	-642.554	1345	561.925	-609.7	1519.43	136.942	-605.379	1692.85	117.357	-300.124	1184.67	949.931	-305.338	1141.4	1113.27	-350.002	1072	547.844	-415.089	935.139	113.018	-383.194	1091.69	45.2281
551	0	-692.489	1238.31	963.46	-673.374	1167.41	1122.26	-641.836	1356.55	561.902	-606.825	1528.49	135.226	-605.067	1700.79	120.541	-300.322	1192.17	948.669	-305.645	1149.76	1112.05	-350.478	1077.63	547.396	-415.515	936.179	114.266	-383.298	1091.8	45.2126
552	0	-692.811	1247.5	962.833	-673.404	1176.25	1121.32	-641.017	1368.46	562.022	-604.598	1535.16	133.689	-605.068	1706.91	121.511	-300.647	1199.88	947.506	-305.919	1158.15	1110.96	-351.129	1083.3	547.005	-416.025	937.014	115.429	-383.529	1092	45.1857
553	0	-693.127	1256.74	962.431	-673.453	1185.08	1120.5	-640.157	1380.41	562.168	-602.905	1540.36	132.119	-605.071	1711.93	120.104	-301.002	1207.36	946.46	-306.282	1166.39	1109.87	-351.859	1088.88	546.594	-416.362	937.984	116.699	-383.672	1092.14	45.0619
554	0	-693.387	1266.3	962.161	-673.474	1194.1	1119.71	-639.471	1392.31	562.354	-601.842	1543.89	130.983	-605.027	1715.9	116.428	-301.284	1214.25	945.399	-306.629	1174.28	1108.88	-352.594	1094.43	546.283	-416.867	939.124	118.005	-383.744	1092.4	44.9695
555	0	-693.522	1276.08	961.853	-673.644	1203.34	1118.92	-638.956	1404.03	562.491	-600.207	1547.79	129.622	-604.72	1718.71	111.185	-301.506	1221.56	944.57	-307.083	1182.18	1107.91	-353.181	1099.83	546.106	-417.415	940.326	119.457	-383.72	1092.72	44.8827
556	0	-693.6	1286.06	961.439	-673.876	1212.84	1118.12	-638.544	1415.53	562.62	-598.605	1551.12	127.844	-604.235	1720.34	105.315	-301.776	1228.83	943.936	-307.583	1190.36	1107.11	-353.639	1105.23	546.171	-417.904	941.234	121.142	-383.896	1092.97	44.7531
557	0	-693.665	1296.28	960.935	-674.102	1222.63	1117.28	-638.264	1426.97	562.736	-597.629	1551.8	125.309	-603.608	1720.75	99.6657	-302.087	1236.16	943.346	-308.208	1198.22	1106.4	-354.104	1110.77	546.46	-418.243	942.627	122.935	-383.929	1093.27	44.6884
558	0	-693.762	1306.55	960.299	-674.588	1232.76	1116.55	-638.216	1438.37	562.819	-595.762	1552.6	124.368	-602.833	1721.1	95.723	-302.543	1243.38	942.859	-308.819	1206.57	1105.72	-354.6	1116.25	546.786	-418.595	944.037	124.889	-383.944	1093.57	44.5653
559	0	-693.693	1317.02	959.688	-675.022	1243.11	1116.07	-638.535	1449.45	562.916	-593.78	1552.91	123.766	-601.827	1720.76	92.6881	-303.11	1250.78	942.293	-309.402	1215.13	1105.02	-355.055	1121.73	547.027	-418.768	945.36	126.794	-383.893	1093.83	44.4329
560	0	-693.857	1327.59	959.247	-675.607	1253.64	1115.74	-638.325	1459.97	562.907	-591.531	1553.28	122.617	-600.851	1720.47	90.2203	-303.73	1258.32	941.686	-310.007	1223.72	1104.21	-355.546	1127.54	547.234	-418.697	946.734	128.875	-383.777	1094.08	44.2885
561	0	-693.808	1338.19	959.134	-675.973	1264.16	1115.68	-637.771	1469.83	562.857	-589.324	1553.66	122.012	-600.159	1720.46	88.2466	-304.416	1266.08	941.111	-310.573	1232.54	1103.39	-356.014	1133.79	547.514	-418.626	948.571	131.036	-383.593	1094.35	44.1077
562	0	-694.021	1348.79	959.222	-676.42	1274.44	1115.86	-636.936	1478.96	562.642	-587.731	1555.01	121.539	-600.009	1721.28	86.0241	-305.14	1274.45	940.609	-311.226	1241.27	1102.56	-356.598	1140.54	547.872	-418.453	950.629	133.45	-383.454	1094.56	43.7199
563	0	-694.243	1359.39	959.646	-676.784	1284.51	1116.25	-636.194	1487.6	562.456	-586.956	1558.17	120.999	-600.081	1722.73	83.0964	-305.831	1283.02	940.11	-311.789	1250.04	1101.83	-357.144	1147.73	548.354	-418.569	952.845	136.209	-383.341	1094.9	43.6543
564	0	-694.507	1369.86	960.264	-677.138	1294.33	1116.81	-635.353	1495.92	562.399	-587.279	1560.48	120.298	-600.015	1724.39	79.3466	-306.608	1291.85	939.812	-312.62	1258.75	1101.08	-357.881	1155.51	548.794	-418.688	955.316	138.965	-383.07	1095.17	43.5823
565	0	-694.811	1380.21	960.956	-677.213	1303.91	1117.46	-635.09	1504.32	562.614	-587.57	1562.53	119.756	-600.088	1725.83	75.7182	-307.329	1300.78	939.554	-313.283	1267.89	1100.47	-358.464	1163.88	549.1	-418.685	957.831	142.124	-382.925	1095.45	43.3982
566	0	-695.021	1390.42	961.781	-677.437	1313.29	1118.17	-635.112	1512.81	562.986	-587.43	1564.65	119.315	-599.96	1727.05	72.8905	-308.155	1309.94	939.267	-314.185	1276.61	1099.86	-359.051	1172.88	549.245	-418.41	960.64	145.295	-382.746	1095.61	43.1702
567	0	-695.216	1400.45	962.708	-677.639	1322.66	1119.04	-635.302	1521.47	563.396	-586.945	1566.71	118.867	-599.479	1727.98	70.8613	-308.943	1319.17	939.197	-315.054	1285.52	1099.26	-359.606	1182.55	549.268	-418.194	963.777	148.603	-382.819	1095.87	43.2711
568	0	-695.623	1410.25	963.677	-677.855	1331.79	1120.04	-635.66	1530.03	563.631	-586.713	1568.1	118.528	-598.712	1728.64	69.4454	-309.724	1328.67	939.165	-315.925	1294.22	1098.75	-359.995	1193.02	549.202	-418.037	967.641	152.278	-382.435	1096.34	43.3047
569	0	-696.167	1419.94	964.784	-678.239	1340.92	1121.21	-636.267	1538.34	563.702	-586.831	1569.12	118.124	-597.922	1729.22	68.1079	-310.505	1338.63	939.333	-316.847	1303.08	1098.21	-360.319	1204.26	548.992	-417.683	971.605	156.238	-382.318	1096.71	43.4944
570	0	-696.799	1429.4	966.044	-678.704	1349.98	1122.53	-636.701	1545.88	563.57	-587.211	1570.27	117.609	-597.291	1729.87	66.701	-311.325	1348.74	939.29	-317.679	1312.24	1097.9	-360.466	1216.27	548.727	-417.209	976.349	160.419	-382.192	1097.17	43.8736
571	0	-697.501	1438.66	967.453	-679.109	1359.1	1124.1	-637.307	1552.72	563.48	-587.721	1571.67	117.021	-596.734	1730.63	65.086	-312.184	1358.91	939.407	-318.437	1321.12	1097.66	-360.344	1229.15	548.191	-416.353	981.082	164.978	-382.006	1097.67	44.2639
572	0	-698.11	1447.88	968.899	-679.731	1368.37	1125.82	-637.829	1558.2	563.183	-588.254	1573.16	116.218	-596.392	1731.37	63.3781	-312.925	1369.04	939.557	-319.13	1330.05	1097.67	-360.043	1242.88	547.593	-415.468	986.786	169.862	-381.487	1097.89	44.6835
573	0	-698.864	1456.79	970.141	-680.351	1377.68	1127.56	-638.564	1562.57	562.522	-588.675	1574.19	115.402	-596.288	1731.79	61.9902	-313.799	1379.44	939.934	-319.79	1339.39	1097.83	-359.316	1257.55	546.964	-414.518	993.213	175.21	-381.732	1098.81	45.2755
574	0	-699.629	1465.41	971.032	-681.105	1386.99	1129.31	-639.398	1565.88	561.602	-588.868	1574.57	114.695	-596.35	1732.08	61.5634	-314.627	1389.5	940.304	-320.433	1348.74	1098.3	-358.385	1273.14	546.197	-413.881	1001.27	180.958	-381.677	1099.68	45.9805
575	0	-700.478	1473.67	971.76	-681.904	1396.19	1131	-640.302	1568.24	560.615	-588.835	1574.34	114.012	-596.369	1732.1	61.4589	-315.535	1399.73	940.868	-321.039	1358.46	1099.04	-357.087	1289.68	545.353	-412.473	1008.44	187.43	-381.609	1100.99	47.0152
576	0	-701.404	1481.39	972.257	-682.679	1405.14	1132.58	-641.446	1569.9	559.788	-589.167	1574.26	113.49	-596.395	1732.16	61.3033	-316.486	1409.62	941.636	-321.733	1367.57	1099.82	-355.312	1307.17	544.471	-411.451	1017.62	194.257	-381.541	1102.97	48.6064
577	0	-702.208	1488.55	972.936	-683.312	1413.72	1134.2	-642.44	1571.08	559.345	-589.599	1574.08	112.965	-596.65	1732.11	61.2586	-317.467	1419.19	942.353	-322.364	1376.48	1100.67	-353.531	1325.5	543.372	-410.357	1029.22	201.598	-381.411	1105.35	50.381
578	0	-703.15	1495.16	973.89	-683.816	1421.84	1135.86	-643.713	1572.12	559.168	-590.058	1573.85	112.526	-597.086	1732.03	61.3118	-318.401	1429.15	943.329	-323.085	1384.9	1101.61	-351.763	1344.59	542.306	-408.654	1039.92	209.073	-381.024	1108.17	52.5999
579	0	-704.07	1501.17	975.225	-684.179	1429.47	1137.63	-644.878	1573.03	559.287	-590.453	1573.66	112.161	-597.427	1731.92	61.3623	-319.428	1438.29	944.259	-323.706	1393.48	1102.54	-350.08	1364.41	541.314	-406.481	1052.96	217	-380.601	1111.83	55.3352
580	0	-705.1	1506.82	976.769	-684.485	1436.63	1139.55	-645.933	1573.92	559.532	-590.681	1573.3	111.761	-597.74	1731.85	61.3884	-320.444	1447.52	945.066	-324.294	1401.32	1103.42	-348.485	1384.9	540.531	-404.636	1067.94	225.314	-380.136	1116.39	58.6778
581	0	-706.089	1512.4	978.195	-684.793	1443.41	1141.39	-646.897	1574.76	559.769	-591.157	1573.31	111.575	-597.97	1731.77	61.401	-321.389	1456.69	945.908	-324.897	1408.39	1104.15	-346.899	1405.97	539.818	-402.376	1085.46	232.647	-379.723	1122.22	62.6232
582	0	-707.212	1517.91	979.505	-685.238	1449.83	1143.01	-647.712	1575.59	559.908	-591.474	1573.25	111.267	-598.2	1731.73	61.4318	-322.307	1466.03	946.726	-325.451	1415.11	1104.85	-345.052	1427.16	539.584	-399.646	1102.88	239.54	-379.354	1129.11	66.6877
583	0	-707.951	1523.65	980.583	-685.838	1456.14	1144.41	-648.657	1576.24	559.992	-591.749	1573.18	111.036	-598.356	1731.63	61.4464	-323.067	1475.04	947.615	-326.081	1421.8	1105.56	-343.523	1448.16	539.673	-396.463	1119.87	245.757	-379.146	1136.67	70.6451
584	0	-708.757	1529.36	981.385	-686.668	1462.35	1145.57	-649.688	1576.77	559.925	-592.047	1573.06	110.878	-598.544	1731.53	61.4991	-323.816	1483.16	948.431	-326.79	1428.06	1106.29	-342.118	1468.83	540.484	-393.414	1137.81	251.581	-378.95	1146.57	74.0218
585	0	-709.56	1534.87	981.883	-687.73	1468.84	1146.45	-650.244	1576.85	559.889	-592.261	1572.93	110.773	-598.717	1731.5	61.5628	-324.458	1491	949.308	-327.06	1434.65	1107.18	-340.833	1489.27	541.9	-390.686	1155.14	256.825	-378.155	1160.69	78.6962
586	0	-710.185	1540.43	982.005	-689.302	1475.97	1147.11	-650.68	1576.71	559.918	-592.487	1572.8	110.707	-598.84	1731.4	61.5947	-324.958	1498.73	950.045	-326.748	1441.75	1107.93	-339.845	1509.34	543.857	-388.836	1173.29	262.38	-376.859	1179.97	83.7925
587	0	-710.896	1545.94	981.607	-691.545	1483.99	1147.36	-651.09	1576.26	559.999	-592.668	1572.63	110.672	-598.93	1731.35	61.6648	-325.264	1506.53	950.611	-325.883	1450.19	1108.67	-339.159	1528.87	546.253	-386.447	1192.16	267.509	-375.118	1202.8	88.3492
588	0	-711.592	1551.55	980.83	-694.415	1493.05	1147.03	-651.217	1575.56	560.055	-592.185	1572.16	110.706	-599.11	1731.21	61.8109	-325.418	1514.69	950.957	-324.671	1460.14	1109.3	-338.868	1547.92	549.156	-384.616	1211.74	271.185	-372.871	1227.65	92.3415
589	0	-712.182	1557.24	979.705	-697.464	1502.64	1146.19	-651.301	1574.84	560.133	-592.163	1571.87	110.753	-599.323	1731.03	61.9957	-325.375	1523.21	951.296	-323.529	1471.07	1109.89	-338.742	1566.52	552.632	-383.376	1231.92	273.855	-370.293	1253.22	95.6331
590	0	-712.827	1562.9	978.597	-700.321	1512.17	1145.14	-651.716	1574.56	560.326	-592.227	1571.65	110.702	-599.614	1730.86	62.2558	-325.259	1532.2	951.64	-322.642	1481.9	1110.61	-338.836	1584.77	556.378	-382.79	1253.29	275.098	-367.533	1279.11	97.8531
591	0	-713.368	1568.55	977.77	-702.629	1521.05	1144.29	-651.518	1574.1	560.405	-592.474	1570.95	110.541	-599.871	1730.65	62.5432	-325.188	1541.6	952.175	-322.033	1492.08	1111.73	-339.19	1602.74	560.214	-381.29	1273.27	275.072	-364.281	1305.83	99.1818
592	0	-713.803	1573.98	977.559	-704.101	1529.21	1144.12	-651.556	1573.92	560.569	-591.884	1571.77	110.938	-600.017	1730.45	62.7587	-325.187	1551	953.017	-321.88	1501.6	1113.41	-339.658	1620.44	563.968	-379.468	1294.07	274.06	-361.094	1332.29	99.4763
593	0	-714.262	1579.17	977.685	-704.93	1536.57	1144.64	-651.764	1574.13	560.858	-592.043	1571.29	110.87	-600.074	1730.3	62.9466	-325.368	1560.54	954.541	-322.199	1510.53	1115.6	-340.338	1637.72	567.374	-379.231	1316.1	270.955	-357.964	1359.32	98.9506
594	0	-714.474	1584.24	977.974	-705.323	1543.29	1145.5	-652.001	1574.51	561.03	-591.811	1571.86	110.67	-600.047	1730.03	63.0294	-325.576	1569.95	956.384	-322.731	1518.47	1118.17	-341.096	1654.37	570.469	-378.183	1337.36	267.894	-354.878	1387.31	97.7572
595	0	-714.732	1589.29	978.3	-705.563	1549.33	1146.3	-652.389	1575.18	561.186	-592.172	1571.02	110.58	-600.253	1729.86	63.1035	-325.751	1579.18	958.63	-323.448	1526.02	1120.65	-342.126	1670.44	573.206	-376.651	1359.63	263.036	-351.968	1416.67	96.0176
596	0	-714.894	1594.24	978.457	-705.625	1554.89	1146.65	-652.688	1576.06	561.282	-592.608	1570.14	110.343	-600.437	1729.78	63.1	-325.911	1587.72	960.792	-324.207	1532.84	1122.89	-343.312	1685.85	575.706	-375.91	1382.25	257.774	-349.344	1446.63	93.8955
597	0	-715.105	1599.17	978.38	-705.688	1560.19	1146.69	-652.855	1577.2	561.421	-592.257	1570.9	110.66	-600.573	1729.86	62.9494	-326.014	1596.41	962.866	-324.928	1539.29	1124.71	-344.483	1700.77	578.202	-374.516	1405.72	251.423	-346.677	1478.25	91.6642
598	0	-715.292	1604.13	978.108	-705.774	1565.49	1146.51	-652.876	1578.44	561.547	-592.245	1571.05	110.721	-600.691	1730.11	62.6812	-326.096	1604.89	964.625	-325.523	1546.41	1126.1	-345.606	1714.88	580.827	-373.119	1430.03	244.213	-344.211	1510.64	89.2921
599	0	-715.398	1609.19	977.735	-705.981	1571.01	1146.18	-652.902	1580.08	561.64	-592.546	1570.91	110.341	-600.703	1730.39	62.2828	-326.057	1613.45	966.116	-325.93	1553.79	1127.27	-346.863	1728.05	583.289	-371.723	1454.61	236.344	-342.012	1543.62	86.6042
600	0	-715.576	1614.29	977.217	-706.666	1577	1145.5	-652.991	1582.08	561.721	-592.221	1571.27	111.033	-600.758	1730.85	61.8315	-326.041	1621.8	967.448	-326.031	1561.83	1128.25	-348.274	1740.48	585.489	-370.658	1479.58	227.632	-339.994	1576.8	83.6808
601	0	-715.656	1619.59	976.628	-707.497	1583.24	1144.83	-652.8	1584.32	561.681	-592.136	1571.56	110.73	-600.632	1731.39	61.1754	-326.025	1630.47	968.767	-326.132	1570.37	1129.4	-349.697	1752.22	587.427	-369.538	1505.23	218.408	-338.012	1610.29	80.6908
602	0	-715.591	1625.05	976.06	-708.152	1589.62	1144.11	-652.242	1586.83	561.697	-591.881	1571.79	110.694	-600.348	1731.86	60.4373	-326.058	1638.15	969.815	-326.439	1579.1	1130.52	-350.832	1763.57	589.119	-368.483	1531.67	209.126	-335.994	1644.34	78.0981
603	0	-715.657	1630.47	975.427	-708.668	1595.96	1143.44	-651.523	1589.41	561.724	-591.448	1572.28	110.849	-600.289	1732.64	59.8943	-325.991	1646.4	970.854	-326.843	1587.75	1131.56	-351.886	1774.5	590.586	-367.392	1558.92	199.791	-334.077	1678.91	76.127
604	0	-715.649	1636.07	974.88	-709.1	1602.45	1142.79	-650.772	1592.19	561.662	-591.02	1572.69	111.036	-600.119	1733.29	59.4806	-326.071	1655.49	972.006	-327.244	1596.54	1132.52	-352.843	1784.77	591.656	-366.91	1586.52	190.266	-332.294	1713.75	74.7755
605	0	-715.739	1641.69	974.308	-709.519	1608.82	1141.98	-650.586	1595.39	561.707	-590.703	1573.03	111.195	-600.018	1733.67	59.1738	-326.096	1664.57	973.013	-327.551	1605.47	1133.27	-353.63	1794.23	592.28	-366.708	1614.7	180.809	-330.572	1748.6	73.9362
606	0	-715.866	1647.5	973.728	-710	1615.14	1141.11	-650.277	1598.64	561.66	-590.428	1573.2	111.263	-600.015	1733.88	58.9254	-326.205	1673.39	973.806	-327.756	1614.42	1133.67	-354.435	1803.09	592.391	-366.834	1643.35	171.699	-328.843	1782.96	73.2569
607	0	-716.025	1653.45	973.161	-710.407	1621.34	1140.18	-650.077	1601.97	561.612	-590.203	1573.52	111.316	-599.919	1734.06	58.5372	-326.265	1681.93	974.246	-327.852	1623.11	1133.71	-355.126	1811.33	592.048	-367.156	1672.79	163.015	-327.006	1816.87	72.5247
608	0	-716.244	1659.61	972.597	-710.745	1627.51	1139.23	-649.982	1605.46	561.565	-589.933	1573.85	111.452	-599.914	1734.31	58.2805	-326.364	1690.68	974.659	-327.916	1632.07	1133.66	-355.585	1819.01	591.406	-367.714	1702.24	154.848	-325.556	1850.37	71.9689
609	0	-716.407	1665.88	972.145	-711.037	1633.93	1138.49	-649.896	1609.04	561.449	-589.763	1574.19	111.592	-599.914	1734.61	57.9825	-326.403	1699.07	974.747	-327.97	1640.64	1133.43	-355.779	1826.25	590.356	-368.349	1732.13	147.491	-324.182	1883.59	71.4499
610	0	-716.653	1672.27	971.665	-711.328	1640.5	1137.82	-649.914	1612.86	561.349	-589.582	1574.69	111.757	-599.864	1734.95	57.7216	-326.533	1707.31	974.655	-328.068	1649.42	1133.12	-355.74	1833.2	589.019	-368.877	1762.4	141.415	-323.636	1916.07	70.8036
611	0	-716.853	1678.77	971.123	-711.427	1647.27	1137.25	-649.871	1616.78	561.183	-589.338	1575.17	111.957	-599.795	1735.23	57.4557	-326.643	1715.49	974.427	-328.336	1658.37	1132.81	-355.516	1839.76	587.31	-369.359	1792.63	136.409	-323.168	1948.97	70.9536
612	0	-717.066	1685.46	970.66	-711.248	1654.27	1136.88	-649.928	1620.77	560.992	-589.107	1575.55	112.06	-599.659	1735.51	57.1456	-326.751	1723.75	974.008	-328.675	1667.4	1132.45	-355.433	1845.94	585.341	-369.911	1823.28	132.532	-323.577	1981.09	70.947
613	0	-717.273	1692.39	970.11	-711.182	1661.44	1136.36	-649.975	1624.92	560.736	-588.723	1576.13	112.303	-599.461	1735.83	56.8552	-326.87	1731.88	973.207	-329.126	1675.84	1131.74	-355.061	1851.87	583.359	-371.348	1853.92	129.185	-324.791	2011.67	70.9704
614	0	-717.64	1699.56	969.388	-711.22	1668.91	1135.68	-649.899	1628.94	560.584	-588.392	1576.63	112.595	-599.319	1736	56.6002	-326.953	1740.27	972.186	-329.487	1684.73	1130.89	-354.625	1857.72	581.257	-373.467	1883.02	127.469	-326.263	2042.53	72.8698
615	0	-717.954	1707.04	968.554	-711.42	1676.7	1134.76	-649.713	1632.98	560.446	-587.937	1577.17	112.96	-599.178	1736.06	56.3633	-327.092	1748.37	970.829	-329.705	1693.72	1129.86	-353.934	1863.55	578.88	-378.107	1911.23	126.529	-328.308	2072.55	76.4348
616	0	-718.36	1714.84	967.607	-711.798	1684.66	1133.74	-649.59	1637.12	560.335	-587.532	1577.77	113.411	-599.104	1736.21	56.1392	-327.314	1757.01	969.413	-329.929	1703.19	1128.7	-353.039	1869.65	576.393	-380.273	1938.88	127.521	-330.883	2101.34	81.8208
617	0	-718.708	1722.86	966.622	-712.159	1692.97	1132.56	-649.651	1641.4	560.152	-587.24	1578.39	113.709	-599.071	1736.35	55.9613	-327.55	1765.5	967.811	-329.976	1712.62	1127.32	-352.45	1876.09	573.79	-382.872	1965.01	129.136	-333.985	2128.92	88.4081
618	0	-718.933	1731.05	965.52	-712.479	1701.36	1131.3	-649.648	1645.82	559.942	-587.196	1578.72	113.656	-599.005	1736.45	55.7909	-327.692	1774.12	966.15	-329.835	1722.36	1126.04	-352.673	1882.89	571.352	-385.699	1989.12	130.37	-337.231	2155.17	94.9806
619	0	-719.12	1739.4	964.384	-712.71	1709.82	1130.05	-649.812	1650.6	559.736	-587.03	1579.06	113.924	-598.973	1736.54	55.6217	-327.528	1782.92	964.672	-329.567	1732.2	1124.73	-353.512	1890.09	569.282	-388.499	2011.27	131.151	-340.789	2180.14	101.662
620	0	-719.235	1747.99	963.226	-712.855	1718.53	1128.78	-649.431	1655.55	559.551	-586.652	1579.73	114.44	-598.892	1736.75	55.4325	-327.193	1792.07	963.264	-329.252	1742.28	1123.59	-354.405	1897.38	567.353	-390.854	2031.04	131.049	-344.337	2203.94	109.153
621	0	-719.309	1756.75	962.078	-712.723	1727.5	1127.61	-649.417	1660.82	559.144	-586.427	1580.29	114.915	-598.819	1736.92	55.3255	-326.818	1800.77	961.844	-329.091	1752.07	1122.48	-355.432	1905.1	565.381	-388.782	2052.69	132.063	-348.074	2225.83	118.034
622	0	-719.359	1765.53	960.888	-712.446	1737.66	1126.38	-649.233	1666.46	558.831	-586.711	1580.31	115.082	-598.722	1737.06	55.2087	-326.622	1810.03	960.537	-328.922	1761.71	1121.4	-356.373	1913.3	563.558	-390.665	2069.96	133.392	-351.854	2244.84	126.65
623	0	-719.308	1774.52	959.686	-712.222	1747.32	1125.23	-649.105	1672.36	558.426	-586.521	1580.78	115.627	-598.663	1737.23	55.0798	-326.383	1819.98	959.393	-328.791	1771.2	1120.3	-357.456	1922.31	562.222	-392.586	2085.24	134.082	-355.397	2260.86	133.521
624	0	-719.283	1783.5	958.469	-712	1756.33	1123.91	-649.08	1678.56	558.009	-586.368	1581.45	116.25	-598.574	1737.48	54.9934	-326.122	1829.85	958.384	-328.654	1780.83	1119.21	-358.351	1932.59	561.469	-394.905	2098.21	133.741	-358.651	2274.23	137.182
625	0	-719.15	1792.54	957.225	-711.788	1765.44	1122.57	-648.9	1684.77	557.599	-586.263	1582.62	117.175	-598.462	1737.71	54.8575	-325.867	1839.59	957.53	-328.589	1790.15	1118.15	-359.04	1944.37	561.213	-397.113	2109.15	132.823	-361.369	2285.31	137.468
626	0	-718.992	1801.62	955.927	-711.665	1774.55	1121.1	-648.451	1690.98	557.141	-586.186	1584.34	118.231	-598.381	1737.95	54.7128	-325.63	1849.69	956.846	-328.5	1799.43	1117.05	-359.84	1956.58	561.196	-399.183	2118.28	131.649	-363.716	2293.92	134.907
627	0	-718.818	1810.68	954.6	-711.413	1783.81	1119.68	-648.045	1697.42	556.561	-585.414	1585.31	119.167	-598.261	1738.18	54.5649	-325.325	1859.78	956.199	-328.471	1808.96	1116.12	-360.617	1970.39	561.629	-401.152	2125.74	130.159	-365.806	2300.66	130.98
628	0	-718.571	1819.69	953.261	-711.307	1793.42	1118.2	-647.532	1704.13	556.173	-585.305	1586.13	120.072	-598.145	1738.47	54.3725	-325.06	1870.02	955.644	-328.385	1818.73	1115.23	-361.477	1984.49	562.1	-403.109	2131.34	128.572	-367.809	2305.45	126.379
629	0	-718.267	1828.72	951.965	-711.122	1801.6	1116.75	-647.133	1710.97	555.588	-584.951	1587.09	121.007	-598.022	1738.73	54.1876	-324.73	1880.66	955.175	-328.238	1828.84	1114.33	-362.595	1998.42	562.472	-405.242	2135.14	127.978	-369.749	2309.18	121.529
630	0	-717.879	1837.8	950.794	-710.882	1811.26	1115.2	-646.532	1717.88	555.202	-584.634	1588.28	122.421	-598.111	1739.25	54.1127	-324.453	1891.72	954.72	-327.982	1839.22	1113.47	-363.741	2012.15	562.75	-407.824	2139.1	125.974	-371.594	2312.49	116.889
631	0	-717.385	1847.09	949.691	-710.471	1820.95	1113.74	-645.934	1725.17	555.082	-584.302	1589.94	123.985	-598.109	1739.79	53.9857	-324.234	1905.06	954.759	-327.607	1849.91	1112.76	-364.915	2025.27	562.969	-410.504	2142.81	124.281	-373.525	2315.57	113.029
632	0	-716.816	1856.47	948.778	-709.928	1830.82	1112.46	-645.149	1732.65	555.066	-583.884	1591.66	125.872	-598.149	1740.34	53.8989	-324.109	1916.75	954.568	-327.217	1862.71	1112.51	-366.157	2037.44	563.02	-410.845	2148.01	124.144	-375.802	2318.53	109.016
633	0	-716.126	1866.06	947.927	-709.414	1840.91	1111.24	-644.406	1740.72	555.218	-583.537	1593.38	128.04	-598.408	1741.05	53.8682	-323.932	1928.82	954.613	-326.732	1873.76	1112.29	-367.226	2048.67	562.991	-411.213	2153.42	124.07	-378.093	2322.12	104.557
634	0	-715.377	1875.74	947.308	-708.721	1850.91	1110.25	-643.532	1749.42	555.46	-583.33	1595.44	130.524	-598.834	1741.83	53.9188	-323.799	1941.15	955.042	-326.333	1884.66	1112.5	-368.124	2059.44	563.067	-413.779	2156.73	122.507	-380.244	2325.91	99.5139
635	0	-714.583	1885.72	946.838	-707.975	1860.99	1109.39	-642.646	1758.73	555.555	-583.153	1597.78	133.302	-599.175	1742.4	53.8952	-323.611	1953.33	955.823	-326.047	1895.96	1113.21	-368.55	2070.01	563.461	-414.226	2160.69	121.502	-381.629	2329.11	94.2369
636	0	-713.756	1895.88	946.463	-707.391	1871.14	1108.62	-641.994	1768.97	555.69	-583.587	1599.87	136.273	-599.533	1742.84	53.8536	-323.252	1965.35	956.75	-325.816	1907.67	1114.42	-368.56	2080.75	564.16	-414.014	2164.41	120.612	-382.247	2331.87	89.407
637	0	-712.953	1906.39	946.241	-706.832	1881.47	1107.93	-641.174	1779.7	555.811	-583.123	1603.44	139.661	-599.881	1743.28	53.8279	-322.809	1977.03	957.84	-325.671	1919.34	1115.94	-368.21	2091.39	565.025	-413.859	2167.12	119.706	-382.094	2333.91	85.1637
638	0	-712.007	1917.15	946.191	-706.443	1892.01	1107.4	-640.671	1791.17	555.966	-583.353	1607.01	143.284	-600.313	1743.76	53.768	-322.334	1988.43	959.088	-325.471	1931.11	1117.81	-367.701	2101.63	565.884	-412.462	2170.66	119.657	-381.754	2335.47	81.5944
639	0	-711.003	1928.25	946.267	-705.959	1902.98	1107.11	-640.469	1803.52	556.165	-583.912	1610.93	147.184	-600.786	1744.29	53.6675	-321.689	1999.6	960.639	-325.257	1942.69	1119.85	-366.977	2111.58	566.762	-411.469	2173.05	119.507	-381.645	2336.54	78.6742
640	0	-710.028	1939.78	946.592	-705.504	1914.15	1107.01	-640.443	1816.83	556.375	-584.519	1615.61	151.592	-601.137	1744.88	53.6381	-320.976	2010.63	962.437	-324.928	1954.06	1122.11	-366.2	2120.95	567.628	-409.828	2174.36	120.039	-381.763	2337.52	76.4061
641	0	-709.036	1951.64	946.988	-705.01	1925.49	1107.23	-640.951	1831.22	556.643	-585.418	1620.68	156.154	-601.5	1745.46	53.7412	-320.2	2021.63	964.566	-324.443	1965.2	1124.54	-365.339	2129.71	568.419	-409.643	2175.72	119.691	-381.825	2338.33	74.4703
642	0	-708.009	1963.9	947.587	-704.524	1936.94	1107.66	-641.511	1846.4	556.919	-586.135	1626.55	161.345	-601.841	1746.28	54.0015	-319.204	2032.62	966.833	-323.877	1975.94	1127.06	-364.464	2137.72	569.111	-409.588	2176.83	119.433	-381.797	2338.98	72.5722
643	0	-706.845	1976.35	948.352	-703.727	1948.7	1108.53	-641.463	1860.66	556.991	-587.12	1633.26	167.133	-602.093	1747.48	54.371	-317.928	2043.2	968.969	-323.062	1986.36	1129.51	-363.553	2144.58	569.51	-409.488	2177.97	119.173	-381.579	2339.76	70.5746
644	0	-705.773	1989.03	949.359	-702.409	1964.7	1110.1	-642.431	1877.58	556.985	-588.222	1640.15	173.527	-602.313	1749.06	54.724	-316.544	2053.6	970.742	-321.968	1996.64	1131.72	-362.639	2150.48	569.56	-408.679	2178.99	118.914	-381.47	2340.44	68.5933
645	0	-704.628	2001.82	950.444	-701.325	1977.65	1111.67	-643.845	1895.77	556.965	-589.647	1648.27	180.492	-602.347	1750.72	55.3244	-315.089	2063.54	972.129	-320.743	2006.7	1133.45	-361.727	2155.38	569.303	-408.647	2180.15	118.325	-381.491	2340.89	66.747
646	0	-703.46	2014.7	951.712	-700.285	1988.85	1113.47	-645.88	1915.17	557.039	-590.708	1658.19	188.005	-602.41	1752.87	56.3065	-313.605	2073.2	973.054	-319.286	2016.58	1134.73	-360.721	2159.49	568.832	-408.756	2181	118.82	-381.371	2341.41	65.3163
647	0	-702.358	2027.48	953.029	-699.218	2000.17	1115.31	-648.441	1935.74	557.081	-591.221	1669.46	196.205	-602.41	1755.58	57.5987	-312.199	2082.14	973.663	-317.609	2026.42	1135.73	-359.582	2163.47	568.381	-408.705	2181.51	118.479	-381.171	2341.73	64.1069
648	0	-701.391	2040.21	954.512	-698.23	2011.21	1117.26	-651.639	1957.92	557.113	-592.143	1682.15	204.696	-602.794	1758.9	59.491	-310.829	2090.69	974.179	-315.984	2035.9	1136.51	-358.31	2167.67	568.07	-408.583	2181.92	118.142	-380.784	2342.08	62.9925
649	0	-700.308	2052.7	955.845	-697.213	2021.86	1119.05	-655.375	1981.87	557.148	-593.25	1696.16	213.539	-603.222	1762.89	61.7122	-309.642	2099.23	974.78	-314.496	2045.25	1137.25	-356.881	2171.97	568.018	-408.4	2182.22	117.981	-380.278	2342.87	62.6894
650	0	-699.129	2064.96	957.112	-696.334	2032.93	1120.66	-657.741	2004.54	557.157	-594.695	1711.94	222.371	-603.61	1768.03	64.7467	-308.555	2107.88	975.6	-313.197	2054.41	1138.1	-355.45	2176.14	568.095	-408.127	2182.44	117.68	-380.161	2343.04	62.1936
651	0	-698.398	2072.05	957.705	-695.452	2043.47	1121.98	-659.66	2027.21	557.149	-596.173	1729.26	230.881	-603.86	1774.33	68.1521	-307.557	2116.56	976.607	-312.134	2063.45	1139.1	-354.112	2180.24	568.218	-407.895	2182.58	117.51	-380.087	2343.13	61.756
652	0	-697.611	2082.57	958.588	-694.785	2053.76	1122.88	-660.959	2049.95	557.295	-597.997	1747.64	238.27	-603.953	1781.32	71.6806	-306.658	2125.42	977.618	-311.321	2072.51	1140.27	-352.843	2184.5	568.296	-407.739	2182.73	117.371	-380.035	2342.89	61.1492
653	0	-696.719	2094.23	959.211	-694.074	2063.91	1123.51	-662.601	2072.73	558.071	-600.04	1766.89	244.629	-603.731	1788.75	74.794	-305.858	2134.34	978.732	-310.637	2081.62	1141.58	-351.561	2188.91	568.325	-407.649	2182.86	117.08	-379.808	2343.45	61.2005
654	0	-695.959	2106.17	960.088	-693.471	2074.44	1123.87	-664.027	2095.34	559.262	-602.312	1786.1	250.579	-603.944	1798.4	78.7123	-304.987	2141.47	979.419	-309.978	2090.69	1142.74	-350.338	2193.15	568.177	-407.627	2183	116.772	-379.991	2342.99	60.653
655	0	-695.073	2118.02	960.897	-692.822	2084.07	1124.02	-665.43	2117.7	560.937	-603.879	1804.25	257.126	-605.556	1813.02	85.7866	-304.278	2150.01	980.215	-309.393	2099.78	1143.83	-349.207	2197.18	567.957	-407.572	2183.11	116.619	-379.788	2343.4	60.7181
656	0	-694.166	2129.8	961.699	-692.184	2094.07	1124.23	-661.304	2134.51	562.086	-604.924	1823.11	264.076	-607.629	1833.46	92.4745	-303.59	2158.79	980.922	-308.749	2109	1144.71	-348.228	2200.87	567.76	-407.553	2183.17	116.477	-379.713	2343.47	60.6
657	0	-693.24	2142.25	962.704	-691.413	2103.73	1124.57	-661.521	2155.38	564.169	-605.525	1843.02	269.902	-610.121	1857.66	99.0392	-303.013	2167.4	981.519	-308.076	2118.19	1145.41	-347.275	2204.17	567.628	-407.529	2183.21	116.413	-379.685	2343.39	60.416
658	0	-692.3	2155.04	963.77	-690.705	2112.84	1125.03	-661.832	2176.52	566.77	-605.941	1864.01	275.265	-612.806	1883.81	105.116	-302.569	2176.04	981.926	-307.427	2127.25	1145.89	-346.42	2207.36	567.554	-407.509	2183.3	116.372	-379.638	2343.37	60.3405
659	0	-693.19	2162.2	964.353	-689.939	2121.39	1125.55	-661.983	2197.37	569.895	-606.456	1885.84	279.405	-615.816	1911.05	110.415	-302.087	2184.13	982.227	-306.756	2136.04	1146.16	-345.757	2210.39	567.521	-407.483	2183.34	116.386	-379.562	2343.39	60.436
660	0	-693.968	2168.4	965.166	-689.061	2128.98	1126.29	-661.977	2217.83	573.241	-606.927	1907.92	282.025	-619.129	1938.32	114.55	-301.668	2192.09	982.583	-306.171	2143.73	1146.16	-345.299	2213.31	567.453	-407.461	2183.22	116.419	-379.584	2343.04	60.3149
661	0	-693.877	2177.79	966.454	-687.979	2136.13	1127.31	-661.829	2238.13	576.994	-607.594	1930.34	283.409	-622.676	1965.25	117.383	-301.282	2200.11	982.96	-305.467	2149.04	1146.08	-344.954	2216.29	567.45	-407.663	2182.92	116.558	-379.479	2342.98	60.402
662	0	-693.86	2187.35	968.377	-686.971	2143.45	1128.96	-661.642	2258.15	580.621	-608.297	1953.27	283.422	-626.317	1992.08	118.895	-300.984	2207.92	983.482	-304.94	2155.39	1146.29	-344.679	2219.3	567.49	-407.501	2183.23	116.541	-379.222	2343.39	60.8284
663	0	-693.83	2197.24	970.595	-685.952	2151.1	1130.91	-661.18	2277.42	583.963	-608.813	1976.43	282.022	-629.782	2018.9	119.165	-300.675	2215.11	984.075	-304.622	2162.23	1146.86	-344.615	2222.15	567.478	-407.544	2183.28	116.672	-379.131	2343.39	60.9655
664	0	-693.596	2206.88	973.107	-684.727	2158.5	1133.14	-660.8	2296.33	587.134	-609.173	2000.01	279.592	-633.233	2046.83	118.784	-300.364	2222.51	984.826	-304.686	2168.66	1147.53	-344.603	2225.02	567.565	-407.669	2183.35	116.794	-379.116	2343.16	60.9634
665	0	-693.284	2216.13	975.631	-683.425	2165.51	1135.4	-660.118	2314.36	589.98	-609.65	2024.22	276.168	-636.434	2075.83	117.759	-300.12	2229.51	985.292	-305.092	2174.63	1148.1	-344.571	2227.82	567.581	-407.802	2183.44	116.97	-379.026	2343.01	60.9622
666	0	-693.01	2226.17	978.027	-682.161	2173.31	1137.52	-659.502	2331.87	592.703	-609.167	2047.33	271.583	-639.358	2106.17	116.137	-300.014	2236.78	985.667	-305.549	2180.58	1148.48	-344.728	2230.5	567.554	-407.926	2183.51	117.143	-378.82	2343.12	61.1075
667	0	-692.653	2237.16	980.171	-681.053	2181.36	1139.35	-658.513	2348.47	595.238	-609.597	2072.29	266.161	-641.986	2137.85	114.038	-299.907	2243.82	985.893	-305.92	2186.47	1148.58	-344.798	2233.43	567.475	-408.076	2183.56	117.289	-378.815	2342.54	60.8
668	0	-692.521	2247.52	982.211	-679.967	2189.93	1140.95	-657.516	2364.37	597.558	-610.884	2098.52	259.86	-644.114	2169.98	111.273	-299.783	2250.62	985.835	-306.293	2192.33	1148.45	-345.009	2236.43	567.367	-408.247	2183.56	117.381	-378.684	2342.41	60.7444
669	0	-692.437	2257.94	984.053	-678.931	2198.56	1142.35	-656.315	2379.32	599.671	-611.571	2124.55	252.465	-646.024	2203.16	108.11	-299.718	2257.37	985.705	-306.599	2198.54	1148.28	-345.187	2239.56	567.184	-408.433	2183.49	117.464	-378.525	2342.36	60.6638
670	0	-690.771	2273.57	986.58	-677.768	2207.28	1143.7	-655.054	2393.48	601.415	-611.777	2150.15	244.053	-647.472	2237.05	104.692	-299.629	2263.9	985.379	-306.877	2205.04	1148.05	-345.535	2242.73	566.963	-408.64	2183.46	117.593	-378.411	2342.28	60.5925
671	0	-690.739	2282.27	988.021	-676.631	2215.95	1144.9	-654.136	2407.13	603.006	-612.286	2176.78	235.555	-648.621	2271.78	101.125	-299.603	2270.42	985.102	-307.158	2212.19	1147.74	-345.841	2245.81	566.735	-408.77	2183.62	117.797	-378.232	2342.16	60.5689
672	0	-690.816	2291.23	989.329	-675.603	2224.9	1145.97	-653.154	2419.89	604.201	-612.988	2204.31	225.644	-649.569	2306.94	97.5529	-299.541	2276.85	984.706	-307.301	2219.44	1147.39	-346.096	2249.05	566.539	-409.177	2183.37	117.882	-378.016	2342.15	60.3399
673	0	-691.069	2299.97	990.417	-674.751	2233.63	1146.82	-652.038	2431.64	604.86	-613.825	2231.25	215.296	-650.578	2342.71	94.4611	-299.502	2282.86	984.125	-307.348	2226.8	1146.86	-346.399	2252.17	566.324	-409.453	2183.26	117.903	-377.711	2342.61	60.5006
674	0	-691.517	2308.64	991.223	-674.094	2242.28	1147.39	-650.984	2442.68	605.044	-614.504	2259.36	205.319	-651.595	2378.88	91.8787	-299.463	2289.16	983.512	-307.218	2233.96	1146.2	-346.578	2255.04	565.997	-409.683	2183.21	117.941	-377.446	2342.78	60.4112
675	0	-691.378	2318.18	991.836	-673.619	2251.07	1147.73	-649.898	2453.14	604.911	-614.973	2288.2	195.317	-652.747	2415.07	89.9376	-299.512	2295.86	982.893	-307.025	2241.16	1145.4	-346.759	2257.96	565.72	-410.527	2182.28	117.718	-377.235	2342.71	60.1122
676	0	-691.203	2328.08	992.111	-673.367	2259.72	1147.93	-648.413	2462.58	604.282	-614.802	2322.13	186.554	-654.105	2451.28	88.7496	-299.516	2302.32	982.005	-306.815	2248.89	1144.61	-346.805	2260.76	565.436	-410.776	2182.21	117.735	-377.25	2342.32	59.4547
677	0	-691.089	2337.62	992.202	-673.216	2268.64	1147.94	-647.406	2471.78	603.447	-615.061	2352.19	177.673	-655.511	2487.14	88.1734	-299.505	2309.05	981.043	-306.542	2256.78	1143.72	-346.824	2263.48	565.133	-410.869	2182.39	117.8	-377.068	2342.42	59.0333
678	0	-690.972	2347.12	991.992	-673.109	2277.57	1147.77	-646.04	2479.9	601.915	-615.042	2382.8	169.34	-656.921	2522.6	88.0959	-299.483	2315.82	979.955	-306.285	2264.89	1142.8	-346.71	2266.2	564.87	-410.908	2182.65	117.857	-376.878	2342.77	58.6155
679	0	-690.893	2356.47	991.504	-672.957	2286.83	1147.52	-644.811	2487.44	599.821	-615.177	2413.82	161.798	-658.069	2557.64	88.2518	-299.449	2322.93	978.95	-305.906	2273.19	1141.82	-346.574	2268.96	564.689	-410.989	2182.93	117.97	-376.736	2343.08	58.2156
680	0	-690.854	2365.66	990.836	-672.809	2296.07	1147.07	-644.208	2494.78	597.645	-615.553	2444.98	155.09	-658.54	2592.38	88.4119	-299.378	2330.12	977.918	-305.577	2282.05	1140.94	-346.49	2271.74	564.432	-411.128	2183.19	118.02	-376.566	2343.35	57.8659
681	0	-690.824	2374.64	990.12	-672.542	2305.38	1146.59	-643.688	2501.53	595.034	-616.199	2476.28	149.624	-658.089	2626.91	88.6097	-299.3	2337.37	976.991	-305.282	2291.23	1140.12	-346.419	2274.42	564.178	-411.271	2183.43	118.158	-376.474	2343.62	57.4053
682	0	-690.77	2383.52	989.262	-672.189	2314.65	1146	-643.414	2507.67	592.177	-617.079	2507.43	145.348	-656.565	2661.25	89.0283	-299.166	2344.45	975.981	-305.105	2300.55	1139.42	-346.388	2277	563.916	-411.426	2183.6	118.265	-376.457	2343.77	57.0057
683	0	-690.705	2392.26	988.219	-671.828	2323.55	1145.23	-643.441	2513.44	589.165	-618.282	2538.74	142.381	-653.847	2695.16	89.7052	-299.047	2352.16	975.151	-304.958	2310.15	1138.69	-346.409	2279.71	563.62	-411.609	2183.87	118.396	-376.365	2344	56.6901
684	0	-690.618	2400.89	987.11	-671.399	2332.63	1144.38	-643.691	2519.16	586.253	-618.934	2568.92	140.445	-649.886	2728.2	90.3771	-298.909	2359.72	974.129	-304.601	2320.67	1138.29	-346.238	2282.68	563.379	-411.785	2184.16	118.529	-376.093	2344.29	56.666
685	0	-690.529	2409.5	985.868	-671.096	2341.75	1143.51	-643.746	2525.13	583.32	-619.428	2599.34	140.227	-644.916	2760.04	91.347	-298.749	2367.43	973.072	-304.112	2331.58	1137.37	-346.176	2285.83	563.113	-411.935	2184.59	118.751	-375.914	2344.6	56.4518
686	0	-690.488	2418.06	984.511	-670.923	2350.94	1142.58	-643.53	2531.55	580.485	-620.104	2628.25	140.755	-639.61	2789.96	92.7883	-298.624	2375.07	971.795	-303.374	2343.04	1136.27	-346.17	2289.14	562.844	-412.147	2184.95	118.945	-375.836	2345.1	56.0218
687	0	-690.574	2426.6	983.125	-670.954	2360.09	1141.52	-643.043	2538.07	578.016	-620.555	2657.75	143.033	-634.064	2817.58	93.9193	-298.58	2383.33	970.574	-302.606	2354.5	1135.11	-346.231	2292.81	562.65	-412.282	2185.45	119.275	-375.693	2345.33	55.7379
688	0	-690.721	2435.21	981.595	-671.098	2369.32	1140.38	-642.262	2544.64	575.653	-621.235	2682.97	144.643	-628.583	2842.25	95.222	-298.521	2391.38	969.108	-301.939	2366.28	1133.8	-346.196	2296.83	562.367	-412.49	2185.8	119.72	-375.553	2345.5	55.4525
689	0	-690.922	2444.01	979.993	-671.286	2378.37	1139.1	-648.298	2550.97	574.26	-621.135	2700.68	144.391	-624.489	2864.63	97.9228	-298.499	2399.64	967.562	-301.27	2377.83	1132.55	-346.322	2301.42	562.04	-412.576	2186.53	120.247	-375.369	2345.8	55.2703
690	0	-691.127	2452.88	978.41	-671.449	2387.58	1137.75	-646.698	2563.76	574.094	-620.241	2715.21	144.197	-621.433	2883.63	101.539	-298.536	2408.22	966.087	-300.678	2389.38	1131.2	-346.489	2306.7	561.588	-412.712	2187.71	120.821	-375.294	2346.03	55.1216
691	0	-691.354	2461.91	976.877	-671.525	2396.69	1136.51	-646.026	2573.57	573.164	-619.37	2730.82	145.352	-619.555	2899.08	105.77	-298.591	2416.55	964.489	-300.152	2400.39	1129.9	-346.816	2312.47	560.945	-412.955	2188.54	121.517	-375.308	2346.22	54.9613
692	0	-691.489	2470.9	975.49	-671.603	2405.59	1135.31	-645.415	2584.52	572.611	-617.934	2742.27	144.928	-618.71	2911.26	109.74	-298.711	2425.26	963.06	-299.823	2411.01	1128.5	-347.252	2318.73	560.195	-413.256	2188.82	122.274	-374.793	2347.95	55.7912
693	0	-691.696	2479.71	974.374	-671.611	2414.36	1134.16	-644.806	2596.25	572.288	-616.407	2750.99	143.535	-618.742	2920.39	112.611	-298.924	2433.72	961.627	-299.704	2420.9	1127.18	-347.842	2325.45	559.428	-413.449	2190.78	123.158	-374.975	2347.98	55.6023
694	0	-691.379	2488.29	973.129	-671.564	2423.28	1133.06	-644.352	2608.71	572.16	-614.387	2757.49	141.54	-619.248	2927.3	113.914	-299.18	2442.09	960.241	-299.695	2430.24	1125.85	-348.514	2332.17	558.539	-413.841	2191.91	124.129	-375.128	2348.12	55.4999
695	0	-691.139	2496.9	971.861	-671.595	2432.23	1131.94	-643.804	2621.34	572.149	-612.879	2762.88	139.291	-620.005	2932.45	113.526	-299.437	2450.09	958.783	-299.966	2438.69	1124.52	-349.185	2338.94	557.68	-414.204	2193.08	125.329	-375.231	2348.33	55.4238
696	0	-690.965	2505.67	970.712	-671.69	2441.34	1130.94	-643.374	2633.85	572.221	-612.758	2768	137.58	-620.788	2936.12	111.57	-299.76	2458.39	957.566	-300.294	2446.71	1123.17	-349.914	2345.8	556.867	-414.74	2194.12	126.497	-375.38	2348.5	55.3612
697	0	-690.883	2514.69	969.531	-671.879	2450.69	1129.91	-643.098	2646.19	572.248	-611.614	2771.31	136.364	-621.372	2938.47	108.238	-300.113	2466.36	956.39	-301.003	2453.91	1121.84	-350.65	2352.52	556.127	-415.257	2195.16	127.864	-375.481	2348.81	55.3103
698	0	-690.885	2524.08	968.443	-672.15	2460.43	1128.97	-643.009	2658.19	572.261	-607.912	2772.15	135.762	-621.983	2940.28	104.338	-300.547	2474.23	955.097	-301.719	2460.68	1120.35	-351.319	2359.19	555.57	-415.896	2196.39	129.282	-375.727	2348.83	55.2557
699	0	-691.055	2533.8	967.519	-672.591	2470.48	1128.19	-642.977	2669.87	572.243	-606.028	2774.05	134.283	-622.06	2941.75	99.9389	-301.064	2482.23	953.842	-302.719	2467.02	1118.78	-352.062	2365.87	555.071	-416.49	2197.55	130.871	-375.898	2349.08	55.1921
700	0	-691.282	2543.82	966.67	-673.088	2480.85	1127.49	-643.019	2681.31	572.285	-604.768	2776.43	133.125	-621.842	2942.92	95.3107	-301.744	2490.66	952.732	-303.771	2473.19	1117.2	-352.786	2372.39	554.626	-417.013	2198.68	132.66	-375.985	2349.43	55.0828
701	0	-691.543	2553.78	966.035	-673.619	2491.15	1127	-643.142	2692.4	572.333	-601.94	2777.7	131.175	-621.186	2944.7	91.5837	-302.413	2498.91	951.491	-304.97	2479.27	1115.63	-353.368	2379.5	554.518	-417.276	2200.27	134.641	-376.024	2349.77	54.9575
702	0	-691.801	2563.68	965.649	-674.146	2501.38	1126.76	-644.135	2703.41	572.566	-606.917	2783.53	132.528	-620.676	2946.24	88.6594	-303.167	2507.25	950.587	-306.209	2485.58	1114.24	-353.88	2386.79	554.492	-417.499	2201.92	136.957	-375.99	2350.04	54.8033
703	0	-692.049	2573.46	965.469	-674.664	2511.5	1126.73	-644.539	2714.15	573.017	-606.304	2785.86	132.022	-620.652	2947.62	85.6952	-304.001	2515.81	949.82	-307.514	2492.34	1112.96	-354.757	2394.16	554.448	-417.473	2204.07	139.456	-375.889	2350.35	54.6524
704	0	-692.413	2583.12	965.64	-675.299	2521.5	1127.05	-644.394	2725.02	573.715	-605.734	2787.45	131.563	-620.781	2948.7	83.2464	-304.956	2524.92	949.328	-308.828	2499.37	1111.86	-356.241	2401.35	554.272	-417.191	2206.15	142.23	-375.637	2350.84	54.5395
705	0	-692.728	2592.65	965.993	-675.883	2531.37	1127.55	-644.944	2736.04	574.555	-606.104	2788.67	131.388	-620.741	2949.34	81.7649	-306.065	2534.35	949.074	-310.167	2507	1110.85	-356.673	2410.28	554.251	-416.805	2208.53	145.215	-375.399	2351.19	54.4263
706	0	-693.149	2602.02	966.513	-676.574	2541.07	1128.22	-645.673	2746.9	575.42	-605.756	2789.77	131.23	-620.454	2949.86	80.7701	-307.265	2543.98	948.803	-311.422	2515.39	1109.86	-357.033	2419.95	554.097	-416.203	2211.23	148.381	-375.121	2351.63	54.2321
707	0	-693.625	2611.11	967.186	-677.32	2550.51	1129.04	-646.439	2757.21	576.111	-605.449	2790.7	131.12	-620.122	2950.28	80.109	-308.55	2553.56	948.479	-312.693	2524.28	1108.94	-357.389	2430.23	553.814	-415.424	2214.32	151.894	-374.881	2352.01	53.8947
708	0	-694.19	2620.18	967.977	-678.156	2559.92	1129.98	-647.132	2766.8	576.612	-605.068	2791.34	131.307	-619.986	2950.43	79.6026	-309.905	2563.49	948.146	-313.898	2533.79	1108.18	-357.537	2441.41	553.476	-414.409	2217.82	155.497	-374.421	2352.9	53.8535
709	0	-694.843	2629.05	968.786	-679.079	2569.13	1130.93	-647.816	2775.55	576.845	-605.072	2792	131.215	-620.118	2950.64	79.2799	-311.31	2573.72	947.858	-314.97	2543.78	1107.51	-357.549	2453.34	553.184	-413.248	2221.52	159.513	-374.19	2352.99	53.6187
710	0	-695.554	2637.99	969.762	-680.06	2578.41	1132.06	-648.261	2783.18	576.691	-604.581	2792.68	130.921	-620.265	2951.07	78.7259	-312.797	2584.25	947.719	-316.099	2554.43	1107.04	-357.507	2465.94	552.813	-411.923	2226.07	163.924	-374.452	2352.05	52.6958
711	0	-696.328	2647.01	970.87	-681.103	2587.77	1133.31	-648.648	2789.97	576.235	-603.897	2793.72	130.463	-620.181	2951.45	77.9707	-314.276	2594.9	947.591	-318.016	2561.38	1106.19	-357.357	2479.39	552.466	-410.578	2231.12	168.648	-374.174	2352.36	52.7402
712	0	-697.065	2655.97	972.102	-682.11	2597.06	1134.69	-648.871	2795.83	575.477	-604.108	2794.99	130	-619.952	2952.12	76.998	-315.78	2605.82	947.694	-319.521	2569.86	1105.89	-357.001	2493.78	551.953	-409.284	2236.47	173.774	-373.83	2352.75	52.9059
713	0	-697.914	2665.27	973.589	-683.229	2606.7	1136.33	-649.044	2800.72	574.463	-604.09	2796.46	129.369	-619.659	2952.73	75.6499	-317.234	2616.49	947.811	-320.912	2579.09	1105.99	-356.569	2509	551.402	-407.896	2243.12	179.374	-373.509	2353.38	53.3051
714	0	-698.839	2674.59	975.055	-684.424	2616.36	1137.94	-649.184	2804.88	573.202	-604.098	2797.85	128.629	-619.483	2953.63	74.5187	-318.668	2627.49	948.139	-322.25	2588.09	1106.2	-355.901	2525.37	550.637	-406.326	2250.92	185.266	-373.185	2354.54	54.0474
715	0	-699.761	2683.88	976.417	-685.617	2625.99	1139.45	-649.498	2808.65	571.916	-603.998	2798.52	127.909	-619.394	2953.86	74.3083	-320.027	2638.3	948.484	-323.473	2596.94	1106.53	-355.037	2542.82	549.714	-404.736	2259.98	191.703	-373.013	2355.81	54.8623
716	0	-700.616	2692.74	977.622	-686.741	2635.19	1140.8	-650.044	2812.28	570.902	-603.902	2798.52	127.471	-619.463	2954.11	73.9997	-321.291	2648.55	948.738	-324.672	2605.52	1106.88	-353.891	2561.29	548.68	-404.742	2267.32	200.332	-372.403	2358.89	57.1729
717	0	-701.407	2701.31	978.603	-687.803	2644.09	1141.93	-650.791	2816	570.332	-603.874	2798.71	127.062	-619.669	2954.2	73.7851	-322.614	2658.59	948.985	-325.721	2613.83	1107.2	-352.386	2581.14	547.598	-403.712	2278.4	207.928	-372.199	2361.5	59.285
718	0	-702.107	2709.74	979.622	-688.772	2652.87	1143.1	-651.597	2819.32	570.003	-603.926	2799.08	126.56	-619.839	2954.36	73.5175	-323.847	2668.57	949.25	-326.7	2621.84	1107.42	-351.393	2601.58	546.276	-402.226	2291.46	215.971	-371.838	2364.69	61.7797
719	0	-702.574	2717.68	980.722	-689.51	2661.15	1144.35	-652.502	2822.13	569.858	-604.022	2799.1	126.284	-620.009	2954.45	73.3848	-324.99	2678.33	949.489	-327.576	2629.57	1107.52	-350.429	2623.09	544.971	-400.946	2305.6	224.12	-371.38	2368.4	65.0165
720	0	-702.828	2725.67	981.984	-690.033	2669.47	1145.76	-653.386	2824.29	569.685	-604.225	2799.19	126.032	-620.255	2954.51	73.2154	-326.021	2687.79	949.644	-328.221	2636.71	1107.5	-349.476	2645.5	543.84	-398.172	2321.81	234.764	-371.032	2372.79	68.9484
721	0	-702.915	2733.26	983.354	-690.391	2677.41	1147.27	-654.203	2826.14	569.523	-604.392	2799.22	125.741	-620.405	2954.51	73.1215	-327.025	2696.95	949.777	-328.892	2643.72	1107.44	-348.777	2668.3	542.971	-396.211	2339.54	243.237	-370.797	2378.39	73.6414
722	0	-702.893	2740.64	984.725	-690.639	2685.13	1148.79	-654.903	2827.86	569.331	-604.52	2799.18	125.444	-620.597	2954.53	73.0691	-327.88	2705.63	949.956	-329.475	2650.11	1107.43	-348.201	2691.06	542.676	-393.973	2358.2	251.026	-370.676	2385.45	78.3501
723	0	-702.856	2747.78	986.06	-690.871	2692.61	1150.28	-655.453	2829.37	569.128	-604.684	2799.16	125.147	-620.763	2954.5	73.0518	-328.708	2714.19	950.332	-330.031	2656.27	1107.58	-347.639	2713.53	543.321	-391.605	2377.32	257.878	-370.866	2394.23	82.8207
724	0	-703.001	2754.58	987.231	-691.287	2699.74	1151.59	-655.852	2830.7	568.945	-604.811	2799.07	124.913	-620.909	2954.46	73.0647	-329.398	2721.89	950.728	-330.626	2662.53	1107.99	-347.259	2735.25	544.794	-389.228	2396.77	264.053	-370.953	2405.16	87.0868
725	0	-703.297	2760.47	988.142	-691.853	2705.97	1152.65	-656	2831.86	568.88	-604.925	2798.99	124.796	-621.017	2954.43	73.1771	-329.995	2729.81	951.514	-330.99	2668.54	1108.61	-347.043	2756.42	547.168	-387.273	2416.07	269.696	-370.755	2420.5	92.5352
726	0	-704.016	2766.27	988.837	-692.842	2712.11	1153.5	-656.018	2832.99	568.96	-604.994	2798.91	124.756	-621.057	2954.38	73.284	-330.46	2737.5	952.327	-330.875	2674.74	1109.24	-347.012	2776.96	550.161	-386.135	2435.24	275.644	-370.219	2440.66	97.9055
727	0	-705.269	2771.55	989.093	-694.365	2717.73	1153.9	-655.889	2833.98	569.097	-605.082	2798.87	124.768	-621.061	2954.35	73.383	-330.66	2745.42	953.055	-329.972	2682.51	1109.86	-347.524	2796.6	553.59	-385.254	2455.35	280.456	-369.492	2464.71	102.637
728	0	-707.239	2777.53	988.795	-696.605	2724.04	1153.75	-655.676	2834.88	569.243	-605.098	2798.88	124.785	-621.014	2954.31	73.4627	-330.595	2753.93	953.83	-328.423	2691.86	1110.52	-348.158	2815.75	557.581	-384.838	2475.92	284.316	-368.485	2490.92	106.638
729	0	-709.695	2785.25	987.933	-699.331	2732.11	1153.03	-655.488	2835.63	569.374	-604.83	2798.85	124.832	-620.973	2954.25	73.565	-330.342	2762.85	954.469	-326.908	2703.01	1111.22	-349.018	2834.26	562.153	-384.729	2496.91	286.904	-367.293	2518.19	109.782
730	0	-712.396	2794.06	986.729	-702.302	2741.25	1151.98	-655.314	2836.29	569.489	-604.278	2798.7	124.949	-620.964	2954.21	73.6791	-330.023	2772.22	955.326	-325.584	2715.04	1112.28	-349.997	2852.34	567.12	-384.637	2518.36	288.034	-365.852	2545.82	111.91
731	0	-714.75	2803.08	985.615	-704.926	2750.61	1151.01	-655.136	2836.69	569.604	-604.288	2798.61	124.983	-621.017	2954.18	73.8205	-329.729	2781.93	956.286	-324.573	2726.65	1113.75	-350.873	2870.19	572.052	-384.728	2539.94	287.793	-364.212	2573.53	112.993
732	0	-716.384	2811.64	985.01	-706.829	2759.52	1150.55	-654.929	2837.11	569.779	-604.387	2798.56	124.97	-621.01	2954.12	73.9783	-329.522	2791.87	957.524	-323.997	2736.92	1115.82	-351.824	2887.73	576.795	-384.931	2561.9	286.325	-362.358	2601.42	113.128
733	0	-717.247	2819.43	985.144	-707.963	2767.65	1150.84	-654.829	2837.51	569.992	-604.352	2798.42	124.998	-620.923	2953.93	74.0494	-329.465	2801.74	959.455	-324.031	2745.8	1118.66	-351.875	2906.02	581.156	-385.204	2584.21	283.789	-360.39	2629.68	112.474
734	0	-717.385	2826.53	985.971	-708.371	2775.09	1151.81	-654.768	2838.07	570.286	-604.302	2798.25	125.053	-620.922	2953.76	74.132	-329.48	2811.4	962.104	-324.575	2753.43	1122.01	-352.783	2922.71	585.242	-385.512	2606.97	280.139	-358.328	2659.15	111.16
735	0	-717.169	2832.67	986.906	-708.425	2781.56	1152.89	-654.889	2838.77	570.593	-604.297	2798.15	125.099	-620.988	2953.68	74.2222	-329.512	2820.71	965.088	-325.331	2760.34	1125.48	-353.944	2938.47	588.898	-385.895	2630.02	275.478	-356.246	2689.57	109.712
736	0	-716.731	2838.37	987.618	-708.257	2787.6	1153.75	-655.044	2839.6	570.788	-604.313	2797.99	125.15	-621.059	2953.59	74.226	-329.497	2829.49	968.084	-326.176	2767.41	1128.67	-355.308	2953.54	592.219	-386.224	2653.66	269.852	-354.127	2721.34	108.229
737	0	-716.222	2843.85	988.055	-708.018	2793.42	1154.34	-655.237	2840.55	570.953	-604.353	2797.84	125.184	-621.173	2953.6	74.1303	-329.475	2838.14	970.924	-326.99	2774.58	1131.39	-356.601	2967.98	595.342	-386.541	2678	263.319	-351.895	2755.2	106.958
738	0	-715.692	2849.45	988.343	-707.758	2799.35	1154.77	-655.425	2841.73	571.049	-604.388	2797.69	125.178	-621.229	2953.66	73.9049	-329.407	2846.79	973.568	-327.687	2781.91	1133.71	-357.823	2981.78	598.431	-386.733	2702.98	255.951	-350.366	2788.45	105.24
739	0	-715.777	2854.48	988.173	-707.647	2805.59	1154.93	-655.509	2843	571.081	-604.424	2797.38	124.994	-621.233	2953.83	73.6329	-329.207	2855.4	975.901	-328.107	2789.34	1135.6	-358.991	2994.38	601.302	-386.761	2728.54	247.824	-348.726	2822.27	103.129
740	0	-715.958	2859.53	987.829	-708.197	2812.36	1154.59	-655.621	2844.39	571.09	-604.437	2796.85	124.87	-621.188	2953.99	73.2276	-328.942	2863.97	977.847	-328.005	2797.4	1137.13	-360.094	3006.33	604.003	-386.701	2754.71	239.013	-347.159	2856.61	100.822
741	0	-716.103	2864.89	987.325	-709.158	2819.4	1153.96	-655.627	2845.71	571.118	-604.422	2796.14	124.784	-621.115	2954.23	72.7737	-328.732	2872.6	979.589	-327.929	2806.11	1138.61	-361.035	3017.57	606.3	-386.54	2781.6	229.675	-345.676	2891.18	98.1611
742	0	-716.201	2870.73	986.8	-709.88	2826.77	1153.4	-655.586	2847.08	571.204	-604.051	2799.11	125.428	-621.022	2954.53	72.2978	-328.521	2881.33	981.121	-328.003	2815.04	1140.08	-361.779	3028.2	608.208	-386.331	2809.19	219.998	-344.305	2925.65	95.4934
743	0	-716.278	2876.72	986.26	-710.315	2834.16	1152.89	-655.539	2848.4	571.326	-604.001	2798.85	125.325	-620.896	2954.75	71.7967	-328.346	2890.04	982.462	-328.233	2823.88	1141.41	-362.225	3038.11	609.496	-386.077	2837.32	210.111	-342.925	2960.67	93.0857
744	0	-716.385	2882.88	985.739	-710.653	2841.51	1152.38	-655.493	2849.72	571.393	-603.893	2799.02	125.525	-620.877	2954.99	71.3928	-328.208	2898.86	983.633	-328.493	2832.82	1142.51	-362.411	3047.38	610.148	-385.798	2866.21	200.236	-341.819	2996	90.8393
745	0	-716.499	2889.11	985.237	-710.889	2848.91	1151.92	-655.643	2851.24	571.536	-603.809	2799.07	125.674	-620.293	2954.34	70.5015	-328.103	2907.68	984.489	-328.747	2841.74	1143.33	-362.426	3055.9	610.204	-385.582	2895.62	190.384	-340.609	3031.29	89.5303
746	0	-716.587	2895.66	984.682	-710.987	2856.33	1151.38	-655.743	2852.68	571.586	-603.769	2798.9	125.721	-620.381	2954.53	70.3195	-327.973	2916.53	984.961	-329.012	2850.72	1143.79	-362.28	3063.65	609.491	-385.378	2925.65	180.889	-339.583	3066.61	88.2698
747	0	-716.684	2902.54	984.131	-711.082	2863.7	1150.71	-655.954	2854.2	571.6	-603.763	2798.62	125.715	-620.492	2954.69	70.1195	-327.782	2925.18	985.162	-329.177	2859.75	1143.83	-362.015	3070.73	608.144	-384.713	2956.94	173.431	-338.621	3101.63	87.1891
748	0	-716.834	2909.28	983.47	-711.268	2871.02	1149.82	-656.289	2855.9	571.609	-603.797	2798.31	125.615	-620.602	2954.87	69.8814	-327.565	2933.72	984.983	-329.255	2868.91	1143.6	-361.494	3077.1	606.217	-384.139	2988.19	165.743	-337.879	3136.27	86.0625
749	0	-716.979	2916.44	982.853	-711.548	2878.37	1148.79	-656.577	2857.74	571.542	-603.859	2798.07	125.477	-620.738	2954.99	69.6243	-327.29	2942.2	984.505	-329.223	2878.22	1143.07	-360.782	3083	603.911	-383.659	3019.48	157.925	-337.447	3170.82	85.0304
750	0	-717.146	2923.54	982.143	-711.976	2885.76	1147.57	-656.82	2859.74	571.417	-603.869	2797.93	125.371	-620.828	2955.09	69.4318	-327.011	2950.78	983.78	-329.13	2887.82	1142.23	-359.764	3088.33	601.293	-383.327	3050.8	149.904	-337.685	3205.2	84.1796
751	0	-717.398	2930.94	981.456	-712.395	2893.34	1146.35	-657.065	2862.07	571.304	-603.845	2798.07	125.366	-621.413	2955.86	69.6442	-326.835	2959.22	982.875	-329.048	2897.46	1141.17	-358.631	3093.27	598.408	-382.391	3082.11	146.563	-336.539	3238.98	85.5612
752	0	-717.676	2938.23	980.738	-712.729	2900.8	1145.16	-657.286	2864.69	571.118	-603.731	2798.46	125.499	-621.49	2955.98	69.3778	-326.701	2967.6	981.757	-329.039	2907.21	1139.96	-357.366	3097.86	595.237	-384.792	3112.7	141.457	-337.912	3272.79	86.1395
753	0	-718.008	2945.63	980.018	-712.91	2908.45	1144.15	-657.433	2867.69	570.884	-603.63	2798.88	125.632	-621.533	2956.08	69.1157	-326.724	2975.91	980.44	-329.057	2917.13	1138.7	-356.142	3102.41	591.917	-384.187	3142.95	140.505	-339.804	3305.61	88.1665
