# Supplementary material for: A Brake-Based Overground Gait Rehabilitation Device for Altering Propulsion Impulse Symmetry
Source: Sensors (Basel). 2021 Oct 5;21(19):6617. doi: 10.3390/s21196617 (PMC8512803; doi:10.3390/s21196617)
Supplement: Supplementary file 1 [file sensors-21-06617-s001.zip › GPT animations/code and data/Trajectories/BD 40.csv]

Trajectories
100
		BDC013:LTroc			BDC013:LIliac			BDC013:LKnee			BDC013:LAnkle			BDC013:LToe			BDC013:RTroc			BDC013:RIliac			BDC013:RKnee			BDC013:RAnkle			BDC013:RToe
Frame	Sub Frame	X	Y	Z	X	Y	Z	X	Y	Z	X	Y	Z	X	Y	Z	X	Y	Z	X	Y	Z	X	Y	Z	X	Y	Z	X	Y	Z
		mm	mm	mm	mm	mm	mm	mm	mm	mm	mm	mm	mm	mm	mm	mm	mm	mm	mm	mm	mm	mm	mm	mm	mm	mm	mm	mm	mm	mm	mm
229	0	-712.855	-1551.47	946.216	-705.823	-1601.23	1104.9	-680.214	-1461.74	557.777	-637.616	-1745.05	230.543	-663.115	-1679.77	77.1091	-319.266	-1548.25	947.868	-317.645	-1565.5	1110.51	-360.321	-1569.26	534.094	-418.081	-1620.56	81.3307	-404.08	-1451.87	27.4648
230	0	-712.058	-1540.52	947.529	-704.797	-1591.52	1105.89	-678.367	-1445.08	559.432	-637.05	-1720.22	224.863	-663.689	-1649	74.5179	-318.3	-1534.47	946.792	-316.224	-1557.62	1110.03	-359.776	-1567.38	534.053	-418.456	-1619.84	81.0059	-403.998	-1451.7	27.2364
231	0	-711.803	-1540.27	949.762	-703.916	-1582.09	1106.83	-676.351	-1428.89	560.933	-636.374	-1694.87	218.302	-664.507	-1617.7	72.0019	-318.287	-1540.61	947.566	-315.756	-1569.66	1111.41	-359.298	-1565.39	534.072	-418.404	-1619.68	81.0416	-403.812	-1451.56	26.9825
232	0	-710.05	-1517.11	949.686	-702.97	-1572.45	1107.68	-674.42	-1413.47	562.494	-635.658	-1668.98	210.956	-664.806	-1585.29	68.848	-316.777	-1523.83	946.031	-313.791	-1558.78	1110.48	-358.951	-1563.26	534.104	-418.377	-1619.65	81.138	-403.613	-1451.43	26.7193
233	0	-710.176	-1508.23	950.971	-702.174	-1563.04	1108.41	-672.408	-1398.53	563.732	-634.904	-1642.51	203.255	-664.855	-1552.02	65.4946	-316.034	-1515.45	945.265	-313.014	-1549.9	1109.69	-358.663	-1560.95	534.102	-418.393	-1619.64	81.2655	-403.438	-1451.21	26.4841
234	0	-710.312	-1499.41	952.065	-701.14	-1552.59	1109.01	-670.715	-1384.52	564.939	-634.155	-1615.54	195.624	-664.93	-1518.26	62.4179	-315.348	-1507.15	944.477	-312.293	-1541.1	1108.88	-358.515	-1558.55	534.069	-418.439	-1619.56	81.4482	-403.212	-1450.88	26.1383
235	0	-710.003	-1489.3	952.849	-700.493	-1542.96	1109.5	-668.865	-1371.07	565.872	-632.865	-1588.03	186.657	-664.795	-1483.89	59.5586	-315.178	-1499.63	943.699	-312.089	-1533.09	1108.08	-358.292	-1556.01	534.068	-418.462	-1619.36	81.6171	-402.636	-1450.82	25.9501
236	0	-709.298	-1477.71	953.25	-699.801	-1533.21	1109.91	-666.984	-1358.2	566.35	-631.715	-1560.18	177.481	-664.445	-1448.98	57.0002	-314.395	-1492.73	943.109	-311.268	-1523.84	1107.08	-358.09	-1553.2	534.095	-418.533	-1619.06	81.8293	-402.65	-1450.15	25.4387
237	0	-708.254	-1465.42	953.41	-699.08	-1523.16	1110.26	-665.343	-1346.16	566.634	-630.278	-1531.28	168.159	-664.244	-1413.98	54.8779	-314.11	-1484.53	942.096	-310.808	-1515.09	1106.14	-358.057	-1550.05	534.042	-418.714	-1618.78	82.0736	-402.549	-1449.79	25.06
238	0	-707.247	-1453.17	953.448	-698.54	-1513.48	1110.56	-663.49	-1334.6	566.434	-628.854	-1502	159.265	-663.834	-1378.76	53.0697	-313.773	-1476.36	941.063	-310.004	-1505.76	1105.09	-358.013	-1546.75	533.99	-418.996	-1618.42	82.4221	-402.46	-1449.55	24.7326
239	0	-706.469	-1441.65	953.383	-697.866	-1503.26	1110.71	-661.675	-1323.61	565.995	-627.186	-1471.9	150.511	-662.872	-1343.05	51.1931	-313.591	-1467.77	940.006	-309.733	-1497.24	1104.13	-358.014	-1543.17	534.045	-419.325	-1617.91	82.8025	-402.445	-1449.18	24.3564
240	0	-706.13	-1431.33	953.302	-697.39	-1493.34	1110.86	-659.973	-1312.96	565.006	-625.512	-1441.24	142.166	-662.023	-1307.65	49.9642	-313.389	-1459.33	939.011	-308.944	-1487.72	1103.05	-358.087	-1539.21	534.107	-419.662	-1617.29	83.2628	-402.501	-1448.81	23.9744
241	0	-705.964	-1421.65	953.112	-696.938	-1483.26	1110.79	-658.228	-1302.79	563.683	-623.584	-1410.14	134.347	-661.013	-1272.32	49.1253	-313.061	-1452	938.309	-308.665	-1478.86	1102.03	-358.263	-1535.04	534.124	-420.111	-1616.7	83.7874	-402.632	-1448.5	23.7488
242	0	-705.788	-1411.9	952.76	-696.392	-1472.57	1110.56	-656.65	-1293.25	562.086	-621.654	-1378.53	127.167	-659.863	-1237.11	48.6457	-312.4	-1444.04	937.536	-308.053	-1469.37	1100.94	-358.534	-1530.47	534.184	-420.549	-1616.14	84.4973	-402.899	-1448.06	23.4473
243	0	-705.612	-1402.13	952.229	-696.001	-1462.08	1110.24	-654.975	-1284.02	560.264	-619.742	-1346.65	120.734	-658.331	-1201.94	48.512	-311.458	-1437.69	937.044	-307.89	-1460.43	1099.91	-358.801	-1525.74	534.07	-421.01	-1615.46	85.1827	-402.967	-1447.87	23.3418
244	0	-705.682	-1392.83	951.608	-695.622	-1451.16	1109.73	-653.381	-1275.16	558.231	-617.728	-1314.25	115.241	-656.351	-1166.82	48.4673	-311.169	-1429.16	936.001	-307.288	-1450.63	1098.77	-359.073	-1520.9	534.021	-421.43	-1614.71	85.9256	-403.055	-1447.71	23.2644
245	0	-705.5	-1382.7	950.787	-695.164	-1439.73	1109.11	-652.003	-1266.72	556.016	-616.236	-1282.26	111.039	-653.794	-1131.99	48.6626	-311.477	-1419.18	934.636	-306.816	-1440.7	1097.64	-359.368	-1516	533.98	-421.869	-1614.08	86.7657	-403.164	-1447.49	23.1703
246	0	-705.609	-1372.97	949.935	-694.986	-1428.61	1108.42	-650.811	-1258.75	553.68	-614.022	-1249.27	107.631	-650.47	-1097.29	48.8285	-311.297	-1410.06	933.489	-306.591	-1430.93	1096.46	-359.817	-1510.74	533.805	-422.29	-1613.41	87.6608	-403.272	-1447.29	23.0476
247	0	-705.661	-1363.14	948.927	-694.887	-1417.57	1107.57	-649.867	-1251.19	551.412	-611.972	-1216.9	105.404	-645.839	-1062.73	48.846	-311.3	-1401.1	932.289	-306.548	-1421.31	1095.23	-360.196	-1505.33	533.629	-422.659	-1612.74	88.7	-403.363	-1447.17	22.9892
248	0	-705.523	-1352.5	947.676	-694.683	-1405.88	1106.55	-649.152	-1243.53	548.923	-610.05	-1185.45	104.378	-641.266	-1029.51	49.9463	-311.14	-1392.04	931.187	-306.504	-1411.47	1093.98	-360.48	-1499.78	533.609	-423.071	-1611.91	89.8054	-403.373	-1446.96	22.9475
249	0	-705.341	-1341.63	946.389	-694.435	-1393.86	1105.51	-648.277	-1235.4	546.291	-608.159	-1155.27	104.393	-635.919	-997.178	51.6629	-311.245	-1382.28	929.911	-306.349	-1401.07	1092.69	-360.83	-1494.24	533.716	-423.512	-1611.1	91.0849	-403.511	-1446.75	22.9089
250	0	-705.149	-1330.52	944.991	-694.467	-1382.27	1104.26	-647.288	-1226.93	543.74	-606.357	-1126.67	104.879	-627.44	-966.002	53.3159	-311.119	-1372.92	928.822	-306.935	-1391.79	1091.38	-361.198	-1488.45	533.791	-424.029	-1610.15	92.5563	-403.637	-1446.59	22.8732
251	0	-704.905	-1318.94	943.361	-694.767	-1371.02	1102.95	-645.994	-1217.8	541.26	-604.753	-1100.07	105.72	-621.67	-936.935	56.4609	-311.226	-1363.2	927.716	-306.721	-1380.85	1089.96	-361.684	-1482.26	533.878	-424.599	-1609.13	94.1757	-403.759	-1446.43	22.8617
252	0	-704.878	-1307.48	941.744	-695.062	-1359.59	1101.39	-644.961	-1208.43	539.116	-603.044	-1075.95	106.631	-616.409	-910.798	60.585	-311.208	-1353.39	926.68	-306.62	-1369.68	1088.59	-362.184	-1475.57	533.95	-425.152	-1607.84	95.798	-403.848	-1446.1	22.8379
253	0	-705.053	-1296.55	940.216	-695.247	-1347.51	1099.91	-643.817	-1198.12	537.157	-601.289	-1054.61	107.452	-608.415	-886.917	65.1586	-311.26	-1343.55	925.768	-307.152	-1359.41	1087.19	-361.521	-1470.6	534.641	-425.646	-1606.44	97.6438	-403.977	-1445.87	22.8197
254	0	-704.967	-1284.76	938.715	-695.406	-1335.05	1098.33	-642.787	-1186.78	535.605	-599.115	-1036.38	107.246	-602.686	-866.926	70.194	-311.347	-1333.29	924.704	-307.63	-1348.78	1085.77	-362.025	-1462.94	534.658	-426.105	-1604.87	99.5316	-404.187	-1445.32	22.7432
255	0	-704.665	-1271.77	937.213	-695.707	-1322.78	1096.8	-641.863	-1174.21	534.499	-596.565	-1021.55	105.94	-599.256	-850.969	75.7703	-311.34	-1323.22	923.698	-307.755	-1337.17	1084.38	-362.51	-1454.51	534.425	-426.399	-1603.17	101.551	-404.299	-1445.09	22.6512
256	0	-704.288	-1258.47	935.93	-695.986	-1310.74	1095.42	-640.563	-1160.27	533.703	-594.067	-1009.88	103.954	-596.322	-838.479	80.3748	-311.389	-1312.68	922.6	-308.212	-1326	1082.98	-362.84	-1445.43	534.153	-426.535	-1601.21	103.716	-404.439	-1444.72	22.6119
257	0	-704.092	-1245.29	934.885	-696.264	-1298.61	1094.04	-639.325	-1145.67	533.15	-591.451	-1000.79	103.095	-593.25	-829.279	83.1158	-311.657	-1301.29	921.384	-308.943	-1315.3	1081.61	-363.176	-1435.79	533.773	-426.586	-1599.06	106.079	-404.637	-1444.29	22.4827
258	0	-703.66	-1231.4	933.913	-696.575	-1286.39	1092.84	-638.149	-1130.92	532.664	-588.792	-993.482	102.927	-589.975	-822.806	82.1241	-311.907	-1289.58	920.075	-309.17	-1303.63	1080.15	-363.471	-1425.28	533.196	-426.505	-1596.66	108.574	-404.875	-1444.01	22.2247
259	0	-703.431	-1217.68	933.304	-696.57	-1273.39	1091.85	-637.998	-1117.89	532.714	-585.91	-987.157	101.183	-587.945	-818.315	75.972	-312.271	-1277.45	918.853	-309.304	-1291.65	1078.65	-363.836	-1414	532.525	-426.291	-1593.92	111.444	-404.897	-1443.69	22.1987
260	0	-703.304	-1204.17	932.912	-696.281	-1259.5	1091.11	-636.463	-1103.77	532.422	-583.171	-982.762	99.1728	-584.2	-814.69	67.0196	-312.156	-1266.2	918.039	-309.79	-1280.32	1077.25	-364.098	-1401.97	531.878	-425.942	-1590.82	114.618	-405.099	-1442.76	21.6217
261	0	-703.099	-1190.67	932.714	-696.186	-1246.03	1090.61	-635.08	-1089.76	532.158	-581.198	-978.918	96.7709	-581.093	-811.451	60.4545	-312.234	-1254.24	917.082	-309.754	-1267.88	1075.96	-364.355	-1389.05	531.113	-425.513	-1587.38	118.113	-405.02	-1442.4	21.4726
262	0	-702.872	-1177.08	932.369	-696.394	-1233.35	1090.41	-633.633	-1075.37	531.843	-580.067	-973.901	95.9244	-579.389	-809.213	56.4862	-312.485	-1241.6	916.343	-310.094	-1255.93	1074.77	-364.502	-1375.14	530.262	-424.885	-1583.48	122.015	-404.893	-1441.75	21.1273
263	0	-702.262	-1162.6	932.156	-696.573	-1220.66	1090.53	-633.143	-1061.45	532.145	-579.797	-969.851	95.2144	-578.676	-806.485	51.2787	-312.73	-1228.97	915.776	-310.369	-1243.9	1073.92	-364.504	-1360.28	529.344	-424.038	-1579.03	126.417	-404.624	-1441.32	20.9059
264	0	-701.705	-1148.08	932.645	-696.521	-1207.44	1091.14	-633.024	-1047.76	533.187	-580.046	-966.446	94.3447	-580.123	-804.25	45.8139	-313.146	-1215.89	915.167	-310.401	-1231.45	1073.26	-364.261	-1344.58	528.32	-422.855	-1573.84	131.241	-404.397	-1440.79	20.7014
265	0	-701.444	-1134.2	933.745	-696.463	-1194.23	1092.32	-633.708	-1034.47	534.621	-580.411	-963.245	93.801	-578.697	-802.707	42.1218	-313.286	-1201.43	915.134	-310.578	-1219.27	1072.99	-363.603	-1327.48	527.259	-421.462	-1567.77	136.675	-403.804	-1440.19	20.8591
266	0	-701.657	-1121.04	935.01	-696.429	-1181.39	1093.79	-634.271	-1021.09	535.792	-580.433	-961.288	93.4439	-577.567	-801.327	40.3965	-314.128	-1188.34	914.465	-310.201	-1206.22	1072.86	-362.438	-1309.17	526.085	-419.987	-1560.84	142.694	-403.526	-1439.46	21.0599
267	0	-701.773	-1107.81	936.438	-696.214	-1168.13	1095.62	-634.649	-1008.38	536.413	-580.384	-960.198	93.4408	-577.031	-800.532	39.5915	-314.59	-1175.09	914.416	-310.263	-1193.83	1072.94	-360.627	-1289.66	524.828	-418.377	-1552.85	149.288	-402.97	-1438.63	21.4958
268	0	-702.234	-1095.62	938.011	-696.016	-1154.64	1097.51	-634.769	-996.556	537.104	-580.409	-959.294	93.2937	-576.982	-799.97	38.8512	-315.246	-1161.53	914.521	-310.248	-1181.33	1073.11	-358.388	-1268.97	523.546	-416.603	-1543.47	156.833	-402.499	-1437.12	22.2294
269	0	-702.747	-1084.02	939.803	-696.161	-1142.01	1099.42	-635.221	-986.724	537.836	-580.489	-958.592	93.2653	-577.159	-799.636	38.2815	-314.104	-1153.79	916.277	-309.934	-1168.37	1073.37	-355.851	-1247.34	522.223	-414.539	-1532.62	164.839	-401.797	-1435.54	23.2221
270	0	-703.264	-1072.28	941.515	-696.483	-1130.09	1101.17	-635.481	-978.562	538.107	-580.399	-957.901	93.0763	-577.168	-799.162	37.7914	-314.823	-1140.15	916.568	-309.937	-1156.05	1073.74	-353.414	-1224.9	520.947	-412.211	-1520.35	173.301	-401.316	-1433.04	24.6106
271	0	-703.83	-1060.35	943.071	-696.89	-1118.21	1102.85	-635.699	-971.788	538.007	-580.176	-957.488	93.0362	-577.198	-798.834	37.4374	-315.576	-1126.08	916.894	-309.951	-1143.74	1074.21	-351.212	-1201.66	519.643	-409.546	-1506.61	182.651	-400.548	-1429.49	26.8462
272	0	-704.372	-1048.42	944.568	-697.207	-1106.07	1104.41	-635.821	-966.376	537.898	-579.883	-957.231	93.0047	-577.146	-798.564	37.1487	-316.221	-1112.2	917.336	-310.356	-1132.35	1074.7	-348.986	-1177.7	518.545	-406.524	-1490.49	192.236	-399.648	-1424.68	29.8988
273	0	-704.836	-1036.39	946.02	-697.573	-1093.92	1105.98	-636.014	-961.738	537.946	-579.573	-957.079	92.9386	-577.049	-798.257	36.851	-317.107	-1097.53	917.628	-310.835	-1121.37	1075.25	-346.792	-1153.51	517.758	-403.393	-1472.65	201.93	-398.771	-1418.92	33.5909
274	0	-705.239	-1024.63	947.356	-697.866	-1081.51	1107.57	-636.108	-957.703	537.915	-579.21	-956.868	93.0179	-577.045	-798.153	36.6495	-318.077	-1082.97	918.044	-311.504	-1111.25	1075.87	-344.565	-1129.03	517.384	-399.968	-1453.35	210.718	-398.112	-1412.11	37.6574
275	0	-705.676	-1013.66	948.594	-698.164	-1069.14	1109.21	-636.12	-954.017	537.457	-578.792	-956.599	93.2928	-577.065	-797.934	36.504	-318.64	-1069.25	918.621	-311.962	-1101.01	1076.56	-342.396	-1104.7	517.843	-396.447	-1433.15	218.399	-397.619	-1404.75	41.508
276	0	-706.354	-1004.21	949.825	-698.429	-1056.94	1110.8	-636.252	-949.785	538.23	-578.412	-956.171	93.4994	-577.103	-797.734	36.3715	-318.999	-1056.51	919.659	-312.251	-1090.74	1077.34	-340.481	-1080.56	518.962	-392.78	-1412.57	225.395	-397.177	-1395.59	45.2177
277	0	-706.728	-994.689	950.803	-698.604	-1044.98	1112.32	-636.416	-945.271	538.261	-578.203	-955.579	93.5951	-577.102	-797.574	36.267	-319.301	-1044.43	920.871	-312.521	-1080.9	1078.18	-338.704	-1056.61	520.626	-389.504	-1391.96	231.583	-395.987	-1382.09	50.9432
278	0	-706.769	-984.509	951.759	-698.947	-1033.92	1113.82	-636.6	-940.76	538.391	-578.585	-955.571	93.0266	-577.068	-797.418	36.1752	-319.427	-1032.65	922.253	-312.876	-1071.62	1079.16	-337.213	-1033.05	522.719	-386.833	-1371.26	238.137	-394.139	-1362.73	56.9261
279	0	-706.661	-974.026	952.569	-699.428	-1023.45	1115.17	-636.762	-936.361	538.487	-578.637	-955.239	92.7254	-577.081	-797.289	36.1084	-319.416	-1021.05	923.837	-312.882	-1061.65	1080.37	-336.011	-1010.19	525.315	-384.419	-1349.52	243.813	-391.617	-1338.89	62.4895
280	0	-706.66	-963.935	953.373	-699.84	-1013.16	1116.24	-637.086	-932.078	538.564	-578.488	-954.759	92.8801	-577.057	-797.155	36.0158	-319.275	-1009.52	925.605	-313.116	-1051.92	1081.97	-335.046	-987.445	528.335	-382.345	-1327.14	248.444	-388.766	-1311.64	67.1488
281	0	-706.677	-954.166	954.046	-700.246	-1002.89	1117.13	-637.993	-928.768	538.778	-578.368	-954.805	93.6394	-577.04	-797.073	35.9375	-319.08	-998.237	927.687	-313.564	-1042.37	1083.78	-334.339	-965.132	531.756	-380.457	-1303.75	251.763	-385.681	-1282.92	70.8942
282	0	-706.828	-944.694	954.622	-700.639	-992.794	1117.8	-637.732	-925.917	538.512	-578.051	-954.35	94.047	-576.997	-796.941	35.8089	-318.819	-986.951	930.046	-314.079	-1032.72	1086.03	-333.748	-943.227	535.792	-378.64	-1279.77	253.777	-382.305	-1253.62	73.6593
283	0	-706.883	-935.388	955.045	-701.248	-982.932	1118.26	-638.356	-923.607	538.891	-577.992	-954.168	94.0263	-576.948	-796.766	35.6274	-318.605	-975.873	932.698	-314.344	-1022.27	1088.47	-333.227	-921.599	539.987	-376.95	-1255.37	254.553	-378.512	-1224.12	75.2826
284	0	-707.069	-926.654	955.365	-701.951	-973.244	1118.59	-637.823	-921.451	539.534	-578.088	-954.208	94.0965	-576.955	-796.624	35.4795	-318.234	-965.184	935.593	-314.906	-1012.23	1091.14	-332.794	-900.369	544.216	-375.256	-1230.48	254.127	-374.331	-1194.59	76.0047
285	0	-707.198	-918.312	955.569	-702.683	-963.851	1118.83	-638.193	-919.717	540.166	-578.012	-954.06	94.3102	-576.893	-796.443	35.2437	-317.828	-954.353	938.601	-315.482	-1002.14	1093.97	-332.36	-879.501	548.268	-373.707	-1205.2	252.678	-369.916	-1164.46	75.903
286	0	-707.239	-909.887	955.585	-703.434	-954.665	1118.94	-638.632	-918.094	540.262	-577.933	-953.782	94.5947	-576.933	-796.277	35.087	-317.322	-944.091	941.711	-316.015	-991.847	1096.85	-332.148	-859.252	552.231	-372.264	-1179.5	250.232	-365.435	-1133.24	75.1057
287	0	-707.204	-901.695	955.493	-703.942	-945.299	1118.93	-638.344	-915.34	540.719	-577.844	-953.497	94.9126	-577.362	-796.19	34.9435	-318.145	-930.479	943.905	-316.264	-980.891	1099.54	-332.094	-839.588	555.997	-370.984	-1153.32	246.736	-360.618	-1101.4	74.014
288	0	-707.226	-893.76	955.417	-704.446	-936.472	1118.9	-638.139	-912.161	541.091	-577.686	-952.912	95.2501	-578.447	-796.189	34.807	-318.253	-918.684	946.59	-317.143	-971.115	1101.99	-332.102	-820.595	559.686	-369.816	-1126.65	242.395	-356.005	-1067.43	72.8371
289	0	-707.33	-886.7	955.32	-704.916	-928.151	1118.84	-638.226	-909.352	541.492	-576.916	-951.947	95.1196	-575.058	-795.795	33.9939	-318.252	-907.147	949.156	-317.41	-960.718	1104.39	-332.25	-802.33	563.276	-368.658	-1099.29	237.096	-351.537	-1031.89	71.4625
290	0	-707.432	-879.645	955.134	-705.424	-920.178	1118.69	-638.431	-906.501	542.019	-576.835	-951.616	95.458	-575.658	-795.517	34.0908	-318.316	-895.665	951.607	-317.604	-949.695	1106.6	-332.681	-784.867	566.871	-367.541	-1071.29	230.82	-347.394	-995.271	69.8728
291	0	-707.463	-872.556	954.859	-705.784	-912.155	1118.46	-638.191	-903.063	542.155	-576.748	-951.269	95.8613	-575.946	-795.579	34.1104	-318.151	-884.242	953.999	-317.781	-938.694	1108.59	-333.045	-767.964	570.303	-366.535	-1042.63	223.758	-343.446	-958.024	68.1028
292	0	-707.38	-865.136	954.512	-706.05	-904.145	1118.22	-637.848	-900.027	542.085	-576.686	-950.982	96.2679	-575.923	-795.368	33.8866	-318.025	-873.306	956.236	-318.233	-928.562	1110.4	-333.609	-751.82	573.585	-365.548	-1013.72	215.997	-339.838	-920.255	65.9481
293	0	-707.329	-857.757	954.237	-706.343	-896.291	1117.87	-637.668	-896.923	542.291	-576.578	-950.647	96.6928	-575.812	-795.229	33.7289	-317.847	-862.064	958.036	-318.505	-918.214	1111.96	-334.012	-736.454	576.599	-364.619	-983.917	207.59	-336.385	-882.31	63.7157
294	0	-707.156	-850.15	953.803	-706.439	-888.369	1117.47	-637.642	-893.87	542.683	-576.502	-950.307	97.1772	-575.88	-795.173	33.6033	-317.698	-851.174	959.765	-318.731	-907.824	1113.22	-334.34	-721.864	579.307	-363.889	-953.375	198.683	-333.054	-844.01	61.3799
295	0	-707.201	-842.874	953.395	-706.665	-880.496	1117.06	-637.865	-891.01	543.098	-576.494	-949.966	97.631	-576.241	-795.097	33.5388	-317.583	-840.175	961.055	-318.931	-897.998	1114.17	-334.695	-707.998	581.471	-363.283	-922.158	189.402	-330.041	-805.392	59.0728
296	0	-707.168	-835.719	952.955	-706.644	-872.09	1116.69	-637.719	-887.622	543.386	-576.534	-949.569	98.1376	-577.644	-795.069	33.803	-317.31	-829.535	962.066	-319.134	-888.033	1114.92	-335.147	-694.917	583.163	-362.918	-890.318	179.971	-326.784	-766.978	57.2927
297	0	-707.222	-828.609	952.542	-706.659	-863.401	1116.28	-637.546	-884.05	543.321	-576.613	-949.131	98.6823	-577.707	-794.661	33.8185	-316.841	-819.727	962.921	-319.119	-877.738	1115.47	-335.491	-682.54	584.329	-362.732	-857.827	170.668	-323.851	-727.921	55.9442
298	0	-707.911	-824.061	952.022	-706.573	-854.909	1115.88	-637.505	-880.635	543.332	-576.645	-948.653	99.1849	-577.386	-794.478	33.6476	-316.567	-809.789	963.22	-319.185	-867.475	1115.81	-335.837	-671.022	584.821	-362.805	-824.839	161.475	-321.26	-689.021	55.1324
299	0	-707.699	-816.192	951.79	-706.565	-846.868	1115.42	-637.615	-877.201	543.776	-576.656	-948.222	99.6373	-577.139	-794.285	33.5419	-316.205	-799.75	963.263	-319.147	-857.136	1115.88	-336.238	-660.089	584.646	-363.052	-791.495	152.661	-318.672	-650.49	54.9635
300	0	-707.804	-808.395	951.16	-706.529	-838.781	1114.86	-637.273	-873.559	543.793	-576.636	-947.725	100.182	-576.94	-794.115	33.422	-315.932	-789.924	963.189	-319.159	-846.998	1115.7	-336.724	-650.09	583.966	-363.422	-757.566	144.413	-316.768	-611.897	55.0972
301	0	-707.885	-800.778	950.532	-706.523	-830.264	1114.28	-637.789	-870.949	544.256	-576.487	-947.435	100.828	-576.855	-793.987	33.305	-315.512	-780.293	962.676	-319.118	-836.715	1115.32	-337.245	-640.899	582.772	-364.119	-723.362	136.906	-314.521	-574.729	56.0243
302	0	-708.092	-792.996	949.811	-706.344	-821.165	1113.61	-637.354	-867.488	544.444	-576.278	-947.026	101.312	-576.854	-794.168	33.2832	-315.067	-770.857	962.015	-319.027	-826.252	1114.71	-337.494	-632.314	581.2	-364.752	-688.921	130.415	-313.759	-536.93	57.0073
303	0	-708.194	-785.129	948.982	-706.337	-812.289	1112.83	-637.16	-864.212	544.072	-576.026	-946.661	101.901	-576.881	-794.007	33.2714	-314.75	-760.693	961.054	-319.056	-815.935	1113.97	-337.618	-624.485	579.133	-365.727	-654.293	125.106	-314.083	-499.341	58.3264
304	0	-708.448	-777.171	948.074	-706.258	-803.755	1111.88	-637.269	-860.735	544.14	-575.793	-946.261	102.342	-577.131	-793.929	33.2333	-314.645	-750.516	959.728	-319.097	-805.613	1113.02	-337.479	-617.069	576.354	-367.076	-620.276	120.704	-315.814	-461.944	60.0577
305	0	-708.609	-769.277	947.063	-706.234	-795.081	1110.88	-637.115	-857.227	544.33	-575.607	-945.867	102.921	-577.354	-793.778	33.3038	-314.594	-741.045	958.446	-319.002	-794.882	1111.87	-337.123	-610.102	573.102	-368.223	-587.483	118.08	-317.633	-425.981	62.9264
306	0	-708.765	-761.164	946.06	-706.126	-786.259	1109.8	-637.005	-853.78	544.274	-575.337	-945.491	103.527	-577.836	-793.691	33.3732	-314.768	-731.312	956.874	-318.992	-784.098	1110.62	-337.028	-603.4	569.366	-369.567	-555.39	116.342	-320.123	-391.221	67.1393
307	0	-708.831	-752.949	944.907	-705.932	-777.233	1108.55	-636.72	-849.886	543.959	-575.014	-945.075	104.006	-578.591	-793.685	33.37	-314.768	-721.455	955.076	-318.81	-773.102	1109.09	-337.555	-596.69	565.38	-370.918	-524.841	115.47	-323.291	-357.817	72.4619
308	0	-708.942	-745.045	943.681	-705.622	-768.225	1107.32	-636.616	-845.837	543.99	-574.684	-944.696	104.587	-576.672	-793.335	32.986	-314.745	-710.988	952.991	-318.472	-761.865	1107.53	-338.438	-590.103	561.439	-372.473	-495.697	114.827	-326.488	-326.036	78.9267
309	0	-708.883	-736.994	942.447	-705.295	-759.358	1105.98	-636.542	-841.543	543.926	-574.442	-944.323	105.143	-576.993	-793.163	33.0801	-314.42	-700.882	950.8	-317.87	-750.138	1105.84	-339.647	-583.35	557.818	-373.772	-469.179	114.812	-329.829	-296.456	86.885
310	0	-708.776	-728.92	941.136	-704.739	-750.093	1104.57	-636.207	-836.791	543.342	-574.337	-943.849	105.679	-577.713	-793.192	33.0581	-313.842	-691.018	948.557	-317.393	-738.761	1104.14	-341.168	-576.098	554.321	-375.042	-444.559	115.208	-333.242	-269.291	96.1467
311	0	-708.501	-720.46	939.727	-704.179	-740.984	1103.14	-635.965	-831.578	542.866	-574.266	-943.32	106.33	-577.991	-793.065	33.0207	-313.262	-680.272	946.294	-316.68	-726.762	1102.31	-342.64	-568.289	551.093	-376.183	-422.396	116.602	-336.843	-244.919	105.977
312	0	-708.344	-711.912	938.242	-703.576	-731.513	1101.62	-635.972	-826.101	542.571	-574.149	-942.628	107.072	-578.213	-792.875	32.9585	-312.88	-668.913	943.993	-315.886	-714.413	1100.5	-344.106	-559.909	548.12	-377.968	-402.158	117.68	-340.542	-223.594	115.088
313	0	-708.002	-702.859	936.764	-702.899	-722.031	1100.09	-635.711	-819.932	542.066	-574.122	-941.833	107.903	-578.399	-792.742	32.8724	-312.798	-657.284	941.761	-315.239	-702.274	1098.73	-345.375	-550.643	545.606	-380.444	-384.125	117.976	-344.222	-205.606	121.719
314	0	-707.669	-693.66	935.351	-702.348	-712.91	1098.55	-635.543	-813.451	541.71	-574.196	-940.941	108.941	-578.604	-792.562	32.7466	-312.938	-645.466	939.886	-314.762	-690.458	1097.02	-346.551	-540.34	543.703	-383.055	-369.248	117.513	-347.688	-190.769	124.81
315	0	-707.316	-684.441	934.006	-701.917	-703.572	1097.03	-635.737	-806.807	541.205	-574.353	-939.881	110.107	-578.889	-792.34	32.5867	-312.993	-633.841	938.28	-314.254	-678.719	1095.59	-347.611	-528.603	542.358	-385.954	-357.247	116.029	-351.207	-178.795	124.281
316	0	-706.977	-675.185	932.754	-701.454	-693.979	1095.48	-635.504	-799.453	540.757	-574.564	-938.53	111.302	-579.219	-792.339	32.2152	-312.868	-622.762	936.908	-313.853	-667.233	1094.2	-348.524	-515.306	541.453	-389.145	-348.031	113.822	-354.323	-169.868	120.902
317	0	-706.541	-665.287	931.551	-700.994	-683.716	1094	-635.548	-791.989	540.563	-574.824	-937.096	112.763	-579.35	-792.349	31.793	-312.724	-611.139	935.825	-313.533	-655.926	1092.82	-349.505	-501.221	540.987	-392.474	-341.385	111.214	-357.444	-163.388	115.528
318	0	-706.113	-655.35	930.448	-700.398	-673.077	1092.69	-635.593	-784.152	540.24	-575.25	-935.617	114.424	-579.631	-791.878	31.9869	-312.376	-599.43	934.798	-313.03	-644.412	1091.45	-350.654	-486.781	540.707	-395.663	-336.873	108.276	-360.426	-159.274	108.928
319	0	-705.688	-645.203	929.481	-699.909	-662.464	1091.47	-635.741	-776.191	539.866	-575.701	-933.846	116.089	-579.778	-791.527	31.7832	-311.893	-587.214	933.738	-312.791	-633.254	1090.26	-352.101	-472.253	540.476	-398.444	-334.509	105.075	-363.525	-157.216	101.67
320	0	-705.277	-634.793	928.686	-699.259	-651.545	1090.46	-635.771	-767.681	539.734	-576.29	-931.855	118.087	-579.787	-791.237	31.6489	-311.397	-575.321	933.008	-312.329	-621.5	1088.94	-353.665	-457.868	540.251	-401.763	-332.82	103.498	-366.63	-155.38	95.1642
321	0	-704.861	-624.115	927.974	-698.628	-640.091	1089.52	-635.947	-758.744	539.767	-577.054	-929.609	120.289	-580.001	-791.062	31.555	-311.279	-561.784	932.075	-311.679	-609.287	1087.85	-355.346	-443.805	539.981	-404.995	-330.916	101.468	-369.554	-153.96	90.2791
322	0	-704.359	-613.047	927.31	-697.852	-628.233	1088.73	-635.921	-749.364	539.809	-577.843	-927.072	122.791	-580.434	-790.951	31.5235	-311.086	-548.579	931.371	-310.944	-596.53	1087.08	-357.234	-430.701	539.659	-408.733	-327.469	99.3115	-372.816	-151.062	86.9407
323	0	-703.833	-601.633	926.864	-697.188	-616.845	1088.1	-635.824	-739.154	539.938	-578.863	-924.094	125.686	-581.085	-790.749	31.4725	-310.959	-535.377	931.392	-310.409	-583.57	1086.95	-359.083	-419.136	539.311	-411.439	-322.229	98.5801	-376.461	-147.349	83.4403
324	0	-703.234	-590.198	926.618	-696.594	-605.293	1087.5	-635.925	-728.353	540.128	-579.8	-920.452	128.851	-581.691	-790.22	31.5064	-311.034	-521.838	931.794	-310.023	-570.246	1087.63	-360.578	-409.212	538.918	-412.642	-316.207	97.6585	-380.089	-142.348	77.7333
325	0	-702.715	-578.164	926.448	-696.281	-593.816	1087.19	-635.864	-716.398	540.426	-580.826	-916.413	132.405	-582.125	-789.626	31.5834	-311.105	-508.389	932.732	-309.922	-556.925	1089.13	-361.337	-399.951	538.688	-412.232	-310.881	96.8998	-382.724	-137.599	71.2954
326	0	-702.174	-566.078	926.425	-695.873	-582.062	1087.12	-636.018	-703.321	540.602	-581.784	-911.719	136.415	-582.537	-789.286	31.7068	-311.179	-495.005	934.11	-309.982	-543.591	1091.1	-361.128	-389.656	539.15	-411.463	-306.487	96.1891	-384.395	-134.007	65.9852
327	0	-701.68	-553.724	926.477	-695.533	-569.848	1087.52	-636.32	-689.114	540.498	-582.758	-906.561	140.851	-582.816	-788.44	31.8835	-311.288	-481.917	935.313	-309.92	-530.078	1093.32	-360.232	-377.954	540.125	-410.972	-303.25	95.3066	-384.854	-131.658	61.0777
328	0	-701.116	-540.963	926.561	-694.939	-557.448	1088.22	-636.802	-673.493	540.107	-583.746	-900.483	145.565	-583.073	-787.59	32.1066	-311.097	-469.24	936.934	-309.674	-516.576	1095.68	-359.213	-366.291	541.158	-409.907	-300.921	94.4459	-384.339	-130.01	56.2837
329	0	-700.393	-527.762	926.816	-694.016	-544.539	1089.25	-637.634	-656.61	539.666	-584.7	-893.961	150.994	-583.255	-786.391	32.4358	-310.572	-457.191	938.808	-309.418	-503.568	1097.98	-357.81	-355.424	542.101	-408.585	-299.182	93.9179	-383.752	-128.58	52.2966
330	0	-699.692	-514.846	927.158	-693.138	-532.566	1090.5	-639.135	-638.411	538.915	-585.797	-886.191	156.927	-583.463	-784.829	32.8199	-309.998	-445.51	940.459	-309.133	-490.839	1100.23	-356.156	-345.873	542.665	-407.194	-297.875	93.4231	-383.542	-127.418	48.784
331	0	-698.846	-501.312	927.578	-692.18	-521.13	1091.83	-641.198	-618.914	538.033	-586.996	-877.078	163.469	-584.009	-783.296	33.5481	-309.28	-433.872	942.15	-308.929	-478.73	1102.15	-354.405	-337.301	543.141	-406.016	-296.281	92.9773	-383.439	-126.308	45.8282
332	0	-698.027	-487.754	928.196	-690.954	-509.528	1093.27	-643.503	-598.098	537.083	-588.319	-866.566	170.593	-584.292	-780.637	34.1695	-308.339	-422.273	943.983	-308.388	-467.183	1103.94	-352.714	-329.666	543.419	-405.385	-294.812	92.5903	-383.333	-125.227	44.17
333	0	-696.997	-474.366	928.947	-689.771	-497.564	1094.73	-645.646	-576.067	535.953	-589.636	-854.542	178.606	-584.917	-777.446	35.5959	-307.207	-410.626	945.521	-307.592	-456.082	1105.49	-351.331	-322.917	543.306	-405.078	-293.912	92.3363	-383.517	-124.47	43.1687
334	0	-695.851	-460.59	929.773	-688.733	-486.355	1096.22	-647.779	-553.238	534.714	-591.219	-840.643	187.063	-585.695	-773.321	37.2861	-305.789	-399.498	947.002	-306.455	-445.323	1106.85	-350.388	-317.013	543.223	-405.538	-292.493	91.969	-383.729	-123.94	42.4622
335	0	-694.585	-447.435	930.69	-687.504	-474.836	1097.6	-649.699	-530.317	533.857	-592.516	-824.688	195.502	-586.734	-768.715	39.6148	-304.235	-388.96	948.307	-305.138	-434.89	1107.99	-349.922	-311.465	543.253	-406.054	-292.027	91.831	-384.011	-123.526	41.9806
336	0	-693.369	-434.432	931.512	-686.342	-462.622	1098.86	-651.563	-506.552	532.852	-596.424	-809.525	205.239	-587.352	-762.771	42.2975	-302.742	-379.188	949.353	-303.975	-425.006	1108.97	-349.57	-306.4	543.303	-406.473	-291.728	91.822	-384.274	-123.321	41.575
337	0	-692.109	-421.53	932.364	-685.44	-451.092	1099.8	-653.397	-482.254	532.354	-598.232	-790.44	213.696	-587.759	-755.739	46.0021	-301.483	-369.921	950.284	-302.655	-415.104	1109.91	-349.085	-301.687	543.534	-406.596	-291.698	92.0374	-384.244	-123.297	41.5558
338	0	-691.082	-408.651	933.082	-684.663	-439.721	1100.56	-655.042	-457.564	532.305	-599.815	-769.618	221.102	-587.679	-747.192	49.6382	-300.427	-360.748	951.272	-301.683	-405.626	1111.3	-348.461	-297.072	543.809	-406.597	-291.515	91.9796	-384.225	-123.215	41.4021
339	0	-690.097	-396.659	933.791	-684.086	-428.811	1101.09	-656.501	-433	532.824	-601.597	-748.369	227.849	-589.432	-736.215	55.662	-299.517	-351.857	952.274	-300.893	-396.332	1112.49	-347.65	-292.615	544.081	-406.53	-291.39	92.0497	-384.138	-123.173	41.2657
340	0	-689.348	-384.656	934.518	-683.588	-417.798	1101.51	-657.727	-408.071	533.828	-603.163	-727.877	235.417	-591.876	-720.062	63.5702	-298.296	-343.422	953.471	-300.175	-386.949	1113.74	-346.859	-288.089	544.336	-406.302	-291.427	92.0806	-384.074	-123.116	41.1416
341	0	-688.697	-372.81	935.396	-683.149	-407.2	1101.93	-658.477	-383.487	535.428	-604.351	-707.578	243.343	-595.854	-699.636	71.3707	-297.451	-334.37	954.753	-299.424	-377.393	1114.99	-345.968	-283.558	544.456	-406.132	-291.286	92.0186	-383.971	-123.087	41.0237
342	0	-688.236	-361.253	936.537	-682.617	-396.254	1102.41	-658.749	-359.242	537.508	-605.22	-686.073	250.322	-599.805	-674.994	78.7251	-296.835	-324.822	955.836	-298.671	-367.71	1116.27	-345.091	-279.128	544.466	-406.071	-291.067	91.8822	-383.809	-123.405	41.0129
343	0	-687.643	-350.132	937.982	-681.994	-385.414	1103.03	-658.687	-335.538	540.234	-605.879	-663.671	256.614	-604.277	-648.387	85.6352	-296.21	-315.201	956.882	-297.88	-357.882	1117.44	-344.197	-275.045	544.44	-405.997	-290.95	91.9016	-383.681	-123.467	40.9965
344	0	-687.135	-338.78	939.757	-681.303	-374.856	1103.87	-658.54	-312.356	543.644	-606.422	-640.58	261.873	-608.796	-620.461	91.6249	-295.628	-305.662	957.806	-297.077	-348.221	1118.52	-343.341	-271.529	544.391	-405.827	-291.025	91.9758	-383.544	-123.84	41.0107
345	0	-686.506	-328.056	941.734	-680.612	-364.579	1105.14	-658.396	-289.619	547.598	-606.965	-616.68	265.626	-613.167	-591.882	96.5393	-294.865	-296.518	958.539	-296.149	-338.487	1119.46	-342.547	-268.562	544.373	-405.848	-291.055	91.9799	-383.48	-123.88	40.9844
346	0	-686.089	-316.346	943.836	-679.898	-354.814	1106.44	-658.058	-267.369	551.815	-607.423	-591.938	268.055	-617.471	-562.908	100.198	-294.221	-287.31	959.082	-295.103	-328.647	1120.2	-341.797	-266.15	544.425	-405.813	-291.189	92.1148	-383.491	-123.179	40.7692
347	0	-685.764	-304.796	945.985	-679.137	-344.647	1107.92	-657.6	-245.821	556.164	-607.768	-566.721	269.158	-621.737	-533.536	102.729	-293.444	-278.646	959.611	-294.044	-318.92	1120.71	-341.098	-264.196	544.492	-405.8	-291.371	92.2387	-383.475	-123.161	40.7454
348	0	-685.206	-293.705	948.304	-678.498	-335.176	1109.74	-656.994	-224.539	560.228	-608.193	-542.065	269.037	-625.841	-503.805	104.199	-292.813	-269.711	959.734	-292.905	-309.192	1121.09	-340.548	-262.316	544.682	-405.867	-291.3	92.2424	-383.356	-123.219	40.7148
349	0	-684.923	-282.607	950.547	-677.792	-325.291	1111.45	-656.395	-204.091	564.027	-608.738	-516.271	267.496	-629.648	-473.621	104.827	-292.063	-261.42	959.871	-291.687	-299.293	1121.23	-340.016	-260.472	544.828	-405.836	-291.504	92.3964	-383.255	-123.268	40.7292
350	0	-684.415	-271.137	952.671	-677.348	-315.642	1113.18	-655.742	-183.703	567.5	-609.052	-489.994	264.959	-633.419	-442.152	104.49	-291.381	-255.039	959.874	-290.822	-291.236	1121.14	-339.539	-258.647	544.947	-406.1	-291.425	92.2871	-383.156	-123.306	40.6832
351	0	-684.201	-259.673	954.734	-676.698	-305.289	1114.76	-654.668	-164.473	570.618	-609.549	-463.445	261.547	-636.333	-409.611	103.31	-290.861	-246.999	959.712	-289.976	-282.674	1121.12	-339.072	-256.759	545.02	-406.349	-291.241	92.3606	-383.098	-123.363	40.5668
352	0	-683.851	-247.879	956.799	-676.206	-294.492	1116.18	-653.395	-148.597	573.656	-609.827	-436.754	256.891	-638.841	-376.84	101.626	-290.268	-238.135	959.325	-289.03	-273.536	1120.96	-338.681	-254.728	545.146	-406.382	-291.246	92.4631	-382.915	-123.307	40.4994
353	0	-683.797	-236.235	958.68	-675.668	-283.866	1117.65	-652.033	-130.122	576.349	-610.094	-409.267	250.993	-641.822	-346.715	99.1588	-289.749	-229.794	958.93	-288.205	-264.545	1120.73	-338.361	-252.682	545.212	-406.455	-291.303	92.5592	-382.695	-123.281	40.3586
354	0	-683.309	-225.092	960.492	-675.081	-273.071	1119.05	-650.834	-112.032	578.718	-610.394	-381.506	244.243	-643.384	-311.853	96.2336	-289.25	-221.758	958.39	-287.416	-255.784	1120.24	-338.181	-250.476	545.258	-406.483	-291.437	92.7171	-382.326	-124.061	40.3598
355	0	-683.179	-213.871	962.193	-674.505	-262.746	1120.37	-649.518	-94.8373	581.114	-610.758	-353.321	236.613	-643.646	-276.438	92.1901	-288.761	-213.3	957.86	-286.732	-246.834	1119.79	-338.031	-248.093	545.308	-406.659	-291.448	92.8426	-382.078	-123.882	40.1831
356	0	-682.702	-201.891	963.658	-673.787	-251.791	1121.58	-648.655	-78.3844	583.427	-611.331	-326.313	228.37	-644.237	-240.093	88.5426	-288.385	-205.208	957.182	-285.915	-237.406	1119.21	-338.07	-245.625	545.282	-406.842	-291.414	92.934	-381.804	-123.733	39.937
357	0	-681.901	-188.101	965.049	-673.057	-240.943	1122.6	-646.831	-62.5275	585.061	-610.571	-296.203	219.41	-644.346	-202.955	84.5382	-287.97	-196.772	956.345	-285.024	-227.82	1118.49	-338.147	-242.926	545.281	-407.049	-291.335	93.1198	-381.574	-123.731	39.6888
358	0	-681.081	-174.291	966.132	-672.146	-229.376	1123.45	-645.83	-47.7048	586.341	-610.339	-266.029	209.865	-643.93	-165.486	80.6176	-287.582	-188.046	955.461	-284.325	-218.781	1117.62	-338.246	-239.786	545.228	-407.337	-291.128	93.366	-381.33	-123.551	39.3153
359	0	-680.691	-161.778	966.985	-671.278	-218.091	1124.19	-644.198	-33.362	587.372	-609.835	-235.283	200.059	-643.665	-127.363	77.0502	-287.32	-179.558	954.516	-283.761	-210.027	1116.64	-338.562	-236.444	545.175	-407.596	-290.836	93.5763	-381.214	-123.139	38.8317
360	0	-680.187	-150.411	967.747	-670.6	-206.972	1124.71	-642.778	-19.8461	587.949	-609.033	-203.99	190.503	-643.16	-89.1641	73.7759	-287.082	-170.828	953.414	-283.027	-200.7	1115.63	-338.795	-232.606	545.036	-407.862	-290.431	93.8462	-380.942	-122.614	38.4425
361	0	-679.953	-139.581	968.239	-669.709	-195.269	1125.1	-642.005	-6.94962	588.19	-607.791	-171.924	180.755	-642.885	-50.6449	71.1873	-286.687	-161.917	952.481	-282.24	-190.77	1114.64	-338.964	-228.539	545.008	-408.214	-290.005	94.18	-380.8	-122.209	38.1607
362	0	-679.665	-128.444	968.421	-669.286	-184.352	1125.27	-640.334	5.28621	587.675	-606.373	-139.312	171.181	-642.306	-12.4586	68.8292	-286.458	-152.998	951.475	-281.574	-180.663	1113.59	-339.193	-224.294	545.004	-408.483	-289.56	94.5739	-380.9	-121.212	37.5742
363	0	-679.326	-117.331	968.466	-668.666	-173.022	1125.33	-638.918	16.808	586.719	-604.573	-106.212	162.113	-642.531	26.3877	67.9767	-286.176	-143.714	950.455	-281.401	-171.411	1112.65	-339.302	-219.637	544.941	-408.722	-288.907	95.0373	-380.914	-120.913	37.2396
364	0	-679.168	-106.195	968.115	-668.354	-162.11	1125.16	-637.261	27.5543	585.042	-602.734	-72.6075	153.58	-642.02	64.8305	66.9438	-286.058	-134.216	949.514	-280.992	-161.436	1111.68	-339.43	-214.666	544.961	-409.11	-288.22	95.5859	-380.856	-120.541	36.9061
365	0	-678.914	-94.8076	967.611	-667.992	-150.505	1124.74	-635.885	37.3564	582.848	-600.817	-38.623	145.693	-641.514	102.657	66.4714	-285.83	-125.007	948.584	-280.504	-150.678	1110.71	-339.464	-209.488	544.921	-409.206	-287.674	96.2042	-380.925	-120.16	36.4728
366	0	-678.904	-83.889	966.726	-667.906	-139.487	1124.2	-634.435	46.4475	580.176	-598.924	-4.31699	138.664	-640.901	140.543	66.5665	-285.624	-115.386	947.598	-280.369	-140.517	1109.73	-339.659	-204.018	544.857	-409.428	-286.921	96.8053	-380.973	-119.812	36.2002
367	0	-678.941	-73.3823	965.747	-667.673	-127.926	1123.35	-633.022	54.7786	577.199	-597.175	30.0737	132.706	-639.655	178.107	66.7055	-285.488	-105.679	946.587	-280.294	-130.397	1108.63	-339.891	-198.272	544.798	-409.711	-286.043	97.6367	-380.883	-120.527	36.3631
368	0	-678.967	-62.5691	964.6	-667.612	-116.642	1122.43	-631.572	62.2603	573.895	-595.503	64.3751	127.992	-637.557	215.497	67.2148	-285.43	-96.2141	945.467	-279.999	-119.509	1107.63	-340.154	-192.273	544.538	-410.097	-285.209	98.4745	-380.923	-120.417	36.2158
369	0	-679.072	-51.6664	963.263	-667.617	-105.297	1121.36	-630.308	69.2196	570.53	-593.619	98.3021	124.801	-634.859	253.07	68.5699	-285.338	-86.1786	944.38	-280.039	-108.873	1106.37	-340.596	-185.88	544.378	-410.384	-284.041	99.3059	-380.941	-120.249	36.1516
370	0	-679.237	-40.9273	961.792	-667.544	-93.4767	1120.12	-629.173	76.0509	566.943	-591.488	135.074	122.536	-631.297	288.892	69.3344	-285.232	-75.9325	943.197	-279.937	-97.9804	1105.05	-341.034	-179.342	544.207	-410.784	-283.319	100.4	-381.086	-120.003	36.0515
371	0	-679.186	-29.7476	960.203	-667.573	-81.6314	1118.88	-628.094	83.1372	563.214	-589.766	167.633	121.811	-625.418	324.843	71.5331	-285.162	-65.7472	941.842	-279.863	-86.5604	1103.66	-341.521	-172.796	544.025	-411.278	-282.333	101.557	-381.178	-119.916	35.9328
372	0	-679.066	-17.9829	958.468	-667.605	-69.6904	1117.41	-626.66	90.9568	559.58	-588.273	198.722	121.983	-619.037	358.618	74.4322	-285.007	-55.1375	940.551	-279.997	-75.682	1102.14	-342.037	-166.148	543.95	-411.889	-281.216	102.846	-381.399	-119.762	35.914
373	0	-679.133	-6.57719	956.636	-667.675	-57.1892	1115.78	-625.024	99.2694	556.164	-586.792	228.208	122.62	-613.455	390.795	78.3	-284.987	-44.3428	939.32	-280.053	-64.177	1100.56	-342.629	-159.183	543.937	-412.574	-280.455	104.615	-381.608	-119.604	35.8639
374	0	-679.164	5.17198	954.704	-667.884	-44.9079	1114.07	-623.277	108.122	553.021	-585.151	256.446	123.249	-606.96	419.942	83.2863	-285.037	-33.5423	937.98	-280.292	-52.7179	1098.8	-343.209	-151.932	543.898	-413.04	-279.293	106.279	-381.733	-119.502	35.8105
375	0	-679.222	17.561	952.677	-668.295	-32.8153	1112.32	-621.515	117.775	550.384	-584.323	277.303	124.025	-601.058	445.997	89.4853	-285.122	-22.0676	936.684	-280.567	-40.8742	1097.08	-343.6	-144.042	543.834	-413.434	-277.991	108.125	-381.79	-119.304	35.728
376	0	-679.302	30.2633	950.577	-668.795	-20.4915	1110.52	-620.146	128.808	548.232	-582.399	297.528	124.075	-595.619	471.968	97.1062	-285.252	-10.7073	935.219	-280.92	-28.8122	1095.39	-343.926	-135.63	543.636	-413.549	-276.256	109.816	-381.842	-119.018	35.6576
377	0	-679.22	43.5464	948.639	-669.175	-7.67556	1108.76	-618.961	141.751	546.747	-579.451	313.398	123.495	-590.9	490.347	104.768	-285.482	0.787679	933.68	-281.462	-17.0229	1093.68	-344.04	-126.629	543.178	-413.566	-274.696	111.761	-381.962	-118.713	35.4791
378	0	-679.158	57.0211	947.115	-669.422	5.52703	1107.04	-618.063	156.741	545.998	-576.402	325.874	121.04	-586.895	502.776	110.755	-285.636	13.5951	932.32	-281.829	-4.91028	1092	-344.166	-116.952	542.679	-413.458	-272.708	113.806	-382.143	-118.32	35.3578
379	0	-679.017	70.8111	945.852	-669.733	17.8936	1105.5	-617.098	172.844	545.504	-573.149	335.748	117.86	-582.845	511.98	113.514	-285.818	25.0968	930.804	-282.218	7.18458	1090.36	-344.174	-106.673	542.008	-413.148	-270.875	116.167	-382.231	-117.88	35.1544
380	0	-679.074	84.7654	944.818	-669.845	30.5157	1104.07	-616.138	189.268	545.126	-570.447	343.896	116.169	-578.522	520.139	112.047	-285.981	38.6342	929.463	-282.451	19.7953	1088.74	-344.261	-95.6731	541.233	-412.598	-268.7	118.691	-382.195	-117.151	34.9981
381	0	-679.05	98.7865	944.084	-669.835	43.7674	1102.92	-615.111	205.541	544.961	-568.086	350.967	115.52	-572.888	526.547	105.817	-286.035	50.1819	928.005	-282.798	32.2014	1087.1	-344.122	-84.1252	540.461	-411.998	-266.249	121.485	-382.079	-116.907	34.9302
382	0	-679.001	113.029	943.545	-669.844	56.8592	1101.95	-614.114	221.343	544.82	-565.287	356.962	113.326	-567.207	532.436	96.1883	-286.215	63.5865	926.813	-282.888	44.7237	1085.47	-344.252	-72.2402	539.656	-411.275	-263.591	124.398	-381.938	-116.778	34.7591
383	0	-678.799	127.854	943.337	-669.714	70.6875	1101.36	-612.954	236.889	544.718	-562.558	362.376	110.751	-562.252	537.644	87.7556	-286.242	76.7079	925.632	-282.969	57.5927	1083.91	-344.126	-59.6777	538.866	-410.455	-260.554	127.757	-381.875	-116.41	34.309
384	0	-678.418	142.959	943.218	-669.746	84.6088	1100.92	-611.747	252.155	544.529	-559.971	367.854	109.369	-558.607	536.297	82.5386	-286.351	89.7916	924.671	-283.191	70.1512	1082.41	-343.933	-46.3761	538.294	-409.579	-256.915	131.525	-381.535	-115.795	34.3042
385	0	-677.925	158.532	943.062	-669.722	99.2901	1100.93	-610.449	267.077	544.321	-558.612	373.185	108.162	-555.781	543.443	77.4169	-286.565	103.189	923.74	-283.368	82.8154	1081.24	-343.642	-32.3267	537.679	-408.466	-252.813	135.716	-381.247	-115.037	34.1096
386	0	-677.363	173.965	942.985	-669.859	113.7	1101.26	-609.581	281.786	544.631	-558.223	377.82	107.097	-554.586	548.699	71.1596	-286.911	116.815	923.044	-283.451	95.906	1080.28	-343.068	-17.3136	537.004	-407.103	-248.145	140.66	-380.945	-114.514	33.9001
387	0	-676.929	189.233	943.539	-669.848	128.113	1102.08	-609.298	296.333	545.541	-558.414	381.957	106.318	-555.075	550.012	64.8221	-287.223	130.599	922.624	-283.797	108.697	1079.7	-342.459	-1.03703	536.286	-405.498	-242.452	146.015	-380.607	-113.646	33.7299
388	0	-676.684	203.971	944.608	-669.828	142.431	1103.35	-610.068	310.618	546.673	-558.457	385.264	105.76	-556.048	547.45	59.6949	-287.628	144.494	922.318	-283.914	121.501	1079.49	-341.26	16.4827	535.353	-403.773	-236.13	151.949	-380.368	-112.265	33.5532
389	0	-676.814	217.962	945.823	-669.73	156.454	1104.87	-610.062	324.426	547.492	-558.289	388.128	105.356	-555.719	549.444	55.6853	-288.146	158.553	922.355	-283.812	134.6	1079.69	-339.598	35.6125	534.29	-401.921	-228.599	158.647	-379.878	-111.613	33.9385
390	0	-677.058	231.725	947.08	-669.598	170.583	1106.62	-610.09	337.645	548.292	-557.87	390.614	105.14	-554.487	551.259	53.7201	-288.772	172.449	922.494	-283.808	148.06	1079.97	-337.325	56.1474	532.881	-399.885	-219.765	166.158	-379.162	-110.874	34.759
391	0	-677.315	244.546	948.532	-669.684	184.352	1108.44	-610.084	350.152	548.916	-557.263	392.718	105.044	-553.486	552.477	52.4623	-289.581	186.373	922.663	-283.725	161.236	1080.21	-334.616	77.9388	531.376	-397.606	-209.499	174.341	-378.559	-109.601	35.7379
392	0	-677.594	257.101	949.929	-669.805	197.749	1110.01	-609.861	361.861	549.429	-556.974	393.896	104.951	-553.163	553.228	51.5928	-290.386	200.37	922.973	-283.729	173.888	1080.65	-331.859	100.62	529.833	-394.998	-197.748	183.063	-377.884	-107.145	37.2021
393	0	-677.892	270.085	951.423	-669.931	210.89	1111.51	-609.941	372.621	549.984	-556.85	394.246	105.003	-553.245	553.798	50.8011	-291.165	214.512	923.242	-283.869	186.445	1081.03	-329.25	124.238	528.257	-392.045	-184.001	192.362	-376.81	-103.45	39.4344
394	0	-678.083	283.267	952.804	-670.11	223.838	1112.88	-610.03	382.016	550.344	-556.901	394.881	105.052	-552.983	554.43	50.2147	-291.693	228.583	923.556	-283.852	199.127	1081.39	-326.701	148.652	526.725	-388.516	-168.307	202.184	-375.706	-98.2743	42.1456
395	0	-678.47	296.113	954.14	-670.194	236.682	1114.23	-610.233	389.925	550.43	-556.437	395.535	105	-552.852	554.791	49.7681	-291.899	242.593	923.883	-283.926	211.177	1081.67	-324.35	173.903	525.394	-384.557	-150.386	211.97	-374.624	-91.9465	45.5619
396	0	-678.828	308.871	955.51	-670.305	249.134	1115.47	-610.589	396.449	550.376	-556.202	395.828	105.033	-552.816	555.207	49.3915	-292.073	255.139	924.113	-284.18	222.547	1081.89	-321.75	198.461	524.669	-380.42	-131.037	221.566	-373.453	-84.9307	49.7765
397	0	-679.08	321.018	956.859	-670.3	261.562	1116.86	-610.808	401.862	549.959	-555.981	396.181	105.011	-552.863	555.504	49.1593	-292.198	268.027	924.615	-284.363	233.738	1081.99	-319.168	223.529	524.404	-376.436	-110.217	229.557	-372.505	-77.2849	53.8393
398	0	-679.309	332.786	958.201	-670.31	274.049	1118.31	-611.1	406.606	549.645	-555.754	396.452	105.18	-552.893	555.737	48.9037	-292.229	280.489	925.308	-284.522	244.578	1082.08	-316.901	248.712	524.906	-372.177	-88.6299	236.502	-371.454	-68.9818	57.9815
399	0	-679.549	343.95	959.523	-670.25	286.298	1119.93	-611.296	411.241	549.562	-555.688	396.711	105.153	-552.891	555.928	48.6445	-292.343	293.226	926.139	-284.62	255.002	1082.39	-314.826	273.427	526.205	-367.967	-66.9755	242.641	-370.369	-57.1956	62.1343
400	0	-679.659	354.638	960.712	-670.17	298.132	1121.66	-611.458	416.174	549.685	-555.836	397.022	104.906	-552.89	556.109	48.4909	-292.353	305.884	927.219	-284.507	265.451	1082.81	-312.926	297.935	527.867	-364.416	-45.7845	248.626	-368.345	-40.1958	68.0922
401	0	-679.765	365.327	961.911	-670.144	309.949	1123.34	-611.691	421.361	549.816	-555.89	397.4	104.741	-552.856	556.264	48.3435	-292.379	318.369	928.632	-284.554	275.716	1083.51	-311.46	321.991	530.064	-361.428	-23.5021	254.803	-365.604	-17.5997	73.7634
402	0	-679.748	375.871	963.066	-670.171	321.516	1125.03	-611.977	426.69	549.947	-556.719	398.09	105.011	-552.84	556.423	48.2294	-292.381	330.578	930.344	-284.534	285.767	1084.65	-310.415	345.459	532.671	-358.884	-1.2243	259.751	-362.195	9.17721	78.5221
403	0	-679.77	386.206	964.091	-670.3	332.73	1126.5	-612.181	431.967	550.158	-556.268	398.575	105.119	-552.775	556.593	48.0831	-292.262	342.796	932.251	-284.471	296.329	1086.26	-309.55	368.55	535.9	-356.508	22.1971	263.769	-358.459	38.161	82.7468
404	0	-679.731	396.509	964.994	-670.549	343.897	1127.84	-612.235	436.849	550.142	-556.047	398.972	105.432	-552.706	556.777	47.9357	-292.036	355.038	934.632	-284.65	307.074	1088.34	-308.9	391.279	539.766	-354.37	46.9199	266.471	-353.934	68.1318	85.7818
405	0	-679.564	406.964	965.902	-670.945	354.716	1128.85	-611.401	440.493	550.585	-555.826	399.364	105.961	-552.606	556.898	47.7904	-291.8	367.364	937.264	-284.972	316.825	1091.05	-308.362	413.554	543.987	-352.383	72.2712	267.561	-349.612	99.0193	87.9642
406	0	-679.436	417.165	966.565	-671.459	365.243	1129.59	-610.842	443.806	550.948	-555.711	399.922	106.887	-552.535	557.018	47.6712	-291.553	379.889	940.196	-285.348	327.457	1094.09	-307.865	435.495	548.415	-350.626	98.4083	267.323	-344.992	130.096	89.2
407	0	-679.272	426.904	967.115	-672.048	375.51	1130.25	-610.223	446.732	551.412	-554.778	400.237	106.952	-552.457	557.166	47.5413	-291.294	392.189	943.404	-285.737	338.303	1097.3	-307.458	457.186	552.766	-348.98	125.331	266.023	-340.29	161.445	89.5484
408	0	-679.118	436.213	967.576	-672.699	385.637	1130.76	-609.872	449.289	551.75	-554.434	400.499	107.435	-552.38	557.299	47.4118	-290.938	404.538	946.62	-285.994	349.455	1100.62	-307.159	478.469	557.137	-347.205	151.259	264.196	-335.411	193.525	89.0397
409	0	-678.957	445.224	967.952	-673.299	395.507	1131.14	-609.776	451.831	552.26	-553.462	400.95	107.66	-552.375	557.39	47.3191	-290.753	416.028	949.972	-286.285	360.194	1103.87	-307.001	499.056	561.425	-345.86	179.048	260.779	-330.37	226.109	88.3621
410	0	-678.685	454.479	968.106	-673.741	405.412	1131.46	-609.653	454.324	552.61	-553.268	401.281	108.063	-552.335	557.521	47.1894	-290.293	427.937	953.189	-286.549	371.656	1107.08	-306.971	519.05	565.628	-344.598	206.852	256.706	-325.365	261.005	87.1363
411	0	-678.384	462.745	968.231	-674.075	415.36	1131.72	-609.353	456.921	553.087	-552.925	401.397	108.7	-552.405	557.612	47.017	-289.747	439.715	956.325	-286.772	381.806	1110.09	-306.927	538.355	569.545	-343.471	235.233	251.643	-320.412	297.088	85.9648
412	0	-678.175	471.008	968.326	-674.399	424.654	1131.95	-608.877	459.777	553.411	-553.233	401.988	108.989	-552.333	557.668	46.7657	-289.185	451.226	959.335	-286.945	392.651	1112.97	-307.022	557.008	573.499	-342.403	264.068	245.909	-315.27	333.601	84.6153
413	0	-677.791	479.281	968.264	-674.583	433.836	1131.98	-608.704	462.84	553.72	-553.104	402.328	109.391	-552.222	557.802	46.6222	-288.616	462.7	962.198	-287.111	403.39	1115.6	-307.251	574.841	577.392	-341.42	293.678	239.039	-310.716	371.424	83.1313
414	0	-677.459	487.013	968.097	-674.787	443.058	1131.89	-608.32	465.93	553.906	-552.926	402.681	109.869	-552.177	557.951	46.5256	-288.002	474.183	964.827	-287.376	414.219	1117.95	-307.47	591.908	581.147	-340.54	323.763	231.434	-306.527	409.839	81.4319
415	0	-677.161	495.011	967.884	-674.941	451.967	1131.83	-608.159	468.998	554.229	-552.807	403.075	110.41	-552.161	558.097	46.3949	-287.575	485.089	967.036	-287.413	424.75	1120.08	-307.626	608.155	584.692	-339.623	354.496	223.189	-302.604	449.012	79.5869
416	0	-676.847	502.472	967.62	-674.924	461.128	1131.53	-608.038	471.981	554.391	-552.713	403.452	110.936	-552.247	558.227	46.2864	-287.402	496.796	968.893	-287.505	435.461	1121.85	-307.677	623.524	587.857	-338.854	385.887	214.133	-299.031	488.486	77.6088
417	0	-676.477	510.556	967.262	-674.936	470.236	1131.35	-607.796	474.813	554.682	-552.552	403.805	111.435	-552.29	558.319	46.1993	-286.855	508.026	970.704	-287.65	446.169	1123.3	-307.735	638.119	590.663	-338.147	418.054	204.818	-295.594	528.312	75.5513
418	0	-676.205	518.504	966.933	-674.807	479.661	1130.9	-607.664	477.657	554.882	-552.439	404.169	111.96	-552.384	558.407	46.0838	-286.509	519.001	972.001	-287.657	456.82	1124.47	-307.816	651.908	592.945	-337.683	451.326	195.174	-292.214	567.222	73.457
419	0	-675.938	526.561	966.398	-674.64	488.611	1130.55	-607.431	480.495	555.095	-552.264	404.505	112.492	-552.415	558.535	45.9582	-285.986	529.827	973.052	-287.513	467.741	1125.3	-307.823	664.794	594.609	-337.324	484.897	185.365	-288.917	607.146	71.7438
420	0	-675.738	534.582	965.917	-674.491	497.258	1130.08	-607.342	483.502	555.281	-552.188	404.894	113.011	-552.447	558.647	45.8714	-285.396	540.421	973.574	-287.386	478.652	1125.86	-307.867	676.3	595.68	-337.205	518.698	175.866	-285.554	647.406	70.554
421	0	-675.514	542.325	965.412	-674.186	506.565	1129.54	-607.305	486.59	555.516	-552.06	405.342	113.65	-552.451	558.761	45.7439	-284.847	550.685	973.897	-287.205	489.551	1126.01	-307.999	688.182	595.865	-337.302	553.185	166.742	-282.468	687.138	69.8842
422	0	-675.272	550.687	964.855	-673.955	515.78	1129.01	-607.219	489.829	555.79	-551.875	405.814	114.333	-552.768	559.085	45.8879	-284.229	560.581	973.953	-287.072	500.181	1125.96	-307.871	698.867	595.353	-337.802	588.414	158.094	-279.454	726.686	69.638
423	0	-675.085	558.888	964.174	-673.534	525.015	1128.36	-606.965	493.097	555.948	-551.837	406.235	114.836	-552.888	559.637	45.9777	-283.644	570.488	973.504	-286.872	510.978	1125.68	-307.499	708.686	594.205	-338.888	624.641	149.986	-277.191	765.692	69.7056
424	0	-674.845	567.134	963.555	-673.288	534.019	1127.73	-606.956	496.328	556.107	-551.746	406.668	115.405	-552.948	559.793	45.9303	-282.822	580.383	973.209	-286.623	522.166	1125.16	-307.076	717.884	592.579	-339.539	660.281	143.419	-275.532	804.27	70.2155
425	0	-674.793	575.576	962.885	-672.934	543.626	1126.89	-606.918	499.595	556.222	-551.619	407.099	116.005	-553.018	559.954	45.8335	-282.217	590.407	972.387	-286.34	533.023	1124.4	-306.387	726.554	590.325	-340.459	696.095	137.654	-274.715	842.532	71.0948
426	0	-674.852	584.155	962.001	-672.638	552.953	1126.06	-606.878	502.872	556.329	-551.415	407.491	116.562	-553.131	560.167	45.786	-281.687	600.424	971.132	-286.011	544.045	1123.4	-305.478	734.505	587.286	-341.179	731.23	133.267	-275.032	880.815	72.8796
427	0	-674.917	592.832	961.029	-672.183	562.537	1125	-606.845	506.329	556.388	-551.214	407.97	117.211	-553.232	559.955	45.565	-281.304	610.341	969.562	-285.637	555.378	1122.11	-304.5	741.998	583.661	-341.976	766.441	130.27	-276.001	918.588	75.9799
428	0	-674.938	601.534	960	-671.886	571.925	1123.91	-606.651	510.005	556.387	-551.035	408.433	117.764	-552.954	559.855	45.2976	-281.046	620.714	967.753	-285.239	566.904	1120.62	-303.774	749.01	579.611	-342.24	800.579	128.629	-278.595	955.254	80.4753
429	0	-675.028	609.789	958.918	-671.347	582.065	1122.77	-606.697	513.846	556.435	-550.807	408.934	118.36	-553.051	560.136	45.2373	-280.722	630.764	965.478	-284.663	578.588	1118.94	-304.074	755.956	575.45	-342.679	833.657	127.523	-281.12	991.036	86.7498
430	0	-675.042	618.169	957.719	-670.728	591.7	1121.53	-606.68	518.083	556.329	-550.693	409.484	119.087	-553.074	560.332	45.1636	-280.17	641.288	963.244	-284.065	590.537	1116.97	-304.664	763.121	571.395	-343.282	863.83	126.719	-283.814	1025.32	94.1605
431	0	-674.783	627.15	956.455	-670.052	601.464	1120.09	-606.76	522.632	556.177	-550.625	409.9	119.712	-553.164	560.768	45.2427	-279.494	651.669	960.791	-283.202	602.872	1115.04	-305.53	770.635	567.572	-342.744	891.684	126.538	-286.36	1058.1	103.345
432	0	-674.565	636.278	955.169	-669.206	611.324	1118.61	-606.914	527.637	555.843	-550.54	410.54	120.393	-553.256	560.664	45.0721	-278.708	662.627	958.458	-282.31	615.337	1112.98	-306.795	778.678	564.02	-341.919	917.823	126.995	-289.429	1087.69	113.582
433	0	-674.115	645.436	953.689	-668.376	621.397	1117.07	-606.749	533.129	555.534	-550.51	411.297	121.136	-553.397	561.094	45.0999	-277.995	674.053	956.027	-281.462	627.986	1111.07	-308.172	786.963	560.781	-341.53	942.168	128.303	-293.086	1113.87	124.179
434	0	-673.849	654.501	952.217	-667.579	631.315	1115.5	-606.522	539.237	555.088	-550.333	412.206	122.172	-553.518	561.329	45.0506	-277.426	685.969	953.913	-280.668	640.744	1109.2	-309.365	795.644	557.858	-341.639	963.294	129.304	-297.023	1136.23	133.47
435	0	-673.492	663.93	950.804	-666.866	640.712	1113.83	-606.339	545.812	554.578	-550.233	413.113	123.226	-553.653	561.541	44.9647	-277.036	698.191	951.863	-280.015	653.448	1107.43	-310.031	805.607	555.605	-342.749	981.436	129.915	-300.872	1154.68	139.667
436	0	-673.136	673.19	949.475	-666.192	650.54	1112.14	-606.074	553.041	554.228	-550.164	414.357	124.491	-553.827	561.853	44.9113	-276.792	710.901	950.148	-279.376	666.159	1105.86	-310.557	817.04	554.069	-344.729	995.996	129.327	-304.299	1169.34	141.295
437	0	-672.635	682.635	948.129	-665.352	660.874	1110.47	-605.842	560.644	553.761	-550.176	415.68	126.001	-554.068	562.147	44.8326	-276.415	724.186	948.421	-278.898	677.802	1104.41	-310.894	830.005	553.109	-347.177	1006.91	127.192	-307.335	1180.48	138.63
438	0	-672.021	692.555	946.849	-664.706	671.13	1108.9	-605.647	568.842	553.302	-550.333	417.28	127.55	-554.304	562.51	44.7638	-276.633	736.922	947.065	-278.401	690.236	1103.1	-311.252	844.675	552.63	-349.739	1014.9	124.56	-309.956	1188.33	133.264
439	0	-671.436	702.772	945.638	-664.005	681.329	1107.36	-605.434	577.519	552.878	-550.726	419.104	129.391	-554.667	562.883	44.6105	-276.387	749.293	945.985	-277.9	702.205	1101.89	-311.84	860.015	552.457	-352.529	1019.97	121.476	-312.47	1193.42	126.337
440	0	-670.751	713.121	944.545	-663.178	691.99	1105.96	-605.222	586.662	552.293	-551.309	421.096	131.245	-555.082	563.217	44.5331	-275.971	760.909	945.319	-277.286	714.094	1100.79	-312.744	875.569	552.521	-355.462	1022.98	118.161	-314.944	1195.68	118.467
441	0	-670.014	723.964	943.599	-662.227	703.19	1104.76	-605.098	596.264	551.806	-551.631	423.406	133.406	-555.558	563.527	44.485	-275.071	774.491	944.767	-276.582	726.486	1099.7	-313.776	891.167	552.492	-358.149	1024.16	115.879	-317.467	1197.34	110.87
442	0	-669.35	735.329	942.833	-661.18	715.058	1103.71	-605.095	606.176	551.389	-552.274	425.892	135.814	-555.989	563.864	44.4178	-274.233	788.01	944.072	-275.781	738.786	1098.41	-315.04	906.361	552.414	-360.66	1025.8	114.398	-320.255	1197.91	104.38
443	0	-668.593	746.416	942.144	-660.096	726.711	1102.9	-605.046	616.673	551.131	-552.939	428.72	138.494	-556.43	563.996	44.2458	-273.839	801.493	943.513	-274.832	751.913	1097.62	-316.467	920.865	552.147	-364.358	1028.62	111.619	-323.144	1200.95	99.8026
444	0	-667.74	757.499	941.558	-658.98	738.552	1102.11	-604.987	627.662	551.047	-553.849	432.116	141.514	-556.82	564.118	44.0994	-273.306	817.336	943.763	-273.869	765.265	1097.38	-317.757	933.906	551.914	-366.96	1033.97	110.552	-326.831	1204.94	96.5657
445	0	-666.882	769.337	941.105	-657.936	750.474	1101.55	-604.843	639.453	550.982	-554.714	436.007	144.87	-557.307	564.488	44.0296	-273.078	831.316	944.126	-273.083	778.931	1097.87	-318.93	945.026	551.564	-368.397	1040.88	109.692	-330.914	1210.38	91.0603
446	0	-666.041	781.87	940.937	-656.901	762.399	1101.28	-604.804	652.231	550.926	-555.725	440.442	148.673	-557.777	564.977	44.0799	-272.575	845.107	944.897	-272.467	793.606	1099.43	-319.304	955.001	551.274	-367.679	1046.95	108.669	-334.426	1215.98	84.1028
447	0	-665.217	794.406	940.942	-655.969	774.577	1101.24	-604.822	666.147	550.771	-556.52	445.491	152.92	-558.153	565.655	44.3054	-272.271	858.814	945.892	-272.076	807.672	1101.25	-318.91	965.699	551.676	-366.239	1052.15	108.423	-337.014	1220.67	78.0023
448	0	-664.316	807.045	940.864	-655.016	787.344	1101.54	-604.979	681.558	550.359	-557.18	451.151	157.639	-558.418	566.347	44.4534	-271.798	872.176	946.858	-271.589	821.428	1103.17	-318.095	977.605	552.298	-365.845	1056.72	107.062	-338.393	1224.21	72.6043
449	0	-663.307	819.73	940.863	-654.014	800.483	1102.2	-605.5	698.216	549.705	-557.726	457.297	162.848	-558.52	567.283	44.7104	-271.236	885.159	947.822	-271.01	835.051	1104.88	-317.073	989.71	552.83	-364.727	1059.77	106.346	-338.506	1226.37	67.1825
450	0	-662.209	832.275	940.738	-652.834	813.496	1103.05	-606.868	716.181	549.143	-558.333	464.543	168.849	-558.514	568.083	45.0381	-270.403	897.614	948.966	-270.323	848.448	1106.48	-315.665	1000.97	553.347	-363.955	1061.9	105.337	-337.944	1227.81	62.4381
451	0	-661.1	845.234	940.779	-651.607	825.534	1104.06	-608.558	735.519	548.151	-558.76	472.813	175.263	-558.374	568.958	45.3217	-269.395	909.622	950.27	-269.481	861.209	1108.08	-313.931	1011.11	553.788	-362.644	1063.49	104.535	-337.48	1228.93	58.4111
452	0	-659.826	858.591	940.678	-650.486	837.412	1105.05	-610.653	756.015	547.062	-559.331	482.411	182.151	-558.361	570.072	45.8648	-268.078	921.201	951.809	-268.6	873.474	1109.7	-311.973	1020.36	554.13	-361.491	1065.33	104.26	-337.472	1230.06	55.8103
453	0	-658.431	871.841	940.503	-649.126	849.131	1105.93	-612.725	777.58	545.829	-560.065	493.391	190.008	-558.604	572.279	47.1772	-266.563	932.86	953.52	-267.617	885.304	1111.43	-309.909	1028.84	554.512	-361.114	1066.38	103.83	-337.724	1231	54.5715
454	0	-656.914	884.876	940.657	-647.848	860.823	1106.63	-613.077	800.116	543.972	-561.408	505.949	198.585	-559.329	575.498	48.8449	-265.085	944.264	955.332	-266.514	896.392	1113.3	-308.301	1036.37	554.807	-361.163	1067.21	103.626	-337.869	1231.71	53.4967
455	0	-655.423	898.202	940.462	-646.635	872.503	1107.13	-614.669	823.166	542.66	-562.587	521.188	207.625	-559.978	579.697	51.2913	-263.369	955.408	957.077	-265.163	907.579	1114.94	-307.149	1043.29	554.956	-361.283	1067.96	103.587	-337.861	1232.08	52.6627
456	0	-653.724	911.211	940.442	-645.371	883.843	1107.37	-616.492	846.887	541.467	-563.999	538.313	217.058	-560.638	585.283	54.274	-261.632	966.22	958.596	-264.234	915.691	1116.51	-306.343	1049.68	555.093	-361.347	1068.39	103.589	-337.877	1232.48	52.1886
457	0	-652.139	923.986	940.394	-644.336	895.099	1107.4	-618.224	871.018	540.543	-565.854	557.296	226.003	-560.764	592.463	58.2502	-260.02	976.724	959.882	-262.924	925.525	1117.81	-305.641	1055.34	555.223	-361.813	1068.73	103.628	-337.84	1232.88	52.1985
458	0	-650.613	936.146	940.411	-643.215	906.252	1107.36	-619.743	895.473	540.257	-567.218	578.062	233.832	-560.512	600.936	62.1824	-258.461	986.474	961.055	-261.529	934.837	1119.15	-305.035	1060.73	555.289	-362.017	1069.13	103.66	-337.894	1233.22	52.0063
459	0	-649.21	947.96	940.684	-642.229	916.776	1107.29	-620.888	920.046	540.711	-568.93	601.275	240.651	-560.978	611.604	67.5778	-257.198	995.408	962.031	-260.228	944.873	1120.51	-304.337	1065.32	555.427	-362.09	1069.41	103.597	-337.93	1233.4	51.8605
460	0	-647.943	959.34	941.145	-641.147	927.73	1107.2	-621.6	944.594	541.804	-570.557	622.961	247.465	-562.635	626.892	75.1175	-256.196	1003.24	962.886	-258.942	954.674	1121.85	-303.621	1069.74	555.582	-362.206	1069.62	103.497	-337.942	1233.36	51.699
461	0	-646.743	970.401	941.896	-640.166	938.231	1107.24	-621.818	968.923	543.459	-571.663	643.956	254.697	-564.714	647.765	82.1231	-255.247	1012.27	964.026	-257.868	964.484	1123.32	-302.885	1074.01	555.712	-362.137	1069.74	103.483	-338.037	1233.51	51.7058
462	0	-645.692	980.926	943.058	-639.218	948.474	1107.67	-621.633	992.791	545.61	-572.381	664.881	261.192	-567.206	672.753	88.9759	-254.229	1021.9	965.252	-256.784	974.304	1124.66	-302.057	1078.25	555.958	-362.024	1069.87	103.488	-338.005	1233.54	51.6367
463	0	-644.739	991.115	944.484	-638.175	958.597	1108.35	-621.246	1016.06	548.523	-572.768	685.657	266.58	-569.769	700.472	95.0893	-253.328	1031.44	966.467	-255.711	983.967	1126.1	-301.188	1082.14	556.031	-361.911	1069.97	103.423	-337.855	1233.43	51.5234
464	0	-643.911	1001.41	946.271	-637.093	968.7	1109.45	-620.753	1038.69	552.375	-572.956	708.992	270.966	-571.643	729.438	100.168	-252.478	1040.68	967.654	-254.679	993.586	1127.4	-300.279	1085.57	556.073	-361.753	1070.04	103.484	-337.763	1233.4	51.5094
465	0	-643.181	1012.29	948.516	-635.656	980.395	1111.1	-620.168	1060.76	556.831	-572.945	733.455	274.127	-574.112	759.274	104.324	-251.622	1049.67	968.695	-253.601	1003.23	1128.59	-299.38	1088.48	556.193	-361.455	1070.01	103.585	-337.694	1233.3	51.5273
466	0	-642.365	1023.03	950.894	-634.675	990.294	1112.92	-619.451	1082.32	561.712	-572.829	758.129	275.862	-576.82	789.508	107.394	-250.733	1058.58	969.599	-252.426	1012.65	1129.77	-298.463	1090.87	556.316	-361.312	1069.97	103.652	-337.599	1233.27	51.567
467	0	-641.65	1034.27	953.471	-633.73	999.303	1114.98	-618.573	1103.29	566.514	-572.756	783.1	276.498	-579.598	819.559	109.328	-249.892	1067.24	970.378	-251.168	1021.96	1130.7	-297.57	1092.52	556.413	-361.209	1069.62	103.551	-337.527	1233.22	51.6087
468	0	-640.908	1045.82	956.244	-632.859	1008.19	1117.13	-618.475	1122.84	571.205	-572.638	808.471	275.632	-582.897	850.168	110.358	-249.065	1075.7	970.893	-249.92	1031.06	1131.48	-296.668	1093.81	556.623	-361.114	1069.71	103.733	-337.419	1233.14	51.624
469	0	-640.179	1057.52	959.017	-632.039	1018.06	1119.31	-617.448	1142.73	575.399	-572.396	834.288	273.641	-586.412	880.867	110.559	-248.246	1083.89	971.398	-248.598	1040.07	1132.09	-295.914	1094.82	556.843	-361.048	1069.6	103.848	-337.339	1233.03	51.6517
470	0	-639.635	1069.62	961.704	-631.184	1028.34	1121.52	-616.114	1162.08	579.141	-572.078	860.409	270.65	-590.333	912.094	110.185	-247.425	1091.71	971.706	-247.323	1048.96	1132.53	-295.202	1095.84	557.049	-360.99	1069.38	103.881	-337.23	1232.95	51.6428
471	0	-639.107	1081.57	964.435	-630.3	1038.94	1123.41	-614.738	1180.91	582.53	-571.672	886.932	266.666	-593.027	944.071	108.774	-246.553	1099.61	971.74	-245.955	1057.81	1132.83	-294.56	1096.97	557.2	-360.948	1069.27	103.987	-337.09	1232.71	51.611
472	0	-638.551	1093.57	966.927	-629.617	1049.82	1125.33	-613.239	1199.12	585.56	-571.07	914.081	261.775	-594.472	976.413	106.395	-245.671	1107.04	971.696	-244.882	1066.31	1132.96	-294.055	1097.97	557.299	-360.917	1068.92	103.905	-336.921	1232.68	51.6632
473	0	-638.003	1105.47	969.371	-628.938	1060.65	1126.91	-612.084	1216.95	588.288	-570.421	941.699	255.972	-596.258	1010.37	103.906	-244.947	1114.16	971.423	-243.827	1074.72	1132.9	-293.513	1099.14	557.344	-360.877	1068.89	104.12	-336.928	1232.22	51.4595
474	0	-637.607	1117.09	971.573	-628.373	1070.74	1128.34	-610.623	1234.02	590.884	-569.681	969.77	249.269	-598.014	1045.26	101.462	-244.243	1121.15	971.166	-242.797	1083.15	1132.7	-293.135	1100.36	557.461	-360.948	1068.57	104.021	-336.551	1232.57	51.5517
475	0	-637.156	1128.61	973.647	-627.736	1080.73	1129.32	-609.083	1250.45	593.176	-569.004	998.255	241.795	-599.404	1080.98	98.6539	-243.473	1128.15	970.716	-241.906	1091.28	1132.45	-292.882	1101.62	557.572	-360.99	1068.69	104.284	-336.369	1232.59	51.4771
476	0	-636.504	1139.97	975.368	-627.181	1090.71	1130.17	-607.545	1266.16	595.177	-568.261	1027.19	233.533	-600.333	1117.31	95.5632	-242.809	1135.18	970.254	-240.934	1099.61	1132.04	-292.623	1102.95	557.664	-361.049	1068.61	104.337	-336.237	1232.67	51.4131
477	0	-635.964	1151.5	976.884	-626.489	1101.25	1130.96	-605.969	1281.02	596.902	-567.508	1056.68	224.581	-600.758	1154.15	92.2936	-242.081	1142.19	969.691	-239.825	1108.02	1131.51	-292.457	1104.54	557.784	-361.404	1068.35	104.401	-335.926	1232.66	51.2057
478	0	-635.393	1162.82	978.107	-625.964	1111.22	1131.67	-604.455	1295.2	598.309	-566.392	1087.02	215.336	-600.769	1191.54	89.0829	-241.524	1149.29	969.097	-238.945	1116.17	1130.8	-292.374	1106.32	557.867	-361.512	1068.13	104.529	-335.668	1232.65	51.0159
479	0	-634.76	1173.66	978.898	-625.255	1121.24	1132.47	-602.842	1308.59	599.225	-565.485	1117.86	205.867	-600.467	1229.41	86.0019	-240.889	1156.44	968.345	-238.038	1124.63	1130.08	-292.3	1108.41	557.9	-361.605	1067.99	104.653	-335.419	1232.73	50.7538
480	0	-634.165	1184.79	979.427	-624.539	1131.71	1133.19	-601.336	1321.39	599.793	-564.099	1149.55	196.261	-599.941	1267.63	83.2893	-240.301	1163.87	967.522	-237.118	1133.4	1129.3	-292.256	1110.79	557.984	-361.654	1067.98	104.761	-335.087	1232.92	50.6114
481	0	-633.539	1195.73	979.721	-623.788	1142.39	1133.69	-599.725	1333.47	599.774	-562.898	1182.1	187.078	-599.112	1306.21	81.1666	-239.769	1171.43	966.717	-236.387	1142.07	1128.45	-292.22	1113.57	558.024	-361.772	1068.02	104.862	-334.694	1233.11	50.3293
482	0	-632.91	1206.6	979.712	-623.177	1152.97	1133.95	-598.102	1344.96	599.154	-561.619	1215.06	178.151	-598.299	1344.86	79.7227	-239.309	1179.28	965.86	-235.759	1150.78	1127.63	-292.153	1116.64	557.992	-361.913	1068.18	104.987	-334.409	1233.2	50.1052
483	0	-632.375	1217.65	979.398	-622.593	1163.58	1133.78	-596.357	1355.82	597.919	-560.189	1248.04	169.253	-597.881	1382.97	78.4955	-238.824	1187.46	964.944	-235.162	1159.65	1126.69	-292.059	1120.13	557.965	-362.02	1068.31	105.092	-334.201	1233.41	49.862
484	0	-631.809	1228.68	978.873	-622.048	1174.43	1133.48	-594.559	1366.19	596.092	-559.128	1280.73	161.04	-597.531	1420.73	77.6589	-238.364	1195.82	963.938	-234.694	1168.82	1125.67	-292.047	1124.04	557.979	-362.137	1068.37	105.256	-333.969	1233.7	49.5645
485	0	-631.424	1239.45	978.088	-621.537	1185.91	1132.9	-592.713	1375.83	593.831	-557.685	1314.28	153.579	-597.02	1458.21	77.1734	-237.957	1204.32	962.941	-234.149	1178.13	1124.66	-292.035	1128.22	557.849	-362.256	1068.57	105.49	-334.024	1233.4	48.9639
486	0	-631.11	1249.99	976.97	-621.088	1197.37	1132.05	-590.889	1384.85	591.119	-555.995	1348.8	147.462	-596.076	1495.58	77.0257	-237.535	1213.12	961.944	-233.802	1187.6	1123.63	-291.936	1132.74	557.765	-362.475	1068.98	105.835	-333.859	1233.67	48.726
487	0	-630.764	1260.79	975.725	-620.675	1208.44	1130.99	-588.999	1393.25	588.041	-554.294	1383.91	142.401	-594.599	1532.68	77.1484	-237.096	1222.32	960.884	-233.462	1197.29	1122.58	-292.058	1137.5	557.609	-362.712	1069.36	106.152	-333.753	1233.88	48.4488
488	0	-630.331	1271.74	974.182	-620.345	1219.49	1129.68	-587.161	1401.15	584.715	-553.057	1418.72	138.55	-592.272	1569.43	77.4818	-236.734	1231.43	959.786	-233.271	1207.17	1121.5	-292.107	1142.53	557.524	-362.926	1069.94	106.529	-333.603	1234.01	48.0889
489	0	-629.934	1282.81	972.535	-620.058	1230.75	1128.28	-585.109	1408.6	581.069	-551.665	1452.86	135.752	-589.04	1605.6	78.2824	-236.328	1241.03	958.685	-233.029	1217.22	1120.27	-292.301	1147.91	557.392	-363.165	1070.39	106.938	-333.538	1234.34	47.8563
490	0	-629.533	1293.43	970.703	-619.799	1242.27	1126.65	-583.243	1415.68	577.257	-549.983	1485.8	134.226	-584.982	1640.93	80.4502	-235.921	1250.75	957.51	-232.885	1227.5	1118.92	-292.462	1153.45	557.272	-363.195	1070.75	107.843	-333.372	1235.01	47.6666
491	0	-629.116	1304.18	968.593	-619.612	1253.97	1124.89	-581.301	1423.14	573.466	-548.041	1517.31	133.774	-579.794	1675.31	84.1084	-235.621	1260.74	956.229	-232.822	1237.96	1117.44	-292.676	1159.35	557.058	-363.786	1071.7	108.29	-333.308	1234.81	47.3366
492	0	-628.679	1315.22	966.442	-619.463	1265.78	1123.06	-579.319	1431.2	569.862	-546.073	1547.13	134.138	-574.251	1708.12	89.2279	-235.338	1270.92	954.843	-232.723	1248.77	1115.85	-292.83	1165.63	556.805	-364.297	1072.65	108.964	-333.332	1235.34	46.9717
493	0	-628.262	1326.47	964.182	-619.409	1277.12	1121.01	-577.053	1439.84	566.471	-543.668	1575.05	134.953	-568.063	1738.37	94.7773	-235.136	1281.44	953.39	-232.6	1259.74	1114.05	-293.089	1172.31	556.422	-364.751	1073.46	109.946	-333.293	1236.21	46.8025
494	0	-628.009	1337.97	961.857	-619.43	1289.39	1118.99	-574.673	1448.73	563.357	-540.838	1600.75	135.938	-561.902	1766.45	101.31	-234.999	1292.21	951.699	-232.636	1270.96	1112.24	-293.279	1179.59	555.941	-365.24	1074.63	110.75	-333.587	1236.05	46.1853
495	0	-627.882	1350.1	959.522	-619.32	1301.51	1116.82	-572.552	1458.13	560.509	-537.851	1623.81	136.517	-556.243	1791.7	108.159	-234.926	1303.22	950.021	-232.648	1282.34	1110.33	-293.426	1187.43	555.375	-365.586	1075.84	111.832	-333.78	1236.28	45.7448
496	0	-627.674	1362.19	957.162	-619.441	1313.7	1114.66	-570.746	1468.54	557.928	-535.562	1642.83	135.316	-550.769	1813.14	114.834	-234.808	1314.45	948.232	-232.769	1293.79	1108.34	-293.644	1195.77	554.595	-365.089	1076.86	113.532	-334.051	1236.58	45.2404
497	0	-627.457	1374.81	955.139	-619.485	1325.41	1112.36	-568.856	1480.52	555.922	-531.654	1659.48	134.315	-545.622	1830.82	120.983	-234.791	1325.78	946.326	-232.892	1305.48	1106.41	-293.916	1204.68	553.733	-366.374	1078.77	114.297	-334.33	1236.87	44.9081
498	0	-627.144	1387.77	953.616	-619.398	1337.94	1110.35	-567.194	1494.02	554.627	-527.216	1673.6	132.062	-540.726	1844.8	125.61	-234.763	1337.29	944.604	-233.006	1317.03	1104.38	-294.178	1214.22	552.876	-366.236	1079.85	116.221	-334.648	1237.19	44.7487
499	0	-626.823	1400.81	952.28	-619.356	1349.97	1108.29	-565.564	1508.75	553.773	-522.313	1685.26	129.329	-535.7	1855.82	127.429	-234.739	1348.95	942.774	-233.148	1328.78	1102.36	-294.426	1224.22	551.842	-366.325	1081.47	118.092	-334.878	1237.71	44.6491
500	0	-626.594	1414.17	951.206	-619.294	1361.99	1106.48	-563.95	1524.11	553.21	-517.414	1695.06	127.542	-530.613	1865.14	126.051	-234.82	1360.65	941.09	-233.259	1340.47	1100.32	-294.604	1234.53	550.885	-366.455	1083.39	120.122	-335.095	1238.36	44.4489
501	0	-626.395	1427.64	950.359	-619.109	1374.28	1104.76	-562.228	1539.68	552.848	-514.188	1702.48	126.301	-525.011	1873	121.432	-234.869	1372.49	939.307	-233.222	1352.38	1098.37	-294.626	1245.29	549.94	-366.505	1085.5	122.434	-335.194	1238.51	44.1123
502	0	-626.297	1440.78	949.311	-618.914	1387.03	1103.32	-560.479	1555.21	552.669	-510.423	1709.38	125.818	-518.867	1879.02	114.457	-234.877	1384.64	937.905	-233.163	1364.52	1096.53	-294.68	1256.45	548.974	-366.37	1087.65	125.079	-335.306	1238.95	43.9164
503	0	-626.242	1454.49	948.576	-618.786	1400.05	1102.04	-558.752	1570.52	552.645	-506.336	1714.4	123.258	-512.865	1884.04	107.003	-234.789	1397.16	936.504	-233.067	1376.74	1094.73	-294.69	1268.24	548.108	-366.143	1090.26	128.037	-335.344	1239.49	43.7707
504	0	-626.081	1468.59	948.019	-618.734	1413.56	1101.43	-557.057	1585.76	552.572	-501.45	1717.06	121.582	-507.058	1887.78	102.101	-234.789	1409.68	935.228	-233.082	1389.01	1093.08	-294.623	1280.59	547.218	-365.809	1093	131.244	-335.236	1240.09	43.635
505	0	-625.805	1482.77	947.753	-618.702	1427.12	1101.13	-555.246	1600.99	552.508	-497.943	1722.73	120.29	-502.394	1890.78	98.6897	-234.891	1422.51	933.983	-233.157	1401.67	1091.65	-294.492	1293.48	546.303	-365.165	1095.92	134.771	-335.053	1240.6	43.4926
506	0	-625.404	1497.62	947.631	-618.773	1440.7	1101.25	-553.447	1615.97	552.567	-496.078	1728.21	119.668	-498.895	1895.04	93.3662	-235.148	1435.73	932.926	-233.23	1414.35	1090.3	-294.048	1307.21	545.582	-364.177	1099.58	138.692	-334.765	1241.18	43.4264
507	0	-624.87	1513.32	947.995	-618.828	1454.42	1102.08	-552.412	1630.65	553.209	-495.527	1734.15	118.821	-496.946	1899.03	86.8629	-235.482	1449.25	932.108	-233.289	1427.11	1089.32	-293.227	1321.99	544.909	-362.861	1103.93	143.384	-334.387	1241.76	43.2758
508	0	-624.273	1528.52	948.875	-618.837	1468.33	1103.56	-553.099	1645.31	554.433	-495.619	1737.6	117.989	-497.035	1901.56	81.283	-235.74	1462.89	931.461	-233.236	1440.09	1088.73	-291.927	1338.09	544.167	-361.016	1109.01	148.295	-334.023	1242.39	43.1398
509	0	-623.691	1543.27	950.276	-618.663	1482.36	1105.41	-553.312	1660.11	555.93	-495.866	1741.33	117.679	-498.116	1903.57	76.5776	-236.084	1476.53	931.055	-233.156	1452.87	1088.37	-290.267	1355.45	543.451	-359.313	1114.7	153.902	-333.648	1243.06	43.0066
510	0	-623.436	1557.55	951.903	-618.444	1496.11	1107.5	-552.758	1674.81	557.496	-495.564	1744.09	117.378	-498.626	1905.57	72.6218	-236.541	1490.34	930.839	-233.184	1465.84	1088.18	-288.373	1374.07	542.355	-357.118	1121.65	160.286	-333.259	1243.71	43.0786
511	0	-623.322	1570.76	953.193	-618.181	1509.63	1109.57	-552.55	1689.04	558.601	-495.073	1746.79	117.182	-497.9	1907.52	69.3518	-237.218	1504.21	930.777	-233.165	1478.61	1088.11	-285.756	1394.17	541.164	-354.501	1129.84	167.22	-332.831	1244.32	43.3457
512	0	-623.173	1584.18	954.503	-618.14	1523.04	1111.54	-552.618	1702.37	559.377	-494.681	1749.82	116.878	-496.624	1909.23	66.8615	-237.872	1518.14	930.748	-233.129	1491.57	1088.1	-282.816	1415.22	539.846	-351.495	1139.18	175.034	-332.101	1245.37	43.834
513	0	-623.058	1597.58	955.765	-618.298	1536.31	1113.44	-552.727	1714.27	559.767	-493.854	1751.68	116.459	-495.898	1910.32	65.5224	-238.538	1532.16	930.796	-233.132	1504.47	1088.26	-279.758	1437.08	538.307	-348.227	1150.18	183.503	-331.291	1247.13	44.6375
514	0	-623.011	1610.43	956.864	-618.548	1549.33	1115.02	-552.546	1724.32	559.746	-494.69	1753.72	116.31	-495.772	1910.98	64.7432	-239.114	1546.29	930.953	-233.156	1517.43	1088.31	-276.323	1460.15	536.74	-344.657	1162.86	192.542	-330.143	1250.12	46.2439
515	0	-623.051	1623.52	958.052	-618.85	1561.91	1116.44	-552.263	1732.95	559.484	-494.46	1754.14	116.424	-495.542	1911.6	64.108	-239.604	1560.58	931.243	-233.331	1530.05	1088.46	-273.084	1484.25	535.142	-340.498	1177.47	201.907	-328.718	1254.24	48.5518
516	0	-623.199	1636.51	959.072	-619.103	1574.28	1117.64	-552.078	1740.48	559.206	-494.036	1755.07	116.314	-495.287	1912.04	63.6879	-240.012	1574.48	931.556	-233.551	1542.46	1088.6	-270.009	1508.79	533.893	-336.419	1194.03	212.189	-327.218	1259.53	51.6061
517	0	-623.542	1648.89	960.147	-619.335	1586.42	1118.94	-552.009	1746.7	558.999	-492.706	1755.36	116.032	-495.281	1912.23	63.345	-240.325	1588.33	932.035	-233.828	1554.47	1088.81	-267.139	1533.7	532.841	-331.728	1212.76	221.785	-325.561	1265.71	55.0885
518	0	-623.833	1661.2	961.249	-619.474	1598.26	1120.51	-552.562	1752.53	558.997	-492.81	1755.77	116.052	-495.333	1912.33	63.1381	-240.642	1601.89	932.553	-234.04	1566.48	1089.03	-264.471	1558.96	532.472	-326.711	1232.75	230.558	-324.067	1272.91	59.0295
519	0	-624.369	1672.84	962.507	-619.616	1609.88	1122.36	-553.425	1757.38	558.866	-492.76	1755.99	115.943	-495.378	1912.48	62.9752	-240.838	1615.23	933.171	-234.112	1578.1	1089.36	-262.105	1584.19	532.975	-321.693	1253.95	238.202	-322.705	1280.57	62.712
520	0	-624.765	1684.17	963.731	-619.664	1620.87	1124.28	-552.896	1761.28	558.77	-492.705	1755.18	115.741	-495.46	1912.48	62.8676	-240.917	1628.35	933.972	-234.006	1589.45	1089.77	-259.743	1609.54	534.247	-316.328	1275.86	245.189	-321.457	1289.33	66.1533
521	0	-625.217	1694.89	965.009	-619.706	1631.82	1126.43	-553.642	1766.03	559.051	-491.996	1753.96	115.407	-495.507	1912.52	62.773	-240.969	1641.04	935.153	-233.824	1600.48	1090.47	-258.032	1634.34	536.157	-311.092	1297.02	251.747	-319.664	1301.79	70.7636
522	0	-625.626	1704.99	966.53	-619.704	1643.4	1128.63	-553.952	1770.84	559.187	-491.984	1755.58	115.775	-495.537	1912.61	62.6648	-241.033	1653.7	936.67	-233.638	1611.33	1091.42	-256.495	1658.78	538.734	-307.449	1318.51	257.544	-316.706	1320.95	76.7381
523	0	-626.005	1714.66	968.062	-619.775	1654.49	1130.63	-554.049	1775.56	559.418	-492.166	1756.16	116.048	-495.571	1912.67	62.5397	-241.038	1666.12	938.561	-233.551	1621.99	1092.84	-255.624	1682.66	541.616	-304.121	1340.77	263.243	-313.029	1346.09	82.1045
524	0	-626.32	1724.67	969.628	-619.978	1665.78	1132.4	-554.606	1780.22	559.528	-493.008	1756.77	116.262	-495.556	1912.75	62.4106	-241.012	1678.61	940.74	-233.627	1632.35	1094.66	-255.322	1705.99	544.992	-301.19	1363.85	267.815	-308.798	1375.3	86.6103
525	0	-626.664	1734.12	971.06	-620.37	1676.72	1134.06	-554.175	1784.23	559.673	-493.142	1757	116.234	-495.495	1912.82	62.2729	-240.896	1691.07	943.325	-233.933	1642.85	1097	-255.201	1728.99	548.88	-298.407	1387.9	271.23	-304.259	1406.54	90.3985
526	0	-626.863	1743.62	972.339	-620.875	1687.75	1135.41	-554.202	1788.02	559.909	-492.807	1757.1	116.347	-495.447	1912.93	62.0934	-240.772	1703.63	946.321	-234.223	1653.14	1099.96	-255.261	1751.62	553.254	-295.649	1413.1	272.864	-299.415	1438.47	93.3499
527	0	-627.155	1753.15	973.512	-621.496	1698.45	1136.61	-554.061	1791.25	560.202	-492.325	1757.17	116.334	-495.382	1913.04	61.8883	-240.747	1715.98	949.641	-234.667	1663.57	1103.19	-255.347	1773.97	558.099	-293.925	1438.65	273.725	-294.325	1470.43	95.4859
528	0	-627.202	1762.69	974.516	-622.253	1709.01	1137.53	-553.903	1793.65	560.588	-492.038	1756.91	116.467	-495.316	1913.24	61.7007	-240.643	1728.48	953.131	-235.281	1674	1106.73	-255.704	1795.91	563.02	-291.266	1464.54	273.504	-288.925	1502.22	96.5368
529	0	-627.427	1771.94	975.476	-622.863	1719.51	1138.36	-553.884	1795.36	561.045	-492.162	1756.93	116.696	-495.254	1913.37	61.5317	-240.522	1740.72	956.714	-235.913	1684.42	1110.19	-256.152	1817.45	567.89	-290.542	1491.12	271.67	-283.476	1533.85	96.7738
530	0	-627.36	1780.93	976.306	-623.518	1729.41	1139.02	-554.154	1796.59	561.519	-491.831	1756.84	117.086	-495.241	1913.46	61.3705	-240.42	1752.77	960.189	-236.419	1694.91	1113.7	-256.654	1838.29	572.605	-289.033	1518.01	269.604	-277.338	1567.38	96.822
531	0	-627.435	1789.49	976.552	-623.854	1739.72	1139.75	-554.237	1797.73	561.889	-491.983	1756.98	117.418	-495.251	1913.56	61.2297	-240.179	1764.58	963.524	-236.899	1705.46	1117.03	-257.409	1858.66	577.119	-287.936	1545.53	265.61	-271.493	1601.07	96.256
532	0	-627.417	1798.15	976.782	-624.273	1749.77	1140.37	-554.396	1799.12	562.321	-492.229	1757.22	117.822	-495.258	1913.71	61.0835	-239.828	1776.25	966.727	-237.208	1716.06	1120.14	-258.094	1878.19	581.404	-286.762	1573.52	261.605	-265.891	1636.03	95.5459
533	0	-627.24	1806.22	976.874	-624.407	1759.78	1140.8	-552.946	1798.03	562.497	-492.001	1756.72	118.012	-495.287	1913.77	60.9246	-239.558	1787.71	969.734	-237.506	1726.84	1123.14	-259.013	1896.41	585.471	-286.24	1601.83	256.347	-260.721	1671.44	94.8151
534	0	-627.132	1814.14	976.818	-624.656	1769.2	1141.1	-553.156	1800.08	562.828	-492.041	1756.97	118.286	-495.319	1913.89	60.7775	-239.242	1799.27	972.589	-237.749	1737.68	1125.86	-259.644	1914.36	589.382	-285.706	1630.68	250.162	-255.722	1709.7	94.0121
535	0	-626.966	1822.17	976.678	-624.818	1778.86	1141.28	-553.405	1802.58	563.072	-492.253	1757.58	118.652	-495.363	1914.04	60.6043	-238.931	1810.78	975.228	-238.104	1748.61	1128.33	-260.195	1931.58	593.226	-285.303	1660.5	243.199	-251.429	1748.11	93.209
536	0	-626.848	1830.33	976.556	-624.953	1788.11	1141.25	-553.512	1805.1	563.319	-492.337	1757.71	118.897	-495.39	1914.14	60.4365	-238.668	1822.27	977.629	-238.45	1759.44	1130.48	-260.564	1948.08	596.846	-285.041	1690.94	235.264	-247.802	1787.04	92.1346
537	0	-626.741	1838.2	976.263	-625.18	1797.38	1141.12	-553.7	1807.71	563.623	-492.309	1757.81	119.207	-495.457	1914.24	60.2852	-238.408	1833.75	979.885	-238.754	1770.38	1132.3	-260.657	1963.51	599.995	-285.082	1722.06	226.799	-244.633	1826.3	90.8928
538	0	-626.611	1846.2	975.891	-625.37	1806.21	1140.81	-553.815	1810.06	563.759	-492.397	1757.97	119.454	-495.53	1914.36	60.1123	-238.185	1845.18	981.772	-239.019	1781.37	1133.88	-260.749	1978.2	602.834	-285.042	1754.3	217.822	-241.862	1865.72	89.383
539	0	-626.482	1854.17	975.351	-625.658	1815.08	1140.29	-553.808	1812.37	563.871	-492.283	1758.06	119.62	-495.556	1914.5	59.986	-238.013	1856.4	983.306	-239.284	1792.37	1135.05	-260.841	1991.99	604.976	-285.38	1786.51	208.31	-239.52	1905.23	87.6268
540	0	-626.519	1862.34	974.752	-625.835	1823.99	1139.6	-554.005	1814.85	563.739	-491.759	1758.04	120.016	-495.558	1914.62	59.837	-237.88	1867.36	984.437	-239.569	1803.34	1135.99	-260.878	2005.05	606.503	-286	1819.63	198.5	-237.443	1944.89	85.8078
541	0	-626.423	1870.53	973.981	-626.158	1832.93	1138.77	-553.509	1817.37	563.908	-490.931	1757.19	120.129	-495.557	1914.63	59.674	-237.714	1878.14	985.167	-239.82	1814.46	1136.54	-261.014	2017.2	607.401	-286.935	1853.6	188.873	-235.664	1984.35	84.1504
542	0	-626.419	1878.22	973.065	-626.334	1841.82	1137.74	-553.671	1820.21	563.938	-490.924	1757.36	120.262	-495.764	1915.14	59.7517	-237.511	1888.72	985.542	-239.987	1825.63	1136.9	-261.196	2028.47	607.667	-287.929	1889.2	179.483	-234.139	2024.15	82.9449
543	0	-626.384	1885.63	972.037	-626.572	1850.71	1136.69	-553.547	1823.36	563.889	-491.031	1757.31	120.414	-495.72	1915.16	59.5998	-237.169	1899.05	985.516	-240.117	1836.58	1136.91	-261.327	2039.1	607.143	-289.202	1924.38	170.255	-232.977	2063.78	82.2246
544	0	-626.44	1894.29	971.18	-626.686	1859.45	1135.46	-553.515	1826.44	563.864	-491.04	1759.72	121.002	-495.635	1915.06	59.4004	-236.868	1908.96	985.1	-240.303	1847.51	1136.65	-261.351	2049	605.907	-290.548	1960.09	162.229	-232.343	2103.13	81.7473
545	0	-626.538	1902.2	970.101	-626.831	1868.41	1134.25	-553.491	1829.63	563.743	-490.839	1760.7	121.587	-495.782	1915.34	59.3554	-236.43	1918.96	984.482	-240.415	1858.46	1136.12	-261.409	2058.09	604.113	-291.817	1995.64	155.101	-232.568	2141.49	81.0443
546	0	-626.578	1909.9	968.836	-626.877	1877.35	1133	-553.423	1832.88	563.645	-490.802	1760.39	121.785	-495.728	1915.38	59.1577	-235.964	1928.65	983.514	-240.478	1869.32	1135.33	-261.328	2066.38	601.71	-294.576	2033.03	148.79	-232.968	2180.69	81.7449
547	0	-626.866	1918.61	967.805	-626.959	1886.54	1131.7	-553.485	1836.31	563.61	-490.717	1760.03	121.911	-495.497	1914.91	58.7549	-235.549	1938.45	982.169	-240.484	1880.21	1134.25	-260.942	2074.2	598.86	-296.683	2068.32	143.999	-234.181	2219.51	83.1765
548	0	-627.011	1926.87	966.546	-626.914	1895.55	1130.38	-553.498	1839.68	563.404	-490.605	1759.89	122.117	-495.529	1915	58.6501	-235.357	1948.24	980.552	-240.411	1891.24	1132.91	-260.475	2081.27	595.205	-298.497	2104	140.715	-236.477	2257	85.125
549	0	-627.4	1935.43	965.298	-626.775	1905.11	1129.04	-553.522	1843.42	563.201	-490.365	1760.33	122.442	-495.611	1915.09	58.5442	-235.269	1958.08	978.55	-240.3	1902.28	1131.35	-260.253	2087.75	590.926	-300.477	2138.6	138.879	-239.414	2294.21	88.6606
550	0	-627.606	1944.01	964.155	-626.577	1914.55	1127.68	-553.441	1847.48	563.035	-490.087	1761.2	122.937	-495.657	1915.18	58.4287	-235.294	1968.01	976.354	-240.06	1913.66	1129.66	-260.55	2094.52	586.558	-302.251	2171.75	138.163	-243.086	2330.31	93.3055
551	0	-627.83	1952.25	962.875	-626.258	1923.87	1126.26	-553.404	1852.01	562.841	-489.909	1761.76	123.584	-495.731	1915.3	58.2966	-235.119	1978.21	974.118	-239.674	1925.3	1127.82	-261.528	2101.11	582.354	-303.758	2202.75	138.202	-247.003	2364.78	98.8496
552	0	-627.91	1960.42	961.587	-625.825	1933.4	1124.86	-553.364	1856.82	562.594	-489.858	1761.98	124.09	-495.797	1915.46	58.1275	-234.84	1988.45	971.671	-239.133	1937.14	1125.89	-263.884	2106.38	577.919	-304.84	2230.75	138.601	-251.007	2397.15	105.752
553	0	-627.949	1968.97	960.348	-625.294	1942.7	1123.43	-553.048	1862.24	562.115	-489.547	1760.42	124.401	-495.881	1915.69	58.0154	-234.307	1999.13	969.185	-238.461	1949.17	1123.88	-266.017	2112.78	573.992	-305.121	2257.36	139.62	-255.1	2426.93	114.208
554	0	-627.99	1977.31	959.056	-624.65	1952.27	1122.07	-553.291	1868.04	562.117	-489.951	1763.71	125.119	-495.942	1915.91	57.8394	-233.782	2010.12	966.762	-237.761	1961.33	1121.93	-268.016	2120.02	570.477	-305.272	2281.69	141.139	-258.754	2454.07	124.07
555	0	-627.945	1985.79	957.847	-624.012	1961.66	1120.73	-553.208	1874.39	561.856	-490.241	1765.41	126.954	-496.012	1916.18	57.6873	-233.42	2021.53	964.486	-237.111	1973.52	1120.05	-269.903	2128.27	567.443	-309.675	2301.07	139.888	-263.053	2482.03	136.03
556	0	-627.926	1995.37	956.827	-623.422	1971.24	1119.45	-553.231	1881.26	561.639	-490.471	1766.21	127.991	-496.118	1916.5	57.5358	-233.424	2033.29	962.57	-236.566	1985.7	1118.36	-271.452	2138	565.337	-311.609	2318.31	141.006	-267.303	2502.3	145.707
557	0	-627.87	2004.69	955.724	-622.894	1981.21	1118.23	-553.293	1888.61	561.366	-490.723	1767.19	128.82	-496.252	1916.77	57.3858	-233.689	2045.16	960.91	-236.165	1997.8	1116.9	-272.882	2149.18	563.994	-311.791	2334.53	139.697	-271.707	2516.94	151.194
558	0	-627.759	2013.95	954.562	-622.434	1991.12	1116.94	-553.295	1896.4	561.098	-490.983	1768.28	130.121	-496.569	1917.28	57.3297	-233.974	2057.09	959.687	-236.008	2009.47	1115.66	-274.006	2162.01	563.38	-315.825	2344.71	138.677	-278.007	2518.99	148.11
559	0	-627.661	2023.94	953.677	-622.085	2001.27	1115.75	-553.377	1904.61	560.815	-491.283	1769.78	131.702	-497.39	1918.23	57.637	-234.306	2068.89	958.724	-235.996	2020.84	1114.63	-274.879	2176.25	563.239	-319.348	2352.77	136.632	-280.774	2529.51	145.605
560	0	-627.512	2033.71	952.646	-621.794	2011.55	1114.57	-553.509	1913.21	560.487	-491.769	1771.34	133.482	-497.978	1918.92	57.6556	-234.44	2080.64	957.931	-236.086	2032.18	1113.74	-274.592	2192.41	563.785	-322.821	2358.19	134.101	-285.892	2538.37	140.235
561	0	-627.465	2043.99	951.897	-621.56	2022.38	1113.59	-553.607	1922.2	560.226	-492.076	1773.05	135.393	-497.932	1918.91	57.2867	-234.483	2092.53	957.493	-236.064	2043.62	1113.04	-275.63	2207.47	564.24	-326.282	2361.43	131.292	-290.65	2537.38	130.169
562	0	-627.461	2054.34	951.088	-621.339	2033.52	1112.66	-553.85	1931.66	559.994	-492.599	1775.03	137.496	-498.363	1919.39	57.124	-234.416	2104.86	957.23	-235.981	2055.27	1112.36	-277.001	2222.45	564.678	-329.644	2362.54	127.997	-295.26	2537.51	121.091
563	0	-627.448	2065	950.547	-620.973	2044.81	1111.97	-553.914	1941.21	559.73	-493.278	1777.34	139.953	-498.996	1919.93	56.8886	-234.317	2117.69	956.908	-235.883	2067.26	1111.6	-278.772	2237.19	564.912	-333.347	2361.56	124.851	-299.616	2537.09	113.277
564	0	-627.371	2076.02	950.164	-620.461	2056.29	1111.44	-554.284	1951.46	559.647	-493.991	1779.89	142.629	-499.543	1920.32	56.8894	-234.43	2131.05	956.476	-235.572	2079.81	1110.9	-280.875	2251.62	564.808	-337.258	2360.29	122.917	-304.533	2535.4	106.665
565	0	-627.185	2086.61	949.743	-619.834	2067.98	1111.07	-554.633	1962.3	559.701	-494.77	1782.73	145.507	-500.171	1920.73	56.808	-234.667	2145.06	956.078	-235.114	2092.86	1110.4	-283.151	2265.39	564.534	-341.518	2360.46	119.905	-309.14	2535.96	102.408
566	0	-626.927	2097.77	949.556	-619.176	2079.4	1110.97	-554.95	1973.58	559.846	-495.763	1786.24	148.849	-500.817	1921.14	56.7758	-234.97	2159.29	955.846	-234.583	2106.56	1110.39	-285.644	2277.34	563.973	-345.741	2363	118.323	-313.976	2538.84	100.313
567	0	-626.608	2109.34	949.555	-618.515	2090.82	1111.03	-554.873	1985.17	560.009	-496.625	1790.17	152.55	-501.387	1921.54	56.6932	-235.331	2173.21	956.051	-234.143	2120.7	1111.05	-287.943	2287.04	563.247	-344.316	2371.04	119.133	-319.004	2542.15	97.617
568	0	-626.254	2121.56	949.861	-617.95	2102.58	1111.31	-555.873	1998.68	560.224	-497.491	1795.14	156.566	-502.048	1922.17	56.6593	-235.484	2186.97	956.723	-233.87	2134.93	1112.28	-289.702	2294.97	562.214	-347.949	2375.62	117.659	-323.03	2546.96	91.8908
569	0	-625.946	2133.58	950.201	-617.605	2114.27	1111.7	-555.863	2012.55	560.14	-498.942	1798.95	161.21	-502.525	1922.78	56.7418	-235.539	2200.39	957.578	-233.769	2149.01	1113.91	-290.512	2302.81	561.636	-348.67	2380.54	116.272	-325.736	2551.19	85.2667
570	0	-625.695	2145.66	950.66	-617.335	2126.49	1112.42	-556.899	2028.12	560.188	-499.363	1805.3	166.27	-502.897	1923.61	56.8657	-235.786	2213.38	958.362	-233.759	2163.02	1115.49	-290.497	2312.07	561.859	-347.937	2385.27	115.081	-327.006	2554.19	79.6211
571	0	-625.489	2158.01	951.193	-617.038	2139.01	1113.46	-559.143	2045.46	560.018	-500.062	1812.32	171.792	-503.049	1924.41	57.1003	-236.071	2226	959.153	-233.664	2176.6	1116.96	-290.041	2323.21	562.284	-344.958	2389.06	116.324	-326.883	2556.01	74.629
572	0	-625.155	2170.76	951.838	-616.609	2151.69	1114.81	-560.725	2063	559.558	-501.16	1819.72	177.449	-502.846	1925.04	57.293	-235.995	2237.9	959.846	-233.385	2189.91	1118.45	-289.215	2334.38	562.784	-343.823	2391.62	115.674	-326.385	2557.43	70.2171
573	0	-624.663	2184	952.542	-616.109	2164.13	1116.26	-563.461	2082.24	558.886	-502.837	1827.3	184.518	-502.979	1926.12	57.6073	-235.513	2249.1	960.99	-233.141	2202.42	1119.86	-287.849	2345.2	563.575	-342.683	2393.67	114.889	-326.163	2558.69	67.5008
574	0	-623.983	2197.15	953.128	-615.463	2176.32	1117.79	-566.961	2102.88	558.299	-507.074	1837.59	191.531	-503.23	1927.24	58.0191	-234.791	2260.12	962.541	-232.888	2214.25	1121.45	-286.143	2354.85	564.256	-342.372	2394.66	114.38	-326.457	2559.33	66.4454
575	0	-623.088	2210.38	953.911	-614.656	2187.95	1119.36	-571.11	2124.87	557.584	-506.838	1848.52	199.221	-503.813	1929.57	59.2479	-233.895	2271.23	964.353	-232.56	2225.44	1123.2	-284.456	2363.29	564.925	-342.236	2395.33	114.084	-326.443	2559.96	65.4496
576	0	-621.805	2222.65	954.926	-613.805	2198.83	1120.64	-576.755	2149.49	556.937	-508.639	1861.64	207.899	-504.903	1933.28	60.7545	-232.974	2282.36	966.267	-232.139	2235.99	1125.04	-282.981	2370.68	565.383	-341.568	2395.57	113.932	-326.065	2560.5	64.6711
577	0	-620.586	2234.86	955.834	-612.804	2209.89	1121.97	-578.998	2170.96	556.027	-512.117	1877.62	216.336	-506.206	1938.16	63.1238	-231.978	2293.63	968.059	-231.588	2246.16	1126.76	-281.826	2377.2	565.601	-341.221	2395.92	114.813	-325.905	2560.98	64.1064
578	0	-619.449	2247.25	956.773	-611.855	2220.48	1123.04	-579.513	2192.3	554.487	-512.618	1892.99	227.797	-507.182	1943.91	66.0004	-231.044	2304.57	969.537	-230.748	2256.24	1128.28	-281.053	2382.84	565.65	-341.634	2396.31	114.895	-326.077	2561.32	63.7757
579	0	-618.405	2259.63	957.67	-610.873	2230.72	1123.89	-579.476	2213.51	553.663	-515.275	1911.6	237.012	-507.978	1951.32	69.798	-229.998	2315.09	970.72	-229.747	2266.2	1129.55	-280.714	2387.84	565.711	-342.065	2396.51	114.927	-326.163	2561.6	63.5633
580	0	-617.438	2272.12	958.566	-609.929	2240.99	1124.54	-582.405	2237.54	554.145	-517.576	1928.88	243.611	-508.436	1959.77	73.5306	-229.017	2324.96	971.675	-228.677	2276.31	1130.77	-280.45	2392.4	565.663	-342.381	2396.74	114.864	-326.273	2561.78	63.3319
581	0	-616.606	2284.44	959.367	-609.118	2250.67	1125.1	-585.12	2261.76	555.281	-520.25	1949.24	250.642	-510.289	1970.39	79.658	-228.09	2334.3	972.55	-227.579	2286.62	1131.87	-280.104	2396.52	565.637	-342.613	2397	114.742	-326.361	2561.98	63.1662
582	0	-616.031	2296.5	960.127	-608.39	2260.65	1125.67	-586.977	2285.36	556.726	-522.761	1969.69	258.532	-513.599	1985.19	87.6142	-227.373	2343.51	973.463	-226.7	2297	1133.11	-279.669	2400.65	565.832	-342.644	2397.26	114.696	-326.029	2563.02	63.8232
583	0	-615.488	2308.39	960.808	-607.694	2270.3	1126.35	-588.448	2308.85	558.696	-525.773	1991.17	266.571	-516.555	2003.26	94.1989	-226.78	2352.81	974.54	-225.994	2307.33	1134.44	-279.071	2404.81	566.201	-342.616	2397.42	114.673	-325.991	2563.44	63.7813
584	0	-614.975	2320.28	961.624	-607.078	2280.03	1127.22	-589.647	2331.95	561.312	-527.545	2012	273.284	-521.822	2027.38	101.655	-226.357	2362.48	975.814	-225.379	2317.57	1135.87	-278.368	2408.83	566.484	-342.455	2397.61	114.705	-325.977	2563.47	63.6291
585	0	-614.538	2332.08	963.161	-606.431	2289.78	1128.31	-590.081	2354.08	564.394	-528.918	2033.42	279.205	-527.364	2053.85	108.294	-225.98	2372.39	977.14	-224.882	2327.73	1137.38	-277.572	2412.58	566.743	-342.215	2397.81	114.714	-325.895	2563.45	63.4966
586	0	-613.945	2343.18	965.099	-605.832	2299.51	1129.65	-591.035	2376.06	568.5	-529.568	2054.87	283.625	-532.79	2081.19	113.9	-225.633	2382.3	978.43	-224.387	2337.76	1138.85	-276.775	2415.81	566.891	-341.945	2397.94	114.732	-325.821	2563.45	63.411
587	0	-613.376	2354.65	967.206	-605.209	2309.2	1131.17	-591.683	2397.32	572.966	-531.007	2078.16	286.898	-538.116	2108.97	118.351	-225.278	2392	979.618	-223.841	2347.64	1140.22	-275.915	2418.59	567.051	-341.691	2397.99	114.78	-325.714	2563.41	63.3244
588	0	-612.986	2365.89	969.429	-604.642	2319.22	1133.01	-592.191	2418.28	577.88	-532.544	2102.08	288.965	-543.436	2137.1	121.709	-224.884	2401.31	980.594	-223.213	2357.32	1141.43	-275.089	2420.83	567.202	-341.465	2397.99	114.808	-325.579	2563.38	63.2768
589	0	-612.161	2378.58	971.686	-604.036	2328.79	1134.99	-592.299	2438.68	582.469	-534.061	2126.35	289.676	-548.707	2165.38	123.941	-224.521	2410.33	981.358	-222.497	2367	1142.39	-274.268	2422.46	567.344	-341.251	2397.96	114.923	-325.449	2563.33	63.2298
590	0	-612.236	2388.85	973.997	-603.49	2338.72	1137.01	-592.236	2458.7	586.922	-535.583	2151	289.108	-553.951	2194.06	125.201	-224.078	2419	981.857	-221.682	2376.44	1143.12	-273.426	2423.72	567.54	-341.023	2397.85	115.015	-325.339	2563.26	63.1767
591	0	-612.035	2399.76	976.238	-603.021	2348.69	1139.02	-591.647	2477.9	590.85	-537.071	2175.92	287.311	-559.11	2223.22	125.57	-223.693	2427.4	982.175	-220.837	2385.86	1143.63	-272.676	2424.8	567.787	-340.831	2397.85	115.178	-325.19	2563.19	63.1479
592	0	-611.849	2410.76	978.356	-602.629	2358.69	1140.95	-591.108	2496.77	594.371	-538.339	2201.01	284.382	-564.012	2253.02	125.15	-223.212	2435.44	982.262	-219.951	2395.03	1143.86	-272.038	2425.98	568.093	-340.592	2397.89	115.356	-325.014	2563.13	63.0635
593	0	-611.668	2421.95	980.439	-602.302	2368.48	1142.76	-590.566	2515.19	597.589	-539.71	2226.65	280.602	-568.671	2284.04	124.187	-222.718	2443.29	982.152	-219.051	2404.12	1143.95	-271.427	2427.18	568.333	-340.551	2397.68	115.5	-324.81	2563.07	62.9924
594	0	-611.616	2433.11	982.316	-602.011	2378.68	1144.5	-590.176	2533.07	600.374	-540.904	2252.66	275.779	-572.954	2316.08	122.667	-222.225	2450.68	981.902	-218.251	2413.05	1143.9	-271.032	2428.53	568.539	-340.457	2397.61	115.682	-324.567	2563	62.8776
595	0	-611.592	2443.85	983.989	-601.846	2388.91	1145.97	-589.578	2550.21	602.908	-541.829	2278.9	269.784	-576.851	2349.48	120.811	-221.831	2457.91	981.614	-217.499	2421.7	1143.75	-270.761	2429.98	568.717	-340.568	2397.35	115.699	-324.378	2562.93	62.736
596	0	-611.638	2454.81	985.515	-601.698	2399.18	1147.25	-588.42	2566.37	604.997	-543.205	2306.34	263.151	-579.956	2383.01	118.07	-221.367	2465.12	981.188	-216.883	2430.26	1143.43	-270.685	2431.53	568.876	-341.296	2396.32	115.417	-323.967	2563.69	62.9402
597	0	-611.686	2465.62	986.764	-601.609	2409.73	1148.28	-587.619	2582.26	607.162	-545.011	2334.72	255.635	-582.745	2417.59	115.106	-221.004	2472.28	980.591	-216.222	2438.69	1143.01	-270.662	2433.22	569.033	-341.403	2396.16	115.559	-323.785	2563.67	62.8078
598	0	-611.908	2476.06	988.323	-601.418	2420.21	1149.28	-586.69	2597.31	609.034	-545.556	2362.26	247.079	-584.991	2452.75	111.754	-220.693	2479.54	980.023	-215.642	2447.26	1142.52	-270.723	2435.12	569.226	-341.511	2396.22	115.762	-323.646	2563.61	62.6103
599	0	-612.122	2486.56	989.672	-601.172	2430.76	1150.22	-585.806	2611.61	610.525	-546.144	2390.64	238.439	-586.781	2488.48	108.283	-220.362	2487.09	979.37	-215.108	2456.13	1141.93	-270.94	2437.16	569.311	-341.688	2396.23	115.951	-323.437	2563.6	62.4178
600	0	-612.284	2496.84	990.793	-600.913	2441.43	1150.9	-584.905	2625.21	611.622	-546.86	2419.86	228.613	-588.133	2524.74	104.877	-220.151	2494.95	978.739	-214.592	2465.13	1141.25	-271.228	2439.58	569.458	-341.89	2396.35	116.179	-323.282	2563.6	62.1972
601	0	-612.422	2507.33	991.794	-600.597	2452.26	1151.36	-584.019	2638.12	612.332	-547.346	2449.13	218.661	-589.376	2561.53	101.793	-219.981	2503.14	978.067	-214.149	2473.29	1140.42	-271.621	2442.26	569.567	-342.186	2396.43	116.358	-323.106	2563.81	62.0183
602	0	-612.554	2518.1	992.478	-600.268	2463.23	1151.63	-583.119	2650.49	612.643	-547.609	2478.9	209.254	-590.532	2598.66	99.2752	-219.634	2508.81	976.863	-213.655	2480.05	1139.38	-272.014	2445.36	569.569	-342.468	2396.64	116.592	-323.267	2563.16	61.1129
603	0	-612.598	2528.56	992.866	-600.057	2474.08	1151.69	-582.021	2662.16	612.31	-547.705	2509.32	199.508	-591.651	2635.82	97.2079	-219.525	2516.26	975.849	-213.369	2488.43	1138.43	-272.366	2448.89	569.584	-342.66	2397.02	116.964	-323.116	2563.35	60.8984
604	0	-612.646	2539.43	992.985	-599.854	2484.9	1151.55	-581.25	2673.42	611.651	-547.607	2540.5	190.288	-592.867	2672.83	95.6426	-219.455	2524.37	974.941	-213.187	2497.14	1137.53	-272.622	2452.76	569.547	-342.872	2397.28	117.299	-322.974	2563.48	60.6235
605	0	-612.657	2549.92	992.764	-599.752	2495.52	1151.24	-580.286	2683.89	610.266	-547.013	2575.61	182.045	-594.172	2709.61	94.5523	-219.454	2532.68	973.983	-213.077	2506	1136.59	-272.834	2456.81	569.456	-343.157	2397.41	117.593	-322.859	2563.69	60.4196
606	0	-612.701	2560.44	992.182	-599.765	2506.27	1150.74	-579.081	2693.48	608.146	-546.54	2607.99	173.953	-595.361	2746.18	93.8282	-219.425	2541.25	973.123	-213.03	2515.15	1135.68	-273.013	2461.07	569.422	-343.364	2397.72	117.927	-322.769	2563.87	60.2144
607	0	-612.798	2570.78	991.335	-599.844	2516.91	1150.01	-577.946	2702.52	605.622	-546.153	2640.71	166.539	-596.55	2782.43	93.5805	-219.462	2550	972.246	-213.08	2524.38	1134.73	-273.14	2465.41	569.37	-343.449	2398.15	118.32	-322.722	2564.03	60.0458
608	0	-612.84	2581.21	990.163	-600.008	2527.74	1149.04	-576.624	2710.77	602.592	-545.912	2673.2	159.767	-597.137	2818.61	92.9767	-219.421	2558.71	971.305	-213.251	2534.08	1133.8	-273.289	2469.89	569.391	-343.584	2398.6	118.773	-322.66	2564.24	59.9045
609	0	-612.85	2591.7	988.809	-600.221	2538.4	1147.89	-575.44	2718.49	599.396	-545.78	2705.89	153.975	-596.982	2854.6	92.3733	-219.41	2567.33	970.326	-213.447	2543.86	1132.88	-273.516	2474.57	569.483	-343.771	2398.98	119.3	-322.596	2564.42	59.8489
610	0	-612.804	2602.05	987.246	-600.519	2549.21	1146.51	-574.383	2725.65	595.938	-545.539	2740.45	149.812	-595.919	2890.48	91.8266	-219.454	2576.58	969.531	-213.81	2553.75	1131.98	-273.79	2479.32	569.527	-344.098	2399.34	119.884	-322.277	2565.3	60.2254
611	0	-612.786	2612.51	985.492	-600.84	2560.19	1145.03	-573.209	2732.34	592.316	-545.461	2772.01	146.408	-593.534	2925.79	91.5517	-219.485	2585.78	968.591	-214.18	2564.05	1130.99	-274.171	2484.25	569.622	-344.36	2400.05	120.694	-322.031	2566.14	60.4276
612	0	-612.725	2622.93	983.566	-601.172	2571.19	1143.42	-572.164	2738.91	588.708	-544.574	2807.97	146.158	-589.475	2960.11	91.6659	-219.575	2595.24	967.583	-214.547	2574.21	1129.92	-274.551	2489.5	569.741	-344.814	2400.45	121.431	-321.863	2566.87	60.452
613	0	-612.718	2633.36	981.542	-601.514	2582.23	1141.62	-571.031	2745.79	584.978	-543.995	2838.25	145.038	-584.605	2993.7	93.6006	-219.69	2604.81	966.482	-214.973	2584.78	1128.67	-275.025	2495.15	569.786	-345.291	2401.04	122.265	-321.858	2566.96	60.362
614	0	-612.777	2643.7	979.364	-602.003	2593.36	1139.8	-569.6	2753.44	581.346	-543.65	2867.95	144.612	-579.107	3025.87	97.2815	-219.923	2614.56	965.298	-215.445	2595.28	1127.3	-275.542	2501.21	569.769	-345.899	2401.56	123.181	-321.854	2567.36	60.3225
615	0	-612.972	2654.28	977.085	-602.598	2604.87	1137.9	-567.838	2761.57	578.091	-542.536	2895.28	146.088	-573.461	3056.09	102.38	-220.251	2624.48	964.029	-216.072	2607.19	1125.96	-276.002	2507.7	569.754	-346.376	2402.34	124.227	-321.973	2567.25	60.1809
616	0	-613.298	2665.17	974.798	-603.308	2616.35	1135.97	-565.921	2770.11	575.121	-541.078	2917.07	144.321	-567.518	3083.31	108.34	-220.673	2634.69	962.675	-216.801	2619.2	1124.51	-276.464	2514.6	569.673	-346.776	2403.15	125.479	-322.069	2567.49	60.095
617	0	-613.763	2675.97	972.471	-604.121	2627.66	1134.01	-563.916	2778.96	572.336	-540.003	2940.91	145.614	-561.922	3107.52	115.067	-221.203	2645.36	961.357	-217.531	2629.88	1122.88	-277.107	2521.84	569.556	-347.188	2404.14	126.789	-322.171	2567.66	60.0171
618	0	-614.322	2687.22	970.23	-604.958	2639.28	1132.13	-562.128	2788.63	569.68	-537.858	2959.23	145.042	-557.629	3131.66	123.99	-221.775	2656.2	959.994	-218.307	2640.5	1121.35	-277.392	2529.84	569.288	-347.372	2405.18	128.115	-322.367	2567.7	59.8615
619	0	-615.004	2698.54	968.108	-605.811	2651.03	1130.31	-561.173	2800.07	567.732	-535.049	2975.3	143.836	-548.769	3128.47	119.3	-222.368	2667.1	958.547	-219.128	2651.36	1119.79	-278.033	2538.07	568.811	-347.409	2406.62	129.741	-322.56	2567.97	59.762
620	0	-615.71	2710.15	966.123	-606.646	2662.83	1128.59	-560.404	2813.05	566.479	-531.067	2985.55	140.362	-547.575	3157.01	133.415	-222.989	2678.25	957.148	-219.955	2662.27	1118.26	-278.604	2546.74	568.285	-347.451	2408.21	131.373	-322.785	2568.28	59.6429
621	0	-616.42	2722.22	964.641	-607.382	2674.7	1127.02	-559.442	2826.79	565.426	-527.529	2996.63	138.647	-543.296	3166.74	134.661	-223.678	2691.45	956.144	-220.736	2673.34	1116.64	-278.904	2556.46	567.663	-347.367	2409.98	133.23	-323.006	2568.55	59.4586
622	0	-617.12	2734.69	963.412	-608.099	2687.08	1125.63	-558.411	2841.04	564.538	-524.206	3004.74	138.194	-528.615	3170.19	127.39	-224.326	2703.72	955.028	-221.46	2684.59	1115.03	-279.181	2566.66	567.052	-347.157	2411.9	135.334	-323.098	2569.14	59.3843
623	0	-617.786	2747.59	962.52	-608.74	2699.5	1124.46	-562.817	2858.5	564.89	-521.067	3011.51	137.049	-529.888	3162.14	114.112	-224.891	2715.07	953.754	-222.134	2696.13	1113.45	-279.431	2577.42	566.531	-346.897	2414.02	137.692	-323.258	2569.49	59.1584
624	0	-618.377	2761.12	961.941	-609.366	2712.16	1123.55	-561.388	2872.85	564.625	-517.854	3016.86	135.256	-524.317	3163.9	103.178	-225.391	2726.64	952.542	-222.777	2707.73	1111.93	-279.771	2588.61	565.999	-346.434	2416.42	140.481	-323.406	2569.89	58.9534
625	0	-618.904	2775.37	961.784	-609.946	2725.18	1122.92	-559.93	2887.15	564.407	-514.638	3021.85	133.08	-524.581	3190.59	109.773	-225.906	2738.34	951.435	-223.477	2719.45	1110.49	-280.102	2600.25	565.406	-346.003	2419.08	143.542	-323.485	2570.36	58.7521
626	0	-619.484	2790.31	962.007	-610.597	2738.55	1122.51	-558.529	2901.35	564.228	-512.135	3027.32	132.044	-521.264	3193.97	105.236	-226.5	2750.34	950.442	-224.135	2731.34	1109.22	-280.361	2612.58	564.849	-345.492	2421.91	146.663	-323.589	2570.8	58.5453
627	0	-620.03	2805.22	962.248	-611.359	2752.28	1122.4	-557.24	2915.24	564.059	-511.289	3032.95	131.285	-519.826	3198.52	99.9938	-227.162	2762.65	949.589	-224.851	2743.39	1108.06	-280.578	2625.63	564.223	-344.783	2425.41	150.425	-323.334	2571.54	58.5313
628	0	-620.366	2820.08	962.582	-612.062	2766.23	1122.73	-556.862	2928.71	564.468	-510.981	3037.7	129.962	-518.948	3201.67	92.7325	-227.958	2775.33	948.806	-225.481	2755.48	1107.2	-280.871	2639.52	563.532	-343.899	2429.25	154.486	-323.011	2572	58.3361
629	0	-620.355	2834.73	963.344	-612.631	2780.17	1123.56	-557.329	2942.32	565.548	-510.483	3041.56	129.049	-519.347	3203.87	86.8219	-228.724	2788.22	948.232	-226.114	2767.63	1106.61	-280.873	2654.59	562.836	-342.894	2433.85	159.004	-322.55	2572.82	58.2233
630	0	-620.473	2849.02	964.77	-613.056	2793.98	1124.99	-558.743	2956.08	566.993	-512.374	3045.82	128.745	-521.748	3206.51	83.5366	-229.521	2801.26	947.914	-226.594	2779.79	1106.25	-280.715	2670.65	561.999	-341.76	2439.19	164.159	-322.037	2574.03	58.1205
631	0	-620.925	2862.86	966.646	-613.29	2807.58	1126.95	-558.901	2969.9	568.542	-511.489	3047.8	128.093	-523.434	3209.57	80.3266	-230.358	2814.32	947.764	-227.069	2792.01	1106.09	-280.23	2687.9	561.125	-340.39	2445.39	169.823	-321.778	2574.35	57.8744
632	0	-621.631	2875.86	968.629	-613.509	2820.96	1129.17	-559.904	2983.11	569.805	-510.075	3049.4	127.103	-522.8	3211.55	77.9183	-231.395	2827.38	947.801	-227.411	2804.18	1106.1	-279.286	2706.57	560.1	-338.84	2452.59	176.069	-321.284	2575.34	58.1924
633	0	-622.426	2888.52	970.686	-613.753	2833.92	1131.5	-560.848	2995.35	570.773	-507.898	3050.5	125.903	-521.669	3212.39	76.5309	-232.562	2840.57	947.857	-227.785	2816.42	1106.12	-277.852	2726.36	558.824	-337.102	2461.02	183.163	-320.958	2576.24	58.4427
634	0	-623.147	2901.19	972.502	-614.161	2846.6	1133.79	-561.61	3006.4	571.662	-512.5	3053.93	127.902	-521.332	3213.23	75.5351	-233.905	2853.81	948.053	-228.212	2828.68	1106.34	-275.978	2747.38	557.554	-335.099	2470.96	189.763	-320.54	2577.56	59.0182
635	0	-623.834	2913.83	974.183	-614.74	2858.92	1135.81	-562.172	3016.2	572.386	-511.655	3054.27	127.695	-521.386	3213.75	74.8669	-235.296	2867.16	948.229	-228.675	2840.68	1106.56	-273.775	2769.49	556.197	-333.297	2481.75	199.741	-320.042	2579.28	59.8304
636	0	-624.536	2926.7	975.726	-615.415	2871.07	1137.6	-562.529	3024.64	572.778	-511.419	3055.04	127.759	-520.787	3214.16	74.0758	-236.554	2880.57	948.559	-229.26	2852.59	1106.87	-271.668	2792.49	554.749	-331.081	2494.59	208.262	-319.081	2582.9	61.9213
637	0	-625.253	2939.45	977.103	-616.206	2883.01	1139.15	-562.815	3031.73	572.912	-511.911	3056.13	128.118	-520.521	3214.57	73.6332	-237.726	2893.92	948.87	-229.93	2864.22	1107.19	-269.759	2816.15	553.296	-327.643	2509.11	219.1	-318.066	2586.62	64.4166
638	0	-625.991	2951.98	978.357	-617.015	2894.8	1140.54	-563.049	3037.53	572.843	-512.321	3056.74	128.495	-520.479	3214.84	73.4038	-238.849	2907.01	949.349	-230.711	2875.42	1107.55	-268.094	2840.46	552.214	-325.351	2525.32	228.179	-316.941	2591.69	67.5417
639	0	-626.772	2964.26	979.576	-617.83	2906.54	1141.89	-563.31	3042.41	572.723	-512.021	3056.72	128.619	-520.208	3214.95	73.0651	-239.882	2919.81	949.905	-231.609	2886.21	1107.88	-266.74	2865.24	551.243	-322.226	2543.29	237.739	-315.815	2597.58	70.9853
640	0	-627.525	2976.11	980.709	-618.577	2918.04	1143.32	-563.591	3046.79	572.66	-506.821	3054.72	126.059	-519.99	3215.09	72.8354	-240.716	2932.34	950.505	-232.498	2896.52	1108.16	-265.208	2890.16	550.956	-318.752	2562.67	246.528	-314.834	2604.77	74.9172
641	0	-628.25	2987.69	981.894	-619.245	2929.43	1144.83	-563.954	3050.94	572.772	-505.965	3054.63	125.751	-519.938	3215.18	72.6928	-241.547	2944.47	951.121	-233.272	2906.39	1108.46	-264.006	2914.76	551.365	-315.227	2583.02	254.303	-313.947	2612.81	78.6938
642	0	-628.879	2998.64	983.281	-619.78	2941	1146.52	-564.403	3055.17	573.101	-512.918	3058.16	129.269	-519.919	3215.3	72.5177	-242.263	2956.39	951.875	-233.964	2915.98	1108.72	-262.716	2939.04	552.587	-311.726	2603.63	261.279	-313.763	2620.35	81.46
643	0	-629.448	3009.14	984.632	-620.262	2952.19	1148.19	-564.879	3059.8	573.532	-511.828	3057.83	128.526	-519.606	3215.36	72.1873	-242.857	2967.84	952.818	-234.474	2925.44	1109.11	-261.696	2962.88	554.449	-308.49	2624.6	267.405	-312.507	2633.72	86.9772
644	0	-629.968	3019.28	985.957	-620.709	2963.32	1149.84	-565.401	3064.46	573.744	-510.534	3057.48	127.803	-519.58	3215.44	72.1098	-243.412	2979.08	954.064	-234.847	2934.78	1109.72	-260.922	2986.35	556.807	-306.039	2645.48	274.03	-310.635	2653.22	93.3304
645	0	-630.417	3028.97	987.223	-621.138	2974.3	1151.42	-565.847	3069.13	573.857	-509.353	3057.25	127.076	-519.607	3215.51	72.0445	-243.859	2990.3	955.496	-235.199	2944.05	1110.64	-260.603	3009.3	559.49	-303.928	2667.23	279.895	-308.313	2677.54	99.0337
646	0	-630.886	3038.7	988.41	-621.558	2985.12	1152.8	-566.208	3073.64	573.951	-508.412	3057.11	126.559	-519.74	3215.72	71.9987	-244.124	3001.32	957.131	-235.636	2953.35	1111.93	-260.638	3031.7	562.59	-302.229	2689.57	284.78	-305.361	2705.84	104.469
647	0	-631.28	3048.19	989.452	-622.153	2995.75	1154.03	-566.461	3077.62	574.072	-506.307	3056.51	125.654	-519.703	3215.78	71.8816	-244.289	3012.34	959.078	-236.17	2962.78	1113.62	-260.827	3053.71	566.097	-300.713	2712.77	288.511	-302.039	2735.35	109.018
648	0	-631.635	3057.81	990.395	-622.841	3006.24	1154.95	-566.647	3080.93	574.283	-512.676	3059.66	129.252	-519.602	3215.82	71.8129	-244.453	3023.5	961.299	-236.747	2972.36	1115.75	-261.116	3075.43	570.172	-299.448	2736.47	290.785	-298.746	2764.36	112.316
649	0	-631.962	3067.25	991.154	-623.691	3016.41	1155.63	-566.814	3083.5	574.517	-511.724	3059.53	129.397	-519.556	3215.79	71.8411	-244.578	3034.8	963.804	-237.494	2981.92	1118.23	-261.502	3096.79	574.434	-298.419	2760.5	291.881	-295.672	2793.54	114.519
650	0	-632.219	3076.43	991.729	-624.584	3026.39	1156.08	-567.016	3085.57	574.832	-510.204	3059.05	128.474	-519.551	3215.85	71.798	-244.694	3046.22	966.506	-238.277	2991.6	1120.87	-261.871	3117.89	578.867	-297.553	2784.96	291.845	-291.682	2822.67	115.75
651	0	-632.43	3085.32	992.066	-625.55	3036.27	1156.32	-567.182	3087.42	575.189	-511.245	3059.72	128.902	-519.423	3215.99	71.6264	-244.78	3057.61	969.286	-239.057	3001.39	1123.64	-262.275	3138.44	583.153	-296.866	2809.9	290.707	-287.467	2852.24	116.169
652	0	-632.595	3094.07	992.175	-626.477	3045.9	1156.36	-567.292	3089.28	575.529	-510.408	3059.43	129.104	-519.358	3216.03	71.547	-244.802	3068.99	972.135	-239.803	3011.27	1126.43	-262.663	3158.49	587.305	-296.303	2835.35	288.622	-283.072	2882.63	115.971
653	0	-632.687	3102.79	992.113	-627.436	3055.26	1156.26	-567.391	3091.44	575.857	-505.495	3057.39	127.159	-519.326	3216.08	71.4485	-244.792	3080.25	974.985	-240.444	3021.28	1129.11	-263.219	3177.84	591.342	-295.979	2861.09	285.519	-278.703	2914.11	115.291
654	0	-632.697	3111.39	991.934	-628.318	3064.56	1156.08	-567.474	3093.92	576.126	-507.547	3058.64	128.322	-519.256	3216.16	71.3718	-244.83	3091.41	977.842	-241.097	3031.28	1131.7	-263.866	3196.49	595.188	-295.834	2887.32	281.526	-274.572	2945.98	113.692
655	0	-632.755	3119.82	991.717	-629.137	3073.65	1155.87	-567.463	3096.63	576.275	-509.08	3059.66	129.3	-519.141	3216.23	71.1579	-244.819	3102.52	980.617	-241.732	3041.41	1134.16	-264.638	3214.39	598.826	-295.815	2913.9	276.479	-270.366	2979.95	112.554
656	0	-632.743	3128.2	991.45	-629.83	3082.45	1155.5	-567.454	3099.48	576.409	-509.832	3060.31	129.873	-519.076	3216.32	71.0384	-244.834	3113.5	983.16	-242.364	3051.59	1136.52	-265.435	3231.54	602.359	-295.235	2941.35	270.819	-266.472	3014.9	111.198
657	0	-632.742	3136.42	991.096	-630.433	3091.36	1155.14	-567.372	3102.35	576.561	-510.146	3060.77	130.356	-519.046	3216.44	70.9307	-244.836	3124.46	985.578	-242.988	3061.75	1138.6	-266.354	3247.85	605.736	-295.874	2968.9	263.286	-262.75	3050.78	109.809
