# Supplementary material for: A Brake-Based Overground Gait Rehabilitation Device for Altering Propulsion Impulse Symmetry
Source: Sensors (Basel). 2021 Oct 5;21(19):6617. doi: 10.3390/s21196617 (PMC8512803; doi:10.3390/s21196617)
Supplement: Supplementary file 1 [file sensors-21-06617-s001.zip › GPT animations/code and data/Trajectories/BD 41.csv]

Trajectories
100
		BDC013:LTroc			BDC013:LIliac			BDC013:LKnee			BDC013:LAnkle			BDC013:LToe			BDC013:RTroc			BDC013:RIliac			BDC013:RKnee			BDC013:RAnkle			BDC013:RToe
Frame	Sub Frame	X	Y	Z	X	Y	Z	X	Y	Z	X	Y	Z	X	Y	Z	X	Y	Z	X	Y	Z	X	Y	Z	X	Y	Z	X	Y	Z
		mm	mm	mm	mm	mm	mm	mm	mm	mm	mm	mm	mm	mm	mm	mm	mm	mm	mm	mm	mm	mm	mm	mm	mm	mm	mm	mm	mm	mm	mm
209	0	-753.776	-1529.81	938.173	-751.198	-1582.06	1097.44	-724.655	-1451.98	552.683	-697.009	-1760.99	247.12	-705.096	-1714.31	84.4153	-360.907	-1531.64	946.327	-360.678	-1568.46	1110.84	-409.259	-1511.17	533.347	-470.079	-1551.71	82.251	-443.317	-1387.23	28.2176
210	0	-753.135	-1519.49	940.075	-750.04	-1572.16	1099.23	-723.217	-1433.42	555.871	-696.574	-1736.77	244.834	-707.799	-1685.47	84.1766	-360.428	-1523.04	945.837	-359.6	-1560.36	1110.73	-408.655	-1508.59	533.232	-470.163	-1551.68	82.2663	-443.319	-1387.26	28.1443
211	0	-752.505	-1509.2	942.036	-749.129	-1562.65	1100.99	-721.595	-1415.34	558.792	-695.921	-1711.99	241.647	-710.406	-1655.55	83.483	-359.944	-1514.22	945.296	-358.478	-1552.1	1110.52	-408.06	-1506.12	533.184	-469.335	-1553.02	83.2251	-443.203	-1387.32	28.0196
212	0	-751.889	-1498.87	944.006	-747.845	-1552.4	1102.77	-719.922	-1397.91	561.555	-695.08	-1686.81	237.544	-712.548	-1624.45	82.313	-359.304	-1506.22	944.925	-357.276	-1543.64	1110.24	-407.557	-1503.67	533.02	-469.908	-1552.24	82.8271	-443.093	-1387.3	27.9042
213	0	-751.359	-1488.54	945.945	-746.724	-1542.5	1104.47	-718.149	-1381.07	564.039	-694.194	-1661.2	232.499	-714.266	-1592.24	80.5676	-358.407	-1499.11	944.75	-356.448	-1535.73	1109.95	-407.088	-1501.21	532.908	-469.978	-1552.14	82.8596	-442.99	-1387.28	27.7913
214	0	-750.798	-1478.25	947.828	-745.573	-1532.42	1106.03	-716.617	-1365.13	566.52	-693.186	-1635.22	226.579	-715.879	-1559.74	78.8332	-357.957	-1491.09	944.202	-355.366	-1527.37	1109.43	-406.718	-1498.8	532.778	-470.061	-1552.08	82.9647	-442.935	-1387.21	27.5388
215	0	-750.322	-1467.88	949.567	-744.675	-1522.91	1107.51	-715.22	-1350.09	568.863	-692.107	-1608.88	219.822	-717.03	-1526.5	76.6308	-357.378	-1483.52	943.891	-354.618	-1519.65	1108.9	-406.365	-1496.39	532.641	-470.149	-1551.94	83.0945	-442.898	-1387.11	27.2858
216	0	-749.806	-1457.54	951.194	-743.902	-1513.7	1108.87	-713.562	-1335.6	571.152	-690.996	-1582.41	212.445	-717.811	-1492.68	74.2638	-357.043	-1475.18	943.448	-353.853	-1511.6	1108.38	-406.055	-1493.96	532.55	-470.23	-1551.77	83.2018	-442.92	-1386.86	26.8717
217	0	-749.287	-1447.25	952.535	-743.096	-1504.35	1110.04	-711.935	-1321.8	573.215	-689.778	-1555.31	204.28	-718.23	-1458.52	71.6697	-356.738	-1467.53	942.781	-352.718	-1502.65	1107.78	-405.819	-1491.36	532.439	-470.313	-1551.58	83.3272	-442.785	-1386.73	26.5502
218	0	-748.659	-1436.9	953.691	-742.209	-1494.43	1111.08	-710.731	-1308.81	574.962	-688.495	-1527.8	195.742	-718.186	-1423.99	69.0544	-353.897	-1466.33	943.988	-352.074	-1494.34	1107.19	-405.593	-1488.68	532.315	-470.388	-1551.35	83.4537	-442.677	-1386.56	26.1862
219	0	-748.084	-1426.69	954.703	-741.423	-1484.62	1111.94	-709.25	-1296.15	575.991	-687.019	-1499.54	187.145	-717.822	-1389.22	66.4777	-353.767	-1458.01	943.307	-351.204	-1485.42	1106.56	-405.349	-1485.97	532.261	-470.472	-1551.06	83.634	-442.675	-1386.21	25.706
220	0	-747.462	-1416.4	955.504	-740.462	-1474.16	1112.58	-708.282	-1284.26	576.69	-685.64	-1470.68	179.139	-717.222	-1354.29	64.0766	-353.626	-1449.48	942.484	-350.647	-1476.87	1105.94	-405.119	-1483.23	532.184	-470.548	-1550.75	83.8511	-442.755	-1385.86	25.0895
221	0	-746.916	-1406.08	956.107	-739.784	-1464.3	1113.02	-707.379	-1272.85	576.966	-683.788	-1441.41	170.145	-716.392	-1319.45	61.8606	-353.444	-1441.1	941.734	-349.921	-1467.66	1105.23	-404.744	-1480.46	532.208	-470.658	-1550.4	84.082	-442.7	-1385.56	24.5662
222	0	-746.355	-1395.67	956.433	-739.121	-1454.6	1113.34	-706.493	-1261.89	576.758	-681.97	-1411.79	161.47	-715.302	-1284.43	59.6685	-353.292	-1432.76	940.949	-349.386	-1458.71	1104.51	-404.45	-1477.65	532.208	-470.732	-1550.06	84.324	-442.601	-1385.31	24.2432
223	0	-746.034	-1385.88	956.588	-738.41	-1444.36	1113.44	-705.576	-1251.59	576.048	-679.964	-1381.69	153.278	-714.286	-1249.91	57.9355	-353.053	-1424.06	940.045	-348.614	-1449.22	1103.75	-404.242	-1474.47	532.185	-470.823	-1549.72	84.6174	-442.588	-1385.12	24.0218
224	0	-745.665	-1375.79	956.513	-737.954	-1434.48	1113.44	-704.326	-1241.6	574.814	-677.777	-1351.16	145.278	-713.176	-1215.41	56.2443	-352.82	-1415.48	939.17	-348.186	-1440.25	1102.88	-404.043	-1471.21	532.216	-470.914	-1549.4	84.9371	-442.582	-1384.95	23.8405
225	0	-745.37	-1365.92	956.23	-737.238	-1423.9	1113.21	-703.581	-1232.67	573.373	-675.727	-1320.65	138.012	-712.154	-1181.25	54.8246	-352.571	-1406.63	938.126	-347.544	-1430.62	1101.86	-403.925	-1467.61	532.139	-470.969	-1549.05	85.316	-442.536	-1384.82	23.6948
226	0	-745.11	-1356.24	955.715	-736.558	-1413.28	1112.9	-702.406	-1223.98	571.374	-673.54	-1289.59	131.222	-711.033	-1147.41	53.6324	-352.285	-1397.87	937.16	-347.21	-1421.43	1100.95	-403.884	-1463.55	531.971	-471.062	-1548.7	85.7542	-442.396	-1384.61	23.7153
227	0	-745.005	-1346.67	955.017	-736.196	-1403.44	1112.52	-701.312	-1215.87	569.05	-671.663	-1258.59	125.294	-709.671	-1113.71	52.4924	-352.033	-1388.85	936.049	-346.77	-1411.96	1099.83	-403.796	-1459.36	531.825	-471.128	-1548.31	86.105	-442.35	-1384.55	23.6706
228	0	-744.785	-1336.88	954.128	-735.676	-1392.85	1111.89	-700.574	-1208.63	566.463	-669.831	-1227.45	120.285	-707.889	-1080.3	51.706	-351.699	-1379.86	934.957	-346.483	-1402.58	1098.75	-403.776	-1454.88	531.724	-471.244	-1547.9	86.6569	-442.425	-1384.25	23.3955
229	0	-744.671	-1327.31	953.089	-735.277	-1382.28	1111.15	-699.575	-1201.61	563.292	-668.249	-1196.37	116.264	-705.474	-1047.03	51.3321	-351.367	-1370.79	933.821	-346.028	-1392.61	1097.59	-403.807	-1450.16	531.567	-471.348	-1547.31	87.188	-442.294	-1384.36	23.4923
230	0	-744.488	-1317.55	951.834	-735.096	-1372.07	1110.24	-698.73	-1195.25	560.132	-666.671	-1165.57	113.34	-702.397	-1014.12	51.6332	-351.034	-1361.65	932.688	-345.735	-1382.72	1096.43	-403.975	-1445.04	531.262	-471.513	-1546.69	87.931	-442.281	-1384.23	23.492
231	0	-744.303	-1307.76	950.432	-734.801	-1361.53	1109.19	-698.055	-1189.23	556.849	-665.056	-1135.44	111.395	-698.606	-981.795	53.1144	-350.714	-1352.52	931.589	-345.212	-1372.17	1095.16	-404.172	-1439.73	531.048	-471.715	-1546.08	88.7565	-442.348	-1384.03	23.4216
232	0	-744.168	-1298.05	948.867	-734.414	-1350.2	1108	-697.119	-1182.73	553.376	-663.507	-1106.4	110.545	-694.177	-950.297	55.9604	-350.387	-1343.34	930.502	-345.156	-1362.29	1093.88	-404.347	-1434.25	530.851	-471.949	-1545.39	89.6525	-442.439	-1383.99	23.3974
233	0	-743.962	-1287.96	947.166	-734.247	-1338.95	1106.64	-696.183	-1175.98	550.129	-661.969	-1078.8	110.518	-689.75	-919.938	60.3609	-350.133	-1334.04	929.352	-345.093	-1352.3	1092.49	-404.647	-1428.56	530.576	-472.282	-1544.68	90.5812	-442.533	-1383.79	23.3744
234	0	-743.84	-1277.85	945.402	-734.262	-1327.95	1105.26	-694.556	-1168.41	547.121	-660.637	-1052.82	110.609	-682.357	-890.893	65.1785	-349.794	-1324.6	928.135	-344.947	-1341.74	1090.97	-404.921	-1422.56	530.194	-472.616	-1543.74	91.5325	-442.563	-1383.69	23.3208
235	0	-743.773	-1267.62	943.517	-734.475	-1316.94	1103.79	-692.711	-1160.16	544.26	-659.486	-1028.71	110.834	-677.272	-864.118	71.009	-349.477	-1315.16	926.935	-345.243	-1331.75	1089.36	-405.307	-1416.55	530.02	-472.906	-1542.9	92.7668	-442.662	-1383.51	23.2132
236	0	-743.752	-1257.1	941.548	-734.522	-1305.33	1102.18	-691.09	-1151.74	541.746	-658.361	-1006.77	111.051	-672.878	-839.7	77.3864	-349.185	-1305.52	925.721	-345.358	-1321.17	1087.75	-405.601	-1410.21	529.811	-473.221	-1541.89	94.1588	-442.873	-1383.19	23.0614
237	0	-743.618	-1246.13	939.481	-734.513	-1293.38	1100.6	-689.911	-1142.84	539.429	-656.795	-987.08	110.963	-668.171	-818.515	84.038	-348.924	-1295.67	924.438	-345.418	-1310.14	1086.11	-405.878	-1403.62	529.747	-473.42	-1540.8	95.5907	-442.876	-1383.01	23.0364
238	0	-743.503	-1234.9	937.461	-734.656	-1281.66	1098.91	-688.72	-1132.67	537.337	-654.719	-970.487	110.406	-661.203	-800.204	90.2775	-348.617	-1285.6	923.231	-345.767	-1299.47	1084.51	-406.105	-1396.49	529.57	-473.528	-1539.46	97.214	-443.014	-1382.54	22.8315
239	0	-743.398	-1223.49	935.593	-734.863	-1270.31	1097.3	-687.819	-1121.2	535.77	-652.181	-956.713	108.984	-657.583	-785.628	95.5933	-348.464	-1275.38	921.974	-345.866	-1288.08	1082.9	-405.156	-1391.09	529.908	-473.556	-1538.05	98.9272	-443.075	-1382.14	22.7251
240	0	-742.535	-1207.53	934.843	-735.189	-1259.18	1095.74	-686.746	-1108.37	534.591	-649.368	-945.405	106.732	-653.966	-774.335	98.286	-348.344	-1264.8	920.65	-345.863	-1276.39	1081.23	-405.352	-1383.06	529.518	-473.472	-1536.62	100.71	-443.156	-1381.82	22.5194
241	0	-741.764	-1190.73	934.378	-735.404	-1248.07	1094.26	-685.764	-1094.7	533.698	-646.696	-936.272	104.881	-650.536	-765.272	97.4595	-348.445	-1253.9	919.276	-346.364	-1265.56	1079.51	-405.684	-1374.46	529.048	-473.288	-1535.03	102.669	-443.27	-1381.44	22.2541
242	0	-740.855	-1173.65	934.21	-735.451	-1236.24	1092.92	-684.645	-1080.74	533.101	-644.216	-928.702	104.117	-646.602	-757.663	92.919	-348.538	-1242.89	917.985	-346.61	-1254.35	1077.81	-405.973	-1365.26	528.457	-472.944	-1533.28	104.801	-443.246	-1381.47	22.0185
243	0	-739.831	-1156.44	934.277	-735.302	-1223.68	1091.8	-683.411	-1066.66	532.739	-641.689	-922.358	102.982	-642.506	-751.85	85.3983	-348.693	-1231.41	916.563	-346.577	-1242.54	1076.15	-406.256	-1355.42	527.855	-472.513	-1531.34	107.124	-443.167	-1381.23	21.9165
244	0	-738.704	-1139.24	934.553	-735.17	-1211.14	1090.98	-682.073	-1052.59	532.586	-638.894	-917.224	101.074	-639.601	-747.539	76.2151	-348.797	-1219.81	915.297	-346.91	-1231.41	1074.52	-406.577	-1344.87	527.182	-472.045	-1529.09	109.753	-443.104	-1380.99	21.8191
245	0	-737.415	-1121.91	934.849	-735.283	-1199.43	1090.43	-680.574	-1038.39	532.453	-635.987	-912.454	99.0748	-634.127	-743.621	69.4153	-348.975	-1208.1	914.109	-347.119	-1219.84	1072.99	-406.831	-1333.48	526.425	-471.525	-1526.56	112.735	-442.759	-1380.99	21.7518
246	0	-736.215	-1104.56	935.304	-735.316	-1187.24	1090.13	-679.163	-1024.17	532.479	-633.715	-907.379	97.9629	-631.12	-740.714	64.8108	-349.137	-1196.07	913.1	-347.188	-1207.78	1071.76	-406.89	-1321.39	525.758	-470.831	-1523.6	116.102	-442.629	-1380.78	21.6169
247	0	-735.173	-1087.51	935.968	-735.239	-1174.06	1090.11	-677.911	-1010.25	532.714	-632.437	-902.367	96.8521	-628.161	-736.993	59.6967	-349.514	-1183.61	912.284	-347.45	-1195.95	1070.56	-406.878	-1308.31	525.054	-469.851	-1519.96	119.88	-442.717	-1380.06	21.2414
248	0	-734.679	-1070.47	937.085	-735.071	-1160.65	1090.47	-677.207	-996.335	533.402	-632.15	-897.969	96.2969	-626.415	-733.747	53.9778	-349.902	-1170.77	911.563	-348.24	-1185.18	1069.67	-406.524	-1294.42	524.424	-468.697	-1515.88	124.219	-442.516	-1379.7	20.995
249	0	-735.134	-1053.67	938.628	-734.97	-1147.82	1091.44	-677.451	-982.668	534.517	-631.948	-893.857	95.6361	-626.526	-731.821	48.7723	-350.305	-1157.52	910.965	-348.025	-1172.73	1069.09	-405.908	-1279.43	523.822	-467.277	-1511.02	129.14	-442.134	-1379.37	20.9257
250	0	-735.698	-1036.83	940.556	-734.978	-1135.31	1092.82	-677.805	-968.955	536.016	-632.087	-890.848	95.2519	-626.848	-730.23	44.1844	-350.78	-1144.11	910.641	-347.719	-1159.7	1068.66	-405.009	-1263.16	523.071	-465.618	-1505.36	134.567	-441.761	-1378.8	21.0286
251	0	-736.997	-1021.42	942.353	-734.712	-1122.08	1094.47	-678.893	-956.675	537.385	-632.417	-888.472	94.9294	-626.563	-728.619	40.1954	-351.346	-1130.59	910.412	-347.708	-1147.29	1068.5	-403.569	-1245.61	522.168	-463.805	-1498.78	140.527	-441.272	-1378.15	21.208
252	0	-737.452	-1005.7	943.369	-734.581	-1109.04	1096.16	-679.138	-944.089	537.971	-631.99	-885.954	94.4403	-626.028	-727.113	38.434	-352.05	-1117.02	910.384	-347.399	-1134.35	1068.57	-401.68	-1226.72	521.222	-461.719	-1491.33	147.268	-440.518	-1377.32	21.5897
253	0	-737.745	-990.579	944.374	-734.806	-1096.75	1097.78	-679.22	-932.093	538.548	-631.257	-883.935	94.2813	-626.736	-726.148	38.4166	-352.713	-1103.56	910.53	-347.467	-1121.93	1068.69	-399.268	-1206.58	520.148	-459.401	-1482.54	154.647	-439.807	-1375.89	22.15
254	0	-737.848	-976.569	945.278	-735.268	-1085.01	1099.24	-679.113	-921.212	539.023	-630.747	-882.745	94.1321	-625.912	-725.55	37.9305	-353.488	-1090.07	910.742	-347.517	-1109.37	1068.98	-396.378	-1185.57	519.116	-456.689	-1472.28	162.577	-439.047	-1374.05	22.8752
255	0	-737.765	-963.644	945.953	-735.751	-1073.51	1100.49	-678.82	-911.415	539.27	-630.398	-881.801	94.0354	-625.762	-725.101	37.2294	-354.078	-1076.05	911.047	-347.538	-1096.56	1069.33	-393.518	-1163.55	517.934	-453.696	-1460.19	171.029	-438.437	-1371.23	24.2634
256	0	-737.635	-952.08	946.441	-736.241	-1062.1	1101.59	-678.478	-902.98	539.329	-630.005	-880.868	93.8961	-625.413	-724.519	36.8374	-354.732	-1062.13	911.343	-347.73	-1084.37	1069.85	-390.778	-1140.58	516.707	-450.334	-1446.56	180.063	-437.46	-1367.72	26.3717
257	0	-737.474	-941.9	946.797	-736.622	-1050.52	1102.6	-678.107	-895.929	539.256	-629.589	-880.468	93.8026	-625.127	-724.173	36.7854	-355.291	-1048.16	911.712	-347.683	-1071.81	1070.41	-388.136	-1116.66	515.64	-446.431	-1430.8	189.587	-436.374	-1363.13	29.2309
258	0	-737.25	-932.558	947.347	-736.739	-1038.79	1103.61	-677.673	-889.716	539.377	-629.174	-880.299	93.7807	-625.149	-723.853	36.7737	-355.815	-1034.18	912.117	-348.056	-1060.51	1071.03	-385.701	-1092.14	514.569	-442.275	-1413.01	199.099	-435.155	-1357.34	32.7432
259	0	-737.748	-924.619	947.724	-736.753	-1027.25	1104.87	-677.96	-884.906	539.325	-628.854	-880.041	93.6864	-625.571	-723.869	36.6233	-356.213	-1020.5	912.657	-348.38	-1049.71	1071.65	-383.238	-1067.35	514.038	-437.917	-1393.41	208.244	-434.226	-1350.13	36.7616
260	0	-738.148	-917.097	948.089	-736.615	-1015.72	1106.33	-678.15	-880.513	539.262	-628.715	-879.959	93.5887	-626.159	-724.063	36.3293	-356.406	-1007.34	913.333	-348.279	-1038.71	1072.23	-380.888	-1042.86	514.266	-433.527	-1372.69	216.444	-433.146	-1342.33	40.9823
261	0	-738.328	-909.878	948.648	-736.499	-1004.84	1107.99	-678.12	-876.423	539.391	-628.676	-879.899	93.4639	-626.35	-724.06	36.2033	-356.4	-994.637	914.183	-348.387	-1028.86	1072.85	-378.804	-1018.17	515.338	-429.193	-1351.46	223.691	-432.438	-1333.58	44.887
262	0	-738.93	-902.396	949.067	-736.374	-994.4	1109.81	-678.512	-872.07	539.382	-628.594	-879.655	93.4236	-626.307	-723.982	36.2256	-356.359	-983.264	915.42	-348.078	-1018.72	1073.5	-377.067	-993.803	517.119	-424.918	-1329.94	230.098	-430.836	-1321.45	49.8071
263	0	-739.198	-894.873	949.75	-736.077	-983.459	1111.55	-678.569	-867.676	539.636	-628.563	-879.421	93.4291	-626.202	-723.839	36.2599	-356.235	-970.852	916.754	-347.985	-1009.49	1074.39	-375.498	-969.659	519.415	-421.502	-1309.11	236.516	-428.084	-1302.98	56.0514
264	0	-739.666	-887.279	950.326	-735.818	-972.501	1113.3	-678.827	-863.211	539.783	-628.529	-879.152	93.4539	-626.116	-723.725	36.2629	-356.02	-959.829	918.671	-347.858	-1000.21	1075.57	-374.45	-946.028	522.109	-418.676	-1287.61	243.153	-424.33	-1279.51	62.2333
265	0	-739.859	-879.994	950.865	-735.789	-961.924	1114.81	-678.809	-859.054	539.894	-628.517	-878.964	93.4994	-626.107	-723.622	36.2584	-355.694	-947.568	920.596	-347.755	-990.115	1077.23	-373.701	-923.091	525.358	-416.331	-1265.28	248.301	-420.119	-1251.96	67.502
266	0	-740.84	-873.8	951.722	-735.96	-951.643	1116.15	-679.58	-855.99	540.322	-628.497	-878.77	93.5706	-626.15	-723.606	36.2211	-355.324	-936.328	923.033	-347.753	-979.707	1079.59	-373.176	-900.617	529.225	-414.347	-1242.06	252.463	-415.46	-1222.46	72.0865
267	0	-740.685	-867.414	952.088	-736.205	-941.426	1117.24	-679.215	-852.732	540.259	-628.455	-878.74	93.6721	-626.22	-723.561	36.2165	-354.953	-925.278	925.81	-347.64	-968.803	1082.33	-372.64	-878.531	533.614	-412.479	-1217.81	255.069	-410.672	-1192.13	75.7089
268	0	-740.506	-861.858	952.68	-736.529	-931.321	1118.1	-678.825	-850.305	540.422	-628.43	-878.773	93.8944	-626.363	-723.59	36.1916	-354.495	-914.29	928.972	-348.014	-958.761	1085.39	-372.153	-856.988	538.444	-410.807	-1193.14	256.459	-405.506	-1161.8	78.37
269	0	-741.014	-857.266	953.806	-736.897	-921.533	1118.74	-679.122	-848.842	541.119	-628.313	-878.771	94.0859	-626.565	-723.568	36.1529	-354.01	-903.732	932.298	-348.351	-948.885	1088.68	-371.659	-835.767	543.298	-409.247	-1167.95	256.541	-400.182	-1131.37	79.8764
270	0	-740.732	-852.22	954.075	-737.316	-912.028	1119.21	-678.63	-846.925	540.959	-628.153	-878.751	94.343	-626.752	-723.615	36.09	-353.467	-893.742	935.765	-348.45	-938.558	1092	-371.204	-815.146	548.03	-407.749	-1142.26	255.366	-394.396	-1101.62	80.6627
271	0	-741.238	-847.776	955.133	-737.761	-902.89	1119.48	-678.925	-845.61	541.588	-627.526	-878.112	94.4011	-626.728	-723.716	35.7647	-352.61	-884.463	939.396	-348.81	-928.873	1095.26	-370.689	-795.056	552.628	-406.376	-1116.32	253.168	-388.797	-1070.52	80.6401
272	0	-740.981	-842.591	955.39	-738.132	-893.724	1119.7	-678.458	-843.554	541.417	-627.001	-877.683	94.2151	-625.132	-723.253	35.8583	-352.651	-872.331	942.079	-348.89	-918.751	1098.39	-370.22	-775.471	557.003	-405.225	-1090.08	250.031	-383.139	-1038.21	80.1062
273	0	-741.593	-837.689	956.415	-738.46	-884.572	1119.79	-678.86	-841.781	542.013	-626.843	-877.552	94.4049	-625.824	-723.18	36.0533	-352.548	-859.695	944.915	-349.361	-909.731	1101.36	-369.849	-756.721	561.214	-404.169	-1063.24	245.989	-377.362	-1004.68	79.334
274	0	-741.167	-829.483	956.274	-738.615	-875.355	1119.77	-678.611	-838.904	542.347	-626.76	-877.375	94.5952	-625.955	-723.211	35.9438	-352.156	-848.17	947.868	-349.352	-899.544	1104.16	-369.286	-738.545	565.177	-403.148	-1036.02	241.06	-371.855	-969.718	78.4637
275	0	-740.732	-821.532	956.036	-738.78	-866.342	1119.68	-678.947	-836.692	542.302	-626.713	-877.197	94.7789	-625.84	-723.147	35.8714	-351.4	-837.119	950.559	-349.397	-889.211	1106.75	-368.884	-721.183	569.03	-402.257	-1007.9	234.996	-366.543	-933.762	77.545
276	0	-740.385	-813.623	955.799	-738.818	-857.176	1119.42	-678.715	-833.826	542.29	-626.682	-877.057	94.9709	-625.806	-723.088	35.798	-350.72	-826.734	953.23	-349.508	-878.859	1109.08	-368.372	-704.47	572.729	-401.243	-979.199	228.109	-361.468	-897.06	76.5452
277	0	-739.872	-805.302	955.348	-738.909	-848.338	1119.1	-678.491	-830.87	541.939	-626.575	-876.91	95.16	-625.688	-722.968	35.7525	-349.806	-816.029	955.569	-349.823	-868.973	1111.11	-367.81	-688.632	576.284	-400.389	-949.961	220.465	-356.706	-859.42	75.2515
278	0	-739.434	-797.177	954.837	-739.068	-839.637	1118.56	-678.163	-827.993	542.169	-626.419	-876.708	95.4097	-625.462	-722.878	35.7185	-349.349	-804.1	957.394	-350.056	-859.071	1112.87	-367.151	-673.534	579.618	-399.438	-920.155	212.117	-352.189	-821.576	73.6784
279	0	-739.112	-789.122	954.247	-739.131	-830.847	1117.98	-678.315	-826.083	542.05	-626.245	-876.467	95.5774	-625.451	-722.782	35.6299	-348.531	-792.816	959.072	-350.07	-848.812	1114.23	-366.539	-659.163	582.486	-398.268	-889.505	203.151	-347.844	-783.586	71.7663
280	0	-738.669	-780.747	953.578	-739.041	-821.215	1117.16	-677.833	-823.235	542.26	-626.018	-876.299	95.8187	-625.562	-722.73	35.5298	-347.781	-782.323	960.694	-350.232	-839.154	1115.3	-365.844	-645.555	584.835	-397.087	-858.26	193.711	-343.708	-745.372	69.4854
281	0	-738.368	-772.363	952.617	-738.82	-811.282	1116.36	-677.494	-820.38	542.177	-625.848	-876.181	96.0559	-625.621	-722.664	35.4227	-346.977	-771.91	961.914	-350.324	-829.422	1116.13	-365.234	-632.766	586.649	-395.782	-826.335	184.06	-339.615	-707.121	67.2227
282	0	-738.101	-764.125	951.732	-738.706	-801.694	1115.45	-676.936	-817.429	542.206	-625.595	-875.996	96.3628	-625.46	-722.127	35.1984	-346.118	-761.972	962.808	-350.366	-819.53	1116.69	-364.612	-620.756	587.883	-394.516	-793.594	174.351	-335.782	-668.437	65.0732
283	0	-737.8	-756.039	950.812	-738.41	-792.003	1114.54	-676.988	-814.092	542.179	-625.285	-875.795	96.636	-625.406	-722.081	35.0553	-345.262	-751.959	963.307	-350.429	-809.749	1117.03	-363.86	-609.478	588.519	-393.262	-760.286	164.943	-332.033	-629.611	63.5415
284	0	-737.463	-747.583	949.798	-737.912	-781.878	1113.22	-676.608	-810.87	541.828	-625.066	-875.648	96.9026	-624.905	-721.888	34.8695	-344.502	-741.928	963.385	-350.314	-799.813	1117.02	-363.042	-599.099	588.39	-392.164	-726.504	155.911	-328.318	-590.983	62.8173
285	0	-737.705	-740.229	948.706	-737.471	-771.451	1112.32	-676.252	-807.57	541.885	-624.878	-875.401	97.0711	-624.545	-721.779	34.6887	-343.606	-732.766	963.248	-350.265	-790.072	1116.79	-362.075	-589.359	587.558	-390.972	-692.126	147.415	-325.026	-552.487	62.412
286	0	-737.426	-731.915	947.648	-736.814	-760.579	1110.9	-676.046	-804.34	541.409	-624.688	-875.161	97.2641	-624.653	-721.696	34.6155	-342.755	-723.049	962.654	-350.076	-780.04	1116.33	-361.007	-580.338	586.12	-389.635	-657.59	139.665	-322.865	-513.57	62.1561
287	0	-737.176	-724.616	946.594	-736.543	-750.883	1109.86	-675.958	-800.576	541.308	-624.553	-874.963	97.5245	-624.887	-721.958	34.5782	-342.016	-713.709	961.906	-349.874	-769.901	1115.67	-359.895	-572.047	584.074	-388.018	-622.599	133.043	-320.877	-475.277	62.2446
288	0	-737.094	-715.369	945.27	-736.412	-742.181	1108.65	-675.731	-797.021	541.089	-624.347	-874.736	97.7902	-625	-721.941	34.6158	-341.272	-704.493	960.771	-349.546	-759.505	1114.77	-358.721	-564.248	581.36	-386.142	-588.06	127.661	-319.275	-437.364	62.9369
289	0	-737.012	-708.036	944.199	-736.369	-734.122	1107.39	-675.597	-793.484	540.882	-624.126	-874.425	98.0743	-625.057	-721.824	34.5399	-340.603	-694.756	959.38	-349.303	-749.133	1113.64	-357.468	-556.864	578.099	-384.235	-553.69	123.448	-318.317	-400.04	64.5802
290	0	-736.931	-700.001	943.002	-736.344	-726.625	1106.12	-675.485	-789.68	540.972	-623.916	-874.1	98.4211	-625.171	-721.752	34.45	-339.935	-685.201	957.744	-348.853	-738.292	1112.26	-356.086	-549.841	574.481	-382.189	-520.093	120.786	-317.521	-363.807	67.9561
291	0	-736.734	-690.813	941.724	-736.229	-719.077	1104.77	-675.171	-785.34	540.428	-623.71	-873.781	98.731	-625.282	-721.648	34.3986	-339.444	-675.743	955.844	-348.471	-727.525	1110.69	-354.865	-543.076	570.654	-380.593	-487.408	119.027	-318.296	-327.927	72.6225
292	0	-736.451	-682	940.352	-736.038	-711.313	1103.31	-674.444	-780.633	540.001	-623.495	-873.471	99.0999	-625.381	-721.535	34.3053	-339.059	-665.955	953.748	-347.867	-716.472	1108.94	-354.109	-536.282	566.733	-379.254	-456.52	118.233	-320.219	-293.224	78.5475
293	0	-736.165	-673.524	939.013	-735.624	-703.174	1101.79	-674.411	-775.989	539.748	-623.293	-873.182	99.4973	-625.466	-721.402	34.2089	-338.524	-655.859	951.45	-347.004	-705.246	1107.18	-353.711	-529.375	562.943	-377.738	-427.702	117.689	-321.831	-260.831	86.1494
294	0	-735.6	-664.755	937.459	-735.035	-694.498	1100.14	-674.099	-771.051	539.28	-623.052	-872.75	99.9786	-625.565	-721.26	34.091	-337.645	-645.54	949.19	-346.521	-695.038	1105.29	-353.56	-522.187	559.524	-376.337	-401.052	117.706	-324.426	-230.168	94.9433
295	0	-735.235	-655.959	936.029	-733.877	-683.601	1098.59	-673.718	-765.737	539.027	-622.772	-872.207	100.623	-625.709	-721.112	33.9919	-336.718	-635.108	946.991	-345.476	-683.751	1103.48	-353.727	-514.813	556.232	-375.084	-376.29	118.372	-327.393	-202.337	104.315
296	0	-734.428	-646.533	934.142	-732.787	-673.302	1096.87	-672.894	-759.794	538.318	-622.53	-871.406	101.36	-625.881	-720.879	33.8857	-335.705	-624.57	944.979	-344.093	-671.178	1101.72	-354.005	-507.313	552.937	-374.262	-354.084	119.443	-330.67	-177.772	113.408
297	0	-733.584	-636.79	932.755	-731.767	-663.41	1095.22	-672.034	-753.533	538.108	-622.338	-870.564	102.198	-625.975	-720.66	33.7625	-334.709	-613.995	943.219	-343.03	-659.61	1100.2	-354.133	-499.548	550.019	-374.086	-334.664	120.328	-333.931	-156.828	120.992
298	0	-732.839	-627.027	931.57	-730.771	-653.391	1093.37	-671.488	-746.823	537.584	-622.141	-869.633	103.365	-626.042	-720.397	33.6911	-333.779	-603.319	941.644	-342.006	-648.393	1098.76	-354.274	-490.769	547.741	-374.461	-318.573	120.548	-337.034	-139.555	125.767
299	0	-731.924	-617.493	930.198	-729.733	-643.374	1091.8	-670.963	-740.007	537.607	-621.958	-868.5	104.644	-626.011	-720.051	33.5985	-333.074	-592.202	940.104	-341.09	-637.297	1097.62	-354.36	-480.575	546.196	-375.888	-305.3	119.341	-339.872	-126.022	126.897
300	0	-731.208	-608.411	929.391	-728.597	-633.237	1090.33	-670.452	-732.562	537.455	-621.924	-867.264	106.09	-626.094	-719.704	33.6052	-332.541	-581.022	938.639	-340.073	-626.3	1096.37	-354.464	-468.641	545.169	-377.733	-295.237	117.233	-342.067	-116.109	124.81
301	0	-729.62	-598.575	928.237	-727.444	-622.832	1089.09	-669.068	-724.363	536.956	-621.953	-865.953	107.859	-626.347	-719.393	33.464	-331.818	-570.088	937.583	-339.035	-615.212	1095.24	-354.532	-455.443	544.741	-379.903	-288.449	114.687	-344.109	-109.357	120.119
302	0	-729.018	-589.014	927.056	-726.219	-612.16	1087.93	-668.669	-716.439	536.43	-621.916	-864.226	109.584	-626.123	-719.29	32.7587	-330.932	-559.962	936.737	-337.953	-604.131	1094.2	-354.773	-441.57	544.531	-382.586	-283.963	111.378	-345.684	-105.631	113.713
303	0	-727.571	-578.305	926.479	-724.921	-601.332	1086.98	-667.427	-707.367	536.509	-622.035	-862.416	111.64	-626.306	-718.834	32.6419	-329.83	-550.128	935.95	-336.812	-592.904	1093.15	-355.26	-427.502	544.468	-385.258	-282.002	107.962	-347.538	-104.39	106.168
304	0	-726.699	-567.864	925.563	-723.541	-590.257	1086.18	-666.758	-698.563	536.248	-622.267	-860.413	113.965	-626.54	-718.314	32.5815	-329.509	-535.429	935.082	-335.8	-581.749	1092.33	-356.002	-413.535	544.349	-388.031	-281.704	104.804	-349.359	-104.13	98.3805
305	0	-725.695	-557.716	925.072	-721.97	-578.894	1085.54	-666.017	-689.067	536.219	-622.531	-858.202	116.541	-627.935	-718.085	32.6317	-326.907	-522.071	935.256	-334.228	-569.461	1091.32	-356.794	-399.806	544.032	-390.56	-282.158	104.028	-351.62	-105.062	91.1609
306	0	-724.15	-545.784	924.699	-719.712	-565.69	1084.82	-664.909	-679.059	536.248	-622.861	-855.456	119.367	-627.867	-717.656	32.054	-325.498	-509.556	934.573	-332.631	-557.043	1090.68	-357.661	-386.751	543.598	-394.066	-281.376	101.369	-353.736	-104.464	85.7968
307	0	-722.934	-535.12	924.485	-717.8	-552.595	1084.62	-664.003	-668.848	536.79	-623.16	-852.439	122.632	-628.38	-717.122	31.9989	-324.413	-496.363	934.205	-331.04	-544.265	1090.48	-358.781	-374.887	543.103	-397.342	-278.111	100.159	-356.197	-101.924	82.7868
308	0	-721.417	-523.535	924.351	-715.897	-539.94	1084.39	-663.126	-657.501	536.93	-623.544	-849.043	126.24	-628.67	-716.537	32.257	-323.616	-482.824	934.542	-329.53	-531.058	1091.01	-359.808	-364.78	542.513	-399.266	-272.376	99.4094	-359.478	-98.3923	79.3851
309	0	-719.966	-511.831	924.466	-714.248	-527.804	1084.24	-662.227	-645.648	537.403	-623.971	-844.901	130.216	-629.122	-715.766	32.5393	-322.642	-469.365	935.364	-328.156	-517.662	1092.28	-360.29	-355.828	542.104	-400.151	-266.373	98.4882	-362.851	-93.6386	73.6524
310	0	-718.467	-499.604	924.727	-712.855	-516.154	1084.43	-661.293	-632.48	537.759	-624.239	-840.215	134.625	-629.569	-715.158	32.8165	-321.649	-456.233	936.538	-326.922	-504.144	1094.11	-360.119	-346.507	542.125	-399.934	-261.198	97.8138	-365.078	-89.479	67.6695
311	0	-717.003	-487.066	925.133	-711.654	-504.683	1084.77	-660.417	-618.148	537.914	-624.373	-834.876	139.421	-629.943	-714.365	33.1143	-320.424	-443.297	937.771	-325.886	-490.899	1096.21	-359.21	-335.928	542.783	-399.137	-257.144	97.0465	-366.016	-86.5792	62.751
312	0	-715.513	-474.276	925.693	-710.61	-493.061	1085.45	-659.717	-602.447	537.896	-624.381	-828.741	144.731	-630.089	-713.452	33.5038	-319.187	-430.639	938.952	-324.439	-477.49	1098.16	-357.925	-324.479	543.614	-398.267	-254.36	96.5151	-365.865	-84.6717	58.2162
313	0	-713.97	-461.309	926.248	-709.566	-481.039	1086.47	-659.191	-585.602	537.677	-624.308	-821.975	150.666	-630.304	-712.179	33.9351	-317.928	-418.603	940.11	-322.992	-464.27	1099.96	-356.328	-313.446	544.333	-397.085	-252.622	95.7818	-365.286	-83.2155	53.9334
314	0	-712.408	-448.358	926.929	-708.282	-468.658	1087.89	-658.994	-567.332	537.312	-624.035	-814.217	157.153	-630.456	-710.836	34.4561	-316.717	-406.938	941.387	-321.439	-451.409	1101.72	-354.548	-303.677	544.977	-395.826	-251.168	95.1359	-364.916	-82.0344	50.5631
315	0	-710.761	-435.36	927.76	-706.843	-455.981	1089.46	-659.225	-547.872	536.833	-623.814	-805.199	164.367	-630.519	-709.255	35.4021	-315.915	-395.564	942.967	-320.036	-439.135	1103.34	-352.396	-295.062	545.505	-394.507	-249.927	94.8275	-364.845	-81.0045	47.7313
316	0	-709.057	-422.244	928.665	-703.947	-440.981	1091.29	-659.484	-528.507	536.611	-623.426	-794.646	172.043	-630.485	-706.989	36.717	-312.393	-384.274	945.189	-318.769	-427.71	1105.32	-350.354	-287.455	545.887	-393.54	-248.556	94.4665	-364.668	-80.0093	45.3124
317	0	-707.273	-408.93	929.659	-701.551	-423.493	1092.71	-660.245	-506.653	535.963	-622.881	-782.718	179.986	-630.534	-703.928	38.2161	-311.007	-372.649	947.005	-317.305	-416.515	1107.16	-348.403	-280.863	546.073	-393.094	-247.378	94.1061	-364.537	-79.1852	44.049
318	0	-705.397	-395.7	930.774	-700.427	-413.984	1094.53	-660.917	-483.927	535.187	-622.445	-769.263	188.957	-630.392	-700.076	40.3869	-309.534	-361.202	948.668	-315.777	-405.806	1108.89	-346.726	-275.001	546.104	-393.048	-246.314	93.7914	-364.617	-78.5444	43.2245
319	0	-703.424	-382.69	931.884	-698.993	-403.572	1096.17	-661.281	-460.298	534.222	-622.182	-753.934	197.982	-630.122	-695.454	42.732	-307.92	-350.286	950.142	-314.161	-395.249	1110.35	-345.667	-269.534	546.064	-393.108	-245.746	93.6591	-364.777	-78.0447	42.54
320	0	-701.483	-369.766	932.895	-696.659	-389.511	1097.08	-661.411	-436.684	533.73	-621.511	-736.411	206.944	-629.709	-690.03	46.3062	-306.296	-339.936	951.317	-312.252	-384.792	1111.64	-344.825	-264.536	546.092	-393.73	-244.924	93.4752	-365.023	-77.6633	42.0139
321	0	-699.552	-356.877	933.83	-694.347	-375.041	1098.27	-661.565	-412.661	533.524	-620.539	-716.961	215.079	-628.973	-683.327	50.4965	-304.865	-330.092	952.291	-310.536	-374.637	1112.86	-343.963	-259.869	546.125	-394.031	-244.531	93.468	-364.975	-77.5504	41.8749
322	0	-697.751	-344.087	934.608	-694.395	-363.547	1096.84	-661.665	-388.602	533.69	-620.121	-696.348	222.213	-628.208	-675.592	54.5519	-303.574	-320.788	953.119	-308.952	-364.593	1114.12	-343.027	-255.642	546.212	-394.034	-244.632	93.4656	-364.975	-77.4252	41.6961
323	0	-696.191	-331.645	935.324	-694.279	-351.955	1096.02	-661.602	-364.446	534.46	-622.425	-677.651	229.4	-627.474	-666.517	58.4942	-302.361	-311.538	954.023	-307.56	-354.559	1115.33	-341.995	-251.464	546.424	-393.946	-244.612	93.4522	-364.863	-77.379	41.5019
324	0	-694.845	-319.57	936.036	-694.108	-340.685	1095.8	-661.483	-340.611	535.83	-622.182	-657.689	236.206	-627.169	-653.438	65.4092	-301.833	-302.91	954.996	-306.278	-344.522	1116.61	-340.84	-247.266	546.694	-393.906	-244.426	93.3557	-364.789	-77.2732	41.3159
325	0	-693.621	-307.789	936.816	-693.538	-329.088	1096.11	-660.966	-316.449	537.74	-621.583	-637.657	243.548	-627.633	-634.778	72.5272	-300.906	-293.468	956.05	-305.161	-334.567	1117.92	-339.506	-242.911	546.932	-393.718	-244.254	93.2875	-364.661	-77.1694	41.1432
326	0	-692.496	-296.281	937.793	-692.64	-317.975	1096.74	-660.12	-292.771	539.963	-620.464	-616.584	250.189	-627.916	-610.385	79.4565	-299.403	-283.031	957.198	-304.043	-324.226	1119.26	-338.025	-238.601	546.998	-393.479	-243.891	93.1782	-364.494	-77.1425	40.9509
327	0	-691.544	-285.08	938.863	-691.497	-307.577	1097.81	-659.03	-269.809	542.629	-619.067	-594.552	256.466	-628.354	-582.492	86.2381	-298.018	-272.518	958.297	-303.009	-313.991	1120.59	-336.623	-234.481	546.963	-393.267	-243.928	93.1101	-364.399	-77.0781	40.8363
328	0	-690.575	-273.969	940.216	-690.182	-297.838	1099.26	-657.768	-247.505	545.671	-617.573	-571.615	261.508	-629.042	-553.316	92.3507	-296.81	-262.295	959.288	-301.863	-303.571	1121.81	-335.24	-230.687	546.925	-393.095	-243.923	93.0962	-364.322	-77.0848	40.765
329	0	-689.722	-263.285	941.742	-688.926	-288.202	1101.09	-656.564	-225.303	549.093	-616.143	-547.925	265.008	-629.805	-523.903	97.4614	-295.707	-252.286	960.096	-300.694	-292.925	1122.84	-333.918	-227.475	546.889	-392.922	-244.046	93.0781	-364.22	-77.0997	40.6858
330	0	-688.827	-252.249	943.42	-687.593	-278.676	1103.31	-655.284	-203.213	552.906	-614.779	-523.358	267.081	-630.499	-494.513	100.935	-294.632	-242.468	960.772	-299.344	-282.037	1123.68	-332.785	-224.569	546.966	-392.783	-244.081	93.1376	-364.076	-77.107	40.616
331	0	-687.971	-241.208	945.206	-686.219	-269.509	1105.63	-653.962	-181.481	556.815	-613.405	-499.456	267.845	-631.518	-465.798	103.069	-293.573	-232.872	961.156	-298.104	-272.416	1124.1	-331.897	-222.089	547.104	-392.58	-244.217	93.3832	-363.976	-77.0226	40.5053
332	0	-687.11	-230.153	947	-684.799	-260.79	1107.79	-652.596	-160.197	560.571	-612.07	-474.863	267.223	-632.27	-436.559	103.728	-292.533	-224.251	961.339	-296.728	-262.707	1124.54	-331.148	-219.817	547.241	-393.066	-243.873	93.3963	-363.842	-77.0167	40.3467
333	0	-686.359	-219.226	948.951	-683.381	-252.716	1109.84	-651.23	-139.559	564.222	-610.815	-449.077	265.234	-633.273	-407.679	103.532	-291.551	-215.375	961.433	-295.109	-252.465	1124.79	-330.714	-217.415	547.396	-393.211	-243.813	93.5764	-363.739	-76.8965	40.2031
334	0	-685.488	-208.218	950.851	-681.994	-245.073	1111.51	-649.896	-119.35	567.479	-609.483	-423.093	262.405	-633.586	-376.926	102.167	-290.548	-206.38	961.3	-293.515	-242.184	1124.89	-330.292	-214.92	547.468	-393.346	-243.798	93.7565	-363.448	-77.1415	40.1109
335	0	-684.727	-197.456	952.521	-680.458	-241.41	1113.22	-648.413	-103.122	570.782	-608.281	-396.196	258.379	-634.525	-349.312	100.523	-289.657	-197.599	961.069	-291.979	-232.012	1124.73	-330.094	-212.474	547.548	-393.507	-243.67	93.8526	-363.266	-76.6692	39.6612
336	0	-683.743	-185.978	953.701	-679.649	-232.669	1114.78	-646.889	-84.3108	573.495	-607.312	-369.15	253.567	-634.391	-316.582	98.0516	-288.753	-188.801	960.727	-290.609	-222.408	1124.54	-329.786	-209.879	547.63	-393.712	-243.432	94.1008	-362.879	-76.9946	39.7023
337	0	-683.27	-176.068	955.484	-678.728	-223.68	1116.22	-645.298	-66.0199	576.107	-606.461	-341.95	247.628	-633.866	-282.784	94.9232	-287.845	-180.24	960.251	-289.294	-212.819	1124.27	-329.628	-207.295	547.675	-393.959	-243.263	94.2718	-362.609	-76.8859	39.4961
338	0	-682.6	-165.472	957.208	-677.867	-214.297	1117.48	-643.8	-48.5143	578.561	-606.213	-317.888	241.389	-632.776	-248.385	91.0872	-287.002	-171.917	959.734	-288.101	-203.664	1123.84	-329.454	-204.519	547.736	-394.16	-242.998	94.4686	-362.4	-76.9025	39.2205
339	0	-681.785	-148.024	960.026	-676.895	-204.543	1118.62	-642.263	-31.5881	580.799	-605.744	-289.727	233.877	-631.868	-212.992	87.1562	-286.25	-163.372	959.149	-286.953	-194.468	1123.35	-329.296	-201.56	547.812	-394.389	-242.743	94.7048	-362.275	-76.3976	38.8176
340	0	-680.887	-131.099	962.688	-675.987	-194.387	1119.53	-640.644	-15.1855	582.882	-605.548	-261.17	225.614	-630.809	-176.677	83.0416	-285.542	-155.045	958.578	-285.795	-185.315	1122.67	-329.186	-198.433	547.836	-394.601	-242.508	94.9416	-362.087	-76.097	38.4361
341	0	-680.388	-115.086	965.011	-674.203	-181.263	1120.3	-639.422	0.304202	584.626	-604.09	-231.437	216.928	-629.832	-139.757	79.2499	-284.788	-146.27	957.84	-284.758	-175.893	1122.05	-329.067	-194.935	547.889	-394.786	-242.25	95.2474	-361.979	-75.6385	38.0615
342	0	-679.674	-99.9578	966.714	-672.592	-167.759	1120.95	-637.986	14.9104	585.75	-603.11	-201.494	207.854	-628.893	-102.269	75.8576	-284.154	-137.706	957.142	-283.798	-166.62	1121.27	-328.996	-191.182	547.948	-395.087	-241.796	95.5911	-362.006	-75.2683	37.7024
343	0	-679.315	-85.0247	968.61	-671.443	-155.984	1121.44	-636.905	29.321	587.067	-601.886	-170.816	198.743	-628.285	-64.362	72.9671	-283.551	-128.835	956.308	-282.867	-157.075	1120.37	-329.112	-187.247	547.971	-395.469	-241.299	95.9131	-361.99	-75.0536	37.4308
344	0	-678.869	-70.7454	969.992	-670.678	-146.333	1121.88	-635.737	43.0779	587.869	-600.531	-139.918	189.422	-627.978	-26.2665	70.6656	-283.027	-119.874	955.495	-282.016	-147.574	1119.6	-329.363	-182.854	547.951	-395.716	-240.652	96.2154	-362.047	-74.5755	37.1408
345	0	-678.483	-57.2893	970.825	-669.995	-136.743	1122.24	-634.629	56.0115	588.123	-598.878	-108.065	180.688	-627.73	11.4985	68.7099	-282.566	-110.619	954.707	-281.14	-137.75	1118.68	-329.623	-178.117	547.998	-395.993	-240.083	96.8027	-362.178	-73.9545	36.8008
346	0	-678.139	-44.4362	971.186	-669.395	-127.096	1122.53	-633.563	68.3422	587.905	-597.148	-75.9611	171.853	-628.169	49.4638	67.2532	-282.129	-101.253	953.719	-280.437	-128.072	1117.67	-329.881	-173.317	547.928	-396.293	-239.546	97.3095	-362.111	-73.8064	36.6542
347	0	-677.691	-32.6953	970.9	-668.644	-116.423	1122.73	-632.393	79.5607	587.039	-595.411	-43.4755	163.237	-628.924	87.1635	66.2448	-281.802	-91.6964	952.726	-279.595	-117.66	1116.69	-330.215	-168.285	547.833	-396.419	-239.124	98.0774	-362.165	-73.6418	36.5148
348	0	-677.301	-21.4319	970.34	-668.031	-105.751	1122.85	-631.281	90.3016	585.9	-593.729	-10.4011	155.103	-629.383	124.821	65.4587	-281.521	-82.0169	951.681	-278.892	-107.088	1115.67	-330.535	-163.295	547.817	-396.657	-238.498	98.7619	-362.193	-73.4699	36.4244
349	0	-676.923	-11.2393	969.357	-667.252	-94.3903	1122.81	-630.182	99.9718	584.337	-592.228	23.1	147.416	-629.646	162.157	64.6137	-281.243	-72.0029	950.524	-278.27	-96.3003	1114.45	-330.813	-158.213	547.752	-396.884	-237.877	99.4945	-362.206	-73.2823	36.2943
350	0	-676.755	-1.82027	967.743	-666.819	-83.6272	1122.62	-629.291	108.868	582.144	-591.08	56.9666	140.52	-629.528	199.625	63.8109	-281.01	-62.1603	949.378	-277.66	-85.4222	1113.21	-331.246	-152.908	547.739	-397.152	-237.152	100.225	-362.144	-73.8284	36.421
351	0	-676.773	6.77297	965.655	-666.301	-72.1474	1122.23	-628.587	116.939	579.477	-590.269	91.2379	134.524	-628.744	236.714	63.2337	-280.847	-52.3116	948.287	-277.265	-74.7812	1112.06	-331.551	-147.776	547.851	-397.429	-236.14	101.146	-361.593	-74.2407	36.4924
352	0	-676.898	14.7463	963.061	-666.074	-61.0535	1121.56	-627.99	124.39	576.305	-589.545	125.622	129.613	-627.194	274.088	63.3806	-280.646	-42.3138	947.216	-277.111	-64.1697	1110.78	-332.112	-142.381	547.94	-397.773	-235.484	102.136	-361.532	-74.2211	36.4585
353	0	-677.074	22.0243	960.157	-665.74	-49.4501	1120.69	-627.444	131.146	572.821	-589.044	159.91	125.889	-624.278	311.715	64.5488	-280.452	-32.1737	946.104	-276.777	-52.7883	1109.52	-332.6	-136.699	547.998	-398.216	-234.671	103.212	-361.568	-74.1978	36.4769
354	0	-677.338	29.0679	956.924	-665.775	-38.1831	1119.52	-626.986	137.667	569.009	-588.511	193.53	123.598	-620.727	348.135	66.4411	-280.342	-22.3106	944.931	-276.667	-41.3916	1108.25	-333.202	-131.226	548.13	-398.786	-233.812	104.339	-361.636	-74.1484	36.4526
355	0	-677.357	36.6667	953.614	-665.692	-26.2991	1118.15	-626.283	144.743	565.119	-587.807	225.917	122.483	-616.472	383.328	69.3545	-280.23	-12.1451	943.692	-276.797	-30.5089	1106.9	-333.765	-125.205	548.195	-399.393	-232.876	105.654	-361.778	-73.9221	36.3746
356	0	-677.043	44.9019	950.502	-665.755	-13.9374	1116.69	-625.247	152.456	561.429	-587.527	256.224	122.094	-611.216	416.876	73.8939	-280.272	-1.99312	942.458	-276.934	-19.1174	1105.42	-334.398	-118.639	548.242	-399.854	-231.986	107.006	-361.848	-73.8038	36.3202
357	0	-676.55	53.754	947.709	-666.091	-1.83676	1115.03	-624.032	160.786	558.056	-587.881	284.069	121.972	-606.993	448.147	79.7105	-280.421	8.46677	941.271	-277.321	-8.11057	1103.85	-334.849	-111.811	548.326	-400.198	-230.911	108.439	-361.928	-73.5792	36.206
358	0	-675.996	63.157	945.299	-666.631	10.2896	1113.28	-622.756	169.666	555.067	-587.661	309.642	122.208	-602.539	476.232	86.9188	-280.74	19.1703	940.161	-277.693	3.49087	1102.26	-335.309	-104.302	548.402	-400.493	-229.77	110.126	-362.056	-73.4909	36.0719
359	0	-675.616	72.9856	943.182	-667.229	23.0067	1111.4	-621.654	178.972	552.37	-586.883	332.486	122.717	-598.178	501.204	95.0958	-281.017	30.1482	938.89	-278.388	14.7134	1100.75	-335.449	-96.2276	548.329	-400.557	-228.226	111.819	-362.096	-73.1812	35.9361
360	0	-675.433	83.8927	941.345	-667.675	36.6617	1109.46	-620.749	189.357	549.954	-585.93	351.92	122.997	-594.277	526.058	103.534	-281.392	41.3915	937.602	-278.952	26.6982	1099.26	-335.718	-87.5377	548.245	-400.593	-226.602	113.589	-362.034	-72.8029	35.8914
361	0	-675.607	96.0859	939.987	-668.192	49.8953	1107.7	-620.201	201.028	548.016	-583.991	367.867	121.955	-591.043	543.695	110.738	-281.815	53.0243	936.338	-279.729	38.2379	1097.79	-335.788	-77.9939	547.903	-400.477	-224.761	115.614	-362.124	-72.4805	35.7142
362	0	-675.918	109.416	938.958	-668.835	62.402	1105.99	-619.79	213.836	546.408	-581.847	380.463	119.884	-588.509	555.757	114.891	-282.277	65.0482	934.964	-280.544	49.5275	1096.16	-336.002	-67.8683	547.33	-400.233	-222.996	117.724	-362.088	-72.1957	35.5751
363	0	-676.068	123.693	938.375	-669.493	74.3357	1104.38	-619.218	227.59	545.246	-579.658	390.316	117.986	-586.241	565.26	114.612	-282.807	77.1822	933.625	-281.077	61.7834	1094.6	-336.027	-57.0949	546.759	-399.801	-220.952	120.183	-362.451	-71.4823	35.2385
364	0	-676.196	138.576	938.074	-670.055	86.5779	1103.02	-618.624	241.95	544.366	-577.789	398.019	116.906	-583.598	573.104	109.641	-283.316	89.6757	932.318	-281.741	73.8985	1092.89	-336.169	-45.8653	546.05	-399.212	-218.676	122.75	-362.285	-71.0831	35.1779
365	0	-676.283	153.605	937.953	-670.388	99.7103	1101.92	-617.989	256.457	543.666	-575.858	404.212	115.159	-580.593	578.486	100.345	-283.818	102.148	930.93	-282.14	86.4579	1091.12	-336.286	-33.9275	545.257	-398.437	-216.152	125.489	-362.101	-70.6289	34.9404
366	0	-676.308	168.766	938.15	-670.61	113.43	1101.06	-617.292	271.095	543.284	-573.456	409.271	112.527	-577.953	583.272	90.0376	-284.339	114.778	929.552	-282.758	98.8798	1089.34	-336.339	-21.484	544.532	-397.711	-213.268	128.518	-361.882	-70.3286	34.7924
367	0	-676.187	183.887	938.383	-670.988	126.962	1100.53	-616.449	285.694	542.937	-571.152	414.527	110.594	-575.006	587.818	83.4297	-284.765	127.953	928.409	-283.222	111.673	1087.67	-336.366	-8.33482	543.796	-396.843	-210.091	132.056	-361.665	-70.0477	34.6107
368	0	-675.776	200.115	938.264	-671.557	140.082	1100.33	-615.506	300.194	542.628	-569.77	420.333	109.339	-572.818	592.246	78.4402	-285.255	141.225	927.399	-283.79	124.434	1086.27	-336.286	5.67936	542.962	-395.772	-206.378	136.028	-361.382	-69.6464	34.4165
369	0	-675.552	213.503	938.157	-672.146	153.844	1100.43	-615.047	314.476	542.715	-569.162	425.26	107.98	-571.644	594.663	71.2015	-285.923	154.778	926.583	-284.344	137.454	1085.13	-336.108	20.5062	542.171	-394.546	-201.927	140.537	-361.182	-67.8806	33.9997
370	0	-676.521	226.903	938.762	-672.669	168.038	1101.1	-615.781	328.77	543.512	-569.245	429.846	106.969	-571.159	593.063	64.2076	-286.583	168.683	925.929	-284.881	150.54	1084.33	-335.84	36.2797	541.381	-393.182	-196.822	145.423	-360.834	-67.3542	33.8656
371	0	-677.426	240.42	939.915	-673.219	182.216	1102.31	-616.452	343.181	544.859	-569.71	433.866	105.988	-570.987	594.915	59.0121	-287.348	182.523	925.506	-285.377	163.39	1084.02	-335.317	53.428	540.356	-391.811	-190.992	150.984	-360.754	-66.752	33.9605
372	0	-678.453	259.227	942.223	-673.586	196.382	1103.87	-617.211	357.245	546.262	-570.193	436.962	105.512	-570.415	597.299	54.8031	-288.159	196.468	925.316	-285.772	176.427	1083.98	-334.3	71.6831	539.439	-390.279	-184.305	157.301	-360.408	-66.2701	34.2404
373	0	-679.476	277.338	944.123	-673.909	210.069	1105.8	-617.966	370.613	547.257	-570.055	439.321	105.1	-569.333	598.685	53.1774	-289.145	210.379	925.26	-286.23	189.168	1084.08	-332.804	91.5249	538.22	-388.748	-176.272	164.274	-359.762	-66.0724	35.1332
374	0	-680.314	294.576	946.038	-674.259	223.59	1107.78	-618.536	383.109	548.267	-569.824	441.017	104.968	-568.799	599.447	52.0692	-290.383	224.156	925.457	-286.619	202.095	1084.3	-330.929	112.562	536.923	-387.012	-166.845	172.106	-359.167	-65.2594	36.1253
375	0	-681.313	310.937	947.889	-674.729	236.818	1109.91	-619.267	394.727	549.213	-569.729	441.91	104.859	-568.434	600.31	51.0745	-291.699	238.184	925.671	-286.951	214.836	1084.55	-328.767	134.538	535.556	-385.131	-155.751	180.505	-358.739	-63.3108	37.5902
376	0	-682.124	326.005	949.688	-675.241	249.378	1111.84	-619.81	405.053	550.108	-569.694	442.467	104.777	-568.566	600.793	50.4843	-293.001	251.911	925.873	-287.307	227.052	1084.9	-326.776	157.663	534.023	-383.184	-143.384	189.767	-358.226	-60.1514	39.7467
377	0	-682.874	339.726	951.127	-675.687	261.463	1113.57	-620.293	414.031	550.642	-569.558	443.05	104.699	-568.475	601.391	49.9534	-294.098	265.833	926.142	-287.71	239.166	1085.27	-324.819	180.962	532.71	-380.682	-129.22	199.596	-357.525	-55.252	42.4965
378	0	-683.593	351.823	952.433	-676.168	273.583	1115.34	-620.744	421.385	551.044	-569.358	443.453	104.708	-568.362	601.773	49.5079	-294.971	278.79	926.509	-288.221	250.922	1085.56	-323.139	205.888	531.139	-377.809	-112.584	209.817	-356.677	-50.0091	46.1332
379	0	-684.25	362.555	953.309	-676.656	285.701	1116.96	-621.134	427.374	551.014	-569.103	443.766	104.716	-568.306	602.119	49.1825	-295.785	291.772	927.041	-288.833	262.213	1085.86	-321.527	231.184	529.913	-374.776	-94.36	219.96	-355.783	-43.6298	50.9811
380	0	-684.814	372.127	954.233	-677.114	297.727	1118.61	-621.429	432.203	551.034	-568.891	444.009	104.679	-568.242	602.399	48.956	-296.449	304.986	927.608	-289.587	272.735	1086.12	-319.82	256.596	529.353	-371.825	-74.1907	229.316	-354.981	-35.5533	55.9205
381	0	-685.161	381.259	955.08	-677.497	309.475	1120.36	-621.509	436.593	550.976	-568.636	444.43	104.747	-568.267	602.604	48.7564	-297.074	317.594	928.288	-290.164	283.325	1086.42	-318.321	281.692	529.629	-368.935	-52.7357	236.845	-354.329	-26.37	59.9903
382	0	-685.948	390.087	956.058	-677.869	321.193	1122.16	-622.028	440.678	551.049	-568.674	444.536	104.669	-568.308	602.8	48.5866	-297.685	330.983	929.112	-290.715	293.393	1086.85	-316.987	306.336	530.658	-365.688	-30.6532	243.012	-353.796	-15.6387	64.0325
383	0	-686.609	399.003	957.306	-678.2	333.105	1123.92	-622.421	444.851	551.392	-568.608	444.758	104.843	-568.345	602.932	48.4603	-298.117	342.405	930.332	-291.219	303.178	1087.43	-315.84	330.546	532.378	-362.729	-8.92564	248.545	-352.555	-1.34276	69.7022
384	0	-687.357	408.032	958.622	-678.56	344.932	1125.8	-622.901	449.138	551.804	-568.701	444.903	104.78	-568.374	603.075	48.363	-298.613	354.776	931.583	-291.579	311.95	1088.32	-314.999	354.417	534.464	-360.511	13.0782	254.593	-351.265	18.4413	75.0814
385	0	-688.119	417.238	959.774	-678.825	356.56	1127.39	-623.396	453.601	552.05	-568.737	444.98	104.642	-568.442	603.151	48.2547	-298.908	366.217	933.318	-291.972	322.007	1089.51	-314.506	377.715	537.019	-358.772	35.0838	259.868	-349.405	43.0657	79.7473
386	0	-688.575	426.151	961.002	-679.111	367.772	1129.03	-623.584	457.771	552.374	-568.8	445.147	104.714	-568.483	603.266	48.1482	-299.138	377.719	935.19	-292.257	332.899	1090.85	-314.198	400.484	539.995	-357.398	58.566	263.803	-346.952	70.3459	83.9579
387	0	-689.298	434.713	962.094	-679.503	378.65	1130.36	-624.04	461.59	552.561	-568.64	445.476	104.947	-568.505	603.369	48.017	-299.218	389.337	937.303	-292.582	343.387	1092.83	-314.085	422.9	543.442	-356.346	82.6934	266.567	-343.882	98.7873	87.2285
388	0	-689.744	442.869	963.353	-680.052	389.111	1131.52	-624.218	465.003	552.915	-568.494	445.855	105.186	-568.502	603.49	47.9291	-299.241	401.469	939.763	-292.94	353.966	1095.18	-314.141	444.713	547.421	-355.428	107.25	268.098	-341.202	129.057	89.5442
389	0	-690.151	450.583	964.477	-680.791	399.213	1132.43	-624.357	467.974	553.135	-568.381	446.172	105.394	-568.478	603.611	47.8476	-299.129	413.634	942.432	-293.35	364.635	1098	-314.145	466.28	551.642	-354.54	132.456	268.146	-338.246	159.898	90.7029
390	0	-690.032	458.001	965.701	-681.558	409.084	1133.02	-623.97	470.65	553.454	-568.433	446.424	105.609	-568.4	603.693	47.7558	-299.002	426.068	945.383	-293.829	375.607	1101.02	-314.137	487.525	555.921	-353.718	158.711	266.952	-335.063	191.209	91.0769
391	0	-690.217	465.259	966.967	-682.396	419.093	1133.42	-623.887	473.165	553.815	-567.567	446.882	105.946	-568.346	603.748	47.6369	-299.146	438.083	948.433	-294.368	386.375	1104.21	-314.234	508.435	560.041	-352.97	184.866	265.051	-331.8	222.538	90.9445
392	0	-690.146	472.454	968.251	-683.136	428.885	1133.51	-623.548	475.617	554.194	-567.223	447.12	106.226	-568.378	603.819	47.6157	-299.012	450.02	951.417	-294.869	397.018	1107.4	-314.295	528.815	563.862	-352.63	211.439	261.851	-328.461	255.081	89.8876
393	0	-690.073	479.671	969.542	-683.931	438.103	1133.51	-623.208	478.092	554.58	-566.94	447.334	106.539	-568.354	603.906	47.5459	-298.84	461.969	954.357	-295.392	407.846	1110.45	-314.481	548.45	567.653	-352.31	238.52	257.728	-324.969	288.731	88.456
394	0	-689.899	488.575	969.392	-684.563	446.942	1133.37	-623.018	480.845	554.907	-566.709	447.569	106.855	-568.305	603.957	47.4136	-298.547	473.862	957.245	-295.857	418.551	1113.31	-314.901	567.618	571.284	-351.976	266.149	252.762	-321.48	323.68	86.7606
395	0	-689.741	497.43	969.24	-685.179	455.875	1133.16	-622.598	483.787	555.067	-566.619	447.895	107.163	-568.197	603.957	47.2699	-298.201	486.481	960.068	-296.288	429.545	1115.97	-315.258	586.112	574.834	-351.708	294.34	246.767	-318.178	359.663	84.9699
396	0	-689.492	506.217	969.024	-685.655	464.792	1132.95	-622.456	486.825	555.31	-566.476	448.18	107.508	-568.206	604.068	47.2043	-297.942	496.735	962.668	-296.694	440.417	1118.43	-315.671	603.746	578.218	-351.468	323.371	239.784	-315.137	396.834	82.9746
397	0	-689.154	514.847	968.699	-685.964	474.049	1132.48	-622.182	489.865	555.468	-566.452	448.463	108.1	-568.266	604.18	47.1457	-297.674	508.475	965.011	-297.149	451.049	1120.55	-316.168	620.662	581.443	-351.151	352.713	232.159	-312.328	434.702	80.8045
398	0	-688.871	523.259	968.276	-686.14	483.721	1132.16	-621.869	492.784	555.612	-565.866	448.656	108.248	-568.213	604.288	47.1207	-297.3	519.94	967.219	-297.475	461.823	1122.52	-316.544	636.792	584.438	-350.912	383.172	223.591	-309.774	473.275	78.3521
399	0	-688.01	531.43	967.687	-686.275	493.403	1131.61	-621.616	495.779	555.795	-565.598	448.896	108.567	-568.123	604.364	46.9901	-297.193	530.901	969.113	-297.833	472.144	1124.14	-316.824	652.178	587.208	-350.515	414.141	214.605	-307.583	512.351	75.8005
400	0	-688.504	539.782	967.19	-686.182	503.842	1131.07	-621.225	498.72	555.866	-565.347	449.158	108.864	-568.022	604.407	46.9969	-297.119	542.102	970.499	-298.182	482.749	1125.48	-317.111	666.682	589.537	-350.164	446.108	205.096	-305.545	551.108	72.8954
401	0	-688.346	548.012	966.462	-686.259	514.009	1130.45	-620.883	501.727	555.734	-565.06	449.393	109.129	-568.01	604.498	46.9563	-296.823	552.743	971.932	-298.435	493.559	1126.65	-317.324	680.381	591.315	-349.803	478.612	195.072	-303.682	590.795	70.2486
402	0	-687.29	556.08	965.45	-686.087	524.522	1129.65	-620.665	504.944	555.74	-564.791	449.722	109.477	-568.025	604.549	46.885	-296.517	563.402	973.031	-298.856	503.589	1127.46	-317.613	693.327	592.59	-349.596	511.628	185.077	-301.925	631.386	67.9613
403	0	-688.04	564.498	964.69	-686.17	534.02	1128.82	-620.338	508.249	555.607	-564.567	449.99	109.747	-568.03	604.627	46.8512	-296.152	573.812	973.712	-299.04	513.951	1127.99	-318.088	705.391	593.333	-349.493	545.155	175.147	-300.102	671.715	65.943
404	0	-687.92	572.674	963.711	-685.975	543.999	1127.87	-620.318	511.777	555.285	-564.331	450.195	109.994	-568.018	604.651	46.7724	-295.741	584.293	974.147	-299.197	524.278	1128.15	-318.483	716.636	593.44	-349.43	579.721	165.334	-298.456	712.056	64.4857
405	0	-687.671	580.954	962.623	-686.008	553.488	1126.81	-619.895	515.209	555.179	-564.021	450.417	110.192	-568.022	604.7	46.7112	-295.279	594.331	974.006	-299.298	534.693	1128.13	-318.702	727.113	592.964	-349.681	613.91	156.551	-296.931	752.105	63.1579
406	0	-686.726	589.127	961.313	-685.78	563.763	1125.57	-619.371	518.612	554.976	-563.791	450.662	110.406	-568.149	604.791	46.7707	-294.878	603.884	973.588	-299.289	545.633	1127.84	-318.633	736.846	591.799	-350.366	649.45	147.905	-295.371	791.181	62.0864
407	0	-687.602	597.663	960.242	-685.77	572.913	1124.54	-619.388	521.975	554.678	-563.417	450.895	110.558	-568.248	605.173	46.934	-294.355	613.649	972.721	-299.242	556.419	1127.17	-318.44	746.002	590.071	-350.717	684.82	140.751	-294.189	830.057	61.851
408	0	-687.847	606.188	959.028	-685.734	581.87	1123.21	-618.884	525.391	554.463	-563.196	451.126	110.81	-568.312	605.284	46.9426	-293.718	623.784	971.828	-299.281	566.426	1126.19	-317.981	754.503	587.867	-351.199	720.448	134.85	-293.476	868.701	62.6308
409	0	-687.929	614.728	957.699	-685.703	591.16	1121.77	-618.662	528.787	554.189	-562.96	451.343	111.039	-568.285	605.049	46.7316	-293.216	633.72	970.471	-299.311	577.843	1125.08	-317.467	762.395	584.998	-351.67	755.114	130.191	-293.623	906.999	64.488
410	0	-688.068	623.358	956.291	-685.631	600.462	1120.31	-618.576	532.324	554.018	-562.751	451.547	111.341	-568.289	605.064	46.6313	-292.821	643.406	968.72	-299.115	589.059	1123.73	-317.058	770.308	581.566	-352.198	789.688	126.82	-294.422	944.709	67.7611
411	0	-688.218	631.989	954.863	-685.324	610.449	1118.69	-618.381	536.24	553.729	-562.507	451.78	111.642	-567.998	604.743	46.4268	-292.538	653.522	966.771	-298.929	600.253	1122.04	-316.423	777.053	577.93	-352.701	823.241	124.821	-296.395	980.891	72.6204
412	0	-688.313	640.651	953.357	-685.137	619.687	1117.06	-618.062	540.523	553.31	-562.208	452.052	111.906	-568.076	605.127	46.2549	-292.279	663.265	964.372	-298.575	611.508	1120.2	-316.407	784.125	574.187	-352.975	855.036	123.746	-298.674	1016.66	79.3471
413	0	-687.434	649.141	951.658	-684.694	629.157	1115.47	-617.981	545.366	552.829	-561.919	452.392	112.176	-568.073	605.152	46.1291	-291.907	673.477	961.95	-298.146	622.657	1118.16	-316.973	791.524	570.331	-352.747	885.313	122.878	-300.865	1050.08	87.1615
414	0	-687.344	657.784	950.097	-684.4	638.427	1113.64	-617.887	550.638	552.222	-561.63	452.914	112.549	-568.051	605.29	46.0654	-291.338	683.417	959.333	-297.568	633.974	1116.05	-317.755	799.29	566.59	-353.856	913.568	122.372	-302.753	1081.73	96.394
415	0	-686.999	666.563	948.404	-684.032	646.859	1111.82	-617.531	556.421	551.584	-561.405	453.424	112.998	-567.991	605.448	45.9607	-290.822	693.915	956.926	-296.955	645.476	1113.81	-318.757	807.348	563.199	-353.48	939.581	123.095	-305.281	1110.39	106.114
416	0	-686.473	675.466	946.704	-683.473	655.675	1110.08	-617.386	562.724	550.903	-561.222	454.03	113.55	-567.967	605.772	45.8808	-290.271	704.452	954.556	-296.406	656.985	1111.65	-319.805	815.992	560.238	-353.438	963.516	124.378	-308.87	1136.58	116.017
417	0	-686.377	684.522	945.117	-683.05	664.885	1108.34	-617.19	569.384	550.305	-561.058	454.992	114.4	-567.928	606.164	45.8687	-289.521	716.266	952.333	-295.749	668.757	1109.66	-320.809	825.073	557.561	-353.953	984.773	125.638	-312.198	1158.66	124.548
418	0	-686.24	693.796	943.577	-682.454	674.163	1106.68	-616.804	576.352	549.755	-560.891	455.862	115.248	-567.934	606.489	45.688	-289.459	726.961	950.572	-295.318	680.439	1107.79	-321.465	835.064	555.474	-354.466	1003.08	126.276	-315.783	1177.43	130.542
419	0	-686.136	703.137	942.173	-681.906	683.53	1104.95	-616.496	583.707	549.308	-560.693	457.049	116.449	-567.992	606.806	45.5399	-289.26	738.536	948.858	-294.792	691.86	1106.23	-321.948	846.173	553.918	-356.345	1018.11	125.886	-319.155	1192.8	132.814
420	0	-685.894	712.641	940.903	-681.328	693.747	1103.35	-616.21	591.519	548.841	-560.666	458.374	117.763	-568.029	607.375	45.4857	-289.162	750.263	947.412	-294.412	703.257	1104.79	-322.446	858.306	552.757	-358.221	1029.69	124.321	-322.351	1204.77	131.375
421	0	-685.463	722.315	939.705	-680.573	704.566	1101.79	-615.949	599.654	548.306	-560.661	459.745	119.238	-568.095	607.897	45.4437	-288.986	762.238	946.247	-293.961	714.666	1103.48	-322.886	871.56	552.026	-360.412	1038.35	121.855	-325.121	1213.58	127.287
422	0	-685.083	732.223	938.549	-679.267	717.122	1100.85	-615.757	608.342	547.889	-560.807	461.286	121.024	-568.358	608.315	45.3704	-288.797	773.751	945.093	-293.539	726.002	1102.35	-323.488	885.594	551.624	-362.839	1044.18	119.016	-327.74	1219.33	121.534
423	0	-684.684	742.316	937.53	-679.202	726.831	1098.94	-615.425	617.4	547.31	-560.972	462.959	122.943	-568.757	608.761	45.3483	-288.273	785.85	944.353	-292.969	737.54	1101.31	-324.232	899.749	551.422	-365.42	1047.52	116.351	-330.167	1223.09	115.072
424	0	-684.052	752.707	936.702	-678.4	737.397	1097.85	-615.059	626.69	547.038	-561.416	464.991	125.153	-569.237	609.25	45.251	-287.749	798.076	943.608	-292.378	749.571	1100.34	-325.134	914.051	551.25	-367.862	1050.03	115.226	-332.812	1225.37	108.313
425	0	-683.373	763.211	936.031	-677.293	749.133	1097.35	-614.716	636.508	546.813	-561.87	467.392	127.607	-569.981	609.722	45.0716	-287.226	810.697	943.077	-291.506	762.086	1099.31	-326.237	927.898	551.195	-370.587	1052.92	112.884	-335.092	1227.73	102.773
426	0	-682.767	773.916	935.485	-676.222	761.174	1096.68	-614.43	646.747	546.801	-562.418	469.937	130.42	-570.479	610.325	45.0513	-286.683	823.975	942.87	-290.7	774.699	1098.98	-327.432	941.119	551.028	-373.737	1056.84	111.509	-337.677	1230.87	98.7064
427	0	-682.123	784.945	935.174	-675.22	773.073	1096.21	-614.065	657.669	547.026	-563.041	473.007	133.577	-570.949	610.83	44.9555	-286.201	837.373	943.057	-289.954	787.731	1099.2	-328.764	952.927	550.898	-376.445	1062.55	110.664	-340.895	1234.63	94.7651
428	0	-681.447	796.195	935.077	-674.244	785.008	1096.06	-613.763	669.262	547.235	-563.838	476.555	137.18	-571.573	611.109	44.8283	-285.959	850.618	943.561	-289.306	801.045	1100.04	-329.755	963.484	550.614	-378.468	1067.88	109.689	-344.29	1239.08	89.5369
429	0	-680.128	810.393	935.199	-673.184	797.098	1096.08	-613.415	681.74	547.487	-564.297	480.647	141.177	-572.053	611.554	44.7609	-285.22	864.357	944.599	-288.647	814.644	1101.32	-330.467	973.758	550.436	-378.983	1073.13	109.12	-347.407	1243.63	83.3279
430	0	-678.43	826.211	935.624	-672.167	809.774	1096.16	-613.467	695.417	547.619	-564.942	485.525	145.546	-572.491	612.053	44.8493	-284.687	877.542	945.246	-288.011	828.362	1102.97	-330.543	984.803	550.664	-377.683	1078.25	108.032	-349.207	1247.35	77.8359
431	0	-676.922	841.867	936.272	-671.24	822.323	1096.79	-613.726	710.386	547.473	-565.467	491.039	150.412	-572.805	612.679	45.0416	-284.439	890.465	945.929	-287.276	841.83	1104.59	-330.107	996.521	551.312	-376.75	1081.96	107.22	-349.724	1249.91	72.703
432	0	-675.573	856.841	936.912	-670.383	834.978	1097.74	-614.261	726.72	547.216	-565.964	497.436	155.73	-573.026	613.598	45.3772	-283.853	903.489	947.18	-286.543	855.119	1106.16	-329.196	1007.81	552.087	-375.793	1084.64	106.48	-349.22	1251.75	67.6249
433	0	-674.38	870.986	937.528	-669.537	847.088	1098.89	-615.161	744.452	546.643	-566.568	504.744	161.726	-573.132	614.848	45.7101	-283.115	916.093	948.665	-285.673	868.094	1107.77	-327.913	1018.38	552.877	-376.162	1086.66	105.547	-348.579	1253	63.4784
434	0	-673.436	883.975	938.206	-668.651	858.474	1100.26	-616.714	763.652	546.004	-567.242	513.338	168.412	-573.118	616.271	46.0924	-282.246	927.958	950.316	-284.931	880.527	1109.58	-326.325	1028.27	553.604	-375.538	1088.62	104.929	-348.397	1254.24	60.1196
435	0	-672.473	896.026	939.07	-667.752	869.362	1101.69	-618.677	784.195	545.17	-567.622	523.036	175.677	-573.123	618.145	46.7516	-281.345	939.571	952.066	-284.073	892.579	1111.51	-324.571	1037.53	554.327	-373.826	1090.1	104.819	-348.295	1255.36	57.0485
436	0	-671.5	907.671	939.805	-667.06	879.944	1103.15	-621.035	806.046	544.247	-568.315	534.341	183.729	-573.068	620.571	47.886	-280.389	951.014	953.859	-283.137	904.149	1113.47	-322.939	1046.07	554.881	-372.684	1091.59	104.738	-347.974	1256.29	55.2728
437	0	-670.365	919.574	940.572	-666.122	890.111	1104.58	-623.255	828.729	543.348	-569.062	547.39	192.349	-572.899	623.766	49.2734	-279.205	962.404	955.58	-281.983	915.562	1115.27	-321.514	1053.86	555.262	-372.275	1092.44	104.609	-347.87	1256.98	54.426
438	0	-669.14	932.019	941.381	-665.269	900.18	1105.89	-625.21	852.181	542.327	-570.514	561.573	201.421	-573.444	627.865	51.3958	-277.814	973.629	957.098	-280.499	926.673	1116.91	-320.486	1061.05	555.435	-372.691	1093.12	104.67	-348.069	1257.55	53.5059
439	0	-667.713	944.525	942.281	-664.491	910.486	1106.91	-625.957	876.379	541.395	-571.583	578.402	210.87	-574.274	632.845	54.1568	-276.396	984.064	958.418	-279.022	937.29	1118.39	-319.875	1067.76	555.709	-372.858	1093.78	104.658	-348.238	1257.95	52.8694
440	0	-666.398	956.793	942.94	-663.661	921.019	1107.58	-627.655	900.807	541.011	-572.798	597.107	220.16	-574.41	638.652	57.7552	-275.017	994.273	959.552	-278.009	946.008	1119.62	-319.545	1073.86	555.85	-373.646	1094.51	104.681	-348.314	1258.28	52.4952
441	0	-665.271	969.117	943.521	-662.587	931.762	1107.86	-629.541	925.405	541.171	-574.189	619.284	228.708	-573.823	645.8	61.7641	-273.826	1004.13	960.438	-276.688	955.852	1120.77	-319.237	1079.25	555.947	-374.124	1094.98	104.672	-348.265	1258.91	52.4733
442	0	-664.314	981.047	944.026	-661.786	942.947	1107.74	-631.39	950.061	541.947	-576.362	640.016	235.71	-573.416	654.545	65.4484	-272.753	1013.85	961.308	-275.424	965.837	1121.84	-318.788	1084.54	556.178	-374.366	1095.44	104.646	-348.269	1259.2	52.2781
443	0	-663.297	992.68	944.46	-661.044	954.137	1107.62	-632.912	974.57	543.537	-577.873	661.628	241.785	-573.832	665.843	70.6884	-271.76	1023.59	962.201	-274.224	975.842	1122.97	-318.26	1089.5	556.283	-374.518	1095.88	104.637	-348.248	1259.47	52.0351
444	0	-662.506	1004.69	945.4	-660.326	965.205	1107.34	-634.236	998.736	545.651	-579.719	680.181	248.579	-575.675	682.432	78.065	-271.012	1033.06	963.138	-273.226	985.961	1124.2	-317.663	1094.43	556.449	-374.734	1096.35	104.673	-348.185	1259.68	51.8278
445	0	-661.56	1016.51	946.441	-659.423	975.905	1107.36	-635.029	1022.5	548.229	-580.839	701.13	255.622	-577.485	705.046	84.7659	-270.205	1043.03	964.293	-272.334	996.123	1125.42	-316.925	1099.43	556.585	-375.065	1096.77	104.632	-348.121	1259.8	51.6837
446	0	-660.66	1027.98	947.569	-658.515	985.961	1107.84	-635.375	1045.78	551.083	-581.478	723.212	261.712	-579.169	731.896	91.2816	-269.411	1053	965.422	-271.596	1006.42	1126.78	-316.092	1104.47	556.658	-374.797	1096.91	104.853	-348.023	1259.85	51.564
447	0	-659.759	1039.29	948.916	-657.819	995.616	1108.64	-635.421	1068.71	554.25	-582.496	746.385	267.53	-581.51	761.255	97.1655	-268.745	1063.29	966.572	-270.755	1016.7	1128.09	-315.292	1109.08	556.701	-374.828	1097.12	104.868	-347.928	1259.86	51.45
448	0	-658.958	1050.76	950.302	-657.02	1004.61	1109.77	-635.445	1091.18	558.018	-582.506	770.776	271.53	-583.991	791.517	102.355	-268.055	1073.31	967.61	-269.973	1027.24	1129.26	-314.409	1113.33	556.598	-375.373	1097.71	104.548	-347.832	1259.89	51.4047
449	0	-658.206	1061.89	952.144	-656.046	1013.21	1111.27	-635.523	1113.35	562.325	-582.374	795.42	273.945	-586.648	821.951	106.246	-267.371	1083.43	968.552	-269.135	1037.69	1130.46	-313.402	1117.19	556.711	-375.296	1097.8	104.753	-347.631	1259.91	51.506
450	0	-657.494	1072.68	954.062	-655.226	1021.51	1113.14	-635.431	1135.09	566.85	-582.605	820.208	275.25	-589.593	852.105	108.777	-266.759	1093.16	969.333	-268.095	1048.09	1131.45	-312.451	1120.44	556.794	-375.269	1097.81	104.864	-347.563	1259.88	51.4756
451	0	-657.043	1083.02	956.048	-654.247	1029.6	1114.96	-636.005	1155.56	571.365	-582.847	845.396	275.128	-593.344	882.682	110.367	-266.065	1103.05	970.013	-267.083	1058.41	1132.23	-311.609	1123.2	556.861	-375.27	1097.86	105.082	-347.494	1259.94	51.435
452	0	-656.64	1093.28	958.096	-653.536	1037.91	1116.83	-635.616	1176.24	575.545	-583.066	871.246	273.621	-597.383	913.068	110.974	-265.534	1112.46	970.369	-265.956	1068.82	1132.83	-310.814	1125.71	556.932	-375.316	1097.84	105.154	-347.426	1259.89	51.3359
453	0	-656.313	1103.79	960.194	-652.654	1046.23	1118.91	-635.225	1196.36	579.379	-583.263	897.517	271.111	-600.62	943.845	110.44	-264.889	1121.82	970.678	-264.829	1079.12	1133.23	-310.189	1128.12	557.043	-375.399	1097.84	105.239	-347.379	1259.91	51.2044
454	0	-656.01	1114.57	962.339	-651.903	1055.03	1120.76	-634.684	1215.92	582.931	-583.34	924.423	267.667	-602.075	975.317	108.481	-264.249	1131.01	970.7	-263.713	1089.31	1133.47	-309.655	1130.41	557.122	-375.375	1097.77	105.494	-347.501	1259.97	51.0202
455	0	-655.731	1125.61	964.445	-651.107	1064.51	1122.42	-633.889	1234.8	586.194	-583.357	951.883	263.231	-604.396	1007.82	106.349	-263.685	1139.97	970.605	-262.716	1099.19	1133.55	-309.174	1132.7	557.058	-375.497	1097.86	105.545	-347.331	1260.05	50.8437
456	0	-655.422	1136.81	966.471	-650.264	1074.39	1124.18	-633.067	1252.97	589.269	-583.591	979.747	257.9	-607.091	1042.03	104.299	-263.078	1148.84	970.343	-261.751	1108.95	1133.51	-308.737	1135.15	556.981	-375.63	1098.04	105.655	-347.366	1260.17	50.6003
457	0	-655.044	1148.2	968.4	-648.15	1089.28	1125.73	-632.455	1270.58	592.171	-583.787	1007.93	251.486	-609.153	1076.85	101.326	-262.557	1157.53	969.909	-260.801	1118.66	1133.34	-308.396	1137.68	557.049	-375.762	1098.27	105.748	-347.31	1260.23	50.2109
458	0	-654.665	1159.69	970.166	-646.769	1103.76	1127.37	-631.719	1287.28	594.793	-584.309	1036.32	243.969	-610.912	1112.5	97.8445	-262.066	1166.12	969.433	-259.996	1128.03	1132.94	-308.089	1140.28	557.069	-376.315	1098.78	105.653	-347.321	1260.37	49.8316
459	0	-654.39	1171.4	971.763	-646.129	1114.48	1128.48	-631.048	1303.26	597.093	-585.064	1065.44	236.227	-612.425	1148.84	94.031	-261.615	1174.64	968.838	-259.218	1137.52	1132.44	-307.921	1142.92	556.999	-376.057	1098.58	106.031	-347.33	1260.56	49.5314
460	0	-653.967	1183.19	973.125	-645.573	1123.44	1129.51	-630.384	1318.44	599.081	-585.249	1095.02	227.561	-613.677	1185.9	89.9653	-261.166	1183.18	968.154	-258.344	1146.88	1131.74	-307.768	1145.83	556.959	-376.202	1098.79	106.231	-347.315	1260.75	49.2252
461	0	-653.505	1195.09	974.273	-645.192	1132.52	1130.08	-629.585	1332.69	600.635	-585.61	1125.52	218.083	-614.797	1223.55	86.0667	-260.786	1191.87	967.51	-257.503	1156.07	1130.96	-307.678	1148.98	556.904	-376.347	1099.03	106.418	-347.272	1260.92	48.8779
462	0	-653.155	1206.79	975.253	-644.737	1142.2	1130.67	-628.773	1346.13	601.852	-586.078	1156.59	208.726	-615.92	1261.61	82.4201	-260.386	1200.66	966.668	-256.773	1165.48	1130.12	-307.677	1152.34	556.821	-376.408	1099.28	106.634	-347.269	1261.12	48.4735
463	0	-652.751	1218.1	975.96	-644.198	1152.71	1131.2	-627.604	1358.73	602.518	-586.254	1188.21	199.11	-617.219	1300.01	79.2104	-260.087	1209.37	965.73	-256.094	1175.06	1129.23	-307.763	1155.89	556.604	-376.535	1099.55	106.913	-347.294	1261.36	48.0931
464	0	-652.49	1228.95	976.439	-643.667	1163.26	1131.56	-626.357	1370.65	602.643	-586.417	1220.43	189.645	-618.858	1338.67	76.6627	-259.779	1218.29	964.777	-255.482	1184.78	1128.24	-307.826	1159.8	556.448	-376.604	1099.87	107.159	-347.225	1261.4	47.6295
465	0	-652.318	1239.5	976.689	-643.202	1173.76	1131.76	-625.102	1381.94	602.143	-586.158	1252.96	180.493	-620.957	1377.18	74.7788	-259.556	1227.22	963.812	-254.992	1194.55	1127.26	-307.901	1163.94	556.362	-376.714	1100.18	107.401	-347.162	1261.57	47.1799
466	0	-652.256	1249.74	976.544	-642.733	1184.48	1131.79	-623.749	1392.58	600.958	-586.376	1285.9	171.375	-623.347	1415.45	73.5589	-259.286	1236.4	962.801	-254.639	1204.3	1126.19	-307.978	1168.11	556.227	-376.77	1100.58	107.681	-347.111	1261.71	46.6435
467	0	-652.157	1259.81	976.145	-642.338	1195.62	1131.51	-622.381	1402.41	599.116	-586.031	1319.42	163.331	-625.861	1453.37	72.8552	-259.042	1245.63	961.816	-254.288	1214.13	1125.2	-308.065	1172.48	556.096	-376.799	1101.06	108.008	-347.058	1261.99	46.2111
468	0	-651.88	1269.72	975.464	-642.066	1206.89	1131.19	-620.813	1411.38	596.582	-585.948	1352.99	155.746	-628.201	1490.98	72.5198	-258.871	1254.93	960.821	-254.014	1224.12	1124.18	-308.121	1177.27	556.019	-376.725	1101.47	108.49	-346.855	1262.49	45.9744
469	0	-651.581	1279.52	974.561	-641.826	1218.19	1130.62	-619.415	1419.74	593.555	-586.713	1386.28	148.929	-629.987	1528.34	72.3793	-258.689	1264.29	959.766	-253.807	1234.37	1123.16	-308.311	1182.14	555.89	-376.637	1101.77	108.916	-346.793	1262.22	45.6079
470	0	-651.21	1289.18	973.383	-641.604	1229.57	1129.92	-618.309	1427.54	590.016	-587.582	1420.2	143.336	-630.866	1565.56	72.7112	-258.558	1273.83	958.756	-253.678	1244.76	1122.12	-308.426	1187.37	555.764	-376.659	1102.22	109.432	-346.637	1262.39	45.3465
471	0	-652.01	1294.62	971.918	-641.306	1241.41	1129.01	-617.205	1434.73	586.135	-588.737	1454.74	138.75	-630.551	1602.72	73.9157	-258.378	1283.42	957.697	-253.636	1255.3	1121.07	-308.613	1192.69	555.671	-376.681	1102.82	110.079	-346.54	1262.51	45.0388
472	0	-651.66	1304.68	970.346	-641.189	1253.57	1127.91	-616.273	1441.4	582.125	-589.347	1488.46	135.836	-628.927	1639.72	76.566	-258.22	1293.16	956.614	-253.699	1265.93	1119.96	-308.912	1198.15	555.552	-376.75	1103.54	110.701	-346.341	1262.55	44.8674
473	0	-651.409	1314.99	968.646	-641.13	1264.99	1126.66	-615.432	1448.12	578.202	-589.606	1521.35	134.375	-625.91	1676.03	80.9029	-258.052	1302.93	955.412	-253.826	1276.64	1118.66	-309.214	1204.09	555.412	-376.765	1104.09	111.426	-346.338	1262.91	44.6599
474	0	-650.929	1325.26	966.617	-640.937	1276.94	1125.19	-614.476	1455.34	574.289	-589.619	1552.94	133.952	-621.572	1710.86	86.69	-257.989	1312.84	954.04	-253.953	1287.51	1117.19	-309.554	1210.11	555.167	-376.786	1104.86	112.498	-346.345	1263.08	44.4188
475	0	-650.701	1335.6	964.472	-640.644	1290.4	1123.61	-613.321	1463.32	570.545	-589.049	1582.66	134.211	-616.962	1743.95	93.6227	-257.945	1323.04	952.551	-254.149	1298.47	1115.56	-310.051	1216.46	554.771	-377.326	1105.62	113.425	-346.508	1262.32	44.3405
476	0	-650.817	1346.04	962.182	-641.328	1301.35	1121.56	-612.182	1471.54	567.096	-588.203	1610.35	134.584	-611.923	1774.51	100.918	-258.136	1333.22	951.007	-254.438	1309.56	1113.67	-310.536	1223.08	554.415	-377.354	1106.55	114.373	-346.523	1263.21	44.0376
477	0	-650.916	1356.6	959.936	-641.442	1313.51	1119.91	-610.817	1479.76	563.771	-587.423	1635.79	134.978	-607.006	1802.2	108.325	-258.187	1343.8	949.438	-254.856	1320.38	1111.71	-310.969	1229.94	554.095	-377.553	1107.51	115.357	-346.355	1263.71	44.1713
478	0	-651.182	1367.44	957.453	-641.993	1324.38	1118.04	-609.502	1488.42	560.649	-586.65	1658.47	135.068	-602.471	1826.64	115.416	-258.444	1354.61	947.876	-255.363	1331.39	1109.77	-311.35	1237.12	553.781	-377.761	1108.59	116.677	-346.273	1263.56	43.9659
479	0	-652.236	1378.53	955.032	-642.442	1336.81	1115.94	-608.496	1498.22	557.85	-584.8	1677.59	134.786	-598.288	1847.18	122.037	-258.794	1365.41	946.19	-255.932	1342.55	1107.9	-311.682	1244.86	553.451	-377.776	1109.78	118.103	-346.264	1263.77	43.8744
480	0	-651.83	1390.49	952.612	-642.933	1350.09	1113.9	-607.238	1509.54	555.619	-582.691	1693.64	133.32	-594.663	1863.62	127.472	-259.219	1376.31	944.537	-256.689	1353.84	1106.11	-312.078	1252.93	552.957	-377.958	1110.97	119.689	-346.363	1264.61	43.8873
481	0	-652.048	1402.62	950.687	-643.885	1361.29	1112.3	-606.227	1522.42	554.078	-579.594	1706.5	131.108	-591.693	1876.38	130.3	-259.725	1387.29	942.996	-257.446	1365.18	1104.37	-312.434	1261.46	552.291	-377.948	1112.49	121.146	-346.398	1264.75	43.7243
482	0	-652.594	1415.3	948.595	-644.692	1373.8	1110.11	-605.199	1536.47	553.061	-575.834	1716.85	129.066	-588.793	1886.24	129.252	-260.185	1398.31	941.381	-258.131	1376.6	1102.54	-312.882	1270.5	551.541	-378.029	1114.33	122.892	-346.475	1265.37	43.6413
483	0	-652.861	1428.44	946.906	-644.946	1388.05	1108.63	-604.389	1551.26	552.276	-572.58	1725.51	128.079	-585.957	1894.39	124.569	-260.793	1409.39	939.905	-258.811	1388.15	1100.71	-313.408	1279.93	550.77	-377.769	1115.95	124.891	-346.389	1265.07	43.3284
484	0	-653.395	1441.35	945.328	-645.814	1400.23	1107.26	-603.23	1566.5	551.954	-570.05	1731.4	126.398	-582.552	1900.59	117.081	-261.343	1420.62	938.243	-259.345	1399.95	1098.93	-314.033	1289.81	550.013	-377.522	1118.01	127.189	-346.384	1265.87	43.3312
485	0	-653.749	1455.71	944.87	-646.57	1412.04	1106.19	-602.207	1581.77	551.907	-566.63	1736.58	124.52	-578.902	1905.94	108.305	-261.913	1432.09	936.759	-259.794	1411.86	1097.14	-314.707	1300.07	549.204	-377.409	1119.83	129.495	-346.229	1265.74	43.0904
486	0	-654.813	1469.89	944.227	-647.218	1424.17	1105.54	-601.328	1597.15	552.039	-563.043	1742.16	122.643	-574.297	1910.89	100.91	-262.433	1443.76	935.215	-260.096	1423.9	1095.4	-315.387	1310.72	548.526	-377.151	1122.14	132.266	-346.123	1266.07	42.9564
487	0	-655.48	1484.33	943.856	-647.879	1436.81	1105.21	-600.402	1612.32	552.064	-560.154	1748.1	121.446	-569.544	1914.97	95.5147	-263.032	1455.72	933.942	-260.439	1435.99	1093.79	-315.896	1321.99	547.897	-376.797	1124.91	135.273	-345.99	1266.48	42.8668
488	0	-655.724	1499.16	943.771	-648.566	1449.89	1105.16	-599.82	1627.2	552.274	-558.979	1752.96	120.605	-565.198	1919.63	89.3532	-263.674	1467.86	932.702	-260.927	1448.31	1092.21	-316.267	1333.83	547.394	-376.103	1127.75	138.781	-345.834	1266.87	42.812
489	0	-656.413	1514.21	944.24	-649.298	1463.04	1105.48	-599.924	1641.74	552.999	-558.345	1759.63	119.26	-561.119	1924.74	82.1193	-264.378	1480.43	931.69	-261.416	1460.44	1090.89	-316.542	1346.43	547.027	-375.142	1131.35	142.699	-345.614	1267.35	42.7665
490	0	-656.608	1529.65	945.067	-649.907	1476.3	1106.4	-601.128	1656.4	554.284	-557.795	1765	118.53	-558.485	1927.99	76.1266	-265.126	1493.11	930.908	-261.884	1472.49	1089.86	-316.691	1360.07	546.603	-374.038	1135.47	146.996	-345.391	1267.74	42.6974
491	0	-656.546	1545.07	946.17	-650.313	1489.9	1107.96	-602.74	1671.8	556.056	-558.524	1768.34	117.948	-558.287	1929.71	71.4378	-265.997	1505.98	930.383	-262.432	1484.79	1089.09	-316.609	1374.76	546.167	-372.725	1140.4	151.76	-345.144	1268.15	42.6603
492	0	-656.537	1560.29	947.661	-650.692	1503.49	1109.93	-603.43	1687.13	557.904	-558.48	1771.25	117.714	-559.588	1931.37	67.3454	-266.961	1519.03	930.109	-262.99	1497.07	1088.6	-316.286	1390.69	545.636	-370.978	1145.95	157.156	-344.849	1268.66	42.7848
493	0	-656.829	1575.13	949.229	-651.07	1517.28	1112.17	-603.875	1701.92	559.456	-558.398	1773.28	117.487	-560.012	1933.64	65.028	-268.094	1532.21	929.875	-263.444	1509.49	1088.31	-315.61	1408.03	544.922	-369.126	1152.35	163.278	-344.366	1269.42	43.1032
494	0	-657.353	1589.41	950.744	-651.65	1531.1	1114.58	-604.127	1715.6	560.569	-557.817	1775.27	117.311	-559.358	1934.78	64.2242	-269.398	1545.5	929.868	-264.046	1521.83	1088.18	-314.596	1426.72	544.088	-367.101	1160.05	170.053	-343.786	1270.3	43.6448
495	0	-658.029	1602.73	952.402	-652.441	1544.78	1116.88	-604.03	1727.92	561.467	-556.917	1776.85	117.137	-558.572	1935.62	63.1812	-270.823	1558.99	930.13	-264.668	1534.15	1088.34	-313.07	1446.71	543.064	-365.068	1169.05	177.602	-343.214	1271.6	44.388
496	0	-658.78	1615.15	953.946	-653.239	1557.98	1118.91	-603.936	1738.81	562.133	-556.238	1777.83	117.217	-558.522	1936.11	62.299	-272.21	1572.46	930.485	-265.421	1546.49	1088.67	-311.209	1467.91	541.994	-362.906	1179.66	185.773	-342.716	1273.38	45.2915
497	0	-659.864	1626.75	955.418	-654.154	1570.95	1120.79	-603.532	1748.16	562.441	-555.375	1778.08	117.078	-558.187	1936.62	61.7391	-273.559	1585.87	930.998	-266.314	1558.64	1089.24	-309.25	1490.24	540.813	-360.597	1191.89	194.478	-341.99	1276.16	47.0177
498	0	-661.259	1638.11	956.933	-655.155	1583.94	1122.42	-603.004	1755.98	562.398	-554.846	1779.13	117.087	-557.86	1936.84	61.5607	-274.786	1599.24	931.636	-267.321	1570.75	1089.97	-307.408	1513.74	539.627	-358.057	1206.15	203.871	-341.066	1279.83	49.5132
499	0	-661.622	1652.85	958.056	-656.115	1596.92	1123.92	-602.626	1762.65	562.266	-554.612	1781.06	117.148	-557.679	1937.05	61.3682	-276.005	1612.47	932.445	-268.254	1582.52	1090.87	-305.774	1538.04	538.646	-354.921	1222.48	213.517	-340.126	1284.64	52.8936
500	0	-662.242	1665.82	959.645	-656.976	1609.58	1125.44	-602.327	1768.25	562.185	-554.427	1782.04	117.122	-557.638	1937.33	61.2175	-276.965	1625.63	933.299	-269.172	1594.08	1091.79	-304.222	1562.93	537.658	-352.213	1240.23	224.138	-339.157	1290.27	56.9115
501	0	-662.091	1678.2	961.314	-657.639	1621.81	1127	-602.55	1773.42	562.159	-554.27	1781.95	117.071	-557.593	1937.39	61.108	-277.952	1638.23	934.205	-269.968	1605.26	1092.64	-302.693	1588.32	537.008	-348.978	1260.09	233.089	-338.396	1297.32	61.6924
502	0	-663.573	1689.94	962.842	-658.196	1633.81	1128.73	-602.737	1778.01	562.179	-554.152	1781.96	117.013	-557.597	1937.41	61.0003	-278.596	1650.71	935.05	-270.651	1616	1093.39	-301.465	1613.3	536.869	-345.825	1281.29	241.324	-337.681	1305.77	66.2254
503	0	-664.039	1701.53	964.496	-658.539	1645.78	1130.66	-603.203	1782.55	562.34	-554.229	1782.22	116.982	-557.619	1937.48	60.9267	-279.144	1663.09	936.063	-271.069	1626.77	1094.15	-300.234	1638.08	537.857	-342.621	1303.3	248.526	-337.096	1315.23	70.1473
504	0	-664.391	1712.82	966.218	-658.843	1657.43	1132.71	-603.887	1787.49	562.614	-554.323	1782.67	116.974	-557.698	1937.61	60.8585	-279.525	1675.18	937.291	-271.331	1637.58	1095.03	-299.132	1662.73	539.646	-339.475	1325.61	254.356	-336.068	1327.38	75.0926
505	0	-664.845	1723.92	967.957	-658.979	1669.18	1134.84	-603.973	1790.91	562.711	-554.441	1782.92	116.943	-557.743	1937.73	60.795	-279.816	1687.15	938.875	-271.481	1647.02	1095.99	-298.149	1687.1	542.009	-337.487	1347.3	260.174	-334.715	1345	81.2533
506	0	-664.986	1734.84	969.635	-659.227	1680.71	1136.93	-604.444	1795.34	562.781	-554.593	1782.73	116.891	-557.75	1937.77	60.6661	-280.169	1698.89	940.677	-271.666	1656.6	1097.18	-297.568	1710.9	544.785	-334.951	1369.21	267.109	-332.231	1368.43	86.9913
507	0	-665.239	1745.58	971.165	-659.541	1692.21	1138.75	-605.002	1799.56	562.785	-554.689	1782.43	116.894	-557.82	1937.91	60.6001	-280.349	1710.72	942.714	-272.014	1666.36	1098.94	-297.396	1734.03	547.979	-334.63	1392.32	271.869	-329.438	1395.95	91.7636
508	0	-665.416	1756.25	972.867	-660.046	1703.25	1140.4	-604.847	1803	562.885	-554.558	1781.96	116.882	-557.819	1937.9	60.5398	-280.486	1722.58	945.103	-272.497	1676.37	1101.12	-297.349	1756.72	551.822	-334.209	1416.07	275.416	-326.364	1426.15	95.5625
509	0	-666.122	1766.56	974.149	-660.672	1714.43	1141.86	-605.021	1805.95	563.059	-554.247	1781.37	116.888	-557.843	1937.99	60.4726	-280.5	1734.46	947.872	-273.006	1686.5	1103.8	-297.469	1779.08	556.153	-333.788	1440.75	277.845	-323.112	1457.53	99.1495
510	0	-665.947	1776.94	975.769	-661.51	1725.37	1142.9	-605.229	1808.52	563.442	-554.128	1781.48	117.047	-557.821	1938.04	60.4303	-280.517	1746.31	950.848	-273.677	1696.75	1106.72	-297.606	1800.92	560.772	-333.763	1466.09	278.951	-319.769	1489.32	101.638
511	0	-666.288	1787.06	977.026	-662.29	1735.98	1143.77	-605.266	1810.11	563.739	-554.229	1782.08	117.441	-557.806	1938.1	60.3767	-280.505	1758.29	954.07	-274.395	1706.93	1110.11	-297.602	1822.45	565.62	-333.037	1491.44	279.156	-316.236	1521.32	102.834
512	0	-666.052	1796.99	977.999	-663.138	1746.09	1144.35	-605.358	1811.68	564.106	-554.003	1781.71	117.647	-557.805	1938.16	60.3398	-280.417	1770.23	957.409	-275.064	1717.01	1113.43	-297.653	1843.52	570.392	-334.052	1517.71	277.14	-312.481	1554.57	103.504
513	0	-666.067	1806.73	978.817	-663.945	1756.11	1144.76	-605.699	1813.42	564.473	-553.918	1781.75	117.955	-557.777	1938.16	60.2698	-280.216	1782	960.709	-275.653	1727.63	1116.81	-297.875	1863.96	574.961	-334.058	1544.06	274.887	-308.739	1587.54	103.621
514	0	-666.122	1816.15	979.393	-664.585	1766.46	1145	-605.204	1815.12	564.814	-554.05	1782.7	118.269	-557.803	1938.25	60.1962	-279.969	1793.63	963.965	-276.15	1738.23	1120.13	-298.122	1883.76	579.412	-334.155	1570.7	271.878	-305.183	1621.39	102.907
515	0	-666.212	1825.48	979.667	-665.074	1776.9	1145.2	-605.587	1817.58	565.166	-554.158	1783.22	118.453	-557.802	1938.32	60.1243	-279.721	1805.1	967.103	-276.59	1748.87	1123.26	-298.403	1903.01	583.578	-334.751	1598.4	266.596	-301.866	1655.9	101.745
516	0	-666.335	1834.53	979.798	-665.315	1787.78	1145.32	-605.682	1820.17	565.419	-554.254	1783.74	118.651	-557.816	1938.41	60.0355	-279.423	1816.53	970.075	-277.128	1759.97	1126.22	-298.81	1921.26	587.415	-335.154	1626.54	261.098	-298.566	1692.28	100.481
517	0	-665.92	1843.42	979.719	-665.449	1798.47	1145.35	-605.705	1822.99	565.653	-554.294	1784.16	118.904	-557.771	1938.43	59.896	-279.101	1827.87	972.853	-277.55	1770.47	1128.87	-299.134	1939.25	591.165	-335.407	1655.84	254.638	-295.607	1729.51	98.9957
518	0	-666.086	1851.89	979.631	-665.461	1808.84	1145.23	-605.797	1825.85	565.846	-554.26	1784.46	119.111	-557.622	1938.26	59.6834	-278.807	1839.12	975.464	-277.917	1781.14	1131.22	-299.374	1956.31	594.725	-335.848	1685.67	246.991	-292.986	1767.63	97.4183
519	0	-665.754	1860.52	979.32	-665.469	1819.47	1145.02	-605.761	1828.61	566.01	-554.324	1784.68	119.411	-557.635	1938.38	59.5722	-278.503	1850.26	977.914	-278.459	1793.05	1133.53	-299.595	1972.56	597.975	-336.204	1715.95	238.802	-290.597	1806.48	95.7292
520	0	-665.25	1869.32	978.758	-665.471	1830.42	1144.67	-605.678	1831.33	566.045	-553.926	1784.62	119.665	-557.614	1938.45	59.4556	-278.163	1861.19	980.133	-278.832	1803.32	1135.3	-299.731	1988.1	601.029	-336.475	1746.85	229.98	-288.468	1845.75	93.8189
521	0	-665.453	1877.84	978.227	-665.433	1840.96	1144.21	-605.407	1834.2	566.159	-552.856	1783.28	119.873	-557.573	1938.57	59.3426	-277.856	1872.12	981.971	-279.278	1813.39	1136.8	-299.861	2002.87	603.711	-336.621	1778.63	220.645	-286.504	1885.25	91.6443
522	0	-665.532	1886.36	977.488	-665.401	1851.34	1143.62	-605.169	1837.1	566.136	-552.745	1783.16	120.137	-557.566	1938.7	59.2492	-277.538	1883.01	983.579	-279.686	1823.52	1137.95	-299.94	2016.66	605.796	-336.823	1810.05	210.952	-284.659	1924.82	89.3664
523	0	-665.228	1895.04	976.727	-665.615	1861.45	1142.77	-604.886	1840.33	566.21	-552.701	1782.95	120.185	-557.526	1938.82	59.1373	-277.158	1893.67	984.823	-279.969	1833.65	1138.86	-300.017	2029.93	607.369	-337.07	1843.03	201.118	-282.877	1964.59	87.065
524	0	-664.998	1903.67	975.845	-666.153	1869.47	1141.74	-604.607	1843.64	566.197	-552.534	1786.27	121.222	-557.513	1938.9	59.031	-276.756	1904.21	985.598	-280.2	1843.81	1139.49	-300.153	2042.15	608.333	-337.188	1876.97	191.349	-281.081	2004.22	84.9527
525	0	-664.783	1912.24	974.945	-666.999	1875.92	1140.64	-604.129	1847.05	565.993	-552.433	1786.18	121.585	-557.502	1938.95	59.05	-276.365	1914.52	986.037	-280.376	1854.22	1139.75	-300.12	2053.78	608.657	-337.172	1912.23	182.056	-279.359	2043.81	83.1529
526	0	-664.757	1920.78	973.984	-668.062	1881.92	1139.46	-604.155	1850.68	566.062	-552.18	1785.59	121.788	-557.492	1939.05	58.9757	-275.91	1924.75	986.056	-280.538	1864.6	1139.78	-300.008	2064.51	608.225	-336.944	1947.35	173.272	-277.816	2083.27	81.7493
527	0	-664.383	1929.59	972.842	-668.781	1888.13	1138.18	-604.028	1854.05	565.851	-552.135	1785.98	122.01	-557.481	1939.14	58.8827	-275.401	1934.71	985.703	-280.602	1875.16	1139.45	-299.694	2074.43	607.001	-337.147	1983.11	164.484	-276.631	2122.05	80.2631
528	0	-664.026	1938.44	971.711	-669.467	1895.26	1136.94	-603.993	1857.46	565.716	-552.046	1786.68	122.338	-557.499	1939.27	58.7861	-274.896	1944.72	984.938	-280.564	1885.76	1138.92	-299.327	2083.64	605.119	-337.977	2019.5	156.929	-275.854	2160.43	79.0749
529	0	-663.632	1947.33	970.509	-669.737	1903.47	1135.66	-603.967	1860.8	565.623	-551.933	1787.13	122.647	-557.497	1939.32	58.6972	-274.346	1954.69	983.908	-280.451	1896.55	1138.13	-298.836	2092.18	602.763	-338.17	2055.33	151.145	-275.277	2199.27	78.7824
530	0	-663.482	1956.37	969.161	-669.697	1912.78	1134.42	-603.9	1864.11	565.501	-551.752	1787.4	122.964	-557.412	1939.26	58.2724	-273.869	1964.73	982.535	-280.303	1907.44	1137.07	-298.254	2100.19	599.872	-338.037	2090.55	146.448	-275.19	2238.19	80.0276
531	0	-662.911	1965.64	968.033	-669.419	1923.14	1133.05	-603.914	1867.71	565.451	-551.626	1787.48	123.254	-557.641	1939.6	58.4009	-273.412	1974.71	980.985	-280.132	1918.57	1135.8	-297.71	2107.71	596.513	-338.223	2124.65	142.79	-275.904	2276.07	82.7744
532	0	-663.745	1974.46	966.654	-668.832	1933.88	1131.68	-603.961	1871.47	565.411	-551.434	1787.53	123.58	-557.684	1939.77	58.3319	-273.024	1984.89	979.101	-279.9	1929.95	1134.36	-297.187	2114.94	592.845	-338.117	2158.11	140.358	-277.244	2313.2	88.0251
533	0	-663.519	1983.59	965.288	-668.274	1944.83	1130.27	-603.786	1875.57	565.237	-551.048	1786.84	123.982	-557.757	1939.96	58.2293	-272.782	1995.08	976.961	-279.523	1941.53	1132.77	-296.982	2122.31	589.109	-337.956	2190	138.661	-278.874	2349.28	95.3885
534	0	-664.277	1992.5	963.727	-667.638	1955.71	1128.74	-603.67	1880.32	565.01	-550.727	1785.68	124.1	-557.823	1940.11	58.089	-272.295	2005.54	974.766	-279.043	1953.32	1131.03	-297.196	2130.03	585.33	-337.52	2219.39	137.473	-280.69	2383.57	103.975
535	0	-663.799	2001.58	962.447	-666.944	1966.36	1127.15	-603.461	1885.52	564.672	-550.754	1789.83	125.113	-557.858	1940.35	57.9948	-271.732	2016.18	972.473	-278.491	1965.24	1129.22	-297.948	2137.61	581.72	-336.506	2247.89	137.071	-282.826	2415.48	113.429
536	0	-663.681	2010.73	961.072	-666.424	1976.5	1125.56	-603.206	1891.3	564.259	-550.721	1789.87	125.621	-557.835	1940.43	57.8524	-271.207	2027.08	970.154	-277.84	1977.26	1127.35	-298.906	2145.17	578.098	-334.592	2275.16	138.059	-285.238	2444.78	123.401
537	0	-663.8	2019.8	959.619	-665.723	1986.32	1123.98	-602.825	1897.71	563.796	-550.061	1788.03	125.746	-557.848	1940.63	57.7254	-270.73	2038.45	968.063	-277.233	1989.6	1125.46	-299.506	2153.2	574.813	-334.479	2298.86	139.211	-287.899	2471.07	133.076
538	0	-663.57	2029.13	958.258	-665.305	1996.2	1122.46	-602.476	1904.61	563.328	-550.036	1787.48	126.366	-557.88	1940.83	57.5976	-270.393	2050.17	966.153	-276.652	2001.97	1123.64	-300.251	2161.65	571.978	-332.978	2321.04	140.612	-290.804	2493.28	141.107
539	0	-663.692	2038.44	956.925	-664.648	2005.75	1120.87	-602.156	1911.96	562.801	-549.434	1792.42	129.357	-557.868	1940.97	57.4482	-270.141	2062.3	964.462	-276.164	2014.32	1121.92	-300.698	2171.5	569.765	-334.437	2338.58	141.333	-293.382	2511.78	146.382
540	0	-664.076	2047.77	955.634	-664.133	2015.15	1119.21	-601.781	1919.86	562.261	-549.38	1793.59	130.36	-557.91	1941.25	57.3373	-269.985	2074.71	962.831	-275.639	2026.59	1120.38	-300.953	2183.05	568.383	-335.662	2352.98	140.599	-295.361	2526.63	147.982
541	0	-663.664	2057.46	954.376	-663.674	2024.72	1117.56	-601.359	1928.02	561.725	-549.272	1794.49	131.537	-558.017	1941.64	57.2683	-269.966	2087.21	961.437	-275.15	2038.88	1119.08	-301.237	2195.91	567.416	-337.024	2364.21	138.778	-296.976	2537.91	146.043
542	0	-663.767	2067.14	953.196	-663.052	2034.32	1115.9	-601.007	1936.52	561.167	-549.561	1796.1	133.105	-558.174	1941.98	57.1744	-269.826	2099.72	960.281	-274.637	2051.01	1117.87	-301.458	2209.89	566.795	-338.677	2372.31	136.228	-298.494	2546.03	141.676
543	0	-663.332	2077.19	952.053	-662.53	2044.28	1114.43	-600.643	1945.4	560.616	-549.603	1797.44	134.759	-558.389	1942.41	57.0643	-269.603	2112.17	959.299	-274.15	2063.09	1116.78	-301.837	2224.41	566.317	-340.425	2377.86	133.194	-300.193	2550.84	135.507
544	0	-662.8	2087.44	950.942	-661.816	2054.57	1113.04	-600.333	1954.68	560.259	-550.149	1799.73	136.847	-558.82	1942.8	57.0448	-269.274	2124.63	958.44	-273.594	2075.09	1115.71	-302.419	2239.06	566.049	-342.326	2381.13	129.809	-301.793	2553.59	128.303
545	0	-662.655	2096.59	950.424	-661.041	2065.18	1111.92	-600.093	1964.45	559.903	-550.847	1802.26	139.25	-559.324	1943.37	57.1179	-268.798	2137.49	957.761	-272.949	2087.47	1114.56	-303.413	2253.45	565.746	-344.248	2382.67	126.971	-303.606	2555.13	120.828
546	0	-662.444	2105.62	949.647	-660.172	2076.23	1111	-599.585	1974.17	559.395	-551.639	1804.93	141.787	-559.919	1943.89	57.0243	-268.221	2150.75	957.091	-272.175	2100.18	1113.47	-304.546	2267.5	565.289	-345.625	2384.28	125.579	-305.869	2555.56	113.699
547	0	-662.339	2114.65	949.081	-658.995	2087.61	1110.3	-599.267	1984.59	559.417	-552.159	1807.74	144.611	-560.442	1944.32	57.01	-267.726	2164.5	956.484	-271.248	2113.27	1112.66	-305.787	2281.11	564.85	-348.212	2387.04	122.809	-308.309	2557.74	108.155
548	0	-662.035	2124.11	948.452	-657.821	2099.37	1109.8	-598.748	1995.44	559.376	-552.809	1810.94	147.844	-560.912	1944.82	56.9489	-267.234	2178.14	956.21	-270.267	2126.73	1112.37	-307.121	2293.59	564.41	-350.636	2391.59	121.643	-311.26	2561.57	104.362
549	0	-660.822	2135.84	948.579	-656.479	2111.24	1109.54	-598.046	2006.76	559.661	-553.116	1814.56	151.321	-561.434	1945.31	57.0048	-266.713	2191.74	956.422	-269.335	2140.61	1112.85	-308.286	2304.23	563.753	-353.198	2397.43	120.655	-314.84	2566.12	99.4102
550	0	-659.792	2148.73	948.491	-655.197	2123.26	1109.58	-597.525	2019.24	559.73	-553.466	1819.08	155.414	-561.855	1945.79	57.0699	-266.209	2205.19	956.979	-268.521	2154.46	1114.01	-308.689	2313.65	563.222	-352.746	2402.44	119.728	-318.049	2571.58	92.7995
551	0	-658.423	2162.74	948.924	-654.016	2135.3	1109.84	-597.17	2033.07	559.862	-553.656	1824.59	159.709	-562.197	1946.25	57.2819	-265.703	2218.37	957.746	-267.794	2168.36	1115.52	-308.348	2323.41	563.151	-352.459	2408.8	118.864	-320.698	2575.97	86.5433
552	0	-656.245	2171.61	949.644	-652.843	2146.91	1110.51	-597.126	2048.16	559.764	-554.569	1828.68	165.162	-562.34	1946.69	57.4898	-265.132	2231.56	958.621	-267.059	2182.09	1117.17	-307.471	2334.65	563.73	-352.729	2412.46	117.263	-321.976	2579.11	81.5196
553	0	-654.518	2181.88	950.384	-651.886	2158.12	1111.39	-597.535	2064.65	559.686	-554.423	1835.48	170.372	-562.335	1947.14	57.6713	-264.432	2244.48	959.73	-266.251	2195.61	1118.75	-306.424	2346.15	564.281	-352.41	2415.07	116.253	-321.921	2581.05	76.7092
554	0	-653.383	2193.37	950.795	-650.896	2168.91	1112.59	-598.535	2082.38	559.279	-554.676	1842.5	176.051	-562.237	1947.77	57.952	-263.479	2256.79	961.008	-265.297	2208.7	1120.32	-305.172	2356.6	564.855	-351.798	2416.79	115.221	-321.117	2582.37	72.2595
555	0	-652.857	2206.08	951.064	-649.883	2179.11	1113.78	-600.143	2101.31	558.729	-556.208	1849.78	181.702	-562.188	1948.47	58.2316	-262.276	2268.42	962.383	-264.251	2221.3	1122.03	-303.464	2366.26	565.463	-351.66	2417.93	114.686	-320.468	2583.58	69.2198
556	0	-652.864	2220.1	951.313	-649.042	2189.3	1115.1	-602.285	2121.56	558.161	-556.146	1859.36	190.149	-562.289	1949.57	58.7174	-260.968	2279.87	963.97	-263.189	2233.06	1123.74	-301.477	2375.42	566.102	-351.514	2418.93	113.971	-320.663	2584.41	67.9204
557	0	-651.079	2231.21	952.126	-647.992	2199.51	1116.45	-604.694	2143.1	557.592	-556.501	1865.86	197.156	-562.574	1951.63	59.822	-259.672	2291.19	965.666	-262.112	2244.14	1125.6	-299.726	2383.73	566.69	-348.04	2421.49	115.761	-320.787	2585.03	66.978
558	0	-649.926	2243.65	953.044	-646.685	2210.25	1117.73	-607.736	2165.97	557.129	-557.338	1878.65	205.487	-563.16	1955.03	61.4773	-258.257	2302.46	967.584	-260.902	2254.72	1127.46	-298.294	2391.32	567.247	-347.509	2422.57	115.529	-320.536	2585.58	66.0302
559	0				-645.262	2221.34	1119.06	-611.075	2190.18	556.548	-558.729	1893.66	215.678	-563.698	1959.3	63.8669	-256.72	2313.45	969.353	-259.667	2264.94	1129.11	-297.198	2398.08	567.56	-347.111	2422.9	117.121	-320.341	2586.2	65.2578
560	0				-643.879	2232.85	1120.24	-613.278	2214.31	555.895	-561.016	1912.82	225.748	-564.092	1964.61	67.0401	-255.198	2324.18	970.776	-258.319	2275.05	1130.63	-296.464	2404.07	567.663	-347.349	2423.64	117.164	-320.423	2586.65	64.8119
561	0				-642.239	2244.44	1121.23	-612.471	2236.97	554.494	-563.017	1932.46	235.525	-564.137	1971.41	71.2455	-253.701	2334.39	971.846	-256.799	2285.04	1131.92	-295.829	2409.38	567.719	-347.555	2424.07	117.294	-320.508	2586.78	64.3644
562	0				-640.845	2255.72	1121.92	-609.905	2258.62	553.668	-564.176	1952.29	244.399	-563.963	1979.67	75.6177	-252.39	2344.09	972.672	-255.206	2295.03	1133.03	-295.188	2414.17	567.701	-347.941	2424.15	117.028	-320.251	2587.6	64.6412
563	0				-639.649	2266.71	1122.35	-610.774	2283.03	554.272	-565.88	1973.7	251.817	-563.73	1989.39	79.9076	-251.21	2353.5	973.442	-253.795	2305.03	1134.1	-294.485	2418.65	567.748	-348.112	2424.28	116.896	-320.229	2587.71	64.4496
564	0				-638.448	2277.13	1122.8	-611.49	2307.73	555.684	-568.314	1994.71	257.413	-564.644	2001.97	86.9268	-250.141	2362.75	974.315	-252.449	2315.19	1135.2	-293.72	2423.05	567.887	-348.214	2424.48	116.764	-320.383	2587.23	63.7372
565	0	-640.227	2328.13	958.107	-637.597	2286.85	1123.26	-611.434	2331.78	557.431	-569.414	2015.04	265.045	-566.106	2019.42	94.105	-249.264	2372	975.271	-251.157	2325.29	1136.37	-292.904	2427.45	568.106	-348.238	2424.6	116.653	-320.296	2587.27	63.6164
