# Supplementary material for: A Brake-Based Overground Gait Rehabilitation Device for Altering Propulsion Impulse Symmetry
Source: Sensors (Basel). 2021 Oct 5;21(19):6617. doi: 10.3390/s21196617 (PMC8512803; doi:10.3390/s21196617)
Supplement: Supplementary file 1 [file sensors-21-06617-s001.zip › GPT animations/code and data/Trajectories/BD 42.csv]

Trajectories
100
		BDC013:LTroc			BDC013:LIliac			BDC013:LKnee			BDC013:LAnkle			BDC013:LToe			BDC013:RTroc			BDC013:RIliac			BDC013:RKnee			BDC013:RAnkle			BDC013:RToe
Frame	Sub Frame	X	Y	Z	X	Y	Z	X	Y	Z	X	Y	Z	X	Y	Z	X	Y	Z	X	Y	Z	X	Y	Z	X	Y	Z	X	Y	Z
		mm	mm	mm	mm	mm	mm	mm	mm	mm	mm	mm	mm	mm	mm	mm	mm	mm	mm	mm	mm	mm	mm	mm	mm	mm	mm	mm	mm	mm	mm
220	0	-746.567	-1615.66	956.293	-743.31	-1684.95	1114.76	-708.27	-1493.74	573.722	-697.489	-1687.93	179.549	-727.712	-1573.55	62.3294	-356.088	-1666.08	939.8	-352.308	-1690.72	1104.39	-415.254	-1719.29	533.808	-487.871	-1751.46	79.6319	-457.44	-1584.57	22.5309
221	0	-745.504	-1605.59	956.828	-742.191	-1675.25	1115.16	-705.898	-1483.18	573.672	-694.92	-1660.64	170.224	-724.983	-1540.07	60.153	-355.159	-1659.36	939.412	-351.235	-1682.95	1103.84	-415.047	-1716.2	534.008	-487.966	-1751.26	79.8377	-457.466	-1584.39	22.282
222	0	-744.415	-1595.6	957.239	-740.679	-1664.22	1115.41	-703.52	-1473	573.316	-692.003	-1632.88	161.489	-722.205	-1506.57	58.35	-354.792	-1653.44	938.94	-350.723	-1675.96	1103.2	-414.814	-1712.97	534.215	-488.146	-1751.1	80.1089	-457.335	-1584.13	22.1437
223	0	-743.385	-1585.73	957.445	-739.077	-1652.68	1115.47	-701.359	-1463.41	572.723	-688.717	-1604.66	153.234	-719.216	-1473.28	57.0212	-354.358	-1647.48	938.562	-350.144	-1668.93	1102.66	-414.323	-1709.47	534.29	-488.303	-1750.82	80.4101	-456.736	-1584	21.9622
224	0	-742.446	-1576.01	957.555	-737.565	-1641.24	1115.45	-699.197	-1454.39	571.78	-685.113	-1576.05	145.327	-715.903	-1440.12	55.7931	-353.641	-1640.49	938.171	-349.282	-1660.88	1102.1	-414.381	-1705.72	534.484	-488.477	-1750.51	80.7252	-454.385	-1583.33	22.2115
225	0	-741.774	-1566.8	957.207	-736.345	-1630.64	1115.35	-697.017	-1445.76	570.39	-681.209	-1547.17	137.94	-712.216	-1407.25	54.7823	-353.033	-1633.52	937.702	-348.529	-1652.85	1101.47	-414.222	-1701.68	534.62	-488.669	-1750.16	81.0835	-454.292	-1583.09	22.0229
226	0	-740.966	-1557.59	956.865	-735.054	-1619.96	1115.06	-694.823	-1437.62	568.706	-677.085	-1518.02	131.16	-708.322	-1374.7	54.0038	-350.972	-1631.68	939.322	-347.726	-1644.56	1100.89	-414.131	-1697.47	534.704	-488.881	-1749.78	81.4633	-454.332	-1582.79	21.7505
227	0	-740.249	-1548.71	956.369	-734.15	-1610.03	1114.7	-692.889	-1430.13	566.838	-672.785	-1488.58	125.222	-703.905	-1342.33	53.3328	-350.272	-1624.42	938.151	-347.39	-1636.87	1100.29	-414.01	-1693.14	534.783	-489.109	-1749.24	81.9328	-454.436	-1582.52	21.5193
228	0	-739.596	-1539.99	955.665	-733.58	-1600.97	1114.22	-690.879	-1423.09	564.715	-668.202	-1458.78	120.035	-698.97	-1310.09	52.7193	-349.953	-1616.89	937.744	-346.846	-1628.71	1099.62	-413.838	-1688.68	534.875	-489.36	-1748.72	82.3484	-454.323	-1582.32	21.4608
229	0	-739.045	-1531.44	954.756	-733.14	-1592.14	1113.55	-688.796	-1416.59	562.386	-663.554	-1429.18	115.96	-694.076	-1278.35	52.4144	-349.496	-1609.31	937.124	-346.32	-1620.32	1098.89	-413.797	-1684.07	534.942	-489.69	-1748.26	82.9413	-454.258	-1582.13	21.3529
230	0	-738.517	-1522.85	953.692	-732.675	-1583.13	1112.76	-686.831	-1410.47	559.883	-658.601	-1399.65	112.96	-686.887	-1246.78	52.373	-349.132	-1601.58	936.437	-345.581	-1611.43	1098.14	-413.781	-1679.4	534.975	-490.035	-1747.69	83.629	-454.325	-1581.91	21.2264
231	0	-737.951	-1514.28	952.46	-732.238	-1574.13	1111.76	-684.995	-1404.68	557.332	-653.318	-1370.49	110.787	-680.683	-1215.91	53.0957	-348.613	-1593.49	936.11	-344.954	-1602.51	1097.3	-413.819	-1674.56	535.071	-490.398	-1746.98	84.38	-454.383	-1581.71	21.1834
232	0	-737.388	-1505.71	951.176	-731.888	-1565.21	1110.64	-683.302	-1398.85	554.688	-647.78	-1342.21	109.774	-673.083	-1185.96	54.1108	-348.139	-1585.94	935.445	-344.557	-1593.84	1096.42	-412.897	-1671.25	535.668	-490.81	-1746.17	85.1635	-454.453	-1581.44	21.0625
233	0	-736.757	-1497.06	949.762	-731.337	-1555.82	1109.34	-681.54	-1392.65	551.787	-642.149	-1314.91	109.507	-663.767	-1156.89	55.9457	-347.653	-1578	934.533	-343.939	-1584.67	1095.47	-413.003	-1666.06	535.709	-491.327	-1745.47	86.1018	-454.493	-1581.22	20.981
234	0	-736.039	-1488.34	948.129	-730.882	-1546.29	1107.95	-679.664	-1386.26	548.913	-636.468	-1288.94	109.706	-656.744	-1129.24	58.5264	-347.351	-1569.75	933.454	-343.535	-1575.58	1094.45	-413.116	-1660.59	535.722	-491.822	-1744.62	87.0224	-454.507	-1581.03	20.9909
235	0	-735.448	-1479.58	946.404	-730.498	-1536.65	1106.43	-676.964	-1379.29	546.098	-631.363	-1264.68	110.226	-646.237	-1102.42	61.9443	-345.012	-1555.17	932.095	-341.119	-1562.06	1093.39	-413.15	-1654.86	535.641	-492.354	-1743.79	88.0943	-454.565	-1580.87	20.8953
236	0	-735.037	-1470.71	944.633	-730.117	-1526.61	1104.86	-673.963	-1372.13	543.532	-626.586	-1241.95	110.508	-638.339	-1077.59	65.6626	-344.708	-1544.44	930.694	-340.737	-1552.39	1092.29	-413.148	-1648.82	535.534	-492.847	-1742.97	89.1995	-454.626	-1580.69	20.8375
237	0	-734.645	-1461.47	942.712	-729.957	-1516.7	1103.17	-670.899	-1364.7	541.182	-620.83	-1219.53	110.052	-631.135	-1055	70.2691	-344.605	-1533.96	929.298	-340.555	-1542.97	1091.19	-413	-1642.44	535.437	-493.25	-1742.08	90.4611	-454.701	-1580.45	20.8435
238	0	-734.256	-1451.89	940.752	-729.674	-1506.51	1101.37	-667.995	-1356.71	539.038	-617.086	-1201.91	110.813	-625.024	-1035.07	76.209	-344.729	-1523.47	927.929	-340.601	-1533.54	1090.11	-412.745	-1635.74	535.206	-493.477	-1741.12	91.6613	-454.748	-1580.3	20.7613
239	0	-733.648	-1441.85	938.845	-729.568	-1496.53	1099.61	-665.298	-1347.59	537.23	-612.468	-1186.51	110.941	-619.254	-1018	83.0494	-344.73	-1512.72	926.501	-340.523	-1523.85	1088.98	-412.419	-1628.73	534.927	-493.629	-1739.88	92.9094	-454.683	-1580.39	20.9744
240	0	-732.94	-1431.41	937.119	-729.348	-1486.44	1097.83	-662.667	-1336.88	535.877	-607.621	-1173.63	110.375	-614.156	-1004.24	89.6501	-344.255	-1503.48	925.261	-340.388	-1514.03	1087.81	-411.986	-1621.25	534.569	-493.788	-1738.68	94.3636	-454.789	-1580.21	20.9807
241	0	-732.141	-1420.71	935.505	-729.116	-1476.3	1096.13	-660.158	-1324.75	535.129	-602.79	-1163.21	108.887	-609.498	-993.479	94.7832	-343.646	-1494.12	924.07	-340.118	-1504.11	1086.68	-411.51	-1613.37	534.171	-493.869	-1737.19	95.8091	-454.888	-1579.95	20.873
242	0	-731.292	-1409.85	934.043	-728.814	-1466.28	1094.56	-657.734	-1311.75	534.543	-599.035	-1155.33	107.211	-604.938	-984.794	97.4495	-342.937	-1484.67	922.755	-339.749	-1494.09	1085.43	-410.981	-1605.07	533.693	-493.834	-1735.64	97.4387	-454.97	-1579.5	20.7967
243	0	-730.446	-1398.79	932.751	-728.271	-1455.89	1093.08	-655.392	-1298.47	534.081	-593.44	-1146.08	104.322	-600.569	-977.766	96.866	-342.289	-1475.26	921.436	-339.44	-1484.1	1084.18	-410.431	-1596.49	533.268	-493.772	-1734.1	99.3164	-455.263	-1578.98	20.588
244	0	-729.629	-1387.5	931.687	-727.708	-1445.22	1091.7	-653.186	-1285.2	533.631	-590.686	-1140.92	102.805	-595.653	-971.956	93.7276	-342.174	-1466.33	920.61	-338.856	-1473.65	1082.91	-409.799	-1587.44	532.706	-493.569	-1732.39	101.284	-455.097	-1579.07	20.7978
245	0	-728.696	-1375.85	930.716	-727.1	-1434.39	1090.52	-651.02	-1272.21	533.227	-586.326	-1135.3	101.479	-591.837	-967.946	88.7158	-341.28	-1463.7	922.487	-338.424	-1463.45	1081.65	-409.119	-1578.06	532.264	-493.22	-1730.44	103.397	-455.371	-1578.48	20.5432
246	0	-727.734	-1363.9	929.893	-726.426	-1423.05	1089.45	-648.793	-1259.51	532.715	-584.925	-1134.52	101.396	-586.883	-965.179	84.3749	-340.567	-1454.03	921.638	-337.883	-1452.84	1080.42	-408.316	-1568.02	531.656	-492.799	-1728.34	105.818	-455.474	-1578.04	20.3993
247	0	-726.582	-1351.58	929.175	-725.827	-1411.73	1088.63	-646.523	-1247.25	532.286	-581.167	-1131.9	99.6381	-582.448	-962.891	80.9662	-339.844	-1442.4	920.568	-337.539	-1442.24	1079.27	-407.482	-1557.53	531.109	-492.251	-1725.99	108.448	-455.527	-1577.63	20.2341
248	0	-725.347	-1338.98	928.647	-725.09	-1399.82	1087.96	-643.964	-1235.26	531.669	-575.41	-1126.61	97.4197	-578.918	-961.006	78.6272	-339.066	-1430.44	919.764	-337.007	-1431.28	1078.24	-406.6	-1546.35	530.535	-491.391	-1723.28	111.322	-455.606	-1577.21	20.1046
249	0	-724.055	-1326.31	928.325	-724.402	-1387.66	1087.56	-641.224	-1223.77	531.002	-572.748	-1121.96	96.456	-575.965	-957.881	74.8881	-338.49	-1418.24	919.017	-336.649	-1420.28	1077.36	-405.601	-1534.43	529.923	-490.322	-1720.29	114.562	-455.55	-1576.79	19.8785
250	0	-722.758	-1313.6	928.202	-723.689	-1375.44	1087.56	-639.321	-1213.05	530.718	-573.021	-1118.87	95.8441	-571.863	-954.495	68.7472	-337.932	-1406.16	917.891	-336.27	-1409.5	1076.65	-404.472	-1521.82	529.427	-488.937	-1716.86	118.128	-455.398	-1576.29	19.6536
251	0	-721.469	-1300.92	928.306	-722.305	-1361.55	1087.89	-638.097	-1202.4	530.768	-572.615	-1114.15	94.6417	-574.402	-952.073	64.1858	-337.598	-1393.92	917.54	-335.41	-1397.77	1076.17	-403.025	-1508.17	528.879	-487.364	-1712.99	122.183	-455.056	-1575.9	19.4814
252	0	-720.308	-1288.52	928.709	-721.175	-1348.47	1088.76	-637.853	-1191.69	531.479	-572.981	-1110.71	93.7496	-574.547	-950.063	59.4255	-337.183	-1381.66	917.305	-334.723	-1386.5	1075.96	-401.164	-1493.57	528.2	-485.518	-1708.48	126.654	-454.644	-1575.49	19.2491
253	0	-719.338	-1276.48	929.363	-719.734	-1335.14	1090.07	-637.729	-1180.56	532.366	-573.475	-1107.99	92.8584	-575.773	-948.079	55.3542	-336.85	-1369.28	917.089	-333.891	-1375.05	1075.88	-398.916	-1477.92	527.472	-483.374	-1703.31	131.566	-454.341	-1574.86	19.0194
254	0	-718.519	-1264.62	930.171	-718.814	-1323.26	1091.65	-638.164	-1169.64	533.156	-573.9	-1105.2	92.0879	-575.231	-946.336	51.5442	-336.581	-1356.8	917.102	-332.9	-1363.52	1075.94	-396.115	-1461.36	526.693	-480.887	-1697.45	136.959	-453.856	-1574.3	19.0979
255	0	-717.822	-1253.06	931.045	-718.142	-1312.19	1093.35	-638.456	-1159.09	533.394	-574.252	-1102.41	91.3048	-574.068	-944.636	47.8965	-336.373	-1344.3	917.172	-332.034	-1352.06	1076.12	-392.66	-1443.63	525.734	-477.998	-1690.7	142.965	-453.141	-1573.76	19.4051
256	0	-717.35	-1241.78	932.034	-717.723	-1301.55	1095.04	-638.556	-1149.72	533.512	-574.082	-1099.56	90.1014	-572.712	-943.462	44.6849	-335.467	-1330.35	917.119	-331.132	-1340.38	1076.4	-388.491	-1424.89	524.743	-474.64	-1682.87	149.467	-452.335	-1572.76	19.6895
257	0	-717.076	-1230.49	933.083	-717.333	-1290.68	1096.5	-638.823	-1141.58	533.445	-576.631	-1099.91	90.8965	-572.334	-942.204	42.2635	-335.716	-1318.65	917.492	-330.429	-1328.76	1076.66	-383.794	-1405.32	523.661	-471.009	-1673.85	156.706	-451.492	-1571.3	20.2348
258	0	-717.146	-1219.5	934.439	-717.038	-1279.7	1097.79	-639.128	-1134.51	533.258	-576.106	-1098.07	90.0523	-572.284	-941.451	41.342	-335.813	-1306.54	917.95	-330.037	-1317.44	1077.04	-378.932	-1384.99	522.508	-466.66	-1663.25	164.068	-450.468	-1569.06	20.916
259	0	-717.399	-1208.79	935.771	-716.833	-1268.57	1098.94	-639.275	-1128.25	533.201	-575.255	-1096.56	89.2849	-572.111	-940.706	40.4737	-335.762	-1293.87	918.41	-329.824	-1306.43	1077.35	-374.137	-1364.01	521.339	-461.919	-1651.36	172.091	-449.152	-1566.01	22.3421
260	0	-717.674	-1198.27	937.127	-716.537	-1257.04	1100.1	-639.363	-1122.91	533.221	-574.462	-1095.24	88.9069	-572.331	-940.099	39.8221	-335.542	-1280.62	918.691	-329.414	-1294.63	1077.88	-369.518	-1342.29	520.209	-456.551	-1637.87	180.815	-447.563	-1562.12	24.5045
261	0	-718.01	-1188.12	938.501	-716.455	-1246.07	1101.28	-639.535	-1118.52	533.219	-575.198	-1095.96	89.3353	-572.385	-939.736	39.5194	-335.318	-1267.29	918.976	-329.116	-1283.75	1078.13	-365.028	-1320.16	519.304	-450.686	-1622.7	189.557	-445.809	-1557.39	27.2662
262	0	-718.348	-1178.5	939.906	-716.379	-1235.96	1102.64	-639.648	-1114.76	533.194	-575.13	-1096.06	89.3708	-572.101	-939.432	39.4462	-335.16	-1254.4	919.29	-330.091	-1276.32	1078.33	-360.672	-1297.85	518.728	-444.696	-1606.33	198.161	-443.989	-1551.77	30.127
263	0	-718.608	-1169.28	941.325	-716.441	-1226.6	1104.07	-639.66	-1111.08	533.191	-574.867	-1095.9	89.3921	-571.961	-939.213	39.3892	-334.739	-1241.61	919.583	-330.146	-1267.18	1078.52	-356.575	-1275.39	518.783	-438.506	-1588.91	205.986	-442.306	-1545.64	33.2538
264	0	-718.71	-1160.42	942.699	-716.141	-1217.11	1105.5	-639.682	-1107.49	533.47	-574.571	-1095.62	89.4572	-572.069	-939.388	39.43	-334.223	-1229.32	920.006	-329.411	-1256.77	1078.54	-352.668	-1252.95	519.581	-432.143	-1570.7	213.078	-440.51	-1538.95	36.5031
265	0	-718.586	-1151.64	943.927	-715.575	-1207.32	1106.9	-639.925	-1103.8	533.834	-574.423	-1095.52	89.6902	-572.098	-939.265	39.3489	-333.575	-1217.32	920.634	-328.993	-1247.36	1078.8	-349.027	-1230.44	520.888	-425.736	-1551.9	219.647	-438.674	-1530.67	39.6586
266	0	-718.307	-1142.94	945.05	-715.26	-1198.28	1108.33	-640.007	-1099.73	534.07	-574.459	-1095.34	89.7157	-572.125	-939.192	39.2017	-332.905	-1205.77	921.552	-328.701	-1238.67	1079.26	-345.901	-1208.15	522.673	-419.766	-1533.19	225.273	-434.807	-1518.21	44.6429
267	0	-717.962	-1134.2	946.086	-714.858	-1188.92	1109.59	-640.104	-1095.67	534.266	-574.666	-1095.33	89.5648	-572.204	-939.058	39.0287	-332.334	-1194.7	922.77	-328.284	-1229.72	1080.03	-343.455	-1186.15	524.792	-414.765	-1514.67	231.469	-429.201	-1499.52	50.2243
268	0	-717.67	-1125.61	947.071	-714.375	-1179.11	1110.75	-640.32	-1091.62	534.371	-574.64	-1094.87	89.4084	-572.221	-938.897	38.7994	-331.707	-1183.78	924.163	-328.21	-1221.43	1081.24	-341.66	-1164.8	527.319	-410.117	-1495.15	236.944	-422.181	-1476.98	55.777
269	0	-717.312	-1116.76	947.883	-714.162	-1169.55	1111.72	-640.525	-1088.06	534.537	-574.479	-1094.59	89.6116	-572.123	-938.733	38.5895	-331.024	-1173	925.78	-327.937	-1212.57	1082.7	-340.333	-1143.71	530.271	-405.778	-1474.99	241.294	-414.519	-1451.21	60.437
270	0	-717.025	-1108.27	948.628	-714.183	-1160.47	1112.52	-641.978	-1086.44	534.921	-574.581	-1094.58	89.5707	-572.211	-938.529	38.3121	-330.275	-1162.24	927.869	-328.207	-1204.48	1084.57	-339.375	-1122.91	533.649	-401.591	-1453.64	244.433	-406.397	-1424.15	64.3971
271	0	-716.718	-1099.84	949.159	-714.416	-1151.63	1113.1	-642.648	-1084.28	535.366	-574.688	-1094.55	89.3177	-572.183	-938.358	38.0154	-329.641	-1151.57	930.076	-327.979	-1195.07	1086.81	-338.602	-1102.68	537.299	-397.475	-1431.62	246.234	-398.274	-1396.67	67.4081
272	0	-716.506	-1091.67	949.505	-714.637	-1142.58	1113.48	-642.235	-1082	535.741	-574.62	-1094.47	89.2768	-572.046	-938.15	37.6071	-328.957	-1141.04	932.678	-327.721	-1184.92	1089.23	-337.992	-1082.78	541.1	-393.552	-1409.09	246.852	-390.051	-1369.06	69.4095
273	0	-716.275	-1083.69	949.696	-714.856	-1133.47	1113.66	-642.462	-1080.94	535.884	-574.559	-1094.42	89.4348	-572.163	-937.987	37.1907	-328.279	-1130.46	935.385	-327.763	-1175.1	1091.76	-337.545	-1063.16	544.915	-389.609	-1385.96	246.221	-381.867	-1341.25	70.5211
274	0	-716.043	-1075.96	949.727	-715.132	-1124.97	1113.71	-641.99	-1078.97	536.322	-574.407	-1094.18	89.6004	-572.546	-937.769	36.6966	-327.446	-1120.68	938.207	-328.323	-1166.3	1094.37	-337.395	-1044.04	548.617	-385.758	-1362.28	244.48	-374.023	-1313.02	70.5892
275	0	-715.854	-1068.48	949.654	-715.377	-1116.82	1113.58	-642.392	-1077.45	536.93	-574.38	-1094.08	89.7766	-571.959	-937.501	36.2874	-326.355	-1111.65	941.262	-328.315	-1156.43	1096.84	-337.394	-1025.91	552.189	-382.067	-1338.16	241.651	-366.238	-1283.98	70.1359
276	0	-715.6	-1061.24	949.48	-715.557	-1108.83	1113.4	-641.948	-1075.37	536.72	-574.238	-1093.87	89.8257	-571.295	-937.181	36.0176	-326.654	-1098.31	943.088	-328.267	-1146.29	1099.12	-337.533	-1008.03	555.47	-378.514	-1313.54	237.877	-358.955	-1253.43	68.9576
277	0	-715.441	-1054.35	949.285	-715.559	-1100.79	1113.16	-641.614	-1072.82	537.032	-574.039	-1093.53	89.8048	-571.483	-937.031	35.8659	-326.872	-1084.53	944.781	-328.44	-1136.69	1101.38	-337.818	-990.716	558.542	-375.116	-1288.41	233.138	-351.91	-1221.76	67.7686
278	0	-715.178	-1047.57	949.007	-715.571	-1093.09	1112.85	-642.004	-1070.83	537.528	-573.536	-1092.84	89.5552	-572.003	-936.891	35.7708	-326.613	-1072.58	946.887	-328.596	-1127.24	1103.42	-338.216	-973.901	561.562	-371.98	-1262.65	227.521	-345.479	-1188.51	66.396
279	0	-714.902	-1040.86	948.653	-715.583	-1085.84	1112.6	-641.536	-1068.31	537.154	-573.551	-1092.68	89.6762	-572.649	-936.607	35.7073	-326.225	-1061.81	949.003	-328.331	-1116.7	1105.4	-338.697	-957.705	564.428	-368.989	-1236.2	221.038	-339.544	-1154.12	64.794
280	0	-714.662	-1034.25	948.308	-715.296	-1077.75	1112.25	-641.426	-1065.65	537.372	-573.457	-1092.5	89.6818	-573.184	-936.487	35.6087	-325.518	-1051.45	950.962	-328.163	-1106.43	1107.15	-339.071	-942.161	567.173	-366.188	-1209.2	213.747	-334.304	-1118.82	63.0715
281	0	-714.312	-1027.38	947.948	-715.059	-1069.64	1111.9	-641.068	-1062.86	537.622	-573.442	-1092.37	89.8687	-573.239	-936.32	35.4565	-325.021	-1040.94	952.789	-327.828	-1095.88	1108.71	-339.386	-927.148	569.81	-363.611	-1181.53	205.875	-329.134	-1083.89	61.6804
282	0	-714.02	-1020.68	947.556	-714.799	-1061.55	1111.62	-641.448	-1061.2	537.593	-573.31	-1092.24	89.9858	-569.734	-936.206	34.6888	-324.63	-1030.02	954.179	-327.762	-1085.96	1110.1	-339.871	-912.8	572.189	-361.283	-1153.04	197.4	-325.02	-1047.62	59.6998
283	0	-713.726	-1013.81	947.131	-714.456	-1052.97	1111.26	-640.918	-1058.68	537.917	-573.154	-1092.12	90.1404	-570.092	-936.089	34.4773	-323.985	-1019.89	955.526	-327.562	-1075.91	1111.17	-340.204	-899.242	574.212	-359.249	-1123.87	188.519	-321.398	-1010.99	57.6752
284	0	-713.451	-1006.87	946.593	-714.282	-1045.08	1110.85	-640.521	-1056.33	537.654	-573.014	-1091.97	90.3579	-570.807	-936.042	34.5036	-323.599	-1009.4	956.61	-327.616	-1066.28	1112.07	-340.443	-886.217	575.827	-357.651	-1093.95	179.43	-318.081	-974.092	55.8127
285	0	-713.246	-1000.13	946.049	-714.388	-1038.06	1110.49	-640.151	-1053.7	537.949	-572.89	-1091.88	90.5392	-571.424	-936.054	34.3854	-322.959	-999.849	957.43	-327.842	-1057.26	1112.86	-340.695	-873.94	576.912	-356.377	-1063.84	170.294	-315.243	-937.237	54.0705
286	0	-712.991	-993.186	945.385	-714.646	-1031.44	1110.01	-639.803	-1050.97	538.22	-572.702	-1091.77	90.7294	-571.181	-935.917	34.1854	-322.468	-989.875	957.906	-327.494	-1046.98	1113.35	-340.906	-862.356	577.629	-355.636	-1032.86	161.218	-312.384	-900.263	52.6623
287	0	-712.826	-986.301	944.755	-714.792	-1024.95	1109.55	-639.508	-1048.09	538.466	-572.612	-1091.62	90.9479	-571.203	-935.499	34.0578	-322.155	-979.865	958.231	-326.951	-1036.21	1113.72	-341.226	-851.342	577.869	-355.418	-1001.26	152.397	-310.227	-863.15	51.696
288	0	-712.649	-979.32	944.064	-715.497	-1020.77	1109.01	-639.233	-1045.34	538.175	-572.513	-1091.48	91.0877	-571.801	-935.502	33.9188	-321.661	-970.226	958.341	-326.807	-1026.32	1113.83	-341.359	-841.314	577.597	-355.678	-969.23	143.954	-308.353	-826.651	51.0901
289	0	-712.508	-972.432	943.399	-715.254	-1013.05	1108.39	-638.886	-1042.2	538.401	-572.393	-1091.28	91.2786	-571.179	-935.232	33.9229	-321.029	-961.108	958.318	-326.776	-1016.89	1113.74	-341.61	-831.923	576.823	-356.274	-936.907	136.15	-306.226	-791.101	51.1553
290	0	-712.323	-965.347	942.722	-714.871	-1005.29	1107.73	-638.694	-1038.94	538.624	-572.299	-1091.07	91.5341	-571.06	-934.857	33.9926	-320.542	-951.95	958.101	-326.427	-1006.88	1113.61	-341.794	-823.229	575.68	-357.302	-904.263	129.109	-304.614	-756.095	51.5693
291	0	-712.17	-958.252	942.055	-714.484	-997.21	1106.97	-638.287	-1035.38	538.418	-572.203	-1090.87	91.7954	-571.347	-934.772	33.9106	-320.061	-942.879	957.572	-326.006	-996.582	1113.35	-342.104	-815.206	574.178	-358.522	-871.452	123.014	-304.292	-720.569	51.4098
292	0	-712.123	-951.187	941.28	-714.016	-989.11	1106.22	-638.504	-1031.66	538.744	-572.047	-1090.62	92.1213	-571.662	-935.156	33.9227	-319.635	-933.374	956.804	-325.637	-986.356	1112.79	-342.219	-807.625	572.227	-360.02	-838.504	117.857	-304.771	-685.501	51.2334
293	0	-712.053	-944.017	940.487	-713.271	-981.036	1105.37	-637.888	-1027.33	538.3	-571.912	-1090.34	92.4156	-571.769	-935.02	33.8365	-319.298	-923.803	955.765	-325.346	-976.169	1112.03	-342.094	-800.51	569.774	-361.722	-806.306	113.958	-306.104	-650.45	51.9762
294	0	-711.951	-936.59	939.674	-712.982	-973.041	1104.54	-637.641	-1023.19	538.037	-571.778	-1089.98	92.6638	-571.781	-934.93	33.7397	-318.793	-914.596	954.46	-325.136	-966.373	1110.99	-341.825	-794.025	566.896	-363.957	-774.588	111.237	-307.598	-617.027	54.1032
295	0	-711.847	-929.225	938.736	-712.519	-964.91	1103.66	-637.695	-1018.96	537.992	-571.696	-1089.72	92.9755	-571.811	-934.839	33.6401	-318.256	-905.781	953.027	-324.598	-955.758	1109.8	-341.405	-787.681	563.676	-366.973	-743.893	109.834	-309.411	-584.981	58.1552
296	0	-711.768	-921.685	937.752	-712.006	-956.142	1102.65	-637.074	-1013.89	537.705	-571.557	-1089.41	93.2476	-571.972	-934.793	33.5148	-317.985	-896.318	951.268	-324.171	-945.213	1108.49	-340.945	-781.297	560.138	-370.107	-714.85	109.61	-313.095	-553.567	63.1753
297	0	-711.67	-914.02	936.672	-711.618	-947.818	1101.54	-637.112	-1009.33	537.502	-571.444	-1089.06	93.5153	-572.268	-934.737	33.4391	-317.661	-886.827	949.418	-323.686	-934.531	1107.08	-341.186	-774.484	556.484	-373.458	-687.01	109.679	-316.784	-523.632	69.1744
298	0	-711.478	-905.99	935.627	-710.828	-938.832	1100.27	-636.627	-1004.07	537.173	-571.364	-1088.63	93.9442	-572.558	-934.699	33.362	-317.178	-877.164	947.594	-323.361	-924.597	1105.48	-342.121	-767.492	553.405	-375.856	-661.146	109.94	-321.034	-494.898	75.6328
299	0	-711.297	-897.794	934.553	-709.967	-929.824	1098.9	-636.67	-999.264	537.03	-571.312	-1088.35	94.2755	-572.758	-934.59	33.3245	-316.434	-867.808	945.789	-322.639	-913.796	1103.66	-343.437	-759.876	550.697	-377.636	-637.052	110.07	-325.781	-467.576	82.7951
300	0	-711.033	-889.418	933.421	-709.32	-920.746	1097.61	-636.346	-993.634	536.523	-571.305	-1087.94	94.6174	-572.824	-934.466	33.2702	-315.862	-858.147	943.719	-321.646	-902.378	1101.93	-344.731	-751.279	548.016	-379.003	-614.578	110.453	-330.895	-442.17	91.0351
301	0	-710.738	-880.58	932.107	-708.612	-911.451	1096.25	-635.984	-987.956	536.121	-571.223	-1087.35	95.1176	-572.82	-934.307	33.0881	-315.501	-847.916	941.519	-321.034	-891.806	1100.18	-345.983	-742.397	545.439	-380.268	-593.825	111.258	-336.529	-419.026	99.8986
302	0	-710.428	-871.557	930.725	-707.952	-902.144	1094.89	-635.804	-982.002	535.494	-571.09	-1086.89	95.6184	-572.715	-934.094	33.0133	-315.457	-837.357	939.356	-320.535	-881.73	1098.38	-347.137	-733.117	543.233	-381.754	-575.309	111.954	-342.489	-398.675	108.064
303	0	-710.037	-862.521	929.266	-707.265	-892.346	1093.4	-635.668	-975.765	535.066	-571.032	-1086.18	96.3013	-572.654	-934.014	32.9536	-315.381	-826.718	937.227	-319.836	-871.147	1096.63	-348.223	-722.654	541.475	-383.732	-558.89	111.896	-348.105	-381.45	113.848
304	0	-709.894	-853.601	927.957	-706.851	-882.804	1092	-635.45	-969.295	534.147	-571.068	-1085.5	97.2512	-572.456	-933.7	32.8374	-315.426	-815.373	935.216	-319.218	-860.387	1094.76	-349.114	-711.094	540.033	-386.117	-545.159	111.244	-353.423	-367.177	116.058
305	0	-709.673	-844.409	926.533	-706.341	-873.234	1090.55	-635.253	-962.459	533.471	-571.005	-1084.52	98.1121	-572.427	-933.493	32.6548	-315.132	-804.544	933.541	-318.816	-849.861	1093	-349.907	-698.275	539.048	-388.66	-534.078	109.73	-357.637	-355.977	114.631
306	0	-709.469	-835.197	925.113	-705.811	-863.379	1089.06	-635.016	-955.164	532.913	-570.963	-1083.46	99.0936	-572.763	-933.186	32.4508	-314.901	-793.306	932.083	-318.342	-838.692	1091.5	-350.815	-684.484	538.474	-391.322	-525.417	107.636	-361.153	-347.352	110.606
307	0	-709.794	-826.822	923.962	-705.408	-853.494	1087.61	-634.829	-947.874	532.207	-571.045	-1082.33	100.358	-572.914	-932.667	32.1699	-314.693	-782.355	930.737	-318.045	-827.704	1090.05	-351.947	-670.201	538.069	-394.216	-519.129	105.008	-364.003	-341.29	105.065
308	0	-709.342	-817.993	922.751	-704.792	-843.448	1086.2	-634.708	-940.472	531.616	-571.141	-1081.07	101.657	-573.193	-932.232	31.9459	-314.496	-771.574	929.662	-317.669	-816.417	1088.64	-353.246	-655.85	537.742	-397.084	-514.427	102.577	-366.688	-336.821	98.9838
309	0	-709.26	-808.037	921.617	-704.252	-833.397	1084.89	-634.656	-932.835	531.349	-571.242	-1079.7	103.257	-573.432	-932.218	31.6554	-314.535	-759.732	928.492	-317.298	-805.236	1087.25	-354.799	-641.833	537.28	-399.311	-510.832	101.958	-369.232	-333.362	93.4964
310	0	-708.93	-798.416	920.677	-703.519	-823.11	1083.73	-634.49	-925.003	531.036	-571.417	-1078.09	104.991	-573.568	-931.732	31.5242	-314.355	-747.753	927.466	-316.799	-793.437	1086.03	-356.482	-628.384	536.742	-402.318	-506.739	99.3783	-371.716	-329.988	88.618
311	0	-708.531	-788.796	919.804	-702.795	-812.69	1082.72	-634.34	-916.81	531.059	-571.734	-1076.3	107.068	-573.86	-931.304	31.4383	-314.467	-734.961	926.659	-316.2	-781.296	1085.15	-358.138	-616.089	536.163	-405.254	-502.206	97.8491	-374.448	-326.54	84.3263
312	0	-707.74	-778.214	919.287	-702.163	-802.553	1081.75	-633.956	-907.845	531.033	-572.235	-1074.29	109.353	-574.297	-930.919	31.3976	-314.477	-722.473	926.341	-315.769	-768.926	1084.66	-359.682	-604.965	535.544	-407.756	-497.041	96.5904	-377.42	-322.471	79.2039
313	0	-707.418	-768.76	918.724	-701.21	-791.633	1080.49	-633.859	-898.495	531.141	-572.805	-1071.92	111.974	-574.304	-930.66	30.6629	-314.476	-709.695	926.293	-315.334	-756.303	1084.85	-360.877	-594.622	535.128	-408.423	-491.725	95.857	-380.346	-317.912	73.2063
314	0	-706.885	-757.4	918.278	-700.77	-780.9	1079.84	-633.698	-888.058	531.419	-573.522	-1069.16	114.977	-575.06	-930.06	30.9154	-314.556	-697.616	927.006	-315.097	-743.495	1085.74	-361.371	-584.205	535.297	-408.422	-486.227	94.8661	-382.599	-313.501	67.0026
315	0	-706.466	-747.098	918.161	-700.494	-770.171	1079.37	-633.761	-876.853	531.607	-574.318	-1065.74	118.262	-575.506	-929.718	31.0712	-314.494	-686.44	928.002	-315.007	-730.787	1087.24	-361.203	-572.956	536.017	-407.69	-481.973	94.004	-384.041	-310.183	61.5951
316	0	-705.813	-735.647	918.094	-700.384	-758.969	1079.13	-633.998	-864.616	531.722	-575.323	-1061.77	121.967	-576.227	-929.393	31.2731	-314.506	-674.991	929.227	-314.896	-718.024	1088.97	-360.594	-561.218	537.107	-407.073	-478.989	93.4352	-384.183	-307.991	56.8925
317	0	-705.324	-723.252	918.183	-700.399	-747.056	1078.93	-634.404	-851.229	531.764	-576.316	-1057.17	126.06	-576.107	-928.72	30.9524	-314.436	-663.773	930.691	-314.711	-705.635	1091.2	-359.78	-549.619	538.345	-406.215	-476.705	92.8301	-383.602	-306.471	52.5856
318	0	-704.505	-711.451	918.478	-700.345	-735.264	1079.21	-634.86	-836.491	531.643	-577.572	-1051.92	130.611	-576.447	-928.301	30.481	-314.259	-652.624	932.422	-314.678	-693.559	1093.52	-358.835	-538.625	539.637	-405.206	-475.356	92.4884	-382.94	-305.39	49.3597
319	0	-703.737	-699.119	918.883	-700.169	-723.421	1080	-635.66	-820.422	531.419	-578.948	-1046	135.818	-576.907	-927.5	30.828	-313.832	-643.252	934.431	-314.331	-681.615	1096	-357.795	-528.351	540.854	-404.274	-474.081	92.289	-382.857	-304.439	46.7746
320	0	-702.889	-686.388	919.533	-699.626	-711.957	1081.27	-636.862	-803.21	531.078	-580.462	-1038.82	141.452	-577.272	-926.269	31.0237	-312.049	-632.757	935.904	-313.996	-670.432	1098.33	-356.842	-519.012	541.917	-403.612	-472.533	92.0628	-382.905	-303.482	44.33
321	0	-701.993	-673.389	920.331	-699.342	-699.832	1083.83	-638.316	-784.576	530.789	-581.953	-1030.66	147.833	-577.748	-924.594	31.46	-310.789	-620.917	938.215	-313.526	-659.725	1100.54	-356.119	-510.764	542.546	-403.135	-471.205	91.7605	-382.884	-302.502	42.2859
322	0	-700.955	-660.226	921.408	-698.624	-687.704	1085.99	-640.145	-764.646	530.409	-583.566	-1021.41	155.034	-578.354	-922.285	32.0118	-309.562	-608.069	940.019	-312.623	-649.017	1102.35	-355.247	-503.712	542.827	-403.086	-469.969	91.8166	-382.873	-301.72	41.2138
323	0	-699.783	-647.2	922.774	-697.593	-676.004	1087.78	-642.185	-743.498	529.907	-585.259	-1010.6	162.799	-579.077	-919.274	32.3723	-308.413	-594.775	941.77	-311.407	-638.735	1103.79	-354.631	-497.547	542.827	-403.481	-468.985	91.83	-383.342	-300.871	40.4564
324	0	-698.507	-634.186	924.132	-696.222	-664.374	1089.19	-644.158	-721.503	529.256	-587.098	-998.431	171.076	-579.925	-915.938	33.6146	-307.041	-581.5	943.32	-309.851	-628.523	1104.86	-354.483	-491.697	542.628	-403.994	-468.192	91.7873	-383.453	-300.543	40.0476
325	0	-697.128	-621.247	925.621	-694.821	-653.245	1090.34	-645.81	-698.697	528.624	-588.953	-984.654	180.01	-580.891	-911.864	35.2909	-307.548	-574.809	943.78	-308.265	-618.813	1105.66	-354.166	-486.228	542.659	-404.584	-467.536	91.7033	-383.412	-300.306	39.7868
326	0	-695.771	-608.596	926.969	-693.525	-642.25	1091.51	-647.543	-675.413	528.26	-590.913	-969.359	189.102	-581.918	-906.497	37.6395	-305.536	-568.652	944.599	-306.784	-609.236	1106.48	-353.724	-481.012	542.793	-404.892	-467.183	91.7109	-383.447	-300.108	39.5808
327	0	-694.556	-596.148	928.185	-692.39	-631.366	1092.67	-649.319	-651.736	528.09	-592.911	-952.074	198.139	-582.882	-900.638	39.9442	-303.33	-562.775	946.344	-305.463	-599.771	1107.3	-353.077	-475.845	542.978	-404.961	-466.918	91.7422	-383.311	-299.982	39.4015
328	0	-693.429	-583.774	929.222	-691.62	-620.788	1094.23	-650.998	-627.701	528.198	-594.77	-933.085	206.348	-583.214	-893.824	42.7683	-302.5	-552.184	947.124	-304.508	-590.612	1108.51	-352.188	-470.838	543.279	-404.928	-466.591	91.8601	-383.065	-299.793	39.2643
329	0	-692.535	-571.598	930.089	-690.361	-608.138	1094.39	-652.578	-603.782	528.805	-596.768	-913.144	213.634	-583.598	-886.512	45.8707	-301.729	-541.333	947.98	-303.644	-581.426	1109.73	-351.296	-465.813	543.487	-404.852	-466.29	91.8872	-382.881	-299.612	39.0604
330	0	-691.739	-559.772	930.842	-689.287	-595.501	1094.6	-653.957	-580.2	530.065	-598.319	-892.301	219.946	-584.873	-877.145	50.7715	-300.944	-531.242	949.001	-302.966	-572.253	1111	-350.309	-460.868	543.569	-404.977	-465.703	91.7046	-382.853	-299.507	38.8653
331	0	-691.061	-548.142	931.746	-688.167	-582.767	1094.87	-655.283	-556.73	531.749	-600.443	-873.62	227.665	-587.444	-862.741	58.3825	-300.105	-521.404	950.187	-302.241	-562.983	1112.32	-349.442	-455.721	543.469	-405.021	-465.04	91.5868	-382.79	-299.367	38.7822
332	0	-690.526	-536.753	932.598	-686.986	-569.879	1095.06	-656.118	-534.77	534.035	-604.182	-857.151	236.121	-591.348	-843.268	65.7077	-299.274	-511.66	951.345	-301.456	-553.559	1113.57	-348.567	-450.712	543.254	-404.922	-464.665	91.4499	-382.724	-299.315	38.6686
333	0	-689.967	-525.839	933.59	-686.314	-557.49	1095.2	-656.752	-512.439	536.458	-604.997	-837.166	242.95	-595.627	-819.714	72.9264	-298.46	-501.908	952.389	-301.18	-544.634	1114.77	-347.477	-446.342	543.084	-404.9	-464.552	91.4254	-382.686	-299.274	38.5662
334	0	-689.517	-514.788	934.768	-686.463	-552.244	1096.26	-657.185	-490.687	539.451	-605.576	-815.897	249.117	-600.395	-793.906	79.6696	-297.69	-492.238	953.195	-300.15	-534.788	1115.79	-346.765	-442.087	542.807	-404.917	-464.461	91.4271	-382.64	-299.212	38.4864
335	0	-689.157	-504.125	936.198	-686.836	-547.196	1097.11	-657.584	-469.464	543.162	-606.299	-793.937	254.002	-605.262	-766.863	85.511	-296.989	-483.033	953.864	-299.344	-525.139	1116.59	-345.677	-438.861	542.689	-405.051	-464.433	91.3141	-382.615	-299.26	38.4316
336	0	-688.832	-493.392	937.994	-686.751	-541.118	1098.48	-658.002	-448.361	547.303	-606.691	-771.203	257.673	-610.149	-739.299	90.5053	-296.301	-473.844	954.365	-298.501	-515.772	1117.22	-344.22	-436.319	542.663	-405.022	-464.474	91.3747	-382.47	-299.255	38.3792
337	0	-688.559	-482.855	940.088	-686.503	-534.752	1100.31	-658.212	-427.75	551.814	-607.037	-748.52	260.002	-615.023	-711.819	94.2301	-295.716	-464.807	954.774	-297.967	-506.943	1117.68	-343.121	-433.663	542.682	-404.957	-464.494	91.47	-382.355	-299.245	38.3349
338	0	-688.291	-472.557	942.356	-686.196	-527.629	1102.35	-658.425	-407.874	556.157	-607.473	-724.641	260.732	-620.253	-684.518	96.8327	-295.204	-456.159	954.916	-296.595	-497.236	1118.11	-342.067	-431.211	542.597	-404.969	-464.567	91.3769	-382.263	-299.33	38.2148
339	0	-688.046	-462.113	944.735	-685.742	-519.678	1104.65	-658.474	-388.416	560.365	-608.055	-700.359	260.19	-624.925	-656.881	98.0078	-294.642	-447.627	955.014	-295.638	-487.995	1118.35	-341.201	-428.655	542.559	-404.884	-464.649	91.429	-382.129	-299.403	38.1308
340	0	-687.889	-451.703	947.232	-685.092	-510.626	1106.98	-658.441	-369.681	564.222	-608.332	-675.542	258.456	-629.45	-628.724	98.2256	-294.15	-439.053	955.068	-294.449	-479.226	1118.3	-340.545	-425.847	542.532	-404.811	-464.715	91.5315	-381.948	-299.5	38.0504
341	0	-687.78	-441.292	949.686	-684.322	-500.704	1109.39	-658.134	-351.415	567.709	-608.956	-650.696	255.712	-633.757	-599.767	97.7431	-293.678	-430.708	954.942	-293.385	-470.103	1118.38	-339.857	-423.235	542.505	-404.757	-464.748	91.5411	-381.825	-299.5	37.8117
342	0	-687.671	-430.766	952.229	-683.245	-489.921	1111.7	-657.755	-333.581	570.93	-609.674	-625.562	252.247	-637.758	-569.478	96.6168	-293.321	-422.522	954.866	-292.147	-460.277	1118.21	-339.554	-420.592	542.473	-405.004	-464.411	91.5253	-381.898	-299.321	37.5551
343	0	-687.735	-421.222	954.528	-682.038	-478.413	1113.85	-657.265	-316.756	573.799	-610.289	-599.957	247.548	-641.559	-538.184	95.1647	-292.921	-414.067	954.613	-291.391	-451.504	1118.17	-339.288	-417.958	542.463	-405.043	-464.408	91.6658	-381.811	-299.348	37.3016
344	0	-687.507	-410.044	957.16	-679.872	-463.399	1115.89	-656.62	-300.508	576.501	-610.915	-573.652	241.814	-644.677	-505.398	92.9374	-292.613	-405.709	954.24	-290.698	-443.312	1117.83	-339.111	-415.383	542.383	-405.113	-464.405	91.7321	-381.746	-299.37	36.9887
345	0	-687.419	-399.196	959.588	-677.931	-448.136	1117.79	-656.264	-284.748	579.152	-611.719	-547.098	235.166	-647.49	-472.027	90.3349	-292.284	-397.495	953.876	-289.776	-434.576	1117.43	-339.127	-412.761	542.356	-405.251	-464.385	91.9338	-381.67	-299.267	36.7256
346	0	-687.092	-387.745	961.954	-676.828	-435.932	1119.54	-655.694	-271.633	581.415	-612.52	-520.328	227.781	-650.102	-438.382	87.3457	-292.087	-389.077	953.314	-288.844	-425.49	1116.88	-339.277	-410.144	542.312	-405.485	-464.212	92.0421	-381.718	-299.074	36.4166
347	0	-686.368	-374.949	963.734	-676.447	-427.294	1121.19	-654.782	-257.428	583.322	-613.435	-492.907	219.555	-652.108	-403.487	83.9423	-291.873	-380.856	952.695	-287.695	-415.456	1116.1	-339.437	-407.396	542.217	-405.686	-464.019	92.2111	-381.696	-298.791	36.0639
348	0	-685.484	-360.94	965.337	-676.096	-419.372	1122.66	-655.156	-243.111	585.53	-613.99	-465.007	210.958	-653.913	-368.228	80.6282	-291.76	-372.416	952.073	-287.239	-407.013	1115.53	-339.637	-404.432	542.206	-405.907	-463.778	92.4676	-381.546	-299.31	36.0884
349	0	-684.68	-346.971	966.829	-675.593	-409.935	1123.97	-653.716	-229.914	587.016	-613.661	-435.226	202.13	-655.457	-332.342	77.4939	-291.569	-364.162	951.316	-286.758	-398.498	1114.82	-339.911	-401.463	542.16	-406.13	-463.554	92.7381	-381.581	-299.093	35.7854
350	0	-683.996	-333.594	967.979	-675.068	-399.994	1125.02	-652.909	-217.25	588.151	-614.074	-406.402	192.776	-656.693	-297.881	74.8576	-291.493	-355.846	950.638	-286.147	-389.187	1114.04	-340.147	-398.38	542.167	-406.324	-463.262	93.0208	-381.526	-299.321	35.6433
351	0	-683.503	-321.066	968.925	-674.495	-389.086	1125.92	-653.184	-205.079	588.557	-614.343	-376.135	183.576	-658.95	-264.82	73.0704	-291.434	-347.522	949.935	-285.592	-379.348	1113.34	-340.25	-395.178	542.189	-406.453	-462.994	93.3153	-381.499	-299.083	35.4376
352	0	-683.175	-309.448	969.569	-674.093	-378.405	1126.53	-652.085	-193.712	588.422	-614.257	-345.465	174.77	-659.861	-228.194	71.3661	-291.383	-338.825	949.132	-285.341	-369.994	1112.53	-340.412	-391.909	542.238	-406.522	-462.74	93.5356	-381.481	-298.972	35.1739
353	0	-683.23	-299.073	969.972	-673.874	-368.114	1126.84	-652.143	-182.485	587.525	-614.091	-314.782	166.014	-660.771	-192.152	69.5624	-291.381	-330.104	948.417	-284.829	-360.226	1111.7	-340.415	-388.541	542.248	-406.542	-462.384	93.8451	-381.344	-297.748	34.7562
354	0	-683.53	-289.479	970.025	-673.516	-357.161	1126.84	-651.225	-172.137	586.368	-613.949	-283.524	157.691	-661.389	-155.486	68.4829	-291.437	-321.225	947.628	-284.731	-350.465	1110.88	-340.496	-385.125	542.252	-406.601	-462.086	94.2552	-381.307	-297.489	34.61
355	0	-683.801	-280.2	969.695	-673.441	-346.704	1126.69	-650.728	-162.373	584.677	-613.94	-253.555	150.04	-662.05	-119.452	67.2929	-291.435	-312.334	946.718	-284.613	-340.621	1110.06	-340.394	-381.538	542.243	-406.614	-461.829	94.6021	-381.216	-297.312	34.3478
356	0	-684.175	-271.295	969.204	-673.501	-336.602	1126.36	-649.865	-153.186	582.713	-613.882	-221.872	143.007	-662.473	-83.7769	66.2154	-291.396	-303.331	945.805	-284.653	-330.588	1109.2	-340.401	-377.744	542.203	-406.517	-461.512	95.0061	-381.179	-297.121	34.1554
357	0	-684.557	-262.207	968.376	-673.362	-325.538	1125.76	-649.465	-144.38	580.03	-613.731	-188.139	136.401	-663.244	-48.6008	65.3875	-291.497	-294.209	944.904	-284.699	-320.597	1108.29	-340.376	-373.543	542.142	-406.527	-461.179	95.4826	-381.067	-297.044	34.1356
358	0	-684.929	-252.663	967.259	-673.419	-314.562	1124.83	-648.653	-136.345	577.196	-613.758	-156.324	131.023	-662.74	-13.2289	64.4151	-291.517	-285.108	943.88	-284.937	-310.75	1107.3	-340.544	-369.218	542.061	-406.512	-460.751	95.9871	-381.013	-298.135	34.1595
359	0	-685.352	-243.055	966.05	-673.677	-304.107	1123.87	-647.941	-128.954	574.299	-613.885	-124.207	126.683	-662.138	21.9229	63.912	-291.631	-276.004	942.87	-284.902	-300.199	1106.28	-340.699	-364.531	541.981	-406.532	-460.229	96.6245	-380.926	-298.001	34.0226
360	0	-685.777	-233.4	964.647	-673.965	-293.631	1122.69	-647.229	-122.078	571.058	-614.044	-92.1086	123.468	-660.515	56.8655	63.8562	-291.759	-266.671	941.881	-285.242	-289.623	1105.3	-340.957	-359.679	541.839	-406.602	-459.653	97.3603	-380.924	-297.866	33.9491
361	0	-686.152	-223.631	963.091	-674.242	-282.572	1121.27	-646.487	-115.59	567.598	-613.881	-59.4704	121.264	-657.93	91.5658	64.544	-291.886	-257.267	940.732	-285.49	-279.407	1104.1	-341.315	-354.69	541.753	-406.754	-459.157	98.0615	-381.111	-297.694	33.8902
362	0	-686.485	-213.502	961.474	-674.489	-271.3	1119.82	-645.775	-109.172	564.059	-613.644	-25.6341	119.792	-655.586	124.342	65.3243	-292.061	-247.727	939.56	-285.984	-269.366	1102.78	-341.792	-349.359	541.641	-406.89	-458.47	98.9347	-380.9	-297.679	33.7544
363	0	-686.732	-203.071	959.724	-674.888	-260.199	1118.3	-644.879	-102.331	560.372	-613.587	4.20839	119.485	-650.995	157.379	68.0294	-292.292	-238.298	938.329	-286.488	-259.203	1101.41	-342.305	-343.87	541.47	-407.111	-457.81	99.9289	-381.001	-297.432	33.576
364	0	-686.972	-192.525	957.79	-675.509	-249.278	1116.6	-643.491	-94.7982	556.902	-613.259	32.1277	119.437	-645.377	187.624	70.5657	-292.569	-228.773	937.096	-286.957	-248.793	1099.84	-342.926	-338.226	541.419	-407.443	-457.097	100.932	-380.973	-297.424	33.5405
365	0	-687.468	-181.916	955.791	-676.246	-238.143	1114.86	-641.932	-86.7523	553.927	-613.127	54.5028	120.555	-640.876	216.246	74.3309	-292.883	-218.958	935.926	-287.68	-238.403	1098.28	-343.493	-332.174	541.416	-407.782	-456.145	102.35	-380.995	-297.304	33.5271
366	0	-687.884	-170.407	953.471	-677.097	-226.735	1112.95	-640.615	-78.1325	550.985	-613.842	76.6364	119.815	-635.076	242.152	79.4407	-293.248	-209.172	934.7	-288.515	-227.843	1096.7	-344.178	-325.711	541.365	-408.112	-455.254	103.76	-381.092	-297.023	33.3427
367	0	-688.351	-158.533	951.268	-677.987	-214.991	1110.98	-639.624	-68.6767	548.472	-612.999	97.4143	119.79	-629.926	269.148	85.6351	-293.643	-199.204	933.451	-289.366	-217.155	1095.17	-344.725	-318.882	541.342	-408.374	-454.188	105.299	-381.141	-296.809	33.2337
368	0	-688.648	-146.251	949.055	-678.859	-203.03	1108.92	-638.915	-57.8884	546.428	-611.989	111.749	118.325	-625.472	289.069	92.5828	-294.188	-188.716	932.13	-290.146	-206.179	1093.72	-345.348	-311.335	541.153	-408.621	-452.907	106.914	-381.197	-296.525	33.1641
369	0	-688.881	-133.627	947.161	-679.77	-191.012	1107.01	-638.401	-45.3671	544.914	-609.172	126.488	116.502	-621.006	303.454	99.4418	-294.859	-178.345	930.821	-291.125	-195.274	1092.22	-345.912	-303.535	540.843	-408.735	-451.49	108.637	-381.238	-296.422	33.0239
370	0	-689.288	-120.644	945.592	-680.563	-178.969	1105.25	-637.971	-31.6037	543.924	-606.332	137.577	114.203	-616.995	314.132	104.398	-295.504	-167.671	929.618	-292.107	-184.267	1090.7	-346.538	-294.92	540.378	-408.695	-449.905	110.473	-381.27	-296.046	32.869
371	0	-689.542	-107.488	944.031	-681.322	-166.895	1103.73	-637.527	-16.9859	543.199	-603.227	146.292	113.506	-613.996	317.893	105.404	-296.241	-156.674	928.388	-293.02	-173.104	1089.23	-347.189	-285.777	539.935	-408.621	-448.204	112.615	-381.246	-295.648	32.7362
372	0	-689.788	-94.1651	942.629	-682.054	-154.821	1102.52	-636.844	-2.31395	542.71	-600.487	153.502	113.098	-610.922	324.354	101.656	-297.001	-145.493	927.097	-293.677	-161.583	1087.72	-347.86	-276.111	539.364	-408.372	-446.398	114.951	-381.071	-295.33	32.659
373	0	-689.978	-80.2126	941.771	-682.777	-142.821	1101.62	-636.102	12.1832	542.556	-597.613	159.365	111.79	-607.329	329.45	93.642	-297.737	-134.217	925.949	-294.484	-150.106	1086.18	-348.644	-265.873	538.892	-408.103	-444.327	117.488	-380.968	-295.09	32.5498
374	0	-690.123	-66.2254	941.062	-683.446	-130.692	1100.94	-635.265	26.4608	542.432	-594.298	164.12	109.673	-603.522	333.912	84.8435	-298.404	-122.735	924.827	-295.246	-138.594	1084.78	-349.435	-255.086	538.471	-407.796	-441.91	120.388	-380.948	-294.497	32.2344
375	0	-690.215	-51.8174	940.427	-684.058	-118.033	1100.53	-634.178	40.6708	542.139	-590.793	168.864	107.717	-599.271	337.297	79.7362	-299.279	-111.165	923.901	-295.954	-126.662	1083.46	-350.067	-243.707	538.165	-407.389	-439.305	123.684	-380.834	-294.013	32.0553
376	0	-690.421	-37.4323	940.024	-684.684	-104.731	1100.27	-633.199	54.7806	541.714	-588.048	173.504	106.404	-595.889	340.08	76.2512	-299.817	-98.6326	923.209	-296.776	-114.752	1082.37	-350.529	-231.552	537.877	-406.793	-436.046	127.353	-380.866	-293.461	32.0616
377	0	-690.719	-22.9659	939.921	-685.382	-90.8041	1100.17	-632.194	68.3104	541.39	-586.892	178.206	105.611	-593.128	343.751	71.2349	-300.702	-86.1669	922.564	-297.691	-102.761	1081.58	-350.995	-218.71	537.512	-406.068	-432.352	131.332	-380.424	-293.05	31.7965
378	0	-690.917	-8.35701	939.942	-686.196	-77.1663	1100.66	-631.971	81.4997	541.908	-586.696	182.825	104.724	-592.153	346.488	64.8351	-301.668	-73.4325	922.094	-298.506	-90.6276	1080.91	-351.285	-204.806	537.119	-405.08	-428.009	135.785	-380.068	-292.293	31.5807
379	0	-691.422	3.38373	940.738	-686.714	-63.0459	1101.65	-632.524	94.7035	543.137	-586.958	186.562	104.184	-592.401	348.175	60.2289	-302.674	-60.5795	921.854	-299.269	-78.4697	1080.77	-351.457	-189.777	536.612	-403.934	-422.994	140.897	-379.915	-290.962	31.2833
380	0	-692.452	15.7482	941.748	-687.113	-49.2044	1103.13	-633.814	107.974	544.527	-587.388	189.405	103.768	-593.428	349.81	56.2408	-303.628	-47.5588	921.878	-300.044	-66.3196	1080.75	-351.194	-173.623	536.079	-402.744	-417.299	146.385	-379.644	-290.415	31.4526
381	0	-693.207	28.3874	942.955	-687.584	-36.0295	1105.13	-634.605	121.293	545.842	-587.564	191.707	103.489	-593.092	351.552	53.0811	-304.712	-34.2912	921.929	-300.545	-53.8947	1080.92	-350.558	-156.286	535.419	-401.353	-410.709	152.51	-379.311	-289.982	31.5811
382	0	-693.929	40.9653	944.251	-688.127	-23.5263	1107.31	-635.218	134.099	546.864	-587.376	193.878	103.308	-592.144	352.718	51.5767	-305.944	-21.034	922.227	-301.012	-41.5313	1081.18	-349.593	-137.545	534.465	-399.878	-403.193	159.283	-378.583	-289.277	32.2638
383	0	-694.484	53.8328	945.566	-688.88	-11.1028	1109.48	-635.749	146.006	547.653	-587.142	196.046	103.093	-591.302	353.713	50.62	-307.337	-7.71026	922.342	-301.313	-28.8782	1081.46	-348.013	-117.742	533.486	-398.376	-394.488	166.718	-378.104	-287.955	33.0008
384	0	-695.259	66.6395	947.065	-689.723	1.49139	1111.52	-636.228	156.734	548.266	-587.041	197.471	102.916	-590.874	354.808	49.7884	-308.77	5.66253	922.688	-301.833	-16.2859	1081.92	-346.245	-96.8807	532.435	-396.632	-384.029	174.574	-377.8	-286.619	34.2261
385	0	-696.001	79.4242	948.652	-690.561	14.0343	1113.32	-636.448	165.811	548.65	-586.928	198.193	102.816	-590.846	355.071	49.0936	-310.134	19.1416	922.999	-302.321	-3.71554	1082.47	-344.328	-75.0567	531.279	-394.824	-372.266	183.294	-377.219	-284.066	36.3405
386	0	-697.116	91.7066	950.223	-691.497	26.4277	1114.86	-636.92	173.63	548.855	-586.719	198.65	102.741	-590.675	355.628	48.5431	-311.354	32.9612	923.655	-303.181	8.35245	1083.01	-342.412	-52.405	529.947	-392.734	-358.815	192.498	-376.504	-280.382	38.9775
387	0	-698.179	103.771	951.846	-692.318	38.5825	1116.3	-637.341	179.897	549.035	-586.556	198.987	102.736	-590.544	355.949	48.2023	-312.451	46.3153	924.054	-303.989	20.2024	1083.59	-340.887	-28.8038	528.683	-390.384	-343.548	201.996	-375.649	-275.566	42.1959
388	0	-699.36	115.33	953.414	-693.071	50.6996	1117.74	-637.945	184.862	549.04	-586.29	199.048	102.78	-590.527	356.314	47.8852	-313.507	59.3307	924.629	-304.916	31.5472	1084.13	-339.603	-5.01174	527.657	-387.905	-326.502	211.532	-375.01	-269.478	45.8096
389	0	-700.59	126.345	954.938	-693.77	62.6469	1119.19	-638.463	188.88	548.888	-586.026	199.137	102.936	-590.552	356.513	47.6112	-314.449	72.1044	925.155	-305.891	42.3472	1084.61	-338.192	19.2023	526.964	-385.314	-307.698	220.471	-374.675	-261.673	49.8497
390	0	-701.748	137.197	956.458	-694.401	74.2211	1120.77	-638.995	192.405	548.823	-586.074	199.247	102.844	-590.642	356.676	47.4166	-315.266	84.7115	925.9	-306.795	52.9849	1085.1	-336.871	43.6538	526.94	-382.592	-288.024	228.569	-374.334	-253.909	54.166
391	0	-702.258	150.306	958.296	-694.881	86.0025	1122.36	-639.68	196.085	548.915	-585.817	199.774	102.401	-590.743	356.823	47.2181	-315.996	96.1438	926.438	-307.441	63.6304	1085.61	-335.751	67.615	527.649	-379.845	-267.491	235.725	-374.118	-245.423	58.0421
392	0	-702.799	162.41	960.04	-695.32	97.6125	1124.02	-640.083	200.031	549.18	-586.33	199.479	101.928	-590.818	356.957	47.0422	-316.672	107.414	927.412	-308.154	72.698	1085.81	-334.771	91.2136	529.052	-377.368	-246.901	241.908	-373.14	-233.796	63.0876
393	0	-703.349	173.487	961.64	-695.706	109.331	1125.59	-641.307	204.54	549.402	-586.32	199.634	102.094	-590.889	357.078	46.8175	-317.227	118.872	928.687	-309.041	82.1162	1086.45	-333.881	114.654	531.029	-375.677	-226.606	248.377	-371.352	-216.48	69.0935
394	0	-704.026	183.693	962.985	-696.126	120.796	1127.03	-642.223	209.131	549.487	-586.488	199.855	102.259	-590.958	357.219	46.6441	-317.735	130.02	930.03	-309.786	92.6441	1087.48	-333.42	137.53	533.367	-374.319	-205.673	254.67	-368.802	-194.873	75.4129
395	0	-704.619	193.008	964.207	-696.684	132.228	1128.37	-642.512	213.536	549.54	-586.351	200.099	102.297	-591.129	357.526	46.5207	-318.034	141.123	931.601	-310.259	104.298	1088.99	-333.156	159.79	536.129	-373.445	-184.027	259.633	-366.233	-168.828	80.3441
396	0	-705.342	201.744	965.023	-697.397	143.228	1129.44	-643.046	217.583	549.643	-586.576	200.308	102.414	-591.081	357.501	46.2945	-318.472	151.869	933.539	-311.049	115.543	1090.79	-332.965	180.918	539.725	-372.864	-161.406	263.553	-363.426	-140.731	84.6789
397	0	-705.943	210.414	965.689	-698.292	153.645	1130.27	-643.364	220.834	549.808	-586.601	200.554	102.434	-591.022	357.585	46.1231	-318.564	163.374	935.693	-311.815	126.128	1093.02	-332.94	202.234	543.524	-372.314	-137.43	265.824	-360.39	-111.659	87.8965
398	0	-706.511	219.118	966.136	-699.338	163.741	1130.84	-643.583	223.366	550.172	-586.487	200.639	102.343	-591.014	357.672	45.9724	-318.799	174.899	938.169	-312.607	136.574	1095.57	-332.977	223.118	547.758	-371.968	-113.485	266.867	-357.281	-82.2113	90.0831
399	0	-706.984	228.071	966.437	-700.415	173.439	1131.21	-643.61	225.313	550.518	-586.403	200.609	102.552	-591.028	357.799	45.8561	-318.903	186.426	940.913	-313.43	146.938	1098.37	-333.048	243.922	552.024	-371.619	-89.1296	266.595	-354.148	-52.5287	91.1238
400	0	-707.246	237.201	966.579	-701.599	183.272	1131.43	-643.579	227.066	550.846	-586.173	201.069	103.414	-590.974	357.867	45.6746	-319.083	197.699	943.749	-314.438	156.86	1101.39	-333.186	264.204	556.061	-371.225	-63.9731	265.194	-350.896	-22.7287	91.1186
401	0	-707.467	246.404	966.63	-702.594	193.12	1131.4	-643.483	229.016	551.336	-585.184	201.5	103.361	-590.97	357.953	45.5262	-319.291	208.886	946.633	-315.371	166.543	1104.3	-333.357	284.22	559.902	-370.925	-38.8854	262.541	-347.516	7.89507	90.3377
402	0	-707.525	255.542	966.479	-703.514	202.881	1131.34	-643.478	231.162	551.726	-585.282	201.563	103.534	-590.964	358.038	45.4099	-319.445	220.067	949.474	-316.061	176.728	1107.14	-333.532	303.749	563.531	-370.95	-12.6057	258.655	-344.316	39.8058	88.888
403	0	-707.583	264.525	966.234	-704.475	212.132	1131.21	-643.459	233.809	552.113	-585.128	201.713	103.782	-590.961	358.133	45.258	-319.506	231.037	952.349	-316.723	187.007	1109.77	-333.773	322.748	566.972	-370.882	14.0369	253.952	-341.036	72.9855	87.1935
404	0	-707.734	273.127	965.935	-705.312	221.571	1130.94	-643.462	236.715	552.373	-585.072	201.894	103.99	-591.024	358.243	45.0925	-319.525	241.924	955.095	-317.482	196.861	1112.24	-334.145	341.119	570.233	-370.836	41.4704	248.227	-337.798	106.865	85.5107
405	0	-707.798	281.306	965.615	-705.978	230.808	1130.67	-643.233	239.757	552.636	-585.12	202.158	104.325	-591.196	358.307	44.9381	-319.535	252.756	957.638	-318.056	206.588	1114.65	-334.692	358.705	573.435	-370.739	69.5313	241.637	-335.171	142.967	83.3941
406	0	-707.915	289.22	965.237	-706.56	240.032	1130.3	-643.051	242.771	552.85	-585.064	202.381	104.576	-591.23	358.387	44.7684	-319.427	263.994	960.011	-318.749	216.479	1116.51	-335.177	375.571	576.537	-370.653	98.7346	233.957	-332.866	179.962	81.0111
407	0	-708.037	296.969	964.771	-706.952	249.078	1129.88	-642.868	245.8	553.105	-585.038	202.614	104.83	-590.946	358.488	44.7623	-319.343	274.499	962.225	-319.523	226.104	1118.33	-335.777	391.678	579.495	-370.559	127.748	225.801	-330.788	217.791	78.5426
408	0	-708.209	304.577	964.274	-707.29	258.059	1129.35	-642.483	248.646	553.384	-584.971	202.855	105.2	-590.926	358.583	44.6598	-319.288	285.26	964.168	-320.143	235.59	1119.73	-336.277	407.076	582.194	-370.337	158.845	216.53	-328.978	256.297	75.8404
409	0	-708.333	311.919	963.666	-707.743	266.759	1128.82	-642.603	251.672	553.535	-584.903	203.061	105.557	-591.009	358.636	44.5465	-319.216	296.137	965.81	-320.514	245.801	1120.98	-336.737	421.618	584.563	-370.267	189.881	206.876	-327.308	295.081	72.9035
410	0	-708.466	319.349	962.957	-707.927	276.062	1128.13	-643.075	254.927	553.504	-584.728	203.309	105.972	-591.078	358.741	44.4538	-318.926	307.98	966.751	-320.964	255.896	1122.09	-337.291	435.489	586.414	-370.229	221.452	196.832	-325.528	334.011	70.0598
411	0	-708.59	326.807	962.219	-707.971	285.924	1127.46	-642.007	258.077	553.728	-584.637	203.586	106.34	-591.148	358.85	44.3544	-319.058	319.764	967.901	-321.377	265.918	1122.87	-337.946	448.478	587.742	-370.411	253.727	186.658	-323.827	373.202	67.3152
412	0	-708.573	334.552	961.395	-708.015	295.413	1126.67	-642.168	261.514	553.729	-584.523	203.856	106.694	-591.257	358.914	44.3002	-318.832	330.054	968.962	-321.725	276.058	1123.41	-338.71	460.577	588.618	-370.681	286.602	176.496	-322.065	412.362	64.6815
413	0	-707.975	343.413	960.135	-708.018	304.97	1125.81	-641.171	264.991	553.781	-584.407	204.15	106.946	-591.279	358.934	44.2173	-318.727	339.988	969.33	-322.075	284.642	1123.9	-339.511	471.947	588.907	-371.11	320.318	166.599	-320.294	451.464	62.2661
414	0	-708.231	352.04	959.442	-707.956	314.567	1124.78	-641.85	268.688	553.529	-584.263	204.398	107.202	-591.344	359.001	44.1618	-318.42	350.185	969.174	-322.311	294.896	1123.94	-340.135	482.544	588.523	-371.827	354.851	156.882	-318.605	490.151	60.0834
415	0	-708.181	360.169	958.394	-707.99	323.374	1123.65	-640.789	271.929	553.554	-583.907	204.644	107.475	-591.523	359.129	44.1975	-318.198	359.967	969.096	-322.498	305.597	1123.63	-340.508	492.49	587.499	-372.506	389.703	147.785	-317.138	528.542	58.0516
416	0	-708.229	367.948	957.17	-707.874	332.633	1122.4	-641.081	275.399	553.458	-583.813	204.897	107.657	-591.659	359.167	44.1885	-317.911	369.683	968.541	-322.621	316.27	1123.22	-340.834	501.774	585.79	-373.521	425.3	139.545	-316.041	566.594	56.57
417	0	-708.489	375.564	955.946	-707.808	342.146	1121.07	-640.385	278.716	553.271	-583.759	205.062	107.796	-591.745	359.204	44.1577	-317.594	379.265	967.475	-322.619	327.055	1122.37	-341.176	510.429	583.54	-374.112	460.131	132.733	-315.324	604.925	56.0599
418	0	-708.667	383.063	954.577	-707.691	351.72	1119.67	-639.966	282.1	552.954	-583.644	205.232	107.96	-591.801	359.264	44.1076	-316.789	388.752	966.383	-322.609	337.547	1121.24	-341.728	518.315	580.787	-374.89	495.796	127.213	-315.23	643.255	56.2901
419	0	-708.748	390.625	953.172	-707.473	361.086	1118.2	-639.775	285.619	552.865	-583.486	205.378	108.154	-591.885	359.287	44.0237	-316.434	398.087	964.56	-322.481	348.523	1119.78	-342.29	525.593	577.78	-375.741	530.543	123.148	-315.573	681	57.8881
420	0	-709.005	398.324	951.737	-707.269	370.177	1116.69	-639.887	289.528	552.502	-583.389	205.529	108.373	-591.918	359.321	43.9513	-316.172	407.303	962.368	-322.211	359.435	1117.99	-342.627	532.511	574.417	-377.246	564.784	120.533	-316.652	717.851	61.1494
421	0	-709.168	406.32	950.308	-707.018	379.844	1115.16	-640.32	293.764	552.184	-583.368	205.753	108.618	-591.77	359.233	43.7033	-315.876	417.091	959.91	-321.854	370.602	1115.89	-342.843	539.462	570.63	-379.116	597.805	119.057	-318.554	753.472	65.7727
422	0	-709.356	414.413	948.843	-706.692	389.482	1113.65	-639.828	298.283	551.874	-583.377	206.052	108.877	-591.859	359.307	43.6161	-315.793	427.089	957.121	-321.556	381.797	1113.69	-343.215	546.766	566.439	-381.207	629.296	118.263	-321.204	787.593	71.898
423	0	-709.338	422.813	947.465	-706.357	398.486	1112.1	-639.619	303.241	551.478	-583.403	206.42	109.183	-591.974	359.48	43.5151	-315.618	436.756	954.295	-321.082	392.806	1111.32	-344.092	554.671	562.252	-383.785	659.142	117.778	-324.644	820.33	78.7587
424	0	-709.225	431.587	946.004	-705.93	407.821	1110.42	-639.731	308.603	550.876	-583.499	206.869	109.578	-592.017	359.643	43.3378	-315.241	446.499	951.516	-320.55	403.928	1108.86	-345.318	562.767	558.489	-385.618	687.926	117.636	-328.312	851.385	86.2744
425	0	-709.059	440.582	944.666	-705.479	416.745	1108.72	-639.915	314.263	550.706	-583.729	207.368	110.045	-592.099	359.796	43.1444	-314.594	456.947	948.789	-319.861	415.37	1106.31	-346.842	571.297	555.047	-386.53	712.669	118.467	-332.305	880.432	94.3599
426	0	-708.874	449.693	943.275	-705.41	423.449	1107.29	-640.203	320.384	550.13	-583.882	207.949	110.537	-592.127	359.925	43.0415	-314.008	467.615	946.289	-319.144	425.852	1103.73	-348.714	579.872	551.729	-387.888	736.171	119.498	-336.531	906.467	103.228
427	0	-708.616	458.849	941.783	-704.608	433.089	1105.43	-640.591	326.993	549.542	-584.063	208.633	111.179	-592.015	360.002	42.8237	-313.446	478.56	943.857	-318.499	437.796	1101.64	-350.566	588.733	548.769	-391.024	759.485	119.849	-341.117	929.546	111.932
428	0	-708.369	468.205	940.293	-703.217	446.246	1103.75	-640.649	333.918	548.923	-584.143	209.51	112.066	-592.071	360.32	42.67	-313.18	489.894	941.593	-317.892	449.437	1099.53	-352.327	598.67	546.432	-391.731	775.894	121.369	-345.759	948.614	118.732
429	0	-708.143	477.849	938.809	-702.95	456.518	1102.31	-640.707	341.273	548.28	-584.264	210.575	113.133	-592.208	360.728	42.5714	-313.123	501.347	939.708	-317.406	460.9	1097.7	-353.818	609.944	544.7	-394.273	790.5	121.099	-350.036	963.817	122.059
430	0	-708.018	487.823	937.419	-702.621	466.055	1100.59	-640.614	348.927	547.704	-584.302	211.793	114.392	-592.322	361.136	42.493	-313.096	513.183	937.804	-316.976	472.33	1096.01	-355.038	622.966	543.635	-397.893	803.027	119.521	-353.959	975.927	121.441
431	0	-707.796	497.834	935.966	-702.093	476.341	1099.07	-640.535	356.972	547.308	-584.468	213.201	115.97	-592.362	361.645	42.4194	-313.253	525.313	936.19	-316.677	483.637	1094.3	-356.057	637.325	543.116	-401.349	812.025	117.503	-357.552	985.139	117.565
432	0	-707.42	508.247	934.867	-701.553	487.004	1097.64	-640.43	365.287	546.853	-584.646	214.745	117.605	-592.532	362.233	42.3172	-313.247	537.549	934.613	-316.439	495.152	1092.78	-356.884	652.432	542.781	-405.096	818.702	114.256	-361.283	991.302	111.555
433	0	-706.949	518.81	933.621	-701.031	497.995	1096.34	-640.397	374.034	546.418	-584.837	216.45	119.565	-592.724	362.655	42.1971	-313.079	549.799	933.384	-316.027	507.076	1091.36	-358.002	667.836	542.661	-408.92	822.972	111.262	-365.135	995.441	105.027
434	0	-706.538	529.465	932.623	-700.296	509.704	1095.21	-640.45	383.185	546.006	-585.152	218.345	121.666	-592.956	363.125	42.1002	-312.536	562.201	932.638	-315.533	519.302	1090.11	-359.123	683.121	542.536	-412.095	826.181	110.766	-369.025	998.546	99.5273
435	0	-706.122	540.234	931.723	-699.4	521.313	1094.21	-640.526	392.761	545.585	-585.897	220.588	124.071	-593.134	363.595	42.0131	-312.002	574.963	931.958	-314.907	531.868	1089.06	-360.483	697.83	542.415	-416.595	830.005	108.221	-372.572	1001.85	95.1672
436	0	-705.575	550.647	931.15	-698.483	532.647	1093.43	-640.549	402.909	545.414	-586.426	222.98	126.773	-593.51	364.099	41.9525	-311.601	588.614	931.517	-314.198	545.088	1088.43	-361.841	711.934	542.06	-420.468	834.689	106.538	-376.277	1005.61	91.9768
437	0	-704.975	561.362	930.635	-697.442	545.112	1092.69	-640.599	413.631	545.369	-587.184	225.928	129.724	-594.385	364.551	41.8838	-311.493	602.718	931.418	-313.531	558.885	1088.45	-363.507	724.451	542.036	-422.514	840.334	105.523	-380.046	1009.62	88.269
438	0	-704.35	572.567	930.281	-696.355	557.575	1092.18	-640.733	425.004	545.392	-588.142	229.292	132.979	-595.334	364.809	41.9834	-311.245	617.341	931.853	-313.003	573.057	1089.12	-365.001	736.045	541.808	-424.999	845.942	104.483	-383.546	1014.47	82.7127
439	0	-703.77	584.041	930.218	-695.297	569.785	1091.82	-640.993	437.492	545.544	-589.243	233.322	136.866	-596.068	365.147	41.9279	-311.084	632.024	932.734	-312.217	588.97	1090.7	-365.944	747.305	541.926	-425.46	851.83	103.889	-386.084	1019.04	76.868
440	0	-703.054	596.295	930.249	-694.731	581.696	1091.6	-641.174	451.071	545.581	-590.288	238.025	141.026	-596.593	365.646	41.786	-310.928	646.546	933.802	-311.886	603.07	1092.39	-365.98	759.171	542.569	-424.151	856.448	102.962	-387.564	1022.67	71.3108
441	0	-702.243	608.762	930.33	-694.457	593.288	1091.57	-641.522	465.835	545.617	-591.432	243.344	145.721	-597.045	366.163	41.7544	-310.916	660.723	935.122	-311.433	617.166	1094.47	-365.167	771.596	543.634	-424.261	859.969	102.367	-387.822	1025.06	66.1176
442	0	-701.214	621.627	930.37	-694.32	604.494	1091.72	-642.148	482.141	545.228	-592.496	249.42	150.923	-597.35	366.97	41.8775	-310.47	674.178	936.812	-310.846	630.418	1096.73	-364.04	783.728	544.971	-423.249	862.555	101.817	-387.269	1026.65	61.6133
443	0	-700.212	634.667	930.518	-694.316	615.556	1092.01	-643.04	499.747	544.581	-593.704	256.573	156.801	-597.624	368.273	42.1027	-309.783	686.638	938.818	-310.598	643.924	1099.17	-362.577	795.246	546.396	-421.87	863.793	101.526	-386.851	1027.83	57.8886
444	0	-699.141	647.989	930.77	-694.283	626.588	1092.49	-644.323	518.744	543.852	-594.894	264.856	163.249	-597.707	370.071	42.5265	-308.822	698.685	941.114	-310.15	656.519	1101.76	-360.828	806.097	547.828	-421.246	865.5	100.91	-386.927	1029.04	54.634
445	0	-697.872	661.881	931.052	-694.121	637.684	1093.17	-645.901	539.181	542.987	-596.322	274.325	170.583	-598.174	371.946	43.0684	-307.427	710.444	943.482	-309.627	668.407	1104.34	-359.187	815.965	548.873	-420.001	867.229	100.906	-387.046	1030.16	52.8073
446	0	-696.683	675.775	931.762	-693.669	648.481	1094.27	-647.502	561.007	541.87	-597.703	285.272	178.216	-598.544	374.378	43.7165	-306.143	721.803	945.694	-308.763	679.792	1106.69	-357.429	824.573	549.573	-419.516	868.285	101.046	-387.231	1030.93	51.6522
447	0	-695.24	689.785	932.526	-693.133	659.121	1095.78	-648.964	583.894	540.658	-599.071	297.656	186.482	-599.2	377.551	45.3043	-304.356	733.374	947.917	-307.562	690.842	1108.82	-356.167	831.936	549.875	-419.124	869.041	100.95	-387.234	1031.56	50.7846
448	0	-693.812	704.004	933.398	-692.378	669.292	1097.5	-650.182	607.504	539.553	-600.82	311.99	195.803	-600.008	381.898	47.133	-302.786	744.844	949.643	-306.076	701.75	1110.6	-355.195	838.301	549.998	-419.317	869.686	100.953	-387.233	1031.9	50.1184
449	0	-692.315	718.515	934.316	-691.38	679.508	1098.94	-650.265	631.945	538.38	-603.62	328.003	205.164	-600.981	387.171	49.7438	-301.145	755.927	950.91	-304.522	711.948	1112.01	-354.511	843.897	549.977	-419.755	870.061	101.032	-387.322	1032.23	49.6354
450	0	-690.417	732.703	935.374	-690.117	689.525	1100.32	-651.283	656.79	537.692	-605.151	346.405	214.792	-601.727	393.658	53.1179	-299.668	765.618	952.392	-303.193	720.59	1113.24	-353.815	848.65	550.119	-420.188	870.516	101.04	-387.46	1032.42	49.3586
451	0	-688.688	746.785	936.518	-689.114	699.788	1101.31	-652.456	682.06	537.379	-607.069	366.177	223.668	-602.003	401.229	57.035	-298.417	774.91	953.516	-301.693	730.392	1114.59	-353.043	852.651	550.204	-420.242	870.56	101.127	-387.4	1032.64	49.3095
452	0	-687.17	760.327	937.592	-688.042	710.393	1102.15	-653.913	707.285	537.633	-608.88	387.308	231.243	-601.822	410.165	60.7303	-297.127	784.194	954.669	-300.244	739.933	1116.07	-352.119	856.351	550.4	-420.171	870.582	101.167	-387.309	1032.7	49.2321
453	0	-685.734	773.18	938.736	-687.211	721.135	1102.75	-654.326	732.205	538.633	-611.182	408.772	237.912	-602.187	421.81	66.7182	-295.984	793.727	956.022	-298.929	750.39	1117.58	-351.124	860.245	550.752	-420.27	870.691	101.137	-387.244	1032.67	49.1361
454	0	-684.695	785.247	939.915	-686.336	732.133	1103.31	-654.415	756.934	540.233	-612.267	429.76	245.289	-604.826	438.658	74.8447	-295.065	803.076	957.427	-297.846	760.247	1119.22	-349.984	864.499	551.11	-419.981	870.833	101.2	-387.105	1032.78	49.0223
455	0	-683.675	796.632	941.354	-685.52	743.262	1103.92	-654.29	781.292	542.261	-613.488	450.978	252.677	-607.316	460.805	82.1893	-294.004	812.49	958.935	-296.453	771.178	1120.67	-348.613	868.798	551.335	-419.821	870.987	101.108	-387.001	1032.87	48.911
456	0	-682.959	806.972	943.016	-684.459	754.247	1104.86	-653.881	805.061	544.891	-614.589	472.916	259.394	-610.314	486.476	89.3431	-293.072	822.448	960.451	-295.508	781.596	1122.38	-347.261	872.851	551.526	-419.509	871.171	101.104	-386.929	1032.93	48.7982
457	0	-682.166	817.067	944.464	-683.445	764.985	1105.95	-653.075	828.289	547.94	-615.099	495.962	265.567	-613.373	514.187	95.7253	-292.217	832.238	961.9	-294.66	791.704	1124.13	-345.952	876.522	551.544	-419.362	871.237	101.03	-386.891	1033.15	48.6199
458	0	-681.511	827.66	946.118	-682.304	775.289	1107.2	-651.803	850.943	551.737	-615.449	519.637	269.982	-616.548	542.967	101.157	-291.379	841.892	963.272	-293.838	801.644	1125.62	-344.551	879.681	551.535	-418.511	870.84	100.749	-386.85	1033.02	48.5164
459	0	-680.691	838.181	948.056	-681.055	785.039	1108.85	-651.217	873.237	556.169	-615.729	543.74	273.235	-619.582	571.988	105.349	-290.413	851.597	964.307	-292.8	811.464	1126.97	-343.47	882.279	551.589	-418.869	871.109	101.028	-386.765	1032.99	48.4687
460	0	-679.78	849.153	950.017	-680.016	794.952	1110.63	-650.275	895.247	560.765	-615.937	568.477	275.145	-623.262	601.329	108.6	-289.447	861.052	965.221	-291.642	821.24	1127.91	-342.426	884.309	551.759	-418.86	871.118	100.965	-386.688	1033.09	48.3512
461	0	-679.002	860.09	952.286	-678.547	804.772	1112.72	-649.376	916.668	565.245	-616.122	593.592	275.807	-627.443	631.206	111.04	-288.512	869.909	965.812	-290.4	830.942	1128.63	-341.521	885.867	551.941	-418.953	871.037	100.952	-386.538	1033.06	48.277
462	0	-678.226	871.517	954.505	-677.467	814.835	1114.85	-648.504	937.508	569.561	-616.127	620.895	275.29	-630.973	660.896	112.096	-287.617	878.62	966.01	-289.013	840.567	1129.09	-340.897	887.261	552.126	-418.926	871.029	101.017	-386.405	1033.14	48.2358
463	0	-677.424	883.054	956.755	-676.201	824.962	1117.04	-647.76	958.031	573.527	-616.1	647.031	273.636	-634.291	691.175	112.288	-286.713	887.054	966.086	-287.561	850.207	1129.41	-340.362	888.642	552.3	-418.757	871.112	101.112	-386.333	1033.2	48.1576
464	0	-676.463	894.638	959.067	-675.042	835.206	1119.17	-646.847	977.891	577.029	-616.042	673.508	270.737	-636.819	722.013	111.523	-285.833	895.118	966.175	-286.095	859.574	1129.58	-339.88	890.193	552.509	-418.899	871.145	101.199	-386.191	1033.21	48.067
465	0	-675.685	906.297	961.177	-673.943	846.022	1121.05	-645.567	997.209	580.149	-615.995	698.737	267.026	-639.695	754.218	110.433	-284.871	902.966	966.064	-284.733	868.716	1129.61	-339.547	891.774	552.722	-418.571	871.085	101.289	-386.085	1033.17	47.894
466	0	-675.02	917.974	963.481	-672.628	857.253	1122.92	-643.942	1015.99	583.088	-615.637	726.021	262.219	-642.002	787.174	108.555	-284.031	910.949	965.967	-283.448	877.619	1129.6	-339.262	893.355	552.944	-418.838	871.187	101.352	-385.93	1033.15	47.7167
467	0	-674.109	929.869	965.367	-671.358	868.858	1124.56	-642.261	1034.11	585.806	-615.354	753.74	256.322	-643.897	821.312	106.162	-283.121	918.836	965.732	-282.251	886.587	1129.5	-338.977	895.062	553.151	-418.677	871.161	101.526	-385.784	1033.32	47.6287
468	0	-673.451	941.628	967.261	-670.202	880.886	1126.03	-640.596	1051.65	588.457	-615.099	781.902	249.415	-645.251	856.349	103.165	-282.268	926.361	965.381	-281.059	895.202	1129.29	-338.878	896.789	553.424	-418.505	871.025	101.765	-385.577	1033.48	47.5007
469	0	-672.686	953.431	968.975	-668.844	893.234	1127.28	-639.179	1068.33	590.965	-614.677	810.563	241.715	-645.913	892.085	99.6683	-281.484	934.049	964.931	-280.005	903.602	1128.96	-338.875	898.65	553.644	-418.642	871.045	101.959	-385.331	1033.52	47.2618
470	0	-671.839	965.496	970.611	-666.978	907.2	1128.62	-637.777	1084.14	593.012	-614.267	839.709	233.207	-645.964	928.538	95.8208	-280.717	941.705	964.407	-279.448	910.425	1128.63	-338.934	900.735	553.85	-418.778	871.196	102.12	-385.08	1033.58	47.1411
471	0	-671.091	977.654	972.001	-665.477	921.648	1129.59	-636.357	1099.24	594.834	-613.751	869.489	224.03	-645.464	965.593	91.8451	-279.975	949.406	963.837	-278.502	918.522	1127.99	-339.094	903.183	554.078	-418.984	871.292	102.252	-384.918	1033.71	46.9635
472	0	-670.293	989.803	973.208	-664.75	931.945	1130.51	-635.046	1113.56	596.189	-612.989	899.951	214.432	-644.427	1003.46	88.0046	-279.307	956.945	963.222	-277.523	927.075	1127.4	-339.447	906.02	554.24	-419.176	870.948	102.639	-384.655	1033.77	46.7742
473	0	-669.392	1001.6	974.174	-664.059	941.003	1131.17	-633.545	1127.19	597.122	-611.355	931.273	204.582	-643.176	1041.8	84.4809	-278.736	964.597	962.613	-276.549	935.575	1126.55	-339.678	909.091	554.396	-419.533	871.517	102.83	-384.577	1034.13	46.6406
474	0	-668.503	1013.29	974.908	-663.5	950.057	1131.51	-632.857	1139.05	597.404	-610.109	963.354	194.83	-641.26	1080.63	81.8055	-278.136	972.446	961.904	-275.654	944.056	1125.79	-340.05	912.669	554.645	-419.713	871.748	103.187	-384.407	1034.44	46.4354
475	0	-667.727	1024.82	975.508	-662.861	959.957	1131.81	-631.34	1151.21	597.287	-609.009	996.528	185.643	-638.246	1120.53	79.8678	-277.606	980.45	961.132	-274.906	952.863	1124.93	-340.322	916.566	554.761	-419.752	871.962	103.506	-384.286	1034.71	46.1521
476	0	-667.155	1035.95	975.748	-662.106	970.833	1132.05	-629.909	1162.91	596.602	-607.826	1029.57	176.436	-635.454	1159.95	78.2454	-277.172	988.676	960.322	-274.224	961.715	1124.02	-340.477	920.606	554.867	-420.116	872.051	103.959	-384.273	1034.72	46.0654
477	0	-666.534	1046.63	975.706	-661.367	982.066	1132.08	-628.311	1173.97	595.258	-607.14	1061.86	167.26	-634.102	1197.77	76.2267	-276.742	996.981	959.565	-273.667	970.82	1123.3	-340.697	924.826	554.983	-420.367	872.767	104.353	-384.219	1034.88	45.8665
478	0	-666.118	1057.09	975.467	-660.759	992.987	1131.95	-626.856	1184.58	593.542	-605.406	1094.93	158.54	-632.865	1235.1	74.5107	-276.292	1005.75	958.777	-273.194	980.232	1122.55	-340.754	929.307	555.107	-420.587	873.094	104.815	-384.503	1035.52	45.6325
479	0	-665.776	1067.38	974.834	-660.306	1003.66	1131.5	-625.257	1194.46	591.601	-603.079	1128.21	150.519	-631.206	1272.55	73.4527	-275.86	1014.64	958.025	-272.758	989.746	1121.74	-340.842	933.868	555.215	-420.894	873.661	105.444	-384.222	1035.05	45.3758
480	0	-665.298	1076.93	973.681	-659.815	1014.53	1130.91	-623.718	1203.63	589.399	-600.182	1162.74	144.407	-629.148	1309.75	73.5209	-275.467	1023.67	957.169	-272.415	999.428	1120.9	-341.045	938.446	555.23	-421.051	873.877	106.001	-384.277	1035.02	45.1497
481	0	-665.352	1086.64	972.783	-659.351	1025.97	1130.05	-622.581	1211.99	586.786	-597.149	1197.25	139.593	-626.395	1346.73	73.9785	-275.059	1032.5	956.332	-272.09	1009.26	1119.98	-341.182	943.409	555.433	-421.285	874.493	106.643	-384.202	1035.28	45.1428
482	0	-665.15	1096.52	971.48	-659.013	1037.18	1129.07	-621.313	1219.48	583.725	-594.235	1231.27	135.932	-623.108	1383.19	74.7806	-274.634	1041.53	955.448	-271.876	1019.31	1118.99	-341.346	948.493	555.636	-421.471	874.957	107.586	-384.157	1035.41	45.0417
483	0	-664.971	1106.45	969.994	-658.768	1047.99	1127.88	-620.25	1226.1	580.233	-591.23	1264.89	133.303	-619.001	1418.85	75.7601	-274.271	1050.97	954.527	-271.704	1029.62	1117.94	-341.512	953.55	555.793	-421.639	875.629	108.269	-384.102	1035.56	44.9332
484	0	-664.479	1117	968.257	-658.378	1059.29	1126.54	-619.294	1232.29	576.523	-588.084	1297.54	131.71	-613.844	1453.29	77.0926	-273.994	1060.42	953.584	-271.48	1040.05	1116.84	-341.736	958.786	556.083	-421.741	876.235	109.252	-383.948	1035.84	45.0082
485	0	-664.125	1127.56	966.528	-658.188	1070.35	1125.06	-617.928	1238.46	572.627	-584.772	1328.79	130.791	-607.911	1486.86	79.2602	-273.746	1070.02	952.49	-271.428	1050.56	1115.63	-341.808	964.343	556.171	-422.111	876.643	110.205	-384.039	1035.8	44.7847
486	0	-663.837	1137.91	964.624	-658.042	1081.67	1123.38	-616.048	1245.14	568.783	-580.956	1358.73	131.546	-601.218	1518.75	82.4068	-273.523	1079.75	951.298	-271.371	1061.37	1114.24	-342.051	970.284	556.306	-422.39	877.462	111.165	-384.046	1035.74	44.7806
487	0	-663.646	1148.24	962.487	-657.609	1094.76	1121.76	-613.793	1252.36	565.132	-577.107	1386.05	131.912	-594.198	1548.44	86.5453	-273.429	1090.05	950.179	-271.35	1072.32	1112.74	-342.142	976.758	556.252	-422.702	878.257	112.413	-384.138	1036.03	44.5393
488	0	-663.445	1158.65	960.328	-658.17	1105.89	1119.64	-610.931	1259.86	561.724	-573.755	1410.55	131.828	-587.147	1575.72	91.91	-273.357	1100.09	948.929	-271.417	1083.38	1111.2	-342.197	983.808	556.239	-422.765	879.099	113.603	-384.069	1036.35	44.5457
489	0	-663.406	1168.83	957.994	-657.952	1117.91	1118.08	-608.343	1267.95	558.628	-569.691	1432.56	131.813	-580.519	1600.2	98.2532	-273.378	1110.41	947.537	-271.566	1094.44	1109.67	-342.113	991.374	556.034	-422.746	880.351	115.056	-384.159	1036.68	44.488
490	0	-663.245	1178.84	955.476	-658.001	1130.24	1116.04	-605.633	1277.09	556.023	-565.157	1451.42	131.336	-574.143	1621.02	105.323	-273.51	1120.96	946.221	-271.899	1105.7	1108.25	-341.904	999.44	555.682	-422.642	881.521	116.472	-384.236	1036.87	44.4209
491	0	-663.249	1188.75	953.287	-658.199	1142.81	1114.04	-603.115	1287.79	553.919	-560.236	1467.07	129.727	-568.464	1638	112.746	-273.66	1131.75	944.79	-272.291	1116.92	1106.78	-341.657	1008.25	555.242	-422.545	882.576	117.986	-384.304	1037.1	44.3195
492	0	-663.485	1198.85	951.245	-658.398	1154.01	1112.13	-600.585	1300.08	552.507	-556.239	1479.06	127.092	-563.271	1650.79	119.008	-273.733	1142.8	943.389	-272.595	1128.36	1105.4	-341.281	1017.47	554.619	-422.294	884.242	119.569	-384.325	1037.24	44.1475
493	0	-663.317	1209.72	949.206	-658.792	1164.21	1110.25	-598.16	1313.65	551.57	-549.442	1489.1	125.393	-558.288	1660.22	122.622	-273.755	1154.2	942.113	-272.89	1139.74	1103.93	-340.893	1027.23	554.068	-421.715	886.023	121.562	-384.443	1037.96	44.0936
494	0	-663.123	1221.15	947.666	-659.324	1173.9	1108.56	-595.916	1327.74	550.802	-543.626	1497.55	123.932	-553.404	1667.81	122.441	-273.699	1165.79	940.922	-273.104	1151.16	1102.48	-340.331	1037.44	553.479	-421.21	887.609	123.578	-384.666	1038.49	43.9254
495	0	-662.93	1233.8	946.415	-659.63	1182.99	1107.06	-593.659	1342.08	550.261	-538.571	1504.22	123.918	-547.859	1674.03	118.268	-273.653	1177.46	939.707	-273.13	1162.82	1101.01	-339.881	1047.94	552.833	-420.669	889.744	125.852	-384.558	1038.76	43.7568
496	0	-662.551	1247.43	945.436	-660.156	1192.19	1105.72	-591.467	1356.41	549.938	-534.206	1509.39	123.154	-541.911	1678.65	111.649	-273.525	1189.19	938.6	-273.102	1174.61	1099.49	-339.329	1059.02	552.209	-419.931	891.858	128.546	-384.49	1039.21	43.6586
497	0	-662.081	1261.84	944.743	-658.997	1207.77	1104.7	-589.311	1370.65	549.579	-529.259	1514.21	120.908	-535.691	1682.94	105.425	-273.321	1201.33	937.641	-272.891	1186.74	1098.19	-338.711	1070.56	551.553	-419.017	894.406	131.444	-384.115	1039.27	43.5432
498	0	-661.415	1276.59	944.248	-658.473	1222.48	1103.95	-587.128	1384.84	549.314	-525.466	1516.81	118.999	-530.22	1686.17	102.079	-273.1	1213.52	936.706	-272.773	1198.9	1096.93	-338.003	1082.83	550.881	-418.093	897.05	134.69	-384.053	1039.55	43.4096
499	0	-660.675	1291.35	943.803	-657.688	1238.74	1103.47	-585.054	1398.9	548.981	-521.426	1521.55	117.771	-525.579	1689.27	98.9462	-272.936	1225.99	935.856	-272.667	1211.16	1095.87	-337.1	1095.74	550.253	-417.122	900.565	138.236	-383.873	1040	43.332
500	0	-659.746	1305.81	943.57	-657.165	1253.82	1103.05	-583.128	1412.43	548.957	-519.827	1527.33	116.756	-521.928	1693.56	93.2083	-272.871	1238.75	935.139	-272.609	1223.34	1095.03	-336.168	1109.3	549.594	-415.783	904.32	142.103	-383.528	1040.48	43.1914
501	0	-659.13	1320.21	943.674	-656.879	1268.34	1103.07	-582.147	1425.69	549.591	-519.612	1533.03	115.824	-519.88	1697.4	86.5865	-272.806	1251.69	934.584	-272.431	1235.66	1094.49	-334.912	1123.97	548.968	-414.319	909.428	146.5	-383.171	1040.98	43.065
502	0	-658.227	1334.33	944.292	-656.818	1281.15	1103.74	-582.961	1438.73	550.704	-519.809	1537.37	114.893	-519.899	1699.62	81.0525	-272.647	1264.9	934.3	-272.069	1248.07	1094.23	-333.568	1139.36	548.413	-412.033	913.777	151.546	-382.693	1041.59	42.9209
503	0	-657.482	1348.27	945.338	-657.012	1291.52	1105.42	-582.974	1451.9	551.99	-520.198	1539.9	114.233	-520.815	1701.82	76.2356	-272.629	1278.01	934.235	-271.772	1260.4	1094.25	-331.472	1156.22	547.671	-409.816	919.907	157.042	-382.225	1042.24	42.8016
504	0	-656.95	1361.98	946.522	-656.733	1304.09	1107.36	-582.72	1465.19	553.345	-521.211	1543.04	113.641	-520.932	1703.88	72.2038	-272.655	1291.1	934.281	-271.355	1272.74	1094.3	-328.798	1174.56	546.773	-407.016	926.745	163.426	-381.636	1043.08	43.024
505	0	-656.508	1375.09	947.979	-656.442	1316.61	1109.56	-583.05	1477.96	554.281	-521.356	1545.91	113.067	-519.929	1705.61	68.7115	-272.965	1304.29	934.446	-270.773	1285.13	1094.49	-325.58	1194.14	545.594	-404.125	935.363	170.338	-380.988	1043.74	43.3559
506	0	-656.331	1387.72	949.401	-656.343	1328.92	1111.95	-583.006	1489.53	554.87	-521.563	1548.7	112.59	-518.531	1707.05	65.7189	-273.334	1317.6	934.599	-270.223	1297.35	1094.66	-321.819	1214.89	544.21	-400.931	944.54	177.968	-380.046	1045.38	43.9507
507	0	-656.366	1400.36	950.964	-656.246	1341.16	1114.38	-583.908	1500.26	555.315	-521.437	1550.65	112.21	-518.069	1708.13	64.1987	-273.696	1330.97	934.758	-269.935	1309.44	1094.82	-317.544	1236.85	542.737	-397.315	955.555	186.173	-379.109	1047.25	44.9399
508	0	-656.405	1412.23	952.421	-656.34	1352.53	1116.52	-584.136	1509.01	555.527	-521.087	1551.61	111.967	-517.816	1709.05	62.901	-274.065	1344.61	935.094	-269.847	1321.5	1095.02	-313.27	1259.85	541.131	-393.373	968.345	194.909	-377.827	1050.4	46.6366
509	0	-656.47	1422.33	954.21	-656.5	1364.58	1118.29	-583.833	1516.4	555.788	-520.992	1552.39	111.881	-517.442	1709.68	61.9322	-274.372	1358.23	935.29	-269.893	1333.39	1095.15	-309.315	1283.39	539.685	-388.864	982.656	204.109	-375.966	1054.51	49.082
510	0	-657.887	1432.68	955.433	-656.602	1376.02	1119.92	-583.51	1522.78	555.938	-520.799	1553.02	111.789	-517.108	1710.08	61.1241	-274.782	1371.58	935.545	-269.941	1345.09	1095.32	-305.524	1307.38	538.37	-383.578	998.9	213.995	-374.072	1059.87	52.2346
511	0	-658.648	1443.21	957.129	-656.765	1387.32	1121.5	-583.925	1528.51	556.017	-520.623	1553.81	111.687	-516.85	1710.44	60.4283	-275.008	1384.82	935.832	-270.028	1356.54	1095.33	-301.974	1331.94	537.34	-378.526	1016.5	223.485	-372.304	1066.16	55.736
512	0	-659.21	1454.27	959.218	-656.684	1398.5	1123.1	-584.052	1533.12	555.938	-520.353	1554.61	111.556	-516.859	1710.72	60.0923	-275.088	1397.93	936.143	-270.076	1367.52	1095.38	-298.717	1356.69	536.818	-372.87	1035.98	232.033	-370.754	1073.28	59.6769
513	0	-659.912	1466.99	960.813	-656.738	1409.53	1124.85	-584.496	1537.45	556.004	-519.278	1554.62	111.369	-516.924	1710.95	59.9178	-275.134	1410.67	936.546	-269.99	1378.36	1095.41	-295.537	1381.5	537.161	-367.317	1056.71	239.639	-369.258	1080.89	63.4092
514	0	-659.313	1478.74	963.374	-656.579	1419.95	1126.51	-585.081	1541.89	556.297	-519.308	1554.77	111.289	-517.003	1711.15	59.7561	-275.161	1422.97	937.087	-269.827	1388.94	1095.54	-292.466	1406.45	538.114	-361.61	1077.65	246.435	-367.603	1089.88	66.8656
515	0	-659.997	1488.36	965.131	-656.313	1430.9	1128.31	-585.729	1546.61	556.506	-519.583	1554.45	111.243	-517.158	1711.26	59.5995	-275.035	1434.99	937.872	-269.691	1399.78	1096.09	-289.934	1430.93	539.781	-356.14	1098.67	252.328	-364.497	1103	72.1449
516	0	-660.037	1498.44	966.813	-656.083	1441.74	1130.1	-586.088	1551.14	556.9	-519.872	1554.18	111.235	-517.281	1711.37	59.4216	-274.921	1446.94	939.114	-269.67	1410.71	1097.14	-288.008	1454.98	541.945	-351.487	1119.43	258.647	-359.89	1122.1	78.3873
517	0	-660.044	1508.54	968.163	-655.969	1452.01	1131.76	-586.321	1555.53	557.046	-520.168	1554.71	111.259	-517.405	1711.53	59.1991	-274.841	1458.74	940.619	-269.75	1421.63	1098.62	-286.755	1478.39	544.444	-347.346	1141.2	264.88	-354.236	1146.25	84.0101
518	0	-660.28	1518.51	969.389	-655.898	1462.57	1133.37	-586.695	1559.76	557.259	-520.315	1555.19	111.328	-517.393	1711.75	58.9677	-274.744	1470.66	942.466	-269.849	1432.25	1100.54	-285.836	1501.28	547.568	-343.409	1163.35	269.553	-347.691	1173.7	88.9152
519	0	-660.117	1528.54	970.49	-656.039	1472.92	1134.67	-587.056	1563.69	557.412	-520.498	1555.5	111.429	-517.409	1711.92	58.7213	-274.425	1482.79	944.558	-270.005	1442.66	1102.49	-285.432	1523.57	551.269	-341.038	1186.47	273.174	-340.962	1202.89	92.974
520	0	-660.139	1538.29	971.432	-656.323	1483.34	1135.82	-587.066	1566.98	557.63	-520.497	1555.7	111.47	-517.393	1712.08	58.4917	-274.26	1494.72	947.031	-270.269	1453.12	1104.82	-285.246	1545.43	555.397	-338.033	1210.54	275.488	-333.779	1233.02	96.3324
521	0	-660.265	1547.84	972.153	-656.765	1493.47	1136.71	-587.276	1569.91	557.901	-519.724	1555.6	111.468	-517.349	1712.26	58.2398	-274.003	1506.75	949.747	-270.472	1463.53	1107.32	-285.167	1566.93	559.922	-334.899	1235.23	276.264	-326.567	1263.3	98.7858
522	0	-660.041	1557.2	972.643	-657.29	1503.6	1137.33	-587.371	1571.87	558.151	-519.499	1555.58	111.545	-517.266	1712.5	57.9805	-273.77	1518.09	952.423	-270.749	1473.86	1109.97	-285.227	1587.98	564.455	-331.974	1259.82	276.16	-319.265	1293.66	100.207
523	0	-660.018	1566.19	972.929	-657.869	1513.33	1137.75	-587.177	1573.35	558.358	-519.401	1555.66	111.743	-517.176	1712.75	57.743	-273.557	1530.76	955.506	-271.018	1484.15	1112.77	-285.494	1608.4	568.935	-329.439	1285.78	274.844	-311.911	1324.87	100.901
524	0	-659.926	1574.72	973.006	-658.419	1523	1137.96	-586.991	1574.75	558.7	-518.999	1555.59	112.046	-517.111	1712.97	57.501	-273.247	1542.97	958.526	-271.244	1494.41	1115.6	-285.841	1628.39	573.268	-326.47	1310.54	272.439	-305.182	1356.11	100.548
525	0	-659.919	1582.93	972.947	-658.917	1532.92	1138.07	-586.803	1576.64	559.038	-519.16	1555.85	112.354	-517.067	1713.16	57.2994	-272.848	1554.14	961.371	-271.553	1504.97	1118.38	-286.359	1647.79	577.352	-323.089	1336.51	268.124	-298.679	1388.52	99.6258
526	0	-659.823	1590.92	972.827	-659.089	1543.17	1138.18	-586.253	1578.55	559.324	-519.076	1556.1	112.523	-517.091	1713.3	57.1215	-272.539	1565.5	964.189	-271.9	1516.11	1121.2	-287.029	1666.6	581.208	-320.927	1363.34	263.942	-292.412	1422.91	98.5156
527	0	-659.686	1598.71	972.604	-659.071	1553.89	1138.1	-585.95	1580.94	559.57	-518.964	1556.47	112.636	-517.134	1713.46	56.9413	-272.179	1577.39	966.974	-272.246	1527.38	1123.9	-287.814	1684.81	584.817	-318.439	1390.51	258.105	-287.304	1457.11	96.39
528	0	-659.434	1606.53	972.322	-658.965	1564.42	1137.99	-585.759	1583.76	559.772	-518.912	1556.81	112.867	-517.148	1713.58	56.8231	-271.872	1589.14	969.634	-272.532	1538.06	1126.31	-288.579	1702.37	588.232	-315.874	1418.34	251.498	-282.466	1493.22	94.6022
529	0	-659.237	1614.33	972.063	-658.815	1574.97	1137.92	-585.836	1586.8	559.965	-518.579	1557.03	113.058	-517.135	1713.67	56.6966	-271.592	1600.75	972.048	-272.822	1548.74	1128.57	-289.276	1719.07	591.425	-313.47	1446.98	243.993	-278.081	1530.51	92.6498
530	0	-658.944	1622.23	971.642	-658.386	1586.11	1137.44	-585.443	1589.69	560.092	-518.296	1557.03	113.243	-517.083	1713.73	56.5273	-271.373	1612.5	974.368	-273.056	1559.45	1130.55	-289.997	1735.05	594.282	-311.435	1476.31	235.875	-274.285	1568.58	90.6282
531	0	-658.741	1630.23	971.257	-658.616	1595.41	1137.05	-585.316	1592.64	560.272	-518.299	1557.3	113.539	-516.983	1713.76	56.3687	-271.071	1624.17	976.348	-273.315	1570.3	1132.29	-290.563	1750.5	596.791	-309.458	1506.28	227.102	-270.885	1607.06	88.5939
532	0	-658.423	1638.39	970.652	-659.152	1603.1	1136.52	-585.219	1595.69	560.416	-518.031	1557.38	113.76	-516.967	1713.87	56.2583	-270.887	1635.54	978.029	-273.567	1580.99	1133.72	-290.997	1765.13	599.07	-307.885	1536.87	217.843	-267.888	1646.02	86.7334
533	0	-658.127	1646.53	970.095	-659.826	1609.77	1135.92	-584.792	1598.64	560.47	-518.012	1557.75	114.088	-516.971	1713.94	56.1527	-270.681	1646.94	979.453	-273.721	1591.88	1134.92	-291.394	1779.06	600.791	-306.755	1568.12	208.176	-265.289	1685.08	84.7798
534	0	-657.32	1654.91	969.311	-660.627	1615.94	1135.27	-584.591	1601.82	560.481	-517.865	1558.17	114.319	-517.016	1714.09	56.066	-270.516	1658.02	980.506	-273.92	1602.91	1135.83	-291.628	1792.23	602.051	-306.016	1600.01	198.195	-263.132	1724.25	82.9377
535	0	-657.51	1663.02	968.634	-661.856	1620.14	1134.6	-584.25	1605.13	560.524	-517.207	1558.16	114.622	-517.048	1714.26	56.007	-270.361	1668.96	981.224	-274.055	1613.89	1136.45	-292.009	1804.57	602.761	-305.517	1632.79	188.356	-261.291	1763.42	81.1427
536	0	-657.443	1671.14	967.903	-661.979	1628.99	1133.93	-584.078	1608.81	560.526	-517.473	1557.96	114.744	-516.946	1714.25	55.7998	-270.037	1679.57	981.797	-274.19	1624.86	1136.79	-292.293	1815.92	602.914	-305.55	1665.98	178.678	-259.766	1802.46	79.565
537	0	-657.367	1679.29	967.075	-661.892	1638.17	1133.2	-583.922	1612.6	560.541	-516.985	1559.1	115.363	-517.126	1714.65	55.8744	-269.733	1690.01	981.988	-274.318	1635.91	1136.9	-292.491	1826.44	602.611	-305.934	1699.82	169.358	-258.689	1841.32	78.1725
538	0	-657.258	1687.51	966.192	-661.811	1647.27	1132.42	-583.698	1616.56	560.37	-517.148	1558.9	115.562	-517.143	1714.75	55.7839	-269.297	1700.49	981.895	-274.361	1647	1136.88	-292.45	1836.15	601.655	-306.208	1734.16	160.83	-257.91	1880.13	77.0891
539	0	-657.242	1695.8	965.303	-661.654	1656.32	1131.46	-583.577	1620.55	560.331	-516.947	1559.46	115.876	-517.155	1714.84	55.6819	-268.907	1710.83	981.586	-274.433	1658.12	1136.55	-292.207	1845.01	600.116	-306.889	1768.57	153.374	-257.892	1917.94	75.9892
540	0	-657.384	1704.12	964.404	-661.584	1665.42	1130.53	-583.489	1624.52	560.244	-516.841	1559.78	116.214	-517.279	1715.09	55.6764	-268.454	1721.07	980.939	-274.478	1669.4	1135.97	-291.937	1853.38	598.054	-308.358	1803.41	146.072	-258.59	1955.33	74.7341
541	0	-657.45	1712.53	963.377	-661.53	1674.75	1129.49	-583.201	1628.66	559.913	-516.755	1559.9	116.522	-517.39	1715.28	55.6472	-267.997	1731.58	979.97	-274.428	1680.84	1135.17	-291.41	1861.11	595.37	-311.668	1837.93	139.531	-259.698	1992.3	74.8075
542	0	-657.583	1721.06	962.252	-661.389	1683.99	1128.29	-583.356	1632.76	559.936	-516.846	1559.44	116.728	-517.394	1715.39	55.5187	-267.614	1741.56	978.591	-274.356	1692.22	1134.04	-290.816	1868.29	592.225	-313.224	1872.13	136.022	-261.62	2028.89	75.8646
543	0	-657.784	1729.63	961.033	-661.024	1693.58	1126.94	-583.331	1637.14	559.713	-516.432	1560.69	116.871	-517.208	1715.2	55.1751	-267.437	1751.78	976.871	-274.325	1703.58	1132.66	-290.118	1874.8	588.633	-315.339	1905.79	133.884	-264.433	2064.04	78.315
544	0	-657.996	1738.34	959.69	-660.888	1703.08	1125.47	-583.104	1641.66	559.469	-516.057	1561.36	117.489	-517.218	1715.34	55.0864	-267.453	1761.94	974.829	-274.222	1714.97	1131.11	-289.715	1881.11	584.776	-318.153	1937.85	132.742	-267.882	2098.42	82.7843
545	0	-658.228	1747.29	958.235	-660.771	1712.74	1123.83	-582.912	1646.56	559.243	-515.836	1561.55	118.328	-517.22	1715.47	54.9544	-267.424	1772.24	972.605	-274.035	1726.53	1129.46	-290.181	1887.8	580.715	-321.172	1968.12	132.292	-271.908	2131.25	88.556
546	0	-658.347	1756.39	956.904	-660.252	1722.75	1122.05	-582.791	1651.52	558.975	-515.813	1561.86	118.587	-517.261	1715.63	54.8184	-267.14	1782.88	970.447	-273.591	1738.21	1127.67	-291.178	1895.03	576.847	-323.963	1996.45	131.84	-275.956	2162.7	95.6697
547	0	-658.612	1765.76	955.453	-659.977	1732.84	1120.4	-582.814	1657.01	558.707	-515.901	1562.26	118.95	-517.294	1715.85	54.6695	-266.504	1793.66	968.282	-273.093	1749.97	1125.81	-292.516	1902.95	573.422	-326.666	2022.28	131.465	-280.524	2192.03	103.707
548	0	-658.687	1775.34	954.029	-659.579	1743.11	1118.69	-582.991	1662.79	558.56	-515.986	1562.89	119.596	-517.351	1716.08	54.5448	-265.85	1804.39	966.021	-272.55	1761.67	1123.91	-294.128	1911.48	570.33	-328.621	2046.91	132.068	-285.447	2219.28	112.841
549	0	-658.867	1785.05	952.641	-658.999	1753.64	1117.15	-582.683	1668.9	558.245	-516.026	1563.65	120.362	-517.404	1716.37	54.42	-265.212	1815.3	963.832	-271.997	1773.57	1122.03	-296.018	1919.27	567.249	-331.514	2068.92	132.812	-290.919	2243.47	122.011
550	0	-658.63	1795	951.259	-658.573	1764.28	1115.75	-582.67	1675.49	557.914	-516.335	1564.55	121.223	-517.433	1716.68	54.3224	-264.852	1826.61	961.791	-271.477	1785.41	1120.3	-297.806	1928.37	564.642	-332.967	2089.59	133.496	-296.38	2264.35	130.362
551	0	-658.521	1805.01	949.967	-658.035	1774.95	1114.41	-582.711	1682.55	557.615	-516.884	1566.04	122.326	-517.434	1717.04	54.1967	-264.739	1837.93	959.831	-271.019	1797.32	1118.66	-299.468	1938.64	562.652	-336.866	2106.01	133.685	-301.825	2281.77	136.137
552	0	-658.595	1814.95	948.777	-657.645	1785.83	1113.02	-582.745	1690.1	557.355	-516.933	1567.19	123.427	-517.553	1717.59	54.1425	-264.795	1849.95	958.115	-270.706	1809.15	1117.26	-300.943	1950.47	561.284	-340.774	2119.48	132.612	-307.032	2295.54	137.916
553	0	-658.471	1825.14	947.695	-657.149	1796.73	1111.82	-582.816	1698.11	557.092	-517.096	1568.61	124.958	-518.146	1718.33	54.4175	-265.016	1861.71	956.567	-270.48	1820.8	1115.94	-302.332	1964.07	560.47	-344.775	2130.14	130.634	-311.654	2306.72	136.194
554	0	-658.276	1835.56	946.691	-656.817	1807.72	1110.66	-582.753	1706.55	556.814	-517.257	1570.15	126.537	-517.81	1718.55	53.9624	-265.23	1873.71	955.372	-270.346	1832.46	1114.72	-303.827	1978.96	560.173	-348.678	2138.24	128.24	-316.024	2314.77	131.538
555	0	-658.208	1846.03	945.758	-656.275	1819.04	1109.67	-582.804	1715.41	556.48	-517.449	1571.78	128.33	-517.826	1718.85	53.6525	-265.303	1886.01	954.422	-270.246	1844.25	1113.62	-305.398	1994.18	560.058	-352.157	2143.98	127.412	-320.481	2320.35	125.824
556	0	-658.076	1856.73	944.88	-655.997	1830.39	1108.73	-582.906	1724.78	556.178	-517.725	1573.55	130.31	-518.08	1719.19	53.5676	-265.167	1898.47	953.765	-270.183	1856.21	1112.64	-307.256	2009.37	560.108	-355.506	2148.46	126.573	-324.543	2324.94	120.556
557	0	-657.98	1867.62	944.067	-655.604	1841.85	1107.75	-582.943	1734.58	555.902	-518.13	1575.54	132.469	-518.408	1719.65	53.4436	-265.054	1911.31	953.324	-270.027	1868.4	1111.88	-309.238	2024.35	560.2	-359.01	2153.59	124.189	-328.48	2329.13	116.018
558	0	-657.805	1878.82	943.315	-655.236	1853.28	1106.85	-583.114	1744.9	555.692	-518.852	1578.03	135.024	-519.165	1720.28	53.4199	-265.216	1924.82	953.058	-270.028	1881.02	1111.53	-311.33	2038.53	560.226	-362.348	2158.47	122.261	-332.502	2332.81	112.161
559	0	-657.647	1890.13	942.691	-655.055	1864.66	1105.96	-583.084	1755.7	555.666	-519.592	1580.91	137.923	-519.785	1720.66	53.3715	-265.606	1939.16	953.165	-269.955	1894.03	1111.56	-313.242	2051.91	560.35	-363.845	2164.07	121.3	-336.565	2337.1	107.526
560	0	-657.52	1901.78	942.289	-654.838	1876.07	1105.22	-583.4	1767.38	555.891	-520.396	1584.17	141.073	-520.351	1720.99	53.237	-266.239	1953.68	953.772	-270.016	1907.41	1112.18	-314.891	2064.29	560.497	-365.475	2170.05	120.921	-340.181	2341.83	101.668
561	0	-657.275	1913.6	942.059	-654.608	1887.51	1104.6	-583.411	1779.59	556.155	-521.331	1588.11	144.648	-521.02	1721.41	53.212	-266.902	1969.81	955.009	-270.194	1921.01	1113.37	-315.788	2076.14	560.97	-365.666	2175.26	119.775	-342.651	2346.33	95.625
562	0	-657.117	1925.59	942.084	-654.578	1898.9	1104.38	-583.794	1793.02	556.275	-522.064	1592.94	148.692	-521.564	1721.77	53.1858	-267.401	1983.77	956.39	-270.573	1934.67	1115.07	-315.774	2088.17	562.038	-364.831	2180.34	118.943	-343.743	2349.49	90.0938
563	0	-657.257	1937.66	942.377	-654.728	1910.43	1104.42	-584.51	1807.82	556.269	-523.083	1598.15	152.742	-522.117	1722.3	53.1105	-267.855	1996.87	957.81	-271.033	1948.28	1117.01	-315.362	2100.52	563.307	-364.961	2182.46	117.67	-343.321	2351.88	84.782
564	0	-656.865	1950.1	942.75	-654.679	1922.17	1104.82	-585.528	1823.91	556.159	-524.485	1603.26	158.465	-522.523	1723.03	53.1782	-268.103	2009.7	959.344	-271.416	1961.65	1118.99	-314.764	2112.9	564.624	-362.48	2186.52	117.796	-342.554	2353.45	79.6874
565	0	-656.8	1962.61	943.353	-654.433	1934.28	1105.47	-586.936	1841.32	555.854	-525.367	1610.45	164.011	-522.843	1724.05	53.3043	-268.094	2022.16	961.157	-271.651	1974.7	1120.93	-313.966	2124.5	565.89	-361.246	2189.15	117.445	-342.021	2355.22	75.567
566	0	-656.57	1975.41	944.16	-654.179	1946.41	1106.5	-587.802	1858.08	555.188	-526.492	1618.61	170.202	-522.713	1725.22	53.5705	-267.847	2034.16	962.84	-271.744	1987.18	1122.83	-312.992	2134.88	566.699	-359.688	2191.16	117.459	-342.048	2356.55	72.0219
567	0	-656.307	1988.39	945.03	-653.828	1958.36	1107.67	-590.143	1878.12	554.446	-527.88	1627.94	176.955	-523.001	1726.85	54.0313	-267.569	2046	964.471	-271.593	1999.08	1124.62	-312.164	2144.32	567.245	-359.376	2192.86	116.887	-342.034	2357.63	68.8698
568	0	-655.644	2001.78	945.912	-653.843	1969.93	1109.34	-593.015	1899.76	553.717	-529.666	1638.59	184.749	-523.49	1728.81	54.4166	-267.157	2057.49	965.954	-271.2	2010.28	1126.26	-311.461	2153.18	567.632	-359.264	2194.47	116.401	-341.621	2358.62	65.9626
569	0	-655.201	2015.24	947.098	-653.443	1981.5	1111.16	-596.49	1922.68	552.977	-532.371	1649.45	192.996	-524.133	1731.6	55.596	-266.504	2067.06	966.955	-270.569	2021.12	1127.58	-310.883	2161.04	567.723	-358.801	2195.96	116.045	-341.169	2359.57	63.3604
570	0	-654.551	2028.74	948.246	-653.631	1992.91	1112.85	-601.438	1948.36	552.248	-534.008	1663.59	201.886	-525.131	1735.69	57.2007	-265.813	2077.78	968.038	-269.685	2031.71	1128.66	-310.582	2168.51	567.791	-358.727	2196.89	116.792	-340.988	2361.12	62.2527
571	0	-653.915	2042.16	949.232	-653.502	2001.58	1114.62	-604.934	1972.6	551.517	-536.033	1679.86	211.06	-526.102	1740.69	59.4045	-265.126	2088.55	968.954	-268.732	2042.16	1129.49	-310.541	2175.43	567.88	-359.892	2198.01	115.762	-341.597	2361.45	61.0556
572	0	-653.015	2055.6	950.136	-653.931	2008.31	1115.73	-607.869	1997.07	550.849	-537.958	1697.02	221.744	-527.123	1746.61	62.0715	-264.483	2098.7	969.605	-267.723	2052.22	1130.26	-310.737	2182.24	568.042	-360.433	2198.78	116.884	-341.986	2362.06	60.3466
573	0	-652.702	2068.69	950.943	-654.62	2014.3	1116.14	-610.066	2021.55	550.293	-540.361	1716.23	230.552	-527.906	1753.67	65.3898	-263.952	2108.23	970.286	-266.952	2062.05	1131.11	-310.95	2188.89	568.247	-361.129	2199.4	116.916	-342.067	2362.49	59.8293
574	0	-652.227	2081.64	951.568	-655.677	2020.49	1116.35	-612.835	2046.15	550.575	-543.977	1736.44	236.731	-528.42	1761.75	68.5425	-263.657	2117.57	970.956	-266.297	2071.84	1132.06	-311.134	2195.4	568.477	-361.652	2200.19	116.97	-342.091	2362.96	59.4103
575	0	-651.977	2094.28	952.239	-656.567	2027.66	1116.39	-615.447	2070.59	551.57	-546.457	1757.23	243.766	-529.819	1772.54	73.7273	-263.47	2127.32	971.85	-265.804	2081.77	1133.16	-311.251	2202.08	568.696	-362.112	2200.78	116.986	-342.079	2363.36	59.0451
576	0	-652.092	2105.65	953.142	-657.155	2036.32	1116.1	-618.375	2095.1	553.311	-548.79	1777.6	251.503	-533.281	1788.38	81.856	-263.354	2137.36	972.869	-265.481	2091.93	1134.31	-311.352	2208.61	568.854	-362.486	2201.48	117.138	-342.044	2363.79	58.7203
577	0	-652.566	2115.21	954.959	-657.378	2046.5	1116.33	-619.753	2118.86	555.297	-550.731	1798.31	259.096	-536.472	1809.62	88.7959	-263.248	2147.77	974.068	-265.303	2102.09	1135.61	-311.368	2214.75	568.926	-362.799	2202.03	117.138	-341.659	2365.13	59.3529
578	0	-653.194	2124.85	956.805	-657.076	2057.93	1116.51	-618.194	2138.94	557.442	-552.305	1819.89	265.777	-541.253	1835.3	95.9311	-263.216	2158.43	975.319	-265.281	2112.31	1136.93	-311.321	2220.51	568.893	-363.065	2202.54	117.219	-341.674	2365.35	59.2184
579	0	-653.735	2134.65	958.603	-656.448	2070.26	1117.37	-616.245	2159.24	559.893	-553.76	1842.56	271.608	-546.399	1862.97	102.296	-263.324	2171.08	976.838	-265.17	2122.69	1138.21	-311.274	2225.79	568.792	-363.283	2202.96	117.374	-341.56	2365.9	59.226
580	0	-654.242	2144.54	960.371	-655.553	2083.37	1118.64	-617.281	2181.61	563.579	-555.148	1866.09	275.982	-551.787	1891.33	107.742	-263.293	2181.34	977.863	-265.026	2133.18	1139.46	-311.131	2230.55	568.762	-363.452	2203.27	117.47	-341.602	2365.85	59.1242
581	0	-654.655	2154.48	961.905	-654.382	2096.9	1120.36	-618.607	2204.28	568.173	-556.319	1890.04	279.389	-557.573	1920.42	112.045	-263.359	2191.2	978.699	-264.788	2143.7	1140.47	-310.9	2234.67	568.77	-363.625	2203.41	117.625	-341.568	2365.82	59.1137
582	0	-654.995	2164.54	963.333	-653.175	2110.37	1122.41	-619.437	2226.03	572.767	-557.941	1915.32	281.066	-563.585	1949.55	115.106	-263.426	2201.02	979.405	-264.477	2154.35	1141.38	-310.572	2238.02	568.808	-363.846	2203.48	117.735	-341.551	2365.82	59.151
583	0	-655.274	2174.5	964.557	-652.05	2123.3	1124.71	-620.047	2247.36	577.443	-559.654	1940.56	281.318	-569.584	1978.71	117.027	-263.507	2210.73	980.016	-264.104	2164.9	1142.09	-310.176	2241.06	568.923	-364.09	2203.6	117.898	-341.479	2365.88	59.2412
584	0	-655.529	2184.29	965.706	-651.109	2135.53	1127.18	-620.67	2268.26	581.949	-561.452	1966.31	280.33	-575.468	2008.11	117.915	-263.656	2220.34	980.529	-263.708	2175.28	1142.72	-309.742	2243.88	568.988	-364.288	2203.65	118.024	-341.443	2365.75	59.1635
585	0	-655.685	2195.64	968.117	-650.404	2146.75	1129.57	-621.071	2288.4	586.086	-562.842	1992.32	278.288	-581.248	2038.36	117.959	-263.813	2229.93	980.923	-263.328	2185.42	1143.19	-309.405	2246.66	569.077	-364.51	2203.77	118.097	-341.381	2365.78	59.2041
586	0	-656.008	2206.88	970.602	-650.136	2157.02	1131.79	-621.613	2307.96	589.964	-564.444	2018.78	275.21	-586.765	2069.47	117.268	-263.984	2239.35	981.168	-262.894	2195.57	1143.53	-309.077	2249.54	569.064	-364.705	2204.02	118.238	-341.343	2365.73	59.2225
587	0	-656.422	2218.24	972.924	-650.14	2166.6	1133.9	-622.219	2326.82	593.508	-565.661	2045.26	271.078	-591.971	2101.82	116.052	-264.148	2248.43	981.211	-262.597	2205.53	1143.72	-308.793	2252.5	569.066	-364.832	2204.22	118.314	-341.27	2365.66	59.199
588	0	-656.743	2229.64	975.363	-650.304	2175.75	1135.84	-622.58	2344.88	596.771	-566.305	2071.42	265.673	-596.817	2135.26	114.256	-264.23	2255.47	980.817	-262.318	2215.27	1143.84	-308.577	2255.44	569.014	-364.933	2204.33	118.407	-341.223	2365.64	59.1925
589	0	-657.227	2241.08	977.448	-650.563	2184.86	1137.58	-622.796	2362.36	599.887	-568.293	2099.75	259.837	-601.276	2169.62	111.888	-264.486	2264.29	980.671	-262.116	2224.98	1143.77	-308.318	2258.5	568.995	-365.034	2204.43	118.484	-341.187	2365.63	59.1576
590	0	-657.732	2252.36	979.456	-650.751	2194.28	1139.19	-622.84	2379.18	602.861	-570.686	2128.91	252.99	-605.262	2204.54	108.883	-264.775	2273.68	980.44	-261.998	2234.67	1143.62	-308.216	2261.35	568.884	-365.132	2204.55	118.547	-341.149	2365.58	59.0984
591	0	-658.218	2263.48	981.222	-650.807	2204.33	1140.67	-622.946	2395.35	605.693	-572.268	2157.56	245.491	-608.83	2239.99	105.314	-265.09	2282.9	980.053	-261.904	2244.42	1143.22	-308.015	2264.43	568.8	-365.233	2204.56	118.593	-341.112	2365.57	59.0333
592	0	-658.891	2274.52	982.847	-650.783	2214.84	1141.93	-623.15	2410.65	608.049	-573.899	2187.21	237.602	-612.054	2275.96	101.446	-265.471	2292.12	979.518	-261.93	2254.25	1142.76	-307.993	2267.29	568.605	-365.382	2204.54	118.646	-341.038	2365.59	58.9809
593	0	-659.476	2285.62	984.231	-650.508	2226.02	1142.94	-623.292	2424.93	609.84	-575.846	2216.87	228.399	-614.971	2312.46	97.5556	-265.823	2301.07	978.844	-261.993	2264.2	1142.11	-307.94	2270.38	568.418	-365.509	2204.56	118.714	-340.972	2365.62	58.8801
594	0	-660.089	2296.76	985.39	-650.288	2237.3	1143.77	-623.732	2438.71	611.274	-577.798	2246.48	218.91	-617.558	2349.54	93.8625	-266.195	2310.19	978.042	-262.062	2274.23	1141.32	-307.922	2273.35	568.129	-365.658	2204.6	118.796	-340.914	2365.53	58.6266
595	0	-660.683	2307.81	986.155	-649.967	2248.75	1144.41	-624.097	2451.67	611.941	-579.544	2276.87	210.071	-620.15	2387.11	90.5245	-266.568	2319.31	977.222	-262.152	2284.28	1140.5	-307.918	2276.55	567.929	-365.786	2204.68	118.875	-340.889	2365.47	58.3642
596	0	-661.268	2318.87	986.611	-649.005	2262.91	1145.02	-624.546	2464.02	612.113	-581.043	2310.47	200.8	-622.837	2424.88	87.6022	-266.991	2328.8	976.377	-262.276	2294.5	1139.53	-307.902	2279.62	567.677	-365.913	2204.81	118.984	-340.831	2365.6	58.2412
597	0	-661.87	2329.85	986.61	-647.331	2279.89	1145.53	-625.091	2475.75	611.606	-582.658	2342.05	191.838	-625.508	2462.6	85.0871	-267.34	2337.96	975.393	-262.426	2304.69	1138.57	-307.896	2282.98	567.479	-366.012	2204.92	119.086	-340.743	2365.74	58.0293
598	0	-662.323	2341.13	986.92	-647.619	2291.22	1145.44	-625.571	2486.65	610.431	-584.164	2374.07	183.011	-628.216	2500.32	83.1315	-267.724	2347.18	974.323	-262.538	2314.79	1137.48	-307.867	2286.52	567.278	-366.088	2205.07	119.238	-340.732	2365.66	57.6563
599	0	-663.256	2351.29	986.784	-648.359	2300.59	1144.96	-625.956	2496.76	608.521	-585.805	2406.59	174.611	-630.966	2537.91	81.6653	-268.106	2356.41	973.162	-262.872	2325.02	1136.35	-307.85	2290.19	567.014	-366.159	2205.33	119.463	-340.977	2364.83	56.7874
600	0	-664.118	2361.22	986.075	-648.962	2310.59	1144.34	-626.285	2506.04	605.854	-587.466	2439.51	166.653	-633.539	2575.37	80.6816	-268.472	2365.81	971.906	-263.198	2335.35	1135.13	-307.914	2293.98	566.748	-366.409	2205.32	119.852	-340.866	2364.9	56.5736
601	0	-664.614	2372.34	985.304	-649.582	2321.57	1143.56	-626.583	2514.65	602.744	-589.355	2472.73	159.304	-635.908	2612.83	80.2324	-268.849	2375.42	970.653	-263.597	2345.78	1133.89	-308.005	2297.94	566.453	-366.302	2205.79	120.412	-340.706	2365.18	56.4325
602	0	-665.474	2382.79	983.841	-650.28	2332.56	1142.61	-626.837	2522.31	599.035	-591.425	2506.06	152.837	-637.774	2649.94	80.1557	-269.191	2385.02	969.245	-264.034	2356.42	1132.45	-308.241	2302.07	566.16	-366.257	2206.17	121.019	-340.521	2365.42	56.3009
603	0	-666.338	2393.42	982.184	-650.949	2343.86	1141.49	-627.016	2529.22	595.033	-593.665	2539.28	147.332	-639.315	2687.07	80.8508	-269.64	2394.88	967.871	-264.631	2367.04	1130.97	-308.587	2306.63	565.85	-366.364	2206.58	121.481	-340.393	2365.34	56.2932
604	0	-667.093	2404.57	980.45	-651.685	2355.3	1140.09	-627.176	2535.53	590.758	-595.965	2572.06	143.046	-640.221	2723.95	82.2935	-270.061	2404.64	966.362	-265.263	2377.84	1129.43	-309.156	2311.57	565.543	-366.592	2207.08	122.095	-339.792	2367.15	56.8062
605	0	-668.259	2414.65	978.606	-652.527	2367.3	1138.54	-627.068	2541.18	586.092	-598.233	2604.84	140.356	-639.781	2759.42	84.4439	-270.657	2416.55	965.237	-266.025	2388.67	1127.81	-309.98	2316.89	565.131	-366.909	2207.61	122.761	-339.727	2367.16	56.5896
