# Supplementary material for: A Brake-Based Overground Gait Rehabilitation Device for Altering Propulsion Impulse Symmetry
Source: Sensors (Basel). 2021 Oct 5;21(19):6617. doi: 10.3390/s21196617 (PMC8512803; doi:10.3390/s21196617)
Supplement: Supplementary file 1 [file sensors-21-06617-s001.zip › GPT animations/code and data/Trajectories/BD 43.csv]

Trajectories
100
		BDC013:LTroc			BDC013:LIliac			BDC013:LKnee			BDC013:LAnkle			BDC013:LToe			BDC013:RTroc			BDC013:RIliac			BDC013:RKnee			BDC013:RAnkle			BDC013:RToe
Frame	Sub Frame	X	Y	Z	X	Y	Z	X	Y	Z	X	Y	Z	X	Y	Z	X	Y	Z	X	Y	Z	X	Y	Z	X	Y	Z	X	Y	Z
		mm	mm	mm	mm	mm	mm	mm	mm	mm	mm	mm	mm	mm	mm	mm	mm	mm	mm	mm	mm	mm	mm	mm	mm	mm	mm	mm	mm	mm	mm
244	0	-697.09	-1045.51	947.955	-688.798	-1106.3	1110.28	-637.908	-983.261	540.716	-594.251	-986.842	93.7879	-592.763	-830.837	35.793	-308.264	-1085.13	915.181	-301.317	-1124.31	1073	-331.32	-1091.74	517.476	-373.448	-1427.25	232.821	-369.509	-1432.47	53.0388
245	0	-698.109	-1038.42	949.994	-688.527	-1095.09	1111.94	-638.326	-978.665	540.785	-594.364	-987.045	93.87	-592.71	-830.791	35.7051	-309.254	-1075.73	916.842	-300.83	-1113.4	1073.82	-331.02	-1067.57	519.929	-370.769	-1404.63	237.551	-368.177	-1415.19	58.1075
246	0	-698.876	-1031.33	951.655	-688.228	-1083.7	1113.62	-638.625	-974.116	540.77	-593.647	-986.068	93.461	-592.756	-830.71	35.642	-309.837	-1065.75	918.891	-301.011	-1103.39	1075.19	-331.093	-1044.27	522.777	-368.726	-1381.68	242.235	-366.305	-1391.65	62.2261
247	0	-699.414	-1023.51	953.152	-688.194	-1073.18	1115.26	-638.827	-969.857	540.801	-593.893	-986.031	93.8355	-592.794	-830.682	35.5941	-309.963	-1054.89	921.065	-301.182	-1092.66	1077.07	-331.437	-1022.05	526.086	-367.293	-1358.71	245.698	-363.977	-1363.12	65.2343
248	0	-699.636	-1014.45	954.342	-688.505	-1063.17	1116.71	-639.657	-966.84	541.185	-594.442	-986.594	94.2602	-592.82	-830.651	35.515	-309.613	-1043.11	923.458	-301.013	-1081.1	1079.4	-331.907	-999.917	529.865	-366.427	-1334.93	248.15	-361.378	-1331.4	67.385
249	0	-699.417	-1004.23	955.274	-688.885	-1053.3	1117.87	-639.559	-963.528	541.398	-594.067	-986.132	94.0261	-592.841	-830.663	35.528	-309.198	-1031.72	926.337	-301.048	-1069.86	1082.03	-332.287	-978.088	534.074	-365.703	-1310.35	249.47	-358.215	-1298.3	69.0239
250	0	-699.017	-993.099	955.876	-689.387	-1043.39	1118.77	-639.256	-960.671	541.696	-593.608	-985.495	93.7171	-592.82	-830.658	35.513	-308.773	-1021.44	929.497	-301.11	-1058.87	1084.95	-332.604	-956.641	538.476	-365.171	-1285.34	249.476	-355.001	-1264.38	69.8591
251	0	-698.424	-981.852	956.259	-689.983	-1033.62	1119.44	-639.731	-958.934	541.602	-593.321	-985.228	93.6052	-592.826	-830.644	35.4579	-309.241	-1010.19	930.883	-301.648	-1048.94	1088.01	-332.926	-935.683	542.883	-364.772	-1259.78	248.125	-351.535	-1230.5	70.2829
252	0	-697.808	-970.986	956.402	-690.726	-1023.98	1119.85	-639.609	-956.619	541.945	-593.131	-985.182	93.7998	-592.779	-830.601	35.446	-309.533	-998.541	933.679	-302.072	-1038.83	1091.2	-333.36	-915.212	547.125	-364.523	-1233.98	245.751	-347.908	-1196.3	70.051
253	0	-697.059	-960.048	956.281	-691.404	-1014.5	1120.03	-639.907	-954.664	542.507	-592.936	-985.048	94.025	-592.758	-830.584	35.402	-308.973	-986.574	937.153	-302.134	-1027.93	1094.2	-333.826	-895.512	551.287	-364.297	-1207.54	242.286	-344.287	-1161.5	69.0933
254	0	-696.489	-949.89	956.189	-691.921	-1004.95	1120.14	-639.499	-952.27	542.252	-592.81	-984.941	94.2214	-592.863	-830.569	35.3905	-308.816	-972.287	940.769	-302.694	-1017.92	1097.1	-334.33	-876.448	555.264	-364.258	-1180.61	237.821	-340.577	-1126.3	67.9349
255	0	-698.034	-947.717	956.617	-692.397	-995.606	1120.15	-639.861	-950.14	542.786	-592.65	-984.752	94.4009	-593.29	-830.583	35.3438	-308.617	-958.2	944.285	-303.113	-1007.8	1099.86	-334.725	-858.143	559.086	-364.254	-1153.02	232.324	-336.468	-1091	66.6548
256	0	-698.174	-940.168	956.564	-692.844	-986.307	1120.07	-639.645	-947.133	543.04	-592.609	-984.658	94.6124	-593.979	-830.674	35.1607	-307.664	-943.173	946.534	-303.373	-997.174	1102.41	-335.036	-840.448	562.741	-364.408	-1124.73	225.887	-332.875	-1054.01	65.0541
257	0	-697.849	-931.661	956.302	-693.131	-976.949	1119.94	-639.435	-944.176	542.629	-592.534	-984.53	94.8386	-594.233	-830.614	35.1935	-307.51	-932.786	948.803	-303.727	-986.653	1104.73	-335.181	-823.473	566.062	-364.551	-1095.69	218.533	-329.373	-1016.03	63.3476
258	0	-697.536	-922.793	955.984	-693.405	-967.62	1119.7	-639.903	-941.534	542.864	-592.473	-984.407	95.0648	-593.869	-830.287	35.3544	-307.342	-922.428	950.949	-304.164	-976.526	1106.64	-335.147	-807.335	569.344	-364.677	-1066.01	210.533	-326.218	-977.484	61.6472
259	0	-697.437	-914.612	955.594	-693.612	-958.336	1119.39	-640.044	-938.831	542.972	-592.36	-984.197	95.3146	-593.707	-830.163	35.2989	-307.108	-912.116	953.033	-304.396	-965.881	1108.36	-334.988	-791.863	572.32	-364.827	-1035.73	201.898	-322.978	-938.541	59.9219
260	0	-697.297	-906.09	955.159	-693.728	-948.883	1119	-640.505	-936.306	542.886	-592.179	-983.865	95.3931	-593.559	-830.108	35.1177	-306.782	-901.635	955.043	-304.626	-955.332	1109.77	-334.573	-777.128	574.865	-364.823	-1004.88	192.845	-320.288	-899.057	57.9105
261	0	-697.249	-897.648	954.669	-693.853	-939.204	1118.55	-640.3	-933.002	542.86	-592.042	-983.705	95.6235	-593.365	-830.046	34.8648	-306.755	-891.095	956.383	-305.161	-945.361	1110.75	-334.324	-763.258	576.921	-364.667	-973.096	183.378	-317.127	-860.032	56.1407
262	0	-697.183	-889.357	954.005	-694.024	-929.835	1117.99	-640.143	-929.868	542.372	-591.904	-983.468	95.8221	-593.273	-829.941	34.6914	-306.273	-880.318	956.735	-305.426	-934.926	1111.45	-333.874	-750.31	578.499	-364.633	-940.929	173.8	-314.417	-820.383	54.2361
263	0	-697.231	-880.978	953.141	-694.234	-920.812	1117.31	-639.972	-926.537	542.485	-591.673	-982.867	95.7685	-593.288	-829.505	34.5608	-305.436	-869.491	957.765	-305.594	-924.366	1111.93	-333.395	-738.035	579.453	-364.425	-907.964	164.137	-311.251	-781.189	52.9637
264	0	-697.194	-872.56	952.362	-694.479	-912.042	1116.54	-639.771	-923.096	542.558	-591.507	-983.012	96.301	-593.529	-829.465	34.5069	-305.268	-859.143	958.143	-305.913	-914.041	1112.08	-332.69	-726.606	579.858	-364.25	-874.534	154.821	-308.459	-741.749	51.9668
265	0	-697.156	-864.155	951.344	-694.506	-902.622	1115.62	-639.61	-919.84	542.069	-591.26	-982.747	96.5624	-593.847	-829.373	34.5169	-305.195	-849.082	958.301	-306.479	-904.36	1112.08	-332.061	-715.904	579.529	-363.994	-840.245	145.994	-305.23	-703.081	52.074
266	0	-697.092	-855.714	950.344	-694.292	-892.19	1114.58	-639.487	-916.207	542.002	-591.053	-982.496	96.7688	-594.015	-829.328	34.5092	-304.291	-838.885	957.742	-306.417	-893.388	1111.88	-331.298	-705.851	578.565	-363.666	-805.504	137.799	-303.04	-664.009	51.9823
267	0	-697.194	-847.463	949.101	-694.112	-882.216	1113.52	-639.322	-912.943	541.489	-590.87	-982.288	97.0585	-594.178	-829.277	34.4512	-305.677	-829.809	956.799	-306.295	-882.195	1111.39	-330.328	-696.33	577.14	-363.177	-770.512	130.409	-301.56	-625.15	52.0995
268	0	-697.254	-838.81	948.094	-694.177	-872.887	1112.43	-639.182	-909.528	541.605	-590.661	-982.064	97.3934	-594.344	-829.483	34.2298	-305.415	-820.129	955.732	-306.257	-871.253	1110.72	-329.332	-687.291	575.206	-362.424	-736.098	124.344	-300.57	-586.793	52.2924
269	0	-697.361	-830.347	946.958	-693.902	-862.924	1111.31	-639.626	-906.86	541.95	-590.391	-981.832	97.6743	-594.424	-829.385	34.0911	-304.732	-810.098	954.726	-306.782	-862.2	1110.04	-328.323	-678.634	572.74	-361.357	-701.345	119.158	-300.158	-549.01	52.6887
270	0	-697.537	-821.379	945.865	-693.721	-852.939	1110.21	-639.524	-903.245	541.268	-590.105	-981.559	98.0263	-594.442	-829.274	33.965	-304.06	-800.277	953.437	-306.736	-851.241	1108.88	-326.999	-670.216	569.768	-360.004	-667.005	115.357	-300.253	-511.818	54.0826
271	0	-697.698	-812.468	944.725	-693.166	-842.108	1109.03	-639.47	-899.488	541.364	-589.915	-981.333	98.4171	-593.859	-829.229	33.7918	-303.402	-790.507	951.861	-306.667	-840.46	1107.51	-325.778	-662.226	566.61	-358.767	-633.786	112.973	-301.159	-475.724	56.77
272	0	-697.77	-803.565	943.49	-692.935	-832.156	1107.76	-639.457	-895.539	541.416	-589.649	-981.119	98.8593	-592.643	-829	33.2481	-302.926	-780.515	949.865	-306.062	-828.291	1105.82	-324.711	-654.555	563.318	-357.657	-601.775	111.498	-303.05	-439.862	61.4862
273	0	-697.804	-794.697	942.312	-692.329	-821.783	1106.37	-638.666	-890.495	541.138	-589.337	-980.74	99.2592	-592.369	-828.762	33.0463	-302.516	-770.349	947.812	-305.922	-817.787	1104.28	-324.075	-646.869	560.162	-356.52	-571.638	110.772	-305.165	-406.18	67.1454
274	0	-697.683	-785.434	940.953	-691.783	-811.635	1104.83	-638.753	-885.757	540.903	-589.073	-980.229	99.6986	-592.656	-828.634	33.0062	-302.177	-760.196	945.655	-305.401	-806.621	1102.41	-323.734	-639.075	556.955	-355.517	-543.3	110.19	-308.043	-373.948	73.6571
275	0	-697.372	-776.668	939.664	-691.3	-802.087	1103.26	-637.971	-880.392	540.009	-588.788	-979.665	100.249	-593.258	-828.477	32.8801	-301.682	-749.742	943.551	-304.548	-794.944	1100.62	-323.66	-631.01	553.935	-354.366	-517.424	110.146	-310.678	-344.32	81.2388
276	0	-697.028	-767.339	938.29	-690.597	-792.082	1101.6	-638.129	-874.977	539.692	-588.607	-979.037	101.072	-593.791	-828.368	32.7803	-301.089	-739.073	941.652	-303.621	-783.179	1098.89	-323.987	-622.894	550.892	-353.798	-493.188	110.609	-313.36	-317.603	89.9001
277	0	-696.553	-758.256	936.926	-690.07	-782.689	1100	-637.654	-868.666	539.339	-588.459	-978.291	101.93	-594.04	-828.24	32.5729	-300.516	-728.203	939.898	-302.946	-771.762	1097.33	-324.171	-614.725	548.132	-353.552	-471.589	111.619	-316.103	-294.092	98.7732
278	0	-695.96	-748.537	935.622	-689.225	-772.533	1098.39	-637.231	-861.483	539.328	-588.232	-977.271	102.904	-593.895	-828.037	32.5031	-300.261	-717.255	938.304	-302.116	-760.288	1095.89	-324.443	-605.708	545.728	-353.72	-452.872	112.692	-318.658	-274.143	106.607
279	0	-695.354	-738.566	934.275	-688.395	-762.23	1096.91	-635.984	-853.598	538.707	-588.112	-976.206	104.138	-593.39	-827.436	32.7669	-299.621	-705.883	936.743	-301.25	-748.668	1094.53	-324.755	-595.746	543.869	-354.805	-436.495	112.86	-320.814	-257.659	112.138
280	0	-694.647	-728.478	932.849	-687.442	-751.765	1095.53	-635.658	-846.01	538.057	-588.027	-975.018	105.435	-593.301	-827.086	32.8284	-297.31	-693.563	935.764	-300.386	-737.242	1093.32	-325.21	-584.817	542.455	-356.339	-422.851	112.013	-322.816	-244.259	114.056
281	0	-693.839	-718.276	931.49	-686.454	-741.151	1094.22	-635.207	-838.188	538.158	-587.966	-973.644	106.96	-593.679	-826.42	32.9477	-296.303	-682.012	934.451	-299.425	-725.814	1092.15	-325.56	-572.781	541.463	-358.289	-412.263	110.269	-324.405	-233.862	113.09
282	0	-692.822	-707.636	930.238	-685.42	-730.328	1092.99	-634.202	-829.292	537.285	-587.936	-972.042	108.696	-594.259	-826.005	32.8097	-295.598	-670.744	933.171	-298.446	-714.423	1090.96	-325.955	-559.86	540.671	-360.315	-404.403	108.214	-325.807	-226.331	109.792
283	0	-691.937	-697.16	929.063	-684.382	-719.253	1091.81	-633.406	-820.429	536.783	-587.938	-970.354	110.626	-594.621	-825.953	32.0566	-294.645	-659.511	932.059	-297.394	-702.9	1089.84	-326.466	-546.669	539.955	-362.691	-398.676	105.205	-327.249	-221.364	104.793
284	0	-690.936	-686.42	928.148	-683.287	-708.351	1090.78	-632.578	-811.034	536.373	-587.934	-968.381	112.813	-595.016	-825.918	32.1524	-293.46	-647.926	931.013	-296.338	-691.352	1088.67	-327.105	-533.468	539.286	-364.989	-395.035	104.095	-328.628	-217.737	99.2507
285	0	-689.789	-675.597	927.326	-681.998	-697.08	1089.84	-632.002	-801.542	536.239	-588.034	-966.287	115.184	-594.392	-825.629	31.5397	-292.248	-636.239	930.105	-295.186	-679.429	1087.65	-327.943	-520.483	538.555	-367.36	-391.795	102.049	-330.227	-214.503	94.0292
286	0	-688.569	-664.44	926.619	-680.579	-685.413	1088.81	-631.088	-791.323	536.029	-588.14	-963.836	117.94	-593.9	-825.1	31.2921	-291.395	-623.982	929.309	-293.853	-667.057	1086.78	-328.833	-508.24	537.881	-369.929	-387.496	99.8706	-332.029	-211.162	89.2259
287	0	-687.454	-653.181	926.078	-679.4	-674.681	1088.19	-630.268	-780.646	535.828	-588.268	-960.962	120.864	-594.081	-824.48	31.4945	-289.995	-609.691	929.204	-292.63	-654.538	1086.35	-329.687	-497.308	537.151	-372.241	-382.725	98.8322	-334.322	-207.332	84.2203
288	0	-686.22	-641.774	925.634	-678.115	-663.703	1087.49	-629.023	-768.931	535.344	-588.401	-957.81	124.264	-594.524	-823.82	31.7371	-289.231	-596.549	929.431	-291.481	-641.828	1086.51	-330.407	-487.652	536.252	-374.496	-377.157	96.9949	-336.959	-203.234	78.6294
289	0	-684.854	-629.866	925.302	-676.761	-651.961	1086.99	-628.163	-756.712	535.191	-588.564	-953.931	128.056	-595.161	-823.263	32.1485	-288.488	-583.525	929.779	-290.353	-628.823	1087.24	-330.704	-478.415	535.611	-375.282	-371.812	95.9414	-339.464	-198.974	72.6669
290	0	-683.627	-617.82	925.135	-675.486	-639.89	1086.66	-627.174	-743.262	535.03	-588.673	-949.723	132.235	-596.302	-822.927	32.4648	-287.743	-570.564	930.423	-289.292	-615.766	1088.4	-330.43	-468.721	535.453	-375.009	-367.252	94.816	-341.104	-195.191	66.9074
291	0	-682.372	-605.448	924.976	-674.541	-628.194	1086.66	-626.36	-728.855	534.723	-588.637	-944.816	136.842	-596.746	-822.199	32.7945	-286.777	-557.912	931.217	-288.29	-602.738	1089.95	-329.288	-458.088	535.825	-374.374	-363.47	93.9297	-341.138	-192.632	61.456
292	0	-681.083	-592.889	924.897	-673.517	-616.065	1086.99	-625.67	-713.262	534.426	-588.547	-939.257	141.835	-596.932	-821.449	33.0334	-285.732	-545.875	932.516	-287.362	-589.905	1091.65	-327.634	-447.288	536.798	-372.821	-361.223	93.3444	-340.392	-190.86	56.2569
293	0	-679.741	-580.06	924.918	-672.192	-603.411	1087.67	-625.342	-696.486	533.892	-588.486	-933.029	147.339	-596.965	-820.504	33.3392	-284.475	-534.277	934.146	-286.452	-577.529	1093.55	-325.529	-437.001	537.909	-371.699	-359.285	92.5655	-339.804	-189.327	51.7308
294	0	-678.369	-566.786	924.906	-670.922	-590.893	1088.62	-625.423	-678.586	533.237	-588.397	-925.784	153.431	-596.936	-819.379	33.6912	-282.838	-523.066	936.043	-285.739	-565.659	1095.66	-323.262	-427.434	538.91	-370.745	-357.248	91.7621	-339.716	-187.931	47.9762
295	0	-676.692	-553.671	925.056	-669.602	-578.935	1089.74	-625.871	-659.271	532.465	-588.406	-917.55	160.425	-597.058	-818.094	34.5669	-281.613	-512.035	938.125	-284.916	-554.426	1097.85	-321.04	-418.689	539.847	-369.231	-356.016	91.5796	-339.582	-186.734	44.5804
296	0	-675.088	-540.24	925.249	-668.321	-567.99	1090.94	-626.663	-638.828	531.729	-588.513	-907.745	167.952	-597.05	-816.191	35.6594	-279.958	-500.922	940.178	-284.024	-543.739	1099.94	-318.806	-410.695	540.561	-368.234	-354.729	91.3738	-339.519	-185.623	42.6854
297	0	-673.272	-526.742	925.587	-667.081	-557.487	1092.19	-627.497	-617.352	530.895	-588.703	-896.678	175.601	-597.299	-813.811	37.0708	-276.485	-490.461	942.453	-282.882	-533.498	1101.82	-316.852	-403.457	540.97	-367.836	-353.706	91.0934	-339.661	-184.886	41.726
298	0	-671.65	-513.157	926.135	-665.795	-547.394	1093.5	-628.136	-594.906	529.918	-589.116	-884.229	184.3	-597.436	-810.162	38.5425	-274.823	-479.715	944.129	-281.385	-523.471	1103.53	-315.35	-396.852	541.217	-367.781	-353.102	91.0245	-339.934	-184.291	40.802
299	0	-669.689	-500.191	926.751	-664.598	-537.6	1094.73	-628.614	-571.613	529.027	-589.865	-869.567	193.602	-597.82	-806.141	40.9657	-273.196	-469.263	945.558	-279.763	-513.551	1105.01	-314.284	-390.937	541.518	-368.173	-352.273	90.7415	-340.163	-183.801	40.097
300	0	-667.789	-487.495	927.413	-663.367	-527.746	1095.73	-629.024	-547.812	528.507	-590.603	-852.366	202.965	-597.696	-800.211	44.1988	-271.748	-459.982	946.739	-278.077	-503.752	1106.41	-313.357	-385.829	541.797	-368.251	-352.11	90.9377	-340.285	-183.538	39.7257
301	0	-665.878	-475.117	928.108	-662.045	-517.411	1096.6	-629.415	-523.646	528.298	-590.963	-832.848	212.029	-597.472	-792.91	48.2215	-270.377	-450.569	947.81	-276.387	-493.952	1107.76	-312.408	-381.561	542.025	-368.505	-351.63	90.7785	-340.369	-183.315	39.5486
302	0	-664.118	-463.134	928.754	-660.706	-506.666	1097.25	-629.6	-500.839	528.898	-591.304	-812.084	219.719	-597.292	-784.404	52.3631	-269.051	-441.403	948.8	-274.799	-484.187	1109.05	-311.417	-377.54	542.2	-368.723	-351.322	90.6196	-340.433	-183.164	39.3344
303	0	-662.484	-451.529	929.287	-659.312	-495.668	1097.69	-629.717	-476.864	529.7	-594.747	-793.304	227.118	-597.232	-774.647	56.2069	-267.856	-432.399	949.865	-273.319	-474.162	1110.4	-310.216	-373.564	542.45	-368.672	-351.173	90.5552	-340.414	-183.042	39.1705
304	0	-660.933	-440.544	929.955	-657.922	-484.428	1098.01	-629.607	-452.715	531.256	-595.573	-771.583	233.294	-598.366	-762.007	62.6293	-267.765	-424.801	950.959	-271.934	-464.216	1111.85	-308.906	-369.511	542.764	-368.511	-351.204	90.5988	-340.327	-183.007	39.0542
305	0	-659.445	-429.813	930.833	-656.567	-472.944	1098.23	-629.179	-429.01	533.324	-595.825	-751.457	240.151	-600.242	-744.849	69.3104	-266.173	-415.383	952.189	-270.786	-454.542	1113.28	-307.467	-365.575	543.116	-368.286	-351.035	90.4	-340.23	-183.006	38.9982
306	0	-658.135	-419.642	931.962	-655.079	-461.368	1098.51	-628.305	-405.712	535.698	-595.799	-730.11	246.436	-602.431	-723.128	76.0036	-264.526	-405.412	953.494	-269.587	-444.783	1114.76	-305.893	-361.79	543.4	-367.957	-350.994	90.3393	-340.136	-182.979	38.928
307	0	-656.956	-409.637	933.238	-653.639	-449.833	1098.95	-627.204	-383.117	538.485	-595.499	-708.818	252.379	-604.832	-697.728	82.2982	-263.088	-395.987	954.812	-268.534	-435.24	1116.24	-304.366	-358.404	543.507	-367.726	-350.953	90.2294	-340.075	-183.016	38.9119
308	0	-655.913	-399.813	934.782	-652.183	-438.639	1099.59	-626.068	-361.149	542.002	-594.949	-685.309	256.932	-607.258	-670.224	87.874	-261.946	-386.813	955.882	-267.362	-425.788	1117.59	-302.965	-355.552	543.674	-367.479	-350.876	90.0177	-340.038	-183.023	38.8298
309	0	-654.763	-389.608	936.476	-650.754	-427.834	1100.51	-624.852	-339.399	546.245	-594.193	-662.461	260.345	-609.593	-641.664	92.6423	-260.784	-377.831	956.837	-266.05	-416.36	1118.78	-301.699	-353.221	543.744	-367.199	-350.991	90.0088	-339.924	-183.084	38.8268
310	0	-653.652	-379.054	938.407	-649.26	-417.409	1101.83	-623.586	-318.44	550.999	-593.495	-638.934	262.323	-611.711	-612.316	96.1278	-259.583	-369.07	957.567	-264.611	-407.069	1119.7	-300.699	-351.258	543.897	-366.949	-351.395	90.3592	-339.828	-183.108	38.8743
311	0	-652.639	-368.582	940.557	-647.802	-407.564	1103.39	-622.24	-297.833	555.726	-592.84	-615.004	263.057	-613.687	-582.55	98.3546	-258.44	-360.579	958.04	-263.029	-397.929	1120.36	-299.912	-349.597	544.074	-366.847	-351.57	90.4221	-339.748	-183.195	38.8858
312	0	-651.758	-358.175	942.866	-646.437	-398.058	1105.11	-620.775	-277.873	560.261	-592.287	-590.415	262.353	-615.322	-552.51	99.3413	-257.319	-352.392	958.252	-261.333	-388.79	1120.8	-299.513	-348.061	544.25	-366.752	-351.844	90.4082	-339.747	-183.265	38.8811
313	0	-650.763	-347.445	945.26	-645.148	-388.793	1106.9	-619.167	-258.753	564.465	-591.648	-565.162	260.223	-616.743	-521.912	99.1245	-256.144	-344.447	958.271	-259.607	-379.867	1121	-299.196	-346.404	544.477	-367.289	-351.363	90.4863	-339.686	-183.286	38.9146
314	0	-649.839	-336.724	947.732	-643.882	-379.544	1108.58	-617.547	-240.153	568.127	-591.038	-539.771	256.918	-617.727	-490.734	98.1017	-255.056	-336.762	958.113	-257.991	-371.207	1121.05	-299.084	-344.827	544.679	-367.354	-351.39	90.5815	-339.564	-183.385	38.9345
315	0	-648.905	-325.777	950.168	-642.701	-370.119	1110.19	-615.662	-222.23	571.466	-590.639	-513.979	252.72	-618.446	-458.877	96.2035	-254.022	-329.349	957.884	-256.342	-362.592	1120.99	-299.054	-343.07	544.85	-367.458	-351.503	90.7098	-339.486	-183.389	38.9206
316	0	-648.07	-315.463	952.622	-641.67	-360.809	1111.58	-613.98	-207.899	574.451	-590.031	-487.686	247.449	-618.694	-426.246	94.0387	-253.063	-321.873	957.628	-254.738	-353.788	1120.78	-299.058	-341.085	545.052	-367.62	-351.581	90.845	-339.403	-183.43	38.8687
317	0	-647.325	-304.87	954.845	-640.708	-351.642	1112.85	-612.228	-191.014	576.984	-589.345	-460.947	241.23	-618.591	-391.726	90.7237	-252.133	-314.46	957.128	-253.447	-346.132	1120.31	-299.042	-338.937	545.221	-367.785	-351.66	90.9665	-339.291	-183.451	38.7738
318	0	-646.319	-294.345	957.052	-639.795	-342.612	1113.98	-610.775	-174.772	579.474	-588.597	-433.272	233.982	-618.168	-356.851	87.3577	-251.219	-307.566	956.754	-252.174	-338.223	1120.07	-299.182	-336.496	545.421	-368.04	-351.595	91.0846	-339.107	-183.405	38.6764
319	0	-644.818	-281.67	958.789	-638.839	-333.175	1114.84	-608.812	-159.043	581.571	-588.306	-406.592	226.722	-617.548	-321.467	83.928	-250.413	-300.442	956.345	-250.973	-330.157	1119.69	-299.299	-333.847	545.605	-368.261	-351.571	91.2552	-338.943	-183.32	38.4991
320	0	-643.109	-267.68	960.256	-638.004	-323.676	1115.65	-607.002	-144.066	583.534	-585.84	-375.137	217.47	-617.501	-289.358	80.57	-249.621	-293.325	955.898	-249.794	-322.096	1119.37	-299.389	-330.854	545.807	-368.505	-351.507	91.3922	-338.728	-183.237	38.2699
321	0	-641.47	-253.652	961.509	-637.056	-314.13	1116.48	-605.01	-129.885	585.311	-584.83	-347.114	208.817	-615.869	-253.39	76.8043	-248.849	-286.14	955.411	-248.653	-313.886	1118.97	-299.569	-327.676	545.979	-368.719	-351.381	91.5996	-338.506	-183.124	38.1068
322	0	-639.843	-239.979	962.447	-636.103	-304.56	1117.29	-602.868	-116.405	586.646	-583.957	-320.94	200.146	-614.755	-216.387	73.9509	-248.123	-278.955	954.883	-247.876	-305.99	1118.26	-299.701	-324.11	546.097	-368.953	-351.247	91.8176	-338.307	-182.952	37.952
323	0	-638.585	-227.298	963.108	-635.249	-294.939	1117.91	-601.348	-103.386	588.091	-582.289	-291.262	190.777	-613.55	-178.987	71.272	-247.488	-271.646	954.364	-246.853	-298.211	1117.87	-299.756	-320.349	546.188	-369.155	-351.023	91.9687	-338.051	-182.746	37.7195
324	0	-637.601	-215.957	963.62	-634.459	-285.256	1118.45	-599.201	-91.2697	588.649	-580.215	-260.903	181.43	-612.246	-141.753	69.5225	-246.921	-264.01	953.8	-246.024	-290.253	1117.22	-299.797	-316.402	546.232	-369.346	-350.761	92.1322	-337.842	-182.571	37.5731
325	0	-636.817	-205.744	963.883	-633.237	-274.334	1118.76	-597.216	-79.987	588.472	-577.899	-229.702	172.752	-611.021	-104.502	68.247	-246.317	-255.873	953.109	-245.06	-281.466	1116.49	-299.669	-312.297	546.253	-369.516	-350.547	92.2895	-337.607	-182.321	37.3395
326	0	-636.238	-195.978	963.961	-631.702	-261.356	1118.9	-595.096	-69.1436	587.848	-575.262	-198.415	164.087	-609.886	-67.2871	67.6769	-245.746	-247.686	952.432	-244.107	-272.69	1115.76	-299.592	-308.005	546.276	-369.671	-350.276	92.5213	-337.561	-182.079	37.0306
327	0	-635.722	-186.442	963.922	-630.119	-248.561	1119.09	-593.479	-58.9304	587.018	-572.643	-166.617	156.169	-608.929	-30.4489	67.9435	-245.201	-239.242	951.723	-243.209	-263.46	1114.94	-299.545	-303.604	546.349	-369.869	-350.075	92.8838	-337.423	-181.828	36.8419
328	0	-635.404	-177.29	963.74	-629.17	-236.95	1118.55	-591.745	-49.4604	585.228	-569.774	-134.311	148.842	-607.237	5.78247	67.9355	-244.629	-230.377	950.954	-242.449	-254.152	1114.26	-299.376	-298.958	546.335	-370.054	-349.71	93.2039	-337.26	-181.517	36.5704
329	0	-634.898	-167.841	963.256	-628.36	-226.372	1118.25	-590.373	-40.5036	583.29	-566.809	-101.903	142.143	-605.455	42.0736	68.5313	-244.043	-221.598	950.18	-242.001	-245.148	1113.39	-299.323	-294.167	546.186	-370.236	-349.249	93.4562	-337.048	-181.358	36.3589
330	0	-634.466	-158.399	962.654	-627.789	-216.996	1117.64	-588.795	-32.1332	580.827	-563.906	-69.2783	136.428	-603.331	77.4597	68.7317	-243.433	-212.564	949.359	-241.338	-235.532	1112.6	-299.233	-289.18	546.21	-370.43	-348.749	93.9142	-336.925	-181.083	36.0997
331	0	-633.966	-148.962	961.729	-627.505	-207.877	1116.85	-587.294	-24.3733	578.108	-560.921	-36.4818	131.716	-600.178	112.758	69.0952	-242.969	-203.471	948.43	-240.663	-225.447	1111.71	-299.113	-284.117	546.15	-370.717	-348.141	94.3905	-336.937	-180.755	35.7926
332	0	-633.535	-139.157	960.442	-626.708	-196.817	1115.77	-585.799	-16.9839	575.042	-557.752	-3.78311	128.125	-596.818	147.952	70.483	-242.448	-194.08	947.383	-239.942	-214.811	1110.68	-299.029	-278.868	546.025	-371.016	-347.644	94.9277	-336.642	-180.687	35.6021
333	0	-633.027	-129.093	959.056	-626.413	-186.447	1114.62	-584.364	-9.90981	571.907	-554.473	28.6213	125.747	-592.286	181.974	71.3417	-241.894	-184.508	946.48	-239.39	-204.312	1109.71	-299.203	-273.417	546.018	-371.264	-346.895	95.6572	-336.995	-180.183	35.3869
334	0	-632.604	-118.984	957.499	-625.797	-175.424	1113.32	-583.045	-3.04957	568.63	-551.062	60.1292	124.552	-585.701	216.532	73.6364	-241.282	-174.852	945.524	-238.99	-194.149	1108.57	-299.298	-267.843	545.971	-371.614	-346.069	96.3394	-337.083	-179.924	35.2435
335	0	-632.088	-108.922	955.806	-625.574	-164.772	1111.78	-581.936	3.9164	565.248	-547.104	90.4628	124.161	-578.476	248.796	76.4797	-240.754	-164.917	944.418	-238.615	-183.977	1107.42	-299.374	-261.898	545.869	-371.785	-345.641	97.3709	-337.004	-179.846	35.1888
336	0	-631.564	-98.8613	954.005	-624.734	-152.572	1110.28	-580.68	11.2412	561.887	-543.947	118.872	124.557	-571.411	280.104	81.1547	-240.246	-154.876	943.247	-238.142	-173.438	1106.05	-299.525	-255.766	545.796	-372.062	-344.834	98.3101	-337.084	-179.585	35.0787
337	0	-631.179	-88.7963	952.307	-624.649	-142.173	1108.88	-578.686	19.1207	558.518	-539.986	145.431	125.169	-563.082	309.21	86.9869	-239.793	-144.662	941.976	-237.545	-162.14	1104.54	-299.755	-249.347	545.604	-372.421	-344.085	99.2814	-337.035	-179.546	35.0482
338	0	-631.046	-78.5465	950.602	-624.765	-132.441	1107.27	-576.245	27.1461	555.594	-536.494	169.838	125.684	-555.083	336.256	93.7819	-239.461	-134.395	940.686	-237.273	-151.212	1102.95	-299.837	-242.482	545.463	-372.805	-343.172	100.331	-337.023	-179.741	35.1183
339	0	-631.222	-68.7632	948.895	-624.612	-122.019	1105.77	-573.585	35.7007	552.96	-533.326	192.051	125.906	-547.619	360.744	101.637	-239.139	-123.421	939.574	-237.088	-140.655	1101.3	-299.866	-235.063	545.265	-373.176	-342.172	101.551	-337.073	-179.922	35.2283
340	0	-630.725	-58.3495	947.185	-624.641	-111.312	1104.19	-571.039	44.9579	550.686	-530.114	211.433	125.899	-540.841	385.864	109.802	-238.866	-112.872	938.228	-236.91	-129.62	1099.6	-299.88	-227.223	544.913	-373.438	-341.133	102.92	-337.187	-179.779	35.1933
341	0	-630.639	-47.0618	945.543	-624.678	-100.471	1102.55	-568.783	55.4505	548.59	-526.218	228.002	125.42	-534.823	404.038	117.318	-238.522	-101.956	936.743	-236.467	-117.833	1098.06	-299.714	-218.756	544.486	-373.525	-339.883	104.333	-337.321	-179.838	35.1819
342	0	-630.184	-34.8599	944.135	-624.656	-89.3191	1100.96	-566.713	67.2418	547.149	-521.804	241.791	124.418	-529.847	417.407	122.651	-238.301	-90.9448	935.318	-236.545	-106.589	1096.47	-299.549	-209.793	543.984	-373.52	-338.458	106.001	-337.553	-179.377	35.0163
343	0	-629.883	-22.8141	942.932	-624.603	-78.0154	1099.48	-564.711	80.2862	546.19	-517.151	253.321	122.543	-525.171	428.442	124.417	-238.074	-79.7744	933.862	-236.645	-95.6553	1094.88	-299.293	-200.419	543.373	-373.511	-336.97	107.808	-337.624	-179.203	34.9587
344	0	-629.448	-9.92412	941.885	-624.602	-67.1875	1098.12	-562.92	94.1452	545.475	-512.694	262.843	120.173	-520.763	437.342	122.221	-237.855	-68.3984	932.544	-236.383	-83.9109	1093.3	-298.953	-190.561	542.707	-373.276	-335.217	109.691	-337.717	-178.951	34.8337
345	0	-629.08	2.90912	941.116	-624.349	-55.3697	1096.81	-561.058	108.55	545.037	-508.621	270.429	117.759	-516.322	444.959	116.938	-237.712	-56.8441	931.345	-236.287	-72.0969	1091.76	-298.596	-180.373	542.096	-372.921	-333.205	111.905	-337.85	-178.451	34.6671
346	0	-628.951	15.3189	940.442	-624.247	-43.3599	1095.75	-559.114	123.086	544.596	-505.076	276.073	116.275	-510.8	451.7	110.748	-237.517	-45.1375	930.29	-236.182	-60.7855	1090.26	-298.221	-169.767	541.578	-372.517	-331.167	114.334	-337.934	-178.066	34.4973
347	0	-628.534	28.3069	939.902	-623.933	-30.8664	1094.95	-557.265	137.487	544.18	-501.817	280.261	115.097	-505.575	454.628	104.234	-237.266	-33.2484	929.281	-236.172	-49.3648	1088.82	-297.697	-158.821	541.061	-371.912	-328.857	116.945	-338.08	-177.596	34.2432
348	0	-628.077	41.5815	939.441	-623.677	-18.3691	1094.43	-555.461	151.43	543.711	-497.803	284.262	112.764	-500.826	457.814	99.8102	-237.031	-21.1738	928.385	-235.861	-37.4297	1087.5	-297.303	-147.329	540.472	-371.363	-326.355	119.901	-338.049	-177.225	34.1738
349	0	-627.528	55.3619	939.02	-623.483	-5.9422	1094.2	-553.412	164.914	543.264	-493.931	288.388	111.209	-496.112	461.184	96.6987	-236.871	-8.79238	927.383	-235.605	-24.9735	1086.33	-296.84	-135.17	539.837	-370.542	-323.639	123.238	-337.943	-176.798	34.029
350	0	-626.701	69.8049	938.9	-623.208	7.34479	1094.35	-551.355	177.782	542.843	-491.174	293.002	110.172	-492.493	464.63	91.7751	-236.824	3.85512	926.506	-235.621	-13.1885	1085.12	-296.15	-122.305	539.191	-369.451	-320.531	126.82	-337.916	-176.269	33.8424
351	0	-625.721	84.8142	939.111	-623.112	20.3282	1094.89	-549.66	190.498	542.902	-490.232	298.729	109.351	-489.764	465.335	85.3553	-236.833	16.7533	925.805	-235.603	-1.47637	1084.09	-295.438	-108.604	538.647	-368.163	-316.873	130.984	-337.432	-175.675	33.7824
352	0	-624.598	99.9805	939.896	-622.619	33.7728	1095.95	-548.876	203.109	543.505	-490.128	304.005	108.339	-488.441	468.758	79.0899	-236.784	29.7481	925.171	-235.338	10.703	1083.58	-294.514	-93.9466	538.061	-366.64	-312.497	135.508	-336.89	-175.053	33.5475
353	0	-623.793	114.642	941.243	-622.147	47.2159	1097.65	-549.06	216.067	544.247	-490.371	307.906	107.531	-488.461	471.351	73.5769	-236.726	42.8829	924.844	-235.054	22.9414	1083.27	-293.127	-78.2431	537.487	-364.96	-307.418	140.564	-336.651	-174.041	33.163
354	0	-623.299	128.393	942.838	-621.614	60.8027	1099.55	-548.729	229.277	545.491	-490.508	310.877	106.794	-488.631	473.159	68.6675	-236.731	55.9706	924.869	-234.643	35.5219	1083.11	-291.452	-61.2617	536.787	-362.974	-301.514	146.276	-336.545	-172.743	32.7789
355	0	-622.928	141.762	944.281	-621.034	74.4086	1101.64	-548.72	242.29	546.531	-490.383	313.761	106.209	-488.695	475.244	64.6841	-236.932	69.22	924.844	-234.152	47.975	1083.21	-289.265	-43.1821	535.965	-360.821	-294.66	152.563	-336.023	-172.004	32.8942
356	0	-622.678	154.726	945.532	-620.659	87.8466	1103.69	-548.716	254.791	547.198	-490.233	316.962	105.625	-487.868	477.104	61.0974	-237.259	82.6473	924.859	-233.726	60.602	1083.41	-286.556	-23.6898	534.929	-358.339	-286.655	159.685	-335.5	-171.121	33.3198
357	0	-622.595	167.06	946.845	-620.498	100.448	1105.87	-549.763	266.207	547.54	-490.051	319.689	105.103	-487.076	478.854	57.9355	-237.665	96.212	924.956	-233.261	73.1907	1083.47	-283.382	-3.09295	533.762	-355.684	-277.532	167.553	-334.771	-169.856	34.0696
358	0	-622.399	179.983	948.172	-620.468	113.075	1107.46	-549.997	275.462	547.609	-490.486	321.887	104.634	-487.113	480.316	55.0837	-238.033	109.669	925.105	-233.008	85.6238	1083.69	-279.691	18.8533	532.274	-352.915	-266.419	175.743	-333.899	-168.819	35.4336
359	0	-622.441	192.76	949.364	-620.466	125.782	1109.2	-550.098	283.299	547.489	-490.465	323.6	104.162	-486.906	481.471	53.6394	-238.337	123.261	925.408	-232.967	97.5193	1083.98	-276.339	41.618	530.804	-349.65	-254.125	184.996	-332.937	-165.711	37.4042
360	0	-622.645	205.311	950.434	-620.726	137.145	1110.59	-550.18	290.239	547.444	-490.026	324.803	103.844	-486.335	482.262	52.5768	-238.616	136.749	925.824	-233.023	109.045	1084.29	-272.943	65.5279	529.26	-346.016	-240.207	194.715	-331.691	-160.953	39.8181
361	0	-622.643	218.326	951.491	-620.872	148.972	1111.78	-550.161	296.625	547.482	-489.658	325.405	103.775	-486.02	482.768	51.8243	-238.825	150.106	926.146	-233.128	120.384	1084.63	-269.789	89.9552	527.941	-341.893	-224.062	204.645	-330.268	-155.657	43.1359
362	0	-622.63	231.32	952.671	-620.889	161.424	1113.02	-550.089	302.304	547.663	-489.474	325.797	103.736	-485.953	483.3	51.3474	-239.051	163.273	926.431	-233.232	131.533	1084.93	-266.895	114.853	526.839	-337.483	-206.123	214.661	-328.686	-149.538	46.8438
363	0	-622.591	243.967	954.119	-620.755	173.475	1114.46	-550.181	307.295	547.785	-489.273	326.076	103.741	-485.776	483.612	51.161	-239.284	175.104	926.486	-233.182	142.072	1084.98	-264.195	139.961	526.218	-332.819	-186.711	223.715	-327.319	-142.212	50.9884
364	0	-622.624	255.699	955.732	-620.38	184.708	1116.18	-550.2	311.726	547.985	-489.021	326.348	103.694	-485.681	483.888	50.8634	-239.436	187.181	926.553	-233.224	151.982	1084.84	-261.51	164.931	526.396	-328.107	-165.875	231.49	-326.189	-134.338	54.9472
365	0	-622.704	266.305	957.387	-619.846	195.523	1117.96	-550.228	315.91	548.331	-489.046	326.458	103.713	-485.675	484.043	50.6153	-239.284	199.349	926.898	-232.937	161.678	1084.73	-259.038	189.73	527.513	-323.184	-144.494	238.712	-324.983	-125.334	58.7195
366	0	-623.238	273.995	959.162	-619.455	206.028	1119.94	-550.602	320.166	548.647	-489.167	326.674	103.605	-485.671	484.132	50.4786	-239.181	211.276	927.424	-232.472	171.01	1084.64	-256.768	214.224	529.316	-318.486	-122.913	244.77	-322.531	-112.4	64.2147
367	0	-623.857	280.346	960.648	-618.941	216.599	1121.72	-550.777	324.465	548.899	-489.555	326.892	103.631	-485.654	484.23	50.317	-238.975	222.712	928.271	-232.046	180.055	1084.81	-255.109	238.329	531.648	-314.588	-101.316	251.256	-319.22	-94.0874	70.6774
368	0	-624.101	287.798	961.951	-618.578	227.282	1123.53	-551.21	328.6	549.162	-489.502	326.941	103.769	-485.676	484.302	50.193	-238.717	233.898	929.546	-231.678	189.045	1085.42	-253.98	261.777	534.721	-311.092	-79.285	257.196	-314.955	-69.7776	75.9866
369	0	-624.01	296.798	963.151	-618.307	238.146	1125.15	-551.694	332.432	549.349	-489.758	327.012	103.74	-485.71	484.379	50.0431	-238.278	244.791	931.161	-231.377	198.322	1086.65	-253.076	283.889	538.398	-307.892	-56.095	261.996	-309.86	-42.5713	81.0003
370	0	-623.726	307.239	964.224	-618.179	248.93	1126.51	-552.18	335.856	549.546	-489.999	327.036	103.762	-485.714	484.428	49.9272	-237.821	255.828	933.125	-231.327	207.641	1088.64	-252.614	306.309	542.444	-305.037	-32.4512	265.629	-304.485	-12.7768	84.8195
371	0	-623.581	317.105	965.145	-618.257	259.611	1127.6	-552.602	338.707	549.748	-490.197	327.031	103.841	-485.73	484.535	49.7524	-237.477	266.773	935.549	-231.545	216.914	1091.01	-252.268	328.157	547.072	-302.375	-8.1824	267.995	-298.585	17.3866	88.1938
372	0	-623.265	327.138	965.834	-618.501	270.159	1128.54	-552.965	340.816	550.036	-489.93	326.971	103.68	-485.724	484.574	49.539	-237.001	277.871	938.251	-231.744	226.818	1093.77	-251.988	349.506	551.961	-299.763	17.0771	268.612	-292.874	48.2712	89.866
373	0	-623.206	336.131	966.313	-618.962	280.545	1129.23	-553.325	342.409	550.366	-490.028	326.906	103.682	-485.684	484.553	49.3285	-236.568	289.155	941.124	-232.126	236.456	1096.89	-251.755	370.838	556.904	-297.206	42.4223	268.043	-286.843	78.9437	91.05
374	0	-623.188	344.585	966.483	-619.511	290.558	1129.68	-553.592	343.804	550.65	-489.829	326.851	103.598	-485.69	484.463	49.0657	-236.18	300.554	944.144	-232.486	246.638	1100	-251.531	391.206	561.633	-294.434	67.9084	266.535	-281.161	110.21	90.8767
375	0	-622.989	353.343	966.505	-620.076	300.248	1129.89	-553.824	345.324	550.964	-490.085	326.918	103.781	-485.595	484.377	48.725	-235.712	311.876	947.162	-232.857	257.11	1103.07	-251.491	410.979	566.148	-291.951	95.2786	262.937	-275.695	142.042	89.6919
376	0	-622.99	361.27	966.307	-620.581	309.333	1129.87	-553.956	347.109	551.136	-489.464	327.134	103.74	-485.574	484.356	48.5319	-235.281	323.483	950.196	-233.127	267.731	1106.05	-251.474	430.076	570.373	-289.556	121.862	258.948	-270.218	174.147	88.1107
377	0	-622.862	369.549	965.924	-621.104	318.258	1129.67	-553.998	349.223	551.177	-489.484	327.227	103.825	-485.547	484.395	48.3843	-234.858	334.832	953.247	-233.436	278.651	1108.86	-251.551	448.605	574.368	-287.181	149.278	253.623	-265.198	208.36	85.9222
378	0	-623.042	376.435	965.523	-621.548	326.787	1129.38	-554.028	351.675	551.262	-489.472	327.337	103.935	-485.525	484.43	48.2259	-234.452	346.196	956.176	-233.787	289.611	1111.61	-251.646	466.246	578.12	-284.826	177.16	247.439	-260.471	244.043	83.5229
379	0	-622.575	384.717	964.975	-621.93	334.913	1128.91	-553.406	353.953	551.467	-489.415	327.47	104.012	-485.56	484.507	48.0692	-234.02	357.671	959	-234.073	300.96	1114.14	-251.732	483.236	581.685	-282.525	205.791	240.356	-256.025	281.167	81.1429
380	0	-622.463	392.701	964.467	-622.273	343.023	1128.49	-553.082	356.711	551.547	-489.326	327.569	104.12	-485.62	484.535	47.8858	-233.655	369.061	961.774	-234.402	312.415	1116.46	-251.9	499.419	584.908	-280.168	235.124	232.472	-252.271	319.272	78.6467
381	0	-621.92	401.307	963.772	-622.48	351.217	1127.86	-552.663	359.55	551.713	-489.196	327.683	104.195	-485.726	484.667	47.7373	-233.266	380.712	964.138	-234.652	323.736	1118.51	-252.016	514.909	587.785	-278.036	265.222	223.812	-248.396	357.449	75.7705
382	0	-621.493	410.094	963.115	-622.672	359.342	1127.3	-552.418	362.54	551.75	-489.019	327.819	104.332	-485.703	484.651	47.544	-233.171	392.944	965.972	-234.801	335.234	1120.41	-252.166	529.713	590.313	-276.034	296.048	214.767	-245.071	396.492	72.9374
383	0	-621.012	418.721	962.371	-622.865	367.286	1126.67	-551.736	365.49	551.709	-488.855	327.975	104.499	-485.431	484.54	47.2529	-232.868	404.656	967.907	-235.114	346.809	1121.95	-252.165	543.815	592.391	-274.14	327.553	205.262	-241.959	435.897	70.1307
384	0	-620.557	427.224	961.629	-622.981	375.952	1126.04	-551.71	368.586	551.734	-488.679	328.139	104.638	-485.471	484.607	47.1474	-232.407	416.033	969.569	-235.283	358.133	1123.34	-252.001	557.3	594.079	-272.423	359.838	195.497	-239.085	475.612	67.5337
385	0	-620.401	435.071	960.974	-623.042	384.55	1125.45	-551.196	371.769	551.806	-488.49	328.261	104.836	-485.503	484.687	47.0107	-232.004	427.128	970.854	-235.312	369.571	1124.44	-251.785	570.089	595.155	-270.995	392.67	185.567	-236.443	515.68	65.3476
386	0	-619.504	443.485	959.889	-623.054	393	1124.65	-550.762	375.091	551.766	-488.14	328.376	105.039	-485.538	484.744	46.9007	-231.672	438.187	971.531	-235.468	380.97	1125.14	-251.84	581.959	595.728	-269.859	426.194	175.685	-234.01	555.344	63.4672
387	0	-620.005	451.058	959.387	-622.978	401.887	1123.92	-550.574	378.79	551.695	-488.117	328.533	105.16	-485.602	484.849	46.806	-231.196	448.921	971.95	-235.6	391.028	1125.74	-252.115	592.846	595.63	-269.18	460.454	166.16	-231.581	596.005	62.5342
388	0	-620.009	458.007	958.57	-622.929	410.952	1123.25	-550.552	382.515	551.55	-488.097	328.734	105.325	-485.677	484.956	46.6932	-230.899	459.345	971.917	-235.585	402.107	1125.82	-252.319	602.828	594.902	-268.28	494.813	157.504	-229.534	636.381	62.4031
389	0	-620.164	465.059	957.6	-622.808	420.076	1122.37	-550.132	386.489	551.441	-487.989	328.953	105.474	-485.879	485.085	46.7359	-230.586	469.779	971.459	-235.534	413.535	1125.53	-252.377	612.199	593.588	-267.883	530.274	149.132	-227.933	676.524	62.9808
390	0	-620.338	472.014	956.699	-622.656	429.481	1121.43	-549.909	390.537	551.249	-487.851	329.155	105.664	-485.904	485.185	46.5956	-230.165	479.967	970.898	-235.357	425.096	1125.18	-252.258	620.835	591.715	-267.809	565.83	141.845	-227.084	716.113	64.1221
391	0	-620.56	479.302	955.648	-622.66	438.725	1120.41	-549.863	394.638	551.044	-487.747	329.421	105.856	-485.934	485.242	46.4739	-229.737	490.333	969.82	-235.348	436.511	1124.41	-251.998	629.017	589.444	-268.373	599.236	135.941	-226.536	754.956	66.2987
392	0	-620.787	487.375	954.587	-622.583	448.11	1119.32	-549.782	398.916	550.857	-487.614	329.682	106.056	-486.007	485.335	46.3654	-229.213	500.696	968.584	-235.345	447.777	1123.41	-251.353	636.77	586.809	-269.014	636.017	131.613	-226.621	793.277	69.9028
393	0	-621.019	496.127	953.329	-622.42	457.454	1118.16	-549.682	403.298	550.485	-487.501	329.917	106.262	-486.078	485.483	46.2443	-228.694	511.145	967.27	-235.387	459.032	1122.17	-250.459	644.151	583.617	-269.97	669.517	128.598	-227.922	830.516	74.9229
394	0	-621.169	505.494	952.006	-622.345	466.809	1116.79	-549.59	407.799	550.128	-487.389	330.177	106.482	-486.115	485.569	46.1089	-228.645	521.498	965.36	-235.253	470.749	1120.71	-249.646	651.153	580.03	-271.607	702.604	126.794	-230.378	866.669	80.9549
395	0	-621.109	515.304	950.744	-622.157	476.487	1115.28	-549.621	412.509	549.834	-487.299	330.513	106.726	-486.015	485.617	45.8481	-228.976	532.322	962.967	-235.075	482.412	1119.1	-249.295	658.214	576.28	-273.544	734.525	125.855	-233.025	901.015	88.3152
396	0	-621.01	525.043	949.345	-621.938	486.469	1113.66	-549.664	417.466	549.458	-487.213	330.782	107.028	-486.038	485.729	45.6727	-228.97	543.03	960.885	-234.841	494.247	1117.42	-249.443	665.619	572.397	-275.437	764.36	125.336	-235.778	933.476	96.5942
397	0	-621.087	534.662	947.951	-621.563	496.482	1111.96	-549.444	422.604	549.1	-487.115	331.129	107.373	-486.125	485.933	45.6031	-228.699	553.512	958.627	-234.54	506.177	1115.52	-250.045	673.285	568.555	-277.687	791.957	125.591	-238.749	963.409	105.298
398	0	-620.765	544.093	946.391	-621.104	506.455	1110.25	-549.301	428.15	548.722	-487.067	331.618	107.863	-486.191	486.139	45.5369	-228.138	564.461	956.352	-234.094	518.293	1113.61	-251.166	681.149	564.916	-279.53	818.066	126.152	-242.274	991.169	114.135
399	0	-620.876	553.702	944.809	-620.744	516.651	1108.47	-549.298	433.952	548.191	-486.974	332.06	108.341	-486.175	486.412	45.4635	-227.131	575.97	954.532	-233.635	530.361	1111.62	-252.498	689.155	561.582	-280.957	841.757	127.29	-245.606	1016.05	122.574
400	0	-620.787	563.182	943.162	-620.121	527.07	1106.64	-549.03	440.32	547.776	-486.79	332.665	109.018	-486.206	486.679	45.3611	-226.548	587.152	952.424	-233.091	542.41	1109.72	-253.853	698.114	558.691	-283.356	862.853	128.71	-248.82	1037.65	130.302
401	0	-620.666	572.711	941.6	-619.608	537.434	1104.89	-548.835	447.055	547.182	-486.74	333.531	109.836	-486.169	487.02	45.229	-226.238	598.838	950.464	-232.612	554.521	1107.95	-255.225	708.315	556.467	-286.039	880.722	129.133	-251.894	1055.64	135.927
402	0	-620.799	581.315	940.048	-619.332	547.688	1103.14	-548.747	454.255	546.673	-486.735	334.434	110.838	-486.082	487.361	45.0897	-226.023	610.962	948.661	-232.174	566.69	1106.34	-256.497	719.852	554.854	-289.1	895.724	128.756	-254.803	1070.47	138.359
403	0	-620.781	590.133	938.592	-618.828	558.461	1101.45	-548.476	461.893	546.105	-486.594	335.57	111.919	-485.989	487.793	44.9516	-226.203	622.975	946.761	-231.858	577.834	1104.67	-257.656	732.986	553.952	-292.302	908.18	127.362	-257.799	1082.5	137.424
404	0	-620.902	598.843	937.138	-618.493	569.099	1099.76	-548.395	469.934	545.578	-486.568	336.866	113.253	-486.014	488.295	44.7859	-226.242	634.837	945.355	-231.685	590.44	1103.48	-258.891	747.318	553.376	-295.44	917.503	125.109	-260.821	1092	133.626
405	0	-620.589	608.736	935.706	-618.147	579.87	1098.18	-548.212	478.275	545.107	-486.567	338.342	114.809	-486.051	488.933	44.6387	-226.127	646.83	944.283	-231.508	602.477	1102.32	-260.046	762.339	553.072	-298.646	924.455	122.303	-264.102	1098.89	127.872
406	0	-620.334	618.883	934.564	-617.616	591.398	1096.91	-548.039	487.06	544.767	-486.566	340.025	116.6	-486.124	489.544	44.5127	-225.879	659.024	943.425	-231.293	614.501	1101.18	-261.329	777.812	552.997	-301.878	929.555	119.305	-267.616	1103.7	121.102
407	0	-619.959	629.645	933.554	-617.029	603.131	1095.71	-547.926	496.204	544.395	-486.79	341.784	118.659	-486.198	490.111	44.3858	-225.432	671.984	942.883	-231.116	626.932	1100.11	-262.764	793.266	552.959	-304.932	932.855	116.312	-271.334	1107.29	114.079
408	0	-619.647	640.463	932.762	-616.313	614.63	1094.69	-547.821	505.797	544.015	-487.085	343.856	120.977	-486.462	490.613	44.2173	-225.104	685.256	942.27	-230.699	640.48	1099.04	-264.444	808.523	553.014	-307.498	935.326	115.477	-275.397	1109.81	107.555
409	0	-619.28	651.702	932.119	-615.532	625.825	1093.78	-547.736	515.844	543.815	-487.467	346.079	123.528	-486.746	491.164	44.1116	-224.952	699.274	941.706	-230.353	652.977	1098.21	-266.13	823.39	552.724	-310.795	938.704	113.041	-279.338	1113.29	102.201
410	0	-618.692	663	931.688	-614.767	637.56	1093	-547.727	526.499	543.711	-488.17	348.787	126.309	-487.139	491.628	43.9732	-225.131	714.246	941.506	-229.898	666.546	1097.92	-268.098	837.086	552.522	-314.21	943.761	111.613	-283.71	1117.57	98.0436
411	0	-617.894	675.072	931.427	-613.85	649.316	1092.3	-547.645	537.942	543.826	-488.939	351.915	129.548	-487.957	492.009	43.5988	-225.197	730.236	941.99	-229.609	680.527	1098.02	-269.86	849.182	552.252	-316.398	949.998	110.829	-287.965	1122.12	93.3202
412	0	-617.598	685.879	931.193	-613.058	661.107	1091.81	-547.611	550.272	543.986	-489.978	355.73	133.168	-488.982	492.715	43.636	-225.621	745.508	942.829	-229.498	695.019	1099.13	-271.325	860.189	551.928	-317.123	956.058	109.762	-291.576	1127.48	87.0426
413	0	-617.073	697.58	931.202	-612.467	673.229	1091.46	-547.945	563.734	544.186	-490.965	360.225	137.292	-489.455	493.013	43.5323	-226.061	761.233	944.242	-229.519	709.483	1100.81	-272.087	871.15	551.98	-316.188	961.666	109.074	-294.444	1132.13	80.5921
414	0	-616.647	709.677	931.461	-611.956	686.124	1091.51	-548.502	578.401	544.067	-491.693	365.018	142.048	-489.929	493.573	43.4379	-226.176	774.796	945.227	-229.494	724.074	1102.87	-272.077	883.354	552.705	-315.953	966.551	108.031	-296.209	1135.59	75.0894
415	0	-616.218	722.469	931.563	-611.445	699.488	1092	-549.259	594.377	544.01	-493.01	371.15	146.911	-490.285	494.256	43.489	-226.392	788.895	946.623	-229.31	738.521	1105	-271.819	896.12	553.617	-315.528	969.987	107.31	-297.087	1137.37	69.6504
416	0	-615.632	735.567	932.025	-610.793	713.701	1092.96	-550.536	611.862	543.587	-494.239	377.757	152.52	-490.715	495.309	43.6456	-226.265	802.078	948.031	-229.024	752.744	1107.01	-271.466	908.173	554.58	-314.472	972.703	106.613	-296.593	1138.92	64.6635
417	0	-614.966	748.91	932.411	-609.995	728.217	1094.26	-552.101	630.53	543.13	-495.588	385.538	158.718	-490.98	496.474	43.9139	-225.791	814.747	949.556	-228.709	766.378	1108.99	-270.606	919.279	555.37	-313.599	974.526	106.114	-296.164	1140.31	60.733
418	0	-614.324	762.428	932.896	-609.112	742.653	1095.72	-554.039	650.693	542.501	-497.058	394.519	165.814	-491.256	498.046	44.3489	-225.194	827.06	951.23	-228.336	779.353	1110.9	-269.474	929.518	556.033	-312.908	976.617	105.378	-296.293	1141.55	57.4519
419	0	-613.654	776.222	933.592	-608.162	756.328	1097.32	-556.233	672.135	541.676	-498.69	404.777	173.27	-491.106	499.787	44.4647	-224.563	839.419	953.039	-227.889	791.837	1112.87	-268.201	938.791	556.55	-312.539	978.271	104.872	-296.361	1142.78	54.7117
420	0	-612.913	790.281	934.298	-607.159	768.812	1098.95	-558.873	694.849	540.63	-500.411	416.697	181.356	-491.886	502.478	45.2858	-223.821	851.683	954.89	-227.253	803.706	1114.75	-266.851	947.18	556.742	-312.613	979.834	104.424	-296.158	1143.62	53.2633
421	0	-612.134	804.322	935.095	-606.472	780.094	1100.67	-561.108	718.541	539.52	-502.222	430.36	190.316	-492.905	506.642	46.7881	-222.623	863.593	956.524	-226.443	815.326	1116.33	-265.725	954.607	556.734	-312.449	980.928	104.305	-295.822	1145.07	52.907
422	0	-611.198	818.197	935.937	-605.883	791.035	1102.08	-563.28	742.857	538.433	-505.051	446.188	199.796	-493.825	511.726	48.8083	-221.316	875.322	958.049	-225.413	826.517	1117.77	-265.059	961.397	556.671	-312.535	981.188	104.397	-295.834	1145.7	52.293
423	0	-610.246	831.338	936.774	-605.152	801.804	1103.22	-564.13	767.895	537.461	-507.41	464.165	209.371	-495.246	517.995	51.508	-220.006	886.575	959.324	-224.254	837.456	1118.97	-264.737	967.871	556.689	-312.517	981.274	104.596	-295.771	1145.96	51.7595
424	0	-609.32	844.488	937.4	-604.35	812.682	1104.09	-566.176	793.223	537.187	-509.631	483.827	218.458	-496.113	525.426	54.6771	-218.757	897.463	960.433	-223.064	848.043	1120.07	-264.423	973.721	556.884	-312.888	981.72	104.66	-295.862	1146.24	51.417
425	0	-608.346	857.807	938.113	-603.468	825.016	1104.77	-568.283	818.519	537.403	-512.147	505.006	226.223	-496.462	533.356	57.7059	-218.35	905.293	960.913	-221.958	858.718	1121.23	-264.068	979.083	557.028	-312.839	982.324	104.767	-295.942	1146.42	51.192
426	0	-607.51	871.102	938.926	-602.919	837.021	1105.25	-570.193	843.728	538.419	-515.155	526.889	232.893	-496.239	542.535	61.5064	-217.798	914.529	961.71	-220.91	869.327	1122.46	-263.704	984.305	557.239	-313.149	982.565	104.686	-295.963	1146.5	50.9663
427	0	-606.675	884.885	939.995	-602.439	848.688	1105.92	-572.028	868.683	540.236	-517.159	548.055	239.329	-499.015	556.427	68.7501	-217.18	924.919	962.805	-219.977	880.155	1123.8	-263.339	989.648	557.417	-313.385	982.829	104.796	-295.972	1146.59	50.7553
428	0	-605.929	898.594	941.357	-601.91	859.772	1106.66	-573.561	893.123	542.655	-519.26	569.184	246.622	-502.286	576.876	75.7424	-216.717	935.29	964.021	-219.222	890.983	1125.21	-262.812	995.231	557.608	-313.425	983.179	104.902	-295.971	1146.63	50.5675
429	0	-605.31	911.771	943.031	-601.46	870.249	1107.75	-574.805	916.844	545.512	-521.043	590.97	253.048	-506.306	602.474	82.4258	-216.417	946.032	965.318	-218.626	901.884	1126.66	-262.235	1000.84	557.682	-313.365	983.497	105.094	-295.886	1146.69	50.3689
430	0	-604.875	924.54	944.784	-601.065	880.354	1109.04	-575.711	939.917	548.855	-522.632	615.279	259.174	-510.588	631.297	88.4606	-215.862	957.337	966.646	-218.053	912.757	1127.97	-261.437	1005.95	557.678	-313.45	983.81	105.158	-295.817	1146.73	50.2233
431	0	-604.4	936.906	946.812	-600.674	890.269	1110.49	-576.69	962.414	553.106	-523.481	640.136	263.518	-515.288	661.717	93.6542	-215.75	967.986	967.644	-217.538	923.528	1129.28	-260.505	1010.89	557.562	-313.497	984.053	105.218	-295.749	1146.79	50.1211
432	0	-604.117	948.507	949.061	-600.183	900.221	1112.06	-577.748	984.326	558.005	-524.449	664.679	266.386	-520.104	692.664	97.622	-215.493	978.634	968.507	-216.852	934.595	1130.31	-259.41	1015.1	557.563	-313.468	984.113	105.261	-295.626	1146.82	50.051
433	0	-604.006	959.388	951.635	-599.538	910.111	1113.98	-578.687	1005.81	563.15	-525.727	688.024	267.615	-525.47	723.774	100.513	-215.264	989.119	969.242	-216.146	945.317	1131.05	-258.342	1018.79	557.381	-313.323	984.166	105.326	-295.557	1146.82	49.974
434	0	-604.099	969.907	954.157	-598.804	920.121	1115.87	-579.725	1026.73	568.214	-526.827	713.637	267.604	-531.384	755.084	102.205	-215.118	999.299	969.77	-215.347	956.168	1131.66	-257.273	1021.84	557.418	-313.34	984.277	105.439	-295.162	1146.61	49.7668
435	0	-604.221	980.427	956.484	-598.03	931.374	1117.72	-580.784	1047.26	572.926	-528.016	739.93	266.295	-537.095	785.874	102.702	-214.862	1009.16	969.973	-214.456	966.867	1132.08	-256.304	1024.38	557.538	-313.392	984.305	105.521	-295.302	1146.85	49.7779
436	0	-604.402	990.995	959.12	-597.696	941.273	1119.85	-581.57	1067.17	577.101	-529.176	766.621	263.766	-542.809	816.942	102.33	-214.732	1018.95	970.137	-213.604	977.568	1132.38	-255.614	1026.81	557.579	-313.503	984.224	105.646	-295.22	1146.96	49.6335
437	0	-604.575	1001.69	961.522	-597.233	950.521	1122.04	-583.113	1085.77	580.881	-530.275	793.847	260.358	-547.889	848.537	101.011	-214.457	1028.3	970.025	-212.689	988.141	1132.41	-255.11	1029.39	557.54	-313.725	984.279	105.863	-295.145	1147.03	49.4247
438	0	-604.651	1012.79	963.807	-596.906	959.41	1123.93	-583.949	1104.71	584.097	-531.532	821.508	255.925	-553.32	881.233	99.6126	-214.305	1037.55	969.813	-211.825	998.567	1132.37	-254.849	1031.97	557.518	-313.954	984.443	106.071	-295.163	1147.08	49.193
439	0	-604.683	1024.33	966.066	-596.614	968.995	1125.92	-584.565	1123.15	586.982	-532.351	849.917	250.724	-558.701	915.639	97.8356	-214.145	1046.36	969.46	-210.994	1008.7	1132.19	-254.749	1034.55	557.539	-314.238	984.629	106.287	-295.164	1147.16	48.9447
440	0	-604.854	1036.41	968.312	-596.349	978.759	1128.03	-585.242	1140.91	589.642	-533.32	878.89	244.597	-563.853	951.059	95.8955	-214.035	1055.3	969.016	-210.195	1018.71	1131.76	-254.734	1037.29	557.523	-314.43	984.771	106.504	-295.203	1147.37	48.7542
441	0	-605.295	1047.3	970.367	-596.158	988.524	1129.89	-585.762	1158.06	592.128	-534.469	908.47	237.561	-569.344	987.59	94.0615	-213.947	1064.29	968.436	-209.468	1028.51	1131.33	-254.901	1039.99	557.479	-314.608	984.835	106.713	-295.164	1147.49	48.5628
442	0	-605.796	1057.79	972.457	-595.845	998.85	1131.56	-586.098	1174.39	594.682	-535.529	938.695	229.762	-573.886	1024.54	91.497	-213.954	1073.12	967.777	-208.968	1038.24	1130.64	-255.069	1042.85	557.487	-314.817	984.855	107.015	-295.108	1147.57	48.4113
443	0	-606.326	1068.82	974.115	-595.68	1009.13	1133.16	-586.58	1190.15	596.783	-537.003	969.108	221.344	-578.092	1062.07	88.6373	-214.028	1082.23	967.077	-208.571	1048.02	1129.9	-255.328	1045.8	557.56	-314.98	984.804	107.074	-295.037	1147.67	48.2509
444	0	-606.891	1079.62	975.645	-595.437	1019.92	1134.46	-586.844	1205	598.432	-538.388	1000.53	212.256	-581.774	1100.04	85.3521	-214.186	1091.27	966.28	-208.188	1057.78	1129.07	-255.607	1048.89	557.488	-315.201	984.967	107.488	-294.903	1147.74	48.1111
445	0	-607.402	1090.65	976.965	-595.232	1031	1135.5	-587	1218.97	599.962	-539.676	1032.4	203.045	-585.475	1138.47	82.3369	-214.41	1100.33	965.396	-207.991	1067.7	1128.11	-255.854	1052.17	557.38	-315.337	985.263	107.717	-294.796	1147.86	47.9672
446	0	-607.869	1101.89	977.96	-595.147	1042.48	1136.33	-587.068	1232.23	600.857	-540.958	1065.07	193.498	-589.118	1177.29	79.667	-214.628	1109.43	964.448	-207.847	1077.6	1127.03	-256.169	1055.83	557.256	-315.529	985.619	107.933	-294.646	1147.95	47.8109
447	0	-608.36	1113.54	978.715	-595.092	1054.21	1136.75	-587.148	1244.9	600.995	-542.283	1098.42	184.243	-592.663	1216.46	77.4438	-214.882	1118.77	963.507	-207.724	1087.62	1125.9	-256.536	1059.63	557.139	-315.708	985.968	108.299	-294.544	1148.13	47.6638
448	0	-608.92	1125.05	979.022	-595.272	1065.57	1136.95	-587.301	1256.95	600.426	-543.705	1132.51	175.262	-596.219	1255.84	75.8569	-215.253	1128.03	962.504	-207.664	1097.72	1124.75	-256.956	1063.76	556.914	-315.563	986.201	108.723	-294.474	1148.23	47.5274
449	0	-609.491	1136.1	979.011	-595.364	1077.18	1136.96	-587.32	1268.38	599.048	-545.378	1167.44	166.678	-599.69	1295.34	75.0387	-215.618	1137.5	961.396	-207.76	1107.98	1123.5	-257.331	1068.1	556.738	-315.957	986.765	109.125	-294.424	1148.4	47.4066
450	0	-609.986	1147.31	978.631	-595.727	1088.81	1136.73	-587.163	1279.2	596.916	-546.843	1202.7	158.525	-602.912	1334.93	74.8642	-215.989	1147.11	960.187	-207.976	1118.43	1122.36	-257.755	1072.67	556.405	-316.208	987.11	109.589	-294.236	1148.66	47.5075
451	0	-610.573	1158.67	977.913	-596.029	1100.21	1136.22	-586.769	1289.36	594.449	-548.775	1237.34	151.465	-605.898	1374.54	75.4117	-216.333	1156.96	958.958	-208.32	1129.03	1121.1	-258.155	1077.3	556.227	-316.423	987.777	110.171	-294.179	1148.77	47.4171
452	0	-611.214	1170.03	976.924	-596.467	1112.11	1135.49	-586.212	1299.15	591.383	-550.698	1273.18	145.473	-608.141	1413.95	76.2944	-216.716	1166.92	957.635	-208.729	1139.79	1119.8	-258.55	1082.2	555.916	-316.608	988.38	110.7	-294.215	1148.93	47.1714
453	0	-611.895	1181.36	975.674	-596.922	1123.84	1134.55	-585.611	1308.39	588.224	-553.082	1309.31	140.478	-609.953	1453.22	77.8966	-217.095	1176.99	956.285	-209.183	1150.75	1118.43	-258.889	1087.3	555.688	-316.742	988.962	111.202	-293.816	1149.69	47.3974
454	0	-612.287	1192.83	974.118	-597.546	1135.83	1133.28	-585.299	1317.51	584.863	-555.863	1345.26	136.623	-610.609	1492.19	80.0454	-217.435	1187.35	954.896	-209.765	1161.74	1116.98	-259.358	1092.51	555.48	-316.903	989.653	111.905	-293.72	1150.12	47.2888
455	0	-613	1204.1	972.318	-598.177	1147.41	1131.72	-584.999	1326.26	581.323	-558.467	1380.42	134.218	-610.345	1530.82	83.5068	-217.819	1197.43	953.434	-210.436	1172.82	1115.45	-259.864	1097.95	555.121	-317.168	990.525	112.627	-293.659	1150.21	47.189
456	0	-613.37	1215.33	970.374	-598.832	1158.95	1130.03	-584.49	1334.56	577.719	-561.052	1414.79	133.301	-608.904	1568.59	88.3229	-218.234	1207.61	951.965	-211.155	1183.91	1113.84	-260.449	1103.74	554.841	-317.456	991.015	113.321	-293.606	1150.02	47.0063
457	0	-613.888	1227.26	968.319	-599.649	1171.01	1128.08	-583.707	1343.18	574.093	-563.35	1447.63	133.331	-606.559	1604.99	94.5046	-218.703	1217.81	950.417	-211.973	1195.05	1112.16	-261.199	1109.79	554.485	-317.841	991.787	114.257	-293.627	1150.06	46.8803
458	0	-614.392	1238.65	966.006	-600.535	1183.09	1126.08	-582.614	1352.17	570.556	-565.402	1478.44	133.983	-603.373	1639.24	101.585	-219.279	1228.08	948.905	-212.889	1206.04	1110.33	-262.113	1116.13	554.102	-318.416	992.637	115.156	-294.003	1149.8	46.4336
459	0	-614.929	1249.9	963.533	-601.551	1194.72	1123.93	-581.424	1361.58	567.23	-566.875	1507.05	134.987	-600.022	1670.8	109.49	-219.893	1238.52	947.3	-213.816	1217.21	1108.36	-263.11	1122.85	553.71	-319.094	993.635	116.258	-293.734	1150.6	46.55
460	0	-615.706	1262.03	961.091	-602.684	1206.76	1121.75	-580.43	1371.36	564.21	-567.555	1532.95	135.991	-595.952	1698.87	117.778	-220.617	1249.29	945.674	-214.912	1228.37	1106.44	-264.214	1129.91	553.254	-319.606	994.686	117.596	-294.433	1149.79	46.3984
461	0	-616.499	1273.98	958.543	-603.763	1218.89	1119.43	-579.961	1381.95	561.583	-567.52	1555.88	136.839	-592.142	1723.39	125.955	-221.411	1260.05	943.95	-215.943	1239.57	1104.52	-265.274	1137.49	552.75	-319.862	996.163	119.23	-294.264	1150.62	46.1989
462	0	-617.381	1286.03	956.06	-604.994	1231.58	1117.11	-579.854	1394.03	559.542	-565.885	1575.19	136.724	-588.36	1743.65	132.942	-222.355	1270.99	942.221	-217.166	1250.99	1102.6	-266.285	1145.71	552.199	-320.412	997.518	120.779	-294.16	1151.26	46.0851
463	0	-618.339	1298.74	953.919	-606.168	1244.24	1114.9	-579.86	1407.5	558.099	-563.514	1591.35	134.998	-584.869	1759.85	137.357	-223.305	1282.12	940.606	-218.274	1262.51	1100.77	-267.294	1154.43	551.583	-320.544	998.963	122.559	-294.308	1151.27	45.9425
464	0	-619.306	1311.17	952.244	-607.348	1257.06	1112.86	-579.74	1422.12	557.101	-562.696	1603.77	131.939	-581.509	1772.77	138.089	-224.33	1293.3	938.981	-219.448	1274.23	1098.93	-268.392	1163.74	550.877	-320.544	1000.53	124.525	-294.205	1151.63	45.78
465	0	-620.506	1324.19	950.896	-608.407	1269.89	1111.12	-579.604	1437.49	556.368	-559.786	1614.58	129.629	-577.977	1783.33	135.144	-225.483	1304.63	937.436	-220.483	1285.99	1097.11	-269.46	1173.64	550.22	-320.639	1002.6	126.785	-294.087	1151.93	45.5803
466	0	-621.616	1337.19	949.859	-609.477	1282.49	1109.65	-579.439	1453.13	555.82	-557.541	1623.09	128.101	-574.075	1792.02	129.408	-226.59	1316.25	935.902	-221.574	1297.82	1095.41	-270.613	1183.85	549.547	-320.573	1004.45	129.228	-293.943	1152.22	45.3998
467	0	-622.733	1350.43	949.078	-610.611	1295.58	1108.52	-579.173	1468.75	555.387	-554.696	1629.88	126.927	-569.604	1798.76	121.89	-227.79	1327.85	934.562	-222.765	1309.59	1093.61	-271.8	1194.58	548.889	-320.516	1006.58	131.982	-293.749	1152.59	45.2285
468	0	-624.012	1364.45	948.486	-611.73	1308.69	1107.61	-578.797	1483.97	554.991	-550.912	1635.36	125.272	-565.036	1804.16	113.746	-228.944	1339.77	933.371	-224.143	1320.53	1091.95	-272.906	1205.77	548.234	-320.424	1009.12	135.13	-293.606	1153.14	44.9762
469	0	-625.2	1378.06	947.905	-613.047	1322.14	1107.2	-578.193	1498.88	554.577	-547.635	1640.8	123.065	-560.487	1808.96	107.518	-230.2	1351.82	932.241	-225.436	1332.77	1090.49	-274.013	1217.68	547.687	-320.143	1012.23	138.725	-293.178	1153.44	44.8718
470	0	-626.525	1392.31	947.78	-614.436	1336.63	1107.23	-577.647	1513.28	554.185	-545.108	1646.44	121.721	-556.589	1813.52	102.169	-231.493	1364.47	931.27	-226.739	1345.33	1089.29	-275.026	1230.26	547.164	-319.813	1015.7	142.462	-293.084	1153.86	44.5996
471	0	-627.658	1407.12	948.141	-615.75	1350.81	1107.73	-577.199	1527.11	553.975	-543.748	1653.41	120.655	-553.071	1818.59	95.1491	-232.968	1377.42	930.488	-228.088	1357.86	1088.23	-276.098	1243.72	546.708	-319.176	1019.65	146.856	-292.887	1154.41	44.4408
472	0	-628.678	1423.39	949.159	-617.176	1365.36	1108.6	-577.3	1540.7	554.383	-544.081	1659.05	118.886	-550.176	1823.51	87.426	-234.513	1390.66	929.83	-229.511	1370.48	1087.44	-276.957	1258.28	546.285	-318.456	1024.34	151.661	-292.642	1154.88	44.4637
473	0	-629.61	1440.25	951.182	-618.342	1379.98	1109.77	-578.657	1554.44	555.293	-544.07	1663.94	117.847	-547.989	1827.13	81.1572	-235.994	1404.09	929.348	-230.813	1383.36	1086.97	-277.721	1274.09	545.813	-317.839	1029.97	157.081	-292.458	1155.51	44.6686
474	0	-630.589	1460.24	954.134	-619.309	1396.38	1111.85	-580.552	1568.85	556.52	-543.791	1668.54	117.047	-547.475	1829.39	76.1711	-237.655	1417.68	929.211	-231.919	1396.44	1086.75	-278.268	1291.34	545.159	-316.921	1036.24	163.372	-292.265	1156.13	45.0999
475	0	-631.895	1474.85	955.908	-620.536	1410.01	1113.65	-581.478	1583.38	557.743	-544.646	1670.28	116.206	-547.821	1831.35	71.6202	-239.554	1431.61	929.048	-233.117	1409.56	1086.68	-278.389	1309.98	544.212	-316.104	1043.63	170.2	-292.079	1156.89	45.7971
476	0	-632.993	1488.5	957.341	-621.836	1423.47	1115.77	-582.006	1597.25	558.881	-544.654	1673.32	115.889	-548.029	1833.14	68.0169	-241.463	1445.52	928.984	-234.201	1422.7	1086.74	-278.19	1330.21	542.999	-315.29	1052.4	177.614	-291.921	1157.84	46.6943
477	0	-634.219	1502.33	958.98	-623.071	1436.74	1117.97	-583.047	1610.63	559.86	-544.644	1675.84	115.409	-547.338	1834.98	65.1199	-243.549	1459.46	929.023	-235.186	1435.98	1086.88	-277.586	1351.87	541.572	-314.674	1062.74	185.932	-291.848	1159.37	47.8005
478	0	-635.756	1513.3	960.365	-624.412	1449.86	1119.98	-584.119	1622.51	560.723	-544.462	1678.09	115.043	-546.636	1836.43	63.795	-245.512	1473.61	929.146	-236.399	1449	1087.01	-276.879	1374.88	539.9	-313.894	1074.72	194.821	-291.71	1161.81	49.7433
479	0	-637.033	1525.5	961.831	-625.738	1462.79	1121.74	-584.921	1632.58	561.245	-544.163	1679.51	114.906	-546.259	1837.26	62.5111	-247.485	1487.71	929.227	-237.627	1461.95	1087.32	-276.138	1398.95	538.082	-312.897	1088.35	204.572	-291.473	1165.19	52.3008
480	0	-638.263	1538.82	963.376	-627.073	1475.62	1123.39	-585.369	1641.22	561.411	-543.618	1680.03	114.859	-546.315	1837.87	61.8177	-249.292	1501.75	929.379	-238.876	1474.57	1087.56	-275.668	1423.99	536.255	-311.717	1104.51	214.322	-291.035	1169.78	55.6636
481	0	-639.432	1552.06	964.802	-628.351	1488.17	1124.84	-585.778	1648.84	561.517	-543.299	1680.48	114.823	-546.079	1838.42	61.2041	-251.143	1515.63	929.55	-240.167	1486.86	1087.75	-275.589	1449.69	534.662	-310.576	1122.51	225.209	-290.723	1175.45	59.8248
482	0	-640.667	1564.95	966.241	-629.515	1500.64	1126.31	-586.248	1655.34	561.522	-543.2	1681.12	114.699	-545.902	1838.77	60.7995	-252.8	1529.24	929.716	-241.525	1498.66	1088	-275.546	1475.81	533.161	-309.438	1142.94	234.607	-290.671	1182.55	64.7277
483	0	-641.865	1577.42	967.554	-630.662	1513.06	1127.8	-586.734	1660.93	561.446	-543.099	1681.65	114.599	-545.927	1839.04	60.454	-254.392	1542.57	929.983	-242.84	1509.96	1088.09	-275.643	1501.9	532.472	-308.478	1165.58	243.218	-290.763	1191.45	69.7174
484	0	-643.151	1589.62	968.857	-631.686	1525.19	1129.38	-587.355	1665.85	561.353	-542.944	1681.62	114.442	-545.982	1839.24	60.2176	-255.748	1555.66	930.465	-244.004	1520.73	1088.26	-275.79	1527.64	532.725	-306.866	1187.27	250.553	-291.35	1201.64	73.8813
485	0	-644.323	1601.35	970.11	-632.572	1537.16	1131.11	-588.279	1670.64	561.404	-542.828	1681.65	114.421	-546.048	1839.34	60.0183	-257	1568.43	931.237	-245.061	1531.28	1088.53	-276.018	1552.9	534.08	-305.407	1210.61	256.512	-291.148	1213.76	78.9351
486	0	-645.423	1612.76	971.321	-633.398	1549.03	1132.88	-588.472	1675.41	561.652	-542.615	1682.02	114.539	-546.1	1839.46	59.8745	-258.153	1580.71	932.286	-245.895	1541.76	1089.06	-276.547	1577.72	536.209	-303.9	1232.78	262.974	-291.307	1230.51	84.8793
487	0	-646.428	1623.85	972.497	-634.203	1560.65	1134.64	-589.609	1680.65	561.997	-542.146	1682.05	114.622	-546.16	1839.6	59.7407	-259.109	1592.82	933.786	-246.614	1552.5	1089.91	-277.352	1602.16	538.884	-304.142	1255.97	269.361	-291.224	1252.72	90.653
488	0	-647.305	1634.69	973.642	-635.062	1572.36	1136.4	-589.81	1685.28	562.241	-541.631	1681.82	114.689	-546.179	1839.65	59.6261	-259.955	1604.74	935.551	-247.351	1562.91	1091.28	-278.602	1625.77	542.075	-304.454	1279.41	274.128	-291.108	1279.61	95.4284
489	0	-648.087	1644.83	974.996	-636.061	1584.12	1138.09	-591.305	1690.78	562.538	-542.018	1682.53	114.86	-546.229	1839.75	59.4915	-260.654	1616.73	937.591	-248.032	1572.34	1093.04	-279.928	1649.02	545.828	-305.213	1303.47	278.319	-290.678	1309.54	99.411
490	0	-648.881	1654.7	976.242	-637.139	1596	1139.58	-592.067	1695.45	562.64	-542.271	1683.31	114.84	-546.237	1839.83	59.3787	-261.101	1628.7	940.149	-248.83	1582.12	1095.45	-281.281	1671.9	550.046	-306.059	1328.46	281.17	-290.07	1340.98	102.745
491	0	-649.616	1664.58	977.379	-638.233	1607.92	1140.67	-592.701	1699.53	562.819	-542.296	1683.73	114.868	-546.268	1839.94	59.2841	-261.496	1640.82	942.902	-249.857	1592.59	1098.33	-282.544	1694.46	554.615	-306.968	1353.9	282.391	-289.517	1373.21	105.005
492	0	-650.237	1674.45	978.407	-639.461	1619.33	1141.97	-593.029	1702.68	563.067	-542.4	1684.02	114.917	-546.264	1839.97	59.2181	-261.877	1653.06	946.044	-250.934	1603.02	1101.68	-283.781	1716.62	559.442	-308.074	1379.76	282.369	-288.488	1406.65	106.512
493	0	-650.784	1684.23	979.44	-640.854	1629.57	1142.42	-593.07	1704.8	563.323	-542.152	1683.9	115.001	-546.278	1840.01	59.161	-262.207	1665.28	949.353	-252.133	1613.67	1105.16	-284.981	1738.46	564.201	-309.144	1406.1	281.094	-288.002	1439.26	106.415
494	0	-651.291	1693.66	980.103	-642.205	1639.78	1142.86	-593.386	1706.56	563.571	-542.127	1683.78	115.178	-546.275	1840.04	59.1145	-262.516	1677.52	952.737	-253.294	1624.48	1108.68	-286.2	1759.58	568.8	-309.691	1432.63	279	-286.956	1472.54	105.711
495	0	-651.787	1702.67	980.47	-643.48	1650.17	1143.1	-593.863	1708.29	563.867	-541.875	1683.68	115.532	-546.292	1840.13	59.0302	-262.715	1689.61	956.179	-254.307	1635.37	1112.23	-287.348	1780.36	573.307	-311.349	1460.07	275.033	-286.447	1506.07	104.326
496	0	-652.231	1711	980.369	-644.776	1660.46	1143.31	-592.126	1707.29	563.831	-541.925	1683.7	115.781	-546.305	1840.13	58.9535	-262.886	1701.81	959.509	-255.35	1646.55	1115.53	-288.343	1800.32	577.648	-311.988	1487.87	270.099	-286.083	1540.03	102.125
497	0	-652.738	1719.33	979.997	-645.9	1670.66	1143.33	-592.414	1709.46	564.132	-541.844	1683.73	116.012	-546.333	1840.21	58.8896	-263.045	1713.81	962.738	-256.381	1658.25	1118.81	-289.43	1819.62	581.692	-313.622	1516.08	264.619	-285.633	1575.87	99.7159
498	0	-653.107	1727.71	979.482	-646.967	1680.63	1143.23	-593.013	1712.25	564.372	-541.893	1684.01	116.211	-546.372	1840.29	58.8034	-263.25	1725.67	965.68	-257.39	1670.25	1121.8	-290.279	1838.25	585.581	-314.894	1544.92	257.957	-285.266	1613.51	96.9029
499	0	-653.469	1736.32	978.915	-647.887	1690.33	1143.06	-593.23	1715.3	564.472	-541.848	1684.6	116.34	-546.407	1840.34	58.6995	-263.403	1737.73	968.563	-258.354	1681.08	1124.43	-291.17	1856	589.361	-315.916	1574.45	250.529	-285.045	1651.68	94.0579
500	0	-653.582	1745.27	978.434	-648.763	1700.05	1142.68	-593.404	1718.4	564.547	-541.753	1684.99	116.506	-546.424	1840.4	58.5988	-263.523	1749.61	971.196	-259.322	1692	1126.85	-291.767	1872.93	592.851	-317.151	1604.46	242.221	-285.024	1690.71	91.0987
501	0	-653.795	1753.85	977.865	-649.583	1709.67	1142.35	-593.51	1721.54	564.653	-541.766	1685.18	116.655	-546.485	1840.47	58.5243	-263.631	1761.38	973.705	-260.272	1702.93	1128.93	-292.218	1888.92	596.051	-318.333	1635.16	233.141	-285.029	1730.32	88.0433
502	0	-653.843	1763.19	977.383	-650.328	1719.1	1141.72	-593.517	1724.59	564.687	-541.593	1685.29	116.856	-546.504	1840.56	58.4275	-263.773	1773.02	975.89	-261.289	1713.94	1130.72	-292.581	1904.15	598.678	-319.244	1666.73	223.667	-285.021	1770.28	84.892
503	0	-653.949	1773.1	976.876	-651.018	1728.72	1141.13	-593.9	1728.9	564.862	-541.245	1685.3	117.066	-546.547	1840.6	58.328	-263.936	1784.56	977.733	-262.241	1725.16	1132.14	-292.844	1917.98	600.76	-320.344	1698.78	213.679	-284.969	1810.61	81.8767
504	0	-653.989	1782.47	976.079	-651.739	1738.45	1140.4	-593.757	1732.18	564.854	-540.832	1685.33	117.308	-546.558	1840.67	58.261	-264.071	1795.88	979.249	-263.176	1736.45	1133.33	-292.888	1931.61	602.409	-321.521	1731.69	203.44	-284.78	1851.3	79.1686
505	0	-654.013	1792.3	975.194	-652.437	1748.4	1139.52	-593.385	1735.16	564.696	-540.579	1685.41	117.581	-546.544	1840.69	58.1669	-264.295	1807.03	980.335	-264.033	1747.67	1134.2	-292.909	1944.53	603.435	-322.646	1765.28	193.22	-284.47	1892.03	76.8857
506	0	-653.881	1801.93	974.075	-653.186	1757.94	1138.42	-593.149	1738.53	564.561	-540.35	1685.52	117.854	-546.513	1840.75	58.0683	-264.383	1817.88	980.942	-264.801	1758.98	1134.64	-293.022	1956.67	603.833	-323.809	1799.65	183.297	-283.934	1933	75.1904
507	0	-654.4	1810.87	972.797	-653.796	1767.79	1137.22	-592.918	1742.06	564.392	-540.198	1685.62	118.032	-546.579	1841.05	58.0724	-264.401	1828.63	981.084	-265.487	1770.21	1134.85	-293.075	1967.89	603.554	-325.141	1834.4	173.471	-283.258	1974.38	74.1577
508	0	-654.695	1819.12	971.482	-654.266	1777.85	1135.98	-593.03	1746.04	564.179	-540.297	1685.67	118.162	-546.583	1841.14	57.9805	-264.387	1839.15	980.819	-266.032	1781.52	1134.77	-293.001	1978.34	602.643	-326.103	1870.21	164.419	-282.236	2013.83	73.5216
509	0	-655.183	1827.17	970.123	-654.699	1787.66	1134.7	-592.313	1748.51	563.903	-540.425	1685.89	118.409	-546.624	1841.21	57.8596	-264.238	1849.51	980.208	-266.564	1792.82	1134.35	-292.86	1987.96	601.083	-327.068	1905.8	156.712	-281.686	2052.84	73.0586
510	0	-655.851	1835.22	968.851	-654.91	1797.5	1133.35	-592.414	1752.6	563.871	-539.553	1687.26	119.004	-546.65	1841.31	57.7336	-264.012	1859.86	979.284	-266.92	1804.08	1133.61	-292.595	1996.9	598.98	-327.515	1942.24	149.643	-280.814	2093.06	74.4304
511	0	-656.402	1843.07	967.402	-655.162	1807.53	1132.01	-592.397	1756.7	563.663	-539.527	1687.3	119.303	-546.724	1841.55	57.6398	-263.778	1870.26	978.06	-267.218	1815.43	1132.62	-292.287	2005.15	596.248	-331.666	1977.87	142.321	-280.539	2132.44	76.121
512	0	-656.593	1852.79	966.164	-655.27	1817.75	1130.69	-592.402	1761	563.493	-539.737	1687.25	119.583	-546.544	1841.31	57.267	-263.662	1880.64	976.509	-267.483	1826.77	1131.3	-291.973	2012.82	593.017	-332.351	2012.85	137.621	-281.001	2170.84	78.2257
513	0	-657.005	1862.38	964.914	-655.386	1827.85	1129.34	-592.458	1765.45	563.249	-539.75	1687.31	119.869	-546.546	1841.42	57.1199	-263.607	1890.99	974.572	-267.572	1838.33	1129.74	-291.77	2020.12	589.189	-332.293	2048.74	135.108	-282.025	2209.01	81.8128
514	0	-657.212	1871.78	963.554	-655.435	1837.94	1127.86	-592.421	1770.37	563.111	-539.6	1687.63	120.291	-546.523	1841.52	56.9678	-263.555	1901.61	972.533	-267.649	1849.94	1128.06	-292.088	2027.2	585.102	-332.408	2083.35	133.586	-283.509	2245.95	86.8294
515	0	-657.458	1881.38	962.294	-655.246	1848.54	1126.34	-592.421	1775.73	562.913	-539.364	1688.31	120.793	-546.459	1841.57	56.7844	-263.386	1912.35	970.34	-267.658	1861.73	1126.22	-292.635	2034.13	581.145	-332.594	2115.65	132.811	-285.416	2281.21	93.4494
516	0	-657.687	1891.09	960.933	-655.001	1858.86	1124.82	-592.345	1781.47	562.625	-538.971	1689.17	121.46	-546.413	1841.74	56.6279	-263.247	1923.06	967.922	-267.512	1873.69	1124.34	-293.151	2041.54	577.299	-332.992	2145.6	132.623	-287.323	2314.37	101.92
517	0	-657.587	1901.01	959.522	-654.709	1869.34	1123.17	-592.18	1787.71	562.115	-538.797	1689.75	122.105	-546.427	1841.93	56.4845	-263.072	1934.05	965.503	-267.243	1885.9	1122.37	-293.794	2049.58	573.644	-333.617	2173.13	133.088	-289.67	2344.51	111.793
518	0	-657.524	1910.94	958.005	-654.378	1879.54	1121.49	-591.925	1794.33	561.516	-538.619	1690.26	122.84	-546.442	1842.19	56.2982	-262.884	1945.4	963.153	-266.885	1898.38	1120.41	-294.819	2057.83	570.185	-335.491	2197.82	134.32	-292.073	2372.02	122.576
519	0	-657.396	1921.02	956.487	-654.049	1889.96	1119.73	-591.904	1801.69	561.119	-538.588	1689.95	123.695	-546.447	1842.52	56.1046	-262.59	1957.21	960.996	-266.521	1910.99	1118.52	-295.937	2066.48	567.196	-334.336	2221.92	135.518	-294.8	2395.73	132.48
520	0	-657.099	1931.4	955.014	-653.631	1900.51	1117.93	-591.573	1809.24	560.648	-538.437	1692.73	124.532	-546.444	1842.86	55.9295	-262.275	1969.3	959.136	-266.198	1923.59	1116.78	-296.931	2076.17	564.777	-336.034	2241.69	136.476	-297.723	2415.88	140.211
521	0	-656.913	1941.94	953.519	-653.286	1911.64	1116.17	-591.636	1817.23	560.225	-538.674	1693.37	125.788	-546.512	1843.32	55.761	-262.053	1981.71	957.635	-265.947	1936.27	1115.28	-297.644	2087.42	563.11	-337.914	2257.93	136.061	-300.512	2432.67	144.61
522	0	-656.64	1952.65	952.166	-652.865	1922.55	1114.43	-591.831	1826.77	559.958	-538.258	1695.02	127.99	-546.593	1843.71	55.6223	-262.004	1994.2	956.311	-265.822	1948.67	1114.04	-298.327	2099.99	562.078	-339.811	2271.06	134.72	-303.365	2446.25	145.307
523	0	-656.316	1963.64	950.794	-652.492	1933.94	1112.73	-591.757	1835.71	559.478	-539	1696.74	129.375	-546.714	1844.07	55.5315	-262.098	2006.76	955.201	-265.711	1960.9	1112.97	-298.883	2114.01	561.509	-341.97	2281.21	132.705	-306.237	2456.49	142.779
524	0	-655.948	1974.77	949.45	-652.065	1945.81	1111.22	-591.622	1844.98	559.014	-539.83	1698.84	131.207	-546.962	1844.54	55.4146	-262.093	2019.47	954.383	-265.629	1972.97	1111.99	-299.409	2129.09	561.301	-344.345	2288.45	130.214	-309.035	2463.72	137.848
525	0	-655.359	1986.21	948.487	-651.59	1957.66	1109.8	-591.179	1853.65	558.452	-540.204	1700.73	133.316	-547.39	1845.21	55.3839	-261.995	2032.21	953.641	-265.45	1985.07	1111.13	-300.21	2144.48	561.319	-346.834	2293.39	127.473	-311.659	2468.49	131.615
526	0	-654.653	1997.79	947.46	-651.031	1969.79	1108.56	-591.625	1865.18	558.113	-540.675	1702.8	135.633	-547.72	1845.68	55.2625	-261.724	2045.12	953.14	-265.238	1997.37	1110.25	-301.184	2160.1	561.426	-349.127	2296.67	126.472	-314.04	2471.9	125.08
527	0	-654.277	2009.46	946.755	-650.415	1982.58	1107.56	-591.7	1876	557.807	-541.349	1705.34	138.283	-548.292	1846.17	55.1791	-261.286	2058.46	952.687	-264.77	2010.13	1109.53	-302.594	2175.55	561.563	-351.973	2300.14	124.532	-316.345	2474.92	119.411
528	0	-653.648	2021.38	946.127	-649.703	1995.17	1106.68	-592.112	1887.55	557.545	-542.206	1708.11	141.134	-548.993	1846.77	54.9959	-260.877	2072.13	952.277	-264.256	2023.31	1109.09	-304.245	2190.2	561.532	-354.78	2304.77	122.745	-318.948	2478.5	115.059
529	0	-653.161	2033.57	945.612	-648.891	2007.4	1105.97	-590.512	1896.48	557.597	-543.026	1711.41	144.44	-549.692	1847.23	54.933	-260.592	2086.32	952.429	-263.713	2037	1109.15	-305.863	2203.79	561.475	-357.255	2310.48	121.405	-322.213	2482.77	110.869
530	0	-652.62	2045.85	945.387	-648.092	2019.81	1105.43	-590.451	1908.69	557.688	-543.853	1715.2	148.122	-550.535	1847.74	54.9154	-260.338	2100.67	952.936	-263.265	2050.91	1109.78	-307.093	2215.81	561.287	-356.054	2318.06	120.974	-326.125	2487.78	105.419
531	0	-651.91	2058.59	945.316	-647.327	2032.21	1105.08	-590.722	1922.18	557.848	-544.804	1719.64	152.296	-551.159	1848.26	54.8168	-260.186	2115.06	953.789	-262.925	2065.12	1110.99	-307.84	2227.23	561.252	-358.108	2322.92	119.604	-329.72	2492.73	99.5222
532	0	-651.368	2071.33	945.475	-646.516	2045.02	1105.05	-591.152	1936.76	557.865	-545.892	1724.77	156.864	-551.683	1848.88	54.8674	-260.016	2129.26	954.82	-262.562	2079.34	1112.7	-307.906	2239.31	561.732	-358.127	2327.88	118.188	-332.384	2497.48	94.3643
533	0	-650.782	2084.14	945.789	-645.809	2057.99	1105.29	-591.791	1952.67	557.713	-546.84	1730.61	161.938	-552.129	1849.69	54.9885	-259.951	2143.1	955.916	-262.172	2093.56	1114.58	-307.508	2252.01	562.655	-357.949	2331.87	116.884	-334.237	2500.94	89.4023
534	0	-650.456	2096.83	945.937	-645.157	2071.16	1105.86	-592.901	1969.88	557.252	-547.72	1737.41	167.283	-552.425	1850.52	55.1131	-259.57	2156.68	957.31	-261.741	2107.64	1116.45	-306.985	2264.18	563.576	-355.775	2336.87	116.826	-334.745	2503.56	84.2912
535	0	-650.035	2108.83	946.159	-644.346	2084.79	1106.68	-594.491	1988.57	556.551	-548.345	1745.85	173.385	-552.377	1851.53	55.3758	-258.87	2169.63	958.84	-261.26	2121.29	1118.24	-306.025	2275.4	564.276	-354.644	2339.85	116.405	-334.238	2505.39	79.4308
536	0	-649.46	2121.03	946.172	-643.551	2098.15	1107.65	-596.867	2008.82	555.737	-550.188	1753.57	180.525	-552.385	1852.78	55.8266	-258.164	2182.15	960.259	-260.691	2134.44	1120.06	-304.813	2286.02	564.785	-352.974	2341.7	115.888	-333.877	2507.07	75.2981
537	0	-649.104	2133.19	946.316	-642.663	2111.21	1108.77	-599.538	2030.23	554.744	-551.494	1764.61	187.732	-552.623	1854.53	56.3097	-257.438	2194.52	961.748	-260.073	2147.03	1121.75	-303.329	2296.13	565.125	-352.393	2343.66	115.003	-333.996	2508.47	71.658
538	0	-648.454	2146.06	946.619	-641.631	2124.61	1109.96	-602.685	2053.02	553.766	-553.121	1776.21	195.844	-552.972	1857.07	57.6343	-256.595	2206.81	963.308	-259.378	2159.05	1123.39	-301.882	2305.7	565.369	-351.753	2345.55	114.121	-333.896	2509.73	68.2098
539	0	-647.652	2159.35	946.954	-640.773	2136.88	1111.04	-606.062	2076.87	552.688	-554.622	1789.39	205.438	-553.739	1860.86	59.324	-255.657	2218.85	964.791	-258.674	2170.5	1124.82	-300.562	2313.92	565.497	-351.342	2346.91	113.568	-333.576	2510.99	66.2165
540	0	-646.091	2173.77	948.098	-639.729	2148.5	1111.95	-610.712	2103.55	551.795	-556.379	1801.45	214.286	-554.492	1865.64	61.8385	-254.597	2230.57	966.143	-257.84	2181.69	1126.19	-299.42	2321.2	565.454	-351.434	2347.63	113.354	-333.949	2511.72	65.1267
541	0	-644.663	2188.53	949.089	-638.817	2160.47	1112.7	-613.628	2128.6	550.822	-558.732	1821	224.371	-555.1	1871.29	64.9369	-253.456	2241.79	967.394	-256.948	2192.52	1127.46	-298.708	2327.92	565.493	-351.676	2347.99	114.354	-334.236	2512.28	64.3888
542	0	-643.237	2202.78	949.726	-637.907	2171.93	1113.1	-614.378	2151.92	549.869	-561.434	1840.96	233.857	-555.413	1878.47	68.9779	-252.414	2252.27	968.501	-255.989	2203.05	1128.71	-298.249	2334.23	565.614	-351.836	2348.41	114.215	-333.988	2512.97	63.9434
543	0	-641.875	2216.86	950.157	-637.062	2183.22	1113.3	-613.681	2175.01	548.818	-563.934	1861.53	241.88	-555.408	1887.15	72.7477	-251.51	2262.21	969.544	-255.125	2213.33	1129.98	-297.759	2339.91	565.775	-352.082	2348.75	114.133	-334.126	2513.03	63.2924
544	0	-640.598	2231.53	950.646	-636.302	2195.09	1113.55	-612.097	2197.59	548.817	-566.091	1882.71	248.997	-556.266	1898.08	78.4591	-250.768	2271.83	970.453	-254.332	2223.44	1131.29	-297.367	2345.14	565.988	-352.276	2349.06	114.132	-334.147	2513.25	63.008
545	0	-640.013	2243.91	950.91	-636.233	2204.68	1113.58	-613.287	2222.65	550.255	-567.941	1903.46	256.922	-558.797	1913.82	86.386	-250.183	2281.31	971.499	-253.618	2233.49	1132.55	-296.934	2350.07	566.221	-352.437	2349.44	114.223	-334.097	2513.47	62.7782
546	0	-639.776	2254.27	951.411	-636.512	2212.25	1113.85	-613.998	2247.27	552.318	-569.396	1924.19	264.677	-561.47	1934.74	93.7008	-249.692	2290.84	972.615	-252.971	2243.53	1133.92	-296.586	2354.78	566.398	-352.62	2349.65	114.247	-334.048	2513.59	62.5799
547	0	-639.939	2263.72	952.145	-637.192	2218.91	1114.34	-613.981	2270.91	554.697	-570.335	1945.78	271.395	-564.649	1959.85	100.993	-249.297	2300.52	973.76	-252.419	2253.57	1135.23	-296.227	2359.32	566.561	-352.785	2349.84	114.241	-333.976	2513.64	62.4583
548	0	-640.022	2273.04	953.241	-637.791	2225.43	1115.2	-614.317	2294.57	558.09	-571.285	1968.88	277.333	-567.712	1987.51	107.392	-249.056	2310.39	974.96	-251.949	2263.44	1136.56	-295.821	2363.66	566.661	-352.9	2350.01	114.266	-333.93	2513.66	62.3525
549	0	-640.344	2281.99	955.112	-638.085	2232.24	1116.56	-614.455	2317.43	562.27	-571.979	1993.21	281.963	-570.859	2016.58	112.901	-248.823	2320.17	976.091	-251.456	2273.35	1137.79	-295.434	2367.61	566.761	-352.996	2350.17	114.34	-333.838	2513.65	62.2946
550	0	-640.481	2292.19	957.343	-638.193	2240.3	1118.28	-614.594	2339.99	567.208	-572.49	2018.2	285.071	-573.952	2046.31	117.244	-248.624	2329.81	977.1	-250.885	2283.09	1138.88	-294.984	2371.29	566.841	-353.113	2350.27	114.448	-333.738	2513.63	62.2521
551	0	-640.009	2303.99	959.917	-637.694	2249.96	1120.35	-614.865	2362.29	572.454	-572.753	2043.38	286.833	-577.297	2076.23	120.263	-248.461	2339.21	977.946	-250.229	2292.67	1139.85	-294.546	2374.46	566.964	-353.233	2350.38	114.594	-333.638	2513.53	62.2481
552	0	-639.526	2315.36	962.419	-636.884	2260.51	1122.69	-614.536	2383.62	577.461	-572.498	2067.75	287.082	-580.815	2106.35	122.108	-248.324	2348.41	978.662	-249.511	2302.22	1140.64	-294.107	2377.31	567.07	-353.421	2350.48	114.772	-333.491	2513.51	62.2196
553	0	-639.007	2327.69	964.969	-636.039	2272.02	1125.08	-614.232	2404.53	582.284	-572.922	2093.41	285.988	-584.435	2136.61	122.975	-248.198	2357.46	979.24	-248.722	2311.93	1141.29	-293.747	2379.81	567.209	-353.654	2350.55	114.915	-333.388	2513.41	62.1255
554	0	-638.245	2340.96	967.551	-634.951	2284.47	1127.5	-613.879	2424.99	586.774	-573.394	2119.06	283.389	-588.078	2167.5	122.913	-248.032	2366.4	979.58	-247.84	2321.68	1141.84	-293.491	2382.17	567.335	-353.843	2350.69	115.139	-333.128	2513.74	62.2146
555	0	-637.55	2354.13	970.05	-633.93	2296.82	1129.83	-613.419	2444.87	590.828	-573.294	2143.9	279.458	-591.643	2199.2	122.213	-247.842	2375.16	979.784	-246.963	2331.32	1142.17	-293.282	2384.61	567.414	-354.108	2350.85	115.347	-333.042	2513.63	61.8766
556	0	-636.898	2367.06	972.479	-632.952	2308.94	1132.1	-612.787	2463.93	594.407	-573.529	2174.51	278.141	-595.015	2231.91	120.901	-247.649	2383.77	979.784	-246.171	2341.04	1142.43	-293.157	2387.02	567.485	-354.348	2350.97	115.524	-332.911	2513.68	61.6371
557	0	-636.633	2379.23	974.767	-632.36	2320.29	1134.23	-612.996	2483.15	598.129	-574.315	2203.02	272.656	-598.082	2265.82	119.105	-247.443	2392.24	979.688	-245.39	2350.78	1142.51	-293.056	2389.38	567.471	-354.608	2351.08	115.705	-332.794	2513.87	61.3934
558	0	-634.562	2396.69	977.381	-629.963	2336.93	1136.68	-612.794	2501.15	601.398	-574.12	2231.21	266.592	-600.935	2301	116.925	-247.308	2400.58	979.418	-244.735	2360.39	1142.48	-293.035	2391.63	567.502	-354.843	2351.29	115.883	-332.759	2514	61.1136
559	0	-634.614	2408.24	979.597	-629.689	2347.66	1138.74	-612.412	2518.31	604.412	-573.848	2259.74	259.725	-603.261	2336.43	114.209	-247.171	2408.95	979.004	-244.179	2369.88	1142.28	-293.023	2393.89	567.577	-355.032	2351.57	116.121	-332.656	2514.28	60.9257
560	0	-635.102	2417.2	981.371	-629.85	2355.8	1140.35	-611.879	2534.72	607.155	-573.691	2288.94	252.158	-605.332	2372.86	111.142	-247.035	2417.44	978.524	-243.658	2379.36	1141.93	-292.924	2396.23	567.638	-355.173	2351.77	116.306	-332.598	2514.35	60.6559
561	0	-635.419	2426.34	983.028	-629.841	2364.12	1141.84	-611.462	2550.49	609.685	-573.65	2318.77	243.838	-607.091	2409.94	107.817	-246.987	2426.28	978.198	-243.239	2388.67	1141.43	-292.864	2398.53	567.697	-355.248	2351.88	116.51	-332.481	2514.5	60.4945
562	0	-635.713	2436.18	984.442	-629.809	2373.15	1143.1	-611.316	2565.62	611.936	-573.796	2349.47	235.04	-608.659	2447.6	104.25	-246.983	2435.27	977.778	-242.869	2398	1140.83	-292.757	2401.08	567.781	-355.306	2351.99	116.71	-331.976	2515.55	61.1802
563	0	-635.928	2446.51	985.551	-629.697	2382.65	1144.04	-611.202	2579.8	613.554	-573.919	2380.68	225.946	-609.931	2485.73	100.668	-246.834	2441.95	976.89	-242.524	2407.44	1140.14	-292.669	2403.72	567.803	-355.341	2352.14	116.878	-331.59	2516.43	61.3779
564	0	-636.298	2456.94	986.363	-629.741	2392.27	1144.7	-611.026	2593.16	614.648	-574.078	2411.95	215.981	-611.15	2524.24	97.2222	-246.808	2450.1	976.141	-242.148	2416.95	1139.4	-292.567	2406.68	567.796	-355.378	2352.29	117.078	-331.448	2516.49	61.2464
565	0	-636.615	2467.85	986.919	-629.732	2402.36	1145.09	-610.991	2605.89	615.22	-574.113	2444.67	206.503	-612.555	2563.09	94.1925	-246.804	2458.86	975.427	-241.897	2426.68	1138.63	-292.578	2409.95	567.718	-355.393	2352.46	117.26	-331.328	2516.4	60.9509
566	0	-636.888	2479.02	987.296	-629.679	2412.71	1145.31	-610.734	2617.83	615.128	-574.241	2476.99	196.862	-614.096	2602.13	91.7291	-246.766	2467.58	974.615	-241.716	2436.69	1137.86	-292.544	2413.39	567.679	-355.404	2352.64	117.446	-331.188	2516.47	60.7544
567	0	-637.147	2490.38	987.494	-629.611	2423.25	1145.34	-610.733	2629.32	614.488	-574.17	2510.34	187.697	-615.846	2641.17	89.9096	-246.718	2476.47	973.77	-241.697	2446.82	1137.03	-292.576	2417.25	567.605	-355.401	2352.83	117.678	-331.047	2516.56	60.6052
568	0	-637.408	2501.94	987.457	-629.547	2434	1145.14	-610.317	2639.67	612.94	-573.961	2546.38	179.202	-617.703	2680.08	88.9602	-246.756	2485.58	972.94	-241.735	2456.94	1136.18	-292.673	2421.31	567.454	-355.463	2353.04	117.905	-331.385	2515.64	59.6065
569	0	-637.793	2513.84	987.167	-629.605	2445.08	1144.69	-610.017	2649.35	610.707	-573.962	2580.48	171.307	-619.555	2718.76	88.6766	-246.77	2494.96	972.065	-241.782	2466.98	1135.21	-292.752	2425.58	567.367	-355.599	2353.26	118.162	-331.282	2515.7	59.4278
570	0	-638.41	2523.4	986.58	-629.657	2455.97	1144.11	-609.377	2658.11	607.745	-574.077	2614.94	164.134	-621.513	2757.25	89.5515	-246.822	2504.19	971.012	-241.794	2475.09	1133.93	-292.956	2430.09	567.241	-355.828	2353.45	118.418	-331.121	2515.83	59.3281
571	0	-639.01	2533.12	985.582	-629.875	2467.1	1143.25	-608.748	2666.09	604.341	-574.424	2649.89	157.917	-622.693	2795.36	90.4217	-246.904	2513.57	969.854	-241.946	2484.96	1132.76	-293.172	2434.9	567.094	-355.986	2353.77	118.892	-331.033	2515.97	59.2241
572	0	-639.504	2543.33	984.466	-630.133	2478.5	1142.27	-607.879	2673.26	600.471	-574.972	2684.92	152.902	-622.862	2832.54	91.3776	-246.986	2523.24	968.804	-242.258	2495.31	1131.55	-293.513	2439.87	566.939	-356.255	2353.91	119.323	-330.521	2517.33	59.8751
573	0	-639.93	2553.88	983.053	-630.482	2489.91	1141	-606.928	2679.88	596.308	-575.581	2719.94	149.473	-622.685	2869.95	93.7542	-247.166	2533.28	967.774	-242.581	2505.71	1130.32	-293.895	2445.13	566.805	-356.899	2353.49	119.771	-330.447	2517.37	59.8483
574	0	-640.323	2564.46	981.439	-630.922	2501.53	1139.6	-605.98	2686.27	591.95	-576.547	2754.23	147.551	-621.581	2906.78	97.3692	-247.294	2542.95	966.545	-242.99	2516.4	1129.03	-294.337	2450.53	566.665	-357.088	2354.02	120.425	-330.406	2517.47	59.7054
575	0	-640.663	2574.89	979.543	-631.41	2513.31	1137.98	-604.773	2692.33	587.437	-577.209	2786.78	146.211	-620.046	2945.68	103.566	-247.5	2552.58	965.242	-243.476	2526.88	1127.64	-294.849	2456.14	566.45	-357.344	2354.66	121.272	-330.396	2517.58	59.5631
576	0	-640.907	2585.65	977.473	-632.043	2525.16	1136.26	-603.62	2699.44	583.309	-578.091	2818.23	146.671	-616.505	2976.5	108.773	-247.779	2562.51	963.962	-244.049	2537.48	1126.17	-295.428	2462.19	566.24	-357.779	2355.16	122.064	-330.408	2517.75	59.4578
577	0	-641.11	2596.96	975.139	-632.795	2537.18	1134.41	-602.1	2707.1	579.468	-578.98	2847.11	147.279	-613.599	3008.45	115.955	-248.213	2572.55	962.635	-244.744	2548.49	1124.55	-296.1	2468.56	565.96	-358.128	2356.13	123.152	-330.442	2517.89	59.3876
578	0	-641.352	2608.2	972.942	-633.619	2549.68	1132.54	-600.254	2715.01	575.958	-579.816	2873.64	147.94	-610.35	3037.45	123.557	-248.721	2582.57	961.203	-245.584	2559.46	1122.84	-296.797	2475.59	565.763	-358.697	2356.84	124.258	-330.57	2518.05	59.3139
579	0	-641.675	2619.77	970.544	-634.421	2562.07	1130.51	-598.453	2723.15	572.603	-580.378	2897.72	148.773	-607.316	3063.15	131.264	-249.323	2593.08	959.787	-246.468	2570.61	1121.14	-297.588	2482.94	565.293	-359.245	2357.92	125.504	-330.73	2518.17	59.2533
580	0	-642.03	2631.67	968.111	-635.232	2574.64	1128.42	-597.22	2732.34	569.562	-580.244	2918.63	149.013	-604.182	3084.62	138.561	-249.909	2603.64	958.206	-247.392	2581.51	1119.38	-298.359	2490.99	564.712	-359.908	2359.06	126.814	-330.943	2518.29	59.1682
581	0	-642.366	2644.01	965.755	-636.097	2587.04	1126.33	-596.944	2743.67	567.378	-577.455	2930.86	145.913	-601.482	3101.55	144.809	-250.61	2614.31	956.445	-248.394	2592.86	1117.65	-299.148	2499.7	564.019	-360.27	2360.34	128.396	-331.078	2518.54	59.1221
582	0	-642.763	2656.18	963.759	-636.87	2599.35	1124.3	-596.802	2757.08	566.068	-576.975	2946.23	144.087	-599.64	3118.18	150.14	-251.411	2625.42	954.762	-249.387	2603.94	1115.77	-299.918	2508.91	563.194	-360.646	2361.69	129.882	-331.198	2518.88	59.0121
583	0	-643.388	2668.85	962.057	-637.618	2611.89	1122.43	-596.196	2771.45	565.081	-574.503	2956.8	141.633	-596.353	3123.92	147.516	-252.231	2636.49	953.043	-250.401	2615.45	1113.87	-300.6	2518.64	562.345	-360.773	2363.19	131.549	-331.305	2519.23	58.93
584	0	-643.935	2681.68	960.587	-638.241	2624.17	1120.77	-596.256	2787.18	564.793	-570.44	2963.75	139.092	-593.527	3131.62	142.792	-253.14	2648.17	951.462	-251.281	2626.78	1111.87	-301.297	2528.88	561.425	-360.67	2365.06	133.652	-331.309	2519.83	58.6867
585	0	-644.398	2694.62	959.308	-638.929	2636.67	1119.38	-596.173	2802.99	564.606	-567.966	2969.49	138.269	-590.014	3138.01	135.206	-254.02	2659.74	949.832	-252.207	2638.45	1109.91	-301.991	2539.59	560.594	-360.402	2366.99	135.893	-331.316	2519.86	58.5638
586	0	-644.989	2707.95	958.285	-639.591	2649.02	1118.2	-602.952	2822.5	565.789	-566.041	2975.14	136.386	-586.022	3143.79	126.668	-254.914	2671.58	948.33	-252.997	2650.24	1107.96	-302.665	2550.64	559.818	-360.071	2368.99	138.429	-331.285	2520.11	58.3302
587	0	-645.607	2721.88	957.549	-640.302	2661.86	1117.41	-602.306	2837.38	565.53	-563.04	2980.91	134.115	-581.993	3152.41	121.665	-255.854	2683.74	947.016	-253.831	2662.28	1106.07	-303.342	2561.98	559.092	-359.683	2371.28	141.318	-331.093	2520.64	58.2893
588	0	-646.378	2735.83	957.001	-641.102	2674.79	1116.95	-601.301	2851.65	565.241	-560.296	2986.94	133.079	-576.409	3153.95	115.158	-256.823	2696.13	945.752	-254.675	2674.58	1104.37	-304.154	2573.75	558.399	-359.182	2373.82	144.463	-330.827	2521.22	58.1615
589	0	-647.195	2749.91	956.676	-641.96	2687.94	1116.9	-600.831	2865.35	564.912	-557.818	2992.5	131.448	-571.562	3158.71	109.403	-257.915	2708.79	944.62	-255.603	2687	1102.89	-304.776	2586.17	557.819	-358.509	2376.95	148.171	-330.589	2521.58	57.9404
590	0	-648.062	2764.04	956.586	-642.958	2701.14	1117.24	-600.383	2878.79	564.808	-556.94	2998.53	130.388	-567.383	3163.94	102.562	-259.074	2722.14	943.695	-256.574	2699.77	1101.68	-306.569	2598.01	556.918	-357.692	2380.67	152.269	-330.266	2522.17	57.8615
591	0	-648.921	2778.02	956.713	-644.049	2714.33	1118.07	-600.26	2892.36	565.205	-557.012	3004.44	129.296	-564.431	3168.38	95.9314	-260.257	2735.18	942.823	-257.586	2712.66	1100.86	-307.036	2612.07	556.401	-356.799	2384.93	156.82	-329.884	2522.75	57.6189
592	0	-649.8	2791.99	957.191	-645.131	2727.36	1119.25	-600.806	2906.21	566.272	-557.385	3009.32	128.559	-563.394	3171.47	90.223	-261.536	2748.45	942.297	-258.574	2725.62	1100.32	-307.445	2627.38	555.853	-355.839	2389.89	162.037	-329.532	2523.49	57.5613
593	0	-650.659	2805.76	958.002	-646.245	2740.74	1120.74	-601.947	2919.74	567.37	-557.259	3012.74	127.822	-564.144	3173.56	84.635	-262.859	2761.98	942.021	-259.48	2738.6	1100.08	-307.634	2643.95	555.177	-354.761	2395.79	167.803	-329.279	2524.03	57.6205
594	0	-651.586	2819.91	959.046	-647.237	2754.35	1122.42	-602.025	2933.09	568.384	-558.789	3016.26	127.421	-565.297	3175.41	79.9821	-264.312	2775.44	941.893	-260.316	2751.6	1100.11	-307.554	2661.91	554.181	-353.853	2402.5	174.356	-329.132	2524.44	57.7596
595	0	-652.529	2833.52	960.153	-648.244	2767.76	1124.14	-602.931	2945.92	569.211	-558.529	3019.05	127.079	-565.39	3177.83	76.4142	-265.992	2789.16	941.687	-261.085	2764.34	1100.15	-307.114	2681.34	552.907	-352.879	2410.6	181.376	-328.95	2525.39	58.4298
596	0				-649.308	2781.16	1126.04	-603.859	2957.71	569.819	-557.785	3021.63	126.599	-564.492	3180.25	75.2272	-267.83	2802.56	941.41	-261.991	2779.02	1100.47	-306.235	2702.31	551.464	-352.205	2420.02	188.267	-328.705	2526.9	59.4537
597	0				-650.39	2794.15	1128.04	-604.571	2968.35	570.38	-556.478	3023.37	126.187	-564.053	3181.54	74.1693	-269.733	2816.04	941.144	-262.794	2791.96	1100.45	-305.213	2724.3	549.717	-351.42	2430.28	198.423	-328.474	2528.84	60.7734
598	0				-651.456	2806.89	1130.16	-605.035	2978.04	570.918	-554.336	3023.5	125.304	-564.112	3182.12	73.2488	-271.568	2829.64	940.941	-263.623	2804.24	1100.22	-304.042	2747.34	547.977	-349.658	2444.14	207.764	-328.109	2532.11	62.9733
599	0				-652.4	2819.34	1132.26	-605.334	2986.87	571.472	-552.268	3023.39	124.487	-564.205	3182.88	72.7798	-273.325	2843.07	940.637	-264.473	2816.25	1099.83	-302.95	2771.04	546.231	-347.775	2457.69	217.095	-327.621	2536.34	65.7638
600	0				-653.194	2831.42	1134.3	-605.648	2994.75	571.977	-552.326	3024.62	124.685	-563.871	3183.42	72.4088	-274.974	2856.56	940.367	-265.306	2826.95	1099.29	-302.109	2795.2	544.609	-346.238	2473.61	226.73	-326.903	2541.63	69.1239
601	0				-653.945	2843.39	1136.24	-605.876	3001.54	572.286	-553.972	3026.22	125.593	-563.744	3183.79	72.0537	-276.491	2869.81	940.098	-266.156	2836.92	1098.59	-301.278	2819.64	543.323	-344.387	2491.41	236.643	-326.245	2548.05	72.8326
602	0				-654.645	2855.26	1138.1	-606.234	3007.34	572.342	-554.814	3027.02	126.073	-563.803	3184.03	71.8573	-277.912	2882.61	939.938	-267.14	2847.45	1097.99	-300.431	2844.11	542.551	-342.557	2510.71	245.69	-325.854	2555.45	77.2018
603	0				-655.275	2867.09	1139.93	-606.615	3012.42	572.238	-555.081	3027.44	126.249	-563.788	3184.19	71.6959	-279.127	2894.86	939.909	-268.147	2857.68	1097.45	-299.715	2868.4	542.543	-340.657	2531.19	253.747	-325.713	2563.82	81.4682
604	0				-655.873	2878.9	1141.73	-607.05	3017.1	572.163	-555.003	3027.69	126.184	-563.794	3184.3	71.5383	-280.218	2906.79	940.159	-268.996	2867.39	1097.09	-299.125	2892.36	543.649	-338.536	2552.16	260.844	-325.589	2573.54	85.3761
605	0				-656.479	2890.68	1143.48	-607.487	3021.87	572.254	-554.643	3027.68	126.023	-563.799	3184.38	71.4327	-281.223	2918.17	940.752	-269.754	2876.82	1096.97	-298.676	2915.89	545.538	-336.515	2573.08	267.271	-324.681	2586.32	90.7381
606	0				-657.055	2902.42	1145.18	-607.982	3026.87	572.537	-554.188	3027.58	125.888	-563.799	3184.44	71.339	-282.167	2929.05	941.771	-270.453	2885.82	1097.24	-298.54	2938.98	548.058	-335.213	2593.14	274.092	-323.186	2604.31	97.0468
607	0				-657.659	2914.1	1146.77	-608.481	3031.94	572.803	-553.784	3027.5	125.707	-563.815	3184.56	71.2566	-283.049	2939.71	943.018	-271.163	2894.78	1097.93	-298.753	2961.2	551.015	-334.275	2614.14	280.456	-321.524	2626.94	102.918
608	0				-658.367	2925.48	1148.24	-608.964	3036.9	572.998	-553.782	3027.69	125.675	-563.824	3184.63	71.1702	-283.726	2950.2	944.572	-271.919	2903.81	1099.2	-299.242	2982.86	554.472	-333.845	2635.79	285.438	-319.922	2652.97	107.986
609	0				-659.225	2936.35	1149.44	-609.37	3041.62	573.097	-554.183	3028.11	125.884	-563.795	3184.73	71.0979	-284.197	2961.07	946.644	-272.704	2913.01	1100.96	-299.785	3004.14	558.488	-333.601	2658.29	289.273	-318.354	2680.97	112.205
610	0				-660.279	2946.98	1150.5	-609.637	3045.88	573.21	-554.618	3028.54	126.162	-563.743	3184.78	70.9423	-284.622	2972.04	949.122	-273.572	2922.63	1103.3	-300.368	3025.04	562.75	-333.331	2681.87	291.537	-316.847	2709.88	115.399
611	0				-661.466	2957.43	1151.29	-609.808	3049.67	573.378	-555.003	3028.93	126.481	-564.92	3185.11	71.1684	-284.989	2983.39	951.964	-274.561	2932.5	1106.11	-300.972	3045.68	567.181	-333.291	2705.75	292.34	-315.291	2739.14	117.528
612	0	-670.105	3028.99	988.49	-662.788	2967.36	1151.88	-609.897	3052.78	573.634	-555.3	3029.29	126.806	-564.903	3185.21	71.1363	-285.312	2994.97	955.077	-275.603	2942.67	1109.37	-301.477	3066.1	571.55	-333.277	2730.14	291.897	-313.557	2768.57	118.609
