# Supplementary material for: A Brake-Based Overground Gait Rehabilitation Device for Altering Propulsion Impulse Symmetry
Source: Sensors (Basel). 2021 Oct 5;21(19):6617. doi: 10.3390/s21196617 (PMC8512803; doi:10.3390/s21196617)
Supplement: Supplementary file 1 [file sensors-21-06617-s001.zip › GPT animations/code and data/Trajectories/BD 44.csv]

Trajectories
100
		BDC013:LTroc			BDC013:LIliac			BDC013:LKnee			BDC013:LAnkle			BDC013:LToe			BDC013:RTroc			BDC013:RIliac			BDC013:RKnee			BDC013:RAnkle			BDC013:RToe
Frame	Sub Frame	X	Y	Z	X	Y	Z	X	Y	Z	X	Y	Z	X	Y	Z	X	Y	Z	X	Y	Z	X	Y	Z	X	Y	Z	X	Y	Z
		mm	mm	mm	mm	mm	mm	mm	mm	mm	mm	mm	mm	mm	mm	mm	mm	mm	mm	mm	mm	mm	mm	mm	mm	mm	mm	mm	mm	mm	mm
213	0	-735.775	-1467.14	947.21	-727.052	-1525.72	1105.7	-688.424	-1336.32	563.301	-656.011	-1382.19	119.226	-698.351	-1238.23	49.353	-342.948	-1495.68	931.284	-337.831	-1522.88	1096.52	-391.97	-1588.94	531.284	-456.274	-1684.36	86.6434	-422.542	-1522.49	22.0285
214	0	-736.095	-1458	946.378	-727.039	-1515.16	1105.08	-687.786	-1328.58	560.549	-655.631	-1349.77	113.931	-696.812	-1202.87	48.7383	-342.725	-1487.27	930.286	-338.06	-1513.51	1095.38	-392.138	-1584.27	531.242	-456.319	-1683.71	87.2753	-422.479	-1522.39	21.9817
215	0	-736.361	-1448.31	945.28	-726.631	-1503.37	1104.2	-687.188	-1321.53	557.541	-655.37	-1317.35	109.735	-694.694	-1167.74	48.0157	-342.153	-1479.01	929.392	-337.762	-1503	1094.15	-392.389	-1579.23	531.124	-456.399	-1683.08	88.022	-422.295	-1522.5	22.1989
216	0	-736.024	-1437.12	944.062	-726.577	-1492.13	1103.26	-686.807	-1314.85	554.522	-654.926	-1285.02	106.528	-691.828	-1133.18	47.3767	-341.935	-1471.32	928.438	-337.608	-1492.64	1092.86	-392.777	-1574.06	530.985	-456.554	-1682.47	88.8703	-422.334	-1522.21	22.0159
217	0	-735.709	-1426.04	942.694	-726.545	-1481.02	1102.16	-686.604	-1308.22	551.249	-654.366	-1253.35	104.623	-688.102	-1099.46	47.2197	-342.665	-1459.71	926.594	-337.999	-1483.12	1091.51	-393.207	-1568.75	530.949	-456.766	-1681.68	89.8484	-422.353	-1522.04	21.9258
218	0	-735.542	-1415.2	941.205	-726.661	-1470.13	1100.95	-686.513	-1301.46	547.816	-653.436	-1222.9	103.943	-684.044	-1066.76	48.3966	-342.971	-1449.42	925.088	-337.788	-1472.5	1090.07	-393.612	-1563.29	530.961	-457.159	-1680.91	90.9356	-422.382	-1521.96	21.8805
219	0	-735.557	-1404.7	939.515	-726.959	-1459.59	1099.53	-686.626	-1294.29	544.405	-652.193	-1194.12	104.217	-677.294	-1035.67	51.4724	-342.91	-1440.1	923.894	-337.951	-1462.24	1088.6	-394.087	-1557.45	530.865	-457.599	-1680.06	92.2461	-422.415	-1521.79	21.8077
220	0	-735.77	-1394.23	937.745	-727.455	-1449.07	1098.03	-686.196	-1286.09	541.112	-650.901	-1167.44	104.843	-671.841	-1006.21	56.5159	-342.738	-1431.27	922.756	-338.445	-1452.38	1087.07	-394.593	-1551.39	530.72	-458.048	-1679.07	93.5609	-422.479	-1521.52	21.6538
221	0	-736.098	-1383.54	935.918	-728.066	-1438.34	1096.48	-685.262	-1277.22	538.367	-650.042	-1143.35	105.351	-666.83	-979.24	62.3067	-342.654	-1422.45	921.746	-338.635	-1441.6	1085.32	-394.954	-1545.01	530.694	-458.401	-1677.95	95.0471	-422.356	-1521.31	21.5905
222	0	-736.611	-1372.69	933.932	-728.861	-1427.45	1094.77	-684.136	-1268.13	536.092	-649.082	-1121.39	105.309	-659.684	-954.852	68.1633	-342.923	-1412.84	920.594	-338.88	-1430.5	1083.79	-395.375	-1538.11	530.628	-458.653	-1676.64	96.592	-422.514	-1520.94	21.4714
223	0	-737.028	-1361.37	931.978	-729.562	-1416.08	1093.09	-683.438	-1258.75	534.062	-647.946	-1102.54	105.013	-654.432	-933.639	75.2703	-343.417	-1402.46	919.296	-339.462	-1419.66	1082.28	-395.794	-1530.44	530.414	-458.753	-1675.24	98.2859	-422.47	-1520.66	21.3454
224	0	-737.313	-1349.8	930.029	-730.13	-1404.48	1091.41	-682.733	-1248.12	532.267	-646.082	-1086.86	104.042	-650.896	-917.036	82.2577	-343.58	-1392.87	918.241	-340.316	-1408.97	1080.91	-396.1	-1522.42	530.206	-458.726	-1673.77	100.128	-422.466	-1520.34	21.1731
225	0	-737.559	-1338.09	928.147	-730.658	-1392.72	1089.81	-682.056	-1236.15	530.934	-643.637	-1074.34	102.704	-647.564	-904.293	88.243	-343.907	-1382.83	917.097	-340.648	-1397.18	1079.35	-396.445	-1513.69	529.811	-458.599	-1672.13	102.144	-422.332	-1520.01	21.0146
226	0	-737.7	-1326.19	926.353	-731.082	-1380.78	1088.29	-681.356	-1223.04	530.049	-641.121	-1064.84	102.646	-644.895	-894.819	91.4617	-344.556	-1371.79	915.76	-341.671	-1386.66	1078.03	-396.819	-1504.64	529.366	-458.376	-1670.38	104.313	-422.336	-1519.65	20.7444
227	0	-737.752	-1313.13	925.121	-731.351	-1368.48	1086.98	-680.51	-1209.53	529.353	-638.556	-1057.09	101.653	-641.957	-887.179	89.6446	-345.432	-1360.04	914.32	-342.438	-1375.66	1076.61	-396.055	-1497.2	529.609	-458.007	-1668.35	106.689	-422.196	-1519.63	20.5434
228	0	-737.715	-1299.7	924.12	-731.53	-1355.81	1085.9	-679.354	-1195.85	528.995	-636.102	-1050.4	100.389	-638.993	-881.254	82.075	-346.217	-1347.93	913.111	-342.696	-1363.7	1075.12	-396.527	-1487.06	529.186	-457.52	-1666.12	109.338	-422.11	-1519.11	20.292
229	0	-737.758	-1286.56	923.435	-731.79	-1343.43	1085.14	-678.415	-1182.3	529.022	-633.848	-1045.5	98.6788	-637.203	-877.294	72.4387	-346.216	-1337.87	912.433	-343.317	-1352.12	1073.63	-397.039	-1476.42	528.885	-456.92	-1663.59	112.268	-421.916	-1518.77	20.0787
230	0	-738.648	-1275.97	923.324	-732.34	-1331.86	1084.77	-677.318	-1168.22	529.06	-632.206	-1040.98	96.6207	-634.148	-873.287	65.2617	-346.585	-1326.47	911.629	-344.16	-1340.95	1072.32	-397.521	-1465.02	528.518	-456.339	-1660.77	115.464	-421.695	-1518.58	19.9668
231	0	-739.222	-1264.31	923.195	-732.921	-1320.38	1084.71	-676.413	-1154.13	529.186	-631.502	-1035.9	95.7059	-632.68	-870.675	60.581	-347.261	-1314.09	910.807	-344.676	-1328.98	1071.1	-397.902	-1453.02	528.164	-455.665	-1657.61	119.072	-421.486	-1518.17	19.7575
232	0	-738.875	-1249.69	923.09	-733.55	-1308.74	1085.02	-676.299	-1140.49	529.664	-631.231	-1032.01	94.4004	-631.864	-867.823	55.5502	-347.897	-1301.62	910.091	-344.793	-1316.03	1070.15	-398.256	-1440.38	527.816	-454.752	-1653.85	122.963	-421.459	-1517.4	19.2099
233	0	-738.438	-1234.85	923.466	-734.09	-1296.88	1085.81	-676.834	-1127.26	530.675	-631.491	-1028.55	93.5479	-631.775	-865.398	50.0484	-348.543	-1289.32	909.746	-345.235	-1303.82	1069.47	-398.489	-1426.59	527.375	-453.706	-1649.66	127.401	-421.043	-1517.4	19.5951
234	0	-738.503	-1221.8	924.487	-733.99	-1283.13	1087.2	-677.881	-1114.13	532.239	-631.816	-1025.59	92.8051	-633.862	-864.405	46.5049	-349.382	-1276.07	909.296	-345.639	-1291.73	1069.18	-398.497	-1412	526.962	-452.483	-1644.76	132.243	-420.786	-1516.98	19.6651
235	0	-738.789	-1208.85	925.826	-733.861	-1269.16	1089.17	-678.557	-1100.8	533.732	-632.216	-1023.51	92.4125	-633.12	-863.028	43.7228	-350.168	-1262.94	909.107	-345.649	-1278.96	1069.14	-398.343	-1396.17	526.379	-451.258	-1639.31	137.588	-420.425	-1516.55	19.8827
236	0	-738.804	-1195.22	928.072	-733.712	-1255.31	1091.55	-679.347	-1088.18	535.086	-632.542	-1021.57	92.0811	-632.359	-861.362	40.7721	-351.042	-1250.05	909.295	-346.016	-1266.81	1069.33	-397.816	-1379.11	525.777	-449.803	-1632.85	143.617	-420.138	-1515.96	20.3643
237	0	-739.28	-1182.64	930.497	-734.024	-1242.52	1094.11	-679.973	-1076.47	536.122	-632.603	-1019.57	91.8076	-631.914	-859.986	39.3058	-352.045	-1237.16	909.475	-346.158	-1254.23	1069.77	-396.86	-1360.95	524.967	-448.295	-1625.34	150.201	-419.851	-1515.1	21.0896
238	0	-739.976	-1170.5	933.011	-734.556	-1230.16	1096.76	-680.346	-1066.11	536.708	-632.44	-1018.17	91.5678	-631.42	-859.107	38.6993	-353.238	-1224.29	909.911	-346.301	-1241.41	1070.39	-395.349	-1341.48	524.017	-446.669	-1616.81	157.569	-419.65	-1513.68	21.8938
239	0	-740.968	-1158.67	935.209	-735.383	-1218.12	1099.09	-680.717	-1057.46	537.069	-632.17	-1017.08	91.3243	-631.308	-858.613	37.9177	-354.753	-1210.73	910.402	-347.006	-1229.51	1071.18	-393.547	-1320.9	523.006	-444.766	-1606.88	165.374	-419.452	-1511.8	23.1778
240	0	-742.189	-1146.93	937.036	-736.441	-1206.16	1101.05	-680.663	-1049.89	537.136	-631.912	-1016.51	91.2216	-631.168	-858.296	37.4142	-356.215	-1197.33	910.947	-347.754	-1217.5	1072.11	-391.846	-1299.39	521.733	-442.592	-1595.7	173.834	-419.029	-1509.45	25.0701
241	0	-743.379	-1135.39	938.528	-737.468	-1194.4	1102.68	-680.72	-1043.39	537.139	-631.609	-1015.91	91.0639	-630.987	-857.969	37.0079	-357.485	-1184.23	911.588	-348.409	-1205.37	1073.06	-390.356	-1277.19	520.52	-440.022	-1583.01	182.731	-418.399	-1506.18	27.4612
242	0	-744.551	-1123.71	939.807	-738.476	-1182.51	1104.1	-680.934	-1037.78	537.12	-631.229	-1015.42	90.8686	-630.863	-857.741	36.6459	-358.448	-1171.73	912.408	-349.156	-1193.86	1074	-389.039	-1254.31	519.413	-437.178	-1568.46	192.269	-417.778	-1501.84	30.6532
243	0	-745.555	-1111.9	940.911	-739.316	-1170.48	1105.33	-681.225	-1032.96	537.207	-630.977	-1015.32	90.8204	-630.839	-857.579	36.3308	-359.242	-1159.53	913.174	-350.055	-1183.16	1074.85	-387.448	-1230.81	518.435	-434.133	-1551.94	201.88	-417.115	-1496.3	34.6213
244	0	-746.467	-1100.24	942.015	-740.063	-1158.61	1106.57	-681.427	-1027.97	536.914	-630.745	-1015.01	90.7433	-630.754	-857.431	36.1063	-359.909	-1147.57	913.917	-350.879	-1172.77	1075.48	-385.697	-1206.99	517.657	-431.021	-1533.65	211.148	-416.432	-1489.44	39.2396
245	0	-747.142	-1088.79	943.304	-740.575	-1146.94	1108	-682.178	-1023.53	537.197	-630.553	-1014.78	90.8805	-630.59	-857.23	35.8625	-359.676	-1138.62	915.429	-351.673	-1163.1	1075.93	-384.112	-1183.25	517.491	-428.028	-1513.97	219.432	-415.983	-1481.62	43.8624
246	0	-747.707	-1077.63	944.667	-740.975	-1135.57	1109.49	-682.792	-1018.82	537.511	-630.476	-1014.67	91.1545	-630.433	-857.066	35.6219	-360.595	-1126.48	915.992	-352.386	-1154.05	1076.34	-382.704	-1159.72	518.039	-425.051	-1493.44	226.229	-415.848	-1472.4	47.8497
247	0	-748.252	-1066.71	946.103	-741.357	-1124.43	1111.06	-683.409	-1013.91	537.708	-630.643	-1014.26	91.0537	-630.334	-856.792	35.2182	-361.191	-1114.85	916.726	-353.178	-1145.82	1076.82	-381.668	-1136.27	519.098	-422.117	-1472.68	232.166	-414.861	-1460.36	53.2917
248	0	-750.118	-1061.33	948.421	-741.715	-1113.47	1112.63	-683.927	-1008.95	537.719	-631.09	-1013.7	90.0394	-630.429	-856.74	35.124	-361.622	-1103.5	917.79	-353.14	-1136.14	1077.34	-380.634	-1112.97	520.483	-419.64	-1452.37	238.353	-413.089	-1443.53	59.3981
249	0	-751.641	-1055.22	950.299	-741.985	-1102.63	1114.08	-684.738	-1004.59	537.831	-631.216	-1013.37	89.7437	-630.473	-856.608	34.95	-361.879	-1092.33	918.981	-353.265	-1126.51	1078.11	-379.924	-1090.1	522.327	-417.621	-1431.87	244.334	-411.004	-1422	64.9393
250	0	-752.949	-1048.58	951.921	-742.208	-1091.79	1115.41	-685.354	-1000.6	537.922	-631.169	-1013.28	90.235	-630.439	-856.383	34.7104	-362.065	-1081.5	920.451	-353.712	-1117.42	1079.22	-379.347	-1067.84	524.731	-416.016	-1410.8	249.28	-408.797	-1396.9	69.6773
251	0	-753.5	-1039.78	952.929	-742.571	-1081.01	1116.52	-685.962	-997.305	538.078	-630.94	-1013.24	91.1367	-630.46	-856.313	34.6219	-362.121	-1070.74	922.218	-354.484	-1108.96	1080.69	-378.818	-1046.16	527.834	-414.661	-1388.69	253.046	-406.479	-1369.74	73.5997
252	0	-753.339	-1028.61	953.559	-743.128	-1070.51	1117.42	-686.239	-994.446	538.209	-630.847	-1013.19	91.1552	-630.454	-856.244	34.5532	-362.066	-1059.9	924.216	-355.245	-1100.15	1082.66	-378.353	-1025.2	531.575	-413.353	-1365.67	255.392	-403.68	-1341.73	76.6694
253	0	-752.85	-1016.6	953.93	-743.924	-1060.54	1118.05	-686.499	-992.103	538.355	-630.861	-1013.03	90.9438	-630.475	-856.168	34.4889	-361.91	-1048.96	926.613	-356.047	-1090.86	1085.01	-377.806	-1004.57	535.641	-412.109	-1342.02	256.265	-400.729	-1313.16	78.6529
254	0	-752.081	-1004.01	953.901	-744.846	-1050.89	1118.46	-686.738	-990.055	538.638	-630.884	-1012.97	90.9549	-630.427	-856.02	34.3531	-361.788	-1038.09	929.289	-356.635	-1080.76	1087.65	-377.396	-984.232	539.697	-410.965	-1318.04	256.017	-397.645	-1284.26	79.6561
255	0	-751.265	-991.516	953.769	-745.778	-1041.15	1118.73	-687.391	-988.255	539.014	-630.918	-1012.96	91.1184	-630.65	-855.965	34.2777	-361.624	-1027.61	932.066	-357.285	-1070.6	1090.47	-377.111	-964.404	543.607	-409.922	-1293.77	254.6	-394.369	-1254.97	79.7126
256	0	-750.535	-979.676	953.55	-746.629	-1031.41	1118.86	-687.346	-985.664	539.303	-631.382	-1013.37	91.6914	-631.404	-856.097	34.0358	-361.339	-1017.39	935.032	-357.955	-1060.36	1093.37	-376.835	-944.962	547.363	-408.91	-1269.2	252.168	-390.926	-1224.83	78.794
257	0	-750.163	-969.379	953.378	-747.422	-1021.8	1118.89	-687.144	-982.701	539.417	-630.154	-1012.02	91.0978	-630.795	-855.902	34.061	-360.784	-1007.45	938.172	-358.504	-1049.85	1096.17	-376.458	-925.957	550.997	-407.964	-1244.11	248.719	-387.049	-1193.94	77.7313
258	0	-750.14	-960.731	953.216	-748.411	-1013.52	1118.95	-687.398	-980.001	539.648	-630.098	-1011.73	91.1522	-630.188	-856.013	33.6573	-360.106	-998.313	941.302	-359.208	-1039.73	1098.81	-376.161	-907.602	554.411	-407.139	-1218.58	244.302	-383.259	-1161.58	76.2055
259	0	-750.389	-953.283	953.032	-749.037	-1004.71	1118.74	-687.613	-977.095	539.747	-630.097	-1011.6	91.3054	-630.722	-855.968	33.644	-360.687	-985.12	943.387	-360.15	-1030.1	1101.34	-375.913	-890.055	557.766	-406.441	-1192.53	238.986	-379.477	-1127.93	74.4181
260	0	-750.668	-946.364	952.868	-749.608	-995.88	1118.54	-688.29	-974.589	539.78	-630.103	-1011.45	91.4892	-631.049	-855.981	33.6223	-360.78	-973.615	945.86	-360.928	-1020.28	1103.65	-375.615	-872.939	561.093	-405.767	-1165.71	232.798	-375.447	-1093.98	72.8757
261	0	-751.306	-940.458	952.662	-750.172	-987.071	1118.26	-688.346	-971.797	539.857	-630.051	-1011.33	91.631	-630.962	-855.901	33.5476	-360.69	-963.001	948.098	-361.316	-1009.62	1105.76	-375.356	-856.409	564.246	-404.991	-1138.22	225.714	-371.761	-1058.38	70.7196
262	0	-751.922	-934.78	952.346	-750.681	-978.181	1117.85	-688.326	-969.109	539.963	-629.963	-1011.14	91.8225	-630.709	-855.893	33.5649	-360.479	-952.294	950.293	-361.828	-999.393	1107.58	-374.952	-840.668	567.329	-404.164	-1110.1	217.935	-368.317	-1022.31	68.6269
263	0	-752.3	-928.792	951.952	-751.054	-969.325	1117.33	-688.111	-966.31	540.066	-629.888	-1010.94	92.091	-631.003	-855.893	33.5093	-360.443	-941.379	952.068	-362.318	-989.199	1109.14	-374.623	-825.671	570.201	-403.336	-1081.36	209.628	-364.875	-985.894	66.1091
264	0	-752.695	-922.351	951.371	-751.443	-960.344	1116.71	-687.641	-963.317	540.06	-629.762	-1010.79	92.3322	-631.333	-855.948	33.5115	-360.7	-929.177	953.18	-362.83	-979.246	1110.52	-374.217	-811.481	572.633	-402.427	-1052.05	200.627	-361.605	-949.193	63.2686
265	0	-752.534	-914.153	950.41	-751.776	-951.331	1115.96	-687.338	-960.585	540.102	-629.584	-1010.59	92.5625	-631.438	-855.933	33.4764	-360.06	-920.186	955.025	-363.378	-969.544	1111.62	-373.92	-797.82	574.714	-401.387	-1022.43	191.402	-358.635	-912.467	60.3255
266	0	-752.358	-905.849	949.503	-751.938	-941.933	1115.18	-686.977	-957.7	540.099	-629.375	-1010.35	92.7775	-631.481	-855.865	33.4612	-359.727	-910.508	956.43	-363.729	-959.346	1112.46	-373.505	-784.826	576.325	-400.252	-991.616	181.901	-355.57	-875.332	56.8353
267	0	-752.15	-897.662	948.492	-752.031	-932.297	1114.21	-687.3	-955.785	540.514	-629.146	-1010.2	92.9727	-631.332	-855.674	33.2905	-359.519	-900.117	957.309	-364.078	-949.235	1113.37	-372.924	-772.349	577.35	-398.928	-960.707	172.404	-352.856	-838.39	53.5871
268	0	-752.03	-889.667	947.477	-752.131	-922.706	1113.17	-687.224	-952.999	540.024	-628.946	-1009.45	92.9415	-631.233	-855.366	33.2815	-359.135	-889.984	958.025	-364.426	-939.077	1114.01	-372.44	-760.624	577.99	-397.63	-928.724	163.064	-350.514	-800.957	50.5339
269	0	-751.958	-881.679	946.326	-752.354	-913.545	1112.07	-686.823	-950.059	540.175	-628.768	-1009.93	93.5303	-631.104	-855.257	33.191	-358.605	-880.477	958.499	-364.97	-929.337	1114.43	-371.841	-749.376	578.137	-396.303	-896.3	154.088	-348.369	-763.217	47.9494
270	0	-751.757	-873.628	945.083	-752.577	-904.836	1110.84	-686.931	-947.732	540.099	-628.635	-1009.93	93.7155	-630.95	-855.175	33.1019	-358.194	-870.629	958.792	-365.358	-919.231	1114.6	-371.223	-738.958	577.942	-395.051	-863.526	145.53	-346.392	-725.616	45.8114
271	0	-751.732	-865.688	943.969	-752.658	-895.73	1109.57	-687.033	-945.182	540.146	-628.484	-1009.74	93.8766	-630.875	-854.938	33.0775	-357.566	-860.816	958.699	-365.436	-908.505	1114.57	-370.665	-729.069	577.43	-393.88	-830.493	137.656	-343.801	-688.648	45.0584
272	0	-751.735	-857.749	942.703	-752.714	-886.211	1108.19	-686.823	-942.181	540.288	-628.351	-1009.6	94.0517	-630.994	-855.027	32.8838	-357.182	-851.033	958.396	-365.651	-898.097	1114.37	-370.282	-719.855	576.386	-392.751	-797.421	130.616	-341.529	-651.912	45.0654
273	0	-751.701	-849.506	941.447	-752.786	-876.966	1106.82	-686.552	-938.967	539.723	-628.231	-1009.47	94.2534	-631.286	-854.82	32.8746	-356.695	-841.143	957.767	-365.672	-887.395	1113.99	-369.938	-711.352	574.833	-391.91	-764.371	124.415	-339.804	-614.993	45.6746
274	0	-751.704	-841.418	940.213	-752.657	-867.444	1105.46	-686.435	-935.693	539.859	-628.065	-1009.23	94.5534	-631.54	-855.096	32.7794	-356.281	-830.998	957.099	-366.233	-878.577	1113.6	-369.524	-703.311	572.872	-391.033	-731.596	119.381	-338.532	-578.612	47.4138
275	0	-751.768	-833.351	938.903	-752.267	-856.902	1104.06	-686.304	-932.15	540.019	-627.911	-1008.95	94.9155	-631.578	-855.064	32.5998	-355.875	-820.997	956.149	-365.911	-866.607	1112.67	-368.983	-695.842	570.377	-390.613	-699.041	115.449	-337.823	-543.08	50.1557
276	0	-751.797	-825.233	937.644	-751.86	-846.617	1102.66	-685.489	-927.731	539.336	-627.673	-1008.61	95.2606	-630.51	-854.848	32.3727	-355.607	-810.629	954.803	-365.451	-854.43	1111.76	-368.371	-688.61	567.477	-390.219	-667.369	112.787	-337.785	-507.972	54.5727
277	0	-751.764	-817.229	936.465	-751.588	-837.197	1101.16	-685.351	-923.364	539.305	-627.442	-1008.16	95.644	-629.621	-854.594	32.3089	-355.504	-800.328	953.456	-365.768	-844.769	1110.83	-367.927	-681.555	564.365	-390.152	-636.786	111.191	-337.837	-474.918	60.6889
278	0	-751.57	-809.18	935.09	-751.432	-828.673	1099.63	-684.677	-918.243	538.959	-627.188	-1007.8	96.1741	-629.602	-854.429	32.1136	-355.485	-789.822	951.885	-365.122	-832.387	1109.42	-368.104	-674.5	561.204	-390.073	-607.6	110.093	-338.75	-442.744	67.0876
279	0	-751.35	-800.68	933.746	-751.252	-820.602	1098.06	-684.423	-913.437	538.885	-627.059	-1007.38	96.7791	-629.945	-854.202	32.2218	-355.249	-779.221	950.283	-364.618	-820.746	1108.18	-368.592	-667.233	558.158	-390.111	-579.777	109.366	-339.805	-412.611	74.1262
280	0	-750.912	-792.015	932.551	-751.133	-812.924	1096.46	-683.935	-907.873	538.678	-626.893	-1006.7	97.5503	-630.314	-854.023	32.1262	-354.645	-768.823	948.834	-364.318	-810.325	1106.98	-369.325	-659.639	555.498	-389.892	-553.443	109.454	-342.46	-382.836	81.9895
281	0	-750.385	-782.844	931.22	-750.464	-803.872	1094.88	-683.72	-901.92	538.426	-626.829	-1006.04	98.3662	-630.596	-853.857	31.987	-353.935	-758.182	947.165	-363.728	-798.981	1105.66	-370.208	-651.983	552.83	-389.772	-529.131	110.216	-345.084	-355.865	90.1924
282	0	-749.77	-773.089	930.016	-749.758	-794.124	1093.37	-683.352	-895.81	538.37	-626.796	-1005.08	99.224	-630.805	-853.568	31.88	-353.175	-747.554	945.495	-362.901	-787.133	1104.38	-371.034	-644.323	550.113	-389.913	-507.012	111.434	-348.27	-331.636	98.2165
283	0	-749.414	-764.302	928.883	-748.979	-784.408	1091.87	-682.937	-889.272	538.34	-626.867	-1004.16	100.324	-630.632	-853.096	31.808	-352.544	-736.673	943.99	-362.181	-775.924	1103.09	-371.913	-636.127	547.722	-390.697	-487.393	112.778	-351.727	-310.234	105.25
284	0	-748.809	-754.419	927.809	-747.987	-773.942	1090.48	-682.698	-882.404	538.128	-626.99	-1003.21	101.541	-630.52	-852.896	31.78	-351.944	-725.504	942.479	-361.429	-764.662	1101.85	-372.624	-626.721	545.768	-392.473	-470.186	113.295	-355.16	-292.315	110.224
285	0	-747.874	-743.779	926.715	-747.335	-764	1089.14	-682.289	-875.207	538.11	-627.21	-1001.82	102.823	-630.514	-852.427	31.7753	-351.403	-714.492	941.107	-360.578	-753.557	1100.68	-373.31	-615.826	544.448	-394.786	-455.726	112.75	-358.284	-277.51	112.412
286	0	-747.276	-734.434	925.713	-746.472	-753.552	1087.88	-681.922	-867.568	538.023	-627.501	-1000.51	104.373	-630.822	-851.949	31.6114	-350.765	-703.319	939.934	-359.845	-742.606	1099.5	-374.013	-603.48	543.554	-397.677	-444.023	111.281	-361.46	-265.704	111.76
287	0	-746.652	-724.413	924.895	-745.709	-742.969	1086.74	-681.753	-859.708	537.837	-627.771	-998.988	106.004	-630.977	-851.556	31.5503	-350.214	-692.012	938.82	-359.004	-731.602	1098.35	-374.687	-589.939	542.973	-400.915	-434.893	109.231	-364.55	-256.73	108.609
288	0	-745.783	-713.482	923.98	-744.705	-731.604	1085.71	-681.651	-851.555	537.693	-628.192	-997.213	107.831	-630.946	-851.098	31.3336	-349.254	-680.674	937.98	-358.252	-720.652	1097.29	-375.468	-575.826	542.677	-404.597	-427.553	106.766	-367.843	-250.046	103.928
289	0	-744.926	-702.357	923.218	-743.779	-720.685	1084.92	-681.081	-842.369	537.758	-628.619	-995.369	109.942	-631.302	-850.925	30.6154	-348.23	-669.102	937.316	-357.435	-709.605	1096.16	-376.446	-561.599	542.491	-408.115	-422.583	104.762	-371.256	-245.268	98.6718
290	0	-744.271	-691.964	922.709	-742.609	-709.581	1084.17	-680.806	-833.006	537.683	-629.146	-993.326	112.236	-631.953	-850.582	30.8543	-347.249	-657.041	936.544	-356.422	-698.029	1095.13	-377.557	-547.54	542.182	-411.182	-419.003	104.278	-374.95	-241.481	93.8663
291	0	-743.399	-681.031	922.138	-741.558	-699.159	1083.54	-680.456	-823.283	537.657	-629.748	-990.881	114.792	-631.768	-849.936	30.3334	-346.341	-644.547	935.909	-355.29	-685.928	1094.24	-378.92	-533.753	541.809	-414.649	-414.868	102.27	-378.834	-237.961	89.7362
292	0	-742.348	-669.381	921.804	-740.326	-688.412	1083.06	-680.111	-812.954	537.727	-630.329	-988.06	117.528	-633.029	-849.847	29.6318	-345.764	-631.377	935.371	-354.144	-673.355	1093.7	-380.358	-520.636	541.363	-418.493	-410.197	100.33	-382.949	-234.515	86.4497
293	0	-742.612	-662.841	922.187	-738.715	-676.836	1082.61	-679.64	-801.975	537.788	-631.013	-984.993	120.658	-632.858	-849.101	29.6376	-345.393	-617.836	935.078	-352.916	-660.268	1093.56	-381.751	-508.464	540.8	-421.632	-404.918	99.0465	-387.226	-230.684	82.6067
294	0	-742.108	-654.135	922.116	-737.381	-666.07	1082.36	-679.215	-790.096	537.95	-631.716	-981.405	124.079	-632.844	-848.405	29.6472	-345.227	-603.889	934.879	-351.855	-646.992	1093.84	-383.023	-497.125	540.251	-423.871	-399.599	97.6187	-391.573	-226.175	77.9179
295	0	-740.641	-641.033	922.151	-736.156	-655.672	1082.14	-678.939	-777.318	537.788	-632.471	-977.252	127.946	-633.229	-847.583	29.7095	-344.972	-590.273	935.131	-350.736	-633.388	1094.62	-383.876	-486.107	539.874	-424.204	-394.346	96.8261	-395.304	-221.201	72.2626
296	0	-739.299	-627.831	922.39	-734.914	-644.146	1082.08	-678.608	-763.302	537.656	-633.14	-972.512	132.201	-633.85	-847.118	30.0405	-344.675	-576.954	935.444	-349.562	-619.434	1095.73	-383.927	-474.881	539.84	-423.921	-389.49	95.6367	-397.699	-217.122	66.8209
297	0	-738.237	-615.443	922.297	-733.846	-632.229	1082.19	-678.492	-747.991	537.187	-633.862	-966.973	136.892	-634.303	-846.406	30.381	-344.279	-563.738	936.117	-348.527	-605.702	1097.11	-383.278	-463.495	540.417	-423.401	-385.252	94.7358	-398.295	-214.306	61.5005
298	0	-737.034	-602.915	922.419	-732.997	-620.322	1082.45	-678.565	-731.226	536.43	-634.447	-960.609	142.157	-634.699	-845.509	30.8055	-343.967	-550.864	937.271	-347.657	-592.511	1098.56	-382.177	-452.313	541.115	-422.44	-382.268	93.8786	-397.731	-212.25	56.11
299	0	-735.807	-590.026	922.49	-732.105	-607.725	1082.93	-679.045	-713.116	535.373	-635.044	-953.395	148.02	-635.078	-844.351	31.3477	-343.299	-538.54	938.502	-346.939	-579.597	1100.14	-380.694	-441.532	541.85	-421.319	-380.191	93.1038	-397.084	-210.746	51.6818
300	0	-734.648	-577.007	922.714	-731.311	-594.732	1083.53	-680.042	-693.638	534.205	-635.569	-944.851	154.672	-635.395	-842.74	31.9893	-342.679	-526.577	940.009	-346.209	-567.132	1101.87	-378.882	-431.291	542.524	-420.632	-377.93	92.2682	-396.919	-209.281	48.112
301	0	-733.391	-564.178	922.936	-730.503	-582.136	1084.4	-681.469	-672.717	532.848	-636.142	-935.02	161.896	-635.942	-840.904	32.5755	-342.018	-514.775	941.765	-345.489	-555.397	1103.67	-377.024	-422.004	543.168	-419.323	-376.722	92.1145	-396.76	-208.168	44.9437
302	0	-732.049	-551.079	923.294	-729.637	-570.209	1085.41	-683.004	-650.47	531.3	-636.821	-923.649	169.835	-636.604	-838.345	33.7109	-341.011	-503.082	943.465	-344.62	-544.113	1105.4	-375.376	-413.815	543.548	-418.631	-375.252	91.7247	-396.468	-207	42.9765
303	0	-730.759	-537.845	923.651	-728.72	-558.834	1086.53	-684.44	-627.214	529.71	-637.466	-910.942	178.152	-637.142	-834.742	35.1616	-339.673	-491.531	945.277	-343.692	-533.242	1107.08	-374.03	-406.55	543.799	-418.059	-374.532	91.8076	-396.559	-206.152	41.9616
304	0	-729.267	-524.528	924.124	-727.679	-547.794	1087.52	-685.503	-603.296	528.182	-638.313	-896.403	187.225	-637.596	-830.123	36.9422	-337.852	-480.3	946.945	-342.525	-522.678	1108.58	-372.917	-400.186	543.956	-418.099	-373.923	91.8813	-396.879	-205.463	41.2339
305	0	-727.786	-511.049	924.551	-726.612	-536.935	1088.43	-686.515	-578.716	526.867	-639.294	-879.453	196.518	-638.341	-825.01	39.7538	-335.558	-470.569	948.489	-341.271	-512.447	1109.92	-372.385	-394.292	544.125	-418.349	-373.239	91.8792	-396.98	-204.984	40.61
306	0	-726.341	-497.953	925.061	-725.577	-526.366	1089.11	-687.304	-554.01	526.122	-640.166	-860.595	205.634	-638.503	-818.151	43.3039	-333.398	-461.06	949.873	-340.068	-502.449	1111.16	-371.978	-388.691	544.263	-418.651	-372.867	91.9712	-396.954	-204.871	40.3987
307	0	-725.072	-485.362	925.526	-724.637	-515.954	1089.57	-687.805	-530.586	526.313	-640.851	-840.091	213.628	-638.399	-810.159	47.4558	-332.038	-450.808	950.705	-338.778	-492.619	1112.31	-371.496	-383.76	544.443	-418.934	-372.607	92.0601	-397.077	-204.708	40.1192
308	0	-723.905	-472.661	925.906	-723.742	-505.551	1089.86	-688.289	-506.303	526.925	-641.408	-818.18	220.389	-637.99	-801.181	51.1429	-331.018	-440.992	951.408	-337.65	-482.632	1113.4	-370.865	-378.929	544.636	-419.063	-372.262	92.1366	-397.027	-204.593	39.9495
309	0	-722.895	-460.431	926.442	-722.959	-495.04	1090.08	-688.524	-481.328	527.927	-642.681	-796.194	226.689	-638.523	-789.173	56.8699	-330.256	-431.562	952.252	-336.692	-472.804	1114.53	-370.204	-374.001	544.865	-419.102	-371.845	92.1734	-396.998	-204.365	39.691
310	0	-722.221	-448.585	927.19	-722.302	-484.505	1090.33	-688.487	-456.429	529.331	-644.627	-778.668	234.111	-640.575	-771.96	64.6867	-329.591	-422.198	953.121	-335.947	-462.939	1115.64	-369.435	-369.029	545.046	-419.089	-371.481	92.1621	-396.865	-204.259	39.4919
311	0	-721.475	-437.535	928.118	-721.518	-473.814	1090.76	-688.039	-432.815	531.504	-644.316	-757.239	241.212	-642.151	-748.746	71.554	-329.021	-412.498	954.181	-335.358	-452.901	1116.81	-368.696	-363.994	545.15	-419.113	-371.184	92.1146	-396.713	-204.144	39.2881
312	0	-720.947	-426.371	929.227	-720.823	-463.242	1091.24	-687.365	-409.305	533.983	-643.07	-731.192	246.647	-644.388	-721.989	78.5091	-328.505	-402.661	955.304	-334.816	-442.982	1117.98	-367.96	-359.202	545.204	-419.127	-370.92	92.1676	-396.563	-203.937	39.0942
313	0	-720.485	-415.639	930.508	-720.823	-463.242	1091.24	-686.718	-386.157	536.92	-642.299	-710.227	252.302	-646.362	-693.266	84.5312	-328.039	-392.573	956.147	-334.34	-433.132	1119.14	-367.269	-354.723	545.164	-419.113	-370.703	92.2767	-396.331	-203.843	38.985
314	0	-720.068	-404.669	931.98	-719.517	-443.22	1093	-685.814	-363.231	540.528	-641.883	-686.992	256.21	-648.548	-663.54	89.5136	-327.513	-382.649	956.992	-333.705	-423.172	1120.1	-366.595	-350.598	545.096	-419.211	-370.483	92.3871	-396.185	-203.747	38.8798
315	0	-719.708	-393.924	933.733	-718.711	-432.722	1094.22	-684.979	-341.407	544.669	-641.556	-662.62	258.53	-650.293	-633.665	93.2435	-327.096	-372.752	957.607	-332.929	-413.193	1120.9	-366.09	-346.703	545.08	-419.405	-370.287	92.5506	-396.136	-203.699	38.8334
316	0	-719.447	-383.522	935.641	-718.711	-432.722	1094.22	-684.131	-319.822	548.977	-641.063	-635.546	258.594	-651.87	-603.71	95.3064	-326.727	-363.191	958.115	-332.043	-403.051	1121.55	-365.586	-343.228	545.093	-419.672	-370.032	92.6859	-395.983	-203.719	38.7654
317	0	-719.185	-372.481	937.694	-718.711	-432.722	1094.22	-683.237	-298.86	553.18	-640.377	-611.753	258.061	-653.669	-574.161	96.2023	-326.373	-354.794	958.338	-331.015	-392.69	1121.94	-365.304	-340.013	545.158	-419.972	-369.838	92.8437	-395.882	-203.719	38.6824
318	0	-719.037	-361.744	939.814	-718.711	-432.722	1094.22	-682.358	-278.489	557.11	-642.333	-590.254	257.724	-655.17	-544.034	95.8111	-326.114	-345.592	958.442	-329.993	-382.29	1122.18	-365.08	-336.91	545.264	-420.775	-369.099	92.7599	-395.751	-203.685	38.6564
319	0	-718.949	-350.715	941.935	-718.711	-432.722	1094.22	-681.402	-258.705	560.626	-641.895	-563.987	254.905	-656.71	-513.326	94.797	-325.744	-336.414	958.42	-329.252	-373.042	1122.1	-364.903	-333.79	545.262	-421.143	-368.85	92.866	-395.64	-203.675	38.5116
320	0	-718.918	-340.066	944.085	-718.711	-432.722	1094.22	-680.434	-239.676	563.865	-641.069	-537.023	250.879	-657.968	-481.216	93.0355	-325.499	-327.428	958.136	-329.018	-365.284	1122.15	-364.824	-330.731	545.223	-421.421	-368.709	92.9863	-395.475	-203.666	38.3693
321	0	-718.94	-329.532	946.001	-718.711	-432.722	1094.22	-679.586	-224.13	566.89	-640.009	-509.293	245.835	-659.028	-447.549	90.7939	-325.256	-318.542	957.746	-327.877	-354.942	1121.81	-364.698	-327.404	545.13	-421.681	-368.491	93.1612	-395.628	-203.373	38.0589
322	0	-718.861	-319.034	947.702	-718.711	-432.722	1094.22	-678.769	-206.18	569.729	-639.243	-481.729	240.086	-659.725	-413.286	88.0376	-325.062	-309.785	957.283	-326.778	-344.179	1121.44	-364.748	-324.073	545.034	-421.973	-368.179	93.3158	-395.627	-203.246	37.7636
323	0	-718.838	-308.501	949.455	-718.711	-432.722	1094.22	-678.069	-188.622	572.391	-638.483	-453.35	233.268	-660.355	-378.176	85.0489	-324.863	-300.893	956.735	-325.934	-334	1121.01	-364.713	-320.481	544.892	-422.288	-367.813	93.4845	-395.676	-203.061	37.4545
324	0	-718.384	-296.017	950.906	-718.711	-432.722	1094.22	-677.683	-171.808	575.026	-638.239	-425.627	225.965	-660.596	-342.524	81.7558	-324.761	-292.04	956.123	-325.46	-325.051	1120.46	-364.797	-316.882	544.835	-422.526	-367.518	93.7269	-395.706	-202.827	37.1951
325	0	-717.632	-281.862	951.921	-718.711	-432.722	1094.22	-676.925	-155.727	577.241	-636.742	-394.513	217.402	-660.692	-305.965	78.3372	-324.642	-282.972	955.431	-324.861	-315.841	1119.82	-364.831	-313.192	544.688	-422.835	-367.212	93.8857	-395.825	-202.626	36.9137
326	0	-716.698	-266.836	952.856	-718.711	-432.722	1094.22	-676.503	-140.402	579.645	-636.001	-363.312	208.462	-661.189	-273.831	74.8711	-324.667	-274.188	954.764	-324.21	-305.849	1119.08	-364.996	-309.42	544.587	-423.067	-366.865	94.1043	-395.823	-202.426	36.7109
327	0	-715.855	-251.899	953.702	-718.711	-432.722	1094.22	-675.432	-126.031	581.369	-635.734	-333.928	199.772	-661.252	-236.453	71.5821	-324.651	-264.938	953.93	-323.735	-296.263	1118.22	-365.085	-305.609	544.399	-423.278	-366.623	94.3675	-395.623	-202.969	36.7883
328	0	-715.295	-237.777	954.553	-711.166	-302.266	1113.2	-675.069	-112.092	582.851	-635.125	-303.895	190.786	-661.372	-198.679	68.5831	-324.753	-255.926	953.125	-323.337	-287.063	1117.33	-365.297	-301.633	544.22	-423.505	-366.412	94.6556	-395.558	-202.939	36.683
329	0	-714.899	-224.682	955.249	-711.166	-302.266	1113.2	-674.363	-98.8957	583.699	-634.858	-276.362	182.072	-661.853	-160.724	65.9604	-324.853	-246.735	952.178	-322.781	-276.814	1116.35	-365.443	-297.718	544.006	-423.687	-366.162	94.9185	-395.628	-202.898	36.5541
330	0	-714.876	-212.893	955.981	-710.077	-279.669	1114.45	-674.381	-86.3572	584.326	-634.009	-244.424	173.206	-662.715	-122.683	63.8103	-324.968	-237.292	951.165	-321.93	-264.893	1115.17	-365.606	-293.673	543.839	-423.783	-365.896	95.0937	-395.151	-201.862	36.236
331	0	-715.204	-202.285	956.598	-709.849	-269.222	1115.09	-673.264	-74.537	584.267	-633.047	-211.845	164.647	-664.068	-84.9464	62.1943	-325.087	-227.884	950.182	-322.088	-255.774	1114.27	-365.75	-289.67	543.564	-423.914	-365.523	95.3232	-395.281	-201.672	36.1251
332	0	-715.752	-192.661	957.058	-709.616	-258.708	1115.54	-672.681	-63.2918	583.897	-632.073	-179.176	156.119	-665.684	-47.3907	61.1177	-325.25	-218.131	949.064	-321.826	-245.909	1113.17	-365.89	-285.457	543.372	-424.063	-365.087	95.656	-395.222	-201.548	35.9557
333	0	-716.535	-183.877	957.363	-709.439	-248.106	1115.83	-672.369	-53.1244	582.336	-631.278	-146.071	148.286	-667.862	-9.80803	61.0938	-325.316	-208.466	947.876	-321.824	-235.902	1112	-366.086	-281.129	543.129	-424.19	-364.796	96.1362	-395.117	-201.529	35.7335
334	0	-717.31	-175.256	957.328	-709.36	-237.502	1115.88	-672.182	-43.6465	580.284	-630.723	-112.638	140.994	-669.602	27.2704	60.5922	-325.503	-199.108	946.662	-321.634	-225.209	1110.75	-366.331	-276.576	542.818	-424.37	-364.406	96.4968	-395.046	-201.421	35.5639
335	0	-718.087	-166.275	956.96	-709.297	-226.687	1115.67	-672.162	-35.1041	577.655	-630.555	-78.8808	134.446	-671.08	63.9088	60.0682	-325.545	-189.425	945.488	-321.477	-214.406	1109.43	-366.65	-271.939	542.584	-424.587	-363.901	97.0486	-394.824	-201.336	35.5268
336	0	-718.847	-156.981	956.408	-709.408	-215.842	1115.31	-671.674	-26.9889	574.847	-630.937	-44.963	128.725	-671.724	100.966	59.8197	-325.655	-179.699	944.131	-321.529	-204.016	1108.11	-366.958	-266.98	542.225	-424.775	-363.363	97.6157	-394.743	-202.181	35.591
337	0	-719.52	-147.189	955.513	-709.551	-204.749	1114.58	-671.73	-19.6567	571.36	-631.165	-10.8979	124.281	-672.089	137.59	59.9788	-325.697	-169.835	942.72	-321.353	-192.662	1106.69	-367.361	-261.894	541.978	-424.955	-362.685	98.2863	-394.735	-202.023	35.4801
338	0	-719.952	-136.4	954.301	-709.744	-193.589	1113.71	-671.86	-12.6441	567.671	-631.764	22.8835	121.103	-670.937	174.289	60.9406	-325.724	-159.585	941.232	-321.464	-181.878	1105.25	-367.729	-256.65	541.676	-425.231	-362.062	99.0315	-394.531	-201.983	35.3591
339	0	-720.185	-124.768	952.882	-709.955	-182.124	1112.48	-672.096	-5.67405	563.902	-632.497	56.1138	119.24	-668.848	210.385	63.2597	-325.752	-149.787	939.882	-321.57	-170.715	1103.75	-368.192	-251.06	541.336	-425.484	-361.32	99.8203	-394.498	-201.787	35.1419
340	0	-720.332	-112.592	951.297	-710.09	-170.026	1111.04	-672.352	1.81176	560.127	-633.278	88.3593	118.517	-665.729	245.069	66.8133	-325.78	-139.713	938.486	-321.953	-160.207	1102.16	-368.727	-245.149	541.03	-425.871	-360.513	100.652	-394.477	-201.657	35.0104
341	0	-720.513	-100.099	949.587	-710.14	-156.664	1109.56	-672.251	9.96579	556.552	-634.28	118.633	118.336	-661.317	278.373	71.0624	-325.87	-129.641	937.019	-322.135	-149.237	1100.39	-369.354	-239.001	540.654	-426.268	-359.717	101.64	-394.529	-201.426	34.8781
342	0	-720.701	-87.5638	947.769	-710.346	-142.972	1107.87	-671.785	18.4997	553.382	-635.559	146.827	118.239	-657.696	309.711	76.6653	-326.099	-119.506	935.466	-322.706	-138.631	1098.55	-369.998	-232.544	540.15	-426.752	-358.944	102.786	-394.474	-201.389	34.8445
343	0	-720.925	-75.3204	945.831	-710.527	-129.163	1105.99	-671.328	27.4415	550.315	-637.516	172.571	118.479	-653.998	338.275	83.0728	-326.465	-109.273	933.87	-323.177	-127.84	1096.59	-370.793	-225.572	539.656	-427.335	-357.605	103.779	-394.503	-201.28	34.807
344	0	-721.313	-63.4803	943.938	-711.04	-116.014	1104.04	-671.07	36.7242	547.54	-639.466	195.438	119.074	-651.002	363.902	90.6723	-326.819	-98.5712	932.191	-323.489	-116.198	1094.58	-371.676	-218.278	539.19	-428.009	-356.8	105.149	-394.629	-201.025	34.7127
345	0	-721.809	-52.1009	942.064	-711.722	-103.622	1102.06	-671.097	47.0859	545.125	-640.09	215.084	119.232	-647.972	389.71	98.7862	-327.257	-87.8654	930.348	-324.315	-105.742	1092.46	-372.595	-210.536	538.498	-428.587	-355.563	106.597	-394.69	-200.748	34.5759
346	0	-722.346	-40.7097	940.203	-712.712	-92.7167	1100.22	-671.429	59.1327	543.348	-639.854	231.127	118.456	-646.139	407.55	105.937	-327.754	-77.159	928.571	-325.172	-95.2038	1090.28	-373.598	-202.035	537.795	-429.171	-354.116	108.178	-394.76	-200.451	34.4486
347	0	-722.883	-28.7624	938.476	-713.724	-82.3763	1098.52	-671.769	72.8785	542.102	-639.193	243.802	116.795	-644.975	419.997	110.386	-328.298	-66.1032	926.779	-325.841	-83.7358	1088.18	-374.547	-193.036	537.122	-429.543	-352.525	110.028	-394.749	-200.158	34.315
348	0	-723.404	-16.3151	936.945	-714.607	-71.7005	1096.87	-672.057	87.5702	541.391	-638.536	253.793	116.131	-644.173	429.386	109.811	-328.967	-54.6194	925.002	-326.646	-72.1141	1086.04	-375.554	-183.396	536.377	-429.64	-350.793	112.127	-394.662	-199.827	34.1415
349	0	-724	-3.28739	935.66	-715.492	-60.0161	1095.41	-672.219	102.806	540.882	-637.789	262.022	114.81	-643.366	437.226	103.697	-329.786	-43.2181	923.383	-327.555	-60.5669	1083.88	-376.582	-173.257	535.616	-429.534	-348.982	114.567	-394.517	-199.485	33.9485
350	0	-724.544	9.88638	934.674	-716.177	-47.285	1094.2	-672.293	118.054	540.695	-636.576	268.34	112.914	-642.997	441.7	93.8561	-330.656	-31.4275	921.867	-328.329	-48.5745	1081.9	-377.653	-162.455	534.856	-429.337	-346.925	117.257	-394.351	-199.083	33.7454
351	0	-725.076	23.5286	933.893	-716.602	-33.6271	1093.37	-672.25	133.28	540.705	-634.774	272.559	110.442	-642.57	445.427	85.0677	-331.55	-19.3453	920.431	-329.038	-35.9509	1080.11	-378.744	-150.971	534.111	-429.107	-344.527	120.364	-394.115	-198.689	33.4912
352	0	-725.666	37.8424	933.313	-717.136	-19.9143	1092.74	-671.887	148.693	540.821	-632.954	276.571	108.503	-641.8	448.119	80.184	-332.469	-6.92651	919.249	-330.023	-23.7201	1078.45	-379.836	-138.683	533.432	-428.719	-341.682	123.814	-393.807	-198.017	33.2753
353	0	-726.205	51.7794	933.27	-718.058	-6.56493	1092.66	-671.627	163.708	541.12	-632.076	281.528	107.433	-640.111	452.397	75.4142	-333.56	5.83453	918.4	-330.973	-11.1562	1077.03	-380.89	-125.492	532.775	-428.253	-338.397	127.724	-393.46	-197.52	33.0475
354	0	-727.053	65.8014	933.515	-719.01	6.96162	1092.89	-671.879	177.909	541.91	-631.594	285.99	106.364	-639.149	450.457	68.978	-334.77	19.0382	917.532	-331.741	1.90543	1076.09	-381.821	-111.438	532.19	-427.541	-334.607	132.205	-393.291	-196.827	32.8748
355	0	-727.771	79.1886	934.335	-719.795	20.3876	1093.74	-673.049	191.796	543.325	-631.601	289.9	105.667	-638.11	452.323	64.4364	-336.146	32.6219	916.968	-332.669	14.596	1075.38	-382.564	-95.9742	531.64	-426.675	-329.939	137.235	-393.17	-196.057	32.8122
356	0	-728.655	92.3043	935.823	-720.623	33.6777	1095.29	-674.15	205.835	545.185	-631.751	292.577	105.199	-637.879	453.814	61.0501	-337.539	46.152	916.662	-333.453	27.5321	1075.17	-383.11	-79.4033	531.117	-425.77	-324.48	142.944	-393.077	-195.269	32.7782
357	0	-729.708	105.537	937.611	-721.187	46.4454	1097.53	-675.202	219.865	547.075	-632.09	294.562	104.881	-637.657	455.489	57.7278	-338.991	59.7365	916.624	-334.202	40.5433	1075.19	-383.292	-61.3016	530.416	-424.711	-317.861	149.482	-392.663	-195.178	33.3607
358	0	-730.821	118.98	939.432	-722.128	58.3859	1099.97	-676.158	233.171	548.435	-632.942	296.618	104.43	-637.228	456.847	54.8665	-340.516	73.4502	916.926	-334.978	53.2868	1075.64	-383.144	-41.7754	529.736	-423.743	-309.877	156.753	-392.11	-194.623	34.1169
359	0	-732.052	131.757	941.354	-723.24	69.8672	1102.2	-677.32	245.092	549.35	-633.007	298.682	104.144	-636.767	458.142	52.8979	-342.212	87.2481	917.298	-335.686	66.3066	1076.28	-382.428	-20.7987	528.81	-422.886	-300.527	164.901	-392.307	-193.208	35.0493
360	0	-733.254	144.855	943.135	-724.391	81.7206	1104.46	-678.563	255.231	549.584	-633.112	300.555	103.628	-636.313	458.952	51.8393	-343.835	100.799	918.016	-336.654	78.9896	1077.01	-381.533	1.37827	527.773	-422.045	-289.827	173.821	-392.339	-191.799	36.8268
361	0	-734.469	158.195	944.881	-725.605	94.1984	1106.5	-679.306	263.571	549.383	-632.841	301.515	103.392	-636.198	459.592	51.1242	-345.583	114.473	918.767	-337.825	90.9063	1077.76	-380.57	24.6229	526.562	-421.312	-277.293	183.354	-392.179	-189.053	39.1785
362	0	-735.925	170.491	946.621	-727.046	106.659	1108.35	-679.938	270.939	549.094	-632.488	302.053	103.166	-636.346	460.002	50.5668	-347.159	128.204	919.488	-338.999	102.915	1078.55	-379.592	48.6946	525.342	-420.329	-263.149	193.59	-392.008	-185.072	42.1765
363	0	-737.33	182.787	948.251	-728.215	119.29	1110.36	-680.618	277.63	549.1	-632.371	302.623	102.962	-636.337	460.357	50.0701	-348.715	141.922	920.216	-340.124	114.761	1079.37	-379.093	73.3752	524.085	-419.165	-246.873	204.133	-391.658	-179.615	46.0523
364	0	-738.742	195.04	950.021	-729.482	131.535	1112.38	-681.08	283.413	549.255	-632.081	302.957	102.749	-636.405	460.724	49.8161	-350.17	155.038	920.691	-341.217	126.577	1080.07	-378.422	98.5118	523.145	-417.936	-228.601	214.723	-391.61	-172.779	50.6249
365	0	-740.265	206.29	952.106	-730.539	143.02	1114.37	-681.476	288.658	549.395	-631.757	303.113	102.684	-636.314	460.751	49.5218	-351.565	168.112	921.243	-342.281	137.718	1080.55	-377.562	122.973	522.879	-416.74	-208.767	224.584	-391.791	-164.537	55.6837
366	0	-741.492	217.418	954.239	-731.36	154.917	1116.47	-681.974	293.427	549.549	-631.605	303.195	102.68	-636.28	460.952	49.3162	-352.828	180.669	921.721	-343.295	148.312	1080.84	-376.884	147.93	523.165	-415.394	-187.525	233.046	-392.238	-155.645	60.5304
367	0	-743.432	224.774	956.354	-731.965	167.088	1118.55	-682.429	298.057	549.753	-631.813	303.233	102.913	-636.245	461.071	49.1138	-353.935	193.453	922.343	-344.227	158.281	1080.99	-376.204	172.737	524.398	-413.928	-165.594	240.114	-392.868	-146.141	64.9011
368	0	-744.365	235.341	958.614	-732.469	179.24	1120.65	-682.955	302.846	549.837	-632.228	303.074	102.681	-636.217	461.247	48.8825	-354.807	204.889	923.329	-344.661	168.806	1081.41	-375.555	196.983	526.345	-412.505	-142.98	246.217	-393.183	-133.925	70.0043
369	0	-745.052	247.323	960.515	-733.025	191.27	1122.55	-683.422	307.674	549.968	-632.291	303.266	102.37	-636.18	461.305	48.639	-355.572	216.726	924.493	-345.125	179.089	1081.95	-375.039	220.816	528.739	-411.791	-120.969	252.365	-393.415	-116.31	75.8539
370	0	-745.643	259.253	961.953	-733.572	202.907	1124.31	-683.723	312.403	550.056	-632.319	303.594	102.213	-636.132	461.436	48.3793	-356.222	228.384	926.044	-345.658	189.171	1082.88	-374.759	244.075	531.672	-411.54	-99.2474	258.474	-393.285	-93.2463	81.3048
371	0	-746.155	270.216	962.999	-734.256	214.317	1125.79	-684.418	317.096	550.099	-632.269	303.969	102.31	-636.154	461.51	48.0603	-356.777	241.126	927.705	-346.191	199.401	1084.36	-374.65	266.765	534.996	-411.618	-76.5071	263.189	-392.963	-65.8564	85.9328
372	0	-746.75	280.331	963.844	-735.087	225.586	1127.03	-684.761	321.541	550.193	-632.243	304.399	102.591	-636.177	461.618	47.8056	-357.117	252.152	929.914	-346.926	209.668	1086.33	-374.714	289.019	538.775	-411.96	-52.7911	266.8	-392.534	-36.1332	89.6191
373	0	-747.275	290.066	964.518	-736.146	236.546	1127.97	-685.007	325.423	550.289	-632.235	304.692	102.694	-636.11	461.798	47.5256	-357.397	263.548	932.359	-347.87	219.833	1088.72	-374.78	310.815	542.855	-412.424	-28.65	268.907	-392.058	-5.00762	92.2904
374	0	-747.819	299.449	965.058	-737.227	247.042	1128.75	-685.244	328.753	550.466	-632.232	304.855	102.677	-636.093	461.97	47.2647	-357.697	275.055	935.01	-348.814	230.462	1091.56	-374.861	332.27	547.203	-412.823	-3.37937	269.24	-391.026	25.3085	94.1045
375	0	-748.4	308.776	965.58	-738.445	257.742	1129.38	-685.418	331.488	550.731	-632.166	305.011	102.775	-636.11	462.1	47.0105	-358.019	287.809	937.611	-349.836	240.233	1094.7	-374.874	353.517	551.673	-413.131	22.1908	268.47	-390.177	56.6958	94.5751
376	0	-748.866	318.29	965.977	-739.628	268.284	1129.83	-685.541	333.85	551.043	-631.468	305.53	103.057	-636.066	462.146	46.7138	-358.228	300.307	940.568	-350.904	250.473	1097.78	-374.85	374.504	555.962	-413.25	48.1054	266.756	-389.069	88.1612	94.099
377	0	-749.315	329.05	965.918	-740.719	278.717	1130.24	-685.584	336.184	551.377	-631.222	305.716	103.161	-636.071	462.212	46.4481	-358.322	310.934	943.6	-351.826	261.264	1100.75	-374.866	394.957	560.003	-413.572	75.082	263.391	-387.826	119.912	92.6484
378	0	-749.36	337.844	966.382	-741.749	289.099	1130.53	-685.286	338.47	551.842	-631.158	305.897	103.313	-635.919	462.304	46.295	-358.438	322.341	946.401	-352.652	272.424	1103.56	-374.931	415.053	563.866	-413.919	102.358	259.214	-386.454	152.563	90.5779
379	0	-749.681	346.026	966.425	-742.526	299.119	1130.73	-686.209	341.2	552.044	-630.973	305.988	103.604	-635.924	462.361	46.1179	-358.495	333.994	949.296	-353.46	283.337	1106.23	-375.219	434.481	567.635	-414.288	130.173	254.241	-384.952	186.552	88.19
380	0	-749.9	354.687	966.415	-743.193	308.986	1130.95	-685.669	343.824	552.339	-630.898	306.147	103.779	-636.107	462.378	45.8854	-358.527	345.707	951.998	-354.131	294.356	1108.67	-375.6	453.268	571.289	-414.479	159.005	248.263	-383.227	221.831	85.6186
381	0	-750.023	363.549	966.271	-743.766	318.561	1131.04	-685.798	346.691	552.626	-630.923	306.306	103.962	-635.671	462.362	45.6204	-358.48	357.244	954.613	-354.834	305.428	1111.03	-376.072	471.31	574.822	-414.691	188.338	241.669	-381.566	258.377	83.0068
382	0	-750.046	372.478	966.079	-744.265	328.426	1130.93	-685.753	349.541	552.826	-630.937	306.547	104.164	-635.851	462.462	45.5023	-358.434	369.143	957.306	-355.485	316.465	1113.24	-376.599	488.541	578.252	-414.92	217.95	234.267	-379.966	295.839	80.3345
383	0	-750.012	381.305	965.783	-744.678	339.02	1130.86	-685.803	352.346	553.123	-630.907	306.685	104.352	-635.905	462.506	45.3883	-358.308	380.247	959.776	-356.059	327.505	1115.24	-377.063	505.152	581.425	-415.077	248.125	225.927	-378.328	333.993	77.4152
384	0	-749.94	390.106	965.424	-744.897	350.072	1130.54	-685.787	355.066	553.295	-630.851	306.854	104.558	-635.941	462.77	45.5221	-358.094	391.783	961.916	-356.694	338.164	1117.08	-377.418	520.992	584.219	-415.089	278.851	217.296	-376.757	372.86	74.6038
385	0	-749.879	399.096	964.905	-745.122	360.66	1130.27	-685.734	357.728	553.58	-630.756	306.998	104.874	-635.943	462.799	45.3753	-358.172	403.453	963.508	-357.227	349.572	1118.56	-377.571	536.083	586.771	-414.987	310.456	208.065	-375.543	412.101	71.6073
386	0	-749.807	408.12	964.418	-745.373	371.07	1129.72	-685.609	360.268	553.712	-630.668	307.165	105.154	-636.026	462.821	45.2743	-358.138	414.633	965.04	-357.742	360.552	1119.89	-377.777	550.302	588.752	-414.831	342.81	198.368	-373.658	452.096	68.79
387	0	-749.705	417.097	963.656	-745.591	381.403	1129.17	-685.541	362.97	553.784	-630.52	307.36	105.473	-636.085	462.806	45.1345	-357.909	425.956	966.213	-358.189	371.496	1120.81	-378.08	563.737	590.219	-414.636	375.71	188.381	-372.306	492.323	66.0427
388	0	-749.531	426.23	962.907	-745.65	392.043	1128.49	-685.138	365.803	553.936	-630.383	307.573	105.813	-636.017	462.788	44.9384	-357.874	436.819	967.018	-358.541	382.42	1121.46	-378.326	576.436	591.057	-414.304	409.335	178.467	-370.872	532.676	63.7406
389	0	-749.392	435.465	961.991	-745.79	402.309	1127.69	-684.802	368.83	553.978	-630.203	307.776	106.065	-636.018	462.834	44.8286	-357.509	447.735	967.37	-358.838	393.636	1121.82	-378.661	588.256	591.28	-414.005	443.747	168.689	-369.45	572.592	61.8032
390	0	-749.155	445.069	961.04	-745.693	413.141	1126.67	-684.374	372.016	554.023	-630.084	308.046	106.364	-636.082	462.884	44.7415	-357.146	458.604	967.541	-359.127	404.87	1121.84	-378.995	599.319	590.854	-413.635	478.307	159.398	-367.98	613.345	60.7645
391	0	-748.872	455.33	959.913	-745.674	423.625	1125.72	-683.898	375.273	554.112	-629.908	308.299	106.656	-636.231	462.974	44.7501	-356.731	468.156	967.077	-359.242	416.608	1121.56	-379.307	609.529	589.702	-413.453	513.632	150.384	-366.388	654.053	60.7068
392	0	-748.692	465.287	958.737	-745.576	433.887	1124.61	-683.911	378.749	553.862	-629.701	308.556	106.916	-636.942	463.582	45.2871	-356.364	479.504	966.573	-359.413	428.004	1121.11	-379.452	618.93	587.957	-413.552	549.609	142.339	-365.078	694.99	62.0087
393	0	-748.531	474.758	957.595	-745.323	444.188	1123.39	-683.588	382.371	553.789	-629.454	308.828	107.197	-637.126	463.64	45.1855	-355.624	490.63	965.86	-359.504	439.803	1120.34	-379.622	627.715	585.646	-413.887	585.627	135.535	-363.7	734.384	63.7242
394	0	-748.572	483.449	956.246	-745.042	454.428	1122.05	-683.405	386.166	553.609	-629.229	309.117	107.501	-637.17	463.691	45.1483	-355.304	501.494	964.665	-359.471	451.677	1119.26	-379.574	635.98	582.806	-413.94	620.359	130.052	-362.781	773.469	66.2686
395	0	-748.653	491.827	954.881	-744.81	464.115	1120.57	-682.816	390.269	553.27	-629.052	309.4	107.859	-637.263	463.793	45.0594	-355.207	512.394	963.009	-359.49	463.461	1118.01	-379.386	643.858	579.395	-414.176	656.285	125.721	-362.699	812.11	69.69
396	0	-748.787	499.849	953.437	-744.619	473.664	1118.83	-682.61	394.66	553.154	-628.729	309.669	108.369	-637.355	463.886	44.9438	-355.035	523.511	961.075	-359.361	475.617	1116.47	-379.398	651.567	575.509	-414.09	690.385	122.88	-362.955	849.405	73.9304
397	0	-748.969	507.767	951.986	-744.481	482.924	1117.09	-682.471	399.66	552.716	-628.358	310.049	108.817	-637.068	463.749	44.5883	-354.919	534.39	958.848	-359.129	487.912	1114.77	-379.754	658.946	571.313	-413.756	723.068	121.081	-363.513	885.068	78.9815
398	0	-749.143	515.853	950.484	-743.678	493.88	1115.32	-682.264	404.992	552.347	-628.021	310.564	109.343	-637.078	463.888	44.4453	-354.71	545.491	956.478	-358.73	500.447	1112.87	-380.275	666.159	567.211	-413.484	754.268	120.508	-364.108	918.99	85.4283
399	0	-749.044	524.317	949.018	-742.936	504.207	1113.42	-682.085	410.817	552.009	-627.759	311.114	109.873	-637.105	464.056	44.2984	-354.393	556.918	953.802	-358.24	513.133	1110.8	-380.818	673.622	563.238	-413.944	783.551	120.599	-365.13	950.754	93.1176
400	0	-748.799	533.098	947.437	-742.29	514.035	1111.43	-681.948	417.091	551.423	-627.568	311.781	110.527	-636.776	464.103	43.9526	-354.046	568.273	951.127	-357.637	525.947	1108.57	-381.531	681.254	559.302	-414.312	810.737	121.468	-366.505	979.555	101.962
401	0	-748.466	542.375	945.903	-741.381	524.35	1109.49	-681.902	423.983	550.849	-627.647	312.468	111.379	-636.523	464.207	43.6679	-353.658	580.114	948.578	-356.858	538.445	1106.35	-382.384	689.429	555.729	-415.294	835.215	122.551	-368.222	1005.15	111.066
402	0	-748.099	552.064	944.355	-740.518	534.28	1107.44	-681.775	431.284	550.207	-627.395	313.362	112.291	-636.775	464.764	43.7441	-353.131	592.219	946.112	-356.14	551.087	1104.1	-383.293	698.526	552.772	-416.639	856.608	123.39	-370.403	1028.01	119.146
403	0	-747.552	562.223	942.9	-739.871	544.003	1105.45	-681.591	439.002	549.609	-627.415	314.496	113.26	-636.732	465.224	43.5804	-352.744	604.304	943.951	-355.316	563.595	1102.13	-384.117	708.811	550.359	-417.944	875.19	123.095	-372.657	1046.54	124.715
404	0	-746.88	572.899	941.337	-738.892	554.509	1103.49	-681.421	447.243	548.99	-627.586	315.927	114.569	-636.697	465.747	43.4234	-352.437	616.177	942.03	-354.703	575.636	1100.36	-384.915	720.315	548.64	-420.188	890.246	121.736	-375.256	1061.79	127.112
405	0	-746.277	584.022	939.941	-738.091	565.342	1101.57	-681.374	456.034	548.501	-627.882	317.369	116.082	-636.587	466.215	43.2856	-351.964	628.18	940.59	-354.129	587.578	1098.9	-385.61	733.112	547.446	-422.484	902.372	119.801	-378.216	1074.22	126.321
406	0	-745.532	595.476	938.713	-737.244	577.369	1099.94	-681.288	465.363	548.025	-628.297	318.96	117.753	-636.708	466.802	43.177	-351.481	640.448	939.382	-353.661	599.304	1097.58	-386.297	747.011	546.641	-424.888	911.864	117.335	-381.638	1083.97	122.894
407	0	-744.741	607.168	937.495	-736.745	588.882	1098.26	-681.223	475.231	547.449	-628.716	320.802	119.699	-637.044	467.347	43.1446	-350.966	652.524	938.374	-353.053	611.222	1096.39	-387.063	761.524	546.195	-428.147	918.934	115.173	-385.131	1090.92	117.418
408	0	-743.963	618.993	936.421	-736.125	599.723	1096.92	-681.198	485.43	546.976	-629.317	322.89	121.967	-637.329	467.831	43.0377	-350.333	664.752	937.475	-352.406	623.157	1095.22	-387.77	776.302	545.832	-431.135	923.667	114.717	-388.686	1096.36	111.202
409	0	-743.04	630.914	935.579	-735.57	609.881	1095.78	-681.039	496.139	546.484	-629.891	325.194	124.412	-638.104	468.356	42.8227	-349.311	677.548	936.687	-351.674	635.038	1094.2	-388.853	791.237	545.715	-434.29	928.609	112.19	-392.056	1100.81	105.569
410	0	-742.073	643.422	934.784	-735.125	620.018	1094.82	-681.026	507.304	546.096	-630.797	327.918	127.238	-638.787	468.766	42.6733	-348.118	690.554	936.51	-350.843	647.591	1093.5	-389.849	805.875	545.724	-438.155	933.868	110.334	-395.33	1104.93	101.201
411	0	-741.443	655.209	934.193	-734.402	630.251	1094.09	-680.935	519.167	545.901	-631.547	331.152	130.441	-639.285	469.305	42.6596	-347.116	703.988	936.469	-349.837	660.591	1093.24	-390.967	819.91	545.82	-441.071	939.213	109.195	-398.613	1109.04	96.9467
412	0	-740.573	667.268	933.737	-733.58	640.679	1093.79	-680.923	531.856	545.766	-632.508	334.899	134.01	-640.035	469.696	42.6095	-345.834	719.678	937.229	-348.984	674.081	1093.61	-391.851	833.056	545.901	-442.768	945.049	108.141	-401.969	1114.35	91.1932
413	0	-739.743	679.74	933.67	-732.728	651.819	1093.57	-681.1	545.477	545.727	-633.506	339.317	138.159	-640.626	470.224	42.5623	-345.087	733.847	937.92	-347.77	689.741	1095	-392.11	845.726	546.244	-442.25	950.906	107.134	-404.684	1119.44	84.6395
414	0	-738.936	692.322	933.669	-731.743	662.85	1093.94	-681.337	560.272	545.612	-634.47	344.373	142.814	-641.147	470.814	42.532	-344.768	747.56	938.695	-347.073	703.67	1096.63	-391.319	858.41	547.038	-440.682	956.134	105.698	-406.162	1123.49	78.5574
415	0	-737.967	705.083	933.907	-730.955	673.98	1094.41	-681.69	576.225	545.482	-635.602	350.274	147.99	-641.53	471.497	42.5762	-344.397	761.766	939.999	-346.421	717.467	1098.6	-390.037	871.028	548.048	-439.207	959.996	105.206	-406.428	1126.36	72.4924
416	0	-736.84	718.306	933.994	-730.154	685.068	1095.19	-682.446	593.617	545.033	-636.413	357.02	153.657	-641.9	472.511	42.826	-343.723	775.915	941.61	-345.797	731.644	1100.51	-388.571	882.795	548.943	-438.931	962.819	104.043	-405.56	1128.48	66.5683
417	0	-735.597	731.626	934.366	-729.411	695.779	1096.26	-683.503	612.516	544.357	-637.247	364.921	160.008	-642.129	473.661	43.2234	-342.858	789.608	943.207	-345.082	745.742	1102.47	-386.771	893.83	549.601	-437.815	965.331	103.099	-404.784	1130.02	61.5966
418	0	-734.471	744.993	934.437	-728.672	706.487	1097.17	-684.934	632.819	543.398	-638.273	374.005	167.211	-642.243	475.479	43.6426	-342.029	802.098	944.586	-344.22	759.288	1104.55	-384.866	904.421	550.147	-436.294	967.614	102.441	-404.727	1131.5	57.3876
419	0	-733.183	758.367	934.637	-727.766	717.378	1098.15	-686.629	654.619	542.253	-639.161	384.366	174.783	-642.621	477.501	44.1296	-340.898	814.514	946.294	-343.338	772.216	1106.63	-382.99	914.39	550.55	-435.47	969.619	102.027	-404.754	1132.88	54.4511
420	0	-731.829	772.099	934.636	-726.814	728.353	1099.22	-688.11	677.504	540.749	-640.207	396.357	183.102	-642.99	480.452	45.3694	-339.502	826.665	948.199	-342.268	784.438	1108.8	-381.431	923.508	551.016	-435.16	970.763	101.918	-404.863	1133.84	52.9989
421	0	-730.365	785.568	934.742	-725.848	739.677	1099.92	-688.289	701.325	538.989	-640.628	409.613	191.982	-643.494	484.205	47.1267	-337.946	838.617	950.213	-341.258	796.17	1110.81	-380.118	931.805	551.461	-435.088	971.828	101.836	-405.128	1134.59	51.9411
422	0	-728.824	798.813	934.686	-724.922	751.539	1100.61	-689.315	726.016	537.547	-642.642	425.138	201.55	-644.211	489.203	49.6909	-336.123	850.275	952.057	-340.017	807.423	1112.88	-379.313	939.451	551.898	-435.304	972.761	102.07	-405.346	1135.16	51.2544
423	0	-727.167	812.693	934.7	-723.994	763.843	1100.93	-690.096	751.378	536.259	-644.057	443.197	211.577	-644.9	495.356	52.9859	-334.35	861.677	953.814	-338.746	818.307	1114.79	-378.726	946.201	552.328	-435.34	973.232	102.326	-405.334	1135.51	50.8223
424	0	-725.391	826.317	934.639	-723.052	776.354	1101.19	-690.81	776.96	535.424	-645.41	463.011	221.182	-645.056	502.761	57.079	-332.622	872.59	955.354	-337.708	828.263	1116.26	-378.111	951.959	552.621	-435.23	973.553	102.643	-405.461	1135.76	50.4259
425	0	-723.805	839.665	934.757	-722.25	788.846	1101.48	-691.28	802.717	535.235	-647.301	484.647	229.492	-644.706	511.619	61.2199	-331.21	882.979	956.817	-336.371	837.976	1117.74	-377.399	957.096	552.958	-435.606	973.926	102.568	-405.35	1136.2	50.3701
426	0	-722.47	852.678	935.071	-721.547	801.125	1101.42	-692.014	828.497	536.003	-648.727	506.953	236.158	-644.161	521.915	65.4413	-329.982	892.97	957.921	-335.036	848.149	1119.31	-376.695	962.093	553.188	-435.902	974.227	102.713	-405.321	1136.37	50.145
427	0	-721.259	865.355	935.791	-720.737	813.09	1101.39	-691.944	853.851	537.702	-649.245	529.125	242.908	-645.29	535.932	72.8272	-329.243	900.817	958.751	-333.794	858.377	1120.77	-375.913	967.133	553.438	-435.878	974.576	102.784	-405.23	1136.45	49.9878
428	0	-720.154	877.45	937.013	-720.066	824.81	1101.64	-691.282	878.668	539.927	-649.901	550.555	250.351	-646.882	555.703	80.1069	-328.33	909.96	959.922	-332.634	868.443	1122.07	-375.089	972.244	553.706	-435.861	974.683	102.883	-405.084	1136.53	49.8952
429	0	-719.088	889.025	938.511	-719.521	836.883	1102.12	-689.727	902.635	542.599	-650.096	572.492	257.021	-648.812	580.196	87.1377	-327.44	919.611	961.108	-331.482	878.571	1123.43	-374.204	977.487	553.832	-435.914	974.813	103.021	-404.975	1136.65	49.7785
430	0	-718.255	900.559	940.215	-718.357	848.279	1103.14	-688.492	926.144	545.82	-649.878	595.151	262.875	-650.764	608.078	93.706	-326.564	929.368	962.174	-330.401	888.584	1124.68	-373.251	982.589	553.964	-436.001	975.098	103.172	-404.841	1136.75	49.6295
431	0	-717.781	908.012	942.178	-717.455	858.593	1104.55	-687.114	949.035	549.683	-649.485	620.892	268.354	-652.554	637.816	99.2358	-325.688	939.242	963.242	-329.252	898.541	1125.84	-372.208	987.3	553.982	-436.09	975.381	103.258	-404.655	1136.74	49.5224
432	0	-716.912	920.389	944.448	-716.71	868.329	1106.07	-685.94	971.394	554.203	-648.819	645.64	271.828	-654.416	668.419	103.891	-324.834	948.846	964.172	-328.132	908.151	1126.95	-371.271	991.768	553.913	-436.387	975.796	103.25	-404.573	1136.88	49.5707
433	0	-716.031	932.825	946.871	-715.754	877.573	1108.21	-684.643	993.227	559.067	-648.095	669.989	273.841	-656.178	699.34	107.363	-324.073	958.274	965.042	-326.834	918.059	1127.94	-370.511	995.719	554.02	-436.417	975.844	103.387	-404.497	1136.85	49.4872
434	0	-715.187	944.879	949.401	-714.807	886.871	1110.39	-683.529	1014.68	563.954	-647.461	693.738	274.363	-658.041	730.255	109.644	-323.27	967.599	965.735	-325.547	927.879	1128.75	-369.727	999.271	554	-436.505	975.886	103.512	-404.427	1136.78	49.4063
435	0	-714.3	956.893	951.872	-713.761	896.76	1112.58	-682.308	1035.59	568.627	-646.649	719.548	273.636	-660.176	761.284	110.768	-322.4	977.036	966.262	-324.289	937.645	1129.44	-369.147	1002.57	554.122	-436.514	975.675	103.653	-404.31	1136.93	49.3518
436	0	-713.389	968.688	954.458	-712.53	907.431	1114.92	-681.238	1055.93	572.924	-645.827	745.954	271.651	-661.866	792.178	110.626	-321.49	986.284	966.634	-322.894	947.48	1129.95	-368.705	1005.62	554.283	-436.663	976.048	103.841	-404.211	1137	49.1998
437	0	-712.718	980.341	957.003	-711.152	918.665	1117.22	-679.905	1075.88	576.679	-645.063	772.666	268.582	-663.384	823.645	109.603	-320.662	995.215	966.754	-321.559	957.175	1130.31	-368.443	1008.5	554.321	-436.86	976.144	104.036	-404.172	1137.05	49.0225
438	0	-711.863	992.01	959.342	-709.932	930.662	1119.29	-678.797	1095.4	580.052	-644.245	800.071	264.621	-664.547	856.155	107.891	-319.778	1003.91	966.755	-320.164	966.943	1130.52	-368.164	1011.54	554.284	-437.076	976.451	104.246	-404.163	1137.27	48.793
439	0	-711.349	1003.61	961.662	-708.48	943.17	1121.31	-677.86	1114.55	583.157	-643.309	827.982	259.687	-665.121	889.201	105.345	-318.988	1012.3	966.455	-318.838	976.468	1130.56	-368.029	1014.58	554.267	-437.299	976.686	104.384	-404.116	1137.42	48.491
440	0	-710.868	1015.12	963.885	-706.951	955.866	1123.21	-676.912	1133.01	586.023	-642.471	856.407	253.805	-665.674	923.798	102.621	-318.218	1020.68	966.166	-317.621	986.078	1130.42	-367.893	1017.74	554.239	-437.27	976.644	104.385	-404.232	1137.68	48.2922
441	0	-710.551	1026.61	965.948	-705.409	968.613	1124.79	-676.031	1150.85	588.844	-641.661	885.266	246.995	-665.915	959.325	99.3459	-317.492	1028.87	965.721	-316.43	995.51	1130.22	-367.755	1020.94	554.231	-437.509	977.084	104.856	-404.263	1137.94	48.0735
442	0	-709.609	1038.18	967.83	-703.976	981.188	1126.36	-675.063	1167.9	591.414	-640.918	914.652	239.376	-665.986	995.605	95.7025	-316.83	1037.14	965.28	-315.33	1004.9	1129.86	-367.657	1023.92	554.215	-437.754	977.385	105.098	-404.28	1138.02	47.8278
443	0	-709.414	1049.48	969.494	-702.732	993.776	1127.57	-674.051	1184.13	593.745	-640.133	944.551	231.025	-665.718	1032.5	91.7584	-316.155	1045.63	964.816	-314.217	1014.28	1129.51	-367.48	1027.03	554.172	-437.926	977.607	105.284	-404.204	1138.1	47.629
444	0	-708.924	1060.84	970.987	-701.479	1006.24	1128.51	-673.903	1198.72	595.711	-639.489	975.035	222.224	-665.205	1070.1	87.653	-315.513	1054.12	964.423	-313.198	1023.74	1129.13	-367.277	1030.09	554.179	-437.979	977.908	105.546	-404.094	1138.2	47.4875
445	0	-708.444	1072.08	972.239	-700.235	1018.39	1129.42	-672.875	1213.31	597.488	-638.661	1006.23	213.027	-664.6	1108.07	83.9925	-314.848	1062.83	963.947	-312.264	1033.07	1128.61	-367.038	1033.05	554.229	-438.002	978.045	105.764	-403.981	1138.36	47.2805
446	0	-707.855	1083.43	973.21	-699.087	1030.02	1130.02	-671.832	1227.16	598.884	-637.621	1038.05	203.626	-663.98	1146.73	80.4946	-314.242	1071.57	963.419	-311.525	1042.04	1128.05	-366.745	1036.04	554.247	-438.05	978.346	106.026	-403.809	1138.47	47.1215
447	0	-707.296	1094.66	973.905	-698.038	1041.81	1130.5	-670.757	1240.32	599.817	-636.167	1070.55	194.316	-663.483	1185.64	77.4989	-313.638	1080.52	962.83	-310.66	1051.43	1127.45	-366.404	1039.17	554.224	-438.105	978.575	106.245	-403.706	1138.62	46.9362
448	0	-706.822	1105.72	974.342	-696.697	1054.98	1130.87	-669.74	1252.75	600.175	-635.095	1103.64	185.346	-662.888	1225.12	75.2988	-313.012	1089.58	962.203	-310.176	1060.08	1126.71	-366.138	1042.22	554.187	-438.039	978.772	106.415	-403.488	1138.69	46.664
449	0	-705.947	1118.66	974.417	-695.988	1066.35	1131.1	-668.592	1264.55	599.789	-633.934	1137.14	176.697	-662.396	1264.51	73.9191	-312.429	1098.71	961.37	-309.528	1069.87	1125.92	-365.825	1045.48	554.148	-438.429	978.862	106.668	-403.35	1138.62	46.5579
450	0	-705.004	1132.4	974.524	-695.42	1076.78	1131.05	-667.256	1275.66	598.783	-633.473	1169.92	168.18	-662.758	1303.23	72.8497	-311.887	1108.05	960.506	-308.565	1080.93	1125.1	-365.578	1048.95	554.065	-438.428	978.979	106.954	-403.345	1138.84	46.4034
451	0	-703.912	1146.41	974.485	-694.856	1087.14	1130.89	-665.922	1286.14	597.214	-632.304	1203.72	160.365	-663.282	1341.36	72.2448	-311.332	1117.5	959.585	-307.719	1091.82	1124.14	-365.442	1052.4	554.073	-438.321	979.244	107.289	-403.195	1138.88	46.3112
452	0	-703.038	1159.98	974.06	-694.375	1097.79	1130.46	-664.549	1295.9	595.245	-630.954	1237.59	153.092	-663.79	1379.31	72.3617	-310.782	1127.16	958.533	-306.996	1102.58	1123.1	-365.3	1056.08	553.995	-438.158	979.641	107.749	-403.063	1139.04	46.2572
453	0	-702.422	1172.32	973.372	-693.907	1108.72	1129.93	-663.21	1305.01	592.692	-629.788	1271.67	147.114	-663.894	1417.03	73.1915	-310.241	1136.62	957.379	-306.437	1113.02	1122.02	-365.166	1059.94	553.868	-438.087	980	108.222	-402.96	1139.06	46.1204
454	0	-702.07	1183.23	972.319	-693.666	1119.69	1128.95	-661.917	1313.63	589.743	-629.04	1306.29	142.395	-663.469	1454.34	74.5614	-309.727	1146.47	956.232	-305.968	1123.58	1120.93	-365.172	1063.92	553.833	-438.477	980.262	108.734	-402.853	1139.17	46.0186
455	0	-701.907	1193.03	971.002	-693.095	1131.49	1128.19	-660.689	1321.65	586.43	-628.168	1340.5	138.746	-662.308	1491.17	76.5452	-309.173	1156.06	954.964	-305.602	1134.25	1119.81	-365.219	1068.27	553.716	-438.6	980.772	109.284	-402.791	1139.27	45.9211
456	0	-701.751	1202.55	969.484	-692.715	1143.2	1126.87	-659.601	1329.43	582.82	-626.928	1374.11	136.169	-660.223	1527.34	79.2718	-308.689	1165.64	953.727	-305.244	1144.84	1118.55	-365.325	1072.82	553.599	-438.77	981.373	109.799	-402.709	1139.36	45.8274
457	0	-701.812	1211.22	967.74	-692.734	1153.04	1125.5	-658.59	1337.13	579.064	-625.465	1406.83	134.796	-656.915	1562.42	82.8817	-308.245	1175.39	952.451	-304.939	1155.54	1117.32	-365.487	1077.81	553.471	-439.018	981.772	110.728	-402.633	1139.37	45.9451
458	0	-701.722	1220.55	965.628	-692.36	1165.07	1123.55	-657.348	1345.27	575.301	-624.072	1438.16	134.292	-652.861	1596.24	87.5892	-307.823	1184.69	951.106	-304.774	1166.21	1115.85	-365.681	1083.12	553.281	-439.312	982.242	111.501	-402.888	1139.14	45.2357
459	0	-701.563	1230.67	963.426	-692.275	1177.56	1121.65	-655.808	1353.79	571.751	-622.371	1467.58	134.153	-648.637	1628.38	93.0737	-307.493	1194.3	949.753	-304.655	1176.9	1114.3	-365.941	1088.85	553.088	-439.76	983.149	112.247	-402.702	1139.63	45.488
460	0	-701.094	1242.98	961.058	-692.321	1189.39	1119.66	-654.123	1362.44	568.424	-620.831	1494.89	134.144	-643.658	1658.27	99.0525	-307.315	1204	948.261	-304.736	1187.29	1112.59	-366.292	1094.91	552.854	-440.062	983.781	113.423	-402.758	1139.81	45.4011
461	0	-701.49	1252.5	958.891	-692.499	1201.57	1117.59	-652.328	1371.26	565.193	-619.346	1519.71	133.983	-638.719	1685.46	105.564	-307.152	1214.01	946.766	-305.256	1196.34	1110.68	-366.573	1101.57	552.52	-440.571	984.516	114.52	-402.817	1139.95	45.3264
462	0	-701.756	1262.81	956.532	-692.671	1213.38	1115.54	-650.517	1380.4	562.211	-617.569	1541.8	133.842	-633.636	1709.61	112.383	-307.078	1224.27	945.178	-305.453	1206.81	1108.71	-366.95	1108.64	552.107	-441.012	985.488	115.738	-402.891	1140.11	45.2568
463	0	-701.802	1274.24	954.358	-692.903	1225.23	1113.47	-648.949	1390.44	559.548	-616.163	1561.36	133.296	-628.747	1730.29	118.887	-307.053	1234.7	943.449	-305.591	1217.67	1106.74	-367.261	1116.32	551.617	-441.247	986.679	117.088	-402.991	1140.37	45.1807
464	0	-701.91	1286.44	952.391	-693.076	1237.66	1111.52	-647.499	1401.65	557.382	-613.153	1577.49	132.301	-624.107	1747.19	124.458	-307.124	1245.49	941.707	-305.809	1228.95	1104.78	-367.529	1124.7	551.044	-441.461	988.045	118.638	-403.055	1140.69	45.0314
465	0	-701.616	1299.53	950.807	-693.289	1249.38	1109.77	-646.157	1413.98	555.796	-609.586	1591.1	130.81	-619.893	1760.67	127.865	-307.19	1256.64	940.003	-306.034	1240.23	1102.74	-367.69	1133.67	550.404	-441.402	989.551	120.279	-403.084	1141.07	44.8995
466	0	-701.519	1313.05	949.456	-693.399	1261.94	1108.24	-644.797	1427.27	554.593	-606.64	1601.61	128.118	-615.563	1771.24	128.021	-307.325	1267.85	938.425	-306.223	1251.69	1100.78	-367.846	1143.15	549.755	-441.327	991.279	122.082	-403.103	1141.45	44.7443
467	0	-701.347	1326.59	948.407	-693.483	1274.35	1106.85	-643.378	1441.43	553.737	-603.264	1610.06	126.443	-611.325	1779.86	124.998	-307.511	1279.38	936.822	-306.436	1263.44	1098.83	-367.925	1153.23	549.021	-441.083	993.022	124.207	-403.072	1141.87	44.5963
468	0	-701.169	1339.89	947.399	-693.446	1287.2	1105.67	-642.007	1456.17	553.091	-599.554	1617.07	125.469	-606.347	1786.42	119.017	-307.693	1291.22	935.343	-306.557	1275.47	1097.01	-368.054	1163.91	548.214	-440.691	995.112	126.602	-402.947	1142.25	44.4717
469	0	-701.195	1353.63	946.615	-693.496	1300.53	1104.71	-640.628	1471.08	552.627	-596.059	1622.56	123.769	-601.168	1791.25	111.311	-307.884	1303.43	934.05	-306.605	1287.92	1095.35	-368.113	1174.96	547.427	-440.319	997.105	129.275	-402.696	1142.46	44.3246
470	0	-701.267	1367.74	946.056	-693.531	1313.6	1103.97	-639.3	1485.91	552.389	-591.802	1627.43	121.379	-595.628	1795.92	104.431	-308.048	1315.94	932.674	-306.705	1300.46	1093.71	-368.114	1186.5	546.693	-439.567	999.772	132.113	-402.562	1143.36	44.2123
471	0	-701.132	1381.98	945.79	-693.391	1326.95	1103.47	-637.807	1500.6	552.234	-588.218	1630.71	119.97	-590.365	1799.65	99.7617	-308.327	1328.71	931.454	-306.872	1313.15	1092.26	-368.041	1198.69	545.947	-438.807	1002.33	135.348	-402.114	1143.02	43.6818
472	0	-701.053	1395.96	945.643	-693.484	1340.51	1103.39	-636.303	1514.82	552.063	-586.055	1637.2	118.698	-585.995	1803.95	94.3091	-308.639	1341.84	930.38	-307.021	1326.21	1090.97	-367.854	1211.5	545.359	-437.822	1005.57	138.992	-401.817	1143.47	43.5227
473	0	-700.966	1410.23	945.939	-693.553	1354.3	1103.69	-635.342	1528.52	552.281	-585.362	1643.48	117.716	-582.588	1808.59	87.0921	-308.989	1355.27	929.371	-307.156	1339.37	1089.93	-367.472	1225.11	544.864	-436.37	1009.29	143.23	-401.454	1144.03	43.3972
474	0	-700.577	1424.72	946.638	-693.508	1367.94	1104.54	-635.832	1542.34	553.09	-585.231	1648.8	116.49	-580.683	1812.07	80.3357	-309.37	1368.92	928.599	-307.223	1352.6	1089.16	-366.995	1239.58	544.354	-434.911	1013.82	147.831	-401.01	1144.62	43.2396
475	0	-700.233	1439.45	947.787	-693.47	1380.8	1105.95	-636.418	1556.71	554.421	-585.761	1652.01	115.866	-580.879	1814.05	74.8688	-309.792	1382.59	928.059	-307.221	1365.87	1088.6	-366.246	1255.14	543.908	-433.12	1018.88	152.924	-400.584	1145.26	43.2066
476	0	-700.04	1453.99	949.262	-693.507	1393.59	1107.66	-636.315	1571.27	555.851	-585.743	1655.09	115.184	-582.276	1815.84	70.2744	-310.226	1396.31	927.783	-307.156	1379.09	1088.32	-365.089	1271.96	543.376	-431.249	1024.52	158.638	-399.824	1145.7	43.4251
477	0	-700.153	1467.89	950.821	-693.563	1406.47	1109.49	-635.769	1585.62	557.113	-585.629	1657.91	114.823	-582.62	1817.98	66.2866	-310.857	1410.12	927.68	-307.012	1392.33	1088.15	-363.427	1290.12	542.574	-429.056	1031.58	165.177	-399.839	1146.68	43.7331
478	0	-700.422	1481.24	952.257	-693.647	1419.86	1111.34	-636.213	1599.56	557.936	-585.147	1661.08	114.411	-581.473	1820.32	63.7195	-311.564	1423.99	927.687	-306.903	1405.49	1088.11	-361.354	1309.44	541.515	-426.832	1039.59	172.188	-399.448	1147.67	44.3388
479	0	-700.65	1494.65	953.581	-693.885	1432.96	1113.21	-635.778	1612.18	558.402	-584.379	1663.55	113.988	-580.186	1821.42	62.5162	-312.385	1437.9	927.682	-306.933	1418.56	1088.14	-358.667	1329.83	540.344	-424.372	1048.93	179.946	-398.947	1148.93	45.2305
480	0	-701.099	1507.88	954.821	-694.258	1445.94	1114.79	-635.299	1623.65	558.674	-583.636	1664.8	113.953	-579.888	1822.19	61.2885	-313.241	1451.84	927.751	-307.203	1431.47	1088.2	-356.016	1351.22	538.873	-421.671	1059.66	188.158	-398.352	1150.93	46.4946
481	0	-701.372	1521.5	956.053	-694.732	1458.69	1116.34	-634.593	1634.14	558.941	-582.392	1664.29	113.683	-579.828	1822.88	60.5279	-314.106	1465.77	927.873	-307.598	1444.03	1088.37	-353.266	1373.73	537.118	-418.667	1072.3	197.251	-397.344	1154.22	48.6151
482	0	-701.714	1535.15	957.217	-695.21	1471.27	1117.61	-633.752	1643.69	559.313	-581.922	1667.89	113.723	-579.137	1823.44	59.9414	-314.858	1479.51	928.016	-308.015	1456.33	1088.5	-350.759	1397.27	535.419	-415.134	1087.21	206.597	-396.085	1158.56	51.4518
483	0	-702.15	1548.28	958.348	-695.752	1483.33	1118.75	-632.926	1652.07	559.446	-581.463	1668.99	113.897	-578.817	1823.62	59.6456	-315.516	1493.08	928.188	-308.52	1468.12	1088.64	-348.498	1421.29	533.619	-411.231	1102.7	216.935	-394.776	1164.03	54.9045
484	0	-702.437	1561	959.447	-696.052	1495.82	1120	-632.545	1659.47	559.447	-581.301	1668.91	114.011	-578.769	1823.87	59.389	-316.023	1506.19	928.251	-308.925	1479.49	1088.78	-346.031	1445.93	532.13	-407.438	1120.84	226.489	-393.513	1170.41	58.8358
485	0	-702.874	1572.82	960.646	-696.458	1507.71	1121.26	-631.924	1665.84	559.193	-581.026	1669.05	114.063	-578.694	1824.12	59.203	-316.425	1519.03	928.423	-309.183	1490.52	1088.76	-343.705	1470.79	531.031	-403.32	1140.62	235.393	-392.407	1177.88	63.136
486	0	-703.148	1584.03	961.914	-696.562	1519.74	1122.64	-631.85	1671.84	559.048	-580.837	1669.31	114.001	-578.679	1824.25	59.0304	-316.685	1531.61	928.66	-309.257	1500.95	1088.7	-341.298	1495.83	530.766	-399.178	1160.94	243.195	-391.512	1186.17	67.1662
487	0	-703.371	1595.04	963.11	-696.491	1531.18	1124.22	-631.774	1677.64	558.967	-580.734	1669.47	113.9	-578.675	1824.37	58.9067	-316.892	1543.79	928.988	-309.189	1511.07	1088.61	-339.196	1520.36	531.311	-395.078	1182.85	249.956	-390.32	1196.67	71.2619
488	0	-703.473	1605.47	964.311	-696.21	1543.01	1125.87	-632.359	1683.87	559.012	-580.623	1669.73	113.839	-578.739	1824.48	58.8235	-317.007	1555.68	929.656	-308.922	1521.05	1088.67	-337.388	1544.79	532.616	-391.536	1202.77	255.797	-387.428	1211.88	77.3332
489	0	-703.387	1615.96	965.602	-695.928	1554.83	1127.72	-632.684	1689.78	559.077	-580.532	1670.13	113.804	-578.813	1824.61	58.6868	-317.022	1567.42	930.664	-308.588	1531.27	1089.08	-335.916	1568.62	534.573	-387.815	1223.4	262.841	-383.9	1232.45	83.6755
490	0	-703.44	1626.49	966.997	-695.734	1566.34	1129.55	-633.483	1695.74	559.05	-580.414	1670.62	113.816	-578.842	1824.73	58.589	-316.953	1579.04	931.937	-308.355	1541.61	1089.87	-334.909	1591.93	537.068	-385.176	1245.51	268.568	-379.856	1257.27	89.1992
491	0	-703.294	1637.18	968.373	-695.595	1578.03	1131.26	-633.816	1700.85	559.003	-580.436	1671.04	113.856	-578.869	1824.82	58.4933	-316.81	1590.6	933.576	-308.281	1550.57	1091.13	-334.166	1614.6	540.363	-383.021	1268.08	272.755	-375.47	1284.8	93.8472
492	0	-703.185	1647.88	969.699	-695.652	1589.3	1132.96	-633.874	1705.29	558.99	-580.491	1671.38	113.916	-578.873	1824.92	58.4287	-316.626	1602.22	935.78	-308.416	1560.08	1093.06	-333.643	1636.68	544.19	-380.891	1291.94	275.926	-370.779	1313.68	97.5756
493	0	-703.156	1657.9	970.801	-695.902	1600.01	1134.32	-633.861	1709.09	559.098	-580.552	1671.55	114.016	-578.892	1825	58.3678	-316.308	1613.93	938.277	-308.67	1570.11	1095.54	-333.18	1658.35	548.52	-378.967	1316.76	277.524	-365.958	1343.27	100.343
494	0	-703.014	1668	971.816	-696.375	1610.65	1135.45	-633.722	1712.07	559.243	-580.613	1671.7	114.192	-578.863	1825.02	58.3158	-316.122	1625.72	941.206	-309.044	1580.28	1098.44	-332.772	1679.76	553.036	-377.044	1341.4	277.74	-361.036	1373.21	101.965
495	0	-702.856	1677.87	972.552	-696.913	1621.19	1136.44	-633.596	1714.43	559.466	-580.5	1671.82	114.445	-578.815	1825.08	58.2691	-315.914	1637.59	944.274	-309.473	1590.72	1101.68	-332.402	1700.85	557.594	-375.057	1366.83	276.891	-355.965	1403.36	102.641
496	0	-702.669	1687.11	973.188	-697.545	1631.38	1137.2	-633.395	1716.41	559.701	-580.368	1671.92	114.656	-578.762	1825.14	58.2344	-315.663	1649.46	947.552	-309.854	1601.27	1105.01	-332.033	1721.6	562.058	-373.887	1392.79	274.146	-350.785	1434.64	102.552
497	0	-702.399	1696.42	973.626	-698.152	1641.4	1137.84	-633.388	1718.35	559.955	-580.144	1671.91	114.796	-578.711	1825.18	58.1944	-315.285	1661.24	950.928	-310.148	1611.61	1108.3	-331.77	1741.8	566.429	-371.972	1419.17	271.169	-345.759	1466.34	101.608
498	0	-701.95	1705.59	974.059	-698.718	1650.92	1138.41	-633.304	1720.35	560.299	-580.104	1672.05	115.104	-578.674	1825.25	58.1462	-314.888	1672.91	954.246	-310.407	1622.18	1111.56	-331.659	1761.52	570.674	-370.573	1445.74	267.362	-340.894	1499.26	100.176
499	0	-701.573	1714.68	974.444	-699.079	1660.65	1138.81	-633.152	1722.51	560.639	-580.033	1672.05	115.352	-578.657	1825.25	58.078	-314.348	1684.57	957.547	-310.672	1633.06	1114.87	-331.595	1780.64	574.782	-368.796	1473.44	261.53	-336.28	1534.17	98.1581
500	0	-701.243	1721.81	974.302	-699.303	1670.38	1139.19	-632.094	1723.47	560.804	-579.978	1672.1	115.561	-578.67	1825.31	58.0876	-313.828	1696.08	960.8	-310.811	1643.59	1117.9	-331.553	1799.15	578.805	-367.241	1501.41	255.719	-332.024	1569.54	96.3441
501	0	-700.781	1730.39	974.354	-699.278	1680.47	1139.54	-631.715	1724.14	560.824	-579.943	1672.21	115.774	-578.672	1825.32	57.9985	-313.221	1707.5	963.995	-310.984	1654.17	1120.93	-331.525	1817.02	582.828	-365.615	1530.34	248.791	-328.01	1606.74	94.3636
502	0	-700.619	1739.01	974.546	-699.174	1690.55	1139.7	-631.864	1726.22	561.021	-579.921	1672.32	115.958	-578.719	1825.35	57.9596	-312.587	1718.93	967.141	-311.171	1664.81	1123.75	-331.37	1833.97	586.674	-364.006	1559.77	240.942	-324.415	1644.89	92.1238
503	0	-700.212	1747.7	974.508	-699.06	1700.74	1139.84	-632.191	1728.22	561.13	-579.899	1672.39	116.092	-578.746	1825.38	57.9179	-311.976	1730.21	969.998	-311.344	1675.36	1126.27	-331.083	1850.04	590.294	-362.395	1589.84	232.352	-321.038	1683.68	89.7339
504	0	-699.718	1756.29	974.367	-698.869	1710.8	1139.75	-632.475	1729.98	561.211	-579.887	1672.48	116.261	-578.629	1825.21	57.798	-311.296	1741.43	972.559	-311.605	1686.69	1128.57	-330.856	1865.3	593.585	-360.76	1620.56	223.293	-317.882	1722.9	87.232
505	0	-699.241	1764.83	974.125	-698.672	1721.37	1139.59	-632.695	1731.73	561.317	-579.912	1672.51	116.447	-578.804	1825.34	57.7974	-310.598	1752.55	974.827	-311.694	1697.77	1130.53	-330.485	1879.81	596.42	-359.126	1652.1	213.766	-314.823	1762.39	84.7241
506	0	-698.785	1773.27	973.574	-698.399	1731.69	1139.34	-632.88	1733.43	561.346	-579.858	1672.57	116.551	-578.717	1825.26	57.6909	-309.997	1763.51	976.608	-311.774	1708.06	1132.02	-330.038	1893.67	598.687	-357.545	1684.69	203.965	-311.783	1802.12	82.3086
507	0	-698.482	1781.6	972.944	-698.182	1742.08	1138.84	-632.956	1735.24	561.318	-579.784	1672.62	116.617	-578.71	1825.25	57.6229	-309.369	1774.48	978.043	-311.861	1718.26	1133.11	-329.57	1906.89	600.388	-356.146	1717.36	194.01	-308.721	1841.89	80.0744
508	0	-698.136	1789.93	972.144	-698.002	1751.84	1138.24	-633.027	1737.22	561.258	-579.475	1672.62	116.882	-578.729	1825.32	57.5336	-308.787	1785.06	978.964	-311.876	1728.81	1133.9	-329.029	1919.32	601.403	-354.873	1750.96	184.162	-305.466	1881.67	78.2167
509	0	-697.907	1798.28	971.182	-697.899	1761.51	1137.51	-633.045	1739.35	561.195	-579.109	1672.25	117.116	-578.777	1825.39	57.4656	-308.036	1795.64	979.479	-311.889	1739.25	1134.35	-328.664	1930.36	601.649	-353.681	1785.17	174.719	-302.176	1921.76	77.0848
510	0	-697.751	1806.49	970.14	-697.544	1771.47	1136.67	-632.982	1741.63	561.107	-579.172	1671.53	117.093	-579.006	1825.86	57.6298	-307.317	1806.17	979.566	-311.894	1750.05	1134.44	-328.07	1941.16	601.281	-352.552	1820.26	165.636	-298.878	1960.95	76.3588
511	0	-697.496	1814.82	968.989	-697.234	1781.41	1135.62	-633.086	1743.97	561.08	-578.805	1673.06	117.593	-579.171	1826.09	57.6621	-306.575	1816.37	979.288	-311.777	1761.09	1134.25	-327.379	1951.25	600.247	-351.569	1855.27	157.265	-296.07	1998.9	75.3705
512	0	-697.266	1823.19	967.752	-696.899	1791.37	1134.48	-632.894	1746.13	560.874	-578.749	1672.92	117.782	-579.242	1826.21	57.5892	-305.836	1826.68	978.637	-311.668	1772.22	1133.74	-326.521	1960.51	598.63	-351.598	1890.87	149.663	-293.282	2037.61	75.4535
513	0	-697.206	1831.55	966.43	-696.516	1800.97	1133.18	-632.831	1748.48	560.741	-578.703	1672.48	117.836	-579.324	1826.3	57.5273	-305.076	1836.88	977.648	-311.467	1783.58	1132.95	-325.489	1969.09	596.477	-350.828	1926.64	143.126	-290.565	2076.8	76.7229
514	0	-697.127	1839.9	965.026	-696.289	1810.59	1131.84	-632.736	1751.01	560.546	-578.323	1673.04	118.101	-579.329	1826.32	57.3785	-304.42	1847.09	976.312	-311.181	1794.98	1131.89	-324.276	1977.1	593.794	-349.394	1962.4	138.411	-288.633	2114.9	78.267
515	0	-696.968	1848.32	963.538	-696.011	1819.45	1130.44	-632.851	1753.85	560.268	-578.019	1673.24	118.402	-579.14	1825.95	57.045	-303.896	1857.25	974.679	-310.857	1806.52	1130.5	-322.881	1984.74	590.509	-348.033	1997.58	135.412	-287.702	2152	80.4523
516	0	-697.007	1856.76	962.028	-695.343	1829.77	1128.86	-632.425	1757.01	560.095	-577.768	1673.23	118.621	-579.187	1826.06	56.9404	-303.554	1867.3	972.675	-310.422	1818.14	1128.93	-321.5	1992.01	586.758	-347.535	2031.45	133.139	-287.495	2188.98	84.4487
517	0	-696.914	1865.27	960.561	-694.828	1840.15	1127.09	-632.25	1760.69	559.824	-577.502	1673.23	118.914	-579.22	1826.18	56.8258	-303.172	1877.69	970.508	-309.932	1829.79	1127.14	-320.52	1999.41	582.93	-346.939	2064.84	132.34	-288.098	2224.68	89.6598
518	0	-696.84	1873.77	959.086	-694.222	1849.51	1125.64	-631.627	1764.73	559.481	-577.072	1672.48	119.126	-579.2	1826.25	56.6997	-302.667	1887.89	968.096	-309.275	1841.63	1125.2	-319.957	2007.12	579.115	-346.136	2096.49	132.421	-289.288	2259.03	95.8369
519	0	-696.581	1882.41	957.652	-693.707	1858.15	1123.84	-631.552	1769.51	559.241	-576.489	1670.65	118.95	-579.217	1826.4	56.5417	-301.901	1898.27	965.447	-308.563	1853.44	1123.01	-319.574	2015.27	575.568	-345.277	2125.79	132.91	-290.929	2291.36	102.886
520	0	-696.13	1891.24	956.162	-692.804	1867.86	1121.97	-630.927	1774.7	558.701	-576.517	1674.24	119.61	-579.183	1826.49	56.3845	-300.94	1908.79	962.876	-307.57	1865.2	1120.86	-319.496	2023.88	572.229	-344.186	2152.98	133.762	-293.103	2321.34	110.922
521	0	-695.618	1900.32	954.625	-692.215	1876.51	1120.15	-630.818	1780.67	558.298	-575.931	1675.37	120.526	-579.148	1826.65	56.2381	-300.084	1919.41	960.381	-306.708	1876.92	1118.7	-319.745	2032.64	569.226	-343.275	2177.67	134.912	-296	2348.46	119.557
522	0	-695.055	1909.7	953.012	-691.602	1885	1118.1	-629.992	1786.94	557.743	-575.471	1675.47	122.023	-579.111	1826.89	56.0628	-299.175	1930.45	958.221	-305.812	1888.63	1116.69	-320.06	2041.65	566.577	-344.421	2198.75	135.634	-299.472	2372.21	128.365
523	0	-694.185	1919.46	951.344	-690.832	1894.3	1116.05	-629.407	1793.96	557.213	-575.258	1676.33	122.693	-579.099	1827.16	55.854	-298.323	1941.83	956.385	-304.952	1900.27	1114.9	-320.306	2051.76	564.502	-343.602	2218.22	135.865	-303.131	2392.22	136.143
524	0	-693.404	1929.45	949.75	-690.033	1904.43	1114.09	-628.834	1801.64	556.766	-575.131	1677.34	123.7	-579.095	1827.51	55.6972	-297.562	1953.42	954.872	-304.199	1911.7	1113.47	-320.407	2062.99	563.02	-345.333	2233.49	135.182	-307.035	2408.28	140.997
525	0	-692.664	1939.66	948.342	-689.219	1914.6	1112.01	-628.268	1809.86	556.375	-575.07	1678.65	125.017	-579.162	1827.85	55.583	-296.908	1965.16	953.797	-303.481	1923.04	1112.35	-320.556	2075.17	562.065	-347.294	2245.47	133.451	-310.877	2421.12	141.936
526	0	-691.81	1950.26	946.994	-688.427	1925.07	1110.11	-627.571	1818.51	555.981	-575.094	1680.04	126.67	-579.291	1828.29	55.4924	-296.107	1976.88	952.957	-302.856	1934.14	1111.41	-320.77	2088.52	561.551	-349.53	2254.95	131.386	-314.511	2431.06	139.194
527	0	-690.869	1961.14	945.665	-687.605	1936.44	1108.45	-626.729	1827.59	555.605	-575.21	1681.7	128.531	-579.451	1828.71	55.3555	-295.308	1988.57	952.304	-302.243	1945.23	1110.62	-321.149	2102.58	561.371	-352.245	2261.78	128.888	-318.039	2438.01	133.485
528	0	-689.555	1972.38	944.531	-686.645	1947.69	1106.86	-626.07	1837.07	555.249	-575.405	1683.56	130.683	-579.627	1829.18	55.2217	-294.401	2000.45	951.81	-301.461	1956.44	1109.94	-321.761	2116.9	561.405	-354.675	2266.45	127.846	-321.493	2443.02	126.748
529	0	-688.685	1983.52	943.68	-685.626	1959.67	1105.67	-625.371	1847.05	555.059	-575.712	1685.64	133.125	-579.785	1829.51	55.0555	-293.323	2012.44	951.339	-300.444	1967.92	1109.35	-322.748	2131.17	561.459	-357.233	2270.34	126.408	-324.746	2446.48	120.035
530	0	-687.549	1995.13	943.034	-684.474	1971.33	1104.68	-624.633	1857.35	554.928	-576.078	1688	135.848	-580.156	1830.03	54.9699	-292.131	2025.06	951.135	-299.301	1979.89	1108.94	-323.87	2145.39	561.532	-360.396	2274.31	124.25	-327.587	2450.21	114.862
531	0	-685.991	2007.07	942.802	-683.215	1983.54	1104.1	-623.947	1868.16	555.043	-576.651	1690.88	138.906	-580.709	1830.64	54.837	-290.943	2038.21	951.181	-298.157	1992.42	1108.9	-325.026	2158.93	561.545	-363.204	2279.01	123.075	-330.797	2453.8	110.987
532	0	-684.897	2019.08	942.66	-681.99	1995.72	1103.84	-623.031	1879.45	555.034	-577.364	1694.27	142.34	-581.527	1831.12	54.7961	-289.947	2051.86	951.607	-296.876	2005.6	1109.39	-326.109	2171.35	561.553	-366.484	2283.86	121.662	-334.297	2457.83	106.594
533	0	-683.809	2031.23	942.792	-680.637	2007.53	1103.88	-622.266	1891.8	555.347	-578.325	1698.54	146.208	-582.374	1831.88	54.8294	-289.105	2065.9	952.337	-295.761	2019.05	1110.46	-326.805	2182.62	561.518	-364.159	2291.12	121.6	-337.831	2462.32	100.9
534	0	-682.769	2043.35	943.069	-679.282	2019.99	1104.14	-621.961	1905.59	555.785	-579.184	1703.22	150.575	-582.921	1832.47	54.8266	-288.3	2079.88	953.579	-294.738	2033	1112.18	-326.896	2193.39	561.719	-366.161	2294.83	119.405	-340.38	2466.59	94.9449
535	0	-681.578	2055.87	943.542	-677.986	2032.41	1104.73	-620.789	1919.16	556.043	-579.755	1708.42	155.285	-583.302	1833.05	54.8591	-287.545	2093.77	954.965	-293.758	2047.14	1114.25	-326.175	2204.47	562.358	-365.992	2298.68	117.882	-341.792	2469.88	89.5632
536	0	-680.526	2068.05	944.028	-676.774	2045.25	1105.54	-620.402	1934.87	556.017	-579.775	1714.01	160.435	-583.564	1833.87	55.0811	-286.726	2107.62	956.516	-292.868	2061.2	1116.37	-324.826	2215.92	563.276	-364.529	2302.09	117.191	-341.754	2472.08	84.1673
537	0	-679.358	2080.44	944.555	-675.517	2058.24	1106.69	-620.205	1951.72	555.803	-579.646	1720.8	166.108	-583.706	1834.78	55.4652	-285.883	2120.98	958.248	-291.911	2075.14	1118.5	-323.247	2226.97	564.239	-363.19	2304.77	116.742	-340.991	2473.93	78.6999
538	0	-678.262	2093.55	945.243	-674.276	2071.59	1107.97	-620.557	1970.24	555.497	-579.428	1728.34	172.472	-583.57	1835.84	55.8792	-284.85	2133.72	960.063	-291.043	2088.57	1120.51	-321.453	2237.25	565.016	-360.206	2308.01	116.583	-340.164	2475.78	74.0679
539	0	-677.052	2106.58	945.765	-672.848	2084.84	1109.45	-621.197	1989.87	554.997	-579.592	1735.1	179.969	-583.432	1837.22	56.3348	-283.668	2145.93	961.778	-290.126	2101.6	1122.5	-319.424	2246.74	565.466	-359.56	2310.07	115.503	-340.044	2477.13	69.6713
540	0	-675.686	2119.65	946.473	-671.391	2097.88	1110.91	-622.003	2010.74	554.216	-579.464	1745.62	187.574	-583.355	1838.99	57.1429	-282.539	2158.05	963.345	-288.991	2114.12	1124.4	-317.457	2255.63	565.66	-359.251	2311.77	113.932	-339.96	2478.5	66.0745
541	0	-674.356	2132.88	947.047	-670.011	2110.28	1112.29	-623.468	2033.01	553.551	-579.362	1757.39	195.82	-583.332	1841.34	58.4214	-281.262	2170.14	964.878	-287.75	2126.19	1126.07	-315.568	2264.16	565.791	-358.012	2314.55	113.663	-339.795	2479.8	64.395
542	0	-672.92	2146.08	947.629	-668.713	2122.19	1113.49	-624.912	2056.16	552.807	-579.461	1770.19	204.947	-583.473	1844.42	60.2298	-279.817	2182.03	966.303	-286.392	2137.85	1127.58	-313.931	2272.02	565.833	-356.294	2316.2	114.653	-340.047	2480.45	63.0254
543	0	-671.342	2159.26	948.192	-667.22	2133.99	1114.68	-627.363	2080.84	551.96	-579.643	1785.25	214.461	-583.703	1848.52	62.7018	-278.181	2193.67	967.729	-284.892	2149.24	1128.97	-312.812	2279.63	566.031	-357.255	2316.98	113.81	-340.095	2481.66	62.4456
544	0	-669.725	2172.36	948.64	-665.944	2145.84	1115.59	-630.293	2107.35	551.293	-580.029	1802.68	224.284	-583.529	1853.69	66.1138	-276.613	2204.75	969.048	-283.414	2160.22	1130.37	-312.159	2286.56	566.379	-357.693	2317.51	114.738	-340.292	2481.7	61.4847
545	0	-668.12	2185.38	948.876	-664.678	2156.92	1116.11	-631.705	2132.13	550.661	-580.829	1821.48	233.756	-583.079	1860.32	70.3505	-275.188	2215.49	970.236	-282.15	2170.86	1131.72	-311.512	2292.7	566.766	-358.153	2318.08	114.788	-340.337	2482.05	61.0727
546	0	-666.497	2198.14	949.065	-663.522	2167.97	1116.39	-631.197	2155.18	550.244	-581.689	1840.89	241.988	-582.384	1868.71	74.6424	-274.002	2225.78	971.401	-280.901	2181.22	1133.12	-310.927	2298.37	567.09	-358.592	2318.41	114.724	-340.401	2482.35	60.8215
547	0	-664.997	2211.1	949.511	-662.352	2179.37	1116.58	-629.44	2177.93	549.769	-582.081	1862.47	249.088	-581.965	1878.62	79.2184	-272.979	2235.9	972.496	-279.81	2191.48	1134.5	-310.276	2304	567.407	-358.944	2318.75	114.713	-340.308	2482.88	60.7722
548	0	-663.578	2223.95	950.198	-661.341	2190.18	1116.64	-626.46	2199.76	550.068	-582.932	1883.51	255.367	-583.13	1891.82	86.8282	-272.081	2246.05	973.572	-278.753	2201.84	1135.86	-309.553	2309.73	567.698	-359.164	2319.12	114.723	-340.369	2482.9	60.3944
549	0	-662.239	2236.74	951.094	-661.276	2198.28	1116.69	-626.599	2223.82	551.935	-584.943	1903.94	263.577	-584.829	1910.52	94.457	-271.329	2256.29	974.769	-277.796	2212.31	1137.22	-308.851	2315.61	567.941	-359.378	2319.46	114.69	-339.919	2484.21	61.0954
550	0	-660.76	2250.06	952.372	-661.385	2204.54	1116.76	-626.427	2247.43	554.214	-582.564	1924.51	270.701	-586.605	1933.77	101.693	-270.604	2266.76	975.928	-277.022	2222.96	1138.55	-307.966	2321.33	568.159	-359.521	2319.77	114.664	-339.888	2484.33	60.9799
551	0	-661.46	2257.4	953.228	-661.84	2210.29	1117.04	-626.242	2270.74	557.15	-581.343	1946.71	276.722	-588.336	1960.42	108.428	-269.941	2277.37	977.103	-276.156	2233.7	1139.88	-306.969	2326.8	568.226	-359.681	2319.99	114.612	-339.87	2484.32	60.7364
552	0	-661.866	2265.06	954.492	-662.002	2216.37	1117.73	-625.765	2293.1	560.664	-580.332	1970.44	281.302	-589.776	1988.83	114.232	-269.314	2288.07	978.228	-275.363	2244.34	1141.13	-306.06	2332.02	568.297	-359.799	2320.21	114.652	-339.899	2484.28	60.5227
553	0	-661.835	2273.64	956.015	-661.727	2223.36	1118.68	-625.804	2315.29	564.925	-580.931	1995.36	284.422	-591.205	2018.22	119.036	-268.742	2298.61	979.264	-274.507	2255.04	1142.25	-305.156	2336.75	568.302	-359.821	2320.42	114.73	-339.908	2484.23	60.3338
554	0	-661.638	2283.43	957.865	-661.285	2231.57	1119.96	-625.937	2337.23	569.592	-580.179	2020.18	286.256	-592.643	2047.9	122.373	-268.194	2308.93	980.177	-273.646	2265.69	1143.27	-304.402	2340.93	568.338	-359.822	2320.48	114.814	-339.905	2484.2	60.2077
555	0	-660.922	2294.56	959.936	-660.326	2241.11	1121.45	-625.358	2358.06	574.13	-575.784	2044.68	288.858	-594.145	2077.56	124.218	-267.663	2319.01	980.924	-272.597	2276.2	1144.16	-303.705	2344.53	568.473	-359.847	2320.54	114.913	-340.094	2483.7	59.6561
556	0	-659.951	2306.21	962.331	-659.11	2251.18	1123.27	-625.427	2379.11	578.667	-574.083	2068.05	287.908	-595.608	2107	124.759	-267.098	2328.89	981.518	-271.527	2286.61	1144.87	-303.216	2347.61	568.608	-359.896	2320.61	115.038	-339.705	2484.73	60.3748
557	0	-659.626	2317.24	964.542	-658.026	2262.23	1125.21	-624.936	2398.97	582.683	-573.02	2093.68	285.238	-596.913	2136.78	124.161	-266.574	2338.44	981.883	-270.431	2297.14	1145.4	-302.74	2350.36	568.729	-360.017	2320.73	115.214	-339.697	2484.86	60.2855
558	0	-659.102	2328.34	966.748	-656.742	2273.36	1127.14	-624.601	2418.59	586.422	-572.258	2120.41	281.713	-598.194	2167.97	122.953	-266.04	2347.8	982.118	-269.287	2307.43	1145.82	-302.366	2353.02	568.859	-360.241	2320.85	115.38	-339.518	2485.53	60.3718
559	0	-659.429	2337.77	968.532	-655.898	2284.5	1128.94	-624.815	2438.23	590.057	-571.389	2147.67	277.116	-599.178	2200.2	121.024	-265.54	2356.91	982.13	-268.219	2317.5	1146.05	-302.128	2355.59	568.933	-360.425	2320.95	115.541	-339.493	2485.61	60.2535
560	0	-657.29	2354.3	970.857	-652.588	2302.75	1131.29	-624.693	2456.89	593.235	-570.325	2175.04	271.698	-600.016	2233.72	118.592	-265.08	2365.85	982	-267.31	2327.34	1146.05	-301.91	2358.21	569.019	-360.592	2321.09	115.693	-339.454	2485.63	60.081
561	0	-657.667	2364.08	972.658	-651.793	2314.25	1133.11	-624.313	2474.76	596.038	-569.648	2203.2	265.647	-600.649	2268.19	115.664	-264.698	2374.57	981.709	-266.424	2336.95	1145.97	-301.695	2360.84	569.095	-360.805	2321.16	115.822	-339.421	2485.68	59.93
562	0	-658.784	2370.74	974.064	-651.739	2322.61	1134.54	-624.086	2492.12	598.77	-569.098	2231.77	258.629	-601.135	2303.58	112.226	-264.424	2383.3	981.374	-265.637	2346.48	1145.7	-301.543	2363.57	569.12	-360.973	2321.39	116.018	-339.355	2485.83	59.7998
563	0	-658.701	2381.24	975.715	-651.773	2330.98	1135.82	-623.767	2508.79	601.215	-569.116	2261.34	250.838	-601.525	2339.88	108.515	-264.155	2392.1	980.951	-264.977	2356	1145.34	-301.429	2366.52	569.18	-361.135	2321.68	116.245	-339.229	2486.05	59.6804
564	0	-658.428	2392.63	977.275	-651.618	2340.22	1137	-623.572	2524.8	603.493	-568.468	2290.69	242.389	-601.888	2376.97	104.641	-263.992	2401.1	980.498	-264.416	2365.71	1144.84	-301.325	2369.46	569.133	-361.367	2321.89	116.445	-339.063	2486.27	59.6766
565	0	-658.174	2404.14	978.744	-651.481	2349.59	1138.09	-623.264	2539.95	605.463	-567.936	2320.69	233.402	-602.343	2414.79	100.934	-263.874	2409.65	979.871	-263.916	2375.5	1144.3	-301.377	2372.57	569.073	-361.59	2322.19	116.763	-338.843	2486.76	59.6289
566	0	-657.834	2415.87	979.996	-651.258	2359.18	1138.97	-622.944	2554.33	606.997	-567.718	2351.26	224.101	-602.985	2453.1	97.3585	-263.681	2416.31	978.841	-263.508	2385.38	1143.65	-301.424	2375.86	568.992	-361.804	2322.41	117.005	-338.818	2486.51	59.434
567	0	-657.568	2427.73	981.08	-651.109	2368.89	1139.67	-622.765	2568.18	608.256	-567.574	2382.71	214.741	-603.906	2491.74	94.0871	-263.655	2424.66	977.99	-263.106	2395.31	1142.9	-301.68	2379.25	568.828	-362.069	2322.56	117.229	-338.7	2486.59	59.3257
568	0	-657.327	2439.75	981.951	-650.986	2378.78	1140.17	-622.441	2581.28	609.055	-567.594	2415.16	204.874	-605.258	2530.51	91.2006	-263.712	2433.82	977.177	-262.773	2405.22	1142.05	-301.888	2382.83	568.665	-362.349	2322.78	117.465	-338.598	2486.7	59.2067
569	0	-657.054	2452.08	982.626	-650.83	2388.96	1140.46	-622.095	2593.67	609.311	-567.862	2447.84	195.804	-606.921	2569.51	89.0271	-263.823	2442.8	976.245	-262.294	2412.67	1140.83	-302.206	2386.41	568.5	-362.56	2323.18	117.74	-338.489	2486.74	59.006
570	0	-656.823	2464.65	983.119	-650.716	2399.39	1140.58	-621.809	2605.44	608.983	-568.25	2480.26	186.856	-609.299	2608.39	87.4912	-263.93	2452.03	975.255	-262.089	2422.16	1139.75	-302.583	2390.07	568.326	-362.822	2323.59	118.095	-338.245	2487.35	59.1193
571	0	-656.607	2477.42	983.501	-650.618	2410.02	1140.58	-621.318	2616.4	607.912	-568.717	2513.97	178.518	-612.125	2646.83	86.4385	-264.124	2461.21	974.177	-262.04	2432.29	1138.7	-303.017	2393.79	568.182	-363.064	2323.88	118.418	-338.702	2485.84	58.1339
572	0	-657.13	2487.45	983.267	-650.591	2420.38	1140.4	-620.681	2626.44	606.221	-569.359	2550.03	170.649	-615.28	2685.04	86.0336	-264.358	2470.72	973.087	-262.033	2442.53	1137.65	-303.53	2397.64	568.053	-363.273	2324.22	118.785	-338.64	2485.91	58.0345
573	0	-657.775	2497.04	982.769	-650.637	2431.12	1140.09	-620.223	2635.76	603.964	-570.48	2584.1	163.547	-618.367	2723.22	86.1959	-264.665	2480.14	971.87	-262.11	2452.81	1136.42	-304.119	2401.38	567.802	-363.501	2324.67	119.172	-338.537	2486.03	57.9796
574	0	-658.385	2506.82	981.904	-650.742	2441.91	1139.51	-619.583	2644.13	601.237	-572.008	2618.64	157.273	-621.047	2760.94	87.0378	-264.893	2489.64	970.578	-262.195	2463.38	1135.16	-304.702	2405.31	567.612	-363.744	2325.16	119.503	-338.431	2486.13	57.8818
575	0	-658.931	2517.15	980.862	-650.997	2452.9	1138.79	-618.909	2651.68	598.011	-573.964	2653.51	152.147	-622.761	2798.51	87.7374	-265.187	2499.19	969.249	-262.388	2474.08	1133.83	-305.341	2409.42	567.489	-364.132	2325.35	119.934	-337.884	2487.71	58.5336
576	0	-659.443	2527.44	979.614	-651.266	2463.74	1137.76	-618.38	2658.63	594.313	-576.218	2687.94	148.233	-623.881	2836.32	89.4415	-265.498	2508.88	967.852	-262.637	2484.72	1132.45	-306.002	2413.76	567.336	-364.504	2325.7	120.534	-337.842	2487.46	58.5017
577	0	-659.906	2537.79	978.114	-651.634	2474.97	1136.59	-618.226	2665.47	590.54	-578.818	2722.34	145.733	-623.998	2873.69	92.3444	-265.724	2518.19	966.417	-262.999	2495.46	1131.04	-306.751	2418.46	567.241	-365.012	2326.06	121.144	-337.778	2487.54	58.3893
578	0	-660.42	2548.07	976.395	-652.123	2486.41	1135.17	-617.735	2672.09	586.467	-581.83	2756.47	145.146	-623.482	2913.15	97.9679	-265.989	2527.6	964.991	-263.432	2506.23	1129.54	-307.577	2423.45	567.115	-365.986	2325.76	121.856	-337.769	2487.53	58.2835
579	0	-660.838	2558.78	974.575	-652.751	2498.25	1133.6	-617.312	2679.48	582.74	-584.914	2787.55	144.739	-621.259	2944.58	103.224	-266.334	2537.06	963.611	-264.015	2516.8	1128.02	-308.507	2428.97	566.965	-366.48	2326.33	122.723	-337.737	2487.77	58.2232
580	0	-661.285	2569.65	972.591	-653.556	2510.25	1131.9	-616.625	2687.33	579.216	-587.919	2816.96	144.954	-619.179	2976.7	110.852	-266.782	2546.57	962.217	-264.75	2527.34	1126.44	-309.352	2434.95	566.81	-367.111	2327.02	123.69	-337.728	2487.8	58.1303
581	0	-661.878	2580.88	970.46	-654.502	2522.26	1129.96	-615.762	2695.42	575.831	-590.871	2845.59	146.808	-617.103	3005.75	119.784	-267.41	2556.47	960.912	-265.635	2537.87	1124.75	-310.256	2441.56	566.633	-367.673	2327.81	124.738	-337.772	2488.01	58.0859
582	0	-662.53	2592.23	968.253	-655.603	2534.46	1128	-614.904	2703.52	572.538	-591.649	2863.19	143.952	-614.847	3031.22	129.093	-268.137	2566.45	959.407	-266.661	2548.21	1123.06	-311.172	2448.63	566.385	-368.402	2328.73	125.859	-337.892	2488.1	58.0195
583	0	-663.212	2603.77	966.099	-656.756	2546.98	1125.99	-614.635	2712.56	569.398	-594.633	2885.58	145.022	-612.575	3052.81	137.899	-268.931	2576.94	957.961	-267.694	2558.83	1121.34	-312.061	2456.43	565.972	-369.107	2329.72	127.139	-338.033	2488.25	57.9881
584	0	-664.085	2615.75	964.119	-657.857	2559.48	1124.08	-614.6	2722.79	566.791	-594.971	2903.05	144.941	-611.258	3074.1	146.697	-269.789	2587.68	956.423	-268.778	2569.4	1119.55	-313.091	2464.91	565.383	-369.567	2330.99	128.459	-338.18	2488.43	57.8911
585	0	-665.095	2627.63	962.197	-658.933	2572.03	1122.33	-622.547	2738.83	567.098	-594.684	2916.6	143.283	-608.908	3083.66	148.288	-270.71	2598.34	954.721	-269.93	2580.15	1117.67	-314.08	2474.03	564.656	-369.936	2332.42	129.989	-338.244	2488.75	57.7694
586	0	-666.101	2639.59	960.514	-659.937	2584.6	1120.8	-623.275	2751.82	565.957	-594.301	2927.08	141.166	-607.473	3094.02	147.007	-271.75	2609.45	953.104	-271.046	2591.07	1115.71	-315.052	2483.75	563.943	-370.144	2333.95	131.75	-338.263	2489.03	57.6222
587	0	-667.18	2652.07	959.104	-660.901	2597.13	1119.57	-623.707	2765.48	564.971	-593.94	2934.58	139.552	-592.811	3095.51	134.895	-272.868	2620.6	951.4	-272.177	2602.08	1113.59	-316.126	2493.88	563.226	-370.173	2335.64	133.739	-338.289	2489.37	57.4889
588	0	-668.306	2664.89	958.037	-661.896	2609.74	1118.48	-624.127	2779.47	564.224	-593.92	2940.52	137.371	-592.118	3101.67	125.304	-274.123	2632.36	949.903	-273.356	2613.76	1111.52	-317.292	2504.41	562.547	-370.176	2337.42	135.974	-338.211	2489.74	57.3205
589	0	-669.504	2678.15	957.313	-662.949	2622.27	1117.69	-624.34	2793.56	563.762	-590.854	2944.1	134.47	-590.152	3107.35	115.064	-275.433	2644.23	948.373	-274.501	2625.64	1109.54	-318.518	2515.46	561.921	-370.028	2339.45	138.541	-338.08	2490.11	57.176
590	0	-670.836	2691.27	956.793	-664.069	2635.12	1117.15	-624.051	2807.32	563.45	-589.748	2950.09	132.988	-601.501	3117.32	115.017	-276.846	2656.64	947.058	-275.737	2637.92	1107.79	-319.806	2526.8	561.301	-369.81	2341.81	141.372	-337.955	2490.51	57.0956
591	0	-672.324	2704.76	956.619	-665.339	2648.19	1117	-623.593	2820.63	563.154	-587.995	2955.7	131.532	-599.569	3121.04	109.365	-278.288	2669.04	945.899	-277.023	2650.27	1106.2	-321.081	2538.89	560.812	-369.558	2344.48	144.704	-337.693	2491.05	56.997
592	0	-673.873	2718.18	956.674	-666.689	2661.23	1117.24	-623.595	2833.49	563.04	-587.259	2960.73	130.216	-597.267	3125.45	102.663	-279.839	2681.69	944.921	-278.408	2663.07	1104.89	-322.426	2551.6	560.309	-369.266	2347.73	148.389	-337.518	2491.37	56.7872
593	0	-675.445	2731.67	957.081	-668.117	2674.43	1117.95	-624.398	2846.59	563.534	-587.077	2965.62	129.038	-595.725	3128.75	96.2084	-281.544	2694.75	944.16	-279.958	2678.07	1104.18	-323.796	2565.15	559.953	-368.846	2351.33	152.459	-337.244	2491.94	56.7389
594	0	-676.918	2745.22	958.072	-669.489	2687.52	1119.13	-625.809	2860.17	564.81	-587.384	2969.61	128.25	-595.433	3130.93	91.1235	-283.262	2707.8	943.643	-281.361	2690.55	1103.57	-325.084	2579.61	559.556	-368.288	2355.56	157.107	-337.104	2492.39	56.6253
595	0	-678.37	2758.87	959.585	-670.841	2700.33	1120.8	-626.53	2873.87	566.606	-587.916	2972.55	127.49	-595.428	3132.95	86.6489	-285.08	2721.23	943.437	-282.757	2702.98	1103.32	-326.112	2595.12	559.104	-367.734	2360.52	162.363	-337.121	2492.46	56.5802
596	0	-679.907	2772.03	961.104	-672.036	2713.1	1122.81	-627.89	2887.22	568.286	-587.536	2974.48	126.58	-595.556	3134.88	82.8505	-287.083	2737.18	943.922	-284.048	2715.55	1103.37	-327.111	2611.77	558.643	-367.141	2366.26	168.183	-336.952	2492.97	56.8685
597	0	-681.414	2784.87	962.592	-673.245	2725.68	1124.91	-629.681	2899.58	569.416	-589.695	2977.79	126.264	-595.149	3136.4	79.1825	-288.965	2750.25	944.03	-285.311	2728.32	1103.65	-327.553	2629.73	558.096	-366.519	2372.93	174.669	-336.914	2493.49	57.2912
598	0	-682.859	2797.51	964.168	-674.448	2738.12	1126.97	-631.557	2910.72	570.208	-590.593	2980.31	125.848	-594.511	3137.82	76.1955	-290.948	2763.21	944.213	-286.555	2741.17	1104.11	-327.705	2648.85	557.376	-365.93	2380.63	181.898	-336.847	2494.44	58.1663
599	0	-684.302	2810.09	965.817	-675.883	2750.57	1128.9	-633.333	2920.39	570.678	-590.172	2981.72	125.137	-594.704	3139.69	75.3724	-293.119	2776.24	944.57	-287.907	2753.92	1104.68	-327.366	2669.26	556.529	-365.331	2389.79	189.909	-336.888	2495.75	59.2998
600	0	-685.791	2822.72	967.538	-677.487	2762.88	1130.71	-634.721	2928.83	570.828	-588.744	2981.86	124.153	-594.61	3140.87	74.394	-295.315	2789.43	945.153	-289.306	2766.49	1105.36	-328.116	2688.97	555.108	-364.413	2400.43	198.384	-336.97	2497.66	61.0751
601	0	-687.286	2835.41	969.313	-679.134	2774.94	1132.48	-635.84	2936.56	570.983	-588.335	2982.41	123.767	-594.35	3141.63	73.4652	-297.529	2802.76	945.817	-290.884	2778.67	1106.02	-327.521	2711.37	554.146	-362.349	2413.25	207.77	-336.829	2500.38	63.3825
602	0	-688.763	2848.17	971.16	-680.768	2786.88	1134.21	-636.656	2943.55	571.235	-588.738	2983.46	123.893	-594.398	3142	72.8777	-299.672	2816.03	946.47	-292.465	2790.46	1106.67	-327.189	2734.43	553.093	-362.21	2426.24	218.584	-336.587	2503.84	66.1162
603	0	-690.269	2860.63	972.941	-682.285	2798.8	1135.96	-637.361	2949.67	571.531	-589.367	2984.14	124.212	-594.287	3142.45	72.4389	-301.677	2829.06	947.066	-294.025	2801.83	1107.26	-327.073	2757.96	552.144	-362.137	2440.8	228.172	-336.212	2508.1	69.5862
604	0	-691.846	2872.76	974.703	-683.689	2810.46	1137.83	-637.989	2954.87	571.68	-589.708	2984.79	124.492	-594.282	3142.89	72.184	-303.562	2841.76	947.614	-295.593	2812.74	1107.7	-327.055	2781.94	551.318	-361.215	2457.43	238.259	-335.981	2514.03	74.1349
605	0	-693.434	2884.41	976.407	-684.96	2821.92	1139.73	-638.601	2959.29	571.789	-589.733	2985.23	124.609	-594.188	3143.21	71.8336	-305.345	2854.03	948.111	-297.034	2823.16	1107.98	-326.718	2806.2	550.864	-360.22	2476.22	248.067	-336.067	2521.33	78.9502
606	0	-695.061	2895.55	978.006	-686.172	2833.22	1141.72	-639.231	2963.38	571.964	-589.5	2985.48	124.59	-594.107	3143.44	71.5697	-307.057	2866.03	948.609	-298.282	2833.32	1108.2	-326.577	2830.26	551.108	-358.897	2496.54	256.462	-336.31	2529.43	83.5699
607	0	-696.653	2906.18	979.481	-687.251	2844.54	1143.68	-639.856	2967.48	572.243	-589.211	2985.66	124.451	-594.053	3143.71	71.3018	-308.635	2877.73	949.25	-299.364	2843.38	1108.49	-326.508	2853.99	552.082	-357.65	2517.52	263.306	-336.602	2538.7	87.7582
608	0	-698.125	2915.9	981.21	-688.308	2855.71	1145.5	-640.552	2971.73	572.543	-588.928	2985.88	124.313	-594.041	3143.92	71.0269	-309.996	2889.17	950.039	-300.3	2853.48	1108.86	-326.548	2877.49	553.728	-356.306	2538.81	269.29	-336.707	2550.65	92.9306
609	0	-699.532	2925.08	982.96	-689.35	2866.76	1147.19	-641.295	2976.09	572.801	-588.864	2986.22	124.324	-594.031	3144.18	70.7448	-311.219	2900.34	951.11	-301.22	2863.68	1109.52	-326.795	2900.71	555.845	-355.496	2559.8	275.534	-336.777	2566.75	98.9802
610	0	-700.858	2934.18	984.675	-690.39	2877.73	1148.8	-642.08	2980.34	572.936	-589.04	2986.61	124.349	-593.993	3144.34	70.4554	-312.256	2911.38	952.431	-302.028	2872.67	1110.4	-327.377	2923.43	558.373	-355.203	2581.16	281.518	-336.611	2587.63	104.561
611	0	-702.06	2943.28	986.148	-691.425	2888.43	1150.22	-642.781	2984.33	573.107	-589.093	2986.89	124.401	-594.005	3144.48	70.2404	-313.14	2922.31	954.011	-302.899	2880.57	1111.55	-328.295	2945.64	561.262	-355.316	2602.72	286.521	-336.323	2612.18	109.333
612	0	-703.171	2952.24	987.412	-692.501	2898.95	1151.5	-643.437	2987.96	573.295	-588.799	2986.92	124.37	-594.028	3144.61	70.0642	-313.918	2933.32	955.914	-303.958	2889.83	1113.23	-329.315	2967.42	564.578	-355.74	2625.08	290.423	-336.059	2639.12	113.201
613	0	-704.139	2961.23	988.425	-693.652	2909.15	1152.53	-643.985	2990.94	573.599	-588.088	2986.65	124.316	-593.898	3144.54	69.7363	-314.597	2944.34	958.046	-305.122	2899.46	1115.35	-330.363	2988.74	568.404	-356.186	2648.29	292.932	-335.661	2667.34	116.089
614	0	-705.001	2970.24	989.17	-694.865	2919.08	1153.36	-644.459	2993.43	573.889	-587.505	2986.43	124.386	-593.911	3144.64	69.6217	-315.237	2955.53	960.405	-306.32	2909.14	1117.81	-331.533	3009.69	572.499	-356.731	2671.99	293.883	-335.257	2696.18	117.887
615	0	-705.755	2979	989.675	-696.195	2928.75	1153.99	-644.822	2995.55	574.213	-588.147	2986.96	124.695	-593.93	3144.72	69.5178	-315.838	2966.82	962.946	-307.506	2918.97	1120.42	-332.204	3031.07	576.682	-357.137	2696.27	293.625	-334.813	2725.37	118.552
616	0	-706.371	2987.76	990.021	-697.563	2938.19	1154.46	-645.048	2997.62	574.597	-588.311	2987.21	124.909	-594.221	3145.18	69.6183	-316.422	2978.1	965.628	-308.606	2928.97	1123.15	-333.261	3051.5	580.784	-357.608	2720.78	292.142	-334.255	2754.96	118.234
617	0	-706.969	2996.15	990.221	-698.901	2947.4	1154.76	-645.218	2999.7	574.977	-588.205	2987.27	125.076	-594.251	3145.25	69.5456	-316.969	2989.44	968.368	-309.717	2939.18	1125.84	-334.381	3071.51	584.689	-358.112	2745.62	289.531	-333.597	2785.27	117.052
618	0	-707.488	3004.66	990.339	-700.166	2956.46	1154.94	-645.309	3001.94	575.369	-588.113	2987.42	125.277	-594.163	3145.14	69.3079	-317.452	3000.76	971.063	-310.691	2949.29	1128.48	-335.955	3090.66	588.491	-358.614	2770.89	285.906	-333.276	2816.71	115.276
619	0	-707.926	3012.9	990.399	-701.33	2965.41	1155.07	-645.33	3004.38	575.695	-588.019	2987.53	125.465	-594.173	3145.21	69.2002	-317.953	3012	973.754	-311.651	2959.52	1130.95	-337.518	3109.17	592.012	-359.134	2796.62	281.348	-332.781	2848.81	112.453
620	0	-708.266	3020.86	990.31	-702.304	2974.21	1155.13	-645.371	3007	575.97	-587.931	2987.69	125.629	-594.216	3145.26	69.0815	-318.429	3023.22	976.398	-312.62	2969.67	1133.33	-339.057	3126.87	595.353	-359.757	2822.8	275.769	-332.125	2882.59	109.848
621	0	-708.532	3028.77	990.203	-703.189	2982.94	1155.1	-645.396	3009.69	576.186	-587.813	2987.86	125.813	-594.229	3145.33	68.9769	-318.846	3034.35	978.881	-313.651	2981.38	1135.83	-340.668	3143.76	598.591	-360.381	2849.6	269.33	-331.477	2917.71	107.215
622	0	-708.812	3036.53	990.006	-704.003	2991.54	1155.02	-645.399	3012.48	576.442	-587.735	2988.05	126.036	-594.276	3145.39	68.8962	-319.276	3045.38	981.215	-314.674	2992.26	1138.15	-342.217	3160.02	601.721	-361.076	2876.84	262.004	-330.684	2953.99	105.185
623	0	-709.039	3044.36	989.758	-704.78	3000.31	1154.9	-645.439	3015.25	576.701	-587.605	2988.19	126.246	-594.359	3145.46	68.8065	-319.68	3056.32	983.398	-315.583	3001.82	1139.98	-343.719	3175.5	604.606	-361.835	2904.65	253.813	-330.1	2991.32	102.633
624	0	-709.272	3052.23	989.42	-705.482	3008.96	1154.63	-645.473	3018.1	576.961	-587.472	2988.32	126.454	-594.391	3145.48	68.723	-320.079	3067.05	985.351	-316.51	3011.48	1141.62	-345.153	3190.28	607.294	-362.564	2933.18	245.029	-329.619	3028.56	100.01
625	0	-709.513	3060.12	988.973	-706.21	3017.66	1154.24	-645.586	3021.13	577.194	-587.301	2988.49	126.665	-594.445	3145.54	68.6529	-320.412	3077.67	987.021	-317.378	3021.19	1143.01	-346.398	3204.28	609.661	-363.412	2962.36	235.754	-329.278	3066.31	97.2229
626	0	-709.709	3068.16	988.421	-706.858	3026.47	1153.79	-645.592	3024.31	577.306	-587.147	2988.68	126.912	-594.456	3145.59	68.5968	-320.791	3088.13	988.422	-318.186	3030.99	1144.11	-347.496	3217.55	611.568	-364.425	2992.09	226.049	-328.702	3103.98	94.8448
