# Supplementary material for: A Brake-Based Overground Gait Rehabilitation Device for Altering Propulsion Impulse Symmetry
Source: Sensors (Basel). 2021 Oct 5;21(19):6617. doi: 10.3390/s21196617 (PMC8512803; doi:10.3390/s21196617)
Supplement: Supplementary file 1 [file sensors-21-06617-s001.zip › GPT animations/code and data/Trajectories/BD 45.csv]

Trajectories
100
		BDC013:LTroc			BDC013:LIliac			BDC013:LKnee			BDC013:LAnkle			BDC013:LToe			BDC013:RTroc			BDC013:RIliac			BDC013:RKnee			BDC013:RAnkle			BDC013:RToe
Frame	Sub Frame	X	Y	Z	X	Y	Z	X	Y	Z	X	Y	Z	X	Y	Z	X	Y	Z	X	Y	Z	X	Y	Z	X	Y	Z	X	Y	Z
		mm	mm	mm	mm	mm	mm	mm	mm	mm	mm	mm	mm	mm	mm	mm	mm	mm	mm	mm	mm	mm	mm	mm	mm	mm	mm	mm	mm	mm	mm
174	0	-790.587	-1624.56	926.103	-791.358	-1674.73	1087.47	-758.364	-1567.74	537.899	-714.57	-1890.82	246.366	-714.606	-1851.09	82.9303	-399.158	-1592.14	946.16	-403.003	-1626.22	1111.97	-443.297	-1577.18	532.12	-509.518	-1595.98	79.2962	-486.141	-1429.85	29.3905
175	0	-790.334	-1613.52	928.157	-790.613	-1665.25	1089.41	-757.735	-1547.03	541.798	-715.259	-1866.82	246.434	-718.387	-1823.09	84.3387	-399.133	-1583.19	946.504	-402.179	-1616.66	1112.3	-443.112	-1573.82	531.969	-509.224	-1596.11	79.6671	-485.943	-1429.83	29.3721
176	0	-790.005	-1602.33	930.148	-790.009	-1655.97	1091.37	-757.188	-1526.98	545.569	-715.882	-1842.51	245.433	-722.241	-1794.1	85.2376	-399.008	-1574.43	946.64	-401.388	-1607.11	1112.72	-442.492	-1571.28	532.258	-509.07	-1596.45	80.0536	-485.845	-1429.85	29.3378
177	0	-789.745	-1591.18	932.095	-789.458	-1646.64	1093.23	-756.38	-1507.35	548.992	-716.348	-1817.89	243.42	-726.734	-1763.81	85.8384	-398.316	-1565.88	946.646	-400.404	-1597.61	1112.66	-442.257	-1568.32	532.233	-508.969	-1596.74	80.3372	-485.763	-1429.78	29.2338
178	0	-789.497	-1580	933.946	-788.948	-1637.17	1095.06	-755.491	-1488.3	552.113	-716.739	-1792.71	240.322	-730.689	-1732.11	86.04	-401.268	-1556.88	944.339	-399.52	-1588.11	1112.7	-442.096	-1565.43	532.18	-508.909	-1596.9	80.5883	-485.711	-1429.7	29.1335
179	0	-789.279	-1568.81	935.704	-788.553	-1627.37	1096.56	-754.625	-1469.89	554.995	-717.055	-1766.74	236.101	-733.656	-1699.22	85.3654	-400.094	-1548.46	944.157	-398.415	-1578.68	1112.62	-441.841	-1562.62	532.12	-508.963	-1596.72	80.5196	-485.626	-1429.62	28.9698
180	0	-789.057	-1557.54	937.378	-788.003	-1617.11	1097.96	-753.691	-1452.05	557.724	-717.439	-1740.03	230.786	-736.401	-1665.33	84.3478	-398.772	-1540.41	943.904	-397.595	-1569.31	1112.64	-441.573	-1559.71	532.037	-508.864	-1596.08	80.3454	-485.42	-1429.58	28.8143
181	0	-788.844	-1546.3	938.952	-787.427	-1606.51	1099.22	-752.875	-1434.85	560.276	-718.008	-1712.74	224.502	-738.783	-1630.87	82.5933	-397.691	-1532.19	943.46	-396.614	-1559.75	1112.46	-441.204	-1556.91	532.019	-510.107	-1595.68	80.0933	-485.257	-1429.44	28.5237
182	0	-788.591	-1535.06	940.446	-786.722	-1595.59	1100.37	-752.062	-1418.1	562.531	-718.643	-1684.78	217.381	-740.926	-1596.22	80.3102	-397.103	-1523.36	942.8	-396.146	-1550.47	1112.06	-440.946	-1553.85	531.952	-510.257	-1595.58	80.193	-485.218	-1429.24	28.1423
183	0	-788.38	-1523.94	941.857	-785.815	-1584.21	1101.41	-751.602	-1402.19	564.803	-719.288	-1656.14	209.539	-742.774	-1561.02	77.4153	-395.923	-1516.35	942.338	-394.746	-1541.3	1109.84	-440.777	-1550.74	531.848	-510.418	-1595.39	80.2747	-485.066	-1429.13	27.8453
184	0	-788.187	-1513.01	943.161	-784.271	-1570.94	1102.3	-750.663	-1386.44	566.732	-719.809	-1626.85	201.251	-744.643	-1525.48	74.4788	-394.899	-1509.31	941.925	-393.959	-1532.74	1109.06	-440.671	-1547.4	531.668	-510.562	-1595.14	80.3963	-484.968	-1428.94	27.3798
185	0	-788.063	-1502.21	944.309	-782.744	-1557.66	1103.06	-750.327	-1371.7	568.588	-720.164	-1597.01	192.656	-746.518	-1489.62	71.5835	-393.772	-1500.99	941.356	-393.11	-1524.55	1108.22	-440.656	-1543.87	531.406	-510.733	-1594.87	80.5173	-484.881	-1428.5	26.7767
186	0	-787.951	-1491.5	945.376	-781.825	-1546.25	1103.81	-749.569	-1357.28	570.118	-720.606	-1567.04	183.796	-748.582	-1453.56	69.0586	-393.254	-1494.55	940.778	-392.092	-1516.53	1107.43	-440.635	-1540.25	531.188	-510.934	-1594.42	80.6612	-485.022	-1427.89	26.0642
187	0	-787.777	-1480.82	946.297	-781.439	-1536.65	1104.52	-748.938	-1343.38	571.306	-720.852	-1536.38	174.708	-750.596	-1417.31	66.6076	-393.208	-1485.24	939.597	-391.376	-1508.82	1106.45	-440.632	-1536.47	530.975	-511.128	-1594	80.8746	-484.885	-1427.68	25.7131
188	0	-787.687	-1470.4	947.159	-780.811	-1526.43	1105.06	-748.269	-1330.1	572.132	-720.7	-1505.16	166.303	-752.877	-1381.1	64.5821	-392.593	-1477.28	938.809	-390.56	-1508.22	1108.06	-440.697	-1532.6	530.809	-511.339	-1593.55	81.1626	-484.917	-1427.35	25.3973
189	0	-787.353	-1459.95	947.618	-780.222	-1516.06	1105.51	-747.877	-1317.52	572.599	-720.441	-1473.34	158.352	-755.245	-1344.83	62.7902	-392.339	-1468.5	937.824	-390.258	-1505.86	1104.12	-440.746	-1528.56	530.71	-511.577	-1593.15	81.5437	-484.95	-1427.03	25.0968
190	0	-787.158	-1449.62	947.895	-779.773	-1505.8	1105.77	-747.379	-1305.51	572.551	-720.254	-1441.31	150.17	-757.502	-1308.88	61.5852	-392.084	-1459.54	936.851	-388.188	-1486.57	1105.82	-441.002	-1524.42	530.737	-511.732	-1592.69	81.9515	-484.984	-1426.75	24.8912
191	0	-787.032	-1439.22	948.061	-779.392	-1495.47	1105.92	-746.918	-1294.2	572.067	-720.031	-1408.83	142.177	-759.353	-1272.74	60.4062	-391.526	-1451.93	936.25	-388.508	-1467.66	1103.01	-440.993	-1519.9	530.485	-511.824	-1592.19	82.3449	-484.912	-1426.61	24.7225
192	0	-786.753	-1428.14	948.055	-778.859	-1484.47	1105.89	-746.546	-1283.7	571.032	-719.843	-1375.81	134.76	-760.788	-1236.55	59.3765	-390.814	-1443.64	935.477	-387.771	-1449.78	1102.54	-441.173	-1515.47	530.483	-511.901	-1591.63	82.8218	-484.813	-1426.44	24.5319
193	0	-786.731	-1417.18	947.899	-778.583	-1473.58	1105.72	-746.297	-1273.92	569.539	-719.81	-1342.34	128.08	-761.687	-1200.18	58.3367	-391.399	-1432.48	934.013	-387.606	-1434.33	1101.6	-441.314	-1510.83	530.491	-512.003	-1591.13	83.3928	-484.828	-1426.19	24.2858
194	0	-786.658	-1405.99	947.616	-778.256	-1462.47	1105.42	-745.822	-1264.75	567.533	-719.812	-1308.65	122.325	-762.094	-1163.77	57.7164	-391.675	-1422.18	932.794	-387.747	-1421.47	1100.52	-441.408	-1506.15	530.478	-512.089	-1590.55	84.0214	-484.789	-1426.05	24.1668
195	0	-786.766	-1395.78	947.094	-778.085	-1451.35	1105.05	-745.436	-1256.25	565.136	-719.819	-1274.68	117.576	-761.727	-1127.27	57.4147	-391.4	-1413.84	932.132	-386.746	-1411.14	1099.87	-441.64	-1501.19	530.436	-512.142	-1589.85	84.6283	-484.866	-1425.71	23.8656
196	0	-786.873	-1385.25	946.302	-777.771	-1439.64	1104.45	-745.236	-1248.35	562.686	-719.725	-1240.76	113.843	-760.37	-1090.97	57.9317	-390.983	-1404.92	931.244	-386.975	-1403.34	1099.01	-441.938	-1495.94	530.319	-512.361	-1589.17	85.375	-484.91	-1425.5	23.7034
197	0	-787.024	-1374.76	945.392	-777.48	-1427.82	1103.68	-745.134	-1240.55	560.038	-719.249	-1207.5	111.172	-758.192	-1055.19	59.9721	-390.588	-1395.89	930.186	-386.879	-1397.39	1097.5	-442.405	-1490.56	530.251	-512.565	-1588.41	86.2832	-484.987	-1425.3	23.5836
198	0	-787.186	-1364.02	944.342	-777.511	-1416.6	1102.82	-744.992	-1232.44	557.135	-718.365	-1175.2	109.586	-755.685	-1020.14	63.8759	-390.591	-1386.18	929.019	-387.263	-1393.07	1096.12	-442.934	-1484.9	530.189	-512.892	-1587.43	87.1517	-485.058	-1425.1	23.4753
199	0	-787.414	-1353.36	943.08	-777.66	-1405.55	1101.79	-744.761	-1223.79	553.981	-717.337	-1143.9	109.009	-749.86	-985.768	69.1564	-390.463	-1376.8	927.887	-387.057	-1388.7	1094.56	-443.554	-1478.99	530.035	-513.288	-1586.58	88.2145	-485.258	-1424.71	23.2211
200	0	-787.659	-1342.61	941.528	-777.982	-1394.43	1100.57	-744.728	-1214.99	551.217	-716.089	-1113.76	109.186	-745.505	-952.955	76.1893	-390.59	-1366.75	926.565	-386.48	-1383.82	1094.75	-444.254	-1472.76	529.801	-513.696	-1585.4	89.2247	-485.482	-1424.4	23.0496
201	0	-787.811	-1331.36	940.087	-778.231	-1382.49	1099.23	-744.014	-1205.66	548.371	-715.247	-1085.04	109.808	-738.558	-921.583	82.6944	-390.632	-1357.17	925.331	-387.855	-1375.58	1093.21	-445.017	-1466.27	529.552	-514.325	-1584.43	90.4508	-485.591	-1424.25	22.9697
202	0	-788.164	-1319.84	938.475	-778.514	-1369.9	1097.81	-742.547	-1195.9	545.621	-714.72	-1057.72	110.385	-733.344	-892.376	89.9645	-390.787	-1347.36	924.022	-387.804	-1363.84	1091.36	-445.785	-1459.35	529.283	-514.863	-1583.4	91.786	-485.614	-1424.19	22.9603
203	0	-788.452	-1307.74	936.858	-778.931	-1357.28	1096.37	-741.154	-1186.35	543.189	-714.335	-1032.18	111.175	-727.621	-865.229	97.2639	-391.107	-1337.2	922.59	-387.781	-1351.67	1089.52	-446.65	-1452.07	528.958	-515.32	-1582.15	93.1833	-485.639	-1423.91	22.7857
204	0	-787.923	-1293.26	934.892	-779.466	-1344.84	1094.97	-740.088	-1176.68	540.847	-713.405	-1009.41	112.404	-722.694	-841.251	104.523	-391.58	-1326.57	921.104	-388.193	-1340.18	1087.68	-447.364	-1444.49	528.66	-515.706	-1580.83	94.7683	-485.684	-1423.57	22.6061
205	0	-787.572	-1279.03	932.928	-780.178	-1332.65	1093.56	-739.378	-1166.23	538.592	-711.613	-989.457	113.28	-717.571	-820.827	111.303	-392.093	-1315.61	919.603	-388.738	-1328.76	1085.99	-448.121	-1436.49	528.431	-516.142	-1579.33	96.5079	-485.928	-1422.81	22.0769
206	0	-788.291	-1267.9	931.659	-780.813	-1320.09	1092.21	-738.837	-1154.56	536.841	-709.322	-972.893	113.389	-713.242	-803.948	116.183	-392.918	-1303.7	918.003	-389.748	-1318.12	1084.28	-447.709	-1429.99	528.615	-516.526	-1577.68	98.402	-485.926	-1422.64	22.0617
207	0	-789.022	-1256.57	930.463	-781.461	-1307.33	1090.94	-738.168	-1141.56	535.602	-706.558	-958.786	112.006	-709.973	-790.231	117.813	-393.235	-1293.31	916.86	-390.704	-1307.35	1082.68	-448.54	-1420.97	528.269	-516.74	-1575.84	100.521	-485.816	-1422.44	22.0139
208	0	-788.026	-1238.62	928.843	-782.071	-1294.53	1089.77	-737.488	-1127.54	534.703	-703.992	-947.496	109.764	-707.508	-778.871	116.059	-393.671	-1282.67	915.648	-391.246	-1295.55	1080.97	-449.407	-1411.11	527.717	-516.857	-1574	102.792	-485.744	-1422.18	21.8213
209	0	-787.385	-1221.6	927.655	-782.483	-1281.04	1088.7	-736.529	-1112.73	534.028	-701.448	-938.475	106.894	-704.445	-770.552	110.617	-394.276	-1271.26	914.367	-391.473	-1283.06	1079.32	-450.291	-1400.84	527.072	-516.843	-1571.95	105.326	-485.685	-1421.72	21.4747
210	0	-786.97	-1205.18	926.592	-782.672	-1266.7	1087.7	-735.632	-1097.64	533.497	-699.077	-931.787	104.438	-702.166	-763.506	105.276	-394.896	-1259.41	913.052	-392.009	-1271.08	1077.77	-451.058	-1390.18	526.401	-516.762	-1569.71	108.038	-485.551	-1421.39	21.3163
211	0	-787.04	-1190.23	925.871	-783.1	-1252.65	1086.83	-734.522	-1082.48	532.864	-696.758	-927.188	102.779	-699.314	-758.794	98.7544	-395.548	-1247.12	911.711	-392.508	-1258.96	1076.22	-451.793	-1378.77	525.609	-516.607	-1567.2	111.011	-485.054	-1421.31	21.2572
212	0	-787.293	-1175.85	925.192	-783.521	-1238.45	1086.06	-733.584	-1067.99	532.161	-693.776	-923.175	99.8002	-696.534	-754.863	91.7081	-396.028	-1235.11	910.506	-393.169	-1246.87	1074.68	-452.404	-1366.72	524.773	-516.332	-1564.31	114.331	-484.901	-1420.89	21.0202
213	0	-787.923	-1162.73	924.888	-783.972	-1224.01	1085.43	-732.329	-1054.01	531.354	-690.646	-918.482	97.3419	-692.961	-750.818	85.9602	-396.608	-1222.55	909.426	-393.495	-1233.69	1073.32	-452.905	-1353.95	523.973	-515.904	-1561.08	118.027	-484.73	-1420.34	20.7097
214	0	-788.529	-1150.08	924.819	-784.342	-1209.12	1085.07	-730.94	-1040.73	530.477	-687.964	-912.989	95.7307	-688.378	-746.579	80.4666	-397.23	-1209.55	908.325	-394.048	-1220.8	1071.98	-453.209	-1340.28	523.199	-515.243	-1557.15	122.148	-484.565	-1419.83	20.3964
215	0	-789.363	-1138.08	925.207	-784.619	-1194.04	1085.12	-729.884	-1028.13	529.888	-686.728	-906.98	94.4247	-686.818	-742.496	73.2074	-397.926	-1196.28	907.395	-394.97	-1208.46	1070.79	-453.354	-1325.6	522.387	-514.292	-1552.69	126.654	-484.342	-1419.35	20.3527
216	0	-789.914	-1125.44	925.859	-784.857	-1179.44	1085.74	-729.335	-1015.04	530.127	-686.062	-901.497	93.4286	-684.349	-738.333	66.5326	-398.787	-1182.26	906.52	-395.521	-1195.44	1069.85	-453.199	-1309.81	521.605	-513.144	-1547.42	131.841	-484.01	-1418.9	20.4809
217	0	-790.195	-1111.65	926.738	-785.038	-1165.48	1086.98	-729.397	-1001.02	531.188	-686.025	-897.247	92.8811	-684.215	-735.58	60.729	-399.501	-1168.26	905.966	-395.482	-1181.07	1069.09	-452.629	-1292.73	520.752	-511.882	-1541.41	137.688	-483.667	-1418.43	20.7748
218	0	-790.33	-1096.82	927.693	-785.313	-1152.38	1088.57	-729.709	-986.482	532.568	-686.095	-893.812	92.0972	-684.154	-732.926	55.6447	-400.289	-1154.23	905.504	-395.481	-1166.71	1068.63	-451.604	-1274.1	519.757	-510.442	-1534.32	144.184	-483.419	-1417.78	21.1024
219	0	-790.549	-1081.76	928.649	-785.493	-1139.31	1090.33	-730.432	-972.409	533.945	-686.18	-890.699	91.637	-683.606	-730.539	51.2473	-401.285	-1140.07	905.365	-395.608	-1152.78	1068.39	-449.94	-1254.34	518.589	-508.876	-1526.01	151.394	-483.13	-1416.94	21.6481
220	0	-790.792	-1067.18	929.615	-785.728	-1126.31	1092	-730.96	-958.755	535.028	-686.376	-887.616	91.0135	-682.717	-728.468	47.6968	-402.394	-1125.58	905.254	-396.075	-1139.62	1068.37	-447.82	-1233.1	517.206	-507.057	-1516.34	159.163	-482.902	-1415.61	22.2562
221	0	-791.299	-1053.53	930.726	-786.117	-1113.59	1093.6	-731.461	-946.253	535.868	-686.505	-884.998	90.4482	-682.133	-726.605	44.5941	-403.615	-1110.81	905.3	-396.511	-1126.41	1068.44	-445.423	-1210.66	515.657	-505.227	-1505.14	167.816	-482.478	-1413.44	23.9452
222	0	-791.918	-1040.33	932.109	-786.705	-1101.29	1094.98	-731.907	-935.004	536.415	-686.538	-882.698	89.9136	-681.717	-724.831	42.59	-404.847	-1096.17	905.412	-396.85	-1112.6	1068.69	-443.094	-1187.31	514.044	-503.136	-1491.91	177.133	-482.125	-1410.03	26.0852
223	0	-792.705	-1027.28	933.461	-787.47	-1089.59	1096.19	-732.227	-925.065	536.767	-686.344	-881.227	89.6326	-681.281	-723.614	41.392	-405.853	-1081.86	905.691	-397.487	-1099.28	1069.13	-441.061	-1163.06	512.401	-500.656	-1476.75	186.892	-481.364	-1405.9	29.1603
224	0	-793.645	-1014.33	934.785	-788.367	-1078.23	1097.31	-732.348	-916.221	536.869	-686.069	-880.068	89.5297	-680.79	-722.728	40.3857	-406.976	-1067.67	906.019	-398.296	-1086.67	1069.63	-439.244	-1138.05	510.909	-497.929	-1459.52	196.869	-480.602	-1400.51	32.8536
225	0	-794.815	-1002.37	936.266	-789.217	-1066.67	1098.4	-732.593	-908.599	537.057	-685.637	-879.202	89.5244	-680.818	-722.448	39.3419	-408.168	-1052.89	906.151	-399.281	-1074.63	1070.08	-437.378	-1112.7	509.838	-495.052	-1440.18	206.559	-480.037	-1393.53	37.2916
226	0	-795.961	-990.895	937.792	-789.922	-1054.7	1099.66	-732.693	-901.683	537.016	-685.174	-878.706	89.6618	-681.274	-722.409	38.9211	-407.743	-1042.94	907.66	-400.16	-1062.9	1070.48	-435.493	-1087.22	509.379	-492.066	-1419.39	215.502	-479.737	-1385.21	42.0313
227	0	-796.971	-979.424	939.499	-790.406	-1042.57	1101.23	-733.106	-896.012	537.136	-684.881	-878.399	89.8421	-681.414	-722.243	38.7687	-408.849	-1028.98	908.114	-400.881	-1051.55	1070.87	-433.871	-1062.13	509.84	-489.046	-1397.98	223.425	-479.575	-1375.99	46.6074
228	0	-797.942	-968.413	941.51	-790.768	-1030.49	1102.98	-733.337	-890.633	536.882	-685.181	-878.371	88.7695	-681.154	-721.982	38.6601	-409.735	-1015.22	908.736	-401.304	-1040.37	1071.26	-432.56	-1036.81	510.937	-485.984	-1376.21	230.509	-478.427	-1363.77	52.1934
229	0	-798.636	-957.523	943.486	-791.084	-1018.66	1104.96	-734.041	-885.929	537.1	-685.767	-878.728	88.5666	-680.746	-721.705	38.6085	-410.369	-1002.65	909.769	-401.739	-1029.91	1071.72	-431.302	-1011.8	512.824	-483.747	-1355.22	237.777	-476.148	-1346.21	59.354
230	0	-799.252	-946.895	945.259	-791.341	-1006.97	1107.1	-734.398	-881.297	537.428	-685.769	-878.674	88.9202	-680.462	-721.558	38.3452	-410.962	-990.27	910.992	-402.209	-1020.2	1072.31	-430.548	-987.143	515.194	-481.924	-1332.96	245.149	-473.33	-1323.5	66.1934
231	0	-799.768	-936.743	946.891	-791.545	-994.994	1109.21	-735.6	-877.196	537.86	-685.721	-878.309	89.0703	-681.586	-721.941	37.7657	-411.332	-978.286	912.618	-402.59	-1010.48	1073.3	-430.186	-963.238	518.292	-480.416	-1309.97	251.072	-470.07	-1297	72.3462
232	0	-800.169	-926.664	948.404	-791.807	-982.96	1111.2	-736.02	-872.598	537.964	-685.819	-878.059	89.0946	-681.909	-721.964	37.6167	-411.595	-965.577	914.455	-403.262	-1000.98	1074.83	-429.983	-939.748	522.099	-479.147	-1285.86	255.894	-466.79	-1268.15	77.4679
233	0	-800.634	-916.671	949.916	-792.177	-971.072	1113.05	-736.706	-868.488	538.178	-685.923	-877.803	89.0884	-681.645	-721.773	37.4865	-411.724	-954.635	917.094	-403.364	-989.886	1076.82	-429.888	-916.735	526.483	-477.859	-1260.78	259.113	-463.277	-1238.36	81.5746
234	0	-801.104	-906.55	951.195	-792.705	-959.172	1114.67	-737.215	-864.657	538.433	-686.182	-877.657	89.1535	-681.464	-721.772	37.4599	-411.844	-942.907	919.907	-403.873	-978.745	1079.45	-429.9	-894.074	531.251	-476.629	-1235.28	260.901	-459.707	-1208.19	84.4446
235	0	-801.447	-896.245	952.287	-793.503	-947.723	1116.08	-737.557	-861.365	538.716	-686.376	-877.58	89.2446	-681.278	-721.362	36.904	-411.951	-931.252	923.004	-404.712	-968.369	1082.52	-429.851	-871.699	536.075	-475.402	-1209.38	261.347	-455.816	-1177.89	86.2658
236	0	-801.694	-885.956	953.191	-794.404	-936.414	1117.18	-737.886	-858.529	538.934	-686.522	-877.498	89.3336	-681.332	-721.254	36.6105	-412.063	-919.487	926.165	-405.643	-958.24	1085.82	-429.732	-849.749	540.838	-474.146	-1183.12	260.584	-452.015	-1147.11	86.8075
237	0	-801.859	-875.732	953.805	-795.276	-924.961	1117.99	-737.921	-856.106	539.239	-686.58	-877.309	89.165	-681.354	-721.19	36.4319	-412.193	-907.868	929.475	-406.504	-947.836	1089.27	-429.667	-828.168	545.361	-472.921	-1156.57	258.647	-447.682	-1116.47	86.8198
238	0	-801.945	-865.453	954.148	-796.177	-913.754	1118.62	-737.88	-853.998	539.513	-686.597	-877.184	89.0297	-681.435	-721.209	36.2468	-412.237	-896.279	932.824	-407.318	-936.979	1092.64	-429.65	-807.173	549.727	-471.703	-1129.53	255.655	-443.646	-1083.96	85.9777
239	0	-802.045	-855.553	954.288	-797.17	-903.305	1119.02	-738.056	-851.895	539.841	-686.552	-877.369	89.1708	-681.713	-721.198	36.0566	-412.147	-884.764	936.201	-408.036	-925.898	1095.89	-429.624	-786.806	553.99	-470.612	-1102.02	251.74	-439.762	-1049.9	84.5855
240	0	-802.006	-845.711	954.213	-798.111	-893.46	1119.25	-739.494	-850.754	540.588	-685.247	-876.282	90.2026	-682.27	-721.314	35.8109	-411.905	-873.746	939.724	-409.126	-915.551	1099.08	-429.682	-767.179	558.12	-469.523	-1073.76	246.701	-436.049	-1014.31	82.9533
241	0	-802.777	-839.543	954.182	-798.917	-883.643	1119.28	-739.374	-847.796	540.707	-684.815	-875.775	89.9329	-680.846	-721.233	34.9663	-411.59	-865.171	943.115	-409.452	-903.218	1101.92	-429.639	-748.195	562.191	-468.312	-1045.13	240.668	-432.481	-977.628	81.073
242	0	-802.897	-830.833	953.98	-799.519	-873.733	1119.19	-739.187	-844.514	541.012	-684.781	-875.56	90.049	-681.25	-721.304	34.6633	-413.268	-847.699	944.922	-410.013	-891.118	1104.6	-429.623	-730.023	566.132	-467.201	-1015.58	233.723	-429.192	-939.956	78.8161
243	0	-802.867	-822.125	953.704	-800.05	-863.865	1118.99	-739.775	-841.865	541.509	-684.62	-875.252	90.2327	-681.65	-721.224	34.6273	-413.577	-834.489	947.711	-410.601	-879.406	1106.96	-429.564	-712.553	569.848	-466.003	-985.547	225.914	-426.263	-901.683	76.2422
244	0	-802.727	-813.293	953.39	-800.45	-854.053	1118.64	-739.611	-838.642	541.196	-684.493	-875	90.4925	-681.701	-721.045	34.6675	-411.717	-821.236	950.543	-411.086	-867.607	1109.15	-429.527	-695.743	573.274	-464.691	-955.285	217.462	-423.111	-863.097	73.3988
245	0	-802.683	-804.772	952.986	-800.756	-844.258	1118.27	-739.118	-835.137	541.516	-684.373	-874.805	90.8477	-681.534	-720.654	34.9169	-411.362	-808.592	952.971	-411.466	-855.784	1111	-429.326	-679.736	576.385	-463.552	-924.305	208.455	-420.253	-824.134	70.2859
246	0	-802.648	-796.387	952.498	-801.029	-834.768	1117.82	-738.957	-832.002	541.681	-684.104	-874.551	91.1473	-681.061	-720.323	34.9059	-411.311	-796.415	954.759	-412.275	-845.808	1112.67	-428.999	-664.452	578.932	-462.352	-892.436	198.842	-417.596	-784.766	67.098
247	0	-802.568	-787.72	951.935	-801.745	-827.905	1117.42	-739.07	-828.77	541.919	-683.92	-874.284	91.4475	-680.73	-720.145	34.8017	-411.275	-784.448	956.245	-412.848	-834.5	1113.87	-428.67	-649.711	580.87	-461.2	-859.963	189.051	-415.097	-745.041	63.8774
248	0	-802.466	-778.771	951.176	-801.903	-818.057	1116.79	-738.809	-825.715	541.565	-683.696	-874.015	91.7783	-680.88	-720.304	34.865	-410.84	-772.472	957.621	-413.093	-822.56	1114.74	-428.322	-635.682	582.267	-460.117	-826.838	179.108	-412.204	-705.329	61.2486
249	0	-802.35	-770.008	950.469	-801.901	-807.936	1115.98	-738.481	-822.427	541.8	-683.469	-873.79	92.0809	-680.875	-719.57	34.2371	-410.594	-760.841	958.19	-413.304	-810.821	1115.29	-428.143	-622.461	583.145	-459.091	-793.068	169.175	-409.573	-665.075	58.8567
250	0	-802.216	-760.67	949.602	-801.965	-797.727	1115.06	-738.277	-819.026	542.053	-683.279	-873.562	92.4223	-681.2	-719.528	33.9962	-410.421	-749.501	958.79	-413.343	-798.992	1115.46	-428.118	-609.945	583.312	-458.195	-758.658	159.484	-406.715	-625.167	57.2054
251	0	-802.144	-751.858	948.691	-801.981	-787.604	1114.13	-738.125	-815.509	542.287	-683.073	-873.305	92.7882	-680.948	-719.52	33.8073	-409.865	-738.236	958.809	-413.338	-787.129	1115.4	-427.964	-598.333	582.948	-457.463	-723.936	150.295	-404.193	-584.935	55.9861
252	0	-802.03	-742.574	947.713	-801.911	-777.519	1113.05	-737.937	-812.087	541.93	-682.865	-873.112	93.1714	-680.853	-719.387	33.6386	-410.891	-728.196	957.858	-413.267	-775.118	1115.01	-427.855	-587.415	581.907	-456.801	-688.701	141.633	-401.151	-545.397	55.8543
253	0	-801.997	-733.473	946.735	-801.606	-765.896	1111.8	-737.833	-808.415	542.15	-682.64	-872.792	93.5307	-681.304	-719.354	33.6309	-409.982	-717.377	956.879	-413.192	-763.131	1114.33	-427.609	-577.29	580.315	-456.381	-653.018	133.746	-399.177	-505.803	55.8518
254	0	-801.864	-723.834	945.609	-801.171	-754.26	1110.64	-737.652	-804.304	542.088	-682.434	-872.574	93.9432	-681.506	-719.639	33.6256	-409.349	-706.293	955.944	-413.001	-751.079	1113.59	-427.312	-567.964	578.118	-455.915	-617.15	126.964	-397.703	-466.458	56.3208
255	0	-801.651	-713.632	944.358	-800.7	-742.94	1109.34	-737.714	-800.387	542.24	-682.233	-872.224	94.2979	-680.763	-719.559	33.1484	-408.794	-695.049	954.499	-412.825	-739.071	1112.44	-426.818	-559.267	575.324	-455.498	-581.799	121.544	-396.738	-427.924	57.1645
256	0	-801.359	-702.902	942.945	-800.424	-732.005	1107.94	-736.81	-795.406	542.109	-681.998	-871.851	94.6712	-680.778	-719.402	33.0188	-408.229	-684.014	952.862	-412.551	-727.006	1111.21	-426.291	-551.118	571.877	-454.827	-547.139	117.206	-395.797	-390.343	59.1525
257	0	-801.077	-692.15	941.436	-800.137	-721.656	1106.47	-736.804	-791.191	541.633	-681.691	-871.446	95.1228	-680.76	-719.21	33.0403	-407.479	-672.554	951.192	-412.224	-714.461	1109.77	-425.717	-543.316	567.986	-454.734	-512.382	114.272	-395.674	-353.782	62.1682
258	0	-800.771	-681.391	939.969	-799.805	-711.178	1104.84	-736.294	-785.688	541.385	-681.354	-871.044	95.7343	-680.656	-718.968	32.961	-406.933	-661.112	949.192	-411.926	-702.168	1108.06	-425.397	-535.595	563.836	-454.803	-479.006	112.314	-397.305	-317.514	66.0639
259	0	-800.457	-670.874	938.5	-799.256	-700.511	1103.15	-735.532	-779.859	541.031	-681.119	-870.588	96.3249	-680.491	-718.68	32.8857	-406.296	-649.616	947.131	-411.422	-689.252	1106.33	-425.611	-527.852	559.632	-455.089	-447.464	111.111	-399.295	-283.11	71.2922
260	0	-800.096	-660.686	937.036	-798.644	-689.803	1101.34	-735.403	-774.24	540.812	-680.876	-870.094	97.1014	-680.385	-718.397	32.7948	-405.59	-637.945	944.839	-410.743	-676.244	1104.41	-425.99	-519.922	555.664	-455.303	-418.259	110.466	-401.413	-250.705	78.1529
261	0	-799.615	-650.547	935.472	-797.857	-678.879	1099.44	-735.09	-768.04	540.54	-680.666	-869.358	97.7837	-680.47	-718.183	32.7766	-404.772	-626.108	942.47	-409.932	-663.294	1102.35	-426.549	-511.578	551.95	-455.53	-390.889	110.494	-403.29	-221.079	86.7882
262	0	-799.039	-640.216	933.903	-797.061	-667.891	1097.58	-734.719	-761.314	540.121	-680.5	-868.482	98.6729	-680.63	-717.941	32.7473	-403.955	-614.07	940.055	-408.93	-650.043	1100.36	-427.273	-502.85	548.45	-455.819	-365.874	111.157	-407.674	-192.41	96.3101
263	0	-798.608	-630.029	932.4	-796.1	-656.511	1095.69	-734.429	-754.25	539.726	-680.421	-867.476	99.8079	-680.92	-717.519	32.6853	-403.075	-601.9	937.831	-408.017	-636.89	1098.4	-428.061	-493.571	545.277	-456.363	-343.367	112.134	-411.619	-167.337	105.724
264	0	-798.067	-619.785	930.899	-795.198	-645.071	1093.86	-734.163	-746.49	539.851	-680.298	-866.294	101.077	-681.198	-717.156	32.6578	-402.207	-589.56	935.939	-407.063	-623.618	1096.69	-428.778	-483.482	542.603	-457.499	-323.218	113.089	-415.855	-145.887	113.815
265	0	-797.497	-609.203	929.486	-794.186	-633.367	1092	-733.452	-737.902	539.102	-680.182	-864.803	102.485	-681.463	-716.854	32.4249	-401.517	-576.952	934.286	-406.277	-610.698	1095.25	-429.461	-472.393	540.539	-459.523	-305.283	112.6	-420.1	-127.752	118.788
266	0	-796.982	-598.833	928.163	-793.343	-621.664	1090.2	-733.143	-729.228	538.476	-680.105	-863.302	104.172	-681.48	-716.436	31.7924	-400.871	-564.169	932.792	-405.646	-598.114	1094.06	-429.976	-459.857	539.016	-461.697	-290.954	111.333	-424.437	-112.854	119.782
267	0	-796.163	-587.444	926.812	-792.472	-609.69	1088.48	-732.413	-719.468	538.206	-680.16	-861.535	106.014	-681.614	-715.792	31.9441	-400.133	-551.558	931.588	-404.955	-585.527	1092.83	-430.452	-445.724	538.118	-464.212	-279.648	109.207	-428.494	-101.128	117.527
268	0	-795.31	-575.965	925.475	-791.717	-597.621	1086.9	-731.931	-709.613	537.597	-680.299	-859.668	108.149	-681.845	-715.263	31.9836	-399.56	-538.665	930.357	-404.27	-573.153	1091.76	-430.877	-430.505	537.574	-467.186	-270.875	106.349	-432.357	-92.3589	112.805
269	0	-794.42	-563.982	924.278	-790.783	-585.225	1085.54	-731.83	-699.675	537.208	-680.6	-857.566	110.458	-680.557	-715.469	30.2826	-398.826	-525.722	929.407	-403.523	-560.648	1090.61	-431.523	-414.904	537.25	-470.074	-264.636	104.64	-436.115	-85.9205	106.658
270	0	-793.493	-551.876	923.156	-789.758	-572.183	1084.3	-731.276	-688.7	536.85	-680.982	-855.052	112.923	-680.87	-714.815	30.5295	-397.958	-512.535	928.644	-402.552	-547.868	1089.58	-432.405	-399.2	537.07	-472.932	-259.697	103.55	-439.611	-80.7691	100.315
271	0	-792.44	-538.965	922.188	-788.681	-559.3	1083.25	-730.815	-677.295	536.518	-681.559	-852.376	115.771	-681.441	-714.228	30.8369	-397.162	-499.142	928.164	-401.63	-534.825	1088.87	-433.475	-383.742	537.092	-476.202	-254.402	101.299	-442.978	-76.3742	94.7961
272	0	-791.277	-525.781	921.284	-787.55	-545.898	1082.28	-730.544	-665.405	536.236	-682.324	-849.202	118.917	-682.17	-713.699	31.0844	-396.273	-485.229	927.915	-400.581	-521.34	1088.51	-434.69	-368.831	537.143	-479.332	-248.695	99.9212	-446.497	-72.3749	89.9242
273	0	-790.319	-512.377	920.696	-786.272	-532.19	1081.53	-729.704	-652.286	535.829	-683.179	-845.548	122.295	-684.173	-713.746	30.8018	-395.698	-470.544	928.195	-399.664	-507.53	1088.7	-435.799	-354.885	537.097	-481.982	-243.285	98.413	-450.385	-67.6521	84.6684
274	0	-789.291	-499.138	920.268	-785.33	-519.195	1081.04	-729.41	-638.728	535.769	-684.199	-841.413	126.334	-684.685	-713.142	31.106	-393.669	-454.602	929.13	-398.722	-493.381	1089.55	-436.687	-341.863	537.144	-482.881	-237.816	97.5081	-454.053	-62.6574	78.7521
275	0	-788.346	-485.995	920.048	-784.225	-506.081	1080.78	-729.214	-624.154	535.664	-685.292	-836.557	130.6	-684.9	-712.477	31.2566	-393.07	-439.435	930.147	-397.692	-478.417	1090.93	-437.024	-328.67	537.441	-482.776	-231.914	96.2587	-456.975	-57.5667	72.3404
276	0	-787.36	-472.8	920.093	-783.213	-492.822	1080.97	-729.248	-608.461	535.514	-686.331	-831.06	135.315	-685.335	-711.669	31.3588	-392.592	-424.648	931.283	-397.039	-464.107	1092.72	-436.35	-315.456	538.262	-482.141	-226.881	95.3478	-458.569	-53.6395	66.2964
277	0	-786.94	-461.711	920.192	-782.204	-479.727	1081.45	-729.405	-591.096	535.106	-687.445	-824.798	140.52	-685.905	-711.062	31.5265	-392.078	-410.006	932.694	-396.514	-449.782	1094.61	-435.207	-302.125	539.431	-481.602	-222.679	94.3052	-458.572	-50.8597	60.1616
278	0	-785.89	-449.19	920.409	-781.134	-466.88	1082.2	-730.166	-572.425	534.448	-688.69	-817.682	146.624	-686.507	-710.131	31.8018	-391.085	-395.798	934.556	-396.086	-435.518	1096.53	-433.858	-289.103	540.781	-480.481	-219.604	93.3605	-457.644	-48.8352	54.5001
279	0	-784.414	-434.24	920.524	-780.023	-454.167	1083.16	-731.181	-553.074	533.846	-690.066	-809.177	152.986	-687.08	-708.619	32.241	-389.863	-381.679	936.37	-395.415	-421.578	1098.45	-432.171	-276.914	541.779	-478.989	-217.561	92.9497	-456.739	-47.5628	49.5329
280	0	-783.103	-419.457	920.68	-778.743	-441.212	1084.23	-732.774	-531.497	532.761	-691.4	-799.092	160.164	-687.799	-706.705	32.6918	-388.796	-368.609	938.016	-394.741	-408.347	1100.33	-430.403	-265.713	542.274	-477.602	-215.672	92.6659	-457.125	-45.1695	45.2547
281	0	-781.678	-404.809	920.888	-777.453	-428.539	1085.37	-734.297	-508.346	531.379	-692.692	-787.493	168.163	-688.564	-703.915	33.116	-387.5	-355.874	939.632	-393.834	-395.559	1102.02	-428.804	-255.065	542.737	-477.289	-213.606	92.381	-457.1	-44.079	43.4926
282	0	-780.201	-390.523	921.229	-776.257	-416.315	1086.58	-735.56	-484.451	529.786	-694.048	-774.296	176.955	-689.327	-700.42	34.6859	-386.516	-343.348	941.412	-392.739	-383.367	1103.58	-427.456	-245.106	542.991	-477.227	-212.065	92.135	-457.394	-43.2328	42.2679
283	0	-778.566	-376.092	921.496	-774.844	-404.253	1087.7	-736.76	-459.97	528.157	-695.676	-758.671	186.586	-690.108	-695.528	36.8758	-385.125	-330.948	942.925	-391.513	-371.744	1105.17	-426.601	-235.725	543.257	-477.354	-211.231	92.2293	-457.367	-42.458	41.346
284	0	-776.911	-362.166	921.705	-773.465	-391.521	1088.61	-737.865	-434.66	526.55	-697.319	-740.985	196.351	-690.846	-689.803	39.5854	-382.307	-319.494	944.916	-390.302	-360.456	1106.63	-426.157	-227.127	543.702	-478.069	-210.043	92.0929	-457.255	-42.3745	40.7511
285	0	-775.286	-348.028	921.853	-772.248	-379.464	1089.23	-739.013	-408.657	525.203	-698.877	-721.063	205.967	-691.106	-682.597	43.351	-380.94	-308.011	946.107	-388.904	-349.273	1108	-425.946	-219.629	544.052	-478.638	-209.095	92.2429	-457.308	-42.4322	40.3043
286	0	-773.655	-334.373	921.977	-771.305	-368.234	1089.59	-739.867	-382.836	524.575	-700.351	-700.361	214.344	-690.881	-673.821	47.1872	-379.757	-296.842	947.22	-387.723	-338.258	1109.35	-425.756	-213.135	544.354	-479.01	-208.772	92.5581	-457.531	-42.0568	39.8801
287	0	-772.298	-320.795	922.148	-770.144	-356.301	1089.71	-740.433	-356.708	524.513	-701.896	-677.832	221.656	-691.476	-663.815	51.9343	-378.849	-286.094	948.226	-386.544	-327.511	1110.63	-425.555	-207.147	544.497	-479.125	-208.533	92.7477	-457.537	-42.0483	39.5788
288	0	-771.091	-308.108	922.519	-769.334	-344.908	1089.75	-740.789	-330.351	525.333	-703.996	-656.673	228.652	-693.411	-649.583	59.916	-378.239	-275.567	949.18	-385.475	-316.733	1111.93	-425.33	-201.426	544.618	-479.423	-208.023	92.8727	-457.735	-41.6847	39.2747
289	0	-770.045	-295.504	923.204	-768.541	-333.763	1089.88	-740.821	-304.88	526.867	-704.95	-635.06	236.472	-695.431	-629.56	67.4327	-377.62	-265.115	950.214	-384.608	-305.942	1113.2	-425.012	-195.698	544.719	-479.62	-207.527	93.0105	-457.791	-41.5272	39.0414
290	0	-769.029	-283.251	924.213	-767.796	-322.384	1090.23	-740.397	-279.892	528.803	-705.595	-612.397	243.48	-697.235	-604.855	74.6579	-376.947	-254.439	951.286	-383.817	-295.147	1114.48	-424.554	-189.811	544.85	-479.575	-207.323	93.2778	-457.688	-41.3921	38.8361
291	0	-768.289	-271.459	925.427	-767.033	-310.868	1090.78	-739.378	-254.216	531.581	-705.752	-588.238	250.059	-699.15	-577.044	81.1678	-376.232	-243.812	952.407	-383.004	-284.193	1115.82	-424.002	-184.106	544.931	-479.652	-206.837	93.4729	-457.538	-41.2771	38.5882
292	0	-767.559	-259.705	926.985	-766.311	-299.737	1091.6	-738.662	-229.58	535.185	-705.438	-563.237	255.154	-701.405	-547.782	86.8459	-375.656	-233.247	953.499	-382.133	-273.321	1117.12	-423.398	-178.458	544.932	-479.804	-206.288	93.7132	-457.542	-40.858	38.3596
293	0	-767.07	-248.256	929.007	-765.26	-288.381	1093.03	-737.933	-206.138	539.636	-705.449	-538.093	258.798	-703.369	-517.6	91.3733	-375.166	-222.952	954.483	-381.346	-262.571	1118.34	-422.798	-172.947	544.875	-480.059	-205.631	93.9725	-457.552	-40.5838	38.2019
294	0	-766.614	-236.599	931.164	-764.491	-278.296	1094.58	-737.021	-183.4	544.681	-705.36	-511.596	261.009	-705.892	-486.072	94.4967	-374.499	-212.493	955.295	-380.453	-251.996	1119.36	-422.149	-167.61	544.688	-480.224	-205.15	94.2287	-457.545	-40.4551	38.0899
295	0	-766.071	-224.699	933.615	-763.587	-267.664	1096.32	-736.278	-160.979	549.647	-705.248	-485.649	262.096	-708.455	-455.212	96.7028	-373.866	-202.442	955.884	-379.383	-241.651	1120.11	-421.653	-162.632	544.563	-480.049	-205.229	94.6642	-457.514	-40.376	37.9205
296	0	-765.628	-213.014	936.017	-762.886	-257.787	1098.23	-735.519	-138.976	554.433	-705.042	-458.768	261.79	-711.629	-424.305	97.875	-373.453	-192.746	956.296	-378.281	-231.61	1120.64	-421.192	-157.911	544.476	-480.751	-204.24	95.0159	-457.478	-40.2521	37.7621
297	0	-765.259	-201.372	938.536	-762.14	-247.328	1100.24	-734.787	-117.831	558.964	-704.625	-432.259	260.692	-714.514	-393.492	98.4796	-373.71	-184.329	956.378	-377.204	-221.639	1120.96	-420.915	-153.46	544.38	-480.895	-203.477	95.33	-457.476	-40.1231	37.5723
298	0	-764.921	-189.531	940.981	-761.44	-236.926	1102.1	-734.026	-97.3924	563.05	-704.019	-404.763	258.315	-717.243	-361.739	98.2357	-373.318	-175.295	956.406	-376.126	-211.746	1121.17	-420.723	-149.19	544.421	-481.089	-202.961	95.6565	-457.396	-39.8083	37.4251
299	0	-764.447	-177.897	943.114	-760.861	-226.415	1103.99	-733.332	-80.2737	566.93	-703.38	-375.956	254.671	-719.812	-331.509	97.5104	-372.56	-165.988	956.317	-374.962	-202.139	1121.24	-420.568	-145.114	544.404	-481.367	-202.552	96.0825	-457.423	-39.6401	37.3576
300	0	-764.058	-166.775	945.227	-760.188	-215.4	1105.6	-732.718	-60.7093	570.329	-702.558	-348.974	250.877	-723.019	-299.413	95.9204	-371.897	-156.792	956.166	-373.977	-192.63	1121.29	-420.5	-141.419	544.392	-481.79	-202.283	96.6096	-457.316	-39.5847	37.269
301	0	-763.745	-155.603	947.114	-759.766	-204.831	1107.18	-732.456	-41.3841	573.46	-703.513	-325.383	246.995	-725.391	-264.423	94.222	-371.187	-147.565	956.121	-373.008	-183.181	1121.32	-420.429	-137.917	544.357	-482.063	-201.852	96.8802	-457.322	-39.544	37.2101
302	0	-763.602	-144.296	948.874	-759.37	-193.682	1108.36	-731.725	-22.8696	576.806	-702.76	-299.285	241.095	-727.438	-228.65	92.0449	-370.684	-138.528	955.919	-372.066	-173.645	1121.19	-420.536	-134.685	544.297	-482.298	-201.574	97.1929	-457.391	-39.6065	37.0566
303	0	-763.4	-132.847	950.685	-758.9	-182.821	1109.89	-731.497	-5.21412	579.485	-701.513	-269.626	234.253	-729.155	-192.329	89.4904	-370.241	-129.518	955.615	-371.178	-164.04	1120.98	-420.558	-131.525	544.228	-482.592	-201.187	97.4977	-457.428	-39.5284	36.9675
304	0	-763.217	-121.817	952.469	-758.602	-172.561	1111.35	-730.963	11.7737	582.461	-701.507	-239.801	226.783	-730.498	-155.52	86.6563	-369.956	-120.722	955.293	-370.33	-154.353	1120.73	-420.609	-128.421	544.162	-482.891	-200.831	97.7968	-457.359	-39.5319	36.9365
305	0	-762.879	-109.067	954.164	-758.254	-162.114	1112.67	-730.228	27.9881	585.185	-699.734	-208.982	218.4	-731.534	-118.062	83.5551	-369.691	-111.671	954.909	-369.797	-144.654	1120.31	-420.549	-125.472	544.112	-483.106	-200.597	98.1323	-457.346	-39.5114	36.9356
306	0	-762.361	-94.8345	955.633	-757.732	-151.274	1114.09	-729.789	43.5606	587.557	-699.154	-178.243	209.695	-732.277	-80.1917	80.4179	-369.432	-102.641	954.383	-369.197	-134.605	1119.87	-420.465	-122.453	544.059	-483.303	-200.298	98.4505	-457.355	-39.4221	36.8376
307	0	-761.649	-79.8967	956.997	-757.398	-140.87	1115.34	-729.03	58.2348	589.542	-698.337	-146.922	200.63	-732.703	-41.8755	77.4123	-369.229	-93.4758	953.915	-368.523	-124.348	1119.35	-420.321	-119.424	543.931	-483.456	-199.98	98.7396	-457.198	-39.382	36.8151
308	0	-761.083	-65.0047	958.108	-757.023	-130.101	1116.28	-729.133	72.1885	590.983	-696.714	-114.625	191.47	-732.798	-3.4786	74.4559	-369.032	-84.2092	953.29	-367.933	-114.034	1118.79	-420.205	-116.296	543.814	-483.6	-199.622	99.0159	-457.241	-39.2861	36.7226
309	0	-760.619	-50.5581	959.059	-756.511	-118.614	1117.06	-727.986	85.3095	591.66	-695.594	-81.9464	182.441	-733.484	35.4771	72.334	-368.943	-74.7378	952.678	-367.659	-103.812	1118.14	-420.052	-113.059	543.744	-483.699	-199.304	99.3632	-457.324	-38.8417	36.4934
310	0	-760.292	-37.05	959.818	-756.266	-107.745	1117.61	-728.252	98.1103	591.723	-694.518	-48.8127	173.553	-734.237	74.3143	70.7285	-368.789	-65.2928	952.014	-367.284	-93.377	1117.56	-419.912	-109.781	543.614	-483.788	-199.078	99.6761	-457.294	-38.146	36.3956
311	0	-760.259	-24.8094	960.461	-755.974	-96.6869	1117.99	-727.146	109.799	591.277	-693.484	-15.3439	164.965	-734.514	112.718	69.0011	-368.741	-55.6533	951.16	-367.086	-82.8384	1116.77	-419.841	-106.134	543.346	-483.9	-198.474	100.049	-457.272	-38.0124	36.2773
312	0	-760.509	-13.8581	960.861	-755.789	-85.0798	1118.15	-726.654	121.071	590.166	-692.467	18.3994	156.906	-734.776	151.456	68.2554	-368.66	-46.0755	950.274	-366.926	-72.3948	1115.83	-419.771	-102.483	543.126	-483.954	-198.253	100.47	-457.001	-38.0128	36.3068
313	0	-760.936	-3.62048	960.788	-755.798	-74.047	1118.09	-726.419	131.708	588.161	-691.777	52.7495	149.407	-735.286	189.584	67.6124	-368.663	-36.4349	949.235	-366.747	-61.7316	1114.88	-419.682	-98.7831	542.937	-484.078	-198.034	100.981	-456.949	-37.9675	36.2529
314	0	-761.526	5.92816	960.498	-755.78	-62.6692	1117.65	-725.738	141.419	585.838	-690.373	86.6609	142.423	-735.41	227.705	67.2293	-368.763	-26.7832	948.193	-366.686	-51.1231	1113.78	-419.641	-94.8267	542.679	-484.154	-197.636	101.372	-456.866	-38.9916	36.314
315	0	-762.134	15.4641	959.673	-755.754	-50.8896	1117.08	-725.231	150.774	582.943	-690.147	121.359	136.356	-735.012	265.796	67.118	-368.702	-16.9269	946.965	-366.655	-40.3204	1112.74	-419.623	-90.9708	542.405	-484.277	-197.232	101.806	-456.592	-38.8217	36.2697
316	0	-762.834	24.9642	958.66	-755.899	-38.974	1116.09	-724.51	159.503	579.672	-690.837	156.608	131.538	-733.974	303.445	67.2979	-368.708	-7.24077	945.785	-366.764	-29.4417	1111.49	-419.603	-87.0813	542.266	-484.421	-196.894	102.402	-456.713	-38.6856	36.2441
317	0	-763.475	34.5754	957.312	-756.23	-27.6523	1114.92	-723.931	167.706	575.973	-691.019	191.35	127.418	-731.778	341.35	68.0829	-368.736	2.54907	944.455	-366.951	-18.3948	1110.15	-419.657	-83.0007	542.049	-484.538	-196.45	102.91	-456.632	-38.5994	36.1408
318	0	-764.08	44.4914	955.689	-756.585	-16.4148	1113.57	-723.362	175.409	572.099	-691.196	225.711	124.664	-728.573	378.785	69.6675	-368.796	12.3219	943.149	-367.269	-7.36344	1108.78	-419.673	-79.0573	541.946	-484.711	-196.014	103.655	-456.468	-38.3799	36.1665
319	0	-764.634	54.8824	953.88	-756.92	-4.80779	1112.01	-722.846	183.019	568.146	-691.14	259.264	123.063	-724.29	415.389	72.2805	-368.886	22.1589	941.746	-367.603	3.85047	1107.3	-419.83	-74.98	541.953	-484.956	-195.575	104.368	-456.4	-38.3367	36.0829
320	0	-764.958	65.9756	951.854	-757.23	7.48198	1110.32	-722.126	190.876	564.14	-691.265	291.535	122.507	-718.963	450.69	76.0345	-369.008	32.0362	940.297	-368.017	14.9684	1105.7	-420.194	-70.4909	541.931	-485.278	-194.89	105.284	-456.351	-38.3154	35.9167
321	0	-766.661	71.3685	949.646	-757.654	19.8216	1108.52	-721.085	199.174	560.229	-691.671	321.927	122.647	-713.199	483.924	80.569	-369.126	41.9853	938.832	-368.49	26.1617	1103.96	-420.519	-65.6615	542.012	-485.688	-194.198	106.25	-456.391	-38.019	35.7503
322	0	-767.5	79.9967	947.655	-758.208	32.4651	1106.53	-719.983	207.84	556.626	-692.359	349.825	122.858	-706.974	514.917	86.1458	-369.324	52.0306	937.414	-369.021	37.4456	1102.14	-421.026	-60.3772	542.1	-486.06	-193.476	107.433	-456.396	-37.908	35.5654
323	0	-767.882	92.0816	945.207	-758.909	45.1636	1104.43	-718.796	216.644	553.166	-692.119	375.541	123.196	-700.86	543.104	93.1917	-369.628	62.4022	935.997	-369.701	48.7454	1100.26	-421.492	-54.3065	542.132	-486.385	-192.639	108.85	-456.372	-37.6866	35.4373
324	0	-768.208	105.416	942.883	-759.659	57.7668	1102.34	-717.965	225.705	549.886	-691.411	398.372	123.674	-694.512	571.491	101.01	-370.084	73.0137	934.558	-370.299	60.1518	1098.46	-422.09	-47.7896	542.139	-486.672	-191.564	110.332	-456.354	-37.5145	35.2922
325	0	-768.431	118.981	940.545	-760.508	70.7292	1100.23	-717.52	235.701	546.984	-689.36	417.638	123.693	-689.234	593.153	109.116	-370.605	83.9036	933.083	-370.988	71.5511	1096.7	-422.577	-40.246	541.857	-486.902	-190.433	112.138	-456.353	-37.2874	35.1383
326	0	-768.126	135.341	938.577	-761.414	84.0315	1098.3	-717.058	246.987	544.656	-687.036	433.399	122.532	-684.208	609.065	116.362	-371.27	95.0672	931.529	-371.854	82.9492	1095.01	-423.217	-31.8846	541.434	-486.965	-188.973	113.964	-456.309	-37.0705	35.0077
327	0	-768.159	151.662	936.967	-762.265	97.4426	1096.69	-716.526	259.615	542.937	-684.299	445.799	119.943	-681.246	616.954	120.474	-371.989	106.461	929.99	-372.654	94.6094	1093.32	-423.903	-22.8403	540.867	-486.838	-187.353	115.881	-456.214	-36.8147	34.9021
328	0	-768.395	166.926	935.826	-762.929	110.903	1095.35	-715.857	273.155	541.642	-681.545	455.421	117.575	-678.699	626.054	120.808	-372.857	118.116	928.504	-373.243	106.609	1091.73	-424.588	-13.1001	540.213	-486.495	-185.531	118.133	-456.082	-36.5316	34.7888
329	0	-768.847	180.771	935.096	-763.464	124.566	1094.4	-715.088	287.266	540.754	-679.07	462.737	116.395	-676.058	633.49	116.22	-373.72	130.045	926.995	-374.303	118.475	1089.97	-425.287	-2.69615	539.495	-486.122	-183.506	120.495	-455.883	-36.1752	34.6587
330	0	-769.48	193.982	934.579	-763.959	138.151	1093.89	-714.191	301.577	540.243	-676.412	468.487	114.494	-673.249	642.504	107.522	-374.632	142.261	925.629	-374.763	130.638	1088.34	-425.997	8.29313	538.817	-485.54	-181.198	123.323	-455.902	-35.485	34.3866
331	0	-770.109	207.42	934.273	-764.428	151.183	1093.64	-713.139	316.002	540.065	-673.72	473.443	112.234	-670.417	648.392	97.7903	-375.38	154.839	924.328	-375.183	143.227	1086.77	-426.686	19.8978	538.2	-484.9	-178.401	126.365	-455.463	-35.369	34.3232
332	0	-770.565	221.604	934.241	-764.955	164.107	1093.68	-711.971	330.294	539.9	-670.889	478.865	110.282	-667.128	653.074	91.2627	-376.19	167.623	923.176	-375.654	156.026	1085.34	-427.385	32.1108	537.744	-484.238	-175.545	130.058	-455.312	-34.9464	34.0803
333	0	-770.757	236.099	934.161	-765.408	177.353	1093.98	-710.71	344.485	539.818	-668.133	484.057	108.86	-664.361	655.397	86.1705	-376.892	180.255	922.333	-376.06	169.189	1084.03	-427.939	45.0793	537.288	-483.295	-171.532	133.992	-455.01	-34.523	33.8696
334	0	-771	250.663	934.279	-765.833	191.214	1094.47	-709.732	358.344	539.987	-666.613	489.256	107.909	-661.183	655.124	78.7956	-377.747	193.653	921.525	-376.549	182.412	1083.02	-428.315	58.371	537.055	-482.386	-167.436	138.486	-454.768	-34.0928	33.8216
335	0	-771.303	264.928	934.758	-766.343	205.47	1095.41	-709.341	372.372	540.772	-665.885	494.315	106.681	-659.671	658.458	71.8669	-378.664	207.157	920.939	-376.982	196.039	1082.24	-428.671	73.4029	536.63	-481.235	-162.587	143.546	-454.608	-33.4061	33.8734
336	0	-771.258	279.343	935.559	-766.729	219.546	1096.94	-710.148	386.725	542.37	-665.809	498.401	105.596	-659.957	660.786	66.9146	-379.719	221.601	920.522	-377.409	209.193	1081.94	-428.83	89.6638	536.075	-480.125	-156.638	149.214	-454.398	-32.9013	34.0068
337	0	-771.495	294.118	936.75	-767.128	233.545	1098.9	-710.81	401.198	544.125	-665.633	501.444	104.736	-660.1	662.91	62.4262	-380.579	235.235	920.511	-377.864	222.719	1081.89	-428.747	107.281	535.423	-479.14	-149.803	155.569	-454.225	-32.2266	34.3763
338	0	-771.888	308.409	938.163	-767.354	247.211	1101.01	-711.439	415.409	545.896	-666.582	504.429	104.298	-659.702	665.096	58.197	-381.831	249.905	920.545	-378.346	236.462	1082.27	-428.228	126.44	534.616	-478.111	-141.974	162.677	-453.942	-32.0611	35.1497
339	0	-772.527	322.601	939.676	-767.695	260.639	1103.26	-712.004	428.661	547.243	-666.638	507.031	103.651	-658.712	666.781	55.3873	-383.064	264.053	920.795	-378.868	250.044	1082.72	-427.215	147.093	533.545	-477.097	-132.572	170.568	-453.642	-30.5073	36.1862
340	0	-772.82	337.285	941.064	-768.204	273.974	1105.38	-712.959	440.695	548.346	-666.411	509.082	103.107	-658.007	667.913	54.1538	-384.37	277.907	921.306	-379.223	263.605	1083.47	-425.725	169.081	532.426	-475.964	-121.645	179.091	-453.757	-27.9014	37.6034
341	0	-773.28	351.901	942.745	-768.816	286.974	1107.51	-713.843	451.454	549.111	-666.218	510.198	102.764	-657.547	668.937	52.8954	-385.745	292.206	921.821	-379.814	276.992	1084.21	-423.973	192.182	531.272	-474.722	-109.4	188.614	-453.416	-25.198	40.0727
342	0	-773.895	365.948	944.321	-769.59	300.093	1109.47	-714.416	460.951	549.756	-667.041	511.105	103.029	-657.551	669.505	52.0009	-387.093	306.434	922.514	-380.497	289.88	1085	-422.344	216.089	529.963	-473.187	-94.7038	198.241	-453.002	-21.4739	42.6467
343	0	-774.639	379.512	946.054	-770.319	312.499	1111.43	-714.852	469.318	550.209	-666.758	511.61	102.926	-657.582	669.975	51.2567	-388.342	320.748	923.132	-381.223	302.189	1085.79	-421.048	241.014	528.68	-471.509	-78.6736	208.303	-452.538	-16.5501	45.7712
344	0	-775.527	392.527	947.62	-771.165	325.188	1113.1	-715.314	476.496	550.581	-666.193	511.907	102.787	-657.292	670.417	50.7227	-389.538	334.727	923.818	-382.167	314.765	1086.66	-419.914	266.418	527.576	-469.622	-60.3293	218.235	-452.202	-10.7577	50.1758
345	0	-776.449	404.796	949.337	-771.893	337.641	1114.92	-715.541	482.562	550.715	-665.611	512.189	102.733	-657.19	670.738	50.3131	-390.564	348.476	924.506	-383.037	326.624	1087.31	-418.669	292.07	526.931	-467.402	-39.8764	227.579	-451.938	-3.49536	55.1538
346	0	-777.692	416.433	950.98	-772.611	350.179	1116.91	-716.157	487.734	550.798	-665.294	512.445	102.632	-657.074	670.921	49.9452	-391.579	361.975	925.252	-383.748	338.123	1087.96	-417.433	317.499	526.964	-464.836	-18.9212	235.833	-451.876	5.23174	59.8379
347	0	-778.825	427.455	952.958	-773.172	362.455	1118.85	-716.486	492.407	550.9	-665.439	512.743	102.557	-657.402	671.156	49.9499	-392.412	375.186	926.083	-384.442	349.151	1088.55	-416.283	342.616	527.879	-462.238	2.93189	242.881	-451.795	15.5347	64.209
348	0	-779.875	437.97	955.133	-773.671	374.693	1121.06	-717.229	497.112	551.216	-666.087	512.999	102.484	-657.399	671.379	49.6522	-393.188	387.952	927.179	-384.982	359.671	1089.13	-415.187	367.243	529.508	-459.952	25.3103	248.849	-451.056	29.8384	70.2821
349	0	-781.126	448.339	957.747	-774.091	387.085	1123.09	-717.976	501.979	551.626	-666.054	513.173	102.372	-657.393	671.572	49.3949	-393.913	400.64	928.419	-385.416	370.111	1089.93	-414.352	391.634	531.522	-458.16	47.3536	255.626	-450.138	49.5763	76.4461
350	0	-781.77	458.607	959.962	-774.386	399.264	1125.18	-719.072	506.882	552.056	-666.568	513.566	102.409	-657.377	671.666	49.1728	-394.535	413.103	929.953	-386.008	380.327	1090.91	-413.825	415.573	534.026	-456.614	70.2452	261.47	-448.764	73.8037	82.0949
351	0	-782.753	468.19	962.229	-774.853	411.46	1127.19	-719.899	511.566	552.394	-666.574	513.926	102.424	-657.325	671.724	48.8979	-394.948	425.343	931.721	-386.502	390.476	1092.21	-413.425	439.18	536.985	-455.62	93.7622	266.287	-446.603	102.015	86.6961
352	0	-783.508	477.779	964.179	-775.4	423.159	1128.94	-720.531	515.884	552.617	-666.962	514.143	102.468	-657.356	671.723	48.6113	-395.252	436.777	933.757	-387.12	400.707	1093.96	-413.25	462.281	540.487	-454.725	118.228	269.941	-444.341	131.825	90.5686
353	0	-784.228	487.914	965.76	-776.004	434.729	1130.56	-722.271	520.179	552.888	-666.854	514.299	102.498	-657.36	671.808	48.4147	-395.577	447.381	936.115	-387.846	411.092	1096.12	-413.069	485.033	544.57	-453.809	143.644	271.95	-441.842	162.417	93.6222
354	0	-784.751	498.438	967.111	-776.848	446.283	1131.9	-722.877	523.452	553.333	-667.202	514.432	102.547	-657.421	671.84	48.2711	-395.779	459.248	938.83	-388.571	421.874	1098.73	-413.015	507.416	548.912	-452.904	169.205	272.829	-438.842	192.703	95.3455
355	0	-785.145	508.918	968.084	-777.704	457.36	1133.03	-722.932	525.906	553.714	-667.32	514.579	102.59	-657.471	671.898	48.1617	-396.266	470.881	941.852	-389.368	432.749	1101.66	-412.848	529.389	553.384	-452.076	195.033	272.354	-435.709	223.439	96.0796
356	0	-785.481	518.856	968.786	-778.77	468.464	1133.87	-722.659	527.984	554.18	-667.495	514.627	102.711	-657.456	671.943	48.0047	-396.43	483.075	944.937	-390.22	443.621	1104.85	-412.772	550.961	557.759	-451.236	221.654	270.78	-432.467	254.558	95.88
357	0	-785.894	528.339	969.221	-779.812	479.226	1134.48	-722.676	530.346	554.609	-667.562	514.922	103.02	-657.515	671.988	47.8831	-396.514	495.42	948.096	-391.146	454.764	1108.11	-412.718	571.87	561.917	-450.386	248.229	268.291	-429.033	286.571	94.9477
358	0	-786.257	537.134	969.534	-780.987	489.586	1134.9	-722.839	532.954	555.142	-666.885	515.42	103.23	-657.599	672.069	47.7433	-396.583	507.451	951.302	-391.873	466.154	1111.23	-412.81	592.23	565.867	-449.568	275.629	264.529	-425.47	319.761	93.4251
359	0	-786.614	545.586	969.658	-782.019	499.562	1135.2	-722.647	535.662	555.469	-666.701	515.559	103.423	-657.673	672.137	47.6218	-396.649	520.416	954.424	-392.684	477.484	1114.27	-413.014	611.961	569.678	-448.887	303.233	259.882	-421.993	353.927	91.4308
360	0	-786.902	554.166	969.576	-782.885	509.647	1135.26	-722.672	538.72	555.882	-666.69	515.866	103.708	-657.556	672.182	47.4645	-396.684	533.078	957.447	-393.605	489.094	1117.1	-413.259	630.831	573.456	-447.952	331.465	254.127	-418.753	389.583	89.1002
361	0	-787	563.261	969.447	-783.631	519.471	1135.19	-722.64	541.823	556.215	-666.537	516.091	103.98	-657.448	672.248	47.3694	-396.658	545.372	960.322	-394.316	500.922	1119.71	-413.512	649.007	577.14	-447.101	360.269	247.468	-415.762	426.192	86.4216
362	0	-786.867	572.457	969.171	-784.335	529.113	1135.09	-722.639	545.033	556.667	-666.534	516.372	104.247	-657.327	672.353	47.2879	-396.589	557.789	962.952	-394.937	512.723	1122.07	-413.627	666.463	580.544	-445.989	389.381	239.995	-413.002	463.818	83.4213
363	0	-787.067	582.036	968.794	-784.988	539.087	1134.75	-722.98	548.395	556.65	-666.437	516.605	104.567	-657.423	672.458	47.2313	-396.49	570.11	965.396	-395.496	524.47	1124.16	-413.894	683.223	583.685	-445.035	419.276	231.437	-410.479	502.321	80.2323
364	0	-786.852	590.643	968.457	-785.469	548.697	1134.28	-722.157	551.47	557.105	-666.274	516.843	104.867	-657.509	672.599	47.1823	-396.485	582.387	967.595	-396.096	536.352	1126.21	-414.024	699.055	586.522	-443.889	449.847	222.529	-408.107	541.529	76.9319
365	0	-786.908	599.182	967.98	-785.938	557.791	1133.78	-722.111	554.639	557.394	-666.133	517.125	105.246	-657.503	672.729	47.1133	-396.418	594.539	969.499	-396.76	548.159	1127.86	-414.242	714.205	588.97	-442.893	481.272	212.932	-405.954	579.762	73.3721
366	0	-787.002	607.556	967.472	-786.365	566.974	1133.06	-722.248	558.05	557.635	-666.028	517.511	105.66	-657.568	672.834	47.0328	-396.247	606.547	971.068	-397.233	560.019	1129.23	-414.438	728.649	590.945	-441.864	513.234	202.952	-403.865	619.6	69.992
367	0	-786.882	616.602	966.993	-786.795	576.464	1132.44	-722.161	561.451	557.862	-665.955	517.804	106.032	-657.647	672.923	46.9208	-396.002	618.787	972.033	-397.817	571.785	1130.41	-414.647	742.575	592.368	-440.942	546.041	192.755	-401.787	659.821	67.0681
368	0	-787.014	625.547	966.199	-787.087	586.275	1131.72	-722.025	565.086	558.06	-665.957	518.142	106.404	-657.693	673.047	46.8308	-396.323	629.92	972.932	-398.153	583.227	1131	-414.795	755.987	593.137	-439.906	578.638	182.817	-399.648	701.163	64.6502
369	0	-787.052	634.187	965.614	-787.153	596.384	1131.07	-721.944	568.844	558.212	-665.892	518.422	106.834	-657.754	673.15	46.7801	-396.265	641.049	973.4	-398.545	594.751	1131.36	-415.078	768.613	593.45	-439.357	613.536	172.825	-397.506	741.56	62.7865
370	0	-787.169	642.619	964.727	-787.152	606.708	1130.23	-721.763	572.738	558.293	-665.501	518.712	107.24	-657.808	673.278	46.7247	-396.058	652.077	973.512	-398.789	606.294	1131.41	-415.538	780.451	593.173	-438.837	647.171	163.622	-395.129	781.893	61.7166
371	0	-787.292	651.148	963.785	-787.268	616.582	1129.44	-721.562	576.607	558.272	-665.516	519.012	107.622	-658.215	673.554	46.9052	-395.7	663.013	973.166	-398.953	617.894	1131.12	-415.968	791.55	592.261	-438.648	682.094	154.723	-392.811	821.963	61.4789
372	0	-787.381	659.678	962.874	-787.343	626.272	1128.5	-721.479	580.526	558.184	-665.43	519.273	107.913	-658.323	673.659	46.879	-395.296	674.163	972.817	-399.023	629.469	1130.58	-416.318	801.84	590.899	-438.222	716.516	146.611	-390.678	861.417	61.5992
373	0	-787.512	668.251	961.897	-787.227	636.703	1127.41	-721.163	584.502	558.247	-665.244	519.551	108.232	-658.37	673.749	46.797	-395.017	685.064	971.854	-398.97	640.667	1129.69	-416.626	811.531	589.008	-438.277	752.052	139.482	-388.904	900.51	62.2598
374	0	-787.762	676.929	960.742	-787.155	647.087	1126.16	-720.866	588.448	558.246	-665.036	519.881	108.604	-658.448	673.839	46.7358	-394.786	695.604	970.602	-399.016	652.849	1128.7	-416.719	820.533	586.666	-438.828	787.469	133.35	-387.549	939.048	63.4065
375	0	-788.024	685.949	959.447	-787.054	657.297	1124.89	-720.361	592.632	558.153	-664.769	520.189	108.938	-658.512	673.93	46.6654	-394.476	706.461	969.083	-399.045	664.643	1127.41	-416.814	828.964	583.872	-439.178	822.385	129.003	-386.67	976.787	65.3521
376	0	-788.162	695.359	958.169	-786.816	667.69	1123.47	-720.18	596.994	558.026	-664.552	520.483	109.327	-658.568	673.996	46.6329	-394.339	717.272	967.115	-399.026	676.439	1125.8	-416.818	836.816	580.631	-440.042	856.979	125.913	-386.522	1013.68	68.3958
377	0	-788.291	704.815	956.743	-786.66	677.807	1121.93	-719.637	601.532	557.982	-664.346	520.758	109.774	-658.249	673.848	46.3428	-394.202	728.094	965.094	-398.917	688.526	1124.08	-416.521	844.34	577.095	-441.401	890.588	124.26	-387.296	1049.35	72.5697
378	0	-788.394	714.328	955.281	-786.376	688.271	1120.37	-719.638	606.491	557.688	-664.118	521.098	110.228	-658.223	674.002	46.1553	-394.197	738.89	962.767	-398.725	700.74	1122.11	-416.313	851.802	573.36	-443.446	922.83	123.655	-388.81	1083.47	78.471
379	0	-788.42	723.725	953.764	-786.096	698.59	1118.73	-719.568	611.829	557.328	-663.891	521.529	110.802	-658.27	674.142	46.0455	-394.229	749.999	960.37	-398.408	713.21	1120	-416.475	859.839	569.355	-445.689	953.176	123.756	-391.088	1116.09	85.5127
380	0	-788.366	733.169	952.203	-785.704	708.913	1116.88	-719.531	617.617	557.026	-663.761	522.059	111.32	-658.267	674.284	45.9054	-393.936	761.107	957.819	-397.934	725.65	1117.69	-417.228	868.286	565.614	-447.425	981.541	123.864	-393.77	1146.89	93.2097
381	0	-788.315	742.52	950.635	-785.207	719.489	1115.02	-719.574	623.831	556.538	-663.68	522.653	111.931	-658.222	674.528	45.7985	-393.264	772.461	955.442	-397.497	738.382	1115.54	-418.407	877.405	562.234	-450.146	1008.31	123.723	-396.893	1175.79	101.372
382	0	-788.121	752.143	949.08	-784.646	729.928	1113.13	-719.632	630.497	556.097	-663.579	523.382	112.633	-658.229	674.815	45.6971	-392.483	783.714	953.049	-396.965	751.062	1113.32	-419.893	886.76	559.053	-451.807	1032.94	124.364	-400.839	1202.95	109.704
383	0	-787.824	762.076	947.542	-784.029	740.077	1111.34	-719.693	637.697	555.596	-663.512	524.289	113.574	-658.214	675.131	45.608	-391.821	795.342	950.783	-396.429	763.702	1111.29	-421.418	896.45	556.011	-453.464	1055.62	125.164	-405.055	1227.12	118.068
384	0	-787.521	772.557	946.069	-783.234	750.737	1109.56	-719.701	645.369	555.155	-663.573	525.439	114.659	-658.177	675.457	45.502	-391.43	807.332	948.74	-395.934	776.275	1109.39	-422.902	906.916	553.403	-455.732	1075.29	125.555	-409.626	1248.45	125.255
385	0	-787.188	783.325	944.59	-782.67	761.104	1107.82	-719.842	653.464	554.717	-663.641	526.682	115.886	-658.164	675.8	45.446	-391.09	819.74	946.865	-395.48	788.672	1107.6	-424.241	918.808	551.444	-457.501	1092.72	125.016	-414.686	1266.3	129.738
386	0	-786.454	795.061	943.541	-781.979	772.064	1106.2	-719.96	662.082	554.257	-663.788	528.099	117.415	-658.114	676.259	45.3903	-390.909	832.2	945.106	-395.049	800.865	1105.8	-425.295	932.232	550.134	-460.711	1107.19	123.841	-419.735	1281.18	130.816
387	0	-786.088	806.301	942.242	-781.277	783.622	1104.6	-720.058	671.13	553.774	-663.988	529.773	118.974	-658.063	676.797	45.1988	-390.71	845.123	943.587	-394.637	813.124	1104.21	-426.281	947.262	549.407	-463.762	1119.04	122.087	-424.509	1293.16	128.378
388	0	-785.854	816.742	940.993	-780.777	794.995	1103.13	-720.249	680.824	553.076	-664.237	531.553	120.857	-657.999	677.308	45	-390.408	857.918	942.305	-394.208	825.052	1102.81	-427.284	963.142	549.094	-467.313	1128.18	119.716	-429.076	1302.48	123.354
389	0	-785.485	827.319	939.768	-780.14	807.016	1101.82	-720.431	691.005	552.487	-664.567	533.673	122.917	-658.057	677.879	44.8513	-389.679	871.64	941.174	-393.834	837.511	1101.43	-428.437	979.361	548.945	-471.264	1135.18	117.003	-433.615	1309.41	117.119
390	0	-785.218	838.341	938.709	-779.529	819.281	1100.57	-720.475	701.764	551.858	-665.091	536.214	125.242	-658.163	678.33	44.7257	-389.168	884.972	940.324	-393.36	850.334	1100.3	-429.8	995.626	548.947	-473.461	1140.68	116.319	-438.345	1315.03	111.522
391	0	-784.845	850.246	937.719	-778.924	831.8	1099.51	-720.65	713.318	551.165	-665.813	538.972	127.909	-658.835	678.651	44.6556	-388.448	899.465	939.84	-392.778	863.468	1099.38	-431.316	1011.66	548.846	-476.64	1146.12	114.579	-443.176	1319.77	106.684
392	0	-784.363	862.847	936.834	-778.259	844.516	1098.53	-720.877	725.538	550.513	-666.27	542.05	130.942	-659.022	678.903	44.3051	-388.045	913.533	939.378	-392.182	876.966	1098.68	-433.043	1027.24	548.744	-480.589	1151.95	112.233	-448.015	1324.32	102.274
393	0	-783.825	875.785	936.098	-777.465	857.6	1097.79	-721.059	738.683	549.786	-667.095	545.912	134.284	-659.638	679.3	44.3314	-387.924	928.122	939.153	-391.637	890.942	1098.37	-434.763	1041.68	548.629	-483.736	1157.6	110.849	-452.976	1329.07	97.3966
394	0	-783.272	888.386	935.481	-776.828	870.279	1097.22	-720.944	752.588	549.38	-667.868	550.34	138.089	-660.153	679.767	44.3013	-387.948	943.265	939.269	-391.442	904.475	1098.36	-436.33	1054.88	548.447	-485.446	1163.76	109.503	-457.305	1334.65	91.1259
395	0	-782.662	901.039	935.035	-776.241	882.679	1096.76	-721.398	767.811	548.882	-668.962	555.431	142.395	-660.665	680.356	44.2522	-388.214	958.483	939.833	-391.09	919.058	1099.34	-437.119	1067.58	548.552	-485.827	1169.94	108.392	-460.713	1340.32	84.4072
396	0	-782.204	914.372	934.815	-775.651	895.44	1096.78	-721.748	784.279	548.214	-669.893	561.366	147.401	-661.141	680.937	44.331	-388.45	973.652	940.809	-390.938	933.776	1100.9	-436.845	1080.68	549.272	-485.369	1175.7	107.173	-463.047	1344.93	77.9377
397	0	-781.671	928.053	934.747	-775.022	909.068	1097.16	-722.469	802.168	547.357	-670.808	568.17	152.723	-661.492	681.818	44.5609	-388.261	988.657	942.153	-390.965	948.381	1102.73	-436.047	1093.88	550.368	-484.461	1180.12	106.132	-463.871	1348.35	71.5124
398	0	-780.956	941.487	934.565	-774.413	922.72	1097.81	-723.682	821.43	546.299	-671.833	575.982	158.804	-660.923	682.781	44.3837	-388.168	1002.55	943.601	-391.074	962.827	1104.54	-435.189	1106.95	551.519	-483.088	1183.54	105.248	-463.302	1350.39	65.62
399	0	-780.342	955.316	934.596	-773.816	935.672	1098.62	-725.258	842.218	544.967	-672.686	585.037	165.729	-661.38	684.467	44.6335	-387.891	1015.86	945.157	-391.073	976.746	1106.43	-434.026	1119.55	552.371	-481.765	1185.83	105.054	-462.59	1352.09	60.4937
400	0	-779.646	969.25	934.485	-773.17	948.55	1099.61	-727.234	864.445	543.405	-673.566	595.592	173.367	-661.721	686.505	45.1063	-387.504	1028.85	946.912	-390.903	989.974	1108.31	-432.644	1131.68	553.176	-481.409	1188.09	104.05	-462.435	1353.57	56.0547
401	0	-778.816	983.096	934.443	-772.485	961.257	1100.58	-729.493	887.834	541.726	-674.201	607.583	181.561	-662.246	689.37	45.7895	-386.825	1041.63	948.811	-390.624	1002.51	1110.23	-431.294	1143	553.821	-480.725	1190.49	103.473	-462.391	1354.97	52.0778
402	0	-777.857	997.167	934.453	-771.647	973.898	1101.54	-730.678	912.337	539.591	-674.909	621.298	190.761	-663.533	693.11	47.6868	-385.947	1054.39	950.813	-390.14	1014.53	1112.1	-429.989	1153.07	554.281	-480.251	1192.53	103.311	-461.917	1357.03	50.3846
403	0	-776.859	1011.27	934.38	-770.752	986.381	1102.42	-731.94	937.355	537.907	-675.716	638.86	200.886	-664.646	697.783	49.7645	-384.938	1067.1	952.522	-389.438	1026.14	1113.73	-428.905	1161.82	554.416	-480.171	1193.85	103.281	-462.183	1358.17	49.3894
404	0	-775.715	1025.46	934.345	-769.881	998.44	1103	-733.471	962.994	536.259	-677.466	655.719	210.649	-665.091	702.968	52.6053	-383.585	1079.43	953.973	-388.512	1037.57	1115.28	-428.325	1169.76	554.528	-480.631	1194.7	103.43	-462.531	1358.86	48.6041
405	0	-774.479	1039.3	934.263	-769.125	1009.93	1103.35	-734.897	988.817	535.222	-678.932	674.895	220.397	-665.246	709.261	56.3619	-382.239	1091.46	955.393	-387.352	1048.67	1116.72	-428.158	1177.12	554.719	-481.182	1195.53	103.628	-462.656	1359.19	48.0307
406	0	-773.217	1052.86	934.163	-768.427	1020.84	1103.27	-736.26	1014.77	534.835	-680.485	694.596	228.269	-665.184	717.024	60.1922	-381.143	1102.85	956.617	-386.304	1059.76	1118.1	-428.066	1183.84	554.872	-481.631	1196.19	103.843	-462.905	1359.38	47.6857
407	0	-772.102	1066.07	934.217	-767.785	1031.93	1103	-737.273	1040.58	535.269	-681.779	716.571	235.703	-665.852	726.972	65.574	-380.472	1113.18	957.682	-385.298	1070.71	1119.54	-428.068	1189.98	555.189	-482.196	1196.66	104.058	-463.085	1359.64	47.4256
408	0	-771.07	1078.92	934.469	-767.112	1043.12	1102.92	-738.034	1066.19	536.639	-683.186	738.246	243.666	-668.44	741.421	74.2172	-379.745	1123.62	958.689	-384.426	1081.73	1120.98	-428.027	1196.01	555.421	-482.529	1197.12	104.343	-463.164	1359.74	47.23
409	0	-770.203	1091.26	935.178	-766.743	1053.81	1102.78	-738.186	1091.47	538.767	-684.135	760.194	251.822	-671.6	761.898	82.162	-379.088	1134.06	959.791	-383.744	1092.83	1122.5	-427.966	1201.86	555.712	-482.852	1197.65	104.586	-463.241	1359.83	47.1158
410	0	-769.433	1103.05	936.307	-766.239	1064.37	1102.99	-737.758	1116.18	541.398	-684.892	782.965	259.318	-675.042	786.936	89.8372	-378.595	1144.78	960.992	-383.088	1104.04	1123.93	-427.792	1207.88	555.913	-483.067	1198.14	104.844	-463.281	1359.96	46.9925
411	0	-768.698	1114.32	937.769	-765.548	1075.35	1103.64	-737.137	1140.28	544.616	-685.338	806.579	265.952	-678.45	815.128	96.7189	-378.226	1155.77	962.267	-382.465	1115.24	1125.46	-427.61	1213.71	556.009	-483.245	1198.59	105.012	-463.248	1359.99	46.8846
412	0	-768.06	1125.58	939.613	-765.007	1085.64	1104.71	-736.311	1163.79	548.598	-685.598	831.091	271.332	-681.782	844.784	102.511	-377.819	1167.33	963.477	-381.918	1126.42	1126.9	-427.207	1219.36	556.164	-483.31	1198.92	105.179	-463.201	1360.06	46.7727
413	0	-767.523	1137.02	941.799	-764.528	1095.29	1105.97	-735.573	1186.8	553.315	-685.941	856.094	275.185	-685.064	875.228	107.241	-377.467	1178.74	964.673	-381.321	1137.58	1128.21	-426.767	1224.53	556.182	-483.431	1199.4	105.55	-463.205	1360.13	46.7389
414	0	-767.042	1148.46	944.214	-763.931	1105.12	1107.51	-735.011	1209.46	558.574	-686.504	881.624	277.641	-688.459	905.929	110.627	-377.211	1189.56	965.649	-380.581	1148.77	1129.35	-426.169	1229.27	556.277	-483.609	1199.79	105.717	-463.199	1360.16	46.707
415	0	-766.614	1160.26	946.842	-763.471	1114.71	1109.27	-734.287	1231.59	563.837	-686.688	907.746	279.021	-691.84	936.731	112.825	-377.006	1200.14	966.441	-379.671	1159.96	1130.41	-425.467	1233.48	556.236	-483.724	1200.04	105.91	-463.193	1360.2	46.6551
416	0	-766.221	1172.76	949.458	-762.555	1125.33	1111.81	-733.578	1253.07	568.889	-686.595	934.11	278.675	-695.173	967.445	113.833	-376.799	1210.47	967.127	-378.786	1171.06	1131.25	-424.687	1236.94	556.225	-483.804	1200.17	106.038	-463.166	1360.19	46.6128
417	0	-765.761	1185.77	952.274	-761.894	1135.74	1114.26	-733.824	1273.08	573.707	-686.588	960.575	276.863	-698.834	999.137	114.068	-376.4	1220.66	967.674	-377.933	1181.94	1131.97	-423.818	1239.81	556.306	-483.863	1200.24	106.194	-463.111	1360.18	46.547
418	0	-765.41	1198.86	955.041	-761.166	1146.3	1116.66	-733.104	1293.53	577.972	-686.658	987.406	274.02	-702.066	1031.08	113.245	-376.038	1230.47	968.1	-377.014	1192.08	1132.42	-422.978	1242.43	556.386	-483.988	1200.35	106.286	-463.067	1360.17	46.5106
419	0	-765.539	1210.84	957.646	-760.43	1157.5	1118.91	-732.365	1313.47	581.742	-686.724	1014.77	270.366	-705.308	1063.94	111.877	-375.544	1240.2	968.294	-376.117	1202.46	1132.82	-422.177	1244.85	556.416	-484.078	1200.48	106.435	-462.99	1360.2	46.4424
420	0	-765.749	1221.87	960.276	-759.875	1168.48	1120.88	-731.634	1332.88	585.215	-686.793	1042.65	265.788	-708.277	1098.15	110.122	-375.097	1249.35	968.213	-375.156	1212.65	1133.02	-421.429	1247.21	556.429	-484.132	1200.52	106.586	-462.948	1360.22	46.3539
421	0	-765.984	1232.54	962.666	-759.379	1178.97	1122.7	-730.975	1351.65	588.419	-686.922	1071.07	260.317	-710.492	1133.06	107.705	-374.69	1258.29	968.131	-374.151	1222.56	1133.03	-420.859	1249.49	556.386	-484.296	1200.65	106.717	-462.885	1360.25	46.2692
422	0	-766.121	1243.65	964.957	-758.737	1189.83	1124.38	-730.401	1369.78	591.351	-687.174	1100.09	253.866	-712.858	1169.45	105.065	-374.54	1266.04	967.727	-373.264	1232.39	1132.87	-420.262	1251.91	556.332	-484.342	1200.76	106.83	-462.819	1360.26	46.1964
423	0	-766	1255.27	967.072	-758.246	1200.92	1125.82	-729.989	1387.31	594.086	-687.566	1129.68	246.481	-714.826	1206.4	102.191	-374.07	1274.7	967.306	-372.367	1242.17	1132.55	-419.799	1254.09	556.201	-484.494	1200.71	106.971	-462.76	1360.26	46.1158
424	0	-765.925	1267.26	968.895	-757.773	1211.86	1126.96	-729.797	1404.38	596.656	-687.964	1159.92	238.418	-716.424	1244.01	98.7642	-373.611	1283.28	966.75	-371.507	1251.9	1132.09	-419.281	1256.49	556.156	-484.562	1200.77	107.102	-462.701	1360.44	46.0977
425	0	-765.566	1279.3	970.396	-757.352	1222.91	1128.14	-729.685	1420.75	598.995	-688.635	1190.75	229.734	-717.779	1282.12	95.0031	-373.203	1291.73	966.082	-370.758	1261.68	1131.47	-418.934	1258.69	556.105	-484.713	1201.09	107.189	-462.612	1360.56	46.0555
426	0	-765.132	1291.61	971.542	-756.874	1233.45	1128.96	-729.379	1436.27	601.001	-689.049	1222.49	220.664	-718.961	1320.76	91.3776	-372.785	1300.37	965.295	-369.952	1271.46	1130.78	-418.605	1260.97	555.994	-484.786	1200.91	107.386	-462.498	1360.71	46.0238
427	0	-764.751	1303.92	972.647	-756.342	1244.46	1129.51	-729.047	1450.98	602.543	-689.333	1254.84	211.355	-720.039	1359.94	88.1095	-372.438	1309.12	964.44	-369.276	1281.38	1130	-418.266	1263.54	555.899	-484.845	1200.92	107.54	-462.376	1360.39	45.8478
428	0	-764.503	1315.96	973.237	-755.929	1255.6	1129.88	-728.798	1464.86	603.654	-689.508	1287.3	202.292	-721.093	1399.35	85.3427	-372.067	1317.9	963.524	-368.647	1291.33	1129.01	-418.123	1266.21	555.702	-484.936	1200.95	107.753	-462.336	1360.41	45.8027
429	0	-763.678	1329.22	973.793	-755.532	1266.76	1130.03	-728.607	1478.15	604.132	-689.39	1320.42	192.947	-722.179	1438.94	83.0429	-371.694	1326.96	962.494	-368.088	1301.41	1128.01	-418.018	1269.17	555.538	-485.06	1201.03	107.999	-462.163	1360.46	45.7057
430	0	-763.229	1342.19	973.986	-755.126	1277.9	1130.01	-728.436	1490.76	603.894	-689.31	1354.02	183.682	-723.479	1478.53	81.417	-371.4	1336.01	961.335	-367.626	1311.52	1126.94	-417.899	1272.53	555.29	-485.22	1201.15	108.193	-462.001	1360.49	45.5652
431	0	-763.055	1354.02	973.811	-754.873	1289.28	1129.77	-728.154	1502.6	603.053	-688.984	1388.22	174.964	-724.947	1517.91	80.293	-371.127	1345.12	960.152	-367.178	1321.57	1125.77	-417.854	1276.05	555.088	-485.343	1201.37	108.462	-461.939	1360.6	45.4804
432	0	-763.045	1365.08	973.466	-754.588	1300.73	1129.42	-727.969	1513.69	601.473	-689.366	1421.62	166.791	-726.389	1557.05	79.666	-370.869	1354.4	958.996	-366.83	1331.78	1124.61	-417.897	1279.91	554.777	-485.5	1201.72	108.752	-461.967	1361.24	45.5692
433	0	-763.095	1375.77	972.623	-754.502	1312.33	1128.88	-727.594	1523.95	599.3	-689.142	1456.43	159.28	-727.777	1595.97	79.5032	-370.692	1363.8	957.712	-366.487	1342.03	1123.36	-417.889	1284.11	554.505	-485.658	1202.07	109.079	-461.653	1361.76	45.7134
434	0	-763.733	1385.44	971.517	-754.248	1323.92	1128.16	-727.213	1533.46	596.5	-689.186	1491.55	152.563	-728.77	1634.82	79.711	-370.377	1373.38	956.454	-366.246	1352.44	1122.11	-417.923	1288.5	554.214	-485.765	1202.69	109.614	-461.552	1361.92	45.6481
435	0	-764.286	1394.69	970.275	-754.279	1335.89	1127.21	-726.545	1542.22	593.225	-690.04	1527.47	146.969	-729.318	1673.45	80.604	-370.335	1383.31	955.204	-366.048	1362.9	1120.79	-418.079	1293.15	553.891	-485.878	1203.01	110.14	-461.489	1361.99	45.5597
436	0	-764.793	1404.06	968.752	-754.164	1347.84	1126.15	-726.017	1550.37	589.591	-690.329	1562.96	142.083	-729.111	1711.76	82.3727	-370.172	1393.24	953.901	-365.986	1373.49	1119.51	-418.171	1298.04	553.599	-486.042	1203.3	110.62	-461.469	1362.19	45.4481
437	0	-765.25	1414.01	967.23	-754.263	1359.42	1124.94	-725.531	1557.89	585.593	-690.701	1597.97	138.672	-728.037	1749.7	85.0846	-369.98	1402.53	952.524	-366.015	1384.18	1118.15	-418.434	1303.13	553.381	-486.192	1203.89	111.226	-461.431	1362.35	45.3204
438	0	-765.589	1424.49	965.38	-754.429	1371.52	1123.49	-725.031	1565.05	581.345	-691.042	1632.31	136.538	-726.181	1787.17	88.901	-369.761	1412.1	951.189	-366.164	1395.01	1116.74	-418.889	1308.36	553.213	-486.578	1204.82	111.961	-461.541	1362.17	45.3377
439	0	-765.784	1435.55	963.639	-754.651	1383.67	1121.94	-724.199	1572.27	577.038	-691.273	1665.6	135.637	-723.238	1822.96	93.6385	-369.597	1421.93	949.936	-366.374	1405.87	1115.28	-419.429	1313.87	553.066	-486.972	1205.31	112.696	-461.434	1362.62	45.1696
440	0	-765.811	1447.45	961.597	-755.07	1395.65	1120.11	-723.016	1579.86	572.835	-691.337	1697.08	135.447	-719.878	1857.09	99.22	-369.565	1431.77	948.523	-366.751	1416.86	1113.7	-420.067	1319.68	553.018	-487.414	1206.19	113.839	-461.876	1362.23	44.6967
441	0	-764.983	1462.49	959.781	-755.495	1408.07	1118.33	-721.451	1587.59	568.858	-691.119	1726.39	135.636	-716.217	1888.74	105.266	-369.74	1441.9	947.254	-367.132	1427.85	1112.09	-420.748	1325.95	552.907	-487.805	1207.04	114.78	-461.89	1362.44	44.7279
442	0	-764.961	1476.34	957.876	-756.053	1421.02	1116.41	-719.726	1595.37	565.073	-690.775	1753.31	136.042	-712.628	1917.66	112.238	-370.038	1452.02	945.681	-367.699	1439.03	1110.37	-421.519	1332.83	552.721	-487.892	1207.89	116.412	-461.99	1362.64	44.7101
443	0	-765.525	1488	955.62	-756.767	1433.75	1114.49	-718.153	1603.33	561.535	-690.11	1777.4	136.428	-708.913	1943.35	119.555	-370.329	1462.35	944.074	-368.229	1450.2	1108.52	-422.314	1340.29	552.342	-488.26	1208.74	117.933	-462.135	1362.92	44.6535
444	0	-766.097	1499.47	953.308	-757.49	1446.22	1112.51	-717.004	1612.19	558.357	-688.605	1797.8	136.579	-705.19	1964.97	127.019	-370.749	1473.36	942.52	-368.741	1461.55	1106.71	-423.192	1348.44	551.814	-488.71	1209.89	119.364	-462.16	1363.15	44.5645
445	0	-766.668	1511.4	951.217	-758.232	1459.34	1110.72	-716.69	1622.76	555.7	-687.15	1815.21	135.695	-702.27	1983.25	133.891	-371.268	1484.81	940.914	-369.312	1473.16	1104.81	-423.986	1357.24	551.172	-488.932	1211.29	121.142	-462.209	1363.41	44.437
446	0	-767.138	1523.93	949.43	-758.88	1472.67	1109.19	-715.715	1634.94	553.925	-684.207	1828.47	133.591	-699.162	1996.64	138.278	-371.811	1495.93	939.16	-369.819	1484.86	1102.92	-424.802	1366.81	550.531	-488.966	1212.81	123.062	-462.204	1363.75	44.3217
447	0	-767.606	1537.01	948.072	-759.455	1485.31	1107.93	-714.399	1648.47	552.706	-680.889	1839	130.797	-696.036	2006.42	138.868	-372.443	1507.63	937.591	-370.351	1496.94	1100.94	-425.547	1377.14	549.861	-488.708	1214.52	125.215	-462.143	1364.13	44.1659
448	0	-768.048	1550.28	946.972	-759.912	1497.61	1106.85	-713.506	1663.07	551.839	-677.527	1847.26	128.903	-692.533	2014.33	135.221	-372.999	1519.78	935.949	-370.76	1509.07	1099.07	-426.243	1387.92	549.148	-488.363	1216.66	127.784	-461.947	1364.29	43.9597
449	0	-768.596	1563.74	946.116	-760.38	1510.65	1105.97	-712.652	1678.28	551.177	-674.918	1853.57	127.654	-687.514	2019.77	127.736	-373.704	1532.16	934.444	-371.219	1521.67	1097.17	-426.91	1399.47	548.368	-488.032	1218.89	130.344	-461.51	1363.86	43.5775
450	0	-768.959	1577.74	945.47	-760.882	1524.12	1105.34	-711.814	1693.39	550.849	-671.385	1857.86	124.488	-682.62	2025.5	119.057	-374.303	1544.79	932.94	-371.56	1534.44	1095.48	-427.585	1411.53	547.571	-486.66	1221.44	133.516	-461.263	1364.21	43.366
451	0	-769.272	1592.02	945.074	-761.378	1537.54	1104.84	-711.019	1708.22	550.593	-666.883	1861.47	121.701	-677.22	2030.91	112.442	-374.809	1557.51	931.685	-371.995	1547.51	1093.95	-428.212	1424.24	546.727	-486.596	1224.58	136.677	-460.986	1364.64	43.2002
452	0	-769.58	1606.63	944.966	-761.904	1551.04	1104.73	-710.106	1722.56	550.327	-665.696	1869.89	121.019	-672.238	2035.1	107.178	-375.454	1571.02	930.574	-372.422	1560.77	1092.6	-428.816	1437.81	545.884	-485.687	1227.9	140.283	-460.693	1365.09	43.0553
453	0	-769.84	1621.75	945.321	-762.407	1565.13	1105.02	-709.26	1736.35	550.206	-663.32	1876.54	119.575	-667.638	2040.03	100.494	-376.172	1584.88	929.731	-372.891	1574.17	1091.57	-429.319	1452.2	545.119	-484.471	1232.02	144.648	-460.414	1365.58	42.9276
454	0	-770.138	1637.14	945.961	-762.848	1579.19	1105.83	-708.785	1750.25	550.643	-662.957	1879.38	117.867	-664.366	2044.82	92.6749	-376.985	1598.64	928.859	-373.368	1587.67	1090.81	-429.548	1467.53	544.386	-483.007	1236.51	149.452	-460.175	1366.13	42.9244
455	0	-770.434	1652.08	946.929	-763.394	1593.22	1107.07	-709.105	1764.41	551.813	-662.93	1886.42	117.214	-663.407	2047.95	86.1032	-377.805	1613.51	928.478	-373.765	1601.4	1090.25	-429.615	1483.89	543.683	-481.716	1242	154.764	-459.838	1366.76	43.0804
456	0	-770.807	1666.78	948.267	-763.769	1607.15	1108.69	-710.996	1779.7	553.441	-663.095	1890.99	116.52	-664.407	2050.51	80.5409	-378.681	1626.99	927.964	-374.019	1615.31	1090.11	-429.331	1501.55	542.964	-480.133	1248.33	160.926	-459.542	1367.29	43.3879
457	0	-771.337	1680.09	949.464	-763.947	1621.24	1110.41	-713.157	1795.31	555.287	-663.875	1891.65	115.298	-664.919	2052.78	75.5784	-379.704	1640.66	927.652	-374.336	1628.78	1090.16	-428.609	1520.64	541.98	-478.782	1255.86	167.853	-459.249	1368.05	43.9543
458	0	-771.881	1694.17	951.045	-764.057	1634.75	1112.39	-713.046	1808.73	556.672	-663.862	1894.46	114.755	-664.689	2054.85	71.2932	-380.88	1654.72	927.545	-374.513	1642.34	1090.3	-427.357	1541.19	540.83	-477.32	1264.66	175.39	-458.872	1369.33	44.8266
459	0	-772.33	1708.17	952.567	-764.181	1648.26	1114.52	-712.678	1819.79	557.705	-663.672	1897.11	114.311	-663.567	2056.84	68.1804	-382.096	1668.97	927.564	-374.797	1655.6	1090.5	-425.674	1563.08	539.481	-475.536	1275.15	183.971	-458.492	1370.98	45.8311
460	0	-772.907	1721.37	954.006	-764.45	1661.02	1116.36	-713.679	1831.73	558.682	-663.473	1899.14	114.137	-662.967	2058.43	66.6752	-383.358	1683.21	927.719	-375.05	1668.72	1090.82	-423.656	1586.16	538.01	-473.567	1287.53	192.944	-458.102	1373.88	47.844
461	0	-773.504	1734.85	955.576	-764.857	1673.53	1118.31	-714.483	1842.69	559.494	-662.954	1900.39	113.983	-662.67	2060.26	65.3851	-384.583	1697.45	927.966	-375.542	1681.5	1091	-421.704	1610.31	536.443	-472.136	1301.73	202.71	-457.471	1377.66	50.5889
462	0	-774.209	1748.41	957.183	-765.271	1685.51	1120	-715.145	1852.56	560.154	-662.43	1901.32	114.008	-662.592	2061.12	64.4651	-385.752	1711.71	928.155	-376.082	1694.15	1091.28	-419.93	1635.29	534.85	-470.138	1317.91	213.271	-456.709	1382.11	53.9215
463	0	-775.039	1761.61	958.874	-765.874	1697.72	1121.57	-715.092	1861.25	560.585	-661.992	1902.01	114.085	-662.348	2061.49	63.7341	-386.927	1725.84	928.432	-376.741	1706.45	1091.44	-418.375	1660.9	533.459	-467.588	1336.12	223.609	-456	1387.28	57.8672
464	0	-775.939	1774.29	960.529	-766.523	1709.76	1123.1	-715.128	1868.94	560.909	-661.417	1902.99	114.15	-661.827	2061.87	63.183	-388.018	1739.73	928.78	-377.636	1717.95	1091.53	-416.859	1687	532.496	-465.87	1356.13	233.361	-455.504	1393.69	62.3904
465	0	-776.943	1786.33	962.229	-767.144	1721.76	1124.7	-715.275	1875.58	560.992	-661.106	1904.76	114.491	-661.558	2062.13	62.719	-389.031	1753.51	929.237	-378.473	1729.31	1091.71	-415.552	1712.88	532.197	-463.199	1377.53	241.514	-455.128	1401.23	66.7826
466	0	-777.911	1797.61	964.052	-767.735	1733.87	1126.42	-715.295	1881.36	561.018	-660.823	1904.85	114.514	-661.289	2062.42	62.3596	-389.956	1766.8	929.828	-379.474	1739.42	1091.76	-414.281	1738.47	532.99	-459.917	1399.63	248.237	-454.947	1409.99	70.528
467	0	-778.901	1807.81	965.837	-768.225	1745.75	1128.2	-715.319	1886.5	561.128	-660.623	1905.11	114.518	-661.26	2062.72	62.2154	-390.688	1779.72	930.72	-380.066	1749.94	1092.05	-413.167	1763.65	534.502	-456.86	1421.53	255.203	-453.895	1421.66	76.2386
468	0	-779.844	1817.41	967.583	-768.763	1757.45	1130.1	-715.51	1891.7	561.345	-660.403	1905.39	114.523	-661.26	2062.87	62.0294	-391.393	1792.33	931.995	-380.439	1760.37	1092.68	-412.181	1788.34	536.765	-454.851	1443.54	261.788	-452.104	1439.14	82.8238
469	0	-780.633	1826.63	969.236	-769.111	1769.27	1132.02	-715.824	1897.04	561.782	-660.362	1905.74	114.571	-661.249	2063.01	61.7842	-391.958	1804.55	933.593	-380.78	1770.51	1093.64	-411.392	1812.52	539.523	-453.154	1466.03	268.11	-449.717	1462.37	88.8617
470	0	-781.216	1836.54	970.788	-769.402	1781	1133.93	-716.151	1902.3	562.091	-660.301	1906.21	114.647	-661.238	2063.08	61.5756	-392.278	1816.37	935.398	-381.144	1780.64	1095.11	-411.094	1836.15	542.807	-451.806	1489.68	273.425	-446.747	1489.99	93.9463
471	0	-781.568	1847.12	972.261	-769.84	1792.08	1135.72	-716.492	1907.57	562.46	-660.254	1906.79	114.796	-661.234	2063.11	61.3706	-392.434	1828.07	937.58	-381.491	1790.94	1096.93	-411.012	1859.2	546.633	-450.744	1514.15	277.667	-443.333	1520.28	98.0167
472	0	-781.855	1857.33	973.617	-770.312	1803.55	1137.47	-716.685	1912.38	562.758	-660.279	1907.02	114.883	-661.207	2063.13	61.1786	-392.523	1839.64	940.121	-381.946	1801.22	1099.23	-410.856	1881.99	551.12	-449.09	1539.21	280.745	-439.855	1551.39	101.544
473	0	-782.16	1867.38	974.854	-770.904	1814.68	1139.02	-716.734	1916.85	563.076	-660.295	1906.98	115.031	-661.21	2063.19	61.0555	-392.619	1851.4	943.042	-382.464	1811.55	1101.98	-410.771	1904.44	555.93	-447.988	1564.88	282.066	-435.863	1582.87	103.949
474	0	-782.209	1879.78	976.279	-771.672	1825.27	1140.36	-716.651	1920.64	563.498	-660.289	1906.89	115.149	-661.189	2063.23	60.9288	-392.699	1863.48	946.169	-383.136	1822.15	1105.12	-410.74	1926.66	560.934	-446.945	1590.79	282.265	-431.76	1614.39	105.241
475	0	-782.161	1891.7	977.295	-772.629	1836.03	1141.45	-716.662	1923.81	563.972	-660.246	1906.95	115.37	-661.171	2063.3	60.7766	-392.78	1875.47	949.468	-383.977	1832.99	1108.57	-410.757	1948.44	565.88	-445.385	1617.3	281.239	-427.512	1645.84	105.527
476	0	-782.337	1902.06	978.211	-773.566	1846.37	1142.32	-716.489	1926.38	564.404	-660.113	1907.19	115.684	-661.12	2063.37	60.6784	-392.826	1887.67	952.949	-384.816	1843.95	1111.95	-410.809	1969.66	570.696	-445.019	1643.88	278.86	-422.986	1678.91	105.228
477	0	-782.264	1911.6	978.659	-774.476	1856.67	1143.04	-716.248	1928.67	564.791	-659.981	1907.24	115.935	-661.105	2063.46	60.5877	-392.775	1899.82	956.468	-385.645	1854.95	1115.4	-411.183	1989.67	575.351	-443.97	1671.12	275.611	-418.672	1712.42	104.129
478	0	-782.439	1920.81	979.074	-775.32	1866.9	1143.64	-716.109	1931.18	565.248	-659.835	1907.33	116.263	-661.056	2063.48	60.4953	-392.763	1911.76	959.88	-386.302	1865.99	1118.68	-411.605	2009.48	579.803	-443.173	1698.94	271.43	-414.431	1747.23	102.706
479	0	-782.379	1929.99	979.352	-776.025	1876.84	1144.06	-715.911	1933.7	565.652	-659.708	1907.59	116.581	-661.045	2063.53	60.3677	-392.599	1923.7	963.302	-387.056	1877.01	1121.87	-411.959	2028.64	584.187	-443.153	1727.25	265.949	-410.352	1783.99	100.803
480	0	-782.195	1938.96	979.503	-776.54	1887.17	1144.49	-715.775	1936.64	566.002	-659.69	1907.87	116.868	-661.061	2063.58	60.2987	-392.478	1935.51	966.63	-387.661	1888	1124.88	-412.305	2046.98	588.429	-442.157	1756.99	259.948	-406.572	1821.21	99.1455
481	0	-781.862	1947.85	979.607	-776.934	1897.89	1144.81	-715.61	1939.64	566.278	-659.692	1908.23	117.071	-661.001	2063.59	60.1655	-392.282	1947.16	969.751	-388.376	1899.11	1127.77	-412.608	2064.59	592.61	-441.221	1786.67	252.536	-402.968	1859.69	97.1357
482	0	-781.518	1956.67	979.596	-777.318	1908.15	1145.01	-715.507	1942.73	566.584	-659.6	1908.6	117.291	-660.98	2063.61	60.0361	-392.064	1958.67	972.734	-388.96	1910.04	1130.32	-412.738	2081.3	596.505	-440.236	1816.8	244.582	-399.627	1898.88	94.9029
483	0	-780.943	1965.68	979.429	-777.539	1918.09	1144.99	-715.285	1945.93	566.675	-659.374	1908.9	117.632	-661.007	2063.71	59.9489	-391.84	1970.11	975.387	-389.433	1921.08	1132.69	-412.835	2097.05	599.994	-438.999	1847.49	235.828	-396.542	1938.48	92.4189
484	0	-780.403	1974.69	979.186	-777.776	1927.98	1144.89	-715.285	1948.97	567.068	-658.752	1909.01	118.038	-661.033	2063.75	59.858	-391.567	1981.47	977.758	-389.982	1932.05	1134.73	-412.827	2111.98	603.068	-437.816	1878.85	226.634	-393.557	1978.3	89.7655
485	0	-780.015	1983.65	978.864	-777.867	1937.94	1144.61	-715.164	1952.03	567.222	-658.65	1909.16	118.276	-661.038	2063.79	59.7784	-391.32	1992.81	979.807	-390.42	1943.1	1136.42	-412.748	2126.24	605.656	-436.574	1910.8	216.899	-390.788	2018.33	86.9748
486	0	-780.239	1992.19	978.305	-778.003	1947.8	1144.24	-715.021	1955.1	567.357	-658.639	1909.31	118.556	-661.12	2063.95	59.7267	-391.071	2004.05	981.448	-390.745	1954.02	1137.74	-412.633	2139.63	607.637	-435.279	1942.49	207.025	-388.049	2058.23	84.2104
487	0	-780.236	2000.85	977.724	-777.996	1957.79	1143.77	-714.923	1958.3	567.418	-658.659	1909.25	118.696	-661.078	2063.94	59.5964	-390.856	2015.07	982.698	-391.163	1965.07	1138.75	-412.421	2152.31	609.04	-434.241	1975.72	197.049	-385.238	2098.42	81.855
488	0	-779.887	2009.76	977.094	-777.908	1967.69	1143.22	-714.688	1961.51	567.417	-658.638	1908.91	118.761	-661.17	2064.09	59.5746	-390.577	2025.85	983.418	-391.505	1976.18	1139.3	-412.241	2164.27	609.768	-433.277	2009.65	187.345	-382.28	2138.66	80.138
489	0	-780.143	2018.29	976.381	-777.772	1977.67	1142.54	-714.568	1964.96	567.427	-658.55	1908.85	118.847	-661.264	2064.43	59.5513	-390.292	2036.5	983.77	-391.717	1987.44	1139.5	-411.898	2175.45	609.831	-432.467	2044.07	178.07	-379.26	2178.65	79.2146
490	0	-779.893	2027.17	975.558	-777.637	1987.54	1141.78	-714.444	1968.55	567.385	-657.986	1911.79	120.258	-661.208	2064.19	59.4541	-389.855	2047.03	983.696	-391.959	1998.68	1139.3	-411.559	2185.67	609.156	-431.857	2079.78	169.388	-376.236	2218.34	79.2507
491	0	-779.885	2035.9	974.685	-777.6	1997.23	1140.94	-714.439	1972.18	567.307	-658.07	1911.41	120.344	-661.245	2064.2	59.3317	-389.376	2057.35	983.201	-392.087	2010.03	1138.83	-411.041	2195.31	607.765	-430.716	2114.94	161.932	-373.404	2257.38	79.9609
492	0	-782.121	2037.98	973.298	-777.663	2006.76	1139.92	-714.389	1975.91	567.161	-658.13	1910.78	120.265	-661.292	2064.3	59.2684	-388.891	2067.63	982.213	-392.129	2021.51	1138.04	-410.306	2204.23	605.831	-431.618	2148.69	154.548	-371.315	2294.88	80.5916
493	0	-782.142	2046.8	972.274	-778.101	2015.94	1138.82	-714.307	1979.58	566.995	-658.178	1910.45	120.275	-661.346	2064.39	59.1412	-388.539	2077.79	980.954	-392.156	2033.04	1136.94	-409.381	2212.64	603.163	-432.012	2183.82	148.666	-369.516	2332.56	82.4352
494	0	-782.146	2055.64	971.158	-777.839	2025.7	1137.57	-714.322	1983.37	566.822	-657.986	1910.83	120.455	-661.414	2064.5	58.9927	-388.312	2088.05	979.348	-392.085	2044.74	1135.63	-408.418	2220.78	599.93	-431.826	2218.67	144.155	-368.379	2369.93	84.9849
495	0	-782.216	2064.51	970.067	-777.921	2034.02	1135.94	-714.263	1987.09	566.605	-657.798	1911.65	120.865	-661.516	2064.68	58.8631	-388.107	2098.47	977.505	-391.912	2056.4	1134.1	-407.308	2228.38	596.291	-431.52	2252.54	141.25	-368.251	2406.64	88.4133
496	0	-782.275	2073.44	968.816	-778.248	2041.7	1134.28	-714.148	1991.05	566.49	-657.62	1912.11	121.219	-661.574	2064.78	58.7452	-387.948	2108.91	975.414	-391.582	2068.04	1132.34	-406.244	2236.01	592.41	-431.558	2284.85	139.727	-369.399	2441.84	92.5111
497	0	-782.269	2082.59	967.501	-778.474	2049.93	1132.51	-714.081	1995.25	566.284	-657.453	1912.2	121.445	-661.619	2064.86	58.6523	-387.686	2119.38	973.152	-391.209	2079.66	1130.44	-405.427	2243.54	588.536	-431.865	2316.82	139.383	-371.416	2476.14	97.9697
498	0	-782.174	2091.98	966.119	-778.394	2059.17	1130.74	-714.017	1999.76	566.021	-657.357	1912.04	121.679	-661.683	2064.98	58.5526	-387.253	2129.96	970.713	-390.76	2091.4	1128.42	-405.223	2251.28	584.77	-432.218	2346.91	139.666	-374.154	2508.63	104.167
499	0	-781.985	2101.62	964.595	-777.822	2069.38	1128.9	-713.772	2004.61	565.681	-657.312	1911.5	121.841	-661.74	2065.07	58.4531	-386.693	2140.48	968.308	-390.255	2103.12	1126.32	-405.462	2259.22	581.204	-432.55	2374.67	140.133	-377.179	2539.58	111.052
500	0	-781.626	2111.42	963.098	-777.006	2080.49	1127.02	-713.583	2010.13	565.316	-657.362	1912.14	122.353	-661.809	2065.24	58.349	-385.876	2151.1	966.146	-389.591	2114.95	1124.27	-406.007	2267.46	578.001	-433.005	2400.12	140.625	-380.766	2568.16	118.47
501	0	-781.089	2121.41	961.437	-775.992	2092.26	1125.2	-713.232	2016.04	564.889	-657.024	1914.71	123.141	-661.865	2065.4	58.2389	-384.957	2161.92	964.089	-388.888	2126.77	1122.35	-406.829	2276.06	574.871	-434.329	2422.97	141.265	-384.672	2594.07	126.441
502	0	-780.566	2131.56	959.746	-774.97	2104.1	1123.47	-712.932	2022.6	564.455	-657.162	1914.46	123.457	-661.878	2065.53	58.1022	-384.08	2173.02	962.117	-388.2	2138.64	1120.53	-407.691	2284.99	571.936	-433.552	2445.18	141.039	-388.973	2616.9	134.13
503	0	-780.088	2141.97	958.193	-773.902	2115.67	1121.8	-712.665	2029.8	564.086	-657.451	1913.91	123.711	-661.942	2065.79	57.9861	-383.271	2184.54	960.269	-387.469	2150.53	1118.91	-408.5	2294.71	569.405	-435.922	2463	141.767	-393.346	2636.4	140.368
504	0	-779.386	2152.3	956.632	-772.98	2126.88	1120.12	-712.447	2037.54	563.736	-658.083	1913.66	124.364	-661.974	2066.14	57.8803	-382.582	2196.31	958.605	-386.786	2162.45	1117.44	-409.239	2305.59	567.473	-438.637	2478.37	141.135	-397.696	2652.61	143.845
505	0	-778.623	2162.83	955.27	-772.156	2137.67	1118.43	-712.019	2045.64	563.282	-657.637	1918.92	128.106	-661.97	2066.54	57.7756	-381.957	2208.19	957.076	-386.09	2174.17	1116.01	-409.899	2317.79	566.141	-441.747	2491.07	139.49	-401.9	2665.83	143.927
506	0	-777.76	2173.56	953.939	-771.246	2148.76	1117	-711.427	2054.01	562.807	-657.669	1919.98	129.2	-662.046	2066.98	57.7032	-381.328	2220.16	955.717	-385.364	2185.96	1114.77	-410.595	2331.24	565.207	-444.886	2501.29	137.18	-406.055	2676.45	140.835
507	0	-776.914	2184.62	952.71	-770.253	2160.12	1115.54	-710.868	2062.88	562.264	-657.778	1921.18	130.459	-662.065	2067.3	57.5357	-380.728	2232.21	954.514	-384.635	2197.75	1113.52	-411.459	2345.5	564.602	-448.127	2509.25	134.612	-410.218	2684.45	135.437
508	0	-775.909	2195.6	951.451	-769.278	2171.57	1114.23	-710.121	2071.87	561.694	-657.932	1922.83	132.158	-662.194	2067.74	57.4282	-379.959	2244.41	953.424	-383.812	2209.62	1112.35	-412.374	2360.22	564.132	-451.347	2514.97	131.578	-414.407	2689.94	128.702
509	0	-774.954	2207.04	950.368	-768.197	2183.34	1113.03	-709.109	2080.87	561.142	-658.06	1924.67	134.248	-662.518	2068.31	57.3736	-379.102	2256.84	952.47	-382.887	2221.81	1111.16	-413.518	2375.01	563.698	-454.509	2518.92	129.094	-418.549	2694.23	122.383
510	0	-774.041	2218.63	949.355	-767.135	2195.35	1111.89	-708.587	2090.83	560.633	-658.178	1926.55	136.528	-663.198	2069.11	57.5261	-378.056	2269.66	951.569	-381.789	2234.38	1109.97	-414.727	2389.58	563.183	-457.832	2522.14	127.365	-422.785	2697.36	116.861
511	0	-773.041	2230.36	948.36	-765.924	2207.7	1110.91	-708.254	2101.48	560.258	-658.754	1929.06	139.182	-663.94	2069.88	57.8769	-376.937	2282.94	950.666	-380.677	2247.23	1109.01	-416.081	2403.73	562.583	-461.697	2526.65	124.561	-426.865	2701.09	112.644
512	0	-772.113	2242.24	947.473	-761.537	2229.37	1110.49	-707.794	2112.45	559.874	-659.387	1932.04	142.151	-663.792	2069.78	57.5463	-376.04	2296.64	949.949	-379.517	2260.58	1108.45	-417.568	2416.8	561.877	-466.331	2531.24	122.451	-431.072	2705.29	108.271
513	0	-771.182	2253.98	946.479	-759.594	2245.21	1109.82	-707.512	2124.17	559.633	-659.821	1934.78	144.995	-664.433	2070.25	57.417	-375.29	2310.71	949.633	-378.525	2274.36	1108.5	-418.803	2428.27	560.98	-465.174	2539.47	122.06	-434.921	2710.31	101.922
514	0	-770.192	2265.49	945.658	-759.02	2256.24	1108.86	-707.31	2136.64	559.378	-660.817	1938.89	148.72	-665.055	2070.79	57.3396	-374.775	2324.98	949.766	-377.667	2288.19	1109.18	-419.533	2438.78	560.146	-467.376	2545.03	120.021	-437.773	2715.53	94.4603
515	0	-769.707	2277.09	945.03	-758.626	2267.23	1108.03	-707.05	2150	558.974	-661.376	1943.33	152.52	-665.523	2071.08	57.3004	-374.363	2339.37	950.301	-377.083	2302.26	1110.27	-419.239	2449.34	559.803	-465.535	2551.25	119.491	-438.978	2719.43	87.3619
516	0	-767.188	2294.94	945.256	-758.122	2279.5	1107.42	-707.19	2164.85	558.577	-662.825	1950.25	157.06	-666.18	2071.79	57.409	-373.974	2353.51	951.112	-376.671	2316.12	1111.62	-418.108	2461.34	560.199	-463.231	2556.61	119.33	-438.468	2722.13	80.7558
517	0	-766.489	2307.98	944.656	-757.51	2292.31	1106.99	-707.565	2180.87	557.857	-663.393	1956.35	161.867	-666.297	2072.29	57.4041	-373.264	2367.15	952.47	-376.348	2329.62	1113.1	-416.577	2474.11	561.152	-462.027	2559.88	118.015	-437.247	2724.13	74.3599
518	0	-765.827	2320.09	944.093	-757.094	2305.35	1106.72	-708.209	2198.06	556.937	-663.333	1959.64	167.575	-666.634	2073.48	57.72	-372.207	2379.83	954.098	-375.951	2342.73	1114.81	-414.66	2486.65	562.34	-461.555	2561.94	116.375	-436.423	2726.25	69.4054
519	0	-764.831	2332.93	943.726	-756.628	2318.85	1106.63	-709.054	2216.54	555.975	-664.043	1968.46	173.672	-666.78	2074.89	58.07	-370.892	2391.8	955.944	-375.455	2355.26	1116.77	-412.527	2498.24	563.307	-458.862	2564.33	116.78	-436.258	2727.78	65.3862
520	0	-763.529	2346.56	943.5	-756.114	2331.92	1106.65	-710.662	2236.76	554.506	-665.485	1978.66	180.79	-666.937	2076.45	58.4901	-369.47	2403.5	958.034	-374.842	2367.05	1118.91	-410.469	2508.91	564.256	-459.28	2566.27	116.691	-433.679	2729.35	66.374
521	0	-762.072	2360.33	943.335	-755.515	2344.66	1106.87	-712.679	2258.56	553.311	-666.256	1989.57	188.312	-667.554	2078.62	59.1055	-367.879	2415.21	960.274	-373.915	2378.22	1121.19	-408.729	2518.76	565.275	-459.251	2567.11	116.506	-433.929	2730.26	65.0208
522	0	-760.434	2374.09	943.319	-754.695	2356.79	1107.24	-714.662	2281.24	551.896	-666.883	2000.41	196.814	-668.242	2081.66	60.3816	-366.174	2426.94	962.592	-372.738	2389.04	1123.5	-407.494	2527.98	566.029	-459.431	2567.74	116.593	-434.062	2730.81	64.0702
523	0	-758.685	2387.83	943.385	-753.941	2367.97	1107.69	-716.917	2305.05	550.519	-667.543	2008.1	203.707	-669.059	2085.58	62.195	-364.442	2438.58	964.652	-371.33	2399.6	1125.6	-406.604	2536.22	566.53	-459.844	2568.6	116.687	-436.066	2731.54	62.2687
524	0	-756.882	2401.29	943.556	-753.091	2378.92	1108.21	-719.816	2330.24	549.521	-669.165	2024.27	213.329	-669.77	2090.66	64.7114	-362.696	2449.95	966.284	-369.757	2409.96	1127.48	-406.121	2543.01	566.885	-460.429	2569.39	116.729	-436.778	2731.69	60.8132
525	0	-755.054	2414.56	943.954	-752.273	2389.04	1108.69	-721.859	2355.42	548.812	-670.636	2042.77	223.804	-670.418	2096.84	67.9379	-361.111	2460.99	967.627	-367.988	2420.34	1129.1	-405.796	2548.5	567.013	-461.103	2569.89	116.703	-436.532	2732.68	61.6634
526	0	-753.206	2427.44	944.568	-751.385	2398.77	1109.15	-723.338	2380.41	548.566	-672.489	2063.16	234.538	-670.724	2104.41	71.8953	-359.757	2471.6	968.752	-366.238	2430.83	1130.56	-405.547	2553.22	567.03	-461.741	2570.14	116.835	-436.704	2733.12	61.6414
527	0	-751.525	2439.67	945.416	-750.377	2407.84	1109.57	-724.322	2405.1	548.999	-674.221	2084.28	243.627	-670.513	2113.11	75.9443	-358.569	2481.67	969.812	-364.586	2441.45	1131.97	-405.311	2557.83	567.07	-462.111	2570.41	116.927	-436.828	2733.23	61.6144
528	0	-750.016	2451.16	946.526	-749.407	2416.63	1110.25	-725.456	2430.02	550.581	-675.771	2104.79	249.547	-670.955	2123.57	81.7235	-357.521	2491.54	970.899	-363.188	2452.16	1133.42	-404.751	2562.59	567.287	-462.349	2570.52	116.949	-436.89	2733.28	61.5845
529	0	-748.758	2462.01	947.864	-748.481	2424.88	1111.04	-725.898	2454.49	552.779	-676.89	2124.33	257.353	-673.205	2138.53	90.2924	-356.6	2501.4	972.132	-362.022	2463.08	1135.01	-404.04	2567.4	567.671	-462.351	2570.57	117.008	-436.905	2733.31	61.5455
530	0	-747.609	2472.46	949.486	-747.615	2433.23	1112.08	-722.08	2475.7	554.057	-677.456	2145.04	265.969	-676.032	2159.21	98.3762	-355.799	2511.65	973.574	-361.047	2474.02	1136.7	-403.113	2572.08	568.136	-462.285	2570.61	117.113	-436.881	2733.3	61.4802
531	0	-746.68	2482.49	951.259	-746.667	2441.48	1113.38	-717.15	2495.67	556.024	-678.137	2166.81	273.738	-679.027	2183.5	106.324	-355.166	2522.07	975.098	-360.245	2484.82	1138.42	-401.984	2576.44	568.478	-462.152	2570.67	117.19	-436.82	2733.27	61.4438
532	0	-745.856	2492.17	953.146	-745.781	2449.82	1115.02	-716.539	2518.34	559.844	-678.46	2189.34	280.429	-681.977	2210.11	113.416	-354.538	2532.43	976.573	-359.487	2495.6	1140.19	-400.734	2580.45	568.668	-461.999	2570.7	117.25	-436.787	2733.27	61.3946
533	0	-745.132	2502.2	955.366	-744.822	2458.58	1116.86	-716.132	2540.74	564.397	-678.325	2212.37	285.629	-684.729	2237.79	119.559	-353.92	2542.76	977.977	-358.653	2506.29	1141.79	-399.523	2584.12	568.712	-461.819	2570.72	117.248	-436.76	2733.26	61.3326
534	0	-744.521	2512.15	957.676	-743.895	2467.22	1119	-715.843	2562.72	569.454	-678.379	2236.36	289.419	-687.428	2265.97	124.456	-353.316	2552.75	979.135	-357.665	2516.63	1143.23	-398.239	2587.47	568.745	-461.642	2570.79	117.334	-436.695	2733.25	61.2719
535	0	-743.969	2522.45	960.165	-742.861	2476.2	1121.39	-715.568	2584.21	574.681	-678.538	2260.87	291.928	-689.997	2294.2	128.066	-352.667	2562.36	980.121	-356.544	2526.93	1144.42	-397.146	2590.29	568.822	-461.485	2570.79	117.382	-436.634	2733.32	61.2231
536	0	-743.506	2533.18	962.759	-741.725	2485.7	1124.03	-715.214	2605.24	579.765	-678.784	2285.81	293.134	-692.499	2322.38	130.352	-351.978	2571.63	980.808	-355.352	2536.89	1145.39	-396.191	2592.33	568.927	-461.328	2570.87	117.508	-436.614	2733.25	61.1098
537	0	-743.003	2544.2	965.435	-740.501	2495.2	1126.75	-714.513	2625.42	584.384	-678.647	2310.59	292.762	-694.966	2350.65	131.407	-351.258	2580.47	981.326	-354.096	2546.58	1146.08	-395.31	2593.97	569.109	-461.258	2570.91	117.638	-436.571	2733.23	60.9439
538	0	-742.541	2555.5	968.171	-739.331	2504.93	1129.36	-714.249	2645.55	588.925	-678.776	2336.12	291.338	-697.277	2379.42	131.412	-350.479	2589.08	981.601	-352.827	2555.96	1146.54	-394.647	2595.42	569.323	-461.3	2570.94	117.745	-436.581	2733.26	60.8608
539	0	-742.142	2566.94	970.773	-738.225	2515.07	1131.81	-713.657	2664.98	592.805	-678.564	2361.76	288.788	-699.356	2408.95	130.475	-349.703	2597.27	981.662	-351.453	2564.99	1146.78	-394.172	2596.88	569.495	-461.366	2570.95	117.822	-436.404	2733.41	60.9969
540	0	-741.749	2578.27	973.228	-737.21	2525.34	1133.98	-712.837	2683.77	596.22	-678.532	2388.17	285.337	-701.177	2439.76	128.985	-348.919	2605.44	981.584	-350.047	2573.6	1146.76	-393.78	2598.49	569.656	-461.411	2571.02	117.959	-436.322	2733.46	60.9215
541	0	-741.401	2589.87	975.594	-736.316	2535.78	1135.88	-712.179	2702.36	599.348	-678.335	2414.9	280.77	-702.658	2471.58	126.756	-348.23	2614.31	981.645	-348.761	2582.13	1146.64	-393.501	2600.14	569.719	-461.495	2571.08	118.058	-436.246	2733.62	60.8726
542	0	-741.042	2601.66	977.842	-735.468	2546.19	1137.54	-711.141	2720.35	602.14	-678.109	2442.02	275.22	-703.747	2504.51	123.928	-347.475	2620.15	981.008	-347.549	2590.48	1146.36	-393.151	2602.01	569.852	-461.539	2571.16	118.148	-436.172	2733.53	60.8131
543	0	-740.684	2613.41	979.793	-734.718	2556.88	1138.96	-710.198	2737.77	604.714	-677.844	2469.64	268.78	-704.509	2538.52	120.561	-346.808	2627.37	980.54	-346.548	2598.71	1146.03	-392.939	2603.81	569.944	-461.542	2571.19	118.265	-436.079	2733.56	60.7619
544	0	-740.321	2624.99	981.508	-734.062	2567.66	1140.17	-709.268	2754.54	607.145	-678.391	2498.61	261.675	-704.873	2572.74	116.53	-346.166	2634.88	980.079	-345.636	2606.97	1145.61	-392.669	2605.83	570.04	-461.568	2571.21	118.352	-435.968	2733.6	60.6915
545	0	-739.934	2636.54	983.036	-733.426	2578.14	1141.17	-708.286	2770.51	609.246	-677.576	2526.7	253.479	-704.941	2608.02	112.237	-345.58	2642.39	979.524	-344.778	2616.22	1145.24	-392.526	2608	570.092	-461.572	2571.29	118.471	-435.821	2733.77	60.6623
546	0	-739.527	2647.9	984.289	-732.787	2588.8	1141.91	-707.408	2785.89	611.051	-676.853	2555.48	244.806	-704.742	2644.07	107.898	-345.04	2649.98	978.919	-343.894	2622.98	1144.38	-392.316	2610.43	570.116	-461.624	2571.4	118.61	-435.7	2733.82	60.5671
547	0	-739.097	2659.22	985.319	-732.221	2599.42	1142.51	-706.524	2800.5	612.576	-676.115	2585.15	235.735	-704.24	2680.74	103.606	-344.469	2657.59	978.265	-343.097	2631.05	1143.61	-392.277	2613.17	570.085	-461.698	2571.53	118.744	-435.587	2733.89	60.4956
548	0	-738.73	2670.34	986.098	-731.674	2609.95	1142.89	-705.548	2814.48	613.676	-675.309	2615.53	226.4	-703.54	2718.08	99.6146	-343.944	2665.2	977.56	-342.382	2639.52	1142.91	-392.161	2616.28	570.094	-461.74	2571.69	118.954	-435.458	2733.99	60.3914
549	0	-738.299	2681.44	986.62	-731.151	2620.59	1143.15	-704.555	2827.72	614.348	-674.268	2646.52	216.902	-702.848	2755.8	95.9851	-343.529	2673.14	976.924	-341.78	2648.04	1142.14	-392.257	2619.69	570.026	-461.843	2571.95	119.215	-435.333	2734.06	60.2941
550	0	-737.909	2692.17	986.85	-730.678	2631.33	1143.19	-703.508	2840.26	614.453	-673.002	2678.02	207.362	-702.533	2793.93	93.3234	-343.087	2681.01	976.192	-341.31	2656.69	1141.38	-392.217	2623.4	569.974	-461.877	2572.15	119.454	-435.269	2734.14	60.2313
551	0	-737.606	2702.84	986.819	-730.178	2642.36	1143.06	-702.403	2852.02	613.988	-671.544	2710.08	198.019	-701.935	2832.07	90.7623	-342.757	2689.05	975.56	-340.927	2665.48	1140.68	-392.212	2627.23	569.928	-461.964	2572.32	119.673	-435.15	2734.21	60.1165
552	0	-737.404	2713.31	986.509	-729.655	2653.77	1142.75	-701.207	2863.07	612.994	-669.883	2742.79	188.944	-701.378	2870.34	88.8399	-342.47	2697.26	974.854	-340.632	2674.28	1139.98	-392.21	2631.31	569.927	-462.085	2572.51	119.952	-435.481	2733.77	58.9911
553	0	-737.235	2723.63	985.989	-729.122	2665.43	1142.29	-699.76	2873.17	611.308	-668.105	2775.88	180.315	-700.795	2908.52	87.4792	-342.156	2705.33	973.952	-340.398	2683.37	1139.28	-392.169	2635.44	569.921	-462.433	2572.33	120.266	-435.342	2733.87	58.8899
554	0	-737.107	2733.89	985.276	-728.55	2676.91	1141.71	-698.643	2882.76	609.295	-666.253	2809.13	172.257	-700.296	2946.71	86.7875	-341.898	2714.73	973.44	-340.17	2692.65	1138.55	-392.104	2639.64	569.936	-462.883	2571.94	120.593	-435.3	2733.95	58.7738
555	0	-737.078	2743.96	984.349	-727.927	2688.48	1140.99	-697.298	2891.32	606.613	-664.465	2842.47	164.816	-699.506	2984.53	86.5585	-341.653	2723.72	972.708	-340.057	2702.21	1137.81	-392.112	2643.8	569.99	-462.926	2572.29	121.093	-435.161	2734.08	58.6963
556	0	-737.11	2753.82	983.168	-727.272	2700.02	1140.17	-696.063	2899.03	603.501	-662.771	2876	158.148	-698.258	3022	86.9674	-341.405	2732.75	971.951	-339.971	2711.92	1137	-392.227	2648.11	570.092	-463.004	2572.74	121.61	-435.064	2734.17	58.5847
557	0	-737.221	2763.63	981.799	-726.695	2711.56	1139.22	-694.826	2905.76	599.859	-661.138	2913.74	154.018	-696.214	3058.78	88.096	-341.166	2741.75	971.074	-339.976	2721.96	1136.18	-392.358	2652.52	570.226	-463.067	2573.3	122.245	-434.542	2734.87	59.4345
558	0	-737.332	2773.4	980.149	-726.095	2723.15	1138.06	-693.671	2911.81	595.78	-659.163	2946.58	150.118	-693.918	3095.51	91.0182	-340.948	2750.82	970.114	-340.059	2732.12	1135.24	-392.578	2657.15	570.404	-463.358	2573.64	122.953	-434.483	2734.98	59.361
559	0	-737.354	2783.34	978.351	-725.548	2734.99	1136.73	-692.361	2917.45	591.44	-657.234	2978.51	147.157	-690.909	3131.5	95.5585	-340.701	2760.02	969.106	-340.194	2742.46	1134.27	-392.905	2661.87	570.47	-463.578	2574.27	123.739	-434.431	2735.1	59.3148
560	0	-737.306	2793.32	976.31	-725.274	2746.52	1135.22	-690.671	2923.37	586.989	-655.513	3009.7	145.443	-687.361	3166.38	101.727	-340.528	2769.16	968.068	-340.438	2752.88	1133.17	-393.258	2667.13	570.531	-463.927	2574.88	124.565	-434.385	2735.22	59.2297
561	0	-737.287	2803.48	974.03	-724.955	2758.39	1133.57	-688.735	2929.94	582.845	-654.153	3040.52	145.183	-683.699	3199.49	108.592	-340.45	2778.4	966.996	-340.784	2763.18	1131.96	-393.644	2672.75	570.581	-464.299	2575.55	125.554	-434.367	2735.4	59.2079
562	0	-737.344	2813.89	971.644	-724.935	2770.49	1131.66	-686.437	2936.82	578.985	-653.116	3069.05	145.038	-679.928	3230.33	115.918	-340.537	2787.69	965.921	-341.21	2773.62	1130.69	-394.064	2678.79	570.507	-464.7	2576.29	126.617	-434.386	2735.52	59.1516
563	0	-737.398	2824.55	969.079	-724.935	2770.49	1131.66	-683.993	2943.85	575.275	-652.145	3095.4	145.223	-676.152	3258.29	123.588	-340.699	2797.24	964.82	-341.76	2784.04	1129.34	-394.469	2685.31	570.438	-465.016	2577.01	127.724	-434.404	2735.68	58.9889
564	0	-737.535	2835.54	966.408	-724.935	2770.49	1131.66	-681.119	2950.47	571.41	-651.127	3119.82	146.129	-675.679	3284.42	133.245	-340.931	2807.08	963.676	-342.421	2794.26	1127.94	-394.758	2692.43	570.258	-465.329	2577.9	128.942	-434.424	2735.94	58.9551
565	0	-737.656	2847.25	963.859	-724.935	2770.49	1131.66	-678.569	2957.94	568.022	-649.692	3142.38	148.096	-663.85	3302.84	136.199	-341.233	2817.1	962.451	-343.152	2804.68	1126.58	-394.947	2700.12	570.038	-465.434	2579.08	130.263	-434.477	2736.1	58.8259
566	0	-737.768	2859.48	961.531	-724.935	2770.49	1131.66	-676.822	2967.54	565.342	-646.289	3154.24	144.775	-660.375	3319.99	142.368	-341.626	2827.45	961.19	-343.881	2814.77	1125.1	-395.054	2708.45	569.778	-465.442	2580.26	131.705	-434.577	2736.3	58.6657
567	0	-737.874	2872.17	959.741	-724.935	2770.49	1131.66	-675.596	2978.99	563.754	-643.053	3168.59	143.805	-657.741	3333.39	146.136	-342.028	2838.07	959.946	-344.614	2825.29	1123.66	-395.079	2717.39	569.489	-465.304	2581.67	133.214	-434.602	2736.57	58.546
568	0	-737.973	2885.01	958.433	-724.935	2770.49	1131.66	-674.801	2992.04	562.759	-639.196	3178.43	141.336	-653.993	3310.04	148.153	-342.459	2848.94	958.717	-345.231	2836.07	1122.08	-395.179	2726.79	569.078	-465.021	2583.3	134.918	-434.597	2736.87	58.4038
569	0	-738.024	2898.19	957.464	-729.493	2854.38	1118.07	-673.875	3005.96	561.929	-636.269	3185.84	139.589	-654.804	3370.59	136.579	-342.842	2860.03	957.399	-345.748	2847.01	1120.47	-396.654	2735.32	568.021	-464.648	2584.9	136.77	-434.56	2737.21	58.2589
570	0	-738.087	2911.41	956.795	-730.223	2866.15	1116.54	-673.326	3020.79	561.576	-633.789	3191.4	138.297	-651.786	3359.02	137.064	-343.314	2871.36	956.045	-346.104	2858.2	1118.78	-396.987	2745.71	567.155	-464.211	2586.58	138.8	-434.483	2737.66	58.1599
571	0	-738.231	2924.57	956.312	-731.103	2878	1115.17	-672.404	3035.29	561.197	-630.482	3196.13	135.957	-628.168	3357.67	119.852	-343.764	2882.92	954.615	-346.421	2869.86	1117.16	-397.359	2756.65	566.279	-463.7	2588.54	141.071	-434.416	2737.94	58.044
572	0	-738.42	2938.17	956.161	-731.991	2889.91	1113.98	-671.458	3049.86	561.167	-627.172	3201.68	134.14	-621.079	3361.96	113.252	-344.191	2894.7	953.262	-346.64	2881.48	1115.49	-397.744	2768.18	565.405	-463.207	2590.72	143.674	-434.325	2738.11	57.9019
573	0	-738.662	2951.9	956.153	-732.955	2902.3	1113.09	-670.555	3064.16	561.197	-624.326	3207.57	133.243	-615.264	3365.49	107.801	-344.67	2906.73	951.958	-346.887	2893.48	1113.94	-398.254	2780.04	564.545	-462.556	2593.33	146.656	-434.16	2738.47	57.828
574	0	-739.019	2965.82	956.242	-733.96	2914.76	1112.41	-669.59	3077.92	561.256	-622.27	3212.9	131.725	-610.721	3370.07	101.138	-345.242	2918.92	950.78	-347.113	2905.77	1112.61	-398.918	2792.32	563.763	-461.946	2596.21	149.901	-433.937	2738.86	57.7033
575	0	-739.333	2980.11	956.573	-734.919	2927.32	1112.09	-668.559	3091.37	561.654	-621.974	3218.73	130.825				-345.883	2931.38	949.75	-347.442	2918.14	1111.54	-399.135	2805.74	563.131	-461.201	2599.62	153.652	-433.717	2739.37	57.5949
576	0	-739.53	2994.27	957.104	-735.871	2939.92	1112.56	-667.83	3104.79	562.304	-622.239	3223.67	129.572				-346.524	2944	948.973	-347.686	2930.47	1110.7	-399.379	2819.71	562.55	-460.342	2603.55	157.858	-433.461	2739.91	57.4529
577	0	-739.725	3008.47	958.263	-736.702	2952.28	1113.95	-674.57	3120.71	564.967	-622.986	3227.69	128.564				-347.143	2956.71	948.415	-347.955	2942.58	1110.12	-399.456	2834.69	561.898	-459.282	2608.21	162.702	-433.163	2740.48	57.3246
578	0	-739.739	3024.23	960.398	-737.437	2964.26	1116.27	-675.122	3133.44	566.126	-622.994	3230.7	127.446	-631.013	3390.48	88.0921	-347.827	2969.26	948.02	-348.114	2954.67	1109.82	-399.14	2850.86	561.182	-458.089	2613.48	167.976	-432.964	2740.99	57.3025
