# Supplementary material for: A Brake-Based Overground Gait Rehabilitation Device for Altering Propulsion Impulse Symmetry
Source: Sensors (Basel). 2021 Oct 5;21(19):6617. doi: 10.3390/s21196617 (PMC8512803; doi:10.3390/s21196617)
Supplement: Supplementary file 1 [file sensors-21-06617-s001.zip › GPT animations/code and data/Trajectories/BD 46.csv]

Trajectories
100
		BDC013:LTroc			BDC013:LIliac			BDC013:LKnee			BDC013:LAnkle			BDC013:LToe			BDC013:RTroc			BDC013:RIliac			BDC013:RKnee			BDC013:RAnkle			BDC013:RToe
Frame	Sub Frame	X	Y	Z	X	Y	Z	X	Y	Z	X	Y	Z	X	Y	Z	X	Y	Z	X	Y	Z	X	Y	Z	X	Y	Z	X	Y	Z
		mm	mm	mm	mm	mm	mm	mm	mm	mm	mm	mm	mm	mm	mm	mm	mm	mm	mm	mm	mm	mm	mm	mm	mm	mm	mm	mm	mm	mm	mm
204	0	-757.016	-1627.24	948.59	-744.512	-1673.44	1112.69	-694.424	-1587.55	534.409	-645.729	-1599.05	86.0107	-654.229	-1444.46	34.8015	-366.49	-1640.55	918.127	-357.206	-1680.34	1077.67	-385.823	-1580.22	531.729	-403.565	-1918.25	246.962	-402.097	-1882.75	69.3608
205	0	-756.208	-1616.12	948.707	-745.214	-1664.01	1113.2	-694.197	-1584.47	534.579	-645.561	-1598.89	86.0538	-654.191	-1444.36	34.56	-366.301	-1629.29	921.154	-357.424	-1671.38	1080.87	-386.605	-1559.51	535.791	-402.077	-1893.2	245.163	-400.639	-1852.8	68.4473
206	0	-755.344	-1605.33	948.63	-745.845	-1654.68	1113.56	-693.87	-1581.56	534.744	-645.341	-1598.78	86.2198	-654.076	-1444.24	34.3796	-366.092	-1618.01	924.267	-357.771	-1662.47	1083.85	-387.199	-1539.74	539.996	-400.727	-1867.62	242.376	-397.602	-1821.79	67.0607
207	0	-754.964	-1596.27	948.712	-746.52	-1645.76	1113.73	-693.56	-1578.62	534.882	-645.064	-1598.52	86.3951	-654.262	-1444.12	34.2388	-365.965	-1606.79	927.326	-358.182	-1653.53	1086.84	-387.824	-1520.4	544.005	-399.602	-1841.57	238.785	-394.266	-1789.87	65.476
208	0	-754.673	-1587.87	948.665	-747.063	-1637.05	1113.82	-693.295	-1575.63	534.996	-644.83	-1598.32	86.5403	-654.84	-1444.04	34.1571	-365.894	-1595.63	930.252	-357.645	-1646.58	1090.9	-388.312	-1502.01	548.13	-398.38	-1814.7	234.106	-391.102	-1756.46	63.5623
209	0	-755.202	-1582.08	948.943	-747.472	-1628.48	1113.89	-692.947	-1572.47	535.064	-644.65	-1598.1	86.7009	-654.892	-1444.14	33.978	-365.758	-1584.5	933.091	-355.805	-1632.25	1093.65	-388.622	-1484.17	552	-397.655	-1787.67	228.785	-387.959	-1721.66	61.5088
210	0	-755.635	-1576.27	949.117	-747.785	-1619.89	1113.85	-692.735	-1569.36	535.108	-644.485	-1597.83	86.8473	-653.322	-1443.86	33.3311	-365.604	-1573.57	935.745	-355.53	-1620.98	1096.44	-388.934	-1466.94	555.809	-397.098	-1760.12	222.648	-384.88	-1685.96	59.4281
211	0	-755.581	-1569.16	949.05	-747.977	-1611.23	1113.76	-692.56	-1566.33	535.192	-644.377	-1597.59	87.0314	-652.886	-1443.66	33.0214	-365.646	-1562.45	938.074	-355.573	-1610.43	1098.88	-389.034	-1450.52	559.524	-396.658	-1732.06	215.738	-381.754	-1649.49	57.282
212	0	-755.402	-1561.9	949.012	-748.045	-1602.41	1113.71	-692.569	-1563.43	535.326	-644.293	-1597.42	87.2184	-653.078	-1443.56	32.9119	-365.655	-1551.51	940.261	-355.581	-1600	1101.14	-388.958	-1434.74	562.912	-396.364	-1703.48	208.125	-378.563	-1612.6	55.0541
213	0	-755.262	-1554.75	948.923	-748.151	-1593.71	1113.61	-692.475	-1560.59	535.425	-644.154	-1597.3	87.3446	-653.25	-1443.46	32.8461	-365.57	-1540.77	942.374	-355.677	-1589.8	1103.03	-388.607	-1419.85	566.021	-396.283	-1674.49	199.995	-375.37	-1575.4	52.7524
214	0	-754.616	-1546.01	948.618	-747.864	-1584.05	1113.44	-692.301	-1557.81	535.424	-644.586	-1598.29	87.9922	-653.526	-1443.53	32.8811	-365.395	-1530.09	944.225	-355.798	-1579.74	1104.67	-388.322	-1405.49	568.709	-396.27	-1644.86	191.339	-372.165	-1537.99	50.4035
215	0	-753.457	-1535.7	948.078	-747.683	-1574.67	1113.32	-692.209	-1555.28	535.488	-643.943	-1597.09	87.7313	-653.712	-1443.45	32.8245	-365.295	-1519.2	945.538	-355.614	-1569.3	1105.97	-387.909	-1391.86	570.965	-396.386	-1614.5	182.316	-368.715	-1500.78	48.3465
216	0	-752.469	-1525.58	947.483	-747.404	-1565.11	1113.07	-692.054	-1552.74	535.527	-643.68	-1596.89	87.8085	-653.863	-1443.42	32.7865	-365.151	-1508.67	946.43	-355.477	-1558.87	1106.99	-387.31	-1378.93	572.63	-396.579	-1583.58	173.166	-365.648	-1463.02	46.1616
217	0	-751.839	-1516.36	946.958	-747.386	-1556.26	1112.8	-692.003	-1550.28	535.615	-643.523	-1596.8	88.0017	-654.051	-1443.34	32.7384	-364.926	-1498.27	947.784	-355.579	-1548.74	1107.73	-386.56	-1366.56	573.795	-396.792	-1552.04	163.922	-362.568	-1425.12	44.4018
218	0	-752.171	-1509.94	946.62	-747.44	-1547.65	1112.4	-691.869	-1547.62	535.62	-643.353	-1596.68	88.1642	-654.26	-1443.3	32.705	-361.457	-1488.48	950.583	-355.319	-1538.14	1108.16	-385.783	-1354.95	574.433	-397.028	-1519.88	154.756	-359.627	-1387.1	43.2336
219	0	-752.204	-1502.76	946.065	-747.195	-1538.31	1111.78	-691.487	-1544.67	535.538	-643.121	-1596.49	88.3066	-654.437	-1443.25	32.6472	-359.227	-1478.79	951.15	-355.399	-1527.92	1108.41	-385.037	-1344.11	574.572	-397.264	-1487.33	145.902	-356.917	-1348.93	42.5062
220	0	-751.415	-1492.94	945.155	-746.866	-1528.56	1111.13	-691.147	-1541.59	535.467	-642.924	-1596.31	88.4802	-654.512	-1443.06	32.429	-358.448	-1468.92	951.226	-355.072	-1517.25	1108.48	-384.2	-1333.95	574.109	-397.476	-1454.27	137.429	-354.484	-1310.91	42.3484
221	0	-751.509	-1485.59	944.493	-746.413	-1518.73	1110.26	-690.837	-1538.34	535.334	-642.806	-1596.21	88.7142	-654.861	-1443.06	32.6478	-358.074	-1458.93	951.049	-354.883	-1506.66	1108.37	-383.141	-1324.73	573.21	-397.603	-1420.9	129.654	-352.217	-1273.16	42.6732
222	0	-751.922	-1479.12	943.85	-746.279	-1509.77	1109.42	-690.756	-1535.11	535.326	-642.486	-1595.89	88.8294	-655.131	-1442.97	32.5684	-357.948	-1448.85	950.455	-354.569	-1495.88	1108.13	-382.128	-1316.08	571.662	-397.6	-1387.17	122.669	-350.369	-1235.84	43.1867
223	0	-751.711	-1470.64	942.908	-746.007	-1500.74	1108.41	-690.343	-1531.31	535.074	-642.245	-1595.71	89.0445	-655.346	-1442.73	32.3783	-357.072	-1438.97	949.679	-354.329	-1485.09	1107.7	-380.987	-1308.05	569.659	-397.484	-1353.43	116.751	-349.02	-1198.9	44.0033
224	0	-750.803	-1459.89	941.654	-745.491	-1491.04	1107.31	-690.01	-1527.32	534.853	-642.061	-1595.52	89.3178	-655.89	-1442.81	32.3911	-356.224	-1429.02	948.712	-354	-1474.13	1107.01	-379.665	-1300.38	567.17	-397.242	-1319.82	111.861	-348.11	-1162.74	45.2261
225	0	-749.983	-1449.37	940.319	-745.063	-1481.55	1106.14	-689.655	-1523	534.612	-641.747	-1595.27	89.5546	-656.321	-1442.72	32.2689	-355.144	-1418.99	947.633	-353.695	-1463.05	1106.19	-378.334	-1292.73	564.135	-397.11	-1286.69	108.33	-347.911	-1127.24	47.1191
226	0	-751.272	-1445.32	939.763	-744.62	-1472.37	1104.84	-689.2	-1518.16	534.258	-641.426	-1594.92	89.8805	-656.667	-1442.57	32.1312	-354.13	-1408.92	946.371	-353.195	-1451.64	1105.14	-375.681	-1287.36	561.492	-397.075	-1254.22	106.066	-347.934	-1093.73	50.5847
227	0	-752.196	-1440.18	938.976	-743.965	-1462.76	1103.46	-688.765	-1512.93	533.843	-641.064	-1594.46	90.1436	-655.52	-1442.48	31.7906	-353.543	-1398.64	944.646	-352.947	-1440.24	1103.92	-374.201	-1279.92	557.993	-397.04	-1222.94	105.005	-348.95	-1060.42	55.2108
228	0	-750.825	-1428.06	937.353	-743.398	-1453.52	1101.92	-688.288	-1507.29	533.335	-640.703	-1593.99	90.529	-654.579	-1442.25	31.4166	-352.995	-1388.14	943.067	-352.711	-1428.65	1102.41	-372.907	-1272.63	554.578	-396.711	-1194.19	104.813	-350.475	-1028.39	61.5867
229	0	-749.29	-1415.86	935.589	-742.666	-1444.19	1100.24	-687.779	-1501.32	532.805	-640.371	-1593.58	90.9509	-655.049	-1442.09	31.2954	-352.578	-1377.38	941.305	-352.26	-1416.72	1100.83	-372.074	-1265.06	551.17	-397.667	-1165.03	104.009	-352.278	-998.098	69.3631
230	0	-747.676	-1403.38	933.771	-741.785	-1434.71	1098.41	-687.217	-1494.94	532.217	-639.996	-1592.97	91.397	-655.486	-1441.86	31.2148	-351.918	-1366.47	939.433	-355.678	-1403.38	1098.04	-371.428	-1257.24	548.164	-397.445	-1139.32	104.107	-354.135	-969.734	78.3276
231	0	-746.543	-1392.61	932.142	-740.87	-1425.1	1096.54	-686.582	-1488.29	531.547	-639.602	-1592.29	91.9476	-655.326	-1441.67	30.9848	-351.261	-1355.25	937.737	-355.472	-1391.21	1096.25	-371.092	-1248.92	545.299	-397.041	-1115.62	104.505	-356.294	-943.564	87.7683
232	0	-746.509	-1385.09	930.748	-739.807	-1415.04	1094.55	-685.874	-1481.23	530.796	-639.215	-1591.61	92.6108	-654.821	-1441.4	30.6796	-350.333	-1343.71	935.906	-354.616	-1379.4	1094.54	-370.703	-1240.22	542.498	-396.042	-1094.98	105.766	-358.676	-920.361	97.1309
233	0	-746.354	-1377.72	929.308	-738.825	-1405.09	1092.48	-685.06	-1473.76	529.961	-638.718	-1590.72	93.2895	-654.263	-1441.07	30.4398	-349.076	-1331.88	934.301	-353.63	-1367.47	1092.81	-370.411	-1231.09	539.989	-395.64	-1075.97	106.604	-361.081	-899.868	104.811
234	0	-745.886	-1369	927.662	-737.801	-1394.97	1090.37	-684.163	-1465.84	528.971	-638.21	-1589.86	94.2179	-653.808	-1440.71	30.2134	-348.229	-1319.69	932.744	-353.136	-1355.56	1091.29	-370.192	-1220.98	537.906	-395.7	-1059.04	106.554	-363.205	-882.372	109.744
235	0	-745.044	-1359.08	925.868	-736.666	-1384.24	1088.24	-683.175	-1457.56	528	-637.546	-1588.62	95.2998	-653.564	-1440.36	30.0062	-347.87	-1307.19	931.248	-352.345	-1343.72	1090.01	-369.971	-1209.61	536.315	-395.912	-1045.05	105.647	-364.622	-868.144	111.454
236	0	-744.049	-1348.66	924.071	-735.643	-1373.63	1086.2	-682.045	-1448.91	526.923	-636.96	-1587.23	96.7131	-653.683	-1439.85	29.755	-347.628	-1294.82	929.81	-351.353	-1332.09	1088.68	-369.731	-1197.07	535.185	-396.616	-1033.47	103.791	-365.638	-856.541	109.882
237	0	-742.749	-1337.68	922.292	-734.406	-1362.33	1084.19	-680.985	-1439.88	525.928	-636.467	-1585.67	98.175	-654.162	-1439.33	29.5441	-346.935	-1282.6	928.654	-350.451	-1320.51	1087.34	-369.599	-1183.4	534.343	-397.639	-1024.47	101.399	-366.015	-847.844	106.013
238	0	-741.323	-1326.45	920.627	-733.436	-1351.67	1082.39	-679.927	-1430.51	524.976	-635.937	-1583.87	99.9313	-654.739	-1438.69	29.4062	-345.717	-1271.2	927.511	-349.472	-1308.9	1086.1	-369.588	-1169.15	533.665	-398.755	-1017.78	99.642	-365.983	-841.717	100.471
239	0	-739.555	-1314.33	919.016	-732.078	-1340.05	1080.69	-678.873	-1420.72	523.993	-635.413	-1581.88	101.994	-654.517	-1438.15	29.2947	-344.111	-1258.83	926.473	-348.203	-1297.16	1084.77	-369.725	-1154.8	533.116	-400.282	-1012.87	98.3497	-365.652	-837.744	93.2277
240	0	-737.835	-1302.25	917.642	-730.537	-1327.77	1079.18	-677.8	-1410.54	523.096	-635.051	-1579.79	104.403	-653.649	-1437.61	29.0992	-343.022	-1246.66	925.536	-346.807	-1285.05	1083.47	-370.1	-1140.84	532.719	-402.691	-1008.56	95.4538	-365.259	-834.393	86.2746
241	0	-736.66	-1291.75	916.602	-729.1	-1315.9	1077.86	-676.695	-1399.85	522.32	-634.8	-1577.46	107.186	-653.647	-1436.92	29.0871	-341.657	-1234.2	924.906	-345.168	-1272.78	1082.84	-370.561	-1127.48	532.324	-405.151	-1003.94	93.5362	-365.382	-831.674	80.7387
242	0	-735.151	-1280.25	915.598	-727.633	-1303.9	1076.68	-675.643	-1388.64	521.726	-634.606	-1574.68	110.355	-655.707	-1436.16	29.3529	-340.239	-1221.54	924.699	-344.089	-1260.28	1082.08	-370.968	-1114.76	531.869	-407.49	-998.983	91.7979	-366.336	-828.689	75.5105
243	0	-733.73	-1268.69	914.89	-726.006	-1291.09	1075.6	-674.679	-1376.79	521.29	-634.371	-1571.53	114.03	-655.192	-1435.57	29.1064	-338.969	-1208.41	924.699	-343.027	-1247.39	1081.9	-371.124	-1102.92	531.344	-408.903	-993.923	90.3801	-368.236	-824.452	69.2881
244	0	-731.781	-1255.25	914.048	-724.668	-1278.56	1074.71	-673.77	-1364.03	520.988	-634.13	-1567.8	118.15	-654.828	-1434.51	29.3128	-337.663	-1195.18	925.042	-341.771	-1234.59	1082.55	-370.844	-1091.7	531.198	-408.786	-988.58	89.081	-370.466	-820.072	62.9647
245	0	-730.034	-1241.76	913.471	-723.593	-1266.8	1074.06	-672.878	-1350.18	520.67	-633.945	-1563.4	122.712	-654.922	-1433.82	29.4478	-336.147	-1182.28	925.762	-340.486	-1222.05	1083.76	-369.518	-1080.23	531.572	-407.978	-984.205	88.2602	-371.508	-816.795	57.2589
246	0	-728.215	-1227.8	912.867	-722.339	-1254.34	1073.48	-672.111	-1335.14	520.29	-633.672	-1558.37	127.941	-655.297	-1433.44	29.7834	-334.662	-1169.59	926.889	-339.386	-1209.47	1085.59	-367.699	-1068.52	532.615	-406.918	-980.787	87.5075	-371.313	-814.449	51.844
247	0	-726.662	-1214.48	912.546	-721.379	-1242.63	1073.18	-671.637	-1318.81	519.884	-633.408	-1552.52	133.707	-655.612	-1432.41	30.0342	-332.739	-1157.37	928.825	-338.476	-1197.39	1087.8	-365.466	-1056.9	533.926	-405.507	-978.564	86.9425	-370.468	-812.775	46.7296
248	0	-724.786	-1199.87	912.02	-720.307	-1230.93	1073.19	-671.406	-1301	519.288	-633.046	-1545.41	140.119	-655.885	-1431.19	30.5535	-330.789	-1145.64	930.474	-337.628	-1185.68	1089.89	-363.005	-1045.58	535.118	-404.05	-976.467	86.2069	-369.985	-811.253	42.2598
249	0	-723.16	-1185.74	911.782	-719.359	-1220.01	1073.41	-671.422	-1281.56	518.541	-632.839	-1537.07	147.478	-655.919	-1429.43	31.0489	-328.525	-1134.56	932.36	-335.917	-1174.53	1092.15	-360.373	-1035.22	536.06	-402.626	-974.494	85.6849	-369.755	-809.852	38.6007
250	0	-721.377	-1171.28	911.529	-718.374	-1209.9	1073.66	-671.829	-1260.74	517.805	-632.594	-1527.65	154.711	-655.979	-1427.36	31.8171	-326.613	-1123.59	934.419	-335.043	-1163.46	1094.06	-357.919	-1025.56	536.69	-401.642	-972.705	85.1853	-369.838	-808.366	36.5469
251	0	-719.275	-1156.29	911.416	-718.184	-1196.6	1073.15	-672.359	-1238.68	516.988	-632.497	-1516.64	162.761	-656.01	-1425.07	32.7436	-324.88	-1112.64	935.901	-333.304	-1152.99	1095.79	-355.685	-1016.98	537.002	-401.021	-971.719	84.8469	-369.922	-807.603	35.3819
252	0	-717.226	-1141.54	911.513	-717.199	-1181	1073.73	-672.595	-1215.46	516.079	-632.789	-1504.32	171.864	-656.049	-1422.81	34.388	-322.504	-1101.98	937.481	-331.477	-1142.83	1097.26	-353.79	-1009.49	537.268	-400.76	-971.181	84.6524	-370.049	-806.946	34.4582
253	0	-715	-1126.79	911.677	-715.573	-1163.98	1074.69	-672.621	-1191.43	515.198	-633.116	-1490.73	181.572	-656.089	-1418.9	37.1147	-320.494	-1091.45	938.912	-329.272	-1133.11	1098.72	-352.329	-1002.73	537.395	-400.741	-970.638	84.5126	-370.02	-806.592	33.8518
254	0	-712.581	-1112.28	911.964	-713.52	-1146.36	1075.58	-672.807	-1167.15	514.756	-633.596	-1474.38	192.226	-656.008	-1413.32	41.1226	-318.892	-1080.97	940.049	-324.975	-1124.4	1100.6	-350.961	-997.138	537.534	-400.821	-970.353	84.3987	-369.996	-806.419	33.6231
255	0	-710.142	-1097.83	912.369	-711.673	-1129.54	1076.44	-672.859	-1142.69	514.586	-633.926	-1455.45	202.358	-655.745	-1405.66	46.237	-316.559	-1071.08	941.419	-323.29	-1114.55	1101.73	-349.732	-992.38	537.604	-400.936	-970.132	84.2808	-370.045	-806.176	33.3624
256	0	-708.095	-1084.61	912.987	-710.18	-1114.8	1077.24	-672.77	-1118.31	514.813	-634.099	-1435.04	211.485	-655.051	-1395.97	51.031	-314.747	-1061.62	942.536	-321.848	-1104.72	1103.09	-348.669	-988.106	537.71	-400.907	-970.104	84.3018	-370.023	-806.012	33.1791
257	0	-706.246	-1072.22	913.766	-708.684	-1102.51	1077.71	-672.621	-1094.17	515.801	-634.313	-1413.8	218.921	-654.886	-1384.85	56.5804	-312.945	-1052.49	943.805	-320.395	-1094.7	1104.57	-347.666	-984.026	537.911	-400.919	-970.038	84.3099	-369.968	-805.968	33.1041
258	0	-704.923	-1061.35	914.789	-707.311	-1092.42	1078.13	-672.206	-1070.26	517.594	-634.093	-1392.39	225.697	-655.53	-1370.65	63.7557	-311.496	-1043.45	945.087	-319.022	-1084.57	1106.19	-346.563	-979.918	538.189	-400.834	-970.027	84.316	-369.878	-805.945	33.0517
259	0	-703.842	-1051.38	916.053	-706.257	-1084.41	1078.77	-671.515	-1046.72	520.184	-634.065	-1372.5	233.548	-656.327	-1352.11	71.1494	-310.534	-1034.34	946.224	-317.817	-1074.36	1107.84	-345.403	-975.825	538.45	-400.687	-970.072	84.3032	-369.565	-806.126	33.0414
260	0	-702.564	-1040.73	917.368	-705.235	-1077.31	1079.45	-670.921	-1024.12	523.329	-633.867	-1352.32	240.635	-657.115	-1329.57	78.4928	-308.79	-1025.42	947.351	-316.333	-1063.39	1109.39	-344.229	-971.763	538.716	-400.546	-970.066	84.3046	-369.59	-805.989	32.9448
261	0	-701.357	-1029.92	918.904	-704.209	-1070.48	1080.42	-669.551	-1001.48	526.819	-633.077	-1329.99	246.816	-657.669	-1304.21	85.1572	-304.522	-1017.7	948.922	-316.356	-1056.62	1110.76	-343.105	-967.851	538.919	-400.425	-970.026	84.3123	-369.466	-806.036	32.9381
262	0	-700.289	-1019.29	920.677	-703.331	-1063.47	1081.72	-668.19	-979.499	530.902	-632.08	-1306.37	251.323	-657.921	-1277.28	90.8307	-308.305	-1006.6	948.424	-316.004	-1048.96	1112.2	-342.124	-964.22	539.086	-400.328	-970.005	84.4014	-369.442	-806.044	32.9399
263	0	-699.168	-1008.21	922.74	-701.811	-1055.35	1083.36	-666.805	-957.763	535.562	-631.432	-1282.88	254.483	-657.938	-1249.62	94.9869	-304.552	-1004.44	950.848	-314.775	-1039.2	1113.4	-341.306	-960.958	539.233	-400.323	-970.003	84.4464	-369.339	-806.143	32.9861
264	0	-698.319	-997.382	925.173	-700.761	-1046.07	1085.23	-665.493	-936.526	540.551	-630.767	-1258.53	256.046	-657.848	-1221.83	97.6107	-303.421	-995.104	951.667	-313.135	-1028.83	1114.39	-340.669	-957.983	539.419	-400.357	-970.016	84.5813	-369.275	-806.2	33.0179
265	0	-697.479	-986.414	927.862	-699.57	-1035.97	1087.31	-664.132	-915.585	545.533	-630.351	-1234.19	256.397	-657.702	-1193.75	98.8506	-302.591	-985.535	952.217	-311.613	-1019.11	1115.21	-340.206	-955.33	539.584	-400.495	-969.997	84.6691	-369.231	-806.266	33.0431
266	0	-696.844	-975.6	930.721	-698.132	-1024.68	1089.7	-662.8	-895.063	550.266	-630.8	-1210.62	256.008	-657.425	-1165.08	99.0169	-301.725	-976.541	952.639	-310.029	-1009.62	1115.82	-340.023	-952.927	539.874	-400.71	-970.015	84.8136	-369.188	-806.278	33.0954
267	0	-696.074	-964.221	933.561	-696.9	-1013.17	1092.19	-661.616	-875.066	554.66	-630.158	-1185	254.091	-657.038	-1135.35	98.3393	-300.858	-967.594	952.886	-308.374	-1000.14	1116.28	-340.036	-950.626	540.123	-400.942	-970.034	84.936	-369.133	-806.392	33.158
268	0	-695.397	-952.791	936.377	-695.572	-1001.84	1094.72	-660.304	-855.333	558.568	-629.23	-1158.66	251.088	-656.605	-1104.63	97.151	-300.126	-958.878	952.983	-306.848	-990.915	1116.52	-340.176	-948.264	540.239	-400.809	-970.56	85.4038	-369.077	-806.427	33.1838
269	0	-694.569	-940.693	939.081	-694.03	-990.462	1097.23	-659.095	-836.184	562.117	-627.579	-1131	246.602	-656.066	-1072.89	95.3604	-299.378	-950.203	952.908	-305.461	-981.999	1116.66	-340.309	-945.819	540.392	-401.249	-970.315	85.4588	-369.055	-806.486	33.1978
270	0	-694.016	-929.437	941.777	-693.001	-979.616	1099.59	-658.003	-817.644	565.452	-624.94	-1101.67	241.082	-655.309	-1039.91	92.8299	-298.624	-941.668	952.717	-304.048	-972.965	1116.6	-340.472	-943.309	540.493	-401.516	-970.231	85.6564	-369.015	-806.448	33.1395
271	0	-693.221	-917.459	944.159	-691.796	-969.253	1101.78	-656.882	-799.823	568.764	-624.247	-1074.22	235.54	-654.451	-1006.15	89.9672	-298	-932.963	952.358	-302.752	-963.859	1116.41	-340.481	-940.81	540.556	-401.762	-970.145	85.8374	-368.98	-806.388	33.0659
272	0	-692.487	-905.42	946.446	-690.698	-958.998	1103.7	-656.077	-782.492	571.609	-623.5	-1046.19	229.171	-653.636	-971.818	86.7993	-297.406	-924.621	951.988	-302.449	-957.039	1115.84	-340.529	-938.25	540.641	-402.112	-970.036	86.0267	-368.932	-806.244	32.9382
273	0	-691.724	-893.417	948.54	-689.827	-948.953	1105.26	-654.582	-765.541	574.542	-622.716	-1017.55	222.146	-652.562	-936.563	83.287	-296.83	-916.306	951.497	-300.763	-946.723	1115.56	-340.446	-935.608	540.698	-402.372	-969.875	86.1747	-368.793	-806.104	32.757
274	0	-691.16	-881.914	950.445	-688.769	-938.581	1106.79	-653.226	-749.283	577.248	-621.639	-988.19	214.585	-651.458	-900.544	79.6778	-296.293	-908.138	951.046	-299.369	-936.454	1115.24	-340.333	-932.921	540.745	-402.601	-969.748	86.3171	-368.62	-805.833	32.4443
275	0	-690.561	-870.548	952.004	-688.006	-928.244	1108	-652.227	-733.655	579.703	-620.467	-958.185	206.47	-650.472	-863.987	76.2106	-295.756	-899.852	950.562	-298.035	-926.479	1114.75	-340.185	-930.052	540.803	-402.872	-969.498	86.4209	-368.386	-805.615	32.0572
276	0	-689.969	-859.089	953.326	-687.052	-917.394	1108.87	-650.805	-718.539	581.817	-619.147	-927.732	198.147	-649.432	-826.874	72.9834	-295.262	-891.504	950.008	-296.946	-916.861	1114.34	-340.003	-927.058	540.776	-403.21	-969.266	86.6351	-368.195	-805.315	31.6934
277	0	-689.462	-847.968	954.342	-686.243	-906.695	1109.56	-649.808	-704.208	583.31	-617.628	-896.484	189.884	-648.639	-789.464	70.068	-294.725	-883.234	949.504	-296.026	-907.362	1113.68	-339.903	-923.943	540.758	-403.52	-968.946	86.8578	-368.061	-804.98	31.321
278	0	-688.984	-837.003	955.049	-685.317	-895.784	1110.1	-648.781	-690.551	584.141	-616.042	-865.068	181.294	-648.063	-751.796	67.3106	-294.182	-873.92	948.756	-295.292	-897.815	1113.05	-339.79	-920.548	540.737	-403.81	-968.698	87.1613	-367.972	-804.6	30.9298
279	0	-688.45	-826.105	955.368	-684.587	-884.677	1110.18	-647.893	-677.033	584.646	-614.422	-833.058	172.685	-647.317	-713.956	65.1804	-293.631	-865.169	948.052	-294.55	-888.352	1112.28	-339.749	-916.997	540.694	-404.08	-968.363	87.3453	-367.869	-804.264	30.6378
280	0	-687.995	-815.452	955.326	-682.528	-880.1	1110.01	-647.002	-664.928	584.54	-612.697	-800.485	164.139	-646.813	-675.957	63.1522	-293.087	-856.196	947.299	-293.854	-878.489	1111.55	-339.68	-913.271	540.689	-404.347	-967.882	87.6699	-367.761	-803.903	30.3796
281	0	-687.553	-805.07	955.01	-682.636	-874.465	1109.99	-645.655	-652.788	583.931	-611.04	-767.462	156.019	-646.43	-638.014	61.6646	-292.578	-846.94	946.473	-293.263	-868.588	1110.64	-339.609	-909.405	540.682	-404.579	-967.362	88.0091	-367.955	-803.45	30.035
282	0	-687.092	-794.359	954.316	-682.612	-865.714	1109.52	-644.314	-641.684	582.559	-609.247	-733.916	148.571	-646.1	-600.068	60.6803	-292.026	-837.572	945.517	-292.628	-858.44	1109.71	-339.538	-905.229	540.613	-404.801	-966.953	88.3562	-367.638	-803.443	29.9261
283	0	-686.729	-783.945	953.514	-681.818	-853.667	1108.82	-643.442	-631.5	580.575	-607.67	-700.054	141.541	-646.833	-563.694	60.5774	-291.526	-827.995	944.518	-292.001	-847.819	1108.69	-339.443	-900.763	540.471	-404.968	-966.498	88.8216	-367.621	-803.235	29.7544
284	0	-686.583	-774.114	952.466	-680.975	-840.699	1107.99	-642.239	-622.193	578.058	-606.274	-665.77	135.002	-646.057	-525.951	60.3028	-290.973	-818.253	943.484	-291.531	-837.322	1107.6	-339.46	-896.009	540.349	-405.071	-966.057	89.2649	-367.592	-803.054	29.5726
285	0	-686.369	-764.04	951.12	-680.369	-828.468	1106.91	-641.058	-613.798	575.038	-604.979	-631.313	129.291	-644.118	-486.936	61.1529	-290.466	-808.298	942.353	-291.042	-826.462	1106.48	-339.508	-890.98	540.173	-405.243	-965.491	89.7513	-367.585	-802.908	29.4154
286	0	-686.178	-753.774	949.727	-679.926	-816.7	1105.72	-639.931	-605.886	571.635	-603.795	-597.06	124.789	-641.609	-447.168	62.2682	-289.986	-798.27	941.21	-290.62	-815.293	1105.33	-339.635	-885.747	539.964	-405.385	-964.874	90.3705	-367.519	-802.751	29.2749
287	0	-685.909	-743.196	948.057	-679.724	-805.446	1104.41	-639.179	-598.525	567.62	-602.658	-563.458	121.607	-638.919	-409.684	65.4418	-289.435	-788.161	940.073	-290.361	-804.124	1104.13	-339.718	-880.26	539.793	-405.673	-964.156	91.0998	-367.561	-802.515	29.1256
288	0	-685.759	-732.765	946.264	-679.566	-794.098	1102.92	-638.367	-591.251	563.492	-602.313	-531.736	119.939	-635.504	-373.81	70.4312	-288.934	-777.91	938.876	-290.067	-792.69	1102.88	-339.978	-874.4	539.622	-405.969	-963.313	91.8956	-367.56	-802.321	29.0381
289	0	-685.549	-722.422	944.232	-679.355	-782.174	1101.24	-637.569	-583.853	559.32	-600.475	-499.254	118.687	-631.522	-338.739	76.7503	-288.426	-767.704	937.701	-289.889	-781.313	1101.64	-340.333	-868.136	539.431	-406.315	-962.487	92.9208	-367.593	-802.143	28.9682
290	0	-685.26	-711.653	942.008	-679.249	-769.917	1099.48	-636.362	-576.071	555.373	-598.849	-468.862	117.976	-626.78	-305.558	84.0898	-288.043	-757.508	936.473	-289.757	-769.89	1100.29	-340.701	-861.497	539.18	-406.727	-961.613	93.8852	-367.628	-801.971	28.9104
291	0	-685.184	-701.147	939.811	-679.196	-757.275	1097.51	-635.035	-568.05	551.684	-597.273	-439.93	117.347	-621.531	-276.434	91.5462	-287.726	-747.163	935.154	-289.678	-758.321	1098.72	-341.199	-854.426	538.831	-407.22	-960.602	94.988	-367.704	-801.802	28.8805
292	0	-685.185	-690.045	937.384	-679.266	-744.574	1095.58	-633.415	-559.951	548.057	-596.461	-416.727	117.578	-617.581	-248.879	99.4079	-287.575	-736.618	933.708	-289.741	-746.761	1097.01	-341.658	-846.916	538.388	-407.725	-959.502	96.0859	-367.792	-801.611	28.86
293	0	-685.225	-678.512	935.166	-679.39	-731.74	1093.54	-631.797	-551.964	544.641	-595.704	-393.39	117.698	-614.29	-224.571	107.141	-287.526	-725.434	932.182	-289.901	-735.241	1095.18	-342.118	-838.839	537.937	-408.36	-958.256	97.3115	-368.014	-801.369	28.7954
294	0	-685.208	-666.317	933.195	-679.618	-719.025	1091.68	-630.28	-543.217	541.422	-595.208	-376.145	117.697	-610.77	-200.806	115.257	-287.511	-714.296	930.574	-290.117	-723.696	1093.24	-342.57	-830.092	537.244	-408.902	-956.944	98.7704	-368.119	-801.18	28.7986
295	0	-685.084	-653.535	931.465	-679.82	-706.119	1089.94	-629.111	-533.282	538.796	-593.258	-359.391	116.93	-607.579	-180.131	121.497	-287.799	-702.713	928.793	-290.396	-712.096	1091.23	-343.089	-820.745	536.572	-409.278	-955.398	100.419	-368.297	-800.786	28.6462
296	0	-684.915	-640.053	929.993	-679.918	-692.73	1088.44	-628.076	-523.081	537.101	-590.771	-346.238	115.167	-605.402	-180.558	121.418	-288.119	-690.847	926.928	-290.686	-700.204	1089.13	-343.503	-810.76	535.815	-409.465	-953.559	102.217	-368.348	-800.566	28.6524
297	0	-684.739	-626.221	928.999	-680.037	-679.403	1087.19	-627.201	-510.797	535.855	-588.075	-336.167	112.757	-603.649	-170.679	119.997	-288.606	-678.627	925.107	-290.995	-688.313	1086.96	-343.841	-800.129	534.925	-409.518	-951.64	104.258	-368.408	-800.256	28.5838
298	0	-684.607	-611.989	928.15	-680.147	-666.031	1086.05	-626.411	-497.224	534.803	-585.702	-329.153	111.033	-601.346	-163.067	114.97	-289.069	-666.2	923.374	-291.286	-676.29	1084.84	-344.038	-788.818	534.014	-409.452	-949.598	106.588	-368.547	-799.672	28.2896
299	0	-684.428	-597.021	927.417	-680.355	-652.602	1085.06	-625.741	-483.262	534.11	-583.463	-324.391	109.308	-598.912	-157.88	106.901	-289.482	-653.516	921.778	-291.563	-664.006	1082.78	-344.367	-776.937	532.971	-409.094	-947.36	109.229	-368.026	-799.37	27.9129
300	0	-684.51	-582.329	926.927	-680.547	-638.871	1084.31	-624.966	-469.118	533.719	-580.964	-320.016	106.764	-596.357	-152.695	98.6366	-290.053	-640.735	920.194	-291.822	-651.486	1080.83	-344.612	-764.53	531.946	-408.544	-944.975	112.168	-368.322	-798.843	27.8515
301	0	-684.869	-568.627	926.827	-680.921	-625.467	1083.98	-624.048	-454.916	533.567	-578.574	-314.566	105.221	-593.976	-148.177	92.7074	-290.645	-627.694	918.767	-292.109	-638.697	1079.1	-344.898	-751.608	530.984	-407.832	-942.295	115.497	-368.123	-798.491	27.6793
302	0	-685.388	-555.141	926.854	-681.23	-611.841	1084.04	-623.143	-441.192	533.539	-577.16	-308.381	104.275	-591.292	-143.965	86.8413	-291.353	-614.32	917.515	-292.485	-625.706	1077.67	-345.023	-737.852	530.055	-406.908	-939.171	119.287	-367.82	-798.15	27.4596
303	0	-685.817	-541.348	927.333	-681.623	-598.448	1084.64	-622.677	-427.898	533.95	-576.901	-302.494	103.123	-590.166	-138.621	79.6779	-292.075	-600.757	916.436	-292.728	-612.209	1076.39	-345.065	-723.322	529.216	-405.832	-935.388	123.548	-367.54	-797.645	27.2539
304	0	-685.918	-527.063	928.193	-681.886	-585.153	1085.8	-622.902	-413.857	535.144	-576.98	-297.396	102.332	-589.76	-135.289	72.6563	-292.825	-586.707	915.624	-292.93	-598.61	1075.57	-345.061	-707.76	528.508	-404.68	-931.034	128.518	-367.412	-797.076	26.9882
305	0	-686.09	-513.055	929.481	-682.06	-572.105	1087.42	-623.986	-399.192	536.904	-577.32	-293.56	101.658	-589.869	-133.154	67.659	-293.666	-572.656	915.078	-293.123	-584.846	1075.07	-344.79	-690.934	527.838	-403.386	-925.702	134.152	-366.811	-796.713	26.9602
306	0	-686.582	-499.635	931.259	-682.082	-558.975	1089.32	-624.873	-384.464	538.923	-578.057	-290.644	100.907	-590.199	-131.006	63.3408	-294.652	-558.53	914.684	-293.321	-571.072	1074.85	-344.173	-672.603	527.002	-402.013	-919.227	140.477	-366.523	-796.24	27.1591
307	0	-687.464	-486.622	933.047	-682.13	-545.984	1091.22	-626.153	-370.883	540.523	-578.638	-287.692	100.133	-589.972	-128.944	59.3069	-295.675	-544.234	914.49	-293.591	-557.451	1075.09	-342.962	-652.939	526.127	-400.531	-911.806	147.752	-366.258	-795.599	27.5592
308	0	-688.551	-474.126	934.806	-682.34	-533.635	1093.2	-627.044	-357.002	541.611	-579.202	-284.91	99.3504	-589.591	-127.348	55.7569	-296.887	-529.864	914.437	-294.001	-544.1	1075.21	-341.102	-631.715	524.93	-398.989	-903.068	155.862	-365.873	-794.574	28.5144
309	0	-689.625	-461.804	936.304	-682.678	-521.211	1094.98	-628.445	-346.435	542.161	-579.637	-282.428	98.5155	-589.406	-125.763	52.1313	-298.044	-515.619	914.485	-294.705	-531.434	1075.6	-338.812	-609.181	523.516	-397.169	-892.618	164.711	-365.534	-792.886	29.6582
310	0	-690.655	-449.827	937.617	-683.305	-509.066	1096.58	-629.491	-336.865	542.472	-580.118	-280.357	97.8871	-589.444	-124.224	48.9518	-299.281	-501.999	914.577	-295.571	-518.692	1075.95	-336.381	-585.504	522.046	-395.15	-880.311	174.216	-365.193	-790.206	31.602
311	0	-691.816	-438.542	938.875	-684.119	-497.401	1098.02	-630.402	-328.334	542.183	-580.169	-278.441	97.6533	-589.29	-122.774	47.4901	-300.638	-488.093	914.785	-296.19	-505.534	1076.47	-334.06	-561.004	520.534	-392.835	-866.204	184.334	-364.529	-786.661	34.3664
312	0	-693.057	-427.064	939.879	-684.965	-485.786	1099.25	-631.086	-320.489	541.901	-579.804	-277.06	97.5074	-588.691	-121.789	46.5475	-301.923	-473.38	914.962	-296.98	-492.482	1076.73	-331.721	-535.735	519.019	-390.084	-850.264	194.878	-363.861	-781.568	37.9556
313	0	-694.357	-415.636	940.958	-685.73	-474.1	1100.5	-631.534	-313.428	541.906	-579.351	-276.311	97.441	-588.077	-121.245	45.6448	-303.243	-458.434	914.957	-297.725	-479.634	1076.77	-329.684	-510.123	517.641	-387.043	-832.431	205.632	-363.071	-775.41	42.1093
314	0	-695.481	-404.012	942.337	-686.324	-462.52	1101.94	-631.589	-306.735	542.208	-579.104	-275.875	97.3173	-588.174	-120.984	45.1712	-304.518	-442.59	914.774	-298.461	-467.235	1076.67	-327.577	-484.511	516.669	-383.825	-812.572	215.423	-362.408	-768.082	46.9182
315	0	-696.612	-392.658	943.917	-686.73	-451.163	1103.63	-632.276	-300.001	542.352	-579.103	-275.512	97.0802	-588.087	-120.536	44.7027	-305.605	-428.835	914.628	-298.985	-455.192	1076.28	-325.7	-459.023	516.544	-380.524	-791.516	224.12	-361.894	-759.639	51.6489
316	0	-698.141	-384.854	945.573	-686.799	-439.925	1105.67	-632.665	-294.244	542.765	-579.06	-275.262	96.7428	-587.971	-120.375	44.2704	-306.4	-415.109	914.634	-299.336	-443.451	1075.73	-323.969	-433.727	517.313	-376.993	-769.508	231.569	-361.4	-750.01	56.0195
317	0	-698.936	-375.642	947.243	-686.672	-428.653	1107.76	-632.611	-288.072	543.049	-578.96	-275.003	96.6819	-588.028	-120.102	43.9426	-307.061	-401.617	914.869	-299.513	-432.103	1075.25	-322.604	-408.631	518.833	-373.427	-746.932	237.833	-360.543	-737.448	60.7215
318	0	-699.322	-364.798	948.823	-686.48	-417.787	1109.93	-633.016	-283.65	543	-579.078	-274.765	96.6421	-588.026	-119.885	43.7375	-307.607	-388.528	915.288	-299.553	-421.103	1074.93	-321.567	-383.808	520.915	-370.549	-725.153	244.058	-358.98	-719.27	66.7098
319	0	-699.57	-353.955	950.361	-686.268	-407.033	1112.05	-633.89	-278.194	543.268	-579.287	-274.78	96.4819	-587.972	-119.665	43.4853	-308.164	-375.877	916.126	-299.523	-410.419	1075	-321.102	-359.556	523.515	-368.178	-702.803	250.392	-356.795	-695.66	72.3414
320	0	-699.806	-343.201	951.93	-686.219	-395.91	1113.84	-634.19	-272.944	543.53	-579.213	-274.34	96.5294	-587.937	-119.482	43.2475	-308.585	-363.574	917.379	-299.591	-400.023	1075.72	-321.261	-335.941	526.653	-366.167	-679.808	255.18	-354.183	-668.023	77.0716
321	0	-699.955	-332.345	953.237	-686.468	-385.102	1115.6	-634.227	-267.851	543.842	-579.255	-274.065	96.5611	-587.96	-119.363	43.0825	-308.865	-351.438	919.002	-299.694	-389.738	1077.1	-321.661	-312.745	530.408	-364.391	-655.893	258.922	-351.555	-637.825	80.9498
322	0	-700.116	-321.64	954.412	-686.965	-374.398	1117.1	-633.974	-263.062	543.959	-579.213	-273.898	96.604	-588.021	-119.045	42.8303	-309.025	-339.38	921.408	-299.939	-379.348	1079.24	-322.203	-289.938	534.501	-362.77	-630.735	261.007	-348.681	-606.505	83.8402
323	0	-700.224	-311.073	955.279	-687.609	-363.48	1118.42	-634.364	-259.587	543.766	-578.898	-273.37	96.9945	-588.03	-118.968	42.7329	-309.084	-327.442	924.239	-300.697	-369.08	1081.91	-322.857	-267.624	538.97	-361.19	-605.163	261.582	-345.688	-575.039	85.649
324	0	-700.196	-301.224	956.296	-688.374	-352.602	1119.6	-634.046	-256.154	544.188	-578.779	-273.379	96.8475	-587.942	-119.064	42.6757	-309.127	-315.341	927.427	-301.029	-358.364	1085.34	-323.573	-245.61	543.623	-359.667	-579.071	260.881	-342.639	-543.63	86.4086
325	0	-700.236	-291.541	957.026	-689.166	-341.562	1120.59	-633.72	-253.409	544.597	-578.381	-272.84	97.4145	-587.928	-119.044	42.602	-309.126	-303.134	930.819	-301.685	-347.309	1088.88	-324.493	-223.94	548.245	-358.096	-552.668	259.009	-339.574	-512.035	85.8669
326	0	-700.207	-281.875	957.596	-689.926	-330.732	1121.44	-633.602	-251.082	544.852	-577.139	-272.118	97.6964	-587.917	-118.916	42.5115	-309.079	-290.863	934.388	-302.388	-336.156	1092.44	-325.595	-202.879	552.823	-356.654	-525.871	255.977	-336.234	-480.676	84.8673
327	0	-700.071	-272.553	958.064	-690.638	-320.265	1122.16	-633.091	-248.435	545.346	-576.725	-271.877	97.8974	-587.884	-118.855	42.4031	-308.807	-278.658	937.913	-302.678	-324.158	1096.04	-326.802	-182.596	557.245	-355.402	-498.616	252.041	-333.113	-447.225	82.9209
328	0	-699.898	-263.284	958.359	-691.244	-310.336	1122.69	-632.24	-245.915	545.441	-576.603	-271.78	98.0587	-588.062	-118.764	42.2638	-308.439	-266.349	941.565	-303.198	-312.769	1099.56	-328.083	-163.035	561.51	-354.38	-470.875	247.13	-330.072	-411.917	80.6851
329	0	-699.678	-254.467	958.592	-691.725	-300.694	1123.13	-632.453	-243.198	546.048	-576.352	-271.616	98.337	-588.187	-118.665	42.1152	-308.793	-253.105	944.739	-303.603	-301.31	1102.91	-329.323	-144.362	565.744	-353.422	-442.621	241.374	-327.309	-375.721	78.387
330	0	-699.375	-245.488	958.788	-692.189	-291.56	1123.4	-631.829	-240.255	546.244	-576.157	-271.414	98.6183	-587.416	-118.848	41.9634	-308.715	-240.537	948.102	-303.828	-289.525	1106.19	-330.568	-126.555	569.705	-352.54	-413.712	234.67	-324.762	-338.28	75.9859
331	0	-699.136	-236.232	958.649	-692.577	-282.55	1123.59	-631.23	-237.339	546.443	-575.97	-271.228	98.9461	-587.614	-118.707	41.9538	-308.491	-228.162	951.363	-304.301	-277.769	1109.43	-331.676	-109.571	573.615	-351.617	-384.099	227.151	-322.481	-300.894	73.7427
332	0	-698.685	-228.019	958.698	-692.904	-273.409	1123.65	-631.394	-234.594	546.748	-575.873	-271.122	99.1178	-587.787	-118.606	41.9231	-308.964	-216.219	954.374	-304.626	-265.8	1112.48	-332.642	-93.285	577.28	-350.794	-353.874	218.889	-320.518	-261.965	71.1797
333	0	-698.258	-219.705	958.649	-693.07	-263.74	1123.64	-631.192	-231.923	546.93	-575.722	-270.871	99.3007	-587.909	-118.543	41.8668	-309.132	-203.788	957.579	-304.932	-253.898	1115.11	-333.517	-77.699	580.532	-349.944	-323.13	210.145	-318.698	-222.46	68.5861
334	0	-697.972	-210.955	958.427	-693.121	-253.583	1123.46	-630.911	-229.329	547.077	-575.331	-270.846	99.5372	-587.948	-118.562	41.7815	-308.051	-191.031	960.393	-305.236	-241.943	1117.55	-334.124	-62.8862	583.351	-349.077	-291.781	200.926	-317.216	-182.322	65.9303
335	0	-697.663	-202.466	958.055	-693.225	-243.301	1123.15	-630.724	-226.709	547.173	-575.098	-270.738	99.7812	-587.99	-118.575	41.6964	-307.777	-178.885	962.583	-305.747	-230.156	1119.59	-334.593	-48.6129	585.683	-348.458	-259.564	191.354	-315.62	-142.243	63.2303
336	0	-697.426	-193.32	957.594	-693.468	-233.427	1122.8	-630.525	-224.05	547.223	-574.81	-270.653	100.007	-588.029	-118.602	41.5462	-307.429	-166.94	964.206	-306.048	-218.229	1121.04	-334.997	-34.9662	587.373	-347.807	-226.355	181.634	-314.194	-102.017	60.9755
337	0	-697.364	-184.243	956.965	-693.744	-223.839	1122.36	-630.279	-221.149	547.187	-574.61	-270.504	100.162	-588.055	-118.616	41.425	-307.272	-155.361	965.386	-306.333	-206.53	1122.09	-335.205	-21.9512	588.38	-347.455	-193.133	172.173	-312.541	-61.6177	58.9438
338	0	-697.143	-175.713	956.317	-693.77	-213.645	1121.73	-630.141	-218.078	547.077	-574.426	-270.305	100.316	-588.109	-118.568	41.3139	-307.066	-144.009	965.876	-306.551	-194.596	1122.62	-335.279	-9.78024	588.812	-347.186	-159.133	162.764	-310.892	-21.8637	57.6882
339	0	-697.208	-166.746	955.458	-693.689	-203.087	1121.11	-629.706	-214.553	547.091	-574.158	-270.104	100.465	-588.203	-118.421	41.3865	-306.694	-132.812	966.112	-306.743	-182.835	1122.8	-335.111	1.68433	588.483	-346.964	-124.693	153.97	-309.393	18.5379	56.7944
340	0	-697.084	-158.09	954.619	-693.805	-192.652	1120.28	-629.922	-211.37	546.773	-573.941	-269.911	100.65	-588.167	-118.226	41.399	-306.391	-121.809	965.798	-306.788	-170.881	1122.52	-334.943	12.3814	587.579	-346.935	-89.945	145.897	-307.866	58.5514	56.815
341	0	-697.233	-152.395	953.767	-693.672	-182.1	1119.42	-629.954	-207.899	546.622	-573.772	-269.722	100.761	-588.513	-117.929	41.5376	-305.97	-110.91	964.947	-307.046	-159.064	1121.92	-334.423	22.7364	586.054	-347.076	-54.8601	138.427	-306.823	99.5077	57.0881
342	0	-697.432	-143.315	952.745	-693.554	-171.326	1118.28	-630.209	-204.384	546.466	-573.625	-269.309	100.843	-588.585	-117.798	41.4424	-305.509	-100.135	963.82	-307.145	-147.085	1120.96	-333.589	32.3446	583.998	-347.456	-19.2353	131.859	-304.915	137.469	58.7116
343	0	-697.641	-133.948	951.645	-693.179	-160.06	1117.23	-629.964	-200.712	545.879	-573.441	-268.761	100.953	-588.596	-117.792	41.2218	-305.128	-89.2777	962.369	-307.169	-135.04	1119.78	-332.529	41.4077	581.473	-347.793	16.4917	126.529	-304.443	175.616	60.6363
344	0	-697.81	-124.573	950.417	-693.038	-149.076	1115.97	-630.143	-196.78	545.897	-573.449	-269.04	101.193	-588.555	-117.757	41.011	-304.941	-78.5653	960.622	-307.271	-122.989	1118.32	-331.294	50.0509	578.367	-348.23	51.2308	122.814	-304.773	213.276	63.2252
345	0	-698.073	-115.052	949.098	-692.779	-138.234	1114.68	-630.141	-193.012	545.598	-573.36	-269.211	101.584	-587.665	-118.469	40.1665	-304.9	-67.7883	958.749	-307.225	-110.674	1116.68	-329.974	58.3404	574.883	-348.986	86.7921	119.824	-306.278	250.019	66.8428
346	0	-698.414	-105.357	947.713	-692.383	-126.448	1112.97	-630.107	-188.292	545.523	-573.214	-269.156	101.971	-588.685	-117.55	40.5957	-304.761	-56.8738	956.754	-307.418	-98.4468	1114.88	-328.634	66.2742	571.153	-349.561	120.286	118.537	-308.064	285.58	72.2806
347	0	-698.621	-95.5494	946.264	-692.008	-114.399	1111.34	-630.243	-183.774	545.024	-572.927	-268.075	102.265	-588.542	-117.512	40.293	-304.81	-45.9617	954.265	-307.412	-86.0365	1112.93	-327.524	74.2764	567.352	-350.653	151.719	118.069	-310.023	319.212	79.732
348	0	-698.818	-85.5471	944.728	-691.709	-102.552	1109.54	-630.092	-178.514	544.775	-572.532	-266.602	102.55	-588.338	-117.44	40.0564	-304.8	-34.996	951.888	-307.294	-73.6743	1110.84	-326.781	82.5668	563.673	-351.74	181.214	118.043	-312.786	350.972	88.3409
349	0	-698.831	-75.3524	943.066	-691.356	-90.9001	1107.7	-629.97	-173.485	544.096	-572.236	-263.364	102.379	-588.346	-117.148	39.9792	-304.432	-23.8328	949.501	-307.16	-61.2738	1108.78	-326.312	91.0806	560.27	-352.653	208.735	118.322	-316.52	381.502	97.4725
350	0	-698.717	-64.9015	941.323	-691.02	-79.4344	1105.74	-630.209	-167.923	543.942	-571.972	-262.855	102.992	-588.3	-116.828	39.889	-303.849	-12.6115	947.369	-306.937	-48.9512	1106.75	-326.479	99.9383	557.034	-353.589	234.49	118.793	-319.922	408.972	106.958
351	0	-698.585	-54.2187	939.566	-690.709	-68.0974	1103.84	-629.954	-162.019	543.67	-571.858	-262.18	103.636	-588.125	-116.774	39.8631	-303.402	-1.35649	945.344	-306.626	-36.5526	1104.85	-326.737	108.718	553.943	-354.404	258.106	119.663	-323.446	433.696	115.824
352	0	-698.308	-43.3652	937.806	-690.35	-56.7799	1101.86	-629.615	-155.695	543.123	-571.709	-263.265	104.822	-588.207	-116.231	39.6718	-302.541	10.1671	943.529	-306.273	-24.248	1103.11	-327.197	117.849	551.103	-355.897	279.376	120.37	-326.765	455.516	123.175
353	0	-697.852	-32.3669	935.949	-689.956	-45.4308	1099.9	-629.183	-148.821	542.834	-571.505	-263.701	106.169	-588.189	-115.961	39.5605	-301.899	22.0151	941.856	-306.036	-12.0996	1101.55	-327.802	127.668	548.764	-357.371	297.467	120.612	-329.867	473.745	128.018
354	0	-697.435	-21.214	934.145	-689.55	-33.8246	1097.89	-628.507	-141.414	542.512	-571.073	-259.731	106.8	-588.238	-115.481	39.3696	-301.532	34.0609	940.351	-305.708	0.133544	1100.15	-328.374	138.905	547.181	-359.124	312.364	119.774	-332.375	488.586	129.597
355	0	-696.921	-9.79832	932.395	-689.111	-21.9175	1095.92	-627.837	-133.538	542.148	-570.91	-258.161	108.245	-588.21	-115.096	39.2165	-301.191	46.2912	939.067	-305.531	12.2074	1099	-329.159	151.789	546.116	-361.35	324.162	118.007	-334.149	500.158	128.047
356	0	-696.15	1.80041	930.774	-688.571	-9.73987	1094.07	-627.081	-125.261	541.977	-570.682	-256.695	109.972	-588.168	-114.739	38.9603	-300.738	58.6016	937.921	-305.104	24.37	1097.97	-330.006	165.801	545.394	-363.9	333.279	115.457	-335.596	508.7	123.968
357	0	-695.561	13.5924	929.392	-688.007	2.71531	1092.33	-626.47	-116.468	541.833	-570.472	-255.37	112.25	-588.448	-114.295	39.06	-300.141	70.9229	937.005	-304.615	36.7406	1097.01	-330.739	179.431	545.201	-366.56	339.4	112.592	-336.793	514.617	118.087
358	0	-694.647	25.5115	928.242	-687.341	15.4386	1090.92	-625.753	-107.138	541.824	-570.818	-255.862	114.876	-588.853	-113.849	39.0557	-299.396	83.2955	936.369	-304.017	49.2294	1096.25	-331.842	194.011	545.01	-369.614	343.985	110.711	-338.265	518.761	111.672
359	0	-693.799	37.6958	927.318	-686.609	28.3307	1089.65	-625.272	-97.2951	541.913	-570.886	-251.36	117.053	-589.169	-113.242	38.9995	-298.244	96.1372	935.693	-303.33	61.985	1095.55	-332.975	208.647	544.759	-372.405	347.639	109.132	-340.126	522.252	105.926
360	0	-692.811	50.2095	926.607	-685.755	41.438	1088.69	-624.803	-86.9679	542.153	-571.384	-248.428	119.857	-589.577	-112.535	38.976	-297.109	109.511	935.365	-302.575	75.0241	1095.14	-334.211	222.942	544.535	-375.458	352.288	106.834	-342.814	525.947	101.162
361	0	-691.76	63.0642	926.104	-684.757	55.0044	1087.91	-624.465	-76.0201	542.604	-572.069	-245.51	123.085	-589.934	-112.277	38.6054	-296.233	123.587	935.166	-301.732	88.5971	1095.02	-335.322	236.173	544.323	-378.111	357.44	105.554	-346.272	530.21	96.4156
362	0	-690.768	76.3342	925.808	-683.763	68.8539	1087.41	-624.133	-64.3613	543.161	-572.882	-242.174	126.691	-590.673	-111.556	38.6437	-295.404	138.205	935.589	-300.914	102.373	1095.48	-336.216	248.394	544.005	-380.454	363.701	104.015	-350.671	535.101	90.7254
363	0	-689.678	89.8715	925.681	-682.704	83.0714	1087.08	-623.926	-51.792	543.751	-573.982	-241.566	131.47	-591.444	-110.794	38.6779	-294.815	152.926	936.185	-300.245	116.503	1096.42	-336.763	260.118	543.978	-381.126	369.475	103.03	-354.725	540.321	84.5004
364	0	-688.616	103.62	925.774	-681.726	97.6885	1087.01	-623.641	-38.2659	544.255	-575.065	-237.557	135.883	-592.143	-110.239	38.7799	-294.318	167.665	937.28	-299.561	130.857	1097.95	-336.81	272.113	544.299	-380.947	375.351	101.854	-357.26	544.968	78.2296
365	0	-687.682	117.682	926.035	-680.924	112.366	1087.17	-623.668	-23.5979	544.513	-576.123	-233.246	140.695	-592.639	-109.57	38.8026	-293.745	182.165	938.596	-299.093	145.22	1099.91	-336.229	284.694	545.111	-379.753	378.554	101.525	-358.13	548.109	72.353
366	0	-686.39	131.871	926.221	-680.289	127.041	1087.61	-623.621	-7.67498	544.756	-577.247	-227.576	145.644	-593.101	-108.677	39.0586	-293.088	196.341	940.227	-298.614	159.486	1102.11	-335.114	297.768	546.292	-379.2	382.321	100.504	-357.374	550.261	66.5836
367	0	-685.679	146.456	926.789	-679.741	141.632	1088.26	-623.816	9.46408	544.591	-577.931	-220.191	151.203	-593.588	-107.227	39.5601	-292.432	209.883	942.181	-298.259	173.538	1104.24	-333.771	310.528	547.813	-377.934	384.844	99.6359	-356.433	551.693	61.3107
368	0	-684.602	161.189	927.252	-679.273	156.168	1089.1	-624.16	27.9969	544.259	-578.672	-212.767	157.127	-593.685	-105.904	39.8747	-291.147	223.033	944.397	-297.681	187.138	1106.59	-332.276	322.563	549.029	-376.8	387.401	98.6898	-356.075	553.338	57.0226
369	0	-683.596	176.074	927.788	-678.698	170.664	1090.09	-624.852	48.0261	543.729	-579.271	-203.971	164.116	-593.571	-104.162	40.2879	-290.064	235.825	946.391	-297.116	200.448	1108.78	-330.592	333.185	549.902	-375.469	388.768	98.6984	-355.976	554.602	53.2194
370	0	-682.142	190.858	928.402	-677.905	185.232	1091.24	-625.866	69.4489	543.006	-579.818	-193.653	171.826	-593.616	-101.621	41.2631	-288.302	248.087	948.548	-296.182	213.149	1110.87	-329.033	342.944	550.591	-374.61	390.653	98.2246	-355.872	555.754	49.6923
371	0	-681.137	205.929	929.332	-676.943	200.06	1092.58	-627.102	92.1462	542.106	-580.389	-181.978	180.013	-593.612	-98.5106	42.604	-286.939	260.689	950.423	-295.135	225.49	1112.72	-327.688	351.949	550.89	-374.483	393.066	97.8402	-355.661	556.9	47.855
372	0	-679.909	221.093	930.273	-675.812	214.767	1094.13	-628.259	115.848	540.975	-581.324	-168.783	188.638	-593.976	-94.8169	44.4925	-285.678	273.341	951.746	-293.775	237.566	1114.2	-326.619	360.382	550.794	-374.301	393.545	98.2102	-355.963	557.867	46.5276
373	0	-678.496	236.121	931.24	-674.472	229.499	1095.62	-629.23	140.379	539.717	-583.284	-154.339	197.79	-594.304	-90.2473	47.1184	-284.359	285.533	952.787	-292.242	249.392	1115.46	-326.068	368.442	550.689	-375.234	395.194	98.1913	-356.264	558.12	45.7163
374	0	-677.097	251.102	932.223	-672.993	244.168	1096.98	-629.631	165.653	538.377	-584.336	-136.987	207.268	-594.362	-84.2907	50.6113	-282.982	297.143	953.627	-290.587	261.066	1116.48	-325.9	376.142	550.843	-375.75	395.479	98.3098	-356.355	558.969	44.906
375	0	-675.76	264.008	932.989	-671.669	258.436	1098.23	-630.535	191.257	537.439	-585.369	-117.604	216.008	-594.496	-76.7126	54.6506	-281.754	307.691	954.364	-289.044	272.488	1117.44	-325.701	383.183	551.055	-376.387	396.156	98.3711	-356.562	559.438	44.3546
376	0	-674.657	283.231	933.484	-671.289	268.636	1099.24	-631.588	217.1	536.859	-586.763	-96.6715	223.642	-594.322	-68.1384	58.7716	-281.38	317.934	954.824	-287.766	283.617	1118.37	-325.404	389.651	551.325	-376.971	397.196	98.4922	-356.682	559.672	44.0486
377	0	-673.341	297.974	934.352	-671.473	276.247	1099.93	-632.469	242.952	536.738	-588.772	-74.637	230.299	-593.855	-58.3243	62.4496	-280.319	328.223	955.552	-286.569	294.806	1119.42	-324.936	395.78	551.567	-377.253	397.774	98.689	-356.696	559.922	43.6998
378	0	-672.424	311.45	935.149	-671.706	283.895	1100.47	-633.379	268.807	537.117	-589.992	-52.9249	235.695	-593.787	-45.1673	67.2472	-279.597	339.153	956.539	-285.652	305.905	1120.52	-324.312	402.038	551.708	-377.368	398.228	98.8343	-356.64	560.212	43.434
379	0	-671.611	324.731	935.958	-671.922	292.847	1100.88	-633.845	294.406	538.187	-591.348	-31.6025	242.7	-594.067	-25.3978	74.1917	-278.935	349.986	957.651	-284.897	317.039	1121.72	-323.337	408.125	551.725	-377.059	397.829	99.131	-356.362	560.873	43.4684
380	0	-671.077	337.946	936.938	-671.887	303.418	1101.47	-634.198	319.764	539.703	-592.347	-9.01337	248.887	-595.345	0.521047	80.5687	-278.367	361.365	959.094	-284.164	327.957	1123.19	-322.787	413.966	551.923	-377.359	398.843	99.0821	-356.439	560.614	42.8988
381	0	-670.637	350.685	938.137	-671.641	314.885	1102.27	-634.085	344.654	541.482	-593.039	14.8293	253.988	-594.883	29.2986	85.8789	-277.806	372.769	960.268	-283.683	339.366	1124.64	-321.925	419.532	551.843	-377.4	399.327	99.1299	-356.298	561.185	42.8983
382	0	-670.265	362.995	939.539	-671.245	326.583	1103.3	-633.883	369.192	543.875	-593.493	40.1303	258.314	-596.379	60.3252	90.8851	-277.316	384.184	961.294	-283.179	350.842	1125.94	-321.051	424.648	551.772	-377.38	399.402	99.3284	-356.281	561.004	42.567
383	0	-669.939	375.546	941.461	-670.7	337.723	1104.72	-633.788	393.449	546.832	-593.798	66.1132	261.149	-597.897	91.4033	94.6585	-276.86	395.371	962.34	-282.643	362.433	1127.13	-320.204	429.261	551.701	-377.47	399.894	99.4354	-356.038	561.623	42.7387
384	0	-669.577	388.079	943.38	-670.062	348.424	1106.44	-633.733	417.485	550.241	-593.866	92.244	262.284	-601.242	123.421	97.3014	-276.404	406.291	963.149	-281.952	374.212	1128.2	-319.522	433.218	551.796	-377.375	400.012	99.7929	-355.923	561.573	42.6845
385	0	-669.301	400.308	945.427	-669.277	359.356	1108.44	-633.836	441.14	553.859	-593.752	118.886	261.991	-604.302	154.794	98.3327	-275.87	417.675	963.921	-281.187	385.996	1129.04	-318.908	436.673	551.995	-377.137	399.998	100.203	-355.911	561.893	42.5898
386	0	-669.033	412.556	947.582	-668.342	370.086	1110.59	-633.793	464.103	557.49	-593.682	146.365	260.199	-608.607	187.25	98.8576	-275.859	426.816	964.083	-280.328	397.74	1129.66	-318.4	439.849	552.235	-377.24	400.241	100.438	-355.734	562.031	42.4751
387	0	-668.856	424.412	949.814	-667.574	380.88	1112.76	-633.724	486.421	561.026	-593.557	174.587	257.304	-611.908	220.175	97.9528	-275.647	436.673	964.368	-279.345	409.787	1130.28	-317.894	442.992	552.556	-377.308	400.394	100.684	-355.697	562.17	42.392
388	0	-668.615	436.567	952.038	-666.795	391.636	1114.79	-633.524	508.014	564.359	-593.313	203.584	253.429	-614.98	254.524	96.6623	-275.399	446.538	964.479	-278.63	420.04	1130.37	-317.492	446.042	552.756	-377.204	400.132	101.057	-355.683	562.178	42.3265
389	0	-668.672	447.786	954.601	-666.045	402.684	1116.76	-633.279	528.825	567.607	-593.127	233.155	248.623	-617.268	289.853	94.565	-275.045	457.325	964.586	-277.784	430.859	1130.54	-317.076	449.163	552.941	-377.207	400.256	101.405	-355.538	562.719	42.4001
390	0	-668.55	459.582	956.838	-665.402	413.988	1118.59	-632.916	548.939	570.647	-593.008	263.239	242.963	-620.103	327.316	92.6533	-274.734	467.317	964.642	-277.048	441.709	1130.66	-316.824	452.236	553.166	-377.353	400.753	101.931	-355.538	562.389	42.1736
391	0	-668.446	471.72	958.88	-664.715	425.11	1120.29	-632.789	568.368	573.566	-593.018	293.822	236.27	-622.669	365.833	90.4234	-274.483	477.142	964.573	-276.372	452.537	1130.67	-316.625	455.345	553.341	-377.563	401.399	102.241	-355.498	562.404	42.1019
392	0	-668.363	484.068	960.948	-664.065	436.49	1121.81	-632.397	587.221	576.272	-593.32	325.192	228.674	-624.85	405.086	87.8192	-274.301	486.987	964.279	-275.755	463.071	1130.53	-316.545	458.585	553.576	-377.586	401.427	102.664	-355.384	562.791	42.1057
393	0	-668.385	496.333	962.842	-663.484	448.08	1123.2	-632.375	605.367	579.044	-593.433	357.285	220.473	-626.75	444.959	84.8063	-274.134	497.051	963.878	-275.135	472.802	1130.07	-316.594	461.799	553.697	-377.846	402.071	103.056	-355.396	562.787	41.9567
394	0	-668.423	508.507	964.587	-662.962	459.554	1124.37	-632.065	623.012	581.614	-594.077	390.14	211.642	-628.465	485.318	81.7922	-274.027	506.948	963.268	-274.615	483.939	1129.66	-316.699	465.26	553.832	-378.136	402.639	103.571	-355.406	562.87	41.7143
395	0	-668.493	520.604	965.977	-662.433	470.877	1125.37	-631.771	639.878	583.96	-594.632	423.835	202.642	-629.943	526.331	78.8797	-273.741	517.857	962.885	-273.959	494.51	1128.96	-316.878	469.059	553.849	-378.209	402.208	104.281	-355.375	562.895	41.6571
396	0	-668.629	532.497	967.133	-661.846	482.145	1126.17	-631.738	656.128	585.938	-594.958	458.255	193.417	-631.503	567.692	76.2837	-273.783	528.042	962.069	-273.459	505.409	1128.1	-317.159	472.985	553.814	-378.573	402.826	104.752	-355.323	562.956	41.6988
397	0	-668.804	544.294	967.985	-661.498	493.203	1126.73	-631.611	671.554	587.393	-595.388	493.317	184.23	-633.291	609.225	74.2569	-273.89	538.645	961.03	-273.068	516.156	1127.09	-317.468	477.171	553.72	-378.928	403.865	105.17	-355.534	562.517	41.2458
398	0	-669.135	555.949	968.598	-661.153	504.722	1127.09	-631.444	686.397	588.325	-595.042	529.327	175.424	-635.292	650.884	72.73	-273.956	548.773	959.953	-272.712	527.35	1125.94	-317.805	481.577	553.549	-379.179	404.399	105.695	-355.543	562.544	41.1723
399	0	-669.367	567.4	968.882	-660.953	515.885	1127.16	-631.621	700.607	588.488	-595.258	565.551	166.731	-637.364	692.277	71.5846	-274.101	559.066	958.797	-272.506	538.807	1124.78	-318.145	486.239	553.381	-379.389	404.229	106.562	-355.539	562.673	41.1344
400	0	-669.674	578.776	968.805	-660.72	527.136	1127.03	-631.294	713.935	588.273	-595.498	602.158	158.549	-639.46	733.45	70.7543	-274.276	569.414	957.614	-272.376	550.685	1123.55	-318.444	490.792	553.131	-379.677	405.375	106.978	-355.547	562.752	41.0814
401	0	-670.029	589.974	968.508	-660.695	538.242	1126.6	-631.045	726.661	587.364	-595.324	639.7	151.387	-641.453	774.766	70.5096	-274.482	579.895	956.342	-272.393	562.004	1122.13	-318.697	495.521	552.93	-379.957	406.074	107.466	-355.535	562.864	41.0299
402	0	-670.561	601.093	967.892	-660.64	549.867	1126.06	-631.043	738.578	585.806	-596.253	677.045	144.294	-643.178	816.031	70.365	-274.754	590.341	954.941	-272.488	573.035	1120.74	-318.924	500.42	552.726	-380.072	406.582	108.199	-355.352	563.37	41.3216
403	0	-671.183	612.108	966.954	-660.81	561.149	1125.23	-630.889	749.821	583.837	-597.623	715.24	138.443	-644.552	857.215	70.7424	-275.064	600.845	953.499	-272.663	584.406	1119.27	-319.224	505.377	552.55	-380.062	406.654	108.898	-355.39	563.432	41.2646
404	0	-671.731	623.069	965.77	-660.975	572.154	1124.19	-630.919	760.463	581.508	-598.851	753.613	133.648	-645.082	898.839	71.4951	-275.284	611.326	952.029	-272.825	596.182	1117.75	-319.488	510.503	552.294	-380.27	407.325	109.719	-355.32	563.473	41.1944
405	0	-672.487	634.205	964.388	-661.152	583.777	1122.86	-631.022	770.435	578.788	-599.957	791.734	130.124	-644.551	940.014	72.9925	-275.423	621.86	950.595	-273.291	607.566	1116.08	-319.799	515.868	552.229	-380.458	408.198	110.492	-355.36	563.535	41.1218
406	0	-673.15	645.415	962.781	-661.574	595.825	1121.38	-631.022	779.828	575.746	-602.057	829.695	128.368	-642.801	980.916	75.5247	-275.578	632.447	949.134	-273.692	619.228	1114.41	-320.128	521.266	552.144	-380.854	408.972	111.568	-355.318	563.73	41.0671
407	0	-673.834	656.9	960.904	-662.006	607.942	1119.58	-631.259	788.884	572.371	-603.457	866.368	127.695	-639.896	1021	79.7838	-275.736	643.245	947.733	-274.152	631.252	1112.76	-320.536	527.125	552.159	-380.921	409.83	112.571	-355.309	564.064	40.9283
408	0	-674.43	668.717	958.865	-662.435	620.249	1117.64	-631.37	798.148	568.778	-604.034	901.281	128.075	-636.603	1058.47	85.4273	-275.987	654.092	946.295	-274.872	642.827	1111.02	-320.993	533.198	552.252	-381.289	411.324	113.702	-355.24	564.327	40.8629
409	0	-674.932	680.772	956.785	-663.161	633.181	1115.69	-631.104	807.636	565.128	-604.959	933.421	128.916	-632.614	1094.09	93.3942	-276.266	665.027	944.888	-275.421	655.005	1109.36	-321.619	539.75	552.247	-381.573	412.458	115.18	-355.218	564.535	40.7609
410	0	-675.622	693.168	954.641	-663.884	646.007	1113.57	-630.672	817.302	561.687	-605.523	962.908	129.958	-628.716	1126.25	102.269	-276.715	676.262	943.424	-276.225	667.587	1107.57	-322.261	546.955	552.284	-381.639	413.44	116.976	-355.196	564.831	40.6746
411	0	-676.339	705.888	952.474	-664.828	658.959	1111.46	-629.871	827.164	558.572	-606.025	989.494	130.927	-625.801	1155.19	112.486	-277.289	687.801	941.96	-276.982	680.151	1105.71	-322.99	554.915	552.126	-381.876	414.498	118.711	-355.145	565.059	40.5571
412	0	-677.094	719.039	950.325	-665.875	672.191	1109.49	-629.168	837.518	555.753	-605.823	1012.95	131.241	-623.383	1179.87	122.574	-278.023	699.612	940.281	-277.815	692.605	1103.86	-323.766	563.719	551.864	-382.127	416.428	120.465	-355.136	565.378	40.4291
413	0	-677.571	732.809	948.358	-666.873	685.797	1107.71	-628.626	848.837	553.242	-604.709	1032.55	131.225	-621.426	1199.96	131.283	-278.641	710.906	938.585	-278.677	705.127	1102.04	-324.597	573.363	551.376	-382.12	418.299	122.503	-355.069	565.622	40.2746
414	0	-677.979	747.006	946.604	-667.859	699.233	1106.11	-628.206	861.505	551.268	-603.08	1048.65	129.868	-620.189	1215.76	136.939	-279.516	723.102	936.977	-279.672	717.667	1100.3	-325.462	583.8	550.763	-382.076	420.221	124.781	-354.974	565.863	40.1148
415	0	-678.437	761.565	945.105	-668.72	712.972	1104.64	-627.857	875.436	549.847	-600.752	1061.8	127.268	-619.435	1228.15	138.12	-280.427	736.113	935.398	-280.594	730.398	1098.55	-326.301	595.072	549.997	-381.782	422.454	127.315	-354.787	566.122	39.9456
416	0	-678.723	776.304	943.98	-669.452	727.271	1103.38	-627.577	890.43	548.61	-598.367	1072.18	124.518	-618.412	1238.18	134.627	-281.39	749.134	933.787	-281.549	743.428	1096.82	-327.129	607.128	549.175	-381.338	424.859	130.264	-354.518	566.424	39.8147
417	0	-679.278	791.247	943.004	-670.203	741.946	1102.21	-627.284	906.042	547.464	-596.257	1079.88	122.702	-616.29	1245.96	127.617	-282.252	762.531	932.365	-282.688	755.86	1094.79	-327.933	619.768	548.341	-380.768	427.994	133.25	-354.31	566.578	39.6795
418	0	-680.093	806.271	942.127	-671.024	756.896	1101.15	-627.034	921.829	546.557	-594.16	1085.63	120.304	-613.899	1251.67	118.822	-283.236	776.212	930.941	-283.624	769.473	1093.1	-328.704	633.124	547.359	-380.044	431.366	136.729	-354.073	567.341	39.4124
419	0	-680.959	821.5	941.356	-672.08	771.755	1100.25	-626.792	937.507	545.75	-591.574	1091.1	116.862	-611.67	1256.96	110.253	-284.146	790.066	929.653	-284.572	783.383	1091.57	-329.357	647.229	546.383	-379.06	434.996	140.413	-353.99	567.286	38.8945
420	0	-681.864	836.907	940.534	-673.233	786.849	1099.58	-626.539	953.099	545.055	-589.679	1096.68	114.53	-608.529	1261.51	104.446	-285.153	804.206	928.22	-285.484	797.523	1090.13	-330.093	662.32	545.19	-378.032	439.018	144.715	-353.644	567.684	39.0341
421	0	-682.694	852.478	939.842	-674.476	802.145	1099.22	-626.541	968.265	544.664	-588.818	1103.88	112.75	-605.457	1266.61	97.2221	-286.355	818.693	927.076	-286.432	811.805	1088.84	-330.628	678.318	543.925	-376.864	444.305	149.468	-353.516	567.837	38.8459
422	0	-683.608	867.932	939.715	-675.699	817.354	1099.27	-627.056	982.986	544.961	-589.684	1110.13	111.458	-603.702	1272.17	88.47	-287.873	834.713	926.059	-287.224	825.861	1087.78	-330.934	695.405	542.638	-375.53	449.501	154.768	-353.24	568.214	38.9613
423	0	-684.524	883.067	940.605	-676.6	831.948	1100.01	-628.457	997.59	545.918	-590.35	1115.7	110.008	-603.804	1275.66	80.6413	-289.169	849.887	925.167	-287.946	839.885	1086.83	-330.991	713.792	541.323	-374.125	455.954	160.988	-352.545	568.564	39.3463
424	0	-685.482	897.813	941.999	-676.983	846.505	1101.41	-631.376	1012.26	547.226	-591.81	1119.42	108.621	-604.27	1278.62	74.0148	-290.682	865.035	924.304	-288.671	854.307	1086.24	-330.618	733.69	539.916	-372.569	463.975	167.827	-352.483	570.254	39.9744
425	0	-686.721	911.827	943.771	-677.176	860.52	1103.22	-633.563	1027.01	548.572	-592.942	1122.87	107.791	-604.144	1281.4	68.3007	-292.453	880.035	923.536	-289.227	868.582	1085.7	-329.693	755.047	538.317	-371.07	473.08	175.596	-352.217	571.991	40.4619
426	0	-688.185	925.175	945.696	-677.547	873.741	1105.36	-635.476	1041.15	549.94	-593.738	1125.7	107.066	-603.512	1283.55	63.6504	-294.412	894.973	922.947	-289.819	882.768	1085.2	-328.313	777.686	536.471	-369.27	484.392	183.887	-351.807	574.082	41.7125
427	0	-689.799	937.993	947.735	-677.905	886.591	1107.61	-637.168	1054.15	551.208	-593.937	1127.85	106.668	-603.078	1285.21	61.535	-296.299	910.104	922.377	-290.439	896.861	1084.71	-326.959	801.394	534.416	-367.403	496.975	192.943	-351.302	577.394	43.981
428	0	-691.366	950.96	950.041	-678.461	898.953	1109.94	-639.309	1065.85	552.279	-593.56	1129.36	106.653	-602.57	1286.59	60.0509	-298.263	925.348	921.826	-291.12	910.836	1084.06	-325.926	826.162	532.121	-365.11	511.461	202.295	-350.55	581.443	46.7375
429	0	-692.824	964.304	952.579	-679.105	910.764	1112.18	-640.502	1076.15	553.653	-593.448	1130.62	106.802	-602.084	1287.69	58.5651	-300.119	940.534	921.321	-291.772	924.328	1083.51	-325.093	851.672	529.881	-362.559	528.092	212.354	-349.724	586.434	50.1499
430	0	-694.489	976.238	954.26	-679.779	921.953	1114.27	-640.945	1085.47	554.318	-593.241	1131.77	106.902	-601.924	1288.46	57.3333	-302.048	955.577	920.843	-292.631	937.659	1083.05	-324.638	877.81	527.838	-359.869	547.087	222.505	-348.801	593.116	54.2909
431	0	-695.982	987.98	955.983	-680.64	933.761	1116.37	-641.832	1093.49	554.48	-592.851	1132.49	106.901	-601.745	1289.22	56.2385	-303.693	970.39	920.568	-293.602	950.539	1082.67	-324.279	904.373	526.239	-356.984	567.718	232.097	-348.156	601.557	59.0151
432	0	-697.353	1000.24	957.577	-681.599	945.71	1118.15	-641.73	1100.55	554.766	-592.024	1133.62	106.933	-601.483	1289.82	55.1747	-305.275	984.694	920.691	-294.602	962.781	1082.62	-324.055	930.842	525.627	-354.44	589.717	240.405	-347.416	611.275	63.4974
433	0	-698.597	1012.37	959.044	-682.745	957.673	1119.78	-641.838	1106.79	554.661	-591.66	1134.45	107.049	-601.291	1290.3	54.2217	-306.767	998.615	921.148	-295.867	974.694	1082.8	-324.173	957.057	526.073	-351.918	612.37	247.51	-346.295	623.252	68.6892
434	0	-699.675	1024.39	960.449	-683.866	969.675	1121.39	-641.77	1112.58	554.714	-591.389	1134.99	107.192	-601.136	1290.78	53.3672	-308.098	1011.98	922.145	-296.916	985.741	1083.49	-324.529	983.145	527.231	-349.759	634.881	254.436	-344.486	639.78	75.7057
435	0	-700.596	1035.45	961.667	-684.89	981.446	1123.06	-641.809	1118.19	554.971	-591.19	1135.47	107.44	-601.046	1291.18	52.6774	-309.315	1024.65	923.422	-298.085	996.46	1084.56	-325.34	1008.99	528.908	-348.295	657.173	262.061	-342.111	661.899	82.898
436	0	-701.253	1045.8	962.922	-685.831	993.422	1124.78	-641.851	1123.59	555.591	-590.941	1135.86	107.695	-601.064	1291.5	52.1904	-310.459	1037.11	925.038	-299.118	1006.85	1085.9	-326.445	1034.24	531.184	-347.257	680.405	268.571	-339.891	688.554	89.2521
437	0	-701.888	1056.18	964.2	-686.643	1005.54	1126.6	-642.136	1129.27	555.701	-590.42	1136.62	107.625	-601	1291.8	51.8011	-311.258	1048.71	927.175	-299.911	1016.89	1087.52	-327.831	1058.95	534.259	-346.563	704.661	273.842	-337.146	717.615	94.8259
438	0	-702.427	1066.64	965.653	-687.499	1017.2	1128.48	-642.529	1134.37	556.316	-590.3	1136.95	108.032	-600.928	1292.05	51.5235	-311.861	1060.46	929.37	-300.511	1027.03	1089.48	-329.315	1082.95	538.173	-346.037	730.12	277.781	-334.777	748.02	99.3627
439	0	-702.937	1077.26	967.096	-688.323	1028.55	1130.18	-642.623	1139.39	556.589	-590.205	1137.32	108.326	-600.837	1292.26	51.2706	-312.409	1072.7	932.195	-301.055	1037.34	1091.96	-330.847	1106.56	542.706	-345.837	756.232	280.135	-332.338	778.924	102.851
440	0	-703.415	1087.79	968.432	-689.235	1039.65	1131.97	-642.765	1143.83	557.043	-590.057	1137.8	108.456	-600.845	1292.42	51.1526	-313.25	1083.9	935.06	-301.733	1047.92	1094.94	-332.425	1129.71	547.52	-345.638	783.005	281.108	-329.238	811.401	105.469
441	0	-703.822	1098.57	969.714	-690.198	1050.97	1133.54	-643.297	1146.8	557.326	-589.994	1138.17	108.629	-600.811	1292.54	51.0065	-313.824	1096.27	938.379	-302.545	1058.68	1098.35	-333.934	1152.42	552.413	-345.635	810.008	280.854	-326.543	842.867	106.628
442	0	-704.343	1107.56	971.103	-691.309	1061.99	1134.96	-643.378	1149.91	557.815	-589.96	1138.3	108.859	-600.865	1292.67	50.9037	-314.261	1108.92	941.971	-303.46	1069.89	1101.93	-335.487	1174.69	557.187	-345.769	837.404	279.338	-324.041	874.497	106.776
443	0	-704.63	1118.8	972.121	-692.41	1072.5	1136.18	-643.168	1152.37	558.246	-589.832	1138.55	109.208	-600.819	1292.76	50.8088	-314.655	1121.83	945.6	-304.387	1081.22	1105.66	-336.851	1196.4	561.939	-345.604	864.136	277.055	-321.526	906.994	106.157
444	0	-705.024	1128.42	972.874	-693.499	1082.74	1137.26	-643.083	1154.51	558.697	-589.707	1138.64	109.543	-600.828	1292.82	50.7308	-315.058	1134.41	949.341	-305.377	1092.81	1109.25	-338.292	1217.65	566.471	-346.206	892.976	273.084	-319.702	939.422	104.605
445	0	-705.232	1137.71	973.454	-694.497	1093.09	1138.13	-642.918	1156.55	559.168	-589.36	1138.61	109.78	-600.842	1292.91	50.649	-315.345	1147.11	952.954	-306.356	1104.47	1112.83	-339.653	1237.99	570.766	-346.94	921.38	268.69	-317.631	974.729	102.99
446	0	-705.415	1146.7	973.81	-695.419	1103.33	1138.81	-642.756	1158.71	559.611	-589.353	1138.78	109.911	-600.837	1292.97	50.5535	-315.563	1159.79	956.434	-307.359	1116.11	1116.22	-341.019	1257.71	575.039	-347.512	950.235	263.053	-315.901	1011.21	101.006
447	0	-705.7	1155.51	973.998	-696.483	1109.85	1139.52	-642.608	1161.15	560.077	-588.681	1138.75	110.158	-600.842	1293.03	50.49	-315.718	1172.37	959.829	-308.306	1127.25	1119.62	-342.341	1276.58	579.244	-348.485	980.029	256.324	-314.784	1048.77	98.6112
448	0	-705.857	1164.19	974.103	-697.228	1120.57	1139.76	-642.351	1163.79	560.528	-588.898	1138.94	110.638	-600.838	1293.11	50.4349	-315.963	1184.83	962.933	-309.39	1139.06	1122.28	-343.467	1294.62	583.328	-348.744	1009.06	248.647	-314.042	1087.25	95.873
449	0	-705.952	1172.83	974.09	-697.862	1130.76	1139.75	-642.46	1166.66	560.828	-588.504	1139.77	110.984	-600.858	1293.18	50.3452	-315.79	1198.52	966.138	-310.356	1151.65	1125.03	-344.484	1311.83	587.209	-349.513	1039.74	240.331	-313.647	1126.45	92.9461
450	0	-706.044	1181.5	974.029	-698.528	1140.58	1139.64	-642.572	1169.67	561.107	-588.773	1139.73	111.293	-600.859	1293.26	50.2629	-316.048	1210.37	968.807	-311.286	1163.45	1127.47	-345.315	1328.24	590.757	-350.451	1071.17	231.286	-313.532	1166.19	89.7779
451	0	-706.23	1190.37	973.877	-699.103	1150.44	1139.43	-642.643	1172.63	561.332	-588.681	1139.77	111.506	-600.891	1293.36	50.1931	-316.217	1222.43	971.11	-312.158	1175.08	1129.42	-345.945	1343.9	593.786	-351.175	1102.85	221.673	-313.708	1206.45	86.4492
452	0	-706.364	1199.44	973.598	-699.641	1160.4	1139.14	-642.683	1175.59	561.554	-588.457	1140	111.822	-600.956	1293.44	50.1	-316.427	1234.35	973.033	-313.088	1186.74	1131.04	-346.366	1358.86	596.245	-352.066	1135.56	211.515	-314.011	1246.96	83.054
453	0	-706.548	1208.66	973.202	-700.115	1170.49	1138.77	-642.664	1178.47	561.669	-588.159	1140.04	112.048	-600.993	1293.54	50.0123	-316.655	1246.14	974.398	-313.863	1198.41	1132.11	-346.734	1373.21	597.998	-352.978	1168.95	200.962	-314.409	1287.71	79.6915
454	0	-706.864	1217.98	972.661	-700.667	1180.65	1138.24	-642.695	1181.39	561.757	-588.286	1140.18	112.396	-601.035	1293.59	49.9351	-316.807	1257.58	975.289	-314.567	1210.03	1132.76	-346.953	1386.83	599.214	-354.21	1202.77	190.501	-314.753	1328.66	76.5379
455	0	-707.045	1227.31	971.929	-701.094	1190.87	1137.6	-642.673	1184.52	561.761	-588.063	1140.53	112.536	-601.074	1293.67	49.8471	-316.96	1268.89	975.749	-315.171	1221.59	1133.07	-347.253	1399.67	599.747	-355.471	1237.53	180.444	-315.04	1369.73	74.0788
456	0	-707.351	1236.61	971.108	-701.49	1201.2	1136.83	-642.633	1187.85	561.718	-587.659	1141.01	112.656	-601.145	1293.76	49.7756	-316.96	1279.98	975.658	-315.729	1233.2	1132.95	-347.453	1411.72	599.639	-357.008	1272.64	170.507	-315.106	1410.66	72.4431
457	0	-707.696	1245.98	970.175	-701.796	1211.58	1135.89	-642.632	1191.43	561.622	-587.53	1141.32	112.73	-601.36	1293.99	49.8518	-316.955	1290.95	975.268	-316.21	1244.82	1132.53	-347.41	1423.17	598.838	-358.662	1308.23	161.396	-315.173	1451.44	71.6252
458	0	-707.988	1255.38	969.175	-702.166	1221.93	1134.88	-642.572	1195.14	561.501	-587.491	1141.42	112.906	-601.436	1294.07	49.7973	-316.845	1301.75	974.565	-316.558	1256.5	1131.78	-347.161	1433.77	597.428	-360.285	1344.23	153.139	-315.246	1491.85	71.4686
459	0	-708.332	1264.87	968.089	-702.363	1232.44	1133.8	-642.567	1199.15	561.293	-587.647	1141.3	113.002	-601.517	1294.13	49.7229	-316.655	1312.55	973.418	-316.954	1268.22	1130.76	-346.714	1443.67	595.472	-361.717	1380.38	146.171	-315.615	1531.93	71.7805
460	0	-708.697	1274.42	966.846	-702.586	1242.96	1132.59	-642.583	1203.28	561.051	-587.126	1141.97	113.254	-601.589	1294.21	49.6472	-316.567	1323.25	971.928	-317.257	1279.94	1129.47	-346.126	1453.05	592.83	-363.454	1416.79	139.785	-316.796	1570.71	72.0556
461	0	-709.147	1284.08	965.604	-702.708	1253.48	1131.24	-642.188	1207.6	560.658	-587.014	1142.23	113.501	-601.661	1294.31	49.5623	-316.515	1333.92	970.267	-317.617	1291.79	1127.91	-345.279	1461.98	589.685	-366.764	1452.86	134.457	-318.203	1609.35	73.4794
462	0	-709.944	1293.51	963.888	-702.831	1264.19	1129.72	-642.45	1211.94	560.343	-587.027	1142.32	113.493	-601.495	1294.06	49.3199	-316.547	1344.73	968.283	-317.963	1303.77	1126.19	-344.311	1470.75	586.017	-368.545	1488.1	131.093	-320.249	1647.24	75.8754
463	0	-710.48	1303.28	962.405	-703.012	1274.81	1128.04	-642.404	1216.86	560.119	-586.44	1142.96	114.04	-601.583	1294.33	49.1683	-316.638	1355.64	966.04	-318.236	1315.83	1124.2	-343.273	1479.51	582.131	-370.281	1522.56	129.21	-323.084	1684.01	79.6211
464	0	-710.937	1313.18	960.901	-702.928	1285.52	1126.21	-642.149	1222.03	559.633	-586.257	1143.23	114.446	-601.608	1294.49	49.0637	-316.743	1366.56	963.587	-318.438	1328.06	1122.04	-342.591	1488.04	578.097	-372.059	1555.58	128.172	-326.582	1719.67	85.1663
465	0	-711.31	1323.16	959.389	-702.917	1296.36	1124.32	-642.284	1227.71	559.134	-586.078	1143.66	114.727	-601.616	1294.65	48.9533	-316.701	1377.66	960.892	-318.481	1340.38	1119.68	-342.464	1496.63	574.095	-374.062	1586.73	127.791	-330.111	1753.48	92.1558
466	0	-711.502	1333.3	957.716	-702.593	1307.21	1122.38	-642.573	1233.99	558.597	-585.853	1144.16	115.216	-601.621	1294.85	48.8126	-316.488	1388.86	958.115	-318.304	1352.85	1117.24	-342.707	1505.16	570.317	-376.362	1615.27	127.456	-333.939	1785.55	100.483
467	0	-711.442	1343.62	956.009	-702.229	1318.12	1120.37	-642.812	1240.87	557.926	-585.582	1144.93	115.725	-601.587	1295.06	48.697	-316.172	1400.42	955.516	-317.971	1365.5	1114.78	-343.246	1514.21	566.767	-375.916	1642.8	127.386	-337.864	1815.33	110.11
468	0	-711.313	1354.13	954.241	-701.808	1329.12	1118.37	-642.969	1248.33	557.102	-585.347	1145.67	116.278	-601.556	1295.26	48.6005	-315.789	1412.16	952.996	-317.588	1378.23	1112.4	-343.957	1523.42	563.389	-377.489	1667.53	128.34	-342.237	1842.19	120.175
469	0	-711.186	1364.9	952.451	-701.385	1340.22	1116.38	-642.959	1256.21	556.228	-585.221	1146.55	116.971	-601.572	1295.48	48.5284	-315.408	1424.33	950.822	-317.233	1391.01	1110.24	-344.603	1533.08	560.383	-378.93	1690	129.381	-346.614	1865.89	129.528
470	0	-710.884	1375.79	950.578	-700.977	1351.53	1114.35	-642.923	1264.46	555.417	-585.079	1147.65	118.117	-601.62	1295.77	48.4419	-315.106	1436.83	949.012	-317.023	1403.89	1108.47	-345.185	1543.53	557.917	-380.615	1709.74	130.019	-350.822	1886.25	136.675
471	0	-710.544	1386.91	948.8	-700.64	1363	1112.34	-642.821	1273	554.706	-584.977	1148.98	119.424	-601.622	1296.17	48.3344	-314.868	1449.73	947.473	-316.882	1416.66	1107.05	-345.716	1555.15	556.146	-382.702	1726.55	129.833	-354.503	1903.18	140.034
472	0	-710.179	1398.27	947.134	-700.488	1374.66	1110.36	-642.756	1281.97	554.113	-584.795	1150.47	120.909	-601.644	1296.68	48.2387	-314.719	1462.81	946.078	-316.772	1429.3	1105.84	-346.303	1568.27	554.876	-384.119	1740.39	128.737	-357.33	1917.03	139.412
473	0	-709.672	1409.82	945.63	-700.208	1386.71	1108.53	-642.63	1291.27	553.511	-584.669	1152.01	122.623	-601.799	1297.08	48.199	-314.578	1475.82	944.715	-316.61	1441.87	1104.79	-346.896	1583.11	554.193	-385.866	1751.32	126.828	-359.549	1927.79	135.687
474	0	-709.162	1421.62	944.21	-699.851	1399.2	1106.87	-642.456	1301.03	552.937	-584.817	1153.68	124.559	-602.018	1297.46	48.1387	-314.237	1488.85	943.656	-316.325	1454.63	1103.87	-347.662	1598.87	553.852	-387.77	1759.57	124.154	-361.121	1935.66	130.441
475	0	-708.52	1433.59	942.803	-699.378	1412.05	1105.43	-642.212	1311	552.231	-585.053	1155.73	126.661	-602.273	1297.8	48.0571	-313.818	1501.97	942.766	-315.935	1467.46	1102.91	-348.613	1615.06	553.71	-389.549	1765.46	122.734	-362.452	1940.88	123.951
476	0	-707.793	1445.78	941.601	-698.768	1425.21	1104.16	-641.843	1321.32	551.571	-585.075	1157.82	129.097	-602.549	1298.1	47.9601	-313.154	1515.3	942.021	-315.382	1480.67	1102.02	-349.656	1631.25	553.722	-391.623	1770.12	120.867	-363.346	1945.15	116.913
477	0	-706.9	1458.21	940.455	-698.013	1438.53	1103.04	-641.781	1332.19	551.121	-585.431	1160.1	131.724	-602.889	1298.4	47.8927	-312.361	1529.47	941.629	-314.757	1494.18	1101.34	-350.964	1646.86	553.78	-394.157	1775.11	117.89	-364.541	1948.92	110.676
478	0	-706.078	1471	939.396	-697.25	1451.96	1101.96	-641.471	1343.32	550.9	-585.932	1162.79	134.738	-603.536	1298.81	47.7719	-311.693	1544.11	941.59	-314.157	1508.1	1101.02	-352.161	1661.55	553.857	-396.802	1780.35	116.239	-366.204	1952.64	105.115
479	0	-705.101	1484.09	938.527	-696.564	1465.34	1100.93	-641.157	1354.97	550.792	-586.596	1166.02	138.16	-604.121	1299.2	47.7582	-311.118	1559.21	942.138	-313.655	1522.36	1101.26	-353.182	1675.06	553.784	-399.7	1785.71	114.186	-368.574	1956.91	98.8973
480	0	-704.076	1497.5	937.815	-695.877	1478.89	1099.93	-640.825	1367.44	550.902	-587.316	1169.79	141.928	-604.619	1299.63	47.7475	-310.519	1574.48	943.082	-313.308	1536.91	1102.26	-353.904	1687.72	553.907	-398.716	1791.75	113.788	-371.282	1961.79	92.0901
481	0	-703.062	1511.22	937.367	-695.36	1492.41	1098.98	-640.57	1380.93	550.958	-588.042	1174.27	146.143	-605.15	1300.16	47.8874	-310.023	1589.52	944.337	-313.139	1551.49	1103.96	-354.064	1700.24	554.427	-398.418	1797.65	112.827	-372.931	1965.85	85.3955
482	0	-702.046	1525.25	936.915	-695.091	1506.08	1098.19	-640.39	1395.66	550.963	-588.723	1179.4	150.845	-605.572	1300.78	48.1664	-309.644	1604.26	945.921	-313.133	1566.09	1106.12	-353.383	1713.33	555.44	-397.882	1801.9	111.722	-373.261	1968.81	79.3183
483	0	-700.972	1539.55	936.498	-694.846	1519.95	1097.56	-640.519	1411.84	550.716	-589.152	1185	155.885	-605.816	1301.53	48.4284	-309.136	1618.75	947.682	-313.262	1580.56	1108.54	-352.43	1726.92	556.941	-397.729	1804.28	110.798	-372.699	1970.9	73.7035
484	0	-699.935	1554.16	936.152	-694.586	1533.88	1097.12	-640.886	1429.36	550.262	-589.717	1191.92	161.771	-605.997	1302.6	48.8481	-308.361	1632.51	949.723	-313.232	1594.59	1110.89	-351.27	1740.08	558.504	-395.983	1807.19	110.542	-372.265	1972.71	68.9026
485	0	-698.755	1568.9	935.847	-694.261	1547.89	1096.93	-641.544	1448.36	549.461	-590.024	1199.83	168.318	-605.936	1303.89	49.2644	-307.221	1645.81	951.981	-312.999	1607.98	1113.23	-349.873	1752.49	559.808	-395.076	1809.64	109.88	-372.15	1974.36	64.6253
486	0	-697.578	1583.82	935.665	-693.865	1561.98	1096.99	-642.479	1468.71	548.498	-590.345	1209.03	175.628	-605.849	1305.6	49.9664	-306.02	1657.78	954.011	-312.463	1620.9	1115.49	-348.385	1764.23	560.825	-394.399	1811.81	109.646	-372.276	1975.96	62.1805
487	0	-696.352	1598.82	935.581	-693.387	1575.96	1097.31	-643.741	1490.58	547.321	-590.19	1219.79	183.517	-605.846	1307.77	51.1017	-304.755	1670.16	956.056	-311.717	1633.07	1117.54	-347.048	1774.9	561.58	-393.674	1813.03	109.678	-372.448	1977.53	61.2978
488	0	-695.158	1613.67	935.614	-692.762	1589.82	1097.89	-645.306	1513.71	545.963	-590.483	1231.84	192.553	-605.779	1310.54	52.7805	-303.265	1683.31	958.213	-310.591	1644.81	1119.53	-345.865	1784.57	562.039	-393.704	1813.96	109.579	-372.396	1978.56	60.6108
489	0	-693.006	1629.9	936.157	-691.893	1603.21	1098.7	-646.811	1537.85	544.469	-590.946	1245.75	201.942	-605.989	1313.97	55.296	-302.006	1695.56	959.866	-309.272	1656.3	1121.19	-345.084	1793.41	562.127	-393.738	1814.47	109.946	-372.149	1979.22	59.7617
490	0	-691.685	1644.7	936.424	-691.044	1616.21	1099.58	-647.691	1562.58	542.989	-591.387	1261.17	212.21	-606.179	1318.54	59.0162	-300.619	1707.32	961.24	-307.768	1667.61	1122.66	-344.348	1801.03	562.174	-393.915	1815.03	110.211	-372.177	1979.67	59.1232
491	0	-690.305	1659.03	936.79	-689.999	1628.6	1100.53	-648.459	1587.85	541.755	-592.138	1279.31	222.15	-605.805	1324.63	63.7893	-299.235	1718.86	962.541	-306.239	1678.89	1124.09	-343.743	1807.3	562.178	-394.415	1815.38	110.357	-372.339	1979.82	58.7356
492	0	-688.938	1672.93	937.354	-688.934	1640.5	1101.42	-648.838	1613.33	540.832	-593.021	1299.22	231.908	-605.522	1332.46	68.8175	-298.051	1729.63	963.706	-304.756	1690.1	1125.53	-343.16	1812.61	562.263	-394.779	1815.56	110.508	-372.371	1980.11	58.4647
493	0	-687.626	1686.46	937.952	-688.049	1651.86	1102.15	-649.658	1638.95	540.727	-594.227	1320.15	240.066	-605.296	1342.15	73.7396	-296.906	1740.07	964.848	-303.426	1701.43	1127.07	-342.553	1817.43	562.281	-394.972	1815.74	110.515	-372.412	1980.25	58.2474
494	0	-686.735	1699.49	938.779	-687.378	1662.83	1102.67	-650.335	1664.45	541.384	-594.79	1341.41	247.494	-606.23	1354.4	81.2763	-296.059	1750.1	966.016	-302.298	1712.31	1128.6	-341.841	1822.25	562.43	-395.075	1815.97	110.575	-372.73	1980.52	58.1387
495	0	-685.905	1712.08	939.765	-686.797	1673.48	1103.27	-650.821	1689.73	542.836	-595.147	1362.34	256.041	-608.164	1371.93	90.1968	-295.478	1759.46	967.098	-301.324	1723.92	1130.34	-341.068	1827.14	562.682	-395.096	1816.13	110.611	-372.348	1980.62	57.9081
496	0	-685.191	1724.14	941.053	-686.384	1683.86	1104.11	-650.975	1714.55	545.061	-595.714	1383.53	264.767	-610.232	1394.76	98.3412	-294.852	1769.74	968.423	-300.646	1734.94	1132.06	-340.226	1832.07	562.888	-395.001	1816.32	110.717	-372.299	1980.68	57.7338
497	0	-684.669	1735.76	942.585	-685.902	1694.04	1105.28	-650.862	1738.75	547.916	-595.514	1406.01	272.021	-612.32	1421.18	106.243	-294.356	1780.02	969.766	-300.212	1745.08	1133.55	-339.332	1836.82	563.044	-394.953	1816.51	110.787	-372.227	1980.77	57.5652
498	0	-684.246	1747.21	944.481	-685.388	1704.13	1106.75	-650.793	1762.47	551.578	-595.446	1429.61	277.844	-614.13	1449.66	112.804	-293.894	1790.44	971.098	-300.028	1754.42	1135.03	-338.433	1841.26	563.075	-394.907	1816.77	110.874	-372.151	1980.93	57.4252
499	0	-683.975	1758.44	946.713	-684.781	1714.08	1108.73	-650.821	1785.79	555.939	-595.688	1454.42	282.038	-615.817	1479.01	118.183	-293.481	1800.74	972.339	-298.984	1766.44	1136.74	-337.538	1845.36	563.101	-394.849	1816.93	110.921	-372.011	1981.19	57.3309
500	0	-683.642	1769.7	949.19	-684.109	1723.75	1110.97	-649.398	1808.35	560.488	-596.067	1480.05	284.583	-617.503	1508.57	121.799	-293.06	1810.94	973.407	-298.215	1777.29	1137.95	-336.603	1849.04	563.154	-394.761	1817.15	110.995	-371.952	1981.2	57.1717
501	0	-683.427	1781.01	951.79	-683.311	1733.06	1113.55	-649.492	1830.93	565.493	-596.535	1506.22	285.609	-619.257	1538.09	123.782	-292.678	1820.8	974.323	-297.307	1787.92	1139.08	-335.742	1851.99	563.265	-394.756	1817.27	111.145	-371.842	1981.32	57.0959
502	0	-683.263	1792.45	954.62	-682.294	1743.79	1116.35	-649.799	1853.22	570.216	-597.096	1532.46	285.109	-621.052	1567.77	124.424	-292.265	1830.54	975.017	-296.37	1798.64	1139.93	-334.823	1854.35	563.422	-394.704	1817.4	111.324	-371.746	1981.42	56.9629
503	0	-683.395	1803.51	957.318	-681.253	1754.36	1119.34	-649.969	1874.88	574.82	-597.709	1559.17	283.545	-622.873	1598.24	124.167	-291.904	1839.94	975.502	-295.258	1808.98	1140.72	-334.078	1856.34	563.636	-394.838	1817.45	111.512	-371.659	1981.49	56.8052
504	0	-683.755	1814.34	960.123	-680.261	1764.68	1122.12	-649.067	1893.51	578.742	-598.263	1586.54	280.944	-624.887	1630.03	123.293	-291.471	1849.19	975.852	-294.2	1819.41	1141.22	-333.491	1858.29	563.848	-395.014	1817.49	111.695	-371.605	1981.61	56.7434
505	0	-683.711	1825.52	962.899	-679.38	1775.05	1124.82	-649.212	1914.16	582.558	-598.962	1614.69	277.369	-627.036	1663.56	122.033	-291.109	1859.5	976.266	-293.052	1829.55	1141.53	-333.081	1860.31	563.99	-395.225	1817.6	111.931	-371.562	1981.66	56.6177
506	0	-683.663	1837.14	965.558	-678.562	1785.54	1127.28	-649.344	1934.53	586.21	-599.706	1643.45	272.944	-629.049	1698.06	120.121	-290.62	1867.41	976.097	-291.947	1839.54	1141.75	-332.732	1862.52	564.089	-395.336	1817.75	112.146	-371.544	1981.76	56.5595
507	0	-683.295	1847.52	968.027	-677.759	1796.18	1129.46	-649.498	1954.26	589.672	-600.627	1673.01	267.565	-631.017	1733.58	117.667	-290.217	1875.64	975.846	-291.071	1848.95	1141.73	-332.567	1864.85	564.148	-395.398	1817.84	112.288	-371.424	1981.89	56.4985
508	0	-683.397	1859.33	970.46	-677.029	1807.1	1131.49	-649.657	1973.84	593.139	-601.135	1702.61	261.322	-632.614	1769.35	114.37	-289.976	1884.42	975.628	-290.248	1859.54	1141.76	-332.495	1867.25	564.244	-395.426	1818.05	112.493	-371.385	1981.88	56.4222
509	0	-683.549	1871.24	972.816	-676.433	1817.71	1133.22	-649.674	1992.62	596.506	-601.654	1732.3	254.288	-634.477	1806.29	110.902	-289.717	1893.17	975.363	-289.832	1868.83	1141.47	-332.409	1869.7	564.367	-395.458	1818.18	112.652	-371.3	1981.92	56.358
510	0	-683.654	1883.05	974.88	-675.989	1828.64	1134.59	-649.687	2010.72	599.709	-602.335	1762.18	246.674	-636.228	1843.84	106.959	-289.478	1901.65	974.874	-289.225	1875.85	1140.91	-332.336	1872.15	564.469	-395.504	1818.37	112.83	-371.181	1981.99	56.2931
511	0	-683.79	1894.87	976.736	-675.307	1841.91	1135.89	-649.727	2028.08	602.627	-603.536	1793.61	238.044	-638.044	1882.29	102.913	-289.365	1910.43	974.379	-288.551	1884.7	1140.35	-332.202	1874.59	564.561	-395.553	1818.57	113.107	-371.069	1982.05	56.1807
512	0	-683.893	1906.62	978.308	-675.25	1851.29	1136.5	-649.756	2044.59	605.052	-604.692	1826.54	228.979	-640.135	1921.75	99.0963	-289.204	1919.3	973.808	-288.141	1894.09	1139.82	-332.157	1877.2	564.607	-395.631	1818.7	113.296	-370.96	1982.15	56.0892
513	0	-683.972	1918.36	979.587	-675.045	1861.71	1137.34	-649.839	2060.36	607.024	-605.979	1859.82	219.925	-642.152	1961.69	95.4968	-289.172	1928.03	973.09	-287.702	1903.88	1139.14	-332.277	1879.99	564.587	-395.701	1818.91	113.581	-370.843	1982.2	55.9901
514	0	-683.991	1930.01	980.589	-674.879	1871.93	1137.8	-650.001	2075.4	608.479	-607.195	1893.35	210.637	-644.419	2002.08	92.3528	-289.105	1936.31	972.162	-287.421	1913.47	1138.37	-332.337	1883.21	564.55	-395.813	1819.14	113.905	-370.693	1982.3	55.8431
515	0	-684.105	1941.67	981.332	-674.719	1882.54	1138.03	-650.007	2089.66	609.399	-608.244	1927.42	200.87	-646.908	2042.58	89.6996	-289.058	1945.79	971.498	-287.222	1923.09	1137.5	-332.59	1886.68	564.501	-395.911	1819.37	114.211	-370.608	1982.41	55.7069
516	0	-684.24	1953.17	981.697	-674.714	1893.45	1138.05	-649.899	2103.1	609.681	-609.465	1962.47	192.105	-649.654	2083.22	87.6787	-289.051	1954.78	970.599	-287.075	1932.9	1136.55	-332.778	1890.34	564.407	-396.131	1819.59	114.548	-370.515	1982.53	55.6202
517	0	-684.405	1964.5	981.642	-674.798	1904.63	1137.85	-650.409	2116.73	609.514	-610.538	1997.35	183.298	-652.658	2123.85	86.3242	-289.085	1963.8	969.583	-287.005	1942.63	1135.5	-333.098	1894.29	564.336	-396.278	1819.99	114.973	-370.446	1982.65	55.4905
518	0	-684.738	1975.83	981.38	-674.926	1916.04	1137.46	-650.414	2128.9	608.491	-611.473	2032.75	174.915	-655.758	2164.48	85.594	-289.213	1972.98	968.495	-287.067	1952.48	1134.39	-333.365	1898.3	564.198	-396.473	1820.52	115.478	-370.163	1983.59	55.468
519	0	-685.083	1986.92	980.699	-675.035	1927.43	1136.87	-650.446	2140.07	606.709	-612.577	2068.62	167.211	-658.836	2205	85.5083	-289.349	1982.25	967.409	-287.183	1962.68	1133.25	-333.58	1902.36	564.08	-396.688	1820.99	115.912	-370.512	1982.35	54.9242
520	0	-685.612	1998.06	979.847	-675.391	1939	1136.05	-649.405	2149.14	604.052	-613.877	2105	160.464	-661.612	2245.25	86.0224	-289.556	1991.67	966.167	-287.475	1972.93	1131.97	-333.878	1906.6	563.992	-396.867	1821.35	116.361	-370.452	1982.38	54.7692
521	0	-686.216	2009.17	978.625	-675.783	1950.66	1135.04	-650.291	2159.62	601.368	-615.183	2141.2	154.6	-663.779	2285.22	87.0153	-289.777	2001.13	964.988	-287.759	1983.04	1130.72	-334.203	1910.99	563.832	-397.039	1821.7	116.815	-370.331	1982.52	54.6698
522	0	-686.883	2020.07	977.152	-676.308	1962.43	1133.81	-650.663	2168.7	598.037	-616.238	2177.12	149.566	-664.89	2324.8	88.4462	-290.053	2010.67	963.689	-288.255	1993.77	1129.36	-334.602	1915.54	563.794	-397.274	1822.26	117.491	-370.264	1982.64	54.5813
523	0	-687.564	2031.03	975.417	-676.879	1974.15	1132.35	-651.904	2177.54	594.277	-618.23	2213.86	145.931	-665.045	2364.45	90.9932	-290.365	2020.4	962.463	-288.769	2004.48	1127.96	-335.107	1920.54	563.813	-397.427	1823.07	118.014	-369.853	1983.76	54.8636
524	0	-688.331	2042.16	973.544	-677.57	1986.21	1130.73	-651.913	2185.43	590.227	-619.984	2249.41	144.055	-663.884	2403.3	94.7847	-290.672	2030.17	961.149	-289.45	2015.41	1126.57	-335.719	1925.7	563.75	-397.821	1823.42	118.872	-370.001	1983.55	54.4579
525	0	-688.971	2053.42	971.465	-678.361	1998.3	1128.9	-651.905	2193.45	586.097	-621.406	2283.55	143.465	-661.303	2440.74	100.164	-291.061	2040.11	959.927	-290.237	2026.54	1125.07	-336.406	1931.16	563.747	-398.454	1823.59	119.949	-369.952	1983.57	54.49
526	0	-689.728	2064.84	969.127	-679.279	2010.66	1126.97	-651.478	2201.92	582.252	-622.651	2315.88	143.819	-658.034	2476.22	107.181	-291.609	2050.19	958.555	-291.078	2037.54	1123.55	-337.2	1937.18	563.719	-398.833	1824.35	120.997	-369.945	1983.75	54.3785
527	0	-690.557	2076.27	966.727	-680.391	2023.1	1124.97	-651.018	2210.97	578.667	-623.726	2346.66	144.888	-654.447	2509.18	115.395	-292.361	2060.57	957.248	-292.079	2048.94	1121.84	-338.203	1943.1	563.519	-399.288	1825.32	122.238	-369.946	1983.96	54.3021
528	0	-691.541	2087.94	964.375	-681.62	2035.69	1122.87	-650.398	2220.33	575.158	-624.873	2375.72	146.311	-650.796	2538.74	124.445	-293.241	2071.16	955.837	-293.172	2060.21	1120.14	-339.027	1950.27	563.416	-399.569	1826.46	123.76	-369.979	1984.16	54.2054
529	0	-692.615	2099.87	962.072	-682.963	2048.4	1120.81	-649.556	2229.62	571.916	-624.994	2397.82	146.046	-647.244	2564.36	134.032	-294.18	2082.19	954.433	-294.374	2071.6	1118.45	-339.905	1958.24	563.262	-399.99	1827.65	125.13	-370.019	1984.46	54.0991
530	0	-693.699	2112.46	959.985	-684.314	2061.28	1118.77	-649.346	2239.57	569.083	-624.548	2418.07	146.166	-643.864	2585.78	143.01	-295.226	2093.47	953.017	-295.688	2083.09	1116.7	-340.832	1966.8	562.853	-400.284	1829.1	126.756	-370.076	1984.81	53.9589
531	0	-694.708	2125.81	958.092	-685.63	2074.32	1116.91	-649.195	2250.7	566.728	-624.635	2437.45	146.105	-640.551	2605.49	150.938	-296.352	2104.91	951.512	-297.075	2094.71	1115.05	-341.831	1976.37	562.425	-400.492	1830.72	128.651	-370.084	1985.17	53.8327
532	0	-695.596	2139.72	956.57	-686.983	2087.64	1115.34	-648.986	2263.04	564.951	-622.335	2452.7	145.348	-638.528	2620.11	154.566	-297.565	2116.58	950.025	-298.454	2106.43	1113.27	-342.952	1986.6	561.773	-400.508	1832.52	130.723	-370.059	1985.57	53.6888
533	0	-696.432	2154.07	955.342	-688.22	2101.14	1113.96	-648.527	2276.18	563.523	-619.193	2458.48	139.595	-636.746	2630.81	153.164	-298.831	2128.46	948.511	-299.809	2118.47	1111.5	-344.03	1997.51	561.093	-400.458	1834.43	132.977	-369.973	1985.92	53.5327
534	0	-697.246	2168.68	954.462	-689.412	2114.91	1112.83	-648.413	2290.13	562.319	-617.022	2466.87	136.548	-635.034	2638.7	147.901	-300.009	2140.67	947.081	-301.08	2130.33	1109.72	-345.148	2008.92	560.376	-400.227	1836.54	135.585	-369.817	1986.3	53.3873
535	0	-698.141	2183.42	953.691	-690.583	2129.04	1111.87	-648.218	2304.66	561.202	-615.385	2472.2	134.673	-632.229	2642.45	139.674	-301.281	2153.09	945.648	-302.361	2142.72	1107.98	-346.196	2020.89	559.668	-399.883	1838.91	138.434	-369.594	1986.75	53.2628
536	0	-699.074	2198.29	952.943	-691.845	2143.44	1111.07	-647.912	2319.33	560.204	-613.758	2476.54	132.266	-630.203	2646.64	131.691	-302.552	2165.79	944.324	-303.57	2155.28	1106.29	-347.199	2033.41	558.87	-399.452	1841.53	141.57	-369.313	1987.15	53.1551
537	0	-700.182	2213.22	952.321	-693.224	2158.14	1110.5	-647.511	2334.01	559.446	-611.378	2481.78	129.504	-628.243	2650.56	125.659	-303.866	2178.76	943.101	-304.865	2168.12	1104.7	-348.118	2046.64	558.089	-398.855	1844.59	145.079	-369.016	1987.71	53.0875
538	0	-701.407	2228.41	951.986	-694.676	2173.04	1110.18	-647.078	2347.94	558.757	-609.232	2488.27	128.324	-626.354	2652.38	119.155	-305.321	2192.04	941.957	-306.149	2181.26	1103.43	-348.903	2060.68	557.271	-398.045	1848.22	148.999	-368.719	1988.17	52.9685
539	0	-702.567	2243.66	951.923	-696.135	2187.83	1110.35	-646.849	2361.05	558.337	-608.638	2496.18	127.438	-623.555	2657.92	111.173	-306.84	2205.73	940.965	-307.392	2194.57	1102.24	-349.737	2075.54	556.352	-397.17	1852.42	153.483	-368.353	1988.75	52.8514
540	0	-703.685	2258.76	952.384	-697.461	2202.51	1111.09	-647.325	2374.03	558.504	-608.62	2499.93	124.782	-621.897	2662.73	102.757	-308.412	2219.77	940.111	-308.62	2208.12	1101.42	-350.279	2091.57	555.456	-396.161	1857.44	158.498	-367.957	1989.65	52.9501
541	0	-704.877	2273.64	953.523	-698.6	2217.02	1112.4	-648.541	2387.62	559.347	-610.315	2507.2	124.922	-622.12	2666.05	95.8848	-309.979	2233.87	939.447	-309.701	2221.75	1100.87	-350.739	2108.85	554.5	-395.068	1863.23	164.225	-367.84	1989.9	53.0254
542	0	-706.185	2288.06	954.987	-699.493	2231.14	1113.99	-650.429	2401.68	560.505	-610.791	2510.11	123.598	-622.369	2668.83	90.1363	-311.637	2248.02	939.051	-310.719	2235.39	1100.52	-350.706	2127.46	553.512	-393.989	1869.87	170.745	-367.678	1990.2	53.2751
543	0	-707.725	2301.83	956.62	-700.37	2244.9	1115.78	-652.489	2415.74	561.714	-611.034	2513.11	122.609	-622.088	2671.42	85.0046	-313.518	2262.19	938.745	-311.696	2248.72	1100.35	-350.19	2147.57	552.319	-392.786	1877.96	178.123	-367.571	1990.68	53.898
544	0	-709.398	2314.83	958.371	-701.237	2258.15	1117.7	-653.784	2428.77	562.888	-611.606	2516.02	121.715	-621.382	2673.56	80.312	-315.591	2276.45	938.495	-312.662	2262.1	1100.31	-349.271	2168.91	550.918	-391.725	1887.43	186.262	-367.299	1992.25	54.8362
545	0	-711.06	2327.33	960.272	-702.212	2270.92	1119.8	-655.817	2440.49	563.891	-612.433	2518.56	121.041	-621.259	2675.09	76.1198	-317.767	2290.69	938.301	-313.649	2275.51	1100.29	-348.037	2191.64	549.508	-390.351	1898.63	195.121	-366.94	1994.8	56.5449
546	0	-712.72	2339.69	962.308	-703.214	2283.21	1121.97	-657.695	2450.68	564.711	-612.826	2520.11	120.419	-621.278	2676.53	72.8661	-319.82	2305.1	938.265	-314.685	2288.58	1100.26	-346.687	2215.28	547.931	-388.832	1911.72	204.802	-366.584	1998.16	58.9462
547	0	-714.425	2352	964.392	-704.311	2295.28	1124.06	-659.376	2459.64	565.372	-613.293	2521.27	119.872	-620.875	2677.96	71.2939	-321.816	2319.46	938.159	-315.806	2301.44	1100.2	-345.959	2239.52	546.116	-387.099	1926.78	214.223	-365.96	2002.63	62.039
548	0	-716.249	2364.31	966.421	-705.428	2307.2	1126.11	-660.738	2467.61	565.83	-613.982	2522.28	119.76	-620.072	2679.01	69.8382	-323.775	2333.72	938.041	-316.941	2313.98	1100.05	-345.914	2263.78	544.198	-385.501	1943.02	225.666	-365.256	2008.12	65.6206
549	0	-718.072	2376.41	968.395	-706.589	2318.94	1128.09	-661.74	2474.86	566.214	-612.623	2522.92	119.454	-619.708	2680.17	68.7203	-325.715	2346.16	937.677	-318.218	2326.13	1099.87	-345.253	2289.56	542.849	-383.391	1962.11	235.245	-364.65	2014.77	69.9903
550	0	-719.79	2388.27	970.238	-707.774	2330.68	1130.15	-662.424	2481.17	566.379	-612.539	2523.61	119.377	-619.392	2680.96	67.9385	-327.66	2360.78	937.898	-319.535	2337.98	1099.71	-344.845	2315.43	541.986	-380.676	1982.52	245.321	-364.332	2022.7	74.6587
551	0	-721.454	2399.76	971.884	-708.929	2342.35	1132.15	-662.982	2486.74	566.461	-612.388	2523.97	119.408	-619.12	2681.48	67.4481	-329.456	2374.33	938.054	-320.836	2349.33	1099.58	-344.518	2341.21	541.997	-378.757	2004.22	252.854	-364.188	2031.25	79.0169
552	0	-723.001	2410.64	973.4	-710.11	2354.06	1134.14	-663.463	2491.8	566.654	-612.117	2524.39	119.427	-618.9	2681.93	66.9581	-331.058	2387.4	938.433	-322.082	2360.36	1099.57	-344.481	2366.52	542.958	-376.494	2025.7	259.46	-363.958	2041.83	83.0663
553	0	-724.363	2421.23	974.832	-711.156	2365.86	1136.14	-663.973	2496.7	566.993	-611.83	2524.76	119.403	-618.768	2682.31	66.5566	-332.543	2399.73	939.08	-323.346	2371	1099.82	-344.747	2391.47	544.628	-374.167	2047.61	265.709	-363.08	2056.69	88.8864
554	0	-725.534	2431.61	976.224	-712.04	2377.95	1138.13	-664.504	2501.47	567.416	-611.621	2525.22	119.467	-618.651	2682.6	66.2428	-333.966	2412.09	940.19	-324.581	2381.21	1100.35	-344.175	2417.37	547.367	-372.635	2069.51	272.484	-361.937	2077.21	95.066
555	0	-726.528	2442.01	977.637	-712.676	2391.42	1140.33	-665.16	2506.09	567.774	-611.481	2525.56	119.494	-618.56	2682.95	65.9335	-335.237	2423.82	941.529	-325.737	2391.41	1101.29	-345.161	2441.17	550.221	-371.55	2092.1	278.218	-360.646	2102.51	100.485
556	0	-727.419	2452.55	979.086	-713.914	2400.85	1141.87	-665.877	2510.65	568.184	-611.375	2525.99	119.586	-618.46	2683.2	65.5945	-336.388	2435.64	943.301	-326.753	2401.26	1102.52	-346.426	2464.29	553.528	-370.83	2115.38	282.799	-359.143	2131.11	105.075
557	0	-727.936	2464.91	980.727	-715.048	2411.45	1143.55	-666.51	2514.81	568.526	-611.234	2526.3	119.678	-618.422	2683.35	65.3888	-337.393	2447.17	945.399	-327.696	2411.25	1104.31	-348.005	2486.76	557.371	-370.34	2139.67	286.043	-357.597	2161.24	108.853
558	0	-729.356	2471.87	981.716	-716.248	2422.51	1145.21	-667.141	2518.66	568.858	-611.129	2526.57	119.806	-618.444	2683.45	65.2136	-338.408	2460.76	948.401	-328.752	2422.99	1106.86	-349.755	2508.81	561.523	-370.037	2164.68	287.678	-356.009	2192.01	111.57
559	0	-730.279	2481.04	982.81	-717.479	2433.07	1146.71	-667.607	2521.73	569.185	-611.12	2526.73	119.956	-618.396	2683.58	65.0203	-339.226	2471.71	951.115	-329.78	2433.03	1109.71	-351.508	2530.63	565.993	-369.807	2190.21	288.089	-354.257	2222.9	113.179
560	0	-731.034	2490.78	983.819	-718.827	2443.72	1148.05	-668.043	2524.23	569.678	-611.132	2526.82	120.032	-618.505	2683.88	64.9555	-340.107	2483.61	954.173	-330.956	2442.93	1112.87	-353.121	2552.2	570.598	-369.626	2216.13	287.118	-352.291	2253.86	113.689
561	0	-731.795	2500.02	984.67	-720.216	2453.82	1149.17	-668.336	2526.21	570.102	-611.204	2526.91	120.195	-618.502	2683.77	64.7958	-340.942	2495.83	957.461	-332.223	2453.87	1116.29	-354.906	2573.19	574.988	-369.657	2242.31	284.984	-350.19	2285.12	113.288
562	0	-732.471	2509	985.252	-721.619	2463.89	1150.11	-668.504	2528.07	570.549	-611.276	2527.04	120.359	-618.534	2683.79	64.6847	-341.654	2508.08	960.831	-333.45	2465.06	1119.78	-356.828	2593.73	579.266	-369.76	2269.09	282.014	-348.202	2316.5	112.048
563	0	-733.1	2517.61	985.59	-722.974	2473.63	1150.86	-668.648	2530.11	570.987	-611.22	2527.14	120.497	-618.56	2683.82	64.5551	-342.301	2520.36	964.29	-334.726	2476.39	1123.22	-358.814	2613.46	583.446	-370.067	2296.09	278.019	-345.987	2350.3	110.746
564	0	-733.677	2526.05	985.802	-724.222	2483.15	1151.36	-668.656	2532.24	571.397	-610.574	2527.14	120.746	-618.595	2683.87	64.4719	-342.919	2532.69	967.589	-335.94	2487.77	1126.57	-360.823	2632.68	587.505	-370.506	2323.61	273.059	-343.997	2384.81	109.01
565	0	-734.194	2534.05	985.868	-725.44	2492.43	1151.7	-668.676	2534.78	571.867	-610.326	2527.25	121.012	-618.615	2683.91	64.3816	-343.479	2544.97	970.867	-337.089	2499.34	1129.76	-362.909	2651.04	591.366	-371.085	2351.76	267.187	-342.304	2420.56	107.023
566	0	-734.633	2542.09	985.795	-726.469	2501.53	1151.86	-668.659	2537.48	572.24	-610.47	2527.52	121.243	-618.631	2683.97	64.32	-343.983	2557.18	973.985	-338.348	2511.02	1132.77	-364.916	2668.75	595.134	-371.752	2380.49	260.415	-340.996	2457.26	104.844
567	0	-734.894	2550.77	985.874	-727.379	2510.36	1151.83	-668.553	2540.25	572.554	-610.393	2527.73	121.457	-618.664	2684.04	64.2191	-344.448	2569.32	976.977	-339.412	2522.64	1135.56	-366.837	2685.58	598.658	-372.514	2409.71	252.855	-340.029	2494.88	102.465
568	0	-735.203	2558.76	985.711	-728.37	2519.34	1151.74	-668.462	2543.2	572.912	-610.271	2528.03	121.759	-618.648	2684.1	64.1323	-344.973	2581.35	979.708	-340.466	2534.22	1138.07	-368.578	2701.62	601.964	-373.232	2439.63	244.507	-339.409	2533.09	100.001
569	0	-735.572	2566.77	985.452	-729.226	2528.34	1151.53	-668.402	2546.15	573.248	-610.059	2528.19	122.05	-618.663	2684.17	64.0604	-345.489	2593.25	982.14	-341.611	2545.78	1140.31	-370.112	2716.86	604.961	-374.146	2469.89	235.696	-339.137	2571.94	97.5015
570	0	-735.843	2574.98	985.151	-730.037	2537.35	1151.22	-668.335	2549.18	573.532	-609.816	2528.4	122.29	-618.685	2684.23	63.957	-346.022	2604.88	984.249	-342.711	2557.22	1142.25	-371.615	2731.3	607.575	-375.039	2501.02	226.434	-339.152	2611.01	94.9007
571	0	-736.19	2583.39	984.714	-730.821	2546.47	1150.82	-668.287	2552.34	573.65	-609.565	2528.72	122.613	-618.677	2684.36	63.8863	-346.584	2616.35	985.977	-343.761	2568.51	1143.77	-373.073	2745.1	609.711	-376.109	2532.76	216.729	-339.428	2650.2	92.1966
572	0	-736.53	2591.81	984.168	-731.576	2555.91	1150.31	-668.155	2555.73	573.795	-609.331	2528.86	122.893	-618.688	2684.43	63.7925	-347.076	2627.56	987.264	-344.665	2579.65	1144.89	-374.425	2758.18	611.346	-377.324	2565.28	206.961	-339.939	2689.48	89.4758
573	0	-736.901	2600.43	983.536	-732.247	2565.42	1149.77	-668.05	2559.36	573.904	-609.135	2528.99	123.175	-618.68	2684.51	63.7201	-347.487	2638.45	988.062	-345.56	2590.73	1145.63	-375.686	2770.62	612.335	-378.684	2598.38	197.262	-340.628	2728.77	86.818
574	0	-737.238	2609.07	982.848	-732.855	2575.1	1149.13	-668.006	2563.25	573.903	-608.972	2528.91	123.318	-618.777	2684.95	63.766	-347.836	2649.03	988.47	-346.349	2601.57	1145.96	-376.85	2782.29	612.696	-380.268	2632.08	187.849	-341.619	2768.1	84.4148
575	0	-737.638	2617.89	982.102	-733.438	2584.86	1148.45	-667.99	2567.37	573.84	-608.857	2528.53	123.395	-618.65	2684.43	63.4754	-348.092	2659.37	988.435	-347.038	2612.44	1145.92	-377.686	2793.26	612.301	-382.059	2666.29	178.856	-342.72	2807.14	82.4932
576	0	-738.04	2626.79	981.285	-733.947	2594.71	1147.67	-667.976	2571.57	573.641	-608.675	2529.81	123.638	-618.704	2684.49	63.4024	-348.219	2669.54	988	-347.619	2623.27	1145.54	-378.314	2803.78	611.229	-384.131	2700.8	170.585	-344.019	2846.07	81.1672
577	0	-738.484	2635.88	980.371	-734.381	2604.58	1146.79	-668.108	2575.95	573.51	-608.433	2531.83	124.369	-618.744	2684.55	63.3304	-348.34	2679.56	987.19	-348.144	2634.04	1144.83	-378.728	2813.65	609.558	-386.371	2735.63	163.124	-345.709	2884.52	80.4473
578	0	-739.027	2645	979.449	-734.787	2614.73	1145.86	-668.283	2580.31	573.328	-608.425	2531.45	124.361	-618.804	2684.61	63.2533	-348.395	2689.53	985.971	-348.613	2644.92	1143.86	-379.028	2823.04	607.479	-389.141	2770.09	156.01	-347.904	2923.09	80.7097
579	0	-739.645	2654.34	978.452	-735.171	2624.84	1144.8	-668.499	2584.72	573.109	-608.358	2531.09	124.359	-618.879	2684.75	63.2155	-348.42	2699.43	984.45	-349.013	2655.75	1142.55	-379.178	2831.74	604.855	-391.71	2804.54	150.956	-351.031	2960.26	81.2885
580	0	-740.347	2663.67	977.405	-735.795	2633.26	1143.38	-668.774	2589.28	572.952	-608.335	2530.68	124.32	-619.042	2685.12	63.3098	-348.473	2709.38	982.63	-349.405	2666.78	1140.94	-379.185	2839.95	601.86	-394.237	2839.03	147.405	-354.277	2997.46	84.2834
581	0	-741.036	2673.21	976.344	-736.077	2643.77	1142.26	-669.023	2593.96	572.719	-608.261	2530.63	124.402	-619.144	2685.25	63.261	-348.615	2719.38	980.459	-349.738	2677.89	1139.06	-378.95	2847.75	598.468	-397.249	2854.36	146.788	-358.12	3033.61	88.8485
582	0	-741.672	2682.72	975.149	-736.303	2654.25	1141.01	-669.207	2598.87	572.321	-608.132	2531.06	124.676	-619.199	2685.34	63.2008	-348.925	2729.56	977.977	-350.056	2689.19	1136.95	-378.297	2855.37	594.811	-400.207	2869.66	146.037	-362.604	3068.35	95.1141
583	0	-742.19	2692.24	973.85	-736.549	2664.69	1139.64	-669.378	2604.08	571.817	-608.159	2531.76	124.881	-619.287	2685.5	63.1634	-349.402	2739.97	975.273	-350.301	2700.74	1134.65	-377.556	2862.9	590.744	-403.183	2884.93	145.167	-367.623	3101.49	102.886
584	0	-742.699	2701.87	972.467	-736.691	2675.13	1138.07	-669.571	2609.84	571.278	-607.765	2531.2	124.444	-619.331	2685.66	63.0906	-349.977	2750.54	972.501	-350.495	2712.5	1132.23	-377.507	2870.48	586.466	-406.056	2900.2	144.1	-373.084	3133.01	110.975
585	0	-743.512	2711.7	970.917	-736.795	2685.63	1136.4	-669.446	2615.77	570.709	-607.187	2529.26	123.379	-619.312	2685.78	62.9552	-350.164	2761.37	969.971	-350.542	2724.43	1129.82	-378.361	2878.09	582.423	-408.89	2915.52	142.934	-378.626	3162.98	118.917
586	0	-744.231	2721.66	969.298	-736.803	2696.16	1134.57	-669.712	2622.56	569.975	-608.069	2537.57	128.424	-619.32	2685.91	62.822	-349.94	2772.18	967.676	-350.526	2736.47	1127.55	-379.642	2885.87	578.775	-411.629	2930.87	141.608	-384.26	3190.93	126.863
587	0	-744.604	2731.83	967.701	-736.743	2706.75	1132.7	-669.866	2629.82	569.257	-607.83	2537.29	128.594	-619.394	2686.16	62.7384	-349.708	2783.26	965.565	-350.703	2748.72	1125.52	-381.085	2894.16	575.417	-414.299	2946.28	140.232	-389.865	3216.17	134.986
588	0	-744.885	2742.27	965.958	-736.653	2717.4	1130.73	-670.211	2637.7	568.506	-607.613	2537.36	128.88	-620.205	2686.8	63.3587	-349.677	2794.87	963.54	-350.787	2761	1123.68	-382.595	2903.07	572.301	-416.94	2961.75	138.771	-395.08	3238.34	142.572
589	0	-744.858	2752.9	964.104	-736.586	2728.19	1128.65	-670.287	2645.75	567.575	-607.374	2537.15	129.02	-619.424	2686.55	62.8639	-349.759	2806.9	961.575	-350.93	2773.3	1121.98	-384.188	2913.36	569.893	-419.604	2977.36	137.189	-399.579	3256.93	148.009
590	0	-745.083	2763.78	962.197	-736.538	2739.15	1126.53	-670.381	2654.19	566.674	-607.401	2538.45	129.848	-619.329	2686.81	62.7155	-349.974	2819.29	959.656	-351.036	2785.48	1120.35	-385.746	2925.21	568.207	-422.288	2993.14	135.574	-403.102	3272.1	150.281
591	0	-745.096	2774.91	960.355	-736.507	2750.31	1124.38	-670.47	2662.99	565.779	-607.486	2539.69	130.978	-619.296	2687.15	62.5971	-350.218	2831.77	957.888	-351.147	2797.57	1118.77	-387.204	2938.61	567.041	-424.987	3009.13	133.926	-405.769	3284.03	149.047
592	0	-744.94	2786.18	958.557	-736.465	2761.85	1122.33	-670.571	2672.12	564.816	-607.566	2540.73	132.132	-619.276	2687.57	62.4643	-350.428	2844.19	956.385	-351.238	2809.43	1117.32	-388.728	2953.23	566.238	-427.675	3025.49	132.372	-408.068	3293.32	145.196
593	0	-744.794	2797.63	956.831	-736.299	2773.62	1120.39	-670.606	2681.5	563.9	-607.773	2542.3	133.569	-619.263	2688.06	62.3414	-350.462	2856.43	955.147	-351.367	2821.36	1116.05	-390.438	2968.41	565.687	-430.24	3042.09	130.93	-410.108	3300.13	139.584
594	0	-744.641	2809.31	955.291	-736.105	2785.83	1118.6	-670.663	2691.19	563	-608.091	2544.27	135.27	-619.458	2688.62	62.2922	-350.37	2868.87	954.192	-351.395	2833.39	1114.9	-392.154	2983.89	565.398	-432.777	3059.12	129.645	-412.178	3304.13	133.154
595	0	-744.431	2821.13	953.889	-735.783	2798.32	1116.99	-670.753	2701.23	562.275	-608.575	2546.93	137.415	-619.654	2689.21	62.1997	-350.107	2881.71	953.382	-351.368	2845.75	1113.81	-393.988	2999.06	565.102	-435.186	3076.43	128.536	-414.121	3308.39	126.901
596	0	-744.203	2833.2	952.635	-735.589	2811	1115.51	-670.733	2711.5	561.65	-609.285	2550.3	139.868	-619.839	2689.59	62.026	-349.855	2895.14	952.646	-351.214	2858.39	1112.87	-395.855	3013.57	564.759	-437.722	3093.93	127.562	-416.192	3312.85	120.783
597	0	-744.003	2845.58	951.486	-735.613	2823.77	1114.25	-670.772	2722.2	561.119	-609.945	2552.49	142.429	-620.149	2690.03	61.8997	-349.813	2909.18	952.244	-351.044	2871.44	1112.26	-397.641	3027.63	564.606	-440.477	3111.53	126.798	-418.48	3317.41	114.874
598	0	-743.754	2858.18	950.445	-735.833	2836.62	1113.1	-670.851	2733.45	560.801	-610.8	2554.76	145.112	-620.779	2690.56	61.946	-349.853	2923.72	952.346	-350.988	2884.89	1112.19	-399.173	3040.86	564.562	-443.428	3129.2	126.153	-420.965	3322.03	109.085
599	0	-742.725	2871	949.643	-735.642	2849.41	1112.06	-670.962	2745.28	560.603	-611.245	2556.97	147.894	-621.428	2690.88	61.9042	-350.051	2938.29	952.984	-351.073	2898.65	1112.9	-400.351	3053.73	564.826	-445.968	3146.81	125.609	-423.038	3326.6	103.396
600	0	-742.499	2884.17	948.955	-735.686	2862.3	1111.16	-671.229	2758.12	560.433	-611.924	2559.28	150.824	-622.096	2691.32	61.8496	-350.345	2952.61	954.055	-351.381	2912.53	1114.37	-400.649	3066.86	565.543	-448.742	3164.53	125.212	-425.346	3331.27	97.8546
601	0	-742.308	2897.5	948.337	-735.821	2875.23	1110.42	-671.813	2772.13	560.238	-612.696	2561.62	153.912	-622.608	2691.5	61.8457	-350.494	2966.58	955.461	-351.914	2926.38	1116.29	-400.295	3080.67	566.769	-448.611	3168.65	123.977	-427.746	3335.98	92.4719
602	0	-742.043	2910.97	947.862	-736.112	2888.3	1109.89	-672.673	2787.41	559.912	-614.056	2568.7	159.436	-623.248	2692.16	61.8457	-350.355	2980.18	956.998	-352.469	2940.18	1118.31	-399.715	3094.81	568.295	-447.822	3171.86	123.039	-427.028	3338.13	86.5345
603	0	-741.611	2924.58	947.5	-736.34	2901.36	1109.45	-673.977	2804.07	559.322	-614.709	2572.02	164.687	-623.727	2692.86	61.9777	-349.928	2993.33	958.785	-352.981	2953.68	1120.28	-398.988	3108.42	569.88	-446.781	3174.48	122.324	-426.201	3340.25	81.0044
604	0	-741.066	2938.34	947.283	-736.601	2914.47	1109.22	-675.708	2822.15	558.62	-616.354	2580.5	170.55	-623.962	2693.78	62.1167	-349.311	3005.94	960.757	-353.222	2966.7	1122.24	-397.891	3120.79	571.017	-445.918	3177.06	121.607	-425.486	3342.02	76.1849
605	0	-740.42	2952.19	947.214	-736.698	2927.59	1109.22	-678.095	2841.75	557.82	-618.103	2589.91	177.139	-624.374	2695.37	62.4323	-348.623	3018.13	962.497	-353.168	2979.12	1124.05	-396.639	3131.81	571.617	-445.76	3179.56	120.757	-424.966	3343.98	73.1492
606	0	-739.64	2966.09	947.401	-736.641	2940.35	1109.51	-680.766	2862.69	556.931	-619.584	2598.7	185.904	-624.955	2697.58	62.8273	-347.921	3030.33	964.11	-352.786	2991	1125.72	-395.533	3142.1	571.999	-446.095	3181.65	120.305	-425.891	3345.41	70.9332
607	0	-738.744	2980.04	947.749	-736.533	2952.45	1109.93	-683.486	2884.7	555.783	-621.582	2609.64	194.139	-625.835	2700.24	63.345	-347.204	3042.53	965.528	-352.1	3002.44	1127.23	-394.789	3151.59	572.142	-446.656	3183.02	119.725	-426.418	3346.32	69.6145
608	0	-737.67	2993.86	948.097	-736.27	2964.08	1110.54	-686.421	2907.95	554.676	-623.959	2622.35	202.184	-626.962	2703.93	64.8264	-346.322	3054.52	966.916	-351.18	3013.56	1128.56	-394.582	3160.78	572.172	-447.593	3183.48	120.326	-426.579	3346.98	68.495
609	0	-736.609	3007.64	948.468	-735.632	2976.03	1111.36	-689.714	2932.1	553.774	-626.648	2637.01	211.463	-628.388	2708.9	66.9916	-345.306	3065.98	968.066	-350.187	3024.46	1129.78	-394.837	3169.4	572.277	-448.153	3184.27	121.131	-426.777	3347.68	67.7488
610	0	-735.536	3021.21	948.8	-730.06	2999.25	1113.14	-693.033	2956.98	553.023	-629.56	2653.59	221.061	-629.745	2714.87	69.683	-344.358	3077	969.024	-349.122	3035.08	1130.94	-395.247	3176.96	572.432	-449.348	3184.93	120.935	-427.176	3348.08	67.4065
611	0	-734.55	3034.53	949.148	-730.222	3008.44	1113.37	-696.331	2982.34	552.485	-632.672	2671.82	230.706	-630.973	2721.8	72.722	-343.553	3087.52	969.917	-348.106	3045.5	1132.03	-395.639	3183.45	572.582	-450.462	3185.33	121.089	-427.539	3348.43	67.1019
612	0	-733.693	3047.49	949.531	-730.379	3017.76	1113.52	-699.586	3007.87	552.375	-635.968	2691.5	239.682	-631.325	2729.05	75.7377	-342.93	3097.62	970.756	-347.229	3055.88	1133.22	-395.96	3189.53	572.715	-451.079	3185.84	120.938	-427.701	3348.59	67.0135
613	0	-733.074	3060.12	950.004	-730.555	3027.19	1113.55	-702.22	3033.07	552.926	-639.136	2712.16	247.277	-632.214	2737.96	79.8151	-342.527	3107.57	971.748	-346.56	3066.14	1134.5	-396.12	3195.45	572.852	-451.788	3185.86	121.344	-427.753	3348.69	66.9378
