# Supplementary material for: A Brake-Based Overground Gait Rehabilitation Device for Altering Propulsion Impulse Symmetry
Source: Sensors (Basel). 2021 Oct 5;21(19):6617. doi: 10.3390/s21196617 (PMC8512803; doi:10.3390/s21196617)
Supplement: Supplementary file 1 [file sensors-21-06617-s001.zip › GPT animations/readme.txt]

The supplementary includes animations (markers from motion capture and AP-GRF) from the pilot study, where a healthy control and a stroke participant walked with increasing GPT resistance forces. We also include the source code and data that generated these animations. 
